# Supplementary material for: Effect of Electrode Belt and Body Positions on Regional Pulmonary Ventilation- and Perfusion-Related Impedance Changes Measured by Electric Impedance Tomography
Source: PLoS One. 2016 Jun 2;11(6):e0155913. doi: 10.1371/journal.pone.0155913 (PMC4890811; doi:10.1371/journal.pone.0155913)
Supplement: S1 Dataset — (ZIP) [file pone.0155913.s001.zip › Dataset/Fp04-righ-2i.txt]

Patient Name:	Fp4
Registry:	Fp4
Investigator:	 
Diagnosys:	 
Notes:	h�ger2i             
Sample Rate [Hz]:	50.09
Time Base 	Pixels Mean 	Pixels Sum 	UPPER RIGHT		UPPER LEFT		LOWER RIGHT		LOWER LEFT		QRS	ETCO2	Paw	Flow (L/min)	Volume	Analog1	Analog2	AnalogSum
0.000000	-0.003966	-2.343739	-0.344027	-0.968425	0.319756	-1.351043	0.000000	-10.000000	0.050000	-12.766666	595.666687	1023.000000	1023.000000	2046.000000
0.020000	-0.003985	-2.355102	-0.350605	-1.036584	0.333524	-1.301438	0.000000	-10.000000	0.050000	-12.133333	591.666687	1023.000000	1023.000000	2046.000000
0.040000	-0.004199	-2.481900	-0.341815	-1.141664	0.315287	-1.313707	0.000000	-10.000000	0.041667	-11.533334	586.333313	1023.000000	1023.000000	2046.000000
0.060000	-0.004645	-2.744900	-0.481030	-1.297192	0.334882	-1.301560	0.000000	-10.000000	0.033333	-11.216667	582.333313	1023.000000	1023.000000	2046.000000
0.080000	-0.004828	-2.853417	-0.450231	-1.376570	0.326695	-1.353311	0.000000	-10.000000	0.033333	-11.300000	579.666687	1023.000000	1023.000000	2046.000000
0.100000	-0.005189	-3.066927	-0.479379	-1.576383	0.276049	-1.287214	0.000000	-10.000000	0.041667	-11.616667	576.000000	1023.000000	1023.000000	2046.000000
0.120000	-0.005430	-3.208852	-0.628738	-1.550149	0.260175	-1.290140	0.000000	-10.000000	0.066667	-12.316667	570.833313	1023.000000	1023.000000	2046.000000
0.140000	-0.005648	-3.337726	-0.585442	-1.731032	0.209704	-1.230956	0.000000	-10.000000	0.083333	-12.966667	567.000000	1023.000000	1023.000000	2046.000000
0.160000	-0.006131	-3.623219	-0.717156	-1.857165	0.189856	-1.238755	0.000000	-10.000000	0.100000	-13.500000	564.000000	1023.000000	1023.000000	2046.000000
0.180000	-0.005840	-3.451190	-0.677694	-1.757349	0.157302	-1.173449	0.000000	-10.000000	0.100000	-13.766667	561.000000	1023.000000	1023.000000	2046.000000
0.200000	-0.005905	-3.490144	-0.698303	-1.724621	0.132278	-1.199498	0.000000	-10.000000	0.116667	-14.450001	554.833313	1023.000000	1023.000000	2046.000000
0.220000	-0.005342	-3.157297	-0.560584	-1.708559	0.230258	-1.118411	0.000000	-10.000000	0.133333	-14.916667	548.333313	1023.000000	1023.000000	2046.000000
0.240000	-0.004687	-2.770283	-0.511653	-1.519620	0.314419	-1.053430	0.000000	-10.000000	0.150000	-15.266666	543.333313	1023.000000	1023.000000	2046.000000
0.260000	-0.004108	-2.427678	-0.441995	-1.306351	0.346491	-1.025823	0.000000	-10.000000	0.133333	-15.216666	539.833313	1023.000000	1023.000000	2046.000000
0.280000	-0.003474	-2.053187	-0.455529	-0.982955	0.398364	-1.013067	0.000000	-10.000000	0.133333	-15.233334	536.500000	1023.000000	1023.000000	2046.000000
0.300000	-0.003611	-2.134010	-0.543445	-0.986635	0.379151	-0.983081	0.000000	-10.000000	0.116667	-15.116667	531.500000	1023.000000	1023.000000	2046.000000
0.320000	-0.004056	-2.396832	-0.783549	-0.856227	0.187831	-0.944887	0.000000	-10.000000	0.133333	-14.866667	526.500000	1023.000000	1023.000000	2046.000000
0.340000	-0.004927	-2.911992	-0.995849	-0.966867	-0.076777	-0.872500	0.000000	-10.000000	0.133333	-14.933333	519.833313	1023.000000	1023.000000	2046.000000
0.360000	-0.005802	-3.428995	-1.225087	-1.067939	-0.250031	-0.885938	0.000000	-10.000000	0.150000	-15.133333	514.833313	1023.000000	1023.000000	2046.000000
0.380000	-0.006807	-4.022986	-1.401570	-1.196569	-0.465141	-0.959705	0.000000	-10.000000	0.150000	-15.466666	509.833344	1023.000000	1023.000000	2046.000000
0.400000	-0.007415	-4.382430	-1.533072	-1.120941	-0.696555	-1.031861	0.000000	-10.000000	0.150000	-15.416667	506.333344	1023.000000	1023.000000	2046.000000
0.420000	-0.007854	-4.641464	-1.477279	-1.149590	-0.905333	-1.109261	0.000000	-10.000000	0.150000	-15.433333	501.166656	1023.000000	1023.000000	2046.000000
0.440000	-0.008004	-4.730133	-1.416567	-1.149615	-0.959586	-1.204366	0.000000	-10.000000	0.150000	-15.433333	496.000000	1023.000000	1023.000000	2046.000000
0.460000	-0.008410	-4.970073	-1.397310	-1.198412	-1.060557	-1.313794	0.000000	-10.000000	0.166667	-16.416666	489.166656	1023.000000	1023.000000	2046.000000
0.480000	-0.009767	-5.772327	-1.539751	-1.430526	-1.288604	-1.513446	0.000000	-10.000000	0.183333	-17.333334	484.000000	1023.000000	1023.000000	2046.000000
0.500000	-0.011949	-7.061632	-1.819425	-1.842970	-1.694999	-1.704238	0.000000	-10.000000	0.216667	-18.616667	478.333344	1023.000000	1023.000000	2046.000000
0.520000	-0.013965	-8.253599	-2.033997	-2.197614	-2.065451	-1.956538	0.000000	-10.000000	0.216667	-18.816668	474.000000	1023.000000	1023.000000	2046.000000
0.540000	-0.015675	-9.264155	-2.232655	-2.471576	-2.428730	-2.131194	0.000000	-10.000000	0.225000	-18.833334	465.333344	1023.000000	1023.000000	2046.000000
0.560000	-0.016739	-9.892921	-2.435801	-2.483681	-2.632109	-2.341331	0.000000	-10.000000	0.216667	-18.483334	458.833344	1023.000000	1023.000000	2046.000000
0.580000	-0.017784	-10.510194	-2.704141	-2.470292	-2.844002	-2.491760	0.000000	-10.000000	0.216667	-18.400002	452.500000	1023.000000	1023.000000	2046.000000
0.600000	-0.018476	-10.919403	-2.801403	-2.587875	-2.950310	-2.579816	0.000000	-10.000000	0.216667	-18.633333	448.500000	1023.000000	1023.000000	2046.000000
0.620000	-0.019571	-11.566517	-3.117319	-2.577473	-3.107071	-2.764654	0.000000	-10.000000	0.225000	-19.083334	442.500000	1023.000000	1023.000000	2046.000000
0.640000	-0.020650	-12.204015	-3.309402	-2.732916	-3.315890	-2.845808	0.000000	-10.000000	0.250000	-19.700001	436.166656	1023.000000	1023.000000	2046.000000
0.660000	-0.021005	-12.413747	-3.391379	-2.772052	-3.399889	-2.850427	0.000000	-10.000000	0.283333	-20.366667	429.666656	1023.000000	1023.000000	2046.000000
0.680000	-0.021796	-12.881351	-3.575964	-2.998732	-3.493332	-2.813322	0.000000	-10.000000	0.308333	-21.183334	422.833344	1023.000000	1023.000000	2046.000000
0.700000	-0.021760	-12.860457	-3.496075	-3.054912	-3.543752	-2.765719	0.000000	-10.000000	0.333333	-21.816668	415.833344	1023.000000	1023.000000	2046.000000
0.720000	-0.021714	-12.832922	-3.550861	-3.103362	-3.536028	-2.642671	0.000000	-10.000000	0.358333	-22.733334	406.000000	1023.000000	1023.000000	2046.000000
0.740000	-0.021327	-12.604258	-3.544525	-3.007981	-3.557362	-2.494390	0.000000	-10.000000	0.383333	-23.283333	398.500000	1023.000000	1023.000000	2046.000000
0.760000	-0.021157	-12.503728	-3.683432	-2.983392	-3.501639	-2.335265	0.000000	-10.000000	0.416667	-23.766666	391.000000	1023.000000	1023.000000	2046.000000
0.780000	-0.020926	-12.367201	-3.663177	-2.899811	-3.538002	-2.266211	0.000000	-10.000000	0.416667	-24.016666	385.833344	1023.000000	1023.000000	2046.000000
0.800000	-0.021382	-12.636660	-3.873504	-3.120835	-3.546562	-2.095759	0.000000	-10.000000	0.416667	-23.883333	375.166656	1023.000000	1023.000000	2046.000000
0.820000	-0.021652	-12.796441	-4.004706	-3.196013	-3.634991	-1.960731	0.000000	-10.000000	0.400000	-23.733334	367.000000	1023.000000	1023.000000	2046.000000
0.840000	-0.022447	-13.266426	-4.205684	-3.288691	-3.828249	-1.943802	0.000000	-10.000000	0.383333	-23.483334	359.000000	1023.000000	1023.000000	2046.000000
0.860000	-0.023174	-13.695549	-4.401556	-3.354919	-4.012070	-1.927004	0.000000	-10.000000	0.366667	-23.483334	353.833344	1023.000000	1023.000000	2046.000000
0.880000	-0.023970	-14.166389	-4.617396	-3.435091	-4.151076	-1.962826	0.000000	-10.000000	0.383333	-23.750000	346.000000	1023.000000	1023.000000	2046.000000
0.900000	-0.024716	-14.606870	-4.713793	-3.578356	-4.324375	-1.990345	0.000000	-10.000000	0.400000	-23.733334	338.000000	1023.000000	1023.000000	2046.000000
0.920000	-0.025356	-14.985417	-4.960382	-3.672715	-4.452209	-1.900111	0.000000	-10.000000	0.433333	-24.183334	330.000000	1023.000000	1023.000000	2046.000000
0.940000	-0.025828	-15.264626	-5.056146	-3.789087	-4.528975	-1.890419	0.000000	-10.000000	0.433333	-24.316668	322.000000	1023.000000	1023.000000	2046.000000
0.960000	-0.026542	-15.686573	-5.240627	-3.832847	-4.696865	-1.916234	0.000000	-10.000000	0.433333	-24.650002	313.833344	1023.000000	1023.000000	2046.000000
0.980000	-0.026563	-15.698956	-5.335674	-3.756634	-4.653131	-1.953518	0.000000	-10.000000	0.433333	-24.616667	305.500000	1023.000000	1023.000000	2046.000000
1.000000	-0.026646	-15.747790	-5.333385	-3.681549	-4.759353	-1.973504	0.000000	-10.000000	0.416667	-24.550001	297.166656	1023.000000	1023.000000	2046.000000
1.020000	-0.026611	-15.727019	-5.370683	-3.644379	-4.748538	-1.963419	0.000000	-10.000000	0.433333	-24.483334	289.000000	1023.000000	1023.000000	2046.000000
1.040000	-0.026807	-15.843039	-5.591694	-3.653507	-4.676237	-1.921601	0.000000	-10.000000	0.400000	-24.233334	281.000000	1023.000000	1023.000000	2046.000000
1.060000	-0.026394	-15.598932	-5.536761	-3.485642	-4.689427	-1.887103	0.000000	-10.000000	0.383333	-24.033333	273.000000	1023.000000	1023.000000	2046.000000
1.080000	-0.026418	-15.612823	-5.583808	-3.436818	-4.714149	-1.878048	0.000000	-10.000000	0.350000	-23.733334	265.000000	1023.000000	1023.000000	2046.000000
1.100000	-0.026157	-15.458984	-5.521120	-3.264927	-4.804075	-1.868862	0.000000	-10.000000	0.350000	-23.533333	257.000000	1023.000000	1023.000000	2046.000000
1.120000	-0.026596	-15.718263	-5.711021	-3.261811	-4.912094	-1.833336	0.000000	-10.000000	0.341667	-23.183334	249.000000	1023.000000	1023.000000	2046.000000
1.140000	-0.026917	-15.908012	-5.800407	-3.277138	-5.075243	-1.755224	0.000000	-10.000000	0.325000	-22.733334	241.166672	1023.000000	1023.000000	2046.000000
1.160000	-0.027376	-16.179409	-5.938520	-3.227979	-5.296195	-1.716713	0.000000	-10.000000	0.316667	-22.316668	233.500000	1023.000000	1023.000000	2046.000000
1.180000	-0.028414	-16.792839	-6.141683	-3.341836	-5.536885	-1.772435	0.000000	-10.000000	0.316667	-22.116667	226.166672	1023.000000	1023.000000	2046.000000
1.200000	-0.029303	-17.318058	-6.218997	-3.384712	-5.817016	-1.897332	0.000000	-10.000000	0.316667	-21.950001	218.833328	1023.000000	1023.000000	2046.000000
1.220000	-0.030193	-17.844353	-6.269580	-3.458302	-6.047083	-2.069387	0.000000	-10.000000	0.308333	-21.583334	211.500000	1023.000000	1023.000000	2046.000000
1.240000	-0.030666	-18.123661	-6.176728	-3.490901	-6.292765	-2.163267	0.000000	-10.000000	0.283333	-20.983334	204.166672	1023.000000	1023.000000	2046.000000
1.260000	-0.030644	-18.110853	-5.990263	-3.452283	-6.432252	-2.236055	0.000000	-10.000000	0.283333	-20.383333	197.166672	1023.000000	1023.000000	2046.000000
1.280000	-0.031040	-18.344854	-5.919911	-3.451669	-6.568797	-2.404478	0.000000	-10.000000	0.283333	-20.283335	190.333328	1023.000000	1023.000000	2046.000000
1.300000	-0.032599	-19.266083	-6.052130	-3.585978	-6.839796	-2.788179	0.000000	-10.000000	0.300000	-20.400000	183.666672	1023.000000	1023.000000	2046.000000
1.320000	-0.034930	-20.643734	-6.301936	-3.944481	-7.253441	-3.143876	0.000000	-10.000000	0.266667	-20.150000	176.833328	1023.000000	1023.000000	2046.000000
1.340000	-0.037409	-22.108608	-6.734136	-4.380490	-7.540039	-3.453943	0.000000	-10.000000	0.233333	-19.300001	170.166672	1023.000000	1023.000000	2046.000000
1.360000	-0.039385	-23.276558	-7.168370	-4.811351	-7.755877	-3.540961	0.000000	-10.000000	0.200000	-18.383333	163.666672	1023.000000	1023.000000	2046.000000
1.380000	-0.040737	-24.075821	-7.461218	-5.142306	-7.901358	-3.570939	0.000000	-10.000000	0.200000	-17.883333	157.500000	1023.000000	1023.000000	2046.000000
1.400000	-0.041412	-24.474428	-7.608314	-5.206475	-8.013366	-3.646272	0.000000	-10.000000	0.200000	-17.716667	151.500000	1023.000000	1023.000000	2046.000000
1.420000	-0.042060	-24.857252	-7.818666	-5.206326	-8.133361	-3.698899	0.000000	-10.000000	0.200000	-17.616667	145.500000	1023.000000	1023.000000	2046.000000
1.440000	-0.042144	-24.907089	-7.797596	-5.279093	-8.183892	-3.646509	0.000000	-10.000000	0.200000	-17.483334	139.500000	1023.000000	1023.000000	2046.000000
1.460000	-0.042357	-25.032869	-7.836249	-5.320347	-8.303551	-3.572723	0.000000	-10.000000	0.191667	-17.216667	131.833328	1023.000000	1023.000000	2046.000000
1.480000	-0.042358	-25.033623	-7.699708	-5.379881	-8.290485	-3.663548	0.000000	-10.000000	0.183333	-16.933334	126.166664	1023.000000	1023.000000	2046.000000
1.500000	-0.042706	-25.239454	-7.704498	-5.501731	-8.336047	-3.697179	0.000000	-10.000000	0.166667	-16.566668	120.500000	1023.000000	1023.000000	2046.000000
1.520000	-0.042449	-25.087236	-7.601520	-5.456553	-8.315918	-3.713245	0.000000	-10.000000	0.158333	-16.299999	116.833336	1023.000000	1023.000000	2046.000000
1.540000	-0.042501	-25.118015	-7.761739	-5.493308	-8.194125	-3.668844	0.000000	-10.000000	0.150000	-16.049999	111.333336	1023.000000	1023.000000	2046.000000
1.560000	-0.042149	-24.910355	-7.694796	-5.494167	-8.059457	-3.661935	0.000000	-10.000000	0.158333	-15.966666	106.000000	1023.000000	1023.000000	2046.000000
1.580000	-0.041964	-24.800438	-7.773088	-5.513825	-7.961508	-3.552017	0.000000	-10.000000	0.158333	-15.933333	100.666664	1023.000000	1023.000000	2046.000000
1.600000	-0.042236	-24.961458	-7.979960	-5.612536	-7.893891	-3.475070	0.000000	-10.000000	0.150000	-15.566667	95.333336	1023.000000	1023.000000	2046.000000
1.620000	-0.042521	-25.129644	-8.170560	-5.623012	-7.919938	-3.416136	0.000000	-10.000000	0.108333	-14.883334	90.166664	1023.000000	1023.000000	2046.000000
1.640000	-0.042470	-25.099489	-8.244217	-5.618063	-7.885644	-3.351565	0.000000	-10.000000	0.091667	-14.066668	85.166664	1023.000000	1023.000000	2046.000000
1.660000	-0.043022	-25.426140	-8.374885	-5.769374	-7.965971	-3.315910	0.000000	-10.000000	0.058333	-13.500000	80.500000	1023.000000	1023.000000	2046.000000
1.680000	-0.042885	-25.344830	-8.391720	-5.754788	-8.017114	-3.181208	0.000000	-10.000000	0.058333	-13.100000	76.000000	1023.000000	1023.000000	2046.000000
1.700000	-0.043193	-25.527342	-8.390037	-5.862923	-8.116056	-3.158327	0.000000	-10.000000	0.041667	-12.650000	71.500000	1023.000000	1023.000000	2046.000000
1.720000	-0.043358	-25.624622	-8.428017	-5.886847	-8.191871	-3.117888	0.000000	-10.000000	0.050000	-12.233334	67.166664	1023.000000	1023.000000	2046.000000
1.740000	-0.043568	-25.748518	-8.421265	-5.844185	-8.312922	-3.170146	0.000000	-10.000000	0.050000	-11.916667	63.000000	1023.000000	1023.000000	2046.000000
1.760000	-0.043992	-25.999275	-8.371452	-5.846547	-8.337171	-3.444104	0.000000	-10.000000	0.050000	-11.800000	59.000000	1023.000000	1023.000000	2046.000000
1.780000	-0.044937	-26.557522	-8.606125	-5.962161	-8.405559	-3.583677	0.000000	-10.000000	0.050000	-11.350000	55.166668	1023.000000	1023.000000	2046.000000
1.800000	-0.045341	-26.796303	-8.735748	-6.109529	-8.404367	-3.546658	0.000000	-10.000000	0.041667	-10.900001	51.500000	1023.000000	1023.000000	2046.000000
1.820000	-0.045350	-26.801979	-8.756210	-6.160293	-8.343955	-3.541521	0.000000	-10.000000	0.041667	-10.166667	48.000000	1023.000000	1023.000000	2046.000000
1.840000	-0.044511	-26.305799	-8.505694	-6.092077	-8.207915	-3.500112	0.000000	-10.000000	0.025000	-9.800000	44.500000	1023.000000	1023.000000	2046.000000
1.860000	-0.043661	-25.803572	-8.334526	-6.006656	-8.141416	-3.320976	0.000000	-10.000000	0.025000	-9.350000	41.166668	1023.000000	1023.000000	2046.000000
1.880000	-0.042853	-25.326408	-8.215951	-6.026824	-7.930307	-3.153325	0.000000	-10.000000	0.008333	-9.050000	38.000000	1023.000000	1023.000000	2046.000000
1.900000	-0.041566	-24.565752	-7.966983	-5.903439	-7.732524	-2.962806	0.000000	-10.000000	0.008333	-8.450001	35.000000	1023.000000	1023.000000	2046.000000
1.920000	-0.040726	-24.069328	-7.760303	-5.897378	-7.619992	-2.791655	0.000000	-10.000000	0.000000	-7.766667	32.166668	1023.000000	1023.000000	2046.000000
1.940000	-0.040108	-23.703722	-7.774914	-5.684575	-7.554716	-2.689517	0.000000	-10.000000	0.000000	-6.983334	29.666666	1023.000000	1023.000000	2046.000000
1.960000	-0.039929	-23.598282	-7.803367	-5.452140	-7.660109	-2.682667	0.000000	-10.000000	0.000000	-6.116667	27.500000	1023.000000	1023.000000	2046.000000
1.980000	-0.040840	-24.136662	-8.115489	-5.375917	-7.791711	-2.853543	0.000000	-10.000000	-0.008333	-5.383333	25.500000	1023.000000	1023.000000	2046.000000
2.000000	-0.041614	-24.594065	-8.307794	-5.352158	-7.972291	-2.961822	0.000000	-10.000000	-0.008333	-4.866667	23.500000	1023.000000	1023.000000	2046.000000
2.020000	-0.042371	-25.041058	-8.456826	-5.354175	-8.095994	-3.134063	0.000000	-10.000000	-0.025000	-4.583333	21.833334	1023.000000	1023.000000	2046.000000
2.040000	-0.043205	-25.534084	-8.585525	-5.511665	-8.248056	-3.188838	0.000000	-10.000000	-0.025000	-4.183333	20.333334	1023.000000	1023.000000	2046.000000
2.060000	-0.043088	-25.464836	-8.314139	-5.458915	-8.327257	-3.364523	0.000000	-10.000000	-0.041667	-3.350000	19.000000	1023.000000	1023.000000	2046.000000
2.080000	-0.042825	-25.309395	-8.089406	-5.427543	-8.353754	-3.438691	0.000000	-10.000000	-0.033333	-2.450000	17.833334	1023.000000	1023.000000	2046.000000
2.100000	-0.042817	-25.304817	-7.863389	-5.609679	-8.397531	-3.434219	0.000000	-10.000000	-0.041667	-2.000000	17.166666	1023.000000	1023.000000	2046.000000
2.120000	-0.043191	-25.526028	-7.885170	-5.583646	-8.502257	-3.554954	0.000000	-10.000000	-0.041667	-1.966667	16.833334	1023.000000	1023.000000	2046.000000
2.140000	-0.044625	-26.373087	-7.958858	-5.847603	-8.786171	-3.780454	0.000000	-10.000000	-0.058333	-1.116667	16.500000	1023.000000	1023.000000	2046.000000
2.160000	-0.046276	-27.349222	-8.254889	-6.079455	-9.044295	-3.970582	0.000000	-10.000000	-0.075000	0.616667	16.166666	1023.000000	1023.000000	2046.000000
2.180000	-0.047353	-27.985716	-8.420042	-6.223652	-9.176808	-4.165214	0.000000	-10.000000	-0.083333	2.816667	16.000000	1023.000000	1023.000000	2046.000000
2.200000	-0.048113	-28.434855	-8.539696	-6.262805	-9.238621	-4.393734	0.000000	-10.000000	-0.083333	4.300000	16.000000	1023.000000	1023.000000	2046.000000
2.220000	-0.049150	-29.047665	-8.877625	-6.339498	-9.323954	-4.506589	0.000000	-10.000000	-0.075000	5.033333	16.000000	1023.000000	1023.000000	2046.000000
2.240000	-0.049774	-29.416508	-9.051860	-6.449099	-9.313603	-4.601945	0.000000	-10.000000	-0.066667	5.066667	16.000000	1023.000000	1023.000000	2046.000000
2.260000	-0.049953	-29.522026	-9.065293	-6.440636	-9.397560	-4.618538	0.000000	-10.000000	-0.058333	4.516666	16.000000	1023.000000	1023.000000	2046.000000
2.280000	-0.049683	-29.362846	-9.065886	-6.400569	-9.357875	-4.538516	0.000000	-10.000000	-0.050000	3.616667	16.000000	1023.000000	1023.000000	2046.000000
2.300000	-0.049484	-29.244871	-9.069008	-6.424325	-9.271954	-4.479584	0.000000	-10.000000	-0.050000	2.316667	16.000000	1023.000000	1023.000000	2046.000000
2.320000	-0.048802	-28.841829	-8.910734	-6.372655	-9.176556	-4.381884	0.000000	-10.000000	-0.050000	1.050000	16.000000	1023.000000	1023.000000	2046.000000
2.340000	-0.048314	-28.553640	-8.768396	-6.511170	-9.013787	-4.260287	0.000000	-10.000000	-0.050000	-0.100000	16.000000	1023.000000	1023.000000	2046.000000
2.360000	-0.047536	-28.093756	-8.553749	-6.533243	-8.885900	-4.120865	0.000000	-10.000000	-0.041667	-1.016667	16.000000	1023.000000	1023.000000	2046.000000
2.380000	-0.046797	-27.657263	-8.506039	-6.473414	-8.721808	-3.956002	0.000000	-10.000000	-0.033333	-2.100000	15.833333	1023.000000	1023.000000	2046.000000
2.400000	-0.046221	-27.316822	-8.425482	-6.496556	-8.556814	-3.837970	0.000000	-10.000000	-0.033333	-3.216667	15.166667	1023.000000	1023.000000	2046.000000
2.420000	-0.045674	-26.993183	-8.401388	-6.363133	-8.496616	-3.732048	0.000000	-10.000000	-0.033333	-3.800000	14.000000	1023.000000	1023.000000	2046.000000
2.440000	-0.045173	-26.697531	-8.467528	-6.268439	-8.439643	-3.521922	0.000000	-10.000000	-0.033333	-3.433333	12.333333	1023.000000	1023.000000	2046.000000
2.460000	-0.044701	-26.418028	-8.310780	-6.345343	-8.355121	-3.406786	0.000000	-10.000000	-0.025000	-2.700000	11.166667	1023.000000	1023.000000	2046.000000
2.480000	-0.045131	-26.672155	-8.329926	-6.418509	-8.370227	-3.553493	0.000000	-10.000000	-0.033333	-2.066667	10.333333	1023.000000	1023.000000	2046.000000
2.500000	-0.045571	-26.932247	-8.516048	-6.484197	-8.429892	-3.502109	0.000000	-10.000000	-0.033333	-2.033333	10.166667	1023.000000	1023.000000	2046.000000
2.520000	-0.045794	-27.064535	-8.575954	-6.360802	-8.468454	-3.659325	0.000000	-10.000000	-0.041667	-2.050000	9.833333	1023.000000	1023.000000	2046.000000
2.540000	-0.046124	-27.259325	-8.617972	-6.472729	-8.444770	-3.723855	0.000000	-10.000000	-0.041667	-2.133333	9.333333	1023.000000	1023.000000	2046.000000
2.560000	-0.046429	-27.439770	-8.723401	-6.465816	-8.526830	-3.723723	0.000000	-10.000000	-0.050000	-2.200000	8.500000	1023.000000	1023.000000	2046.000000
2.580000	-0.046606	-27.543884	-8.830035	-6.498134	-8.533454	-3.682261	0.000000	-10.000000	-0.041667	-2.366667	7.666667	1023.000000	1023.000000	2046.000000
2.600000	-0.046253	-27.335234	-8.751093	-6.450865	-8.472612	-3.660663	0.000000	-10.000000	-0.041667	-2.666667	6.833333	1023.000000	1023.000000	2046.000000
2.620000	-0.046767	-27.639139	-8.890029	-6.546916	-8.516904	-3.685291	0.000000	-10.000000	-0.033333	-2.950000	6.000000	1023.000000	1023.000000	2046.000000
2.640000	-0.046559	-27.516300	-8.884931	-6.489960	-8.453309	-3.688099	0.000000	-10.000000	-0.033333	-3.100000	5.000000	1023.000000	1023.000000	2046.000000
2.660000	-0.046535	-27.502140	-8.923581	-6.456489	-8.428024	-3.694046	0.000000	-10.000000	-0.033333	-3.150000	3.833333	1023.000000	1023.000000	2046.000000
2.680000	-0.046171	-27.287304	-8.971229	-6.322727	-8.314761	-3.678587	0.000000	-10.000000	-0.041667	-3.183333	2.666667	1023.000000	1023.000000	2046.000000
2.700000	-0.045320	-26.784042	-8.730669	-6.293326	-8.172215	-3.587833	0.000000	-10.000000	-0.050000	-3.166667	1.500000	1023.000000	1023.000000	2046.000000
2.720000	-0.044321	-26.193573	-8.507240	-6.226155	-8.109701	-3.350477	0.000000	-10.000000	-0.050000	-3.000000	0.666667	1023.000000	1023.000000	2046.000000
2.740000	-0.042807	-25.298958	-8.243754	-6.129321	-7.894938	-3.030945	0.000000	-10.000000	-0.041667	-2.666667	0.000000	1023.000000	1023.000000	2046.000000
2.760000	-0.041924	-24.777185	-8.081432	-5.980641	-7.741666	-2.973444	0.000000	-10.000000	-0.041667	-2.233333	-0.500000	1023.000000	1023.000000	2046.000000
2.780000	-0.041554	-24.558149	-8.075566	-5.842761	-7.694888	-2.944936	0.000000	-10.000000	-0.041667	-1.950000	-0.833333	1023.000000	1023.000000	2046.000000
2.800000	-0.041350	-24.437796	-7.949166	-5.791478	-7.700203	-2.996949	0.000000	-10.000000	-0.050000	-1.666667	-1.000000	1023.000000	1023.000000	2046.000000
2.820000	-0.041249	-24.378159	-8.010450	-5.636073	-7.791869	-2.939766	0.000000	-10.000000	-0.050000	-1.066667	-1.000000	1023.000000	1023.000000	2046.000000
2.840000	-0.042129	-24.898115	-8.267450	-5.724172	-7.931557	-2.974935	0.000000	-10.000000	-0.050000	-0.450000	-1.000000	1023.000000	1023.000000	2046.000000
2.860000	-0.042874	-25.338255	-8.487399	-5.776727	-8.052176	-3.021953	0.000000	-10.000000	-0.050000	0.000000	-1.000000	1023.000000	1023.000000	2046.000000
2.880000	-0.043379	-25.636869	-8.514774	-5.809888	-8.081962	-3.230247	0.000000	-10.000000	-0.050000	0.000000	-1.000000	1023.000000	1023.000000	2046.000000
2.900000	-0.042992	-25.408379	-8.316499	-5.502568	-8.161232	-3.428080	0.000000	-10.000000	-0.050000	0.000000	-1.000000	1023.000000	1023.000000	2046.000000
2.920000	-0.043196	-25.529099	-8.216953	-5.689146	-8.190640	-3.432359	0.000000	-10.000000	-0.050000	0.000000	-1.000000	1023.000000	1023.000000	2046.000000
2.940000	-0.043081	-25.460875	-8.200648	-5.604984	-8.295239	-3.360004	0.000000	-10.000000	-0.050000	-0.383333	-1.000000	1023.000000	1023.000000	2046.000000
2.960000	-0.043160	-25.507318	-7.994021	-5.646262	-8.373366	-3.493669	0.000000	-10.000000	-0.050000	-1.450000	-1.166667	1023.000000	1023.000000	2046.000000
2.980000	-0.044750	-26.447186	-8.302284	-5.636258	-8.803292	-3.705351	0.000000	-10.000000	-0.041667	-3.100000	-1.666667	1023.000000	1023.000000	2046.000000
3.000000	-0.047177	-27.881378	-8.618608	-5.965813	-9.196218	-4.100740	0.000000	-10.000000	-0.041667	-4.033333	-2.666667	1023.000000	1023.000000	2046.000000
3.020000	-0.048968	-28.940269	-8.826393	-6.295712	-9.513432	-4.304732	0.000000	-10.000000	-0.041667	-3.550000	-4.000000	1023.000000	1023.000000	2046.000000
3.040000	-0.050383	-29.776266	-9.121139	-6.587121	-9.674944	-4.393062	0.000000	-10.000000	-0.050000	-1.900000	-5.166667	1023.000000	1023.000000	2046.000000
3.060000	-0.051196	-30.256725	-9.240576	-6.695020	-9.781507	-4.539621	0.000000	-10.000000	-0.041667	-0.850000	-5.833333	1023.000000	1023.000000	2046.000000
3.080000	-0.051488	-30.429419	-9.176406	-6.893476	-9.634621	-4.724916	0.000000	-10.000000	-0.041667	-0.983333	-6.000000	1023.000000	1023.000000	2046.000000
3.100000	-0.051533	-30.455893	-9.044585	-6.944249	-9.675767	-4.791292	0.000000	-10.000000	-0.033333	-1.916667	-6.000000	1023.000000	1023.000000	2046.000000
3.120000	-0.051786	-30.605770	-9.095421	-7.066563	-9.626305	-4.817482	0.000000	-10.000000	-0.041667	-2.816667	-6.333333	1023.000000	1023.000000	2046.000000
3.140000	-0.051641	-30.519867	-9.209552	-6.984257	-9.651997	-4.674061	0.000000	-10.000000	-0.041667	-3.366667	-7.166667	1023.000000	1023.000000	2046.000000
3.160000	-0.051514	-30.444759	-9.115693	-7.170678	-9.514303	-4.644086	0.000000	-10.000000	-0.050000	-3.600000	-8.333333	1023.000000	1023.000000	2046.000000
3.180000	-0.050855	-30.055290	-9.013414	-7.159403	-9.358981	-4.523492	0.000000	-10.000000	-0.041667	-3.533333	-9.500000	1023.000000	1023.000000	2046.000000
3.200000	-0.050708	-29.968191	-8.968518	-7.118220	-9.356538	-4.524915	0.000000	-10.000000	-0.041667	-3.366667	-10.666667	1023.000000	1023.000000	2046.000000
3.220000	-0.050021	-29.562271	-8.936738	-7.061552	-9.178890	-4.385091	0.000000	-10.000000	-0.033333	-3.266667	-11.833333	1023.000000	1023.000000	2046.000000
3.240000	-0.049222	-29.090128	-8.804335	-6.956234	-9.096924	-4.232635	0.000000	-10.000000	-0.033333	-3.350000	-13.000000	1023.000000	1023.000000	2046.000000
3.260000	-0.048765	-28.820107	-8.766315	-6.841498	-8.986261	-4.226031	0.000000	-10.000000	-0.033333	-3.066667	-14.166667	1023.000000	1023.000000	2046.000000
3.280000	-0.048395	-28.601200	-8.845817	-6.665131	-8.867526	-4.222727	0.000000	-10.000000	-0.041667	-1.383333	-15.166667	1023.000000	1023.000000	2046.000000
3.300000	-0.048044	-28.394136	-8.982985	-6.495260	-8.834413	-4.081480	0.000000	-10.000000	-0.050000	0.816667	-15.833333	1023.000000	1023.000000	2046.000000
3.320000	-0.047807	-28.254145	-8.996293	-6.468785	-8.799940	-3.989127	0.000000	-10.000000	-0.050000	3.366667	-16.000000	1023.000000	1023.000000	2046.000000
3.340000	-0.047916	-28.318621	-9.034373	-6.362129	-8.897405	-4.024714	0.000000	-10.000000	-0.066667	4.916667	-16.000000	1023.000000	1023.000000	2046.000000
3.360000	-0.048048	-28.396147	-8.997204	-6.564790	-8.871072	-3.963082	0.000000	-10.000000	-0.083333	6.083333	-16.000000	1023.000000	1023.000000	2046.000000
3.380000	-0.048497	-28.661873	-9.220886	-6.564442	-8.934840	-3.941705	0.000000	-10.000000	-0.083333	5.883333	-16.000000	1023.000000	1023.000000	2046.000000
3.400000	-0.048415	-28.613361	-9.204241	-6.626997	-8.873337	-3.908787	0.000000	-10.000000	-0.066667	4.366667	-16.000000	1023.000000	1023.000000	2046.000000
3.420000	-0.048419	-28.615747	-9.163389	-6.684063	-8.898241	-3.870054	0.000000	-10.000000	-0.050000	2.183333	-16.000000	1023.000000	1023.000000	2046.000000
3.440000	-0.048307	-28.549417	-9.188146	-6.715953	-8.838465	-3.806854	0.000000	-10.000000	-0.050000	0.650000	-16.000000	1023.000000	1023.000000	2046.000000
3.460000	-0.048039	-28.391302	-9.124151	-6.732775	-8.719106	-3.815271	0.000000	-10.000000	-0.050000	0.000000	-16.000000	1023.000000	1023.000000	2046.000000
3.480000	-0.047690	-28.184864	-9.103142	-6.692645	-8.657186	-3.731892	0.000000	-10.000000	-0.050000	0.000000	-16.000000	1023.000000	1023.000000	2046.000000
3.500000	-0.047251	-27.925133	-8.952435	-6.758795	-8.512382	-3.701520	0.000000	-10.000000	-0.041667	0.550000	-16.000000	1023.000000	1023.000000	2046.000000
3.520000	-0.046676	-27.585794	-8.757689	-6.768232	-8.373757	-3.686116	0.000000	-10.000000	-0.041667	1.150000	-16.000000	1023.000000	1023.000000	2046.000000
3.540000	-0.046289	-27.356995	-8.784774	-6.667821	-8.355525	-3.548874	0.000000	-10.000000	-0.041667	1.716667	-16.000000	1023.000000	1023.000000	2046.000000
3.560000	-0.045739	-27.032030	-8.720659	-6.700222	-8.225965	-3.385184	0.000000	-10.000000	-0.050000	1.816667	-16.000000	1023.000000	1023.000000	2046.000000
3.580000	-0.044685	-26.408573	-8.536856	-6.602723	-8.034174	-3.234821	0.000000	-10.000000	-0.050000	1.933333	-16.000000	1023.000000	1023.000000	2046.000000
3.600000	-0.043522	-25.721382	-8.278625	-6.537455	-7.784672	-3.120631	0.000000	-10.000000	-0.050000	2.183333	-16.000000	1023.000000	1023.000000	2046.000000
3.620000	-0.042634	-25.196728	-8.055053	-6.531322	-7.610303	-3.000051	0.000000	-10.000000	-0.050000	2.250000	-16.000000	1023.000000	1023.000000	2046.000000
3.640000	-0.041543	-24.552021	-7.833567	-6.266259	-7.466478	-2.985718	0.000000	-10.000000	-0.050000	2.200000	-16.000000	1023.000000	1023.000000	2046.000000
3.660000	-0.040848	-24.141121	-7.741504	-6.101185	-7.329560	-2.968872	0.000000	-10.000000	-0.050000	2.100000	-16.000000	1023.000000	1023.000000	2046.000000
3.680000	-0.040390	-23.870312	-7.682701	-5.902156	-7.364492	-2.920963	0.000000	-10.000000	-0.050000	2.266667	-16.000000	1023.000000	1023.000000	2046.000000
3.700000	-0.040848	-24.141127	-7.955635	-5.865677	-7.471536	-2.848279	0.000000	-10.000000	-0.050000	2.416667	-16.000000	1023.000000	1023.000000	2046.000000
3.720000	-0.041143	-24.315584	-8.027027	-5.682944	-7.608213	-2.997401	0.000000	-10.000000	-0.050000	2.183333	-16.000000	1023.000000	1023.000000	2046.000000
3.740000	-0.041811	-24.710285	-8.288030	-5.549893	-7.795565	-3.076798	0.000000	-10.000000	-0.050000	1.300000	-16.000000	1023.000000	1023.000000	2046.000000
3.760000	-0.042694	-25.232225	-8.513502	-5.462189	-8.037189	-3.219345	0.000000	-10.000000	-0.050000	0.483333	-16.000000	1023.000000	1023.000000	2046.000000
3.780000	-0.043289	-25.583838	-8.437920	-5.553002	-8.160912	-3.432005	0.000000	-10.000000	-0.050000	0.000000	-16.000000	1023.000000	1023.000000	2046.000000
3.800000	-0.043060	-25.448420	-8.231910	-5.489790	-8.174429	-3.552291	0.000000	-10.000000	-0.041667	0.000000	-16.000000	1023.000000	1023.000000	2046.000000
3.820000	-0.043592	-25.762995	-8.091563	-5.524270	-8.407099	-3.740064	0.000000	-10.000000	-0.033333	-0.266667	-16.000000	1023.000000	1023.000000	2046.000000
3.840000	-0.044082	-26.052313	-7.985829	-5.592897	-8.578890	-3.894697	0.000000	-10.000000	-0.016667	-1.016667	-16.000000	1023.000000	1023.000000	2046.000000
3.860000	-0.045191	-26.707752	-8.077209	-5.758665	-8.817688	-4.054192	0.000000	-10.000000	-0.025000	-1.950000	-16.166666	1023.000000	1023.000000	2046.000000
3.880000	-0.046803	-27.660728	-8.191035	-6.208369	-9.118809	-4.142516	0.000000	-10.000000	-0.033333	-2.233333	-16.666666	1023.000000	1023.000000	2046.000000
3.900000	-0.048257	-28.520020	-8.547769	-6.659212	-9.186905	-4.126133	0.000000	-10.000000	-0.050000	-1.483333	-17.333334	1023.000000	1023.000000	2046.000000
3.920000	-0.049390	-29.189747	-8.804908	-6.789843	-9.335747	-4.259251	0.000000	-10.000000	-0.041667	-0.550000	-17.833334	1023.000000	1023.000000	2046.000000
3.940000	-0.049604	-29.316164	-8.759206	-6.954170	-9.260166	-4.342623	0.000000	-10.000000	-0.041667	0.000000	-18.000000	1023.000000	1023.000000	2046.000000
3.960000	-0.050237	-29.690321	-8.973483	-6.911854	-9.349915	-4.455069	0.000000	-10.000000	-0.041667	0.000000	-18.000000	1023.000000	1023.000000	2046.000000
3.980000	-0.050515	-29.854221	-9.026184	-6.903559	-9.332642	-4.591836	0.000000	-10.000000	-0.050000	0.300000	-18.000000	1023.000000	1023.000000	2046.000000
4.000000	-0.051086	-30.191992	-9.225816	-6.907135	-9.377636	-4.681404	0.000000	-10.000000	-0.058333	1.316667	-18.000000	1023.000000	1023.000000	2046.000000
4.020000	-0.051065	-30.179560	-9.278864	-6.922075	-9.296923	-4.681698	0.000000	-10.000000	-0.075000	3.066667	-18.000000	1023.000000	1023.000000	2046.000000
4.040000	-0.050641	-29.928957	-9.254282	-6.784782	-9.217472	-4.672420	0.000000	-10.000000	-0.091667	5.483334	-18.000000	1023.000000	1023.000000	2046.000000
4.060000	-0.049870	-29.473351	-8.983805	-6.894573	-8.960162	-4.634812	0.000000	-10.000000	-0.108333	8.033334	-18.000000	1023.000000	1023.000000	2046.000000
4.080000	-0.049265	-29.115349	-8.954865	-6.866410	-8.840505	-4.453570	0.000000	-10.000000	-0.133333	10.483334	-18.000000	1023.000000	1023.000000	2046.000000
4.100000	-0.047812	-28.256994	-8.605515	-6.662437	-8.648620	-4.340422	0.000000	-10.000000	-0.166667	12.366667	-18.000000	1023.000000	1023.000000	2046.000000
4.120000	-0.047035	-27.797903	-8.563346	-6.508212	-8.458812	-4.267533	0.000000	-10.000000	-0.200000	13.633333	-18.000000	1023.000000	1023.000000	2046.000000
4.140000	-0.045898	-27.125963	-8.391557	-6.426753	-8.171990	-4.135662	0.000000	-10.000000	-0.233333	15.183333	-11.000000	1023.000000	1023.000000	2046.000000
4.160000	-0.044595	-26.355520	-8.233430	-6.189882	-7.933643	-3.998564	0.000000	-10.000000	-0.291667	17.450001	5.500000	1023.000000	1023.000000	2046.000000
4.180000	-0.043873	-25.929003	-8.215761	-6.121257	-7.754284	-3.837701	0.000000	-10.000000	-0.341667	19.483334	22.000000	1023.000000	1023.000000	2046.000000
4.200000	-0.042951	-25.384272	-7.974730	-6.078765	-7.609293	-3.721483	0.000000	-10.000000	-0.383333	21.033333	33.666668	1023.000000	1023.000000	2046.000000
4.220000	-0.042444	-25.084517	-7.882865	-6.090900	-7.484787	-3.625965	0.000000	-10.000000	-0.416667	22.000000	38.166668	1023.000000	1023.000000	2046.000000
4.240000	-0.041978	-24.808968	-7.766231	-6.109274	-7.395645	-3.537817	0.000000	-10.000000	-0.425000	23.000000	45.333332	1023.000000	1023.000000	2046.000000
4.260000	-0.041623	-24.599180	-7.708827	-6.097903	-7.289622	-3.502827	0.000000	-10.000000	-0.441667	23.716667	52.833332	1023.000000	1023.000000	2046.000000
4.280000	-0.040854	-24.144629	-7.624856	-6.016287	-7.091359	-3.412127	0.000000	-10.000000	-0.433333	24.116667	60.500000	1023.000000	1023.000000	2046.000000
4.300000	-0.040415	-23.885004	-7.500802	-5.979151	-7.022655	-3.382396	0.000000	-10.000000	-0.450000	24.383333	68.500000	1023.000000	1023.000000	2046.000000
4.320000	-0.039405	-23.288460	-7.247303	-5.970501	-6.732384	-3.338271	0.000000	-10.000000	-0.466667	24.650000	76.666664	1023.000000	1023.000000	2046.000000
4.340000	-0.038451	-22.724503	-6.972296	-5.936529	-6.569881	-3.245796	0.000000	-10.000000	-0.483333	24.733334	85.000000	1023.000000	1023.000000	2046.000000
4.360000	-0.037715	-22.289303	-6.929056	-5.787716	-6.349907	-3.222623	0.000000	-10.000000	-0.500000	25.133333	93.000000	1023.000000	1023.000000	2046.000000
4.380000	-0.036543	-21.596945	-6.699893	-5.598768	-6.162296	-3.135990	0.000000	-10.000000	-0.500000	25.516666	101.333336	1023.000000	1023.000000	2046.000000
4.400000	-0.035257	-20.836926	-6.439976	-5.450751	-5.878197	-3.068002	0.000000	-10.000000	-0.508333	26.016666	109.833336	1023.000000	1023.000000	2046.000000
4.420000	-0.034114	-20.161304	-6.250865	-5.319152	-5.622114	-2.969174	0.000000	-10.000000	-0.525000	26.400000	118.500000	1023.000000	1023.000000	2046.000000
4.440000	-0.032969	-19.484838	-6.097240	-5.059383	-5.408139	-2.920077	0.000000	-10.000000	-0.558333	26.783333	127.166664	1023.000000	1023.000000	2046.000000
4.460000	-0.031603	-18.677542	-5.864030	-4.990237	-5.039202	-2.784072	0.000000	-10.000000	-0.591667	27.216667	136.000000	1023.000000	1023.000000	2046.000000
4.480000	-0.030437	-17.988104	-5.683614	-4.939564	-4.721824	-2.643102	0.000000	-10.000000	-0.600000	27.750000	145.000000	1023.000000	1023.000000	2046.000000
4.500000	-0.028822	-17.033833	-5.410923	-4.728392	-4.399548	-2.494971	0.000000	-10.000000	-0.591667	28.150000	154.166672	1023.000000	1023.000000	2046.000000
4.520000	-0.027489	-16.246275	-5.125648	-4.544007	-4.158281	-2.418338	0.000000	-10.000000	-0.583333	28.450001	163.500000	1023.000000	1023.000000	2046.000000
4.540000	-0.026145	-15.451756	-4.879327	-4.428202	-3.851344	-2.292883	0.000000	-10.000000	-0.616667	28.616667	173.000000	1023.000000	1023.000000	2046.000000
4.560000	-0.024970	-14.757519	-4.695528	-4.227643	-3.621244	-2.213105	0.000000	-10.000000	-0.641667	29.033333	182.500000	1023.000000	1023.000000	2046.000000
4.580000	-0.024312	-14.368340	-4.642545	-4.091195	-3.495079	-2.139521	0.000000	-10.000000	-0.650000	29.366667	192.000000	1023.000000	1023.000000	2046.000000
4.600000	-0.023704	-14.009348	-4.634075	-3.909608	-3.443060	-2.022605	0.000000	-10.000000	-0.633333	29.616667	201.666672	1023.000000	1023.000000	2046.000000
4.620000	-0.023027	-13.608798	-4.371702	-3.721476	-3.500053	-2.015567	0.000000	-10.000000	-0.616667	29.283333	211.500000	1023.000000	1023.000000	2046.000000
4.640000	-0.022460	-13.273800	-4.314249	-3.486826	-3.481881	-1.990844	0.000000	-10.000000	-0.608333	28.833334	221.500000	1023.000000	1023.000000	2046.000000
4.660000	-0.021850	-12.913200	-4.024200	-3.309328	-3.470416	-2.109257	0.000000	-10.000000	-0.616667	28.650002	231.166672	1023.000000	1023.000000	2046.000000
4.680000	-0.020836	-12.313778	-3.626669	-3.166584	-3.367451	-2.153074	0.000000	-10.000000	-0.633333	29.050001	240.833328	1023.000000	1023.000000	2046.000000
4.700000	-0.020913	-12.359756	-3.616330	-3.153118	-3.351703	-2.238604	0.000000	-10.000000	-0.641667	29.366667	250.500000	1023.000000	1023.000000	2046.000000
4.720000	-0.021736	-12.845842	-3.767262	-3.137017	-3.548577	-2.392987	0.000000	-10.000000	-0.625000	29.150000	260.500000	1023.000000	1023.000000	2046.000000
4.740000	-0.022941	-13.557958	-3.882991	-3.313780	-3.790401	-2.570785	0.000000	-10.000000	-0.591667	28.483334	270.166656	1023.000000	1023.000000	2046.000000
4.760000	-0.024123	-14.256694	-3.938719	-3.527879	-3.963065	-2.827031	0.000000	-10.000000	-0.600000	28.083334	279.666656	1023.000000	1023.000000	2046.000000
4.780000	-0.024990	-14.768954	-4.023961	-3.793888	-4.129443	-2.821663	0.000000	-10.000000	-0.616667	27.983334	289.000000	1023.000000	1023.000000	2046.000000
4.800000	-0.025226	-14.908437	-4.110093	-3.869299	-4.063152	-2.865893	0.000000	-10.000000	-0.641667	28.416668	298.333344	1023.000000	1023.000000	2046.000000
4.820000	-0.024664	-14.576410	-3.955309	-3.806934	-3.953089	-2.861079	0.000000	-10.000000	-0.633333	28.883333	307.833344	1023.000000	1023.000000	2046.000000
4.840000	-0.024233	-14.321982	-3.847641	-3.852974	-3.860272	-2.761094	0.000000	-10.000000	-0.625000	29.233334	317.500000	1023.000000	1023.000000	2046.000000
4.860000	-0.023487	-13.881045	-3.747258	-3.730577	-3.727644	-2.675566	0.000000	-10.000000	-0.633333	29.516666	327.166656	1023.000000	1023.000000	2046.000000
4.880000	-0.022458	-13.272468	-3.534863	-3.586519	-3.561028	-2.590058	0.000000	-10.000000	-0.650000	29.633333	336.833344	1023.000000	1023.000000	2046.000000
4.900000	-0.021198	-12.528299	-3.246043	-3.427347	-3.311906	-2.543003	0.000000	-10.000000	-0.658333	29.866667	346.500000	1023.000000	1023.000000	2046.000000
4.920000	-0.020141	-11.903563	-3.043184	-3.337558	-3.054104	-2.468718	0.000000	-10.000000	-0.666667	29.850000	356.500000	1023.000000	1023.000000	2046.000000
4.940000	-0.018867	-11.150235	-2.723845	-3.195889	-2.811294	-2.419208	0.000000	-10.000000	-0.658333	29.816668	366.500000	1023.000000	1023.000000	2046.000000
4.960000	-0.017593	-10.397282	-2.589411	-2.965608	-2.554370	-2.287893	0.000000	-10.000000	-0.658333	29.850000	376.500000	1023.000000	1023.000000	2046.000000
4.980000	-0.016250	-9.603561	-2.357963	-2.808329	-2.320372	-2.116898	0.000000	-10.000000	-0.633333	29.633333	386.500000	1023.000000	1023.000000	2046.000000
5.000000	-0.015131	-8.942388	-2.157989	-2.604678	-2.070892	-2.108829	0.000000	-10.000000	-0.616667	29.100000	396.500000	1023.000000	1023.000000	2046.000000
5.020000	-0.013813	-8.163435	-2.011096	-2.532541	-1.767018	-1.852779	0.000000	-10.000000	-0.616667	28.750000	406.333344	1023.000000	1023.000000	2046.000000
5.040000	-0.012324	-7.283686	-1.804663	-2.398718	-1.358909	-1.721396	0.000000	-10.000000	-0.633333	28.766666	416.000000	1023.000000	1023.000000	2046.000000
5.060000	-0.011596	-6.853278	-1.729333	-2.420446	-1.112169	-1.591329	0.000000	-10.000000	-0.633333	29.166668	425.666656	1023.000000	1023.000000	2046.000000
5.080000	-0.011024	-6.515205	-1.576756	-2.422711	-1.016955	-1.498783	0.000000	-10.000000	-0.625000	29.150002	435.333344	1023.000000	1023.000000	2046.000000
5.100000	-0.010615	-6.273354	-1.389571	-2.454467	-0.922146	-1.507170	0.000000	-10.000000	-0.608333	29.016666	445.000000	1023.000000	1023.000000	2046.000000
5.120000	-0.010323	-6.100761	-1.387736	-2.456818	-0.816444	-1.439763	0.000000	-10.000000	-0.616667	28.950001	454.666656	1023.000000	1023.000000	2046.000000
5.140000	-0.009675	-5.718016	-1.206295	-2.393494	-0.676095	-1.442131	0.000000	-10.000000	-0.608333	28.950001	464.333344	1023.000000	1023.000000	2046.000000
5.160000	-0.009143	-5.403297	-1.154019	-2.316664	-0.576177	-1.356438	0.000000	-10.000000	-0.616667	28.850000	474.000000	1023.000000	1023.000000	2046.000000
5.180000	-0.008114	-4.795618	-0.961623	-2.281296	-0.283555	-1.269145	0.000000	-10.000000	-0.591667	28.616667	483.666656	1023.000000	1023.000000	2046.000000
5.200000	-0.007191	-4.250053	-0.847246	-2.052404	-0.147016	-1.203387	0.000000	-10.000000	-0.566667	28.183334	493.166656	1023.000000	1023.000000	2046.000000
5.220000	-0.005914	-3.495203	-0.574782	-1.895336	0.107240	-1.132326	0.000000	-10.000000	-0.558333	28.066668	502.666656	1023.000000	1023.000000	2046.000000
5.240000	-0.004958	-2.930389	-0.423283	-1.734251	0.281918	-1.054774	0.000000	-10.000000	-0.566667	27.666668	512.000000	1023.000000	1023.000000	2046.000000
5.260000	-0.003762	-2.223060	-0.159357	-1.545994	0.547357	-1.065067	0.000000	-10.000000	-0.583333	27.716667	521.333313	1023.000000	1023.000000	2046.000000
5.280000	-0.002222	-1.312999	0.075521	-1.271751	0.837374	-0.954144	0.000000	-10.000000	-0.566667	27.483334	530.666687	1023.000000	1023.000000	2046.000000
5.300000	-0.000692	-0.409044	0.317906	-1.082157	1.210223	-0.855016	0.000000	-10.000000	-0.575000	27.766668	539.833313	1023.000000	1023.000000	2046.000000
5.320000	0.001086	0.642032	0.488995	-0.607488	1.540683	-0.780158	0.000000	-10.000000	-0.591667	28.016668	549.166687	1023.000000	1023.000000	2046.000000
5.340000	0.002862	1.691510	0.933838	-0.318148	1.777812	-0.701992	0.000000	-10.000000	-0.625000	28.550001	558.333313	1023.000000	1023.000000	2046.000000
5.360000	0.004372	2.584140	1.208728	-0.069042	2.034955	-0.590502	0.000000	-10.000000	-0.625000	28.883333	567.833313	1023.000000	1023.000000	2046.000000
5.380000	0.005460	3.226999	1.353334	0.095565	2.318866	-0.540766	0.000000	-10.000000	-0.625000	29.033333	577.500000	1023.000000	1023.000000	2046.000000
5.400000	0.006295	3.720299	1.484057	0.309276	2.457360	-0.530395	0.000000	-10.000000	-0.608333	29.066668	587.166687	1023.000000	1023.000000	2046.000000
5.420000	0.007174	4.239915	1.613048	0.488517	2.570765	-0.432414	0.000000	-10.000000	-0.600000	28.750000	596.833313	1023.000000	1023.000000	2046.000000
5.440000	0.007530	4.449995	1.736605	0.630104	2.508884	-0.425599	0.000000	-10.000000	-0.575000	28.483334	606.333313	1023.000000	1023.000000	2046.000000
5.460000	0.008390	4.958759	1.983582	0.883254	2.571393	-0.479470	0.000000	-10.000000	-0.541667	27.816668	616.000000	1023.000000	1023.000000	2046.000000
5.480000	0.009100	5.378027	2.231547	0.968563	2.629596	-0.451679	0.000000	-10.000000	-0.508333	27.500000	625.333313	1023.000000	1023.000000	2046.000000
5.500000	0.009201	5.437803	2.346778	1.083223	2.613037	-0.605236	0.000000	-10.000000	-0.458333	26.916666	634.666687	1023.000000	1023.000000	2046.000000
5.520000	0.008940	5.283301	2.402212	0.957304	2.668867	-0.745083	0.000000	-10.000000	-0.433333	26.000000	643.833313	1023.000000	1023.000000	2046.000000
5.540000	0.007698	4.549634	2.298633	0.853516	2.372944	-0.975459	0.000000	-10.000000	-0.391667	24.633333	652.666687	1023.000000	1023.000000	2046.000000
5.560000	0.006087	3.597281	2.152338	0.607960	2.001860	-1.164877	0.000000	-10.000000	-0.383333	23.216667	661.000000	1023.000000	1023.000000	2046.000000
5.580000	0.004687	2.769895	2.057760	0.344785	1.834206	-1.466856	0.000000	-10.000000	-0.375000	22.350000	669.000000	1023.000000	1023.000000	2046.000000
5.600000	0.003950	2.334693	1.890674	0.325825	1.682291	-1.564096	0.000000	-10.000000	-0.400000	22.233334	676.666687	1023.000000	1023.000000	2046.000000
5.620000	0.003843	2.271105	1.942339	0.264676	1.641698	-1.577608	0.000000	-10.000000	-0.400000	22.566668	684.166687	1023.000000	1023.000000	2046.000000
5.640000	0.004326	2.556794	2.110361	0.411192	1.648263	-1.613021	0.000000	-10.000000	-0.383333	22.883333	691.500000	1023.000000	1023.000000	2046.000000
5.660000	0.004559	2.694225	2.076253	0.473938	1.734839	-1.590806	0.000000	-10.000000	-0.366667	23.150000	699.166687	1023.000000	1023.000000	2046.000000
5.680000	0.004952	2.926558	2.193511	0.560599	1.788761	-1.616312	0.000000	-10.000000	-0.358333	23.016666	707.000000	1023.000000	1023.000000	2046.000000
5.700000	0.005749	3.397924	2.286157	0.595854	2.012420	-1.496507	0.000000	-10.000000	-0.350000	22.850000	714.666687	1023.000000	1023.000000	2046.000000
5.720000	0.006756	3.993087	2.550992	0.592881	2.216324	-1.367110	0.000000	-10.000000	-0.341667	22.150000	722.333313	1023.000000	1023.000000	2046.000000
5.740000	0.007613	4.499331	2.761669	0.713024	2.365959	-1.341320	0.000000	-10.000000	-0.333333	21.633333	729.666687	1023.000000	1023.000000	2046.000000
5.760000	0.008645	5.109066	2.896618	0.812463	2.612846	-1.212860	0.000000	-10.000000	-0.325000	20.900000	737.000000	1023.000000	1023.000000	2046.000000
5.780000	0.009632	5.692759	2.969178	0.962318	2.823396	-1.062133	0.000000	-10.000000	-0.300000	20.250000	744.000000	1023.000000	1023.000000	2046.000000
5.800000	0.010800	6.382720	3.233554	1.086235	2.989193	-0.926262	0.000000	-10.000000	-0.275000	19.400000	750.833313	1023.000000	1023.000000	2046.000000
5.820000	0.011564	6.834401	3.388942	1.076701	3.212295	-0.843537	0.000000	-10.000000	-0.250000	18.566668	757.666687	1023.000000	1023.000000	2046.000000
5.840000	0.012409	7.333932	3.444698	1.195701	3.481268	-0.787735	0.000000	-10.000000	-0.225000	18.183334	764.166687	1023.000000	1023.000000	2046.000000
5.860000	0.012924	7.638292	3.475310	1.236984	3.671492	-0.745494	0.000000	-10.000000	-0.216667	17.816668	770.500000	1023.000000	1023.000000	2046.000000
5.880000	0.013368	7.900706	3.507294	1.102297	3.902162	-0.611046	0.000000	-10.000000	-0.216667	17.866667	776.500000	1023.000000	1023.000000	2046.000000
5.900000	0.013452	7.950316	3.540498	1.062756	3.921221	-0.574159	0.000000	-10.000000	-0.216667	17.466667	782.500000	1023.000000	1023.000000	2046.000000
5.920000	0.013525	7.993447	3.490593	1.046180	4.004187	-0.547513	0.000000	-10.000000	-0.208333	17.133333	788.166687	1023.000000	1023.000000	2046.000000
5.940000	0.013795	8.152944	3.617750	0.904734	4.114625	-0.484167	0.000000	-10.000000	-0.200000	16.633333	793.833313	1023.000000	1023.000000	2046.000000
5.960000	0.014225	8.407088	3.742312	0.932455	4.231302	-0.498981	0.000000	-10.000000	-0.200000	16.066668	799.333313	1023.000000	1023.000000	2046.000000
5.980000	0.014862	8.783301	3.905093	0.923009	4.349377	-0.394177	0.000000	-10.000000	-0.175000	15.383334	805.000000	1023.000000	1023.000000	2046.000000
6.000000	0.015099	8.923391	3.966832	0.963169	4.480199	-0.486809	0.000000	-10.000000	-0.150000	14.183333	810.166687	1023.000000	1023.000000	2046.000000
6.020000	0.015572	9.202782	4.088859	0.911230	4.584996	-0.382303	0.000000	-10.000000	-0.116667	13.016666	815.166687	1023.000000	1023.000000	2046.000000
6.040000	0.016258	9.608231	4.158418	1.148773	4.662288	-0.361249	0.000000	-10.000000	-0.091667	11.566667	819.666687	1023.000000	1023.000000	2046.000000
6.060000	0.017632	10.420735	4.424104	1.297606	4.927958	-0.228932	0.000000	-10.000000	-0.066667	10.350000	823.833313	1023.000000	1023.000000	2046.000000
6.080000	0.018684	11.042535	4.591615	1.418789	5.115411	-0.083280	0.000000	-10.000000	-0.033333	8.716667	827.500000	1023.000000	1023.000000	2046.000000
6.100000	0.019918	11.771639	4.793237	1.590795	5.400084	-0.012478	0.000000	-10.000000	-0.016667	7.366667	830.666687	1023.000000	1023.000000	2046.000000
6.120000	0.020796	12.290611	5.005447	1.673633	5.473075	0.138456	0.000000	-10.000000	-0.008333	5.883333	833.333313	1023.000000	1023.000000	2046.000000
6.140000	0.021738	12.847372	5.123598	1.825888	5.701183	0.196703	0.000000	-10.000000	-0.025000	4.433333	835.500000	1023.000000	1023.000000	2046.000000
6.160000	0.022097	13.059225	5.118167	1.989884	5.732269	0.218905	0.000000	-10.000000	-0.025000	2.116667	837.333313	1023.000000	1023.000000	2046.000000
6.180000	0.022641	13.380835	5.159977	2.168348	5.715808	0.336702	0.000000	-10.000000	-0.016667	-0.266667	838.500000	1023.000000	1023.000000	2046.000000
6.200000	0.022290	13.173666	4.968653	2.206626	5.589144	0.409244	0.000000	-10.000000	0.000000	-2.450000	839.000000	1023.000000	1023.000000	2046.000000
6.220000	0.022176	13.105815	4.824960	2.262835	5.536529	0.481491	0.000000	-10.000000	0.000000	-4.216667	839.000000	1023.000000	1023.000000	2046.000000
6.240000	0.021492	12.701569	4.837512	2.124827	5.346515	0.392714	0.000000	-10.000000	0.000000	-5.783333	839.000000	1023.000000	1023.000000	2046.000000
6.260000	0.020836	12.313843	4.741973	2.197169	5.152025	0.222675	0.000000	-10.000000	0.008333	-6.966667	839.000000	1023.000000	1023.000000	2046.000000
6.280000	0.020501	12.115814	4.820996	2.149804	5.003511	0.141503	0.000000	-10.000000	0.008333	-7.300000	839.000000	1023.000000	1023.000000	2046.000000
6.300000	0.019641	11.607636	4.616092	2.083969	4.878889	0.028687	0.000000	-10.000000	0.008333	-7.400000	839.000000	1023.000000	1023.000000	2046.000000
6.320000	0.018187	10.748299	4.405249	1.948632	4.571262	-0.176844	0.000000	-10.000000	0.016667	-7.983334	839.000000	1023.000000	1023.000000	2046.000000
6.340000	0.015991	9.450587	4.034050	1.820642	4.096770	-0.500875	0.000000	-10.000000	0.050000	-9.483334	839.000000	1023.000000	1023.000000	2046.000000
6.360000	0.013423	7.932957	3.643379	1.441180	3.629790	-0.781392	0.000000	-10.000000	0.083333	-11.333333	832.000000	1023.000000	1023.000000	2046.000000
6.380000	0.011324	6.692188	3.338897	1.189551	3.168434	-1.004694	0.000000	-10.000000	0.100000	-12.783334	823.333313	1023.000000	1023.000000	2046.000000
6.400000	0.009840	5.815642	3.242669	0.909485	2.867736	-1.204248	0.000000	-10.000000	0.100000	-13.350000	813.333313	1023.000000	1023.000000	2046.000000
6.420000	0.008615	5.091442	2.901803	0.824154	2.650968	-1.285484	0.000000	-10.000000	0.100000	-13.466667	808.666687	1023.000000	1023.000000	2046.000000
6.440000	0.007855	4.642200	2.876781	0.601088	2.510588	-1.346257	0.000000	-10.000000	0.100000	-13.650001	804.333313	1023.000000	1023.000000	2046.000000
6.460000	0.007103	4.197797	2.682636	0.588878	2.354592	-1.428308	0.000000	-10.000000	0.116667	-14.133333	799.666687	1023.000000	1023.000000	2046.000000
6.480000	0.006693	3.955854	2.541149	0.635889	2.238517	-1.459700	0.000000	-10.000000	0.141667	-14.866667	795.000000	1023.000000	1023.000000	2046.000000
6.500000	0.006473	3.825434	2.575475	0.545418	2.258162	-1.553621	0.000000	-10.000000	0.175000	-15.866667	790.000000	1023.000000	1023.000000	2046.000000
6.520000	0.006357	3.756846	2.520782	0.627924	2.175356	-1.567215	0.000000	-10.000000	0.200000	-17.016666	784.833313	1023.000000	1023.000000	2046.000000
6.540000	0.006228	3.681002	2.487317	0.507863	2.225771	-1.539949	0.000000	-10.000000	0.225000	-18.233334	779.333313	1023.000000	1023.000000	2046.000000
6.560000	0.006161	3.640889	2.444337	0.458491	2.298014	-1.559953	0.000000	-10.000000	0.258333	-19.200001	773.166687	1023.000000	1023.000000	2046.000000
6.580000	0.006121	3.617388	2.363697	0.376225	2.351767	-1.474301	0.000000	-10.000000	0.275000	-19.983334	766.666687	1023.000000	1023.000000	2046.000000
6.600000	0.006690	3.953815	2.428988	0.511042	2.428095	-1.414311	0.000000	-10.000000	0.300000	-20.650000	759.833313	1023.000000	1023.000000	2046.000000
6.620000	0.006792	4.014238	2.407054	0.441926	2.452860	-1.287602	0.000000	-10.000000	0.316667	-21.166668	753.000000	1023.000000	1023.000000	2046.000000
6.640000	0.006631	3.918849	2.136885	0.445071	2.504550	-1.167657	0.000000	-10.000000	0.333333	-21.550001	746.000000	1023.000000	1023.000000	2046.000000
6.660000	0.006243	3.689623	1.997891	0.349093	2.504611	-1.161972	0.000000	-10.000000	0.333333	-21.466667	738.833313	1023.000000	1023.000000	2046.000000
6.680000	0.005227	3.088891	1.733152	0.152190	2.333684	-1.130135	0.000000	-10.000000	0.325000	-21.200001	731.666687	1023.000000	1023.000000	2046.000000
6.700000	0.004304	2.543442	1.587468	-0.053147	2.201686	-1.192565	0.000000	-10.000000	0.316667	-20.666668	724.500000	1023.000000	1023.000000	2046.000000
6.720000	0.003369	1.990939	1.403931	-0.255962	2.071660	-1.228690	0.000000	-10.000000	0.308333	-20.266666	717.500000	1023.000000	1023.000000	2046.000000
6.740000	0.002703	1.597611	1.268560	-0.388300	1.996975	-1.279624	0.000000	-10.000000	0.300000	-19.966667	710.833313	1023.000000	1023.000000	2046.000000
6.760000	0.002238	1.322751	1.126013	-0.437618	1.928494	-1.294138	0.000000	-10.000000	0.283333	-19.766666	704.166687	1023.000000	1023.000000	2046.000000
6.780000	0.001803	1.065734	1.059120	-0.647116	1.903829	-1.250099	0.000000	-10.000000	0.283333	-19.783333	697.666687	1023.000000	1023.000000	2046.000000
6.800000	0.001738	1.027366	1.002134	-0.664478	1.885980	-1.196270	0.000000	-10.000000	0.283333	-19.900000	691.000000	1023.000000	1023.000000	2046.000000
6.820000	0.001554	0.918515	0.962771	-0.653540	1.790876	-1.181592	0.000000	-10.000000	0.300000	-20.166666	684.333313	1023.000000	1023.000000	2046.000000
6.840000	0.001519	0.897546	0.799925	-0.647255	1.819646	-1.074771	0.000000	-10.000000	0.300000	-20.433334	677.500000	1023.000000	1023.000000	2046.000000
6.860000	0.001781	1.052506	0.911258	-0.640812	1.889992	-1.107933	0.000000	-10.000000	0.308333	-20.733334	670.666687	1023.000000	1023.000000	2046.000000
6.880000	0.002238	1.322811	0.945513	-0.497017	1.933377	-1.059063	0.000000	-10.000000	0.316667	-20.983334	663.833313	1023.000000	1023.000000	2046.000000
6.900000	0.002512	1.484625	0.935919	-0.504245	2.026216	-0.973264	0.000000	-10.000000	0.316667	-21.116667	657.000000	1023.000000	1023.000000	2046.000000
6.920000	0.003115	1.840846	0.969228	-0.262564	2.037085	-0.902902	0.000000	-10.000000	0.316667	-21.166666	649.833313	1023.000000	1023.000000	2046.000000
6.940000	0.003354	1.982290	0.926369	-0.295664	2.090021	-0.738436	0.000000	-10.000000	0.308333	-21.100000	642.666687	1023.000000	1023.000000	2046.000000
6.960000	0.003378	1.996628	0.860156	-0.180647	2.055570	-0.738450	0.000000	-10.000000	0.325000	-20.950001	635.500000	1023.000000	1023.000000	2046.000000
6.980000	0.002781	1.643787	0.715428	-0.324434	1.893297	-0.640504	0.000000	-10.000000	0.325000	-20.883333	628.500000	1023.000000	1023.000000	2046.000000
7.000000	0.002379	1.405773	0.602868	-0.385414	1.766787	-0.578469	0.000000	-10.000000	0.350000	-21.150000	621.500000	1023.000000	1023.000000	2046.000000
7.020000	0.001600	0.945499	0.369398	-0.357603	1.544973	-0.611269	0.000000	-10.000000	0.350000	-21.766666	614.500000	1023.000000	1023.000000	2046.000000
7.040000	0.000619	0.366115	0.203360	-0.461146	1.320443	-0.696542	0.000000	-10.000000	0.366667	-22.450001	607.333313	1023.000000	1023.000000	2046.000000
7.060000	-0.000337	-0.199365	0.164632	-0.572751	1.001321	-0.792567	0.000000	-10.000000	0.375000	-23.083334	599.833313	1023.000000	1023.000000	2046.000000
7.080000	-0.001006	-0.594690	0.205147	-0.686180	0.758911	-0.872567	0.000000	-10.000000	0.391667	-23.483334	592.000000	1023.000000	1023.000000	2046.000000
7.100000	-0.001758	-1.039205	0.080037	-0.668912	0.553315	-1.003645	0.000000	-10.000000	0.433333	-24.316668	584.000000	1023.000000	1023.000000	2046.000000
7.120000	-0.002958	-1.747934	0.036720	-0.835323	0.220682	-1.170014	0.000000	-10.000000	0.475000	-25.416668	576.000000	1023.000000	1023.000000	2046.000000
7.140000	-0.004934	-2.915990	-0.198145	-1.010976	-0.275876	-1.430994	0.000000	-10.000000	0.525000	-26.883333	567.666687	1023.000000	1023.000000	2046.000000
7.160000	-0.007546	-4.459948	-0.552286	-1.280350	-0.840526	-1.786786	0.000000	-10.000000	0.558333	-27.833334	558.833313	1023.000000	1023.000000	2046.000000
7.180000	-0.010151	-5.999276	-0.947139	-1.704817	-1.344099	-2.003221	0.000000	-10.000000	0.583333	-28.250000	549.500000	1023.000000	1023.000000	2046.000000
7.200000	-0.011757	-6.948389	-1.280307	-1.800700	-1.712090	-2.155291	0.000000	-10.000000	0.600000	-28.233334	540.000000	1023.000000	1023.000000	2046.000000
7.220000	-0.013138	-7.764277	-1.564001	-1.945122	-2.009891	-2.245263	0.000000	-10.000000	0.608333	-28.216667	530.666687	1023.000000	1023.000000	2046.000000
7.240000	-0.014306	-8.454648	-1.814151	-2.103037	-2.234087	-2.303374	0.000000	-10.000000	0.608333	-28.483334	521.166687	1023.000000	1023.000000	2046.000000
7.260000	-0.015457	-9.134837	-1.992265	-2.305836	-2.403407	-2.433330	0.000000	-10.000000	0.616667	-28.799999	511.666656	1023.000000	1023.000000	2046.000000
7.280000	-0.016247	-9.602160	-2.201838	-2.403517	-2.581219	-2.415586	0.000000	-10.000000	0.625000	-29.116667	502.000000	1023.000000	1023.000000	2046.000000
7.300000	-0.016805	-9.931805	-2.485639	-2.512073	-2.543325	-2.390768	0.000000	-10.000000	0.666667	-29.683334	492.333344	1023.000000	1023.000000	2046.000000
7.320000	-0.017421	-10.296050	-2.680618	-2.514093	-2.731803	-2.369536	0.000000	-10.000000	0.708333	-30.500000	482.500000	1023.000000	1023.000000	2046.000000
7.340000	-0.017654	-10.433517	-2.769745	-2.543317	-2.723543	-2.396912	0.000000	-10.000000	0.758333	-31.333334	472.166656	1023.000000	1023.000000	2046.000000
7.360000	-0.017909	-10.584476	-2.848213	-2.572518	-2.821836	-2.341908	0.000000	-10.000000	0.783333	-31.900002	461.666656	1023.000000	1023.000000	2046.000000
7.380000	-0.017824	-10.534204	-3.016455	-2.577469	-2.825187	-2.115093	0.000000	-10.000000	0.800000	-32.516666	451.000000	1023.000000	1023.000000	2046.000000
7.400000	-0.017790	-10.513891	-3.007544	-2.536366	-2.927910	-2.042071	0.000000	-10.000000	0.791667	-32.783333	440.333344	1023.000000	1023.000000	2046.000000
7.420000	-0.017827	-10.535828	-3.118074	-2.422544	-2.983330	-2.011879	0.000000	-10.000000	0.775000	-32.799999	429.500000	1023.000000	1023.000000	2046.000000
7.440000	-0.018061	-10.673966	-3.251891	-2.421366	-3.093937	-1.906772	0.000000	-10.000000	0.750000	-32.266666	418.500000	1023.000000	1023.000000	2046.000000
7.460000	-0.019053	-11.260607	-3.459012	-2.593507	-3.288120	-1.919968	0.000000	-10.000000	0.725000	-31.383333	407.666656	1023.000000	1023.000000	2046.000000
7.480000	-0.019720	-11.654651	-3.631926	-2.625607	-3.526803	-1.870315	0.000000	-10.000000	0.683333	-30.450001	397.000000	1023.000000	1023.000000	2046.000000
7.500000	-0.020590	-12.168508	-4.014904	-2.721079	-3.659095	-1.773430	0.000000	-10.000000	0.650000	-29.683332	387.000000	1023.000000	1023.000000	2046.000000
7.520000	-0.021339	-12.611056	-4.108097	-2.890106	-3.812590	-1.800263	0.000000	-10.000000	0.625000	-29.266666	377.166656	1023.000000	1023.000000	2046.000000
7.540000	-0.022205	-13.123246	-4.409324	-2.998635	-3.970057	-1.745230	0.000000	-10.000000	0.616667	-28.833334	367.500000	1023.000000	1023.000000	2046.000000
7.560000	-0.023145	-13.678452	-4.643190	-3.145195	-4.057842	-1.832225	0.000000	-10.000000	0.608333	-28.416666	357.666656	1023.000000	1023.000000	2046.000000
7.580000	-0.024094	-14.239676	-4.912086	-3.283164	-4.279681	-1.764744	0.000000	-10.000000	0.600000	-28.283333	348.000000	1023.000000	1023.000000	2046.000000
7.600000	-0.024539	-14.502272	-5.003690	-3.344923	-4.365495	-1.788164	0.000000	-10.000000	0.600000	-28.233334	338.666656	1023.000000	1023.000000	2046.000000
7.620000	-0.025088	-14.826952	-5.192354	-3.340183	-4.514433	-1.779982	0.000000	-10.000000	0.583333	-28.133333	329.333344	1023.000000	1023.000000	2046.000000
7.640000	-0.025545	-15.097313	-5.330136	-3.479888	-4.515623	-1.771666	0.000000	-10.000000	0.566667	-27.850000	320.000000	1023.000000	1023.000000	2046.000000
7.660000	-0.025573	-15.113781	-5.374553	-3.358271	-4.680263	-1.700694	0.000000	-10.000000	0.533333	-27.633333	310.666656	1023.000000	1023.000000	2046.000000
7.680000	-0.025474	-15.055218	-5.322947	-3.426481	-4.647624	-1.658166	0.000000	-10.000000	0.516667	-27.300001	301.333344	1023.000000	1023.000000	2046.000000
7.700000	-0.025372	-14.995140	-5.259790	-3.470344	-4.697122	-1.567884	0.000000	-10.000000	0.500000	-27.100000	292.166656	1023.000000	1023.000000	2046.000000
7.720000	-0.024917	-14.725989	-5.182286	-3.400642	-4.719552	-1.423509	0.000000	-10.000000	0.508333	-26.766666	283.000000	1023.000000	1023.000000	2046.000000
7.740000	-0.024585	-14.529583	-5.145306	-3.276868	-4.654588	-1.452821	0.000000	-10.000000	0.500000	-26.366667	274.166656	1023.000000	1023.000000	2046.000000
7.760000	-0.024582	-14.527802	-5.137597	-3.297852	-4.672716	-1.419637	0.000000	-10.000000	0.491667	-25.916668	265.500000	1023.000000	1023.000000	2046.000000
7.780000	-0.024382	-14.409510	-5.139303	-3.217456	-4.716406	-1.336345	0.000000	-10.000000	0.466667	-25.250000	256.833344	1023.000000	1023.000000	2046.000000
7.800000	-0.024469	-14.460967	-5.210104	-3.127508	-4.829195	-1.294162	0.000000	-10.000000	0.441667	-24.633335	248.333328	1023.000000	1023.000000	2046.000000
7.820000	-0.025091	-14.828853	-5.338738	-3.240836	-5.002327	-1.246951	0.000000	-10.000000	0.416667	-23.950001	240.000000	1023.000000	1023.000000	2046.000000
7.840000	-0.026291	-15.538176	-5.616883	-3.282631	-5.227554	-1.411108	0.000000	-10.000000	0.383333	-23.500000	232.000000	1023.000000	1023.000000	2046.000000
7.860000	-0.027477	-16.238661	-5.841722	-3.427345	-5.445891	-1.523703	0.000000	-10.000000	0.366667	-23.066668	224.166672	1023.000000	1023.000000	2046.000000
7.880000	-0.028861	-17.057137	-6.041973	-3.598211	-5.661651	-1.755303	0.000000	-10.000000	0.350000	-22.500000	216.500000	1023.000000	1023.000000	2046.000000
7.900000	-0.029570	-17.475666	-5.975349	-3.578732	-5.925331	-1.996253	0.000000	-10.000000	0.341667	-21.850000	209.166672	1023.000000	1023.000000	2046.000000
7.920000	-0.030212	-17.855513	-5.970809	-3.666424	-6.062195	-2.156086	0.000000	-10.000000	0.341667	-21.416668	201.833328	1023.000000	1023.000000	2046.000000
7.940000	-0.030703	-18.145323	-5.948314	-3.553769	-6.274470	-2.368769	0.000000	-10.000000	0.341667	-21.183334	194.666672	1023.000000	1023.000000	2046.000000
7.960000	-0.031894	-18.849089	-5.989489	-3.707643	-6.468320	-2.683637	0.000000	-10.000000	0.333333	-20.950001	187.500000	1023.000000	1023.000000	2046.000000
7.980000	-0.033831	-19.994255	-6.245178	-3.913408	-6.929873	-2.905797	0.000000	-10.000000	0.291667	-20.150002	180.500000	1023.000000	1023.000000	2046.000000
8.000000	-0.036412	-21.519638	-6.727191	-4.233658	-7.329306	-3.229483	0.000000	-10.000000	0.241667	-19.016668	173.833328	1023.000000	1023.000000	2046.000000
8.020000	-0.038228	-22.593035	-7.013199	-4.591958	-7.539437	-3.448442	0.000000	-10.000000	0.216667	-17.933334	167.500000	1023.000000	1023.000000	2046.000000
8.040000	-0.039632	-23.422440	-7.260608	-4.731396	-7.819366	-3.611070	0.000000	-10.000000	0.208333	-17.350000	161.500000	1023.000000	1023.000000	2046.000000
8.060000	-0.040537	-23.957354	-7.458847	-4.920128	-7.906975	-3.671403	0.000000	-10.000000	0.200000	-17.016668	155.666672	1023.000000	1023.000000	2046.000000
8.080000	-0.041178	-24.336157	-7.454755	-5.107048	-8.063833	-3.710520	0.000000	-10.000000	0.191667	-16.566668	150.000000	1023.000000	1023.000000	2046.000000
8.100000	-0.041520	-24.538256	-7.503829	-5.273001	-8.082590	-3.678837	0.000000	-10.000000	0.191667	-16.283333	144.500000	1023.000000	1023.000000	2046.000000
8.120000	-0.041715	-24.653736	-7.552577	-5.503209	-8.045752	-3.552198	0.000000	-10.000000	0.191667	-16.000000	139.000000	1023.000000	1023.000000	2046.000000
8.140000	-0.041747	-24.672625	-7.484684	-5.617075	-8.080400	-3.490464	0.000000	-10.000000	0.183333	-15.850000	133.666672	1023.000000	1023.000000	2046.000000
8.160000	-0.041666	-24.624573	-7.526571	-5.675352	-7.960906	-3.461744	0.000000	-10.000000	0.175000	-15.416667	128.333328	1023.000000	1023.000000	2046.000000
8.180000	-0.041606	-24.589415	-7.551147	-5.703574	-7.901165	-3.433529	0.000000	-10.000000	0.166667	-14.983334	123.166664	1023.000000	1023.000000	2046.000000
8.200000	-0.040737	-24.075354	-7.393453	-5.540478	-7.820386	-3.321034	0.000000	-10.000000	0.166667	-14.566667	118.166664	1023.000000	1023.000000	2046.000000
8.220000	-0.040286	-23.808834	-7.387374	-5.469356	-7.731461	-3.220642	0.000000	-10.000000	0.166667	-14.500000	113.333336	1023.000000	1023.000000	2046.000000
8.240000	-0.039848	-23.550098	-7.296515	-5.456319	-7.625780	-3.171484	0.000000	-10.000000	0.166667	-14.350000	108.500000	1023.000000	1023.000000	2046.000000
8.260000	-0.039868	-23.561899	-7.373472	-5.363735	-7.652720	-3.171973	0.000000	-10.000000	0.141667	-13.816667	103.666664	1023.000000	1023.000000	2046.000000
8.280000	-0.039777	-23.508442	-7.448193	-5.363848	-7.589261	-3.107140	0.000000	-10.000000	0.100000	-12.816667	99.166664	1023.000000	1023.000000	2046.000000
8.300000	-0.039977	-23.626139	-7.431831	-5.477510	-7.616104	-3.100693	0.000000	-10.000000	0.075000	-11.733334	95.000000	1023.000000	1023.000000	2046.000000
8.320000	-0.040569	-23.975994	-7.685180	-5.479243	-7.718812	-3.092759	0.000000	-10.000000	0.066667	-11.066667	91.000000	1023.000000	1023.000000	2046.000000
8.340000	-0.040731	-24.071901	-7.754982	-5.452355	-7.777977	-3.086588	0.000000	-10.000000	0.058333	-10.566667	87.333336	1023.000000	1023.000000	2046.000000
8.360000	-0.040885	-24.163044	-7.673679	-5.628763	-7.753258	-3.107343	0.000000	-10.000000	0.050000	-10.150001	83.666664	1023.000000	1023.000000	2046.000000
8.380000	-0.041351	-24.438274	-7.904298	-5.628705	-7.819282	-3.085989	0.000000	-10.000000	0.041667	-9.783334	80.333336	1023.000000	1023.000000	2046.000000
8.400000	-0.041963	-24.800182	-7.984030	-5.843120	-7.895016	-3.078016	0.000000	-10.000000	0.050000	-9.516667	77.000000	1023.000000	1023.000000	2046.000000
8.420000	-0.042092	-24.876184	-7.974706	-5.833580	-7.964780	-3.103118	0.000000	-10.000000	0.050000	-9.383333	73.833336	1023.000000	1023.000000	2046.000000
8.440000	-0.042304	-25.001499	-8.052209	-5.831045	-7.964335	-3.153910	0.000000	-10.000000	0.050000	-8.950000	69.666664	1023.000000	1023.000000	2046.000000
8.460000	-0.042404	-25.060892	-8.037145	-5.926508	-7.927415	-3.169824	0.000000	-10.000000	0.050000	-8.533334	65.666664	1023.000000	1023.000000	2046.000000
8.480000	-0.042032	-24.841051	-7.997215	-5.860419	-7.816967	-3.166451	0.000000	-10.000000	0.050000	-8.183333	62.833332	1023.000000	1023.000000	2046.000000
8.500000	-0.042188	-24.933306	-8.118108	-5.790051	-7.856048	-3.169098	0.000000	-10.000000	0.050000	-8.033334	61.000000	1023.000000	1023.000000	2046.000000
8.520000	-0.041540	-24.550367	-7.980642	-5.678195	-7.746196	-3.145335	0.000000	-10.000000	0.050000	-7.883334	59.166668	1023.000000	1023.000000	2046.000000
8.540000	-0.041077	-24.276241	-8.012302	-5.576929	-7.663580	-3.023430	0.000000	-10.000000	0.041667	-7.466667	56.500000	1023.000000	1023.000000	2046.000000
8.560000	-0.040413	-23.884199	-7.893879	-5.537122	-7.504165	-2.949032	0.000000	-10.000000	0.025000	-7.016667	54.000000	1023.000000	1023.000000	2046.000000
8.580000	-0.039765	-23.501202	-7.793852	-5.402497	-7.311325	-2.993527	0.000000	-10.000000	0.025000	-6.450000	51.666668	1023.000000	1023.000000	2046.000000
8.600000	-0.039071	-23.090729	-7.620224	-5.295427	-7.271382	-2.903695	0.000000	-10.000000	0.016667	-5.950000	49.500000	1023.000000	1023.000000	2046.000000
8.620000	-0.038763	-22.908669	-7.694521	-5.131380	-7.198600	-2.884167	0.000000	-10.000000	0.016667	-5.383333	47.500000	1023.000000	1023.000000	2046.000000
8.640000	-0.038284	-22.626028	-7.625031	-4.937891	-7.243376	-2.819729	0.000000	-10.000000	0.008333	-4.733334	45.666668	1023.000000	1023.000000	2046.000000
8.660000	-0.038555	-22.785744	-7.779035	-4.958728	-7.301044	-2.746937	0.000000	-10.000000	0.008333	-4.200000	44.000000	1023.000000	1023.000000	2046.000000
8.680000	-0.038969	-23.030966	-7.961038	-4.958529	-7.417656	-2.693744	0.000000	-10.000000	0.008333	-3.800000	42.666668	1023.000000	1023.000000	2046.000000
8.700000	-0.039627	-23.419733	-8.051671	-4.975196	-7.577874	-2.814992	0.000000	-10.000000	0.000000	-3.600000	41.333332	1023.000000	1023.000000	2046.000000
8.720000	-0.039781	-23.510374	-7.998865	-4.911814	-7.662796	-2.936900	0.000000	-10.000000	0.008333	-3.400000	40.166668	1023.000000	1023.000000	2046.000000
8.740000	-0.040350	-23.846640	-7.867897	-5.049894	-7.773387	-3.155462	0.000000	-10.000000	0.008333	-3.166667	39.000000	1023.000000	1023.000000	2046.000000
8.760000	-0.040032	-23.658764	-7.671373	-4.948694	-7.786883	-3.251814	0.000000	-10.000000	0.016667	-3.250000	38.000000	1023.000000	1023.000000	2046.000000
8.780000	-0.040360	-23.852713	-7.716351	-4.964631	-7.880433	-3.291299	0.000000	-10.000000	0.016667	-3.833333	36.833332	1023.000000	1023.000000	2046.000000
8.800000	-0.040883	-24.162031	-7.557933	-4.974884	-8.100942	-3.528273	0.000000	-10.000000	0.016667	-4.616667	35.666668	1023.000000	1023.000000	2046.000000
8.820000	-0.042527	-25.133242	-7.668082	-5.257150	-8.409843	-3.798167	0.000000	-10.000000	0.008333	-4.516667	34.166668	1023.000000	1023.000000	2046.000000
8.840000	-0.044631	-26.376637	-8.105229	-5.561104	-8.705751	-4.004551	0.000000	-10.000000	0.000000	-3.633333	32.666668	1023.000000	1023.000000	2046.000000
8.860000	-0.046272	-27.346832	-8.290789	-5.867769	-8.937353	-4.250921	0.000000	-10.000000	0.008333	-2.700000	31.333334	1023.000000	1023.000000	2046.000000
8.880000	-0.047145	-27.862877	-8.428519	-6.093237	-9.042126	-4.298995	0.000000	-10.000000	0.008333	-2.583333	30.333334	1023.000000	1023.000000	2046.000000
8.900000	-0.047896	-28.306561	-8.551260	-6.271441	-9.117901	-4.365959	0.000000	-10.000000	0.016667	-3.066667	29.500000	1023.000000	1023.000000	2046.000000
8.920000	-0.048389	-28.597826	-8.614907	-6.341251	-9.198448	-4.443219	0.000000	-10.000000	0.016667	-3.650000	28.500000	1023.000000	1023.000000	2046.000000
8.940000	-0.048324	-28.559502	-8.660713	-6.399926	-9.189843	-4.309019	0.000000	-10.000000	0.016667	-4.100000	27.333334	1023.000000	1023.000000	2046.000000
8.960000	-0.048335	-28.566153	-8.642269	-6.451411	-9.200495	-4.271978	0.000000	-10.000000	0.008333	-4.316667	26.000000	1023.000000	1023.000000	2046.000000
8.980000	-0.048110	-28.433300	-8.603341	-6.489085	-9.131060	-4.209815	0.000000	-10.000000	0.000000	-4.366667	24.500000	1023.000000	1023.000000	2046.000000
9.000000	-0.048009	-28.373205	-8.551737	-6.516859	-9.047514	-4.257095	0.000000	-10.000000	0.000000	-4.166667	23.000000	1023.000000	1023.000000	2046.000000
9.020000	-0.047655	-28.164015	-8.497015	-6.595520	-8.899086	-4.172394	0.000000	-10.000000	0.000000	-3.800000	21.500000	1023.000000	1023.000000	2046.000000
9.040000	-0.046803	-27.660595	-8.393692	-6.499556	-8.758254	-4.009094	0.000000	-10.000000	0.016667	-3.400000	20.166666	1023.000000	1023.000000	2046.000000
9.060000	-0.046209	-27.309437	-8.348642	-6.463146	-8.590899	-3.906749	0.000000	-10.000000	0.025000	-3.250000	19.000000	1023.000000	1023.000000	2046.000000
9.080000	-0.045457	-26.865360	-8.347742	-6.288768	-8.487485	-3.741366	0.000000	-10.000000	0.025000	-3.133333	18.000000	1023.000000	1023.000000	2046.000000
9.100000	-0.044964	-26.573511	-8.277446	-6.186837	-8.394444	-3.714785	0.000000	-10.000000	0.008333	-2.583333	17.000000	1023.000000	1023.000000	2046.000000
9.120000	-0.044843	-26.502098	-8.423220	-6.164015	-8.291798	-3.623066	0.000000	-10.000000	0.000000	-1.466667	16.333334	1023.000000	1023.000000	2046.000000
9.140000	-0.044630	-26.376171	-8.386992	-6.128231	-8.253116	-3.607833	0.000000	-10.000000	0.000000	-0.483333	16.000000	1023.000000	1023.000000	2046.000000
9.160000	-0.044716	-26.427120	-8.470169	-6.135186	-8.193849	-3.627916	0.000000	-10.000000	0.000000	0.000000	16.000000	1023.000000	1023.000000	2046.000000
9.180000	-0.045135	-26.674814	-8.563074	-6.175058	-8.333996	-3.602686	0.000000	-10.000000	0.000000	0.000000	16.000000	1023.000000	1023.000000	2046.000000
9.200000	-0.045143	-26.679359	-8.520836	-6.216397	-8.313540	-3.628587	0.000000	-10.000000	0.000000	0.000000	16.000000	1023.000000	1023.000000	2046.000000
9.220000	-0.045058	-26.629473	-8.553317	-6.279104	-8.284958	-3.512094	0.000000	-10.000000	0.008333	0.000000	16.000000	1023.000000	1023.000000	2046.000000
9.240000	-0.045181	-26.701935	-8.662110	-6.290082	-8.266922	-3.482819	0.000000	-10.000000	0.008333	0.000000	16.000000	1023.000000	1023.000000	2046.000000
9.260000	-0.045173	-26.697279	-8.600076	-6.306808	-8.341911	-3.448484	0.000000	-10.000000	0.008333	0.000000	16.000000	1023.000000	1023.000000	2046.000000
9.280000	-0.045269	-26.754103	-8.670600	-6.329405	-8.312531	-3.441566	0.000000	-10.000000	0.000000	-0.566667	16.000000	1023.000000	1023.000000	2046.000000
9.300000	-0.045391	-26.825956	-8.741784	-6.338664	-8.278471	-3.467037	0.000000	-10.000000	0.000000	-1.183333	16.000000	1023.000000	1023.000000	2046.000000
9.320000	-0.045137	-26.675917	-8.669806	-6.343219	-8.223389	-3.439502	0.000000	-10.000000	0.000000	-1.766667	16.000000	1023.000000	1023.000000	2046.000000
9.340000	-0.044824	-26.490925	-8.774042	-6.146945	-8.255087	-3.314850	0.000000	-10.000000	0.000000	-1.683333	16.000000	1023.000000	1023.000000	2046.000000
9.360000	-0.044239	-26.145145	-8.535934	-6.132475	-8.188734	-3.288002	0.000000	-10.000000	0.000000	-1.500000	16.000000	1023.000000	1023.000000	2046.000000
9.380000	-0.043371	-25.632198	-8.445275	-6.054868	-7.971562	-3.160493	0.000000	-10.000000	0.000000	-1.083333	16.000000	1023.000000	1023.000000	2046.000000
9.400000	-0.042644	-25.202703	-8.295587	-5.906656	-7.860486	-3.139975	0.000000	-10.000000	0.000000	-0.600000	16.000000	1023.000000	1023.000000	2046.000000
9.420000	-0.041922	-24.775747	-8.176688	-5.804152	-7.748982	-3.045925	0.000000	-10.000000	0.000000	-0.166667	16.000000	1023.000000	1023.000000	2046.000000
9.440000	-0.041393	-24.463520	-8.022930	-5.781654	-7.659909	-2.999025	0.000000	-10.000000	0.000000	0.000000	16.000000	1023.000000	1023.000000	2046.000000
9.460000	-0.040709	-24.059044	-7.932817	-5.590545	-7.616916	-2.918767	0.000000	-10.000000	0.000000	0.000000	16.000000	1023.000000	1023.000000	2046.000000
9.480000	-0.040818	-24.123156	-8.063473	-5.494707	-7.644899	-2.920078	0.000000	-10.000000	0.000000	0.000000	16.000000	1023.000000	1023.000000	2046.000000
9.500000	-0.041009	-24.236439	-8.099386	-5.502110	-7.793904	-2.841039	0.000000	-10.000000	-0.008333	0.000000	16.000000	1023.000000	1023.000000	2046.000000
9.520000	-0.041636	-24.607096	-8.350766	-5.464614	-7.914259	-2.877457	0.000000	-10.000000	-0.016667	0.000000	16.000000	1023.000000	1023.000000	2046.000000
9.540000	-0.041836	-24.725304	-8.323168	-5.430650	-7.971075	-3.000411	0.000000	-10.000000	-0.016667	0.000000	16.000000	1023.000000	1023.000000	2046.000000
9.560000	-0.042044	-24.848278	-8.160429	-5.471398	-8.090826	-3.125625	0.000000	-10.000000	-0.008333	0.000000	16.000000	1023.000000	1023.000000	2046.000000
9.580000	-0.042064	-24.859917	-8.076025	-5.415519	-8.150428	-3.217943	0.000000	-10.000000	0.000000	0.000000	16.000000	1023.000000	1023.000000	2046.000000
9.600000	-0.041996	-24.819849	-7.975677	-5.312108	-8.157640	-3.374424	0.000000	-10.000000	0.008333	-0.716667	16.000000	1023.000000	1023.000000	2046.000000
9.620000	-0.042617	-25.186354	-7.980779	-5.399543	-8.321303	-3.484730	0.000000	-10.000000	0.008333	-1.683333	15.833333	1023.000000	1023.000000	2046.000000
9.640000	-0.043913	-25.952560	-8.137771	-5.476236	-8.589059	-3.749494	0.000000	-10.000000	0.008333	-2.750000	15.333333	1023.000000	1023.000000	2046.000000
9.660000	-0.045990	-27.180046	-8.502459	-5.646378	-9.013617	-4.017593	0.000000	-10.000000	0.000000	-2.366667	14.666667	1023.000000	1023.000000	2046.000000
9.680000	-0.047477	-28.058750	-8.627311	-5.908739	-9.315825	-4.206876	0.000000	-10.000000	0.000000	-1.400000	14.166667	1023.000000	1023.000000	2046.000000
9.700000	-0.048597	-28.720577	-8.724880	-6.158724	-9.455484	-4.381489	0.000000	-10.000000	0.000000	-0.333333	14.000000	1023.000000	1023.000000	2046.000000
9.720000	-0.049325	-29.150883	-8.809286	-6.385625	-9.514154	-4.441818	0.000000	-10.000000	0.000000	-0.833333	14.000000	1023.000000	1023.000000	2046.000000
9.740000	-0.050123	-29.622860	-8.831816	-6.630998	-9.626962	-4.533085	0.000000	-10.000000	0.008333	-1.900000	13.500000	1023.000000	1023.000000	2046.000000
9.760000	-0.050723	-29.977354	-9.010214	-6.620470	-9.723675	-4.622994	0.000000	-10.000000	0.016667	-3.266667	12.666667	1023.000000	1023.000000	2046.000000
9.780000	-0.050918	-30.092825	-9.083242	-6.712614	-9.674264	-4.622705	0.000000	-10.000000	0.025000	-4.066667	11.333333	1023.000000	1023.000000	2046.000000
9.800000	-0.050791	-30.017685	-9.054962	-6.702586	-9.644769	-4.615367	0.000000	-10.000000	0.025000	-4.816667	10.000000	1023.000000	1023.000000	2046.000000
9.820000	-0.050645	-29.931227	-8.988360	-6.822937	-9.585032	-4.534897	0.000000	-10.000000	0.016667	-5.233334	8.333333	1023.000000	1023.000000	2046.000000
9.840000	-0.050305	-29.730206	-8.942490	-6.859303	-9.487802	-4.440613	0.000000	-10.000000	0.016667	-5.300000	6.500000	1023.000000	1023.000000	2046.000000
9.860000	-0.049910	-29.496922	-8.965415	-6.738337	-9.397412	-4.395758	0.000000	-10.000000	0.016667	-5.166667	4.833333	1023.000000	1023.000000	2046.000000
9.880000	-0.049049	-28.987915	-8.767380	-6.716383	-9.234994	-4.269158	0.000000	-10.000000	0.033333	-5.233334	3.166667	1023.000000	1023.000000	2046.000000
9.900000	-0.048799	-28.840242	-8.795713	-6.763169	-9.137239	-4.144120	0.000000	-10.000000	0.025000	-5.433333	1.666667	1023.000000	1023.000000	2046.000000
9.920000	-0.048130	-28.445066	-8.734901	-6.643821	-9.013383	-4.052962	0.000000	-10.000000	0.016667	-5.183333	0.000000	1023.000000	1023.000000	2046.000000
9.940000	-0.047824	-28.263721	-8.938452	-6.525996	-8.927144	-3.872130	0.000000	-10.000000	-0.008333	-4.166667	-1.333333	1023.000000	1023.000000	2046.000000
9.960000	-0.047203	-27.897243	-8.719710	-6.475009	-8.934877	-3.767648	0.000000	-10.000000	-0.008333	-2.733333	-2.333333	1023.000000	1023.000000	2046.000000
9.980000	-0.047214	-27.903439	-8.832095	-6.488277	-8.915456	-3.667610	0.000000	-10.000000	-0.008333	-1.466667	-2.833333	1023.000000	1023.000000	2046.000000
10.000000	-0.047603	-28.133211	-8.889136	-6.559333	-8.972940	-3.711801	0.000000	-10.000000	-0.008333	-0.633333	-3.000000	1023.000000	1023.000000	2046.000000
10.020000	-0.047831	-28.268164	-8.989426	-6.536124	-9.012613	-3.730000	0.000000	-10.000000	-0.008333	-0.166667	-3.000000	1023.000000	1023.000000	2046.000000
10.040000	-0.048057	-28.401638	-9.044748	-6.505356	-9.043126	-3.808407	0.000000	-10.000000	-0.008333	-0.300000	-3.000000	1023.000000	1023.000000	2046.000000
10.060000	-0.048253	-28.517765	-8.988646	-6.457429	-9.129387	-3.942304	0.000000	-10.000000	0.000000	-1.016667	-3.000000	1023.000000	1023.000000	2046.000000
10.080000	-0.048314	-28.553738	-9.084225	-6.534704	-9.069153	-3.865656	0.000000	-10.000000	0.000000	-1.716667	-3.500000	1023.000000	1023.000000	2046.000000
10.100000	-0.048081	-28.415768	-9.094707	-6.479043	-9.002033	-3.839983	0.000000	-10.000000	0.000000	-2.050000	-4.166667	1023.000000	1023.000000	2046.000000
10.120000	-0.048085	-28.418457	-9.197272	-6.411930	-9.004549	-3.804705	0.000000	-10.000000	0.000000	-1.866667	-4.833333	1023.000000	1023.000000	2046.000000
10.140000	-0.048091	-28.421501	-9.234312	-6.535558	-8.897021	-3.754610	0.000000	-10.000000	0.000000	-1.350000	-5.000000	1023.000000	1023.000000	2046.000000
10.160000	-0.047603	-28.133404	-9.160936	-6.501862	-8.803120	-3.667487	0.000000	-10.000000	-0.008333	-0.716667	-5.000000	1023.000000	1023.000000	2046.000000
10.180000	-0.046410	-27.428553	-8.922677	-6.341872	-8.602745	-3.561259	0.000000	-10.000000	-0.008333	-0.183333	-5.000000	1023.000000	1023.000000	2046.000000
10.200000	-0.045666	-26.988554	-8.842275	-6.268090	-8.338602	-3.539588	0.000000	-10.000000	-0.016667	0.000000	-5.000000	1023.000000	1023.000000	2046.000000
10.220000	-0.044513	-26.307346	-8.591683	-6.197742	-8.139991	-3.377930	0.000000	-10.000000	-0.008333	0.000000	-5.000000	1023.000000	1023.000000	2046.000000
10.240000	-0.043799	-25.885384	-8.592957	-5.994723	-8.012325	-3.285377	0.000000	-10.000000	0.000000	-0.366667	-5.000000	1023.000000	1023.000000	2046.000000
10.260000	-0.043270	-25.572395	-8.506604	-5.882864	-7.911047	-3.271879	0.000000	-10.000000	0.008333	-0.283333	-5.000000	1023.000000	1023.000000	2046.000000
10.280000	-0.042793	-25.290609	-8.489235	-5.796447	-7.884970	-3.119959	0.000000	-10.000000	0.008333	-0.066667	-5.000000	1023.000000	1023.000000	2046.000000
10.300000	-0.042807	-25.298904	-8.510172	-5.894629	-7.857036	-3.037067	0.000000	-10.000000	0.000000	0.300000	-5.000000	1023.000000	1023.000000	2046.000000
10.320000	-0.043113	-25.479893	-8.511518	-5.962784	-7.942336	-3.063255	0.000000	-10.000000	0.000000	0.216667	-5.000000	1023.000000	1023.000000	2046.000000
10.340000	-0.043369	-25.631262	-8.650114	-5.889634	-7.984597	-3.106917	0.000000	-10.000000	0.008333	0.000000	-5.000000	1023.000000	1023.000000	2046.000000
10.360000	-0.043465	-25.687822	-8.520176	-5.840890	-8.135790	-3.190966	0.000000	-10.000000	0.008333	0.000000	-5.000000	1023.000000	1023.000000	2046.000000
10.380000	-0.043446	-25.676384	-8.420547	-5.741034	-8.216401	-3.298402	0.000000	-10.000000	0.008333	0.000000	-5.000000	1023.000000	1023.000000	2046.000000
10.400000	-0.042594	-25.173027	-7.983751	-5.639516	-8.186653	-3.363107	0.000000	-10.000000	0.000000	0.000000	-5.000000	1023.000000	1023.000000	2046.000000
10.420000	-0.042662	-25.212984	-7.778047	-5.549010	-8.328527	-3.557401	0.000000	-10.000000	0.000000	0.000000	-5.000000	1023.000000	1023.000000	2046.000000
10.440000	-0.043130	-25.490011	-7.773722	-5.466347	-8.524108	-3.725834	0.000000	-10.000000	0.000000	0.000000	-5.000000	1023.000000	1023.000000	2046.000000
10.460000	-0.044983	-26.585070	-7.855176	-5.775477	-8.858733	-4.095684	0.000000	-10.000000	0.000000	0.000000	-5.000000	1023.000000	1023.000000	2046.000000
10.480000	-0.046695	-27.596888	-8.195232	-6.054185	-9.096916	-4.250554	0.000000	-10.000000	0.000000	0.000000	-5.000000	1023.000000	1023.000000	2046.000000
10.500000	-0.048028	-28.384808	-8.400167	-6.239742	-9.340823	-4.404076	0.000000	-10.000000	0.000000	0.000000	-5.000000	1023.000000	1023.000000	2046.000000
10.520000	-0.048632	-28.741346	-8.450989	-6.352265	-9.489076	-4.449016	0.000000	-10.000000	0.000000	0.000000	-5.000000	1023.000000	1023.000000	2046.000000
10.540000	-0.048914	-28.908197	-8.453945	-6.473137	-9.455614	-4.525500	0.000000	-10.000000	0.000000	0.000000	-5.000000	1023.000000	1023.000000	2046.000000
10.560000	-0.049262	-29.113997	-8.543933	-6.592577	-9.512902	-4.464584	0.000000	-10.000000	0.000000	0.000000	-5.000000	1023.000000	1023.000000	2046.000000
10.580000	-0.049130	-29.035654	-8.537139	-6.634002	-9.436972	-4.427542	0.000000	-10.000000	0.000000	0.000000	-5.000000	1023.000000	1023.000000	2046.000000
10.600000	-0.049286	-29.127743	-8.599621	-6.800836	-9.328380	-4.398906	0.000000	-10.000000	0.000000	0.000000	-5.000000	1023.000000	1023.000000	2046.000000
10.620000	-0.049412	-29.202503	-8.727314	-6.838280	-9.202422	-4.434485	0.000000	-10.000000	0.000000	0.000000	-5.000000	1023.000000	1023.000000	2046.000000
10.640000	-0.049026	-28.974224	-8.602914	-6.815006	-9.151736	-4.404568	0.000000	-10.000000	0.000000	0.000000	-5.000000	1023.000000	1023.000000	2046.000000
10.660000	-0.048496	-28.661167	-8.572946	-6.833883	-9.030130	-4.224207	0.000000	-10.000000	0.000000	0.000000	-5.000000	1023.000000	1023.000000	2046.000000
10.680000	-0.047454	-28.045097	-8.474745	-6.652040	-8.875020	-4.043292	0.000000	-10.000000	0.000000	0.000000	-5.000000	1023.000000	1023.000000	2046.000000
10.700000	-0.046740	-27.623472	-8.381271	-6.576746	-8.731374	-3.934081	0.000000	-10.000000	0.000000	0.000000	-5.000000	1023.000000	1023.000000	2046.000000
10.720000	-0.046118	-27.255909	-8.350088	-6.450817	-8.647961	-3.807045	0.000000	-10.000000	0.008333	0.000000	-5.000000	1023.000000	1023.000000	2046.000000
10.740000	-0.045850	-27.097116	-8.380731	-6.447588	-8.505372	-3.763425	0.000000	-10.000000	0.008333	0.000000	-5.000000	1023.000000	1023.000000	2046.000000
10.760000	-0.045795	-27.065010	-8.476961	-6.380778	-8.485518	-3.721754	0.000000	-10.000000	0.008333	0.000000	-5.000000	1023.000000	1023.000000	2046.000000
10.780000	-0.045302	-26.773603	-8.385834	-6.245798	-8.429205	-3.712767	0.000000	-10.000000	0.000000	0.000000	-5.000000	1023.000000	1023.000000	2046.000000
10.800000	-0.045408	-26.836149	-8.539876	-6.264902	-8.434575	-3.596796	0.000000	-10.000000	0.000000	0.000000	-5.000000	1023.000000	1023.000000	2046.000000
10.820000	-0.045322	-26.785101	-8.477630	-6.315779	-8.437002	-3.554690	0.000000	-10.000000	0.000000	0.000000	-5.000000	1023.000000	1023.000000	2046.000000
10.840000	-0.045610	-26.955515	-8.665530	-6.279283	-8.454639	-3.556064	0.000000	-10.000000	0.000000	0.000000	-5.000000	1023.000000	1023.000000	2046.000000
10.860000	-0.045627	-26.965813	-8.708527	-6.366415	-8.446558	-3.444314	0.000000	-10.000000	0.000000	0.683333	-5.000000	1023.000000	1023.000000	2046.000000
10.880000	-0.045941	-27.151064	-8.791330	-6.365735	-8.461033	-3.532966	0.000000	-10.000000	-0.008333	1.650000	-5.000000	1023.000000	1023.000000	2046.000000
10.900000	-0.045986	-27.177736	-8.719963	-6.414906	-8.522915	-3.519952	0.000000	-10.000000	-0.016667	2.333333	-5.000000	1023.000000	1023.000000	2046.000000
10.920000	-0.046092	-27.240141	-8.784350	-6.358760	-8.524795	-3.572236	0.000000	-10.000000	-0.025000	2.283333	-5.000000	1023.000000	1023.000000	2046.000000
10.940000	-0.045337	-26.794399	-8.600781	-6.270941	-8.378546	-3.544132	0.000000	-10.000000	-0.041667	2.916667	-5.000000	1023.000000	1023.000000	2046.000000
10.960000	-0.044555	-26.331932	-8.386860	-6.182180	-8.279436	-3.483457	0.000000	-10.000000	-0.016667	3.933333	-5.000000	1023.000000	1023.000000	2046.000000
10.980000	-0.043649	-25.796280	-8.171551	-6.063001	-8.160565	-3.401163	0.000000	-10.000000	-0.016667	3.300000	-5.000000	1023.000000	1023.000000	2046.000000
11.000000	-0.043398	-25.648092	-8.223037	-5.881381	-8.134612	-3.409063	0.000000	-10.000000	0.016667	2.316667	-5.000000	1023.000000	1023.000000	2046.000000
11.020000	-0.043189	-25.524906	-8.262374	-5.890109	-8.002757	-3.369666	0.000000	-10.000000	-0.008333	0.000000	-5.000000	1023.000000	1023.000000	2046.000000
11.040000	-0.043505	-25.711470	-8.416541	-5.816453	-8.145917	-3.332557	0.000000	-10.000000	-0.025000	1.700000	-5.000000	1023.000000	1023.000000	2046.000000
11.060000	-0.043666	-25.806339	-8.585218	-5.886518	-8.155096	-3.179507	0.000000	-10.000000	-0.050000	3.216667	-5.000000	1023.000000	1023.000000	2046.000000
11.080000	-0.043662	-25.804022	-8.508689	-5.904783	-8.265634	-3.124917	0.000000	-10.000000	-0.058333	5.983334	-5.000000	1023.000000	1023.000000	2046.000000
11.100000	-0.043482	-25.697630	-8.514935	-5.870193	-8.215604	-3.096898	0.000000	-10.000000	-0.050000	6.350000	-5.000000	1023.000000	1023.000000	2046.000000
11.120000	-0.043372	-25.632687	-8.406566	-5.849789	-8.234513	-3.141819	0.000000	-10.000000	-0.066667	6.683333	-5.000000	1023.000000	1023.000000	2046.000000
11.140000	-0.042552	-25.148331	-8.099851	-5.686306	-8.235683	-3.126490	0.000000	-10.000000	-0.075000	7.733334	-5.000000	1023.000000	1023.000000	2046.000000
11.160000	-0.042096	-24.878605	-7.887277	-5.563152	-8.231404	-3.196772	0.000000	-10.000000	-0.091667	9.450001	-5.000000	1023.000000	1023.000000	2046.000000
11.180000	-0.042400	-25.058477	-7.846421	-5.629123	-8.238771	-3.344162	0.000000	-10.000000	-0.108333	11.183333	-5.000000	1023.000000	1023.000000	2046.000000
11.200000	-0.043507	-25.712904	-7.851415	-5.834616	-8.391660	-3.635213	0.000000	-10.000000	-0.166667	13.100000	-0.500000	1023.000000	1023.000000	2046.000000
11.220000	-0.045055	-26.627571	-7.982110	-6.173115	-8.596735	-3.875612	0.000000	-10.000000	-0.283333	17.116667	13.166667	1023.000000	1023.000000	2046.000000
11.240000	-0.046248	-27.332857	-8.186050	-6.298473	-8.711336	-4.136998	0.000000	-10.000000	-0.383333	20.716667	26.833334	1023.000000	1023.000000	2046.000000
11.260000	-0.046671	-27.582743	-8.286570	-6.350258	-8.676537	-4.269379	0.000000	-10.000000	-0.450000	23.400000	36.000000	1023.000000	1023.000000	2046.000000
11.280000	-0.046626	-27.555851	-8.254961	-6.316322	-8.624324	-4.360244	0.000000	-10.000000	-0.450000	23.833334	38.666668	1023.000000	1023.000000	2046.000000
11.300000	-0.046580	-27.528805	-8.268431	-6.273925	-8.553265	-4.433184	0.000000	-10.000000	-0.466667	24.650000	44.000000	1023.000000	1023.000000	2046.000000
11.320000	-0.046123	-27.258873	-8.202103	-6.214679	-8.392304	-4.449788	0.000000	-10.000000	-0.500000	25.966667	52.000000	1023.000000	1023.000000	2046.000000
11.340000	-0.045721	-27.021086	-8.182689	-6.255990	-8.186079	-4.396327	0.000000	-10.000000	-0.525000	27.216667	60.333332	1023.000000	1023.000000	2046.000000
11.360000	-0.044679	-26.405088	-8.024380	-6.074052	-7.977979	-4.328678	0.000000	-10.000000	-0.558333	28.216667	69.166664	1023.000000	1023.000000	2046.000000
11.380000	-0.043398	-25.648502	-7.768024	-6.002358	-7.690959	-4.187160	0.000000	-10.000000	-0.583333	29.133333	78.333336	1023.000000	1023.000000	2046.000000
11.400000	-0.041761	-24.680542	-7.430635	-5.788757	-7.393733	-4.067417	0.000000	-10.000000	-0.633333	29.700001	87.833336	1023.000000	1023.000000	2046.000000
11.420000	-0.040154	-23.731157	-7.177863	-5.691628	-6.991546	-3.870121	0.000000	-10.000000	-0.650000	30.600000	97.500000	1023.000000	1023.000000	2046.000000
11.440000	-0.038237	-22.598328	-6.747159	-5.481696	-6.688656	-3.680817	0.000000	-10.000000	-0.666667	31.100000	107.666664	1023.000000	1023.000000	2046.000000
11.460000	-0.036673	-21.673796	-6.388723	-5.395776	-6.353733	-3.535564	0.000000	-10.000000	-0.683333	31.866667	118.000000	1023.000000	1023.000000	2046.000000
11.480000	-0.035467	-20.961260	-6.256680	-5.302289	-6.032969	-3.369322	0.000000	-10.000000	-0.733333	32.533333	128.666672	1023.000000	1023.000000	2046.000000
11.500000	-0.034064	-20.131950	-6.102904	-5.158828	-5.703324	-3.166894	0.000000	-10.000000	-0.766667	33.433334	139.333328	1023.000000	1023.000000	2046.000000
11.520000	-0.032823	-19.398495	-5.780482	-5.056610	-5.511187	-3.050215	0.000000	-10.000000	-0.800000	34.266666	150.500000	1023.000000	1023.000000	2046.000000
11.540000	-0.031701	-18.735104	-5.597397	-4.994066	-5.312476	-2.831165	0.000000	-10.000000	-0.800000	34.683334	161.666672	1023.000000	1023.000000	2046.000000
11.560000	-0.031267	-18.478636	-5.484833	-5.049991	-5.180357	-2.763456	0.000000	-10.000000	-0.816667	34.966667	173.333328	1023.000000	1023.000000	2046.000000
11.580000	-0.030515	-18.034546	-5.397870	-4.959485	-5.066279	-2.610912	0.000000	-10.000000	-0.800000	34.950001	184.833328	1023.000000	1023.000000	2046.000000
11.600000	-0.029598	-17.492527	-5.192830	-4.907667	-4.845152	-2.546878	0.000000	-10.000000	-0.800000	34.850002	196.500000	1023.000000	1023.000000	2046.000000
11.620000	-0.028617	-16.912474	-5.011255	-4.773324	-4.571734	-2.556160	0.000000	-10.000000	-0.783333	34.566666	208.166672	1023.000000	1023.000000	2046.000000
11.640000	-0.027181	-16.063766	-4.676623	-4.665724	-4.302111	-2.419309	0.000000	-10.000000	-0.791667	34.500000	219.666672	1023.000000	1023.000000	2046.000000
11.660000	-0.025865	-15.286392	-4.525360	-4.348267	-4.102382	-2.310383	0.000000	-10.000000	-0.791667	34.683334	231.333328	1023.000000	1023.000000	2046.000000
11.680000	-0.024146	-14.270159	-4.187942	-4.143587	-3.759846	-2.178784	0.000000	-10.000000	-0.800000	35.016666	242.666672	1023.000000	1023.000000	2046.000000
11.700000	-0.022672	-13.398975	-3.969262	-3.847326	-3.483863	-2.098525	0.000000	-10.000000	-0.800000	35.183334	254.333328	1023.000000	1023.000000	2046.000000
11.720000	-0.021338	-12.610536	-3.843471	-3.549006	-3.167646	-2.050413	0.000000	-10.000000	-0.808333	35.116669	266.000000	1023.000000	1023.000000	2046.000000
11.740000	-0.020416	-12.065927	-3.653762	-3.357931	-3.018466	-2.035767	0.000000	-10.000000	-0.816667	35.200001	277.833344	1023.000000	1023.000000	2046.000000
11.760000	-0.019926	-11.776024	-3.514408	-3.287958	-2.910529	-2.063129	0.000000	-10.000000	-0.808333	35.083336	289.500000	1023.000000	1023.000000	2046.000000
11.780000	-0.018908	-11.174621	-3.454314	-3.005069	-2.758488	-1.956749	0.000000	-10.000000	-0.808333	35.100002	301.166656	1023.000000	1023.000000	2046.000000
11.800000	-0.017687	-10.452848	-3.111362	-2.708665	-2.608007	-2.024815	0.000000	-10.000000	-0.800000	34.683334	313.000000	1023.000000	1023.000000	2046.000000
11.820000	-0.016175	-9.559672	-2.659132	-2.422386	-2.441734	-2.036421	0.000000	-10.000000	-0.825000	34.900002	324.666656	1023.000000	1023.000000	2046.000000
11.840000	-0.015040	-8.888771	-2.313473	-2.295074	-2.288431	-1.991792	0.000000	-10.000000	-0.816667	34.966667	336.333344	1023.000000	1023.000000	2046.000000
11.860000	-0.014283	-8.441022	-2.141244	-2.202495	-2.137771	-1.959512	0.000000	-10.000000	-0.816667	35.033333	348.000000	1023.000000	1023.000000	2046.000000
11.880000	-0.014536	-8.590986	-2.101236	-2.142834	-2.250908	-2.096009	0.000000	-10.000000	-0.775000	34.600002	359.666656	1023.000000	1023.000000	2046.000000
11.900000	-0.015707	-9.282980	-2.193776	-2.259561	-2.414737	-2.414906	0.000000	-10.000000	-0.758333	33.783333	371.333344	1023.000000	1023.000000	2046.000000
11.920000	-0.016419	-9.703827	-2.212302	-2.471606	-2.503500	-2.516419	0.000000	-10.000000	-0.733333	33.333336	382.666656	1023.000000	1023.000000	2046.000000
11.940000	-0.017048	-10.075470	-2.276083	-2.632537	-2.564859	-2.601991	0.000000	-10.000000	-0.750000	33.016666	394.000000	1023.000000	1023.000000	2046.000000
11.960000	-0.016945	-10.014595	-2.241123	-2.679235	-2.484939	-2.609298	0.000000	-10.000000	-0.758333	33.316666	405.000000	1023.000000	1023.000000	2046.000000
11.980000	-0.016217	-9.584401	-2.030969	-2.594981	-2.369235	-2.589216	0.000000	-10.000000	-0.758333	33.583332	416.000000	1023.000000	1023.000000	2046.000000
12.000000	-0.015405	-9.104418	-1.958963	-2.446556	-2.199316	-2.499584	0.000000	-10.000000	-0.750000	33.666668	427.166656	1023.000000	1023.000000	2046.000000
12.020000	-0.014756	-8.721053	-1.775540	-2.481243	-2.004455	-2.459816	0.000000	-10.000000	-0.758333	33.533333	438.333344	1023.000000	1023.000000	2046.000000
12.040000	-0.013777	-8.142235	-1.655286	-2.313945	-1.815775	-2.357230	0.000000	-10.000000	-0.775000	33.416668	449.666656	1023.000000	1023.000000	2046.000000
12.060000	-0.012514	-7.395503	-1.413275	-2.139725	-1.591320	-2.251183	0.000000	-10.000000	-0.766667	33.633335	460.833344	1023.000000	1023.000000	2046.000000
12.080000	-0.011147	-6.587590	-1.056053	-2.040691	-1.306128	-2.184718	0.000000	-10.000000	-0.750000	33.833336	472.000000	1023.000000	1023.000000	2046.000000
12.100000	-0.009609	-5.678718	-0.858228	-1.787099	-0.967017	-2.066373	0.000000	-10.000000	-0.733333	33.666668	483.166656	1023.000000	1023.000000	2046.000000
12.120000	-0.008164	-4.824731	-0.676193	-1.540247	-0.796101	-1.812191	0.000000	-10.000000	-0.700000	33.250000	494.500000	1023.000000	1023.000000	2046.000000
12.140000	-0.007028	-4.153788	-0.462673	-1.474820	-0.492964	-1.723330	0.000000	-10.000000	-0.666667	32.233334	505.833344	1023.000000	1023.000000	2046.000000
12.160000	-0.005206	-3.076478	-0.107441	-1.241009	-0.115009	-1.613020	0.000000	-10.000000	-0.633333	31.533335	516.833313	1023.000000	1023.000000	2046.000000
12.180000	-0.004297	-2.539677	-0.112739	-1.135009	0.251218	-1.543147	0.000000	-10.000000	-0.625000	30.783333	527.333313	1023.000000	1023.000000	2046.000000
12.200000	-0.003414	-2.017760	0.065309	-1.062519	0.490559	-1.511109	0.000000	-10.000000	-0.600000	30.583334	537.666687	1023.000000	1023.000000	2046.000000
12.220000	-0.002822	-1.667960	0.062441	-0.943418	0.669266	-1.456249	0.000000	-10.000000	-0.575000	29.900000	548.000000	1023.000000	1023.000000	2046.000000
12.240000	-0.002433	-1.438028	0.107235	-0.912122	0.739662	-1.372804	0.000000	-10.000000	-0.550000	29.033335	558.166687	1023.000000	1023.000000	2046.000000
12.260000	-0.002097	-1.239524	0.185790	-0.961032	0.771245	-1.235528	0.000000	-10.000000	-0.525000	28.333334	568.000000	1023.000000	1023.000000	2046.000000
12.280000	-0.001529	-0.903532	0.199276	-0.862490	0.973345	-1.213663	0.000000	-10.000000	-0.500000	27.766666	577.333313	1023.000000	1023.000000	2046.000000
12.300000	-0.000370	-0.218788	0.599835	-0.886520	1.184207	-1.116311	0.000000	-10.000000	-0.458333	27.083334	586.666687	1023.000000	1023.000000	2046.000000
12.320000	0.000835	0.493478	0.773634	-0.627525	1.420956	-1.073587	0.000000	-10.000000	-0.433333	26.316668	595.833313	1023.000000	1023.000000	2046.000000
12.340000	0.002339	1.382323	1.237601	-0.607321	1.728017	-0.975974	0.000000	-10.000000	-0.416667	25.350000	604.833313	1023.000000	1023.000000	2046.000000
12.360000	0.003851	2.276186	1.558411	-0.365561	1.995537	-0.912202	0.000000	-10.000000	-0.416667	24.916668	613.500000	1023.000000	1023.000000	2046.000000
12.380000	0.005110	3.020265	1.795484	-0.216200	2.281114	-0.840133	0.000000	-10.000000	-0.400000	24.366667	621.833313	1023.000000	1023.000000	2046.000000
12.400000	0.006229	3.681284	1.967796	-0.003477	2.403012	-0.686048	0.000000	-10.000000	-0.375000	24.150002	630.000000	1023.000000	1023.000000	2046.000000
12.420000	0.007029	4.154109	2.041479	0.116402	2.541878	-0.545651	0.000000	-10.000000	-0.358333	23.616667	638.000000	1023.000000	1023.000000	2046.000000
12.440000	0.007676	4.536443	2.094124	0.296766	2.648474	-0.502921	0.000000	-10.000000	-0.341667	23.200001	646.000000	1023.000000	1023.000000	2046.000000
12.460000	0.008249	4.875445	2.299606	0.404959	2.690323	-0.519444	0.000000	-10.000000	-0.333333	22.900002	651.333313	1023.000000	1023.000000	2046.000000
12.480000	0.009007	5.323402	2.477354	0.615929	2.742864	-0.512744	0.000000	-10.000000	-0.325000	22.766668	659.000000	1023.000000	1023.000000	2046.000000
12.500000	0.010013	5.917734	2.663075	0.781071	2.881293	-0.407705	0.000000	-10.000000	-0.333333	22.800001	666.666687	1023.000000	1023.000000	2046.000000
12.520000	0.010637	6.286501	2.912897	0.964314	2.935220	-0.525930	0.000000	-10.000000	-0.333333	22.933334	676.833313	1023.000000	1023.000000	2046.000000
12.540000	0.010449	6.175403	2.872701	0.935604	2.954585	-0.587487	0.000000	-10.000000	-0.325000	22.750000	684.500000	1023.000000	1023.000000	2046.000000
12.560000	0.009444	5.581500	2.835271	0.916375	2.651123	-0.821270	0.000000	-10.000000	-0.316667	22.333334	692.166687	1023.000000	1023.000000	2046.000000
12.580000	0.007804	4.611951	2.612320	0.670321	2.423579	-1.094268	0.000000	-10.000000	-0.325000	21.750000	699.666687	1023.000000	1023.000000	2046.000000
12.600000	0.006466	3.821220	2.376525	0.470145	2.242002	-1.267452	0.000000	-10.000000	-0.341667	21.516666	707.000000	1023.000000	1023.000000	2046.000000
12.620000	0.005996	3.543391	2.373137	0.350004	2.170309	-1.350059	0.000000	-10.000000	-0.350000	21.616667	714.166687	1023.000000	1023.000000	2046.000000
12.640000	0.005575	3.294964	2.275380	0.243101	2.122614	-1.346132	0.000000	-10.000000	-0.358333	21.783335	721.333313	1023.000000	1023.000000	2046.000000
12.660000	0.005506	3.254322	2.237902	0.348986	2.086535	-1.419102	0.000000	-10.000000	-0.366667	22.066668	728.666687	1023.000000	1023.000000	2046.000000
12.680000	0.006092	3.600389	2.334235	0.477714	2.150780	-1.362340	0.000000	-10.000000	-0.358333	22.100000	736.000000	1023.000000	1023.000000	2046.000000
12.700000	0.006550	3.871316	2.474950	0.467905	2.243379	-1.314918	0.000000	-10.000000	-0.341667	22.133335	741.000000	1023.000000	1023.000000	2046.000000
12.720000	0.007474	4.417408	2.609066	0.669577	2.433074	-1.294310	0.000000	-10.000000	-0.308333	21.566668	748.333313	1023.000000	1023.000000	2046.000000
12.740000	0.008266	4.885460	2.839018	0.701137	2.568042	-1.222737	0.000000	-10.000000	-0.291667	20.933334	755.666687	1023.000000	1023.000000	2046.000000
12.760000	0.008905	5.262707	2.962699	0.762479	2.728744	-1.191215	0.000000	-10.000000	-0.275000	20.299999	763.000000	1023.000000	1023.000000	2046.000000
12.780000	0.010077	5.955606	3.167478	0.878627	2.968232	-1.058731	0.000000	-10.000000	-0.258333	19.883333	769.833313	1023.000000	1023.000000	2046.000000
12.800000	0.010797	6.380833	3.184035	1.021598	3.122710	-0.947510	0.000000	-10.000000	-0.241667	19.266666	776.500000	1023.000000	1023.000000	2046.000000
12.820000	0.011979	7.079447	3.374907	1.180593	3.319477	-0.795531	0.000000	-10.000000	-0.250000	18.850000	785.166687	1023.000000	1023.000000	2046.000000
12.840000	0.012957	7.657680	3.465994	1.389533	3.540288	-0.738136	0.000000	-10.000000	-0.258333	19.100000	791.500000	1023.000000	1023.000000	2046.000000
12.860000	0.013849	8.184968	3.698511	1.301633	3.806408	-0.621584	0.000000	-10.000000	-0.283333	19.733334	797.833313	1023.000000	1023.000000	2046.000000
12.880000	0.014098	8.332204	3.608593	1.303119	3.965129	-0.544639	0.000000	-10.000000	-0.275000	20.250000	804.333313	1023.000000	1023.000000	2046.000000
12.900000	0.014007	8.277993	3.611991	1.235527	4.060033	-0.629558	0.000000	-10.000000	-0.291667	20.500000	811.166687	1023.000000	1023.000000	2046.000000
12.920000	0.013971	8.256939	3.647603	1.143704	4.112808	-0.647176	0.000000	-10.000000	-0.291667	20.833334	817.833313	1023.000000	1023.000000	2046.000000
12.940000	0.014253	8.423425	3.834548	1.056886	4.176993	-0.645003	0.000000	-10.000000	-0.275000	20.816668	824.666687	1023.000000	1023.000000	2046.000000
12.960000	0.015117	8.933937	3.847599	1.261888	4.361409	-0.536958	0.000000	-10.000000	-0.258333	20.333334	831.500000	1023.000000	1023.000000	2046.000000
12.980000	0.016042	9.481023	4.039924	1.423641	4.590116	-0.572657	0.000000	-10.000000	-0.233333	19.733334	838.500000	1023.000000	1023.000000	2046.000000
13.000000	0.017063	10.084058	4.350160	1.379863	4.829055	-0.475021	0.000000	-10.000000	-0.225000	19.016666	845.166687	1023.000000	1023.000000	2046.000000
13.020000	0.018514	10.942046	4.639359	1.675716	5.054038	-0.427067	0.000000	-10.000000	-0.183333	18.200001	851.833313	1023.000000	1023.000000	2046.000000
13.040000	0.019544	11.550709	4.687315	1.904543	5.268534	-0.309683	0.000000	-10.000000	-0.150000	16.783333	858.000000	1023.000000	1023.000000	2046.000000
13.060000	0.020729	12.251096	4.937297	2.031937	5.499076	-0.217215	0.000000	-10.000000	-0.108333	14.950001	864.000000	1023.000000	1023.000000	2046.000000
13.080000	0.020998	12.409808	4.937089	2.119478	5.541090	-0.187849	0.000000	-10.000000	-0.066667	12.350000	869.166687	1023.000000	1023.000000	2046.000000
13.100000	0.021579	12.753041	4.912465	2.386924	5.553983	-0.100330	0.000000	-10.000000	-0.025000	10.350000	872.500000	1023.000000	1023.000000	2046.000000
13.120000	0.021310	12.594319	4.843858	2.339820	5.414207	-0.003565	0.000000	-10.000000	0.008333	4.916667	876.000000	1023.000000	1023.000000	2046.000000
13.140000	0.021223	12.542905	4.806996	2.448395	5.330978	-0.043465	0.000000	-10.000000	0.025000	-0.266667	878.000000	1023.000000	1023.000000	2046.000000
13.160000	0.020870	12.334243	4.757558	2.388935	5.227516	-0.039767	0.000000	-10.000000	0.058333	-7.150000	880.000000	1023.000000	1023.000000	2046.000000
13.180000	0.020729	12.250946	4.739110	2.472676	5.116721	-0.077562	0.000000	-10.000000	0.083333	-9.800000	880.000000	1023.000000	1023.000000	2046.000000
13.200000	0.020440	12.080265	4.766356	2.532741	5.039156	-0.257988	0.000000	-10.000000	0.100000	-12.100000	880.000000	1023.000000	1023.000000	2046.000000
13.220000	0.019670	11.624861	4.662888	2.372291	4.908288	-0.318606	0.000000	-10.000000	0.125000	-13.150001	880.000000	1023.000000	1023.000000	2046.000000
13.240000	0.018114	10.705473	4.423763	2.152382	4.614480	-0.485152	0.000000	-10.000000	0.150000	-14.200001	880.000000	1023.000000	1023.000000	2046.000000
13.260000	0.016011	9.462761	4.108220	1.907456	4.217223	-0.770138	0.000000	-10.000000	0.183333	-15.066668	876.166687	1023.000000	1023.000000	2046.000000
13.280000	0.014448	8.538898	4.046501	1.446491	3.929885	-0.883979	0.000000	-10.000000	0.191667	-15.466667	865.333313	1023.000000	1023.000000	2046.000000
13.300000	0.012600	7.446806	3.732700	1.091509	3.587588	-0.964991	0.000000	-10.000000	0.191667	-15.500000	852.833313	1023.000000	1023.000000	2046.000000
13.320000	0.011276	6.663859	3.497834	0.834956	3.300638	-0.969569	0.000000	-10.000000	0.183333	-15.116667	844.166687	1023.000000	1023.000000	2046.000000
13.340000	0.010417	6.156304	3.351662	0.662264	3.135295	-0.992916	0.000000	-10.000000	0.175000	-14.650000	840.833313	1023.000000	1023.000000	2046.000000
13.360000	0.009667	5.713096	3.337735	0.543793	2.896875	-1.065307	0.000000	-10.000000	0.175000	-14.700000	836.000000	1023.000000	1023.000000	2046.000000
13.380000	0.008857	5.234483	3.127037	0.679811	2.767210	-1.339574	0.000000	-10.000000	0.183333	-14.916667	829.500000	1023.000000	1023.000000	2046.000000
13.400000	0.008501	5.024021	2.949320	0.689008	2.758499	-1.372806	0.000000	-10.000000	0.191667	-15.233334	824.666687	1023.000000	1023.000000	2046.000000
13.420000	0.008433	4.983958	2.961826	0.737554	2.743569	-1.458991	0.000000	-10.000000	0.208333	-15.650001	821.333313	1023.000000	1023.000000	2046.000000
13.440000	0.008423	4.977777	2.917253	0.793303	2.730853	-1.463632	0.000000	-10.000000	0.208333	-16.133333	817.833313	1023.000000	1023.000000	2046.000000
13.460000	0.008360	4.940928	2.896511	0.748100	2.742285	-1.445969	0.000000	-10.000000	0.216667	-16.750000	812.333313	1023.000000	1023.000000	2046.000000
13.480000	0.008276	4.891085	2.658205	0.674438	2.882569	-1.324127	0.000000	-10.000000	0.250000	-17.716667	804.666687	1023.000000	1023.000000	2046.000000
13.500000	0.008520	5.035320	2.749212	0.677323	2.879970	-1.271184	0.000000	-10.000000	0.266667	-18.633333	796.666687	1023.000000	1023.000000	2046.000000
13.520000	0.008684	5.132388	2.658427	0.705160	2.921227	-1.152426	0.000000	-10.000000	0.275000	-19.233334	788.666687	1023.000000	1023.000000	2046.000000
13.540000	0.008618	5.092966	2.496877	0.600430	3.042356	-1.046697	0.000000	-10.000000	0.250000	-19.233334	784.500000	1023.000000	1023.000000	2046.000000
13.560000	0.008350	4.934922	2.284853	0.507174	3.108503	-0.965608	0.000000	-10.000000	0.250000	-18.966667	778.166687	1023.000000	1023.000000	2046.000000
13.580000	0.007811	4.616336	2.091754	0.334452	3.095450	-0.905319	0.000000	-10.000000	0.250000	-18.816668	771.833313	1023.000000	1023.000000	2046.000000
13.600000	0.007059	4.171781	2.007473	0.010687	3.090574	-0.936953	0.000000	-10.000000	0.250000	-18.666668	765.500000	1023.000000	1023.000000	2046.000000
13.620000	0.006380	3.770347	1.887370	-0.245517	3.037311	-0.908817	0.000000	-10.000000	0.250000	-18.650000	761.166687	1023.000000	1023.000000	2046.000000
13.640000	0.005696	3.366103	1.805820	-0.276085	2.829514	-0.993146	0.000000	-10.000000	0.250000	-18.683334	756.833313	1023.000000	1023.000000	2046.000000
13.660000	0.005378	3.178192	1.762227	-0.469311	2.826514	-0.941238	0.000000	-10.000000	0.283333	-19.350000	748.333313	1023.000000	1023.000000	2046.000000
13.680000	0.005021	2.967686	1.651493	-0.452055	2.698674	-0.930426	0.000000	-10.000000	0.316667	-19.966667	742.166687	1023.000000	1023.000000	2046.000000
13.700000	0.005356	3.165647	1.864255	-0.504987	2.662888	-0.856509	0.000000	-10.000000	0.350000	-20.666668	735.666687	1023.000000	1023.000000	2046.000000
13.720000	0.005611	3.316153	1.845214	-0.316410	2.595164	-0.807815	0.000000	-10.000000	0.350000	-21.066668	728.666687	1023.000000	1023.000000	2046.000000
13.740000	0.006208	3.669048	2.002866	-0.207515	2.629580	-0.755884	0.000000	-10.000000	0.350000	-21.466667	721.666687	1023.000000	1023.000000	2046.000000
13.760000	0.006515	3.850596	2.032249	-0.139389	2.542918	-0.585182	0.000000	-10.000000	0.358333	-21.866667	714.500000	1023.000000	1023.000000	2046.000000
13.780000	0.006297	3.721259	1.843192	-0.064107	2.475273	-0.533099	0.000000	-10.000000	0.375000	-22.266666	709.500000	1023.000000	1023.000000	2046.000000
13.800000	0.005783	3.417498	1.527459	0.029454	2.384856	-0.524270	0.000000	-10.000000	0.383333	-22.700001	699.500000	1023.000000	1023.000000	2046.000000
13.820000	0.004901	2.896768	1.173736	-0.001514	2.203441	-0.478895	0.000000	-10.000000	0.383333	-23.066668	692.000000	1023.000000	1023.000000	2046.000000
13.840000	0.004138	2.445754	0.944318	-0.036602	2.057796	-0.519759	0.000000	-10.000000	0.383333	-23.316668	684.333313	1023.000000	1023.000000	2046.000000
13.860000	0.003594	2.124037	0.811294	-0.029148	1.901471	-0.559581	0.000000	-10.000000	0.391667	-23.616667	679.000000	1023.000000	1023.000000	2046.000000
13.880000	0.002937	1.735749	0.709552	-0.098172	1.669886	-0.545518	0.000000	-10.000000	0.416667	-23.983334	668.333313	1023.000000	1023.000000	2046.000000
13.900000	0.002567	1.517048	0.815328	-0.121444	1.531415	-0.708251	0.000000	-10.000000	0.433333	-24.133333	660.333313	1023.000000	1023.000000	2046.000000
13.920000	0.002104	1.243305	0.724949	-0.124061	1.427389	-0.784972	0.000000	-10.000000	0.450000	-24.183334	652.333313	1023.000000	1023.000000	2046.000000
13.940000	0.001042	0.616023	0.580455	-0.230300	1.251193	-0.985326	0.000000	-10.000000	0.466667	-24.733334	644.333313	1023.000000	1023.000000	2046.000000
13.960000	-0.000521	-0.307769	0.328324	-0.353381	0.958600	-1.241311	0.000000	-10.000000	0.483333	-25.283333	636.333313	1023.000000	1023.000000	2046.000000
13.980000	-0.003262	-1.927871	-0.185153	-0.672015	0.459549	-1.530252	0.000000	-10.000000	0.508333	-26.100000	628.000000	1023.000000	1023.000000	2046.000000
14.000000	-0.005672	-3.352331	-0.511055	-1.115167	0.040415	-1.766524	0.000000	-10.000000	0.508333	-26.300001	622.000000	1023.000000	1023.000000	2046.000000
14.020000	-0.007276	-4.299878	-0.721163	-1.369621	-0.271068	-1.938026	0.000000	-10.000000	0.508333	-26.400000	613.000000	1023.000000	1023.000000	2046.000000
14.040000	-0.008855	-5.233400	-0.898683	-1.734734	-0.511709	-2.088275	0.000000	-10.000000	0.508333	-26.183334	604.166687	1023.000000	1023.000000	2046.000000
14.060000	-0.009984	-5.900457	-1.040026	-1.902617	-0.722865	-2.234949	0.000000	-10.000000	0.508333	-26.050001	595.500000	1023.000000	1023.000000	2046.000000
14.080000	-0.011105	-6.563128	-1.177832	-2.178757	-0.949406	-2.257133	0.000000	-10.000000	0.516667	-26.100000	586.833313	1023.000000	1023.000000	2046.000000
14.100000	-0.012071	-7.133928	-1.288257	-2.255287	-1.148292	-2.442093	0.000000	-10.000000	0.525000	-26.400002	578.166687	1023.000000	1023.000000	2046.000000
14.120000	-0.012345	-7.295774	-1.376876	-2.183518	-1.254146	-2.481234	0.000000	-10.000000	0.558333	-27.116667	566.333313	1023.000000	1023.000000	2046.000000
14.140000	-0.012849	-7.593489	-1.422229	-2.278980	-1.410864	-2.481415	0.000000	-10.000000	0.583333	-27.750000	557.500000	1023.000000	1023.000000	2046.000000
14.160000	-0.012637	-7.468604	-1.407207	-2.261439	-1.458184	-2.341774	0.000000	-10.000000	0.608333	-28.383333	548.333313	1023.000000	1023.000000	2046.000000
14.180000	-0.012887	-7.616372	-1.575408	-2.178838	-1.528758	-2.333369	0.000000	-10.000000	0.625000	-28.716667	542.000000	1023.000000	1023.000000	2046.000000
14.200000	-0.012890	-7.617866	-1.638662	-2.187251	-1.545608	-2.246345	0.000000	-10.000000	0.641667	-29.050001	532.333313	1023.000000	1023.000000	2046.000000
14.220000	-0.012674	-7.490552	-1.690744	-2.137667	-1.532493	-2.129648	0.000000	-10.000000	0.658333	-29.483334	522.500000	1023.000000	1023.000000	2046.000000
14.240000	-0.012649	-7.475636	-1.697767	-2.146113	-1.567759	-2.063997	0.000000	-10.000000	0.666667	-29.766668	512.500000	1023.000000	1023.000000	2046.000000
14.260000	-0.012871	-7.606699	-1.942544	-2.043792	-1.688256	-1.932107	0.000000	-10.000000	0.666667	-29.700001	502.500000	1023.000000	1023.000000	2046.000000
14.280000	-0.013288	-7.853167	-2.192918	-2.075798	-1.749284	-1.835168	0.000000	-10.000000	0.650000	-29.133333	492.666656	1023.000000	1023.000000	2046.000000
14.300000	-0.013978	-8.260834	-2.369614	-2.183183	-1.942459	-1.765578	0.000000	-10.000000	0.591667	-28.300001	483.000000	1023.000000	1023.000000	2046.000000
14.320000	-0.014949	-8.834658	-2.656259	-2.272114	-2.119141	-1.787143	0.000000	-10.000000	0.541667	-27.266666	473.666656	1023.000000	1023.000000	2046.000000
14.340000	-0.015501	-9.160830	-2.799913	-2.333895	-2.237591	-1.789431	0.000000	-10.000000	0.483333	-26.216667	464.666656	1023.000000	1023.000000	2046.000000
14.360000	-0.016222	-9.587193	-3.048035	-2.462742	-2.355090	-1.721326	0.000000	-10.000000	0.483333	-25.316668	455.833344	1023.000000	1023.000000	2046.000000
14.380000	-0.016803	-9.930664	-3.088567	-2.622538	-2.492546	-1.727013	0.000000	-10.000000	0.483333	-24.833334	447.333344	1023.000000	1023.000000	2046.000000
14.400000	-0.017275	-10.209711	-3.295448	-2.722863	-2.562693	-1.628707	0.000000	-10.000000	0.500000	-24.966667	439.000000	1023.000000	1023.000000	2046.000000
14.420000	-0.017849	-10.548830	-3.427076	-2.840310	-2.720052	-1.561392	0.000000	-10.000000	0.500000	-25.250000	430.833344	1023.000000	1023.000000	2046.000000
14.440000	-0.018085	-10.688406	-3.550701	-2.859472	-2.811933	-1.466300	0.000000	-10.000000	0.508333	-26.000000	419.500000	1023.000000	1023.000000	2046.000000
14.460000	-0.018296	-10.812881	-3.662909	-2.833312	-2.919820	-1.396842	0.000000	-10.000000	0.516667	-26.300001	407.833344	1023.000000	1023.000000	2046.000000
14.480000	-0.018618	-11.003020	-3.816314	-2.861680	-3.004093	-1.320933	0.000000	-10.000000	0.525000	-26.566668	399.000000	1023.000000	1023.000000	2046.000000
14.500000	-0.018708	-11.056166	-3.777529	-2.945570	-3.016495	-1.316571	0.000000	-10.000000	0.533333	-26.700001	393.000000	1023.000000	1023.000000	2046.000000
14.520000	-0.018826	-11.126205	-3.818261	-2.923551	-3.086793	-1.297601	0.000000	-10.000000	0.541667	-26.900000	387.166656	1023.000000	1023.000000	2046.000000
14.540000	-0.019034	-11.249186	-3.958998	-2.910254	-3.106584	-1.273349	0.000000	-10.000000	0.533333	-27.150000	378.166656	1023.000000	1023.000000	2046.000000
14.560000	-0.018667	-11.032461	-3.875694	-2.731842	-3.180838	-1.244087	0.000000	-10.000000	0.516667	-26.716667	369.166656	1023.000000	1023.000000	2046.000000
14.580000	-0.018346	-10.842290	-3.797738	-2.677459	-3.131134	-1.235959	0.000000	-10.000000	0.500000	-26.283335	360.166656	1023.000000	1023.000000	2046.000000
14.600000	-0.018419	-10.885458	-3.783369	-2.574026	-3.165931	-1.362132	0.000000	-10.000000	0.491667	-25.700001	351.500000	1023.000000	1023.000000	2046.000000
14.620000	-0.018515	-10.942469	-3.866236	-2.452486	-3.244432	-1.379315	0.000000	-10.000000	0.475000	-25.400000	342.833344	1023.000000	1023.000000	2046.000000
14.640000	-0.018843	-11.136130	-3.980851	-2.406250	-3.364988	-1.384042	0.000000	-10.000000	0.458333	-25.016666	334.333344	1023.000000	1023.000000	2046.000000
14.660000	-0.019880	-11.749112	-4.263838	-2.496435	-3.640469	-1.348370	0.000000	-10.000000	0.450000	-24.683332	326.000000	1023.000000	1023.000000	2046.000000
14.680000	-0.021036	-12.432273	-4.588060	-2.507998	-3.958585	-1.377629	0.000000	-10.000000	0.450000	-24.450001	318.000000	1023.000000	1023.000000	2046.000000
14.700000	-0.022040	-13.025891	-4.843033	-2.446105	-4.199944	-1.536809	0.000000	-10.000000	0.433333	-24.083334	310.000000	1023.000000	1023.000000	2046.000000
14.720000	-0.023420	-13.841440	-5.098113	-2.613468	-4.480081	-1.649778	0.000000	-10.000000	0.433333	-23.800001	302.000000	1023.000000	1023.000000	2046.000000
14.740000	-0.024235	-14.322679	-5.150247	-2.677734	-4.686716	-1.807981	0.000000	-10.000000	0.416667	-23.533333	294.000000	1023.000000	1023.000000	2046.000000
14.760000	-0.024704	-14.599808	-5.151628	-2.622652	-4.846236	-1.979291	0.000000	-10.000000	0.433333	-23.516666	286.000000	1023.000000	1023.000000	2046.000000
14.780000	-0.025385	-15.002337	-5.132981	-2.636551	-5.090847	-2.141959	0.000000	-10.000000	0.433333	-23.583334	278.000000	1023.000000	1023.000000	2046.000000
14.800000	-0.026910	-15.903578	-5.249047	-2.822366	-5.350310	-2.481856	0.000000	-10.000000	0.450000	-23.966667	270.000000	1023.000000	1023.000000	2046.000000
14.820000	-0.029022	-17.151968	-5.559899	-3.093485	-5.803190	-2.695395	0.000000	-10.000000	0.416667	-23.750000	262.000000	1023.000000	1023.000000	2046.000000
14.840000	-0.031288	-18.490963	-5.938151	-3.419593	-6.156991	-2.976227	0.000000	-10.000000	0.383333	-23.300001	254.000000	1023.000000	1023.000000	2046.000000
14.860000	-0.032835	-19.405325	-6.061880	-3.672321	-6.503411	-3.167713	0.000000	-10.000000	0.350000	-22.433334	246.333328	1023.000000	1023.000000	2046.000000
14.880000	-0.034327	-20.287008	-6.372716	-3.961329	-6.679650	-3.273313	0.000000	-10.000000	0.350000	-22.150000	238.833328	1023.000000	1023.000000	2046.000000
14.900000	-0.034453	-20.361444	-6.376889	-4.060197	-6.742371	-3.181987	0.000000	-10.000000	0.350000	-21.933334	231.500000	1023.000000	1023.000000	2046.000000
14.920000	-0.035290	-20.856392	-6.354085	-4.387383	-6.905547	-3.209377	0.000000	-10.000000	0.350000	-21.800001	224.166672	1023.000000	1023.000000	2046.000000
14.940000	-0.036357	-21.487085	-6.506422	-4.663817	-7.012379	-3.304467	0.000000	-10.000000	0.350000	-21.616667	216.833328	1023.000000	1023.000000	2046.000000
14.960000	-0.036616	-21.640228	-6.471677	-4.898470	-7.016713	-3.253368	0.000000	-10.000000	0.350000	-21.500000	209.666672	1023.000000	1023.000000	2046.000000
14.980000	-0.036882	-21.797340	-6.595755	-4.994542	-7.008277	-3.198767	0.000000	-10.000000	0.350000	-21.416668	202.500000	1023.000000	1023.000000	2046.000000
15.000000	-0.037094	-21.922466	-6.691563	-5.023439	-7.006469	-3.200996	0.000000	-10.000000	0.341667	-21.283335	195.333328	1023.000000	1023.000000	2046.000000
15.020000	-0.036879	-21.795410	-6.649288	-5.064445	-7.007237	-3.074439	0.000000	-10.000000	0.325000	-20.933334	188.166672	1023.000000	1023.000000	2046.000000
15.040000	-0.036582	-21.619696	-6.645470	-5.031631	-7.000240	-2.942355	0.000000	-10.000000	0.308333	-20.783335	181.166672	1023.000000	1023.000000	2046.000000
15.060000	-0.036295	-21.450552	-6.678984	-5.037793	-6.925481	-2.808295	0.000000	-10.000000	0.300000	-20.416668	174.333328	1023.000000	1023.000000	2046.000000
15.080000	-0.036318	-21.464048	-6.799954	-4.970623	-6.904887	-2.788585	0.000000	-10.000000	0.300000	-20.200001	167.500000	1023.000000	1023.000000	2046.000000
15.100000	-0.036410	-21.518154	-6.815936	-4.983912	-6.971166	-2.747141	0.000000	-10.000000	0.258333	-19.300001	160.833328	1023.000000	1023.000000	2046.000000
15.120000	-0.036878	-21.794937	-7.025114	-5.035189	-6.964908	-2.769727	0.000000	-10.000000	0.225000	-18.300001	154.500000	1023.000000	1023.000000	2046.000000
15.140000	-0.037131	-21.944401	-7.238247	-4.907797	-7.076283	-2.722075	0.000000	-10.000000	0.191667	-17.116667	148.500000	1023.000000	1023.000000	2046.000000
15.160000	-0.038235	-22.596869	-7.615069	-4.818629	-7.214785	-2.948385	0.000000	-10.000000	0.191667	-16.233334	142.666672	1023.000000	1023.000000	2046.000000
15.180000	-0.038381	-22.683025	-7.633767	-4.893707	-7.207955	-2.947596	0.000000	-10.000000	0.175000	-15.683333	137.000000	1023.000000	1023.000000	2046.000000
15.200000	-0.038981	-23.037971	-7.772113	-4.925560	-7.305200	-3.035098	0.000000	-10.000000	0.158333	-15.066667	131.666672	1023.000000	1023.000000	2046.000000
15.220000	-0.039735	-23.483570	-7.948885	-5.096691	-7.387930	-3.050064	0.000000	-10.000000	0.150000	-14.616667	126.666664	1023.000000	1023.000000	2046.000000
15.240000	-0.040135	-23.719646	-7.985297	-5.172682	-7.462559	-3.099108	0.000000	-10.000000	0.150000	-14.216667	121.833336	1023.000000	1023.000000	2046.000000
15.260000	-0.040428	-23.892769	-7.980885	-5.366080	-7.479324	-3.066480	0.000000	-10.000000	0.150000	-14.050000	117.166664	1023.000000	1023.000000	2046.000000
15.280000	-0.040418	-23.887024	-8.077449	-5.315250	-7.455110	-3.039214	0.000000	-10.000000	0.150000	-13.733334	112.500000	1023.000000	1023.000000	2046.000000
15.300000	-0.040628	-24.010969	-8.141353	-5.404199	-7.530365	-2.935053	0.000000	-10.000000	0.150000	-13.366667	107.833336	1023.000000	1023.000000	2046.000000
15.320000	-0.040445	-23.902866	-7.994349	-5.355757	-7.563653	-2.989107	0.000000	-10.000000	0.150000	-12.983334	103.333336	1023.000000	1023.000000	2046.000000
15.340000	-0.040329	-23.834412	-8.009212	-5.369387	-7.555937	-2.899875	0.000000	-10.000000	0.125000	-12.733334	99.000000	1023.000000	1023.000000	2046.000000
15.360000	-0.039916	-23.590281	-7.943876	-5.278831	-7.456818	-2.910756	0.000000	-10.000000	0.108333	-12.533334	94.833336	1023.000000	1023.000000	2046.000000
15.380000	-0.039526	-23.359682	-7.852654	-5.292386	-7.289968	-2.924673	0.000000	-10.000000	0.091667	-12.216667	90.500000	1023.000000	1023.000000	2046.000000
15.400000	-0.038854	-22.962822	-7.788208	-5.146214	-7.173696	-2.854704	0.000000	-10.000000	0.100000	-11.966667	86.166664	1023.000000	1023.000000	2046.000000
15.420000	-0.037708	-22.285664	-7.504132	-4.956194	-7.036929	-2.788408	0.000000	-10.000000	0.083333	-11.516666	82.166664	1023.000000	1023.000000	2046.000000
15.440000	-0.037374	-22.088083	-7.480031	-4.812349	-7.002195	-2.793508	0.000000	-10.000000	0.066667	-11.266666	78.500000	1023.000000	1023.000000	2046.000000
15.460000	-0.037207	-21.989504	-7.403920	-4.816245	-7.083083	-2.686257	0.000000	-10.000000	0.050000	-10.766666	74.833336	1023.000000	1023.000000	2046.000000
15.480000	-0.037141	-21.950279	-7.463985	-4.790899	-7.105711	-2.589685	0.000000	-10.000000	0.050000	-10.350000	71.333336	1023.000000	1023.000000	2046.000000
15.500000	-0.037980	-22.446318	-7.721125	-4.899210	-7.250784	-2.575198	0.000000	-10.000000	0.050000	-9.833333	67.833336	1023.000000	1023.000000	2046.000000
15.520000	-0.038616	-22.821943	-7.876225	-4.903365	-7.335152	-2.707202	0.000000	-10.000000	0.041667	-9.500000	64.500000	1023.000000	1023.000000	2046.000000
15.540000	-0.039594	-23.399931	-8.007252	-4.947853	-7.556582	-2.888245	0.000000	-10.000000	0.041667	-9.183333	61.166668	1023.000000	1023.000000	2046.000000
15.560000	-0.039855	-23.554106	-7.966945	-4.992607	-7.598413	-2.996141	0.000000	-10.000000	0.041667	-8.800000	58.000000	1023.000000	1023.000000	2046.000000
15.580000	-0.040037	-23.661825	-7.869986	-4.998307	-7.721703	-3.071829	0.000000	-10.000000	0.041667	-8.233334	55.166668	1023.000000	1023.000000	2046.000000
15.600000	-0.039982	-23.629257	-7.665814	-4.926799	-7.789794	-3.246849	0.000000	-10.000000	0.033333	-7.866667	52.333332	1023.000000	1023.000000	2046.000000
15.620000	-0.040582	-23.984074	-7.623931	-4.951351	-7.952721	-3.456071	0.000000	-10.000000	0.025000	-8.000000	49.833332	1023.000000	1023.000000	2046.000000
15.640000	-0.041920	-24.774654	-7.771492	-5.129340	-8.139636	-3.734185	0.000000	-10.000000	0.025000	-8.383333	47.166668	1023.000000	1023.000000	2046.000000
15.660000	-0.044168	-26.103020	-8.081861	-5.405138	-8.607638	-4.008382	0.000000	-10.000000	0.016667	-8.000000	44.500000	1023.000000	1023.000000	2046.000000
15.680000	-0.045908	-27.131489	-8.333901	-5.721093	-8.858595	-4.217899	0.000000	-10.000000	0.008333	-6.766667	41.833332	1023.000000	1023.000000	2046.000000
15.700000	-0.047097	-27.834377	-8.519504	-5.981564	-9.005287	-4.328023	0.000000	-10.000000	0.000000	-5.116667	39.500000	1023.000000	1023.000000	2046.000000
15.720000	-0.047648	-28.159693	-8.575494	-6.068251	-9.093013	-4.422936	0.000000	-10.000000	0.000000	-4.016667	37.833332	1023.000000	1023.000000	2046.000000
15.740000	-0.048283	-28.535137	-8.717350	-6.205163	-9.183035	-4.429590	0.000000	-10.000000	0.000000	-3.350000	36.333332	1023.000000	1023.000000	2046.000000
15.760000	-0.048506	-28.667034	-8.783146	-6.344866	-9.183912	-4.355110	0.000000	-10.000000	0.000000	-3.133333	35.166668	1023.000000	1023.000000	2046.000000
15.780000	-0.049087	-29.010597	-8.907642	-6.520894	-9.274043	-4.308019	0.000000	-10.000000	0.000000	-3.100000	34.000000	1023.000000	1023.000000	2046.000000
15.800000	-0.048881	-28.888887	-8.888468	-6.463478	-9.183638	-4.353304	0.000000	-10.000000	0.000000	-3.166667	33.000000	1023.000000	1023.000000	2046.000000
15.820000	-0.048777	-28.827034	-8.930701	-6.528847	-9.094481	-4.273005	0.000000	-10.000000	0.000000	-3.250000	32.000000	1023.000000	1023.000000	2046.000000
15.840000	-0.048541	-28.687553	-8.904475	-6.540915	-9.093161	-4.149002	0.000000	-10.000000	0.000000	-3.283333	31.000000	1023.000000	1023.000000	2046.000000
15.860000	-0.047715	-28.199636	-8.783242	-6.491437	-8.921973	-4.002983	0.000000	-10.000000	0.000000	-3.383333	29.833334	1023.000000	1023.000000	2046.000000
15.880000	-0.046598	-27.539297	-8.707029	-6.283932	-8.756236	-3.792100	0.000000	-10.000000	0.008333	-3.633333	28.666666	1023.000000	1023.000000	2046.000000
15.900000	-0.045968	-27.167330	-8.533150	-6.244547	-8.655670	-3.733963	0.000000	-10.000000	0.008333	-4.133333	27.500000	1023.000000	1023.000000	2046.000000
15.920000	-0.045241	-26.737669	-8.442237	-6.106625	-8.513252	-3.675555	0.000000	-10.000000	0.008333	-4.466667	26.166666	1023.000000	1023.000000	2046.000000
15.940000	-0.045095	-26.651224	-8.488033	-6.119565	-8.444949	-3.598675	0.000000	-10.000000	0.000000	-4.316667	24.666666	1023.000000	1023.000000	2046.000000
15.960000	-0.045065	-26.633162	-8.509227	-6.223205	-8.317436	-3.583293	0.000000	-10.000000	0.000000	-3.716667	23.166666	1023.000000	1023.000000	2046.000000
15.980000	-0.045155	-26.686670	-8.572176	-6.271910	-8.311488	-3.531096	0.000000	-10.000000	0.000000	-3.116667	22.000000	1023.000000	1023.000000	2046.000000
16.000000	-0.044888	-26.528749	-8.518525	-6.247587	-8.252673	-3.509964	0.000000	-10.000000	0.008333	-2.900000	21.000000	1023.000000	1023.000000	2046.000000
16.020000	-0.045290	-26.766180	-8.627963	-6.256886	-8.335909	-3.545422	0.000000	-10.000000	0.008333	-2.916667	20.000000	1023.000000	1023.000000	2046.000000
16.040001	-0.045300	-26.772495	-8.624526	-6.338605	-8.288316	-3.521048	0.000000	-10.000000	0.016667	-3.050000	19.000000	1023.000000	1023.000000	2046.000000
16.059999	-0.045780	-27.055943	-8.801823	-6.396573	-8.279334	-3.578213	0.000000	-10.000000	0.008333	-3.183333	17.833334	1023.000000	1023.000000	2046.000000
16.080000	-0.045821	-27.079920	-8.815714	-6.361121	-8.369150	-3.533934	0.000000	-10.000000	0.008333	-3.350000	16.666666	1023.000000	1023.000000	2046.000000
16.100000	-0.046634	-27.560644	-8.966854	-6.512041	-8.514112	-3.567638	0.000000	-10.000000	0.000000	-3.550000	15.500000	1023.000000	1023.000000	2046.000000
16.120001	-0.046348	-27.391840	-9.013109	-6.486579	-8.432674	-3.459477	0.000000	-10.000000	0.000000	-3.650000	14.333333	1023.000000	1023.000000	2046.000000
16.139999	-0.046540	-27.504902	-9.154837	-6.533866	-8.459927	-3.356271	0.000000	-10.000000	0.000000	-3.650000	13.166667	1023.000000	1023.000000	2046.000000
16.160000	-0.046288	-27.356285	-9.084858	-6.500075	-8.449534	-3.321818	0.000000	-10.000000	0.016667	-3.533333	11.833333	1023.000000	1023.000000	2046.000000
16.180000	-0.045679	-26.996338	-9.037933	-6.253806	-8.400793	-3.303807	0.000000	-10.000000	0.016667	-3.400000	10.666667	1023.000000	1023.000000	2046.000000
16.200001	-0.045429	-26.848333	-8.989509	-6.241808	-8.411769	-3.205248	0.000000	-10.000000	0.025000	-3.233333	9.500000	1023.000000	1023.000000	2046.000000
16.219999	-0.044730	-26.435345	-8.758496	-6.179511	-8.291738	-3.205600	0.000000	-10.000000	0.008333	-2.933333	8.500000	1023.000000	1023.000000	2046.000000
16.240000	-0.043774	-25.870531	-8.580527	-6.113319	-8.015367	-3.161319	0.000000	-10.000000	0.008333	-2.550000	7.500000	1023.000000	1023.000000	2046.000000
16.260000	-0.042443	-25.083519	-8.324711	-5.879035	-7.804430	-3.075344	0.000000	-10.000000	0.000000	-2.083333	6.666667	1023.000000	1023.000000	2046.000000
16.280001	-0.041419	-24.478550	-8.038456	-5.737715	-7.704278	-2.998101	0.000000	-10.000000	0.000000	-1.716667	6.166667	1023.000000	1023.000000	2046.000000
16.299999	-0.040406	-23.879803	-7.754259	-5.741865	-7.460333	-2.923346	0.000000	-10.000000	0.000000	-1.400000	6.000000	1023.000000	1023.000000	2046.000000
16.320000	-0.039849	-23.550886	-7.819211	-5.587263	-7.344579	-2.799833	0.000000	-10.000000	0.000000	-0.850000	6.000000	1023.000000	1023.000000	2046.000000
16.340000	-0.039883	-23.571108	-7.849694	-5.628215	-7.334754	-2.758444	0.000000	-10.000000	0.008333	-0.383333	6.000000	1023.000000	1023.000000	2046.000000
16.360001	-0.040332	-23.836176	-8.009081	-5.661963	-7.486413	-2.678718	0.000000	-10.000000	0.008333	0.000000	6.000000	1023.000000	1023.000000	2046.000000
16.379999	-0.040850	-24.142561	-8.163141	-5.748078	-7.531862	-2.699480	0.000000	-10.000000	0.008333	0.000000	6.000000	1023.000000	1023.000000	2046.000000
16.400000	-0.041559	-24.561504	-8.256873	-5.803025	-7.700984	-2.800623	0.000000	-10.000000	0.000000	0.000000	6.000000	1023.000000	1023.000000	2046.000000
16.420000	-0.041585	-24.576593	-8.201992	-5.665689	-7.794442	-2.914471	0.000000	-10.000000	0.000000	0.000000	6.000000	1023.000000	1023.000000	2046.000000
16.440001	-0.041809	-24.709101	-8.062895	-5.694551	-7.935356	-3.016299	0.000000	-10.000000	0.000000	0.500000	6.000000	1023.000000	1023.000000	2046.000000
16.459999	-0.041955	-24.795172	-7.974700	-5.649958	-8.020867	-3.149646	0.000000	-10.000000	0.000000	0.683333	6.000000	1023.000000	1023.000000	2046.000000
16.480000	-0.042477	-25.103689	-7.948508	-5.572698	-8.232037	-3.350448	0.000000	-10.000000	0.000000	0.683333	6.000000	1023.000000	1023.000000	2046.000000
16.500000	-0.043874	-25.929283	-8.097109	-5.671472	-8.490702	-3.670001	0.000000	-10.000000	0.000000	0.183333	6.000000	1023.000000	1023.000000	2046.000000
16.520000	-0.046164	-27.283129	-8.430811	-5.929854	-8.916142	-4.006323	0.000000	-10.000000	0.000000	0.716667	6.000000	1023.000000	1023.000000	2046.000000
16.540001	-0.048091	-28.421869	-8.731453	-6.182593	-9.259924	-4.247899	0.000000	-10.000000	-0.008333	1.650000	6.000000	1023.000000	1023.000000	2046.000000
16.559999	-0.049353	-29.167442	-8.929286	-6.341608	-9.472891	-4.423657	0.000000	-10.000000	-0.008333	2.783333	6.000000	1023.000000	1023.000000	2046.000000
16.580000	-0.050039	-29.573111	-9.101461	-6.433699	-9.560712	-4.477240	0.000000	-10.000000	-0.008333	2.966667	6.000000	1023.000000	1023.000000	2046.000000
16.600000	-0.050394	-29.782953	-9.144247	-6.447176	-9.610880	-4.580651	0.000000	-10.000000	0.000000	2.650000	6.000000	1023.000000	1023.000000	2046.000000
16.620001	-0.050441	-29.810852	-9.044132	-6.558287	-9.608755	-4.599678	0.000000	-10.000000	0.000000	1.750000	6.000000	1023.000000	1023.000000	2046.000000
16.639999	-0.050130	-29.627089	-9.002804	-6.616825	-9.437573	-4.569886	0.000000	-10.000000	0.000000	0.850000	6.000000	1023.000000	1023.000000	2046.000000
16.660000	-0.049620	-29.325174	-8.943710	-6.590242	-9.319715	-4.471508	0.000000	-10.000000	0.000000	0.233333	6.000000	1023.000000	1023.000000	2046.000000
16.680000	-0.049373	-29.179647	-8.868317	-6.812876	-9.171574	-4.326882	0.000000	-10.000000	0.000000	0.000000	6.000000	1023.000000	1023.000000	2046.000000
16.700001	-0.048700	-28.781540	-8.783034	-6.803637	-9.040511	-4.154356	0.000000	-10.000000	0.000000	0.000000	6.000000	1023.000000	1023.000000	2046.000000
16.719999	-0.048129	-28.443991	-8.621913	-6.918017	-8.906205	-3.997856	0.000000	-10.000000	0.000000	-0.283333	6.000000	1023.000000	1023.000000	2046.000000
16.740000	-0.047480	-28.060711	-8.644108	-6.811793	-8.777596	-3.827214	0.000000	-10.000000	0.000000	-1.033333	6.000000	1023.000000	1023.000000	2046.000000
16.760000	-0.046878	-27.705191	-8.595951	-6.727136	-8.677276	-3.704828	0.000000	-10.000000	0.000000	-2.000000	5.666667	1023.000000	1023.000000	2046.000000
16.780001	-0.046717	-27.609907	-8.672272	-6.630640	-8.626497	-3.680498	0.000000	-10.000000	0.000000	-2.566667	5.000000	1023.000000	1023.000000	2046.000000
16.799999	-0.046538	-27.504089	-8.744892	-6.625249	-8.551234	-3.582714	0.000000	-10.000000	0.000000	-2.216667	4.333333	1023.000000	1023.000000	2046.000000
16.820000	-0.046712	-27.606581	-8.803006	-6.650425	-8.558168	-3.594982	0.000000	-10.000000	0.000000	-1.250000	4.000000	1023.000000	1023.000000	2046.000000
16.840000	-0.046848	-27.687408	-8.967065	-6.474805	-8.600616	-3.644922	0.000000	-10.000000	0.000000	-0.400000	4.000000	1023.000000	1023.000000	2046.000000
16.860001	-0.047084	-27.826694	-8.966639	-6.410266	-8.692115	-3.757674	0.000000	-10.000000	0.000000	0.000000	4.000000	1023.000000	1023.000000	2046.000000
16.879999	-0.047067	-27.816496	-9.061527	-6.336513	-8.653147	-3.765309	0.000000	-10.000000	0.000000	0.000000	4.000000	1023.000000	1023.000000	2046.000000
16.900000	-0.047223	-27.908859	-9.132740	-6.240217	-8.713147	-3.822754	0.000000	-10.000000	0.000000	0.000000	4.000000	1023.000000	1023.000000	2046.000000
16.920000	-0.047026	-27.792534	-9.124518	-6.356522	-8.610520	-3.700972	0.000000	-10.000000	0.000000	0.000000	4.000000	1023.000000	1023.000000	2046.000000
16.940001	-0.047032	-27.795963	-9.129448	-6.438322	-8.542168	-3.686026	0.000000	-10.000000	0.000000	0.000000	4.000000	1023.000000	1023.000000	2046.000000
16.959999	-0.046668	-27.580765	-9.009307	-6.461331	-8.461738	-3.648390	0.000000	-10.000000	0.008333	0.000000	4.000000	1023.000000	1023.000000	2046.000000
16.980000	-0.046626	-27.555904	-9.098723	-6.520254	-8.423644	-3.513283	0.000000	-10.000000	0.008333	0.000000	4.000000	1023.000000	1023.000000	2046.000000
17.000000	-0.046319	-27.374760	-9.110788	-6.498311	-8.352386	-3.413274	0.000000	-10.000000	0.008333	0.000000	4.000000	1023.000000	1023.000000	2046.000000
17.020000	-0.045502	-26.891573	-8.911952	-6.424177	-8.253078	-3.302364	0.000000	-10.000000	0.000000	0.000000	4.000000	1023.000000	1023.000000	2046.000000
17.040001	-0.045480	-26.878744	-8.979908	-6.458567	-8.212638	-3.227632	0.000000	-10.000000	0.000000	0.000000	4.000000	1023.000000	1023.000000	2046.000000
17.059999	-0.045079	-26.641876	-8.911312	-6.539565	-8.157833	-3.033167	0.000000	-10.000000	0.000000	0.000000	4.000000	1023.000000	1023.000000	2046.000000
17.080000	-0.044225	-26.136873	-8.726684	-6.468831	-8.000256	-2.941103	0.000000	-10.000000	0.000000	0.000000	4.000000	1023.000000	1023.000000	2046.000000
17.100000	-0.043587	-25.759783	-8.556270	-6.436881	-7.861337	-2.905295	0.000000	-10.000000	-0.008333	0.000000	4.000000	1023.000000	1023.000000	2046.000000
17.120001	-0.042842	-25.319458	-8.407360	-6.313020	-7.831948	-2.767132	0.000000	-10.000000	-0.008333	0.000000	4.000000	1023.000000	1023.000000	2046.000000
17.139999	-0.042182	-24.929646	-8.177110	-6.280184	-7.658392	-2.813961	0.000000	-10.000000	-0.008333	0.000000	4.000000	1023.000000	1023.000000	2046.000000
17.160000	-0.041540	-24.550337	-8.105210	-6.061008	-7.605390	-2.778728	0.000000	-10.000000	0.000000	0.000000	4.000000	1023.000000	1023.000000	2046.000000
17.180000	-0.040838	-24.135544	-7.902713	-5.941125	-7.605746	-2.685959	0.000000	-10.000000	0.000000	0.000000	4.000000	1023.000000	1023.000000	2046.000000
17.200001	-0.041151	-24.320225	-8.069355	-5.840589	-7.732658	-2.677624	0.000000	-10.000000	0.000000	0.000000	4.000000	1023.000000	1023.000000	2046.000000
17.219999	-0.041166	-24.329226	-8.092035	-5.818779	-7.839550	-2.578861	0.000000	-10.000000	0.000000	0.000000	4.000000	1023.000000	1023.000000	2046.000000
17.240000	-0.041464	-24.505009	-8.171265	-5.741645	-7.926291	-2.665808	0.000000	-10.000000	0.000000	0.000000	4.000000	1023.000000	1023.000000	2046.000000
17.260000	-0.042400	-25.058529	-8.408128	-5.681488	-8.171332	-2.797580	0.000000	-10.000000	0.000000	0.000000	4.000000	1023.000000	1023.000000	2046.000000
17.280001	-0.042696	-25.233446	-8.343901	-5.666439	-8.243745	-2.979362	0.000000	-10.000000	0.000000	0.000000	4.000000	1023.000000	1023.000000	2046.000000
17.299999	-0.042633	-25.195986	-8.247032	-5.502620	-8.369132	-3.077202	0.000000	-10.000000	0.000000	0.000000	4.000000	1023.000000	1023.000000	2046.000000
17.320000	-0.042787	-25.287312	-8.175570	-5.418150	-8.460131	-3.233462	0.000000	-10.000000	0.000000	0.000000	4.000000	1023.000000	1023.000000	2046.000000
17.340000	-0.043380	-25.637442	-8.185699	-5.402424	-8.579324	-3.469995	0.000000	-10.000000	0.008333	-0.700000	4.000000	1023.000000	1023.000000	2046.000000
17.360001	-0.044706	-26.421209	-8.171309	-5.688735	-8.838784	-3.722380	0.000000	-10.000000	0.000000	-1.550000	3.833333	1023.000000	1023.000000	2046.000000
17.379999	-0.046515	-27.490097	-8.466683	-5.787539	-9.168498	-4.067376	0.000000	-10.000000	-0.008333	-1.883333	3.166667	1023.000000	1023.000000	2046.000000
17.400000	-0.048401	-28.604782	-8.786142	-6.194982	-9.406919	-4.216739	0.000000	-10.000000	-0.025000	-1.183333	2.500000	1023.000000	1023.000000	2046.000000
17.420000	-0.049811	-29.438498	-9.001266	-6.398203	-9.582065	-4.456964	0.000000	-10.000000	-0.016667	-0.333333	2.000000	1023.000000	1023.000000	2046.000000
17.440001	-0.050684	-29.954102	-9.235937	-6.557218	-9.657347	-4.503600	0.000000	-10.000000	-0.016667	0.000000	2.000000	1023.000000	1023.000000	2046.000000
17.459999	-0.050895	-30.079206	-9.321314	-6.604612	-9.690638	-4.462644	0.000000	-10.000000	-0.016667	0.000000	2.000000	1023.000000	1023.000000	2046.000000
17.480000	-0.051429	-30.394711	-9.439768	-6.769580	-9.697718	-4.487644	0.000000	-10.000000	-0.016667	0.000000	2.000000	1023.000000	1023.000000	2046.000000
17.500000	-0.051015	-30.149706	-9.312072	-6.707852	-9.626877	-4.502905	0.000000	-10.000000	-0.016667	0.000000	2.000000	1023.000000	1023.000000	2046.000000
17.520000	-0.051176	-30.245152	-9.406337	-6.763647	-9.549302	-4.525865	0.000000	-10.000000	-0.008333	0.000000	2.000000	1023.000000	1023.000000	2046.000000
17.540001	-0.050806	-30.026396	-9.299075	-6.817215	-9.419232	-4.490872	0.000000	-10.000000	-0.025000	0.000000	2.000000	1023.000000	1023.000000	2046.000000
17.559999	-0.050623	-29.917933	-9.268706	-6.905298	-9.370317	-4.373610	0.000000	-10.000000	-0.025000	0.550000	2.000000	1023.000000	1023.000000	2046.000000
17.580000	-0.049922	-29.504162	-9.205549	-6.884202	-9.136393	-4.278018	0.000000	-10.000000	-0.025000	1.050000	2.000000	1023.000000	1023.000000	2046.000000
17.600000	-0.049186	-29.068752	-9.211769	-6.759578	-8.999442	-4.097964	0.000000	-10.000000	-0.016667	1.050000	2.000000	1023.000000	1023.000000	2046.000000
17.620001	-0.048269	-28.527044	-9.009795	-6.663325	-8.858554	-3.995371	0.000000	-10.000000	-0.008333	0.500000	2.000000	1023.000000	1023.000000	2046.000000
17.639999	-0.047686	-28.182549	-8.960879	-6.594940	-8.732500	-3.894229	0.000000	-10.000000	-0.008333	0.000000	2.000000	1023.000000	1023.000000	2046.000000
17.660000	-0.047197	-27.893614	-8.909480	-6.527344	-8.631109	-3.825680	0.000000	-10.000000	0.000000	0.000000	2.000000	1023.000000	1023.000000	2046.000000
17.680000	-0.046943	-27.743044	-8.859816	-6.487254	-8.632668	-3.763306	0.000000	-10.000000	0.000000	0.000000	2.000000	1023.000000	1023.000000	2046.000000
17.700001	-0.046907	-27.722141	-8.913802	-6.350752	-8.653038	-3.804549	0.000000	-10.000000	-0.008333	0.000000	2.000000	1023.000000	1023.000000	2046.000000
17.719999	-0.046735	-27.620567	-8.891335	-6.404591	-8.631224	-3.693418	0.000000	-10.000000	-0.008333	0.000000	2.000000	1023.000000	1023.000000	2046.000000
17.740000	-0.046702	-27.601114	-8.816759	-6.408779	-8.696283	-3.679292	0.000000	-10.000000	-0.008333	0.000000	2.000000	1023.000000	1023.000000	2046.000000
17.760000	-0.047045	-27.803867	-8.961743	-6.498007	-8.705997	-3.638121	0.000000	-10.000000	0.000000	0.000000	2.000000	1023.000000	1023.000000	2046.000000
17.780001	-0.047158	-27.870405	-9.060440	-6.460744	-8.686053	-3.663167	0.000000	-10.000000	0.008333	-0.283333	2.000000	1023.000000	1023.000000	2046.000000
17.799999	-0.047247	-27.923027	-9.014073	-6.525059	-8.727782	-3.656113	0.000000	-10.000000	0.016667	-0.966667	2.000000	1023.000000	1023.000000	2046.000000
17.820000	-0.047241	-27.919619	-8.983218	-6.493851	-8.787739	-3.654809	0.000000	-10.000000	0.016667	-1.733333	1.833333	1023.000000	1023.000000	2046.000000
17.840000	-0.047204	-27.897455	-9.085122	-6.425240	-8.709115	-3.677978	0.000000	-10.000000	0.008333	-2.133333	1.333333	1023.000000	1023.000000	2046.000000
17.860001	-0.047042	-27.802074	-8.921382	-6.453474	-8.743984	-3.683235	0.000000	-10.000000	0.000000	-2.066667	0.666667	1023.000000	1023.000000	2046.000000
17.879999	-0.046697	-27.597914	-8.996442	-6.347108	-8.733814	-3.520549	0.000000	-10.000000	0.000000	-1.883333	0.166667	1023.000000	1023.000000	2046.000000
17.900000	-0.046113	-27.252493	-8.973137	-6.223188	-8.585782	-3.470387	0.000000	-10.000000	0.000000	-1.666667	0.000000	1023.000000	1023.000000	2046.000000
17.920000	-0.045711	-27.015162	-8.761898	-6.255985	-8.548392	-3.448886	0.000000	-10.000000	-0.008333	-1.200000	0.000000	1023.000000	1023.000000	2046.000000
17.940001	-0.045244	-26.739260	-8.687536	-6.209854	-8.470573	-3.371296	0.000000	-10.000000	-0.016667	-0.616667	0.000000	1023.000000	1023.000000	2046.000000
17.959999	-0.044278	-26.168377	-8.450912	-6.098220	-8.317630	-3.301615	0.000000	-10.000000	-0.016667	0.150000	0.000000	1023.000000	1023.000000	2046.000000
17.980000	-0.043371	-25.632526	-8.399328	-5.887575	-8.112975	-3.232647	0.000000	-10.000000	-0.025000	1.133333	0.000000	1023.000000	1023.000000	2046.000000
18.000000	-0.042531	-25.135864	-8.242374	-5.787728	-7.904891	-3.200870	0.000000	-10.000000	-0.033333	2.433333	0.000000	1023.000000	1023.000000	2046.000000
18.020000	-0.041501	-24.527252	-8.030618	-5.650055	-7.800911	-3.045668	0.000000	-10.000000	-0.050000	4.000000	0.000000	1023.000000	1023.000000	2046.000000
18.040001	-0.040674	-24.038527	-7.929092	-5.517333	-7.574901	-3.017202	0.000000	-10.000000	-0.066667	5.966667	0.000000	1023.000000	1023.000000	2046.000000
18.059999	-0.040100	-23.699141	-7.827329	-5.342268	-7.564075	-2.965469	0.000000	-10.000000	-0.083333	8.450001	0.000000	1023.000000	1023.000000	2046.000000
18.080000	-0.039925	-23.595718	-7.904701	-5.321921	-7.587626	-2.781471	0.000000	-10.000000	-0.116667	11.033334	0.000000	1023.000000	1023.000000	2046.000000
18.100000	-0.039748	-23.491220	-7.940980	-5.268209	-7.529912	-2.752118	0.000000	-10.000000	-0.141667	13.050000	0.000000	1023.000000	1023.000000	2046.000000
18.120001	-0.039730	-23.480314	-7.919677	-5.127041	-7.536197	-2.897399	0.000000	-10.000000	-0.183333	14.516666	0.000000	1023.000000	1023.000000	2046.000000
18.139999	-0.039439	-23.308645	-7.771115	-5.088393	-7.555839	-2.893297	0.000000	-10.000000	-0.225000	16.483334	11.166667	1023.000000	1023.000000	2046.000000
18.160000	-0.039101	-23.108927	-7.559177	-5.022573	-7.619446	-2.907730	0.000000	-10.000000	-0.258333	18.083334	22.333334	1023.000000	1023.000000	2046.000000
18.180000	-0.038439	-22.717319	-7.444603	-4.934393	-7.471387	-2.866936	0.000000	-10.000000	-0.275000	19.250000	33.500000	1023.000000	1023.000000	2046.000000
18.200001	-0.038313	-22.642742	-7.342296	-4.967415	-7.426572	-2.906460	0.000000	-10.000000	-0.266667	19.283333	35.666668	1023.000000	1023.000000	2046.000000
18.219999	-0.038869	-22.971371	-7.203140	-4.996610	-7.622915	-3.148706	0.000000	-10.000000	-0.266667	19.500000	40.000000	1023.000000	1023.000000	2046.000000
18.240000	-0.040451	-23.906769	-7.446567	-5.315258	-7.766501	-3.378443	0.000000	-10.000000	-0.291667	20.350000	46.500000	1023.000000	1023.000000	2046.000000
18.260000	-0.042132	-24.900129	-7.701309	-5.589554	-7.966207	-3.643059	0.000000	-10.000000	-0.341667	21.533333	53.166668	1023.000000	1023.000000	2046.000000
18.280001	-0.042674	-25.220200	-7.678621	-5.820990	-7.973835	-3.746753	0.000000	-10.000000	-0.366667	22.883333	60.166668	1023.000000	1023.000000	2046.000000
18.299999	-0.042856	-25.327656	-7.692833	-5.872276	-7.957439	-3.805108	0.000000	-10.000000	-0.375000	23.533333	67.500000	1023.000000	1023.000000	2046.000000
18.320000	-0.042880	-25.342251	-7.635160	-5.882814	-7.978796	-3.845480	0.000000	-10.000000	-0.375000	24.016666	75.166664	1023.000000	1023.000000	2046.000000
18.340000	-0.042915	-25.363022	-7.701243	-5.869091	-7.908160	-3.884528	0.000000	-10.000000	-0.391667	24.100000	83.000000	1023.000000	1023.000000	2046.000000
18.360001	-0.042504	-25.119572	-7.562351	-5.883685	-7.793005	-3.880531	0.000000	-10.000000	-0.408333	24.433334	91.000000	1023.000000	1023.000000	2046.000000
18.379999	-0.041940	-24.786816	-7.515624	-5.685518	-7.644939	-3.940734	0.000000	-10.000000	-0.416667	24.533333	99.166664	1023.000000	1023.000000	2046.000000
18.400000	-0.041350	-24.438068	-7.323557	-5.698514	-7.494718	-3.921278	0.000000	-10.000000	-0.433333	24.750000	107.500000	1023.000000	1023.000000	2046.000000
18.420000	-0.040520	-23.947222	-7.156719	-5.587965	-7.270457	-3.932080	0.000000	-10.000000	-0.450000	24.933334	115.833336	1023.000000	1023.000000	2046.000000
18.440001	-0.039031	-23.067522	-6.945018	-5.403476	-6.965329	-3.753700	0.000000	-10.000000	-0.458333	25.216667	124.166664	1023.000000	1023.000000	2046.000000
18.459999	-0.037937	-22.420670	-6.971773	-5.129146	-6.727417	-3.592334	0.000000	-10.000000	-0.458333	25.500000	132.500000	1023.000000	1023.000000	2046.000000
18.480000	-0.036365	-21.491941	-6.705111	-4.872501	-6.460258	-3.454071	0.000000	-10.000000	-0.466667	25.733334	141.000000	1023.000000	1023.000000	2046.000000
18.500000	-0.035169	-20.784847	-6.587627	-4.750330	-6.206190	-3.240699	0.000000	-10.000000	-0.483333	26.100000	149.500000	1023.000000	1023.000000	2046.000000
18.520000	-0.033972	-20.077450	-6.505223	-4.558191	-5.944556	-3.069481	0.000000	-10.000000	-0.508333	26.333334	158.166672	1023.000000	1023.000000	2046.000000
18.540001	-0.032660	-19.302231	-6.214407	-4.475421	-5.640457	-2.971946	0.000000	-10.000000	-0.516667	26.783333	167.000000	1023.000000	1023.000000	2046.000000
18.559999	-0.031955	-18.885332	-6.198191	-4.330919	-5.470676	-2.885546	0.000000	-10.000000	-0.525000	27.216667	175.833328	1023.000000	1023.000000	2046.000000
18.580000	-0.031521	-18.628929	-6.121207	-4.365409	-5.314658	-2.827654	0.000000	-10.000000	-0.516667	27.600000	184.833328	1023.000000	1023.000000	2046.000000
18.600000	-0.030869	-18.243311	-6.015406	-4.370046	-5.123427	-2.734434	0.000000	-10.000000	-0.508333	27.816668	193.833328	1023.000000	1023.000000	2046.000000
18.620001	-0.029889	-17.664276	-5.819319	-4.206371	-4.996561	-2.642026	0.000000	-10.000000	-0.508333	27.800001	203.166672	1023.000000	1023.000000	2046.000000
18.639999	-0.028918	-17.090303	-5.596719	-4.211234	-4.754011	-2.528339	0.000000	-10.000000	-0.508333	27.866667	212.333328	1023.000000	1023.000000	2046.000000
18.660000	-0.027964	-16.526585	-5.340831	-4.210454	-4.559567	-2.415733	0.000000	-10.000000	-0.500000	27.766666	221.666672	1023.000000	1023.000000	2046.000000
18.680000	-0.026964	-15.935775	-5.035159	-4.168782	-4.425926	-2.305908	0.000000	-10.000000	-0.491667	27.550001	231.000000	1023.000000	1023.000000	2046.000000
18.700001	-0.026074	-15.409447	-4.765984	-4.102618	-4.271623	-2.269222	0.000000	-10.000000	-0.491667	27.583334	240.333328	1023.000000	1023.000000	2046.000000
18.719999	-0.025000	-14.775176	-4.589722	-4.022947	-4.024674	-2.137831	0.000000	-10.000000	-0.508333	27.700001	249.500000	1023.000000	1023.000000	2046.000000
18.740000	-0.023738	-14.029201	-4.348499	-3.958112	-3.729419	-1.993170	0.000000	-10.000000	-0.508333	27.950001	258.666656	1023.000000	1023.000000	2046.000000
18.760000	-0.022281	-13.168318	-4.087929	-3.666009	-3.528809	-1.885570	0.000000	-10.000000	-0.525000	28.100000	268.000000	1023.000000	1023.000000	2046.000000
18.780001	-0.020420	-12.068495	-3.582669	-3.606323	-3.194055	-1.685448	0.000000	-10.000000	-0.533333	28.233334	277.333344	1023.000000	1023.000000	2046.000000
18.799999	-0.018857	-11.144660	-3.290300	-3.390876	-2.867642	-1.595842	0.000000	-10.000000	-0.550000	28.283335	286.833344	1023.000000	1023.000000	2046.000000
18.820000	-0.017488	-10.335567	-3.103465	-3.230262	-2.533920	-1.467920	0.000000	-10.000000	-0.558333	28.600000	296.166656	1023.000000	1023.000000	2046.000000
18.840000	-0.015993	-9.451730	-2.818131	-2.958017	-2.290708	-1.384874	0.000000	-10.000000	-0.583333	29.083334	305.833344	1023.000000	1023.000000	2046.000000
18.860001	-0.014556	-8.602446	-2.483806	-2.858579	-1.979020	-1.281040	0.000000	-10.000000	-0.608333	29.666666	315.500000	1023.000000	1023.000000	2046.000000
18.879999	-0.013428	-7.936131	-2.366433	-2.609303	-1.849126	-1.111268	0.000000	-10.000000	-0.616667	29.799999	325.500000	1023.000000	1023.000000	2046.000000
18.900000	-0.012772	-7.548038	-2.287089	-2.395358	-1.776226	-1.089364	0.000000	-10.000000	-0.608333	29.666666	335.333344	1023.000000	1023.000000	2046.000000
18.920000	-0.012036	-7.113542	-2.262689	-2.223275	-1.639272	-0.988306	0.000000	-10.000000	-0.608333	29.366667	345.000000	1023.000000	1023.000000	2046.000000
18.940001	-0.011507	-6.800564	-2.119378	-2.008476	-1.665089	-1.007620	0.000000	-10.000000	-0.616667	29.383333	354.666656	1023.000000	1023.000000	2046.000000
18.959999	-0.010824	-6.397108	-1.994259	-1.767531	-1.584081	-1.051236	0.000000	-10.000000	-0.625000	29.483334	364.500000	1023.000000	1023.000000	2046.000000
18.980000	-0.010057	-5.943768	-1.781234	-1.624144	-1.515000	-1.023390	0.000000	-10.000000	-0.625000	29.866667	374.500000	1023.000000	1023.000000	2046.000000
19.000000	-0.009401	-5.555972	-1.509941	-1.452647	-1.477822	-1.115561	0.000000	-10.000000	-0.616667	29.733334	384.500000	1023.000000	1023.000000	2046.000000
19.020000	-0.009754	-5.764780	-1.445498	-1.441591	-1.573845	-1.303846	0.000000	-10.000000	-0.608333	29.366667	394.500000	1023.000000	1023.000000	2046.000000
19.040001	-0.010585	-6.255993	-1.515063	-1.468326	-1.806592	-1.466012	0.000000	-10.000000	-0.591667	28.966667	404.333344	1023.000000	1023.000000	2046.000000
19.059999	-0.011688	-6.907490	-1.511492	-1.627281	-2.017430	-1.751287	0.000000	-10.000000	-0.575000	28.766666	414.000000	1023.000000	1023.000000	2046.000000
19.080000	-0.012985	-7.674313	-1.674153	-1.833286	-2.196022	-1.970851	0.000000	-10.000000	-0.566667	28.816668	423.666656	1023.000000	1023.000000	2046.000000
19.100000	-0.013117	-7.752277	-1.713631	-1.928039	-2.101702	-2.008904	0.000000	-10.000000	-0.591667	28.950001	433.166656	1023.000000	1023.000000	2046.000000
19.120001	-0.013470	-7.960504	-1.782500	-1.973406	-2.123259	-2.081339	0.000000	-10.000000	-0.608333	29.183334	442.833344	1023.000000	1023.000000	2046.000000
19.139999	-0.013253	-7.832543	-1.828303	-1.974113	-1.995908	-2.034220	0.000000	-10.000000	-0.633333	29.466667	452.500000	1023.000000	1023.000000	2046.000000
19.160000	-0.012509	-7.393054	-1.606786	-1.818974	-1.921555	-2.045740	0.000000	-10.000000	-0.633333	29.883333	462.500000	1023.000000	1023.000000	2046.000000
19.180000	-0.011849	-7.003032	-1.577224	-1.611313	-1.779639	-2.034856	0.000000	-10.000000	-0.625000	30.116667	472.500000	1023.000000	1023.000000	2046.000000
19.200001	-0.010981	-6.489805	-1.388290	-1.562680	-1.490304	-2.048532	0.000000	-10.000000	-0.625000	30.183334	482.500000	1023.000000	1023.000000	2046.000000
19.219999	-0.010143	-5.994236	-1.231441	-1.377997	-1.328814	-2.055983	0.000000	-10.000000	-0.608333	29.816668	492.500000	1023.000000	1023.000000	2046.000000
19.240000	-0.008773	-5.185062	-0.914945	-1.304503	-1.040524	-1.925091	0.000000	-10.000000	-0.608333	29.533333	502.500000	1023.000000	1023.000000	2046.000000
19.260000	-0.007711	-4.557411	-0.751874	-1.218603	-0.798048	-1.788885	0.000000	-10.000000	-0.591667	29.150000	512.333313	1023.000000	1023.000000	2046.000000
19.280001	-0.006364	-3.761244	-0.535638	-0.962366	-0.543809	-1.719431	0.000000	-10.000000	-0.575000	28.783333	522.000000	1023.000000	1023.000000	2046.000000
19.299999	-0.004922	-2.909001	-0.197876	-0.791141	-0.283535	-1.636449	0.000000	-10.000000	-0.550000	28.266666	531.666687	1023.000000	1023.000000	2046.000000
19.320000	-0.003642	-2.152636	-0.133602	-0.585753	0.085437	-1.518717	0.000000	-10.000000	-0.533333	27.983334	541.166687	1023.000000	1023.000000	2046.000000
19.340000	-0.002589	-1.530229	-0.006191	-0.513576	0.325954	-1.336417	0.000000	-10.000000	-0.533333	27.916666	550.666687	1023.000000	1023.000000	2046.000000
19.360001	-0.001286	-0.760041	0.190234	-0.335187	0.617565	-1.232654	0.000000	-10.000000	-0.550000	28.150000	560.000000	1023.000000	1023.000000	2046.000000
19.379999	-0.000970	-0.573050	0.236887	-0.378571	0.778755	-1.210120	0.000000	-10.000000	-0.550000	28.316666	569.333313	1023.000000	1023.000000	2046.000000
19.400000	-0.000562	-0.332403	0.330082	-0.441951	0.951618	-1.172152	0.000000	-10.000000	-0.550000	28.400000	578.833313	1023.000000	1023.000000	2046.000000
19.420000	0.000012	0.006966	0.470614	-0.446620	1.093873	-1.110900	0.000000	-10.000000	-0.541667	28.283333	588.166687	1023.000000	1023.000000	2046.000000
19.440001	0.000658	0.388654	0.720051	-0.433554	1.220746	-1.118590	0.000000	-10.000000	-0.516667	27.683334	597.666687	1023.000000	1023.000000	2046.000000
19.459999	0.001565	0.925170	0.793464	-0.347002	1.476135	-0.997427	0.000000	-10.000000	-0.466667	26.566668	606.833313	1023.000000	1023.000000	2046.000000
19.480000	0.002415	1.427008	0.943545	-0.199303	1.581061	-0.898295	0.000000	-10.000000	-0.425000	25.416668	616.000000	1023.000000	1023.000000	2046.000000
19.500000	0.003317	1.960184	1.117995	-0.230129	1.838173	-0.765854	0.000000	-10.000000	-0.383333	24.216667	624.666687	1023.000000	1023.000000	2046.000000
19.520000	0.004329	2.558493	1.394854	-0.042444	1.965036	-0.758953	0.000000	-10.000000	-0.366667	23.683334	633.000000	1023.000000	1023.000000	2046.000000
19.540001	0.005321	3.144974	1.619614	0.021742	2.195750	-0.692132	0.000000	-10.000000	-0.358333	22.916668	641.000000	1023.000000	1023.000000	2046.000000
19.559999	0.007039	4.160250	1.944825	0.300327	2.522507	-0.607409	0.000000	-10.000000	-0.383333	22.600000	648.833313	1023.000000	1023.000000	2046.000000
19.580000	0.008696	5.139364	2.289881	0.488564	2.871285	-0.510367	0.000000	-10.000000	-0.383333	22.633335	656.500000	1023.000000	1023.000000	2046.000000
19.600000	0.009945	5.877582	2.553431	0.690754	3.106992	-0.473595	0.000000	-10.000000	-0.375000	22.783335	663.833313	1023.000000	1023.000000	2046.000000
19.620001	0.011010	6.506679	2.584355	0.929737	3.302388	-0.309800	0.000000	-10.000000	-0.366667	23.100000	671.333313	1023.000000	1023.000000	2046.000000
19.639999	0.012456	7.361276	2.878840	1.124459	3.570266	-0.212288	0.000000	-10.000000	-0.383333	23.049999	679.000000	1023.000000	1023.000000	2046.000000
19.660000	0.013643	8.063006	3.087174	1.418591	3.625253	-0.068011	0.000000	-10.000000	-0.391667	23.299999	687.000000	1023.000000	1023.000000	2046.000000
19.680000	0.014077	8.319699	3.120028	1.444904	3.715040	0.039727	0.000000	-10.000000	-0.375000	23.366667	694.666687	1023.000000	1023.000000	2046.000000
19.700001	0.014134	8.353486	3.025579	1.560109	3.696878	0.070919	0.000000	-10.000000	-0.366667	23.350000	702.333313	1023.000000	1023.000000	2046.000000
19.719999	0.014629	8.645874	3.218438	1.737833	3.639083	0.050520	0.000000	-10.000000	-0.358333	23.300001	710.000000	1023.000000	1023.000000	2046.000000
19.740000	0.014840	8.770236	3.183755	1.974053	3.583168	0.029260	0.000000	-10.000000	-0.358333	23.233334	718.000000	1023.000000	1023.000000	2046.000000
19.760000	0.015731	9.297267	3.496742	2.121708	3.624218	0.054599	0.000000	-10.000000	-0.350000	23.066668	725.833313	1023.000000	1023.000000	2046.000000
19.780001	0.015852	9.368535	3.606395	2.222343	3.622399	-0.082602	0.000000	-10.000000	-0.341667	22.800001	733.500000	1023.000000	1023.000000	2046.000000
19.799999	0.014865	8.785469	3.533836	2.027846	3.412146	-0.188358	0.000000	-10.000000	-0.325000	22.550001	741.166687	1023.000000	1023.000000	2046.000000
19.820000	0.013167	7.781790	3.430300	1.896956	3.061837	-0.607303	0.000000	-10.000000	-0.291667	22.200001	748.666687	1023.000000	1023.000000	2046.000000
19.840000	0.011481	6.785169	3.248565	1.661614	2.810319	-0.935329	0.000000	-10.000000	-0.300000	21.766666	756.166687	1023.000000	1023.000000	2046.000000
19.860001	0.011018	6.511822	3.369471	1.511340	2.755150	-1.124139	0.000000	-10.000000	-0.325000	21.516666	763.500000	1023.000000	1023.000000	2046.000000
19.879999	0.010842	6.407425	3.446980	1.446539	2.610955	-1.097049	0.000000	-10.000000	-0.383333	21.950001	770.833313	1023.000000	1023.000000	2046.000000
19.900000	0.011095	6.557044	3.484447	1.478748	2.747227	-1.153378	0.000000	-10.000000	-0.408333	22.833334	778.000000	1023.000000	1023.000000	2046.000000
19.920000	0.011529	6.813579	3.602093	1.584683	2.805230	-1.178427	0.000000	-10.000000	-0.425000	23.783333	785.333313	1023.000000	1023.000000	2046.000000
19.940001	0.012199	7.209493	3.703179	1.675886	2.942571	-1.112143	0.000000	-10.000000	-0.433333	24.166666	793.000000	1023.000000	1023.000000	2046.000000
19.959999	0.012918	7.634622	3.856573	1.674875	3.097969	-0.994795	0.000000	-10.000000	-0.441667	24.383333	801.000000	1023.000000	1023.000000	2046.000000
19.980000	0.013599	8.037281	4.094741	1.681689	3.276897	-1.016046	0.000000	-10.000000	-0.433333	24.300001	809.333313	1023.000000	1023.000000	2046.000000
20.000000	0.014498	8.568348	4.281664	1.738715	3.464812	-0.916843	0.000000	-10.000000	-0.416667	24.083334	817.666687	1023.000000	1023.000000	2046.000000
20.020000	0.015356	9.075212	4.419335	1.906632	3.631640	-0.882396	0.000000	-10.000000	-0.383333	23.616667	826.000000	1023.000000	1023.000000	2046.000000
20.040001	0.016427	9.708514	4.545050	2.050558	3.902535	-0.789628	0.000000	-10.000000	-0.350000	23.033333	833.666687	1023.000000	1023.000000	2046.000000
20.059999	0.017342	10.249166	4.642796	2.129692	4.080173	-0.603494	0.000000	-10.000000	-0.308333	22.216667	841.333313	1023.000000	1023.000000	2046.000000
20.080000	0.018280	10.803453	4.777116	2.134158	4.299763	-0.407584	0.000000	-10.000000	-0.291667	21.049999	848.833313	1023.000000	1023.000000	2046.000000
20.100000	0.019160	11.323802	4.857646	2.224588	4.542671	-0.301102	0.000000	-10.000000	-0.275000	20.250000	856.166687	1023.000000	1023.000000	2046.000000
20.120001	0.019564	11.562532	4.842423	2.163147	4.784623	-0.227661	0.000000	-10.000000	-0.266667	19.400000	863.000000	1023.000000	1023.000000	2046.000000
20.139999	0.019865	11.740324	4.856500	2.020131	4.998838	-0.135144	0.000000	-10.000000	-0.233333	18.766666	869.666687	1023.000000	1023.000000	2046.000000
20.160000	0.019716	11.652076	4.873669	1.910217	5.038426	-0.170237	0.000000	-10.000000	-0.216667	18.066668	876.166687	1023.000000	1023.000000	2046.000000
20.180000	0.019807	11.705924	4.812335	1.961644	5.019244	-0.087299	0.000000	-10.000000	-0.183333	17.516666	882.500000	1023.000000	1023.000000	2046.000000
20.200001	0.019926	11.776150	4.852967	1.926501	5.066820	-0.070139	0.000000	-10.000000	-0.158333	16.933334	888.333313	1023.000000	1023.000000	2046.000000
20.219999	0.020106	11.882616	4.844648	1.938899	5.124013	-0.024944	0.000000	-10.000000	-0.116667	15.600000	894.000000	1023.000000	1023.000000	2046.000000
20.240000	0.020499	12.114757	4.947275	1.954265	5.180163	0.033054	0.000000	-10.000000	-0.091667	13.866667	899.333313	1023.000000	1023.000000	2046.000000
20.260000	0.020726	12.249218	5.072926	1.882766	5.264842	0.028685	0.000000	-10.000000	-0.066667	11.750000	904.333313	1023.000000	1023.000000	2046.000000
20.280001	0.020785	12.284015	5.032123	2.015166	5.200887	0.035838	0.000000	-10.000000	-0.041667	9.083334	908.666687	1023.000000	1023.000000	2046.000000
20.299999	0.020982	12.400286	5.042101	2.066555	5.233873	0.057757	0.000000	-10.000000	0.000000	4.950000	912.166687	1023.000000	1023.000000	2046.000000
20.320000	0.022198	13.119081	5.195964	2.273470	5.434193	0.215454	0.000000	-10.000000	0.033333	0.650000	914.166687	1023.000000	1023.000000	2046.000000
20.340000	0.023009	13.598162	5.298256	2.401830	5.618319	0.279757	0.000000	-10.000000	0.050000	-3.000000	915.000000	1023.000000	1023.000000	2046.000000
20.360001	0.023634	13.967952	5.395825	2.583790	5.659417	0.328919	0.000000	-10.000000	0.050000	-5.550000	915.000000	1023.000000	1023.000000	2046.000000
20.379999	0.024395	14.417314	5.470404	2.732687	5.799551	0.414672	0.000000	-10.000000	0.050000	-7.783333	915.000000	1023.000000	1023.000000	2046.000000
20.400000	0.024573	14.522800	5.479532	2.778490	5.832777	0.432002	0.000000	-10.000000	0.058333	-9.766666	915.000000	1023.000000	1023.000000	2046.000000
20.420000	0.024444	14.446547	5.431756	2.881886	5.671634	0.461271	0.000000	-10.000000	0.075000	-11.050000	915.000000	1023.000000	1023.000000	2046.000000
20.440001	0.023910	14.130578	5.219799	2.861485	5.537055	0.512239	0.000000	-10.000000	0.091667	-12.200001	908.000000	1023.000000	1023.000000	2046.000000
20.459999	0.023368	13.810403	5.164569	2.821280	5.351653	0.472901	0.000000	-10.000000	0.100000	-12.933333	898.000000	1023.000000	1023.000000	2046.000000
20.480000	0.022724	13.429717	5.005384	2.876772	5.190968	0.356593	0.000000	-10.000000	0.100000	-13.300000	888.000000	1023.000000	1023.000000	2046.000000
20.500000	0.022341	13.203280	4.918128	2.925667	5.041114	0.318372	0.000000	-10.000000	0.100000	-13.250000	885.000000	1023.000000	1023.000000	2046.000000
20.520000	0.022096	13.058937	4.956232	3.006024	4.919139	0.177542	0.000000	-10.000000	0.116667	-13.400000	883.500000	1023.000000	1023.000000	2046.000000
20.540001	0.020613	12.182024	4.711369	2.766981	4.704748	-0.001074	0.000000	-10.000000	0.141667	-13.850000	880.500000	1023.000000	1023.000000	2046.000000
20.559999	0.018430	10.892040	4.369123	2.549764	4.293681	-0.320527	0.000000	-10.000000	0.191667	-15.083334	875.833313	1023.000000	1023.000000	2046.000000
20.580000	0.015869	9.378686	4.018298	2.212693	3.803875	-0.656179	0.000000	-10.000000	0.225000	-16.866667	870.833313	1023.000000	1023.000000	2046.000000
20.600000	0.013561	8.014736	3.642717	1.864401	3.400414	-0.892796	0.000000	-10.000000	0.266667	-18.416668	865.166687	1023.000000	1023.000000	2046.000000
20.620001	0.011789	6.967515	3.368373	1.624048	3.055140	-1.080046	0.000000	-10.000000	0.266667	-19.050001	859.000000	1023.000000	1023.000000	2046.000000
20.639999	0.010564	6.243403	3.186028	1.429957	2.792057	-1.164639	0.000000	-10.000000	0.266667	-19.033333	852.666687	1023.000000	1023.000000	2046.000000
20.660000	0.009958	5.885437	3.099574	1.348995	2.612354	-1.175486	0.000000	-10.000000	0.250000	-18.900000	846.333313	1023.000000	1023.000000	2046.000000
20.680000	0.009240	5.460669	2.914986	1.282949	2.550725	-1.287991	0.000000	-10.000000	0.250000	-18.933334	840.000000	1023.000000	1023.000000	2046.000000
20.700001	0.008483	5.013605	2.798397	1.089376	2.447839	-1.322007	0.000000	-10.000000	0.283333	-19.116667	833.666687	1023.000000	1023.000000	2046.000000
20.719999	0.008006	4.731338	2.769374	1.002108	2.303436	-1.343580	0.000000	-10.000000	0.300000	-19.550001	827.333313	1023.000000	1023.000000	2046.000000
20.740000	0.007969	4.709552	2.701587	0.962192	2.371446	-1.325672	0.000000	-10.000000	0.333333	-20.200001	820.833313	1023.000000	1023.000000	2046.000000
20.760000	0.007699	4.550370	2.776822	0.934372	2.285187	-1.446011	0.000000	-10.000000	0.333333	-20.966667	814.000000	1023.000000	1023.000000	2046.000000
20.780001	0.008013	4.735524	2.811198	0.865167	2.326727	-1.267568	0.000000	-10.000000	0.350000	-21.516666	807.000000	1023.000000	1023.000000	2046.000000
20.799999	0.007761	4.586958	2.540970	0.807167	2.361217	-1.122395	0.000000	-10.000000	0.366667	-22.066668	799.833313	1023.000000	1023.000000	2046.000000
20.820000	0.007742	4.575372	2.490841	0.806974	2.359262	-1.081705	0.000000	-10.000000	0.400000	-22.833334	792.500000	1023.000000	1023.000000	2046.000000
20.840000	0.007702	4.551890	2.438741	0.789028	2.367759	-1.043637	0.000000	-10.000000	0.450000	-23.733334	784.833313	1023.000000	1023.000000	2046.000000
20.860001	0.007493	4.428557	2.314204	0.692352	2.393501	-0.971499	0.000000	-10.000000	0.475000	-24.250000	777.000000	1023.000000	1023.000000	2046.000000
20.879999	0.007138	4.218814	2.116310	0.618551	2.453079	-0.969126	0.000000	-10.000000	0.475000	-24.150000	769.000000	1023.000000	1023.000000	2046.000000
20.900000	0.006042	3.570817	1.796936	0.503315	2.283688	-1.013123	0.000000	-10.000000	0.475000	-24.050001	761.000000	1023.000000	1023.000000	2046.000000
20.920000	0.005428	3.207683	1.607054	0.426555	2.137046	-0.962972	0.000000	-10.000000	0.483333	-24.133333	753.000000	1023.000000	1023.000000	2046.000000
20.940001	0.004512	2.666732	1.451363	0.161523	1.996337	-0.942491	0.000000	-10.000000	0.500000	-24.383333	745.000000	1023.000000	1023.000000	2046.000000
20.959999	0.003937	2.326704	1.450236	-0.031166	1.914443	-1.006809	0.000000	-10.000000	0.491667	-24.666668	736.666687	1023.000000	1023.000000	2046.000000
20.980000	0.003193	1.887338	1.244350	-0.188406	1.745757	-0.914363	0.000000	-10.000000	0.491667	-25.050001	728.333313	1023.000000	1023.000000	2046.000000
21.000000	0.002607	1.540931	1.086251	-0.293483	1.676103	-0.927940	0.000000	-10.000000	0.491667	-25.650000	719.833313	1023.000000	1023.000000	2046.000000
21.020000	0.002088	1.234253	1.046640	-0.456306	1.577252	-0.933332	0.000000	-10.000000	0.508333	-26.316668	711.500000	1023.000000	1023.000000	2046.000000
21.040001	0.002155	1.273667	0.888685	-0.388295	1.519176	-0.745899	0.000000	-10.000000	0.541667	-27.216667	702.666687	1023.000000	1023.000000	2046.000000
21.059999	0.002353	1.390847	0.973105	-0.438372	1.521092	-0.664977	0.000000	-10.000000	0.583333	-27.983334	693.666687	1023.000000	1023.000000	2046.000000
21.080000	0.002625	1.551330	0.895440	-0.379551	1.547194	-0.511753	0.000000	-10.000000	0.625000	-29.000000	684.166687	1023.000000	1023.000000	2046.000000
21.100000	0.002986	1.764631	1.039327	-0.359335	1.555513	-0.470874	0.000000	-10.000000	0.650000	-29.600000	674.500000	1023.000000	1023.000000	2046.000000
21.120001	0.003324	1.964762	0.986448	-0.208473	1.573731	-0.386945	0.000000	-10.000000	0.691667	-30.383333	664.500000	1023.000000	1023.000000	2046.000000
21.139999	0.003366	1.989516	0.960150	-0.190163	1.530512	-0.310983	0.000000	-10.000000	0.708333	-30.500000	654.500000	1023.000000	1023.000000	2046.000000
21.160000	0.002666	1.575692	0.667548	-0.092454	1.330609	-0.330011	0.000000	-10.000000	0.733333	-30.750000	644.500000	1023.000000	1023.000000	2046.000000
21.180000	0.001752	1.035211	0.463853	-0.209222	1.018687	-0.238107	0.000000	-10.000000	0.716667	-30.800001	634.166687	1023.000000	1023.000000	2046.000000
21.200001	0.000789	0.466223	0.157331	-0.169405	0.760503	-0.282206	0.000000	-10.000000	0.741667	-31.200001	623.833313	1023.000000	1023.000000	2046.000000
21.219999	-0.000334	-0.197172	-0.045289	-0.213598	0.451618	-0.389903	0.000000	-10.000000	0.750000	-31.616667	613.166687	1023.000000	1023.000000	2046.000000
21.240000	-0.001550	-0.915984	-0.356490	-0.277065	0.175707	-0.458136	0.000000	-10.000000	0.775000	-32.000000	602.666687	1023.000000	1023.000000	2046.000000
21.260000	-0.002184	-1.290942	-0.345008	-0.356528	-0.039940	-0.549466	0.000000	-10.000000	0.791667	-32.316669	592.000000	1023.000000	1023.000000	2046.000000
21.280001	-0.003143	-1.857235	-0.497182	-0.404358	-0.313823	-0.641872	0.000000	-10.000000	0.816667	-32.616669	581.333313	1023.000000	1023.000000	2046.000000
21.299999	-0.004333	-2.560831	-0.671388	-0.450089	-0.613436	-0.825917	0.000000	-10.000000	0.841667	-33.083336	570.500000	1023.000000	1023.000000	2046.000000
21.320000	-0.005671	-3.351742	-0.859590	-0.443065	-0.982313	-1.066774	0.000000	-10.000000	0.875000	-33.583336	559.333313	1023.000000	1023.000000	2046.000000
21.340000	-0.008002	-4.729292	-1.137696	-0.690486	-1.501707	-1.399404	0.000000	-10.000000	0.883333	-33.600002	548.166687	1023.000000	1023.000000	2046.000000
21.360001	-0.010461	-6.182182	-1.538118	-0.978378	-2.020113	-1.645573	0.000000	-10.000000	0.875000	-33.533333	537.000000	1023.000000	1023.000000	2046.000000
21.379999	-0.012539	-7.410334	-1.888707	-1.276056	-2.368412	-1.877159	0.000000	-10.000000	0.841667	-33.083332	526.000000	1023.000000	1023.000000	2046.000000
21.400000	-0.013924	-8.228890	-2.016578	-1.548603	-2.659085	-2.004624	0.000000	-10.000000	0.825000	-33.083332	514.833313	1023.000000	1023.000000	2046.000000
21.420000	-0.015361	-9.078508	-2.133252	-1.824264	-2.934639	-2.186353	0.000000	-10.000000	0.816667	-32.850002	503.833344	1023.000000	1023.000000	2046.000000
21.440001	-0.016822	-9.941683	-2.404528	-2.069526	-3.170154	-2.297474	0.000000	-10.000000	0.800000	-32.866669	492.833344	1023.000000	1023.000000	2046.000000
21.459999	-0.017820	-10.531540	-2.703444	-2.221016	-3.215218	-2.391863	0.000000	-10.000000	0.791667	-32.766666	482.000000	1023.000000	1023.000000	2046.000000
21.480000	-0.018421	-10.886711	-2.783938	-2.256475	-3.400902	-2.445396	0.000000	-10.000000	0.791667	-32.883335	471.000000	1023.000000	1023.000000	2046.000000
21.500000	-0.019177	-11.333601	-3.069547	-2.414870	-3.453915	-2.395269	0.000000	-10.000000	0.808333	-32.950001	460.000000	1023.000000	1023.000000	2046.000000
21.520000	-0.019618	-11.594327	-3.139373	-2.555232	-3.479147	-2.420575	0.000000	-10.000000	0.816667	-33.166668	449.000000	1023.000000	1023.000000	2046.000000
21.540001	-0.020006	-11.823339	-3.352687	-2.669265	-3.489205	-2.312181	0.000000	-10.000000	0.816667	-33.016666	438.000000	1023.000000	1023.000000	2046.000000
21.559999	-0.020131	-11.897447	-3.478424	-2.724560	-3.493342	-2.201121	0.000000	-10.000000	0.808333	-32.883335	427.000000	1023.000000	1023.000000	2046.000000
21.580000	-0.020033	-11.839546	-3.584507	-2.648755	-3.460804	-2.145480	0.000000	-10.000000	0.808333	-32.700001	416.000000	1023.000000	1023.000000	2046.000000
21.600000	-0.019853	-11.732938	-3.579267	-2.600982	-3.462752	-2.089937	0.000000	-10.000000	0.808333	-32.533333	405.000000	1023.000000	1023.000000	2046.000000
21.620001	-0.020184	-11.928715	-3.758278	-2.624415	-3.560155	-1.985868	0.000000	-10.000000	0.791667	-32.133331	394.166656	1023.000000	1023.000000	2046.000000
21.639999	-0.020472	-12.098815	-3.924618	-2.583864	-3.685838	-1.904495	0.000000	-10.000000	0.750000	-31.350000	383.333344	1023.000000	1023.000000	2046.000000
21.660000	-0.021656	-12.798738	-4.302783	-2.707841	-3.832347	-1.955768	0.000000	-10.000000	0.700000	-30.600000	372.833344	1023.000000	1023.000000	2046.000000
21.680000	-0.022491	-13.291962	-4.471107	-2.804633	-4.111531	-1.904690	0.000000	-10.000000	0.666667	-30.166666	362.500000	1023.000000	1023.000000	2046.000000
21.700001	-0.023720	-14.018324	-4.737257	-3.002930	-4.329688	-1.948449	0.000000	-10.000000	0.650000	-29.933334	352.500000	1023.000000	1023.000000	2046.000000
21.719999	-0.024563	-14.516707	-4.893233	-3.064280	-4.516666	-2.042528	0.000000	-10.000000	0.650000	-29.833334	345.833344	1023.000000	1023.000000	2046.000000
21.740000	-0.025324	-14.966600	-5.079323	-3.209607	-4.675080	-2.002590	0.000000	-10.000000	0.650000	-29.650002	335.833344	1023.000000	1023.000000	2046.000000
21.760000	-0.026441	-15.626820	-5.271841	-3.414851	-4.882117	-2.058011	0.000000	-10.000000	0.650000	-29.483334	326.166656	1023.000000	1023.000000	2046.000000
21.780001	-0.026829	-15.856039	-5.464153	-3.339346	-5.012569	-2.039971	0.000000	-10.000000	0.633333	-29.050001	313.166656	1023.000000	1023.000000	2046.000000
21.799999	-0.027296	-16.132046	-5.587030	-3.403490	-5.081154	-2.060373	0.000000	-10.000000	0.625000	-28.566668	303.666656	1023.000000	1023.000000	2046.000000
21.820000	-0.027803	-16.431597	-5.612683	-3.525679	-5.255267	-2.037967	0.000000	-10.000000	0.608333	-28.233334	294.000000	1023.000000	1023.000000	2046.000000
21.840000	-0.027655	-16.343931	-5.593357	-3.470691	-5.228742	-2.051141	0.000000	-10.000000	0.591667	-27.816668	284.500000	1023.000000	1023.000000	2046.000000
21.860001	-0.027737	-16.392824	-5.564235	-3.530250	-5.257020	-2.041319	0.000000	-10.000000	0.566667	-27.516666	275.166656	1023.000000	1023.000000	2046.000000
21.879999	-0.027284	-16.124676	-5.412416	-3.451460	-5.232615	-2.028186	0.000000	-10.000000	0.533333	-27.016666	266.000000	1023.000000	1023.000000	2046.000000
21.900000	-0.026576	-15.706456	-5.277528	-3.251322	-5.234098	-1.943508	0.000000	-10.000000	0.516667	-26.783335	257.000000	1023.000000	1023.000000	2046.000000
21.920000	-0.026448	-15.631054	-5.291203	-3.050977	-5.339356	-1.949517	0.000000	-10.000000	0.491667	-26.216667	248.000000	1023.000000	1023.000000	2046.000000
21.940001	-0.026569	-15.702200	-5.440632	-2.974962	-5.407969	-1.878637	0.000000	-10.000000	0.475000	-25.600000	239.333328	1023.000000	1023.000000	2046.000000
21.959999	-0.026783	-15.828918	-5.532116	-2.922893	-5.533500	-1.840408	0.000000	-10.000000	0.450000	-24.816668	230.666672	1023.000000	1023.000000	2046.000000
21.980000	-0.027574	-16.296276	-5.797666	-2.985693	-5.800285	-1.712631	0.000000	-10.000000	0.441667	-24.266666	222.333328	1023.000000	1023.000000	2046.000000
22.000000	-0.028391	-16.779261	-5.939095	-3.034714	-5.914259	-1.891193	0.000000	-10.000000	0.408333	-23.616667	214.000000	1023.000000	1023.000000	2046.000000
22.020000	-0.029563	-17.471775	-6.095322	-3.239813	-6.133071	-2.003568	0.000000	-10.000000	0.383333	-23.049999	206.333328	1023.000000	1023.000000	2046.000000
22.040001	-0.030079	-17.776945	-6.104781	-3.305931	-6.290591	-2.075643	0.000000	-10.000000	0.350000	-22.216667	198.666672	1023.000000	1023.000000	2046.000000
22.059999	-0.030462	-18.003290	-6.074164	-3.358066	-6.456791	-2.114269	0.000000	-10.000000	0.350000	-21.816668	191.333328	1023.000000	1023.000000	2046.000000
22.080000	-0.030522	-18.038458	-6.076070	-3.366548	-6.490582	-2.105258	0.000000	-10.000000	0.350000	-21.450001	184.000000	1023.000000	1023.000000	2046.000000
22.100000	-0.031249	-18.468063	-6.074529	-3.320580	-6.746434	-2.326522	0.000000	-10.000000	0.350000	-21.533335	177.000000	1023.000000	1023.000000	2046.000000
22.120001	-0.032406	-19.152039	-6.163828	-3.542832	-6.937104	-2.508275	0.000000	-10.000000	0.341667	-21.083334	169.833328	1023.000000	1023.000000	2046.000000
22.139999	-0.034861	-20.602947	-6.534225	-3.974196	-7.313901	-2.780626	0.000000	-10.000000	0.316667	-20.433334	162.666672	1023.000000	1023.000000	2046.000000
22.160000	-0.037364	-22.082006	-6.915848	-4.401399	-7.697043	-3.067716	0.000000	-10.000000	0.283333	-19.416668	155.833328	1023.000000	1023.000000	2046.000000
22.180000	-0.038670	-22.854034	-7.078715	-4.549671	-7.910587	-3.315061	0.000000	-10.000000	0.250000	-18.800001	149.333328	1023.000000	1023.000000	2046.000000
22.200001	-0.040164	-23.736874	-7.348286	-4.813050	-8.086679	-3.488857	0.000000	-10.000000	0.225000	-18.483334	143.000000	1023.000000	1023.000000	2046.000000
22.219999	-0.041058	-24.265137	-7.438766	-4.845357	-8.296587	-3.684427	0.000000	-10.000000	0.216667	-18.400000	136.666672	1023.000000	1023.000000	2046.000000
22.240000	-0.041775	-24.689280	-7.653279	-4.940046	-8.366335	-3.729620	0.000000	-10.000000	0.216667	-18.200001	130.500000	1023.000000	1023.000000	2046.000000
22.260000	-0.042220	-24.952036	-7.757555	-5.113346	-8.353598	-3.727538	0.000000	-10.000000	0.225000	-18.066668	124.500000	1023.000000	1023.000000	2046.000000
22.280001	-0.043020	-25.424721	-7.878776	-5.279100	-8.369293	-3.897552	0.000000	-10.000000	0.225000	-17.900000	118.500000	1023.000000	1023.000000	2046.000000
22.299999	-0.043500	-25.708397	-7.937975	-5.377845	-8.433555	-3.959021	0.000000	-10.000000	0.216667	-17.783335	112.500000	1023.000000	1023.000000	2046.000000
22.320000	-0.043357	-25.623800	-8.014633	-5.369765	-8.386127	-3.853275	0.000000	-10.000000	0.208333	-17.466667	106.500000	1023.000000	1023.000000	2046.000000
22.340000	-0.043189	-25.524698	-8.066366	-5.432731	-8.261269	-3.764334	0.000000	-10.000000	0.200000	-17.100000	100.833336	1023.000000	1023.000000	2046.000000
22.360001	-0.042691	-25.230383	-8.054106	-5.335200	-8.163043	-3.678034	0.000000	-10.000000	0.200000	-16.816668	95.166664	1023.000000	1023.000000	2046.000000
22.379999	-0.042155	-24.913828	-8.070890	-5.262125	-8.082442	-3.498369	0.000000	-10.000000	0.191667	-16.650002	89.666664	1023.000000	1023.000000	2046.000000
22.400000	-0.041675	-24.629787	-8.028861	-5.262507	-7.971077	-3.367342	0.000000	-10.000000	0.183333	-16.116667	84.000000	1023.000000	1023.000000	2046.000000
22.420000	-0.041867	-24.743473	-8.063097	-5.353909	-7.941575	-3.384893	0.000000	-10.000000	0.150000	-15.100000	78.666664	1023.000000	1023.000000	2046.000000
22.440001	-0.041998	-24.820595	-8.176660	-5.244729	-8.003885	-3.395321	0.000000	-10.000000	0.125000	-13.666667	73.666664	1023.000000	1023.000000	2046.000000
22.459999	-0.042399	-25.058104	-8.245666	-5.344731	-8.080736	-3.386972	0.000000	-10.000000	0.091667	-12.583334	69.166664	1023.000000	1023.000000	2046.000000
22.480000	-0.042851	-25.324743	-8.437496	-5.384757	-8.100657	-3.401833	0.000000	-10.000000	0.075000	-11.850000	65.000000	1023.000000	1023.000000	2046.000000
22.500000	-0.043150	-25.501942	-8.493254	-5.441616	-8.160401	-3.406672	0.000000	-10.000000	0.066667	-11.500000	61.000000	1023.000000	1023.000000	2046.000000
22.520000	-0.043376	-25.635489	-8.656756	-5.470569	-8.178179	-3.329984	0.000000	-10.000000	0.058333	-10.983334	57.000000	1023.000000	1023.000000	2046.000000
22.540001	-0.043760	-25.862045	-8.586404	-5.634532	-8.294551	-3.346559	0.000000	-10.000000	0.058333	-10.600000	53.333332	1023.000000	1023.000000	2046.000000
22.559999	-0.044025	-26.018486	-8.670399	-5.736718	-8.224230	-3.387140	0.000000	-10.000000	0.050000	-10.183333	49.666668	1023.000000	1023.000000	2046.000000
22.580000	-0.044195	-26.119247	-8.754656	-5.767729	-8.239783	-3.357079	0.000000	-10.000000	0.050000	-9.900000	46.333332	1023.000000	1023.000000	2046.000000
22.600000	-0.044248	-26.150599	-8.751541	-5.780824	-8.259583	-3.358650	0.000000	-10.000000	0.041667	-9.466666	43.000000	1023.000000	1023.000000	2046.000000
22.620001	-0.044438	-26.262642	-8.782095	-5.879976	-8.286301	-3.314271	0.000000	-10.000000	0.033333	-8.933333	40.000000	1023.000000	1023.000000	2046.000000
22.639999	-0.043835	-25.906216	-8.633948	-5.746495	-8.178270	-3.347502	0.000000	-10.000000	0.033333	-8.550000	37.000000	1023.000000	1023.000000	2046.000000
22.660000	-0.043183	-25.521160	-8.483460	-5.739872	-8.065942	-3.231886	0.000000	-10.000000	0.041667	-8.200001	34.166668	1023.000000	1023.000000	2046.000000
22.680000	-0.042452	-25.089104	-8.389050	-5.634790	-7.907681	-3.157583	0.000000	-10.000000	0.050000	-7.983334	31.333334	1023.000000	1023.000000	2046.000000
22.700001	-0.041591	-24.580511	-8.211423	-5.547020	-7.720425	-3.101645	0.000000	-10.000000	0.033333	-7.733334	28.666666	1023.000000	1023.000000	2046.000000
22.719999	-0.040876	-24.157831	-8.074351	-5.377039	-7.637170	-3.069269	0.000000	-10.000000	0.025000	-7.416667	26.000000	1023.000000	1023.000000	2046.000000
22.740000	-0.040451	-23.906364	-7.973870	-5.350277	-7.542999	-3.039219	0.000000	-10.000000	0.016667	-7.033333	23.666666	1023.000000	1023.000000	2046.000000
22.760000	-0.040283	-23.807222	-7.912909	-5.352413	-7.605028	-2.936872	0.000000	-10.000000	0.025000	-6.516667	21.166666	1023.000000	1023.000000	2046.000000
22.780001	-0.040359	-23.852402	-8.014053	-5.262340	-7.640365	-2.935644	0.000000	-10.000000	0.016667	-6.116667	18.833334	1023.000000	1023.000000	2046.000000
22.799999	-0.040553	-23.966682	-8.114167	-5.264020	-7.725450	-2.863045	0.000000	-10.000000	0.025000	-5.883333	16.500000	1023.000000	1023.000000	2046.000000
22.820000	-0.040936	-24.193274	-8.051797	-5.348613	-7.869775	-2.923090	0.000000	-10.000000	0.016667	-5.816667	14.833333	1023.000000	1023.000000	2046.000000
22.840000	-0.041376	-24.453424	-8.146525	-5.312933	-7.990098	-3.003868	0.000000	-10.000000	0.025000	-5.650000	13.166667	1023.000000	1023.000000	2046.000000
22.860001	-0.041668	-24.625618	-8.030816	-5.364458	-8.089686	-3.140659	0.000000	-10.000000	0.025000	-5.266667	11.500000	1023.000000	1023.000000	2046.000000
22.879999	-0.041794	-24.700163	-7.921957	-5.334468	-8.170150	-3.273587	0.000000	-10.000000	0.033333	-5.050000	9.500000	1023.000000	1023.000000	2046.000000
22.900000	-0.042052	-24.852518	-7.791953	-5.430197	-8.217002	-3.413367	0.000000	-10.000000	0.025000	-5.383334	7.500000	1023.000000	1023.000000	2046.000000
22.920000	-0.042495	-25.114700	-7.695005	-5.380835	-8.400187	-3.638674	0.000000	-10.000000	0.008333	-6.116667	5.500000	1023.000000	1023.000000	2046.000000
22.940001	-0.044172	-26.105942	-7.934338	-5.521813	-8.756636	-3.893154	0.000000	-10.000000	0.000000	-6.083333	3.500000	1023.000000	1023.000000	2046.000000
22.959999	-0.045908	-27.131752	-8.168739	-5.788553	-9.076352	-4.098109	0.000000	-10.000000	0.000000	-4.933333	1.666667	1023.000000	1023.000000	2046.000000
22.980000	-0.047866	-28.288776	-8.492665	-6.217007	-9.289384	-4.289721	0.000000	-10.000000	0.000000	-3.383333	0.500000	1023.000000	1023.000000	2046.000000
23.000000	-0.048398	-28.603352	-8.491984	-6.299628	-9.402047	-4.409693	0.000000	-10.000000	0.000000	-2.633333	-0.333333	1023.000000	1023.000000	2046.000000
23.020000	-0.049468	-29.235361	-8.664883	-6.566277	-9.504331	-4.499870	0.000000	-10.000000	0.000000	-2.766667	-1.000000	1023.000000	1023.000000	2046.000000
23.040001	-0.049830	-29.449707	-8.738306	-6.643227	-9.579973	-4.488200	0.000000	-10.000000	0.000000	-3.183333	-2.000000	1023.000000	1023.000000	2046.000000
23.059999	-0.050185	-29.659172	-8.823904	-6.763259	-9.568830	-4.503179	0.000000	-10.000000	0.000000	-3.516667	-3.000000	1023.000000	1023.000000	2046.000000
23.080000	-0.050101	-29.609592	-8.922260	-6.664913	-9.565857	-4.456563	0.000000	-10.000000	0.000000	-3.633333	-4.166667	1023.000000	1023.000000	2046.000000
23.100000	-0.049976	-29.535694	-8.928703	-6.702176	-9.542493	-4.362324	0.000000	-10.000000	0.008333	-3.550000	-5.333333	1023.000000	1023.000000	2046.000000
23.120001	-0.050018	-29.560583	-8.908707	-6.760086	-9.507668	-4.384123	0.000000	-10.000000	0.016667	-3.316667	-6.500000	1023.000000	1023.000000	2046.000000
23.139999	-0.049607	-29.317768	-8.792904	-6.744882	-9.431862	-4.348121	0.000000	-10.000000	0.025000	-3.200000	-7.666667	1023.000000	1023.000000	2046.000000
23.160000	-0.049033	-28.978401	-8.871880	-6.670818	-9.235377	-4.200327	0.000000	-10.000000	0.016667	-3.316667	-8.833333	1023.000000	1023.000000	2046.000000
23.180000	-0.048543	-28.688768	-8.734992	-6.688500	-9.133895	-4.131381	0.000000	-10.000000	0.016667	-3.650000	-10.000000	1023.000000	1023.000000	2046.000000
23.200001	-0.047863	-28.286995	-8.736664	-6.520569	-9.019176	-4.010584	0.000000	-10.000000	0.008333	-3.900000	-11.166667	1023.000000	1023.000000	2046.000000
23.219999	-0.047473	-28.056810	-8.782520	-6.390451	-8.956575	-3.927263	0.000000	-10.000000	0.008333	-3.766667	-12.500000	1023.000000	1023.000000	2046.000000
23.240000	-0.047056	-27.809826	-8.761995	-6.400739	-8.849946	-3.797146	0.000000	-10.000000	0.000000	-3.100000	-13.833333	1023.000000	1023.000000	2046.000000
23.260000	-0.046900	-27.718046	-8.673696	-6.439032	-8.868319	-3.737000	0.000000	-10.000000	0.008333	-2.300000	-14.666667	1023.000000	1023.000000	2046.000000
23.280001	-0.047257	-27.928782	-8.969984	-6.411229	-8.859606	-3.687963	0.000000	-10.000000	0.008333	-1.833333	-15.000000	1023.000000	1023.000000	2046.000000
23.299999	-0.047488	-28.065283	-8.966010	-6.398690	-8.869726	-3.830858	0.000000	-10.000000	0.016667	-1.866667	-15.000000	1023.000000	1023.000000	2046.000000
23.320000	-0.047970	-28.350075	-9.086367	-6.523765	-8.943377	-3.796566	0.000000	-10.000000	0.016667	-2.133333	-15.333333	1023.000000	1023.000000	2046.000000
23.340000	-0.048182	-28.475836	-9.205221	-6.479867	-8.972295	-3.818452	0.000000	-10.000000	0.016667	-2.483333	-16.000000	1023.000000	1023.000000	2046.000000
23.360001	-0.048166	-28.466120	-9.208370	-6.589156	-8.967312	-3.701283	0.000000	-10.000000	0.016667	-2.900000	-17.000000	1023.000000	1023.000000	2046.000000
23.379999	-0.048361	-28.581551	-9.302413	-6.601889	-8.996722	-3.680528	0.000000	-10.000000	0.008333	-3.333333	-18.000000	1023.000000	1023.000000	2046.000000
23.400000	-0.048223	-28.499668	-9.253536	-6.590150	-8.945508	-3.710474	0.000000	-10.000000	0.016667	-3.600000	-19.166666	1023.000000	1023.000000	2046.000000
23.420000	-0.048520	-28.675112	-9.326742	-6.658801	-9.008157	-3.681411	0.000000	-10.000000	0.008333	-3.600000	-20.333334	1023.000000	1023.000000	2046.000000
23.440001	-0.048464	-28.642469	-9.311980	-6.614526	-8.978237	-3.737725	0.000000	-10.000000	0.016667	-3.466667	-21.500000	1023.000000	1023.000000	2046.000000
23.459999	-0.048139	-28.450279	-9.250947	-6.704615	-8.853622	-3.641094	0.000000	-10.000000	0.008333	-3.333333	-22.500000	1023.000000	1023.000000	2046.000000
23.480000	-0.047930	-28.326704	-9.215284	-6.711152	-8.741879	-3.658389	0.000000	-10.000000	0.008333	-3.166667	-23.666666	1023.000000	1023.000000	2046.000000
23.500000	-0.047020	-27.789085	-9.167033	-6.478464	-8.593668	-3.549920	0.000000	-10.000000	0.000000	-2.866667	-24.833334	1023.000000	1023.000000	2046.000000
23.520000	-0.046163	-27.282173	-8.946216	-6.447940	-8.431410	-3.456607	0.000000	-10.000000	0.000000	-2.416667	-25.833334	1023.000000	1023.000000	2046.000000
23.540001	-0.045118	-26.664488	-8.740010	-6.278775	-8.250490	-3.395211	0.000000	-10.000000	0.000000	-1.933333	-26.500000	1023.000000	1023.000000	2046.000000
23.559999	-0.044312	-26.188282	-8.519188	-6.170777	-8.147512	-3.350805	0.000000	-10.000000	0.000000	-1.350000	-26.833334	1023.000000	1023.000000	2046.000000
23.580000	-0.043523	-25.722368	-8.348439	-6.054281	-7.963512	-3.356136	0.000000	-10.000000	0.000000	-0.716667	-27.000000	1023.000000	1023.000000	2046.000000
23.600000	-0.043144	-25.497936	-8.257485	-5.879632	-8.003244	-3.357574	0.000000	-10.000000	-0.008333	-0.216667	-27.000000	1023.000000	1023.000000	2046.000000
23.620001	-0.042961	-25.390062	-8.312580	-5.756767	-7.997996	-3.322720	0.000000	-10.000000	-0.008333	0.000000	-27.000000	1023.000000	1023.000000	2046.000000
23.639999	-0.043285	-25.581221	-8.402425	-5.818168	-8.083858	-3.276771	0.000000	-10.000000	-0.008333	0.000000	-27.000000	1023.000000	1023.000000	2046.000000
23.660000	-0.043578	-25.754869	-8.490245	-5.843881	-8.174278	-3.246465	0.000000	-10.000000	0.000000	0.000000	-27.000000	1023.000000	1023.000000	2046.000000
23.680000	-0.043887	-25.937189	-8.497830	-5.856825	-8.300677	-3.281857	0.000000	-10.000000	0.000000	0.000000	-27.000000	1023.000000	1023.000000	2046.000000
23.700001	-0.043977	-25.990675	-8.457609	-5.913716	-8.324354	-3.294996	0.000000	-10.000000	0.000000	0.000000	-27.000000	1023.000000	1023.000000	2046.000000
23.719999	-0.043945	-25.971365	-8.315078	-5.780090	-8.434249	-3.441948	0.000000	-10.000000	0.008333	0.000000	-27.000000	1023.000000	1023.000000	2046.000000
23.740000	-0.043929	-25.962194	-8.160126	-5.769809	-8.489452	-3.542807	0.000000	-10.000000	0.008333	-0.733333	-27.000000	1023.000000	1023.000000	2046.000000
23.760000	-0.044833	-26.496008	-8.197784	-5.789140	-8.736308	-3.772775	0.000000	-10.000000	0.008333	-1.700000	-27.166666	1023.000000	1023.000000	2046.000000
23.780001	-0.045895	-27.123770	-8.189962	-5.865003	-9.011057	-4.057747	0.000000	-10.000000	0.000000	-2.516667	-27.666666	1023.000000	1023.000000	2046.000000
23.799999	-0.048093	-28.422962	-8.551388	-6.096151	-9.429193	-4.346230	0.000000	-10.000000	0.000000	-1.783333	-28.333334	1023.000000	1023.000000	2046.000000
23.820000	-0.049990	-29.543983	-8.939640	-6.245379	-9.757510	-4.601455	0.000000	-10.000000	0.000000	-0.816667	-28.833334	1023.000000	1023.000000	2046.000000
23.840000	-0.051223	-30.272814	-9.137551	-6.509534	-9.974177	-4.651552	0.000000	-10.000000	0.000000	0.000000	-29.000000	1023.000000	1023.000000	2046.000000
23.860001	-0.052208	-30.855202	-9.316392	-6.793509	-10.043365	-4.701937	0.000000	-10.000000	0.008333	0.000000	-29.000000	1023.000000	1023.000000	2046.000000
23.879999	-0.052671	-31.128599	-9.447597	-6.847403	-10.082392	-4.751208	0.000000	-10.000000	0.016667	-0.650000	-29.000000	1023.000000	1023.000000	2046.000000
23.900000	-0.053320	-31.511917	-9.582042	-7.056586	-10.124939	-4.748350	0.000000	-10.000000	0.016667	-1.566667	-29.166666	1023.000000	1023.000000	2046.000000
23.920000	-0.053509	-31.623999	-9.613141	-7.146663	-10.083193	-4.781003	0.000000	-10.000000	0.008333	-2.566667	-29.666666	1023.000000	1023.000000	2046.000000
23.940001	-0.053294	-31.496840	-9.639612	-7.115593	-9.988922	-4.752712	0.000000	-10.000000	0.000000	-2.816667	-30.333334	1023.000000	1023.000000	2046.000000
23.959999	-0.052982	-31.312267	-9.531074	-7.124241	-9.893807	-4.763146	0.000000	-10.000000	0.000000	-2.633333	-31.166666	1023.000000	1023.000000	2046.000000
23.980000	-0.052479	-31.014992	-9.477158	-7.112802	-9.731893	-4.693139	0.000000	-10.000000	0.000000	-2.316667	-32.000000	1023.000000	1023.000000	2046.000000
24.000000	-0.051730	-30.572495	-9.366426	-7.016803	-9.579971	-4.609294	0.000000	-10.000000	0.000000	-2.200000	-32.833332	1023.000000	1023.000000	2046.000000
24.020000	-0.051045	-30.167461	-9.300803	-6.935396	-9.485286	-4.445977	0.000000	-10.000000	0.008333	-2.483333	-33.666668	1023.000000	1023.000000	2046.000000
24.040001	-0.050350	-29.756941	-9.138367	-6.965632	-9.320896	-4.332044	0.000000	-10.000000	0.008333	-2.800000	-34.500000	1023.000000	1023.000000	2046.000000
24.059999	-0.049946	-29.518223	-9.200582	-6.863167	-9.192115	-4.262359	0.000000	-10.000000	0.008333	-2.566667	-35.500000	1023.000000	1023.000000	2046.000000
24.080000	-0.049307	-29.140507	-9.198222	-6.681468	-9.113459	-4.147357	0.000000	-10.000000	0.000000	-1.550000	-36.333332	1023.000000	1023.000000	2046.000000
24.100000	-0.049039	-28.981979	-9.141023	-6.614855	-9.118224	-4.107877	0.000000	-10.000000	0.008333	-0.550000	-36.833332	1023.000000	1023.000000	2046.000000
24.120001	-0.049120	-29.030014	-9.227489	-6.599796	-9.120027	-4.082702	0.000000	-10.000000	0.008333	0.000000	-37.000000	1023.000000	1023.000000	2046.000000
24.139999	-0.049292	-29.131605	-9.246893	-6.704967	-9.146775	-4.032969	0.000000	-10.000000	0.016667	0.000000	-37.000000	1023.000000	1023.000000	2046.000000
24.160000	-0.049457	-29.229168	-9.323428	-6.734517	-9.139618	-4.031605	0.000000	-10.000000	0.008333	0.000000	-37.000000	1023.000000	1023.000000	2046.000000
24.180000	-0.049427	-29.211149	-9.229620	-6.837060	-9.101413	-4.043056	0.000000	-10.000000	0.008333	-0.550000	-37.000000	1023.000000	1023.000000	2046.000000
24.200001	-0.049313	-29.144272	-9.176045	-6.889409	-9.061432	-4.017386	0.000000	-10.000000	0.000000	-1.100000	-37.000000	1023.000000	1023.000000	2046.000000
24.219999	-0.049216	-29.086885	-9.207500	-6.914364	-9.046947	-3.918074	0.000000	-10.000000	0.000000	-1.716667	-37.000000	1023.000000	1023.000000	2046.000000
24.240000	-0.049102	-29.018991	-9.121633	-6.927583	-9.037338	-3.932437	0.000000	-10.000000	-0.008333	-1.716667	-37.000000	1023.000000	1023.000000	2046.000000
24.260000	-0.049128	-29.034468	-9.233929	-6.932135	-9.015633	-3.852770	0.000000	-10.000000	-0.008333	-1.683333	-37.000000	1023.000000	1023.000000	2046.000000
24.280001	-0.048978	-28.945801	-9.271524	-6.985272	-8.930515	-3.758489	0.000000	-10.000000	-0.008333	-1.516667	-37.000000	1023.000000	1023.000000	2046.000000
24.299999	-0.048816	-28.850138	-9.284504	-6.975934	-8.884576	-3.705124	0.000000	-10.000000	0.000000	-1.400000	-37.000000	1023.000000	1023.000000	2046.000000
24.320000	-0.048461	-28.640203	-9.193296	-7.053129	-8.778695	-3.615084	0.000000	-10.000000	0.000000	-1.266667	-37.000000	1023.000000	1023.000000	2046.000000
24.340000	-0.047547	-28.100252	-9.008790	-6.918854	-8.588765	-3.583843	0.000000	-10.000000	-0.008333	-0.816667	-37.000000	1023.000000	1023.000000	2046.000000
24.360001	-0.046168	-27.285357	-8.762295	-6.876224	-8.310403	-3.336436	0.000000	-10.000000	-0.016667	-0.383333	-37.000000	1023.000000	1023.000000	2046.000000
24.379999	-0.045290	-26.766146	-8.637771	-6.678289	-8.161942	-3.288143	0.000000	-10.000000	-0.025000	0.000000	-37.000000	1023.000000	1023.000000	2046.000000
24.400000	-0.044506	-26.303158	-8.463675	-6.531507	-8.065640	-3.242335	0.000000	-10.000000	-0.025000	0.000000	-37.000000	1023.000000	1023.000000	2046.000000
24.420000	-0.043829	-25.903055	-8.352168	-6.354554	-7.974372	-3.221961	0.000000	-10.000000	-0.025000	0.000000	-37.000000	1023.000000	1023.000000	2046.000000
24.440001	-0.043845	-25.912569	-8.434659	-6.251655	-8.106204	-3.120053	0.000000	-10.000000	-0.016667	0.000000	-37.000000	1023.000000	1023.000000	2046.000000
24.459999	-0.044159	-26.097782	-8.502154	-6.264479	-8.172503	-3.158644	0.000000	-10.000000	-0.016667	0.000000	-37.000000	1023.000000	1023.000000	2046.000000
24.480000	-0.044409	-26.245838	-8.614450	-6.164568	-8.272980	-3.193841	0.000000	-10.000000	-0.008333	0.000000	-37.000000	1023.000000	1023.000000	2046.000000
24.500000	-0.045087	-26.646212	-8.730975	-6.197088	-8.399444	-3.318706	0.000000	-10.000000	-0.008333	0.000000	-37.000000	1023.000000	1023.000000	2046.000000
24.520000	-0.044981	-26.583481	-8.601182	-6.103559	-8.500553	-3.378186	0.000000	-10.000000	-0.008333	0.000000	-37.000000	1023.000000	1023.000000	2046.000000
24.540001	-0.045039	-26.618229	-8.573080	-6.024901	-8.530567	-3.489680	0.000000	-10.000000	-0.008333	0.000000	-37.000000	1023.000000	1023.000000	2046.000000
24.559999	-0.044682	-26.407068	-8.417708	-5.803172	-8.570899	-3.615289	0.000000	-10.000000	-0.008333	-0.283333	-37.000000	1023.000000	1023.000000	2046.000000
24.580000	-0.045084	-26.644924	-8.366495	-5.789877	-8.715972	-3.772579	0.000000	-10.000000	0.000000	-1.033333	-37.000000	1023.000000	1023.000000	2046.000000
24.600000	-0.046273	-27.347364	-8.504149	-5.889312	-8.942733	-4.011171	0.000000	-10.000000	-0.008333	-1.716667	-37.166668	1023.000000	1023.000000	2046.000000
24.620001	-0.048198	-28.484756	-8.725595	-6.130478	-9.230082	-4.398602	0.000000	-10.000000	-0.016667	-1.433333	-37.500000	1023.000000	1023.000000	2046.000000
24.639999	-0.049857	-29.465435	-8.873147	-6.470962	-9.584288	-4.537038	0.000000	-10.000000	-0.016667	-0.683333	-37.833332	1023.000000	1023.000000	2046.000000
24.660000	-0.051248	-30.287514	-9.192387	-6.669128	-9.731298	-4.694700	0.000000	-10.000000	-0.016667	0.000000	-38.000000	1023.000000	1023.000000	2046.000000
24.680000	-0.052368	-30.949707	-9.390941	-6.812043	-9.903269	-4.843453	0.000000	-10.000000	-0.008333	0.000000	-38.000000	1023.000000	1023.000000	2046.000000
24.700001	-0.052978	-31.310030	-9.402134	-6.880076	-10.037733	-4.990086	0.000000	-10.000000	-0.016667	0.000000	-38.000000	1023.000000	1023.000000	2046.000000
24.719999	-0.053381	-31.547918	-9.529548	-6.993666	-10.076528	-4.948177	0.000000	-10.000000	-0.008333	0.000000	-38.000000	1023.000000	1023.000000	2046.000000
24.740000	-0.053542	-31.643074	-9.613793	-6.966225	-10.097735	-4.965320	0.000000	-10.000000	-0.016667	0.300000	-38.000000	1023.000000	1023.000000	2046.000000
24.760000	-0.053351	-31.530420	-9.507691	-6.954540	-10.052909	-5.015278	0.000000	-10.000000	-0.016667	1.133333	-38.000000	1023.000000	1023.000000	2046.000000
24.780001	-0.053424	-31.573790	-9.496761	-7.035985	-10.011328	-5.029716	0.000000	-10.000000	-0.033333	2.600000	-38.000000	1023.000000	1023.000000	2046.000000
24.799999	-0.053086	-31.373758	-9.406891	-7.124240	-9.838952	-5.003675	0.000000	-10.000000	-0.050000	4.433333	-38.000000	1023.000000	1023.000000	2046.000000
24.820000	-0.052400	-30.968445	-9.315697	-7.028494	-9.751743	-4.872512	0.000000	-10.000000	-0.058333	6.266667	-38.000000	1023.000000	1023.000000	2046.000000
24.840000	-0.051231	-30.277580	-9.286559	-6.795952	-9.532405	-4.662663	0.000000	-10.000000	-0.066667	7.816667	-38.000000	1023.000000	1023.000000	2046.000000
24.860001	-0.050669	-29.945295	-9.176329	-6.774172	-9.396822	-4.597973	0.000000	-10.000000	-0.066667	9.116667	-38.000000	1023.000000	1023.000000	2046.000000
24.879999	-0.049469	-29.236052	-9.048731	-6.669576	-9.108438	-4.409306	0.000000	-10.000000	-0.108333	10.833334	-38.000000	1023.000000	1023.000000	2046.000000
24.900000	-0.048877	-28.886192	-9.048109	-6.667034	-8.895150	-4.275900	0.000000	-10.000000	-0.150000	13.116667	-38.000000	1023.000000	1023.000000	2046.000000
24.920000	-0.048230	-28.504225	-9.129119	-6.474793	-8.746663	-4.153648	0.000000	-10.000000	-0.216667	15.483334	-27.666666	1023.000000	1023.000000	2046.000000
24.940001	-0.047301	-27.954706	-8.906665	-6.366795	-8.594762	-4.086484	0.000000	-10.000000	-0.225000	17.100000	-6.500000	1023.000000	1023.000000	2046.000000
24.959999	-0.047123	-27.849470	-8.947098	-6.411374	-8.539370	-3.951629	0.000000	-10.000000	-0.233333	17.933332	16.666666	1023.000000	1023.000000	2046.000000
24.980000	-0.046666	-27.579807	-8.902990	-6.406480	-8.382502	-3.887835	0.000000	-10.000000	-0.225000	18.166666	31.500000	1023.000000	1023.000000	2046.000000
25.000000	-0.045907	-27.130787	-8.757529	-6.401826	-8.235187	-3.736244	0.000000	-10.000000	-0.241667	18.299999	37.500000	1023.000000	1023.000000	2046.000000
25.020000	-0.045567	-26.929869	-8.704115	-6.504852	-8.037383	-3.683519	0.000000	-10.000000	-0.250000	18.466667	43.833332	1023.000000	1023.000000	2046.000000
25.040001	-0.045017	-26.604858	-8.624159	-6.362297	-7.941232	-3.677170	0.000000	-10.000000	-0.258333	18.933332	50.166668	1023.000000	1023.000000	2046.000000
25.059999	-0.044496	-26.297211	-8.464128	-6.366491	-7.823185	-3.643408	0.000000	-10.000000	-0.275000	19.583334	56.500000	1023.000000	1023.000000	2046.000000
25.080000	-0.043911	-25.951405	-8.443861	-6.333972	-7.672659	-3.500911	0.000000	-10.000000	-0.308333	20.466667	62.833332	1023.000000	1023.000000	2046.000000
25.100000	-0.042999	-25.412436	-8.203516	-6.211883	-7.572404	-3.424633	0.000000	-10.000000	-0.333333	21.150002	69.500000	1023.000000	1023.000000	2046.000000
25.120001	-0.041796	-24.701448	-8.044496	-6.052958	-7.328096	-3.275898	0.000000	-10.000000	-0.366667	21.750000	76.500000	1023.000000	1023.000000	2046.000000
25.139999	-0.040667	-24.034325	-7.823668	-5.947136	-7.105029	-3.158493	0.000000	-10.000000	-0.366667	22.133333	83.666664	1023.000000	1023.000000	2046.000000
25.160000	-0.039727	-23.478699	-7.568529	-5.826444	-6.895076	-3.188650	0.000000	-10.000000	-0.375000	22.816668	90.833336	1023.000000	1023.000000	2046.000000
25.180000	-0.038201	-22.576508	-7.248620	-5.704722	-6.570452	-3.052713	0.000000	-10.000000	-0.383333	23.416668	98.333336	1023.000000	1023.000000	2046.000000
25.200001	-0.036809	-21.754278	-6.932626	-5.521470	-6.310847	-2.989335	0.000000	-10.000000	-0.408333	24.033335	106.000000	1023.000000	1023.000000	2046.000000
25.219999	-0.035217	-20.812990	-6.672051	-5.277420	-6.025410	-2.838109	0.000000	-10.000000	-0.441667	24.700001	114.000000	1023.000000	1023.000000	2046.000000
25.240000	-0.033494	-19.794659	-6.280206	-5.007665	-5.772642	-2.734145	0.000000	-10.000000	-0.475000	25.450001	122.166664	1023.000000	1023.000000	2046.000000
25.260000	-0.032048	-18.940369	-6.073322	-4.718401	-5.520383	-2.628262	0.000000	-10.000000	-0.525000	26.566668	130.500000	1023.000000	1023.000000	2046.000000
25.280001	-0.031111	-18.386673	-5.865930	-4.601070	-5.355167	-2.564506	0.000000	-10.000000	-0.550000	27.566668	139.333328	1023.000000	1023.000000	2046.000000
25.299999	-0.030478	-18.012238	-5.802366	-4.484213	-5.217627	-2.508031	0.000000	-10.000000	-0.558333	28.450001	148.333328	1023.000000	1023.000000	2046.000000
25.320000	-0.029995	-17.727327	-5.637924	-4.439826	-5.255865	-2.393712	0.000000	-10.000000	-0.558333	28.566668	157.833328	1023.000000	1023.000000	2046.000000
25.340000	-0.029654	-17.525261	-5.604315	-4.232962	-5.237506	-2.450479	0.000000	-10.000000	-0.583333	28.683334	167.166672	1023.000000	1023.000000	2046.000000
25.360001	-0.028929	-17.096756	-5.416682	-3.988627	-5.195891	-2.495557	0.000000	-10.000000	-0.616667	29.000000	176.833328	1023.000000	1023.000000	2046.000000
25.379999	-0.028461	-16.820339	-5.112504	-3.887208	-5.242292	-2.578336	0.000000	-10.000000	-0.641667	29.683334	186.500000	1023.000000	1023.000000	2046.000000
25.400000	-0.027420	-16.204941	-4.840779	-3.727400	-5.109327	-2.527435	0.000000	-10.000000	-0.658333	30.150002	196.500000	1023.000000	1023.000000	2046.000000
25.420000	-0.026858	-15.873147	-4.620787	-3.520576	-5.127441	-2.604343	0.000000	-10.000000	-0.641667	30.383333	206.500000	1023.000000	1023.000000	2046.000000
25.440001	-0.027509	-16.257601	-4.610795	-3.596321	-5.183461	-2.867023	0.000000	-10.000000	-0.633333	30.266666	216.500000	1023.000000	1023.000000	2046.000000
25.459999	-0.028875	-17.064863	-4.734570	-3.761068	-5.409454	-3.159771	0.000000	-10.000000	-0.625000	30.250000	226.500000	1023.000000	1023.000000	2046.000000
25.480000	-0.030236	-17.869478	-4.928220	-3.962261	-5.532038	-3.446958	0.000000	-10.000000	-0.650000	30.083334	236.500000	1023.000000	1023.000000	2046.000000
25.500000	-0.030876	-18.247849	-5.032273	-4.125154	-5.582648	-3.507772	0.000000	-10.000000	-0.658333	30.383333	246.500000	1023.000000	1023.000000	2046.000000
25.520000	-0.030840	-18.226313	-5.057778	-4.067546	-5.555926	-3.545062	0.000000	-10.000000	-0.675000	30.600000	256.500000	1023.000000	1023.000000	2046.000000
25.540001	-0.030471	-18.008518	-4.901982	-4.201847	-5.389017	-3.515673	0.000000	-10.000000	-0.675000	31.150000	266.666656	1023.000000	1023.000000	2046.000000
25.559999	-0.029939	-17.694103	-4.789108	-4.037000	-5.321311	-3.546685	0.000000	-10.000000	-0.683333	31.483334	277.000000	1023.000000	1023.000000	2046.000000
25.580000	-0.029053	-17.170362	-4.716616	-3.944764	-5.107348	-3.401634	0.000000	-10.000000	-0.683333	31.766666	287.500000	1023.000000	1023.000000	2046.000000
25.600000	-0.028208	-16.671080	-4.519470	-3.825695	-4.925532	-3.400382	0.000000	-10.000000	-0.683333	31.700001	298.000000	1023.000000	1023.000000	2046.000000
25.620001	-0.027250	-16.104643	-4.216386	-3.778236	-4.731745	-3.378275	0.000000	-10.000000	-0.683333	31.716667	308.666656	1023.000000	1023.000000	2046.000000
25.639999	-0.026433	-15.621628	-4.189322	-3.656048	-4.473729	-3.302528	0.000000	-10.000000	-0.683333	31.700001	319.333344	1023.000000	1023.000000	2046.000000
25.660000	-0.024966	-14.754730	-3.967116	-3.426103	-4.225265	-3.136247	0.000000	-10.000000	-0.675000	31.650000	330.000000	1023.000000	1023.000000	2046.000000
25.680000	-0.023566	-13.927320	-3.752686	-3.240506	-3.913153	-3.020976	0.000000	-10.000000	-0.666667	31.350000	340.500000	1023.000000	1023.000000	2046.000000
25.700001	-0.022067	-13.041838	-3.538270	-3.092501	-3.600005	-2.811061	0.000000	-10.000000	-0.641667	31.200001	351.000000	1023.000000	1023.000000	2046.000000
25.719999	-0.020671	-12.216350	-3.324889	-2.945349	-3.288158	-2.657953	0.000000	-10.000000	-0.633333	31.200001	358.000000	1023.000000	1023.000000	2046.000000
25.740000	-0.019463	-11.502386	-3.123094	-2.963411	-2.931847	-2.484034	0.000000	-10.000000	-0.641667	31.316668	368.500000	1023.000000	1023.000000	2046.000000
25.760000	-0.018823	-11.124636	-3.174423	-2.916677	-2.694275	-2.339260	0.000000	-10.000000	-0.658333	31.516666	378.833344	1023.000000	1023.000000	2046.000000
25.780001	-0.018240	-10.779555	-3.106595	-2.885671	-2.526601	-2.260688	0.000000	-10.000000	-0.675000	31.600000	392.666656	1023.000000	1023.000000	2046.000000
25.799999	-0.017418	-10.293830	-2.976424	-2.857699	-2.312395	-2.147311	0.000000	-10.000000	-0.683333	31.766666	403.000000	1023.000000	1023.000000	2046.000000
25.820000	-0.016314	-9.641443	-2.820582	-2.733790	-2.082775	-2.004296	0.000000	-10.000000	-0.691667	31.916668	413.666656	1023.000000	1023.000000	2046.000000
25.840000	-0.015746	-9.305781	-2.755544	-2.696824	-1.945936	-1.907477	0.000000	-10.000000	-0.691667	32.050003	424.333344	1023.000000	1023.000000	2046.000000
25.860001	-0.014412	-8.517392	-2.518365	-2.546266	-1.714088	-1.738673	0.000000	-10.000000	-0.691667	32.133335	435.000000	1023.000000	1023.000000	2046.000000
25.879999	-0.013389	-7.912701	-2.284612	-2.480351	-1.457508	-1.690229	0.000000	-10.000000	-0.675000	31.883335	445.666656	1023.000000	1023.000000	2046.000000
25.900000	-0.012329	-7.286183	-2.075685	-2.348857	-1.294879	-1.566762	0.000000	-10.000000	-0.666667	31.666668	456.333344	1023.000000	1023.000000	2046.000000
25.920000	-0.010901	-6.442564	-1.755488	-2.275997	-0.991358	-1.419722	0.000000	-10.000000	-0.666667	31.383333	467.000000	1023.000000	1023.000000	2046.000000
25.940001	-0.009642	-5.698595	-1.524273	-2.031103	-0.824916	-1.318302	0.000000	-10.000000	-0.683333	31.416668	477.500000	1023.000000	1023.000000	2046.000000
25.959999	-0.008193	-4.842146	-1.198958	-1.887565	-0.558555	-1.197069	0.000000	-10.000000	-0.691667	31.650000	488.000000	1023.000000	1023.000000	2046.000000
25.980000	-0.006516	-3.850871	-0.908213	-1.521059	-0.267724	-1.153875	0.000000	-10.000000	-0.683333	31.900000	495.000000	1023.000000	1023.000000	2046.000000
26.000000	-0.004750	-2.807410	-0.550994	-1.221441	-0.000396	-1.034579	0.000000	-10.000000	-0.666667	31.799999	505.500000	1023.000000	1023.000000	2046.000000
26.020000	-0.003216	-1.900852	-0.173696	-1.011159	0.345973	-1.061970	0.000000	-10.000000	-0.675000	31.750000	516.166687	1023.000000	1023.000000	2046.000000
26.040001	-0.001748	-1.032774	0.103941	-0.722272	0.678067	-1.092510	0.000000	-10.000000	-0.666667	31.600000	530.166687	1023.000000	1023.000000	2046.000000
26.059999	-0.000504	-0.297844	0.458629	-0.572098	0.926822	-1.111196	0.000000	-10.000000	-0.683333	31.750000	540.833313	1023.000000	1023.000000	2046.000000
26.080000	0.000278	0.164408	0.534470	-0.504331	1.144141	-1.009873	0.000000	-10.000000	-0.666667	31.716667	551.333313	1023.000000	1023.000000	2046.000000
26.100000	0.001625	0.960473	0.818162	-0.292463	1.393295	-0.958521	0.000000	-10.000000	-0.666667	31.650000	562.000000	1023.000000	1023.000000	2046.000000
26.120001	0.002751	1.625775	0.988783	-0.159413	1.636192	-0.839787	0.000000	-10.000000	-0.633333	31.250000	572.500000	1023.000000	1023.000000	2046.000000
26.139999	0.003319	1.961755	0.980113	-0.041417	1.671418	-0.648360	0.000000	-10.000000	-0.616667	30.850000	583.000000	1023.000000	1023.000000	2046.000000
26.160000	0.004429	2.617568	1.179875	0.292516	1.767230	-0.622053	0.000000	-10.000000	-0.600000	30.533333	593.333313	1023.000000	1023.000000	2046.000000
26.180000	0.005031	2.973541	1.461798	0.450512	1.778609	-0.717379	0.000000	-10.000000	-0.616667	30.483334	603.500000	1023.000000	1023.000000	2046.000000
26.200001	0.005935	3.507673	1.713078	0.674248	1.838926	-0.718579	0.000000	-10.000000	-0.616667	30.466667	613.666687	1023.000000	1023.000000	2046.000000
26.219999	0.006560	3.877022	1.956522	0.794500	1.887062	-0.761061	0.000000	-10.000000	-0.616667	30.183334	624.000000	1023.000000	1023.000000	2046.000000
26.240000	0.006457	3.816338	1.984503	0.808885	1.891458	-0.868508	0.000000	-10.000000	-0.591667	29.683334	634.333313	1023.000000	1023.000000	2046.000000
26.260000	0.005561	3.286377	1.933498	0.712828	1.691784	-1.051734	0.000000	-10.000000	-0.575000	28.866667	644.333313	1023.000000	1023.000000	2046.000000
26.280001	0.004101	2.423764	1.725800	0.642840	1.349035	-1.293910	0.000000	-10.000000	-0.541667	28.216667	654.000000	1023.000000	1023.000000	2046.000000
26.299999	0.003006	1.776650	1.700610	0.416426	1.158091	-1.498476	0.000000	-10.000000	-0.516667	27.600000	663.333313	1023.000000	1023.000000	2046.000000
26.320000	0.002179	1.287951	1.653435	0.099027	1.086636	-1.551148	0.000000	-10.000000	-0.491667	27.299999	672.666687	1023.000000	1023.000000	2046.000000
26.340000	0.001865	1.102419	1.608226	0.062936	1.043949	-1.612692	0.000000	-10.000000	-0.483333	26.600000	681.833313	1023.000000	1023.000000	2046.000000
26.360001	0.002138	1.263550	1.671745	0.097715	1.051554	-1.557465	0.000000	-10.000000	-0.450000	25.799999	691.000000	1023.000000	1023.000000	2046.000000
26.379999	0.002694	1.591894	1.830134	0.025991	1.152434	-1.416664	0.000000	-10.000000	-0.408333	24.516666	699.666687	1023.000000	1023.000000	2046.000000
26.400000	0.003142	1.856893	1.951816	0.072028	1.224127	-1.391078	0.000000	-10.000000	-0.341667	23.333334	708.000000	1023.000000	1023.000000	2046.000000
26.420000	0.004126	2.438478	2.112069	0.231282	1.376909	-1.281781	0.000000	-10.000000	-0.283333	21.966667	716.000000	1023.000000	1023.000000	2046.000000
26.440001	0.005058	2.989233	2.272530	0.349564	1.586044	-1.218905	0.000000	-10.000000	-0.250000	20.700001	723.666687	1023.000000	1023.000000	2046.000000
26.459999	0.005988	3.538813	2.499325	0.485024	1.816922	-1.262458	0.000000	-10.000000	-0.250000	19.883333	730.833313	1023.000000	1023.000000	2046.000000
26.480000	0.006723	3.973169	2.692793	0.497951	1.933371	-1.150945	0.000000	-10.000000	-0.266667	19.450001	737.500000	1023.000000	1023.000000	2046.000000
26.500000	0.007666	4.530351	2.799313	0.643353	2.144289	-1.056604	0.000000	-10.000000	-0.283333	19.500000	744.000000	1023.000000	1023.000000	2046.000000
26.520000	0.008698	5.140348	2.936101	0.820903	2.359437	-0.976093	0.000000	-10.000000	-0.291667	19.549999	748.333313	1023.000000	1023.000000	2046.000000
26.540001	0.009806	5.795199	3.076617	1.007155	2.578931	-0.867504	0.000000	-10.000000	-0.316667	20.000000	754.833313	1023.000000	1023.000000	2046.000000
26.559999	0.010934	6.462271	3.191495	1.169157	2.923891	-0.822271	0.000000	-10.000000	-0.333333	20.350000	759.166687	1023.000000	1023.000000	2046.000000
26.580000	0.011784	6.964609	3.276465	1.255468	3.157761	-0.725084	0.000000	-10.000000	-0.350000	20.950001	768.166687	1023.000000	1023.000000	2046.000000
26.600000	0.012435	7.348791	3.442227	1.190873	3.394375	-0.678683	0.000000	-10.000000	-0.350000	21.366667	775.166687	1023.000000	1023.000000	2046.000000
26.620001	0.012239	7.233119	3.411599	1.022188	3.435956	-0.636622	0.000000	-10.000000	-0.341667	21.483334	784.666687	1023.000000	1023.000000	2046.000000
26.639999	0.012117	7.161356	3.445190	0.945577	3.469736	-0.699147	0.000000	-10.000000	-0.333333	21.350000	789.500000	1023.000000	1023.000000	2046.000000
26.660000	0.012593	7.442737	3.450575	0.977253	3.619921	-0.605013	0.000000	-10.000000	-0.316667	20.866667	796.666687	1023.000000	1023.000000	2046.000000
26.680000	0.012958	7.658196	3.483549	1.015501	3.785396	-0.626249	0.000000	-10.000000	-0.291667	20.466667	803.666687	1023.000000	1023.000000	2046.000000
26.700001	0.013268	7.841186	3.561688	1.054754	3.826575	-0.601831	0.000000	-10.000000	-0.266667	19.683334	813.000000	1023.000000	1023.000000	2046.000000
26.719999	0.014022	8.287233	3.765229	1.069015	3.990755	-0.537766	0.000000	-10.000000	-0.250000	19.083334	817.666687	1023.000000	1023.000000	2046.000000
26.740000	0.014957	8.839654	3.890238	1.180385	4.198628	-0.429596	0.000000	-10.000000	-0.241667	18.566668	824.166687	1023.000000	1023.000000	2046.000000
26.760000	0.015780	9.325776	4.066401	1.314219	4.328411	-0.383255	0.000000	-10.000000	-0.225000	18.300001	830.333313	1023.000000	1023.000000	2046.000000
26.780001	0.016849	9.958005	4.237209	1.409676	4.584680	-0.273560	0.000000	-10.000000	-0.208333	18.033333	836.500000	1023.000000	1023.000000	2046.000000
26.799999	0.018371	10.857499	4.504024	1.638772	4.844709	-0.130006	0.000000	-10.000000	-0.200000	17.700001	842.500000	1023.000000	1023.000000	2046.000000
26.820000	0.019361	11.442060	4.621706	1.869270	5.118235	-0.167152	0.000000	-10.000000	-0.200000	17.316668	848.500000	1023.000000	1023.000000	2046.000000
26.840000	0.020575	12.159722	4.798671	2.062238	5.276612	0.022201	0.000000	-10.000000	-0.183333	16.750000	856.333313	1023.000000	1023.000000	2046.000000
26.860001	0.021390	12.641588	4.849072	2.290330	5.489572	0.012614	0.000000	-10.000000	-0.166667	16.383333	860.166687	1023.000000	1023.000000	2046.000000
26.879999	0.022345	13.206038	5.074594	2.355937	5.652421	0.123087	0.000000	-10.000000	-0.158333	15.650001	863.833313	1023.000000	1023.000000	2046.000000
26.900000	0.022813	13.482266	5.116845	2.557395	5.660834	0.147192	0.000000	-10.000000	-0.108333	13.133334	868.833313	1023.000000	1023.000000	2046.000000
26.920000	0.022996	13.590658	5.035692	2.657304	5.602809	0.294853	0.000000	-10.000000	-0.058333	9.450001	875.166687	1023.000000	1023.000000	2046.000000
26.940001	0.023078	13.638851	4.915026	2.748969	5.570294	0.404562	0.000000	-10.000000	0.000000	4.216667	880.500000	1023.000000	1023.000000	2046.000000
26.959999	0.022702	13.417087	4.889357	2.742757	5.405959	0.379014	0.000000	-10.000000	0.008333	0.466667	882.833313	1023.000000	1023.000000	2046.000000
26.980000	0.022441	13.262821	4.901648	2.757810	5.239746	0.363617	0.000000	-10.000000	0.016667	-2.116667	883.833313	1023.000000	1023.000000	2046.000000
27.000000	0.022276	13.164825	4.909134	2.601262	5.184508	0.469921	0.000000	-10.000000	0.025000	-3.000000	884.000000	1023.000000	1023.000000	2046.000000
27.020000	0.022132	13.080033	5.102117	2.508531	5.117643	0.351743	0.000000	-10.000000	0.033333	-4.400000	884.000000	1023.000000	1023.000000	2046.000000
27.040001	0.021247	12.557197	5.108106	2.373066	4.902819	0.173207	0.000000	-10.000000	0.041667	-6.133333	884.000000	1023.000000	1023.000000	2046.000000
27.059999	0.019002	11.230168	4.745348	2.218369	4.490946	-0.224495	0.000000	-10.000000	0.050000	-7.466667	884.000000	1023.000000	1023.000000	2046.000000
27.080000	0.016549	9.780364	4.401861	1.934014	4.022987	-0.578498	0.000000	-10.000000	0.050000	-8.350000	884.000000	1023.000000	1023.000000	2046.000000
27.100000	0.014489	8.563135	4.091838	1.636695	3.755359	-0.920757	0.000000	-10.000000	0.050000	-9.250000	884.000000	1023.000000	1023.000000	2046.000000
27.120001	0.012658	7.480602	3.700316	1.445421	3.395745	-1.060881	0.000000	-10.000000	0.050000	-10.100000	884.000000	1023.000000	1023.000000	2046.000000
27.139999	0.011547	6.824475	3.420493	1.315903	3.214397	-1.126318	0.000000	-10.000000	0.050000	-10.300000	880.500000	1023.000000	1023.000000	2046.000000
27.160000	0.011156	6.593103	3.377381	1.297838	3.087520	-1.169636	0.000000	-10.000000	0.066667	-10.816667	870.333313	1023.000000	1023.000000	2046.000000
27.180000	0.010664	6.302386	3.381851	1.138827	2.974047	-1.192339	0.000000	-10.000000	0.083333	-11.383333	860.166687	1023.000000	1023.000000	2046.000000
27.200001	0.009938	5.873473	3.104413	1.195800	2.870860	-1.297600	0.000000	-10.000000	0.100000	-12.450000	852.000000	1023.000000	1023.000000	2046.000000
27.219999	0.009905	5.853900	3.177824	1.112033	2.882397	-1.318354	0.000000	-10.000000	0.116667	-13.283334	849.166687	1023.000000	1023.000000	2046.000000
27.240000	0.009725	5.747578	3.033850	1.221017	2.829764	-1.337052	0.000000	-10.000000	0.133333	-14.116667	846.333313	1023.000000	1023.000000	2046.000000
27.260000	0.009714	5.740760	3.091388	1.179435	2.800195	-1.330259	0.000000	-10.000000	0.166667	-14.783334	843.333313	1023.000000	1023.000000	2046.000000
27.280001	0.009938	5.873605	3.110977	1.010332	2.914793	-1.162498	0.000000	-10.000000	0.191667	-15.583334	840.000000	1023.000000	1023.000000	2046.000000
27.299999	0.009909	5.856340	3.010358	0.862535	2.959101	-0.975653	0.000000	-10.000000	0.225000	-16.533333	834.833313	1023.000000	1023.000000	2046.000000
27.320000	0.009973	5.893977	3.056343	0.812874	2.897191	-0.872430	0.000000	-10.000000	0.241667	-17.716667	829.333313	1023.000000	1023.000000	2046.000000
27.340000	0.010243	6.053440	2.995549	0.833416	3.048955	-0.824481	0.000000	-10.000000	0.266667	-18.800001	823.500000	1023.000000	1023.000000	2046.000000
27.360001	0.010260	6.063781	2.973247	0.822910	3.062049	-0.794424	0.000000	-10.000000	0.266667	-19.566668	817.166687	1023.000000	1023.000000	2046.000000
27.379999	0.009705	5.735475	2.709782	0.817828	2.999297	-0.791432	0.000000	-10.000000	0.266667	-19.600000	808.500000	1023.000000	1023.000000	2046.000000
27.400000	0.008699	5.140859	2.461931	0.552651	2.923486	-0.797209	0.000000	-10.000000	0.250000	-19.166666	801.833313	1023.000000	1023.000000	2046.000000
27.420000	0.007620	4.503445	2.100620	0.445695	2.815070	-0.857940	0.000000	-10.000000	0.250000	-18.850000	793.166687	1023.000000	1023.000000	2046.000000
27.440001	0.006879	4.065455	1.997826	0.211157	2.742617	-0.886145	0.000000	-10.000000	0.250000	-18.799999	788.833313	1023.000000	1023.000000	2046.000000
27.459999	0.006057	3.579671	1.855311	0.039296	2.598147	-0.913082	0.000000	-10.000000	0.250000	-18.483334	782.500000	1023.000000	1023.000000	2046.000000
27.480000	0.005628	3.326363	1.705804	0.022821	2.619807	-1.022070	0.000000	-10.000000	0.241667	-18.366667	778.500000	1023.000000	1023.000000	2046.000000
27.500000	0.005333	3.151970	1.793743	-0.090268	2.527820	-1.079325	0.000000	-10.000000	0.233333	-18.433334	770.500000	1023.000000	1023.000000	2046.000000
27.520000	0.005153	3.045325	1.724056	-0.214466	2.568059	-1.032324	0.000000	-10.000000	0.225000	-18.766666	764.500000	1023.000000	1023.000000	2046.000000
27.540001	0.005309	3.137891	1.773264	-0.174110	2.526457	-0.987720	0.000000	-10.000000	0.233333	-18.950001	758.333313	1023.000000	1023.000000	2046.000000
27.559999	0.005300	3.132279	1.679877	-0.150896	2.482464	-0.879167	0.000000	-10.000000	0.241667	-19.183334	754.000000	1023.000000	1023.000000	2046.000000
27.580000	0.005826	3.442992	1.702730	-0.055335	2.612554	-0.816957	0.000000	-10.000000	0.250000	-19.666666	747.500000	1023.000000	1023.000000	2046.000000
27.600000	0.006525	3.856555	1.886235	-0.021866	2.711436	-0.719249	0.000000	-10.000000	0.283333	-20.299999	741.000000	1023.000000	1023.000000	2046.000000
27.620001	0.007163	4.233551	1.993193	0.017647	2.803098	-0.580387	0.000000	-10.000000	0.300000	-20.616667	734.333313	1023.000000	1023.000000	2046.000000
27.639999	0.007586	4.483232	2.076812	0.050046	2.897878	-0.541504	0.000000	-10.000000	0.325000	-20.683334	727.500000	1023.000000	1023.000000	2046.000000
27.660000	0.007514	4.440925	1.902223	0.080341	2.867208	-0.408847	0.000000	-10.000000	0.308333	-20.583334	720.500000	1023.000000	1023.000000	2046.000000
27.680000	0.007624	4.505905	1.840642	0.182921	2.784584	-0.302242	0.000000	-10.000000	0.316667	-20.583334	713.500000	1023.000000	1023.000000	2046.000000
27.700001	0.007069	4.177840	1.668947	0.215661	2.614273	-0.321040	0.000000	-10.000000	0.316667	-20.733334	706.666687	1023.000000	1023.000000	2046.000000
27.719999	0.006287	3.715903	1.471099	0.114999	2.373457	-0.243653	0.000000	-10.000000	0.341667	-21.183334	699.833313	1023.000000	1023.000000	2046.000000
27.740000	0.005528	3.267063	1.275832	0.142089	2.194183	-0.345042	0.000000	-10.000000	0.358333	-21.783333	692.833313	1023.000000	1023.000000	2046.000000
27.760000	0.004232	2.500959	1.077352	0.049736	1.850740	-0.476869	0.000000	-10.000000	0.383333	-22.433332	685.500000	1023.000000	1023.000000	2046.000000
27.780001	0.003331	1.968461	0.858460	0.092381	1.645999	-0.628379	0.000000	-10.000000	0.383333	-22.799999	677.833313	1023.000000	1023.000000	2046.000000
27.799999	0.002725	1.610535	0.938793	-0.001278	1.439523	-0.766503	0.000000	-10.000000	0.383333	-22.966667	670.333313	1023.000000	1023.000000	2046.000000
27.820000	0.001345	0.795103	0.573332	-0.098888	1.159647	-0.838988	0.000000	-10.000000	0.400000	-23.450001	662.666687	1023.000000	1023.000000	2046.000000
27.840000	-0.000344	-0.203045	0.282037	-0.237115	0.822731	-1.070699	0.000000	-10.000000	0.433333	-24.316668	655.000000	1023.000000	1023.000000	2046.000000
27.860001	-0.002810	-1.660942	-0.167746	-0.443488	0.312075	-1.361783	0.000000	-10.000000	0.483333	-25.550001	646.666687	1023.000000	1023.000000	2046.000000
27.879999	-0.004988	-2.947708	-0.360604	-0.820967	-0.090531	-1.675606	0.000000	-10.000000	0.508333	-26.300001	638.166687	1023.000000	1023.000000	2046.000000
27.900000	-0.007020	-4.148727	-0.627720	-1.152719	-0.412962	-1.955325	0.000000	-10.000000	0.516667	-26.616667	629.333313	1023.000000	1023.000000	2046.000000
27.920000	-0.008301	-4.905806	-0.791918	-1.368794	-0.633910	-2.111184	0.000000	-10.000000	0.508333	-26.416668	620.500000	1023.000000	1023.000000	2046.000000
27.940001	-0.009450	-5.585043	-0.954879	-1.667253	-0.768006	-2.194906	0.000000	-10.000000	0.516667	-26.416668	611.666687	1023.000000	1023.000000	2046.000000
27.959999	-0.010220	-6.040159	-0.908500	-1.828377	-1.056491	-2.246791	0.000000	-10.000000	0.516667	-26.666668	602.833313	1023.000000	1023.000000	2046.000000
27.980000	-0.011291	-6.673022	-1.202141	-1.998155	-1.179218	-2.293508	0.000000	-10.000000	0.533333	-27.266668	594.000000	1023.000000	1023.000000	2046.000000
28.000000	-0.011867	-7.013499	-1.286113	-1.976250	-1.411087	-2.340049	0.000000	-10.000000	0.541667	-27.766668	584.833313	1023.000000	1023.000000	2046.000000
28.020000	-0.012501	-7.388225	-1.494485	-1.928394	-1.562199	-2.403147	0.000000	-10.000000	0.583333	-28.316668	575.666687	1023.000000	1023.000000	2046.000000
28.040001	-0.013471	-7.961643	-1.764913	-2.050647	-1.713891	-2.432192	0.000000	-10.000000	0.616667	-28.766666	566.166687	1023.000000	1023.000000	2046.000000
28.059999	-0.014251	-8.422439	-1.974544	-2.174103	-1.841135	-2.432657	0.000000	-10.000000	0.641667	-29.233334	556.500000	1023.000000	1023.000000	2046.000000
28.080000	-0.014947	-8.833570	-2.112632	-2.367906	-1.927949	-2.425084	0.000000	-10.000000	0.666667	-29.700001	546.500000	1023.000000	1023.000000	2046.000000
28.100000	-0.014713	-8.695450	-2.280059	-2.305796	-1.898352	-2.211242	0.000000	-10.000000	0.683333	-30.266666	536.500000	1023.000000	1023.000000	2046.000000
28.120001	-0.014101	-8.333875	-2.216039	-2.142996	-1.881572	-2.093268	0.000000	-10.000000	0.716667	-30.716667	526.500000	1023.000000	1023.000000	2046.000000
28.139999	-0.014077	-8.319790	-2.191073	-2.273019	-1.817175	-2.038522	0.000000	-10.000000	0.733333	-31.066668	516.500000	1023.000000	1023.000000	2046.000000
28.160000	-0.013940	-8.238338	-2.309907	-2.229020	-1.830891	-1.868521	0.000000	-10.000000	0.733333	-30.983334	506.166656	1023.000000	1023.000000	2046.000000
28.180000	-0.014365	-8.489495	-2.470568	-2.351421	-1.925987	-1.741520	0.000000	-10.000000	0.716667	-30.716667	495.833344	1023.000000	1023.000000	2046.000000
28.200001	-0.015604	-9.221866	-2.771096	-2.422341	-2.175034	-1.853396	0.000000	-10.000000	0.700000	-30.416666	485.500000	1023.000000	1023.000000	2046.000000
28.219999	-0.016493	-9.747553	-2.954626	-2.537098	-2.392553	-1.863276	0.000000	-10.000000	0.683333	-30.233334	475.500000	1023.000000	1023.000000	2046.000000
28.240000	-0.017537	-10.364582	-3.191534	-2.567429	-2.624572	-1.981047	0.000000	-10.000000	0.666667	-30.216667	465.500000	1023.000000	1023.000000	2046.000000
28.260000	-0.018222	-10.769484	-3.327068	-2.542094	-2.825477	-2.074845	0.000000	-10.000000	0.650000	-30.116667	455.500000	1023.000000	1023.000000	2046.000000
28.280001	-0.019484	-11.515332	-3.765057	-2.570313	-3.135471	-2.044491	0.000000	-10.000000	0.650000	-30.166668	445.500000	1023.000000	1023.000000	2046.000000
28.299999	-0.020551	-12.145788	-4.075413	-2.731943	-3.353184	-1.985249	0.000000	-10.000000	0.650000	-30.350000	435.333344	1023.000000	1023.000000	2046.000000
28.320000	-0.021551	-12.736596	-4.317491	-2.828149	-3.596165	-1.994791	0.000000	-10.000000	0.650000	-30.450001	425.000000	1023.000000	1023.000000	2046.000000
28.340000	-0.022050	-13.031619	-4.432169	-2.970799	-3.723725	-1.904927	0.000000	-10.000000	0.683333	-30.583334	414.666656	1023.000000	1023.000000	2046.000000
28.360001	-0.022492	-13.292518	-4.514452	-3.009138	-3.835936	-1.932991	0.000000	-10.000000	0.683333	-30.533333	404.500000	1023.000000	1023.000000	2046.000000
28.379999	-0.022366	-13.218131	-4.443283	-3.104932	-3.846486	-1.823430	0.000000	-10.000000	0.700000	-30.416666	394.500000	1023.000000	1023.000000	2046.000000
28.400000	-0.022566	-13.336740	-4.604279	-3.034535	-3.931515	-1.766411	0.000000	-10.000000	0.666667	-30.299999	384.500000	1023.000000	1023.000000	2046.000000
28.420000	-0.022295	-13.176328	-4.561085	-3.175461	-3.863235	-1.576548	0.000000	-10.000000	0.683333	-30.183332	374.166656	1023.000000	1023.000000	2046.000000
28.440001	-0.022125	-13.075621	-4.555736	-3.088225	-3.861367	-1.570293	0.000000	-10.000000	0.666667	-30.000000	363.833344	1023.000000	1023.000000	2046.000000
28.459999	-0.021587	-12.758117	-4.459432	-3.036521	-3.809175	-1.452989	0.000000	-10.000000	0.658333	-29.900000	353.666656	1023.000000	1023.000000	2046.000000
28.480000	-0.021209	-12.534470	-4.453980	-3.020026	-3.720240	-1.340224	0.000000	-10.000000	0.641667	-29.516666	344.000000	1023.000000	1023.000000	2046.000000
28.500000	-0.021060	-12.446387	-4.333952	-2.976465	-3.790450	-1.345519	0.000000	-10.000000	0.633333	-29.366667	334.333344	1023.000000	1023.000000	2046.000000
28.520000	-0.021394	-12.644061	-4.504099	-2.911931	-3.897173	-1.330859	0.000000	-10.000000	0.625000	-28.816668	324.500000	1023.000000	1023.000000	2046.000000
28.540001	-0.021697	-12.822927	-4.570799	-2.866583	-4.093906	-1.291640	0.000000	-10.000000	0.608333	-28.583334	314.833344	1023.000000	1023.000000	2046.000000
28.559999	-0.022245	-13.146637	-4.764608	-2.835643	-4.322830	-1.223556	0.000000	-10.000000	0.583333	-28.200001	305.166656	1023.000000	1023.000000	2046.000000
28.580000	-0.023266	-13.750410	-4.951586	-2.922208	-4.526445	-1.350171	0.000000	-10.000000	0.566667	-27.933334	295.833344	1023.000000	1023.000000	2046.000000
28.600000	-0.024647	-14.566300	-5.303609	-2.888402	-4.868751	-1.505540	0.000000	-10.000000	0.541667	-27.566668	286.333344	1023.000000	1023.000000	2046.000000
28.620001	-0.025819	-15.258807	-5.420050	-2.991819	-5.112521	-1.734418	0.000000	-10.000000	0.525000	-27.233334	277.166656	1023.000000	1023.000000	2046.000000
28.639999	-0.026654	-15.752738	-5.471550	-3.117816	-5.320960	-1.842413	0.000000	-10.000000	0.491667	-26.716667	268.000000	1023.000000	1023.000000	2046.000000
28.660000	-0.027293	-16.130346	-5.446963	-3.177293	-5.440959	-2.065131	0.000000	-10.000000	0.475000	-26.416668	259.166656	1023.000000	1023.000000	2046.000000
28.680000	-0.028277	-16.711853	-5.476506	-3.170970	-5.762053	-2.302323	0.000000	-10.000000	0.466667	-26.216667	250.333328	1023.000000	1023.000000	2046.000000
28.700001	-0.029971	-17.713140	-5.672514	-3.324430	-6.096026	-2.620169	0.000000	-10.000000	0.466667	-26.166668	241.666672	1023.000000	1023.000000	2046.000000
28.719999	-0.032178	-19.016937	-6.004982	-3.629462	-6.544708	-2.837785	0.000000	-10.000000	0.458333	-25.516666	232.833328	1023.000000	1023.000000	2046.000000
28.740000	-0.034517	-20.399679	-6.306061	-3.997469	-6.948464	-3.147685	0.000000	-10.000000	0.416667	-24.583334	224.333328	1023.000000	1023.000000	2046.000000
28.760000	-0.036057	-21.309711	-6.578472	-4.257246	-7.207899	-3.266095	0.000000	-10.000000	0.383333	-23.666668	216.000000	1023.000000	1023.000000	2046.000000
28.780001	-0.037685	-22.271843	-6.795566	-4.589952	-7.443066	-3.443259	0.000000	-10.000000	0.350000	-22.916668	208.166672	1023.000000	1023.000000	2046.000000
28.799999	-0.038646	-22.839897	-6.903426	-4.833762	-7.587328	-3.515380	0.000000	-10.000000	0.350000	-22.366667	200.500000	1023.000000	1023.000000	2046.000000
28.820000	-0.039741	-23.486979	-7.124163	-4.998133	-7.720476	-3.644207	0.000000	-10.000000	0.341667	-21.816668	193.166672	1023.000000	1023.000000	2046.000000
28.840000	-0.040118	-23.709625	-7.283067	-5.153208	-7.725010	-3.548341	0.000000	-10.000000	0.341667	-21.633333	185.833328	1023.000000	1023.000000	2046.000000
28.860001	-0.040317	-23.827639	-7.166865	-5.279856	-7.799473	-3.581444	0.000000	-10.000000	0.333333	-21.350000	178.666672	1023.000000	1023.000000	2046.000000
28.879999	-0.040807	-24.116884	-7.368422	-5.409806	-7.836209	-3.502447	0.000000	-10.000000	0.325000	-21.100000	171.500000	1023.000000	1023.000000	2046.000000
28.900000	-0.041112	-24.297045	-7.397666	-5.481823	-7.912506	-3.505049	0.000000	-10.000000	0.325000	-20.733334	164.500000	1023.000000	1023.000000	2046.000000
28.920000	-0.041126	-24.305309	-7.483963	-5.535751	-7.870754	-3.414843	0.000000	-10.000000	0.316667	-20.316668	157.500000	1023.000000	1023.000000	2046.000000
28.940001	-0.040848	-24.141397	-7.447669	-5.587069	-7.801842	-3.304816	0.000000	-10.000000	0.316667	-20.033335	150.666672	1023.000000	1023.000000	2046.000000
28.959999	-0.040258	-23.792233	-7.311668	-5.471017	-7.705957	-3.303591	0.000000	-10.000000	0.283333	-19.733334	141.666672	1023.000000	1023.000000	2046.000000
28.980000	-0.040453	-23.907637	-7.571332	-5.407207	-7.740578	-3.188520	0.000000	-10.000000	0.266667	-19.633335	135.000000	1023.000000	1023.000000	2046.000000
29.000000	-0.040449	-23.905634	-7.540061	-5.380790	-7.752408	-3.232374	0.000000	-10.000000	0.233333	-19.150002	128.500000	1023.000000	1023.000000	2046.000000
29.020000	-0.040462	-23.913288	-7.587605	-5.416455	-7.769136	-3.140093	0.000000	-10.000000	0.216667	-18.416668	124.500000	1023.000000	1023.000000	2046.000000
29.040001	-0.040865	-24.151085	-7.726868	-5.407959	-7.837467	-3.178791	0.000000	-10.000000	0.183333	-17.533333	118.500000	1023.000000	1023.000000	2046.000000
29.059999	-0.041883	-24.752728	-8.004187	-5.528534	-7.987984	-3.232023	0.000000	-10.000000	0.175000	-16.850000	112.500000	1023.000000	1023.000000	2046.000000
29.080000	-0.042213	-24.947971	-7.905394	-5.708566	-8.084989	-3.249022	0.000000	-10.000000	0.158333	-16.283333	106.833336	1023.000000	1023.000000	2046.000000
29.100000	-0.042781	-25.283386	-8.128049	-5.760228	-8.120112	-3.274997	0.000000	-10.000000	0.158333	-15.600000	101.333336	1023.000000	1023.000000	2046.000000
29.120001	-0.043181	-25.519821	-8.232377	-5.791311	-8.247678	-3.248456	0.000000	-10.000000	0.150000	-15.066667	96.166664	1023.000000	1023.000000	2046.000000
29.139999	-0.043346	-25.617750	-8.274097	-5.821621	-8.242710	-3.279322	0.000000	-10.000000	0.150000	-14.633333	91.000000	1023.000000	1023.000000	2046.000000
29.160000	-0.043742	-25.851377	-8.250240	-5.949243	-8.348752	-3.303142	0.000000	-10.000000	0.133333	-14.416667	86.166664	1023.000000	1023.000000	2046.000000
29.180000	-0.044007	-26.008261	-8.347146	-5.970833	-8.356251	-3.334031	0.000000	-10.000000	0.133333	-14.133333	81.333336	1023.000000	1023.000000	2046.000000
29.200001	-0.043802	-25.887089	-8.291173	-6.013407	-8.346824	-3.235685	0.000000	-10.000000	0.116667	-13.766666	76.666664	1023.000000	1023.000000	2046.000000
29.219999	-0.043939	-25.967813	-8.263721	-6.086329	-8.325946	-3.291817	0.000000	-10.000000	0.100000	-13.233334	72.166664	1023.000000	1023.000000	2046.000000
29.240000	-0.043768	-25.866924	-8.342928	-5.943762	-8.308112	-3.272123	0.000000	-10.000000	0.066667	-12.750000	67.666664	1023.000000	1023.000000	2046.000000
29.260000	-0.043451	-25.679779	-8.200398	-6.026947	-8.203169	-3.249265	0.000000	-10.000000	0.058333	-12.350000	63.333332	1023.000000	1023.000000	2046.000000
29.280001	-0.043033	-25.432444	-8.165555	-5.937443	-8.077892	-3.251553	0.000000	-10.000000	0.058333	-11.983334	59.000000	1023.000000	1023.000000	2046.000000
29.299999	-0.042534	-25.137545	-8.156197	-5.865590	-7.919388	-3.196370	0.000000	-10.000000	0.058333	-11.350000	55.000000	1023.000000	1023.000000	2046.000000
29.320000	-0.041679	-24.632545	-7.944707	-5.717441	-7.793958	-3.176439	0.000000	-10.000000	0.050000	-10.716667	51.333332	1023.000000	1023.000000	2046.000000
29.340000	-0.040847	-24.140739	-7.690516	-5.601521	-7.731997	-3.116705	0.000000	-10.000000	0.050000	-10.183333	47.833332	1023.000000	1023.000000	2046.000000
29.360001	-0.040748	-24.081812	-7.655835	-5.597793	-7.626060	-3.202125	0.000000	-10.000000	0.050000	-9.850000	44.500000	1023.000000	1023.000000	2046.000000
29.379999	-0.040640	-24.018282	-7.631602	-5.643111	-7.622231	-3.121339	0.000000	-10.000000	0.050000	-9.516667	41.166668	1023.000000	1023.000000	2046.000000
29.400000	-0.040872	-24.155548	-7.744512	-5.580590	-7.661017	-3.169429	0.000000	-10.000000	0.033333	-8.933333	38.000000	1023.000000	1023.000000	2046.000000
29.420000	-0.040990	-24.224913	-7.883263	-5.526586	-7.730017	-3.085047	0.000000	-10.000000	0.016667	-8.500000	35.000000	1023.000000	1023.000000	2046.000000
29.440001	-0.041668	-24.625576	-8.117229	-5.539002	-7.833604	-3.135740	0.000000	-10.000000	0.000000	-8.233334	32.166668	1023.000000	1023.000000	2046.000000
29.459999	-0.042615	-25.185617	-8.310867	-5.587686	-8.051128	-3.235937	0.000000	-10.000000	0.000000	-8.183333	29.333334	1023.000000	1023.000000	2046.000000
29.480000	-0.043171	-25.514301	-8.405201	-5.627321	-8.136645	-3.345134	0.000000	-10.000000	0.000000	-7.800000	26.666666	1023.000000	1023.000000	2046.000000
29.500000	-0.043621	-25.779757	-8.413465	-5.748576	-8.183845	-3.433872	0.000000	-10.000000	0.000000	-7.150000	24.000000	1023.000000	1023.000000	2046.000000
29.520000	-0.043527	-25.724592	-8.209012	-5.690959	-8.227059	-3.597562	0.000000	-10.000000	0.008333	-6.550000	21.666666	1023.000000	1023.000000	2046.000000
29.540001	-0.044324	-26.195755	-8.334333	-5.676229	-8.440779	-3.744415	0.000000	-10.000000	0.008333	-6.366667	19.500000	1023.000000	1023.000000	2046.000000
29.559999	-0.045539	-26.913588	-8.426007	-5.755901	-8.780162	-3.951518	0.000000	-10.000000	0.008333	-6.383334	17.500000	1023.000000	1023.000000	2046.000000
29.580000	-0.047301	-27.954683	-8.631298	-5.947839	-9.105825	-4.269721	0.000000	-10.000000	-0.008333	-5.600000	15.500000	1023.000000	1023.000000	2046.000000
29.600000	-0.048938	-28.922606	-8.884384	-6.167993	-9.382442	-4.487786	0.000000	-10.000000	-0.025000	-4.050000	13.666667	1023.000000	1023.000000	2046.000000
29.620001	-0.050020	-29.561699	-9.018627	-6.364014	-9.597925	-4.581132	0.000000	-10.000000	-0.025000	-2.300000	12.500000	1023.000000	1023.000000	2046.000000
29.639999	-0.050873	-30.065756	-9.144956	-6.539587	-9.733340	-4.647873	0.000000	-10.000000	-0.016667	-1.466667	12.000000	1023.000000	1023.000000	2046.000000
29.660000	-0.051055	-30.173765	-9.080403	-6.659451	-9.792830	-4.641081	0.000000	-10.000000	0.000000	-1.400000	12.000000	1023.000000	1023.000000	2046.000000
29.680000	-0.051256	-30.292156	-9.026730	-6.669139	-9.850635	-4.745651	0.000000	-10.000000	-0.008333	-1.666667	12.000000	1023.000000	1023.000000	2046.000000
29.700001	-0.051348	-30.346935	-9.055695	-6.639792	-9.890657	-4.760791	0.000000	-10.000000	-0.008333	-1.933333	11.833333	1023.000000	1023.000000	2046.000000
29.719999	-0.051444	-30.403357	-9.036445	-6.686869	-9.885524	-4.794519	0.000000	-10.000000	-0.008333	-2.050000	11.166667	1023.000000	1023.000000	2046.000000
29.740000	-0.051067	-30.180725	-8.892764	-6.604085	-9.806875	-4.877001	0.000000	-10.000000	-0.008333	-1.916667	10.500000	1023.000000	1023.000000	2046.000000
29.760000	-0.051217	-30.269110	-8.881227	-6.765858	-9.696462	-4.925563	0.000000	-10.000000	-0.016667	-1.716667	10.000000	1023.000000	1023.000000	2046.000000
29.780001	-0.050863	-30.059740	-8.855394	-6.803370	-9.463257	-4.937720	0.000000	-10.000000	-0.025000	-1.566667	10.000000	1023.000000	1023.000000	2046.000000
29.799999	-0.050064	-29.587862	-8.726726	-6.707504	-9.362926	-4.790706	0.000000	-10.000000	-0.016667	-1.750000	10.000000	1023.000000	1023.000000	2046.000000
29.820000	-0.049541	-29.278889	-8.721639	-6.643176	-9.223424	-4.690649	0.000000	-10.000000	-0.008333	-2.183333	9.833333	1023.000000	1023.000000	2046.000000
29.840000	-0.049295	-29.133234	-8.846139	-6.590253	-9.138345	-4.558498	0.000000	-10.000000	-0.016667	-2.700000	9.333333	1023.000000	1023.000000	2046.000000
29.860001	-0.049018	-28.969931	-8.904269	-6.543087	-9.061821	-4.460754	0.000000	-10.000000	-0.025000	-2.716667	8.500000	1023.000000	1023.000000	2046.000000
29.879999	-0.048858	-28.875101	-8.910233	-6.492656	-9.063829	-4.408382	0.000000	-10.000000	-0.033333	-2.216667	7.666667	1023.000000	1023.000000	2046.000000
29.900000	-0.048997	-28.957010	-9.132577	-6.420210	-9.005109	-4.399114	0.000000	-10.000000	-0.025000	-1.650000	7.166667	1023.000000	1023.000000	2046.000000
29.920000	-0.048922	-28.913067	-9.035143	-6.526921	-8.975014	-4.375989	0.000000	-10.000000	-0.016667	-1.283333	7.000000	1023.000000	1023.000000	2046.000000
29.940001	-0.049123	-29.031956	-9.025887	-6.601724	-9.037575	-4.366769	0.000000	-10.000000	-0.025000	-1.250000	7.000000	1023.000000	1023.000000	2046.000000
29.959999	-0.049076	-29.003901	-9.028005	-6.589593	-8.996623	-4.389679	0.000000	-10.000000	-0.025000	-1.250000	7.000000	1023.000000	1023.000000	2046.000000
29.980000	-0.049219	-29.088352	-9.085199	-6.667579	-9.016143	-4.319431	0.000000	-10.000000	-0.033333	-1.383333	7.000000	1023.000000	1023.000000	2046.000000
30.000000	-0.049348	-29.164820	-9.163013	-6.748168	-8.931466	-4.322172	0.000000	-10.000000	-0.025000	-1.566667	7.000000	1023.000000	1023.000000	2046.000000
30.020000	-0.049540	-29.278336	-9.277990	-6.764226	-9.006830	-4.229290	0.000000	-10.000000	-0.025000	-1.700000	7.000000	1023.000000	1023.000000	2046.000000
30.040001	-0.049537	-29.276430	-9.279463	-6.785183	-8.980943	-4.230843	0.000000	-10.000000	-0.033333	-1.783333	7.000000	1023.000000	1023.000000	2046.000000
30.059999	-0.049321	-29.148439	-9.258824	-6.825982	-8.946218	-4.117415	0.000000	-10.000000	-0.033333	-1.733333	7.000000	1023.000000	1023.000000	2046.000000
30.080000	-0.048611	-28.729263	-9.095591	-6.764873	-8.787522	-4.081278	0.000000	-10.000000	-0.033333	-1.700000	7.000000	1023.000000	1023.000000	2046.000000
30.100000	-0.047978	-28.355034	-9.037664	-6.772723	-8.715850	-3.828796	0.000000	-10.000000	-0.033333	-1.533333	7.000000	1023.000000	1023.000000	2046.000000
30.120001	-0.047334	-27.974512	-8.990245	-6.655453	-8.585869	-3.742945	0.000000	-10.000000	-0.041667	-0.983333	7.000000	1023.000000	1023.000000	2046.000000
30.139999	-0.046428	-27.439167	-8.918218	-6.536031	-8.414809	-3.570109	0.000000	-10.000000	-0.041667	-0.416667	7.000000	1023.000000	1023.000000	2046.000000
30.160000	-0.045035	-26.615580	-8.596932	-6.342588	-8.226810	-3.449250	0.000000	-10.000000	-0.041667	0.616667	7.000000	1023.000000	1023.000000	2046.000000
30.180000	-0.044075	-26.048552	-8.414813	-6.118599	-8.146960	-3.368180	0.000000	-10.000000	-0.041667	1.400000	7.000000	1023.000000	1023.000000	2046.000000
30.200001	-0.042947	-25.381523	-8.142458	-5.809574	-8.006766	-3.422725	0.000000	-10.000000	-0.041667	2.400000	7.000000	1023.000000	1023.000000	2046.000000
30.219999	-0.042736	-25.257027	-8.143334	-5.660599	-7.874955	-3.578139	0.000000	-10.000000	-0.041667	2.950000	7.000000	1023.000000	1023.000000	2046.000000
30.240000	-0.042717	-25.245678	-8.144150	-5.610178	-7.896623	-3.594727	0.000000	-10.000000	-0.041667	3.616667	7.000000	1023.000000	1023.000000	2046.000000
30.260000	-0.043009	-25.418404	-8.354338	-5.504333	-7.963792	-3.595941	0.000000	-10.000000	-0.050000	4.383333	7.000000	1023.000000	1023.000000	2046.000000
30.280001	-0.043305	-25.593044	-8.298170	-5.759635	-7.974360	-3.560880	0.000000	-10.000000	-0.058333	5.083333	7.000000	1023.000000	1023.000000	2046.000000
30.299999	-0.043617	-25.777905	-8.531592	-5.552065	-8.107871	-3.586375	0.000000	-10.000000	-0.075000	5.500000	7.000000	1023.000000	1023.000000	2046.000000
30.320000	-0.043524	-25.722843	-8.453638	-5.423535	-8.222744	-3.622926	0.000000	-10.000000	-0.091667	5.650000	7.000000	1023.000000	1023.000000	2046.000000
30.340000	-0.043527	-25.724451	-8.313540	-5.475561	-8.218823	-3.716528	0.000000	-10.000000	-0.091667	5.700000	7.000000	1023.000000	1023.000000	2046.000000
30.360001	-0.043233	-25.550438	-8.098444	-5.491857	-8.287285	-3.672852	0.000000	-10.000000	-0.083333	5.716667	7.000000	1023.000000	1023.000000	2046.000000
30.379999	-0.043078	-25.458847	-7.971004	-5.640465	-8.268798	-3.578581	0.000000	-10.000000	-0.066667	5.516667	7.000000	1023.000000	1023.000000	2046.000000
30.400000	-0.042995	-25.409767	-7.658290	-5.568971	-8.371194	-3.811311	0.000000	-10.000000	-0.058333	5.250000	7.000000	1023.000000	1023.000000	2046.000000
30.420000	-0.044083	-26.052879	-7.850540	-5.627358	-8.591612	-3.983370	0.000000	-10.000000	-0.066667	5.083333	7.000000	1023.000000	1023.000000	2046.000000
30.440001	-0.045556	-26.923353	-8.047093	-5.764834	-8.845402	-4.266024	0.000000	-10.000000	-0.083333	5.433333	9.333333	1023.000000	1023.000000	2046.000000
30.459999	-0.047084	-27.826824	-8.257474	-6.024359	-9.030479	-4.514511	0.000000	-10.000000	-0.091667	6.083333	14.166667	1023.000000	1023.000000	2046.000000
30.480000	-0.048001	-28.368303	-8.433823	-6.054380	-9.132285	-4.747815	0.000000	-10.000000	-0.091667	6.533333	19.666666	1023.000000	1023.000000	2046.000000
30.500000	-0.048913	-28.907404	-8.678285	-6.244044	-9.230756	-4.754319	0.000000	-10.000000	-0.083333	6.400000	23.833334	1023.000000	1023.000000	2046.000000
30.520000	-0.049794	-29.428038	-8.832469	-6.331896	-9.311645	-4.952028	0.000000	-10.000000	-0.091667	6.050000	26.166666	1023.000000	1023.000000	2046.000000
30.540001	-0.049990	-29.544065	-8.901623	-6.301393	-9.313784	-5.027266	0.000000	-10.000000	-0.075000	5.833333	28.500000	1023.000000	1023.000000	2046.000000
30.559999	-0.050366	-29.766403	-9.025253	-6.404321	-9.342752	-4.994076	0.000000	-10.000000	-0.075000	5.666667	30.500000	1023.000000	1023.000000	2046.000000
30.580000	-0.050207	-29.672182	-8.959863	-6.491119	-9.308350	-4.912851	0.000000	-10.000000	-0.058333	5.283333	32.166668	1023.000000	1023.000000	2046.000000
30.600000	-0.049674	-29.357492	-8.865174	-6.405957	-9.214040	-4.872322	0.000000	-10.000000	-0.058333	4.750000	33.833332	1023.000000	1023.000000	2046.000000
30.620001	-0.049218	-29.087975	-8.755492	-6.444778	-9.106733	-4.780970	0.000000	-10.000000	-0.058333	4.266667	35.333332	1023.000000	1023.000000	2046.000000
30.639999	-0.048362	-28.582207	-8.566470	-6.401974	-9.006124	-4.607640	0.000000	-10.000000	-0.050000	3.733333	37.000000	1023.000000	1023.000000	2046.000000
30.660000	-0.047340	-27.977816	-8.340767	-6.466051	-8.820374	-4.350624	0.000000	-10.000000	-0.041667	2.616667	38.333332	1023.000000	1023.000000	2046.000000
30.680000	-0.046510	-27.487255	-8.126444	-6.478762	-8.626985	-4.255064	0.000000	-10.000000	-0.025000	1.050000	39.333332	1023.000000	1023.000000	2046.000000
30.700001	-0.045748	-27.036903	-8.124925	-6.406580	-8.494183	-4.011216	0.000000	-10.000000	-0.025000	-0.133333	39.833332	1023.000000	1023.000000	2046.000000
30.719999	-0.045378	-26.818123	-8.126953	-6.292603	-8.375826	-4.022742	0.000000	-10.000000	-0.033333	-0.433333	40.000000	1023.000000	1023.000000	2046.000000
30.740000	-0.045075	-26.639585	-8.263626	-6.015193	-8.282678	-4.078088	0.000000	-10.000000	-0.033333	-0.150000	40.000000	1023.000000	1023.000000	2046.000000
30.760000	-0.045505	-26.893446	-8.432594	-5.997185	-8.393758	-4.069910	0.000000	-10.000000	-0.025000	0.000000	40.000000	1023.000000	1023.000000	2046.000000
30.780001	-0.046255	-27.336935	-8.775763	-6.012758	-8.420654	-4.127761	0.000000	-10.000000	-0.008333	-0.716667	40.000000	1023.000000	1023.000000	2046.000000
30.799999	-0.046325	-27.378210	-8.917628	-5.956650	-8.428486	-4.075446	0.000000	-10.000000	0.000000	-1.783333	40.000000	1023.000000	1023.000000	2046.000000
30.820000	-0.046901	-27.718567	-8.921035	-6.090103	-8.548295	-4.159134	0.000000	-10.000000	0.000000	-3.200000	40.000000	1023.000000	1023.000000	2046.000000
30.840000	-0.047011	-27.783367	-9.147935	-6.043827	-8.517567	-4.074038	0.000000	-10.000000	-0.008333	-4.200000	40.000000	1023.000000	1023.000000	2046.000000
30.860001	-0.046664	-27.578428	-8.847328	-6.162618	-8.574868	-3.993614	0.000000	-10.000000	-0.008333	-5.100000	40.000000	1023.000000	1023.000000	2046.000000
30.879999	-0.046419	-27.433550	-8.801602	-6.330583	-8.486191	-3.815174	0.000000	-10.000000	-0.008333	-5.783333	40.000000	1023.000000	1023.000000	2046.000000
30.900000	-0.046134	-27.265442	-8.662142	-6.397771	-8.474685	-3.730844	0.000000	-10.000000	0.000000	-6.250000	40.000000	1023.000000	1023.000000	2046.000000
30.920000	-0.046051	-27.216322	-8.689236	-6.330566	-8.378983	-3.817537	0.000000	-10.000000	0.000000	-6.466667	40.000000	1023.000000	1023.000000	2046.000000
30.940001	-0.046453	-27.453861	-8.818641	-6.331216	-8.422518	-3.881486	0.000000	-10.000000	0.000000	-6.566667	40.000000	1023.000000	1023.000000	2046.000000
30.959999	-0.046557	-27.515055	-8.828403	-6.344115	-8.404376	-3.938160	0.000000	-10.000000	0.000000	-6.533333	40.000000	1023.000000	1023.000000	2046.000000
30.980000	-0.046492	-27.476732	-8.966753	-6.210204	-8.362410	-3.937366	0.000000	-10.000000	0.000000	-6.400000	40.000000	1023.000000	1023.000000	2046.000000
31.000000	-0.045669	-26.990540	-8.871505	-6.040168	-8.291902	-3.786966	0.000000	-10.000000	0.000000	-6.083333	36.666668	1023.000000	1023.000000	2046.000000
31.020000	-0.044027	-26.020210	-8.462306	-5.939920	-8.112552	-3.505434	0.000000	-10.000000	0.000000	-5.583333	29.500000	1023.000000	1023.000000	2046.000000
31.040001	-0.043125	-25.486736	-8.261516	-6.066764	-7.876546	-3.281911	0.000000	-10.000000	-0.008333	-5.050000	21.666666	1023.000000	1023.000000	2046.000000
31.059999	-0.042524	-25.131882	-8.086588	-5.978398	-7.849157	-3.217740	0.000000	-10.000000	-0.008333	-4.516667	16.666666	1023.000000	1023.000000	2046.000000
31.080000	-0.042339	-25.022076	-7.979554	-5.896514	-7.753713	-3.392296	0.000000	-10.000000	-0.008333	-4.066667	15.000000	1023.000000	1023.000000	2046.000000
31.100000	-0.042538	-25.139994	-8.057833	-5.762725	-7.872901	-3.446534	0.000000	-10.000000	-0.008333	-3.416667	13.666667	1023.000000	1023.000000	2046.000000
31.120001	-0.043383	-25.639612	-8.378279	-5.802937	-7.996776	-3.461621	0.000000	-10.000000	-0.008333	-2.800000	12.500000	1023.000000	1023.000000	2046.000000
31.139999	-0.043712	-25.833895	-8.557789	-5.566596	-8.122166	-3.587344	0.000000	-10.000000	-0.016667	-2.383333	11.666667	1023.000000	1023.000000	2046.000000
31.160000	-0.043925	-25.959801	-8.613270	-5.525757	-8.249329	-3.571445	0.000000	-10.000000	-0.025000	-2.183333	10.833333	1023.000000	1023.000000	2046.000000
31.180000	-0.043942	-25.969509	-8.663891	-5.545165	-8.283630	-3.476824	0.000000	-10.000000	-0.033333	-1.900000	10.333333	1023.000000	1023.000000	2046.000000
31.200001	-0.044013	-26.011827	-8.584512	-5.520652	-8.441488	-3.465175	0.000000	-10.000000	-0.041667	-1.116667	10.000000	1023.000000	1023.000000	2046.000000
31.219999	-0.043882	-25.934053	-8.250113	-5.658160	-8.509197	-3.516582	0.000000	-10.000000	-0.041667	-0.716667	10.000000	1023.000000	1023.000000	2046.000000
31.240000	-0.044664	-26.396185	-8.377055	-5.667954	-8.643466	-3.707709	0.000000	-10.000000	-0.033333	-1.033333	10.000000	1023.000000	1023.000000	2046.000000
31.260000	-0.045812	-27.074680	-8.352272	-5.616988	-9.002014	-4.103405	0.000000	-10.000000	-0.025000	-2.066667	9.666667	1023.000000	1023.000000	2046.000000
31.280001	-0.047491	-28.067358	-8.398088	-5.877666	-9.343774	-4.447832	0.000000	-10.000000	-0.025000	-2.216667	9.000000	1023.000000	1023.000000	2046.000000
31.299999	-0.049954	-29.522873	-8.960214	-6.253558	-9.571096	-4.738004	0.000000	-10.000000	-0.033333	-0.833333	8.333333	1023.000000	1023.000000	2046.000000
31.320000	-0.051112	-30.207003	-9.069254	-6.463695	-9.728329	-4.945726	0.000000	-10.000000	-0.041667	0.800000	8.000000	1023.000000	1023.000000	2046.000000
31.340000	-0.051429	-30.394258	-9.028382	-6.574374	-9.771513	-5.019989	0.000000	-10.000000	-0.041667	1.933333	8.000000	1023.000000	1023.000000	2046.000000
31.360001	-0.051398	-30.375957	-9.083354	-6.441211	-9.782746	-5.068646	0.000000	-10.000000	-0.050000	2.216667	8.000000	1023.000000	1023.000000	2046.000000
31.379999	-0.051655	-30.527855	-9.160604	-6.748630	-9.772367	-4.846254	0.000000	-10.000000	-0.058333	2.850000	8.000000	1023.000000	1023.000000	2046.000000
31.400000	-0.051701	-30.555218	-9.102664	-6.895825	-9.767041	-4.789686	0.000000	-10.000000	-0.066667	3.883333	8.000000	1023.000000	1023.000000	2046.000000
31.420000	-0.051567	-30.476299	-9.164312	-6.740565	-9.733624	-4.837798	0.000000	-10.000000	-0.083333	5.266666	8.000000	1023.000000	1023.000000	2046.000000
31.440001	-0.051675	-30.539700	-9.212531	-6.727088	-9.756149	-4.843932	0.000000	-10.000000	-0.100000	6.816667	8.000000	1023.000000	1023.000000	2046.000000
31.459999	-0.051247	-30.287018	-9.212152	-6.724516	-9.526832	-4.823520	0.000000	-10.000000	-0.100000	8.300000	8.000000	1023.000000	1023.000000	2046.000000
31.480000	-0.050177	-29.654715	-8.936970	-6.686165	-9.225060	-4.806518	0.000000	-10.000000	-0.100000	9.716667	8.000000	1023.000000	1023.000000	2046.000000
31.500000	-0.048929	-28.916950	-8.704707	-6.479409	-8.950772	-4.782061	0.000000	-10.000000	-0.100000	10.733334	8.000000	1023.000000	1023.000000	2046.000000
31.520000	-0.048054	-28.399717	-8.504504	-6.497023	-8.740435	-4.657757	0.000000	-10.000000	-0.116667	11.450001	8.000000	1023.000000	1023.000000	2046.000000
31.540001	-0.046590	-27.534746	-8.321441	-6.343128	-8.459645	-4.410533	0.000000	-10.000000	-0.133333	12.000000	13.000000	1023.000000	1023.000000	2046.000000
31.559999	-0.046055	-27.218794	-8.355998	-6.315535	-8.388125	-4.159135	0.000000	-10.000000	-0.158333	12.950000	19.000000	1023.000000	1023.000000	2046.000000
31.580000	-0.045486	-26.882118	-8.486176	-6.029777	-8.279554	-4.086612	0.000000	-10.000000	-0.208333	14.350000	26.666666	1023.000000	1023.000000	2046.000000
31.600000	-0.045165	-26.692526	-8.616440	-5.913042	-8.179666	-3.983378	0.000000	-10.000000	-0.250000	15.916667	30.833334	1023.000000	1023.000000	2046.000000
31.620001	-0.044864	-26.514860	-8.553417	-5.930453	-8.035097	-3.995893	0.000000	-10.000000	-0.275000	17.400002	36.000000	1023.000000	1023.000000	2046.000000
31.639999	-0.044448	-26.269012	-8.390194	-5.929028	-7.917788	-4.032003	0.000000	-10.000000	-0.283333	18.566668	41.500000	1023.000000	1023.000000	2046.000000
31.660000	-0.043839	-25.908581	-8.225965	-5.922814	-7.711433	-4.048368	0.000000	-10.000000	-0.308333	19.550001	47.500000	1023.000000	1023.000000	2046.000000
31.680000	-0.043095	-25.468847	-8.036001	-5.924696	-7.556161	-3.951988	0.000000	-10.000000	-0.333333	20.500000	53.833332	1023.000000	1023.000000	2046.000000
31.700001	-0.042273	-24.983137	-7.853026	-5.915171	-7.344215	-3.870726	0.000000	-10.000000	-0.366667	21.233334	60.500000	1023.000000	1023.000000	2046.000000
31.719999	-0.041649	-24.614632	-7.755978	-5.975395	-7.205842	-3.677418	0.000000	-10.000000	-0.383333	21.800001	67.666664	1023.000000	1023.000000	2046.000000
31.740000	-0.040841	-24.137020	-7.583575	-5.875446	-7.142264	-3.535734	0.000000	-10.000000	-0.408333	22.366667	74.833336	1023.000000	1023.000000	2046.000000
31.760000	-0.040479	-23.922932	-7.780229	-5.599164	-7.110548	-3.432992	0.000000	-10.000000	-0.416667	22.950001	82.333336	1023.000000	1023.000000	2046.000000
31.780001	-0.039679	-23.450338	-7.632765	-5.517561	-6.970035	-3.329978	0.000000	-10.000000	-0.433333	23.700001	89.666664	1023.000000	1023.000000	2046.000000
31.799999	-0.039011	-23.055355	-7.578078	-5.467183	-6.701847	-3.308247	0.000000	-10.000000	-0.441667	24.216667	97.333336	1023.000000	1023.000000	2046.000000
31.820000	-0.037044	-21.892952	-7.100871	-5.266032	-6.236269	-3.289780	0.000000	-10.000000	-0.458333	24.650002	105.333336	1023.000000	1023.000000	2046.000000
31.840000	-0.035033	-20.704479	-6.489705	-5.207643	-5.806930	-3.200202	0.000000	-10.000000	-0.491667	25.166668	113.666664	1023.000000	1023.000000	2046.000000
31.860001	-0.033128	-19.578604	-6.169193	-4.995409	-5.447216	-2.966785	0.000000	-10.000000	-0.525000	25.933334	122.166664	1023.000000	1023.000000	2046.000000
31.879999	-0.031830	-18.811674	-5.998203	-4.702123	-5.282726	-2.828621	0.000000	-10.000000	-0.558333	27.033333	130.500000	1023.000000	1023.000000	2046.000000
31.900000	-0.030561	-18.061581	-5.756176	-4.363382	-5.186581	-2.755443	0.000000	-10.000000	-0.583333	27.866667	139.333328	1023.000000	1023.000000	2046.000000
31.920000	-0.029635	-17.514071	-5.712491	-4.162784	-4.909875	-2.728920	0.000000	-10.000000	-0.616667	28.666666	148.333328	1023.000000	1023.000000	2046.000000
31.940001	-0.028919	-17.091301	-5.586810	-4.140026	-4.722527	-2.641938	0.000000	-10.000000	-0.650000	29.350000	157.833328	1023.000000	1023.000000	2046.000000
31.959999	-0.028256	-16.699120	-5.519217	-4.015770	-4.632689	-2.531444	0.000000	-10.000000	-0.675000	29.966667	167.500000	1023.000000	1023.000000	2046.000000
31.980000	-0.027460	-16.228745	-5.401440	-3.887645	-4.460995	-2.478666	0.000000	-10.000000	-0.691667	30.233334	177.500000	1023.000000	1023.000000	2046.000000
32.000000	-0.026730	-15.797232	-5.089308	-3.706017	-4.398553	-2.603354	0.000000	-10.000000	-0.716667	30.633333	187.500000	1023.000000	1023.000000	2046.000000
32.020000	-0.025600	-15.129370	-4.797035	-3.468798	-4.206798	-2.656739	0.000000	-10.000000	-0.725000	30.983334	197.666672	1023.000000	1023.000000	2046.000000
32.040001	-0.024076	-14.229078	-4.228250	-3.329550	-4.069537	-2.601741	0.000000	-10.000000	-0.733333	31.600000	208.000000	1023.000000	1023.000000	2046.000000
32.060001	-0.023516	-13.897986	-4.139736	-3.268694	-3.963504	-2.526052	0.000000	-10.000000	-0.725000	31.900002	218.500000	1023.000000	1023.000000	2046.000000
32.080002	-0.023961	-14.160995	-4.107342	-3.217613	-4.088748	-2.747292	0.000000	-10.000000	-0.708333	32.066666	229.000000	1023.000000	1023.000000	2046.000000
32.099998	-0.024995	-14.772127	-4.128787	-3.181531	-4.374047	-3.087763	0.000000	-10.000000	-0.683333	31.600000	239.666672	1023.000000	1023.000000	2046.000000
32.119999	-0.026729	-15.796796	-4.476307	-3.237939	-4.728515	-3.354034	0.000000	-10.000000	-0.675000	30.833334	250.166672	1023.000000	1023.000000	2046.000000
32.139999	-0.028331	-16.743454	-4.744509	-3.592433	-4.898736	-3.507776	0.000000	-10.000000	-0.691667	30.866667	260.500000	1023.000000	1023.000000	2046.000000
32.160000	-0.028693	-16.957762	-4.826283	-3.824102	-4.852492	-3.454885	0.000000	-10.000000	-0.725000	31.116667	270.833344	1023.000000	1023.000000	2046.000000
32.180000	-0.027869	-16.470490	-4.548010	-3.765466	-4.672312	-3.484700	0.000000	-10.000000	-0.733333	31.933334	281.333344	1023.000000	1023.000000	2046.000000
32.200001	-0.026638	-15.742844	-4.294514	-3.643035	-4.445611	-3.359684	0.000000	-10.000000	-0.750000	32.066666	292.000000	1023.000000	1023.000000	2046.000000
32.220001	-0.025273	-14.936152	-3.934180	-3.628900	-4.116125	-3.256947	0.000000	-10.000000	-0.758333	32.733334	302.666656	1023.000000	1023.000000	2046.000000
32.240002	-0.024375	-14.405569	-3.682614	-3.572019	-3.982572	-3.168364	0.000000	-10.000000	-0.766667	32.933334	313.500000	1023.000000	1023.000000	2046.000000
32.259998	-0.023468	-13.869839	-3.595714	-3.448301	-3.688461	-3.137362	0.000000	-10.000000	-0.775000	33.216667	324.500000	1023.000000	1023.000000	2046.000000
32.279999	-0.022690	-13.409514	-3.490318	-3.225171	-3.552319	-3.141708	0.000000	-10.000000	-0.775000	33.016666	335.500000	1023.000000	1023.000000	2046.000000
32.299999	-0.021532	-12.725226	-3.314110	-2.900974	-3.397640	-3.112503	0.000000	-10.000000	-0.775000	32.900002	346.500000	1023.000000	1023.000000	2046.000000
32.320000	-0.020602	-12.175997	-3.177646	-2.669138	-3.258681	-3.070531	0.000000	-10.000000	-0.775000	32.900002	357.500000	1023.000000	1023.000000	2046.000000
32.340000	-0.019557	-11.558091	-3.198140	-2.447675	-3.076806	-2.835471	0.000000	-10.000000	-0.758333	32.716667	368.500000	1023.000000	1023.000000	2046.000000
32.360001	-0.018049	-10.666919	-2.934450	-2.263518	-2.798663	-2.670288	0.000000	-10.000000	-0.758333	32.383335	379.500000	1023.000000	1023.000000	2046.000000
32.380001	-0.016682	-9.859128	-2.594066	-2.269530	-2.467985	-2.527547	0.000000	-10.000000	-0.741667	32.166668	390.333344	1023.000000	1023.000000	2046.000000
32.400002	-0.015193	-8.979156	-2.390902	-2.213914	-2.021613	-2.352728	0.000000	-10.000000	-0.750000	32.066666	401.000000	1023.000000	1023.000000	2046.000000
32.419998	-0.014098	-8.332011	-2.212558	-2.235430	-1.750397	-2.133626	0.000000	-10.000000	-0.750000	32.233334	411.666656	1023.000000	1023.000000	2046.000000
32.439999	-0.013182	-7.790719	-2.129165	-2.248300	-1.469353	-1.943900	0.000000	-10.000000	-0.750000	32.100002	426.000000	1023.000000	1023.000000	2046.000000
32.459999	-0.012277	-7.255746	-2.014367	-2.269581	-1.176916	-1.794882	0.000000	-10.000000	-0.741667	32.166668	440.333344	1023.000000	1023.000000	2046.000000
32.480000	-0.011215	-6.628047	-1.799765	-1.974793	-1.022693	-1.830796	0.000000	-10.000000	-0.733333	32.200001	451.000000	1023.000000	1023.000000	2046.000000
32.500000	-0.011086	-6.551679	-1.757987	-1.736744	-1.096160	-1.960788	0.000000	-10.000000	-0.725000	32.266666	458.166656	1023.000000	1023.000000	2046.000000
32.520000	-0.010274	-6.071769	-1.764764	-1.435069	-0.968576	-1.903361	0.000000	-10.000000	-0.716667	32.166668	465.500000	1023.000000	1023.000000	2046.000000
32.540001	-0.009739	-5.755667	-1.451630	-1.713960	-0.744673	-1.845404	0.000000	-10.000000	-0.700000	31.766666	476.333344	1023.000000	1023.000000	2046.000000
32.560001	-0.008520	-5.035048	-1.200599	-1.686971	-0.438764	-1.708714	0.000000	-10.000000	-0.683333	31.550001	487.000000	1023.000000	1023.000000	2046.000000
32.580002	-0.007341	-4.338604	-0.970277	-1.736287	-0.153584	-1.478455	0.000000	-10.000000	-0.666667	31.100000	497.500000	1023.000000	1023.000000	2046.000000
32.599998	-0.005179	-3.061039	-0.533842	-1.596710	0.311746	-1.242233	0.000000	-10.000000	-0.675000	31.200001	508.000000	1023.000000	1023.000000	2046.000000
32.619999	-0.003268	-1.931584	-0.262022	-1.105815	0.595030	-1.158778	0.000000	-10.000000	-0.666667	31.066668	518.333313	1023.000000	1023.000000	2046.000000
32.639999	-0.001658	-0.979673	-0.050398	-0.651359	0.919310	-1.197226	0.000000	-10.000000	-0.675000	31.350000	528.833313	1023.000000	1023.000000	2046.000000
32.660000	-0.000273	-0.161536	0.286196	-0.404346	1.134523	-1.177909	0.000000	-10.000000	-0.691667	31.250000	539.166687	1023.000000	1023.000000	2046.000000
32.680000	0.000796	0.470675	0.519578	-0.183016	1.359943	-1.225831	0.000000	-10.000000	-0.708333	31.300001	549.833313	1023.000000	1023.000000	2046.000000
32.700001	0.002245	1.327035	0.817810	0.060643	1.612238	-1.163656	0.000000	-10.000000	-0.733333	31.533335	560.166687	1023.000000	1023.000000	2046.000000
32.720001	0.003211	1.897444	1.145930	0.081817	1.731875	-1.062178	0.000000	-10.000000	-0.733333	32.033333	570.666687	1023.000000	1023.000000	2046.000000
32.740002	0.004622	2.731529	1.459381	0.211731	1.935396	-0.874979	0.000000	-10.000000	-0.733333	32.283333	581.166687	1023.000000	1023.000000	2046.000000
32.759998	0.005691	3.363329	1.602995	0.385872	2.065759	-0.691297	0.000000	-10.000000	-0.716667	32.083336	591.833313	1023.000000	1023.000000	2046.000000
32.779999	0.006878	4.064675	1.812009	0.698212	2.201722	-0.647268	0.000000	-10.000000	-0.683333	31.583334	602.666687	1023.000000	1023.000000	2046.000000
32.799999	0.007700	4.550524	1.972727	0.879947	2.317991	-0.620142	0.000000	-10.000000	-0.658333	31.233334	613.166687	1023.000000	1023.000000	2046.000000
32.820000	0.008697	5.139815	2.265247	1.150217	2.323876	-0.599525	0.000000	-10.000000	-0.616667	30.833334	623.833313	1023.000000	1023.000000	2046.000000
32.840000	0.009527	5.630658	2.622835	1.067526	2.482553	-0.542256	0.000000	-10.000000	-0.608333	30.316668	634.166687	1023.000000	1023.000000	2046.000000
32.860001	0.008771	5.183780	2.395967	0.929993	2.452508	-0.594688	0.000000	-10.000000	-0.575000	29.316668	644.500000	1023.000000	1023.000000	2046.000000
32.880001	0.007807	4.613889	2.345808	0.906622	2.209040	-0.847581	0.000000	-10.000000	-0.541667	28.083334	654.333313	1023.000000	1023.000000	2046.000000
32.900002	0.005888	3.479637	1.972434	0.721300	1.919722	-1.133819	0.000000	-10.000000	-0.483333	26.733334	663.833313	1023.000000	1023.000000	2046.000000
32.919998	0.004920	2.907536	1.855132	0.693504	1.835200	-1.476300	0.000000	-10.000000	-0.475000	25.716667	673.000000	1023.000000	1023.000000	2046.000000
32.939999	0.004310	2.547285	1.808857	0.679779	1.716032	-1.657382	0.000000	-10.000000	-0.483333	25.416668	681.666687	1023.000000	1023.000000	2046.000000
32.959999	0.003912	2.311995	1.704465	0.707803	1.594285	-1.694558	0.000000	-10.000000	-0.491667	25.550001	690.333313	1023.000000	1023.000000	2046.000000
32.980000	0.003966	2.343961	1.881353	0.766923	1.523872	-1.828187	0.000000	-10.000000	-0.483333	25.633333	698.833313	1023.000000	1023.000000	2046.000000
33.000000	0.004300	2.541077	2.041265	0.852127	1.478691	-1.831006	0.000000	-10.000000	-0.458333	25.333334	707.500000	1023.000000	1023.000000	2046.000000
33.020000	0.005559	3.285591	2.391400	1.044954	1.542738	-1.693501	0.000000	-10.000000	-0.450000	24.883333	715.833313	1023.000000	1023.000000	2046.000000
33.040001	0.006584	3.891396	2.602722	0.971851	1.774553	-1.457730	0.000000	-10.000000	-0.425000	24.533333	724.333313	1023.000000	1023.000000	2046.000000
33.060001	0.007820	4.621770	2.712258	0.993654	2.163732	-1.247873	0.000000	-10.000000	-0.425000	24.066668	732.666687	1023.000000	1023.000000	2046.000000
33.080002	0.008388	4.957514	2.719156	1.062862	2.466133	-1.290637	0.000000	-10.000000	-0.408333	23.700001	741.000000	1023.000000	1023.000000	2046.000000
33.099998	0.009346	5.523327	2.829960	1.221984	2.758517	-1.287133	0.000000	-10.000000	-0.416667	23.533333	748.833313	1023.000000	1023.000000	2046.000000
33.119999	0.009986	5.901836	2.895384	1.287603	2.936843	-1.217993	0.000000	-10.000000	-0.408333	23.549999	756.500000	1023.000000	1023.000000	2046.000000
33.139999	0.010770	6.365076	3.041539	1.543242	2.999812	-1.219517	0.000000	-10.000000	-0.408333	23.466667	764.166687	1023.000000	1023.000000	2046.000000
33.160000	0.011838	6.996246	3.242599	1.735115	3.086721	-1.068188	0.000000	-10.000000	-0.416667	23.600000	772.000000	1023.000000	1023.000000	2046.000000
33.180000	0.013198	7.800172	3.586985	1.840501	3.351734	-0.979048	0.000000	-10.000000	-0.433333	23.833334	780.000000	1023.000000	1023.000000	2046.000000
33.200001	0.014123	8.346560	3.734785	1.749501	3.603508	-0.741233	0.000000	-10.000000	-0.466667	24.583334	788.000000	1023.000000	1023.000000	2046.000000
33.220001	0.014838	8.769363	3.912263	1.619945	3.865803	-0.628647	0.000000	-10.000000	-0.483333	25.100000	796.000000	1023.000000	1023.000000	2046.000000
33.240002	0.015135	8.944618	3.831905	1.595402	4.115365	-0.598052	0.000000	-10.000000	-0.483333	25.566668	804.333313	1023.000000	1023.000000	2046.000000
33.259998	0.014855	8.779249	3.612019	1.529427	4.279653	-0.641850	0.000000	-10.000000	-0.466667	25.266666	812.833313	1023.000000	1023.000000	2046.000000
33.279999	0.014966	8.844736	3.654222	1.393951	4.437747	-0.641184	0.000000	-10.000000	-0.433333	24.733334	821.500000	1023.000000	1023.000000	2046.000000
33.299999	0.015268	9.023586	3.765665	1.407282	4.490749	-0.640110	0.000000	-10.000000	-0.408333	23.800001	829.833313	1023.000000	1023.000000	2046.000000
33.320000	0.016297	9.631524	4.060724	1.660027	4.520834	-0.610061	0.000000	-10.000000	-0.383333	22.983334	838.000000	1023.000000	1023.000000	2046.000000
33.340000	0.017550	10.371936	4.408494	1.819477	4.650027	-0.506062	0.000000	-10.000000	-0.383333	22.200001	845.666687	1023.000000	1023.000000	2046.000000
33.360001	0.018744	11.077812	4.666328	1.987982	4.794405	-0.370902	0.000000	-10.000000	-0.375000	21.833334	853.166687	1023.000000	1023.000000	2046.000000
33.380001	0.020473	12.099757	5.101561	2.069564	5.187741	-0.259109	0.000000	-10.000000	-0.375000	21.850000	860.500000	1023.000000	1023.000000	2046.000000
33.400002	0.021788	12.876807	5.280856	2.270461	5.550700	-0.225210	0.000000	-10.000000	-0.383333	22.000000	867.833313	1023.000000	1023.000000	2046.000000
33.419998	0.023086	13.643909	5.411080	2.525688	5.924917	-0.217777	0.000000	-10.000000	-0.416667	22.433334	875.166687	1023.000000	1023.000000	2046.000000
33.439999	0.024215	14.311266	5.500129	2.605173	6.183465	0.022499	0.000000	-10.000000	-0.441667	22.816668	882.500000	1023.000000	1023.000000	2046.000000
33.459999	0.025311	14.959033	5.612383	2.780909	6.396890	0.168852	0.000000	-10.000000	-0.441667	23.299999	890.166687	1023.000000	1023.000000	2046.000000
33.480000	0.026561	15.697306	5.840641	3.027918	6.610258	0.218489	0.000000	-10.000000	-0.425000	23.633333	898.000000	1023.000000	1023.000000	2046.000000
33.500000	0.027423	16.207230	5.945986	3.247765	6.612031	0.401448	0.000000	-10.000000	-0.425000	23.566668	906.000000	1023.000000	1023.000000	2046.000000
33.520000	0.028245	16.692692	6.079225	3.535592	6.589591	0.488284	0.000000	-10.000000	-0.416667	23.500000	913.666687	1023.000000	1023.000000	2046.000000
33.540001	0.028985	17.129847	6.434606	3.717889	6.563542	0.413809	0.000000	-10.000000	-0.416667	23.133333	921.333313	1023.000000	1023.000000	2046.000000
33.560001	0.029771	17.594481	6.728788	3.809664	6.655859	0.400168	0.000000	-10.000000	-0.416667	23.083334	929.000000	1023.000000	1023.000000	2046.000000
33.580002	0.029743	17.578342	6.663784	3.910128	6.727514	0.276917	0.000000	-10.000000	-0.391667	22.816666	936.833313	1023.000000	1023.000000	2046.000000
33.599998	0.029068	17.179317	6.548639	3.693365	6.744809	0.192505	0.000000	-10.000000	-0.375000	22.600000	944.500000	1023.000000	1023.000000	2046.000000
33.619999	0.028104	16.609545	6.417367	3.531153	6.590118	0.070906	0.000000	-10.000000	-0.316667	22.183332	952.000000	1023.000000	1023.000000	2046.000000
33.639999	0.026531	15.679787	6.231937	3.470395	6.175364	-0.197908	0.000000	-10.000000	-0.300000	21.266666	959.500000	1023.000000	1023.000000	2046.000000
33.660000	0.025212	14.900373	6.062720	3.391565	5.851972	-0.405884	0.000000	-10.000000	-0.266667	20.183332	966.833313	1023.000000	1023.000000	2046.000000
33.680000	0.024166	14.282002	6.127790	3.083025	5.650881	-0.579695	0.000000	-10.000000	-0.258333	18.950001	973.833313	1023.000000	1023.000000	2046.000000
33.700001	0.023561	13.924528	6.156560	3.165230	5.454129	-0.851391	0.000000	-10.000000	-0.258333	18.566668	980.333313	1023.000000	1023.000000	2046.000000
33.720001	0.023058	13.627331	6.112158	3.102789	5.376101	-0.963717	0.000000	-10.000000	-0.241667	18.116667	986.500000	1023.000000	1023.000000	2046.000000
33.740002	0.022978	13.579954	6.105198	3.050358	5.431500	-1.007102	0.000000	-10.000000	-0.225000	17.833334	992.500000	1023.000000	1023.000000	2046.000000
33.759998	0.022743	13.441245	5.948209	2.992039	5.476907	-0.975910	0.000000	-10.000000	-0.191667	17.083334	998.500000	1023.000000	1023.000000	2046.000000
33.779999	0.023584	13.938207	6.081206	3.014775	5.666005	-0.823780	0.000000	-10.000000	-0.183333	16.066668	1004.500000	1023.000000	1023.000000	2046.000000
33.799999	0.023578	13.934862	6.082784	3.008698	5.682892	-0.839511	0.000000	-10.000000	-0.141667	14.433333	1010.166687	1023.000000	1023.000000	2046.000000
33.820000	0.023884	14.115662	6.176786	3.005242	5.717141	-0.783507	0.000000	-10.000000	-0.091667	11.800000	1015.333313	1023.000000	1023.000000	2046.000000
33.840000	0.024689	14.591039	6.262789	3.140180	5.885609	-0.697539	0.000000	-10.000000	-0.033333	8.483334	1019.666687	1023.000000	1023.000000	2046.000000
33.860001	0.025278	14.939036	6.282265	3.180444	5.965967	-0.489639	0.000000	-10.000000	-0.008333	3.916667	1023.000000	1023.000000	1023.000000	2046.000000
33.880001	0.025246	14.920217	6.186712	3.173284	6.039923	-0.479703	0.000000	-10.000000	0.016667	-0.300000	1025.000000	1023.000000	1023.000000	2046.000000
33.900002	0.025940	15.330599	6.222977	3.257967	6.166548	-0.316893	0.000000	-10.000000	0.025000	-4.550000	1025.833374	1023.000000	1023.000000	2046.000000
33.919998	0.026167	15.464470	6.146131	3.208956	6.282219	-0.172835	0.000000	-10.000000	0.041667	-7.500000	1026.000000	1023.000000	1023.000000	2046.000000
33.939999	0.026474	15.646360	6.179611	3.108054	6.390691	-0.031997	0.000000	-10.000000	0.041667	-9.783334	1026.000000	1023.000000	1023.000000	2046.000000
33.959999	0.026391	15.596853	6.161938	2.976586	6.442926	0.015403	0.000000	-10.000000	0.050000	-10.916667	1026.000000	1023.000000	1023.000000	2046.000000
33.980000	0.025722	15.201564	6.021235	2.735376	6.402024	0.042929	0.000000	-10.000000	0.050000	-11.333334	1026.000000	1023.000000	1023.000000	2046.000000
34.000000	0.025136	14.855494	5.918427	2.705875	6.252073	-0.020881	0.000000	-10.000000	0.058333	-11.750000	1022.666687	1023.000000	1023.000000	2046.000000
34.020000	0.024535	14.500289	5.818091	2.664323	6.148358	-0.130483	0.000000	-10.000000	0.083333	-12.650001	1013.500000	1023.000000	1023.000000	2046.000000
34.040001	0.023914	14.132922	5.611979	2.634317	6.086699	-0.200073	0.000000	-10.000000	0.108333	-13.516666	1004.333313	1023.000000	1023.000000	2046.000000
34.060001	0.023644	13.973428	5.651603	2.640104	5.965838	-0.284118	0.000000	-10.000000	0.150000	-14.816667	996.833313	1023.000000	1023.000000	2046.000000
34.080002	0.023387	13.821825	5.593101	2.492873	6.018998	-0.283147	0.000000	-10.000000	0.175000	-15.900001	993.500000	1023.000000	1023.000000	2046.000000
34.099998	0.023401	13.829865	5.583545	2.551322	5.977091	-0.282093	0.000000	-10.000000	0.200000	-17.316668	988.166687	1023.000000	1023.000000	2046.000000
34.119999	0.023436	13.850934	5.578057	2.525713	6.060959	-0.313796	0.000000	-10.000000	0.200000	-18.183334	982.500000	1023.000000	1023.000000	2046.000000
34.139999	0.023304	13.772833	5.554254	2.394463	6.151787	-0.327671	0.000000	-10.000000	0.191667	-18.416666	976.500000	1023.000000	1023.000000	2046.000000
34.160000	0.023841	14.089853	5.559146	2.530642	6.235497	-0.235431	0.000000	-10.000000	0.191667	-18.233334	970.500000	1023.000000	1023.000000	2046.000000
34.180000	0.024693	14.593554	5.781075	2.607493	6.319634	-0.114646	0.000000	-10.000000	0.183333	-17.799999	964.500000	1023.000000	1023.000000	2046.000000
34.200001	0.025410	15.017548	5.803026	2.709932	6.415957	0.088632	0.000000	-10.000000	0.175000	-17.116667	958.500000	1023.000000	1023.000000	2046.000000
34.220001	0.026224	15.498655	5.947050	2.749787	6.425700	0.376118	0.000000	-10.000000	0.158333	-16.466667	952.666687	1023.000000	1023.000000	2046.000000
34.240002	0.025778	15.234722	5.711224	2.653161	6.335280	0.535058	0.000000	-10.000000	0.150000	-15.966667	947.000000	1023.000000	1023.000000	2046.000000
34.259998	0.025664	15.167382	5.611730	2.840692	6.219370	0.495590	0.000000	-10.000000	0.166667	-16.183334	941.666687	1023.000000	1023.000000	2046.000000
34.279999	0.024597	14.536573	5.376601	2.822786	5.960082	0.377104	0.000000	-10.000000	0.175000	-16.500000	936.166687	1023.000000	1023.000000	2046.000000
34.299999	0.023281	13.758816	5.014662	2.919365	5.734126	0.090663	0.000000	-10.000000	0.183333	-16.833334	930.833313	1023.000000	1023.000000	2046.000000
34.320000	0.022612	13.363536	4.975037	2.859328	5.590844	-0.061672	0.000000	-10.000000	0.183333	-16.833334	925.166687	1023.000000	1023.000000	2046.000000
34.340000	0.021482	12.695734	4.821291	2.739410	5.324659	-0.189627	0.000000	-10.000000	0.183333	-17.066668	919.500000	1023.000000	1023.000000	2046.000000
34.360001	0.020577	12.161210	4.779947	2.521709	5.136692	-0.277137	0.000000	-10.000000	0.200000	-17.466667	913.500000	1023.000000	1023.000000	2046.000000
34.380001	0.018559	10.968562	4.532348	2.187150	4.696513	-0.447448	0.000000	-10.000000	0.216667	-18.266666	907.500000	1023.000000	1023.000000	2046.000000
34.400002	0.016723	9.883419	4.337487	1.732407	4.422363	-0.608838	0.000000	-10.000000	0.241667	-18.950001	901.500000	1023.000000	1023.000000	2046.000000
34.419998	0.014729	8.704657	4.055568	1.419552	4.029808	-0.800271	0.000000	-10.000000	0.241667	-19.166666	895.333313	1023.000000	1023.000000	2046.000000
34.439999	0.012953	7.655487	3.754776	1.179404	3.717378	-0.996072	0.000000	-10.000000	0.225000	-18.783333	889.000000	1023.000000	1023.000000	2046.000000
34.459999	0.012040	7.115784	3.481739	1.238733	3.515133	-1.119821	0.000000	-10.000000	0.208333	-17.900000	882.666687	1023.000000	1023.000000	2046.000000
34.480000	0.011286	6.670158	3.334707	1.268993	3.365911	-1.299453	0.000000	-10.000000	0.200000	-17.150000	876.666687	1023.000000	1023.000000	2046.000000
34.500000	0.010532	6.224124	3.126889	1.220656	3.231731	-1.355152	0.000000	-10.000000	0.200000	-16.883333	871.000000	1023.000000	1023.000000	2046.000000
34.520000	0.009600	5.673420	2.950377	1.087354	3.142233	-1.506543	0.000000	-10.000000	0.208333	-17.300001	865.333313	1023.000000	1023.000000	2046.000000
34.540001	0.009187	5.429511	2.852641	1.006740	3.038266	-1.468137	0.000000	-10.000000	0.225000	-18.416668	859.500000	1023.000000	1023.000000	2046.000000
34.560001	0.008574	5.067196	2.709325	0.866468	3.026224	-1.534821	0.000000	-10.000000	0.275000	-19.650000	853.333313	1023.000000	1023.000000	2046.000000
34.580002	0.008148	4.815470	2.712872	0.760960	2.890637	-1.548999	0.000000	-10.000000	0.308333	-20.716667	846.833313	1023.000000	1023.000000	2046.000000
34.599998	0.008531	5.041949	2.878210	0.546574	2.980857	-1.363692	0.000000	-10.000000	0.341667	-21.500000	840.000000	1023.000000	1023.000000	2046.000000
34.619999	0.008943	5.285265	2.821792	0.511081	3.062655	-1.110262	0.000000	-10.000000	0.350000	-22.033333	832.833313	1023.000000	1023.000000	2046.000000
34.639999	0.008995	5.315862	2.841846	0.410926	3.076450	-1.013361	0.000000	-10.000000	0.383333	-22.966667	825.500000	1023.000000	1023.000000	2046.000000
34.660000	0.009236	5.458296	2.845663	0.412485	3.118614	-0.918466	0.000000	-10.000000	0.400000	-23.549999	817.833313	1023.000000	1023.000000	2046.000000
34.680000	0.009502	5.615548	2.882109	0.401714	3.225600	-0.893875	0.000000	-10.000000	0.391667	-23.850000	810.000000	1023.000000	1023.000000	2046.000000
34.700001	0.008733	5.161427	2.496793	0.372732	3.245332	-0.953429	0.000000	-10.000000	0.366667	-23.400000	802.000000	1023.000000	1023.000000	2046.000000
34.720001	0.007355	4.346732	2.103345	0.291420	3.077989	-1.126022	0.000000	-10.000000	0.358333	-23.083334	794.166687	1023.000000	1023.000000	2046.000000
34.740002	0.005792	3.423265	1.627455	0.187745	2.807708	-1.199643	0.000000	-10.000000	0.358333	-23.083334	786.500000	1023.000000	1023.000000	2046.000000
34.759998	0.004930	2.913640	1.398392	0.067165	2.591717	-1.143633	0.000000	-10.000000	0.375000	-23.300001	778.833313	1023.000000	1023.000000	2046.000000
34.779999	0.004899	2.895314	1.427206	-0.103362	2.602443	-1.030973	0.000000	-10.000000	0.375000	-23.366667	771.000000	1023.000000	1023.000000	2046.000000
34.799999	0.004348	2.569565	1.384798	-0.469961	2.519058	-0.864331	0.000000	-10.000000	0.391667	-23.500000	763.000000	1023.000000	1023.000000	2046.000000
34.820000	0.004249	2.511092	1.538856	-0.640488	2.466255	-0.853530	0.000000	-10.000000	0.400000	-23.683334	755.000000	1023.000000	1023.000000	2046.000000
34.840000	0.003924	2.318877	1.463209	-0.702856	2.464329	-0.905806	0.000000	-10.000000	0.441667	-24.200001	747.000000	1023.000000	1023.000000	2046.000000
34.860001	0.002968	1.754020	1.097236	-0.629240	2.347259	-1.061236	0.000000	-10.000000	0.475000	-24.650000	739.000000	1023.000000	1023.000000	2046.000000
34.880001	0.002875	1.699385	0.955949	-0.516473	2.259743	-0.999834	0.000000	-10.000000	0.500000	-25.283333	731.000000	1023.000000	1023.000000	2046.000000
34.900002	0.003046	1.800007	0.931121	-0.383743	2.234577	-0.981949	0.000000	-10.000000	0.508333	-25.900000	722.666687	1023.000000	1023.000000	2046.000000
34.919998	0.004010	2.369948	1.119969	-0.325428	2.359718	-0.784311	0.000000	-10.000000	0.508333	-26.433334	714.000000	1023.000000	1023.000000	2046.000000
34.939999	0.004870	2.878370	1.301052	-0.262460	2.416680	-0.576902	0.000000	-10.000000	0.516667	-26.800001	705.000000	1023.000000	1023.000000	2046.000000
34.959999	0.005321	3.144570	1.380818	-0.210017	2.444499	-0.470730	0.000000	-10.000000	0.508333	-26.816668	696.000000	1023.000000	1023.000000	2046.000000
34.980000	0.004729	2.795072	1.150564	-0.055841	2.294634	-0.594285	0.000000	-10.000000	0.516667	-27.000000	687.166687	1023.000000	1023.000000	2046.000000
35.000000	0.003434	2.029791	0.760682	-0.142944	1.990171	-0.578119	0.000000	-10.000000	0.508333	-26.983334	678.166687	1023.000000	1023.000000	2046.000000
35.020000	0.002471	1.460485	0.391676	-0.088985	1.788988	-0.631193	0.000000	-10.000000	0.516667	-27.233334	669.166687	1023.000000	1023.000000	2046.000000
35.040001	0.001788	1.056527	0.198519	-0.047895	1.530264	-0.624360	0.000000	-10.000000	0.508333	-27.400002	660.000000	1023.000000	1023.000000	2046.000000
35.060001	0.001083	0.639825	0.109213	-0.206569	1.352750	-0.615569	0.000000	-10.000000	0.508333	-27.650002	650.833313	1023.000000	1023.000000	2046.000000
35.080002	0.000420	0.248235	0.112947	-0.351007	1.096617	-0.610322	0.000000	-10.000000	0.516667	-27.733334	641.666687	1023.000000	1023.000000	2046.000000
35.099998	0.000160	0.094513	0.245696	-0.312128	0.908560	-0.747615	0.000000	-10.000000	0.541667	-27.883333	632.500000	1023.000000	1023.000000	2046.000000
35.119999	-0.001103	-0.651921	0.011011	-0.416654	0.705785	-0.952063	0.000000	-10.000000	0.591667	-28.433334	623.166687	1023.000000	1023.000000	2046.000000
35.139999	-0.002838	-1.677089	-0.204309	-0.501045	0.328467	-1.300202	0.000000	-10.000000	0.650000	-29.433334	613.500000	1023.000000	1023.000000	2046.000000
35.160000	-0.005429	-3.208706	-0.645041	-0.665943	-0.245109	-1.652612	0.000000	-10.000000	0.700000	-30.500000	603.500000	1023.000000	1023.000000	2046.000000
35.180000	-0.007897	-4.667383	-1.093586	-0.890845	-0.687315	-1.995637	0.000000	-10.000000	0.700000	-30.950001	593.500000	1023.000000	1023.000000	2046.000000
35.200001	-0.009339	-5.519524	-1.232221	-1.208625	-1.037397	-2.041280	0.000000	-10.000000	0.675000	-30.850000	583.333313	1023.000000	1023.000000	2046.000000
35.220001	-0.010861	-6.419007	-1.598169	-1.469808	-1.319751	-2.031280	0.000000	-10.000000	0.650000	-30.633335	573.000000	1023.000000	1023.000000	2046.000000
35.240002	-0.012024	-7.106066	-1.730434	-1.751019	-1.595594	-2.029020	0.000000	-10.000000	0.650000	-30.450001	562.666687	1023.000000	1023.000000	2046.000000
35.259998	-0.012759	-7.540478	-1.750147	-1.880667	-1.788597	-2.121066	0.000000	-10.000000	0.650000	-30.383333	552.500000	1023.000000	1023.000000	2046.000000
35.279999	-0.013888	-8.208052	-2.026851	-1.951067	-1.991002	-2.239131	0.000000	-10.000000	0.658333	-30.116667	542.500000	1023.000000	1023.000000	2046.000000
35.299999	-0.014568	-8.609705	-2.133307	-2.063035	-2.031492	-2.381870	0.000000	-10.000000	0.658333	-30.166666	532.500000	1023.000000	1023.000000	2046.000000
35.320000	-0.015432	-9.120544	-2.342307	-2.151097	-2.137981	-2.489160	0.000000	-10.000000	0.658333	-30.333334	522.500000	1023.000000	1023.000000	2046.000000
35.340000	-0.016048	-9.484418	-2.480775	-2.331012	-2.227220	-2.445411	0.000000	-10.000000	0.666667	-30.566668	512.500000	1023.000000	1023.000000	2046.000000
35.360001	-0.016444	-9.718178	-2.607938	-2.298880	-2.338913	-2.472446	0.000000	-10.000000	0.666667	-30.733334	502.166656	1023.000000	1023.000000	2046.000000
35.380001	-0.015952	-9.427698	-2.519390	-2.219602	-2.268195	-2.420511	0.000000	-10.000000	0.683333	-30.866667	491.833344	1023.000000	1023.000000	2046.000000
35.400002	-0.015666	-9.258679	-2.539778	-2.158172	-2.251028	-2.309701	0.000000	-10.000000	0.700000	-31.066668	481.500000	1023.000000	1023.000000	2046.000000
35.419998	-0.015779	-9.325169	-2.575345	-2.328584	-2.283599	-2.137640	0.000000	-10.000000	0.733333	-31.400000	471.166656	1023.000000	1023.000000	2046.000000
35.439999	-0.015971	-9.438599	-2.778734	-2.295959	-2.386160	-1.977745	0.000000	-10.000000	0.725000	-31.516666	460.666656	1023.000000	1023.000000	2046.000000
35.459999	-0.016074	-9.499661	-2.892056	-2.209072	-2.453058	-1.945475	0.000000	-10.000000	0.700000	-31.266666	450.000000	1023.000000	1023.000000	2046.000000
35.480000	-0.017422	-10.296551	-3.348087	-2.307961	-2.683331	-1.957172	0.000000	-10.000000	0.658333	-30.733334	439.666656	1023.000000	1023.000000	2046.000000
35.500000	-0.018598	-10.991614	-3.676871	-2.427933	-2.850808	-2.036002	0.000000	-10.000000	0.650000	-30.150002	429.500000	1023.000000	1023.000000	2046.000000
35.520000	-0.019342	-11.431063	-3.677501	-2.499531	-3.067551	-2.186480	0.000000	-10.000000	0.633333	-29.900002	419.500000	1023.000000	1023.000000	2046.000000
35.540001	-0.019963	-11.797975	-3.848324	-2.562498	-3.225727	-2.161426	0.000000	-10.000000	0.625000	-29.616667	409.500000	1023.000000	1023.000000	2046.000000
35.560001	-0.020544	-12.141694	-3.951019	-2.794816	-3.347387	-2.048472	0.000000	-10.000000	0.608333	-29.500000	399.500000	1023.000000	1023.000000	2046.000000
35.580002	-0.021343	-12.613627	-4.137003	-3.033158	-3.488709	-1.954758	0.000000	-10.000000	0.600000	-29.266666	389.500000	1023.000000	1023.000000	2046.000000
35.599998	-0.022298	-13.177883	-4.416958	-3.027541	-3.783636	-1.949748	0.000000	-10.000000	0.616667	-29.200001	379.833344	1023.000000	1023.000000	2046.000000
35.619999	-0.023245	-13.737923	-4.807050	-2.993671	-3.973961	-1.963241	0.000000	-10.000000	0.616667	-29.333334	370.166656	1023.000000	1023.000000	2046.000000
35.639999	-0.024118	-14.253919	-5.069859	-3.060495	-4.130771	-1.992793	0.000000	-10.000000	0.625000	-29.216667	360.500000	1023.000000	1023.000000	2046.000000
35.660000	-0.023610	-13.953556	-4.864950	-2.975524	-4.102166	-2.010916	0.000000	-10.000000	0.608333	-29.299999	350.500000	1023.000000	1023.000000	2046.000000
35.680000	-0.023617	-13.957622	-4.686190	-3.174050	-4.082329	-2.015053	0.000000	-10.000000	0.616667	-29.150000	340.833344	1023.000000	1023.000000	2046.000000
35.700001	-0.023564	-13.926573	-4.813915	-3.151506	-4.114018	-1.847134	0.000000	-10.000000	0.608333	-29.333334	331.166656	1023.000000	1023.000000	2046.000000
35.720001	-0.023570	-13.929979	-4.924521	-2.904982	-4.267893	-1.832583	0.000000	-10.000000	0.608333	-29.250000	321.500000	1023.000000	1023.000000	2046.000000
35.740002	-0.023655	-13.980148	-5.015975	-2.892404	-4.310545	-1.761225	0.000000	-10.000000	0.591667	-29.083334	311.500000	1023.000000	1023.000000	2046.000000
35.759998	-0.023373	-13.813484	-4.903431	-2.827346	-4.245474	-1.837234	0.000000	-10.000000	0.575000	-28.716667	301.833344	1023.000000	1023.000000	2046.000000
35.779999	-0.022850	-13.504232	-4.763269	-2.764428	-4.165908	-1.810627	0.000000	-10.000000	0.541667	-28.083334	292.166656	1023.000000	1023.000000	2046.000000
35.799999	-0.023044	-13.619212	-4.833513	-2.809993	-4.301882	-1.673825	0.000000	-10.000000	0.516667	-27.550001	282.833344	1023.000000	1023.000000	2046.000000
35.820000	-0.023745	-14.033134	-5.049058	-2.817173	-4.548994	-1.617909	0.000000	-10.000000	0.500000	-26.933334	273.500000	1023.000000	1023.000000	2046.000000
35.840000	-0.025115	-14.842810	-5.427070	-2.815166	-4.880334	-1.720240	0.000000	-10.000000	0.491667	-26.633333	264.666656	1023.000000	1023.000000	2046.000000
35.860001	-0.027031	-15.975055	-5.955215	-2.989769	-5.204948	-1.825123	0.000000	-10.000000	0.475000	-26.183334	255.833328	1023.000000	1023.000000	2046.000000
35.880001	-0.028001	-16.548752	-5.983058	-3.151040	-5.373895	-2.040758	0.000000	-10.000000	0.458333	-25.866667	247.000000	1023.000000	1023.000000	2046.000000
35.900002	-0.028309	-16.730663	-5.907173	-3.076020	-5.511726	-2.235745	0.000000	-10.000000	0.450000	-25.266666	238.333328	1023.000000	1023.000000	2046.000000
35.919998	-0.028486	-16.835005	-5.649007	-3.360830	-5.585433	-2.239735	0.000000	-10.000000	0.441667	-24.833334	230.000000	1023.000000	1023.000000	2046.000000
35.939999	-0.029119	-17.209373	-5.787233	-3.103387	-5.922866	-2.395887	0.000000	-10.000000	0.441667	-24.516666	221.833328	1023.000000	1023.000000	2046.000000
35.959999	-0.030572	-18.068270	-6.036492	-3.186671	-6.196868	-2.648239	0.000000	-10.000000	0.416667	-24.366667	213.500000	1023.000000	1023.000000	2046.000000
35.980000	-0.032889	-19.437630	-6.359744	-3.597330	-6.571610	-2.908946	0.000000	-10.000000	0.383333	-23.716667	205.166672	1023.000000	1023.000000	2046.000000
36.000000	-0.034736	-20.528833	-6.504138	-3.843211	-6.871209	-3.310276	0.000000	-10.000000	0.333333	-22.683334	197.333328	1023.000000	1023.000000	2046.000000
36.020000	-0.036222	-21.407007	-6.605637	-4.367455	-7.048148	-3.385768	0.000000	-10.000000	0.308333	-21.633333	189.833328	1023.000000	1023.000000	2046.000000
36.040001	-0.037633	-22.241066	-6.749013	-4.594232	-7.339876	-3.557945	0.000000	-10.000000	0.300000	-20.900002	182.666672	1023.000000	1023.000000	2046.000000
36.060001	-0.039062	-23.085392	-7.111145	-4.537511	-7.695283	-3.741452	0.000000	-10.000000	0.283333	-20.533335	175.666672	1023.000000	1023.000000	2046.000000
36.080002	-0.040764	-24.091431	-7.583455	-4.861481	-7.859710	-3.786786	0.000000	-10.000000	0.250000	-20.100000	168.833328	1023.000000	1023.000000	2046.000000
36.099998	-0.040750	-24.083284	-7.475593	-4.935739	-7.889672	-3.782281	0.000000	-10.000000	0.250000	-19.900000	162.166672	1023.000000	1023.000000	2046.000000
36.119999	-0.040530	-23.952965	-7.338992	-5.207828	-7.704786	-3.701358	0.000000	-10.000000	0.233333	-19.600000	155.500000	1023.000000	1023.000000	2046.000000
36.139999	-0.040525	-23.950027	-7.280674	-5.255717	-7.675008	-3.738629	0.000000	-10.000000	0.233333	-19.350000	149.000000	1023.000000	1023.000000	2046.000000
36.160000	-0.041076	-24.275633	-7.459777	-5.097556	-7.832837	-3.885463	0.000000	-10.000000	0.208333	-19.050001	142.500000	1023.000000	1023.000000	2046.000000
36.180000	-0.042071	-24.864010	-7.834055	-5.252212	-7.946686	-3.831057	0.000000	-10.000000	0.208333	-18.683334	136.000000	1023.000000	1023.000000	2046.000000
36.200001	-0.041499	-24.525877	-7.671584	-5.338850	-7.823324	-3.692119	0.000000	-10.000000	0.208333	-18.533335	129.666672	1023.000000	1023.000000	2046.000000
36.220001	-0.040466	-23.915340	-7.630156	-5.393032	-7.482655	-3.409499	0.000000	-10.000000	0.200000	-18.383333	123.500000	1023.000000	1023.000000	2046.000000
36.240002	-0.039650	-23.432968	-7.497195	-5.314988	-7.345582	-3.275203	0.000000	-10.000000	0.191667	-18.200001	117.500000	1023.000000	1023.000000	2046.000000
36.259998	-0.039695	-23.459957	-7.541483	-5.031121	-7.437437	-3.449917	0.000000	-10.000000	0.183333	-17.483334	111.500000	1023.000000	1023.000000	2046.000000
36.279999	-0.040585	-23.985518	-7.860711	-5.016459	-7.625840	-3.482509	0.000000	-10.000000	0.158333	-16.450001	105.666664	1023.000000	1023.000000	2046.000000
36.299999	-0.041515	-24.535172	-8.019933	-5.242907	-7.838944	-3.433388	0.000000	-10.000000	0.133333	-15.250000	100.166664	1023.000000	1023.000000	2046.000000
36.320000	-0.041163	-24.327070	-7.922102	-5.407964	-7.639793	-3.357211	0.000000	-10.000000	0.108333	-14.183333	95.000000	1023.000000	1023.000000	2046.000000
36.340000	-0.041094	-24.286743	-7.859031	-5.603771	-7.547843	-3.276098	0.000000	-10.000000	0.083333	-13.400001	90.333336	1023.000000	1023.000000	2046.000000
36.360001	-0.041385	-24.458641	-8.033716	-5.337087	-7.687263	-3.400573	0.000000	-10.000000	0.066667	-12.566667	85.666664	1023.000000	1023.000000	2046.000000
36.380001	-0.042666	-25.215714	-8.382881	-5.330258	-7.993484	-3.509089	0.000000	-10.000000	0.041667	-11.850000	81.500000	1023.000000	1023.000000	2046.000000
36.400002	-0.043364	-25.628250	-8.359083	-5.669862	-8.089978	-3.509325	0.000000	-10.000000	0.041667	-11.150001	77.500000	1023.000000	1023.000000	2046.000000
36.419998	-0.043015	-25.422079	-8.292958	-5.808648	-7.977236	-3.343238	0.000000	-10.000000	0.025000	-10.683333	73.833336	1023.000000	1023.000000	2046.000000
36.439999	-0.042836	-25.316133	-8.174520	-6.175735	-7.724397	-3.241481	0.000000	-10.000000	0.016667	-10.300000	70.333336	1023.000000	1023.000000	2046.000000
36.459999	-0.042978	-25.399715	-8.343277	-5.782687	-7.852938	-3.420814	0.000000	-10.000000	0.000000	-9.733334	66.833336	1023.000000	1023.000000	2046.000000
36.480000	-0.043500	-25.708401	-8.475691	-5.697270	-8.017714	-3.517726	0.000000	-10.000000	0.008333	-9.333334	63.666668	1023.000000	1023.000000	2046.000000
36.500000	-0.043540	-25.732357	-8.349105	-5.767918	-8.131721	-3.483614	0.000000	-10.000000	0.008333	-8.950000	60.500000	1023.000000	1023.000000	2046.000000
36.520000	-0.042540	-25.141256	-8.173516	-5.870831	-7.912893	-3.184016	0.000000	-10.000000	0.008333	-8.650000	57.500000	1023.000000	1023.000000	2046.000000
36.540001	-0.041636	-24.606667	-8.103398	-5.868244	-7.602579	-3.032444	0.000000	-10.000000	0.000000	-8.266666	54.500000	1023.000000	1023.000000	2046.000000
36.560001	-0.041009	-24.236097	-8.036719	-5.376441	-7.552445	-3.270492	0.000000	-10.000000	0.000000	-7.750000	51.833332	1023.000000	1023.000000	2046.000000
36.580002	-0.040913	-24.179609	-7.931193	-5.308781	-7.656176	-3.283459	0.000000	-10.000000	0.000000	-7.300000	49.166668	1023.000000	1023.000000	2046.000000
36.599998	-0.039960	-23.616074	-7.722224	-5.437606	-7.434821	-3.021422	0.000000	-10.000000	0.000000	-6.933333	46.833332	1023.000000	1023.000000	2046.000000
36.619999	-0.038712	-22.878632	-7.535964	-5.536345	-7.041323	-2.764999	0.000000	-10.000000	-0.008333	-6.700000	44.500000	1023.000000	1023.000000	2046.000000
36.639999	-0.038710	-22.877377	-7.678640	-5.133145	-7.155988	-2.909604	0.000000	-10.000000	-0.008333	-6.333333	42.500000	1023.000000	1023.000000	2046.000000
36.660000	-0.039595	-23.400690	-7.895131	-4.923092	-7.560041	-3.022427	0.000000	-10.000000	-0.008333	-5.933333	40.500000	1023.000000	1023.000000	2046.000000
36.680000	-0.039734	-23.482950	-7.859697	-5.069807	-7.636380	-2.917067	0.000000	-10.000000	-0.008333	-5.650000	38.500000	1023.000000	1023.000000	2046.000000
36.700001	-0.039560	-23.379736	-7.831028	-5.379756	-7.489760	-2.679190	0.000000	-10.000000	-0.008333	-5.683333	36.500000	1023.000000	1023.000000	2046.000000
36.720001	-0.040254	-23.790279	-8.024939	-5.250903	-7.572478	-2.941961	0.000000	-10.000000	-0.008333	-5.733334	34.500000	1023.000000	1023.000000	2046.000000
36.740002	-0.041319	-24.419365	-8.241123	-5.024005	-7.822936	-3.331301	0.000000	-10.000000	-0.008333	-5.483334	32.500000	1023.000000	1023.000000	2046.000000
36.759998	-0.041955	-24.795336	-8.082650	-5.024227	-8.188561	-3.499898	0.000000	-10.000000	-0.008333	-5.233334	30.500000	1023.000000	1023.000000	2046.000000
36.779999	-0.041966	-24.802011	-7.869076	-5.139978	-8.243901	-3.549057	0.000000	-10.000000	-0.008333	-5.483334	28.833334	1023.000000	1023.000000	2046.000000
36.799999	-0.041813	-24.711590	-7.671057	-5.273130	-8.253057	-3.514347	0.000000	-10.000000	0.000000	-6.333333	26.833334	1023.000000	1023.000000	2046.000000
36.820000	-0.043157	-25.505999	-7.890550	-5.594354	-8.345096	-3.675999	0.000000	-10.000000	0.000000	-6.733334	24.833334	1023.000000	1023.000000	2046.000000
36.840000	-0.044870	-26.518007	-8.301292	-5.419748	-8.684325	-4.112642	0.000000	-10.000000	-0.016667	-5.950000	22.500000	1023.000000	1023.000000	2046.000000
36.860001	-0.047698	-28.189709	-8.699304	-5.746893	-9.249490	-4.494022	0.000000	-10.000000	-0.016667	-4.700000	20.666666	1023.000000	1023.000000	2046.000000
36.880001	-0.048956	-28.932800	-8.614787	-6.088319	-9.542719	-4.686976	0.000000	-10.000000	-0.025000	-3.916667	19.000000	1023.000000	1023.000000	2046.000000
36.900002	-0.049002	-28.960089	-8.598890	-6.363042	-9.493511	-4.504645	0.000000	-10.000000	-0.016667	-4.183333	17.666666	1023.000000	1023.000000	2046.000000
36.919998	-0.049596	-29.311224	-8.766861	-6.740779	-9.436792	-4.366791	0.000000	-10.000000	-0.016667	-4.816667	16.166666	1023.000000	1023.000000	2046.000000
36.939999	-0.049589	-29.307287	-8.977965	-6.561591	-9.311402	-4.456330	0.000000	-10.000000	-0.008333	-5.516667	14.500000	1023.000000	1023.000000	2046.000000
36.959999	-0.050711	-29.970470	-9.352251	-6.439481	-9.462102	-4.716636	0.000000	-10.000000	-0.008333	-6.083333	12.500000	1023.000000	1023.000000	2046.000000
36.980000	-0.051141	-30.224409	-9.280475	-6.504553	-9.598086	-4.841294	0.000000	-10.000000	-0.008333	-6.466667	10.500000	1023.000000	1023.000000	2046.000000
37.000000	-0.050781	-30.011381	-8.962681	-6.534454	-9.690297	-4.823948	0.000000	-10.000000	-0.008333	-6.550000	8.500000	1023.000000	1023.000000	2046.000000
37.020000	-0.050333	-29.746738	-8.788463	-6.787410	-9.562782	-4.608084	0.000000	-10.000000	0.000000	-6.350000	6.500000	1023.000000	1023.000000	2046.000000
37.040001	-0.049382	-29.184488	-8.833598	-6.803402	-9.286679	-4.260808	0.000000	-10.000000	0.000000	-6.100000	4.500000	1023.000000	1023.000000	2046.000000
37.060001	-0.048734	-28.801996	-8.891718	-6.761794	-8.969306	-4.179179	0.000000	-10.000000	0.000000	-6.133333	2.500000	1023.000000	1023.000000	2046.000000
37.080002	-0.048347	-28.573105	-8.893898	-6.617434	-8.835524	-4.226250	0.000000	-10.000000	-0.008333	-6.383333	0.666667	1023.000000	1023.000000	2046.000000
37.099998	-0.048409	-28.609735	-9.172723	-6.483763	-8.807818	-4.145430	0.000000	-10.000000	-0.008333	-6.166667	-1.333333	1023.000000	1023.000000	2046.000000
37.119999	-0.047947	-28.336575	-8.912127	-6.230299	-9.001225	-4.192924	0.000000	-10.000000	-0.025000	-5.100000	-3.166667	1023.000000	1023.000000	2046.000000
37.139999	-0.047372	-27.996973	-8.747044	-6.237126	-8.998044	-4.014760	0.000000	-10.000000	-0.033333	-3.466667	-4.833333	1023.000000	1023.000000	2046.000000
37.160000	-0.047432	-28.032145	-8.685521	-6.505930	-8.900622	-3.940070	0.000000	-10.000000	-0.041667	-2.050000	-5.666667	1023.000000	1023.000000	2046.000000
37.180000	-0.047469	-28.054031	-8.796349	-6.549666	-8.777146	-3.930871	0.000000	-10.000000	-0.033333	-1.316667	-6.000000	1023.000000	1023.000000	2046.000000
37.200001	-0.048065	-28.406569	-9.163774	-6.557260	-8.721387	-3.964148	0.000000	-10.000000	-0.033333	-0.700000	-6.000000	1023.000000	1023.000000	2046.000000
37.220001	-0.048665	-28.760780	-9.375904	-6.648657	-8.793502	-3.942716	0.000000	-10.000000	-0.041667	-0.333333	-6.000000	1023.000000	1023.000000	2046.000000
37.240002	-0.048462	-28.641235	-9.194790	-6.604864	-8.869181	-3.972401	0.000000	-10.000000	-0.050000	0.000000	-6.000000	1023.000000	1023.000000	2046.000000
37.259998	-0.048312	-28.552309	-9.058730	-6.474919	-9.072180	-3.946481	0.000000	-10.000000	-0.050000	0.000000	-6.000000	1023.000000	1023.000000	2046.000000
37.279999	-0.048139	-28.450161	-8.970707	-6.633035	-9.020232	-3.826186	0.000000	-10.000000	-0.050000	0.800000	-6.000000	1023.000000	1023.000000	2046.000000
37.299999	-0.047317	-27.964212	-8.724639	-6.628999	-8.856526	-3.754049	0.000000	-10.000000	-0.050000	2.116667	-6.000000	1023.000000	1023.000000	2046.000000
37.320000	-0.047694	-28.187290	-9.005257	-6.697497	-8.685668	-3.798869	0.000000	-10.000000	-0.066667	4.066667	-6.000000	1023.000000	1023.000000	2046.000000
37.340000	-0.047734	-28.210608	-9.120398	-6.809545	-8.581189	-3.699476	0.000000	-10.000000	-0.083333	5.933333	-6.000000	1023.000000	1023.000000	2046.000000
37.360001	-0.046335	-27.384174	-8.865773	-6.386943	-8.503782	-3.627675	0.000000	-10.000000	-0.100000	7.933333	-6.000000	1023.000000	1023.000000	2046.000000
37.380001	-0.045124	-26.668058	-8.517421	-6.184093	-8.482006	-3.484538	0.000000	-10.000000	-0.116667	9.933333	-6.000000	1023.000000	1023.000000	2046.000000
37.400002	-0.043701	-25.827034	-8.195464	-6.078603	-8.143329	-3.409638	0.000000	-10.000000	-0.158333	11.916667	-6.000000	1023.000000	1023.000000	2046.000000
37.419998	-0.042110	-24.886967	-7.770254	-5.991897	-7.797755	-3.327059	0.000000	-10.000000	-0.208333	13.716667	-6.000000	1023.000000	1023.000000	2046.000000
37.439999	-0.041483	-24.516563	-7.768571	-5.889676	-7.510690	-3.347625	0.000000	-10.000000	-0.241667	15.550000	-0.833333	1023.000000	1023.000000	2046.000000
37.459999	-0.040639	-24.017673	-7.790387	-5.842059	-7.222641	-3.162587	0.000000	-10.000000	-0.275000	17.033333	10.000000	1023.000000	1023.000000	2046.000000
37.480000	-0.039114	-23.116655	-7.472146	-5.580451	-7.007787	-3.056270	0.000000	-10.000000	-0.308333	18.916666	22.833334	1023.000000	1023.000000	2046.000000
37.500000	-0.038506	-22.756786	-7.528296	-5.302620	-7.009079	-2.916792	0.000000	-10.000000	-0.358333	20.383333	32.666668	1023.000000	1023.000000	2046.000000
37.520000	-0.037632	-22.240501	-7.342824	-5.014483	-7.049026	-2.834168	0.000000	-10.000000	-0.400000	21.850000	39.166668	1023.000000	1023.000000	2046.000000
37.540001	-0.037323	-22.057772	-7.221633	-4.975304	-7.092067	-2.768768	0.000000	-10.000000	-0.425000	22.683334	46.000000	1023.000000	1023.000000	2046.000000
37.560001	-0.036841	-21.772799	-7.038925	-4.792809	-7.052089	-2.888976	0.000000	-10.000000	-0.433333	23.266666	53.333332	1023.000000	1023.000000	2046.000000
37.580002	-0.037161	-21.961914	-7.033464	-4.859019	-6.996234	-3.073197	0.000000	-10.000000	-0.425000	23.683334	61.000000	1023.000000	1023.000000	2046.000000
37.599998	-0.037165	-21.964575	-7.030541	-5.025558	-6.838452	-3.070022	0.000000	-10.000000	-0.425000	24.000000	69.000000	1023.000000	1023.000000	2046.000000
37.619999	-0.036116	-21.344835	-6.815920	-4.812561	-6.699973	-3.016382	0.000000	-10.000000	-0.416667	24.100000	77.000000	1023.000000	1023.000000	2046.000000
37.639999	-0.035779	-21.145185	-6.661826	-4.550105	-6.827943	-3.105312	0.000000	-10.000000	-0.400000	23.883333	85.000000	1023.000000	1023.000000	2046.000000
37.660000	-0.035787	-21.150288	-6.483282	-4.428076	-6.950188	-3.288743	0.000000	-10.000000	-0.391667	23.366667	93.000000	1023.000000	1023.000000	2046.000000
37.680000	-0.036749	-21.718512	-6.421172	-4.587370	-7.154556	-3.555413	0.000000	-10.000000	-0.383333	22.933332	101.000000	1023.000000	1023.000000	2046.000000
37.700001	-0.038489	-22.747225	-6.621876	-4.775519	-7.399182	-3.950646	0.000000	-10.000000	-0.375000	22.533333	108.666664	1023.000000	1023.000000	2046.000000
37.720001	-0.039946	-23.608126	-6.968355	-5.228823	-7.384002	-4.026946	0.000000	-10.000000	-0.291667	20.450001	120.833336	1023.000000	1023.000000	2046.000000
37.740002	-0.040644	-24.020868	-7.121661	-5.531055	-7.348053	-4.020099	0.000000	-10.000000	-0.216667	18.500000	130.333328	1023.000000	1023.000000	2046.000000
37.759998	-0.040264	-23.796164	-7.110465	-5.450233	-7.296853	-3.938612	0.000000	-10.000000	-0.150000	16.650000	137.500000	1023.000000	1023.000000	2046.000000
37.779999	-0.039683	-23.452372	-7.031940	-5.309499	-7.303606	-3.807325	0.000000	-10.000000	-0.150000	16.049999	139.500000	1023.000000	1023.000000	2046.000000
37.799999	-0.039057	-23.082451	-6.868261	-5.199829	-7.260630	-3.753731	0.000000	-10.000000	-0.158333	15.316667	143.333328	1023.000000	1023.000000	2046.000000
37.820000	-0.038637	-22.834522	-6.724640	-4.989728	-7.196705	-3.923449	0.000000	-10.000000	-0.158333	14.066667	148.833328	1023.000000	1023.000000	2046.000000
37.840000	-0.039000	-23.049112	-6.825091	-5.186612	-7.062415	-3.974995	0.000000	-10.000000	-0.141667	13.033334	153.666672	1023.000000	1023.000000	2046.000000
37.860001	-0.038957	-23.023598	-6.850010	-5.392070	-6.922755	-3.858764	0.000000	-10.000000	-0.116667	11.633333	158.000000	1023.000000	1023.000000	2046.000000
37.880001	-0.037855	-22.372017	-6.653381	-5.333677	-6.692621	-3.692338	0.000000	-10.000000	-0.091667	9.950000	162.000000	1023.000000	1023.000000	2046.000000
37.900002	-0.036044	-21.301996	-6.468334	-5.066044	-6.519988	-3.247631	0.000000	-10.000000	-0.066667	7.766667	165.833328	1023.000000	1023.000000	2046.000000
37.919998	-0.035116	-20.753809	-6.370104	-4.711386	-6.506635	-3.165683	0.000000	-10.000000	-0.050000	4.833333	169.000000	1023.000000	1023.000000	2046.000000
37.939999	-0.034729	-20.524937	-6.358149	-4.586952	-6.327731	-3.252104	0.000000	-10.000000	-0.033333	2.216667	171.000000	1023.000000	1023.000000	2046.000000
37.959999	-0.034795	-20.563713	-6.420012	-4.486926	-6.278882	-3.377892	0.000000	-10.000000	-0.041667	0.483333	171.833328	1023.000000	1023.000000	2046.000000
37.980000	-0.035326	-20.877790	-6.586519	-4.756591	-6.219882	-3.314800	0.000000	-10.000000	-0.025000	-0.866667	172.000000	1023.000000	1023.000000	2046.000000
38.000000	-0.035492	-20.975567	-6.759089	-4.855625	-6.192365	-3.168488	0.000000	-10.000000	-0.016667	-2.366667	172.000000	1023.000000	1023.000000	2046.000000
38.020000	-0.035148	-20.772219	-6.728836	-4.844619	-6.190694	-3.008069	0.000000	-10.000000	0.008333	-4.816667	172.000000	1023.000000	1023.000000	2046.000000
38.040001	-0.035007	-20.688866	-6.790084	-4.950183	-6.176169	-2.772428	0.000000	-10.000000	0.016667	-7.150000	172.000000	1023.000000	1023.000000	2046.000000
38.060001	-0.035219	-20.814690	-6.826589	-4.775384	-6.330366	-2.882352	0.000000	-10.000000	0.033333	-9.366667	172.000000	1023.000000	1023.000000	2046.000000
38.080002	-0.036453	-21.543917	-7.066141	-4.812544	-6.489202	-3.176030	0.000000	-10.000000	0.050000	-10.983334	172.000000	1023.000000	1023.000000	2046.000000
38.099998	-0.037433	-22.122684	-7.268484	-5.016275	-6.562457	-3.275469	0.000000	-10.000000	0.075000	-12.283334	172.000000	1023.000000	1023.000000	2046.000000
38.119999	-0.037463	-22.140665	-7.245743	-5.239043	-6.550490	-3.105388	0.000000	-10.000000	0.091667	-13.400000	168.500000	1023.000000	1023.000000	2046.000000
38.139999	-0.036988	-21.859907	-7.149321	-5.273637	-6.619860	-2.817089	0.000000	-10.000000	0.116667	-14.350000	160.166672	1023.000000	1023.000000	2046.000000
38.160000	-0.036646	-21.657566	-7.042226	-5.188127	-6.619591	-2.807623	0.000000	-10.000000	0.133333	-15.000000	150.166672	1023.000000	1023.000000	2046.000000
38.180000	-0.037036	-21.888269	-7.264492	-5.025099	-6.649508	-2.949171	0.000000	-10.000000	0.158333	-15.533334	142.000000	1023.000000	1023.000000	2046.000000
38.200001	-0.037807	-22.344105	-7.400240	-5.059944	-6.774593	-3.109327	0.000000	-10.000000	0.158333	-15.900000	136.833328	1023.000000	1023.000000	2046.000000
38.220001	-0.038067	-22.497778	-7.519551	-5.064565	-6.793266	-3.120397	0.000000	-10.000000	0.158333	-16.166666	131.666672	1023.000000	1023.000000	2046.000000
38.240002	-0.037518	-22.173344	-7.324543	-5.083012	-6.732900	-3.032889	0.000000	-10.000000	0.150000	-16.133333	126.166664	1023.000000	1023.000000	2046.000000
38.259998	-0.036244	-21.420330	-7.062890	-5.073718	-6.557424	-2.726299	0.000000	-10.000000	0.150000	-15.933333	120.833336	1023.000000	1023.000000	2046.000000
38.279999	-0.035279	-20.849945	-6.921883	-5.030901	-6.485887	-2.411273	0.000000	-10.000000	0.150000	-15.866667	115.500000	1023.000000	1023.000000	2046.000000
38.299999	-0.034921	-20.638351	-6.867234	-4.877881	-6.480148	-2.413090	0.000000	-10.000000	0.141667	-15.516667	110.333336	1023.000000	1023.000000	2046.000000
38.320000	-0.034952	-20.656912	-6.842237	-4.568973	-6.608146	-2.637556	0.000000	-10.000000	0.141667	-15.300000	105.166664	1023.000000	1023.000000	2046.000000
38.340000	-0.036090	-21.329084	-7.334023	-4.469247	-6.730746	-2.795068	0.000000	-10.000000	0.141667	-14.733334	100.000000	1023.000000	1023.000000	2046.000000
38.360001	-0.037166	-21.964893	-7.580361	-4.613302	-6.984251	-2.786979	0.000000	-10.000000	0.150000	-14.416667	95.000000	1023.000000	1023.000000	2046.000000
38.380001	-0.037530	-22.180153	-7.475001	-4.750797	-7.200716	-2.753638	0.000000	-10.000000	0.133333	-14.133333	90.166664	1023.000000	1023.000000	2046.000000
38.400002	-0.037974	-22.442379	-7.601348	-4.947434	-7.315544	-2.578052	0.000000	-10.000000	0.116667	-13.816667	85.500000	1023.000000	1023.000000	2046.000000
38.419998	-0.037937	-22.420618	-7.549841	-4.899275	-7.330991	-2.640511	0.000000	-10.000000	0.100000	-13.433333	80.833336	1023.000000	1023.000000	2046.000000
38.439999	-0.038410	-22.700283	-7.467982	-4.740124	-7.506788	-2.985388	0.000000	-10.000000	0.083333	-12.850000	75.000000	1023.000000	1023.000000	2046.000000
38.459999	-0.039378	-23.272673	-7.744223	-4.575835	-7.728327	-3.224287	0.000000	-10.000000	0.083333	-12.650001	69.333336	1023.000000	1023.000000	2046.000000
38.480000	-0.040228	-23.774830	-7.740159	-4.691450	-7.909770	-3.433451	0.000000	-10.000000	0.083333	-12.633333	65.333336	1023.000000	1023.000000	2046.000000
38.500000	-0.041352	-24.438831	-7.756515	-4.892044	-8.102599	-3.687674	0.000000	-10.000000	0.083333	-12.600000	62.666668	1023.000000	1023.000000	2046.000000
38.520000	-0.043114	-25.480225	-7.768357	-5.271486	-8.568042	-3.872340	0.000000	-10.000000	0.050000	-11.533334	59.833332	1023.000000	1023.000000	2046.000000
38.540001	-0.044387	-26.232885	-7.923607	-5.693712	-8.764092	-3.851474	0.000000	-10.000000	0.008333	-9.450000	56.000000	1023.000000	1023.000000	2046.000000
38.560001	-0.045423	-26.845047	-8.068912	-5.746069	-8.937394	-4.092672	0.000000	-10.000000	-0.025000	-6.666667	52.833332	1023.000000	1023.000000	2046.000000
38.580002	-0.046616	-27.549816	-8.377467	-5.726269	-9.096532	-4.349549	0.000000	-10.000000	-0.033333	-4.283333	50.666668	1023.000000	1023.000000	2046.000000
38.599998	-0.047816	-28.259487	-8.691444	-5.856264	-9.218623	-4.493156	0.000000	-10.000000	-0.050000	-1.766667	49.500000	1023.000000	1023.000000	2046.000000
38.619999	-0.048449	-28.633453	-8.747061	-6.042108	-9.313469	-4.530816	0.000000	-10.000000	-0.050000	0.416667	49.000000	1023.000000	1023.000000	2046.000000
38.639999	-0.047990	-28.362116	-8.530880	-6.315660	-9.165305	-4.350272	0.000000	-10.000000	-0.066667	2.816667	49.000000	1023.000000	1023.000000	2046.000000
38.660000	-0.047406	-28.017134	-8.257196	-6.546749	-8.952343	-4.260845	0.000000	-10.000000	-0.083333	5.066667	49.000000	1023.000000	1023.000000	2046.000000
38.680000	-0.046695	-27.596539	-8.234720	-6.262415	-8.857140	-4.242265	0.000000	-10.000000	-0.100000	7.500000	49.000000	1023.000000	1023.000000	2046.000000
38.700001	-0.046682	-27.589108	-8.418924	-6.000801	-8.805588	-4.363794	0.000000	-10.000000	-0.125000	9.733334	49.000000	1023.000000	1023.000000	2046.000000
38.720001	-0.046413	-27.429888	-8.419202	-6.020944	-8.597571	-4.392171	0.000000	-10.000000	-0.141667	11.550000	49.000000	1023.000000	1023.000000	2046.000000
38.740002	-0.045095	-26.651114	-8.230747	-5.960268	-8.320116	-4.139981	0.000000	-10.000000	-0.166667	12.616667	49.000000	1023.000000	1023.000000	2046.000000
38.759998	-0.043708	-25.831720	-7.904258	-6.080388	-8.009447	-3.837627	0.000000	-10.000000	-0.200000	13.800000	44.500000	1023.000000	1023.000000	2046.000000
38.779999	-0.042024	-24.836037	-7.585807	-5.952760	-7.710052	-3.587418	0.000000	-10.000000	-0.241667	15.233334	36.000000	1023.000000	1023.000000	2046.000000
38.799999	-0.041307	-24.412283	-7.522901	-5.734972	-7.492568	-3.661842	0.000000	-10.000000	-0.291667	17.266666	29.500000	1023.000000	1023.000000	2046.000000
38.820000	-0.041082	-24.279705	-7.624785	-5.518449	-7.416060	-3.720411	0.000000	-10.000000	-0.325000	19.033335	29.500000	1023.000000	1023.000000	2046.000000
38.840000	-0.040596	-23.991941	-7.761657	-5.346622	-7.304589	-3.579074	0.000000	-10.000000	-0.341667	20.233334	35.666668	1023.000000	1023.000000	2046.000000
38.860001	-0.039866	-23.560730	-7.654954	-5.295886	-7.122870	-3.487020	0.000000	-10.000000	-0.375000	21.000000	42.166668	1023.000000	1023.000000	2046.000000
38.880001	-0.038945	-23.016766	-7.344191	-5.571246	-6.973900	-3.127428	0.000000	-10.000000	-0.383333	21.866667	49.000000	1023.000000	1023.000000	2046.000000
38.900002	-0.038470	-22.735872	-7.159270	-5.497527	-6.859018	-3.220058	0.000000	-10.000000	-0.400000	22.416666	56.000000	1023.000000	1023.000000	2046.000000
38.919998	-0.038057	-22.491764	-7.071328	-5.394701	-6.725873	-3.299861	0.000000	-10.000000	-0.391667	22.900000	63.333332	1023.000000	1023.000000	2046.000000
38.939999	-0.037905	-22.401918	-7.233779	-5.237082	-6.580308	-3.350748	0.000000	-10.000000	-0.400000	23.000000	71.000000	1023.000000	1023.000000	2046.000000
38.959999	-0.037558	-22.196930	-7.332507	-5.072798	-6.534281	-3.257344	0.000000	-10.000000	-0.383333	23.266668	78.666664	1023.000000	1023.000000	2046.000000
38.980000	-0.036761	-21.725843	-7.160091	-5.001100	-6.372427	-3.192226	0.000000	-10.000000	-0.391667	23.400002	86.333336	1023.000000	1023.000000	2046.000000
39.000000	-0.035669	-21.080523	-6.931977	-4.952156	-6.124918	-3.071471	0.000000	-10.000000	-0.391667	23.683334	94.000000	1023.000000	1023.000000	2046.000000
39.020000	-0.034047	-20.121805	-6.469875	-4.994783	-5.882305	-2.774842	0.000000	-10.000000	-0.425000	23.966667	102.000000	1023.000000	1023.000000	2046.000000
39.040001	-0.032787	-19.377190	-6.166746	-4.921202	-5.605533	-2.683709	0.000000	-10.000000	-0.441667	24.466667	110.000000	1023.000000	1023.000000	2046.000000
39.060001	-0.031644	-18.701756	-5.930670	-4.661256	-5.368269	-2.741559	0.000000	-10.000000	-0.475000	25.066668	118.000000	1023.000000	1023.000000	2046.000000
39.080002	-0.030272	-17.890848	-5.619853	-4.482754	-5.079474	-2.708766	0.000000	-10.000000	-0.500000	25.566668	126.333336	1023.000000	1023.000000	2046.000000
39.099998	-0.028877	-17.066147	-5.439780	-4.288858	-4.704026	-2.633482	0.000000	-10.000000	-0.525000	26.283333	134.833328	1023.000000	1023.000000	2046.000000
39.119999	-0.027471	-16.235512	-5.277514	-3.949460	-4.500619	-2.507918	0.000000	-10.000000	-0.550000	26.666666	143.666672	1023.000000	1023.000000	2046.000000
39.139999	-0.025726	-15.204201	-4.876933	-3.621667	-4.238874	-2.466726	0.000000	-10.000000	-0.575000	27.450001	152.500000	1023.000000	1023.000000	2046.000000
39.160000	-0.024358	-14.395462	-4.626596	-3.578084	-3.939697	-2.251084	0.000000	-10.000000	-0.600000	28.100000	161.500000	1023.000000	1023.000000	2046.000000
39.180000	-0.022949	-13.563084	-4.412631	-3.506034	-3.717665	-1.926754	0.000000	-10.000000	-0.616667	28.950001	170.833328	1023.000000	1023.000000	2046.000000
39.200001	-0.022898	-13.532769	-4.425530	-3.421522	-3.712667	-1.973049	0.000000	-10.000000	-0.633333	29.400002	180.166672	1023.000000	1023.000000	2046.000000
39.220001	-0.022277	-13.165616	-4.321336	-3.168732	-3.661324	-2.014223	0.000000	-10.000000	-0.633333	29.850000	189.833328	1023.000000	1023.000000	2046.000000
39.240002	-0.022026	-13.017452	-4.252758	-2.948022	-3.670230	-2.146441	0.000000	-10.000000	-0.650000	30.033333	199.500000	1023.000000	1023.000000	2046.000000
39.259998	-0.021125	-12.484608	-3.980353	-2.676117	-3.624563	-2.203575	0.000000	-10.000000	-0.666667	30.333334	209.500000	1023.000000	1023.000000	2046.000000
39.279999	-0.019980	-11.808064	-3.694460	-2.456131	-3.467802	-2.189671	0.000000	-10.000000	-0.691667	30.316668	219.500000	1023.000000	1023.000000	2046.000000
39.299999	-0.019099	-11.287340	-3.403725	-2.420158	-3.343236	-2.120221	0.000000	-10.000000	-0.700000	30.533333	229.833328	1023.000000	1023.000000	2046.000000
39.320000	-0.019134	-11.307961	-3.111312	-2.564057	-3.392077	-2.240513	0.000000	-10.000000	-0.675000	30.466667	240.166672	1023.000000	1023.000000	2046.000000
39.340000	-0.020619	-12.186054	-3.397036	-2.632921	-3.686863	-2.469235	0.000000	-10.000000	-0.658333	30.350000	250.500000	1023.000000	1023.000000	2046.000000
39.360001	-0.022110	-13.066848	-3.655782	-2.729104	-3.949172	-2.732790	0.000000	-10.000000	-0.650000	30.383333	260.500000	1023.000000	1023.000000	2046.000000
39.380001	-0.023007	-13.596885	-3.699301	-2.957013	-4.013857	-2.926713	0.000000	-10.000000	-0.683333	30.666666	270.500000	1023.000000	1023.000000	2046.000000
39.400002	-0.023397	-13.827867	-3.786321	-3.019254	-3.990671	-3.031621	0.000000	-10.000000	-0.700000	31.316668	280.666656	1023.000000	1023.000000	2046.000000
39.419998	-0.023014	-13.601214	-3.632869	-2.990948	-3.867251	-3.110147	0.000000	-10.000000	-0.716667	31.650000	291.000000	1023.000000	1023.000000	2046.000000
39.439999	-0.021965	-12.981600	-3.270340	-2.795357	-3.708872	-3.207031	0.000000	-10.000000	-0.716667	32.066666	301.666656	1023.000000	1023.000000	2046.000000
39.459999	-0.021217	-12.539285	-3.098190	-2.836859	-3.525736	-3.078499	0.000000	-10.000000	-0.733333	32.300003	312.333344	1023.000000	1023.000000	2046.000000
39.480000	-0.020255	-11.970423	-2.945730	-2.846144	-3.283115	-2.895434	0.000000	-10.000000	-0.750000	32.583336	323.166656	1023.000000	1023.000000	2046.000000
39.500000	-0.018837	-11.132954	-2.680210	-2.669620	-3.103044	-2.680080	0.000000	-10.000000	-0.758333	32.733334	333.833344	1023.000000	1023.000000	2046.000000
39.520000	-0.017926	-10.594472	-2.568783	-2.403528	-2.924008	-2.698153	0.000000	-10.000000	-0.750000	32.600002	344.666656	1023.000000	1023.000000	2046.000000
39.540001	-0.017057	-10.080845	-2.484887	-2.312872	-2.758419	-2.524668	0.000000	-10.000000	-0.733333	32.183334	355.500000	1023.000000	1023.000000	2046.000000
39.560001	-0.015911	-9.403360	-2.381619	-2.125043	-2.461655	-2.435044	0.000000	-10.000000	-0.716667	31.850000	366.500000	1023.000000	1023.000000	2046.000000
39.580002	-0.014704	-8.689867	-2.225932	-1.999743	-2.200907	-2.263285	0.000000	-10.000000	-0.700000	31.550001	377.166656	1023.000000	1023.000000	2046.000000
39.599998	-0.013009	-7.688549	-1.877660	-1.811116	-1.790008	-2.209765	0.000000	-10.000000	-0.675000	31.383333	387.833344	1023.000000	1023.000000	2046.000000
39.619999	-0.011752	-6.945353	-1.579288	-1.746575	-1.462209	-2.157279	0.000000	-10.000000	-0.650000	31.150000	398.166656	1023.000000	1023.000000	2046.000000
39.639999	-0.010581	-6.253434	-1.455046	-1.482925	-1.172409	-2.143054	0.000000	-10.000000	-0.641667	30.950001	408.666656	1023.000000	1023.000000	2046.000000
39.660000	-0.009228	-5.454033	-1.216354	-1.401597	-0.887290	-1.948793	0.000000	-10.000000	-0.641667	30.883333	419.000000	1023.000000	1023.000000	2046.000000
39.680000	-0.008271	-4.888101	-1.119255	-1.343503	-0.665278	-1.760064	0.000000	-10.000000	-0.633333	30.766666	429.333344	1023.000000	1023.000000	2046.000000
39.700001	-0.007730	-4.568153	-0.966294	-1.373673	-0.557502	-1.670685	0.000000	-10.000000	-0.608333	30.366667	439.666656	1023.000000	1023.000000	2046.000000
39.720001	-0.007158	-4.230411	-0.892122	-1.478578	-0.360337	-1.499373	0.000000	-10.000000	-0.591667	29.816668	450.000000	1023.000000	1023.000000	2046.000000
39.740002	-0.006367	-3.763148	-0.680878	-1.329662	-0.264640	-1.487968	0.000000	-10.000000	-0.591667	29.250000	457.000000	1023.000000	1023.000000	2046.000000
39.759998	-0.006036	-3.567146	-0.735718	-1.258785	-0.068869	-1.503775	0.000000	-10.000000	-0.591667	29.016666	466.833344	1023.000000	1023.000000	2046.000000
39.779999	-0.005004	-2.957234	-0.430451	-1.156806	0.071951	-1.441929	0.000000	-10.000000	-0.583333	28.750000	476.500000	1023.000000	1023.000000	2046.000000
39.799999	-0.004486	-2.651091	-0.445395	-0.970938	0.181669	-1.416427	0.000000	-10.000000	-0.575000	28.416668	489.166656	1023.000000	1023.000000	2046.000000
39.820000	-0.003749	-2.215546	-0.409963	-0.862325	0.332211	-1.275470	0.000000	-10.000000	-0.583333	28.200001	498.833344	1023.000000	1023.000000	2046.000000
39.840000	-0.002336	-1.380738	-0.116893	-0.731140	0.736963	-1.269668	0.000000	-10.000000	-0.591667	28.366667	508.166656	1023.000000	1023.000000	2046.000000
39.860001	-0.000134	-0.079420	0.409713	-0.438420	1.119918	-1.170630	0.000000	-10.000000	-0.608333	28.750000	517.833313	1023.000000	1023.000000	2046.000000
39.880001	0.001886	1.114465	0.941766	-0.263621	1.541648	-1.105327	0.000000	-10.000000	-0.625000	29.250000	527.166687	1023.000000	1023.000000	2046.000000
39.900002	0.003960	2.340535	1.374526	-0.058329	1.927377	-0.903039	0.000000	-10.000000	-0.641667	29.633333	536.833313	1023.000000	1023.000000	2046.000000
39.919998	0.005404	3.193581	1.717528	0.014942	2.256685	-0.795574	0.000000	-10.000000	-0.650000	30.033335	546.500000	1023.000000	1023.000000	2046.000000
39.939999	0.007194	4.251416	2.040646	0.322150	2.506551	-0.617931	0.000000	-10.000000	-0.650000	30.183334	556.500000	1023.000000	1023.000000	2046.000000
39.959999	0.008346	4.932693	2.271047	0.718539	2.631253	-0.688148	0.000000	-10.000000	-0.633333	30.150000	566.500000	1023.000000	1023.000000	2046.000000
39.980000	0.008879	5.247565	2.125654	1.067438	2.643601	-0.589128	0.000000	-10.000000	-0.600000	29.583334	576.500000	1023.000000	1023.000000	2046.000000
40.000000	0.009007	5.323160	1.971984	1.194952	2.637381	-0.481157	0.000000	-10.000000	-0.541667	28.733334	586.500000	1023.000000	1023.000000	2046.000000
40.020000	0.009688	5.725783	2.174399	1.277649	2.661467	-0.387733	0.000000	-10.000000	-0.525000	27.550001	596.333313	1023.000000	1023.000000	2046.000000
40.040001	0.010466	6.185311	2.445069	1.397281	2.769348	-0.426386	0.000000	-10.000000	-0.483333	26.733334	605.833313	1023.000000	1023.000000	2046.000000
40.060001	0.011456	6.770540	2.799813	1.571397	2.925027	-0.525697	0.000000	-10.000000	-0.458333	26.133335	615.000000	1023.000000	1023.000000	2046.000000
40.080002	0.012321	7.281497	3.187587	1.516437	3.123828	-0.546355	0.000000	-10.000000	-0.408333	25.966667	621.000000	1023.000000	1023.000000	2046.000000
40.099998	0.011979	7.079645	3.196296	1.616648	2.955264	-0.688564	0.000000	-10.000000	-0.408333	25.450001	626.833313	1023.000000	1023.000000	2046.000000
40.119999	0.010849	6.412021	3.020432	1.633281	2.679773	-0.921465	0.000000	-10.000000	-0.366667	24.066668	635.166687	1023.000000	1023.000000	2046.000000
40.139999	0.008808	5.205624	2.668525	1.673546	2.149738	-1.286186	0.000000	-10.000000	-0.333333	22.316668	646.000000	1023.000000	1023.000000	2046.000000
40.160000	0.006869	4.059411	2.324000	1.323885	1.875959	-1.464434	0.000000	-10.000000	-0.316667	21.000000	656.333313	1023.000000	1023.000000	2046.000000
40.180000	0.005921	3.499013	2.289001	1.083506	1.779671	-1.653166	0.000000	-10.000000	-0.375000	21.550001	663.500000	1023.000000	1023.000000	2046.000000
40.200001	0.006068	3.586327	2.424005	0.983036	1.816182	-1.636896	0.000000	-10.000000	-0.425000	22.883335	670.666687	1023.000000	1023.000000	2046.000000
40.220001	0.006658	3.934704	2.641863	1.019622	1.944239	-1.671020	0.000000	-10.000000	-0.458333	24.400002	678.166687	1023.000000	1023.000000	2046.000000
40.240002	0.007480	4.420636	2.812697	0.996619	2.152295	-1.540975	0.000000	-10.000000	-0.483333	25.416668	686.000000	1023.000000	1023.000000	2046.000000
40.259998	0.008336	4.926392	2.983164	1.096231	2.329268	-1.482272	0.000000	-10.000000	-0.508333	26.016666	691.333313	1023.000000	1023.000000	2046.000000
40.279999	0.009286	5.487818	3.034975	1.472322	2.470621	-1.490100	0.000000	-10.000000	-0.516667	26.400000	696.833313	1023.000000	1023.000000	2046.000000
40.299999	0.009435	5.576323	3.091899	1.645188	2.462846	-1.623609	0.000000	-10.000000	-0.491667	26.200001	705.666687	1023.000000	1023.000000	2046.000000
40.320000	0.010122	5.981838	3.254518	1.724077	2.562925	-1.559682	0.000000	-10.000000	-0.466667	25.833334	717.333313	1023.000000	1023.000000	2046.000000
40.340000	0.010693	6.319519	3.403185	1.712683	2.749534	-1.545883	0.000000	-10.000000	-0.450000	25.350000	729.000000	1023.000000	1023.000000	2046.000000
40.360001	0.011865	7.012497	3.645689	1.711240	3.061376	-1.405808	0.000000	-10.000000	-0.450000	25.116667	734.666687	1023.000000	1023.000000	2046.000000
40.380001	0.013290	7.854667	3.894203	1.777602	3.415324	-1.232462	0.000000	-10.000000	-0.416667	24.300001	743.000000	1023.000000	1023.000000	2046.000000
40.400002	0.015006	8.868382	4.170081	1.890731	3.687138	-0.879568	0.000000	-10.000000	-0.383333	23.550001	748.500000	1023.000000	1023.000000	2046.000000
40.419998	0.016158	9.549559	4.358563	1.844293	4.066414	-0.719712	0.000000	-10.000000	-0.366667	22.533335	756.666687	1023.000000	1023.000000	2046.000000
40.439999	0.016983	10.037219	4.349861	1.984777	4.320213	-0.617632	0.000000	-10.000000	-0.366667	22.066668	764.333313	1023.000000	1023.000000	2046.000000
40.459999	0.016938	10.010626	4.226065	2.190535	4.351867	-0.757841	0.000000	-10.000000	-0.375000	21.700001	774.333313	1023.000000	1023.000000	2046.000000
40.480000	0.016499	9.750780	4.138847	2.125030	4.334248	-0.847345	0.000000	-10.000000	-0.366667	21.600000	781.666687	1023.000000	1023.000000	2046.000000
40.500000	0.016281	9.622046	4.237883	1.963944	4.288227	-0.868008	0.000000	-10.000000	-0.383333	21.700001	786.333313	1023.000000	1023.000000	2046.000000
40.520000	0.016384	9.683230	4.264744	1.906852	4.392825	-0.881190	0.000000	-10.000000	-0.391667	22.183334	793.666687	1023.000000	1023.000000	2046.000000
40.540001	0.017331	10.242430	4.462983	1.843483	4.637947	-0.701983	0.000000	-10.000000	-0.416667	22.716667	803.333313	1023.000000	1023.000000	2046.000000
40.560001	0.018568	10.973422	4.790184	1.695599	4.903342	-0.415703	0.000000	-10.000000	-0.433333	23.066668	813.333313	1023.000000	1023.000000	2046.000000
40.580002	0.019905	11.764084	4.982147	1.732613	5.275976	-0.226652	0.000000	-10.000000	-0.433333	23.233334	821.000000	1023.000000	1023.000000	2046.000000
40.599998	0.020747	12.261584	5.106963	2.042269	5.420995	-0.308643	0.000000	-10.000000	-0.416667	23.350000	826.333313	1023.000000	1023.000000	2046.000000
40.619999	0.021652	12.796061	5.301232	2.459379	5.537931	-0.502481	0.000000	-10.000000	-0.400000	23.533333	831.666687	1023.000000	1023.000000	2046.000000
40.639999	0.022097	13.059476	5.414611	2.562338	5.596522	-0.513995	0.000000	-10.000000	-0.400000	23.516666	839.333313	1023.000000	1023.000000	2046.000000
40.660000	0.023890	14.119203	5.843639	2.840821	5.826499	-0.391757	0.000000	-10.000000	-0.400000	23.533335	849.666687	1023.000000	1023.000000	2046.000000
40.680000	0.025949	15.335818	6.252418	2.789975	6.308015	-0.014590	0.000000	-10.000000	-0.400000	23.666668	857.333313	1023.000000	1023.000000	2046.000000
40.700001	0.027414	16.201708	6.288413	2.865865	6.724864	0.322565	0.000000	-10.000000	-0.383333	23.566668	862.666687	1023.000000	1023.000000	2046.000000
40.720001	0.028861	17.057056	6.521625	3.111465	7.102101	0.321865	0.000000	-10.000000	-0.358333	23.233334	868.000000	1023.000000	1023.000000	2046.000000
40.740002	0.029338	17.338690	6.551835	3.454170	7.144199	0.188486	0.000000	-10.000000	-0.316667	22.366667	875.833313	1023.000000	1023.000000	2046.000000
40.759998	0.029289	17.309597	6.513567	3.700663	6.949411	0.145954	0.000000	-10.000000	-0.250000	20.216667	885.666687	1023.000000	1023.000000	2046.000000
40.779999	0.029126	17.213331	6.548041	3.707537	6.832375	0.125378	0.000000	-10.000000	-0.191667	18.266666	892.833313	1023.000000	1023.000000	2046.000000
40.799999	0.029318	17.326921	6.608743	3.786302	6.767338	0.164539	0.000000	-10.000000	-0.108333	14.300000	901.333313	1023.000000	1023.000000	2046.000000
40.820000	0.029652	17.524591	6.817654	3.920109	6.633921	0.152907	0.000000	-10.000000	-0.066667	11.750000	905.166687	1023.000000	1023.000000	2046.000000
40.840000	0.029676	17.538527	6.787142	3.757765	6.698885	0.294734	0.000000	-10.000000	-0.016667	7.650000	910.166687	1023.000000	1023.000000	2046.000000
40.860001	0.029124	17.212379	6.676303	3.581690	6.620636	0.333751	0.000000	-10.000000	-0.008333	3.583333	912.000000	1023.000000	1023.000000	2046.000000
40.880001	0.027494	16.248976	6.357735	3.337705	6.407670	0.145867	0.000000	-10.000000	0.000000	-0.866667	914.000000	1023.000000	1023.000000	2046.000000
40.900002	0.025194	14.889884	5.970912	3.167078	5.978822	-0.226929	0.000000	-10.000000	0.025000	-6.200000	914.833313	1023.000000	1023.000000	2046.000000
40.919998	0.022578	13.343672	5.571361	2.945624	5.489305	-0.662619	0.000000	-10.000000	0.050000	-9.016666	915.000000	1023.000000	1023.000000	2046.000000
40.939999	0.020487	12.108105	5.174977	2.828305	5.143727	-1.038905	0.000000	-10.000000	0.066667	-11.766666	915.000000	1023.000000	1023.000000	2046.000000
40.959999	0.018797	11.109059	5.051490	2.587260	4.696312	-1.226003	0.000000	-10.000000	0.058333	-11.866667	915.000000	1023.000000	1023.000000	2046.000000
40.980000	0.018227	10.771945	5.115995	2.593719	4.383460	-1.321229	0.000000	-10.000000	0.050000	-11.683333	915.000000	1023.000000	1023.000000	2046.000000
41.000000	0.018001	10.638297	5.163466	2.555863	4.208407	-1.289440	0.000000	-10.000000	0.050000	-11.016667	911.500000	1023.000000	1023.000000	2046.000000
41.020000	0.018321	10.827888	5.242428	2.406449	4.297627	-1.118617	0.000000	-10.000000	0.058333	-10.683333	903.500000	1023.000000	1023.000000	2046.000000
41.040001	0.017909	10.584485	5.082578	2.120448	4.397599	-1.016139	0.000000	-10.000000	0.066667	-11.116667	894.500000	1023.000000	1023.000000	2046.000000
41.060001	0.017793	10.515806	5.046657	2.100933	4.387210	-1.018993	0.000000	-10.000000	0.083333	-12.350000	887.500000	1023.000000	1023.000000	2046.000000
41.080002	0.017300	10.224566	4.723477	2.136255	4.474726	-1.109894	0.000000	-10.000000	0.125000	-13.983334	883.500000	1023.000000	1023.000000	2046.000000
41.099998	0.017123	10.119532	4.637073	2.185932	4.456268	-1.159742	0.000000	-10.000000	0.166667	-15.533334	878.666687	1023.000000	1023.000000	2046.000000
41.119999	0.016651	9.840662	4.456614	2.149326	4.393706	-1.158985	0.000000	-10.000000	0.200000	-16.783333	873.500000	1023.000000	1023.000000	2046.000000
41.139999	0.016439	9.715163	4.468829	2.109792	4.285718	-1.149176	0.000000	-10.000000	0.216667	-17.866667	868.000000	1023.000000	1023.000000	2046.000000
41.160000	0.016807	9.932825	4.626646	2.224056	4.209583	-1.127460	0.000000	-10.000000	0.233333	-18.833334	862.000000	1023.000000	1023.000000	2046.000000
41.180000	0.017091	10.100874	4.685742	2.126458	4.283141	-0.994467	0.000000	-10.000000	0.266667	-19.566668	855.833313	1023.000000	1023.000000	2046.000000
41.200001	0.017099	10.105628	4.640554	1.963507	4.360442	-0.858876	0.000000	-10.000000	0.275000	-20.083334	849.166687	1023.000000	1023.000000	2046.000000
41.220001	0.016568	9.791571	4.354579	1.705206	4.452638	-0.720852	0.000000	-10.000000	0.300000	-20.283335	842.500000	1023.000000	1023.000000	2046.000000
41.240002	0.015596	9.217251	3.947998	1.597195	4.455457	-0.783399	0.000000	-10.000000	0.316667	-20.350000	835.666687	1023.000000	1023.000000	2046.000000
41.259998	0.014175	8.377278	3.517808	1.274384	4.383889	-0.798802	0.000000	-10.000000	0.325000	-20.650000	828.833313	1023.000000	1023.000000	2046.000000
41.279999	0.013222	7.814071	3.273781	1.069907	4.260327	-0.789944	0.000000	-10.000000	0.316667	-20.950001	822.000000	1023.000000	1023.000000	2046.000000
41.299999	0.012366	7.308204	3.159402	0.957459	4.078227	-0.886884	0.000000	-10.000000	0.316667	-21.283333	815.000000	1023.000000	1023.000000	2046.000000
41.320000	0.012026	7.107187	3.244494	0.973713	3.839511	-0.950530	0.000000	-10.000000	0.333333	-21.500000	808.000000	1023.000000	1023.000000	2046.000000
41.340000	0.011957	7.066629	3.321497	0.831412	3.754179	-0.840459	0.000000	-10.000000	0.350000	-21.900000	800.833313	1023.000000	1023.000000	2046.000000
41.360001	0.011514	6.804819	3.231974	0.703610	3.688573	-0.819337	0.000000	-10.000000	0.358333	-22.450001	793.500000	1023.000000	1023.000000	2046.000000
41.380001	0.011245	6.645970	2.964906	0.660778	3.899774	-0.879488	0.000000	-10.000000	0.366667	-22.800001	785.833313	1023.000000	1023.000000	2046.000000
41.400002	0.010922	6.455065	2.700430	0.548915	3.946825	-0.741105	0.000000	-10.000000	0.383333	-23.266666	778.333313	1023.000000	1023.000000	2046.000000
41.419998	0.011592	6.851020	2.881666	0.698904	3.931576	-0.661125	0.000000	-10.000000	0.391667	-23.600000	770.666687	1023.000000	1023.000000	2046.000000
41.439999	0.012979	7.670474	3.245369	1.091093	3.940547	-0.606535	0.000000	-10.000000	0.383333	-23.766666	763.000000	1023.000000	1023.000000	2046.000000
41.459999	0.013534	7.998390	3.343587	1.176048	3.984027	-0.505272	0.000000	-10.000000	0.366667	-23.416668	755.000000	1023.000000	1023.000000	2046.000000
41.480000	0.013528	7.994929	3.292076	1.132238	4.049252	-0.478636	0.000000	-10.000000	0.341667	-23.033335	747.000000	1023.000000	1023.000000	2046.000000
41.500000	0.012934	7.643989	2.999882	1.058744	4.041198	-0.455835	0.000000	-10.000000	0.341667	-22.283335	739.166687	1023.000000	1023.000000	2046.000000
41.520000	0.012227	7.226186	2.638450	0.937749	3.903577	-0.253590	0.000000	-10.000000	0.341667	-21.766666	731.666687	1023.000000	1023.000000	2046.000000
41.540001	0.011352	6.708758	2.410712	0.951506	3.645339	-0.298800	0.000000	-10.000000	0.350000	-21.400000	724.500000	1023.000000	1023.000000	2046.000000
41.560001	0.010867	6.422503	2.410758	1.079180	3.358072	-0.425507	0.000000	-10.000000	0.350000	-21.683332	717.333313	1023.000000	1023.000000	2046.000000
41.580002	0.010241	6.052655	2.409563	0.973995	3.100372	-0.431275	0.000000	-10.000000	0.366667	-22.066666	710.166687	1023.000000	1023.000000	2046.000000
41.599998	0.009562	5.651020	2.372339	0.983418	2.955014	-0.659751	0.000000	-10.000000	0.375000	-22.549999	702.666687	1023.000000	1023.000000	2046.000000
41.619999	0.008669	5.123470	2.251590	0.849102	2.824604	-0.801827	0.000000	-10.000000	0.391667	-23.033333	695.166687	1023.000000	1023.000000	2046.000000
41.639999	0.006886	4.069691	1.828941	0.472830	2.701611	-0.933691	0.000000	-10.000000	0.425000	-24.016666	687.500000	1023.000000	1023.000000	2046.000000
41.660000	0.004744	2.803759	1.492558	0.188224	2.317655	-1.194678	0.000000	-10.000000	0.483333	-25.200001	679.500000	1023.000000	1023.000000	2046.000000
41.680000	0.002301	1.359778	1.047462	-0.047990	1.824005	-1.463699	0.000000	-10.000000	0.533333	-26.766666	671.166687	1023.000000	1023.000000	2046.000000
41.700001	0.000402	0.237823	0.815148	-0.233751	1.274218	-1.617791	0.000000	-10.000000	0.558333	-27.683334	662.166687	1023.000000	1023.000000	2046.000000
41.720001	-0.001096	-0.647710	0.623762	-0.505511	0.958609	-1.724570	0.000000	-10.000000	0.575000	-28.250000	653.000000	1023.000000	1023.000000	2046.000000
41.740002	-0.002441	-1.442353	0.439294	-0.637366	0.657284	-1.901566	0.000000	-10.000000	0.600000	-28.166668	643.500000	1023.000000	1023.000000	2046.000000
41.759998	-0.003721	-2.199285	0.276661	-0.734258	0.438223	-2.179911	0.000000	-10.000000	0.608333	-28.366667	634.000000	1023.000000	1023.000000	2046.000000
41.779999	-0.005217	-3.083386	0.031673	-1.073652	0.289228	-2.330635	0.000000	-10.000000	0.625000	-28.766668	624.666687	1023.000000	1023.000000	2046.000000
41.799999	-0.006644	-3.926630	-0.358596	-1.407398	0.147196	-2.307832	0.000000	-10.000000	0.633333	-29.233334	615.166687	1023.000000	1023.000000	2046.000000
41.820000	-0.007025	-4.151672	-0.426924	-1.479725	0.011989	-2.257012	0.000000	-10.000000	0.675000	-29.883333	605.500000	1023.000000	1023.000000	2046.000000
41.840000	-0.006948	-4.106314	-0.475956	-1.382884	-0.047941	-2.199532	0.000000	-10.000000	0.716667	-30.733334	595.500000	1023.000000	1023.000000	2046.000000
41.860001	-0.007123	-4.209648	-0.596683	-1.413931	-0.167642	-2.031392	0.000000	-10.000000	0.766667	-31.716667	585.166687	1023.000000	1023.000000	2046.000000
41.880001	-0.006745	-3.986070	-0.389274	-1.434166	-0.159632	-2.002998	0.000000	-10.000000	0.800000	-32.516666	574.500000	1023.000000	1023.000000	2046.000000
41.900002	-0.007167	-4.235553	-0.544674	-1.260891	-0.270468	-2.159521	0.000000	-10.000000	0.816667	-32.866669	563.500000	1023.000000	1023.000000	2046.000000
41.919998	-0.007772	-4.592970	-0.776259	-1.221724	-0.366689	-2.228298	0.000000	-10.000000	0.833333	-33.233334	552.500000	1023.000000	1023.000000	2046.000000
41.939999	-0.008583	-5.072683	-1.028709	-1.498120	-0.429865	-2.115989	0.000000	-10.000000	0.858333	-33.700001	541.500000	1023.000000	1023.000000	2046.000000
41.959999	-0.008530	-5.041283	-1.115641	-1.551034	-0.439620	-1.934987	0.000000	-10.000000	0.858333	-33.783333	530.333313	1023.000000	1023.000000	2046.000000
41.980000	-0.008111	-4.793663	-1.199168	-1.504976	-0.487315	-1.602203	0.000000	-10.000000	0.833333	-33.566669	519.166687	1023.000000	1023.000000	2046.000000
42.000000	-0.008929	-5.276865	-1.503825	-1.338471	-0.701351	-1.733218	0.000000	-10.000000	0.791667	-32.816669	508.000000	1023.000000	1023.000000	2046.000000
42.020000	-0.010600	-6.264316	-1.795072	-1.398670	-1.068811	-2.001762	0.000000	-10.000000	0.783333	-32.483334	497.000000	1023.000000	1023.000000	2046.000000
42.040001	-0.012291	-7.263935	-2.086994	-1.837399	-1.277784	-2.061759	0.000000	-10.000000	0.783333	-32.316669	486.166656	1023.000000	1023.000000	2046.000000
42.060001	-0.012976	-7.668564	-2.254363	-2.098355	-1.443563	-1.872283	0.000000	-10.000000	0.775000	-32.216667	475.333344	1023.000000	1023.000000	2046.000000
42.080002	-0.013097	-7.740191	-2.333711	-2.193226	-1.469675	-1.743579	0.000000	-10.000000	0.766667	-32.283333	464.500000	1023.000000	1023.000000	2046.000000
42.099998	-0.013412	-7.926497	-2.556186	-2.166535	-1.634650	-1.569126	0.000000	-10.000000	0.775000	-32.233334	453.666656	1023.000000	1023.000000	2046.000000
42.119999	-0.014234	-8.412395	-2.781491	-1.974741	-1.883855	-1.772309	0.000000	-10.000000	0.783333	-32.433334	442.833344	1023.000000	1023.000000	2046.000000
42.139999	-0.015445	-9.128070	-3.000956	-2.060002	-2.145486	-1.921626	0.000000	-10.000000	0.791667	-32.333332	432.166656	1023.000000	1023.000000	2046.000000
42.160000	-0.016160	-9.550674	-3.162555	-2.127427	-2.315979	-1.944713	0.000000	-10.000000	0.783333	-32.533333	421.333344	1023.000000	1023.000000	2046.000000
42.180000	-0.016318	-9.643827	-3.202731	-2.288084	-2.352314	-1.800699	0.000000	-10.000000	0.791667	-32.549999	410.500000	1023.000000	1023.000000	2046.000000
42.200001	-0.015796	-9.335702	-3.113361	-2.341390	-2.311133	-1.569818	0.000000	-10.000000	0.783333	-32.566666	399.500000	1023.000000	1023.000000	2046.000000
42.220001	-0.015132	-8.942751	-3.004982	-2.322333	-2.268787	-1.346649	0.000000	-10.000000	0.775000	-32.316666	388.666656	1023.000000	1023.000000	2046.000000
42.240002	-0.014671	-8.670525	-3.056154	-1.852701	-2.354797	-1.406873	0.000000	-10.000000	0.758333	-32.133335	378.000000	1023.000000	1023.000000	2046.000000
42.259998	-0.015178	-8.969966	-3.231193	-1.751725	-2.343602	-1.643446	0.000000	-10.000000	0.741667	-32.049999	367.333344	1023.000000	1023.000000	2046.000000
42.279999	-0.016128	-9.531630	-3.364011	-1.974883	-2.585621	-1.607116	0.000000	-10.000000	0.741667	-31.666668	356.666656	1023.000000	1023.000000	2046.000000
42.299999	-0.016036	-9.477204	-3.426672	-1.910941	-2.738521	-1.401071	0.000000	-10.000000	0.741667	-31.133333	346.000000	1023.000000	1023.000000	2046.000000
42.320000	-0.016236	-9.595491	-3.565830	-2.109390	-2.852054	-1.068218	0.000000	-10.000000	0.733333	-30.549999	335.666656	1023.000000	1023.000000	2046.000000
42.340000	-0.016758	-9.904243	-3.755889	-1.985932	-3.049507	-1.112915	0.000000	-10.000000	0.716667	-30.533333	325.500000	1023.000000	1023.000000	2046.000000
42.360001	-0.018717	-11.061758	-4.176948	-1.976221	-3.382194	-1.526396	0.000000	-10.000000	0.683333	-30.216667	315.333344	1023.000000	1023.000000	2046.000000
42.380001	-0.020519	-12.126928	-4.575175	-2.066663	-3.713467	-1.771623	0.000000	-10.000000	0.666667	-30.066668	305.333344	1023.000000	1023.000000	2046.000000
42.400002	-0.021569	-12.747163	-4.602641	-2.221127	-4.020559	-1.902836	0.000000	-10.000000	0.650000	-29.666666	295.333344	1023.000000	1023.000000	2046.000000
42.419998	-0.022531	-13.315701	-4.644217	-2.359705	-4.300472	-2.011307	0.000000	-10.000000	0.650000	-29.750000	285.500000	1023.000000	1023.000000	2046.000000
42.439999	-0.022394	-13.234674	-4.431738	-2.372143	-4.411067	-2.019727	0.000000	-10.000000	0.650000	-29.883333	275.500000	1023.000000	1023.000000	2046.000000
42.459999	-0.023466	-13.868409	-4.458242	-2.563169	-4.719422	-2.127575	0.000000	-10.000000	0.633333	-29.800001	262.166656	1023.000000	1023.000000	2046.000000
42.480000	-0.025171	-14.876152	-4.639464	-2.845862	-5.013179	-2.377647	0.000000	-10.000000	0.616667	-29.700001	252.166672	1023.000000	1023.000000	2046.000000
42.500000	-0.027524	-16.266874	-5.110698	-2.923396	-5.435646	-2.797135	0.000000	-10.000000	0.600000	-28.850000	242.166672	1023.000000	1023.000000	2046.000000
42.520000	-0.029899	-17.670311	-5.597491	-3.162575	-5.782249	-3.127995	0.000000	-10.000000	0.583333	-28.366667	235.666672	1023.000000	1023.000000	2046.000000
42.540001	-0.032091	-18.965553	-6.069615	-3.434963	-6.157900	-3.303074	0.000000	-10.000000	0.550000	-27.700001	226.000000	1023.000000	1023.000000	2046.000000
42.560001	-0.033549	-19.827419	-6.250436	-3.767839	-6.430386	-3.378757	0.000000	-10.000000	0.525000	-27.500000	216.666672	1023.000000	1023.000000	2046.000000
42.580002	-0.034266	-20.251129	-6.268520	-3.910781	-6.566644	-3.505184	0.000000	-10.000000	0.508333	-27.216667	207.500000	1023.000000	1023.000000	2046.000000
42.599998	-0.034959	-20.660940	-6.324285	-4.176987	-6.669932	-3.489738	0.000000	-10.000000	0.508333	-27.033333	198.500000	1023.000000	1023.000000	2046.000000
42.619999	-0.035183	-20.793222	-6.358881	-4.447210	-6.671464	-3.315665	0.000000	-10.000000	0.500000	-26.866667	189.500000	1023.000000	1023.000000	2046.000000
42.639999	-0.035312	-20.869328	-6.281591	-4.639579	-6.627305	-3.320852	0.000000	-10.000000	0.491667	-26.583334	180.500000	1023.000000	1023.000000	2046.000000
42.660000	-0.035287	-20.854855	-6.333075	-4.641007	-6.642681	-3.238091	0.000000	-10.000000	0.483333	-26.266666	171.666672	1023.000000	1023.000000	2046.000000
42.680000	-0.035526	-20.995859	-6.374887	-4.580710	-6.637197	-3.403065	0.000000	-10.000000	0.475000	-25.916666	162.833328	1023.000000	1023.000000	2046.000000
42.700001	-0.035468	-20.961575	-6.728776	-4.284514	-6.537605	-3.410680	0.000000	-10.000000	0.483333	-25.833334	154.166672	1023.000000	1023.000000	2046.000000
42.720001	-0.036081	-21.323879	-7.063084	-4.281878	-6.637174	-3.341743	0.000000	-10.000000	0.491667	-25.950001	145.500000	1023.000000	1023.000000	2046.000000
42.740002	-0.035872	-21.200516	-6.893589	-4.375073	-6.671259	-3.260594	0.000000	-10.000000	0.491667	-25.900000	136.833328	1023.000000	1023.000000	2046.000000
42.759998	-0.035892	-21.212069	-6.950934	-4.406431	-6.688948	-3.165756	0.000000	-10.000000	0.483333	-25.666668	128.333328	1023.000000	1023.000000	2046.000000
42.779999	-0.035836	-21.178913	-6.850551	-4.726444	-6.650968	-2.950952	0.000000	-10.000000	0.466667	-25.000000	119.666664	1023.000000	1023.000000	2046.000000
42.799999	-0.035829	-21.174740	-6.780748	-4.642525	-6.660623	-3.090844	0.000000	-10.000000	0.441667	-24.483334	111.333336	1023.000000	1023.000000	2046.000000
42.820000	-0.037257	-22.019043	-7.268405	-4.701821	-6.787481	-3.261334	0.000000	-10.000000	0.416667	-24.066668	103.000000	1023.000000	1023.000000	2046.000000
42.840000	-0.038399	-22.693964	-7.659296	-4.736334	-7.019863	-3.278471	0.000000	-10.000000	0.416667	-23.833334	95.000000	1023.000000	1023.000000	2046.000000
42.860001	-0.038989	-23.042776	-7.799146	-4.728559	-7.167894	-3.347177	0.000000	-10.000000	0.416667	-23.550001	87.000000	1023.000000	1023.000000	2046.000000
42.880001	-0.039296	-23.224174	-7.796235	-4.974921	-7.200606	-3.252413	0.000000	-10.000000	0.400000	-22.966667	79.166664	1023.000000	1023.000000	2046.000000
42.900002	-0.039810	-23.527521	-7.754655	-5.425217	-7.319694	-3.027955	0.000000	-10.000000	0.366667	-22.333334	71.500000	1023.000000	1023.000000	2046.000000
42.919998	-0.040165	-23.737244	-7.761759	-5.510185	-7.388414	-3.076885	0.000000	-10.000000	0.341667	-21.766666	64.166664	1023.000000	1023.000000	2046.000000
42.939999	-0.040650	-24.024004	-7.786977	-5.636167	-7.440542	-3.160319	0.000000	-10.000000	0.333333	-21.383333	57.000000	1023.000000	1023.000000	2046.000000
42.959999	-0.040829	-24.129976	-7.827381	-5.568665	-7.395040	-3.338891	0.000000	-10.000000	0.316667	-20.933334	49.833332	1023.000000	1023.000000	2046.000000
42.980000	-0.041210	-24.354977	-8.019633	-5.527701	-7.468956	-3.338687	0.000000	-10.000000	0.308333	-20.516666	42.833332	1023.000000	1023.000000	2046.000000
43.000000	-0.041205	-24.352133	-8.134146	-5.423428	-7.450468	-3.344092	0.000000	-10.000000	0.291667	-19.916668	36.000000	1023.000000	1023.000000	2046.000000
43.020000	-0.040609	-23.999802	-8.068501	-5.279116	-7.359110	-3.293075	0.000000	-10.000000	0.258333	-19.483334	29.333334	1023.000000	1023.000000	2046.000000
43.040001	-0.039934	-23.601244	-7.956065	-5.205039	-7.265771	-3.174370	0.000000	-10.000000	0.233333	-18.733334	22.833334	1023.000000	1023.000000	2046.000000
43.060001	-0.038908	-22.994375	-7.708312	-5.179156	-7.143588	-2.963320	0.000000	-10.000000	0.208333	-17.866667	16.500000	1023.000000	1023.000000	2046.000000
43.080002	-0.038341	-22.659824	-7.547605	-5.225127	-7.045566	-2.841527	0.000000	-10.000000	0.200000	-17.016666	10.500000	1023.000000	1023.000000	2046.000000
43.099998	-0.038509	-22.758797	-7.398423	-5.271482	-7.207535	-2.881355	0.000000	-10.000000	0.175000	-16.016666	5.000000	1023.000000	1023.000000	2046.000000
43.119999	-0.038790	-22.924601	-7.594704	-5.173820	-7.226062	-2.930014	0.000000	-10.000000	0.158333	-15.083334	0.000000	1023.000000	1023.000000	2046.000000
43.139999	-0.039837	-23.543850	-7.936675	-5.203856	-7.342839	-3.060480	0.000000	-10.000000	0.150000	-14.183333	-4.500000	1023.000000	1023.000000	2046.000000
43.160000	-0.040782	-24.101894	-8.208270	-5.187721	-7.522058	-3.183846	0.000000	-10.000000	0.133333	-13.500000	-9.166667	1023.000000	1023.000000	2046.000000
43.180000	-0.041699	-24.644073	-8.352997	-5.149721	-7.815464	-3.325892	0.000000	-10.000000	0.108333	-12.850000	-13.666667	1023.000000	1023.000000	2046.000000
43.200001	-0.042036	-24.843557	-8.285759	-5.263774	-7.823243	-3.470780	0.000000	-10.000000	0.075000	-11.916667	-18.000000	1023.000000	1023.000000	2046.000000
43.220001	-0.042025	-24.836679	-8.187746	-5.274318	-7.902954	-3.471662	0.000000	-10.000000	0.058333	-11.150000	-22.000000	1023.000000	1023.000000	2046.000000
43.240002	-0.041808	-24.708309	-7.861527	-5.452531	-7.936562	-3.457690	0.000000	-10.000000	0.058333	-10.700000	-25.666666	1023.000000	1023.000000	2046.000000
43.259998	-0.042484	-25.107910	-7.908796	-5.404616	-8.183527	-3.610972	0.000000	-10.000000	0.058333	-10.700000	-29.333334	1023.000000	1023.000000	2046.000000
43.279999	-0.044020	-26.015789	-7.954428	-5.558409	-8.501386	-4.001565	0.000000	-10.000000	0.058333	-10.450000	-32.833332	1023.000000	1023.000000	2046.000000
43.299999	-0.045918	-27.137545	-8.281062	-5.814656	-8.755080	-4.286747	0.000000	-10.000000	0.041667	-9.350000	-36.333332	1023.000000	1023.000000	2046.000000
43.320000	-0.047576	-28.117365	-8.574594	-6.023172	-8.997078	-4.522521	0.000000	-10.000000	0.041667	-7.783333	-39.500000	1023.000000	1023.000000	2046.000000
43.340000	-0.049272	-29.119669	-8.868895	-6.405407	-9.198251	-4.647115	0.000000	-10.000000	0.025000	-6.600000	-42.166668	1023.000000	1023.000000	2046.000000
43.360001	-0.050004	-29.552231	-8.887655	-6.549873	-9.274756	-4.839946	0.000000	-10.000000	0.025000	-6.350000	-44.500000	1023.000000	1023.000000	2046.000000
43.380001	-0.050543	-29.870855	-9.098732	-6.680727	-9.339750	-4.751646	0.000000	-10.000000	0.016667	-6.500000	-46.500000	1023.000000	1023.000000	2046.000000
43.400002	-0.050478	-29.832396	-9.044508	-6.799533	-9.316200	-4.672155	0.000000	-10.000000	0.025000	-6.733334	-48.500000	1023.000000	1023.000000	2046.000000
43.419998	-0.050540	-29.868965	-9.098251	-6.756349	-9.368908	-4.645456	0.000000	-10.000000	0.016667	-6.850000	-50.833332	1023.000000	1023.000000	2046.000000
43.439999	-0.050444	-29.812683	-9.136169	-6.724696	-9.326878	-4.624940	0.000000	-10.000000	0.008333	-6.850000	-53.166668	1023.000000	1023.000000	2046.000000
43.459999	-0.050825	-30.037794	-9.193062	-6.883856	-9.264163	-4.696712	0.000000	-10.000000	0.000000	-6.733334	-55.500000	1023.000000	1023.000000	2046.000000
43.480000	-0.050607	-29.908529	-9.125458	-6.874658	-9.128755	-4.779658	0.000000	-10.000000	0.016667	-6.566667	-57.666668	1023.000000	1023.000000	2046.000000
43.500000	-0.049811	-29.438036	-9.022219	-6.753983	-8.969213	-4.692621	0.000000	-10.000000	0.025000	-6.566667	-60.000000	1023.000000	1023.000000	2046.000000
43.520000	-0.048846	-28.868032	-8.900920	-6.711396	-8.841712	-4.414004	0.000000	-10.000000	0.033333	-6.800000	-62.333332	1023.000000	1023.000000	2046.000000
43.540001	-0.048283	-28.535238	-8.856779	-6.702595	-8.752106	-4.223758	0.000000	-10.000000	0.025000	-7.166667	-64.500000	1023.000000	1023.000000	2046.000000
43.560001	-0.047985	-28.359041	-9.022076	-6.449804	-8.669327	-4.217834	0.000000	-10.000000	0.025000	-7.133333	-66.833336	1023.000000	1023.000000	2046.000000
43.580002	-0.048319	-28.556692	-9.113612	-6.536608	-8.736914	-4.169559	0.000000	-10.000000	0.016667	-6.550000	-69.166664	1023.000000	1023.000000	2046.000000
43.599998	-0.048435	-28.625071	-9.135675	-6.497945	-8.742513	-4.248936	0.000000	-10.000000	0.008333	-5.766667	-71.500000	1023.000000	1023.000000	2046.000000
43.619999	-0.048114	-28.435513	-9.057034	-6.409351	-8.611069	-4.358057	0.000000	-10.000000	0.000000	-5.183333	-73.500000	1023.000000	1023.000000	2046.000000
43.639999	-0.048071	-28.409838	-9.037001	-6.682657	-8.626748	-4.063431	0.000000	-10.000000	0.008333	-5.050000	-75.166664	1023.000000	1023.000000	2046.000000
43.660000	-0.048170	-28.468506	-9.026496	-6.601208	-8.724260	-4.116542	0.000000	-10.000000	0.008333	-4.983333	-76.833336	1023.000000	1023.000000	2046.000000
43.680000	-0.048934	-28.919872	-9.329974	-6.669115	-8.849635	-4.071148	0.000000	-10.000000	0.016667	-4.983333	-78.500000	1023.000000	1023.000000	2046.000000
43.700001	-0.049556	-29.287653	-9.464106	-6.800009	-8.872399	-4.151139	0.000000	-10.000000	0.016667	-4.916667	-80.166664	1023.000000	1023.000000	2046.000000
43.720001	-0.049170	-29.059446	-9.378459	-6.733334	-8.788858	-4.158793	0.000000	-10.000000	0.025000	-4.900000	-81.833336	1023.000000	1023.000000	2046.000000
43.740002	-0.048744	-28.807785	-9.187904	-6.880817	-8.642409	-4.096654	0.000000	-10.000000	0.016667	-4.866667	-83.500000	1023.000000	1023.000000	2046.000000
43.759998	-0.048623	-28.736444	-9.210793	-6.899544	-8.686395	-3.939713	0.000000	-10.000000	0.008333	-4.616667	-85.166664	1023.000000	1023.000000	2046.000000
43.779999	-0.048656	-28.755510	-9.279232	-6.689737	-8.810105	-3.976437	0.000000	-10.000000	0.000000	-4.216667	-86.666664	1023.000000	1023.000000	2046.000000
43.799999	-0.048405	-28.607399	-9.277947	-6.719723	-8.703674	-3.906054	0.000000	-10.000000	0.000000	-3.850000	-88.000000	1023.000000	1023.000000	2046.000000
43.820000	-0.048019	-28.379253	-9.263368	-6.698501	-8.552909	-3.864476	0.000000	-10.000000	0.000000	-3.466667	-89.333336	1023.000000	1023.000000	2046.000000
43.840000	-0.046567	-27.521118	-8.873006	-6.494612	-8.263830	-3.889671	0.000000	-10.000000	0.000000	-3.033333	-90.500000	1023.000000	1023.000000	2046.000000
43.860001	-0.045344	-26.798031	-8.610835	-6.424940	-8.004166	-3.758090	0.000000	-10.000000	0.000000	-2.383333	-91.500000	1023.000000	1023.000000	2046.000000
43.880001	-0.044155	-26.095694	-8.304255	-6.280028	-7.906713	-3.604698	0.000000	-10.000000	0.000000	-1.600000	-92.333336	1023.000000	1023.000000	2046.000000
43.900002	-0.044042	-26.028719	-8.439842	-5.998970	-8.025120	-3.564788	0.000000	-10.000000	0.000000	-0.783333	-92.833336	1023.000000	1023.000000	2046.000000
43.919998	-0.044458	-26.274584	-8.631636	-5.935076	-8.171906	-3.535966	0.000000	-10.000000	0.000000	-0.216667	-93.000000	1023.000000	1023.000000	2046.000000
43.939999	-0.045258	-26.747580	-9.018703	-5.996033	-8.255690	-3.477156	0.000000	-10.000000	0.000000	0.000000	-93.000000	1023.000000	1023.000000	2046.000000
43.959999	-0.045640	-26.973030	-8.992963	-6.085942	-8.366979	-3.527146	0.000000	-10.000000	0.000000	0.000000	-93.000000	1023.000000	1023.000000	2046.000000
43.980000	-0.045449	-26.860508	-8.812060	-6.061006	-8.259260	-3.728182	0.000000	-10.000000	0.000000	0.000000	-93.000000	1023.000000	1023.000000	2046.000000
44.000000	-0.045102	-26.655052	-8.638752	-6.066584	-8.224658	-3.725059	0.000000	-10.000000	-0.008333	0.000000	-93.000000	1023.000000	1023.000000	2046.000000
44.020000	-0.044872	-26.519644	-8.372559	-5.974475	-8.351883	-3.820728	0.000000	-10.000000	-0.008333	0.000000	-93.000000	1023.000000	1023.000000	2046.000000
44.040001	-0.044804	-26.479275	-8.373887	-5.731611	-8.460690	-3.913087	0.000000	-10.000000	-0.008333	0.000000	-93.000000	1023.000000	1023.000000	2046.000000
44.060001	-0.046121	-27.257769	-8.627613	-5.733162	-8.841483	-4.055511	0.000000	-10.000000	0.000000	-0.633333	-93.000000	1023.000000	1023.000000	2046.000000
44.080002	-0.047507	-28.076372	-8.782445	-5.941203	-9.054467	-4.298257	0.000000	-10.000000	0.000000	-0.916667	-93.000000	1023.000000	1023.000000	2046.000000
44.099998	-0.049387	-29.187994	-8.935195	-6.291031	-9.307177	-4.654591	0.000000	-10.000000	-0.008333	-0.633333	-93.000000	1023.000000	1023.000000	2046.000000
44.119999	-0.050443	-29.811808	-9.005990	-6.637216	-9.348585	-4.820015	0.000000	-10.000000	-0.016667	0.566667	-93.000000	1023.000000	1023.000000	2046.000000
44.139999	-0.051033	-30.160776	-8.962516	-6.828596	-9.513361	-4.856304	0.000000	-10.000000	-0.016667	1.366667	-93.000000	1023.000000	1023.000000	2046.000000
44.160000	-0.051419	-30.388605	-9.081815	-6.665759	-9.667417	-4.973616	0.000000	-10.000000	-0.008333	1.083333	-93.000000	1023.000000	1023.000000	2046.000000
44.180000	-0.052867	-31.244366	-9.510974	-6.786198	-9.931823	-5.015371	0.000000	-10.000000	0.000000	0.516667	-93.000000	1023.000000	1023.000000	2046.000000
44.200001	-0.053429	-31.576454	-9.516651	-7.063926	-9.947089	-5.048789	0.000000	-10.000000	0.000000	0.000000	-93.000000	1023.000000	1023.000000	2046.000000
44.220001	-0.052897	-31.262072	-9.385683	-7.097389	-9.737292	-5.041706	0.000000	-10.000000	0.000000	0.000000	-93.000000	1023.000000	1023.000000	2046.000000
44.240002	-0.052399	-30.967533	-9.230001	-7.323267	-9.480103	-4.934160	0.000000	-10.000000	0.000000	-0.583333	-93.000000	1023.000000	1023.000000	2046.000000
44.259998	-0.052280	-30.897520	-9.222095	-7.093906	-9.567293	-5.014226	0.000000	-10.000000	0.000000	-1.283333	-93.000000	1023.000000	1023.000000	2046.000000
44.279999	-0.052755	-31.178497	-9.351145	-7.031487	-9.724934	-5.070932	0.000000	-10.000000	0.000000	-2.083333	-93.166664	1023.000000	1023.000000	2046.000000
44.299999	-0.052480	-31.015505	-9.450100	-7.014676	-9.637521	-4.913208	0.000000	-10.000000	0.000000	-2.433333	-93.666664	1023.000000	1023.000000	2046.000000
44.320000	-0.051895	-30.669992	-9.526381	-7.005212	-9.449134	-4.689265	0.000000	-10.000000	0.000000	-2.883333	-94.500000	1023.000000	1023.000000	2046.000000
44.340000	-0.050214	-29.676208	-9.122109	-7.011543	-9.056822	-4.485734	0.000000	-10.000000	0.000000	-3.350000	-95.500000	1023.000000	1023.000000	2046.000000
44.360001	-0.049377	-29.182091	-8.948641	-6.971468	-8.890417	-4.371565	0.000000	-10.000000	0.000000	-3.416667	-96.500000	1023.000000	1023.000000	2046.000000
44.380001	-0.049406	-29.198856	-9.045429	-6.764625	-8.942608	-4.446195	0.000000	-10.000000	0.000000	-2.483333	-97.666664	1023.000000	1023.000000	2046.000000
44.400002	-0.049551	-29.284843	-9.308531	-6.454932	-9.011213	-4.510167	0.000000	-10.000000	0.000000	-1.216667	-98.500000	1023.000000	1023.000000	2046.000000
44.419998	-0.050199	-29.667723	-9.401221	-6.598149	-9.161405	-4.506948	0.000000	-10.000000	0.000000	-0.216667	-99.000000	1023.000000	1023.000000	2046.000000
44.439999	-0.050351	-29.757322	-9.372400	-6.776397	-9.218195	-4.390330	0.000000	-10.000000	0.000000	0.000000	-99.000000	1023.000000	1023.000000	2046.000000
44.459999	-0.049706	-29.376049	-9.276607	-6.914123	-9.036578	-4.148741	0.000000	-10.000000	0.000000	0.000000	-99.000000	1023.000000	1023.000000	2046.000000
44.480000	-0.049477	-29.241051	-9.177852	-7.085540	-8.896970	-4.080689	0.000000	-10.000000	0.000000	-0.700000	-99.000000	1023.000000	1023.000000	2046.000000
44.500000	-0.049392	-29.190535	-9.246531	-6.859521	-8.872283	-4.212200	0.000000	-10.000000	0.000000	-1.400000	-99.000000	1023.000000	1023.000000	2046.000000
44.520000	-0.050212	-29.675510	-9.480598	-6.740861	-9.093478	-4.360572	0.000000	-10.000000	0.000000	-2.316667	-99.000000	1023.000000	1023.000000	2046.000000
44.540001	-0.051003	-30.142578	-9.549313	-6.863525	-9.263733	-4.466008	0.000000	-10.000000	0.000000	-2.683333	-99.333336	1023.000000	1023.000000	2046.000000
44.560001	-0.050611	-29.910959	-9.526855	-7.001609	-9.097038	-4.285457	0.000000	-10.000000	0.000000	-3.116667	-100.166664	1023.000000	1023.000000	2046.000000
44.580002	-0.049777	-29.418348	-9.435834	-7.148551	-8.856250	-3.977712	0.000000	-10.000000	0.000000	-3.350000	-101.333336	1023.000000	1023.000000	2046.000000
44.599998	-0.049059	-28.993881	-9.256114	-7.042013	-8.704654	-3.991099	0.000000	-10.000000	0.008333	-3.533333	-102.500000	1023.000000	1023.000000	2046.000000
44.619999	-0.048296	-28.542959	-9.151808	-6.609152	-8.661010	-4.120988	0.000000	-10.000000	0.008333	-3.700000	-103.500000	1023.000000	1023.000000	2046.000000
44.639999	-0.048427	-28.620197	-9.229339	-6.530026	-8.743816	-4.117015	0.000000	-10.000000	0.008333	-3.816667	-104.666664	1023.000000	1023.000000	2046.000000
44.660000	-0.047992	-28.363117	-9.061022	-6.680465	-8.648330	-3.973300	0.000000	-10.000000	0.000000	-3.700000	-106.000000	1023.000000	1023.000000	2046.000000
44.680000	-0.047157	-27.869820	-8.807073	-6.664452	-8.528571	-3.869723	0.000000	-10.000000	0.000000	-3.350000	-107.333336	1023.000000	1023.000000	2046.000000
44.700001	-0.046365	-27.401997	-8.708318	-6.630753	-8.328127	-3.734799	0.000000	-10.000000	0.000000	-2.833333	-108.500000	1023.000000	1023.000000	2046.000000
44.720001	-0.045573	-26.933577	-8.543758	-6.567102	-8.270813	-3.551904	0.000000	-10.000000	0.000000	-1.916667	-109.333336	1023.000000	1023.000000	2046.000000
44.740002	-0.045235	-26.733679	-8.570350	-6.421029	-8.225293	-3.517007	0.000000	-10.000000	0.000000	-0.966667	-109.833336	1023.000000	1023.000000	2046.000000
44.759998	-0.045423	-26.845201	-8.683847	-6.195448	-8.352272	-3.613635	0.000000	-10.000000	0.000000	-0.216667	-110.000000	1023.000000	1023.000000	2046.000000
44.779999	-0.046439	-27.445557	-9.100804	-5.967643	-8.559327	-3.817783	0.000000	-10.000000	0.000000	0.000000	-110.000000	1023.000000	1023.000000	2046.000000
44.799999	-0.047115	-27.845049	-9.127627	-5.916340	-8.762255	-4.038826	0.000000	-10.000000	-0.008333	0.000000	-110.000000	1023.000000	1023.000000	2046.000000
44.820000	-0.047759	-28.225771	-9.029279	-6.073382	-8.923407	-4.199704	0.000000	-10.000000	-0.008333	0.000000	-110.000000	1023.000000	1023.000000	2046.000000
44.840000	-0.047587	-28.123980	-8.836007	-6.037910	-9.046165	-4.203900	0.000000	-10.000000	-0.008333	0.000000	-110.000000	1023.000000	1023.000000	2046.000000
44.860001	-0.047548	-28.100760	-8.754349	-6.089895	-9.065132	-4.191382	0.000000	-10.000000	0.008333	-0.266667	-110.000000	1023.000000	1023.000000	2046.000000
44.880001	-0.047917	-28.318668	-8.621636	-6.393512	-9.157144	-4.146376	0.000000	-10.000000	0.008333	-0.866667	-110.000000	1023.000000	1023.000000	2046.000000
44.900002	-0.049098	-29.016695	-8.790998	-6.587495	-9.246103	-4.392099	0.000000	-10.000000	0.000000	-0.816667	-110.000000	1023.000000	1023.000000	2046.000000
44.919998	-0.050764	-30.001638	-8.961904	-6.821972	-9.529518	-4.688246	0.000000	-10.000000	-0.016667	0.083333	-110.000000	1023.000000	1023.000000	2046.000000
44.939999	-0.052265	-30.888380	-9.290465	-6.885048	-9.719092	-4.993774	0.000000	-10.000000	-0.016667	1.466667	-110.000000	1023.000000	1023.000000	2046.000000
44.959999	-0.053744	-31.762661	-9.629852	-6.895590	-9.961065	-5.276154	0.000000	-10.000000	-0.016667	2.333333	-110.000000	1023.000000	1023.000000	2046.000000
44.980000	-0.054678	-32.314945	-9.561301	-7.085133	-10.227704	-5.440809	0.000000	-10.000000	-0.016667	2.633333	-110.000000	1023.000000	1023.000000	2046.000000
45.000000	-0.054528	-32.226040	-9.379231	-7.183285	-10.254785	-5.408738	0.000000	-10.000000	-0.016667	3.000000	-110.000000	1023.000000	1023.000000	2046.000000
45.020000	-0.054411	-32.156902	-9.476124	-7.343464	-10.085473	-5.251840	0.000000	-10.000000	-0.025000	3.383333	-110.000000	1023.000000	1023.000000	2046.000000
45.040001	-0.053596	-31.675035	-9.423620	-7.445989	-9.852107	-4.953318	0.000000	-10.000000	-0.033333	3.916667	-110.000000	1023.000000	1023.000000	2046.000000
45.060001	-0.053039	-31.345785	-9.419959	-7.299867	-9.664738	-4.961222	0.000000	-10.000000	-0.033333	4.150000	-110.000000	1023.000000	1023.000000	2046.000000
45.080002	-0.053108	-31.386812	-9.496187	-7.145314	-9.597341	-5.147970	0.000000	-10.000000	-0.016667	3.566667	-110.000000	1023.000000	1023.000000	2046.000000
45.099998	-0.053346	-31.527313	-9.539300	-7.136824	-9.723392	-5.127797	0.000000	-10.000000	0.000000	2.100000	-110.000000	1023.000000	1023.000000	2046.000000
45.119999	-0.052499	-31.026762	-9.250191	-6.992962	-9.659744	-5.123865	0.000000	-10.000000	0.008333	0.716667	-110.000000	1023.000000	1023.000000	2046.000000
45.139999	-0.051540	-30.459852	-9.087969	-7.012698	-9.503107	-4.856078	0.000000	-10.000000	0.000000	0.000000	-110.000000	1023.000000	1023.000000	2046.000000
45.160000	-0.050381	-29.775007	-8.922912	-7.056991	-9.163203	-4.631901	0.000000	-10.000000	0.000000	0.000000	-110.000000	1023.000000	1023.000000	2046.000000
45.180000	-0.049502	-29.255432	-8.959566	-6.957697	-8.952614	-4.385554	0.000000	-10.000000	-0.016667	0.000000	-110.000000	1023.000000	1023.000000	2046.000000
45.200001	-0.049416	-29.204916	-9.085141	-6.779219	-8.850087	-4.490469	0.000000	-10.000000	-0.008333	0.000000	-110.000000	1023.000000	1023.000000	2046.000000
45.220001	-0.049655	-29.346029	-9.331881	-6.714829	-8.850519	-4.448799	0.000000	-10.000000	-0.008333	0.266667	-110.000000	1023.000000	1023.000000	2046.000000
45.240002	-0.050463	-29.823366	-9.496494	-6.664405	-9.105682	-4.556785	0.000000	-10.000000	0.000000	0.500000	-110.000000	1023.000000	1023.000000	2046.000000
45.259998	-0.050889	-30.075523	-9.548537	-6.694104	-9.205960	-4.626922	0.000000	-10.000000	0.000000	0.500000	-110.000000	1023.000000	1023.000000	2046.000000
45.279999	-0.050306	-29.731119	-9.336627	-6.630569	-9.237068	-4.526855	0.000000	-10.000000	0.008333	0.233333	-110.000000	1023.000000	1023.000000	2046.000000
45.299999	-0.050269	-29.708948	-9.301626	-6.781071	-9.216197	-4.410053	0.000000	-10.000000	0.008333	0.000000	-110.000000	1023.000000	1023.000000	2046.000000
45.320000	-0.049883	-29.480766	-9.152154	-6.903551	-9.225644	-4.199417	0.000000	-10.000000	0.008333	-0.583333	-110.000000	1023.000000	1023.000000	2046.000000
45.340000	-0.049602	-29.314505	-9.068661	-6.928400	-9.076700	-4.240745	0.000000	-10.000000	0.000000	-1.300000	-110.000000	1023.000000	1023.000000	2046.000000
45.360001	-0.050174	-29.652945	-9.330527	-7.077653	-8.967609	-4.277154	0.000000	-10.000000	0.016667	-2.116667	-110.500000	1023.000000	1023.000000	2046.000000
45.380001	-0.050313	-29.735201	-9.588494	-7.021660	-8.876248	-4.248798	0.000000	-10.000000	0.016667	-2.433333	-111.166664	1023.000000	1023.000000	2046.000000
45.400002	-0.050256	-29.701036	-9.488139	-7.156527	-8.821522	-4.234848	0.000000	-10.000000	0.016667	-2.583333	-112.166664	1023.000000	1023.000000	2046.000000
45.419998	-0.049950	-29.520391	-9.480948	-6.923963	-8.826672	-4.288809	0.000000	-10.000000	0.000000	-2.466667	-113.000000	1023.000000	1023.000000	2046.000000
45.439999	-0.049073	-29.002342	-9.317481	-6.790475	-8.746020	-4.148366	0.000000	-10.000000	0.000000	-1.833333	-113.666664	1023.000000	1023.000000	2046.000000
45.459999	-0.047830	-28.267431	-8.918241	-6.607321	-8.638730	-4.103140	0.000000	-10.000000	0.000000	-0.966667	-114.000000	1023.000000	1023.000000	2046.000000
45.480000	-0.046485	-27.472849	-8.591034	-6.467653	-8.521879	-3.892283	0.000000	-10.000000	0.000000	0.066667	-114.000000	1023.000000	1023.000000	2046.000000
45.500000	-0.045542	-26.915270	-8.414212	-6.363679	-8.391936	-3.745443	0.000000	-10.000000	-0.016667	1.316667	-114.000000	1023.000000	1023.000000	2046.000000
45.520000	-0.044917	-26.545807	-8.302671	-6.253548	-8.248022	-3.741567	0.000000	-10.000000	-0.033333	3.183333	-114.000000	1023.000000	1023.000000	2046.000000
45.540001	-0.044761	-26.453501	-8.307275	-6.295117	-8.156699	-3.694409	0.000000	-10.000000	-0.066667	5.800000	-114.000000	1023.000000	1023.000000	2046.000000
45.560001	-0.045304	-26.774744	-8.646185	-6.342803	-8.100127	-3.685628	0.000000	-10.000000	-0.091667	8.716667	-114.000000	1023.000000	1023.000000	2046.000000
45.580002	-0.045370	-26.813459	-8.739366	-6.366772	-7.944593	-3.762729	0.000000	-10.000000	-0.150000	11.750000	-114.000000	1023.000000	1023.000000	2046.000000
45.599998	-0.045413	-26.838902	-8.772941	-6.257032	-8.038442	-3.770488	0.000000	-10.000000	-0.200000	14.400001	-114.000000	1023.000000	1023.000000	2046.000000
45.619999	-0.044334	-26.201317	-8.413662	-5.885706	-8.063750	-3.838199	0.000000	-10.000000	-0.283333	16.733334	-114.000000	1023.000000	1023.000000	2046.000000
45.639999	-0.043304	-25.592535	-7.996304	-5.639177	-8.080430	-3.876624	0.000000	-10.000000	-0.341667	19.333334	-66.000000	1023.000000	1023.000000	2046.000000
45.660000	-0.042799	-25.294500	-7.741817	-5.632400	-8.002588	-3.917696	0.000000	-10.000000	-0.391667	21.233334	-18.000000	1023.000000	1023.000000	2046.000000
45.680000	-0.042935	-25.374319	-7.480299	-5.604658	-8.065057	-4.224306	0.000000	-10.000000	-0.391667	22.633333	32.333332	1023.000000	1023.000000	2046.000000
45.700001	-0.044273	-26.165236	-7.662148	-5.802552	-8.188214	-4.512321	0.000000	-10.000000	-0.391667	23.183332	37.333332	1023.000000	1023.000000	2046.000000
45.720001	-0.045790	-27.061872	-8.021159	-6.172603	-8.201560	-4.666551	0.000000	-10.000000	-0.416667	24.000000	45.000000	1023.000000	1023.000000	2046.000000
45.740002	-0.046629	-27.557621	-8.250661	-6.398312	-8.230879	-4.677771	0.000000	-10.000000	-0.466667	25.050001	53.000000	1023.000000	1023.000000	2046.000000
45.759998	-0.046972	-27.760340	-8.374132	-6.371863	-8.288019	-4.726326	0.000000	-10.000000	-0.500000	25.616667	61.166668	1023.000000	1023.000000	2046.000000
45.779999	-0.046159	-27.279764	-8.119244	-6.266016	-8.168545	-4.725961	0.000000	-10.000000	-0.491667	26.050001	69.500000	1023.000000	1023.000000	2046.000000
45.799999	-0.045896	-27.124756	-7.940560	-6.257479	-8.239212	-4.687504	0.000000	-10.000000	-0.483333	26.100000	78.166664	1023.000000	1023.000000	2046.000000
45.820000	-0.045016	-26.604200	-7.588798	-6.183609	-8.123261	-4.708533	0.000000	-10.000000	-0.475000	26.433334	86.833336	1023.000000	1023.000000	2046.000000
45.840000	-0.044727	-26.433397	-7.514409	-6.114899	-7.983282	-4.820808	0.000000	-10.000000	-0.475000	26.566668	95.666664	1023.000000	1023.000000	2046.000000
45.860001	-0.044230	-26.139921	-7.411690	-6.177675	-7.759997	-4.790558	0.000000	-10.000000	-0.458333	26.733334	104.500000	1023.000000	1023.000000	2046.000000
45.880001	-0.043505	-25.711626	-7.392691	-6.180821	-7.478674	-4.659440	0.000000	-10.000000	-0.450000	26.716667	113.500000	1023.000000	1023.000000	2046.000000
45.900002	-0.042433	-25.078192	-7.343670	-6.139774	-7.170063	-4.424684	0.000000	-10.000000	-0.450000	26.683334	122.333336	1023.000000	1023.000000	2046.000000
45.919998	-0.040889	-24.165606	-7.180396	-5.858320	-6.896739	-4.230150	0.000000	-10.000000	-0.466667	26.783335	131.166672	1023.000000	1023.000000	2046.000000
45.939999	-0.039152	-23.138912	-7.014816	-5.401483	-6.714795	-4.007819	0.000000	-10.000000	-0.466667	26.766666	140.000000	1023.000000	1023.000000	2046.000000
45.959999	-0.037520	-22.174084	-6.668451	-5.288860	-6.447619	-3.769154	0.000000	-10.000000	-0.483333	26.916666	149.000000	1023.000000	1023.000000	2046.000000
45.980000	-0.036367	-21.493076	-6.430737	-5.226412	-6.174435	-3.661493	0.000000	-10.000000	-0.491667	27.083334	158.000000	1023.000000	1023.000000	2046.000000
46.000000	-0.035636	-21.060799	-6.242903	-4.979626	-5.980331	-3.857940	0.000000	-10.000000	-0.516667	27.516666	167.000000	1023.000000	1023.000000	2046.000000
46.020000	-0.035368	-20.902557	-6.320414	-5.037375	-5.774285	-3.770483	0.000000	-10.000000	-0.533333	27.916668	176.166672	1023.000000	1023.000000	2046.000000
46.040001	-0.034941	-20.650276	-6.475900	-5.005628	-5.549473	-3.619274	0.000000	-10.000000	-0.550000	28.350000	185.333328	1023.000000	1023.000000	2046.000000
46.060001	-0.033711	-19.923302	-6.289234	-4.920915	-5.374885	-3.338268	0.000000	-10.000000	-0.566667	28.500000	194.833328	1023.000000	1023.000000	2046.000000
46.080002	-0.032810	-19.390890	-6.158292	-4.818305	-5.278896	-3.135396	0.000000	-10.000000	-0.566667	28.750000	204.166672	1023.000000	1023.000000	2046.000000
46.099998	-0.032017	-18.921862	-5.916603	-4.779082	-5.183772	-3.042404	0.000000	-10.000000	-0.575000	28.816668	213.833328	1023.000000	1023.000000	2046.000000
46.119999	-0.031290	-18.492472	-5.616580	-4.631277	-5.035021	-3.209593	0.000000	-10.000000	-0.558333	28.750000	223.500000	1023.000000	1023.000000	2046.000000
46.139999	-0.030725	-18.158682	-5.518255	-4.461448	-4.864950	-3.314029	0.000000	-10.000000	-0.558333	28.500000	233.166672	1023.000000	1023.000000	2046.000000
46.160000	-0.030326	-17.922642	-5.485559	-4.545853	-4.623534	-3.267695	0.000000	-10.000000	-0.541667	28.366667	242.666672	1023.000000	1023.000000	2046.000000
46.180000	-0.029827	-17.627735	-5.381632	-4.601252	-4.436707	-3.208145	0.000000	-10.000000	-0.550000	28.400000	252.000000	1023.000000	1023.000000	2046.000000
46.200001	-0.027570	-16.294062	-4.880332	-4.439540	-4.014369	-2.959820	0.000000	-10.000000	-0.550000	28.650000	261.500000	1023.000000	1023.000000	2046.000000
46.220001	-0.025574	-15.114099	-4.552808	-4.167191	-3.683543	-2.710556	0.000000	-10.000000	-0.558333	28.800001	271.000000	1023.000000	1023.000000	2046.000000
46.240002	-0.023641	-13.971908	-4.253755	-3.973438	-3.337620	-2.407095	0.000000	-10.000000	-0.575000	29.066668	280.666656	1023.000000	1023.000000	2046.000000
46.259998	-0.021485	-12.697790	-3.812877	-3.651189	-3.027948	-2.205775	0.000000	-10.000000	-0.600000	29.450001	290.333344	1023.000000	1023.000000	2046.000000
46.279999	-0.020091	-11.874012	-3.471926	-3.224154	-2.847874	-2.330058	0.000000	-10.000000	-0.633333	30.066668	300.000000	1023.000000	1023.000000	2046.000000
46.299999	-0.019092	-11.283248	-3.389189	-2.898441	-2.708730	-2.286889	0.000000	-10.000000	-0.658333	30.733334	310.000000	1023.000000	1023.000000	2046.000000
46.320000	-0.019062	-11.265840	-3.417016	-2.915109	-2.557523	-2.376192	0.000000	-10.000000	-0.666667	31.266666	320.166656	1023.000000	1023.000000	2046.000000
46.340000	-0.018731	-11.069839	-3.298050	-2.816530	-2.568401	-2.386859	0.000000	-10.000000	-0.666667	31.616667	330.666656	1023.000000	1023.000000	2046.000000
46.360001	-0.017792	-10.515201	-3.104329	-2.708413	-2.391500	-2.310959	0.000000	-10.000000	-0.666667	31.733334	341.000000	1023.000000	1023.000000	2046.000000
46.380001	-0.016335	-9.654177	-2.779677	-2.553001	-2.221552	-2.099946	0.000000	-10.000000	-0.683333	31.866669	351.666656	1023.000000	1023.000000	2046.000000
46.400002	-0.014955	-8.838523	-2.394160	-2.418665	-2.117524	-1.908175	0.000000	-10.000000	-0.700000	32.300003	362.333344	1023.000000	1023.000000	2046.000000
46.419998	-0.013628	-8.054278	-2.066778	-2.111131	-1.983077	-1.893292	0.000000	-10.000000	-0.716667	32.633335	373.166656	1023.000000	1023.000000	2046.000000
46.439999	-0.013833	-8.175459	-2.073133	-1.888103	-2.064443	-2.149780	0.000000	-10.000000	-0.716667	32.900002	383.833344	1023.000000	1023.000000	2046.000000
46.459999	-0.015006	-8.868675	-2.163016	-1.755302	-2.382934	-2.567424	0.000000	-10.000000	-0.700000	32.333336	394.666656	1023.000000	1023.000000	2046.000000
46.480000	-0.016479	-9.738957	-2.390052	-1.973666	-2.525416	-2.849823	0.000000	-10.000000	-0.691667	32.250000	405.500000	1023.000000	1023.000000	2046.000000
46.500000	-0.017746	-10.487946	-2.476964	-2.243628	-2.602138	-3.165216	0.000000	-10.000000	-0.683333	31.866667	416.333344	1023.000000	1023.000000	2046.000000
46.520000	-0.018086	-10.688757	-2.399767	-2.496004	-2.601271	-3.191714	0.000000	-10.000000	-0.708333	32.299999	427.000000	1023.000000	1023.000000	2046.000000
46.540001	-0.017802	-10.521188	-2.372128	-2.472125	-2.572979	-3.103955	0.000000	-10.000000	-0.725000	32.383335	437.666656	1023.000000	1023.000000	2046.000000
46.560001	-0.016571	-9.793537	-2.089141	-2.400622	-2.437941	-2.865834	0.000000	-10.000000	-0.750000	32.766666	448.500000	1023.000000	1023.000000	2046.000000
46.580002	-0.015515	-9.169181	-1.870613	-2.458879	-2.229491	-2.610198	0.000000	-10.000000	-0.750000	32.816666	459.500000	1023.000000	1023.000000	2046.000000
46.599998	-0.014318	-8.461808	-1.684224	-2.057926	-2.044477	-2.675181	0.000000	-10.000000	-0.733333	33.033333	470.500000	1023.000000	1023.000000	2046.000000
46.619999	-0.013602	-8.038881	-1.692351	-1.753361	-1.843288	-2.749882	0.000000	-10.000000	-0.725000	32.883335	481.500000	1023.000000	1023.000000	2046.000000
46.639999	-0.013233	-7.820560	-1.650619	-1.609303	-1.784180	-2.776460	0.000000	-10.000000	-0.708333	32.583336	492.500000	1023.000000	1023.000000	2046.000000
46.660000	-0.012181	-7.198781	-1.356272	-1.596670	-1.478582	-2.767258	0.000000	-10.000000	-0.691667	32.033333	503.500000	1023.000000	1023.000000	2046.000000
46.680000	-0.010696	-6.321137	-0.984834	-1.586144	-1.220150	-2.530010	0.000000	-10.000000	-0.666667	31.783335	514.166687	1023.000000	1023.000000	2046.000000
46.700001	-0.009092	-5.373507	-0.731410	-1.527158	-0.926819	-2.188119	0.000000	-10.000000	-0.633333	31.366667	524.833313	1023.000000	1023.000000	2046.000000
46.720001	-0.007228	-4.271591	-0.309668	-1.379329	-0.590950	-1.991643	0.000000	-10.000000	-0.616667	31.016666	535.166687	1023.000000	1023.000000	2046.000000
46.740002	-0.005995	-3.542909	-0.236739	-1.051815	-0.294653	-1.959701	0.000000	-10.000000	-0.600000	30.750000	545.666687	1023.000000	1023.000000	2046.000000
46.759998	-0.004809	-2.842257	-0.158627	-0.749410	-0.016734	-1.917485	0.000000	-10.000000	-0.600000	30.716667	556.000000	1023.000000	1023.000000	2046.000000
46.779999	-0.003968	-2.345362	-0.199502	-0.560263	0.211041	-1.796638	0.000000	-10.000000	-0.600000	30.766666	566.333313	1023.000000	1023.000000	2046.000000
46.799999	-0.003935	-2.325601	-0.369622	-0.517839	0.405291	-1.843430	0.000000	-10.000000	-0.600000	30.700001	576.500000	1023.000000	1023.000000	2046.000000
46.820000	-0.003469	-2.050444	-0.166280	-0.611302	0.481242	-1.754104	0.000000	-10.000000	-0.591667	30.616667	586.666687	1023.000000	1023.000000	2046.000000
46.840000	-0.003180	-1.879356	0.033838	-0.733997	0.581982	-1.761179	0.000000	-10.000000	-0.575000	30.350000	597.000000	1023.000000	1023.000000	2046.000000
46.860001	-0.002111	-1.247431	0.318783	-0.821291	0.800427	-1.545350	0.000000	-10.000000	-0.541667	29.600000	607.333313	1023.000000	1023.000000	2046.000000
46.880001	-0.001044	-0.616809	0.561175	-0.883759	0.988881	-1.283105	0.000000	-10.000000	-0.483333	28.383333	617.333313	1023.000000	1023.000000	2046.000000
46.900002	0.000025	0.014715	0.894704	-0.813962	1.240172	-1.306200	0.000000	-10.000000	-0.425000	26.800001	627.000000	1023.000000	1023.000000	2046.000000
46.919998	0.001169	0.690586	1.068592	-0.496958	1.436432	-1.317480	0.000000	-10.000000	-0.383333	25.450001	636.166687	1023.000000	1023.000000	2046.000000
46.939999	0.002060	1.217230	1.065095	-0.129075	1.687026	-1.405815	0.000000	-10.000000	-0.366667	24.299999	644.833313	1023.000000	1023.000000	2046.000000
46.959999	0.003112	1.839343	1.049086	0.101670	1.925716	-1.237130	0.000000	-10.000000	-0.341667	23.516666	653.000000	1023.000000	1023.000000	2046.000000
46.980000	0.004173	2.466259	1.347795	0.212079	2.124168	-1.217782	0.000000	-10.000000	-0.316667	23.000000	661.000000	1023.000000	1023.000000	2046.000000
47.000000	0.006019	3.557296	1.782806	0.414891	2.387062	-1.027463	0.000000	-10.000000	-0.308333	22.700001	668.833313	1023.000000	1023.000000	2046.000000
47.020000	0.007856	4.642874	2.238090	0.456549	2.738928	-0.790694	0.000000	-10.000000	-0.325000	22.683334	676.500000	1023.000000	1023.000000	2046.000000
47.040001	0.009270	5.478427	2.579945	0.500028	2.950311	-0.551857	0.000000	-10.000000	-0.341667	22.850000	684.166687	1023.000000	1023.000000	2046.000000
47.060001	0.010110	5.974838	2.704237	0.855426	3.014933	-0.599758	0.000000	-10.000000	-0.350000	23.183334	691.666687	1023.000000	1023.000000	2046.000000
47.080002	0.010533	6.225054	2.671462	1.135935	3.069112	-0.651454	0.000000	-10.000000	-0.350000	23.400000	699.333313	1023.000000	1023.000000	2046.000000
47.099998	0.010599	6.264209	2.549256	1.318339	3.067608	-0.670993	0.000000	-10.000000	-0.358333	23.616667	707.000000	1023.000000	1023.000000	2046.000000
47.119999	0.011076	6.546163	2.661311	1.542237	3.060267	-0.717653	0.000000	-10.000000	-0.366667	23.766666	715.000000	1023.000000	1023.000000	2046.000000
47.139999	0.012340	7.293109	3.133465	1.566996	3.172048	-0.579400	0.000000	-10.000000	-0.366667	24.066668	723.000000	1023.000000	1023.000000	2046.000000
47.160000	0.013117	7.751897	3.545935	1.542412	3.215056	-0.551506	0.000000	-10.000000	-0.366667	23.983334	731.000000	1023.000000	1023.000000	2046.000000
47.180000	0.012726	7.521360	3.464714	1.675136	3.170396	-0.788886	0.000000	-10.000000	-0.350000	23.816668	739.000000	1023.000000	1023.000000	2046.000000
47.200001	0.010916	6.451565	3.155045	1.629837	2.823985	-1.157302	0.000000	-10.000000	-0.316667	23.250000	747.000000	1023.000000	1023.000000	2046.000000
47.220001	0.008612	5.089730	2.690088	1.421591	2.475409	-1.497358	0.000000	-10.000000	-0.283333	22.416668	754.833313	1023.000000	1023.000000	2046.000000
47.240002	0.007786	4.601345	2.663190	1.314553	2.260542	-1.636941	0.000000	-10.000000	-0.283333	21.666668	762.500000	1023.000000	1023.000000	2046.000000
47.259998	0.007511	4.439061	2.774155	1.017405	2.241395	-1.593894	0.000000	-10.000000	-0.316667	21.466667	769.833313	1023.000000	1023.000000	2046.000000
47.279999	0.007536	4.453628	2.899323	0.826547	2.255106	-1.527349	0.000000	-10.000000	-0.325000	22.000000	777.000000	1023.000000	1023.000000	2046.000000
47.299999	0.007958	4.703222	3.017285	1.024479	2.356661	-1.695201	0.000000	-10.000000	-0.316667	22.500000	784.166687	1023.000000	1023.000000	2046.000000
47.320000	0.007840	4.633447	2.867924	1.145034	2.384668	-1.764179	0.000000	-10.000000	-0.300000	22.716667	791.500000	1023.000000	1023.000000	2046.000000
47.340000	0.008367	4.945165	2.861127	1.398752	2.438911	-1.753625	0.000000	-10.000000	-0.283333	22.383333	799.166687	1023.000000	1023.000000	2046.000000
47.360001	0.009446	5.582844	3.178756	1.555430	2.523502	-1.674844	0.000000	-10.000000	-0.258333	21.633333	806.666687	1023.000000	1023.000000	2046.000000
47.380001	0.010152	5.999970	3.286443	1.421367	2.735444	-1.443283	0.000000	-10.000000	-0.233333	20.750000	814.166687	1023.000000	1023.000000	2046.000000
47.400002	0.011190	6.613481	3.560708	1.401706	2.972060	-1.320993	0.000000	-10.000000	-0.200000	19.566668	821.166687	1023.000000	1023.000000	2046.000000
47.419998	0.011816	6.983046	3.713182	1.497532	3.091673	-1.319341	0.000000	-10.000000	-0.166667	18.300001	828.000000	1023.000000	1023.000000	2046.000000
47.439999	0.011760	6.949983	3.600900	1.546113	3.216171	-1.413201	0.000000	-10.000000	-0.116667	16.683334	834.333313	1023.000000	1023.000000	2046.000000
47.459999	0.012923	7.637362	3.740348	1.793415	3.391691	-1.288092	0.000000	-10.000000	-0.083333	14.600000	840.166687	1023.000000	1023.000000	2046.000000
47.480000	0.013219	7.812226	3.682453	1.803153	3.539670	-1.213049	0.000000	-10.000000	-0.050000	12.316667	845.333313	1023.000000	1023.000000	2046.000000
47.500000	0.013938	8.237450	3.616958	1.942491	3.743296	-1.065296	0.000000	-10.000000	-0.025000	9.483334	849.833313	1023.000000	1023.000000	2046.000000
47.520000	0.014001	8.274585	3.601631	1.836886	3.810526	-0.974458	0.000000	-10.000000	0.008333	6.000000	853.500000	1023.000000	1023.000000	2046.000000
47.540001	0.013674	8.081397	3.516820	1.516308	3.797531	-0.749262	0.000000	-10.000000	0.025000	1.416667	856.166687	1023.000000	1023.000000	2046.000000
47.560001	0.013079	7.729928	3.415027	1.295192	3.734849	-0.715140	0.000000	-10.000000	0.058333	-3.300000	857.500000	1023.000000	1023.000000	2046.000000
47.580002	0.012628	7.463139	3.375965	1.238510	3.623253	-0.774589	0.000000	-10.000000	0.083333	-8.283334	858.000000	1023.000000	1023.000000	2046.000000
47.599998	0.011688	6.907681	3.032243	1.129748	3.571769	-0.826078	0.000000	-10.000000	0.141667	-12.283334	858.000000	1023.000000	1023.000000	2046.000000
47.619999	0.011065	6.539259	2.896577	0.963369	3.586977	-0.907663	0.000000	-10.000000	0.191667	-15.383333	858.000000	1023.000000	1023.000000	2046.000000
47.639999	0.011155	6.592314	2.988138	1.025767	3.517723	-0.939314	0.000000	-10.000000	0.225000	-16.583334	854.500000	1023.000000	1023.000000	2046.000000
47.660000	0.011162	6.596693	3.010777	1.052717	3.539342	-1.006144	0.000000	-10.000000	0.241667	-17.083334	844.333313	1023.000000	1023.000000	2046.000000
47.680000	0.011837	6.995793	3.161725	1.048766	3.638627	-0.853324	0.000000	-10.000000	0.241667	-17.283335	834.166687	1023.000000	1023.000000	2046.000000
47.700001	0.012406	7.331980	3.242788	0.991324	3.726536	-0.628668	0.000000	-10.000000	0.233333	-17.250000	825.500000	1023.000000	1023.000000	2046.000000
47.720001	0.013296	7.857729	3.370878	1.138480	3.829247	-0.480876	0.000000	-10.000000	0.216667	-16.900000	821.500000	1023.000000	1023.000000	2046.000000
47.740002	0.013410	7.925411	3.259999	1.439530	3.734030	-0.508148	0.000000	-10.000000	0.200000	-16.299999	815.833313	1023.000000	1023.000000	2046.000000
47.759998	0.013310	7.866061	3.047685	1.452395	3.827341	-0.461360	0.000000	-10.000000	0.191667	-15.616667	810.333313	1023.000000	1023.000000	2046.000000
47.779999	0.013426	7.934760	3.114685	1.500463	3.860455	-0.540843	0.000000	-10.000000	0.191667	-15.083334	805.166687	1023.000000	1023.000000	2046.000000
47.799999	0.012988	7.675615	2.992818	1.511065	3.721747	-0.550015	0.000000	-10.000000	0.191667	-14.816667	800.000000	1023.000000	1023.000000	2046.000000
47.820000	0.012988	7.675862	3.082859	1.550659	3.614111	-0.571767	0.000000	-10.000000	0.200000	-14.833334	795.000000	1023.000000	1023.000000	2046.000000
47.840000	0.012489	7.381096	2.978348	1.346645	3.408260	-0.352158	0.000000	-10.000000	0.191667	-14.733334	790.166687	1023.000000	1023.000000	2046.000000
47.860001	0.011887	7.025290	2.824962	1.419619	3.225881	-0.445171	0.000000	-10.000000	0.175000	-14.216667	785.333313	1023.000000	1023.000000	2046.000000
47.880001	0.011212	6.626462	2.762861	1.492755	3.010351	-0.639506	0.000000	-10.000000	0.158333	-13.733334	780.666687	1023.000000	1023.000000	2046.000000
47.900002	0.010258	6.062415	2.475642	1.350119	2.885017	-0.648363	0.000000	-10.000000	0.158333	-13.333334	776.000000	1023.000000	1023.000000	2046.000000
47.919998	0.009169	5.418944	2.396006	1.314984	2.590859	-0.882905	0.000000	-10.000000	0.175000	-13.850000	771.500000	1023.000000	1023.000000	2046.000000
47.939999	0.007256	4.288400	2.217711	1.112674	2.314931	-1.356916	0.000000	-10.000000	0.200000	-14.900001	766.833313	1023.000000	1023.000000	2046.000000
47.959999	0.005038	2.977312	1.949199	0.710326	1.979151	-1.661365	0.000000	-10.000000	0.208333	-16.050001	761.833313	1023.000000	1023.000000	2046.000000
47.980000	0.003263	1.928477	1.716921	0.453211	1.631191	-1.872846	0.000000	-10.000000	0.208333	-16.350000	756.500000	1023.000000	1023.000000	2046.000000
48.000000	0.001986	1.173450	1.567791	0.187252	1.367936	-1.949529	0.000000	-10.000000	0.200000	-16.049999	751.000000	1023.000000	1023.000000	2046.000000
48.020000	0.000871	0.514497	1.444537	-0.156029	1.206404	-1.980414	0.000000	-10.000000	0.208333	-15.650001	745.666687	1023.000000	1023.000000	2046.000000
48.040001	0.000175	0.103204	1.320626	-0.260570	1.020399	-1.977250	0.000000	-10.000000	0.216667	-15.983334	740.500000	1023.000000	1023.000000	2046.000000
48.060001	-0.000456	-0.269372	1.180917	-0.313347	0.897944	-2.034886	0.000000	-10.000000	0.225000	-16.450001	735.166687	1023.000000	1023.000000	2046.000000
48.080002	-0.000821	-0.485019	1.057782	-0.220542	0.748033	-2.070291	0.000000	-10.000000	0.241667	-17.433334	729.500000	1023.000000	1023.000000	2046.000000
48.099998	-0.001494	-0.882697	0.850079	-0.299593	0.692097	-2.125279	0.000000	-10.000000	0.266667	-18.166668	723.500000	1023.000000	1023.000000	2046.000000
48.119999	-0.002068	-1.222388	0.723744	-0.416808	0.661808	-2.191132	0.000000	-10.000000	0.308333	-19.316668	717.500000	1023.000000	1023.000000	2046.000000
48.139999	-0.002296	-1.356745	0.627265	-0.458172	0.593995	-2.119832	0.000000	-10.000000	0.333333	-20.200001	711.166687	1023.000000	1023.000000	2046.000000
48.160000	-0.002852	-1.685611	0.414649	-0.629822	0.614457	-2.084896	0.000000	-10.000000	0.366667	-21.033333	704.500000	1023.000000	1023.000000	2046.000000
48.180000	-0.002900	-1.713892	0.221314	-0.597547	0.622686	-1.960345	0.000000	-10.000000	0.383333	-21.850000	697.500000	1023.000000	1023.000000	2046.000000
48.200001	-0.002570	-1.518749	0.290301	-0.683113	0.735891	-1.861827	0.000000	-10.000000	0.400000	-22.450001	690.333313	1023.000000	1023.000000	2046.000000
48.220001	-0.002322	-1.372311	0.269481	-0.633016	0.803288	-1.812064	0.000000	-10.000000	0.383333	-22.600000	682.833313	1023.000000	1023.000000	2046.000000
48.240002	-0.002101	-1.241736	0.306256	-0.623322	0.878981	-1.803651	0.000000	-10.000000	0.366667	-22.083334	675.333313	1023.000000	1023.000000	2046.000000
48.259998	-0.002320	-1.370929	0.261899	-0.698312	0.881661	-1.816177	0.000000	-10.000000	0.350000	-21.200001	667.833313	1023.000000	1023.000000	2046.000000
48.279999	-0.003256	-1.924475	0.040672	-1.022278	0.833022	-1.775891	0.000000	-10.000000	0.350000	-20.433334	660.833313	1023.000000	1023.000000	2046.000000
48.299999	-0.004074	-2.407528	-0.084717	-1.302997	0.709125	-1.728938	0.000000	-10.000000	0.350000	-19.766666	654.000000	1023.000000	1023.000000	2046.000000
48.320000	-0.004349	-2.570279	-0.239756	-1.336326	0.651381	-1.645578	0.000000	-10.000000	0.341667	-19.516666	647.333313	1023.000000	1023.000000	2046.000000
48.340000	-0.004973	-2.938896	-0.453223	-1.268734	0.550965	-1.767904	0.000000	-10.000000	0.341667	-19.533333	640.833313	1023.000000	1023.000000	2046.000000
48.360001	-0.005610	-3.315308	-0.631462	-1.284254	0.338068	-1.737659	0.000000	-10.000000	0.341667	-19.700001	634.166687	1023.000000	1023.000000	2046.000000
48.380001	-0.006364	-3.761091	-0.811007	-1.272617	0.114468	-1.791934	0.000000	-10.000000	0.350000	-19.916666	627.666687	1023.000000	1023.000000	2046.000000
48.400002	-0.007156	-4.229268	-1.059791	-1.440548	0.023738	-1.752667	0.000000	-10.000000	0.350000	-20.283333	621.000000	1023.000000	1023.000000	2046.000000
48.419998	-0.007285	-4.305360	-1.053377	-1.581698	0.003231	-1.673517	0.000000	-10.000000	0.358333	-20.750000	614.333313	1023.000000	1023.000000	2046.000000
48.439999	-0.006870	-4.060315	-1.050030	-1.462342	0.102509	-1.650451	0.000000	-10.000000	0.375000	-21.366667	607.500000	1023.000000	1023.000000	2046.000000
48.459999	-0.006327	-3.738982	-0.878492	-1.502988	0.180025	-1.537528	0.000000	-10.000000	0.391667	-22.066668	600.333313	1023.000000	1023.000000	2046.000000
48.480000	-0.005804	-3.430127	-0.959757	-1.324480	0.240261	-1.386152	0.000000	-10.000000	0.408333	-22.716667	592.833313	1023.000000	1023.000000	2046.000000
48.500000	-0.005557	-3.284168	-0.912662	-1.192187	0.204294	-1.383613	0.000000	-10.000000	0.416667	-23.350000	585.333313	1023.000000	1023.000000	2046.000000
48.520000	-0.005667	-3.349469	-0.985766	-1.148861	0.089778	-1.304619	0.000000	-10.000000	0.433333	-23.633333	577.666687	1023.000000	1023.000000	2046.000000
48.540001	-0.006121	-3.617661	-1.191160	-1.219890	0.004240	-1.210851	0.000000	-10.000000	0.458333	-24.150002	570.000000	1023.000000	1023.000000	2046.000000
48.560001	-0.006710	-3.965463	-1.255595	-1.358618	-0.178132	-1.173118	0.000000	-10.000000	0.483333	-24.550001	561.666687	1023.000000	1023.000000	2046.000000
48.580002	-0.007728	-4.567134	-1.449055	-1.508315	-0.384643	-1.225122	0.000000	-10.000000	0.500000	-25.266666	553.333313	1023.000000	1023.000000	2046.000000
48.599998	-0.008479	-5.010887	-1.534772	-1.479057	-0.646212	-1.350846	0.000000	-10.000000	0.516667	-25.733334	544.833313	1023.000000	1023.000000	2046.000000
48.619999	-0.008865	-5.239013	-1.617123	-1.355034	-0.833544	-1.433311	0.000000	-10.000000	0.541667	-26.316668	536.333313	1023.000000	1023.000000	2046.000000
48.639999	-0.009479	-5.602376	-1.685380	-1.156974	-1.117309	-1.642713	0.000000	-10.000000	0.591667	-27.116667	527.500000	1023.000000	1023.000000	2046.000000
48.660000	-0.011040	-6.524442	-1.963622	-1.082858	-1.531864	-1.946098	0.000000	-10.000000	0.641667	-28.083334	518.500000	1023.000000	1023.000000	2046.000000
48.680000	-0.013219	-7.812382	-2.297890	-1.242660	-2.023015	-2.248817	0.000000	-10.000000	0.683333	-29.266666	509.166656	1023.000000	1023.000000	2046.000000
48.700001	-0.015913	-9.404414	-2.650459	-1.570997	-2.615737	-2.567221	0.000000	-10.000000	0.700000	-29.766666	499.500000	1023.000000	1023.000000	2046.000000
48.720001	-0.018665	-11.030842	-3.075255	-2.037963	-3.106226	-2.811398	0.000000	-10.000000	0.700000	-29.900000	489.500000	1023.000000	1023.000000	2046.000000
48.740002	-0.020513	-12.123350	-3.375458	-2.357724	-3.445742	-2.944426	0.000000	-10.000000	0.716667	-29.916666	479.500000	1023.000000	1023.000000	2046.000000
48.759998	-0.021870	-12.924932	-3.494690	-2.667760	-3.689260	-3.073221	0.000000	-10.000000	0.733333	-30.166666	472.833344	1023.000000	1023.000000	2046.000000
48.779999	-0.022989	-13.586364	-3.673300	-2.847382	-3.956156	-3.109525	0.000000	-10.000000	0.750000	-30.616667	462.833344	1023.000000	1023.000000	2046.000000
48.799999	-0.023355	-13.802507	-3.830721	-3.042799	-4.001569	-2.927418	0.000000	-10.000000	0.758333	-30.750000	452.500000	1023.000000	1023.000000	2046.000000
48.820000	-0.023803	-14.067364	-3.850488	-3.269614	-4.085686	-2.861574	0.000000	-10.000000	0.775000	-31.100000	438.833344	1023.000000	1023.000000	2046.000000
48.840000	-0.024418	-14.430940	-4.033974	-3.420173	-4.135875	-2.840918	0.000000	-10.000000	0.800000	-31.633333	428.333344	1023.000000	1023.000000	2046.000000
48.860001	-0.025019	-14.786184	-4.214913	-3.506698	-4.166780	-2.897794	0.000000	-10.000000	0.816667	-32.083336	417.833344	1023.000000	1023.000000	2046.000000
48.880001	-0.025289	-14.945640	-4.223462	-3.371454	-4.331056	-3.019669	0.000000	-10.000000	0.833333	-32.549999	407.166656	1023.000000	1023.000000	2046.000000
48.900002	-0.025917	-15.316954	-4.391802	-3.406555	-4.453016	-3.065582	0.000000	-10.000000	0.841667	-32.966667	396.333344	1023.000000	1023.000000	2046.000000
48.919998	-0.026616	-15.729761	-4.887707	-3.132177	-4.661158	-3.048720	0.000000	-10.000000	0.850000	-33.433334	385.333344	1023.000000	1023.000000	2046.000000
48.939999	-0.026883	-15.887882	-4.988672	-3.102032	-4.860493	-2.936686	0.000000	-10.000000	0.858333	-33.816669	374.166656	1023.000000	1023.000000	2046.000000
48.959999	-0.027233	-16.094696	-4.975954	-3.134400	-4.997107	-2.987235	0.000000	-10.000000	0.875000	-33.883335	362.833344	1023.000000	1023.000000	2046.000000
48.980000	-0.027289	-16.127853	-5.025724	-3.316565	-5.052186	-2.733378	0.000000	-10.000000	0.866667	-33.866669	351.500000	1023.000000	1023.000000	2046.000000
49.000000	-0.027707	-16.374763	-5.223916	-3.503709	-5.031174	-2.615965	0.000000	-10.000000	0.841667	-33.383335	340.166656	1023.000000	1023.000000	2046.000000
49.020000	-0.028446	-16.811615	-5.385997	-3.694005	-5.223279	-2.508335	0.000000	-10.000000	0.808333	-32.583336	329.000000	1023.000000	1023.000000	2046.000000
49.040001	-0.029069	-17.180025	-5.687102	-3.747735	-5.281137	-2.464051	0.000000	-10.000000	0.783333	-31.633333	318.166656	1023.000000	1023.000000	2046.000000
49.060001	-0.029929	-17.688101	-5.971331	-3.670725	-5.458359	-2.587686	0.000000	-10.000000	0.766667	-30.816668	307.666656	1023.000000	1023.000000	2046.000000
49.080002	-0.031283	-18.488373	-6.332273	-3.592376	-5.779967	-2.783756	0.000000	-10.000000	0.741667	-30.266666	297.500000	1023.000000	1023.000000	2046.000000
49.099998	-0.032334	-19.109417	-6.500124	-3.657680	-6.087468	-2.864146	0.000000	-10.000000	0.716667	-29.816668	287.500000	1023.000000	1023.000000	2046.000000
49.119999	-0.033470	-19.780878	-6.679503	-3.844168	-6.314455	-2.942752	0.000000	-10.000000	0.691667	-29.400000	277.500000	1023.000000	1023.000000	2046.000000
49.139999	-0.034128	-20.169769	-6.631815	-4.081603	-6.505195	-2.951158	0.000000	-10.000000	0.666667	-28.950001	267.500000	1023.000000	1023.000000	2046.000000
49.160000	-0.033951	-20.065163	-6.639406	-4.180429	-6.467493	-2.777833	0.000000	-10.000000	0.650000	-28.416668	257.833344	1023.000000	1023.000000	2046.000000
49.180000	-0.034056	-20.126879	-6.661643	-4.493952	-6.438203	-2.533081	0.000000	-10.000000	0.633333	-28.100000	248.333328	1023.000000	1023.000000	2046.000000
49.200001	-0.033391	-19.734301	-6.675951	-4.414420	-6.187840	-2.456090	0.000000	-10.000000	0.608333	-27.616667	239.000000	1023.000000	1023.000000	2046.000000
49.220001	-0.033122	-19.574965	-6.722866	-4.279119	-6.106875	-2.466106	0.000000	-10.000000	0.583333	-27.233334	229.666672	1023.000000	1023.000000	2046.000000
49.240002	-0.032900	-19.443750	-6.698198	-4.008653	-6.148051	-2.588849	0.000000	-10.000000	0.550000	-26.666668	220.666672	1023.000000	1023.000000	2046.000000
49.259998	-0.032889	-19.437300	-6.799309	-3.864157	-6.175909	-2.597926	0.000000	-10.000000	0.525000	-26.183334	211.833328	1023.000000	1023.000000	2046.000000
49.279999	-0.033326	-19.695883	-6.796026	-3.890437	-6.374026	-2.635393	0.000000	-10.000000	0.500000	-25.450001	203.166672	1023.000000	1023.000000	2046.000000
49.299999	-0.033848	-20.004148	-6.828383	-3.893928	-6.588197	-2.693640	0.000000	-10.000000	0.475000	-24.600000	194.500000	1023.000000	1023.000000	2046.000000
49.320000	-0.034214	-20.220734	-6.876664	-3.895897	-6.791337	-2.656837	0.000000	-10.000000	0.458333	-23.800001	186.166672	1023.000000	1023.000000	2046.000000
49.340000	-0.034813	-20.574759	-6.945934	-4.045063	-6.916927	-2.666834	0.000000	-10.000000	0.433333	-23.166668	178.166672	1023.000000	1023.000000	2046.000000
49.360001	-0.035271	-20.844973	-7.041912	-4.154434	-7.081392	-2.567234	0.000000	-10.000000	0.416667	-22.466667	170.500000	1023.000000	1023.000000	2046.000000
49.380001	-0.036007	-21.280163	-7.065940	-4.294858	-7.235758	-2.683605	0.000000	-10.000000	0.391667	-21.816668	163.166672	1023.000000	1023.000000	2046.000000
49.400002	-0.036392	-21.507641	-7.084696	-4.317898	-7.327751	-2.777296	0.000000	-10.000000	0.375000	-20.916666	155.833328	1023.000000	1023.000000	2046.000000
49.419998	-0.036984	-21.857344	-7.121659	-4.466420	-7.408055	-2.861209	0.000000	-10.000000	0.358333	-20.200001	148.833328	1023.000000	1023.000000	2046.000000
49.439999	-0.037057	-21.900925	-6.882086	-4.540742	-7.397399	-3.080698	0.000000	-10.000000	0.350000	-19.650000	142.000000	1023.000000	1023.000000	2046.000000
49.459999	-0.038202	-22.577248	-7.064445	-4.604367	-7.573142	-3.335295	0.000000	-10.000000	0.316667	-19.166666	135.500000	1023.000000	1023.000000	2046.000000
49.480000	-0.040334	-23.837536	-7.591798	-4.760635	-7.839570	-3.645532	0.000000	-10.000000	0.266667	-18.366667	129.000000	1023.000000	1023.000000	2046.000000
49.500000	-0.042961	-25.389778	-8.107027	-5.154883	-8.251046	-3.876821	0.000000	-10.000000	0.216667	-17.100000	123.000000	1023.000000	1023.000000	2046.000000
49.520000	-0.044866	-26.515875	-8.429706	-5.457232	-8.577897	-4.051040	0.000000	-10.000000	0.200000	-16.049999	117.333336	1023.000000	1023.000000	2046.000000
49.540001	-0.045732	-27.027872	-8.389278	-5.676319	-8.699958	-4.262316	0.000000	-10.000000	0.200000	-15.350000	112.000000	1023.000000	1023.000000	2046.000000
49.560001	-0.046659	-27.575703	-8.453418	-5.710176	-8.964166	-4.447942	0.000000	-10.000000	0.200000	-14.900000	106.833336	1023.000000	1023.000000	2046.000000
49.580002	-0.047345	-27.980949	-8.493690	-5.869415	-9.104006	-4.513838	0.000000	-10.000000	0.200000	-14.633333	101.833336	1023.000000	1023.000000	2046.000000
49.599998	-0.047592	-28.126913	-8.514932	-6.020651	-9.190634	-4.400697	0.000000	-10.000000	0.191667	-14.416667	97.000000	1023.000000	1023.000000	2046.000000
49.619999	-0.047948	-28.337099	-8.554661	-6.215164	-9.128616	-4.438659	0.000000	-10.000000	0.183333	-14.333333	92.000000	1023.000000	1023.000000	2046.000000
49.639999	-0.047183	-27.884993	-8.454555	-6.119482	-8.895044	-4.415913	0.000000	-10.000000	0.175000	-14.083333	87.166664	1023.000000	1023.000000	2046.000000
49.660000	-0.047753	-28.222185	-8.693783	-6.284979	-8.834733	-4.408691	0.000000	-10.000000	0.166667	-13.650000	82.500000	1023.000000	1023.000000	2046.000000
49.680000	-0.047732	-28.209723	-8.877929	-6.404648	-8.676942	-4.250205	0.000000	-10.000000	0.141667	-13.033334	78.000000	1023.000000	1023.000000	2046.000000
49.700001	-0.047362	-27.990891	-8.865786	-6.323010	-8.604795	-4.197299	0.000000	-10.000000	0.116667	-12.683333	73.500000	1023.000000	1023.000000	2046.000000
49.720001	-0.046636	-27.561977	-8.674039	-6.073820	-8.639896	-4.174222	0.000000	-10.000000	0.100000	-12.500000	69.166664	1023.000000	1023.000000	2046.000000
49.740002	-0.045801	-27.068457	-8.404762	-6.022214	-8.556592	-4.084888	0.000000	-10.000000	0.100000	-12.233334	65.000000	1023.000000	1023.000000	2046.000000
49.759998	-0.045915	-27.135698	-8.500674	-6.037310	-8.599368	-3.998347	0.000000	-10.000000	0.083333	-11.383333	61.000000	1023.000000	1023.000000	2046.000000
49.779999	-0.045774	-27.052704	-8.528247	-5.970252	-8.547437	-4.006768	0.000000	-10.000000	0.075000	-10.233334	57.333332	1023.000000	1023.000000	2046.000000
49.799999	-0.046006	-27.189363	-8.677431	-6.117530	-8.436005	-3.958399	0.000000	-10.000000	0.058333	-9.216667	53.833332	1023.000000	1023.000000	2046.000000
49.820000	-0.046876	-27.703938	-8.949046	-6.344479	-8.507043	-3.903371	0.000000	-10.000000	0.058333	-8.483334	50.833332	1023.000000	1023.000000	2046.000000
49.840000	-0.047032	-27.795782	-9.016582	-6.381013	-8.495358	-3.902828	0.000000	-10.000000	0.050000	-8.183333	48.000000	1023.000000	1023.000000	2046.000000
49.860001	-0.047117	-27.845886	-9.035424	-6.303449	-8.602786	-3.904226	0.000000	-10.000000	0.050000	-7.900000	45.333332	1023.000000	1023.000000	2046.000000
49.880001	-0.047119	-27.847450	-8.938475	-6.354451	-8.726937	-3.827588	0.000000	-10.000000	0.050000	-7.800000	42.666668	1023.000000	1023.000000	2046.000000
49.900002	-0.047145	-27.862751	-8.915957	-6.294119	-8.780660	-3.872014	0.000000	-10.000000	0.050000	-7.733334	40.000000	1023.000000	1023.000000	2046.000000
49.919998	-0.047603	-28.133093	-9.023704	-6.334854	-8.830327	-3.944207	0.000000	-10.000000	0.050000	-7.716667	37.333332	1023.000000	1023.000000	2046.000000
49.939999	-0.047639	-28.154921	-8.932589	-6.412710	-8.835464	-3.974158	0.000000	-10.000000	0.050000	-7.583333	34.833332	1023.000000	1023.000000	2046.000000
49.959999	-0.047875	-28.294355	-8.975890	-6.439270	-8.846039	-4.033157	0.000000	-10.000000	0.050000	-7.166667	32.166668	1023.000000	1023.000000	2046.000000
49.980000	-0.047710	-28.196613	-9.000791	-6.521367	-8.697537	-3.976918	0.000000	-10.000000	0.050000	-6.800000	29.833334	1023.000000	1023.000000	2046.000000
50.000000	-0.047131	-27.854248	-8.871070	-6.530860	-8.548461	-3.903857	0.000000	-10.000000	0.050000	-6.500000	27.500000	1023.000000	1023.000000	2046.000000
50.020000	-0.046742	-27.624454	-8.939844	-6.578057	-8.315104	-3.791450	0.000000	-10.000000	0.050000	-6.216667	25.500000	1023.000000	1023.000000	2046.000000
50.040001	-0.046034	-27.205936	-8.810785	-6.508319	-8.154493	-3.732338	0.000000	-10.000000	0.050000	-5.916667	23.500000	1023.000000	1023.000000	2046.000000
50.060001	-0.045185	-26.704344	-8.656312	-6.339106	-8.067473	-3.641452	0.000000	-10.000000	0.033333	-5.433333	21.500000	1023.000000	1023.000000	2046.000000
50.080002	-0.044048	-26.032150	-8.409851	-6.093474	-8.025535	-3.503291	0.000000	-10.000000	0.016667	-4.733333	19.500000	1023.000000	1023.000000	2046.000000
50.099998	-0.043820	-25.897570	-8.641239	-5.877133	-8.052869	-3.326329	0.000000	-10.000000	0.008333	-3.850000	17.833334	1023.000000	1023.000000	2046.000000
50.119999	-0.043354	-25.622431	-8.433893	-5.883874	-8.161727	-3.142936	0.000000	-10.000000	0.016667	-3.216667	16.500000	1023.000000	1023.000000	2046.000000
50.139999	-0.043843	-25.911324	-8.544759	-5.889115	-8.205718	-3.271731	0.000000	-10.000000	0.033333	-2.983333	15.500000	1023.000000	1023.000000	2046.000000
50.160000	-0.044578	-26.345821	-8.717631	-5.712286	-8.376713	-3.539191	0.000000	-10.000000	0.025000	-2.983333	14.500000	1023.000000	1023.000000	2046.000000
50.180000	-0.045615	-26.958614	-8.821017	-5.884853	-8.507891	-3.744855	0.000000	-10.000000	0.025000	-2.766667	13.500000	1023.000000	1023.000000	2046.000000
50.200001	-0.046222	-27.317152	-8.746229	-6.080890	-8.592186	-3.897846	0.000000	-10.000000	0.025000	-2.283333	12.666667	1023.000000	1023.000000	2046.000000
50.220001	-0.045741	-27.033199	-8.583360	-5.979517	-8.649397	-3.820926	0.000000	-10.000000	0.033333	-2.050000	12.166667	1023.000000	1023.000000	2046.000000
50.240002	-0.045555	-26.922922	-8.541892	-5.916458	-8.662355	-3.802217	0.000000	-10.000000	0.041667	-2.483333	11.833333	1023.000000	1023.000000	2046.000000
50.259998	-0.045699	-27.008314	-8.482131	-5.787626	-8.868468	-3.870089	0.000000	-10.000000	0.033333	-3.416667	11.166667	1023.000000	1023.000000	2046.000000
50.279999	-0.046823	-27.672220	-8.359269	-6.000208	-9.102503	-4.210241	0.000000	-10.000000	0.025000	-3.600000	10.000000	1023.000000	1023.000000	2046.000000
50.299999	-0.048826	-28.856276	-8.617463	-6.151196	-9.455329	-4.632288	0.000000	-10.000000	0.016667	-2.716667	8.833333	1023.000000	1023.000000	2046.000000
50.320000	-0.051323	-30.332188	-9.096177	-6.411493	-9.796114	-5.028403	0.000000	-10.000000	0.016667	-1.250000	8.166667	1023.000000	1023.000000	2046.000000
50.340000	-0.052742	-31.170486	-9.245217	-6.807820	-9.956924	-5.160525	0.000000	-10.000000	0.033333	-0.650000	8.000000	1023.000000	1023.000000	2046.000000
50.360001	-0.053593	-31.673685	-9.392135	-7.039167	-9.995552	-5.246830	0.000000	-10.000000	0.041667	-1.083333	8.000000	1023.000000	1023.000000	2046.000000
50.380001	-0.053817	-31.806131	-9.502883	-7.062293	-10.040514	-5.200442	0.000000	-10.000000	0.041667	-2.016667	7.500000	1023.000000	1023.000000	2046.000000
50.400002	-0.053398	-31.558054	-9.409111	-7.201807	-9.953548	-4.993587	0.000000	-10.000000	0.033333	-2.816667	6.666667	1023.000000	1023.000000	2046.000000
50.419998	-0.053339	-31.523083	-9.383745	-7.438809	-9.858922	-4.841605	0.000000	-10.000000	0.033333	-3.366667	5.500000	1023.000000	1023.000000	2046.000000
50.439999	-0.052803	-31.206676	-9.403893	-7.203224	-9.810003	-4.789556	0.000000	-10.000000	0.033333	-3.733333	4.000000	1023.000000	1023.000000	2046.000000
50.459999	-0.052662	-31.123106	-9.307791	-7.054379	-9.814341	-4.946596	0.000000	-10.000000	0.033333	-3.900000	2.833333	1023.000000	1023.000000	2046.000000
50.480000	-0.052832	-31.223442	-9.391355	-7.069005	-9.710506	-5.052577	0.000000	-10.000000	0.016667	-3.866667	1.500000	1023.000000	1023.000000	2046.000000
50.500000	-0.053010	-31.328638	-9.443398	-7.129487	-9.717687	-5.038066	0.000000	-10.000000	0.008333	-3.966667	0.833333	1023.000000	1023.000000	2046.000000
50.520000	-0.052100	-30.791231	-9.354081	-7.096075	-9.529354	-4.811721	0.000000	-10.000000	0.016667	-4.283333	-0.333333	1023.000000	1023.000000	2046.000000
50.540001	-0.050965	-30.120327	-9.125080	-7.147679	-9.328965	-4.518603	0.000000	-10.000000	0.025000	-4.483334	-1.333333	1023.000000	1023.000000	2046.000000
50.560001	-0.049786	-29.423801	-8.975416	-7.036505	-9.149015	-4.262865	0.000000	-10.000000	0.025000	-3.783333	-2.666667	1023.000000	1023.000000	2046.000000
50.580002	-0.049473	-29.238590	-9.079425	-6.762909	-9.094745	-4.301512	0.000000	-10.000000	0.008333	-2.166667	-3.500000	1023.000000	1023.000000	2046.000000
50.599998	-0.050059	-29.585106	-9.345881	-6.677012	-9.109082	-4.453129	0.000000	-10.000000	0.000000	-0.700000	-4.000000	1023.000000	1023.000000	2046.000000
50.619999	-0.050558	-29.879950	-9.526970	-6.718888	-9.215781	-4.418310	0.000000	-10.000000	0.000000	0.266667	-4.000000	1023.000000	1023.000000	2046.000000
50.639999	-0.051150	-30.229506	-9.492714	-6.868233	-9.315463	-4.553095	0.000000	-10.000000	-0.008333	0.950000	-4.000000	1023.000000	1023.000000	2046.000000
50.660000	-0.050555	-29.878122	-9.292127	-7.007589	-9.212051	-4.366355	0.000000	-10.000000	-0.008333	1.966667	-4.000000	1023.000000	1023.000000	2046.000000
50.680000	-0.049926	-29.506369	-9.225188	-7.155752	-9.115123	-4.010306	0.000000	-10.000000	-0.008333	3.050000	-4.000000	1023.000000	1023.000000	2046.000000
50.700001	-0.049277	-29.122879	-9.120357	-6.940472	-8.985491	-4.076559	0.000000	-10.000000	-0.016667	4.150000	-4.000000	1023.000000	1023.000000	2046.000000
50.720001	-0.049352	-29.167288	-9.184758	-6.791218	-8.970243	-4.221069	0.000000	-10.000000	-0.041667	5.533333	-4.000000	1023.000000	1023.000000	2046.000000
50.740002	-0.049590	-29.307585	-9.383790	-6.726268	-8.918726	-4.278800	0.000000	-10.000000	-0.066667	7.183333	-4.000000	1023.000000	1023.000000	2046.000000
50.759998	-0.049949	-29.519686	-9.528622	-6.798328	-8.915522	-4.277214	0.000000	-10.000000	-0.066667	8.916667	-4.000000	1023.000000	1023.000000	2046.000000
50.779999	-0.049232	-29.095926	-9.354088	-6.708776	-8.819839	-4.213223	0.000000	-10.000000	-0.075000	10.433333	-4.000000	1023.000000	1023.000000	2046.000000
50.799999	-0.047720	-28.202686	-8.877611	-6.759164	-8.581986	-3.983924	0.000000	-10.000000	-0.100000	11.883333	-4.000000	1023.000000	1023.000000	2046.000000
50.820000	-0.046184	-27.294531	-8.590945	-6.689112	-8.323861	-3.690612	0.000000	-10.000000	-0.150000	13.483334	0.500000	1023.000000	1023.000000	2046.000000
50.840000	-0.044556	-26.332397	-8.237737	-6.549542	-8.008964	-3.536154	0.000000	-10.000000	-0.200000	15.800000	13.500000	1023.000000	1023.000000	2046.000000
50.860001	-0.043085	-25.463036	-8.077905	-6.137856	-7.653247	-3.594028	0.000000	-10.000000	-0.233333	17.583334	26.500000	1023.000000	1023.000000	2046.000000
50.880001	-0.042199	-24.939566	-7.967893	-5.873032	-7.437660	-3.660981	0.000000	-10.000000	-0.250000	18.700001	35.000000	1023.000000	1023.000000	2046.000000
50.900002	-0.041674	-24.629204	-7.997266	-5.683693	-7.357971	-3.590274	0.000000	-10.000000	-0.266667	19.416668	37.000000	1023.000000	1023.000000	2046.000000
50.919998	-0.040886	-24.163452	-7.751388	-5.562971	-7.298943	-3.550150	0.000000	-10.000000	-0.316667	20.583334	41.166668	1023.000000	1023.000000	2046.000000
50.939999	-0.040322	-23.830183	-7.684849	-5.633686	-7.228456	-3.283192	0.000000	-10.000000	-0.358333	22.016666	47.833332	1023.000000	1023.000000	2046.000000
50.959999	-0.039487	-23.336672	-7.538278	-5.699897	-7.036664	-3.061832	0.000000	-10.000000	-0.383333	23.066668	54.833332	1023.000000	1023.000000	2046.000000
50.980000	-0.039082	-23.097740	-7.347779	-5.645325	-7.046417	-3.058218	0.000000	-10.000000	-0.383333	23.866667	62.333332	1023.000000	1023.000000	2046.000000
51.000000	-0.038369	-22.676247	-7.137516	-5.427701	-6.924953	-3.186075	0.000000	-10.000000	-0.408333	24.533333	70.000000	1023.000000	1023.000000	2046.000000
51.020000	-0.037985	-22.449291	-7.077892	-5.143848	-6.859022	-3.368531	0.000000	-10.000000	-0.441667	25.283333	78.333336	1023.000000	1023.000000	2046.000000
51.040001	-0.037579	-22.208916	-7.014064	-4.877309	-6.836648	-3.480894	0.000000	-10.000000	-0.475000	25.883333	86.666664	1023.000000	1023.000000	2046.000000
51.060001	-0.037678	-22.267466	-6.965596	-4.849602	-6.801401	-3.650867	0.000000	-10.000000	-0.466667	26.483334	95.333336	1023.000000	1023.000000	2046.000000
51.080002	-0.037969	-22.439566	-6.915824	-4.691961	-6.980412	-3.851367	0.000000	-10.000000	-0.483333	26.616667	104.000000	1023.000000	1023.000000	2046.000000
51.099998	-0.039210	-23.173027	-7.008554	-4.918399	-7.170574	-4.075499	0.000000	-10.000000	-0.483333	27.133333	113.000000	1023.000000	1023.000000	2046.000000
51.119999	-0.040064	-23.677622	-7.084596	-5.125809	-7.281485	-4.185732	0.000000	-10.000000	-0.516667	27.550001	122.000000	1023.000000	1023.000000	2046.000000
51.139999	-0.040697	-24.051840	-7.148628	-5.484376	-7.308361	-4.110474	0.000000	-10.000000	-0.525000	28.066668	131.166672	1023.000000	1023.000000	2046.000000
51.160000	-0.040148	-23.727684	-6.782125	-5.703494	-7.152444	-4.089622	0.000000	-10.000000	-0.550000	28.350000	140.333328	1023.000000	1023.000000	2046.000000
51.180000	-0.039986	-23.631847	-6.741251	-5.684999	-7.041160	-4.164437	0.000000	-10.000000	-0.566667	28.633333	149.833328	1023.000000	1023.000000	2046.000000
51.200001	-0.039597	-23.401930	-6.672560	-5.557430	-6.900047	-4.271892	0.000000	-10.000000	-0.575000	28.883333	159.166672	1023.000000	1023.000000	2046.000000
51.220001	-0.039379	-23.272930	-6.825506	-5.506114	-6.748634	-4.192676	0.000000	-10.000000	-0.583333	29.300001	168.833328	1023.000000	1023.000000	2046.000000
51.240002	-0.038845	-22.957376	-6.800845	-5.348698	-6.638608	-4.169226	0.000000	-10.000000	-0.583333	29.233334	178.500000	1023.000000	1023.000000	2046.000000
51.259998	-0.037643	-22.246794	-6.599456	-5.015117	-6.477684	-4.154537	0.000000	-10.000000	-0.575000	29.250000	188.333328	1023.000000	1023.000000	2046.000000
51.279999	-0.036463	-21.549719	-6.434421	-5.024176	-6.180080	-3.911042	0.000000	-10.000000	-0.550000	28.616667	198.000000	1023.000000	1023.000000	2046.000000
51.299999	-0.034980	-20.673464	-6.029324	-5.069479	-5.951255	-3.623405	0.000000	-10.000000	-0.525000	28.350000	207.666672	1023.000000	1023.000000	2046.000000
51.320000	-0.033153	-19.593540	-5.650905	-4.926171	-5.586659	-3.429804	0.000000	-10.000000	-0.483333	27.416666	217.166672	1023.000000	1023.000000	2046.000000
51.340000	-0.031868	-18.834066	-5.467371	-4.695436	-5.298702	-3.372558	0.000000	-10.000000	-0.450000	26.516666	226.500000	1023.000000	1023.000000	2046.000000
51.360001	-0.031382	-18.546471	-5.449966	-4.509373	-5.155713	-3.431419	0.000000	-10.000000	-0.416667	25.433334	235.333328	1023.000000	1023.000000	2046.000000
[truncated: 1,562,655 more chars]
