# Supplementary material for: Effect of Electrode Belt and Body Positions on Regional Pulmonary Ventilation- and Perfusion-Related Impedance Changes Measured by Electric Impedance Tomography
Source: PLoS One. 2016 Jun 2;11(6):e0155913. doi: 10.1371/journal.pone.0155913 (PMC4890811; doi:10.1371/journal.pone.0155913)
Supplement: S1 Dataset — (ZIP) [file pone.0155913.s001.zip › Dataset/Fp04-righ-4i.txt]

Patient Name:	Fp4
Registry:	Fp4
Investigator:	 
Diagnosys:	 
Notes:	h�ger4i             
Sample Rate [Hz]:	50.06
Time Base 	Pixels Mean 	Pixels Sum 	UPPER RIGHT		UPPER LEFT		LOWER RIGHT		LOWER LEFT		QRS	ETCO2	Paw	Flow (L/min)	Volume	Analog1	Analog2	AnalogSum
0.000000	0.069757	41.226288	19.511328	4.779724	14.953407	1.981829	0.000000	-10.000000	0.000000	7.950000	887.666687	1023.000000	1023.000000	2046.000000
0.020000	0.069749	41.221592	19.639513	4.585095	15.041298	1.955687	0.000000	-10.000000	0.000000	6.550000	890.666687	1023.000000	1023.000000	2046.000000
0.040000	0.069797	41.250187	19.526901	4.500677	15.246406	1.976202	0.000000	-10.000000	0.016667	4.816667	893.166687	1023.000000	1023.000000	2046.000000
0.060000	0.069853	41.282898	19.576279	4.363842	15.314970	2.027808	0.000000	-10.000000	0.033333	2.616667	895.166687	1023.000000	1023.000000	2046.000000
0.080000	0.069875	41.296352	19.736526	4.253156	15.276214	2.030455	0.000000	-10.000000	0.050000	0.950000	896.333313	1023.000000	1023.000000	2046.000000
0.100000	0.070212	41.495396	19.899794	4.220699	15.309730	2.065173	0.000000	-10.000000	0.050000	-0.650000	896.833313	1023.000000	1023.000000	2046.000000
0.120000	0.071038	41.983521	19.899534	4.320669	15.586919	2.176397	0.000000	-10.000000	0.050000	-1.483333	897.000000	1023.000000	1023.000000	2046.000000
0.140000	0.072289	42.722515	20.139505	4.474947	15.780190	2.327873	0.000000	-10.000000	0.050000	-2.433333	897.000000	1023.000000	1023.000000	2046.000000
0.160000	0.073350	43.349831	20.527695	4.591535	15.861503	2.369099	0.000000	-10.000000	0.050000	-2.816667	897.000000	1023.000000	1023.000000	2046.000000
0.180000	0.074175	43.837341	20.679043	4.729266	15.988453	2.440578	0.000000	-10.000000	0.050000	-3.133333	897.000000	1023.000000	1023.000000	2046.000000
0.200000	0.074903	44.267563	20.803017	4.869975	16.033884	2.560687	0.000000	-10.000000	0.050000	-3.600000	897.000000	1023.000000	1023.000000	2046.000000
0.220000	0.075583	44.669537	20.736141	5.076898	16.136909	2.719589	0.000000	-10.000000	0.058333	-4.266666	897.000000	1023.000000	1023.000000	2046.000000
0.240000	0.075734	44.758919	20.664425	5.235806	16.075678	2.783010	0.000000	-10.000000	0.066667	-5.066667	897.000000	1023.000000	1023.000000	2046.000000
0.260000	0.075211	44.449821	20.513615	5.318904	15.828402	2.788900	0.000000	-10.000000	0.075000	-5.833333	897.000000	1023.000000	1023.000000	2046.000000
0.280000	0.074512	44.036777	20.318155	5.393758	15.543464	2.781400	0.000000	-10.000000	0.083333	-6.666667	897.000000	1023.000000	1023.000000	2046.000000
0.300000	0.074002	43.735188	19.990858	5.573117	15.360792	2.810419	0.000000	-10.000000	0.091667	-7.550000	897.000000	1023.000000	1023.000000	2046.000000
0.320000	0.073613	43.505493	19.947613	5.700664	15.196851	2.660364	0.000000	-10.000000	0.091667	-8.183333	897.000000	1023.000000	1023.000000	2046.000000
0.340000	0.073149	43.231094	20.051189	5.704876	14.909672	2.565358	0.000000	-10.000000	0.091667	-8.333333	893.500000	1023.000000	1023.000000	2046.000000
0.360000	0.072650	42.935955	20.053366	5.707558	14.707478	2.467555	0.000000	-10.000000	0.091667	-8.266666	885.833313	1023.000000	1023.000000	2046.000000
0.380000	0.071687	42.366894	19.814571	5.771786	14.471819	2.308718	0.000000	-10.000000	0.108333	-8.550000	877.166687	1023.000000	1023.000000	2046.000000
0.400000	0.069437	41.037548	19.424906	5.620131	14.032065	1.960445	0.000000	-10.000000	0.125000	-9.583334	871.000000	1023.000000	1023.000000	2046.000000
0.420000	0.066554	39.333118	18.898094	5.406469	13.417801	1.610752	0.000000	-10.000000	0.141667	-11.016667	867.666687	1023.000000	1023.000000	2046.000000
0.440000	0.064265	37.980652	18.444933	5.192718	12.954291	1.388710	0.000000	-10.000000	0.150000	-12.183333	864.000000	1023.000000	1023.000000	2046.000000
0.460000	0.062734	37.075703	17.795696	5.191784	12.783648	1.304574	0.000000	-10.000000	0.150000	-12.650001	860.000000	1023.000000	1023.000000	2046.000000
0.480000	0.061319	36.239620	17.395048	5.120400	12.542458	1.181716	0.000000	-10.000000	0.150000	-12.616667	856.000000	1023.000000	1023.000000	2046.000000
0.500000	0.059899	35.400547	17.079420	5.032650	12.168298	1.120181	0.000000	-10.000000	0.150000	-12.650001	851.833313	1023.000000	1023.000000	2046.000000
0.520000	0.058955	34.842590	16.771164	4.988392	12.012784	1.070249	0.000000	-10.000000	0.150000	-12.916667	847.500000	1023.000000	1023.000000	2046.000000
0.540000	0.058367	34.494755	16.449177	4.910899	11.988536	1.146142	0.000000	-10.000000	0.183333	-13.500000	843.166687	1023.000000	1023.000000	2046.000000
0.560000	0.057323	33.878132	16.268515	4.819527	11.807346	0.982742	0.000000	-10.000000	0.216667	-14.366667	838.666687	1023.000000	1023.000000	2046.000000
0.580000	0.056376	33.318359	16.042280	4.638063	11.637350	1.000664	0.000000	-10.000000	0.258333	-15.400001	833.833313	1023.000000	1023.000000	2046.000000
0.600000	0.055761	32.954540	15.692183	4.542531	11.679892	1.039935	0.000000	-10.000000	0.266667	-16.516666	828.666687	1023.000000	1023.000000	2046.000000
0.620000	0.055040	32.528488	15.428405	4.353145	11.683768	1.063170	0.000000	-10.000000	0.275000	-17.533335	823.166687	1023.000000	1023.000000	2046.000000
0.640000	0.054293	32.086929	15.323455	4.177736	11.436224	1.149516	0.000000	-10.000000	0.291667	-18.433334	817.500000	1023.000000	1023.000000	2046.000000
0.660000	0.054439	32.173454	15.126987	4.294972	11.452929	1.298567	0.000000	-10.000000	0.333333	-19.383333	811.166687	1023.000000	1023.000000	2046.000000
0.680000	0.054377	32.137093	14.873361	4.366109	11.471995	1.425625	0.000000	-10.000000	0.366667	-20.150000	804.666687	1023.000000	1023.000000	2046.000000
0.700000	0.053836	31.816820	14.727682	4.270882	11.354782	1.463475	0.000000	-10.000000	0.391667	-20.800001	797.833313	1023.000000	1023.000000	2046.000000
0.720000	0.053057	31.356583	14.519941	4.138376	11.161526	1.536739	0.000000	-10.000000	0.391667	-21.016666	791.000000	1023.000000	1023.000000	2046.000000
0.740000	0.051947	30.700480	14.150751	3.979359	11.045219	1.525151	0.000000	-10.000000	0.400000	-21.233334	784.000000	1023.000000	1023.000000	2046.000000
0.760000	0.050425	29.800928	13.713959	3.712557	10.854642	1.519771	0.000000	-10.000000	0.400000	-21.316668	777.000000	1023.000000	1023.000000	2046.000000
0.780000	0.048851	28.870916	13.448925	3.444568	10.586761	1.390662	0.000000	-10.000000	0.400000	-21.466667	769.833313	1023.000000	1023.000000	2046.000000
0.800000	0.047663	28.168821	13.203817	3.165879	10.340250	1.458875	0.000000	-10.000000	0.408333	-21.483334	762.666687	1023.000000	1023.000000	2046.000000
0.820000	0.046378	27.409634	12.878419	2.953910	10.156940	1.420364	0.000000	-10.000000	0.416667	-21.716667	755.333313	1023.000000	1023.000000	2046.000000
0.840000	0.045072	26.637291	12.460408	2.770387	10.047530	1.358966	0.000000	-10.000000	0.433333	-22.000000	748.166687	1023.000000	1023.000000	2046.000000
0.860000	0.043881	25.933525	12.223018	2.616545	9.742006	1.351956	0.000000	-10.000000	0.433333	-22.466667	740.666687	1023.000000	1023.000000	2046.000000
0.880000	0.043006	25.416639	11.952038	2.496349	9.562098	1.406155	0.000000	-10.000000	0.441667	-22.833334	733.333313	1023.000000	1023.000000	2046.000000
0.900000	0.042165	24.919535	11.588062	2.441719	9.422834	1.466918	0.000000	-10.000000	0.458333	-23.316668	725.666687	1023.000000	1023.000000	2046.000000
0.920000	0.041662	24.622194	11.425029	2.421792	9.318712	1.456661	0.000000	-10.000000	0.483333	-23.716667	718.000000	1023.000000	1023.000000	2046.000000
0.940000	0.041522	24.539677	11.354762	2.469592	9.185250	1.530073	0.000000	-10.000000	0.500000	-24.116667	710.000000	1023.000000	1023.000000	2046.000000
0.960000	0.041428	24.484203	11.305205	2.565871	9.015385	1.597741	0.000000	-10.000000	0.516667	-24.383333	702.000000	1023.000000	1023.000000	2046.000000
0.980000	0.041633	24.604849	11.079097	2.709355	9.040880	1.775517	0.000000	-10.000000	0.525000	-24.500000	694.000000	1023.000000	1023.000000	2046.000000
1.000000	0.041398	24.465961	10.941052	2.819639	8.915622	1.789648	0.000000	-10.000000	0.525000	-24.700001	685.666687	1023.000000	1023.000000	2046.000000
1.020000	0.040879	24.159626	10.729348	2.962579	8.635738	1.831961	0.000000	-10.000000	0.508333	-24.666668	677.333313	1023.000000	1023.000000	2046.000000
1.040000	0.040096	23.697006	10.366743	3.106642	8.324405	1.899216	0.000000	-10.000000	0.500000	-24.666668	669.000000	1023.000000	1023.000000	2046.000000
1.060000	0.039260	23.202484	9.829580	3.189955	8.145720	2.037228	0.000000	-10.000000	0.500000	-24.566668	661.000000	1023.000000	1023.000000	2046.000000
1.080000	0.037667	22.261293	9.447279	3.335311	7.588476	1.890228	0.000000	-10.000000	0.508333	-24.616667	652.833313	1023.000000	1023.000000	2046.000000
1.100000	0.036214	21.402483	9.057693	3.342435	7.141324	1.861030	0.000000	-10.000000	0.516667	-24.850000	644.500000	1023.000000	1023.000000	2046.000000
1.120000	0.035130	20.761766	8.629171	3.540152	6.811866	1.780578	0.000000	-10.000000	0.533333	-25.150002	636.166687	1023.000000	1023.000000	2046.000000
1.140000	0.034018	20.104387	8.514699	3.566407	6.433812	1.589470	0.000000	-10.000000	0.541667	-25.333334	627.666687	1023.000000	1023.000000	2046.000000
1.160000	0.033129	19.579344	8.621588	3.546904	5.918926	1.491925	0.000000	-10.000000	0.558333	-25.600000	619.333313	1023.000000	1023.000000	2046.000000
1.180000	0.032624	19.280899	8.644537	3.587785	5.646736	1.401841	0.000000	-10.000000	0.583333	-26.150000	610.666687	1023.000000	1023.000000	2046.000000
1.200000	0.031433	18.577169	8.391864	3.731330	5.268775	1.185200	0.000000	-10.000000	0.616667	-26.850000	602.000000	1023.000000	1023.000000	2046.000000
1.220000	0.028787	17.012831	7.986152	3.684354	4.547585	0.794739	0.000000	-10.000000	0.641667	-27.533335	593.000000	1023.000000	1023.000000	2046.000000
1.240000	0.025790	15.241873	7.349757	3.417856	3.954886	0.519373	0.000000	-10.000000	0.650000	-27.783335	583.833313	1023.000000	1023.000000	2046.000000
1.260000	0.023403	13.830949	6.629331	3.255500	3.575101	0.371017	0.000000	-10.000000	0.658333	-27.883333	574.666687	1023.000000	1023.000000	2046.000000
1.280000	0.021130	12.488107	6.006046	3.125134	3.201624	0.155302	0.000000	-10.000000	0.666667	-27.833334	565.333313	1023.000000	1023.000000	2046.000000
1.300000	0.019091	11.282966	5.512859	3.028237	2.757675	-0.015805	0.000000	-10.000000	0.666667	-27.833334	556.000000	1023.000000	1023.000000	2046.000000
1.320000	0.017476	10.328200	5.016155	2.876437	2.503113	-0.067505	0.000000	-10.000000	0.658333	-27.733334	546.666687	1023.000000	1023.000000	2046.000000
1.340000	0.015858	9.371939	4.443445	2.782542	2.326067	-0.180115	0.000000	-10.000000	0.650000	-27.816668	537.500000	1023.000000	1023.000000	2046.000000
1.360000	0.014345	8.477633	4.128070	2.637131	1.996885	-0.284452	0.000000	-10.000000	0.650000	-27.650000	528.333313	1023.000000	1023.000000	2046.000000
1.380000	0.013143	7.767263	3.809916	2.441886	1.775609	-0.260148	0.000000	-10.000000	0.650000	-27.900000	519.000000	1023.000000	1023.000000	2046.000000
1.400000	0.011765	6.953375	3.369785	2.283643	1.591631	-0.291683	0.000000	-10.000000	0.650000	-27.866667	509.666656	1023.000000	1023.000000	2046.000000
1.420000	0.010531	6.223859	2.965557	2.113065	1.509404	-0.364166	0.000000	-10.000000	0.650000	-28.200001	500.333344	1023.000000	1023.000000	2046.000000
1.440000	0.009845	5.818613	2.783399	1.964351	1.295609	-0.224747	0.000000	-10.000000	0.666667	-28.350000	491.000000	1023.000000	1023.000000	2046.000000
1.460000	0.009549	5.643396	2.550259	2.021205	1.193756	-0.121825	0.000000	-10.000000	0.675000	-28.616667	481.333344	1023.000000	1023.000000	2046.000000
1.480000	0.009011	5.325798	2.090054	2.130177	1.108927	-0.003359	0.000000	-10.000000	0.683333	-28.783335	471.833344	1023.000000	1023.000000	2046.000000
1.500000	0.008476	5.009070	1.816954	2.214240	0.904003	0.073874	0.000000	-10.000000	0.666667	-28.800001	462.166656	1023.000000	1023.000000	2046.000000
1.520000	0.007663	4.528762	1.538281	2.236116	0.589756	0.164610	0.000000	-10.000000	0.658333	-28.600000	452.666656	1023.000000	1023.000000	2046.000000
1.540000	0.006532	3.860139	1.065520	2.284420	0.382791	0.127407	0.000000	-10.000000	0.650000	-28.250000	443.000000	1023.000000	1023.000000	2046.000000
1.560000	0.005362	3.168928	0.695672	2.199534	0.136432	0.137291	0.000000	-10.000000	0.650000	-27.850000	433.666656	1023.000000	1023.000000	2046.000000
1.580000	0.003806	2.249176	0.326091	2.063202	-0.268737	0.128620	0.000000	-10.000000	0.650000	-27.650000	424.333344	1023.000000	1023.000000	2046.000000
1.600000	0.002004	1.184554	-0.172156	1.907639	-0.562694	0.011765	0.000000	-10.000000	0.650000	-27.466667	415.166656	1023.000000	1023.000000	2046.000000
1.620000	0.000631	0.373100	-0.614338	1.741598	-0.790653	0.036493	0.000000	-10.000000	0.650000	-27.466667	406.000000	1023.000000	1023.000000	2046.000000
1.640000	-0.000783	-0.462574	-0.890229	1.593966	-1.204281	0.037969	0.000000	-10.000000	0.633333	-27.483334	396.833344	1023.000000	1023.000000	2046.000000
1.660000	-0.002452	-1.448913	-1.313614	1.408031	-1.465814	-0.077517	0.000000	-10.000000	0.633333	-27.400000	387.666656	1023.000000	1023.000000	2046.000000
1.680000	-0.003789	-2.239548	-1.771519	1.345173	-1.712474	-0.100727	0.000000	-10.000000	0.633333	-27.550001	378.500000	1023.000000	1023.000000	2046.000000
1.700000	-0.004855	-2.869440	-2.082956	1.257321	-1.979149	-0.064655	0.000000	-10.000000	0.650000	-27.400000	369.333344	1023.000000	1023.000000	2046.000000
1.720000	-0.005793	-3.423384	-2.295991	1.215291	-2.217237	-0.125446	0.000000	-10.000000	0.633333	-27.633333	360.166656	1023.000000	1023.000000	2046.000000
1.740000	-0.006549	-3.870333	-2.663952	1.196833	-2.368999	-0.034214	0.000000	-10.000000	0.633333	-27.500000	350.833344	1023.000000	1023.000000	2046.000000
1.760000	-0.007200	-4.255085	-2.818201	1.174192	-2.604982	-0.006094	0.000000	-10.000000	0.633333	-27.500000	341.666656	1023.000000	1023.000000	2046.000000
1.780000	-0.007980	-4.716318	-3.022455	1.203832	-2.857169	-0.040526	0.000000	-10.000000	0.650000	-27.166668	332.500000	1023.000000	1023.000000	2046.000000
1.800000	-0.008306	-4.908969	-3.143812	1.200532	-2.971672	0.005983	0.000000	-10.000000	0.633333	-27.000000	323.500000	1023.000000	1023.000000	2046.000000
1.820000	-0.008402	-4.965296	-3.181962	1.191180	-3.065368	0.090855	0.000000	-10.000000	0.600000	-26.633333	314.500000	1023.000000	1023.000000	2046.000000
1.840000	-0.008648	-5.111141	-3.132313	1.244277	-3.287760	0.064654	0.000000	-10.000000	0.566667	-26.283333	305.666656	1023.000000	1023.000000	2046.000000
1.860000	-0.008816	-5.210078	-3.109811	1.269505	-3.441148	0.071376	0.000000	-10.000000	0.541667	-25.766666	296.833344	1023.000000	1023.000000	2046.000000
1.880000	-0.008910	-5.265525	-3.271678	1.345024	-3.521630	0.182758	0.000000	-10.000000	0.541667	-25.416666	288.333344	1023.000000	1023.000000	2046.000000
1.900000	-0.009491	-5.609118	-3.380360	1.434430	-3.741993	0.078805	0.000000	-10.000000	0.525000	-24.933334	279.666656	1023.000000	1023.000000	2046.000000
1.920000	-0.010288	-6.080349	-3.635225	1.435109	-4.023076	0.142842	0.000000	-10.000000	0.516667	-24.616667	271.333344	1023.000000	1023.000000	2046.000000
1.940000	-0.011234	-6.639393	-4.068851	1.536677	-4.319574	0.212356	0.000000	-10.000000	0.500000	-24.250000	263.000000	1023.000000	1023.000000	2046.000000
1.960000	-0.012298	-7.268008	-4.510756	1.698189	-4.614969	0.159529	0.000000	-10.000000	0.500000	-24.033333	255.000000	1023.000000	1023.000000	2046.000000
1.980000	-0.013501	-7.979065	-4.738051	1.713511	-5.015523	0.060998	0.000000	-10.000000	0.500000	-23.633333	247.000000	1023.000000	1023.000000	2046.000000
2.000000	-0.014865	-8.785163	-4.886014	1.644941	-5.391158	-0.152932	0.000000	-10.000000	0.491667	-23.250000	239.000000	1023.000000	1023.000000	2046.000000
2.020000	-0.016002	-9.457214	-4.998672	1.536345	-5.647028	-0.347858	0.000000	-10.000000	0.466667	-22.900000	231.333328	1023.000000	1023.000000	2046.000000
2.040000	-0.016766	-9.908887	-4.804098	1.376481	-5.921816	-0.559454	0.000000	-10.000000	0.441667	-22.650000	223.666672	1023.000000	1023.000000	2046.000000
2.060000	-0.017386	-10.275423	-4.651063	1.167405	-6.147845	-0.643920	0.000000	-10.000000	0.416667	-22.516666	216.166672	1023.000000	1023.000000	2046.000000
2.080000	-0.018795	-11.108033	-4.848834	1.160100	-6.437130	-0.982169	0.000000	-10.000000	0.408333	-22.216667	208.500000	1023.000000	1023.000000	2046.000000
2.100000	-0.020835	-12.313763	-5.193435	1.027573	-6.847320	-1.300580	0.000000	-10.000000	0.400000	-21.766666	201.166672	1023.000000	1023.000000	2046.000000
2.120000	-0.023168	-13.692025	-5.764231	0.740448	-7.175738	-1.492505	0.000000	-10.000000	0.383333	-20.983334	194.000000	1023.000000	1023.000000	2046.000000
2.140000	-0.025361	-14.988102	-6.328855	0.583819	-7.490406	-1.752661	0.000000	-10.000000	0.366667	-20.183334	187.000000	1023.000000	1023.000000	2046.000000
2.160000	-0.027050	-15.986568	-6.796484	0.445170	-7.706646	-1.928608	0.000000	-10.000000	0.350000	-19.383333	180.166672	1023.000000	1023.000000	2046.000000
2.180000	-0.028736	-16.982977	-7.209520	0.275663	-7.999152	-2.049968	0.000000	-10.000000	0.350000	-18.850000	173.666672	1023.000000	1023.000000	2046.000000
2.200000	-0.030246	-17.875109	-7.574716	0.089872	-8.209210	-2.181055	0.000000	-10.000000	0.341667	-18.350000	167.500000	1023.000000	1023.000000	2046.000000
2.220000	-0.031411	-18.564161	-8.023191	0.045141	-8.315340	-2.270772	0.000000	-10.000000	0.316667	-17.933334	161.500000	1023.000000	1023.000000	2046.000000
2.240000	-0.032280	-19.077246	-8.251009	-0.127361	-8.417935	-2.280940	0.000000	-10.000000	0.283333	-17.583334	155.500000	1023.000000	1023.000000	2046.000000
2.260000	-0.033249	-19.650311	-8.542493	-0.340665	-8.477400	-2.289753	0.000000	-10.000000	0.258333	-17.250000	149.500000	1023.000000	1023.000000	2046.000000
2.280000	-0.034052	-20.124718	-8.837892	-0.417141	-8.510316	-2.359370	0.000000	-10.000000	0.250000	-17.100000	143.666672	1023.000000	1023.000000	2046.000000
2.300000	-0.034276	-20.257145	-8.866861	-0.579725	-8.540694	-2.269863	0.000000	-10.000000	0.250000	-16.716667	138.000000	1023.000000	1023.000000	2046.000000
2.320000	-0.034231	-20.230616	-8.978381	-0.660434	-8.508733	-2.083066	0.000000	-10.000000	0.250000	-16.533335	132.333328	1023.000000	1023.000000	2046.000000
2.340000	-0.034051	-20.124268	-9.011366	-0.568670	-8.557086	-1.987146	0.000000	-10.000000	0.241667	-16.150002	126.833336	1023.000000	1023.000000	2046.000000
2.360000	-0.033661	-19.893873	-9.072650	-0.450214	-8.531224	-1.839785	0.000000	-10.000000	0.233333	-15.950000	121.333336	1023.000000	1023.000000	2046.000000
2.380000	-0.033671	-19.899616	-9.083684	-0.407743	-8.658185	-1.750004	0.000000	-10.000000	0.216667	-15.566667	116.166664	1023.000000	1023.000000	2046.000000
2.400000	-0.033770	-19.958029	-9.167437	-0.299915	-8.733744	-1.756934	0.000000	-10.000000	0.208333	-14.933333	111.000000	1023.000000	1023.000000	2046.000000
2.420000	-0.033677	-19.902861	-9.271317	-0.262448	-8.733784	-1.635311	0.000000	-10.000000	0.200000	-14.116667	106.000000	1023.000000	1023.000000	2046.000000
2.440000	-0.034576	-20.434549	-9.456755	-0.389900	-8.919104	-1.668792	0.000000	-10.000000	0.191667	-13.300000	101.333336	1023.000000	1023.000000	2046.000000
2.460000	-0.035476	-20.966223	-9.679033	-0.539906	-9.025486	-1.721796	0.000000	-10.000000	0.175000	-12.750000	96.833336	1023.000000	1023.000000	2046.000000
2.480000	-0.036154	-21.367054	-9.952289	-0.650970	-9.073681	-1.690115	0.000000	-10.000000	0.158333	-12.533334	92.500000	1023.000000	1023.000000	2046.000000
2.500000	-0.037197	-21.983274	-10.029788	-0.878423	-9.326730	-1.748334	0.000000	-10.000000	0.141667	-12.250000	88.166664	1023.000000	1023.000000	2046.000000
2.520000	-0.037871	-22.381889	-10.134211	-1.015600	-9.441007	-1.791072	0.000000	-10.000000	0.141667	-12.216667	84.000000	1023.000000	1023.000000	2046.000000
2.540000	-0.038300	-22.635313	-10.239370	-1.134922	-9.518869	-1.742151	0.000000	-10.000000	0.133333	-11.950000	80.000000	1023.000000	1023.000000	2046.000000
2.560000	-0.039153	-23.139589	-10.349524	-1.315601	-9.640257	-1.834206	0.000000	-10.000000	0.125000	-11.883333	76.000000	1023.000000	1023.000000	2046.000000
2.580000	-0.039833	-23.541052	-10.507927	-1.452483	-9.715034	-1.865608	0.000000	-10.000000	0.116667	-11.516667	72.000000	1023.000000	1023.000000	2046.000000
2.600000	-0.039915	-23.589722	-10.606237	-1.451546	-9.732768	-1.799169	0.000000	-10.000000	0.108333	-11.216667	68.166664	1023.000000	1023.000000	2046.000000
2.620000	-0.039881	-23.569387	-10.638884	-1.496800	-9.702114	-1.731589	0.000000	-10.000000	0.108333	-10.900001	64.500000	1023.000000	1023.000000	2046.000000
2.640000	-0.039998	-23.638824	-10.598114	-1.501308	-9.804852	-1.734550	0.000000	-10.000000	0.100000	-10.650001	60.833332	1023.000000	1023.000000	2046.000000
2.660000	-0.039992	-23.635296	-10.534051	-1.529967	-9.864992	-1.706285	0.000000	-10.000000	0.100000	-10.266667	57.333332	1023.000000	1023.000000	2046.000000
2.680000	-0.039843	-23.546923	-10.613938	-1.488985	-9.820544	-1.623454	0.000000	-10.000000	0.100000	-9.733334	53.833332	1023.000000	1023.000000	2046.000000
2.700000	-0.039521	-23.356728	-10.455601	-1.475711	-9.793805	-1.631610	0.000000	-10.000000	0.100000	-9.166667	50.666668	1023.000000	1023.000000	2046.000000
2.720000	-0.038985	-23.040154	-10.243277	-1.459175	-9.729052	-1.608651	0.000000	-10.000000	0.083333	-8.633333	47.500000	1023.000000	1023.000000	2046.000000
2.740000	-0.038399	-22.693943	-10.047297	-1.407930	-9.753707	-1.485008	0.000000	-10.000000	0.083333	-8.166667	44.666668	1023.000000	1023.000000	2046.000000
2.760000	-0.037771	-22.322807	-9.959755	-1.334410	-9.611591	-1.417050	0.000000	-10.000000	0.083333	-7.766667	42.000000	1023.000000	1023.000000	2046.000000
2.780000	-0.037534	-22.182714	-9.827958	-1.234179	-9.634940	-1.485638	0.000000	-10.000000	0.100000	-7.433333	39.333332	1023.000000	1023.000000	2046.000000
2.800000	-0.037472	-22.145975	-9.842584	-1.157463	-9.633803	-1.512126	0.000000	-10.000000	0.083333	-7.150000	36.833332	1023.000000	1023.000000	2046.000000
2.820000	-0.037615	-22.230175	-10.056784	-1.050373	-9.730117	-1.392902	0.000000	-10.000000	0.075000	-6.750000	34.500000	1023.000000	1023.000000	2046.000000
2.840000	-0.037713	-22.288187	-10.282959	-0.900008	-9.816165	-1.289055	0.000000	-10.000000	0.066667	-6.433333	32.500000	1023.000000	1023.000000	2046.000000
2.860000	-0.038265	-22.614735	-10.449693	-0.806647	-10.011985	-1.346410	0.000000	-10.000000	0.083333	-6.150000	30.166666	1023.000000	1023.000000	2046.000000
2.880000	-0.038892	-22.985023	-10.569047	-0.755568	-10.238095	-1.422314	0.000000	-10.000000	0.066667	-6.050000	27.833334	1023.000000	1023.000000	2046.000000
2.900000	-0.039299	-23.226000	-10.636852	-0.617000	-10.388426	-1.583722	0.000000	-10.000000	0.066667	-5.883334	25.500000	1023.000000	1023.000000	2046.000000
2.920000	-0.039711	-23.469225	-10.491029	-0.697336	-10.501095	-1.779764	0.000000	-10.000000	0.066667	-5.766667	23.666666	1023.000000	1023.000000	2046.000000
2.940000	-0.040135	-23.719580	-10.335195	-0.852111	-10.644624	-1.887649	0.000000	-10.000000	0.075000	-5.683333	22.000000	1023.000000	1023.000000	2046.000000
2.960000	-0.040318	-23.828199	-10.186805	-0.951350	-10.734056	-1.955989	0.000000	-10.000000	0.075000	-5.900000	20.333334	1023.000000	1023.000000	2046.000000
2.980000	-0.041211	-24.355469	-10.248924	-1.002846	-10.859575	-2.244124	0.000000	-10.000000	0.066667	-6.200000	18.500000	1023.000000	1023.000000	2046.000000
3.000000	-0.043058	-25.447014	-10.547197	-1.172457	-11.227316	-2.500044	0.000000	-10.000000	0.066667	-6.033333	16.166666	1023.000000	1023.000000	2046.000000
3.020000	-0.044980	-26.583036	-10.973209	-1.354290	-11.503910	-2.751626	0.000000	-10.000000	0.066667	-5.316667	14.166667	1023.000000	1023.000000	2046.000000
3.040000	-0.046210	-27.310179	-11.447233	-1.420941	-11.533148	-2.908856	0.000000	-10.000000	0.058333	-4.366667	12.166667	1023.000000	1023.000000	2046.000000
3.060000	-0.047525	-28.087458	-11.638341	-1.506442	-11.786757	-3.155916	0.000000	-10.000000	0.066667	-3.783334	10.833333	1023.000000	1023.000000	2046.000000
3.080000	-0.048506	-28.666761	-11.929730	-1.623952	-11.871905	-3.241174	0.000000	-10.000000	0.058333	-3.666667	9.500000	1023.000000	1023.000000	2046.000000
3.100000	-0.049132	-29.036926	-12.229905	-1.672273	-11.898132	-3.236616	0.000000	-10.000000	0.058333	-3.833333	8.333333	1023.000000	1023.000000	2046.000000
3.120000	-0.049758	-29.406693	-12.472335	-1.703284	-11.906648	-3.324426	0.000000	-10.000000	0.050000	-4.116667	7.000000	1023.000000	1023.000000	2046.000000
3.140000	-0.050423	-29.799809	-12.602325	-1.799826	-12.014296	-3.383361	0.000000	-10.000000	0.050000	-4.316667	5.666667	1023.000000	1023.000000	2046.000000
3.160000	-0.050522	-29.858353	-12.675923	-1.925831	-11.959487	-3.297112	0.000000	-10.000000	0.058333	-4.333333	4.166667	1023.000000	1023.000000	2046.000000
3.180000	-0.050640	-29.928362	-12.870451	-1.927664	-11.819540	-3.310707	0.000000	-10.000000	0.058333	-4.183333	2.833333	1023.000000	1023.000000	2046.000000
3.200000	-0.050599	-29.903904	-12.704314	-2.052092	-11.862532	-3.284967	0.000000	-10.000000	0.058333	-3.900000	1.333333	1023.000000	1023.000000	2046.000000
3.220000	-0.050067	-29.589607	-12.571732	-2.109819	-11.772747	-3.135309	0.000000	-10.000000	0.050000	-3.700000	0.333333	1023.000000	1023.000000	2046.000000
3.240000	-0.049060	-28.994228	-12.573118	-1.896736	-11.568814	-2.955559	0.000000	-10.000000	0.050000	-3.683333	-0.666667	1023.000000	1023.000000	2046.000000
3.260000	-0.048395	-28.601440	-12.403869	-1.791182	-11.554877	-2.851513	0.000000	-10.000000	0.050000	-3.700000	-1.500000	1023.000000	1023.000000	2046.000000
3.280000	-0.047829	-28.267151	-12.275970	-1.719372	-11.535221	-2.736588	0.000000	-10.000000	0.050000	-3.466667	-2.666667	1023.000000	1023.000000	2046.000000
3.300000	-0.047115	-27.845230	-12.238009	-1.563638	-11.430977	-2.612607	0.000000	-10.000000	0.050000	-2.750000	-3.833333	1023.000000	1023.000000	2046.000000
3.320000	-0.046656	-27.573524	-12.301851	-1.395206	-11.334985	-2.541482	0.000000	-10.000000	0.041667	-1.700000	-4.666667	1023.000000	1023.000000	2046.000000
3.340000	-0.046878	-27.704683	-12.276165	-1.474304	-11.421688	-2.532525	0.000000	-10.000000	0.041667	-0.733333	-5.000000	1023.000000	1023.000000	2046.000000
3.360000	-0.047331	-27.972775	-12.393272	-1.650281	-11.393432	-2.535790	0.000000	-10.000000	0.033333	-0.166667	-5.000000	1023.000000	1023.000000	2046.000000
3.380000	-0.047697	-28.188705	-12.615870	-1.706489	-11.378361	-2.487985	0.000000	-10.000000	0.041667	-0.516667	-5.000000	1023.000000	1023.000000	2046.000000
3.400000	-0.048021	-28.380621	-12.647047	-1.846709	-11.412163	-2.474702	0.000000	-10.000000	0.050000	-1.150000	-5.000000	1023.000000	1023.000000	2046.000000
3.420000	-0.048462	-28.640911	-12.539361	-2.027448	-11.580923	-2.493179	0.000000	-10.000000	0.058333	-1.933333	-5.000000	1023.000000	1023.000000	2046.000000
3.440000	-0.048854	-28.872566	-12.588060	-2.147765	-11.605998	-2.530744	0.000000	-10.000000	0.058333	-2.350000	-5.333333	1023.000000	1023.000000	2046.000000
3.460000	-0.048939	-28.922907	-12.764967	-2.134660	-11.568868	-2.454411	0.000000	-10.000000	0.050000	-2.750000	-6.000000	1023.000000	1023.000000	2046.000000
3.480000	-0.049074	-29.002623	-12.719316	-2.276989	-11.529258	-2.477058	0.000000	-10.000000	0.050000	-3.016667	-7.000000	1023.000000	1023.000000	2046.000000
3.500000	-0.049253	-29.108599	-12.769191	-2.331964	-11.539721	-2.467723	0.000000	-10.000000	0.050000	-3.100000	-8.000000	1023.000000	1023.000000	2046.000000
3.520000	-0.049144	-29.044102	-12.781604	-2.362985	-11.527373	-2.372140	0.000000	-10.000000	0.050000	-3.050000	-9.000000	1023.000000	1023.000000	2046.000000
3.540000	-0.048609	-28.728195	-12.789856	-2.281920	-11.381795	-2.274623	0.000000	-10.000000	0.058333	-2.950000	-10.000000	1023.000000	1023.000000	2046.000000
3.560000	-0.048489	-28.656715	-12.596866	-2.284883	-11.452149	-2.322817	0.000000	-10.000000	0.058333	-2.816667	-11.000000	1023.000000	1023.000000	2046.000000
3.580000	-0.048266	-28.525345	-12.564769	-2.296724	-11.411649	-2.252202	0.000000	-10.000000	0.058333	-2.583333	-12.000000	1023.000000	1023.000000	2046.000000
3.600000	-0.047690	-28.184841	-12.532249	-2.199616	-11.331020	-2.121954	0.000000	-10.000000	0.050000	-2.166667	-13.000000	1023.000000	1023.000000	2046.000000
3.620000	-0.046800	-27.658913	-12.324252	-2.146004	-11.127884	-2.060773	0.000000	-10.000000	0.050000	-1.466667	-13.666667	1023.000000	1023.000000	2046.000000
3.640000	-0.046328	-27.379755	-11.944254	-2.132041	-11.209084	-2.094377	0.000000	-10.000000	0.050000	-0.900000	-14.000000	1023.000000	1023.000000	2046.000000
3.660000	-0.045609	-26.955133	-11.717153	-2.092070	-11.137166	-2.008745	0.000000	-10.000000	0.050000	-0.366667	-14.000000	1023.000000	1023.000000	2046.000000
3.680000	-0.044808	-26.481680	-11.738309	-1.923260	-10.878259	-1.941853	0.000000	-10.000000	0.050000	-0.183333	-14.000000	1023.000000	1023.000000	2046.000000
3.700000	-0.044277	-26.167543	-11.549773	-1.834201	-10.825738	-1.957831	0.000000	-10.000000	0.041667	0.000000	-14.000000	1023.000000	1023.000000	2046.000000
3.720000	-0.044173	-26.106218	-11.527010	-1.772307	-10.931101	-1.875800	0.000000	-10.000000	0.041667	0.000000	-14.000000	1023.000000	1023.000000	2046.000000
3.740000	-0.043972	-25.987589	-11.623838	-1.573025	-11.044263	-1.746462	0.000000	-10.000000	0.041667	0.000000	-14.000000	1023.000000	1023.000000	2046.000000
3.760000	-0.043884	-25.935234	-11.891732	-1.386249	-10.958708	-1.698546	0.000000	-10.000000	0.041667	0.000000	-14.000000	1023.000000	1023.000000	2046.000000
3.780000	-0.044532	-26.318439	-11.846986	-1.362277	-11.305435	-1.803741	0.000000	-10.000000	0.041667	0.000000	-14.000000	1023.000000	1023.000000	2046.000000
3.800000	-0.044718	-26.428049	-11.888512	-1.248040	-11.407695	-1.883803	0.000000	-10.000000	0.050000	0.000000	-14.000000	1023.000000	1023.000000	2046.000000
3.820000	-0.044445	-26.266958	-11.789276	-1.083585	-11.412060	-1.982038	0.000000	-10.000000	0.050000	0.000000	-14.000000	1023.000000	1023.000000	2046.000000
3.840000	-0.044421	-26.252609	-11.598299	-1.142399	-11.445557	-2.066354	0.000000	-10.000000	0.050000	0.000000	-14.000000	1023.000000	1023.000000	2046.000000
3.860000	-0.044762	-26.454575	-11.252345	-1.273580	-11.723370	-2.205280	0.000000	-10.000000	0.050000	0.000000	-14.000000	1023.000000	1023.000000	2046.000000
3.880000	-0.045152	-26.684830	-11.211695	-1.357197	-11.748147	-2.367792	0.000000	-10.000000	0.058333	-0.600000	-14.000000	1023.000000	1023.000000	2046.000000
3.900000	-0.046290	-27.357677	-11.537775	-1.352604	-11.846503	-2.620794	0.000000	-10.000000	0.058333	-0.816667	-14.000000	1023.000000	1023.000000	2046.000000
3.920000	-0.048235	-28.506855	-11.890359	-1.557126	-12.102434	-2.956936	0.000000	-10.000000	0.050000	-0.816667	-14.000000	1023.000000	1023.000000	2046.000000
3.940000	-0.049914	-29.499399	-12.142778	-1.747028	-12.429970	-3.179624	0.000000	-10.000000	0.050000	-0.216667	-14.000000	1023.000000	1023.000000	2046.000000
3.960000	-0.050783	-30.013014	-12.423795	-1.829213	-12.460434	-3.299573	0.000000	-10.000000	0.050000	0.000000	-14.000000	1023.000000	1023.000000	2046.000000
3.980000	-0.051469	-30.418396	-12.786337	-1.812016	-12.426533	-3.393512	0.000000	-10.000000	0.058333	0.000000	-14.000000	1023.000000	1023.000000	2046.000000
4.000000	-0.052091	-30.785734	-12.999676	-1.828705	-12.479305	-3.478048	0.000000	-10.000000	0.058333	0.000000	-14.000000	1023.000000	1023.000000	2046.000000
4.020000	-0.052719	-31.157064	-13.048952	-1.846802	-12.672989	-3.588321	0.000000	-10.000000	0.058333	0.000000	-14.000000	1023.000000	1023.000000	2046.000000
4.040000	-0.053018	-31.333370	-13.270223	-1.877700	-12.594916	-3.590532	0.000000	-10.000000	0.058333	-0.550000	-14.000000	1023.000000	1023.000000	2046.000000
4.060000	-0.053212	-31.448404	-13.477669	-1.892652	-12.497365	-3.580719	0.000000	-10.000000	0.058333	-1.166667	-14.000000	1023.000000	1023.000000	2046.000000
4.080000	-0.053460	-31.594833	-13.519938	-2.038396	-12.472728	-3.563771	0.000000	-10.000000	0.058333	-1.833333	-14.000000	1023.000000	1023.000000	2046.000000
4.100000	-0.053468	-31.599600	-13.441195	-2.104751	-12.541074	-3.512581	0.000000	-10.000000	0.050000	-1.983333	-14.000000	1023.000000	1023.000000	2046.000000
4.120000	-0.053065	-31.361261	-13.453977	-2.139123	-12.367193	-3.400968	0.000000	-10.000000	0.050000	-2.150000	-14.333333	1023.000000	1023.000000	2046.000000
4.140000	-0.052330	-30.926805	-13.429352	-2.064744	-12.182597	-3.250113	0.000000	-10.000000	0.050000	-2.350000	-14.833333	1023.000000	1023.000000	2046.000000
4.160000	-0.051597	-30.493845	-13.219670	-1.944956	-12.172455	-3.156765	0.000000	-10.000000	0.058333	-2.516667	-15.666667	1023.000000	1023.000000	2046.000000
4.180000	-0.050677	-29.949873	-13.104789	-1.797791	-12.034624	-3.012669	0.000000	-10.000000	0.050000	-2.366667	-16.500000	1023.000000	1023.000000	2046.000000
4.200000	-0.050008	-29.554956	-13.019329	-1.649045	-12.011477	-2.875106	0.000000	-10.000000	0.050000	-1.500000	-17.333334	1023.000000	1023.000000	2046.000000
4.220000	-0.049336	-29.157665	-13.012522	-1.523025	-11.858336	-2.763783	0.000000	-10.000000	0.041667	-0.633333	-17.833334	1023.000000	1023.000000	2046.000000
4.240000	-0.049142	-29.042860	-12.904175	-1.446034	-11.895642	-2.797008	0.000000	-10.000000	0.041667	0.283333	-18.000000	1023.000000	1023.000000	2046.000000
4.260000	-0.049339	-29.159121	-12.992386	-1.562352	-11.866696	-2.737686	0.000000	-10.000000	0.041667	0.850000	-18.000000	1023.000000	1023.000000	2046.000000
4.280000	-0.049700	-29.372866	-13.144704	-1.695228	-11.848326	-2.684608	0.000000	-10.000000	0.041667	1.366667	-18.000000	1023.000000	1023.000000	2046.000000
4.300000	-0.049771	-29.414471	-13.164752	-1.815008	-11.779325	-2.655386	0.000000	-10.000000	0.050000	1.083333	-18.000000	1023.000000	1023.000000	2046.000000
4.320000	-0.049938	-29.513153	-13.075072	-1.942025	-11.898080	-2.597976	0.000000	-10.000000	0.050000	0.516667	-18.000000	1023.000000	1023.000000	2046.000000
4.340000	-0.050161	-29.645184	-12.999522	-2.078549	-11.940738	-2.626375	0.000000	-10.000000	0.050000	0.000000	-18.000000	1023.000000	1023.000000	2046.000000
4.360000	-0.050310	-29.733425	-13.150882	-2.094186	-11.849435	-2.638922	0.000000	-10.000000	0.058333	0.000000	-18.000000	1023.000000	1023.000000	2046.000000
4.380000	-0.050326	-29.742615	-13.217783	-2.213806	-11.731915	-2.579111	0.000000	-10.000000	0.050000	-0.466667	-18.000000	1023.000000	1023.000000	2046.000000
4.400000	-0.050486	-29.837500	-13.137662	-2.243762	-11.831975	-2.624102	0.000000	-10.000000	0.050000	-0.916667	-18.000000	1023.000000	1023.000000	2046.000000
4.420000	-0.050464	-29.824286	-13.147874	-2.349613	-11.756934	-2.569865	0.000000	-10.000000	0.041667	-1.416667	-18.000000	1023.000000	1023.000000	2046.000000
4.440000	-0.050055	-29.582687	-13.032176	-2.340332	-11.705584	-2.504595	0.000000	-10.000000	0.041667	-1.400000	-18.000000	1023.000000	1023.000000	2046.000000
4.460000	-0.049664	-29.351246	-13.075315	-2.282478	-11.578039	-2.415412	0.000000	-10.000000	0.041667	-1.183333	-18.000000	1023.000000	1023.000000	2046.000000
4.480000	-0.049175	-29.062435	-13.031267	-2.284298	-11.404130	-2.342742	0.000000	-10.000000	0.041667	-0.683333	-18.000000	1023.000000	1023.000000	2046.000000
4.500000	-0.048680	-28.770048	-12.696349	-2.213934	-11.507675	-2.352090	0.000000	-10.000000	0.050000	-0.233333	-18.000000	1023.000000	1023.000000	2046.000000
4.520000	-0.047979	-28.355865	-12.450311	-2.208030	-11.394881	-2.302644	0.000000	-10.000000	0.050000	0.000000	-18.000000	1023.000000	1023.000000	2046.000000
4.540000	-0.047107	-27.840076	-12.214565	-2.211786	-11.220612	-2.193114	0.000000	-10.000000	0.050000	0.000000	-18.000000	1023.000000	1023.000000	2046.000000
4.560000	-0.046308	-27.368227	-12.090084	-2.098432	-11.025075	-2.154636	0.000000	-10.000000	0.050000	0.000000	-18.000000	1023.000000	1023.000000	2046.000000
4.580000	-0.045711	-27.015427	-11.873026	-1.992093	-11.020469	-2.129839	0.000000	-10.000000	0.050000	0.000000	-18.000000	1023.000000	1023.000000	2046.000000
4.600000	-0.045302	-26.773483	-11.831407	-1.871693	-11.029162	-2.041221	0.000000	-10.000000	0.050000	0.000000	-18.000000	1023.000000	1023.000000	2046.000000
4.620000	-0.044976	-26.580681	-11.833297	-1.765110	-11.030179	-1.952095	0.000000	-10.000000	0.050000	0.000000	-18.000000	1023.000000	1023.000000	2046.000000
4.640000	-0.045058	-26.629002	-12.074671	-1.594476	-11.052216	-1.907640	0.000000	-10.000000	0.050000	0.000000	-18.000000	1023.000000	1023.000000	2046.000000
4.660000	-0.045375	-26.816784	-12.264717	-1.478674	-11.105542	-1.967849	0.000000	-10.000000	0.050000	0.000000	-18.000000	1023.000000	1023.000000	2046.000000
4.680000	-0.045417	-26.841471	-12.133178	-1.341916	-11.375287	-1.991089	0.000000	-10.000000	0.050000	0.000000	-18.000000	1023.000000	1023.000000	2046.000000
4.700000	-0.045382	-26.820612	-12.075247	-1.249665	-11.405697	-2.090004	0.000000	-10.000000	0.050000	0.000000	-18.000000	1023.000000	1023.000000	2046.000000
4.720000	-0.045259	-26.747864	-11.874692	-1.180555	-11.488542	-2.204075	0.000000	-10.000000	0.050000	0.000000	-18.000000	1023.000000	1023.000000	2046.000000
4.740000	-0.045224	-26.727650	-11.692582	-1.226086	-11.511147	-2.297835	0.000000	-10.000000	0.050000	0.000000	-18.000000	1023.000000	1023.000000	2046.000000
4.760000	-0.045489	-26.883825	-11.471944	-1.291066	-11.701107	-2.419710	0.000000	-10.000000	0.050000	0.000000	-18.000000	1023.000000	1023.000000	2046.000000
4.780000	-0.046620	-27.552679	-11.612969	-1.412708	-11.842494	-2.684507	0.000000	-10.000000	0.041667	0.000000	-18.000000	1023.000000	1023.000000	2046.000000
4.800000	-0.048463	-28.641790	-12.051930	-1.555508	-12.059982	-2.974370	0.000000	-10.000000	0.041667	0.000000	-18.000000	1023.000000	1023.000000	2046.000000
4.820000	-0.049991	-29.544664	-12.381615	-1.697836	-12.249346	-3.215868	0.000000	-10.000000	0.041667	0.283333	-18.000000	1023.000000	1023.000000	2046.000000
4.840000	-0.050966	-30.120964	-12.541014	-1.799637	-12.453637	-3.326675	0.000000	-10.000000	0.050000	0.966667	-18.000000	1023.000000	1023.000000	2046.000000
4.860000	-0.051815	-30.622597	-12.824702	-1.834460	-12.449211	-3.514222	0.000000	-10.000000	0.058333	1.533333	-18.000000	1023.000000	1023.000000	2046.000000
4.880000	-0.052462	-31.005259	-13.069004	-1.832723	-12.510766	-3.592766	0.000000	-10.000000	0.058333	1.250000	-18.000000	1023.000000	1023.000000	2046.000000
4.900000	-0.052905	-31.266790	-13.256034	-1.815404	-12.544271	-3.651081	0.000000	-10.000000	0.058333	0.566667	-18.000000	1023.000000	1023.000000	2046.000000
4.920000	-0.053202	-31.442341	-13.282393	-1.833335	-12.663898	-3.662713	0.000000	-10.000000	0.050000	0.000000	-18.000000	1023.000000	1023.000000	2046.000000
4.940000	-0.053422	-31.572210	-13.446790	-1.889382	-12.570058	-3.665981	0.000000	-10.000000	0.050000	0.000000	-18.000000	1023.000000	1023.000000	2046.000000
4.960000	-0.053592	-31.673025	-13.587096	-1.933830	-12.499014	-3.653085	0.000000	-10.000000	0.050000	0.000000	-18.000000	1023.000000	1023.000000	2046.000000
4.980000	-0.053548	-31.646572	-13.554061	-2.033854	-12.416280	-3.642377	0.000000	-10.000000	0.058333	0.000000	-18.000000	1023.000000	1023.000000	2046.000000
5.000000	-0.053420	-31.571041	-13.517125	-2.084291	-12.405582	-3.564043	0.000000	-10.000000	0.058333	0.000000	-18.000000	1023.000000	1023.000000	2046.000000
5.020000	-0.052826	-31.220015	-13.450040	-2.090647	-12.243533	-3.435795	0.000000	-10.000000	0.058333	0.000000	-18.000000	1023.000000	1023.000000	2046.000000
5.040000	-0.051739	-30.577662	-13.361044	-1.944921	-12.049010	-3.222686	0.000000	-10.000000	0.050000	0.000000	-18.000000	1023.000000	1023.000000	2046.000000
5.060000	-0.050930	-30.099863	-13.149508	-1.747422	-12.059188	-3.143744	0.000000	-10.000000	0.050000	0.000000	-18.000000	1023.000000	1023.000000	2046.000000
5.080000	-0.050054	-29.581675	-12.965650	-1.617628	-11.936081	-3.062315	0.000000	-10.000000	0.050000	0.666667	-18.000000	1023.000000	1023.000000	2046.000000
5.100000	-0.049093	-29.014099	-12.913091	-1.452298	-11.767644	-2.881067	0.000000	-10.000000	0.033333	1.750000	-18.000000	1023.000000	1023.000000	2046.000000
5.120000	-0.048535	-28.684353	-12.758529	-1.340087	-11.709850	-2.875887	0.000000	-10.000000	0.025000	3.383333	-18.000000	1023.000000	1023.000000	2046.000000
5.140000	-0.048542	-28.688313	-12.795282	-1.433582	-11.619720	-2.839728	0.000000	-10.000000	0.008333	4.750000	-18.000000	1023.000000	1023.000000	2046.000000
5.160000	-0.048466	-28.643663	-12.859640	-1.520465	-11.517835	-2.745724	0.000000	-10.000000	0.008333	5.883333	-18.000000	1023.000000	1023.000000	2046.000000
5.180000	-0.048505	-28.666569	-12.751373	-1.627172	-11.508391	-2.779633	0.000000	-10.000000	0.000000	6.583333	-18.000000	1023.000000	1023.000000	2046.000000
5.200000	-0.048453	-28.635626	-12.661801	-1.832769	-11.417528	-2.723527	0.000000	-10.000000	0.000000	7.050000	-18.000000	1023.000000	1023.000000	2046.000000
5.220000	-0.048048	-28.396164	-12.547521	-1.910985	-11.304581	-2.633078	0.000000	-10.000000	0.000000	7.450000	-18.000000	1023.000000	1023.000000	2046.000000
5.240000	-0.047778	-28.236755	-12.355414	-1.928213	-11.225563	-2.727564	0.000000	-10.000000	0.000000	7.816667	-18.000000	1023.000000	1023.000000	2046.000000
5.260000	-0.047475	-28.058006	-12.249423	-2.072287	-11.063279	-2.673018	0.000000	-10.000000	0.000000	8.166667	-18.000000	1023.000000	1023.000000	2046.000000
5.280000	-0.046986	-27.768990	-12.207429	-2.069725	-10.888943	-2.602892	0.000000	-10.000000	0.000000	8.750000	-18.000000	1023.000000	1023.000000	2046.000000
5.300000	-0.046276	-27.349264	-11.960729	-2.060466	-10.715409	-2.612659	0.000000	-10.000000	0.000000	9.583334	-4.333333	1023.000000	1023.000000	2046.000000
5.320000	-0.045434	-26.851683	-11.792791	-2.136627	-10.465427	-2.456836	0.000000	-10.000000	-0.016667	10.450001	10.000000	1023.000000	1023.000000	2046.000000
5.340000	-0.044528	-26.316095	-11.658392	-2.034083	-10.212771	-2.410848	0.000000	-10.000000	-0.033333	11.200001	25.666666	1023.000000	1023.000000	2046.000000
5.360000	-0.043535	-25.729425	-11.307563	-1.966495	-10.053608	-2.401761	0.000000	-10.000000	-0.066667	11.833334	29.000000	1023.000000	1023.000000	2046.000000
5.380000	-0.042305	-25.002346	-10.988276	-2.023428	-9.789865	-2.200776	0.000000	-10.000000	-0.083333	12.700000	33.000000	1023.000000	1023.000000	2046.000000
5.400000	-0.041051	-24.261345	-10.633672	-1.880165	-9.507566	-2.239942	0.000000	-10.000000	-0.100000	13.516666	37.000000	1023.000000	1023.000000	2046.000000
5.420000	-0.039453	-23.316795	-10.038585	-1.839955	-9.301302	-2.136952	0.000000	-10.000000	-0.108333	14.333333	41.333332	1023.000000	1023.000000	2046.000000
5.440000	-0.037997	-22.456261	-9.656937	-1.819839	-8.997204	-1.982282	0.000000	-10.000000	-0.125000	14.800000	45.833332	1023.000000	1023.000000	2046.000000
5.460000	-0.036680	-21.678135	-9.428948	-1.611301	-8.613869	-2.024016	0.000000	-10.000000	-0.150000	15.433333	50.666668	1023.000000	1023.000000	2046.000000
5.480000	-0.035148	-20.772499	-8.983211	-1.547945	-8.445731	-1.795613	0.000000	-10.000000	-0.150000	16.166668	55.666668	1023.000000	1023.000000	2046.000000
5.500000	-0.034153	-20.184402	-8.821183	-1.354511	-8.262592	-1.746115	0.000000	-10.000000	-0.150000	16.833334	61.000000	1023.000000	1023.000000	2046.000000
5.520000	-0.033181	-19.610046	-8.752913	-1.099762	-8.026210	-1.731163	0.000000	-10.000000	-0.141667	17.400000	66.666664	1023.000000	1023.000000	2046.000000
5.540000	-0.032548	-19.235777	-8.603485	-1.041537	-8.019213	-1.571542	0.000000	-10.000000	-0.150000	17.416666	72.500000	1023.000000	1023.000000	2046.000000
5.560000	-0.031925	-18.867458	-8.433355	-0.804754	-8.027719	-1.601630	0.000000	-10.000000	-0.150000	17.783333	78.166664	1023.000000	1023.000000	2046.000000
5.580000	-0.030759	-18.178507	-8.131164	-0.497902	-7.866066	-1.683374	0.000000	-10.000000	-0.150000	17.716667	83.833336	1023.000000	1023.000000	2046.000000
5.600000	-0.029661	-17.529617	-7.536453	-0.433691	-7.900464	-1.659010	0.000000	-10.000000	-0.166667	18.216667	89.500000	1023.000000	1023.000000	2046.000000
5.620000	-0.028893	-17.076046	-7.095961	-0.365896	-7.824451	-1.789737	0.000000	-10.000000	-0.183333	18.383333	95.666664	1023.000000	1023.000000	2046.000000
5.640000	-0.028201	-16.666771	-6.878934	-0.267677	-7.659013	-1.861147	0.000000	-10.000000	-0.200000	18.866667	102.000000	1023.000000	1023.000000	2046.000000
5.660000	-0.028838	-17.043180	-6.866771	-0.425134	-7.717880	-2.033395	0.000000	-10.000000	-0.191667	18.866667	108.333336	1023.000000	1023.000000	2046.000000
5.680000	-0.030147	-17.816696	-7.135664	-0.526806	-7.784564	-2.369661	0.000000	-10.000000	-0.200000	19.033333	114.500000	1023.000000	1023.000000	2046.000000
5.700000	-0.030779	-18.190210	-7.259863	-0.683296	-7.707424	-2.539628	0.000000	-10.000000	-0.216667	19.316668	120.833336	1023.000000	1023.000000	2046.000000
5.720000	-0.031312	-18.505634	-7.257580	-0.811981	-7.751035	-2.685039	0.000000	-10.000000	-0.241667	20.016666	127.166664	1023.000000	1023.000000	2046.000000
5.740000	-0.030971	-18.303926	-7.318701	-0.671152	-7.550716	-2.763356	0.000000	-10.000000	-0.266667	20.666668	133.833328	1023.000000	1023.000000	2046.000000
5.760000	-0.030604	-18.086889	-7.226902	-0.631142	-7.437977	-2.790869	0.000000	-10.000000	-0.283333	21.383333	140.500000	1023.000000	1023.000000	2046.000000
5.780000	-0.030119	-17.800560	-7.140030	-0.573721	-7.311644	-2.775165	0.000000	-10.000000	-0.300000	21.833334	147.666672	1023.000000	1023.000000	2046.000000
5.800000	-0.029239	-17.280510	-7.110131	-0.439668	-6.939608	-2.791102	0.000000	-10.000000	-0.300000	22.433332	154.833328	1023.000000	1023.000000	2046.000000
5.820000	-0.028535	-16.864269	-6.882038	-0.465268	-6.786676	-2.730286	0.000000	-10.000000	-0.316667	22.516666	162.333328	1023.000000	1023.000000	2046.000000
5.840000	-0.027367	-16.173908	-6.731401	-0.312676	-6.487160	-2.642671	0.000000	-10.000000	-0.316667	22.816668	169.833328	1023.000000	1023.000000	2046.000000
5.860000	-0.026368	-15.583740	-6.439210	-0.330695	-6.206008	-2.607826	0.000000	-10.000000	-0.316667	22.783333	177.500000	1023.000000	1023.000000	2046.000000
5.880000	-0.025210	-14.899356	-6.163957	-0.349891	-5.886096	-2.499412	0.000000	-10.000000	-0.300000	23.000000	185.166672	1023.000000	1023.000000	2046.000000
5.900000	-0.023374	-13.813829	-5.943172	-0.209928	-5.410110	-2.250619	0.000000	-10.000000	-0.300000	23.150000	192.666672	1023.000000	1023.000000	2046.000000
5.920000	-0.021676	-12.810612	-5.507243	-0.084463	-5.133660	-2.085246	0.000000	-10.000000	-0.300000	23.100000	200.333328	1023.000000	1023.000000	2046.000000
5.940000	-0.019894	-11.757318	-5.173105	0.087530	-4.778123	-1.893620	0.000000	-10.000000	-0.308333	23.183334	208.000000	1023.000000	1023.000000	2046.000000
5.960000	-0.018097	-10.695607	-4.928833	0.319321	-4.295813	-1.790283	0.000000	-10.000000	-0.316667	23.283335	215.833328	1023.000000	1023.000000	2046.000000
5.980000	-0.016214	-9.582440	-4.437959	0.409423	-3.920664	-1.633240	0.000000	-10.000000	-0.333333	23.616667	223.500000	1023.000000	1023.000000	2046.000000
6.000000	-0.014563	-8.606864	-4.080974	0.515332	-3.600078	-1.441145	0.000000	-10.000000	-0.341667	23.983334	231.166672	1023.000000	1023.000000	2046.000000
6.020000	-0.013400	-7.919344	-3.866573	0.487280	-3.171479	-1.368572	0.000000	-10.000000	-0.358333	24.133333	239.000000	1023.000000	1023.000000	2046.000000
6.040000	-0.012665	-7.485263	-3.559155	0.319843	-2.956427	-1.289524	0.000000	-10.000000	-0.358333	24.266666	247.000000	1023.000000	1023.000000	2046.000000
6.060000	-0.011857	-7.007684	-3.227006	0.161066	-2.746572	-1.195172	0.000000	-10.000000	-0.358333	24.233334	255.333328	1023.000000	1023.000000	2046.000000
6.080000	-0.010785	-6.373703	-2.995400	0.069033	-2.345109	-1.102227	0.000000	-10.000000	-0.341667	24.183334	263.666656	1023.000000	1023.000000	2046.000000
6.100000	-0.009885	-5.842327	-2.594453	-0.051057	-2.123214	-1.073603	0.000000	-10.000000	-0.333333	24.150002	272.000000	1023.000000	1023.000000	2046.000000
6.120000	-0.009063	-5.356297	-2.284320	-0.140541	-1.903311	-1.028125	0.000000	-10.000000	-0.316667	23.950001	280.000000	1023.000000	1023.000000	2046.000000
6.140000	-0.007806	-4.613492	-2.075540	-0.182030	-1.439428	-0.916494	0.000000	-10.000000	-0.316667	23.816668	288.000000	1023.000000	1023.000000	2046.000000
6.160000	-0.006823	-4.032478	-1.697306	-0.245138	-1.178005	-0.912029	0.000000	-10.000000	-0.316667	23.750000	296.000000	1023.000000	1023.000000	2046.000000
6.180000	-0.005407	-3.195297	-1.334577	-0.245955	-0.848300	-0.766464	0.000000	-10.000000	-0.333333	23.800001	304.000000	1023.000000	1023.000000	2046.000000
6.200000	-0.003763	-2.223827	-0.985962	-0.153604	-0.399629	-0.684632	0.000000	-10.000000	-0.341667	23.766666	312.000000	1023.000000	1023.000000	2046.000000
6.220000	-0.002188	-1.293207	-0.486289	-0.061648	-0.132422	-0.612848	0.000000	-10.000000	-0.341667	23.600000	319.666656	1023.000000	1023.000000	2046.000000
6.240000	-0.000146	-0.086453	0.127083	0.043902	0.206300	-0.463738	0.000000	-10.000000	-0.341667	23.650000	327.333344	1023.000000	1023.000000	2046.000000
6.260000	0.002121	1.253245	0.701594	0.197419	0.721952	-0.367720	0.000000	-10.000000	-0.341667	23.850000	335.000000	1023.000000	1023.000000	2046.000000
6.280000	0.004020	2.376071	1.313389	0.289253	1.019375	-0.245947	0.000000	-10.000000	-0.350000	24.050001	343.000000	1023.000000	1023.000000	2046.000000
6.300000	0.006153	3.636171	1.839424	0.470009	1.395221	-0.068483	0.000000	-10.000000	-0.350000	24.266666	351.000000	1023.000000	1023.000000	2046.000000
6.320000	0.008238	4.868429	2.261603	0.742509	1.915912	-0.051596	0.000000	-10.000000	-0.366667	24.516666	359.000000	1023.000000	1023.000000	2046.000000
6.340000	0.009860	5.827074	2.748475	0.881885	2.123790	0.072924	0.000000	-10.000000	-0.383333	25.133333	367.333344	1023.000000	1023.000000	2046.000000
6.360000	0.011422	6.750302	3.094338	1.116038	2.329429	0.210497	0.000000	-10.000000	-0.375000	25.283335	375.666656	1023.000000	1023.000000	2046.000000
6.380000	0.012785	7.555768	3.154985	1.413029	2.620681	0.367073	0.000000	-10.000000	-0.366667	25.000000	384.333344	1023.000000	1023.000000	2046.000000
6.400000	0.013801	8.156553	3.498759	1.670500	2.626836	0.360458	0.000000	-10.000000	-0.350000	24.483334	392.666656	1023.000000	1023.000000	2046.000000
6.420000	0.015282	9.031557	3.915390	1.969509	2.687375	0.459284	0.000000	-10.000000	-0.358333	24.266666	401.000000	1023.000000	1023.000000	2046.000000
6.440000	0.016947	10.015670	4.335681	2.355162	2.874411	0.450415	0.000000	-10.000000	-0.350000	24.400000	409.000000	1023.000000	1023.000000	2046.000000
6.460000	0.018342	10.840395	5.051718	2.538929	2.870456	0.379292	0.000000	-10.000000	-0.350000	24.250000	417.000000	1023.000000	1023.000000	2046.000000
6.480000	0.019158	11.322169	5.478993	2.593279	2.932554	0.317344	0.000000	-10.000000	-0.341667	24.016666	425.000000	1023.000000	1023.000000	2046.000000
6.500000	0.018925	11.184591	5.388177	2.745911	2.951772	0.098732	0.000000	-10.000000	-0.325000	23.566668	433.000000	1023.000000	1023.000000	2046.000000
6.520000	0.017637	10.423511	5.194535	2.668622	2.777441	-0.217087	0.000000	-10.000000	-0.308333	23.283333	441.000000	1023.000000	1023.000000	2046.000000
6.540000	0.016467	9.732141	5.041820	2.482393	2.655287	-0.447360	0.000000	-10.000000	-0.300000	23.200001	449.000000	1023.000000	1023.000000	2046.000000
6.560000	0.016173	9.558068	4.934311	2.471736	2.732306	-0.580285	0.000000	-10.000000	-0.300000	23.233334	456.833344	1023.000000	1023.000000	2046.000000
6.580000	0.016443	9.717690	4.838778	2.548308	2.884264	-0.553659	0.000000	-10.000000	-0.300000	23.333334	464.500000	1023.000000	1023.000000	2046.000000
6.600000	0.016593	9.806444	4.956409	2.645716	2.827040	-0.622722	0.000000	-10.000000	-0.291667	23.133333	472.166656	1023.000000	1023.000000	2046.000000
6.620000	0.017041	10.071123	5.029891	2.704072	2.978351	-0.641190	0.000000	-10.000000	-0.291667	22.933332	480.000000	1023.000000	1023.000000	2046.000000
6.640000	0.017780	10.508158	4.992404	2.877821	3.225290	-0.587356	0.000000	-10.000000	-0.283333	22.600000	487.833344	1023.000000	1023.000000	2046.000000
6.660000	0.018582	10.981902	5.190051	2.849199	3.483636	-0.540984	0.000000	-10.000000	-0.275000	22.200001	495.500000	1023.000000	1023.000000	2046.000000
6.680000	0.019289	11.399587	5.455187	2.853245	3.625920	-0.534764	0.000000	-10.000000	-0.258333	21.950001	502.833344	1023.000000	1023.000000	2046.000000
6.700000	0.020374	12.040808	5.659167	2.874667	3.900956	-0.393982	0.000000	-10.000000	-0.250000	21.866667	510.166656	1023.000000	1023.000000	2046.000000
6.720000	0.021446	12.674710	5.806325	2.917864	4.259304	-0.308782	0.000000	-10.000000	-0.233333	21.700001	517.500000	1023.000000	1023.000000	2046.000000
6.740000	0.022549	13.326480	6.166499	2.887380	4.506130	-0.233528	0.000000	-10.000000	-0.250000	21.433334	524.833313	1023.000000	1023.000000	2046.000000
6.760000	0.023983	14.174003	6.417316	2.999809	4.782118	-0.025240	0.000000	-10.000000	-0.250000	20.833334	532.000000	1023.000000	1023.000000	2046.000000
6.780000	0.025723	15.202056	6.642222	3.211515	5.181246	0.167072	0.000000	-10.000000	-0.258333	20.466667	539.000000	1023.000000	1023.000000	2046.000000
6.800000	0.027237	16.096962	7.108072	3.345907	5.442763	0.200219	0.000000	-10.000000	-0.233333	20.083334	545.833313	1023.000000	1023.000000	2046.000000
6.820000	0.028834	17.040657	7.524783	3.448874	5.767513	0.299487	0.000000	-10.000000	-0.225000	19.800001	552.666687	1023.000000	1023.000000	2046.000000
6.840000	0.030320	17.919401	7.734488	3.565902	6.150682	0.468329	0.000000	-10.000000	-0.216667	19.483334	559.333313	1023.000000	1023.000000	2046.000000
6.860000	0.031153	18.411377	8.079468	3.378422	6.412738	0.540748	0.000000	-10.000000	-0.208333	19.183334	566.000000	1023.000000	1023.000000	2046.000000
6.880000	0.031288	18.490988	8.304596	3.118463	6.491869	0.576060	0.000000	-10.000000	-0.183333	18.733334	572.333313	1023.000000	1023.000000	2046.000000
6.900000	0.031733	18.754047	8.518589	2.951215	6.614331	0.669913	0.000000	-10.000000	-0.158333	18.266666	578.833313	1023.000000	1023.000000	2046.000000
6.920000	0.032515	19.216648	8.682847	2.842593	6.939870	0.751337	0.000000	-10.000000	-0.125000	17.233334	584.833313	1023.000000	1023.000000	2046.000000
6.940000	0.033017	19.513210	9.041595	2.699332	7.066457	0.705828	0.000000	-10.000000	-0.100000	16.549999	590.833313	1023.000000	1023.000000	2046.000000
6.960000	0.033474	19.783018	9.285453	2.537665	7.168821	0.791080	0.000000	-10.000000	-0.083333	15.716666	596.333313	1023.000000	1023.000000	2046.000000
6.980000	0.034340	20.295158	9.312564	2.541522	7.560283	0.880790	0.000000	-10.000000	-0.066667	15.266666	601.833313	1023.000000	1023.000000	2046.000000
7.000000	0.035037	20.707031	9.630487	2.469917	7.749394	0.857231	0.000000	-10.000000	-0.066667	14.583334	607.000000	1023.000000	1023.000000	2046.000000
7.020000	0.036003	21.277685	9.984800	2.422724	7.909540	0.960620	0.000000	-10.000000	-0.075000	14.133334	612.000000	1023.000000	1023.000000	2046.000000
7.040000	0.037804	22.341948	10.374293	2.574885	8.281539	1.111230	0.000000	-10.000000	-0.091667	14.100000	616.833313	1023.000000	1023.000000	2046.000000
7.060000	0.039584	23.394066	10.905635	2.680868	8.625471	1.182092	0.000000	-10.000000	-0.100000	14.366667	621.500000	1023.000000	1023.000000	2046.000000
7.080000	0.041097	24.288031	11.411067	2.774623	8.803397	1.298944	0.000000	-10.000000	-0.083333	14.833333	626.166687	1023.000000	1023.000000	2046.000000
7.100000	0.042961	25.390244	11.765699	2.961942	9.192565	1.470036	0.000000	-10.000000	-0.091667	15.200000	631.000000	1023.000000	1023.000000	2046.000000
7.120000	0.044792	26.471796	12.126662	3.155716	9.595058	1.594358	0.000000	-10.000000	-0.091667	15.650001	636.166687	1023.000000	1023.000000	2046.000000
7.140000	0.045923	27.140465	12.601640	3.358928	9.563706	1.616190	0.000000	-10.000000	-0.108333	15.716667	641.333313	1023.000000	1023.000000	2046.000000
7.160000	0.047224	27.909653	12.784115	3.549999	9.798059	1.777481	0.000000	-10.000000	-0.100000	15.900001	646.666687	1023.000000	1023.000000	2046.000000
7.180000	0.047979	28.355717	12.706978	3.843174	9.971101	1.834463	0.000000	-10.000000	-0.100000	15.916667	652.000000	1023.000000	1023.000000	2046.000000
7.200000	0.048451	28.634726	12.939964	3.975735	9.867793	1.851233	0.000000	-10.000000	-0.100000	15.950000	657.333313	1023.000000	1023.000000	2046.000000
7.220000	0.049300	29.136520	13.203659	4.248422	9.759851	1.924589	0.000000	-10.000000	-0.091667	15.550000	662.666687	1023.000000	1023.000000	2046.000000
7.240000	0.050459	29.821535	13.517200	4.564525	9.840707	1.899105	0.000000	-10.000000	-0.075000	15.266666	667.833313	1023.000000	1023.000000	2046.000000
7.260000	0.051434	30.397356	13.929050	4.737366	9.889648	1.841291	0.000000	-10.000000	-0.058333	14.983334	673.000000	1023.000000	1023.000000	2046.000000
7.280000	0.051701	30.555023	14.366431	4.802064	9.689606	1.696922	0.000000	-10.000000	-0.050000	14.950000	678.000000	1023.000000	1023.000000	2046.000000
7.300000	0.051180	30.247629	14.343786	4.892110	9.531053	1.480680	0.000000	-10.000000	-0.050000	14.533334	683.000000	1023.000000	1023.000000	2046.000000
7.320000	0.049532	29.273294	13.951060	4.835923	9.323385	1.162927	0.000000	-10.000000	-0.066667	13.983334	688.000000	1023.000000	1023.000000	2046.000000
7.340000	0.047974	28.352728	13.722609	4.612268	9.146441	0.871410	0.000000	-10.000000	-0.083333	13.450000	692.666687	1023.000000	1023.000000	2046.000000
7.360000	0.047126	27.851732	13.562140	4.521880	9.015613	0.752100	0.000000	-10.000000	-0.100000	13.433333	697.333313	1023.000000	1023.000000	2046.000000
7.380000	0.046861	27.694647	13.443028	4.588549	8.990325	0.672746	0.000000	-10.000000	-0.116667	14.050000	701.666687	1023.000000	1023.000000	2046.000000
7.400000	0.046901	27.718508	13.322924	4.710433	9.039973	0.645179	0.000000	-10.000000	-0.100000	14.416667	706.333313	1023.000000	1023.000000	2046.000000
7.420000	0.047007	27.781229	13.318324	4.772924	9.099674	0.590306	0.000000	-10.000000	-0.083333	14.566667	711.000000	1023.000000	1023.000000	2046.000000
7.440000	0.047329	27.971306	13.407163	4.820646	9.122507	0.620990	0.000000	-10.000000	-0.050000	14.366667	716.000000	1023.000000	1023.000000	2046.000000
7.460000	0.047707	28.195093	13.435128	4.859347	9.277215	0.623403	0.000000	-10.000000	-0.058333	13.950001	720.833313	1023.000000	1023.000000	2046.000000
7.480000	0.048320	28.556837	13.470354	4.867995	9.504946	0.713542	0.000000	-10.000000	-0.058333	13.316667	725.500000	1023.000000	1023.000000	2046.000000
7.500000	0.048901	28.900681	13.702291	4.916193	9.584849	0.697346	0.000000	-10.000000	-0.050000	12.416667	730.000000	1023.000000	1023.000000	2046.000000
7.520000	0.049272	29.119680	13.823551	4.877579	9.681587	0.736962	0.000000	-10.000000	-0.041667	11.550000	734.500000	1023.000000	1023.000000	2046.000000
7.540000	0.049755	29.405014	13.814612	4.821332	9.902482	0.866587	0.000000	-10.000000	-0.025000	10.450000	738.500000	1023.000000	1023.000000	2046.000000
7.560000	0.050768	30.004145	13.806172	4.901198	10.221933	1.074841	0.000000	-10.000000	-0.016667	9.083333	742.166687	1023.000000	1023.000000	2046.000000
7.580000	0.051971	30.715122	14.072965	5.036325	10.396341	1.209491	0.000000	-10.000000	0.000000	7.850000	745.333313	1023.000000	1023.000000	2046.000000
7.600000	0.052698	31.144749	14.253927	5.092554	10.551635	1.246634	0.000000	-10.000000	0.000000	6.766667	748.166687	1023.000000	1023.000000	2046.000000
7.620000	0.053388	31.552395	14.424476	5.035986	10.759835	1.332098	0.000000	-10.000000	0.008333	5.816667	750.500000	1023.000000	1023.000000	2046.000000
7.640000	0.053920	31.866922	14.423346	4.914845	11.057744	1.470987	0.000000	-10.000000	0.025000	4.733334	752.500000	1023.000000	1023.000000	2046.000000
7.660000	0.053523	31.631865	14.461755	4.685875	11.057043	1.427191	0.000000	-10.000000	0.050000	3.050000	754.333313	1023.000000	1023.000000	2046.000000
7.680000	0.052597	31.084875	14.383847	4.397622	10.883498	1.419908	0.000000	-10.000000	0.066667	1.783333	755.500000	1023.000000	1023.000000	2046.000000
7.700000	0.052070	30.773457	14.274087	4.157226	10.851325	1.490818	0.000000	-10.000000	0.075000	-1.050000	756.000000	1023.000000	1023.000000	2046.000000
7.720000	0.051439	30.400602	14.007370	3.971794	10.959999	1.461439	0.000000	-10.000000	0.083333	-4.266667	756.000000	1023.000000	1023.000000	2046.000000
7.740000	0.050688	29.956526	14.017661	3.738201	10.743913	1.456751	0.000000	-10.000000	0.108333	-8.350000	756.000000	1023.000000	1023.000000	2046.000000
7.760000	0.049911	29.497629	13.872462	3.518236	10.653492	1.453440	0.000000	-10.000000	0.133333	-10.933333	756.000000	1023.000000	1023.000000	2046.000000
7.780000	0.049502	29.255848	13.596326	3.405486	10.730400	1.523636	0.000000	-10.000000	0.150000	-12.533334	756.000000	1023.000000	1023.000000	2046.000000
7.800000	0.049143	29.043705	13.633140	3.306715	10.605771	1.498078	0.000000	-10.000000	0.150000	-13.483334	756.000000	1023.000000	1023.000000	2046.000000
7.820000	0.049115	29.026798	13.712419	3.284600	10.559741	1.470039	0.000000	-10.000000	0.150000	-14.016666	748.500000	1023.000000	1023.000000	2046.000000
7.840000	0.049710	29.378736	13.761121	3.286967	10.675091	1.655557	0.000000	-10.000000	0.150000	-14.033334	737.833313	1023.000000	1023.000000	2046.000000
7.860000	0.050199	29.667364	13.820105	3.380050	10.783076	1.684132	0.000000	-10.000000	0.150000	-13.833334	727.166687	1023.000000	1023.000000	2046.000000
7.880000	0.050480	29.833405	13.956172	3.470644	10.614167	1.792421	0.000000	-10.000000	0.150000	-13.533334	722.500000	1023.000000	1023.000000	2046.000000
7.900000	0.050797	30.021257	13.926686	3.600008	10.624602	1.869962	0.000000	-10.000000	0.150000	-13.383334	719.500000	1023.000000	1023.000000	2046.000000
7.920000	0.050976	30.126722	13.736094	3.780194	10.613482	1.996953	0.000000	-10.000000	0.166667	-13.233334	715.166687	1023.000000	1023.000000	2046.000000
7.940000	0.050314	29.735708	13.580046	3.854764	10.250622	2.050279	0.000000	-10.000000	0.166667	-13.450001	710.666687	1023.000000	1023.000000	2046.000000
7.960000	0.049316	29.145714	13.198563	3.894360	9.999476	2.053315	0.000000	-10.000000	0.191667	-13.983334	706.166687	1023.000000	1023.000000	2046.000000
7.980000	0.048303	28.547314	12.742072	4.000631	9.778783	2.025828	0.000000	-10.000000	0.200000	-14.666667	701.333313	1023.000000	1023.000000	2046.000000
8.000000	0.047494	28.069244	12.637092	4.166557	9.360546	1.905050	0.000000	-10.000000	0.233333	-15.250000	696.500000	1023.000000	1023.000000	2046.000000
8.020000	0.047025	27.791904	12.604196	4.258709	9.061206	1.867794	0.000000	-10.000000	0.241667	-15.550000	691.500000	1023.000000	1023.000000	2046.000000
8.040000	0.046509	27.486658	12.565038	4.302411	8.888033	1.731176	0.000000	-10.000000	0.250000	-16.050001	686.333313	1023.000000	1023.000000	2046.000000
8.060000	0.045928	27.143656	12.647398	4.329400	8.576869	1.589988	0.000000	-10.000000	0.258333	-16.550001	681.000000	1023.000000	1023.000000	2046.000000
8.080000	0.044626	26.374203	12.477571	4.320199	8.171047	1.405386	0.000000	-10.000000	0.275000	-17.350000	675.333313	1023.000000	1023.000000	2046.000000
8.100000	0.042052	24.852438	11.878120	4.197798	7.723767	1.052752	0.000000	-10.000000	0.283333	-18.083334	669.500000	1023.000000	1023.000000	2046.000000
8.120000	0.039388	23.278244	11.416509	3.940666	7.179214	0.741855	0.000000	-10.000000	0.291667	-18.533333	663.500000	1023.000000	1023.000000	2046.000000
8.140000	0.036933	21.827272	10.888677	3.687084	6.779945	0.471565	0.000000	-10.000000	0.283333	-18.600000	657.500000	1023.000000	1023.000000	2046.000000
8.160000	0.035130	20.761660	10.309284	3.570471	6.526610	0.355296	0.000000	-10.000000	0.291667	-18.200001	651.500000	1023.000000	1023.000000	2046.000000
8.180000	0.033531	19.817097	9.872967	3.461233	6.197547	0.285348	0.000000	-10.000000	0.291667	-18.100000	645.500000	1023.000000	1023.000000	2046.000000
8.200000	0.031970	18.894258	9.402953	3.398823	5.988147	0.104335	0.000000	-10.000000	0.300000	-18.200001	639.333313	1023.000000	1023.000000	2046.000000
8.220000	0.030858	18.236809	8.985211	3.247930	5.882500	0.121167	0.000000	-10.000000	0.300000	-18.466667	633.000000	1023.000000	1023.000000	2046.000000
8.240000	0.029629	17.510746	8.678712	3.125696	5.652019	0.054320	0.000000	-10.000000	0.325000	-18.900000	626.666687	1023.000000	1023.000000	2046.000000
8.260000	0.028423	16.797844	8.357343	2.970294	5.524389	-0.054183	0.000000	-10.000000	0.350000	-19.366667	620.333313	1023.000000	1023.000000	2046.000000
8.280000	0.027654	16.343678	8.031639	2.815980	5.491487	0.004572	0.000000	-10.000000	0.375000	-20.016666	614.000000	1023.000000	1023.000000	2046.000000
8.300000	0.026658	15.754931	7.888134	2.668181	5.239428	-0.040811	0.000000	-10.000000	0.375000	-20.333334	607.333313	1023.000000	1023.000000	2046.000000
8.320000	0.025939	15.330105	7.593703	2.471303	5.270083	-0.004984	0.000000	-10.000000	0.383333	-20.550001	600.500000	1023.000000	1023.000000	2046.000000
8.340000	0.025785	15.239079	7.286185	2.446367	5.298141	0.208386	0.000000	-10.000000	0.391667	-20.916668	593.666687	1023.000000	1023.000000	2046.000000
8.360000	0.025677	15.175347	7.177150	2.594731	5.145616	0.257849	0.000000	-10.000000	0.400000	-21.233334	586.666687	1023.000000	1023.000000	2046.000000
8.380000	0.025231	14.911465	6.878442	2.653548	5.101825	0.277649	0.000000	-10.000000	0.400000	-21.366667	579.666687	1023.000000	1023.000000	2046.000000
8.400000	0.025085	14.825231	6.588086	2.667805	5.064005	0.505335	0.000000	-10.000000	0.400000	-21.116667	572.500000	1023.000000	1023.000000	2046.000000
8.420000	0.024285	14.352645	6.360873	2.689020	4.857592	0.445160	0.000000	-10.000000	0.400000	-20.783335	565.500000	1023.000000	1023.000000	2046.000000
8.440000	0.023131	13.670329	6.032111	2.583899	4.637613	0.416706	0.000000	-10.000000	0.400000	-20.833334	558.500000	1023.000000	1023.000000	2046.000000
8.460000	0.021723	12.838299	5.615270	2.374388	4.351996	0.496645	0.000000	-10.000000	0.383333	-20.883333	551.500000	1023.000000	1023.000000	2046.000000
8.480000	0.020385	12.047804	5.235395	2.200020	4.128623	0.483767	0.000000	-10.000000	0.383333	-21.083334	544.500000	1023.000000	1023.000000	2046.000000
8.500000	0.018953	11.201130	4.939235	2.004771	3.838805	0.418318	0.000000	-10.000000	0.391667	-21.400000	537.500000	1023.000000	1023.000000	2046.000000
8.520000	0.017655	10.434230	4.558412	1.822538	3.585035	0.468246	0.000000	-10.000000	0.416667	-21.783333	530.333313	1023.000000	1023.000000	2046.000000
8.540000	0.016311	9.639691	4.195878	1.745331	3.316636	0.381847	0.000000	-10.000000	0.433333	-22.433334	523.166687	1023.000000	1023.000000	2046.000000
8.560000	0.015074	8.909024	3.817761	1.567167	3.068992	0.455104	0.000000	-10.000000	0.433333	-22.800001	515.666687	1023.000000	1023.000000	2046.000000
8.580000	0.013925	8.229707	3.449583	1.480453	2.796397	0.503274	0.000000	-10.000000	0.466667	-23.533335	508.000000	1023.000000	1023.000000	2046.000000
8.600000	0.013143	7.767771	3.236913	1.497975	2.603153	0.429730	0.000000	-10.000000	0.491667	-23.850000	500.000000	1023.000000	1023.000000	2046.000000
8.620000	0.012949	7.652894	3.162049	1.453185	2.447360	0.590300	0.000000	-10.000000	0.516667	-24.333334	492.000000	1023.000000	1023.000000	2046.000000
8.640000	0.012648	7.474954	3.042191	1.505712	2.278706	0.648345	0.000000	-10.000000	0.516667	-24.283333	484.000000	1023.000000	1023.000000	2046.000000
8.660000	0.012389	7.321645	2.940463	1.617543	2.146158	0.617481	0.000000	-10.000000	0.516667	-24.250000	476.000000	1023.000000	1023.000000	2046.000000
8.680000	0.012184	7.200600	2.803007	1.648438	1.950576	0.798579	0.000000	-10.000000	0.516667	-23.983334	468.000000	1023.000000	1023.000000	2046.000000
8.700000	0.011750	6.944200	2.542277	1.787396	1.778262	0.836264	0.000000	-10.000000	0.500000	-23.716667	460.000000	1023.000000	1023.000000	2046.000000
8.720000	0.011067	6.540508	2.138951	1.988546	1.545140	0.867871	0.000000	-10.000000	0.491667	-23.583334	452.000000	1023.000000	1023.000000	2046.000000
8.740000	0.010180	6.016589	1.865644	2.008488	1.132245	1.010211	0.000000	-10.000000	0.491667	-23.433334	444.000000	1023.000000	1023.000000	2046.000000
8.760000	0.008724	5.156047	1.317159	2.044099	0.817621	0.977168	0.000000	-10.000000	0.500000	-23.400000	436.000000	1023.000000	1023.000000	2046.000000
8.780000	0.007262	4.291624	0.858850	2.159708	0.387352	0.885713	0.000000	-10.000000	0.500000	-23.566668	428.333344	1023.000000	1023.000000	2046.000000
8.800000	0.006344	3.749441	0.571820	2.347722	0.014204	0.815696	0.000000	-10.000000	0.508333	-23.650000	420.666656	1023.000000	1023.000000	2046.000000
8.820000	0.005438	3.213727	0.519915	2.419883	-0.450168	0.724097	0.000000	-10.000000	0.516667	-23.916668	413.000000	1023.000000	1023.000000	2046.000000
8.840000	0.004466	2.639342	0.561208	2.417837	-0.854909	0.515206	0.000000	-10.000000	0.516667	-23.916668	405.000000	1023.000000	1023.000000	2046.000000
8.860000	0.004091	2.417877	0.651599	2.490279	-1.149131	0.425130	0.000000	-10.000000	0.508333	-24.250000	397.000000	1023.000000	1023.000000	2046.000000
8.880000	0.003417	2.019268	0.744105	2.532295	-1.505055	0.247923	0.000000	-10.000000	0.500000	-24.583334	388.666656	1023.000000	1023.000000	2046.000000
8.900000	0.001436	0.848514	0.425773	2.442914	-2.011621	-0.008552	0.000000	-10.000000	0.500000	-24.750000	380.333344	1023.000000	1023.000000	2046.000000
8.920000	-0.001209	-0.714444	-0.130721	2.328326	-2.566107	-0.345942	0.000000	-10.000000	0.491667	-24.533335	372.000000	1023.000000	1023.000000	2046.000000
8.940000	-0.003558	-2.102581	-0.738570	2.147517	-2.954364	-0.557164	0.000000	-10.000000	0.491667	-24.000000	364.000000	1023.000000	1023.000000	2046.000000
8.960000	-0.005800	-3.427613	-1.234524	1.942289	-3.356521	-0.778857	0.000000	-10.000000	0.491667	-23.550001	356.000000	1023.000000	1023.000000	2046.000000
8.980000	-0.007903	-4.670451	-1.805417	1.767309	-3.636347	-0.995996	0.000000	-10.000000	0.500000	-23.283335	348.000000	1023.000000	1023.000000	2046.000000
9.000000	-0.009549	-5.643473	-2.320881	1.688436	-3.899204	-1.111824	0.000000	-10.000000	0.491667	-23.216667	340.166656	1023.000000	1023.000000	2046.000000
9.020000	-0.010873	-6.426191	-2.735506	1.534321	-4.105415	-1.119591	0.000000	-10.000000	0.458333	-23.016666	332.500000	1023.000000	1023.000000	2046.000000
9.040000	-0.012443	-7.353519	-3.121789	1.342597	-4.377728	-1.196599	0.000000	-10.000000	0.425000	-22.716667	324.833344	1023.000000	1023.000000	2046.000000
9.060000	-0.013659	-8.072330	-3.484121	1.198502	-4.498487	-1.288224	0.000000	-10.000000	0.400000	-22.300001	317.333344	1023.000000	1023.000000	2046.000000
9.080000	-0.014561	-8.605524	-3.813273	1.106349	-4.609817	-1.288783	0.000000	-10.000000	0.400000	-21.883333	309.833344	1023.000000	1023.000000	2046.000000
9.100000	-0.015550	-9.189822	-4.056362	0.882685	-4.694743	-1.321404	0.000000	-10.000000	0.391667	-21.633333	302.500000	1023.000000	1023.000000	2046.000000
9.120000	-0.016397	-9.690767	-4.366482	0.668091	-4.725515	-1.266861	0.000000	-10.000000	0.391667	-21.500000	295.166656	1023.000000	1023.000000	2046.000000
9.140000	-0.016399	-9.691916	-4.498253	0.677876	-4.801439	-1.070099	0.000000	-10.000000	0.391667	-21.483334	288.000000	1023.000000	1023.000000	2046.000000
9.160000	-0.016319	-9.644499	-4.743949	0.815971	-4.807592	-0.908929	0.000000	-10.000000	0.400000	-21.366667	281.000000	1023.000000	1023.000000	2046.000000
9.180000	-0.016693	-9.865403	-4.915789	0.885091	-4.975832	-0.858873	0.000000	-10.000000	0.383333	-20.816668	273.833344	1023.000000	1023.000000	2046.000000
9.200000	-0.016895	-9.984749	-5.083485	0.951417	-5.076111	-0.776570	0.000000	-10.000000	0.366667	-20.066668	266.833344	1023.000000	1023.000000	2046.000000
9.220000	-0.017124	-10.120053	-5.326162	1.092517	-5.203845	-0.682562	0.000000	-10.000000	0.333333	-19.050001	260.000000	1023.000000	1023.000000	2046.000000
9.240000	-0.017787	-10.511972	-5.471847	1.075524	-5.406257	-0.709392	0.000000	-10.000000	0.316667	-18.366667	253.666672	1023.000000	1023.000000	2046.000000
9.260000	-0.018950	-11.199586	-5.792734	0.948673	-5.605521	-0.750005	0.000000	-10.000000	0.300000	-17.866667	247.500000	1023.000000	1023.000000	2046.000000
9.280000	-0.020024	-11.834221	-6.039740	0.811519	-5.830618	-0.775382	0.000000	-10.000000	0.300000	-17.683334	241.500000	1023.000000	1023.000000	2046.000000
9.300000	-0.021003	-12.412998	-6.355298	0.686963	-5.993324	-0.751340	0.000000	-10.000000	0.300000	-17.383333	235.500000	1023.000000	1023.000000	2046.000000
9.320000	-0.022065	-13.040429	-6.532191	0.468714	-6.153903	-0.823049	0.000000	-10.000000	0.283333	-17.233334	229.833328	1023.000000	1023.000000	2046.000000
9.340000	-0.023170	-13.693545	-6.721673	0.252294	-6.380957	-0.843210	0.000000	-10.000000	0.266667	-17.066668	224.166672	1023.000000	1023.000000	2046.000000
9.360000	-0.024103	-14.244771	-6.906532	0.132049	-6.595189	-0.875100	0.000000	-10.000000	0.250000	-17.016666	218.500000	1023.000000	1023.000000	2046.000000
9.380000	-0.024724	-14.612054	-7.207783	0.065184	-6.661344	-0.808111	0.000000	-10.000000	0.258333	-16.816668	212.833328	1023.000000	1023.000000	2046.000000
9.400000	-0.025375	-14.996382	-7.270494	-0.030159	-6.781487	-0.914241	0.000000	-10.000000	0.258333	-16.583334	207.166672	1023.000000	1023.000000	2046.000000
9.420000	-0.025726	-15.203918	-7.382076	-0.085168	-6.849209	-0.887466	0.000000	-10.000000	0.266667	-16.350000	201.666672	1023.000000	1023.000000	2046.000000
9.440000	-0.025927	-15.322776	-7.452632	-0.103365	-6.976552	-0.790227	0.000000	-10.000000	0.250000	-16.216667	196.000000	1023.000000	1023.000000	2046.000000
9.460000	-0.025693	-15.184568	-7.413173	-0.090278	-6.915740	-0.765377	0.000000	-10.000000	0.250000	-15.900000	190.666672	1023.000000	1023.000000	2046.000000
9.480000	-0.025660	-15.165020	-7.234829	-0.102562	-7.022758	-0.804870	0.000000	-10.000000	0.241667	-15.650001	185.333328	1023.000000	1023.000000	2046.000000
9.500000	-0.025316	-14.961469	-7.156868	-0.068133	-7.030736	-0.705733	0.000000	-10.000000	0.241667	-15.350000	180.166672	1023.000000	1023.000000	2046.000000
9.520000	-0.024991	-14.769784	-7.107761	-0.040907	-7.014893	-0.606223	0.000000	-10.000000	0.233333	-15.183333	175.000000	1023.000000	1023.000000	2046.000000
9.540000	-0.025082	-14.823324	-7.102187	0.041321	-7.104442	-0.658015	0.000000	-10.000000	0.216667	-14.866667	170.000000	1023.000000	1023.000000	2046.000000
9.560000	-0.025002	-14.776255	-7.095753	0.112331	-7.246505	-0.546328	0.000000	-10.000000	0.208333	-14.433333	165.000000	1023.000000	1023.000000	2046.000000
9.580000	-0.025190	-14.887403	-7.341192	0.270046	-7.269872	-0.546385	0.000000	-10.000000	0.200000	-13.950000	160.166672	1023.000000	1023.000000	2046.000000
9.600000	-0.025881	-15.295592	-7.510818	0.363400	-7.592877	-0.555297	0.000000	-10.000000	0.200000	-13.516667	155.500000	1023.000000	1023.000000	2046.000000
9.620000	-0.026741	-15.804109	-7.788201	0.355059	-7.795059	-0.575907	0.000000	-10.000000	0.200000	-13.133333	149.500000	1023.000000	1023.000000	2046.000000
9.640000	-0.027321	-16.146999	-8.112791	0.433283	-7.865015	-0.602475	0.000000	-10.000000	0.200000	-12.883333	145.000000	1023.000000	1023.000000	2046.000000
9.660000	-0.028043	-16.573202	-8.024438	0.550654	-8.244213	-0.855204	0.000000	-10.000000	0.183333	-12.633333	140.666672	1023.000000	1023.000000	2046.000000
9.680000	-0.028658	-16.936642	-7.877136	0.464741	-8.511545	-1.012702	0.000000	-10.000000	0.166667	-12.516667	139.333328	1023.000000	1023.000000	2046.000000
9.700000	-0.028833	-17.040552	-7.836534	0.400985	-8.477905	-1.127098	0.000000	-10.000000	0.150000	-12.300000	135.333328	1023.000000	1023.000000	2046.000000
9.720000	-0.028972	-17.122416	-7.514932	0.342099	-8.650254	-1.299328	0.000000	-10.000000	0.150000	-12.416667	131.333328	1023.000000	1023.000000	2046.000000
9.740000	-0.029820	-17.623543	-7.407722	0.211143	-8.901267	-1.525696	0.000000	-10.000000	0.141667	-12.366667	125.833336	1023.000000	1023.000000	2046.000000
9.760000	-0.031361	-18.534405	-7.839412	0.172106	-9.094872	-1.772225	0.000000	-10.000000	0.125000	-12.150000	121.500000	1023.000000	1023.000000	2046.000000
9.780000	-0.033583	-19.847742	-8.254279	-0.018537	-9.461880	-2.113046	0.000000	-10.000000	0.116667	-11.600000	117.333336	1023.000000	1023.000000	2046.000000
9.800000	-0.035464	-20.959446	-8.635510	-0.282420	-9.733895	-2.307619	0.000000	-10.000000	0.108333	-10.900001	113.500000	1023.000000	1023.000000	2046.000000
9.820000	-0.036895	-21.804682	-9.156201	-0.348753	-9.810774	-2.488952	0.000000	-10.000000	0.108333	-10.483334	110.000000	1023.000000	1023.000000	2046.000000
9.840000	-0.038134	-22.537428	-9.549797	-0.439931	-9.908943	-2.638758	0.000000	-10.000000	0.108333	-10.200000	106.500000	1023.000000	1023.000000	2046.000000
9.860000	-0.039341	-23.250494	-9.780257	-0.602221	-10.137160	-2.730855	0.000000	-10.000000	0.116667	-10.283334	103.000000	1023.000000	1023.000000	2046.000000
9.880000	-0.040252	-23.788782	-10.144370	-0.728556	-10.165393	-2.750463	0.000000	-10.000000	0.116667	-10.350000	99.500000	1023.000000	1023.000000	2046.000000
9.900000	-0.040818	-24.123299	-10.411222	-0.725223	-10.196813	-2.790042	0.000000	-10.000000	0.116667	-10.366667	96.000000	1023.000000	1023.000000	2046.000000
9.920000	-0.041526	-24.542078	-10.567881	-0.882268	-10.249544	-2.842386	0.000000	-10.000000	0.116667	-10.316667	92.500000	1023.000000	1023.000000	2046.000000
9.940000	-0.042062	-24.858385	-10.681189	-1.082889	-10.254057	-2.840250	0.000000	-10.000000	0.116667	-10.283334	89.166664	1023.000000	1023.000000	2046.000000
9.960000	-0.042210	-24.946346	-10.877617	-1.152539	-10.120491	-2.795698	0.000000	-10.000000	0.108333	-10.183333	85.666664	1023.000000	1023.000000	2046.000000
9.980000	-0.041919	-24.774124	-10.939969	-1.167773	-10.004753	-2.661627	0.000000	-10.000000	0.100000	-10.083333	82.333336	1023.000000	1023.000000	2046.000000
10.000000	-0.041420	-24.479101	-10.731934	-1.154075	-10.061798	-2.531294	0.000000	-10.000000	0.100000	-10.066667	78.833336	1023.000000	1023.000000	2046.000000
10.020000	-0.041039	-24.253859	-10.659467	-1.115453	-10.038818	-2.440120	0.000000	-10.000000	0.100000	-9.916667	75.500000	1023.000000	1023.000000	2046.000000
10.040000	-0.040626	-24.010096	-10.838867	-0.908752	-9.962206	-2.300270	0.000000	-10.000000	0.100000	-9.600000	72.166664	1023.000000	1023.000000	2046.000000
10.060000	-0.040150	-23.728886	-10.791888	-0.819342	-9.904645	-2.213011	0.000000	-10.000000	0.091667	-8.900001	69.000000	1023.000000	1023.000000	2046.000000
10.080000	-0.040104	-23.701450	-10.719002	-0.801295	-10.002954	-2.178200	0.000000	-10.000000	0.075000	-8.216667	66.166664	1023.000000	1023.000000	2046.000000
10.100000	-0.040191	-23.752987	-10.808775	-0.782305	-10.042462	-2.119445	0.000000	-10.000000	0.066667	-7.600000	63.333332	1023.000000	1023.000000	2046.000000
10.120000	-0.040592	-23.989922	-11.083942	-0.825613	-9.992907	-2.087460	0.000000	-10.000000	0.066667	-7.333333	60.833332	1023.000000	1023.000000	2046.000000
10.140000	-0.041515	-24.535206	-11.125505	-1.034054	-10.184840	-2.190806	0.000000	-10.000000	0.083333	-7.233334	58.166668	1023.000000	1023.000000	2046.000000
10.160000	-0.042247	-24.967720	-11.205381	-1.227189	-10.329191	-2.205957	0.000000	-10.000000	0.091667	-7.283333	55.833332	1023.000000	1023.000000	2046.000000
10.180000	-0.042697	-25.233932	-11.456639	-1.309735	-10.295048	-2.172510	0.000000	-10.000000	0.091667	-7.300000	53.333332	1023.000000	1023.000000	2046.000000
10.200000	-0.043271	-25.572884	-11.383841	-1.511796	-10.426013	-2.251234	0.000000	-10.000000	0.091667	-7.433333	51.000000	1023.000000	1023.000000	2046.000000
10.220000	-0.043951	-25.974947	-11.515962	-1.664633	-10.506823	-2.287529	0.000000	-10.000000	0.083333	-7.466667	48.500000	1023.000000	1023.000000	2046.000000
10.240000	-0.044282	-26.170393	-11.661298	-1.749667	-10.543342	-2.216087	0.000000	-10.000000	0.083333	-7.383333	46.000000	1023.000000	1023.000000	2046.000000
10.260000	-0.044232	-26.140947	-11.781041	-1.753390	-10.432632	-2.173884	0.000000	-10.000000	0.075000	-7.150000	43.500000	1023.000000	1023.000000	2046.000000
10.280000	-0.044523	-26.313381	-11.644099	-1.798974	-10.568903	-2.301407	0.000000	-10.000000	0.083333	-6.950000	41.000000	1023.000000	1023.000000	2046.000000
10.300000	-0.044439	-26.263163	-11.585459	-1.891886	-10.591143	-2.194675	0.000000	-10.000000	0.075000	-6.800000	38.666668	1023.000000	1023.000000	2046.000000
10.320000	-0.044013	-26.011526	-11.672092	-1.789739	-10.478085	-2.071610	0.000000	-10.000000	0.066667	-6.600000	36.500000	1023.000000	1023.000000	2046.000000
10.340000	-0.043775	-25.871107	-11.637193	-1.798746	-10.364894	-2.070276	0.000000	-10.000000	0.050000	-6.316667	34.500000	1023.000000	1023.000000	2046.000000
10.360000	-0.043827	-25.901550	-11.487044	-1.831131	-10.570954	-2.012421	0.000000	-10.000000	0.058333	-5.900000	32.500000	1023.000000	1023.000000	2046.000000
10.380000	-0.043111	-25.478321	-11.262958	-1.781752	-10.481058	-1.952553	0.000000	-10.000000	0.058333	-5.483334	30.500000	1023.000000	1023.000000	2046.000000
10.400000	-0.042208	-24.945150	-11.121200	-1.634139	-10.269110	-1.920702	0.000000	-10.000000	0.058333	-5.033333	28.500000	1023.000000	1023.000000	2046.000000
10.420000	-0.041609	-24.591022	-10.856597	-1.608007	-10.210366	-1.916051	0.000000	-10.000000	0.050000	-4.683333	26.666666	1023.000000	1023.000000	2046.000000
10.440000	-0.041373	-24.451406	-10.704256	-1.613957	-10.253860	-1.879333	0.000000	-10.000000	0.050000	-4.383333	25.000000	1023.000000	1023.000000	2046.000000
10.460000	-0.040760	-24.088873	-10.590359	-1.520818	-10.180185	-1.797511	0.000000	-10.000000	0.050000	-4.133333	23.500000	1023.000000	1023.000000	2046.000000
10.480000	-0.040349	-23.846127	-10.685730	-1.316849	-10.082123	-1.761424	0.000000	-10.000000	0.050000	-3.850000	22.000000	1023.000000	1023.000000	2046.000000
10.500000	-0.040613	-24.002573	-10.699301	-1.228158	-10.292780	-1.782333	0.000000	-10.000000	0.058333	-3.583333	20.666666	1023.000000	1023.000000	2046.000000
10.520000	-0.040788	-24.105740	-10.916142	-1.131070	-10.395179	-1.663349	0.000000	-10.000000	0.058333	-3.383333	19.500000	1023.000000	1023.000000	2046.000000
10.540000	-0.041107	-24.294062	-11.224184	-0.966273	-10.445353	-1.658252	0.000000	-10.000000	0.058333	-3.283333	18.833334	1023.000000	1023.000000	2046.000000
10.560000	-0.041677	-24.631104	-11.332864	-0.982893	-10.589230	-1.726116	0.000000	-10.000000	0.050000	-3.183333	17.833334	1023.000000	1023.000000	2046.000000
10.580000	-0.042125	-24.895807	-11.198696	-0.898649	-10.886046	-1.912416	0.000000	-10.000000	0.050000	-3.083333	16.833334	1023.000000	1023.000000	2046.000000
10.600000	-0.042209	-24.945383	-11.048060	-0.861879	-10.950467	-2.084976	0.000000	-10.000000	0.050000	-2.950000	15.500000	1023.000000	1023.000000	2046.000000
10.620000	-0.042239	-24.963169	-10.913282	-0.965023	-10.952600	-2.132264	0.000000	-10.000000	0.050000	-3.000000	14.500000	1023.000000	1023.000000	2046.000000
10.640000	-0.042512	-25.124414	-10.573474	-1.115838	-11.143946	-2.291159	0.000000	-10.000000	0.050000	-3.316667	13.500000	1023.000000	1023.000000	2046.000000
10.660000	-0.043189	-25.524513	-10.570323	-1.187780	-11.253779	-2.512633	0.000000	-10.000000	0.050000	-3.633333	12.333333	1023.000000	1023.000000	2046.000000
10.680000	-0.044887	-26.528072	-10.985612	-1.279560	-11.460148	-2.802752	0.000000	-10.000000	0.050000	-3.833333	11.500000	1023.000000	1023.000000	2046.000000
10.700000	-0.046793	-27.654472	-11.402163	-1.484069	-11.669092	-3.099149	0.000000	-10.000000	0.050000	-2.700000	10.333333	1023.000000	1023.000000	2046.000000
10.720000	-0.048128	-28.443533	-11.644091	-1.615342	-11.905202	-3.278899	0.000000	-10.000000	0.041667	-1.433333	9.666667	1023.000000	1023.000000	2046.000000
10.740000	-0.049014	-28.967405	-11.917798	-1.660885	-11.997708	-3.391013	0.000000	-10.000000	0.041667	-0.166667	9.000000	1023.000000	1023.000000	2046.000000
10.760000	-0.049803	-29.433716	-12.270584	-1.685433	-11.969409	-3.508289	0.000000	-10.000000	0.041667	0.000000	9.000000	1023.000000	1023.000000	2046.000000
10.780000	-0.050513	-29.853354	-12.402024	-1.752494	-12.094654	-3.604180	0.000000	-10.000000	0.050000	0.000000	9.000000	1023.000000	1023.000000	2046.000000
10.800000	-0.050977	-30.127516	-12.588092	-1.849080	-12.084937	-3.605407	0.000000	-10.000000	0.050000	0.000000	9.000000	1023.000000	1023.000000	2046.000000
10.820000	-0.051341	-30.342604	-12.826187	-1.880754	-12.005222	-3.630442	0.000000	-10.000000	0.041667	0.000000	9.000000	1023.000000	1023.000000	2046.000000
10.840000	-0.051374	-30.362110	-12.893485	-1.965659	-11.905521	-3.597445	0.000000	-10.000000	0.041667	0.000000	9.000000	1023.000000	1023.000000	2046.000000
10.860000	-0.051553	-30.467983	-12.894013	-2.006866	-11.928943	-3.638161	0.000000	-10.000000	0.041667	0.000000	9.000000	1023.000000	1023.000000	2046.000000
10.880000	-0.051481	-30.425163	-12.839490	-2.132228	-11.865657	-3.587788	0.000000	-10.000000	0.050000	0.000000	9.000000	1023.000000	1023.000000	2046.000000
10.900000	-0.050853	-30.054310	-12.895489	-2.163720	-11.592230	-3.402872	0.000000	-10.000000	0.050000	-0.333333	9.000000	1023.000000	1023.000000	2046.000000
10.920000	-0.049940	-29.514395	-12.611307	-2.074363	-11.591022	-3.237702	0.000000	-10.000000	0.041667	-1.050000	9.000000	1023.000000	1023.000000	2046.000000
10.940000	-0.049304	-29.138557	-12.518324	-2.000217	-11.505204	-3.114812	0.000000	-10.000000	0.033333	-1.766667	9.000000	1023.000000	1023.000000	2046.000000
10.960000	-0.048500	-28.663656	-12.556912	-1.837128	-11.304110	-2.965506	0.000000	-10.000000	0.033333	-2.066667	8.833333	1023.000000	1023.000000	2046.000000
10.980000	-0.047745	-28.217232	-12.366021	-1.681677	-11.250464	-2.919069	0.000000	-10.000000	0.033333	-1.350000	8.500000	1023.000000	1023.000000	2046.000000
11.000000	-0.047268	-27.935415	-12.278135	-1.572820	-11.224212	-2.860249	0.000000	-10.000000	0.041667	-0.633333	8.166667	1023.000000	1023.000000	2046.000000
11.020000	-0.047128	-27.852398	-12.372100	-1.553033	-11.160571	-2.766693	0.000000	-10.000000	0.041667	0.000000	8.000000	1023.000000	1023.000000	2046.000000
11.040000	-0.047263	-27.932211	-12.487671	-1.630780	-11.072600	-2.741159	0.000000	-10.000000	0.050000	0.000000	8.000000	1023.000000	1023.000000	2046.000000
11.060000	-0.047729	-28.207615	-12.457743	-1.775995	-11.249408	-2.724469	0.000000	-10.000000	0.050000	0.000000	8.000000	1023.000000	1023.000000	2046.000000
11.080000	-0.048142	-28.451714	-12.479710	-1.965139	-11.276617	-2.730249	0.000000	-10.000000	0.058333	0.000000	8.000000	1023.000000	1023.000000	2046.000000
11.100000	-0.048268	-28.526192	-12.643118	-2.068682	-11.165209	-2.649184	0.000000	-10.000000	0.066667	0.000000	8.000000	1023.000000	1023.000000	2046.000000
11.120000	-0.048552	-28.694403	-12.661751	-2.168877	-11.131524	-2.732250	0.000000	-10.000000	0.066667	0.000000	8.000000	1023.000000	1023.000000	2046.000000
11.140000	-0.048967	-28.939653	-12.617276	-2.238782	-11.317417	-2.766179	0.000000	-10.000000	0.058333	0.000000	8.000000	1023.000000	1023.000000	2046.000000
11.160000	-0.049046	-28.986160	-12.606124	-2.338658	-11.266596	-2.774783	0.000000	-10.000000	0.058333	-0.516667	8.000000	1023.000000	1023.000000	2046.000000
11.180000	-0.049071	-29.000736	-12.759984	-2.424057	-11.126982	-2.689714	0.000000	-10.000000	0.058333	-1.066667	8.000000	1023.000000	1023.000000	2046.000000
11.200000	-0.048858	-28.874884	-12.685468	-2.436781	-11.062629	-2.690007	0.000000	-10.000000	0.058333	-1.633333	8.000000	1023.000000	1023.000000	2046.000000
11.220000	-0.048629	-28.739977	-12.564649	-2.433152	-11.092146	-2.650030	0.000000	-10.000000	0.050000	-1.683333	8.000000	1023.000000	1023.000000	2046.000000
11.240000	-0.048179	-28.473705	-12.483088	-2.444482	-11.018696	-2.527440	0.000000	-10.000000	0.050000	-1.633333	8.000000	1023.000000	1023.000000	2046.000000
11.260000	-0.047817	-28.259583	-12.516783	-2.330214	-10.921612	-2.490975	0.000000	-10.000000	0.041667	-1.066667	8.000000	1023.000000	1023.000000	2046.000000
11.280000	-0.047426	-28.028791	-12.313376	-2.254165	-10.971304	-2.489947	0.000000	-10.000000	0.041667	-0.500000	8.000000	1023.000000	1023.000000	2046.000000
11.300000	-0.046800	-27.658884	-12.170266	-2.259614	-10.860925	-2.368078	0.000000	-10.000000	0.041667	0.000000	8.000000	1023.000000	1023.000000	2046.000000
11.320000	-0.046049	-27.214977	-11.985326	-2.175827	-10.729108	-2.324716	0.000000	-10.000000	0.050000	0.000000	8.000000	1023.000000	1023.000000	2046.000000
11.340000	-0.045170	-26.695566	-11.680160	-2.090811	-10.591196	-2.333400	0.000000	-10.000000	0.050000	0.000000	8.000000	1023.000000	1023.000000	2046.000000
11.360000	-0.044421	-26.252584	-11.350306	-2.034112	-10.628725	-2.239442	0.000000	-10.000000	0.050000	0.000000	8.000000	1023.000000	1023.000000	2046.000000
11.380000	-0.043599	-25.767277	-11.209297	-1.948678	-10.450670	-2.158631	0.000000	-10.000000	0.050000	0.000000	8.000000	1023.000000	1023.000000	2046.000000
11.400000	-0.043099	-25.471382	-11.239427	-1.801640	-10.297404	-2.132910	0.000000	-10.000000	0.050000	0.000000	8.000000	1023.000000	1023.000000	2046.000000
11.420000	-0.042914	-25.362436	-11.212301	-1.704392	-10.338592	-2.107151	0.000000	-10.000000	0.050000	0.000000	8.000000	1023.000000	1023.000000	2046.000000
11.440000	-0.042852	-25.325249	-11.304214	-1.535878	-10.492883	-1.992274	0.000000	-10.000000	0.041667	0.000000	8.000000	1023.000000	1023.000000	2046.000000
11.460000	-0.042925	-25.368586	-11.471530	-1.371294	-10.556251	-1.969511	0.000000	-10.000000	0.041667	0.000000	8.000000	1023.000000	1023.000000	2046.000000
11.480000	-0.043399	-25.648685	-11.729781	-1.309177	-10.619853	-1.989874	0.000000	-10.000000	0.050000	0.000000	8.000000	1023.000000	1023.000000	2046.000000
11.500000	-0.043648	-25.795975	-11.697992	-1.213245	-10.805090	-2.079649	0.000000	-10.000000	0.058333	0.000000	8.000000	1023.000000	1023.000000	2046.000000
11.520000	-0.043709	-25.832159	-11.562860	-1.132356	-10.934618	-2.202325	0.000000	-10.000000	0.058333	0.000000	8.000000	1023.000000	1023.000000	2046.000000
11.540000	-0.043888	-25.937929	-11.388583	-1.126023	-11.041651	-2.381672	0.000000	-10.000000	0.050000	0.000000	8.000000	1023.000000	1023.000000	2046.000000
11.560000	-0.043819	-25.897285	-11.171524	-1.231796	-11.070179	-2.423788	0.000000	-10.000000	0.050000	-0.316667	8.000000	1023.000000	1023.000000	2046.000000
11.580000	-0.043962	-25.981403	-10.884715	-1.313649	-11.300982	-2.482058	0.000000	-10.000000	0.050000	-1.183333	8.000000	1023.000000	1023.000000	2046.000000
11.600000	-0.045127	-26.669844	-11.034130	-1.398128	-11.434702	-2.802883	0.000000	-10.000000	0.050000	-2.050000	8.000000	1023.000000	1023.000000	2046.000000
11.620000	-0.047115	-27.844988	-11.494447	-1.529605	-11.687008	-3.133928	0.000000	-10.000000	0.050000	-1.733333	7.333333	1023.000000	1023.000000	2046.000000
11.640000	-0.048791	-28.835485	-11.818120	-1.717442	-11.966070	-3.333852	0.000000	-10.000000	0.050000	-0.866667	6.666667	1023.000000	1023.000000	2046.000000
11.660000	-0.050046	-29.577021	-12.144558	-1.847215	-12.059376	-3.525872	0.000000	-10.000000	0.041667	0.000000	6.000000	1023.000000	1023.000000	2046.000000
11.680000	-0.050934	-30.102222	-12.481161	-1.858301	-12.157733	-3.605028	0.000000	-10.000000	0.041667	0.000000	6.000000	1023.000000	1023.000000	2046.000000
11.700000	-0.051632	-30.514605	-12.695856	-1.884404	-12.229940	-3.704404	0.000000	-10.000000	0.041667	0.000000	6.000000	1023.000000	1023.000000	2046.000000
11.720000	-0.052336	-30.930605	-12.910902	-1.889242	-12.289620	-3.840840	0.000000	-10.000000	0.050000	-0.333333	6.000000	1023.000000	1023.000000	2046.000000
11.740000	-0.052689	-31.139252	-13.064796	-1.979367	-12.283839	-3.811249	0.000000	-10.000000	0.050000	-0.666667	6.000000	1023.000000	1023.000000	2046.000000
11.760000	-0.052906	-31.267490	-13.247506	-2.056370	-12.195750	-3.767863	0.000000	-10.000000	0.058333	-1.433333	6.000000	1023.000000	1023.000000	2046.000000
11.780000	-0.053350	-31.530115	-13.310281	-2.098538	-12.277249	-3.844046	0.000000	-10.000000	0.058333	-2.033333	5.500000	1023.000000	1023.000000	2046.000000
11.800000	-0.053438	-31.582014	-13.383878	-2.228948	-12.165739	-3.803448	0.000000	-10.000000	0.058333	-2.633333	4.666667	1023.000000	1023.000000	2046.000000
11.820000	-0.053315	-31.509264	-13.448213	-2.318851	-12.019602	-3.722599	0.000000	-10.000000	0.050000	-2.800000	3.833333	1023.000000	1023.000000	2046.000000
11.840000	-0.052777	-31.191235	-13.308907	-2.261385	-11.976237	-3.644705	0.000000	-10.000000	0.050000	-2.866667	3.166667	1023.000000	1023.000000	2046.000000
11.860000	-0.051961	-30.709202	-13.174387	-2.232260	-11.863628	-3.438927	0.000000	-10.000000	0.050000	-3.133333	2.166667	1023.000000	1023.000000	2046.000000
11.880000	-0.051231	-30.277470	-13.141950	-2.078970	-11.768757	-3.287793	0.000000	-10.000000	0.050000	-3.083333	1.000000	1023.000000	1023.000000	2046.000000
11.900000	-0.050597	-29.902721	-12.974679	-1.903366	-11.757665	-3.267012	0.000000	-10.000000	0.050000	-2.966667	0.166667	1023.000000	1023.000000	2046.000000
11.920000	-0.049833	-29.451496	-12.855848	-1.831742	-11.647253	-3.116653	0.000000	-10.000000	0.050000	-1.766667	-0.333333	1023.000000	1023.000000	2046.000000
11.940000	-0.049378	-29.182152	-12.902836	-1.687885	-11.566262	-3.025167	0.000000	-10.000000	0.050000	-0.883333	-0.666667	1023.000000	1023.000000	2046.000000
11.960000	-0.049271	-29.119408	-12.849438	-1.640403	-11.575751	-3.053816	0.000000	-10.000000	0.050000	0.616667	-1.000000	1023.000000	1023.000000	2046.000000
11.980000	-0.049494	-29.250912	-12.915774	-1.806368	-11.555516	-2.973253	0.000000	-10.000000	0.041667	1.316667	-1.000000	1023.000000	1023.000000	2046.000000
12.000000	-0.049821	-29.444141	-13.027317	-1.930211	-11.524203	-2.962410	0.000000	-10.000000	0.041667	2.050000	-1.000000	1023.000000	1023.000000	2046.000000
12.020000	-0.050137	-29.631060	-13.012021	-2.031271	-11.539307	-3.048460	0.000000	-10.000000	0.041667	1.900000	-1.000000	1023.000000	1023.000000	2046.000000
12.040000	-0.050184	-29.658707	-12.958453	-2.228327	-11.545954	-2.925974	0.000000	-10.000000	0.050000	1.666667	-1.000000	1023.000000	1023.000000	2046.000000
12.060000	-0.050376	-29.771942	-12.933381	-2.337467	-11.592183	-2.908910	0.000000	-10.000000	0.041667	1.116667	-1.000000	1023.000000	1023.000000	2046.000000
12.080000	-0.050457	-29.820087	-12.971982	-2.344954	-11.472756	-3.030395	0.000000	-10.000000	0.041667	0.650000	-1.000000	1023.000000	1023.000000	2046.000000
12.100000	-0.050224	-29.682112	-12.883383	-2.462918	-11.429428	-2.906382	0.000000	-10.000000	0.041667	0.183333	-1.000000	1023.000000	1023.000000	2046.000000
12.120000	-0.050039	-29.573328	-12.835384	-2.518265	-11.335052	-2.884626	0.000000	-10.000000	0.041667	0.750000	-1.000000	1023.000000	1023.000000	2046.000000
12.140000	-0.049610	-29.319794	-12.800271	-2.453153	-11.158680	-2.907690	0.000000	-10.000000	0.025000	1.966667	-1.000000	1023.000000	1023.000000	2046.000000
12.160000	-0.048951	-28.930210	-12.622056	-2.450838	-11.028193	-2.829121	0.000000	-10.000000	0.008333	3.183333	-1.000000	1023.000000	1023.000000	2046.000000
12.180000	-0.048403	-28.606264	-12.493604	-2.503485	-10.886705	-2.722469	0.000000	-10.000000	0.000000	3.966667	-1.000000	1023.000000	1023.000000	2046.000000
12.200000	-0.047786	-28.241392	-12.394320	-2.354067	-10.736214	-2.756791	0.000000	-10.000000	0.000000	4.700000	-1.000000	1023.000000	1023.000000	2046.000000
12.220000	-0.046808	-27.663345	-12.158860	-2.330397	-10.551543	-2.622545	0.000000	-10.000000	-0.008333	5.883333	-1.000000	1023.000000	1023.000000	2046.000000
12.240000	-0.045911	-27.133125	-11.939447	-2.296584	-10.425667	-2.471426	0.000000	-10.000000	-0.008333	7.150000	-1.000000	1023.000000	1023.000000	2046.000000
12.260000	-0.045126	-26.669474	-11.673079	-2.215554	-10.306932	-2.473906	0.000000	-10.000000	-0.008333	8.300000	-1.000000	1023.000000	1023.000000	2046.000000
12.280000	-0.043703	-25.828234	-11.314644	-2.083030	-9.997490	-2.433069	0.000000	-10.000000	0.000000	9.300000	-1.000000	1023.000000	1023.000000	2046.000000
12.300000	-0.042284	-24.989607	-10.826216	-2.048728	-9.786386	-2.328278	0.000000	-10.000000	-0.008333	10.233334	-1.000000	1023.000000	1023.000000	2046.000000
12.320000	-0.041112	-24.297070	-10.414890	-1.973421	-9.587101	-2.321658	0.000000	-10.000000	-0.025000	11.033333	2.833333	1023.000000	1023.000000	2046.000000
12.340000	-0.039709	-23.468140	-10.162648	-1.827109	-9.214952	-2.263432	0.000000	-10.000000	-0.058333	12.383333	13.833333	1023.000000	1023.000000	2046.000000
12.360000	-0.038576	-22.798441	-9.756111	-1.747757	-9.096429	-2.198144	0.000000	-10.000000	-0.083333	13.400000	24.833334	1023.000000	1023.000000	2046.000000
12.380000	-0.037595	-22.218536	-9.485468	-1.595936	-8.928190	-2.208941	0.000000	-10.000000	-0.100000	14.250000	32.000000	1023.000000	1023.000000	2046.000000
12.400000	-0.036561	-21.607689	-9.407787	-1.388204	-8.717053	-2.094644	0.000000	-10.000000	-0.116667	14.516666	33.500000	1023.000000	1023.000000	2046.000000
12.420000	-0.035815	-21.166544	-9.338637	-1.254179	-8.602764	-1.970965	0.000000	-10.000000	-0.133333	14.983334	36.666668	1023.000000	1023.000000	2046.000000
12.440000	-0.035724	-21.112604	-9.390930	-1.143008	-8.599257	-1.979410	0.000000	-10.000000	-0.150000	15.400001	41.500000	1023.000000	1023.000000	2046.000000
12.460000	-0.035142	-20.768764	-9.209575	-1.029868	-8.607783	-1.921539	0.000000	-10.000000	-0.150000	15.933333	46.500000	1023.000000	1023.000000	2046.000000
12.480000	-0.034207	-20.216522	-8.922552	-0.801975	-8.466414	-2.025581	0.000000	-10.000000	-0.141667	16.500000	51.666668	1023.000000	1023.000000	2046.000000
12.500000	-0.033533	-19.817789	-8.378800	-0.750674	-8.545290	-2.143024	0.000000	-10.000000	-0.141667	17.183334	57.000000	1023.000000	1023.000000	2046.000000
12.520000	-0.032640	-19.290293	-7.885765	-0.759002	-8.456731	-2.188794	0.000000	-10.000000	-0.158333	17.700001	62.666668	1023.000000	1023.000000	2046.000000
12.540000	-0.031962	-18.889553	-7.639008	-0.757495	-8.275352	-2.217697	0.000000	-10.000000	-0.175000	18.283335	68.500000	1023.000000	1023.000000	2046.000000
12.560000	-0.032219	-19.041382	-7.567671	-0.820477	-8.216098	-2.437135	0.000000	-10.000000	-0.183333	18.650000	74.500000	1023.000000	1023.000000	2046.000000
12.580000	-0.033643	-19.882849	-7.806715	-1.005178	-8.326457	-2.744498	0.000000	-10.000000	-0.183333	18.816668	80.833336	1023.000000	1023.000000	2046.000000
12.600000	-0.034520	-20.401438	-7.945010	-1.129969	-8.358497	-2.967962	0.000000	-10.000000	-0.208333	19.033333	87.166664	1023.000000	1023.000000	2046.000000
12.620000	-0.034827	-20.582769	-8.080757	-1.135316	-8.264952	-3.101745	0.000000	-10.000000	-0.241667	19.583334	93.500000	1023.000000	1023.000000	2046.000000
12.640000	-0.034664	-20.486692	-8.018545	-1.123962	-8.150797	-3.193389	0.000000	-10.000000	-0.258333	20.616667	99.833336	1023.000000	1023.000000	2046.000000
12.660000	-0.034519	-20.400915	-7.997740	-1.087479	-8.048767	-3.266930	0.000000	-10.000000	-0.258333	21.350000	106.500000	1023.000000	1023.000000	2046.000000
12.680000	-0.033869	-20.016411	-7.965978	-0.961340	-7.858479	-3.230612	0.000000	-10.000000	-0.258333	22.116667	113.666664	1023.000000	1023.000000	2046.000000
12.700000	-0.033158	-19.596083	-7.807358	-0.960054	-7.615542	-3.213130	0.000000	-10.000000	-0.275000	22.483334	120.833336	1023.000000	1023.000000	2046.000000
12.720000	-0.032441	-19.172424	-7.704817	-0.915464	-7.368998	-3.183145	0.000000	-10.000000	-0.283333	22.883333	128.333328	1023.000000	1023.000000	2046.000000
12.740000	-0.031425	-18.571987	-7.532387	-0.862292	-7.109712	-3.067596	0.000000	-10.000000	-0.291667	23.049999	135.833328	1023.000000	1023.000000	2046.000000
12.760000	-0.030208	-17.852907	-7.338144	-0.826851	-6.681710	-3.006201	0.000000	-10.000000	-0.291667	23.083334	143.500000	1023.000000	1023.000000	2046.000000
12.780000	-0.029219	-17.268297	-7.021407	-0.853637	-6.419404	-2.973849	0.000000	-10.000000	-0.300000	23.000000	151.166672	1023.000000	1023.000000	2046.000000
12.800000	-0.027652	-16.342381	-6.637986	-0.860629	-6.142217	-2.701548	0.000000	-10.000000	-0.300000	22.916666	158.833328	1023.000000	1023.000000	2046.000000
12.820000	-0.025607	-15.133482	-6.367681	-0.653300	-5.622206	-2.490296	0.000000	-10.000000	-0.291667	23.000000	166.500000	1023.000000	1023.000000	2046.000000
12.840000	-0.023932	-14.144095	-5.938155	-0.496716	-5.365331	-2.343892	0.000000	-10.000000	-0.275000	22.983334	174.166672	1023.000000	1023.000000	2046.000000
12.860000	-0.022231	-13.138356	-5.591669	-0.323862	-5.037103	-2.185723	0.000000	-10.000000	-0.275000	22.966667	181.833328	1023.000000	1023.000000	2046.000000
12.880000	-0.020400	-12.056677	-5.362645	-0.141314	-4.502002	-2.050716	0.000000	-10.000000	-0.291667	23.050001	189.500000	1023.000000	1023.000000	2046.000000
12.900000	-0.018845	-11.137314	-4.954873	-0.055164	-4.167794	-1.959484	0.000000	-10.000000	-0.325000	23.316668	197.166672	1023.000000	1023.000000	2046.000000
12.920000	-0.017774	-10.504645	-4.609102	-0.036957	-3.982534	-1.876053	0.000000	-10.000000	-0.341667	23.700001	205.000000	1023.000000	1023.000000	2046.000000
12.940000	-0.016873	-9.971926	-4.463213	-0.139404	-3.584523	-1.784785	0.000000	-10.000000	-0.341667	23.683334	213.000000	1023.000000	1023.000000	2046.000000
12.960000	-0.016112	-9.522178	-4.137748	-0.316946	-3.345799	-1.721685	0.000000	-10.000000	-0.325000	23.566668	221.000000	1023.000000	1023.000000	2046.000000
12.980000	-0.015471	-9.143209	-3.853253	-0.482876	-3.165209	-1.641871	0.000000	-10.000000	-0.300000	23.366667	228.833328	1023.000000	1023.000000	2046.000000
13.000000	-0.014529	-8.586817	-3.602699	-0.542394	-2.888227	-1.553496	0.000000	-10.000000	-0.291667	23.333334	236.500000	1023.000000	1023.000000	2046.000000
13.020000	-0.013589	-8.030830	-3.353058	-0.606056	-2.516500	-1.555217	0.000000	-10.000000	-0.275000	23.283333	244.166672	1023.000000	1023.000000	2046.000000
13.040000	-0.012880	-7.612182	-3.017278	-0.746970	-2.346183	-1.501752	0.000000	-10.000000	-0.275000	23.066668	252.000000	1023.000000	1023.000000	2046.000000
13.060000	-0.011722	-6.927505	-2.706597	-0.782554	-2.039697	-1.398657	0.000000	-10.000000	-0.266667	22.900000	259.833344	1023.000000	1023.000000	2046.000000
13.080000	-0.010257	-6.061719	-2.464608	-0.710491	-1.545157	-1.341462	0.000000	-10.000000	-0.283333	22.816668	267.500000	1023.000000	1023.000000	2046.000000
13.100000	-0.008957	-5.293647	-1.981655	-0.730985	-1.338843	-1.242165	0.000000	-10.000000	-0.291667	22.883333	275.166656	1023.000000	1023.000000	2046.000000
13.120000	-0.007271	-4.297348	-1.638602	-0.613865	-0.957609	-1.087272	0.000000	-10.000000	-0.300000	22.983334	282.666656	1023.000000	1023.000000	2046.000000
13.140000	-0.005426	-3.206674	-1.231521	-0.441573	-0.566769	-0.966811	0.000000	-10.000000	-0.308333	23.150000	290.333344	1023.000000	1023.000000	2046.000000
13.160000	-0.003890	-2.298738	-0.731095	-0.328278	-0.348575	-0.890790	0.000000	-10.000000	-0.325000	23.483334	298.000000	1023.000000	1023.000000	2046.000000
13.180000	-0.002105	-1.243841	-0.215913	-0.233559	-0.031592	-0.762778	0.000000	-10.000000	-0.341667	23.799999	306.000000	1023.000000	1023.000000	2046.000000
13.200000	0.000097	0.057466	0.175190	0.011700	0.504936	-0.634359	0.000000	-10.000000	-0.350000	24.066668	314.000000	1023.000000	1023.000000	2046.000000
13.220000	0.002116	1.250759	0.942519	0.144778	0.722599	-0.559137	0.000000	-10.000000	-0.358333	24.366667	322.000000	1023.000000	1023.000000	2046.000000
13.240000	0.004188	2.475383	1.509244	0.260653	1.140770	-0.435283	0.000000	-10.000000	-0.358333	24.683334	330.000000	1023.000000	1023.000000	2046.000000
13.260000	0.006148	3.633263	1.863236	0.494160	1.602980	-0.327113	0.000000	-10.000000	-0.366667	24.833334	338.000000	1023.000000	1023.000000	2046.000000
13.280000	0.007742	4.575760	2.337874	0.604022	1.909432	-0.275568	0.000000	-10.000000	-0.375000	24.983334	346.333344	1023.000000	1023.000000	2046.000000
13.300000	0.009302	5.497755	2.847239	0.753841	2.126826	-0.230151	0.000000	-10.000000	-0.391667	25.066668	354.666656	1023.000000	1023.000000	2046.000000
13.320000	0.010958	6.475953	3.119488	0.982843	2.488921	-0.115300	0.000000	-10.000000	-0.391667	25.250000	363.166656	1023.000000	1023.000000	2046.000000
13.340000	0.012487	7.379882	3.239600	1.263753	2.852400	0.024130	0.000000	-10.000000	-0.391667	25.233334	371.500000	1023.000000	1023.000000	2046.000000
13.360000	0.013391	7.914108	3.492168	1.447354	2.869846	0.104740	0.000000	-10.000000	-0.375000	24.966667	379.833344	1023.000000	1023.000000	2046.000000
13.380000	0.014514	8.577512	3.753951	1.694792	2.907385	0.221384	0.000000	-10.000000	-0.375000	24.883333	388.333344	1023.000000	1023.000000	2046.000000
13.400000	0.016244	9.599995	4.080878	2.065518	3.157840	0.295758	0.000000	-10.000000	-0.358333	24.500000	396.666656	1023.000000	1023.000000	2046.000000
13.420000	0.017536	10.363991	4.783448	2.278847	3.139536	0.162160	0.000000	-10.000000	-0.358333	24.350000	405.000000	1023.000000	1023.000000	2046.000000
13.440000	0.018741	11.076181	5.389502	2.380756	3.206764	0.099159	0.000000	-10.000000	-0.350000	24.216667	413.000000	1023.000000	1023.000000	2046.000000
13.460000	0.019563	11.561900	5.625004	2.545328	3.352916	0.038651	0.000000	-10.000000	-0.350000	24.316668	421.000000	1023.000000	1023.000000	2046.000000
13.480000	0.018999	11.228429	5.675225	2.574293	3.203630	-0.224719	0.000000	-10.000000	-0.333333	24.183334	429.000000	1023.000000	1023.000000	2046.000000
13.500000	0.017649	10.430451	5.502024	2.487848	2.982119	-0.541540	0.000000	-10.000000	-0.316667	23.816668	437.000000	1023.000000	1023.000000	2046.000000
13.520000	0.016619	9.822104	5.226842	2.381093	2.942328	-0.728159	0.000000	-10.000000	-0.300000	23.400000	445.000000	1023.000000	1023.000000	2046.000000
13.540000	0.016558	9.785730	5.139314	2.382657	3.065950	-0.802191	0.000000	-10.000000	-0.308333	23.366667	453.000000	1023.000000	1023.000000	2046.000000
13.560000	0.016594	9.807052	5.259131	2.392822	3.025179	-0.870080	0.000000	-10.000000	-0.341667	23.866667	461.000000	1023.000000	1023.000000	2046.000000
13.580000	0.017101	10.106412	5.284586	2.526078	3.163426	-0.867678	0.000000	-10.000000	-0.358333	24.300001	469.000000	1023.000000	1023.000000	2046.000000
13.600000	0.017930	10.596587	5.238254	2.706448	3.467471	-0.815586	0.000000	-10.000000	-0.375000	24.600000	477.000000	1023.000000	1023.000000	2046.000000
13.620000	0.018685	11.042989	5.485259	2.730552	3.658336	-0.831159	0.000000	-10.000000	-0.375000	24.650000	485.000000	1023.000000	1023.000000	2046.000000
13.640000	0.019237	11.368877	5.638459	2.731868	3.810085	-0.811534	0.000000	-10.000000	-0.375000	24.716667	493.166656	1023.000000	1023.000000	2046.000000
13.660000	0.020239	11.961486	5.789152	2.801449	4.084496	-0.713611	0.000000	-10.000000	-0.350000	24.550001	501.500000	1023.000000	1023.000000	2046.000000
13.680000	0.021527	12.722277	5.947724	2.882969	4.527431	-0.635849	0.000000	-10.000000	-0.308333	23.966667	509.833344	1023.000000	1023.000000	2046.000000
13.700000	0.022088	13.054128	6.260531	2.839517	4.598832	-0.644751	0.000000	-10.000000	-0.275000	23.300001	518.000000	1023.000000	1023.000000	2046.000000
13.720000	0.023312	13.777282	6.550867	2.799457	4.879855	-0.452896	0.000000	-10.000000	-0.258333	22.600000	525.833313	1023.000000	1023.000000	2046.000000
13.740000	0.024917	14.726227	6.646027	2.975636	5.317158	-0.212594	0.000000	-10.000000	-0.233333	21.700001	533.500000	1023.000000	1023.000000	2046.000000
13.760000	0.026524	15.675525	7.002451	3.157094	5.654578	-0.138598	0.000000	-10.000000	-0.216667	20.716667	540.833313	1023.000000	1023.000000	2046.000000
13.780000	0.027792	16.425049	7.393674	3.227905	5.836531	-0.033061	0.000000	-10.000000	-0.200000	19.816666	547.833313	1023.000000	1023.000000	2046.000000
13.800000	0.029541	17.458851	7.673485	3.321247	6.295092	0.169027	0.000000	-10.000000	-0.191667	19.200001	554.666687	1023.000000	1023.000000	2046.000000
13.820000	0.031030	18.339001	8.015035	3.346892	6.683817	0.293257	0.000000	-10.000000	-0.183333	18.816668	561.166687	1023.000000	1023.000000	2046.000000
13.840000	0.031310	18.504395	8.334050	3.173725	6.702538	0.294081	0.000000	-10.000000	-0.166667	18.333334	567.500000	1023.000000	1023.000000	2046.000000
13.860000	0.031678	18.721773	8.511638	2.977334	6.898167	0.334634	0.000000	-10.000000	-0.141667	17.883333	573.500000	1023.000000	1023.000000	2046.000000
13.880000	0.032327	19.105137	8.618051	2.861637	7.182539	0.442909	0.000000	-10.000000	-0.116667	17.200001	579.500000	1023.000000	1023.000000	2046.000000
13.900000	0.032304	19.091518	8.894014	2.642925	7.178612	0.375968	0.000000	-10.000000	-0.083333	16.500000	585.500000	1023.000000	1023.000000	2046.000000
13.920000	0.032656	19.299473	9.125443	2.476187	7.303498	0.394345	0.000000	-10.000000	-0.075000	15.383334	591.166687	1023.000000	1023.000000	2046.000000
13.940000	0.033313	19.687695	9.227428	2.401442	7.550060	0.508765	0.000000	-10.000000	-0.058333	14.183333	596.666687	1023.000000	1023.000000	2046.000000
13.960000	0.033804	19.978094	9.373296	2.322345	7.754001	0.528454	0.000000	-10.000000	-0.050000	12.866667	601.500000	1023.000000	1023.000000	2046.000000
13.980000	0.034103	20.155144	9.580631	2.213778	7.782271	0.578462	0.000000	-10.000000	-0.025000	11.550000	606.000000	1023.000000	1023.000000	2046.000000
14.000000	0.035113	20.751827	9.793329	2.271377	8.008001	0.679119	0.000000	-10.000000	-0.008333	10.533334	610.000000	1023.000000	1023.000000	2046.000000
14.020000	0.036148	21.363697	9.981033	2.371058	8.216405	0.795201	0.000000	-10.000000	0.000000	9.616667	613.666687	1023.000000	1023.000000	2046.000000
14.040000	0.036950	21.837469	10.291297	2.482493	8.225482	0.838198	0.000000	-10.000000	0.000000	9.083334	617.166687	1023.000000	1023.000000	2046.000000
14.060000	0.038292	22.630640	10.586321	2.620639	8.461177	0.962504	0.000000	-10.000000	0.000000	8.266666	620.333313	1023.000000	1023.000000	2046.000000
14.080000	0.039460	23.321125	10.815823	2.750642	8.670509	1.084150	0.000000	-10.000000	0.000000	7.666667	623.333313	1023.000000	1023.000000	2046.000000
14.100000	0.040637	24.016420	11.227313	2.839391	8.843510	1.106207	0.000000	-10.000000	0.000000	7.133333	626.000000	1023.000000	1023.000000	2046.000000
14.120000	0.041910	24.768719	11.546560	2.962464	9.012528	1.247165	0.000000	-10.000000	0.000000	6.916667	628.333313	1023.000000	1023.000000	2046.000000
14.140000	0.043029	25.430237	11.708746	3.128804	9.262081	1.330607	0.000000	-10.000000	0.000000	6.583333	630.833313	1023.000000	1023.000000	2046.000000
14.160000	0.043855	25.918577	11.829251	3.263703	9.448954	1.376669	0.000000	-10.000000	0.008333	5.750000	633.166687	1023.000000	1023.000000	2046.000000
14.180000	0.044357	26.214800	11.986969	3.410026	9.380081	1.437724	0.000000	-10.000000	0.025000	4.383333	635.333313	1023.000000	1023.000000	2046.000000
14.200000	0.044355	26.213856	11.769634	3.576220	9.305249	1.562752	0.000000	-10.000000	0.041667	1.733333	636.833313	1023.000000	1023.000000	2046.000000
14.220000	0.043821	25.898180	11.375525	3.671179	9.182318	1.669158	0.000000	-10.000000	0.058333	-0.900000	637.666687	1023.000000	1023.000000	2046.000000
14.240000	0.042924	25.367931	11.159384	3.769970	8.829217	1.609360	0.000000	-10.000000	0.075000	-3.683333	638.000000	1023.000000	1023.000000	2046.000000
14.260000	0.042079	24.868568	10.995465	3.836001	8.485673	1.551430	0.000000	-10.000000	0.091667	-5.883333	638.000000	1023.000000	1023.000000	2046.000000
14.280000	0.041429	24.484707	10.869831	3.978656	8.158437	1.477784	0.000000	-10.000000	0.108333	-8.016666	638.000000	1023.000000	1023.000000	2046.000000
14.300000	0.041016	24.240673	10.895218	4.028869	7.972125	1.344462	0.000000	-10.000000	0.108333	-9.783334	638.000000	1023.000000	1023.000000	2046.000000
14.320000	0.040310	23.823063	11.008465	4.056460	7.540865	1.217274	0.000000	-10.000000	0.125000	-11.100000	638.000000	1023.000000	1023.000000	2046.000000
14.340000	0.039084	23.098377	10.847330	4.032724	7.186919	1.031404	0.000000	-10.000000	0.166667	-12.483334	638.000000	1023.000000	1023.000000	2046.000000
14.360000	0.037056	21.900238	10.302555	3.980174	6.823697	0.793813	0.000000	-10.000000	0.216667	-14.116667	630.500000	1023.000000	1023.000000	2046.000000
14.380000	0.034104	20.155621	9.796494	3.844364	6.128638	0.386124	0.000000	-10.000000	0.250000	-15.716667	621.333313	1023.000000	1023.000000	2046.000000
14.400000	0.031468	18.597298	9.269843	3.615522	5.605672	0.106260	0.000000	-10.000000	0.266667	-16.900002	610.166687	1023.000000	1023.000000	2046.000000
14.420000	0.029516	17.444201	8.615518	3.471354	5.390367	-0.033039	0.000000	-10.000000	0.275000	-17.383333	604.500000	1023.000000	1023.000000	2046.000000
14.440000	0.027655	16.344393	8.154294	3.389670	4.994895	-0.194467	0.000000	-10.000000	0.283333	-17.433334	598.666687	1023.000000	1023.000000	2046.000000
14.460000	0.025976	15.351907	7.776917	3.273844	4.581261	-0.280116	0.000000	-10.000000	0.283333	-17.433334	593.000000	1023.000000	1023.000000	2046.000000
14.480000	0.024725	14.612403	7.245227	3.170421	4.474667	-0.277911	0.000000	-10.000000	0.291667	-17.716667	587.333313	1023.000000	1023.000000	2046.000000
14.500000	0.023311	13.776907	6.814194	3.058573	4.283679	-0.379538	0.000000	-10.000000	0.300000	-18.283335	581.500000	1023.000000	1023.000000	2046.000000
14.520000	0.021806	12.887090	6.536507	2.886257	3.922671	-0.458346	0.000000	-10.000000	0.325000	-19.033335	575.166687	1023.000000	1023.000000	2046.000000
14.540000	0.020780	12.281219	6.154021	2.774849	3.814409	-0.462060	0.000000	-10.000000	0.358333	-20.050001	568.833313	1023.000000	1023.000000	2046.000000
14.560000	0.019880	11.749250	5.743365	2.654189	3.753949	-0.402252	0.000000	-10.000000	0.400000	-21.083334	562.000000	1023.000000	1023.000000	2046.000000
14.580000	0.018595	10.989432	5.462854	2.540382	3.487601	-0.501406	0.000000	-10.000000	0.425000	-22.000000	555.166687	1023.000000	1023.000000	2046.000000
14.600000	0.017683	10.450610	5.109522	2.376546	3.370339	-0.405797	0.000000	-10.000000	0.441667	-22.716667	547.666687	1023.000000	1023.000000	2046.000000
14.620000	0.017245	10.191945	4.692670	2.425702	3.248299	-0.174726	0.000000	-10.000000	0.466667	-23.450001	540.000000	1023.000000	1023.000000	2046.000000
14.640000	0.016619	9.821636	4.386586	2.520748	3.039038	-0.124735	0.000000	-10.000000	0.500000	-24.416668	532.000000	1023.000000	1023.000000	2046.000000
14.660000	0.015975	9.441314	4.040011	2.604071	2.760806	0.036425	0.000000	-10.000000	0.525000	-25.116667	524.000000	1023.000000	1023.000000	2046.000000
14.680000	0.015356	9.075398	3.632719	2.715327	2.601692	0.125660	0.000000	-10.000000	0.541667	-25.633333	515.666687	1023.000000	1023.000000	2046.000000
14.700000	0.014333	8.471023	3.141848	2.791403	2.373808	0.163964	0.000000	-10.000000	0.541667	-25.733334	507.166656	1023.000000	1023.000000	2046.000000
14.720000	0.012844	7.590600	2.864005	2.730248	1.816250	0.180097	0.000000	-10.000000	0.550000	-25.966667	498.500000	1023.000000	1023.000000	2046.000000
14.740000	0.011190	6.613214	2.374637	2.590475	1.474895	0.173206	0.000000	-10.000000	0.558333	-26.133333	489.833344	1023.000000	1023.000000	2046.000000
14.760000	0.009597	5.671891	1.820743	2.476631	1.194479	0.180038	0.000000	-10.000000	0.566667	-26.383333	481.166656	1023.000000	1023.000000	2046.000000
14.780000	0.008013	4.735969	1.496362	2.336186	0.731741	0.171680	0.000000	-10.000000	0.591667	-26.666666	472.333344	1023.000000	1023.000000	2046.000000
14.800000	0.006388	3.775565	1.050105	2.145318	0.422634	0.157508	0.000000	-10.000000	0.616667	-27.200001	463.500000	1023.000000	1023.000000	2046.000000
14.820000	0.004824	2.850843	0.469203	2.059719	0.194800	0.127122	0.000000	-10.000000	0.650000	-27.716667	454.500000	1023.000000	1023.000000	2046.000000
14.840000	0.003370	1.991424	0.095553	1.915077	-0.166507	0.147301	0.000000	-10.000000	0.675000	-28.416668	445.166656	1023.000000	1023.000000	2046.000000
14.860000	0.002034	1.202051	-0.332060	1.845368	-0.478920	0.167662	0.000000	-10.000000	0.691667	-28.916668	435.833344	1023.000000	1023.000000	2046.000000
14.880000	0.000796	0.470482	-0.730442	1.777317	-0.789346	0.212953	0.000000	-10.000000	0.700000	-29.400000	426.166656	1023.000000	1023.000000	2046.000000
14.900000	-0.000032	-0.019188	-1.124497	1.814917	-0.970704	0.261095	0.000000	-10.000000	0.700000	-29.616667	416.500000	1023.000000	1023.000000	2046.000000
14.920000	-0.000930	-0.549481	-1.367902	1.874674	-1.356479	0.300226	0.000000	-10.000000	0.708333	-29.650000	406.500000	1023.000000	1023.000000	2046.000000
14.940000	-0.001990	-1.175888	-1.730527	1.841214	-1.601258	0.314683	0.000000	-10.000000	0.725000	-29.900000	396.500000	1023.000000	1023.000000	2046.000000
14.960000	-0.002830	-1.672744	-2.105956	1.885262	-1.825215	0.373165	0.000000	-10.000000	0.741667	-29.816668	386.500000	1023.000000	1023.000000	2046.000000
14.980000	-0.003378	-1.996217	-2.186117	1.923801	-2.125031	0.391129	0.000000	-10.000000	0.733333	-29.866667	376.500000	1023.000000	1023.000000	2046.000000
15.000000	-0.004005	-2.367248	-2.321230	1.937263	-2.331702	0.348421	0.000000	-10.000000	0.716667	-29.683334	366.500000	1023.000000	1023.000000	2046.000000
15.020000	-0.004373	-2.584589	-2.530808	2.022863	-2.473232	0.396588	0.000000	-10.000000	0.708333	-29.566668	356.500000	1023.000000	1023.000000	2046.000000
15.040000	-0.004834	-2.857094	-2.610514	2.098665	-2.728249	0.383004	0.000000	-10.000000	0.708333	-29.450001	346.500000	1023.000000	1023.000000	2046.000000
15.060000	-0.005442	-3.216154	-2.771815	2.152861	-2.939452	0.342252	0.000000	-10.000000	0.708333	-29.333334	336.833344	1023.000000	1023.000000	2046.000000
15.080000	-0.006163	-3.642577	-3.067180	2.208587	-3.168950	0.384966	0.000000	-10.000000	0.700000	-29.250000	327.166656	1023.000000	1023.000000	2046.000000
15.100000	-0.006887	-4.070332	-3.423506	2.302788	-3.425144	0.475530	0.000000	-10.000000	0.700000	-28.983334	317.500000	1023.000000	1023.000000	2046.000000
15.120000	-0.008244	-4.871955	-3.799388	2.462199	-3.948333	0.413566	0.000000	-10.000000	0.700000	-28.883333	307.666656	1023.000000	1023.000000	2046.000000
15.140000	-0.009810	-5.797661	-4.232932	2.465584	-4.303159	0.272846	0.000000	-10.000000	0.683333	-28.650002	298.000000	1023.000000	1023.000000	2046.000000
15.160000	-0.011145	-6.586436	-4.679072	2.444458	-4.658628	0.306806	0.000000	-10.000000	0.666667	-28.350000	288.500000	1023.000000	1023.000000	2046.000000
15.180000	-0.012422	-7.341655	-4.854230	2.541365	-5.053785	0.024996	0.000000	-10.000000	0.658333	-27.916668	279.000000	1023.000000	1023.000000	2046.000000
15.200000	-0.013696	-8.094067	-4.897450	2.448475	-5.405292	-0.239801	0.000000	-10.000000	0.658333	-27.583334	269.666656	1023.000000	1023.000000	2046.000000
15.220000	-0.014488	-8.562623	-4.778061	2.229705	-5.675395	-0.338871	0.000000	-10.000000	0.625000	-27.366667	260.500000	1023.000000	1023.000000	2046.000000
15.240000	-0.015093	-8.920220	-4.712653	2.146449	-5.881932	-0.472085	0.000000	-10.000000	0.583333	-27.066668	251.500000	1023.000000	1023.000000	2046.000000
15.260000	-0.016386	-9.683979	-4.716034	2.128244	-6.260730	-0.835459	0.000000	-10.000000	0.566667	-26.783335	242.500000	1023.000000	1023.000000	2046.000000
15.280000	-0.018508	-10.938329	-5.100932	1.974351	-6.698480	-1.113268	0.000000	-10.000000	0.558333	-26.300001	233.500000	1023.000000	1023.000000	2046.000000
15.300000	-0.021175	-12.514438	-5.685344	1.724625	-7.186691	-1.367027	0.000000	-10.000000	0.541667	-25.483334	224.666672	1023.000000	1023.000000	2046.000000
15.320000	-0.023551	-13.918924	-6.269015	1.575807	-7.513980	-1.711737	0.000000	-10.000000	0.508333	-24.716667	216.166672	1023.000000	1023.000000	2046.000000
15.340000	-0.025613	-15.137224	-6.740175	1.369835	-7.874025	-1.892860	0.000000	-10.000000	0.475000	-23.766666	208.000000	1023.000000	1023.000000	2046.000000
15.360000	-0.027269	-16.116236	-7.219541	1.129232	-8.073083	-1.952844	0.000000	-10.000000	0.441667	-23.316668	200.000000	1023.000000	1023.000000	2046.000000
15.380000	-0.029006	-17.142633	-7.747139	1.017101	-8.290603	-2.121993	0.000000	-10.000000	0.408333	-22.666668	192.166672	1023.000000	1023.000000	2046.000000
15.400000	-0.030541	-18.049767	-8.129041	0.868900	-8.520616	-2.269009	0.000000	-10.000000	0.400000	-22.466667	184.500000	1023.000000	1023.000000	2046.000000
15.420000	-0.031834	-18.813803	-8.472737	0.604420	-8.654585	-2.290900	0.000000	-10.000000	0.400000	-21.983334	177.000000	1023.000000	1023.000000	2046.000000
15.440000	-0.032920	-19.455473	-8.879172	0.497984	-8.713213	-2.361071	0.000000	-10.000000	0.400000	-21.799999	169.666672	1023.000000	1023.000000	2046.000000
15.460000	-0.033807	-19.979717	-9.041311	0.303938	-8.854751	-2.387593	0.000000	-10.000000	0.391667	-21.400000	162.333328	1023.000000	1023.000000	2046.000000
15.480000	-0.034603	-20.450371	-9.280999	0.077732	-8.862078	-2.385026	0.000000	-10.000000	0.375000	-21.150000	155.166672	1023.000000	1023.000000	2046.000000
15.500000	-0.035150	-20.773518	-9.486020	0.002419	-8.913515	-2.376402	0.000000	-10.000000	0.366667	-20.850000	148.000000	1023.000000	1023.000000	2046.000000
15.520000	-0.034874	-20.610273	-9.471634	-0.024071	-8.900129	-2.214440	0.000000	-10.000000	0.358333	-20.516666	141.166672	1023.000000	1023.000000	2046.000000
15.540000	-0.034978	-20.672230	-9.611944	-0.045901	-8.948035	-2.066349	0.000000	-10.000000	0.366667	-20.283333	134.333328	1023.000000	1023.000000	2046.000000
15.560000	-0.035090	-20.738098	-9.773512	0.090934	-9.013103	-2.042418	0.000000	-10.000000	0.341667	-19.766666	127.666664	1023.000000	1023.000000	2046.000000
15.580000	-0.034969	-20.666487	-9.831158	0.186581	-9.066444	-1.955467	0.000000	-10.000000	0.325000	-19.266666	121.000000	1023.000000	1023.000000	2046.000000
15.600000	-0.034984	-20.675434	-9.865455	0.229312	-9.187352	-1.851938	0.000000	-10.000000	0.283333	-18.400002	114.666664	1023.000000	1023.000000	2046.000000
15.620000	-0.035652	-21.070551	-10.041662	0.188658	-9.316902	-1.900645	0.000000	-10.000000	0.266667	-17.133335	104.833336	1023.000000	1023.000000	2046.000000
15.640000	-0.036632	-21.649426	-10.345765	0.127111	-9.413239	-2.017531	0.000000	-10.000000	0.250000	-16.116667	97.166664	1023.000000	1023.000000	2046.000000
15.660000	-0.037604	-22.223940	-10.504685	-0.133165	-9.567100	-2.018989	0.000000	-10.000000	0.250000	-15.400001	91.500000	1023.000000	1023.000000	2046.000000
15.680000	-0.038865	-22.969454	-10.725961	-0.402218	-9.762049	-2.079226	0.000000	-10.000000	0.241667	-15.433333	89.666664	1023.000000	1023.000000	2046.000000
15.700000	-0.039609	-23.409079	-10.879032	-0.557993	-9.874335	-2.097718	0.000000	-10.000000	0.233333	-15.283334	86.166664	1023.000000	1023.000000	2046.000000
15.720000	-0.040214	-23.766195	-11.009784	-0.737370	-9.920623	-2.098419	0.000000	-10.000000	0.216667	-15.083333	81.000000	1023.000000	1023.000000	2046.000000
15.740000	-0.041161	-24.326180	-11.107532	-0.951494	-10.136580	-2.130574	0.000000	-10.000000	0.208333	-14.666667	76.000000	1023.000000	1023.000000	2046.000000
15.760000	-0.041835	-24.724277	-11.242322	-1.048711	-10.248309	-2.184936	0.000000	-10.000000	0.200000	-14.350000	71.000000	1023.000000	1023.000000	2046.000000
15.780000	-0.042077	-24.867630	-11.385724	-1.108859	-10.243987	-2.129060	0.000000	-10.000000	0.200000	-13.866667	66.166664	1023.000000	1023.000000	2046.000000
15.800000	-0.042464	-25.096428	-11.412556	-1.222095	-10.328613	-2.133163	0.000000	-10.000000	0.200000	-13.433333	61.500000	1023.000000	1023.000000	2046.000000
15.820000	-0.042705	-25.238491	-11.425583	-1.283108	-10.346276	-2.183524	0.000000	-10.000000	0.183333	-12.983334	57.166668	1023.000000	1023.000000	2046.000000
15.840000	-0.042545	-25.143953	-11.503471	-1.241018	-10.312496	-2.086968	0.000000	-10.000000	0.166667	-12.500000	53.000000	1023.000000	1023.000000	2046.000000
15.860000	-0.042611	-25.183233	-11.473111	-1.277808	-10.368443	-2.063873	0.000000	-10.000000	0.133333	-11.916667	49.000000	1023.000000	1023.000000	2046.000000
15.880000	-0.042702	-25.236769	-11.489243	-1.273760	-10.407634	-2.066133	0.000000	-10.000000	0.116667	-11.283334	45.000000	1023.000000	1023.000000	2046.000000
15.900000	-0.042474	-25.101910	-11.493340	-1.229396	-10.379045	-2.000130	0.000000	-10.000000	0.091667	-10.666667	41.000000	1023.000000	1023.000000	2046.000000
15.920000	-0.042188	-24.932823	-11.291181	-1.227462	-10.409203	-2.004978	0.000000	-10.000000	0.091667	-10.083333	37.333332	1023.000000	1023.000000	2046.000000
15.940000	-0.041739	-24.667587	-11.092843	-1.210903	-10.373247	-1.990595	0.000000	-10.000000	0.091667	-9.450000	33.833332	1023.000000	1023.000000	2046.000000
15.960000	-0.041059	-24.265900	-10.978995	-1.152283	-10.218866	-1.915755	0.000000	-10.000000	0.091667	-8.833333	30.666666	1023.000000	1023.000000	2046.000000
15.980000	-0.040713	-24.061316	-10.844605	-1.126780	-10.171345	-1.918587	0.000000	-10.000000	0.083333	-8.333334	27.666666	1023.000000	1023.000000	2046.000000
16.000000	-0.040421	-23.888914	-10.748666	-1.037888	-10.213383	-1.888977	0.000000	-10.000000	0.066667	-7.816667	25.000000	1023.000000	1023.000000	2046.000000
16.020000	-0.040270	-23.799343	-10.768540	-0.941131	-10.190142	-1.899530	0.000000	-10.000000	0.066667	-7.416667	22.333334	1023.000000	1023.000000	2046.000000
16.040001	-0.040291	-23.811823	-10.823875	-0.844029	-10.276134	-1.867784	0.000000	-10.000000	0.058333	-6.833333	19.833334	1023.000000	1023.000000	2046.000000
16.059999	-0.040625	-24.009321	-11.068059	-0.698613	-10.441444	-1.801206	0.000000	-10.000000	0.058333	-6.450000	17.500000	1023.000000	1023.000000	2046.000000
16.080000	-0.041087	-24.282265	-11.277449	-0.627208	-10.530665	-1.846942	0.000000	-10.000000	0.058333	-6.033333	15.500000	1023.000000	1023.000000	2046.000000
16.100000	-0.041646	-24.612509	-11.408288	-0.598138	-10.709529	-1.896553	0.000000	-10.000000	0.066667	-5.783333	13.500000	1023.000000	1023.000000	2046.000000
16.120001	-0.041979	-24.809593	-11.421536	-0.461770	-10.903048	-2.023239	0.000000	-10.000000	0.066667	-5.483334	11.500000	1023.000000	1023.000000	2046.000000
16.139999	-0.042474	-25.102179	-11.303700	-0.569737	-11.006298	-2.222444	0.000000	-10.000000	0.058333	-5.216667	9.500000	1023.000000	1023.000000	2046.000000
16.160000	-0.043026	-25.428101	-11.150552	-0.714911	-11.149777	-2.412860	0.000000	-10.000000	0.050000	-5.033333	7.833333	1023.000000	1023.000000	2046.000000
16.180000	-0.043143	-25.497280	-11.045271	-0.821223	-11.220282	-2.410504	0.000000	-10.000000	0.058333	-5.083333	6.166667	1023.000000	1023.000000	2046.000000
16.200001	-0.044077	-26.049295	-11.058717	-0.909108	-11.339341	-2.742129	0.000000	-10.000000	0.066667	-5.400000	4.500000	1023.000000	1023.000000	2046.000000
16.219999	-0.045992	-27.181423	-11.367197	-1.051251	-11.711020	-3.051956	0.000000	-10.000000	0.066667	-5.316667	2.500000	1023.000000	1023.000000	2046.000000
16.240000	-0.047815	-28.258482	-11.804073	-1.250773	-11.965816	-3.237819	0.000000	-10.000000	0.058333	-4.583333	1.000000	1023.000000	1023.000000	2046.000000
16.260000	-0.049090	-29.012077	-12.210937	-1.388297	-12.007097	-3.405746	0.000000	-10.000000	0.050000	-3.433333	-0.166667	1023.000000	1023.000000	2046.000000
16.280001	-0.050442	-29.810968	-12.465803	-1.503423	-12.227190	-3.614552	0.000000	-10.000000	0.050000	-2.733333	-1.000000	1023.000000	1023.000000	2046.000000
16.299999	-0.051331	-30.336639	-12.758509	-1.574897	-12.320926	-3.682309	0.000000	-10.000000	0.050000	-2.616667	-1.833333	1023.000000	1023.000000	2046.000000
16.320000	-0.051844	-30.639719	-13.034821	-1.581740	-12.297362	-3.725796	0.000000	-10.000000	0.050000	-2.883333	-2.666667	1023.000000	1023.000000	2046.000000
16.340000	-0.052717	-31.155642	-13.188457	-1.663666	-12.462017	-3.841501	0.000000	-10.000000	0.050000	-3.333333	-3.500000	1023.000000	1023.000000	2046.000000
16.360001	-0.053071	-31.364916	-13.308946	-1.782121	-12.486522	-3.787328	0.000000	-10.000000	0.050000	-3.816667	-4.666667	1023.000000	1023.000000	2046.000000
16.379999	-0.053313	-31.508226	-13.536278	-1.788140	-12.370018	-3.813791	0.000000	-10.000000	0.050000	-4.133334	-6.000000	1023.000000	1023.000000	2046.000000
16.400000	-0.053534	-31.638815	-13.545013	-1.865945	-12.379621	-3.848236	0.000000	-10.000000	0.050000	-4.216667	-7.333333	1023.000000	1023.000000	2046.000000
16.420000	-0.053587	-31.669905	-13.504442	-2.075347	-12.357717	-3.732398	0.000000	-10.000000	0.050000	-4.133334	-8.833333	1023.000000	1023.000000	2046.000000
16.440001	-0.053014	-31.331518	-13.583528	-2.015211	-12.121054	-3.611726	0.000000	-10.000000	0.050000	-4.066667	-10.166667	1023.000000	1023.000000	2046.000000
16.459999	-0.052287	-30.901670	-13.330501	-1.946549	-12.114174	-3.510448	0.000000	-10.000000	0.050000	-4.083333	-11.666667	1023.000000	1023.000000	2046.000000
16.480000	-0.051623	-30.509468	-13.165682	-1.884335	-12.100965	-3.358486	0.000000	-10.000000	0.050000	-4.150000	-13.000000	1023.000000	1023.000000	2046.000000
16.500000	-0.050781	-30.011835	-13.182582	-1.656187	-11.959620	-3.213446	0.000000	-10.000000	0.041667	-3.900000	-14.333333	1023.000000	1023.000000	2046.000000
16.520000	-0.050183	-29.658089	-13.028229	-1.512632	-11.919627	-3.197600	0.000000	-10.000000	0.033333	-2.833333	-15.666667	1023.000000	1023.000000	2046.000000
16.540001	-0.049762	-29.409119	-12.955612	-1.477559	-11.882062	-3.093885	0.000000	-10.000000	0.016667	-1.416667	-16.500000	1023.000000	1023.000000	2046.000000
16.559999	-0.049581	-29.302361	-13.079661	-1.397707	-11.768833	-3.056159	0.000000	-10.000000	0.016667	-0.333333	-17.000000	1023.000000	1023.000000	2046.000000
16.580000	-0.049709	-29.378139	-13.142758	-1.422717	-11.753923	-3.058742	0.000000	-10.000000	0.016667	0.000000	-17.000000	1023.000000	1023.000000	2046.000000
16.600000	-0.050204	-29.670818	-13.162613	-1.638135	-11.860525	-3.009546	0.000000	-10.000000	0.025000	0.000000	-17.000000	1023.000000	1023.000000	2046.000000
16.620001	-0.050403	-29.788061	-13.122662	-1.845730	-11.868662	-2.951009	0.000000	-10.000000	0.033333	0.000000	-17.000000	1023.000000	1023.000000	2046.000000
16.639999	-0.050548	-29.873823	-13.258860	-1.864340	-11.803505	-2.947119	0.000000	-10.000000	0.033333	0.000000	-17.000000	1023.000000	1023.000000	2046.000000
16.660000	-0.050834	-30.043184	-13.176480	-1.979343	-11.847214	-3.040148	0.000000	-10.000000	0.033333	0.000000	-17.000000	1023.000000	1023.000000	2046.000000
16.680000	-0.051003	-30.143000	-13.145404	-2.143760	-11.831974	-3.021860	0.000000	-10.000000	0.033333	0.000000	-17.000000	1023.000000	1023.000000	2046.000000
16.700001	-0.050938	-30.104532	-13.182178	-2.192418	-11.713626	-3.016309	0.000000	-10.000000	0.033333	0.350000	-17.000000	1023.000000	1023.000000	2046.000000
16.719999	-0.050608	-29.909470	-13.231274	-2.193626	-11.540184	-2.944386	0.000000	-10.000000	0.041667	1.283333	-17.000000	1023.000000	1023.000000	2046.000000
16.740000	-0.050165	-29.647581	-12.950706	-2.204336	-11.505606	-2.986933	0.000000	-10.000000	0.025000	2.616667	-17.000000	1023.000000	1023.000000	2046.000000
16.760000	-0.049656	-29.346909	-12.848960	-2.245002	-11.327845	-2.925101	0.000000	-10.000000	0.016667	3.983333	-17.000000	1023.000000	1023.000000	2046.000000
16.780001	-0.048855	-28.873093	-12.680094	-2.183931	-11.180933	-2.828136	0.000000	-10.000000	-0.008333	5.183333	-17.000000	1023.000000	1023.000000	2046.000000
16.799999	-0.047932	-28.327887	-12.571377	-2.058372	-10.990952	-2.707186	0.000000	-10.000000	-0.008333	6.400000	-17.000000	1023.000000	1023.000000	2046.000000
16.820000	-0.047179	-27.883059	-12.269536	-2.052135	-10.849459	-2.711930	0.000000	-10.000000	-0.008333	7.616667	-17.000000	1023.000000	1023.000000	2046.000000
16.840000	-0.046456	-27.455318	-12.068192	-2.015886	-10.697485	-2.673756	0.000000	-10.000000	0.000000	8.700001	-17.000000	1023.000000	1023.000000	2046.000000
16.860001	-0.045366	-26.811544	-11.835104	-1.926050	-10.507160	-2.543229	0.000000	-10.000000	-0.016667	9.666667	-17.000000	1023.000000	1023.000000	2046.000000
16.879999	-0.043942	-25.969894	-11.484413	-1.798191	-10.229421	-2.457870	0.000000	-10.000000	-0.025000	10.633333	-17.000000	1023.000000	1023.000000	2046.000000
16.900000	-0.042652	-25.207346	-10.911639	-1.741967	-10.050944	-2.502795	0.000000	-10.000000	-0.050000	11.700000	-10.333333	1023.000000	1023.000000	2046.000000
16.920000	-0.041402	-24.468575	-10.537440	-1.679019	-9.786673	-2.465442	0.000000	-10.000000	-0.066667	12.733334	3.333333	1023.000000	1023.000000	2046.000000
16.940001	-0.040116	-23.708300	-10.269738	-1.560504	-9.523757	-2.354300	0.000000	-10.000000	-0.100000	13.533334	18.666666	1023.000000	1023.000000	2046.000000
16.959999	-0.038732	-22.890667	-10.068459	-1.382995	-9.156176	-2.283038	0.000000	-10.000000	-0.125000	14.116667	28.833334	1023.000000	1023.000000	2046.000000
16.980000	-0.037695	-22.277840	-9.643919	-1.304029	-9.043624	-2.286268	0.000000	-10.000000	-0.125000	14.600000	33.500000	1023.000000	1023.000000	2046.000000
17.000000	-0.037120	-21.937977	-9.484272	-1.219216	-9.020686	-2.213802	0.000000	-10.000000	-0.141667	15.150001	38.166668	1023.000000	1023.000000	2046.000000
17.020000	-0.036206	-21.397894	-9.607300	-0.908075	-8.789482	-2.093037	0.000000	-10.000000	-0.150000	15.850000	43.166668	1023.000000	1023.000000	2046.000000
17.040001	-0.035595	-21.036655	-9.508960	-0.814128	-8.656970	-2.056597	0.000000	-10.000000	-0.166667	16.583334	48.333332	1023.000000	1023.000000	2046.000000
17.059999	-0.035079	-20.731865	-9.206261	-0.672614	-8.749717	-2.103273	0.000000	-10.000000	-0.175000	17.416668	53.833332	1023.000000	1023.000000	2046.000000
17.080000	-0.034315	-20.280434	-8.811493	-0.518565	-8.769447	-2.180927	0.000000	-10.000000	-0.183333	18.033335	59.500000	1023.000000	1023.000000	2046.000000
17.100000	-0.033253	-19.652689	-8.457587	-0.400444	-8.529665	-2.264993	0.000000	-10.000000	-0.208333	18.316668	65.500000	1023.000000	1023.000000	2046.000000
17.120001	-0.032680	-19.313606	-7.901666	-0.496777	-8.512448	-2.402715	0.000000	-10.000000	-0.225000	18.833334	71.500000	1023.000000	1023.000000	2046.000000
17.139999	-0.032436	-19.169895	-7.665682	-0.594720	-8.415291	-2.494201	0.000000	-10.000000	-0.241667	19.400000	77.666664	1023.000000	1023.000000	2046.000000
17.160000	-0.032750	-19.355478	-7.822740	-0.580005	-8.267117	-2.685617	0.000000	-10.000000	-0.258333	20.316668	84.000000	1023.000000	1023.000000	2046.000000
17.180000	-0.033895	-20.032116	-7.988332	-0.772035	-8.281437	-2.990311	0.000000	-10.000000	-0.275000	20.850000	90.666664	1023.000000	1023.000000	2046.000000
17.200001	-0.034903	-20.627525	-8.036334	-0.962671	-8.423759	-3.204762	0.000000	-10.000000	-0.300000	21.383333	97.500000	1023.000000	1023.000000	2046.000000
17.219999	-0.034755	-20.540125	-8.028184	-1.003456	-8.246082	-3.262403	0.000000	-10.000000	-0.308333	22.116667	104.666664	1023.000000	1023.000000	2046.000000
17.240000	-0.034268	-20.252493	-8.102590	-0.892950	-7.964871	-3.292081	0.000000	-10.000000	-0.316667	22.616667	111.833336	1023.000000	1023.000000	2046.000000
17.260000	-0.034018	-20.104856	-7.897330	-0.838878	-7.967322	-3.401327	0.000000	-10.000000	-0.325000	23.233334	119.333336	1023.000000	1023.000000	2046.000000
17.280001	-0.033411	-19.746035	-7.784514	-0.795397	-7.772331	-3.393793	0.000000	-10.000000	-0.341667	23.500000	127.000000	1023.000000	1023.000000	2046.000000
17.299999	-0.032385	-19.139645	-7.792298	-0.625405	-7.413408	-3.308533	0.000000	-10.000000	-0.358333	24.000000	135.000000	1023.000000	1023.000000	2046.000000
17.320000	-0.031705	-18.737547	-7.635874	-0.647526	-7.146092	-3.308055	0.000000	-10.000000	-0.366667	24.066666	143.000000	1023.000000	1023.000000	2046.000000
17.340000	-0.030729	-18.160835	-7.358671	-0.639279	-6.963581	-3.199305	0.000000	-10.000000	-0.366667	24.299999	151.000000	1023.000000	1023.000000	2046.000000
17.360001	-0.029359	-17.351284	-7.162756	-0.530532	-6.567845	-3.090150	0.000000	-10.000000	-0.366667	24.183334	159.000000	1023.000000	1023.000000	2046.000000
17.379999	-0.028187	-16.658712	-6.860300	-0.538558	-6.224201	-3.035654	0.000000	-10.000000	-0.358333	24.250000	167.000000	1023.000000	1023.000000	2046.000000
17.400000	-0.026477	-15.647839	-6.443935	-0.510799	-5.903707	-2.789397	0.000000	-10.000000	-0.350000	24.000000	175.000000	1023.000000	1023.000000	2046.000000
17.420000	-0.024371	-14.403205	-6.060713	-0.245294	-5.505151	-2.592047	0.000000	-10.000000	-0.333333	23.750000	183.000000	1023.000000	1023.000000	2046.000000
17.440001	-0.022611	-13.363042	-5.761272	-0.097246	-5.027969	-2.476556	0.000000	-10.000000	-0.341667	23.650002	191.000000	1023.000000	1023.000000	2046.000000
17.459999	-0.020768	-12.273668	-5.342694	0.048629	-4.723598	-2.256006	0.000000	-10.000000	-0.350000	23.716667	199.000000	1023.000000	1023.000000	2046.000000
17.480000	-0.018885	-11.161316	-4.990233	0.269193	-4.280022	-2.160254	0.000000	-10.000000	-0.358333	24.016668	207.000000	1023.000000	1023.000000	2046.000000
17.500000	-0.017529	-10.359475	-4.773276	0.325463	-3.851382	-2.060280	0.000000	-10.000000	-0.358333	24.400002	215.000000	1023.000000	1023.000000	2046.000000
17.520000	-0.016462	-9.729153	-4.404778	0.291447	-3.661434	-1.954388	0.000000	-10.000000	-0.358333	24.516666	223.000000	1023.000000	1023.000000	2046.000000
17.540001	-0.015620	-9.231583	-4.181221	0.131571	-3.323964	-1.857968	0.000000	-10.000000	-0.358333	24.600000	231.166672	1023.000000	1023.000000	2046.000000
17.559999	-0.014819	-8.757875	-3.991216	-0.025137	-2.971463	-1.770060	0.000000	-10.000000	-0.350000	24.483334	239.500000	1023.000000	1023.000000	2046.000000
17.580000	-0.013896	-8.212766	-3.530288	-0.119186	-2.855101	-1.708191	0.000000	-10.000000	-0.350000	24.333334	247.833328	1023.000000	1023.000000	2046.000000
17.600000	-0.012981	-7.671954	-3.208539	-0.220047	-2.583703	-1.659665	0.000000	-10.000000	-0.341667	24.183334	256.000000	1023.000000	1023.000000	2046.000000
17.620001	-0.011963	-7.070106	-3.075734	-0.255026	-2.153520	-1.585826	0.000000	-10.000000	-0.341667	24.183334	264.000000	1023.000000	1023.000000	2046.000000
17.639999	-0.011023	-6.514533	-2.645012	-0.312537	-1.958072	-1.598912	0.000000	-10.000000	-0.341667	24.250000	272.000000	1023.000000	1023.000000	2046.000000
17.660000	-0.009959	-5.885864	-2.348011	-0.390259	-1.602370	-1.545224	0.000000	-10.000000	-0.350000	24.233334	280.000000	1023.000000	1023.000000	2046.000000
17.680000	-0.008514	-5.031874	-2.095345	-0.334854	-1.151849	-1.449826	0.000000	-10.000000	-0.350000	23.900000	288.000000	1023.000000	1023.000000	2046.000000
17.700001	-0.006810	-4.024751	-1.667415	-0.274662	-0.763996	-1.318679	0.000000	-10.000000	-0.358333	23.850000	296.000000	1023.000000	1023.000000	2046.000000
17.719999	-0.005215	-3.082086	-1.127208	-0.187715	-0.568511	-1.198652	0.000000	-10.000000	-0.366667	23.983334	304.000000	1023.000000	1023.000000	2046.000000
17.740000	-0.003476	-2.054224	-0.687268	-0.068440	-0.203221	-1.095295	0.000000	-10.000000	-0.383333	24.366667	312.000000	1023.000000	1023.000000	2046.000000
17.760000	-0.001309	-0.773434	-0.233309	0.132611	0.246071	-0.918808	0.000000	-10.000000	-0.391667	24.800001	320.000000	1023.000000	1023.000000	2046.000000
17.780001	0.000791	0.467222	0.426413	0.304458	0.606220	-0.869869	0.000000	-10.000000	-0.400000	25.150000	328.333344	1023.000000	1023.000000	2046.000000
17.799999	0.002810	1.660708	1.044908	0.455729	0.946743	-0.786673	0.000000	-10.000000	-0.408333	25.433334	336.666656	1023.000000	1023.000000	2046.000000
17.820000	0.004950	2.925382	1.619783	0.568382	1.329235	-0.592018	0.000000	-10.000000	-0.408333	25.566668	345.333344	1023.000000	1023.000000	2046.000000
17.840000	0.006950	4.107209	2.004814	0.730691	1.815424	-0.443719	0.000000	-10.000000	-0.416667	25.550001	353.666656	1023.000000	1023.000000	2046.000000
17.860001	0.008601	5.083377	2.537081	0.932256	2.101863	-0.487824	0.000000	-10.000000	-0.408333	25.433334	362.333344	1023.000000	1023.000000	2046.000000
17.879999	0.010112	5.976451	2.952731	1.129432	2.316063	-0.421776	0.000000	-10.000000	-0.408333	25.366667	370.666656	1023.000000	1023.000000	2046.000000
17.900000	0.011779	6.961130	3.183506	1.367283	2.652964	-0.242622	0.000000	-10.000000	-0.391667	25.233334	379.333344	1023.000000	1023.000000	2046.000000
17.920000	0.013042	7.707699	3.305087	1.657830	2.894730	-0.149948	0.000000	-10.000000	-0.383333	25.033333	387.666656	1023.000000	1023.000000	2046.000000
17.940001	0.013914	8.223072	3.558081	1.930513	2.835325	-0.100846	0.000000	-10.000000	-0.366667	24.916666	396.000000	1023.000000	1023.000000	2046.000000
17.959999	0.015328	9.058668	3.941437	2.208675	2.941445	-0.032889	0.000000	-10.000000	-0.358333	24.716667	404.333344	1023.000000	1023.000000	2046.000000
17.980000	0.016798	9.927598	4.343740	2.540959	3.075017	-0.032118	0.000000	-10.000000	-0.350000	24.633333	412.666656	1023.000000	1023.000000	2046.000000
18.000000	0.018185	10.747605	4.918379	2.700251	3.224419	-0.095445	0.000000	-10.000000	-0.341667	24.366667	421.000000	1023.000000	1023.000000	2046.000000
18.020000	0.019104	11.290555	5.455113	2.814445	3.170823	-0.149826	0.000000	-10.000000	-0.341667	24.283333	429.000000	1023.000000	1023.000000	2046.000000
18.040001	0.019125	11.302775	5.560633	2.859318	3.180247	-0.297424	0.000000	-10.000000	-0.325000	24.050001	437.000000	1023.000000	1023.000000	2046.000000
18.059999	0.017959	10.614059	5.271118	2.868188	3.038655	-0.563902	0.000000	-10.000000	-0.316667	23.766666	445.000000	1023.000000	1023.000000	2046.000000
18.080000	0.016800	9.928799	5.015975	2.833082	2.935376	-0.855635	0.000000	-10.000000	-0.300000	23.450001	453.000000	1023.000000	1023.000000	2046.000000
18.100000	0.016215	9.583141	5.043969	2.734280	2.793448	-0.988555	0.000000	-10.000000	-0.300000	23.083334	461.000000	1023.000000	1023.000000	2046.000000
18.120001	0.016295	9.630161	5.005214	2.756623	2.911244	-1.042920	0.000000	-10.000000	-0.308333	23.150000	469.000000	1023.000000	1023.000000	2046.000000
18.139999	0.016507	9.755411	4.891960	2.894695	3.068807	-1.100051	0.000000	-10.000000	-0.308333	23.316668	476.666656	1023.000000	1023.000000	2046.000000
18.160000	0.017139	10.129008	5.015767	3.012825	3.175628	-1.075211	0.000000	-10.000000	-0.316667	23.550001	484.333344	1023.000000	1023.000000	2046.000000
18.180000	0.017777	10.506010	5.090061	3.040358	3.365577	-0.989985	0.000000	-10.000000	-0.316667	23.616667	492.000000	1023.000000	1023.000000	2046.000000
18.200001	0.018496	10.931307	5.170959	3.141272	3.629946	-1.010871	0.000000	-10.000000	-0.316667	23.616667	500.000000	1023.000000	1023.000000	2046.000000
18.219999	0.019382	11.455031	5.317905	3.198928	3.881090	-0.942891	0.000000	-10.000000	-0.308333	23.683332	508.000000	1023.000000	1023.000000	2046.000000
18.240000	0.020462	12.092878	5.627107	3.265944	4.031920	-0.832092	0.000000	-10.000000	-0.283333	23.166666	516.000000	1023.000000	1023.000000	2046.000000
18.260000	0.021342	12.613268	5.822084	3.286264	4.310207	-0.805287	0.000000	-10.000000	-0.258333	22.383333	523.833313	1023.000000	1023.000000	2046.000000
18.280001	0.022170	13.102547	5.866674	3.356390	4.633666	-0.754184	0.000000	-10.000000	-0.233333	21.183334	531.500000	1023.000000	1023.000000	2046.000000
18.299999	0.023395	13.826239	6.131251	3.356715	4.816573	-0.478301	0.000000	-10.000000	-0.200000	19.916668	538.666687	1023.000000	1023.000000	2046.000000
18.320000	0.024300	14.361224	6.181769	3.496789	5.078672	-0.396006	0.000000	-10.000000	-0.150000	18.250000	545.666687	1023.000000	1023.000000	2046.000000
18.340000	0.025426	15.027051	6.280942	3.694912	5.303683	-0.252487	0.000000	-10.000000	-0.075000	16.016666	552.000000	1023.000000	1023.000000	2046.000000
18.360001	0.026336	15.564673	6.480486	3.773549	5.408823	-0.098183	0.000000	-10.000000	-0.025000	12.933333	557.833313	1023.000000	1023.000000	2046.000000
18.379999	0.026911	15.904615	6.501478	3.830239	5.608736	-0.035837	0.000000	-10.000000	0.016667	9.350000	562.500000	1023.000000	1023.000000	2046.000000
18.400000	0.026836	15.860020	6.449276	3.768470	5.594711	0.047562	0.000000	-10.000000	0.050000	4.133333	566.333313	1023.000000	1023.000000	2046.000000
18.420000	0.026205	15.486947	6.325641	3.538126	5.499158	0.124022	0.000000	-10.000000	0.083333	-0.416667	568.666687	1023.000000	1023.000000	2046.000000
18.440001	0.025196	14.890735	6.134720	3.334027	5.317994	0.103994	0.000000	-10.000000	0.100000	-5.133333	569.833313	1023.000000	1023.000000	2046.000000
18.459999	0.024107	14.247337	5.917141	3.089291	5.114603	0.126301	0.000000	-10.000000	0.116667	-8.333334	570.000000	1023.000000	1023.000000	2046.000000
18.480000	0.023116	13.661327	5.665684	2.866994	4.987537	0.141112	0.000000	-10.000000	0.150000	-11.600000	570.000000	1023.000000	1023.000000	2046.000000
18.500000	0.021964	12.980727	5.453583	2.718048	4.734160	0.074936	0.000000	-10.000000	0.200000	-14.083334	570.000000	1023.000000	1023.000000	2046.000000
18.520000	0.020916	12.361274	5.198041	2.519975	4.533446	0.109812	0.000000	-10.000000	0.241667	-15.900001	566.500000	1023.000000	1023.000000	2046.000000
18.540001	0.019991	11.814738	4.844287	2.402244	4.393237	0.174971	0.000000	-10.000000	0.275000	-17.266666	558.000000	1023.000000	1023.000000	2046.000000
18.559999	0.019011	11.235460	4.681032	2.364750	4.085504	0.104175	0.000000	-10.000000	0.308333	-18.583334	547.500000	1023.000000	1023.000000	2046.000000
18.580000	0.018278	10.802389	4.433815	2.262991	3.925181	0.180401	0.000000	-10.000000	0.350000	-19.633333	538.166687	1023.000000	1023.000000	2046.000000
18.600000	0.017807	10.524079	4.164101	2.273141	3.774073	0.312765	0.000000	-10.000000	0.383333	-20.666666	531.666687	1023.000000	1023.000000	2046.000000
18.620001	0.017378	10.270178	4.052640	2.356104	3.600999	0.260435	0.000000	-10.000000	0.408333	-21.316668	524.833313	1023.000000	1023.000000	2046.000000
18.639999	0.017223	10.178924	4.056136	2.419905	3.385644	0.317239	0.000000	-10.000000	0.408333	-21.666668	517.833313	1023.000000	1023.000000	2046.000000
18.660000	0.017123	10.119426	3.986501	2.387322	3.282124	0.463479	0.000000	-10.000000	0.416667	-21.900002	510.500000	1023.000000	1023.000000	2046.000000
18.680000	0.016732	9.888453	3.756597	2.539772	3.134338	0.457747	0.000000	-10.000000	0.416667	-21.933334	503.166656	1023.000000	1023.000000	2046.000000
18.700001	0.016395	9.689674	3.680863	2.675910	2.877177	0.455724	0.000000	-10.000000	0.433333	-22.083334	495.833344	1023.000000	1023.000000	2046.000000
18.719999	0.015770	9.320168	3.401997	2.706377	2.647342	0.564452	0.000000	-10.000000	0.441667	-22.283333	488.500000	1023.000000	1023.000000	2046.000000
18.740000	0.014938	8.828237	2.990097	2.903302	2.331573	0.603264	0.000000	-10.000000	0.450000	-22.549999	481.000000	1023.000000	1023.000000	2046.000000
18.760000	0.013697	8.095120	2.644013	3.019541	1.889090	0.542475	0.000000	-10.000000	0.450000	-22.983334	473.500000	1023.000000	1023.000000	2046.000000
18.780001	0.012195	7.207072	2.147563	2.975342	1.481724	0.602443	0.000000	-10.000000	0.466667	-23.466667	465.833344	1023.000000	1023.000000	2046.000000
18.799999	0.010593	6.260235	1.621745	3.100358	1.058567	0.479564	0.000000	-10.000000	0.500000	-24.066668	458.000000	1023.000000	1023.000000	2046.000000
18.820000	0.009597	5.671868	1.444360	3.293041	0.622094	0.312373	0.000000	-10.000000	0.533333	-24.566668	450.000000	1023.000000	1023.000000	2046.000000
18.840000	0.008770	5.183135	1.391673	3.269912	0.236158	0.285392	0.000000	-10.000000	0.550000	-24.950001	441.833344	1023.000000	1023.000000	2046.000000
18.860001	0.007901	4.669777	1.353798	3.344643	-0.100639	0.071974	0.000000	-10.000000	0.550000	-25.516666	433.500000	1023.000000	1023.000000	2046.000000
18.879999	0.007360	4.350026	1.481841	3.362419	-0.443004	-0.051230	0.000000	-10.000000	0.558333	-26.000000	424.833344	1023.000000	1023.000000	2046.000000
18.900000	0.006114	3.613155	1.331377	3.315763	-0.893233	-0.140752	0.000000	-10.000000	0.566667	-26.600000	416.166656	1023.000000	1023.000000	2046.000000
18.920000	0.003461	2.045394	0.866047	3.234939	-1.530580	-0.525012	0.000000	-10.000000	0.600000	-27.016666	407.333344	1023.000000	1023.000000	2046.000000
18.940001	0.000663	0.391734	0.207219	3.116742	-2.026503	-0.905724	0.000000	-10.000000	0.625000	-27.266666	398.333344	1023.000000	1023.000000	2046.000000
18.959999	-0.001707	-1.008785	-0.295412	2.871317	-2.490429	-1.094261	0.000000	-10.000000	0.633333	-27.016666	389.166656	1023.000000	1023.000000	2046.000000
18.980000	-0.003988	-2.356956	-0.841613	2.669657	-2.871585	-1.313414	0.000000	-10.000000	0.600000	-26.516666	380.166656	1023.000000	1023.000000	2046.000000
19.000000	-0.005890	-3.480775	-1.436376	2.603018	-3.143463	-1.503953	0.000000	-10.000000	0.575000	-26.166668	371.333344	1023.000000	1023.000000	2046.000000
19.020000	-0.007387	-4.365658	-1.840755	2.436651	-3.400228	-1.561326	0.000000	-10.000000	0.558333	-25.900000	362.666656	1023.000000	1023.000000	2046.000000
19.040001	-0.009188	-5.430079	-2.319481	2.282698	-3.698744	-1.694552	0.000000	-10.000000	0.558333	-25.833334	354.000000	1023.000000	1023.000000	2046.000000
19.059999	-0.010650	-6.294030	-2.795234	2.151698	-3.883675	-1.766819	0.000000	-10.000000	0.558333	-25.799999	345.500000	1023.000000	1023.000000	2046.000000
19.080000	-0.011784	-6.964575	-3.152202	1.983214	-4.034690	-1.760897	0.000000	-10.000000	0.558333	-25.866667	336.833344	1023.000000	1023.000000	2046.000000
19.100000	-0.013191	-7.796155	-3.515270	1.824078	-4.208738	-1.896226	0.000000	-10.000000	0.550000	-25.900000	328.166656	1023.000000	1023.000000	2046.000000
19.120001	-0.014221	-8.404598	-3.885705	1.713165	-4.307988	-1.924070	0.000000	-10.000000	0.541667	-25.716667	319.500000	1023.000000	1023.000000	2046.000000
19.139999	-0.015091	-8.918815	-4.136111	1.503827	-4.450277	-1.836255	0.000000	-10.000000	0.541667	-25.916668	310.833344	1023.000000	1023.000000	2046.000000
19.160000	-0.015731	-9.297078	-4.426229	1.409666	-4.536887	-1.743628	0.000000	-10.000000	0.550000	-25.983334	302.166656	1023.000000	1023.000000	2046.000000
19.180000	-0.015756	-9.312028	-4.713066	1.600557	-4.608218	-1.591302	0.000000	-10.000000	0.550000	-26.150002	293.500000	1023.000000	1023.000000	2046.000000
19.200001	-0.016252	-9.605029	-4.968218	1.616888	-4.762018	-1.491682	0.000000	-10.000000	0.550000	-25.800001	284.833344	1023.000000	1023.000000	2046.000000
19.219999	-0.016808	-9.933735	-5.218746	1.710992	-4.955567	-1.470413	0.000000	-10.000000	0.541667	-25.433334	276.333344	1023.000000	1023.000000	2046.000000
19.240000	-0.017026	-10.062352	-5.544686	1.881550	-5.023161	-1.376055	0.000000	-10.000000	0.525000	-24.750000	267.666656	1023.000000	1023.000000	2046.000000
19.260000	-0.017846	-10.546729	-5.673657	1.837021	-5.323975	-1.386118	0.000000	-10.000000	0.500000	-24.250000	259.333344	1023.000000	1023.000000	2046.000000
19.280001	-0.019067	-11.268858	-6.014951	1.710957	-5.568685	-1.396178	0.000000	-10.000000	0.475000	-23.516666	251.000000	1023.000000	1023.000000	2046.000000
19.299999	-0.020154	-11.910915	-6.359533	1.544266	-5.681774	-1.413874	0.000000	-10.000000	0.450000	-23.116667	243.333328	1023.000000	1023.000000	2046.000000
19.320000	-0.021508	-12.711264	-6.575368	1.301889	-5.969945	-1.467840	0.000000	-10.000000	0.425000	-22.566668	235.666672	1023.000000	1023.000000	2046.000000
19.340000	-0.022577	-13.343304	-6.807487	1.131798	-6.201486	-1.466129	0.000000	-10.000000	0.416667	-22.216667	228.333328	1023.000000	1023.000000	2046.000000
19.360001	-0.023621	-13.960230	-7.039054	0.947048	-6.355323	-1.512901	0.000000	-10.000000	0.408333	-22.066668	220.833328	1023.000000	1023.000000	2046.000000
19.379999	-0.024865	-14.695473	-7.262251	0.752328	-6.588592	-1.596958	0.000000	-10.000000	0.408333	-21.966667	213.500000	1023.000000	1023.000000	2046.000000
19.400000	-0.025789	-15.241014	-7.571568	0.657307	-6.768363	-1.558390	0.000000	-10.000000	0.400000	-21.833334	206.166672	1023.000000	1023.000000	2046.000000
19.420000	-0.026487	-15.653573	-7.746308	0.503963	-6.840935	-1.570293	0.000000	-10.000000	0.391667	-21.483334	198.833328	1023.000000	1023.000000	2046.000000
19.440001	-0.027183	-16.065168	-7.895770	0.423347	-7.006453	-1.586293	0.000000	-10.000000	0.391667	-21.150002	191.666672	1023.000000	1023.000000	2046.000000
19.459999	-0.027622	-16.324890	-8.064591	0.399898	-7.161602	-1.498595	0.000000	-10.000000	0.375000	-20.683334	184.500000	1023.000000	1023.000000	2046.000000
19.480000	-0.028070	-16.589413	-8.114271	0.331493	-7.287636	-1.518999	0.000000	-10.000000	0.366667	-20.400002	177.666672	1023.000000	1023.000000	2046.000000
19.500000	-0.028519	-16.854900	-8.214042	0.291625	-7.453865	-1.478619	0.000000	-10.000000	0.350000	-19.933334	170.833328	1023.000000	1023.000000	2046.000000
19.520000	-0.028509	-16.848824	-8.285145	0.297546	-7.440093	-1.421131	0.000000	-10.000000	0.333333	-19.666666	164.166672	1023.000000	1023.000000	2046.000000
19.540001	-0.028503	-16.845407	-8.107153	0.258114	-7.550194	-1.446175	0.000000	-10.000000	0.333333	-19.066668	157.666672	1023.000000	1023.000000	2046.000000
19.559999	-0.028474	-16.827856	-8.019478	0.202858	-7.657808	-1.353429	0.000000	-10.000000	0.316667	-18.666668	151.166672	1023.000000	1023.000000	2046.000000
19.580000	-0.028271	-16.708431	-8.099700	0.297518	-7.548609	-1.357640	0.000000	-10.000000	0.300000	-18.100000	144.833328	1023.000000	1023.000000	2046.000000
19.600000	-0.028343	-16.750959	-8.009800	0.308691	-7.714204	-1.335646	0.000000	-10.000000	0.266667	-17.650002	138.666672	1023.000000	1023.000000	2046.000000
19.620001	-0.028688	-16.954317	-8.140077	0.363860	-7.855830	-1.322271	0.000000	-10.000000	0.250000	-16.966667	133.000000	1023.000000	1023.000000	2046.000000
19.639999	-0.028904	-17.082363	-8.420187	0.479641	-7.907270	-1.234548	0.000000	-10.000000	0.250000	-16.466667	127.500000	1023.000000	1023.000000	2046.000000
19.660000	-0.029738	-17.575121	-8.647093	0.577467	-8.204305	-1.301192	0.000000	-10.000000	0.250000	-15.916667	122.000000	1023.000000	1023.000000	2046.000000
19.680000	-0.030613	-18.092236	-8.853793	0.535874	-8.535537	-1.238781	0.000000	-10.000000	0.241667	-15.483334	116.666664	1023.000000	1023.000000	2046.000000
19.700001	-0.031195	-18.436073	-9.197891	0.678854	-8.568938	-1.348097	0.000000	-10.000000	0.233333	-14.983334	111.500000	1023.000000	1023.000000	2046.000000
19.719999	-0.032072	-18.954533	-9.138514	0.732285	-8.969757	-1.578546	0.000000	-10.000000	0.225000	-14.583334	106.500000	1023.000000	1023.000000	2046.000000
19.740000	-0.032720	-19.337231	-9.004544	0.594460	-9.221732	-1.705414	0.000000	-10.000000	0.216667	-14.116667	101.666664	1023.000000	1023.000000	2046.000000
19.760000	-0.032974	-19.487869	-9.052360	0.515625	-9.154608	-1.796526	0.000000	-10.000000	0.208333	-13.750000	96.833336	1023.000000	1023.000000	2046.000000
19.780001	-0.033556	-19.831665	-8.781772	0.349375	-9.452157	-1.947111	0.000000	-10.000000	0.200000	-13.616667	92.166664	1023.000000	1023.000000	2046.000000
19.799999	-0.034802	-20.568188	-8.855807	0.235672	-9.713661	-2.234390	0.000000	-10.000000	0.191667	-13.700000	87.500000	1023.000000	1023.000000	2046.000000
19.820000	-0.036630	-21.648397	-9.370937	0.129776	-9.907700	-2.499536	0.000000	-10.000000	0.175000	-13.316667	83.000000	1023.000000	1023.000000	2046.000000
19.840000	-0.039111	-23.114319	-9.780468	-0.143138	-10.360508	-2.830205	0.000000	-10.000000	0.141667	-12.383333	78.500000	1023.000000	1023.000000	2046.000000
19.860001	-0.040833	-24.132505	-10.231615	-0.334216	-10.544118	-3.022557	0.000000	-10.000000	0.116667	-11.383333	74.333336	1023.000000	1023.000000	2046.000000
19.879999	-0.042251	-24.970194	-10.683744	-0.445063	-10.665205	-3.176181	0.000000	-10.000000	0.100000	-10.800000	70.500000	1023.000000	1023.000000	2046.000000
19.900000	-0.043665	-25.806152	-10.940056	-0.598367	-10.905271	-3.362459	0.000000	-10.000000	0.100000	-10.516666	67.000000	1023.000000	1023.000000	2046.000000
19.920000	-0.044574	-26.343355	-11.319290	-0.644170	-10.964375	-3.415519	0.000000	-10.000000	0.100000	-10.483334	63.500000	1023.000000	1023.000000	2046.000000
19.940001	-0.045504	-26.892754	-11.504169	-0.788194	-11.131989	-3.468402	0.000000	-10.000000	0.108333	-10.516667	60.000000	1023.000000	1023.000000	2046.000000
19.959999	-0.046393	-27.418404	-11.767586	-0.951985	-11.180022	-3.518809	0.000000	-10.000000	0.116667	-10.566667	56.500000	1023.000000	1023.000000	2046.000000
19.980000	-0.046793	-27.654425	-12.067955	-0.965565	-11.108140	-3.512764	0.000000	-10.000000	0.116667	-10.466667	53.000000	1023.000000	1023.000000	2046.000000
20.000000	-0.047287	-27.946785	-12.064856	-1.119309	-11.201541	-3.561080	0.000000	-10.000000	0.108333	-10.350000	49.500000	1023.000000	1023.000000	2046.000000
20.020000	-0.047708	-28.195463	-12.118334	-1.311903	-11.220798	-3.544430	0.000000	-10.000000	0.108333	-10.250000	46.000000	1023.000000	1023.000000	2046.000000
20.040001	-0.047401	-28.013996	-12.301620	-1.306202	-11.056578	-3.349598	0.000000	-10.000000	0.108333	-10.166667	42.500000	1023.000000	1023.000000	2046.000000
20.059999	-0.046818	-27.669580	-12.145855	-1.253184	-11.024728	-3.245814	0.000000	-10.000000	0.108333	-10.050000	39.166668	1023.000000	1023.000000	2046.000000
20.080000	-0.046522	-27.494238	-12.076061	-1.202390	-11.056555	-3.159233	0.000000	-10.000000	0.100000	-9.866667	35.833332	1023.000000	1023.000000	2046.000000
20.100000	-0.046096	-27.242840	-12.155491	-1.035717	-11.028124	-3.023509	0.000000	-10.000000	0.083333	-9.500000	32.500000	1023.000000	1023.000000	2046.000000
20.120001	-0.045410	-26.837442	-12.106953	-0.892194	-10.932485	-2.905810	0.000000	-10.000000	0.083333	-8.800000	29.333334	1023.000000	1023.000000	2046.000000
20.139999	-0.045427	-26.847231	-12.042775	-0.852812	-11.041561	-2.910082	0.000000	-10.000000	0.066667	-7.900000	26.333334	1023.000000	1023.000000	2046.000000
20.160000	-0.045596	-26.947426	-12.208792	-0.832132	-11.061447	-2.845055	0.000000	-10.000000	0.075000	-7.000000	23.833334	1023.000000	1023.000000	2046.000000
20.180000	-0.045908	-27.131832	-12.407298	-0.939085	-11.006764	-2.778684	0.000000	-10.000000	0.066667	-6.450000	21.500000	1023.000000	1023.000000	2046.000000
20.200001	-0.046820	-27.670479	-12.448452	-1.119762	-11.209391	-2.892875	0.000000	-10.000000	0.066667	-6.150000	19.500000	1023.000000	1023.000000	2046.000000
20.219999	-0.047421	-28.025703	-12.508807	-1.290219	-11.345870	-2.880806	0.000000	-10.000000	0.058333	-6.050000	17.500000	1023.000000	1023.000000	2046.000000
20.240000	-0.047922	-28.321730	-12.669575	-1.435313	-11.356480	-2.860362	0.000000	-10.000000	0.058333	-6.000000	15.500000	1023.000000	1023.000000	2046.000000
20.260000	-0.048124	-28.441301	-12.833042	-1.480902	-11.269534	-2.857824	0.000000	-10.000000	0.058333	-6.050000	13.500000	1023.000000	1023.000000	2046.000000
20.280001	-0.048673	-28.765610	-12.713734	-1.647318	-11.467786	-2.936772	0.000000	-10.000000	0.066667	-6.050000	11.333333	1023.000000	1023.000000	2046.000000
20.299999	-0.049148	-29.046400	-12.770524	-1.758434	-11.571182	-2.946259	0.000000	-10.000000	0.058333	-5.933333	9.166667	1023.000000	1023.000000	2046.000000
20.320000	-0.049260	-29.112642	-12.927802	-1.837641	-11.479934	-2.867265	0.000000	-10.000000	0.066667	-5.700000	7.166667	1023.000000	1023.000000	2046.000000
20.340000	-0.048866	-28.879818	-12.975132	-1.813280	-11.300216	-2.791191	0.000000	-10.000000	0.058333	-5.433333	5.333333	1023.000000	1023.000000	2046.000000
20.360001	-0.048791	-28.835602	-12.762140	-1.850981	-11.369313	-2.853166	0.000000	-10.000000	0.066667	-5.150000	3.500000	1023.000000	1023.000000	2046.000000
20.379999	-0.048721	-28.794268	-12.729820	-1.890698	-11.371528	-2.802222	0.000000	-10.000000	0.058333	-4.750000	1.666667	1023.000000	1023.000000	2046.000000
20.400000	-0.048001	-28.368355	-12.593099	-1.809680	-11.249080	-2.716496	0.000000	-10.000000	0.058333	-4.216667	0.333333	1023.000000	1023.000000	2046.000000
20.420000	-0.047130	-27.853815	-12.366683	-1.771702	-11.068443	-2.646986	0.000000	-10.000000	0.050000	-3.516667	-0.666667	1023.000000	1023.000000	2046.000000
20.440001	-0.046615	-27.549286	-12.018750	-1.765545	-11.097613	-2.667377	0.000000	-10.000000	0.050000	-2.866667	-1.500000	1023.000000	1023.000000	2046.000000
20.459999	-0.045952	-27.157846	-11.860257	-1.712060	-11.014768	-2.570762	0.000000	-10.000000	0.050000	-2.250000	-2.333333	1023.000000	1023.000000	2046.000000
20.480000	-0.045287	-26.764750	-11.858647	-1.541738	-10.868009	-2.496356	0.000000	-10.000000	0.050000	-1.500000	-2.833333	1023.000000	1023.000000	2046.000000
20.500000	-0.044702	-26.418648	-11.831456	-1.431315	-10.747367	-2.408509	0.000000	-10.000000	0.050000	-0.733333	-3.000000	1023.000000	1023.000000	2046.000000
20.520000	-0.044822	-26.489559	-11.774363	-1.323325	-10.977424	-2.414448	0.000000	-10.000000	0.041667	-0.166667	-3.000000	1023.000000	1023.000000	2046.000000
20.540001	-0.044765	-26.456079	-11.912127	-1.195150	-10.972749	-2.376055	0.000000	-10.000000	0.033333	0.000000	-3.000000	1023.000000	1023.000000	2046.000000
20.559999	-0.044807	-26.481171	-12.080581	-1.078435	-10.968895	-2.353260	0.000000	-10.000000	0.033333	0.716667	-3.000000	1023.000000	1023.000000	2046.000000
20.580000	-0.044709	-26.422949	-12.090377	-0.961481	-10.973050	-2.398041	0.000000	-10.000000	0.041667	1.733333	-3.000000	1023.000000	1023.000000	2046.000000
20.600000	-0.044608	-26.363194	-11.767696	-0.858935	-11.204836	-2.531726	0.000000	-10.000000	0.041667	3.100000	-3.000000	1023.000000	1023.000000	2046.000000
20.620001	-0.044149	-26.091850	-11.447387	-0.822487	-11.159278	-2.662699	0.000000	-10.000000	0.025000	4.150000	-3.000000	1023.000000	1023.000000	2046.000000
20.639999	-0.043683	-25.816690	-11.207713	-0.839451	-11.045410	-2.724116	0.000000	-10.000000	0.008333	5.266667	-3.000000	1023.000000	1023.000000	2046.000000
20.660000	-0.043439	-25.672323	-10.841049	-0.939302	-11.056899	-2.835073	0.000000	-10.000000	-0.008333	6.233334	-3.000000	1023.000000	1023.000000	2046.000000
20.680000	-0.043871	-25.927849	-10.817604	-0.987906	-11.030515	-3.091824	0.000000	-10.000000	-0.008333	7.233334	-3.000000	1023.000000	1023.000000	2046.000000
20.700001	-0.045013	-26.602739	-11.123237	-1.132433	-11.048542	-3.298529	0.000000	-10.000000	-0.008333	7.866667	-3.000000	1023.000000	1023.000000	2046.000000
20.719999	-0.046238	-27.326370	-11.207131	-1.328647	-11.197303	-3.593288	0.000000	-10.000000	-0.033333	9.733334	-3.000000	1023.000000	1023.000000	2046.000000
20.740000	-0.046609	-27.545694	-11.282335	-1.422311	-11.109255	-3.731793	0.000000	-10.000000	-0.083333	11.833334	-3.000000	1023.000000	1023.000000	2046.000000
20.760000	-0.046857	-27.692312	-11.422046	-1.467943	-10.962789	-3.839534	0.000000	-10.000000	-0.116667	14.383333	5.666667	1023.000000	1023.000000	2046.000000
20.780001	-0.046851	-27.689138	-11.389903	-1.511749	-10.851099	-3.936386	0.000000	-10.000000	-0.141667	15.833334	15.666667	1023.000000	1023.000000	2046.000000
20.799999	-0.046507	-27.485838	-11.270551	-1.517120	-10.756281	-3.941887	0.000000	-10.000000	-0.141667	16.766666	27.500000	1023.000000	1023.000000	2046.000000
20.820000	-0.046179	-27.291517	-11.286674	-1.504664	-10.525084	-3.975094	0.000000	-10.000000	-0.175000	17.450001	32.666668	1023.000000	1023.000000	2046.000000
20.840000	-0.045329	-26.789566	-11.172772	-1.527289	-10.204069	-3.885436	0.000000	-10.000000	-0.191667	18.316668	38.500000	1023.000000	1023.000000	2046.000000
20.860001	-0.044441	-26.264875	-10.869601	-1.487873	-10.038654	-3.868747	0.000000	-10.000000	-0.216667	19.233334	44.500000	1023.000000	1023.000000	2046.000000
20.879999	-0.043582	-25.756788	-10.599021	-1.523944	-9.794086	-3.839737	0.000000	-10.000000	-0.233333	19.983334	50.666668	1023.000000	1023.000000	2046.000000
20.900000	-0.042361	-25.035088	-10.464998	-1.471860	-9.379200	-3.719029	0.000000	-10.000000	-0.241667	20.250000	57.000000	1023.000000	1023.000000	2046.000000
20.920000	-0.040601	-23.995478	-10.082762	-1.467301	-8.955786	-3.489629	0.000000	-10.000000	-0.266667	20.533333	63.666668	1023.000000	1023.000000	2046.000000
20.940001	-0.038912	-22.996952	-9.643806	-1.309492	-8.691952	-3.351702	0.000000	-10.000000	-0.283333	20.850000	70.500000	1023.000000	1023.000000	2046.000000
20.959999	-0.037179	-21.972961	-9.374999	-1.141250	-8.306061	-3.150652	0.000000	-10.000000	-0.283333	21.466667	77.500000	1023.000000	1023.000000	2046.000000
20.980000	-0.035205	-20.806189	-9.055625	-0.955453	-7.811728	-2.983382	0.000000	-10.000000	-0.283333	21.850000	84.666664	1023.000000	1023.000000	2046.000000
21.000000	-0.033619	-19.868649	-8.590598	-0.814781	-7.578456	-2.884813	0.000000	-10.000000	-0.291667	22.483334	91.833336	1023.000000	1023.000000	2046.000000
21.020000	-0.032196	-19.027805	-8.233855	-0.711309	-7.247787	-2.834855	0.000000	-10.000000	-0.308333	23.000000	99.333336	1023.000000	1023.000000	2046.000000
21.040001	-0.031175	-18.424290	-8.113359	-0.775045	-6.874295	-2.661591	0.000000	-10.000000	-0.316667	23.633333	106.666664	1023.000000	1023.000000	2046.000000
21.059999	-0.030326	-17.922516	-7.952341	-0.856777	-6.533032	-2.580365	0.000000	-10.000000	-0.308333	23.766666	114.333336	1023.000000	1023.000000	2046.000000
21.080000	-0.029794	-17.608284	-7.627288	-0.951258	-6.454029	-2.575708	0.000000	-10.000000	-0.308333	23.566668	122.000000	1023.000000	1023.000000	2046.000000
21.100000	-0.029130	-17.215654	-7.374468	-1.093555	-6.225313	-2.522319	0.000000	-10.000000	-0.291667	23.116667	130.000000	1023.000000	1023.000000	2046.000000
21.120001	-0.028102	-16.608103	-7.188349	-1.162539	-5.866862	-2.390352	0.000000	-10.000000	-0.275000	22.750000	138.000000	1023.000000	1023.000000	2046.000000
21.139999	-0.027249	-16.104116	-6.949175	-1.204038	-5.571433	-2.379470	0.000000	-10.000000	-0.258333	22.416666	145.833328	1023.000000	1023.000000	2046.000000
21.160000	-0.026579	-15.707966	-6.616064	-1.255435	-5.458044	-2.378423	0.000000	-10.000000	-0.250000	22.333334	153.500000	1023.000000	1023.000000	2046.000000
21.180000	-0.025565	-15.109047	-6.378484	-1.302160	-5.131559	-2.296844	0.000000	-10.000000	-0.241667	22.016666	160.833328	1023.000000	1023.000000	2046.000000
21.200001	-0.024381	-14.409167	-6.201963	-1.294592	-4.710907	-2.201705	0.000000	-10.000000	-0.233333	21.883333	168.166672	1023.000000	1023.000000	2046.000000
21.219999	-0.023099	-13.651708	-5.725490	-1.218455	-4.553008	-2.154755	0.000000	-10.000000	-0.216667	21.666668	175.500000	1023.000000	1023.000000	2046.000000
21.240000	-0.021584	-12.756318	-5.352077	-1.164014	-4.211163	-2.029065	0.000000	-10.000000	-0.225000	21.616667	182.833328	1023.000000	1023.000000	2046.000000
21.260000	-0.019962	-11.797708	-4.995265	-1.034160	-3.850834	-1.917449	0.000000	-10.000000	-0.216667	21.416668	190.166672	1023.000000	1023.000000	2046.000000
21.280001	-0.018032	-10.657191	-4.484226	-0.890555	-3.462734	-1.819677	0.000000	-10.000000	-0.233333	21.266666	197.333328	1023.000000	1023.000000	2046.000000
21.299999	-0.016138	-9.537541	-3.827894	-0.772047	-3.221044	-1.716556	0.000000	-10.000000	-0.216667	21.183334	204.500000	1023.000000	1023.000000	2046.000000
21.320000	-0.014230	-8.409960	-3.299011	-0.683820	-2.853112	-1.574017	0.000000	-10.000000	-0.250000	21.300001	211.500000	1023.000000	1023.000000	2046.000000
21.340000	-0.012519	-7.398869	-2.944378	-0.541864	-2.466000	-1.446627	0.000000	-10.000000	-0.258333	21.450001	218.500000	1023.000000	1023.000000	2046.000000
21.360001	-0.010759	-6.358827	-2.543472	-0.314803	-2.125943	-1.374609	0.000000	-10.000000	-0.275000	21.666668	225.666672	1023.000000	1023.000000	2046.000000
21.379999	-0.009179	-5.424814	-2.082918	-0.096490	-1.976195	-1.269210	0.000000	-10.000000	-0.258333	21.683334	232.833328	1023.000000	1023.000000	2046.000000
21.400000	-0.008014	-4.736005	-1.909293	0.060179	-1.749155	-1.137736	0.000000	-10.000000	-0.250000	21.483334	240.166672	1023.000000	1023.000000	2046.000000
21.420000	-0.007307	-4.318363	-1.886343	0.298333	-1.617634	-1.112720	0.000000	-10.000000	-0.250000	21.383333	247.333328	1023.000000	1023.000000	2046.000000
21.440001	-0.006359	-3.758400	-1.790790	0.442952	-1.455605	-0.954957	0.000000	-10.000000	-0.233333	21.216667	254.500000	1023.000000	1023.000000	2046.000000
21.459999	-0.005186	-3.064839	-1.397662	0.713755	-1.470180	-0.910751	0.000000	-10.000000	-0.233333	21.383333	261.666656	1023.000000	1023.000000	2046.000000
21.480000	-0.003973	-2.347951	-0.911488	0.945828	-1.454084	-0.928206	0.000000	-10.000000	-0.225000	21.066668	268.833344	1023.000000	1023.000000	2046.000000
21.500000	-0.003005	-1.775671	-0.442564	1.125079	-1.361030	-1.097157	0.000000	-10.000000	-0.225000	21.166668	276.000000	1023.000000	1023.000000	2046.000000
21.520000	-0.001964	-1.160821	-0.103742	1.168555	-1.156925	-1.068709	0.000000	-10.000000	-0.216667	20.816668	283.000000	1023.000000	1023.000000	2046.000000
21.540001	-0.001796	-1.061642	0.120330	1.215864	-1.222329	-1.175506	0.000000	-10.000000	-0.225000	20.683334	290.000000	1023.000000	1023.000000	2046.000000
21.559999	-0.002906	-1.717726	-0.072415	1.207218	-1.338874	-1.513655	0.000000	-10.000000	-0.225000	20.066668	296.833344	1023.000000	1023.000000	2046.000000
21.580000	-0.004325	-2.555926	-0.367208	1.051157	-1.439086	-1.800789	0.000000	-10.000000	-0.216667	19.483334	303.666656	1023.000000	1023.000000	2046.000000
21.600000	-0.004875	-2.881171	-0.512581	0.929354	-1.422621	-1.875323	0.000000	-10.000000	-0.208333	19.283333	310.166656	1023.000000	1023.000000	2046.000000
21.620001	-0.005120	-3.025795	-0.501026	0.938823	-1.474286	-1.989307	0.000000	-10.000000	-0.208333	19.283333	318.833344	1023.000000	1023.000000	2046.000000
21.639999	-0.004949	-2.924877	-0.497245	0.984123	-1.344938	-2.066817	0.000000	-10.000000	-0.208333	19.483334	325.166656	1023.000000	1023.000000	2046.000000
21.660000	-0.004337	-2.563008	-0.568623	1.085883	-1.103337	-1.976931	0.000000	-10.000000	-0.208333	19.633333	331.833344	1023.000000	1023.000000	2046.000000
21.680000	-0.003941	-2.329125	-0.426882	1.159403	-1.045950	-2.015696	0.000000	-10.000000	-0.216667	19.783333	336.166656	1023.000000	1023.000000	2046.000000
21.700001	-0.003334	-1.970499	-0.302363	1.189664	-0.823964	-2.033835	0.000000	-10.000000	-0.225000	20.016666	342.833344	1023.000000	1023.000000	2046.000000
21.719999	-0.002355	-1.391745	-0.213907	1.177765	-0.540226	-1.815377	0.000000	-10.000000	-0.216667	20.083334	349.333344	1023.000000	1023.000000	2046.000000
21.740000	-0.001430	-0.845402	0.040473	1.284157	-0.307268	-1.862763	0.000000	-10.000000	-0.208333	20.166668	356.166656	1023.000000	1023.000000	2046.000000
21.760000	-0.000575	-0.340039	0.316628	1.266264	-0.081362	-1.841569	0.000000	-10.000000	-0.200000	19.916668	362.833344	1023.000000	1023.000000	2046.000000
21.780001	0.000619	0.366108	0.457930	1.223219	0.307597	-1.622638	0.000000	-10.000000	-0.200000	19.733334	369.666656	1023.000000	1023.000000	2046.000000
21.799999	0.002101	1.241456	0.728860	1.265184	0.662085	-1.414674	0.000000	-10.000000	-0.200000	19.283335	376.166656	1023.000000	1023.000000	2046.000000
21.820000	0.003693	2.182408	1.066079	1.503942	0.917595	-1.305208	0.000000	-10.000000	-0.200000	19.200001	382.833344	1023.000000	1023.000000	2046.000000
21.840000	0.005452	3.221955	1.424334	1.647011	1.255723	-1.105113	0.000000	-10.000000	-0.208333	18.916668	389.166656	1023.000000	1023.000000	2046.000000
21.860001	0.007095	4.192944	1.687601	1.824019	1.663176	-0.981852	0.000000	-10.000000	-0.208333	19.116667	395.500000	1023.000000	1023.000000	2046.000000
21.879999	0.008633	5.102009	2.057679	1.968417	2.013035	-0.937123	0.000000	-10.000000	-0.208333	19.350000	401.833344	1023.000000	1023.000000	2046.000000
21.900000	0.009913	5.858569	2.391938	1.882339	2.303746	-0.719454	0.000000	-10.000000	-0.200000	19.683334	408.166656	1023.000000	1023.000000	2046.000000
21.920000	0.010563	6.242501	2.482451	1.775524	2.610272	-0.625746	0.000000	-10.000000	-0.208333	19.566668	414.833344	1023.000000	1023.000000	2046.000000
21.940001	0.011032	6.519905	2.713310	1.695253	2.812310	-0.700969	0.000000	-10.000000	-0.216667	19.383333	421.166656	1023.000000	1023.000000	2046.000000
21.959999	0.011774	6.958205	3.031589	1.458009	2.997833	-0.529225	0.000000	-10.000000	-0.216667	19.366667	427.833344	1023.000000	1023.000000	2046.000000
21.980000	0.012424	7.342816	3.257890	1.403781	3.220790	-0.539644	0.000000	-10.000000	-0.200000	19.250000	434.166656	1023.000000	1023.000000	2046.000000
22.000000	0.013262	7.837657	3.566576	1.348670	3.467303	-0.544892	0.000000	-10.000000	-0.175000	18.933332	440.833344	1023.000000	1023.000000	2046.000000
22.020000	0.014123	8.346971	3.848015	1.214202	3.690850	-0.406097	0.000000	-10.000000	-0.158333	18.450001	447.166656	1023.000000	1023.000000	2046.000000
22.040001	0.014696	8.685224	4.033373	1.115373	3.949157	-0.412680	0.000000	-10.000000	-0.150000	18.233334	453.500000	1023.000000	1023.000000	2046.000000
22.059999	0.015889	9.390542	4.312313	1.173023	4.258634	-0.353427	0.000000	-10.000000	-0.141667	17.900000	459.500000	1023.000000	1023.000000	2046.000000
22.080000	0.017157	10.139787	4.686313	1.165818	4.478194	-0.190538	0.000000	-10.000000	-0.125000	17.266666	465.500000	1023.000000	1023.000000	2046.000000
22.100000	0.018395	10.871491	5.054114	1.260921	4.709849	-0.153393	0.000000	-10.000000	-0.100000	16.566668	471.500000	1023.000000	1023.000000	2046.000000
22.120001	0.020193	11.934072	5.464231	1.453889	5.069910	-0.053959	0.000000	-10.000000	-0.075000	15.716667	477.166656	1023.000000	1023.000000	2046.000000
22.139999	0.021798	12.882806	5.963264	1.508929	5.289525	0.121088	0.000000	-10.000000	-0.066667	14.916667	482.500000	1023.000000	1023.000000	2046.000000
22.160000	0.023036	13.614450	6.337045	1.625265	5.532248	0.119891	0.000000	-10.000000	-0.058333	13.850000	487.500000	1023.000000	1023.000000	2046.000000
22.180000	0.024633	14.558080	6.640506	1.810039	5.836358	0.271177	0.000000	-10.000000	-0.050000	12.983334	492.333344	1023.000000	1023.000000	2046.000000
22.200001	0.026002	15.367277	7.003581	1.964120	6.026115	0.373462	0.000000	-10.000000	-0.033333	12.200000	496.833344	1023.000000	1023.000000	2046.000000
22.219999	0.026970	15.939114	7.234797	2.129808	6.124279	0.450229	0.000000	-10.000000	-0.016667	11.550000	501.000000	1023.000000	1023.000000	2046.000000
22.240000	0.027722	16.383408	7.207684	2.369455	6.201884	0.604385	0.000000	-10.000000	-0.008333	10.800000	505.000000	1023.000000	1023.000000	2046.000000
22.260000	0.027892	16.484413	7.207577	2.460005	6.169524	0.647306	0.000000	-10.000000	0.000000	10.100000	508.833344	1023.000000	1023.000000	2046.000000
22.280001	0.027880	16.477257	7.158926	2.590376	6.058666	0.669287	0.000000	-10.000000	0.000000	9.466666	512.333313	1023.000000	1023.000000	2046.000000
22.299999	0.028361	16.761120	7.324923	2.855527	5.976226	0.604443	0.000000	-10.000000	0.000000	8.916667	515.500000	1023.000000	1023.000000	2046.000000
22.320000	0.029256	17.290079	7.643800	3.145171	5.921776	0.579333	0.000000	-10.000000	0.000000	8.383333	518.500000	1023.000000	1023.000000	2046.000000
22.340000	0.029703	17.554352	8.106973	3.196963	5.762951	0.487466	0.000000	-10.000000	0.000000	7.766667	521.500000	1023.000000	1023.000000	2046.000000
22.360001	0.029884	17.661680	8.331126	3.266048	5.744049	0.320458	0.000000	-10.000000	0.000000	7.066667	524.166687	1023.000000	1023.000000	2046.000000
22.379999	0.029478	17.421227	8.311250	3.328628	5.544912	0.236437	0.000000	-10.000000	0.016667	5.833333	526.833313	1023.000000	1023.000000	2046.000000
22.400000	0.027742	16.395256	7.997277	3.273294	5.201973	-0.077288	0.000000	-10.000000	0.033333	3.916667	529.000000	1023.000000	1023.000000	2046.000000
22.420000	0.025586	15.121216	7.572877	3.096032	4.841509	-0.389203	0.000000	-10.000000	0.050000	1.833333	530.500000	1023.000000	1023.000000	2046.000000
22.440001	0.024004	14.186119	7.321517	2.964143	4.522633	-0.622173	0.000000	-10.000000	0.050000	0.450000	531.000000	1023.000000	1023.000000	2046.000000
22.459999	0.022947	13.561917	6.922225	2.930250	4.379355	-0.669914	0.000000	-10.000000	0.050000	0.000000	531.000000	1023.000000	1023.000000	2046.000000
22.480000	0.021801	12.884378	6.638203	2.886349	4.153138	-0.793311	0.000000	-10.000000	0.050000	-0.733333	531.000000	1023.000000	1023.000000	2046.000000
22.500000	0.020970	12.393379	6.355014	2.804916	4.034764	-0.801316	0.000000	-10.000000	0.058333	-1.983333	531.000000	1023.000000	1023.000000	2046.000000
22.520000	0.020251	11.968430	6.102026	2.776308	3.914069	-0.823973	0.000000	-10.000000	0.075000	-3.966667	531.000000	1023.000000	1023.000000	2046.000000
22.540001	0.019771	11.684924	5.874176	2.714009	3.851347	-0.754608	0.000000	-10.000000	0.083333	-5.916667	531.000000	1023.000000	1023.000000	2046.000000
22.559999	0.019017	11.238766	5.718962	2.594177	3.763503	-0.837875	0.000000	-10.000000	0.091667	-7.916667	531.000000	1023.000000	1023.000000	2046.000000
22.580000	0.018339	10.838086	5.475632	2.513296	3.736420	-0.887263	0.000000	-10.000000	0.100000	-9.583333	531.000000	1023.000000	1023.000000	2046.000000
22.600000	0.017816	10.529246	5.261866	2.429642	3.691615	-0.853876	0.000000	-10.000000	0.125000	-11.000000	531.000000	1023.000000	1023.000000	2046.000000
22.620001	0.017427	10.299144	5.084067	2.285725	3.687927	-0.758576	0.000000	-10.000000	0.141667	-12.200000	531.000000	1023.000000	1023.000000	2046.000000
22.639999	0.017176	10.151160	4.978758	2.239136	3.650353	-0.717087	0.000000	-10.000000	0.183333	-13.366667	523.666687	1023.000000	1023.000000	2046.000000
22.660000	0.017087	10.098486	4.789989	2.345784	3.564922	-0.602209	0.000000	-10.000000	0.216667	-14.500000	514.833313	1023.000000	1023.000000	2046.000000
22.680000	0.016930	10.005531	4.570612	2.428686	3.485385	-0.479152	0.000000	-10.000000	0.250000	-15.433333	504.166656	1023.000000	1023.000000	2046.000000
22.700001	0.016842	9.953348	4.333858	2.528322	3.453279	-0.362112	0.000000	-10.000000	0.250000	-16.000000	500.833344	1023.000000	1023.000000	2046.000000
22.719999	0.016552	9.782454	4.197185	2.591957	3.348265	-0.354954	0.000000	-10.000000	0.250000	-16.416666	495.500000	1023.000000	1023.000000	2046.000000
22.740000	0.015660	9.255319	3.950927	2.519317	3.092808	-0.307734	0.000000	-10.000000	0.250000	-16.966667	490.000000	1023.000000	1023.000000	2046.000000
22.760000	0.014532	8.588230	3.683528	2.354970	2.801841	-0.252109	0.000000	-10.000000	0.258333	-17.650002	482.500000	1023.000000	1023.000000	2046.000000
22.780001	0.013312	7.867649	3.246320	2.233541	2.641032	-0.253244	0.000000	-10.000000	0.283333	-18.383333	476.500000	1023.000000	1023.000000	2046.000000
22.799999	0.011843	6.999107	2.991284	2.045591	2.327294	-0.365062	0.000000	-10.000000	0.325000	-18.933334	470.500000	1023.000000	1023.000000	2046.000000
22.820000	0.010585	6.255647	2.734048	1.806577	2.025363	-0.310341	0.000000	-10.000000	0.366667	-19.883333	464.166656	1023.000000	1023.000000	2046.000000
22.840000	0.009391	5.550018	2.330749	1.648441	1.851143	-0.280315	0.000000	-10.000000	0.391667	-20.550001	457.500000	1023.000000	1023.000000	2046.000000
22.860001	0.008205	4.849156	1.941708	1.531279	1.698697	-0.322528	0.000000	-10.000000	0.400000	-21.350000	450.500000	1023.000000	1023.000000	2046.000000
22.879999	0.006928	4.094724	1.676556	1.445998	1.351439	-0.379269	0.000000	-10.000000	0.408333	-21.650000	443.333344	1023.000000	1023.000000	2046.000000
22.900000	0.005922	3.499707	1.452501	1.301011	1.048570	-0.302374	0.000000	-10.000000	0.416667	-22.066668	436.166656	1023.000000	1023.000000	2046.000000
22.920000	0.005286	3.124129	1.107965	1.311508	0.906631	-0.201975	0.000000	-10.000000	0.425000	-22.350000	428.833344	1023.000000	1023.000000	2046.000000
22.940001	0.004640	2.742226	0.823320	1.395213	0.767928	-0.244235	0.000000	-10.000000	0.433333	-22.933334	421.500000	1023.000000	1023.000000	2046.000000
22.959999	0.004068	2.404462	0.789257	1.379824	0.429160	-0.193779	0.000000	-10.000000	0.441667	-23.216667	413.833344	1023.000000	1023.000000	2046.000000
22.980000	0.003923	2.318736	0.785868	1.380627	0.262091	-0.109849	0.000000	-10.000000	0.450000	-23.550001	406.000000	1023.000000	1023.000000	2046.000000
23.000000	0.003637	2.149399	0.513020	1.501556	0.209084	-0.074260	0.000000	-10.000000	0.450000	-23.566668	398.000000	1023.000000	1023.000000	2046.000000
23.020000	0.003363	1.987431	0.359327	1.633435	0.057948	-0.063278	0.000000	-10.000000	0.450000	-23.716667	390.000000	1023.000000	1023.000000	2046.000000
23.040001	0.002890	1.708220	0.251362	1.647248	-0.242649	0.052259	0.000000	-10.000000	0.450000	-23.616667	382.000000	1023.000000	1023.000000	2046.000000
23.059999	0.002468	1.458748	0.016055	1.821411	-0.442220	0.063502	0.000000	-10.000000	0.450000	-23.566668	374.333344	1023.000000	1023.000000	2046.000000
23.080000	0.001705	1.007794	-0.443772	1.994409	-0.692147	0.149305	0.000000	-10.000000	0.458333	-23.616667	366.666656	1023.000000	1023.000000	2046.000000
23.100000	0.000389	0.229658	-0.820944	2.056758	-1.151560	0.145403	0.000000	-10.000000	0.483333	-23.966667	359.000000	1023.000000	1023.000000	2046.000000
23.120001	-0.001139	-0.672999	-1.323015	2.132507	-1.578800	0.096309	0.000000	-10.000000	0.500000	-24.250000	351.000000	1023.000000	1023.000000	2046.000000
23.139999	-0.002592	-1.531639	-1.708337	2.110427	-1.987510	0.053781	0.000000	-10.000000	0.508333	-24.516666	342.666656	1023.000000	1023.000000	2046.000000
23.160000	-0.003699	-2.185911	-2.146485	2.368756	-2.296432	-0.111750	0.000000	-10.000000	0.508333	-24.583334	334.333344	1023.000000	1023.000000	2046.000000
23.180000	-0.004659	-2.753407	-2.160985	2.420946	-2.725868	-0.287500	0.000000	-10.000000	0.508333	-24.733334	326.000000	1023.000000	1023.000000	2046.000000
23.200001	-0.005658	-3.343921	-2.036316	2.352172	-3.195058	-0.464718	0.000000	-10.000000	0.525000	-24.950001	318.000000	1023.000000	1023.000000	2046.000000
23.219999	-0.006109	-3.610248	-1.896456	2.283600	-3.455281	-0.542110	0.000000	-10.000000	0.533333	-25.300001	309.666656	1023.000000	1023.000000	2046.000000
23.240000	-0.006933	-4.097133	-2.035645	2.347631	-3.736586	-0.672532	0.000000	-10.000000	0.550000	-25.633333	301.166656	1023.000000	1023.000000	2046.000000
23.260000	-0.008807	-5.204692	-2.415111	2.340925	-4.194371	-0.936136	0.000000	-10.000000	0.541667	-25.683334	292.500000	1023.000000	1023.000000	2046.000000
23.280001	-0.011691	-6.909352	-2.898143	2.117690	-4.806518	-1.322382	0.000000	-10.000000	0.525000	-25.383333	284.000000	1023.000000	1023.000000	2046.000000
23.299999	-0.014374	-8.494931	-3.482459	1.845562	-5.249912	-1.608122	0.000000	-10.000000	0.500000	-24.866667	275.500000	1023.000000	1023.000000	2046.000000
23.320000	-0.016473	-9.735773	-4.025200	1.684493	-5.608439	-1.786627	0.000000	-10.000000	0.483333	-24.300001	267.166656	1023.000000	1023.000000	2046.000000
23.340000	-0.018214	-10.764188	-4.669038	1.589858	-5.773354	-1.911655	0.000000	-10.000000	0.483333	-23.833334	259.000000	1023.000000	1023.000000	2046.000000
23.360001	-0.019921	-11.773124	-5.140233	1.424895	-6.034214	-2.023572	0.000000	-10.000000	0.491667	-23.549999	251.000000	1023.000000	1023.000000	2046.000000
23.379999	-0.021731	-12.842962	-5.508164	1.232909	-6.395395	-2.172312	0.000000	-10.000000	0.491667	-23.500000	243.166672	1023.000000	1023.000000	2046.000000
23.400000	-0.023123	-13.665695	-5.876178	1.068994	-6.617284	-2.241227	0.000000	-10.000000	0.475000	-23.316668	235.500000	1023.000000	1023.000000	2046.000000
23.420000	-0.024198	-14.300882	-6.376805	0.959078	-6.675532	-2.207623	0.000000	-10.000000	0.458333	-23.266666	227.833328	1023.000000	1023.000000	2046.000000
23.440001	-0.025249	-14.921893	-6.694915	0.827626	-6.759847	-2.294758	0.000000	-10.000000	0.450000	-23.100000	220.000000	1023.000000	1023.000000	2046.000000
23.459999	-0.026541	-15.685505	-6.884058	0.581362	-7.025934	-2.356874	0.000000	-10.000000	0.433333	-23.166668	212.166672	1023.000000	1023.000000	2046.000000
23.480000	-0.027358	-16.168791	-7.157681	0.398948	-7.128105	-2.281953	0.000000	-10.000000	0.425000	-22.866667	204.500000	1023.000000	1023.000000	2046.000000
23.500000	-0.027314	-16.142406	-7.455023	0.391468	-7.015643	-2.063209	0.000000	-10.000000	0.408333	-22.716667	196.833328	1023.000000	1023.000000	2046.000000
23.520000	-0.027489	-16.245729	-7.493092	0.431591	-7.134909	-2.049320	0.000000	-10.000000	0.408333	-22.516666	189.333328	1023.000000	1023.000000	2046.000000
23.540001	-0.028113	-16.614939	-7.725432	0.402248	-7.365165	-1.926590	0.000000	-10.000000	0.400000	-22.350000	181.666672	1023.000000	1023.000000	2046.000000
23.559999	-0.028168	-16.647186	-7.881646	0.485541	-7.493739	-1.757342	0.000000	-10.000000	0.383333	-21.633333	174.333328	1023.000000	1023.000000	2046.000000
23.580000	-0.028038	-16.570427	-8.063280	0.670344	-7.480664	-1.696827	0.000000	-10.000000	0.366667	-20.916668	167.000000	1023.000000	1023.000000	2046.000000
23.600000	-0.028662	-16.939075	-8.192554	0.687052	-7.678295	-1.755279	0.000000	-10.000000	0.350000	-20.050001	160.166672	1023.000000	1023.000000	2046.000000
23.620001	-0.029938	-17.693285	-8.383838	0.537862	-8.019556	-1.827752	0.000000	-10.000000	0.341667	-19.700001	153.333328	1023.000000	1023.000000	2046.000000
23.639999	-0.030951	-18.291883	-8.628325	0.312946	-8.167876	-1.808629	0.000000	-10.000000	0.325000	-19.150000	146.833328	1023.000000	1023.000000	2046.000000
23.660000	-0.031953	-18.884031	-9.065264	0.216577	-8.216317	-1.819028	0.000000	-10.000000	0.308333	-18.950001	140.500000	1023.000000	1023.000000	2046.000000
23.680000	-0.033086	-19.553726	-9.271792	-0.008227	-8.390797	-1.882910	0.000000	-10.000000	0.300000	-18.483334	134.166672	1023.000000	1023.000000	2046.000000
23.700001	-0.034450	-20.359838	-9.332088	-0.285580	-8.803561	-1.938609	0.000000	-10.000000	0.300000	-18.283335	129.833328	1023.000000	1023.000000	2046.000000
23.719999	-0.035148	-20.772543	-9.550306	-0.445689	-8.883661	-1.892886	0.000000	-10.000000	0.291667	-17.816668	123.500000	1023.000000	1023.000000	2046.000000
23.740000	-0.035824	-21.172256	-9.850266	-0.511952	-8.894384	-1.915654	0.000000	-10.000000	0.283333	-17.566668	117.666664	1023.000000	1023.000000	2046.000000
23.760000	-0.036778	-21.735868	-9.908668	-0.670551	-9.142576	-2.014075	0.000000	-10.000000	0.266667	-17.183334	110.000000	1023.000000	1023.000000	2046.000000
23.780001	-0.037086	-21.917912	-9.996272	-0.801630	-9.176541	-1.943468	0.000000	-10.000000	0.258333	-16.916668	104.333336	1023.000000	1023.000000	2046.000000
23.799999	-0.037232	-22.003834	-10.182667	-0.722602	-9.171800	-1.926765	0.000000	-10.000000	0.250000	-16.450001	98.666664	1023.000000	1023.000000	2046.000000
23.820000	-0.037687	-22.273201	-10.212781	-0.818148	-9.265940	-1.976333	0.000000	-10.000000	0.241667	-15.983334	93.000000	1023.000000	1023.000000	2046.000000
23.840000	-0.037853	-22.370935	-10.237556	-0.849718	-9.391867	-1.891795	0.000000	-10.000000	0.233333	-15.516667	87.666664	1023.000000	1023.000000	2046.000000
23.860001	-0.037845	-22.366409	-10.258677	-0.821443	-9.424232	-1.862057	0.000000	-10.000000	0.216667	-14.983334	82.500000	1023.000000	1023.000000	2046.000000
23.879999	-0.037787	-22.332230	-10.340461	-0.760445	-9.390664	-1.840661	0.000000	-10.000000	0.208333	-14.400001	77.666664	1023.000000	1023.000000	2046.000000
23.900000	-0.037594	-22.218124	-10.144624	-0.791658	-9.429662	-1.852182	0.000000	-10.000000	0.191667	-13.733334	72.833336	1023.000000	1023.000000	2046.000000
23.920000	-0.037121	-21.938562	-9.946342	-0.717783	-9.474435	-1.800002	0.000000	-10.000000	0.191667	-13.333334	68.333336	1023.000000	1023.000000	2046.000000
23.940001	-0.036698	-21.688473	-9.818397	-0.697523	-9.414516	-1.758038	0.000000	-10.000000	0.175000	-12.950001	63.666668	1023.000000	1023.000000	2046.000000
23.959999	-0.036558	-21.605989	-9.908300	-0.600457	-9.349449	-1.747783	0.000000	-10.000000	0.150000	-12.500000	59.333332	1023.000000	1023.000000	2046.000000
23.980000	-0.036600	-21.630730	-9.938601	-0.555064	-9.335936	-1.801129	0.000000	-10.000000	0.116667	-11.933333	55.000000	1023.000000	1023.000000	2046.000000
24.000000	-0.036698	-21.688707	-9.912669	-0.484985	-9.520795	-1.770258	0.000000	-10.000000	0.100000	-11.300000	51.000000	1023.000000	1023.000000	2046.000000
24.020000	-0.037060	-21.902742	-10.104854	-0.373987	-9.648297	-1.775604	0.000000	-10.000000	0.108333	-10.900001	47.333332	1023.000000	1023.000000	2046.000000
24.040001	-0.037555	-22.195282	-10.449398	-0.272023	-9.778069	-1.695793	0.000000	-10.000000	0.108333	-10.516666	43.666668	1023.000000	1023.000000	2046.000000
24.059999	-0.038288	-22.627996	-10.662204	-0.225023	-9.940632	-1.800138	0.000000	-10.000000	0.108333	-10.200000	40.333332	1023.000000	1023.000000	2046.000000
24.080000	-0.039140	-23.131763	-10.775957	-0.233040	-10.177438	-1.945328	0.000000	-10.000000	0.100000	-9.766666	36.833332	1023.000000	1023.000000	2046.000000
24.100000	-0.039734	-23.482874	-10.848712	-0.186526	-10.364377	-2.083258	0.000000	-10.000000	0.100000	-9.250000	33.666668	1023.000000	1023.000000	2046.000000
24.120001	-0.040131	-23.717173	-10.658314	-0.290699	-10.524599	-2.243560	0.000000	-10.000000	0.091667	-8.916667	30.500000	1023.000000	1023.000000	2046.000000
24.139999	-0.040655	-24.027100	-10.519824	-0.452646	-10.642909	-2.411720	0.000000	-10.000000	0.083333	-8.733334	28.500000	1023.000000	1023.000000	2046.000000
24.160000	-0.040761	-24.089661	-10.434446	-0.529487	-10.669208	-2.456521	0.000000	-10.000000	0.083333	-8.916667	25.500000	1023.000000	1023.000000	2046.000000
24.180000	-0.041710	-24.650387	-10.397798	-0.603001	-10.905013	-2.744575	0.000000	-10.000000	0.091667	-8.816667	22.500000	1023.000000	1023.000000	2046.000000
24.200001	-0.043893	-25.941019	-10.759438	-0.820087	-11.290727	-3.070769	0.000000	-10.000000	0.091667	-8.316667	18.500000	1023.000000	1023.000000	2046.000000
24.219999	-0.045821	-27.080055	-11.282737	-1.039848	-11.496709	-3.260762	0.000000	-10.000000	0.075000	-7.266666	15.833333	1023.000000	1023.000000	2046.000000
24.240000	-0.047363	-27.991507	-11.715117	-1.184911	-11.586263	-3.505216	0.000000	-10.000000	0.066667	-6.316667	13.500000	1023.000000	1023.000000	2046.000000
24.260000	-0.048793	-28.836870	-11.984336	-1.283854	-11.856737	-3.711943	0.000000	-10.000000	0.066667	-5.800000	11.500000	1023.000000	1023.000000	2046.000000
24.280001	-0.049739	-29.395706	-12.266239	-1.425557	-11.932729	-3.771181	0.000000	-10.000000	0.075000	-5.700000	9.500000	1023.000000	1023.000000	2046.000000
24.299999	-0.050396	-29.784107	-12.666655	-1.452435	-11.861715	-3.803303	0.000000	-10.000000	0.066667	-5.816667	7.500000	1023.000000	1023.000000	2046.000000
24.320000	-0.051194	-30.255783	-12.798448	-1.519709	-11.996750	-3.940878	0.000000	-10.000000	0.075000	-5.983334	5.500000	1023.000000	1023.000000	2046.000000
24.340000	-0.051827	-30.629667	-12.942447	-1.639700	-12.052761	-3.994759	0.000000	-10.000000	0.066667	-6.050000	3.500000	1023.000000	1023.000000	2046.000000
24.360001	-0.051986	-30.723995	-13.121268	-1.719500	-11.953061	-3.930167	0.000000	-10.000000	0.066667	-5.933333	1.666667	1023.000000	1023.000000	2046.000000
24.379999	-0.052168	-30.831249	-13.205077	-1.806681	-11.861734	-3.957757	0.000000	-10.000000	0.050000	-5.583333	0.000000	1023.000000	1023.000000	2046.000000
24.400000	-0.052239	-30.873503	-13.105711	-1.913592	-11.909593	-3.944607	0.000000	-10.000000	0.050000	-5.066667	-1.666667	1023.000000	1023.000000	2046.000000
24.420000	-0.051656	-30.528963	-13.013262	-1.973587	-11.766081	-3.776035	0.000000	-10.000000	0.050000	-4.516667	-3.166667	1023.000000	1023.000000	2046.000000
24.440001	-0.050841	-30.047270	-13.019522	-1.844509	-11.537362	-3.645877	0.000000	-10.000000	0.050000	-4.100000	-4.666667	1023.000000	1023.000000	2046.000000
24.459999	-0.050128	-29.625723	-12.738132	-1.734918	-11.553576	-3.599096	0.000000	-10.000000	0.050000	-3.916667	-5.500000	1023.000000	1023.000000	2046.000000
24.480000	-0.049366	-29.175453	-12.630730	-1.677394	-11.427702	-3.439627	0.000000	-10.000000	0.041667	-2.316667	-6.666667	1023.000000	1023.000000	2046.000000
24.500000	-0.048553	-28.694935	-12.539038	-1.561808	-11.253774	-3.340315	0.000000	-10.000000	0.025000	-0.100000	-7.333333	1023.000000	1023.000000	2046.000000
24.520000	-0.047858	-28.283907	-12.427311	-1.456735	-11.107330	-3.292530	0.000000	-10.000000	0.008333	2.716667	-8.000000	1023.000000	1023.000000	2046.000000
24.540001	-0.047316	-27.963793	-12.208422	-1.420353	-11.074068	-3.260952	0.000000	-10.000000	0.000000	4.750000	-8.000000	1023.000000	1023.000000	2046.000000
24.559999	-0.047216	-27.904543	-12.223861	-1.530826	-10.912819	-3.237037	0.000000	-10.000000	0.000000	6.750000	-8.000000	1023.000000	1023.000000	2046.000000
24.580000	-0.047362	-27.991194	-12.307970	-1.673864	-10.775076	-3.234284	0.000000	-10.000000	0.000000	8.150000	-8.000000	1023.000000	1023.000000	2046.000000
24.600000	-0.047366	-27.993313	-12.176304	-1.835856	-10.733590	-3.247563	0.000000	-10.000000	-0.016667	9.700000	-8.000000	1023.000000	1023.000000	2046.000000
24.620001	-0.047106	-27.839783	-11.918337	-1.967428	-10.747727	-3.206291	0.000000	-10.000000	-0.041667	11.016666	-8.000000	1023.000000	1023.000000	2046.000000
24.639999	-0.046702	-27.601107	-11.764233	-2.082811	-10.522878	-3.231185	0.000000	-10.000000	-0.075000	12.766666	-8.000000	1023.000000	1023.000000	2046.000000
24.660000	-0.046290	-27.357634	-11.658139	-2.158214	-10.310660	-3.230620	0.000000	-10.000000	-0.108333	13.983334	2.000000	1023.000000	1023.000000	2046.000000
24.680000	-0.045545	-26.917206	-11.440869	-2.276860	-10.045424	-3.154052	0.000000	-10.000000	-0.133333	15.333333	13.333333	1023.000000	1023.000000	2046.000000
24.700001	-0.044648	-26.386806	-11.111460	-2.332729	-9.885483	-3.057134	0.000000	-10.000000	-0.150000	16.250000	24.666666	1023.000000	1023.000000	2046.000000
24.719999	-0.043593	-25.763706	-10.826180	-2.329648	-9.527865	-3.080012	0.000000	-10.000000	-0.158333	17.150000	29.833334	1023.000000	1023.000000	2046.000000
24.740000	-0.042167	-24.920902	-10.503692	-2.249324	-9.172110	-2.995778	0.000000	-10.000000	-0.183333	17.933334	35.333332	1023.000000	1023.000000	2046.000000
24.760000	-0.040722	-24.066753	-10.064138	-2.183693	-8.922880	-2.896040	0.000000	-10.000000	-0.208333	18.933334	43.000000	1023.000000	1023.000000	2046.000000
24.780001	-0.039349	-23.255239	-9.709350	-2.151102	-8.577142	-2.817647	0.000000	-10.000000	-0.250000	20.033333	49.000000	1023.000000	1023.000000	2046.000000
24.799999	-0.037931	-22.417355	-9.421415	-2.000732	-8.228591	-2.766615	0.000000	-10.000000	-0.275000	20.750000	53.333332	1023.000000	1023.000000	2046.000000
24.820000	-0.036385	-21.503437	-8.973159	-1.980206	-7.921042	-2.629030	0.000000	-10.000000	-0.300000	21.500000	60.333332	1023.000000	1023.000000	2046.000000
24.840000	-0.034738	-20.530243	-8.533982	-1.852291	-7.595542	-2.548428	0.000000	-10.000000	-0.308333	21.916666	67.500000	1023.000000	1023.000000	2046.000000
24.860001	-0.032909	-19.449284	-8.008817	-1.723606	-7.222133	-2.494729	0.000000	-10.000000	-0.316667	22.333334	74.666664	1023.000000	1023.000000	2046.000000
24.879999	-0.030856	-18.235949	-7.427626	-1.627705	-6.825902	-2.354716	0.000000	-10.000000	-0.333333	22.783333	82.000000	1023.000000	1023.000000	2046.000000
24.900000	-0.029021	-17.151297	-6.848635	-1.500209	-6.493831	-2.308621	0.000000	-10.000000	-0.341667	23.066668	87.000000	1023.000000	1023.000000	2046.000000
24.920000	-0.027373	-16.177294	-6.365628	-1.421706	-6.160720	-2.229240	0.000000	-10.000000	-0.358333	23.666668	97.333336	1023.000000	1023.000000	2046.000000
24.940001	-0.025696	-15.186393	-6.022960	-1.306954	-5.734648	-2.121831	0.000000	-10.000000	-0.358333	24.116667	105.333336	1023.000000	1023.000000	2046.000000
24.959999	-0.024210	-14.308193	-5.514944	-1.133454	-5.505055	-2.154740	0.000000	-10.000000	-0.358333	24.566668	113.333336	1023.000000	1023.000000	2046.000000
24.980000	-0.022791	-13.469362	-5.222548	-0.985488	-5.135466	-2.125861	0.000000	-10.000000	-0.358333	24.716667	118.666664	1023.000000	1023.000000	2046.000000
25.000000	-0.021395	-12.644501	-5.029162	-0.817823	-4.858206	-1.939309	0.000000	-10.000000	-0.375000	24.700001	127.000000	1023.000000	1023.000000	2046.000000
25.020000	-0.020207	-11.942600	-4.871459	-0.568968	-4.661287	-1.840886	0.000000	-10.000000	-0.391667	24.783333	138.000000	1023.000000	1023.000000	2046.000000
25.040001	-0.019356	-11.439292	-4.700739	-0.367375	-4.583508	-1.787670	0.000000	-10.000000	-0.400000	24.850000	146.333328	1023.000000	1023.000000	2046.000000
25.059999	-0.018197	-10.754492	-4.293341	-0.167692	-4.534005	-1.759454	0.000000	-10.000000	-0.400000	24.983334	154.333328	1023.000000	1023.000000	2046.000000
25.080000	-0.017027	-10.062987	-3.875004	0.019530	-4.404519	-1.802994	0.000000	-10.000000	-0.400000	25.016668	159.666672	1023.000000	1023.000000	2046.000000
25.100000	-0.015973	-9.439937	-3.309296	0.098646	-4.315523	-1.913764	0.000000	-10.000000	-0.400000	25.316668	168.000000	1023.000000	1023.000000	2046.000000
25.120001	-0.015165	-8.962257	-2.926503	0.115986	-4.167808	-1.983932	0.000000	-10.000000	-0.383333	25.150002	176.666672	1023.000000	1023.000000	2046.000000
25.139999	-0.015026	-8.880570	-2.771692	0.066354	-4.122324	-2.052908	0.000000	-10.000000	-0.366667	25.100000	188.000000	1023.000000	1023.000000	2046.000000
25.160000	-0.015843	-9.363132	-2.981905	-0.000568	-4.129804	-2.250854	0.000000	-10.000000	-0.350000	24.800001	199.000000	1023.000000	1023.000000	2046.000000
25.180000	-0.017037	-10.068917	-3.214216	-0.067648	-4.169868	-2.617184	0.000000	-10.000000	-0.350000	24.933334	204.333328	1023.000000	1023.000000	2046.000000
25.200001	-0.017416	-10.292979	-3.199717	-0.143198	-4.196069	-2.753995	0.000000	-10.000000	-0.366667	24.800001	210.000000	1023.000000	1023.000000	2046.000000
25.219999	-0.017272	-10.207710	-3.206684	-0.200955	-4.018486	-2.781585	0.000000	-10.000000	-0.383333	25.100000	215.666672	1023.000000	1023.000000	2046.000000
25.240000	-0.017038	-10.069684	-3.268679	-0.056856	-3.878180	-2.865969	0.000000	-10.000000	-0.400000	25.333334	227.000000	1023.000000	1023.000000	2046.000000
25.260000	-0.016411	-9.698957	-3.137070	0.018396	-3.734478	-2.845805	0.000000	-10.000000	-0.400000	25.716667	235.333328	1023.000000	1023.000000	2046.000000
25.280001	-0.015499	-9.160032	-3.002052	0.049865	-3.484798	-2.723047	0.000000	-10.000000	-0.400000	25.633333	243.666672	1023.000000	1023.000000	2046.000000
25.299999	-0.014569	-8.610117	-2.822987	0.094939	-3.238664	-2.643404	0.000000	-10.000000	-0.400000	25.616667	249.333328	1023.000000	1023.000000	2046.000000
25.320000	-0.013562	-8.014954	-2.690074	0.262570	-2.901754	-2.685696	0.000000	-10.000000	-0.400000	25.683334	260.666656	1023.000000	1023.000000	2046.000000
25.340000	-0.012223	-7.223969	-2.390610	0.295123	-2.572002	-2.556479	0.000000	-10.000000	-0.383333	25.916668	272.333344	1023.000000	1023.000000	2046.000000
25.360001	-0.010998	-6.499542	-2.097973	0.250681	-2.239678	-2.412572	0.000000	-10.000000	-0.383333	25.900002	283.833344	1023.000000	1023.000000	2046.000000
25.379999	-0.009684	-5.723080	-1.799138	0.298497	-1.876956	-2.345484	0.000000	-10.000000	-0.383333	25.800001	289.666656	1023.000000	1023.000000	2046.000000
25.400000	-0.007783	-4.599894	-1.462012	0.453806	-1.398135	-2.193552	0.000000	-10.000000	-0.400000	25.566668	295.333344	1023.000000	1023.000000	2046.000000
25.420000	-0.005535	-3.270912	-0.923012	0.630173	-1.053410	-1.924663	0.000000	-10.000000	-0.400000	25.616667	301.000000	1023.000000	1023.000000	2046.000000
25.440001	-0.003779	-2.233401	-0.602991	0.764514	-0.636204	-1.758721	0.000000	-10.000000	-0.391667	25.500000	312.500000	1023.000000	1023.000000	2046.000000
25.459999	-0.002125	-1.255685	-0.206212	0.904534	-0.308815	-1.645193	0.000000	-10.000000	-0.383333	25.366667	321.166656	1023.000000	1023.000000	2046.000000
25.480000	-0.000250	-0.148030	0.179374	1.017698	0.207634	-1.552737	0.000000	-10.000000	-0.383333	25.233334	329.666656	1023.000000	1023.000000	2046.000000
25.500000	0.001280	0.756612	0.546385	0.976773	0.560813	-1.327359	0.000000	-10.000000	-0.391667	25.233334	335.166656	1023.000000	1023.000000	2046.000000
25.520000	0.002076	1.226790	0.801370	0.908251	0.863556	-1.346386	0.000000	-10.000000	-0.400000	25.416668	343.500000	1023.000000	1023.000000	2046.000000
25.540001	0.002862	1.691179	0.984758	0.826014	1.192111	-1.311704	0.000000	-10.000000	-0.400000	25.416668	352.000000	1023.000000	1023.000000	2046.000000
25.559999	0.003850	2.275166	1.364226	0.659592	1.444044	-1.192697	0.000000	-10.000000	-0.400000	25.483334	360.500000	1023.000000	1023.000000	2046.000000
25.580000	0.004525	2.674106	1.611281	0.548061	1.695495	-1.180730	0.000000	-10.000000	-0.400000	25.333334	368.833344	1023.000000	1023.000000	2046.000000
25.600000	0.005556	3.283757	1.944191	0.519508	1.969042	-1.148983	0.000000	-10.000000	-0.400000	25.366667	377.333344	1023.000000	1023.000000	2046.000000
25.620001	0.006814	4.027017	2.275551	0.514296	2.317567	-1.080397	0.000000	-10.000000	-0.391667	25.216667	388.666656	1023.000000	1023.000000	2046.000000
25.639999	0.007956	4.701752	2.719655	0.466619	2.548546	-1.033067	0.000000	-10.000000	-0.383333	25.100000	397.333344	1023.000000	1023.000000	2046.000000
25.660000	0.009288	5.489069	3.116995	0.488378	2.857002	-0.973307	0.000000	-10.000000	-0.366667	24.883333	405.666656	1023.000000	1023.000000	2046.000000
25.680000	0.011110	6.566207	3.522261	0.609624	3.263127	-0.828805	0.000000	-10.000000	-0.358333	24.733334	411.000000	1023.000000	1023.000000	2046.000000
25.700001	0.012920	7.635986	3.984797	0.776577	3.580756	-0.706145	0.000000	-10.000000	-0.358333	24.733334	419.166656	1023.000000	1023.000000	2046.000000
25.719999	0.014640	8.652459	4.439743	0.902943	3.873335	-0.563562	0.000000	-10.000000	-0.366667	24.616667	427.500000	1023.000000	1023.000000	2046.000000
25.740000	0.016579	9.798383	4.909958	1.144328	4.195122	-0.451024	0.000000	-10.000000	-0.375000	24.916666	435.833344	1023.000000	1023.000000	2046.000000
25.760000	0.018737	11.073668	5.343546	1.393380	4.608675	-0.271933	0.000000	-10.000000	-0.375000	24.916666	444.000000	1023.000000	1023.000000	2046.000000
25.780001	0.020681	12.222329	5.981311	1.534796	4.902018	-0.195795	0.000000	-10.000000	-0.375000	25.066668	452.333344	1023.000000	1023.000000	2046.000000
25.799999	0.022841	13.499062	6.537490	1.676856	5.348570	-0.063856	0.000000	-10.000000	-0.375000	24.966667	460.666656	1023.000000	1023.000000	2046.000000
25.820000	0.024898	14.714866	7.070703	1.881468	5.680020	0.082675	0.000000	-10.000000	-0.366667	24.900000	469.000000	1023.000000	1023.000000	2046.000000
25.840000	0.026787	15.831203	7.492626	2.125367	6.054089	0.159121	0.000000	-10.000000	-0.358333	24.933334	477.333344	1023.000000	1023.000000	2046.000000
25.860001	0.028362	16.761831	7.975320	2.229479	6.326965	0.230067	0.000000	-10.000000	-0.341667	24.783333	485.666656	1023.000000	1023.000000	2046.000000
25.879999	0.029789	17.605057	8.310472	2.438451	6.637064	0.219070	0.000000	-10.000000	-0.341667	24.533333	494.000000	1023.000000	1023.000000	2046.000000
25.900000	0.031398	18.556288	8.677943	2.659451	6.894587	0.324307	0.000000	-10.000000	-0.333333	24.366667	502.000000	1023.000000	1023.000000	2046.000000
25.920000	0.032730	19.343500	8.881244	2.898410	7.072949	0.490898	0.000000	-10.000000	-0.325000	24.033333	510.000000	1023.000000	1023.000000	2046.000000
25.940001	0.033584	19.847950	8.986223	3.093212	7.192670	0.575846	0.000000	-10.000000	-0.308333	23.916666	518.166687	1023.000000	1023.000000	2046.000000
25.959999	0.034323	20.284901	9.143991	3.290266	7.182153	0.668489	0.000000	-10.000000	-0.291667	23.383333	526.166687	1023.000000	1023.000000	2046.000000
25.980000	0.035489	20.973925	9.527755	3.618065	7.133791	0.694313	0.000000	-10.000000	-0.275000	23.033333	534.166687	1023.000000	1023.000000	2046.000000
26.000000	0.036742	21.714577	9.979441	3.852279	7.194232	0.688625	0.000000	-10.000000	-0.250000	22.400000	542.000000	1023.000000	1023.000000	2046.000000
26.020000	0.037484	22.152779	10.510395	3.947830	7.211819	0.482735	0.000000	-10.000000	-0.225000	21.833334	549.666687	1023.000000	1023.000000	2046.000000
26.040001	0.037721	22.293097	10.761904	4.006348	7.145942	0.378903	0.000000	-10.000000	-0.208333	21.416666	557.166687	1023.000000	1023.000000	2046.000000
26.059999	0.036872	21.791407	10.692859	4.002113	6.886499	0.209937	0.000000	-10.000000	-0.175000	20.916666	564.333313	1023.000000	1023.000000	2046.000000
26.080000	0.035471	20.963129	10.343413	3.960379	6.710373	-0.051036	0.000000	-10.000000	-0.150000	20.000000	571.500000	1023.000000	1023.000000	2046.000000
26.100000	0.033828	19.992060	10.099499	3.826814	6.426584	-0.360838	0.000000	-10.000000	-0.108333	18.416666	578.166687	1023.000000	1023.000000	2046.000000
26.120001	0.032879	19.431639	9.905892	3.700242	6.260185	-0.434681	0.000000	-10.000000	-0.083333	16.400000	584.500000	1023.000000	1023.000000	2046.000000
26.139999	0.032282	19.078884	9.593641	3.720308	6.234025	-0.469089	0.000000	-10.000000	-0.050000	13.883333	591.833313	1023.000000	1023.000000	2046.000000
26.160000	0.032022	18.924759	9.461602	3.756439	6.210040	-0.503322	0.000000	-10.000000	-0.033333	11.966667	597.166687	1023.000000	1023.000000	2046.000000
26.180000	0.031502	18.617685	9.280440	3.726417	6.090360	-0.479532	0.000000	-10.000000	-0.016667	10.050000	601.833313	1023.000000	1023.000000	2046.000000
26.200001	0.031214	18.447447	9.081558	3.749340	6.059966	-0.443417	0.000000	-10.000000	0.000000	8.600000	604.166687	1023.000000	1023.000000	2046.000000
26.219999	0.031015	18.330154	8.880638	3.702765	6.160128	-0.413375	0.000000	-10.000000	0.025000	5.516666	607.500000	1023.000000	1023.000000	2046.000000
26.240000	0.030403	17.968248	8.793612	3.659066	5.956312	-0.440742	0.000000	-10.000000	0.058333	1.783333	610.000000	1023.000000	1023.000000	2046.000000
26.260000	0.029958	17.705114	8.672253	3.576138	5.876439	-0.419716	0.000000	-10.000000	0.075000	-2.100000	611.500000	1023.000000	1023.000000	2046.000000
26.280001	0.029591	17.488476	8.356112	3.497838	5.948571	-0.314047	0.000000	-10.000000	0.091667	-5.650000	612.000000	1023.000000	1023.000000	2046.000000
26.299999	0.029234	17.277178	8.163268	3.439911	5.973011	-0.299012	0.000000	-10.000000	0.100000	-8.483334	612.000000	1023.000000	1023.000000	2046.000000
26.320000	0.028886	17.071775	8.008689	3.392791	5.805566	-0.135271	0.000000	-10.000000	0.125000	-11.066667	612.000000	1023.000000	1023.000000	2046.000000
26.340000	0.029006	17.142372	7.925229	3.482205	5.723049	0.011889	0.000000	-10.000000	0.166667	-12.900001	612.000000	1023.000000	1023.000000	2046.000000
26.360001	0.028902	17.081280	7.603454	3.593608	5.774846	0.109371	0.000000	-10.000000	0.200000	-14.316667	612.000000	1023.000000	1023.000000	2046.000000
26.379999	0.028769	17.002298	7.475412	3.636982	5.755885	0.134019	0.000000	-10.000000	0.233333	-15.316667	603.833313	1023.000000	1023.000000	2046.000000
26.400000	0.028084	16.597443	7.301538	3.571546	5.536872	0.187486	0.000000	-10.000000	0.241667	-16.033333	594.000000	1023.000000	1023.000000	2046.000000
26.420000	0.027204	16.077774	7.111179	3.453735	5.299262	0.213598	0.000000	-10.000000	0.250000	-16.666668	582.166687	1023.000000	1023.000000	2046.000000
26.440001	0.026081	15.413681	6.649175	3.342390	5.216061	0.206055	0.000000	-10.000000	0.266667	-17.366667	576.500000	1023.000000	1023.000000	2046.000000
26.459999	0.024509	14.485047	6.438693	3.032144	4.843298	0.170912	0.000000	-10.000000	0.283333	-17.950001	570.500000	1023.000000	1023.000000	2046.000000
26.480000	0.023056	13.626102	6.213278	2.785954	4.565990	0.060879	0.000000	-10.000000	0.316667	-18.516666	564.500000	1023.000000	1023.000000	2046.000000
26.500000	0.021874	12.927662	5.830350	2.560766	4.428243	0.108303	0.000000	-10.000000	0.341667	-19.250000	558.500000	1023.000000	1023.000000	2046.000000
26.520000	0.020603	12.176622	5.456414	2.379359	4.229291	0.111559	0.000000	-10.000000	0.375000	-20.000000	552.166687	1023.000000	1023.000000	2046.000000
26.540001	0.019120	11.299683	5.229810	2.217195	3.820040	0.032637	0.000000	-10.000000	0.400000	-20.866667	545.500000	1023.000000	1023.000000	2046.000000
26.559999	0.018213	10.764091	5.001552	2.040693	3.630412	0.091435	0.000000	-10.000000	0.416667	-21.416668	538.500000	1023.000000	1023.000000	2046.000000
26.580000	0.017336	10.245826	4.600466	2.037270	3.487131	0.120960	0.000000	-10.000000	0.433333	-22.250000	531.333313	1023.000000	1023.000000	2046.000000
26.600000	0.016837	9.950789	4.323515	2.053291	3.367001	0.206983	0.000000	-10.000000	0.441667	-22.950001	523.833313	1023.000000	1023.000000	2046.000000
26.620001	0.016189	9.567641	4.229391	2.089186	3.069152	0.179912	0.000000	-10.000000	0.450000	-23.500000	516.166687	1023.000000	1023.000000	2046.000000
26.639999	0.015563	9.197760	4.041703	2.099002	2.839278	0.217776	0.000000	-10.000000	0.458333	-23.750000	508.500000	1023.000000	1023.000000	2046.000000
26.660000	0.015128	8.940885	3.799123	2.173698	2.687561	0.280502	0.000000	-10.000000	0.475000	-23.816668	500.833344	1023.000000	1023.000000	2046.000000
26.680000	0.015168	8.964309	3.666483	2.272516	2.616035	0.409274	0.000000	-10.000000	0.491667	-24.000000	493.000000	1023.000000	1023.000000	2046.000000
26.700001	0.014864	8.784477	3.706978	2.340458	2.374419	0.362623	0.000000	-10.000000	0.500000	-24.033335	485.000000	1023.000000	1023.000000	2046.000000
26.719999	0.014628	8.645297	3.587616	2.413884	2.235075	0.408722	0.000000	-10.000000	0.500000	-24.016668	477.000000	1023.000000	1023.000000	2046.000000
26.740000	0.014166	8.372026	3.328069	2.534208	2.050433	0.459316	0.000000	-10.000000	0.500000	-23.983334	469.000000	1023.000000	1023.000000	2046.000000
26.760000	0.013754	8.128900	2.993328	2.698141	1.900636	0.536794	0.000000	-10.000000	0.500000	-23.983334	461.000000	1023.000000	1023.000000	2046.000000
26.780001	0.012841	7.588765	2.771860	2.795412	1.499366	0.522127	0.000000	-10.000000	0.500000	-23.850000	453.000000	1023.000000	1023.000000	2046.000000
26.799999	0.011511	6.802966	2.308930	2.788554	1.143303	0.562179	0.000000	-10.000000	0.500000	-24.016668	445.000000	1023.000000	1023.000000	2046.000000
26.820000	0.009840	5.815462	1.649936	2.877167	0.792264	0.496094	0.000000	-10.000000	0.516667	-24.100000	436.833344	1023.000000	1023.000000	2046.000000
26.840000	0.008509	5.028834	1.209029	2.861316	0.469867	0.488621	0.000000	-10.000000	0.533333	-24.516668	428.500000	1023.000000	1023.000000	2046.000000
26.860001	0.006924	4.092174	1.007228	2.884867	-0.067788	0.267866	0.000000	-10.000000	0.541667	-24.816668	420.166656	1023.000000	1023.000000	2046.000000
26.879999	0.005799	3.427109	0.926098	2.932224	-0.531250	0.100037	0.000000	-10.000000	0.533333	-25.083334	412.000000	1023.000000	1023.000000	2046.000000
26.900000	0.005096	3.011841	0.741901	2.974522	-0.693025	-0.011558	0.000000	-10.000000	0.533333	-25.383333	403.666656	1023.000000	1023.000000	2046.000000
26.920000	0.004341	2.565779	0.970424	2.852516	-1.071676	-0.185485	0.000000	-10.000000	0.541667	-25.466667	395.333344	1023.000000	1023.000000	2046.000000
26.940001	0.003487	2.060966	1.025933	2.856545	-1.478260	-0.343253	0.000000	-10.000000	0.558333	-26.016666	386.666656	1023.000000	1023.000000	2046.000000
26.959999	0.001957	1.156737	0.607800	2.935207	-1.844790	-0.541480	0.000000	-10.000000	0.575000	-26.416666	378.000000	1023.000000	1023.000000	2046.000000
26.980000	-0.000671	-0.396464	-0.019325	2.793651	-2.287461	-0.883329	0.000000	-10.000000	0.575000	-26.833334	369.000000	1023.000000	1023.000000	2046.000000
27.000000	-0.003857	-2.279472	-0.516924	2.510436	-3.068914	-1.204070	0.000000	-10.000000	0.583333	-26.833334	360.000000	1023.000000	1023.000000	2046.000000
27.020000	-0.006227	-3.680133	-1.136167	2.313245	-3.442134	-1.415076	0.000000	-10.000000	0.566667	-26.616667	351.166656	1023.000000	1023.000000	2046.000000
27.040001	-0.008049	-4.757148	-1.780838	2.223873	-3.648833	-1.551350	0.000000	-10.000000	0.566667	-26.333334	342.333344	1023.000000	1023.000000	2046.000000
27.059999	-0.009982	-5.899338	-2.271257	2.052060	-3.935048	-1.745093	0.000000	-10.000000	0.550000	-25.983334	333.666656	1023.000000	1023.000000	2046.000000
27.080000	-0.011995	-7.089104	-2.749232	1.846006	-4.343273	-1.842604	0.000000	-10.000000	0.550000	-25.783333	324.833344	1023.000000	1023.000000	2046.000000
27.100000	-0.013353	-7.891719	-3.302781	1.732796	-4.466568	-1.855167	0.000000	-10.000000	0.550000	-25.566668	316.333344	1023.000000	1023.000000	2046.000000
27.120001	-0.014589	-8.621827	-3.752581	1.610223	-4.576898	-1.902571	0.000000	-10.000000	0.558333	-25.616667	307.666656	1023.000000	1023.000000	2046.000000
27.139999	-0.016238	-9.596627	-4.008894	1.387016	-4.971639	-2.003110	0.000000	-10.000000	0.566667	-25.700001	299.166656	1023.000000	1023.000000	2046.000000
27.160000	-0.017194	-10.161903	-4.396015	1.251540	-5.052594	-1.964835	0.000000	-10.000000	0.566667	-25.866667	290.500000	1023.000000	1023.000000	2046.000000
27.180000	-0.018131	-10.715146	-4.827496	1.131127	-5.030936	-1.987841	0.000000	-10.000000	0.558333	-25.950001	282.000000	1023.000000	1023.000000	2046.000000
27.200001	-0.019164	-11.325636	-5.005043	0.955173	-5.321861	-1.953906	0.000000	-10.000000	0.558333	-26.066668	273.333344	1023.000000	1023.000000	2046.000000
27.219999	-0.019268	-11.387550	-5.216208	0.985339	-5.382095	-1.774586	0.000000	-10.000000	0.558333	-26.100000	264.666656	1023.000000	1023.000000	2046.000000
27.240000	-0.019587	-11.576175	-5.619103	1.114090	-5.407123	-1.664038	0.000000	-10.000000	0.558333	-26.116667	255.833328	1023.000000	1023.000000	2046.000000
27.260000	-0.020183	-11.927923	-5.805061	1.133237	-5.651134	-1.604965	0.000000	-10.000000	0.550000	-25.950001	247.166672	1023.000000	1023.000000	2046.000000
27.280001	-0.020538	-12.138021	-5.983943	1.231024	-5.853922	-1.531179	0.000000	-10.000000	0.541667	-25.583334	238.500000	1023.000000	1023.000000	2046.000000
27.299999	-0.021081	-12.458765	-6.259935	1.345550	-6.010275	-1.534104	0.000000	-10.000000	0.525000	-25.033333	230.166672	1023.000000	1023.000000	2046.000000
27.320000	-0.022201	-13.120626	-6.464729	1.257225	-6.318539	-1.594584	0.000000	-10.000000	0.508333	-24.400000	221.666672	1023.000000	1023.000000	2046.000000
27.340000	-0.023583	-13.937825	-6.795448	1.054539	-6.560007	-1.636910	0.000000	-10.000000	0.500000	-23.900000	213.500000	1023.000000	1023.000000	2046.000000
27.360001	-0.024931	-14.734334	-7.118995	0.862634	-6.800492	-1.677481	0.000000	-10.000000	0.491667	-23.516666	205.500000	1023.000000	1023.000000	2046.000000
27.379999	-0.026317	-15.553535	-7.485830	0.675851	-6.999953	-1.743602	0.000000	-10.000000	0.458333	-23.100000	197.833328	1023.000000	1023.000000	2046.000000
27.400000	-0.027705	-16.373512	-7.689407	0.415779	-7.282344	-1.817540	0.000000	-10.000000	0.425000	-22.800001	190.000000	1023.000000	1023.000000	2046.000000
27.420000	-0.028751	-16.991648	-7.950371	0.240360	-7.444713	-1.836925	0.000000	-10.000000	0.400000	-22.433334	182.333328	1023.000000	1023.000000	2046.000000
27.440001	-0.029999	-17.729530	-8.255891	0.057604	-7.679570	-1.851674	0.000000	-10.000000	0.400000	-22.300001	174.833328	1023.000000	1023.000000	2046.000000
27.459999	-0.030950	-18.291294	-8.564772	-0.085493	-7.775554	-1.865476	0.000000	-10.000000	0.391667	-21.966667	167.500000	1023.000000	1023.000000	2046.000000
27.480000	-0.031580	-18.663939	-8.635067	-0.179342	-8.003769	-1.845759	0.000000	-10.000000	0.375000	-21.550001	160.166672	1023.000000	1023.000000	2046.000000
27.500000	-0.032011	-18.918213	-8.685081	-0.228419	-8.142807	-1.861906	0.000000	-10.000000	0.366667	-20.966667	153.000000	1023.000000	1023.000000	2046.000000
27.520000	-0.032419	-19.159569	-8.889303	-0.257344	-8.217031	-1.795890	0.000000	-10.000000	0.366667	-20.633333	146.000000	1023.000000	1023.000000	2046.000000
27.540001	-0.032693	-19.321535	-9.019774	-0.289813	-8.266627	-1.745321	0.000000	-10.000000	0.366667	-20.333334	139.000000	1023.000000	1023.000000	2046.000000
27.559999	-0.032944	-19.469637	-9.028047	-0.238497	-8.453146	-1.749946	0.000000	-10.000000	0.350000	-19.983334	132.166672	1023.000000	1023.000000	2046.000000
27.580000	-0.033348	-19.708397	-9.126502	-0.260965	-8.587154	-1.733775	0.000000	-10.000000	0.325000	-19.366667	125.500000	1023.000000	1023.000000	2046.000000
27.600000	-0.033666	-19.896677	-9.249077	-0.255256	-8.681892	-1.710451	0.000000	-10.000000	0.325000	-18.750000	119.000000	1023.000000	1023.000000	2046.000000
27.620001	-0.033417	-19.749289	-9.214416	-0.250084	-8.658957	-1.625832	0.000000	-10.000000	0.300000	-17.933334	110.666664	1023.000000	1023.000000	2046.000000
27.639999	-0.033058	-19.537142	-9.008232	-0.181683	-8.697310	-1.649916	0.000000	-10.000000	0.283333	-17.316668	102.666664	1023.000000	1023.000000	2046.000000
27.660000	-0.032968	-19.483789	-8.850117	-0.158977	-8.805926	-1.668769	0.000000	-10.000000	0.250000	-16.816668	96.833336	1023.000000	1023.000000	2046.000000
27.680000	-0.032867	-19.424658	-8.999321	-0.140111	-8.685408	-1.599818	0.000000	-10.000000	0.250000	-16.650000	93.166664	1023.000000	1023.000000	2046.000000
27.700001	-0.032966	-19.483202	-8.993379	-0.124020	-8.728113	-1.637691	0.000000	-10.000000	0.233333	-16.316668	89.500000	1023.000000	1023.000000	2046.000000
27.719999	-0.033369	-19.720781	-9.004159	-0.066576	-8.952076	-1.697970	0.000000	-10.000000	0.225000	-15.950001	84.000000	1023.000000	1023.000000	2046.000000
27.740000	-0.033806	-19.979568	-9.160019	-0.047388	-9.112777	-1.659385	0.000000	-10.000000	0.216667	-15.433333	78.666664	1023.000000	1023.000000	2046.000000
27.760000	-0.034407	-20.334766	-9.603955	0.052266	-9.193772	-1.589304	0.000000	-10.000000	0.216667	-15.166667	73.500000	1023.000000	1023.000000	2046.000000
27.780001	-0.035214	-20.811256	-9.959660	0.083768	-9.344949	-1.590416	0.000000	-10.000000	0.216667	-14.783334	68.500000	1023.000000	1023.000000	2046.000000
27.799999	-0.036164	-21.372644	-10.064710	0.129398	-9.757281	-1.680051	0.000000	-10.000000	0.208333	-14.483334	63.500000	1023.000000	1023.000000	2046.000000
27.820000	-0.037020	-21.878643	-10.141988	0.124122	-9.977098	-1.883680	0.000000	-10.000000	0.208333	-14.033334	58.666668	1023.000000	1023.000000	2046.000000
27.840000	-0.037641	-22.246101	-10.221082	0.037928	-10.048516	-2.014430	0.000000	-10.000000	0.200000	-13.533334	53.833332	1023.000000	1023.000000	2046.000000
27.860001	-0.038378	-22.681475	-9.990955	-0.148925	-10.311725	-2.229869	0.000000	-10.000000	0.183333	-13.033334	49.333332	1023.000000	1023.000000	2046.000000
27.879999	-0.038932	-23.008778	-9.846382	-0.334185	-10.434751	-2.393460	0.000000	-10.000000	0.166667	-12.800000	45.000000	1023.000000	1023.000000	2046.000000
27.900000	-0.039594	-23.400291	-9.914916	-0.402203	-10.530661	-2.552511	0.000000	-10.000000	0.150000	-12.783334	40.833332	1023.000000	1023.000000	2046.000000
27.920000	-0.041344	-24.434181	-10.223021	-0.582570	-10.809723	-2.818868	0.000000	-10.000000	0.141667	-12.716667	36.500000	1023.000000	1023.000000	2046.000000
27.940001	-0.043672	-25.810219	-10.625831	-0.762414	-11.270956	-3.151017	0.000000	-10.000000	0.125000	-12.000000	32.166668	1023.000000	1023.000000	2046.000000
27.959999	-0.045378	-26.818632	-11.017974	-0.985516	-11.460083	-3.355059	0.000000	-10.000000	0.116667	-11.100000	28.166666	1023.000000	1023.000000	2046.000000
27.980000	-0.047055	-27.809223	-11.582387	-1.161620	-11.532222	-3.532993	0.000000	-10.000000	0.100000	-10.100000	24.500000	1023.000000	1023.000000	2046.000000
28.000000	-0.048320	-28.557117	-11.893959	-1.282212	-11.683781	-3.697166	0.000000	-10.000000	0.100000	-9.550000	21.166666	1023.000000	1023.000000	2046.000000
28.020000	-0.049468	-29.235346	-12.126655	-1.345970	-11.913881	-3.848840	0.000000	-10.000000	0.091667	-9.100000	18.000000	1023.000000	1023.000000	2046.000000
28.040001	-0.050140	-29.632942	-12.360280	-1.492210	-11.934493	-3.845959	0.000000	-10.000000	0.108333	-9.083334	15.000000	1023.000000	1023.000000	2046.000000
28.059999	-0.050865	-30.061264	-12.725372	-1.579564	-11.873040	-3.883287	0.000000	-10.000000	0.108333	-9.100000	12.000000	1023.000000	1023.000000	2046.000000
28.080000	-0.051456	-30.410755	-12.920056	-1.658762	-11.839721	-3.992215	0.000000	-10.000000	0.108333	-9.116667	9.000000	1023.000000	1023.000000	2046.000000
28.100000	-0.051748	-30.583000	-12.919323	-1.743268	-11.936657	-3.983753	0.000000	-10.000000	0.100000	-8.900001	6.000000	1023.000000	1023.000000	2046.000000
28.120001	-0.051867	-30.653416	-12.965808	-1.880868	-11.836347	-3.970393	0.000000	-10.000000	0.100000	-8.500000	3.166667	1023.000000	1023.000000	2046.000000
28.139999	-0.051804	-30.616423	-13.064841	-1.927104	-11.704099	-3.920379	0.000000	-10.000000	0.091667	-8.016666	0.666667	1023.000000	1023.000000	2046.000000
28.160000	-0.051226	-30.274679	-12.964474	-1.942499	-11.611614	-3.756092	0.000000	-10.000000	0.083333	-7.533333	-1.833333	1023.000000	1023.000000	2046.000000
28.180000	-0.050655	-29.937248	-12.825095	-1.870100	-11.640663	-3.601390	0.000000	-10.000000	0.075000	-7.300000	-4.166667	1023.000000	1023.000000	2046.000000
28.200001	-0.050107	-29.613188	-12.763976	-1.755136	-11.537131	-3.556945	0.000000	-10.000000	0.066667	-7.000000	-6.833333	1023.000000	1023.000000	2046.000000
28.219999	-0.049277	-29.122644	-12.680507	-1.611603	-11.397926	-3.432608	0.000000	-10.000000	0.058333	-6.266667	-9.166667	1023.000000	1023.000000	2046.000000
28.240000	-0.048722	-28.794590	-12.473020	-1.517889	-11.439392	-3.364290	0.000000	-10.000000	0.041667	-4.933333	-11.333333	1023.000000	1023.000000	2046.000000
28.260000	-0.048548	-28.692045	-12.489694	-1.477606	-11.319359	-3.405387	0.000000	-10.000000	0.033333	-3.050000	-12.833333	1023.000000	1023.000000	2046.000000
28.280001	-0.048617	-28.732412	-12.621087	-1.536947	-11.194273	-3.380105	0.000000	-10.000000	0.016667	-1.066667	-13.666667	1023.000000	1023.000000	2046.000000
28.299999	-0.048905	-28.902956	-12.590876	-1.737675	-11.206675	-3.367732	0.000000	-10.000000	0.000000	0.966667	-14.000000	1023.000000	1023.000000	2046.000000
28.320000	-0.049150	-29.047464	-12.579363	-1.902531	-11.214738	-3.350833	0.000000	-10.000000	-0.008333	2.916667	-14.000000	1023.000000	1023.000000	2046.000000
28.340000	-0.049304	-29.138651	-12.500668	-2.037180	-11.186118	-3.414686	0.000000	-10.000000	-0.016667	5.016667	-14.000000	1023.000000	1023.000000	2046.000000
28.360001	-0.048948	-28.928209	-12.385227	-2.134996	-11.022924	-3.385062	0.000000	-10.000000	-0.016667	7.166667	-14.000000	1023.000000	1023.000000	2046.000000
28.379999	-0.048636	-28.744032	-12.177346	-2.214081	-10.980455	-3.372149	0.000000	-10.000000	-0.033333	9.050000	-14.000000	1023.000000	1023.000000	2046.000000
28.400000	-0.048278	-28.532356	-12.027796	-2.302533	-10.776103	-3.425924	0.000000	-10.000000	-0.050000	10.633333	-14.000000	1023.000000	1023.000000	2046.000000
28.420000	-0.047743	-28.216003	-11.890430	-2.384576	-10.553214	-3.387784	0.000000	-10.000000	-0.083333	11.983334	-14.000000	1023.000000	1023.000000	2046.000000
28.440001	-0.046686	-27.591301	-11.628918	-2.436480	-10.258842	-3.267062	0.000000	-10.000000	-0.116667	13.350000	-14.000000	1023.000000	1023.000000	2046.000000
28.459999	-0.045609	-26.955051	-11.279064	-2.346002	-10.046380	-3.283606	0.000000	-10.000000	-0.150000	14.783334	-1.333333	1023.000000	1023.000000	2046.000000
28.480000	-0.044396	-26.237801	-10.933926	-2.297996	-9.756220	-3.249658	0.000000	-10.000000	-0.166667	16.166668	12.500000	1023.000000	1023.000000	2046.000000
28.500000	-0.042830	-25.312510	-10.631577	-2.243817	-9.371689	-3.065427	0.000000	-10.000000	-0.183333	17.450001	28.333334	1023.000000	1023.000000	2046.000000
28.520000	-0.041523	-24.539963	-10.177126	-2.176008	-9.160613	-3.026216	0.000000	-10.000000	-0.208333	18.733334	33.500000	1023.000000	1023.000000	2046.000000
28.540001	-0.040216	-23.767675	-9.862560	-2.071880	-8.811533	-3.021703	0.000000	-10.000000	-0.250000	20.050001	39.500000	1023.000000	1023.000000	2046.000000
28.559999	-0.038561	-22.789606	-9.496280	-2.034819	-8.434763	-2.823744	0.000000	-10.000000	-0.283333	21.233334	46.000000	1023.000000	1023.000000	2046.000000
28.580000	-0.036805	-21.751600	-9.010198	-1.925408	-8.069377	-2.746618	0.000000	-10.000000	-0.291667	21.933334	52.833332	1023.000000	1023.000000	2046.000000
28.600000	-0.034864	-20.604429	-8.370872	-1.745784	-7.787719	-2.700054	0.000000	-10.000000	-0.300000	22.350000	60.166668	1023.000000	1023.000000	2046.000000
28.620001	-0.032919	-19.455078	-7.808221	-1.652099	-7.362554	-2.632205	0.000000	-10.000000	-0.316667	23.066668	67.500000	1023.000000	1023.000000	2046.000000
28.639999	-0.031206	-18.442986	-7.391721	-1.576491	-7.002620	-2.472155	0.000000	-10.000000	-0.350000	23.616667	75.166664	1023.000000	1023.000000	2046.000000
28.660000	-0.029698	-17.551550	-6.952034	-1.416314	-6.649288	-2.533913	0.000000	-10.000000	-0.366667	24.300001	83.000000	1023.000000	1023.000000	2046.000000
28.680000	-0.028146	-16.634333	-6.476561	-1.345573	-6.336885	-2.475312	0.000000	-10.000000	-0.383333	24.583334	91.000000	1023.000000	1023.000000	2046.000000
28.700001	-0.026687	-15.771846	-6.146212	-1.214521	-6.029819	-2.381294	0.000000	-10.000000	-0.391667	24.916668	99.000000	1023.000000	1023.000000	2046.000000
28.719999	-0.025166	-14.873006	-5.886425	-0.973596	-5.739061	-2.273923	0.000000	-10.000000	-0.408333	25.216667	107.166664	1023.000000	1023.000000	2046.000000
28.740000	-0.024001	-14.184841	-5.646960	-0.701582	-5.617873	-2.218426	0.000000	-10.000000	-0.416667	25.183334	115.500000	1023.000000	1023.000000	2046.000000
28.760000	-0.022944	-13.559712	-5.522031	-0.571558	-5.429698	-2.036425	0.000000	-10.000000	-0.416667	25.133333	124.000000	1023.000000	1023.000000	2046.000000
28.780001	-0.021967	-12.982455	-5.313497	-0.331187	-5.360390	-1.977380	0.000000	-10.000000	-0.408333	24.766668	132.500000	1023.000000	1023.000000	2046.000000
28.799999	-0.020865	-12.331470	-4.814370	-0.112757	-5.291621	-2.112723	0.000000	-10.000000	-0.400000	24.683334	140.833328	1023.000000	1023.000000	2046.000000
28.820000	-0.019718	-11.653121	-4.254771	-0.058360	-5.213527	-2.126462	0.000000	-10.000000	-0.400000	24.650002	149.000000	1023.000000	1023.000000	2046.000000
28.840000	-0.018850	-11.140120	-3.848255	-0.120850	-5.041369	-2.129645	0.000000	-10.000000	-0.400000	24.833334	157.166672	1023.000000	1023.000000	2046.000000
28.860001	-0.018729	-11.068718	-3.806370	-0.055530	-4.892834	-2.313984	0.000000	-10.000000	-0.400000	24.866667	165.500000	1023.000000	1023.000000	2046.000000
28.879999	-0.019556	-11.557437	-3.868237	-0.111126	-4.996951	-2.581123	0.000000	-10.000000	-0.391667	24.683334	173.833328	1023.000000	1023.000000	2046.000000
28.900000	-0.020513	-12.123072	-4.064785	-0.291802	-5.040284	-2.726201	0.000000	-10.000000	-0.383333	24.383333	182.000000	1023.000000	1023.000000	2046.000000
28.920000	-0.021133	-12.489654	-4.133651	-0.421428	-5.002779	-2.931796	0.000000	-10.000000	-0.383333	24.266666	190.000000	1023.000000	1023.000000	2046.000000
28.940001	-0.021220	-12.541177	-4.204403	-0.333042	-4.939166	-3.064566	0.000000	-10.000000	-0.383333	24.466667	198.166672	1023.000000	1023.000000	2046.000000
28.959999	-0.020637	-12.196301	-4.159277	-0.245551	-4.739457	-3.052017	0.000000	-10.000000	-0.383333	24.850000	206.500000	1023.000000	1023.000000	2046.000000
28.980000	-0.019938	-11.783482	-4.035929	-0.205713	-4.599995	-2.941844	0.000000	-10.000000	-0.375000	25.033333	214.833328	1023.000000	1023.000000	2046.000000
29.000000	-0.019340	-11.429902	-3.914288	-0.119805	-4.415370	-2.980439	0.000000	-10.000000	-0.391667	25.300001	223.166672	1023.000000	1023.000000	2046.000000
29.020000	-0.018309	-10.820662	-3.819578	0.003416	-4.096489	-2.908010	0.000000	-10.000000	-0.400000	25.533335	231.500000	1023.000000	1023.000000	2046.000000
29.040001	-0.017085	-10.097436	-3.571186	0.009569	-3.787580	-2.748238	0.000000	-10.000000	-0.408333	25.700001	240.000000	1023.000000	1023.000000	2046.000000
29.059999	-0.016249	-9.602884	-3.345636	0.059720	-3.529182	-2.787785	0.000000	-10.000000	-0.400000	25.683334	248.500000	1023.000000	1023.000000	2046.000000
29.080000	-0.014866	-8.785774	-3.129372	0.163669	-3.141611	-2.678460	0.000000	-10.000000	-0.400000	25.633333	257.166656	1023.000000	1023.000000	2046.000000
29.100000	-0.013379	-7.906818	-2.731221	0.106482	-2.790484	-2.491595	0.000000	-10.000000	-0.400000	25.733334	265.666656	1023.000000	1023.000000	2046.000000
29.120001	-0.011812	-6.980757	-2.412985	0.193425	-2.383510	-2.377687	0.000000	-10.000000	-0.400000	25.783333	274.333344	1023.000000	1023.000000	2046.000000
29.139999	-0.009671	-5.715661	-2.101918	0.449947	-1.931987	-2.131703	0.000000	-10.000000	-0.383333	25.250000	282.833344	1023.000000	1023.000000	2046.000000
29.160000	-0.007551	-4.462853	-1.639875	0.565007	-1.502509	-1.885476	0.000000	-10.000000	-0.391667	25.066668	291.500000	1023.000000	1023.000000	2046.000000
29.180000	-0.006016	-3.555509	-1.255496	0.672439	-1.154889	-1.817563	0.000000	-10.000000	-0.383333	25.033335	299.833344	1023.000000	1023.000000	2046.000000
29.200001	-0.004181	-2.471250	-0.910152	0.816860	-0.711548	-1.666409	0.000000	-10.000000	-0.400000	25.483334	308.166656	1023.000000	1023.000000	2046.000000
29.219999	-0.002449	-1.447165	-0.553631	0.838370	-0.244225	-1.487678	0.000000	-10.000000	-0.391667	25.516666	316.500000	1023.000000	1023.000000	2046.000000
29.240000	-0.001580	-0.933505	-0.217775	0.740869	0.003529	-1.460128	0.000000	-10.000000	-0.408333	25.600000	325.166656	1023.000000	1023.000000	2046.000000
29.260000	-0.000723	-0.427439	0.103118	0.599849	0.275901	-1.406307	0.000000	-10.000000	-0.408333	25.550001	333.666656	1023.000000	1023.000000	2046.000000
29.280001	0.000590	0.348402	0.429238	0.517820	0.633858	-1.232514	0.000000	-10.000000	-0.425000	25.633333	342.333344	1023.000000	1023.000000	2046.000000
29.299999	0.001555	0.919068	0.860772	0.420498	0.865060	-1.227263	0.000000	-10.000000	-0.408333	25.916666	350.666656	1023.000000	1023.000000	2046.000000
29.320000	0.002497	1.475456	1.161372	0.325423	1.211074	-1.222412	0.000000	-10.000000	-0.400000	26.049999	359.333344	1023.000000	1023.000000	2046.000000
29.340000	0.003649	2.156570	1.463468	0.334514	1.514496	-1.155909	0.000000	-10.000000	-0.375000	26.183332	368.000000	1023.000000	1023.000000	2046.000000
29.360001	0.005042	2.980058	1.836508	0.296806	1.901187	-1.054443	0.000000	-10.000000	-0.383333	26.000000	376.833344	1023.000000	1023.000000	2046.000000
29.379999	0.006345	3.749633	2.268274	0.332809	2.188412	-1.039863	0.000000	-10.000000	-0.408333	26.016666	385.500000	1023.000000	1023.000000	2046.000000
29.400000	0.008013	4.735823	2.752466	0.374097	2.513505	-0.904245	0.000000	-10.000000	-0.425000	26.150000	394.166656	1023.000000	1023.000000	2046.000000
29.420000	0.010085	5.959962	3.142697	0.616581	2.943856	-0.743172	0.000000	-10.000000	-0.425000	26.133333	402.833344	1023.000000	1023.000000	2046.000000
29.440001	0.012005	7.094891	3.717862	0.780079	3.265005	-0.668055	0.000000	-10.000000	-0.408333	26.383333	411.500000	1023.000000	1023.000000	2046.000000
29.459999	0.014159	8.367725	4.282245	0.974375	3.651049	-0.539943	0.000000	-10.000000	-0.408333	26.466667	420.166656	1023.000000	1023.000000	2046.000000
29.480000	0.016620	9.822182	4.888458	1.235302	4.060782	-0.362359	0.000000	-10.000000	-0.408333	26.833334	429.000000	1023.000000	1023.000000	2046.000000
29.500000	0.019021	11.241138	5.527363	1.431021	4.509427	-0.226673	0.000000	-10.000000	-0.416667	27.000000	438.000000	1023.000000	1023.000000	2046.000000
29.520000	0.021297	12.586569	6.189312	1.607403	4.902251	-0.112398	0.000000	-10.000000	-0.425000	27.266666	447.000000	1023.000000	1023.000000	2046.000000
29.540001	0.023471	13.871564	6.769586	1.799435	5.263039	0.039505	0.000000	-10.000000	-0.441667	27.466667	456.000000	1023.000000	1023.000000	2046.000000
29.559999	0.025448	15.039581	7.222497	2.029485	5.663038	0.124560	0.000000	-10.000000	-0.466667	27.900000	465.166656	1023.000000	1023.000000	2046.000000
29.580000	0.027178	16.061949	7.749795	2.216361	5.975212	0.120580	0.000000	-10.000000	-0.466667	28.000000	474.333344	1023.000000	1023.000000	2046.000000
29.600000	0.028912	17.086748	8.171042	2.395060	6.292306	0.228340	0.000000	-10.000000	-0.475000	28.083334	483.833344	1023.000000	1023.000000	2046.000000
29.620001	0.030526	18.040981	8.442408	2.658413	6.508419	0.431741	0.000000	-10.000000	-0.458333	27.850000	493.166656	1023.000000	1023.000000	2046.000000
29.639999	0.032007	18.916075	8.642518	2.951997	6.754985	0.566575	0.000000	-10.000000	-0.458333	27.750000	502.500000	1023.000000	1023.000000	2046.000000
29.660000	0.033496	19.795902	9.099966	3.259876	6.822300	0.613760	0.000000	-10.000000	-0.450000	27.633333	511.666656	1023.000000	1023.000000	2046.000000
29.680000	0.035013	20.692736	9.632263	3.563594	6.864188	0.632690	0.000000	-10.000000	-0.450000	27.533333	521.000000	1023.000000	1023.000000	2046.000000
29.700001	0.036587	21.623198	10.133381	3.819086	6.980254	0.690478	0.000000	-10.000000	-0.450000	27.750000	530.333313	1023.000000	1023.000000	2046.000000
29.719999	0.037641	22.245848	10.682412	3.945680	7.054306	0.563451	0.000000	-10.000000	-0.450000	27.783333	539.500000	1023.000000	1023.000000	2046.000000
29.740000	0.037825	22.354441	10.938439	4.019568	6.987024	0.409409	0.000000	-10.000000	-0.450000	27.700001	548.666687	1023.000000	1023.000000	2046.000000
29.760000	0.037146	21.953167	10.906616	4.036725	6.758740	0.251087	0.000000	-10.000000	-0.450000	27.549999	557.833313	1023.000000	1023.000000	2046.000000
29.780001	0.036093	21.330805	10.649189	4.010654	6.625384	0.045577	0.000000	-10.000000	-0.441667	27.283333	567.166687	1023.000000	1023.000000	2046.000000
29.799999	0.035190	20.797508	10.571588	3.968616	6.537984	-0.280680	0.000000	-10.000000	-0.433333	27.100000	576.333313	1023.000000	1023.000000	2046.000000
29.820000	0.035004	20.687529	10.557330	3.883494	6.521291	-0.274587	0.000000	-10.000000	-0.425000	26.783335	585.500000	1023.000000	1023.000000	2046.000000
29.840000	0.035198	20.802017	10.480906	3.938920	6.594341	-0.212150	0.000000	-10.000000	-0.408333	26.616667	594.500000	1023.000000	1023.000000	2046.000000
29.860001	0.035600	21.039351	10.477826	4.080005	6.718167	-0.236649	0.000000	-10.000000	-0.375000	26.150002	603.333313	1023.000000	1023.000000	2046.000000
29.879999	0.035820	21.169855	10.497228	4.154786	6.730426	-0.212583	0.000000	-10.000000	-0.308333	25.283335	612.166687	1023.000000	1023.000000	2046.000000
29.900000	0.036014	21.284081	10.484489	4.073477	6.825620	-0.099507	0.000000	-10.000000	-0.241667	23.550001	620.666687	1023.000000	1023.000000	2046.000000
29.920000	0.036290	21.447405	10.325096	4.128816	6.984899	0.008594	0.000000	-10.000000	-0.141667	21.183334	629.000000	1023.000000	1023.000000	2046.000000
29.940001	0.036181	21.383064	10.288647	4.175555	6.961635	-0.042771	0.000000	-10.000000	-0.058333	17.600000	636.500000	1023.000000	1023.000000	2046.000000
29.959999	0.035827	21.173906	10.137809	4.131047	6.881185	0.023866	0.000000	-10.000000	0.025000	13.066668	643.166687	1023.000000	1023.000000	2046.000000
29.980000	0.035482	20.969728	9.813171	4.058353	6.920491	0.177714	0.000000	-10.000000	0.066667	6.683333	648.333313	1023.000000	1023.000000	2046.000000
30.000000	0.035021	20.697689	9.528405	4.006273	6.911929	0.251082	0.000000	-10.000000	0.108333	0.233333	651.833313	1023.000000	1023.000000	2046.000000
30.020000	0.034570	20.430971	9.329249	4.031452	6.702089	0.368181	0.000000	-10.000000	0.150000	-6.400000	653.500000	1023.000000	1023.000000	2046.000000
30.040001	0.034604	20.450855	9.054001	4.144923	6.640811	0.611121	0.000000	-10.000000	0.200000	-11.300000	654.000000	1023.000000	1023.000000	2046.000000
30.059999	0.034299	20.270538	8.825565	4.261928	6.535467	0.647577	0.000000	-10.000000	0.250000	-15.066668	654.000000	1023.000000	1023.000000	2046.000000
30.080000	0.033946	20.062248	8.708894	4.273887	6.361437	0.718031	0.000000	-10.000000	0.283333	-17.216667	654.000000	1023.000000	1023.000000	2046.000000
30.100000	0.033241	19.645144	8.500383	4.212410	6.154509	0.777840	0.000000	-10.000000	0.316667	-18.583334	645.833313	1023.000000	1023.000000	2046.000000
30.120001	0.032190	19.024111	8.015392	4.124962	6.040667	0.843089	0.000000	-10.000000	0.350000	-19.716667	635.500000	1023.000000	1023.000000	2046.000000
30.139999	0.030563	18.062929	7.684825	3.930402	5.681654	0.766048	0.000000	-10.000000	0.383333	-20.633333	622.833313	1023.000000	1023.000000	2046.000000
30.160000	0.029056	17.172213	7.392958	3.646695	5.375697	0.756863	0.000000	-10.000000	0.416667	-21.350000	616.000000	1023.000000	1023.000000	2046.000000
30.180000	0.027669	16.352398	7.039896	3.413207	5.146410	0.752884	0.000000	-10.000000	0.433333	-22.100000	608.833313	1023.000000	1023.000000	2046.000000
30.200001	0.026242	15.509169	6.624677	3.260257	4.882035	0.742200	0.000000	-10.000000	0.450000	-22.783333	601.500000	1023.000000	1023.000000	2046.000000
30.219999	0.024810	14.662699	6.382952	3.062189	4.549866	0.667692	0.000000	-10.000000	0.458333	-23.533333	593.833313	1023.000000	1023.000000	2046.000000
30.240000	0.023486	13.880323	6.048496	2.836730	4.312441	0.682656	0.000000	-10.000000	0.491667	-24.266666	586.000000	1023.000000	1023.000000	2046.000000
30.260000	0.022487	13.289607	5.555403	2.861965	4.186321	0.685918	0.000000	-10.000000	0.525000	-24.900000	578.000000	1023.000000	1023.000000	2046.000000
30.280001	0.021599	12.764751	5.434915	2.751951	3.888035	0.689851	0.000000	-10.000000	0.558333	-25.433332	569.666687	1023.000000	1023.000000	2046.000000
30.299999	0.020708	12.238508	5.217380	2.643249	3.637285	0.740595	0.000000	-10.000000	0.566667	-25.916666	561.166687	1023.000000	1023.000000	2046.000000
30.320000	0.020301	11.998086	4.910834	2.743518	3.495546	0.848188	0.000000	-10.000000	0.575000	-26.366667	552.333313	1023.000000	1023.000000	2046.000000
30.340000	0.019974	11.804757	4.860734	2.796952	3.349025	0.798047	0.000000	-10.000000	0.583333	-26.666666	543.666687	1023.000000	1023.000000	2046.000000
30.360001	0.019457	11.498949	4.757358	2.761017	3.122849	0.857725	0.000000	-10.000000	0.583333	-26.733334	534.833313	1023.000000	1023.000000	2046.000000
30.379999	0.019181	11.336143	4.520058	2.871719	2.941161	1.003206	0.000000	-10.000000	0.583333	-26.766666	526.000000	1023.000000	1023.000000	2046.000000
30.400000	0.018756	11.084826	4.231158	2.972572	2.833029	1.048067	0.000000	-10.000000	0.600000	-26.983334	517.000000	1023.000000	1023.000000	2046.000000
30.420000	0.017972	10.621531	4.044775	3.045278	2.499922	1.031557	0.000000	-10.000000	0.608333	-27.100000	508.000000	1023.000000	1023.000000	2046.000000
30.440001	0.017030	10.064451	3.654372	3.140689	2.174357	1.095033	0.000000	-10.000000	0.633333	-27.233334	499.000000	1023.000000	1023.000000	2046.000000
30.459999	0.015988	9.449008	3.133693	3.299790	1.828997	1.186528	0.000000	-10.000000	0.600000	-27.233334	489.833344	1023.000000	1023.000000	2046.000000
30.480000	0.014399	8.509941	2.771987	3.331301	1.369803	1.036851	0.000000	-10.000000	0.616667	-27.466667	480.666656	1023.000000	1023.000000	2046.000000
30.500000	0.012672	7.488984	2.318935	3.255214	0.952022	0.962813	0.000000	-10.000000	0.616667	-27.633333	471.500000	1023.000000	1023.000000	2046.000000
30.520000	0.011600	6.855426	1.902023	3.408983	0.618135	0.926286	0.000000	-10.000000	0.650000	-27.800001	462.333344	1023.000000	1023.000000	2046.000000
30.540001	0.010543	6.230648	1.833846	3.441121	0.255407	0.700274	0.000000	-10.000000	0.633333	-27.716667	453.000000	1023.000000	1023.000000	2046.000000
30.559999	0.009395	5.552158	1.905863	3.328114	-0.193589	0.511770	0.000000	-10.000000	0.633333	-27.550001	443.666656	1023.000000	1023.000000	2046.000000
30.580000	0.008908	5.264697	2.048757	3.278286	-0.507787	0.445441	0.000000	-10.000000	0.633333	-27.516666	434.500000	1023.000000	1023.000000	2046.000000
30.600000	0.008517	5.033487	1.987177	3.390444	-0.703202	0.359069	0.000000	-10.000000	0.650000	-27.466667	425.333344	1023.000000	1023.000000	2046.000000
30.620001	0.006617	3.910353	1.843908	3.366213	-1.263525	-0.036243	0.000000	-10.000000	0.650000	-27.550001	416.166656	1023.000000	1023.000000	2046.000000
30.639999	0.003664	2.165668	1.254966	3.164865	-1.862058	-0.392105	0.000000	-10.000000	0.633333	-27.366667	407.000000	1023.000000	1023.000000	2046.000000
30.660000	0.001168	0.689990	0.537566	2.995466	-2.236373	-0.606669	0.000000	-10.000000	0.616667	-27.083334	398.000000	1023.000000	1023.000000	2046.000000
30.680000	-0.001127	-0.666260	0.012792	2.810372	-2.590268	-0.899157	0.000000	-10.000000	0.600000	-26.733334	389.000000	1023.000000	1023.000000	2046.000000
30.700001	-0.003502	-2.069581	-0.453526	2.567343	-3.068145	-1.115252	0.000000	-10.000000	0.583333	-26.250000	380.000000	1023.000000	1023.000000	2046.000000
30.719999	-0.005081	-3.002997	-1.016096	2.431088	-3.280015	-1.137974	0.000000	-10.000000	0.566667	-25.966667	371.166656	1023.000000	1023.000000	2046.000000
30.740000	-0.006583	-3.890752	-1.507438	2.324025	-3.433235	-1.274103	0.000000	-10.000000	0.550000	-25.566668	362.500000	1023.000000	1023.000000	2046.000000
30.760000	-0.008451	-4.994551	-1.868351	2.090169	-3.788149	-1.428221	0.000000	-10.000000	0.541667	-25.500000	354.000000	1023.000000	1023.000000	2046.000000
30.780001	-0.009647	-5.701307	-2.281394	1.911772	-3.927555	-1.404130	0.000000	-10.000000	0.541667	-25.350000	345.500000	1023.000000	1023.000000	2046.000000
30.799999	-0.010582	-6.253680	-2.712516	1.863860	-3.947167	-1.457857	0.000000	-10.000000	0.541667	-25.383333	337.000000	1023.000000	1023.000000	2046.000000
30.820000	-0.011950	-7.062488	-2.897429	1.643422	-4.195784	-1.612697	0.000000	-10.000000	0.550000	-25.333334	328.500000	1023.000000	1023.000000	2046.000000
30.840000	-0.013089	-7.735351	-3.243278	1.380239	-4.291286	-1.581025	0.000000	-10.000000	0.550000	-25.450001	320.000000	1023.000000	1023.000000	2046.000000
30.860001	-0.013352	-7.891131	-3.604766	1.371352	-4.231601	-1.426117	0.000000	-10.000000	0.550000	-25.466667	311.500000	1023.000000	1023.000000	2046.000000
30.879999	-0.013767	-8.136265	-3.782903	1.380122	-4.344687	-1.388796	0.000000	-10.000000	0.550000	-25.466667	303.000000	1023.000000	1023.000000	2046.000000
30.900000	-0.014426	-8.525927	-4.044903	1.387851	-4.604681	-1.264193	0.000000	-10.000000	0.550000	-25.483334	294.500000	1023.000000	1023.000000	2046.000000
30.920000	-0.014681	-8.676667	-4.310297	1.459886	-4.683184	-1.143072	0.000000	-10.000000	0.550000	-25.266666	286.000000	1023.000000	1023.000000	2046.000000
30.940001	-0.014931	-8.824486	-4.655335	1.661293	-4.744628	-1.085816	0.000000	-10.000000	0.541667	-25.050001	277.500000	1023.000000	1023.000000	2046.000000
30.959999	-0.016095	-9.511921	-4.896103	1.653934	-5.030691	-1.239061	0.000000	-10.000000	0.525000	-24.533333	269.166656	1023.000000	1023.000000	2046.000000
30.980000	-0.017306	-10.228045	-5.191933	1.543221	-5.360367	-1.218965	0.000000	-10.000000	0.508333	-24.300001	261.000000	1023.000000	1023.000000	2046.000000
31.000000	-0.018618	-11.003337	-5.543355	1.362782	-5.559105	-1.263658	0.000000	-10.000000	0.500000	-24.016666	253.000000	1023.000000	1023.000000	2046.000000
31.020000	-0.019909	-11.766312	-5.940192	1.244932	-5.784915	-1.286137	0.000000	-10.000000	0.500000	-23.883333	245.000000	1023.000000	1023.000000	2046.000000
31.040001	-0.021493	-12.702485	-6.145539	0.970126	-6.136839	-1.390233	0.000000	-10.000000	0.500000	-23.783333	237.000000	1023.000000	1023.000000	2046.000000
31.059999	-0.022757	-13.449311	-6.388502	0.730368	-6.404790	-1.386387	0.000000	-10.000000	0.491667	-23.683334	229.000000	1023.000000	1023.000000	2046.000000
31.080000	-0.023968	-14.164980	-6.772184	0.641806	-6.580603	-1.453999	0.000000	-10.000000	0.466667	-23.450001	221.000000	1023.000000	1023.000000	2046.000000
31.100000	-0.025293	-14.948369	-7.089253	0.436124	-6.799251	-1.495989	0.000000	-10.000000	0.450000	-23.350000	213.333328	1023.000000	1023.000000	2046.000000
31.120001	-0.026174	-15.468853	-7.269324	0.316528	-7.044639	-1.471419	0.000000	-10.000000	0.441667	-23.000000	205.666672	1023.000000	1023.000000	2046.000000
31.139999	-0.026584	-15.710880	-7.434430	0.279166	-7.140523	-1.415094	0.000000	-10.000000	0.433333	-22.916668	198.000000	1023.000000	1023.000000	2046.000000
31.160000	-0.027180	-16.063354	-7.633883	0.259067	-7.264404	-1.424135	0.000000	-10.000000	0.425000	-22.416668	190.333328	1023.000000	1023.000000	2046.000000
31.180000	-0.027793	-16.425505	-7.700716	0.239637	-7.479536	-1.484890	0.000000	-10.000000	0.416667	-22.266668	182.666672	1023.000000	1023.000000	2046.000000
31.200001	-0.028304	-16.727751	-7.896357	0.226485	-7.603345	-1.454532	0.000000	-10.000000	0.416667	-21.833334	175.333328	1023.000000	1023.000000	2046.000000
31.219999	-0.028544	-16.869673	-7.952024	0.211722	-7.753373	-1.375998	0.000000	-10.000000	0.408333	-21.466667	168.000000	1023.000000	1023.000000	2046.000000
31.240000	-0.028606	-16.906260	-7.977330	0.265701	-7.796887	-1.397742	0.000000	-10.000000	0.383333	-21.033333	161.000000	1023.000000	1023.000000	2046.000000
31.260000	-0.028535	-16.864332	-7.832064	0.275722	-7.919291	-1.388701	0.000000	-10.000000	0.366667	-20.700001	154.000000	1023.000000	1023.000000	2046.000000
31.280001	-0.028455	-16.816862	-7.790163	0.331194	-7.968410	-1.389483	0.000000	-10.000000	0.350000	-20.400000	147.000000	1023.000000	1023.000000	2046.000000
31.299999	-0.028585	-16.893520	-7.904199	0.372038	-8.018682	-1.342679	0.000000	-10.000000	0.350000	-19.933334	140.166672	1023.000000	1023.000000	2046.000000
31.320000	-0.028677	-16.948254	-8.005598	0.443741	-8.052737	-1.333660	0.000000	-10.000000	0.350000	-19.266666	133.333328	1023.000000	1023.000000	2046.000000
31.340000	-0.029038	-17.161196	-8.030074	0.521179	-8.310373	-1.341927	0.000000	-10.000000	0.316667	-18.583334	126.833336	1023.000000	1023.000000	2046.000000
31.360001	-0.029761	-17.588520	-8.325609	0.589906	-8.480412	-1.372405	0.000000	-10.000000	0.283333	-17.883333	120.500000	1023.000000	1023.000000	2046.000000
31.379999	-0.030566	-18.064545	-8.724016	0.701777	-8.687419	-1.354886	0.000000	-10.000000	0.250000	-17.250000	114.666664	1023.000000	1023.000000	2046.000000
31.400000	-0.031532	-18.635227	-9.012748	0.647247	-8.865494	-1.404233	0.000000	-10.000000	0.250000	-16.766666	109.000000	1023.000000	1023.000000	2046.000000
31.420000	-0.032572	-19.249817	-9.117775	0.676149	-9.200594	-1.607597	0.000000	-10.000000	0.250000	-16.466667	103.500000	1023.000000	1023.000000	2046.000000
31.440001	-0.033496	-19.796299	-9.057112	0.612704	-9.530516	-1.821376	0.000000	-10.000000	0.241667	-16.166668	98.000000	1023.000000	1023.000000	2046.000000
31.459999	-0.034061	-20.130116	-9.124049	0.509068	-9.563181	-1.951952	0.000000	-10.000000	0.233333	-15.716667	92.500000	1023.000000	1023.000000	2046.000000
31.480000	-0.034443	-20.355633	-8.968206	0.346504	-9.636884	-2.097047	0.000000	-10.000000	0.233333	-15.300000	87.166664	1023.000000	1023.000000	2046.000000
31.500000	-0.035165	-20.782557	-8.849730	0.240073	-9.913072	-2.259828	0.000000	-10.000000	0.241667	-15.233334	82.000000	1023.000000	1023.000000	2046.000000
31.520000	-0.036621	-21.643297	-9.032095	0.105926	-10.184084	-2.533045	0.000000	-10.000000	0.233333	-15.100000	77.000000	1023.000000	1023.000000	2046.000000
31.540001	-0.038771	-22.913544	-9.657341	-0.063270	-10.390313	-2.802620	0.000000	-10.000000	0.216667	-14.683333	72.000000	1023.000000	1023.000000	2046.000000
31.559999	-0.040870	-24.154272	-9.982516	-0.254337	-10.829244	-3.088175	0.000000	-10.000000	0.200000	-13.950000	67.166664	1023.000000	1023.000000	2046.000000
31.580000	-0.042750	-25.264990	-10.439577	-0.475780	-11.030465	-3.319167	0.000000	-10.000000	0.191667	-13.233334	62.500000	1023.000000	1023.000000	2046.000000
31.600000	-0.044122	-26.076029	-10.914987	-0.597704	-11.129686	-3.433652	0.000000	-10.000000	0.175000	-12.750000	58.166668	1023.000000	1023.000000	2046.000000
31.620001	-0.045371	-26.814499	-11.311718	-0.713831	-11.181681	-3.607269	0.000000	-10.000000	0.150000	-12.466667	54.000000	1023.000000	1023.000000	2046.000000
31.639999	-0.046516	-27.491215	-11.525596	-0.802956	-11.430391	-3.732272	0.000000	-10.000000	0.141667	-12.416667	49.666668	1023.000000	1023.000000	2046.000000
31.660000	-0.047440	-28.036823	-11.806613	-0.962191	-11.503016	-3.765005	0.000000	-10.000000	0.133333	-12.483334	45.333332	1023.000000	1023.000000	2046.000000
31.680000	-0.047951	-28.338882	-12.143991	-1.036494	-11.393077	-3.765321	0.000000	-10.000000	0.133333	-12.400001	41.000000	1023.000000	1023.000000	2046.000000
31.700001	-0.048761	-28.817680	-12.218616	-1.120417	-11.590545	-3.888103	0.000000	-10.000000	0.125000	-12.333333	37.000000	1023.000000	1023.000000	2046.000000
31.719999	-0.049169	-29.058826	-12.331903	-1.317590	-11.549098	-3.860235	0.000000	-10.000000	0.125000	-11.916667	33.000000	1023.000000	1023.000000	2046.000000
31.740000	-0.049141	-29.042271	-12.483727	-1.348141	-11.385845	-3.824556	0.000000	-10.000000	0.125000	-11.616667	29.000000	1023.000000	1023.000000	2046.000000
31.760000	-0.048844	-28.867085	-12.292723	-1.345047	-11.468508	-3.760807	0.000000	-10.000000	0.125000	-11.150001	25.000000	1023.000000	1023.000000	2046.000000
31.780001	-0.048391	-28.599066	-12.231347	-1.318718	-11.436164	-3.612836	0.000000	-10.000000	0.116667	-10.850000	21.333334	1023.000000	1023.000000	2046.000000
31.799999	-0.047953	-28.340372	-12.320477	-1.175573	-11.332305	-3.512017	0.000000	-10.000000	0.116667	-10.533334	17.666666	1023.000000	1023.000000	2046.000000
31.820000	-0.047644	-28.157362	-12.214055	-1.072175	-11.385567	-3.485565	0.000000	-10.000000	0.108333	-9.933333	14.333333	1023.000000	1023.000000	2046.000000
31.840000	-0.047437	-28.035353	-12.174364	-1.065323	-11.435581	-3.360085	0.000000	-10.000000	0.108333	-9.183333	10.833333	1023.000000	1023.000000	2046.000000
31.860001	-0.047300	-27.954102	-12.251515	-1.010193	-11.394773	-3.297621	0.000000	-10.000000	0.091667	-8.183333	7.833333	1023.000000	1023.000000	2046.000000
31.879999	-0.047643	-28.156986	-12.429223	-1.017645	-11.352652	-3.357466	0.000000	-10.000000	0.083333	-7.483333	5.000000	1023.000000	1023.000000	2046.000000
31.900000	-0.048365	-28.583464	-12.441520	-1.214303	-11.571975	-3.355667	0.000000	-10.000000	0.075000	-6.983334	2.666667	1023.000000	1023.000000	2046.000000
31.920000	-0.049011	-28.965788	-12.607803	-1.451344	-11.598086	-3.308553	0.000000	-10.000000	0.075000	-6.683333	0.500000	1023.000000	1023.000000	2046.000000
31.940001	-0.049667	-29.353279	-12.831999	-1.558105	-11.593644	-3.369531	0.000000	-10.000000	0.075000	-6.550000	-1.500000	1023.000000	1023.000000	2046.000000
31.959999	-0.050329	-29.744709	-12.747631	-1.683226	-11.830187	-3.483665	0.000000	-10.000000	0.066667	-6.433333	-3.500000	1023.000000	1023.000000	2046.000000
31.980000	-0.050712	-29.970713	-12.824796	-1.860875	-11.851925	-3.433116	0.000000	-10.000000	0.058333	-6.400000	-5.500000	1023.000000	1023.000000	2046.000000
32.000000	-0.051089	-30.193508	-12.992423	-1.946150	-11.838449	-3.416487	0.000000	-10.000000	0.058333	-6.266666	-7.500000	1023.000000	1023.000000	2046.000000
32.020000	-0.051367	-30.357821	-13.090284	-2.058343	-11.780788	-3.428404	0.000000	-10.000000	0.066667	-5.966667	-9.500000	1023.000000	1023.000000	2046.000000
32.040001	-0.051341	-30.342779	-12.953802	-2.079840	-11.893786	-3.415351	0.000000	-10.000000	0.066667	-5.483334	-11.500000	1023.000000	1023.000000	2046.000000
32.060001	-0.051138	-30.222675	-12.915699	-2.126595	-11.798505	-3.381876	0.000000	-10.000000	0.058333	-4.866667	-13.500000	1023.000000	1023.000000	2046.000000
32.080002	-0.050857	-30.056757	-12.895928	-2.045550	-11.747983	-3.367295	0.000000	-10.000000	0.050000	-4.316667	-15.166667	1023.000000	1023.000000	2046.000000
32.099998	-0.050437	-29.808292	-12.731225	-2.019779	-11.775628	-3.281660	0.000000	-10.000000	0.050000	-3.666667	-16.666666	1023.000000	1023.000000	2046.000000
32.119999	-0.050010	-29.555866	-12.704919	-2.016387	-11.653270	-3.181290	0.000000	-10.000000	0.041667	-2.850000	-17.833334	1023.000000	1023.000000	2046.000000
32.139999	-0.049491	-29.249077	-12.559853	-1.940267	-11.583272	-3.165685	0.000000	-10.000000	0.041667	-1.583333	-18.666666	1023.000000	1023.000000	2046.000000
32.160000	-0.048535	-28.683916	-12.283220	-1.899093	-11.406731	-3.094872	0.000000	-10.000000	0.041667	-0.266667	-19.000000	1023.000000	1023.000000	2046.000000
32.180000	-0.047431	-28.032003	-11.843236	-1.813361	-11.362226	-3.013181	0.000000	-10.000000	0.041667	1.166667	-19.000000	1023.000000	1023.000000	2046.000000
32.200001	-0.046406	-27.426203	-11.554623	-1.722132	-11.135587	-3.013861	0.000000	-10.000000	0.025000	2.466667	-19.000000	1023.000000	1023.000000	2046.000000
32.220001	-0.045434	-26.851212	-11.375345	-1.604770	-10.899833	-2.971264	0.000000	-10.000000	0.008333	4.050000	-19.000000	1023.000000	1023.000000	2046.000000
32.240002	-0.044357	-26.215105	-11.083452	-1.505654	-10.732320	-2.893680	0.000000	-10.000000	0.000000	5.850000	-19.000000	1023.000000	1023.000000	2046.000000
32.259998	-0.043539	-25.731394	-10.863279	-1.383967	-10.636332	-2.847814	0.000000	-10.000000	-0.008333	7.866667	-19.000000	1023.000000	1023.000000	2046.000000
32.279999	-0.042925	-25.368942	-10.796732	-1.270745	-10.507239	-2.794225	0.000000	-10.000000	-0.033333	9.966667	-19.000000	1023.000000	1023.000000	2046.000000
32.299999	-0.042236	-24.961231	-10.820598	-1.092950	-10.358531	-2.689153	0.000000	-10.000000	-0.083333	12.066667	-19.000000	1023.000000	1023.000000	2046.000000
32.320000	-0.041825	-24.718596	-10.660159	-1.047071	-10.334819	-2.676545	0.000000	-10.000000	-0.116667	13.933333	-19.000000	1023.000000	1023.000000	2046.000000
32.340000	-0.041305	-24.411232	-10.448285	-0.911413	-10.272585	-2.778949	0.000000	-10.000000	-0.150000	15.533334	-5.000000	1023.000000	1023.000000	2046.000000
32.360001	-0.040499	-23.934711	-10.120399	-0.804335	-10.203457	-2.806519	0.000000	-10.000000	-0.175000	17.116667	12.166667	1023.000000	1023.000000	2046.000000
32.380001	-0.039649	-23.432369	-9.659865	-0.852342	-10.056446	-2.863715	0.000000	-10.000000	-0.208333	18.250000	29.333334	1023.000000	1023.000000	2046.000000
32.400002	-0.038834	-22.951153	-9.215697	-0.832777	-9.890593	-3.012088	0.000000	-10.000000	-0.233333	19.400002	34.500000	1023.000000	1023.000000	2046.000000
32.419998	-0.038166	-22.556318	-8.812769	-0.958085	-9.721834	-3.063631	0.000000	-10.000000	-0.258333	20.133333	38.666668	1023.000000	1023.000000	2046.000000
32.439999	-0.038388	-22.687437	-8.824811	-1.029179	-9.617031	-3.216415	0.000000	-10.000000	-0.291667	21.033333	45.166668	1023.000000	1023.000000	2046.000000
32.459999	-0.039384	-23.275826	-8.897351	-1.190551	-9.689857	-3.498065	0.000000	-10.000000	-0.300000	21.766666	52.000000	1023.000000	1023.000000	2046.000000
32.480000	-0.039968	-23.621044	-8.986482	-1.371131	-9.597458	-3.665973	0.000000	-10.000000	-0.308333	22.483334	59.333332	1023.000000	1023.000000	2046.000000
32.500000	-0.039965	-23.619274	-9.056020	-1.421432	-9.413566	-3.728258	0.000000	-10.000000	-0.325000	23.550001	66.666664	1023.000000	1023.000000	2046.000000
32.520000	-0.039709	-23.468233	-9.011271	-1.400166	-9.228680	-3.828117	0.000000	-10.000000	-0.366667	24.433334	74.333336	1023.000000	1023.000000	2046.000000
32.540001	-0.039289	-23.219627	-8.890626	-1.334148	-9.090218	-3.904636	0.000000	-10.000000	-0.391667	25.316668	82.333336	1023.000000	1023.000000	2046.000000
32.560001	-0.038474	-22.738253	-8.736992	-1.329074	-8.845964	-3.826223	0.000000	-10.000000	-0.400000	25.633333	90.666664	1023.000000	1023.000000	2046.000000
32.580002	-0.037611	-22.228001	-8.710117	-1.217138	-8.516779	-3.783965	0.000000	-10.000000	-0.408333	25.850000	99.333336	1023.000000	1023.000000	2046.000000
32.599998	-0.036701	-21.690336	-8.426429	-1.143425	-8.309791	-3.810692	0.000000	-10.000000	-0.425000	25.883335	107.833336	1023.000000	1023.000000	2046.000000
32.619999	-0.035521	-20.992735	-8.210233	-1.172695	-7.975533	-3.634274	0.000000	-10.000000	-0.433333	25.866667	116.500000	1023.000000	1023.000000	2046.000000
32.639999	-0.034267	-20.252007	-7.926315	-1.126694	-7.678909	-3.520089	0.000000	-10.000000	-0.433333	25.950001	125.166664	1023.000000	1023.000000	2046.000000
32.660000	-0.032728	-19.342455	-7.602732	-1.033112	-7.254642	-3.451970	0.000000	-10.000000	-0.416667	26.166668	133.833328	1023.000000	1023.000000	2046.000000
32.680000	-0.030905	-18.264864	-7.116700	-0.932383	-6.976043	-3.239738	0.000000	-10.000000	-0.408333	26.350000	142.500000	1023.000000	1023.000000	2046.000000
32.700001	-0.028735	-16.982094	-6.693263	-0.806615	-6.544171	-2.938044	0.000000	-10.000000	-0.400000	26.300001	151.166672	1023.000000	1023.000000	2046.000000
32.720001	-0.026866	-15.877912	-6.417157	-0.529870	-6.140334	-2.790551	0.000000	-10.000000	-0.408333	25.950001	160.000000	1023.000000	1023.000000	2046.000000
32.740002	-0.025134	-14.854197	-5.993525	-0.383518	-5.746366	-2.730787	0.000000	-10.000000	-0.425000	25.883333	168.833328	1023.000000	1023.000000	2046.000000
32.759998	-0.023262	-13.747584	-5.635745	-0.347876	-5.279235	-2.484728	0.000000	-10.000000	-0.441667	25.900000	177.500000	1023.000000	1023.000000	2046.000000
32.779999	-0.021871	-12.925648	-5.351453	-0.272351	-4.946087	-2.355757	0.000000	-10.000000	-0.450000	26.016666	186.166672	1023.000000	1023.000000	2046.000000
32.799999	-0.020760	-12.268877	-5.108331	-0.213630	-4.600184	-2.346732	0.000000	-10.000000	-0.416667	26.033333	194.833328	1023.000000	1023.000000	2046.000000
32.820000	-0.019917	-11.770746	-4.789238	-0.351787	-4.378622	-2.251100	0.000000	-10.000000	-0.400000	25.850000	203.500000	1023.000000	1023.000000	2046.000000
32.840000	-0.019151	-11.318102	-4.599911	-0.565229	-4.074970	-2.077992	0.000000	-10.000000	-0.375000	25.433332	212.166672	1023.000000	1023.000000	2046.000000
32.860001	-0.018446	-10.901855	-4.329347	-0.644709	-3.869534	-2.058264	0.000000	-10.000000	-0.375000	24.883333	220.666672	1023.000000	1023.000000	2046.000000
32.880001	-0.017384	-10.273690	-4.053314	-0.650181	-3.534636	-2.035560	0.000000	-10.000000	-0.375000	24.616667	229.000000	1023.000000	1023.000000	2046.000000
32.900002	-0.016272	-9.616593	-3.643496	-0.716443	-3.309221	-1.947433	0.000000	-10.000000	-0.383333	24.616667	237.166672	1023.000000	1023.000000	2046.000000
32.919998	-0.015168	-8.964185	-3.341223	-0.790426	-2.957259	-1.875276	0.000000	-10.000000	-0.391667	24.700001	245.500000	1023.000000	1023.000000	2046.000000
32.939999	-0.014069	-8.314861	-3.013077	-0.770041	-2.655581	-1.876162	0.000000	-10.000000	-0.391667	24.766666	253.833328	1023.000000	1023.000000	2046.000000
32.959999	-0.012342	-7.293901	-2.591556	-0.700709	-2.211399	-1.790238	0.000000	-10.000000	-0.383333	24.766666	262.000000	1023.000000	1023.000000	2046.000000
32.980000	-0.010659	-6.299459	-2.096510	-0.642051	-1.930940	-1.629958	0.000000	-10.000000	-0.391667	24.816668	270.166656	1023.000000	1023.000000	2046.000000
33.000000	-0.008896	-5.257526	-1.597110	-0.533647	-1.568183	-1.558586	0.000000	-10.000000	-0.391667	24.916666	278.500000	1023.000000	1023.000000	2046.000000
33.020000	-0.006750	-3.989391	-1.041684	-0.307210	-1.130651	-1.509847	0.000000	-10.000000	-0.408333	25.133333	286.833344	1023.000000	1023.000000	2046.000000
33.040001	-0.004253	-2.513433	-0.360593	-0.177587	-0.648415	-1.326838	0.000000	-10.000000	-0.416667	25.549999	295.166656	1023.000000	1023.000000	2046.000000
33.060001	-0.002048	-1.210331	0.295441	-0.030583	-0.333281	-1.141908	0.000000	-10.000000	-0.433333	25.783333	303.500000	1023.000000	1023.000000	2046.000000
33.080002	-0.000057	-0.033953	0.800463	0.168135	0.072450	-1.075001	0.000000	-10.000000	-0.433333	26.100000	312.166656	1023.000000	1023.000000	2046.000000
33.099998	0.002193	1.295991	1.284598	0.444104	0.518421	-0.951133	0.000000	-10.000000	-0.425000	26.333334	320.833344	1023.000000	1023.000000	2046.000000
33.119999	0.004063	2.401203	1.786429	0.646800	0.788074	-0.820100	0.000000	-10.000000	-0.425000	26.433334	329.666656	1023.000000	1023.000000	2046.000000
33.139999	0.005471	3.233158	2.034150	0.865308	1.059231	-0.725531	0.000000	-10.000000	-0.425000	26.600000	338.500000	1023.000000	1023.000000	2046.000000
33.160000	0.006707	3.963793	2.245477	1.134484	1.207169	-0.623338	0.000000	-10.000000	-0.433333	26.633333	347.333344	1023.000000	1023.000000	2046.000000
33.180000	0.007982	4.717222	2.430845	1.328287	1.423072	-0.464982	0.000000	-10.000000	-0.416667	26.900000	356.166656	1023.000000	1023.000000	2046.000000
33.200001	0.009289	5.489808	2.802404	1.661658	1.465405	-0.439660	0.000000	-10.000000	-0.408333	26.800001	365.000000	1023.000000	1023.000000	2046.000000
33.220001	0.010732	6.342758	3.354142	1.941040	1.543079	-0.495503	0.000000	-10.000000	-0.400000	26.616667	374.000000	1023.000000	1023.000000	2046.000000
33.240002	0.012315	7.278349	3.863832	2.202048	1.716036	-0.503567	0.000000	-10.000000	-0.400000	26.483334	383.000000	1023.000000	1023.000000	2046.000000
33.259998	0.013412	7.926461	4.326743	2.286798	1.845036	-0.532116	0.000000	-10.000000	-0.400000	26.566668	392.000000	1023.000000	1023.000000	2046.000000
33.279999	0.013447	7.946908	4.513587	2.318915	1.788878	-0.674471	0.000000	-10.000000	-0.400000	26.583334	400.833344	1023.000000	1023.000000	2046.000000
33.299999	0.012622	7.459583	4.389957	2.333113	1.666113	-0.929600	0.000000	-10.000000	-0.391667	26.350000	409.666656	1023.000000	1023.000000	2046.000000
33.320000	0.011886	7.024630	4.167409	2.324708	1.675791	-1.143278	0.000000	-10.000000	-0.391667	25.866667	418.333344	1023.000000	1023.000000	2046.000000
33.340000	0.011336	6.699674	4.180750	2.261435	1.621192	-1.363703	0.000000	-10.000000	-0.408333	25.533335	427.166656	1023.000000	1023.000000	2046.000000
33.360001	0.011363	6.715376	4.145272	2.305729	1.680517	-1.416141	0.000000	-10.000000	-0.441667	25.566668	435.666656	1023.000000	1023.000000	2046.000000
33.380001	0.011929	7.050032	4.140397	2.452778	1.852916	-1.396060	0.000000	-10.000000	-0.425000	25.833334	444.333344	1023.000000	1023.000000	2046.000000
33.400002	0.012657	7.480268	4.256169	2.512579	2.067234	-1.355715	0.000000	-10.000000	-0.408333	26.216667	452.833344	1023.000000	1023.000000	2046.000000
33.419998	0.013352	7.890807	4.431185	2.534349	2.227772	-1.302500	0.000000	-10.000000	-0.375000	26.383333	461.666656	1023.000000	1023.000000	2046.000000
33.439999	0.014338	8.473981	4.624340	2.633547	2.449624	-1.233529	0.000000	-10.000000	-0.408333	26.166666	470.333344	1023.000000	1023.000000	2046.000000
33.459999	0.015611	9.226170	4.769175	2.769812	2.819005	-1.131823	0.000000	-10.000000	-0.416667	25.783333	479.166656	1023.000000	1023.000000	2046.000000
33.480000	0.016755	9.902327	5.158701	2.808746	3.034014	-1.099135	0.000000	-10.000000	-0.433333	25.616667	487.833344	1023.000000	1023.000000	2046.000000
33.500000	0.018027	10.653915	5.484684	2.865057	3.333344	-1.029170	0.000000	-10.000000	-0.425000	25.733334	496.500000	1023.000000	1023.000000	2046.000000
33.520000	0.019523	11.538352	5.750607	2.935692	3.716812	-0.864759	0.000000	-10.000000	-0.433333	25.966667	505.000000	1023.000000	1023.000000	2046.000000
33.540001	0.021324	12.602214	6.092488	3.013360	4.185910	-0.689543	0.000000	-10.000000	-0.433333	25.850000	513.500000	1023.000000	1023.000000	2046.000000
33.560001	0.023091	13.646672	6.490182	3.223404	4.470485	-0.537398	0.000000	-10.000000	-0.425000	25.883333	522.166687	1023.000000	1023.000000	2046.000000
33.580002	0.025061	14.811250	6.980052	3.401416	4.816983	-0.387200	0.000000	-10.000000	-0.408333	25.750000	530.833313	1023.000000	1023.000000	2046.000000
33.599998	0.027056	15.989981	7.376261	3.524628	5.307221	-0.218129	0.000000	-10.000000	-0.400000	25.633333	539.500000	1023.000000	1023.000000	2046.000000
33.619999	0.028784	17.011412	7.906605	3.532554	5.707235	-0.134983	0.000000	-10.000000	-0.408333	25.633333	550.833313	1023.000000	1023.000000	2046.000000
33.639999	0.029840	17.635212	8.248387	3.429504	6.002925	-0.045605	0.000000	-10.000000	-0.416667	25.700001	562.333313	1023.000000	1023.000000	2046.000000
33.660000	0.030624	18.098948	8.490596	3.220563	6.281188	0.106600	0.000000	-10.000000	-0.425000	25.950001	571.000000	1023.000000	1023.000000	2046.000000
33.680000	0.031454	18.589249	8.742205	3.065841	6.617603	0.163601	0.000000	-10.000000	-0.425000	26.016666	576.833313	1023.000000	1023.000000	2046.000000
33.700001	0.032318	19.100113	9.179252	2.965155	6.775581	0.180124	0.000000	-10.000000	-0.408333	26.233334	582.500000	1023.000000	1023.000000	2046.000000
33.720001	0.033347	19.707962	9.589169	2.868688	6.975660	0.274445	0.000000	-10.000000	-0.400000	26.100000	591.166687	1023.000000	1023.000000	2046.000000
33.740002	0.034545	20.416189	9.876770	2.916978	7.322556	0.299886	0.000000	-10.000000	-0.366667	25.750000	600.000000	1023.000000	1023.000000	2046.000000
33.759998	0.035553	21.011545	10.269775	2.831768	7.583033	0.326969	0.000000	-10.000000	-0.358333	25.166668	608.666687	1023.000000	1023.000000	2046.000000
33.779999	0.036717	21.699745	10.633470	2.843246	7.807809	0.415220	0.000000	-10.000000	-0.333333	24.800001	617.166687	1023.000000	1023.000000	2046.000000
33.799999	0.038010	22.464046	10.869788	2.914879	8.113711	0.565668	0.000000	-10.000000	-0.308333	23.916668	625.500000	1023.000000	1023.000000	2046.000000
33.820000	0.039355	23.258869	11.134256	3.048507	8.433105	0.643000	0.000000	-10.000000	-0.258333	22.666668	633.666687	1023.000000	1023.000000	2046.000000
33.840000	0.040498	23.934219	11.456452	3.176832	8.531422	0.769514	0.000000	-10.000000	-0.183333	20.600000	641.500000	1023.000000	1023.000000	2046.000000
33.860001	0.041777	24.690138	11.782320	3.256389	8.721168	0.930260	0.000000	-10.000000	-0.116667	18.299999	648.666687	1023.000000	1023.000000	2046.000000
33.880001	0.043048	25.441364	11.956807	3.459588	8.982621	1.042348	0.000000	-10.000000	-0.050000	14.900001	655.166687	1023.000000	1023.000000	2046.000000
33.900002	0.043842	25.910748	12.146447	3.586055	9.037870	1.140374	0.000000	-10.000000	0.000000	10.550000	660.666687	1023.000000	1023.000000	2046.000000
33.919998	0.044101	26.063471	12.157699	3.695605	8.975942	1.234227	0.000000	-10.000000	0.050000	4.350000	665.000000	1023.000000	1023.000000	2046.000000
33.939999	0.044121	26.075775	12.063137	3.791841	8.840189	1.380608	0.000000	-10.000000	0.091667	-1.300000	667.666687	1023.000000	1023.000000	2046.000000
33.959999	0.043832	25.904535	11.668015	3.990903	8.757239	1.488377	0.000000	-10.000000	0.141667	-6.966667	668.833313	1023.000000	1023.000000	2046.000000
33.980000	0.042807	25.298895	11.352892	4.110076	8.358360	1.477567	0.000000	-10.000000	0.191667	-10.966667	669.000000	1023.000000	1023.000000	2046.000000
34.000000	0.041173	24.333210	10.849566	4.124636	7.908299	1.450709	0.000000	-10.000000	0.241667	-14.716667	669.000000	1023.000000	1023.000000	2046.000000
34.020000	0.039533	23.363716	10.246871	4.133842	7.504285	1.478719	0.000000	-10.000000	0.291667	-17.183334	669.000000	1023.000000	1023.000000	2046.000000
34.040001	0.038104	22.519487	9.780119	4.243050	7.123088	1.373231	0.000000	-10.000000	0.341667	-19.033335	660.833313	1023.000000	1023.000000	2046.000000
34.060001	0.036733	21.708988	9.635247	4.345119	6.505537	1.223086	0.000000	-10.000000	0.400000	-20.616667	650.500000	1023.000000	1023.000000	2046.000000
34.080002	0.035798	21.156328	9.563032	4.379272	6.061751	1.152272	0.000000	-10.000000	0.433333	-21.900002	637.666687	1023.000000	1023.000000	2046.000000
34.099998	0.035020	20.696760	9.455579	4.450100	5.754184	1.036897	0.000000	-10.000000	0.483333	-23.283335	630.500000	1023.000000	1023.000000	2046.000000
34.119999	0.033530	19.815968	9.367150	4.422634	5.174994	0.851190	0.000000	-10.000000	0.533333	-24.600000	622.666687	1023.000000	1023.000000	2046.000000
34.139999	0.031158	18.414513	8.930360	4.398925	4.551589	0.533638	0.000000	-10.000000	0.583333	-25.916666	614.500000	1023.000000	1023.000000	2046.000000
34.160000	0.028323	16.738979	8.127435	4.372061	4.043819	0.195664	0.000000	-10.000000	0.616667	-26.766666	605.833313	1023.000000	1023.000000	2046.000000
34.180000	0.025492	15.065756	7.675995	4.146202	3.368954	-0.125394	0.000000	-10.000000	0.633333	-27.133333	596.833313	1023.000000	1023.000000	2046.000000
34.200001	0.023462	13.866261	7.196878	3.997696	2.934358	-0.262673	0.000000	-10.000000	0.616667	-27.016666	587.833313	1023.000000	1023.000000	2046.000000
34.220001	0.021625	12.780623	6.491258	4.024504	2.721694	-0.456832	0.000000	-10.000000	0.616667	-26.816668	578.833313	1023.000000	1023.000000	2046.000000
34.240002	0.019921	11.773350	6.157401	3.879204	2.295952	-0.559206	0.000000	-10.000000	0.616667	-26.800001	570.000000	1023.000000	1023.000000	2046.000000
34.259998	0.018144	10.723264	5.751562	3.721009	1.950726	-0.700032	0.000000	-10.000000	0.650000	-27.050001	561.000000	1023.000000	1023.000000	2046.000000
34.279999	0.016798	9.927693	5.167730	3.649340	1.813463	-0.702838	0.000000	-10.000000	0.658333	-27.500000	551.833313	1023.000000	1023.000000	2046.000000
34.299999	0.015382	9.090792	4.825328	3.500687	1.597035	-0.832259	0.000000	-10.000000	0.658333	-27.850000	542.666687	1023.000000	1023.000000	2046.000000
34.320000	0.013956	8.247965	4.500332	3.303553	1.326743	-0.882663	0.000000	-10.000000	0.666667	-28.283335	533.333313	1023.000000	1023.000000	2046.000000
34.340000	0.012562	7.424332	4.016211	3.182901	1.156178	-0.930957	0.000000	-10.000000	0.666667	-28.716667	524.000000	1023.000000	1023.000000	2046.000000
34.360001	0.011549	6.825755	3.584741	2.988515	1.097981	-0.845483	0.000000	-10.000000	0.691667	-29.116667	514.333313	1023.000000	1023.000000	2046.000000
34.380001	0.010470	6.187615	3.338826	2.846316	0.874315	-0.871842	0.000000	-10.000000	0.700000	-29.500000	504.500000	1023.000000	1023.000000	2046.000000
34.400002	0.009970	5.892332	3.009048	2.923177	0.699435	-0.739329	0.000000	-10.000000	0.725000	-29.666668	494.500000	1023.000000	1023.000000	2046.000000
34.419998	0.009368	5.536742	2.481640	3.020185	0.639908	-0.604991	0.000000	-10.000000	0.733333	-29.916668	484.500000	1023.000000	1023.000000	2046.000000
34.439999	0.008515	5.032434	2.222035	3.058007	0.362679	-0.610288	0.000000	-10.000000	0.733333	-29.900002	474.500000	1023.000000	1023.000000	2046.000000
34.459999	0.007693	4.546810	1.858872	3.122492	0.094258	-0.528813	0.000000	-10.000000	0.708333	-29.633335	464.500000	1023.000000	1023.000000	2046.000000
34.480000	0.006490	3.835510	1.311680	3.133095	-0.080265	-0.529000	0.000000	-10.000000	0.691667	-29.433334	454.833344	1023.000000	1023.000000	2046.000000
34.500000	0.004930	2.913898	1.069924	2.972311	-0.543081	-0.585256	0.000000	-10.000000	0.683333	-29.150002	445.166656	1023.000000	1023.000000	2046.000000
34.520000	0.003294	1.946541	0.614305	2.806856	-0.880818	-0.593803	0.000000	-10.000000	0.675000	-28.933334	435.500000	1023.000000	1023.000000	2046.000000
34.540001	0.002070	1.223263	0.132289	2.711765	-1.032025	-0.588765	0.000000	-10.000000	0.675000	-28.466667	425.833344	1023.000000	1023.000000	2046.000000
34.560001	0.000342	0.202087	-0.120474	2.456272	-1.449857	-0.683854	0.000000	-10.000000	0.675000	-28.200001	416.333344	1023.000000	1023.000000	2046.000000
34.580002	-0.001106	-0.653367	-0.517974	2.300341	-1.738798	-0.696936	0.000000	-10.000000	0.675000	-28.233334	407.000000	1023.000000	1023.000000	2046.000000
34.599998	-0.002182	-1.289302	-1.052616	2.248188	-1.792455	-0.692420	0.000000	-10.000000	0.666667	-28.316668	397.500000	1023.000000	1023.000000	2046.000000
34.619999	-0.003750	-2.216511	-1.294237	2.063647	-2.211812	-0.774110	0.000000	-10.000000	0.666667	-28.466667	388.000000	1023.000000	1023.000000	2046.000000
34.639999	-0.004889	-2.889584	-1.667184	1.968780	-2.476983	-0.714197	0.000000	-10.000000	0.666667	-28.300001	378.500000	1023.000000	1023.000000	2046.000000
34.660000	-0.005457	-3.224828	-2.074646	1.976394	-2.498783	-0.627792	0.000000	-10.000000	0.658333	-28.400000	369.000000	1023.000000	1023.000000	2046.000000
34.680000	-0.006560	-3.876873	-2.210687	1.935952	-2.885738	-0.716400	0.000000	-10.000000	0.650000	-28.316668	359.500000	1023.000000	1023.000000	2046.000000
34.700001	-0.007473	-4.416716	-2.523935	1.889193	-3.138876	-0.643097	0.000000	-10.000000	0.658333	-28.466667	350.000000	1023.000000	1023.000000	2046.000000
34.720001	-0.007991	-4.722395	-2.923463	1.938100	-3.124980	-0.612052	0.000000	-10.000000	0.658333	-28.200001	340.666656	1023.000000	1023.000000	2046.000000
34.740002	-0.008815	-5.209951	-2.936887	1.878706	-3.497288	-0.654482	0.000000	-10.000000	0.658333	-27.916668	331.333344	1023.000000	1023.000000	2046.000000
34.759998	-0.009109	-5.383403	-3.010881	1.889107	-3.628668	-0.632961	0.000000	-10.000000	0.650000	-27.450001	322.000000	1023.000000	1023.000000	2046.000000
34.779999	-0.009122	-5.390823	-3.176484	1.954550	-3.566261	-0.602628	0.000000	-10.000000	0.650000	-27.233334	312.666656	1023.000000	1023.000000	2046.000000
34.799999	-0.009812	-5.798676	-3.135799	1.929900	-3.929909	-0.662867	0.000000	-10.000000	0.633333	-27.033333	303.500000	1023.000000	1023.000000	2046.000000
34.820000	-0.009841	-5.815969	-3.307617	2.030133	-3.972818	-0.565667	0.000000	-10.000000	0.616667	-26.916666	294.500000	1023.000000	1023.000000	2046.000000
34.840000	-0.010420	-6.157951	-3.543472	2.059313	-4.101891	-0.571901	0.000000	-10.000000	0.583333	-26.516666	285.500000	1023.000000	1023.000000	2046.000000
34.860001	-0.011451	-6.767630	-3.722369	2.121062	-4.519685	-0.646638	0.000000	-10.000000	0.566667	-26.300001	276.666656	1023.000000	1023.000000	2046.000000
34.880001	-0.012163	-7.188091	-4.134747	2.237408	-4.747554	-0.543198	0.000000	-10.000000	0.541667	-25.933334	267.833344	1023.000000	1023.000000	2046.000000
34.900002	-0.013374	-7.903819	-4.636344	2.328155	-5.012134	-0.583495	0.000000	-10.000000	0.533333	-25.716667	259.333344	1023.000000	1023.000000	2046.000000
34.919998	-0.014940	-8.829329	-4.829912	2.318931	-5.578759	-0.739589	0.000000	-10.000000	0.525000	-25.216667	250.666672	1023.000000	1023.000000	2046.000000
34.939999	-0.016032	-9.474854	-5.028758	2.325524	-5.894236	-0.877384	0.000000	-10.000000	0.516667	-24.766666	242.333328	1023.000000	1023.000000	2046.000000
34.959999	-0.017058	-10.081055	-5.136636	2.281402	-6.152107	-1.073714	0.000000	-10.000000	0.508333	-24.450001	234.000000	1023.000000	1023.000000	2046.000000
34.980000	-0.018149	-10.725916	-5.020287	2.092971	-6.499677	-1.298923	0.000000	-10.000000	0.500000	-24.200001	226.000000	1023.000000	1023.000000	2046.000000
35.000000	-0.018745	-11.078388	-4.870305	1.997582	-6.738849	-1.466817	0.000000	-10.000000	0.500000	-24.083334	218.000000	1023.000000	1023.000000	2046.000000
35.020000	-0.019687	-11.635262	-4.952054	1.959235	-6.993624	-1.648819	0.000000	-10.000000	0.475000	-23.733334	210.000000	1023.000000	1023.000000	2046.000000
35.040001	-0.021898	-12.941845	-5.370356	1.812390	-7.426793	-1.957087	0.000000	-10.000000	0.450000	-23.266666	202.000000	1023.000000	1023.000000	2046.000000
35.060001	-0.024710	-14.603695	-5.865195	1.558224	-8.000876	-2.295847	0.000000	-10.000000	0.416667	-22.566668	194.166672	1023.000000	1023.000000	2046.000000
35.080002	-0.026758	-15.813711	-6.421944	1.354472	-8.237574	-2.508664	0.000000	-10.000000	0.408333	-21.833334	186.500000	1023.000000	1023.000000	2046.000000
35.099998	-0.028822	-17.033737	-7.025307	1.193545	-8.505485	-2.696491	0.000000	-10.000000	0.400000	-21.066668	179.166672	1023.000000	1023.000000	2046.000000
35.119999	-0.030713	-18.151272	-7.534875	1.007633	-8.703774	-2.920254	0.000000	-10.000000	0.400000	-20.633333	172.166672	1023.000000	1023.000000	2046.000000
35.139999	-0.032173	-19.014221	-7.839030	0.835115	-8.976309	-3.033996	0.000000	-10.000000	0.383333	-20.350000	165.333328	1023.000000	1023.000000	2046.000000
35.160000	-0.033431	-19.757868	-8.238323	0.692322	-9.106818	-3.105048	0.000000	-10.000000	0.375000	-20.299999	158.500000	1023.000000	1023.000000	2046.000000
35.180000	-0.034738	-20.530397	-8.703576	0.585236	-9.193089	-3.218968	0.000000	-10.000000	0.358333	-20.216667	151.666672	1023.000000	1023.000000	2046.000000
35.200001	-0.035752	-21.129169	-8.939594	0.391969	-9.315834	-3.265710	0.000000	-10.000000	0.366667	-20.000000	145.000000	1023.000000	1023.000000	2046.000000
35.220001	-0.036505	-21.574169	-9.144373	0.230453	-9.369047	-3.291201	0.000000	-10.000000	0.358333	-19.816668	138.333328	1023.000000	1023.000000	2046.000000
35.240002	-0.037360	-22.079865	-9.457235	0.043351	-9.402625	-3.263354	0.000000	-10.000000	0.341667	-19.400000	131.833328	1023.000000	1023.000000	2046.000000
35.259998	-0.037570	-22.204086	-9.581793	-0.095352	-9.305897	-3.221045	0.000000	-10.000000	0.333333	-19.183334	125.166664	1023.000000	1023.000000	2046.000000
35.279999	-0.037454	-22.135355	-9.522840	-0.052363	-9.443796	-3.116355	0.000000	-10.000000	0.333333	-18.950001	118.833336	1023.000000	1023.000000	2046.000000
35.299999	-0.037446	-22.130764	-9.596932	-0.001372	-9.502937	-3.029522	0.000000	-10.000000	0.316667	-18.700001	112.500000	1023.000000	1023.000000	2046.000000
35.320000	-0.037379	-22.091227	-9.788280	0.055906	-9.472931	-2.885921	0.000000	-10.000000	0.283333	-18.200001	106.500000	1023.000000	1023.000000	2046.000000
35.340000	-0.037322	-22.057377	-9.719788	0.158814	-9.596702	-2.899701	0.000000	-10.000000	0.250000	-17.400000	100.500000	1023.000000	1023.000000	2046.000000
35.360001	-0.037565	-22.200918	-9.800442	0.199430	-9.672124	-2.927782	0.000000	-10.000000	0.250000	-16.633333	94.500000	1023.000000	1023.000000	2046.000000
35.380001	-0.037856	-22.373138	-10.018382	0.179491	-9.693058	-2.841190	0.000000	-10.000000	0.233333	-15.833333	88.833336	1023.000000	1023.000000	2046.000000
35.400002	-0.038713	-22.879408	-10.153225	0.045085	-9.843021	-2.928248	0.000000	-10.000000	0.225000	-15.183333	83.500000	1023.000000	1023.000000	2046.000000
35.419998	-0.039958	-23.615448	-10.370589	-0.193355	-10.029509	-3.021996	0.000000	-10.000000	0.208333	-14.600000	78.500000	1023.000000	1023.000000	2046.000000
35.439999	-0.040941	-24.195868	-10.683258	-0.394316	-10.113511	-3.004783	0.000000	-10.000000	0.216667	-14.233334	73.666664	1023.000000	1023.000000	2046.000000
35.459999	-0.041700	-24.644957	-10.810619	-0.586458	-10.169464	-3.078416	0.000000	-10.000000	0.208333	-14.033333	68.833336	1023.000000	1023.000000	2046.000000
35.480000	-0.042650	-25.206415	-10.918179	-0.778480	-10.400962	-3.108796	0.000000	-10.000000	0.208333	-13.816667	64.166664	1023.000000	1023.000000	2046.000000
35.500000	-0.043467	-25.688904	-11.122922	-0.879751	-10.535779	-3.150450	0.000000	-10.000000	0.191667	-13.500000	59.500000	1023.000000	1023.000000	2046.000000
35.520000	-0.043973	-25.987873	-11.305866	-1.044488	-10.489841	-3.147677	0.000000	-10.000000	0.191667	-13.100000	55.000000	1023.000000	1023.000000	2046.000000
35.540001	-0.044517	-26.309443	-11.295859	-1.125273	-10.694609	-3.193703	0.000000	-10.000000	0.175000	-12.583333	50.500000	1023.000000	1023.000000	2046.000000
35.560001	-0.044532	-26.318169	-11.409892	-1.159682	-10.638570	-3.110025	0.000000	-10.000000	0.158333	-12.283334	46.166668	1023.000000	1023.000000	2046.000000
35.580002	-0.044426	-26.255905	-11.456246	-1.179680	-10.532866	-3.087113	0.000000	-10.000000	0.133333	-11.866667	42.000000	1023.000000	1023.000000	2046.000000
35.599998	-0.044743	-26.442926	-11.367721	-1.205748	-10.754692	-3.114766	0.000000	-10.000000	0.116667	-11.466667	38.000000	1023.000000	1023.000000	2046.000000
35.619999	-0.044583	-26.348490	-11.411992	-1.199392	-10.703741	-3.033365	0.000000	-10.000000	0.108333	-10.900001	34.333332	1023.000000	1023.000000	2046.000000
35.639999	-0.044351	-26.211643	-11.474487	-1.183434	-10.571882	-2.981838	0.000000	-10.000000	0.108333	-10.216667	30.666666	1023.000000	1023.000000	2046.000000
35.660000	-0.044191	-26.116829	-11.191027	-1.101636	-10.734428	-3.089738	0.000000	-10.000000	0.108333	-9.516666	27.333334	1023.000000	1023.000000	2046.000000
35.680000	-0.043473	-25.692680	-11.059885	-1.087177	-10.570537	-2.975081	0.000000	-10.000000	0.108333	-8.850000	24.000000	1023.000000	1023.000000	2046.000000
35.700001	-0.042940	-25.377264	-10.869537	-1.012663	-10.530005	-2.965059	0.000000	-10.000000	0.100000	-8.466667	21.166666	1023.000000	1023.000000	2046.000000
35.720001	-0.042666	-25.215715	-10.717418	-0.931834	-10.573800	-2.992663	0.000000	-10.000000	0.100000	-8.200001	18.333334	1023.000000	1023.000000	2046.000000
35.740002	-0.042279	-24.986807	-10.759513	-0.821069	-10.478498	-2.927726	0.000000	-10.000000	0.091667	-7.916667	15.666667	1023.000000	1023.000000	2046.000000
35.759998	-0.042179	-24.928053	-10.813063	-0.757731	-10.441025	-2.916234	0.000000	-10.000000	0.083333	-7.466667	13.000000	1023.000000	1023.000000	2046.000000
35.779999	-0.042425	-25.072977	-10.845297	-0.678672	-10.700933	-2.848075	0.000000	-10.000000	0.083333	-7.083333	10.500000	1023.000000	1023.000000	2046.000000
35.799999	-0.042700	-25.235659	-11.058360	-0.544478	-10.821084	-2.811738	0.000000	-10.000000	0.083333	-6.733334	8.000000	1023.000000	1023.000000	2046.000000
35.820000	-0.043288	-25.583166	-11.381053	-0.445854	-10.900853	-2.855406	0.000000	-10.000000	0.091667	-6.550000	5.666667	1023.000000	1023.000000	2046.000000
35.840000	-0.043830	-25.903723	-11.403641	-0.380753	-11.140118	-2.979212	0.000000	-10.000000	0.091667	-6.266667	3.500000	1023.000000	1023.000000	2046.000000
35.860001	-0.044317	-26.191561	-11.399235	-0.372254	-11.299761	-3.120311	0.000000	-10.000000	0.091667	-6.016667	1.666667	1023.000000	1023.000000	2046.000000
35.880001	-0.044791	-26.471224	-11.358817	-0.409101	-11.402490	-3.300817	0.000000	-10.000000	0.091667	-5.733334	0.000000	1023.000000	1023.000000	2046.000000
35.900002	-0.045075	-26.639059	-11.202069	-0.541336	-11.452080	-3.443574	0.000000	-10.000000	0.091667	-5.700000	-1.666667	1023.000000	1023.000000	2046.000000
35.919998	-0.045336	-26.793840	-11.008414	-0.627239	-11.596830	-3.561357	0.000000	-10.000000	0.091667	-5.933333	-3.500000	1023.000000	1023.000000	2046.000000
35.939999	-0.046303	-27.365059	-11.127260	-0.715964	-11.740268	-3.781567	0.000000	-10.000000	0.083333	-6.116667	-5.500000	1023.000000	1023.000000	2046.000000
35.959999	-0.048226	-28.501364	-11.529586	-0.877489	-11.998439	-4.095850	0.000000	-10.000000	0.066667	-5.700000	-7.500000	1023.000000	1023.000000	2046.000000
35.980000	-0.050066	-29.588760	-11.854617	-1.038606	-12.352254	-4.343283	0.000000	-10.000000	0.058333	-4.766667	-9.333333	1023.000000	1023.000000	2046.000000
36.000000	-0.051482	-30.426025	-12.218837	-1.196091	-12.430887	-4.580211	0.000000	-10.000000	0.050000	-3.666667	-10.833333	1023.000000	1023.000000	2046.000000
36.020000	-0.052624	-31.100727	-12.598233	-1.282330	-12.508800	-4.711365	0.000000	-10.000000	0.058333	-3.116667	-12.000000	1023.000000	1023.000000	2046.000000
36.040001	-0.053505	-31.621725	-12.835290	-1.373394	-12.575943	-4.837097	0.000000	-10.000000	0.058333	-2.966667	-13.000000	1023.000000	1023.000000	2046.000000
36.060001	-0.054433	-32.169899	-13.057920	-1.455369	-12.744977	-4.911634	0.000000	-10.000000	0.075000	-3.266667	-14.166667	1023.000000	1023.000000	2046.000000
36.080002	-0.055151	-32.593960	-13.343099	-1.509747	-12.735435	-5.005681	0.000000	-10.000000	0.075000	-3.733333	-15.333333	1023.000000	1023.000000	2046.000000
36.099998	-0.055422	-32.754215	-13.512191	-1.606835	-12.662833	-4.972359	0.000000	-10.000000	0.091667	-4.200000	-16.666666	1023.000000	1023.000000	2046.000000
36.119999	-0.055602	-32.860714	-13.531989	-1.625417	-12.742811	-4.960498	0.000000	-10.000000	0.083333	-4.416667	-18.000000	1023.000000	1023.000000	2046.000000
36.139999	-0.055796	-32.975555	-13.582192	-1.742495	-12.672111	-4.978755	0.000000	-10.000000	0.075000	-4.383333	-19.500000	1023.000000	1023.000000	2046.000000
36.160000	-0.055841	-33.001923	-13.733680	-1.791353	-12.512574	-4.964316	0.000000	-10.000000	0.066667	-4.233334	-21.000000	1023.000000	1023.000000	2046.000000
36.180000	-0.055331	-32.700809	-13.608810	-1.822720	-12.441170	-4.828110	0.000000	-10.000000	0.066667	-4.183333	-22.333334	1023.000000	1023.000000	2046.000000
36.200001	-0.054563	-32.246563	-13.419179	-1.747475	-12.442193	-4.637715	0.000000	-10.000000	0.083333	-4.300000	-23.833334	1023.000000	1023.000000	2046.000000
36.220001	-0.053953	-31.886084	-13.348063	-1.630473	-12.331748	-4.575800	0.000000	-10.000000	0.083333	-4.383334	-25.166666	1023.000000	1023.000000	2046.000000
36.240002	-0.053278	-31.487045	-13.324836	-1.475900	-12.235848	-4.450463	0.000000	-10.000000	0.075000	-4.016667	-26.666666	1023.000000	1023.000000	2046.000000
36.259998	-0.052529	-31.044525	-13.131175	-1.404052	-12.209529	-4.299770	0.000000	-10.000000	0.058333	-3.100000	-27.833334	1023.000000	1023.000000	2046.000000
36.279999	-0.052346	-30.936274	-13.135874	-1.290806	-12.208360	-4.301235	0.000000	-10.000000	0.050000	-1.800000	-28.666666	1023.000000	1023.000000	2046.000000
36.299999	-0.052303	-30.911167	-13.130449	-1.295082	-12.207046	-4.278590	0.000000	-10.000000	0.050000	-0.766667	-29.000000	1023.000000	1023.000000	2046.000000
36.320000	-0.052584	-31.077265	-13.333682	-1.414896	-12.148839	-4.179847	0.000000	-10.000000	0.050000	-0.166667	-29.000000	1023.000000	1023.000000	2046.000000
36.340000	-0.053128	-31.398708	-13.387462	-1.581211	-12.240866	-4.189168	0.000000	-10.000000	0.050000	0.000000	-29.000000	1023.000000	1023.000000	2046.000000
36.360001	-0.053685	-31.727949	-13.468377	-1.717054	-12.286009	-4.256510	0.000000	-10.000000	0.050000	-0.633333	-29.000000	1023.000000	1023.000000	2046.000000
36.380001	-0.054021	-31.926250	-13.472015	-1.929797	-12.358140	-4.166298	0.000000	-10.000000	0.058333	-1.383333	-29.166666	1023.000000	1023.000000	2046.000000
36.400002	-0.054078	-31.960045	-13.503810	-2.041590	-12.339561	-4.075083	0.000000	-10.000000	0.058333	-2.250000	-29.666666	1023.000000	1023.000000	2046.000000
36.419998	-0.054421	-32.162853	-13.458893	-2.096219	-12.450831	-4.156911	0.000000	-10.000000	0.058333	-2.450000	-30.500000	1023.000000	1023.000000	2046.000000
36.439999	-0.054634	-32.288864	-13.528647	-2.217221	-12.393577	-4.149420	0.000000	-10.000000	0.050000	-2.483333	-31.500000	1023.000000	1023.000000	2046.000000
36.459999	-0.054675	-32.313148	-13.605412	-2.329542	-12.326980	-4.051214	0.000000	-10.000000	0.050000	-2.333333	-32.333332	1023.000000	1023.000000	2046.000000
36.480000	-0.054469	-32.191021	-13.563627	-2.315784	-12.283156	-4.028452	0.000000	-10.000000	0.050000	-2.166667	-33.166668	1023.000000	1023.000000	2046.000000
36.500000	-0.054251	-32.062481	-13.442440	-2.259304	-12.309421	-4.051317	0.000000	-10.000000	0.050000	-1.983333	-33.666668	1023.000000	1023.000000	2046.000000
36.520000	-0.053663	-31.714626	-13.354252	-2.294057	-12.204680	-3.861637	0.000000	-10.000000	0.050000	-1.483333	-34.000000	1023.000000	1023.000000	2046.000000
36.540001	-0.053238	-31.463659	-13.362148	-2.213774	-12.093588	-3.794148	0.000000	-10.000000	0.050000	-0.816667	-34.000000	1023.000000	1023.000000	2046.000000
36.560001	-0.052896	-31.261784	-13.219335	-2.097744	-12.133308	-3.811397	0.000000	-10.000000	0.041667	-0.216667	-34.000000	1023.000000	1023.000000	2046.000000
36.580002	-0.052383	-30.958204	-13.091447	-2.132689	-12.078904	-3.655164	0.000000	-10.000000	0.041667	0.000000	-34.000000	1023.000000	1023.000000	2046.000000
36.599998	-0.051630	-30.513546	-12.931451	-2.037938	-11.947550	-3.596609	0.000000	-10.000000	0.033333	0.000000	-34.000000	1023.000000	1023.000000	2046.000000
36.619999	-0.050843	-30.048243	-12.625159	-1.908803	-11.848219	-3.666061	0.000000	-10.000000	0.041667	0.000000	-34.000000	1023.000000	1023.000000	2046.000000
36.639999	-0.049890	-29.485205	-12.373456	-1.893687	-11.714100	-3.503962	0.000000	-10.000000	0.041667	0.000000	-34.000000	1023.000000	1023.000000	2046.000000
36.660000	-0.049131	-29.036509	-12.238488	-1.778277	-11.597665	-3.422080	0.000000	-10.000000	0.050000	0.000000	-34.000000	1023.000000	1023.000000	2046.000000
36.680000	-0.048557	-28.697073	-12.104258	-1.655272	-11.501428	-3.436115	0.000000	-10.000000	0.050000	0.316667	-34.000000	1023.000000	1023.000000	2046.000000
36.700001	-0.047978	-28.354761	-11.982147	-1.500144	-11.503665	-3.368805	0.000000	-10.000000	0.041667	1.050000	-34.000000	1023.000000	1023.000000	2046.000000
36.720001	-0.047657	-28.165035	-11.969515	-1.440832	-11.542115	-3.212573	0.000000	-10.000000	0.033333	1.783333	-34.000000	1023.000000	1023.000000	2046.000000
36.740002	-0.047858	-28.284197	-12.208289	-1.244321	-11.625418	-3.206169	0.000000	-10.000000	0.033333	2.383333	-34.000000	1023.000000	1023.000000	2046.000000
36.759998	-0.048112	-28.434416	-12.320010	-1.121658	-11.715450	-3.277297	0.000000	-10.000000	0.041667	2.616667	-34.000000	1023.000000	1023.000000	2046.000000
36.779999	-0.048121	-28.439629	-12.309721	-1.116673	-11.794807	-3.218427	0.000000	-10.000000	0.041667	2.950000	-34.000000	1023.000000	1023.000000	2046.000000
36.799999	-0.048299	-28.544870	-12.173923	-1.004799	-11.954521	-3.411626	0.000000	-10.000000	0.025000	3.200000	-34.000000	1023.000000	1023.000000	2046.000000
36.820000	-0.048061	-28.403904	-11.992742	-0.889655	-11.970754	-3.550754	0.000000	-10.000000	0.025000	3.500000	-34.000000	1023.000000	1023.000000	2046.000000
36.840000	-0.047665	-28.170172	-11.608715	-1.042748	-12.021682	-3.497026	0.000000	-10.000000	0.033333	3.650000	-34.000000	1023.000000	1023.000000	2046.000000
36.860001	-0.047825	-28.264725	-11.435935	-1.153758	-12.045836	-3.629195	0.000000	-10.000000	0.050000	3.550000	-34.000000	1023.000000	1023.000000	2046.000000
36.880001	-0.048496	-28.661320	-11.504743	-1.100297	-12.129885	-3.926395	0.000000	-10.000000	0.033333	3.450000	-34.000000	1023.000000	1023.000000	2046.000000
36.900002	-0.049866	-29.471020	-11.730082	-1.295356	-12.259892	-4.185690	0.000000	-10.000000	0.025000	3.916667	-34.000000	1023.000000	1023.000000	2046.000000
36.919998	-0.051283	-30.308500	-12.050541	-1.492457	-12.389812	-4.375690	0.000000	-10.000000	0.008333	5.100000	-34.000000	1023.000000	1023.000000	2046.000000
36.939999	-0.052373	-30.952583	-12.234765	-1.647967	-12.470181	-4.599669	0.000000	-10.000000	0.008333	6.733334	-34.000000	1023.000000	1023.000000	2046.000000
36.959999	-0.052727	-31.161873	-12.430835	-1.603344	-12.364964	-4.762732	0.000000	-10.000000	0.000000	8.050000	-34.000000	1023.000000	1023.000000	2046.000000
36.980000	-0.052853	-31.235826	-12.423932	-1.674823	-12.359837	-4.777234	0.000000	-10.000000	0.000000	8.900001	-34.000000	1023.000000	1023.000000	2046.000000
37.000000	-0.052997	-31.321482	-12.538153	-1.709368	-12.256865	-4.817097	0.000000	-10.000000	0.000000	9.400001	-15.333333	1023.000000	1023.000000	2046.000000
37.020000	-0.052968	-31.304358	-12.578325	-1.670117	-12.189215	-4.866700	0.000000	-10.000000	-0.008333	10.000000	4.333333	1023.000000	1023.000000	2046.000000
37.040001	-0.052428	-30.985102	-12.510755	-1.699272	-11.969579	-4.805496	0.000000	-10.000000	-0.008333	10.616667	25.000000	1023.000000	1023.000000	2046.000000
37.060001	-0.051964	-30.710651	-12.399861	-1.745401	-11.809736	-4.755652	0.000000	-10.000000	-0.025000	11.466667	28.333334	1023.000000	1023.000000	2046.000000
37.080002	-0.051499	-30.435961	-12.311184	-1.745491	-11.604188	-4.775098	0.000000	-10.000000	-0.033333	12.216667	32.000000	1023.000000	1023.000000	2046.000000
37.099998	-0.050392	-29.781935	-12.109779	-1.800128	-11.268715	-4.603313	0.000000	-10.000000	-0.058333	12.816667	36.000000	1023.000000	1023.000000	2046.000000
37.119999	-0.049352	-29.166788	-11.833567	-1.824773	-11.029853	-4.478597	0.000000	-10.000000	-0.075000	13.316667	40.166668	1023.000000	1023.000000	2046.000000
37.139999	-0.047783	-28.240042	-11.490973	-1.675281	-10.742265	-4.331522	0.000000	-10.000000	-0.091667	13.666667	44.500000	1023.000000	1023.000000	2046.000000
37.160000	-0.045985	-27.177042	-11.180217	-1.473293	-10.414716	-4.108816	0.000000	-10.000000	-0.108333	14.283334	49.166668	1023.000000	1023.000000	2046.000000
37.180000	-0.044651	-26.388962	-10.854421	-1.391615	-10.188969	-3.953958	0.000000	-10.000000	-0.108333	15.150001	53.833332	1023.000000	1023.000000	2046.000000
37.200001	-0.043100	-25.472115	-10.511092	-1.244851	-9.867016	-3.849155	0.000000	-10.000000	-0.125000	16.133335	58.666668	1023.000000	1023.000000	2046.000000
37.220001	-0.041574	-24.570253	-10.284489	-1.094384	-9.463717	-3.727665	0.000000	-10.000000	-0.141667	17.200001	63.833332	1023.000000	1023.000000	2046.000000
37.240002	-0.040811	-24.119225	-10.082347	-1.099769	-9.269798	-3.667311	0.000000	-10.000000	-0.166667	17.683334	67.500000	1023.000000	1023.000000	2046.000000
37.259998	-0.040223	-23.772034	-9.918783	-1.223499	-9.046484	-3.583267	0.000000	-10.000000	-0.191667	18.650000	73.500000	1023.000000	1023.000000	2046.000000
37.279999	-0.039651	-23.433558	-9.767005	-1.340595	-8.803783	-3.522174	0.000000	-10.000000	-0.200000	19.333334	79.666664	1023.000000	1023.000000	2046.000000
37.299999	-0.039212	-23.174290	-9.538379	-1.526894	-8.644537	-3.464481	0.000000	-10.000000	-0.225000	20.016668	88.000000	1023.000000	1023.000000	2046.000000
37.320000	-0.038502	-22.754648	-9.325352	-1.600132	-8.423974	-3.405191	0.000000	-10.000000	-0.225000	20.233334	94.666664	1023.000000	1023.000000	2046.000000
37.340000	-0.037609	-22.226799	-9.019979	-1.663050	-8.180306	-3.363464	0.000000	-10.000000	-0.233333	20.600000	101.333336	1023.000000	1023.000000	2046.000000
37.360001	-0.036792	-21.743835	-8.753566	-1.713741	-7.912647	-3.363882	0.000000	-10.000000	-0.216667	21.016666	108.166664	1023.000000	1023.000000	2046.000000
37.380001	-0.035847	-21.185291	-8.529920	-1.748649	-7.660573	-3.246151	0.000000	-10.000000	-0.225000	21.266666	115.000000	1023.000000	1023.000000	2046.000000
37.400002	-0.034723	-20.521498	-8.194560	-1.806457	-7.332861	-3.187619	0.000000	-10.000000	-0.241667	21.600000	122.166664	1023.000000	1023.000000	2046.000000
37.419998	-0.033526	-19.813620	-7.853361	-1.797676	-7.041720	-3.120863	0.000000	-10.000000	-0.258333	21.883333	129.333328	1023.000000	1023.000000	2046.000000
37.439999	-0.031977	-18.898682	-7.516387	-1.737904	-6.712466	-2.931925	0.000000	-10.000000	-0.266667	22.316666	136.666672	1023.000000	1023.000000	2046.000000
37.459999	-0.030402	-17.967319	-7.082260	-1.668543	-6.396084	-2.820433	0.000000	-10.000000	-0.275000	22.700001	144.000000	1023.000000	1023.000000	2046.000000
37.480000	-0.028755	-16.994459	-6.670736	-1.551473	-6.021276	-2.750974	0.000000	-10.000000	-0.300000	23.166668	151.500000	1023.000000	1023.000000	2046.000000
37.500000	-0.026822	-15.851538	-6.129107	-1.468986	-5.686476	-2.566969	0.000000	-10.000000	-0.316667	23.600000	159.166672	1023.000000	1023.000000	2046.000000
37.520000	-0.024638	-14.561075	-5.529965	-1.349164	-5.268319	-2.413628	0.000000	-10.000000	-0.333333	24.016668	167.000000	1023.000000	1023.000000	2046.000000
37.540001	-0.022711	-13.421975	-4.975436	-1.213625	-4.880744	-2.352171	0.000000	-10.000000	-0.341667	24.350000	175.000000	1023.000000	1023.000000	2046.000000
37.560001	-0.020986	-12.402708	-4.482865	-1.110561	-4.595258	-2.214024	0.000000	-10.000000	-0.350000	24.666668	183.000000	1023.000000	1023.000000	2046.000000
37.580002	-0.018984	-11.219505	-4.082106	-0.884608	-4.157490	-2.095301	0.000000	-10.000000	-0.350000	24.816668	191.166672	1023.000000	1023.000000	2046.000000
37.599998	-0.017366	-10.263452	-3.580804	-0.732900	-3.914634	-2.035113	0.000000	-10.000000	-0.366667	25.083334	199.500000	1023.000000	1023.000000	2046.000000
37.619999	-0.015974	-9.440765	-3.274534	-0.561322	-3.670072	-1.934837	0.000000	-10.000000	-0.383333	25.233334	205.166672	1023.000000	1023.000000	2046.000000
37.639999	-0.014717	-8.697685	-3.221756	-0.332335	-3.420804	-1.722791	0.000000	-10.000000	-0.400000	25.300001	213.666672	1023.000000	1023.000000	2046.000000
37.660000	-0.013681	-8.085526	-2.967554	-0.127094	-3.266441	-1.724437	0.000000	-10.000000	-0.400000	25.433334	222.000000	1023.000000	1023.000000	2046.000000
37.680000	-0.012488	-7.380557	-2.640386	0.080190	-3.205187	-1.615173	0.000000	-10.000000	-0.400000	25.666668	233.166672	1023.000000	1023.000000	2046.000000
37.700001	-0.011008	-6.505917	-2.237447	0.382163	-3.075630	-1.575003	0.000000	-10.000000	-0.400000	25.816668	241.500000	1023.000000	1023.000000	2046.000000
37.720001	-0.009744	-5.758950	-1.672463	0.521512	-2.916975	-1.691025	0.000000	-10.000000	-0.400000	25.783333	247.166672	1023.000000	1023.000000	2046.000000
37.740002	-0.008835	-5.221728	-1.227209	0.552587	-2.794075	-1.753031	0.000000	-10.000000	-0.391667	25.766666	255.833328	1023.000000	1023.000000	2046.000000
37.759998	-0.008624	-5.096945	-1.128310	0.560360	-2.734717	-1.794278	0.000000	-10.000000	-0.366667	25.783333	264.500000	1023.000000	1023.000000	2046.000000
37.779999	-0.009263	-5.474164	-1.251160	0.531824	-2.732325	-2.022503	0.000000	-10.000000	-0.366667	25.616667	276.166656	1023.000000	1023.000000	2046.000000
37.799999	-0.010475	-6.190778	-1.392496	0.403944	-2.893486	-2.308740	0.000000	-10.000000	-0.358333	25.483334	284.666656	1023.000000	1023.000000	2046.000000
37.820000	-0.011000	-6.501179	-1.461436	0.269570	-2.872608	-2.436705	0.000000	-10.000000	-0.366667	25.450001	290.333344	1023.000000	1023.000000	2046.000000
37.840000	-0.010818	-6.393415	-1.533949	0.308786	-2.679031	-2.489221	0.000000	-10.000000	-0.358333	25.900000	298.833344	1023.000000	1023.000000	2046.000000
37.860001	-0.010466	-6.185280	-1.393491	0.442068	-2.628226	-2.605630	0.000000	-10.000000	-0.366667	26.033333	307.500000	1023.000000	1023.000000	2046.000000
37.880001	-0.009703	-5.734601	-1.223979	0.497681	-2.514941	-2.493361	0.000000	-10.000000	-0.383333	26.333334	319.166656	1023.000000	1023.000000	2046.000000
37.900002	-0.008661	-5.118902	-1.149170	0.690147	-2.189675	-2.470204	0.000000	-10.000000	-0.391667	26.299999	327.833344	1023.000000	1023.000000	2046.000000
37.919998	-0.007806	-4.613643	-0.885318	0.762010	-2.000060	-2.490276	0.000000	-10.000000	-0.408333	26.633333	336.666656	1023.000000	1023.000000	2046.000000
37.939999	-0.006777	-4.005504	-0.625057	0.751495	-1.776386	-2.355556	0.000000	-10.000000	-0.408333	26.650000	345.500000	1023.000000	1023.000000	2046.000000
37.959999	-0.005358	-3.166808	-0.460899	0.919617	-1.409992	-2.215534	0.000000	-10.000000	-0.408333	26.666668	354.500000	1023.000000	1023.000000	2046.000000
37.980000	-0.004144	-2.449004	-0.100897	0.991241	-1.093242	-2.246106	0.000000	-10.000000	-0.400000	26.383333	363.333344	1023.000000	1023.000000	2046.000000
38.000000	-0.002705	-1.598469	0.277729	0.942264	-0.785073	-2.033389	0.000000	-10.000000	-0.391667	26.433334	372.166656	1023.000000	1023.000000	2046.000000
38.020000	-0.000829	-0.489754	0.500461	1.100916	-0.301989	-1.789143	0.000000	-10.000000	-0.383333	26.283333	381.000000	1023.000000	1023.000000	2046.000000
38.040001	0.001030	0.608572	0.909970	1.344759	0.028243	-1.674400	0.000000	-10.000000	-0.375000	26.233334	387.000000	1023.000000	1023.000000	2046.000000
38.060001	0.002930	1.731706	1.375884	1.443936	0.401212	-1.489326	0.000000	-10.000000	-0.383333	25.799999	395.666656	1023.000000	1023.000000	2046.000000
38.080002	0.004848	2.865378	1.608394	1.672105	0.925072	-1.340193	0.000000	-10.000000	-0.391667	25.516666	404.333344	1023.000000	1023.000000	2046.000000
38.099998	0.006522	3.854356	2.143842	1.739785	1.190633	-1.219904	0.000000	-10.000000	-0.400000	25.466667	415.666656	1023.000000	1023.000000	2046.000000
38.119999	0.007833	4.629502	2.453411	1.681028	1.622214	-1.127151	0.000000	-10.000000	-0.383333	25.483334	424.333344	1023.000000	1023.000000	2046.000000
38.139999	0.008741	5.165971	2.577016	1.597202	2.016220	-1.024466	0.000000	-10.000000	-0.383333	25.433334	432.666656	1023.000000	1023.000000	2046.000000
38.160000	0.009403	5.557238	2.921214	1.450457	2.189930	-1.004363	0.000000	-10.000000	-0.375000	25.033333	441.333344	1023.000000	1023.000000	2046.000000
38.180000	0.010337	6.109181	3.347721	1.265947	2.381720	-0.886208	0.000000	-10.000000	-0.383333	24.766666	447.000000	1023.000000	1023.000000	2046.000000
38.200001	0.011446	6.764693	3.547150	1.290393	2.752673	-0.825523	0.000000	-10.000000	-0.350000	24.350000	455.333344	1023.000000	1023.000000	2046.000000
38.220001	0.012398	7.327356	4.006559	1.209429	2.951432	-0.840064	0.000000	-10.000000	-0.333333	24.016666	463.333344	1023.000000	1023.000000	2046.000000
38.240002	0.013380	7.907600	4.332168	1.024791	3.249727	-0.699086	0.000000	-10.000000	-0.316667	23.716667	474.000000	1023.000000	1023.000000	2046.000000
38.259998	0.014750	8.717446	4.513440	1.109244	3.649112	-0.554349	0.000000	-10.000000	-0.325000	23.716667	479.333344	1023.000000	1023.000000	2046.000000
38.279999	0.015810	9.343584	5.006012	1.077615	3.828350	-0.568392	0.000000	-10.000000	-0.316667	23.766666	487.333344	1023.000000	1023.000000	2046.000000
38.299999	0.017432	10.302478	5.425010	1.146596	4.152786	-0.421914	0.000000	-10.000000	-0.308333	23.716667	495.333344	1023.000000	1023.000000	2046.000000
38.320000	0.019585	11.574873	5.853453	1.408189	4.633942	-0.320710	0.000000	-10.000000	-0.300000	23.783335	506.000000	1023.000000	1023.000000	2046.000000
38.340000	0.021772	12.867535	6.626887	1.503463	4.977933	-0.240749	0.000000	-10.000000	-0.300000	23.833334	511.333344	1023.000000	1023.000000	2046.000000
38.360001	0.024179	14.289526	7.171157	1.816396	5.380227	-0.078254	0.000000	-10.000000	-0.308333	24.033335	516.666687	1023.000000	1023.000000	2046.000000
38.380001	0.026435	15.622817	7.838814	1.994712	5.770218	0.019073	0.000000	-10.000000	-0.325000	24.333334	524.666687	1023.000000	1023.000000	2046.000000
38.400002	0.028379	16.771908	8.413033	2.124702	6.117067	0.117107	0.000000	-10.000000	-0.341667	24.416668	535.333313	1023.000000	1023.000000	2046.000000
38.419998	0.030416	17.975796	8.765379	2.423084	6.515184	0.272149	0.000000	-10.000000	-0.358333	24.666668	546.000000	1023.000000	1023.000000	2046.000000
38.439999	0.032236	19.051737	9.292745	2.645567	6.755774	0.357651	0.000000	-10.000000	-0.358333	24.566668	554.000000	1023.000000	1023.000000	2046.000000
38.459999	0.033474	19.782858	9.579604	2.846098	6.912321	0.444835	0.000000	-10.000000	-0.358333	24.683334	559.333313	1023.000000	1023.000000	2046.000000
38.480000	0.034670	20.490259	9.628919	3.118825	7.095261	0.647255	0.000000	-10.000000	-0.350000	24.400002	564.833313	1023.000000	1023.000000	2046.000000
38.500000	0.035861	21.193800	9.996860	3.381155	7.153522	0.662264	0.000000	-10.000000	-0.341667	24.400002	570.500000	1023.000000	1023.000000	2046.000000
38.520000	0.037084	21.916855	10.503367	3.647104	7.099786	0.666597	0.000000	-10.000000	-0.333333	24.100000	578.833313	1023.000000	1023.000000	2046.000000
38.540001	0.038565	22.791674	10.969202	3.956597	7.149690	0.716185	0.000000	-10.000000	-0.316667	23.866667	587.000000	1023.000000	1023.000000	2046.000000
38.560001	0.039635	23.424520	11.333730	4.137520	7.306605	0.646666	0.000000	-10.000000	-0.275000	22.766666	597.333313	1023.000000	1023.000000	2046.000000
38.580002	0.039523	23.357859	11.691663	4.138000	7.086611	0.441585	0.000000	-10.000000	-0.233333	21.966667	605.000000	1023.000000	1023.000000	2046.000000
38.599998	0.038461	22.730255	11.528773	4.123682	6.845253	0.232546	0.000000	-10.000000	-0.200000	20.933334	612.666687	1023.000000	1023.000000	2046.000000
38.619999	0.037389	22.096712	11.188462	4.135799	6.778068	-0.005616	0.000000	-10.000000	-0.200000	20.183334	617.500000	1023.000000	1023.000000	2046.000000
38.639999	0.036116	21.344526	11.169429	3.985711	6.487714	-0.298327	0.000000	-10.000000	-0.191667	18.966667	626.666687	1023.000000	1023.000000	2046.000000
38.660000	0.035417	20.931404	11.066708	3.883246	6.407324	-0.425874	0.000000	-10.000000	-0.191667	18.416666	635.166687	1023.000000	1023.000000	2046.000000
38.680000	0.035874	21.201244	10.960820	4.018199	6.582518	-0.360294	0.000000	-10.000000	-0.183333	18.250000	643.500000	1023.000000	1023.000000	2046.000000
38.700001	0.036188	21.387348	11.039210	4.123538	6.695611	-0.471012	0.000000	-10.000000	-0.191667	18.533333	649.500000	1023.000000	1023.000000	2046.000000
38.720001	0.036413	21.520113	11.160660	4.105897	6.686795	-0.433240	0.000000	-10.000000	-0.191667	18.466667	653.500000	1023.000000	1023.000000	2046.000000
38.740002	0.037154	21.957857	11.188638	4.194646	6.905662	-0.331089	0.000000	-10.000000	-0.183333	18.516666	659.666687	1023.000000	1023.000000	2046.000000
38.759998	0.037909	22.404022	11.271774	4.240407	7.158808	-0.266968	0.000000	-10.000000	-0.166667	18.583334	663.833313	1023.000000	1023.000000	2046.000000
38.779999	0.038360	22.670774	11.559048	4.261201	7.141094	-0.290568	0.000000	-10.000000	-0.150000	18.333334	670.166687	1023.000000	1023.000000	2046.000000
38.799999	0.039211	23.173773	11.764071	4.246951	7.338235	-0.175484	0.000000	-10.000000	-0.141667	17.683334	674.333313	1023.000000	1023.000000	2046.000000
38.820000	0.040222	23.770922	11.792830	4.350860	7.715015	-0.087784	0.000000	-10.000000	-0.116667	16.966667	680.333313	1023.000000	1023.000000	2046.000000
38.840000	0.040874	24.156467	12.074070	4.279265	7.816916	-0.013784	0.000000	-10.000000	-0.091667	16.150000	686.000000	1023.000000	1023.000000	2046.000000
38.860001	0.042069	24.862906	12.249443	4.355274	8.056895	0.201292	0.000000	-10.000000	-0.066667	15.100000	693.166687	1023.000000	1023.000000	2046.000000
38.880001	0.043777	25.872274	12.399296	4.615104	8.467843	0.390031	0.000000	-10.000000	-0.058333	14.116667	698.500000	1023.000000	1023.000000	2046.000000
38.900002	0.044896	26.533472	12.708864	4.593400	8.785505	0.445702	0.000000	-10.000000	-0.066667	13.583334	703.666687	1023.000000	1023.000000	2046.000000
38.919998	0.045860	27.103111	13.049101	4.523411	8.959189	0.571410	0.000000	-10.000000	-0.083333	13.766667	706.666687	1023.000000	1023.000000	2046.000000
38.939999	0.046795	27.656092	13.210853	4.445425	9.316545	0.683270	0.000000	-10.000000	-0.100000	13.833334	711.333313	1023.000000	1023.000000	2046.000000
38.959999	0.046912	27.725172	13.326543	4.211340	9.509935	0.677353	0.000000	-10.000000	-0.100000	13.716667	715.833313	1023.000000	1023.000000	2046.000000
38.980000	0.046673	27.583452	13.476655	3.901363	9.506336	0.699098	0.000000	-10.000000	-0.083333	13.516666	720.500000	1023.000000	1023.000000	2046.000000
39.000000	0.047158	27.870117	13.607772	3.786080	9.701063	0.775203	0.000000	-10.000000	-0.083333	13.233334	725.000000	1023.000000	1023.000000	2046.000000
39.020000	0.047318	27.964994	13.823236	3.592341	9.826965	0.722452	0.000000	-10.000000	-0.058333	12.616667	730.833313	1023.000000	1023.000000	2046.000000
39.040001	0.047665	28.170029	14.040319	3.457310	9.941938	0.730461	0.000000	-10.000000	-0.050000	11.933333	735.166687	1023.000000	1023.000000	2046.000000
39.060001	0.048366	28.584469	14.138845	3.440663	10.195156	0.809805	0.000000	-10.000000	-0.016667	11.350000	739.333313	1023.000000	1023.000000	2046.000000
39.080002	0.048621	28.735048	14.364572	3.288085	10.256758	0.825635	0.000000	-10.000000	-0.008333	10.866667	742.000000	1023.000000	1023.000000	2046.000000
39.099998	0.049408	29.199898	14.591441	3.259813	10.417411	0.931232	0.000000	-10.000000	0.000000	9.883333	745.833313	1023.000000	1023.000000	2046.000000
39.119999	0.050681	29.952539	14.786385	3.429675	10.724842	1.011639	0.000000	-10.000000	0.008333	8.550000	749.333313	1023.000000	1023.000000	2046.000000
39.139999	0.051904	30.675035	15.289118	3.476027	10.823877	1.086014	0.000000	-10.000000	0.025000	7.066667	752.500000	1023.000000	1023.000000	2046.000000
39.160000	0.053249	31.469934	15.566925	3.626329	11.033398	1.243283	0.000000	-10.000000	0.033333	5.500000	755.166687	1023.000000	1023.000000	2046.000000
39.180000	0.054227	32.048180	15.626452	3.834441	11.225169	1.362116	0.000000	-10.000000	0.041667	3.583333	757.333313	1023.000000	1023.000000	2046.000000
39.200001	0.054704	32.329975	15.735075	3.960910	11.232098	1.401893	0.000000	-10.000000	0.050000	1.000000	758.833313	1023.000000	1023.000000	2046.000000
39.220001	0.054869	32.427849	15.654295	4.113444	11.137383	1.522727	0.000000	-10.000000	0.066667	-1.500000	759.666687	1023.000000	1023.000000	2046.000000
39.240002	0.054733	32.347271	15.416055	4.309223	10.964715	1.657280	0.000000	-10.000000	0.083333	-4.250000	760.000000	1023.000000	1023.000000	2046.000000
39.259998	0.053949	31.883585	15.022064	4.382417	10.817719	1.661385	0.000000	-10.000000	0.100000	-6.766666	760.000000	1023.000000	1023.000000	2046.000000
39.279999	0.053050	31.352612	14.844473	4.413384	10.408636	1.686118	0.000000	-10.000000	0.125000	-9.283333	760.000000	1023.000000	1023.000000	2046.000000
39.299999	0.052256	30.883369	14.615101	4.545414	10.112454	1.610400	0.000000	-10.000000	0.141667	-11.100000	760.000000	1023.000000	1023.000000	2046.000000
39.320000	0.051708	30.559359	14.471519	4.692067	9.827107	1.568666	0.000000	-10.000000	0.150000	-12.200000	760.000000	1023.000000	1023.000000	2046.000000
39.340000	0.051195	30.256310	14.602090	4.748367	9.516123	1.389729	0.000000	-10.000000	0.166667	-12.983334	756.500000	1023.000000	1023.000000	2046.000000
39.360001	0.050408	29.790939	14.594703	4.722962	9.234680	1.238595	0.000000	-10.000000	0.183333	-13.566667	748.333313	1023.000000	1023.000000	2046.000000
39.380001	0.049048	28.987467	14.262570	4.694892	8.929785	1.100219	0.000000	-10.000000	0.216667	-14.316667	738.666687	1023.000000	1023.000000	2046.000000
39.400002	0.046726	27.614944	13.794702	4.586011	8.463144	0.771088	0.000000	-10.000000	0.250000	-15.350000	730.666687	1023.000000	1023.000000	2046.000000
39.419998	0.043913	25.952688	13.288504	4.373016	7.828819	0.462350	0.000000	-10.000000	0.283333	-16.450001	725.666687	1023.000000	1023.000000	2046.000000
39.439999	0.041438	24.489750	12.718843	4.136718	7.410199	0.223990	0.000000	-10.000000	0.283333	-17.200001	720.166687	1023.000000	1023.000000	2046.000000
39.459999	0.039819	23.533194	12.187133	4.059660	7.204185	0.082216	0.000000	-10.000000	0.266667	-17.383333	714.500000	1023.000000	1023.000000	2046.000000
39.480000	0.038236	22.597370	11.860357	3.991534	6.771065	-0.025587	0.000000	-10.000000	0.250000	-17.083334	708.500000	1023.000000	1023.000000	2046.000000
39.500000	0.036869	21.789536	11.439822	3.857824	6.574584	-0.082696	0.000000	-10.000000	0.250000	-16.783333	702.833313	1023.000000	1023.000000	2046.000000
39.520000	0.035937	21.238541	11.001027	3.805154	6.562020	-0.129661	0.000000	-10.000000	0.250000	-16.766666	697.166687	1023.000000	1023.000000	2046.000000
39.540001	0.034721	20.520311	10.798121	3.657760	6.282365	-0.217936	0.000000	-10.000000	0.266667	-17.150000	691.500000	1023.000000	1023.000000	2046.000000
39.560001	0.033690	19.910669	10.485985	3.468400	6.193808	-0.237523	0.000000	-10.000000	0.283333	-17.733334	685.833313	1023.000000	1023.000000	2046.000000
39.580002	0.032947	19.471684	10.102303	3.415208	6.200550	-0.246377	0.000000	-10.000000	0.300000	-18.316668	679.833313	1023.000000	1023.000000	2046.000000
39.599998	0.031978	18.898924	9.935624	3.280628	6.006134	-0.323462	0.000000	-10.000000	0.316667	-18.866667	673.833313	1023.000000	1023.000000	2046.000000
39.619999	0.031180	18.427670	9.699145	3.025159	5.947025	-0.243659	0.000000	-10.000000	0.350000	-19.816668	663.000000	1023.000000	1023.000000	2046.000000
39.639999	0.031097	18.378561	9.375278	2.995275	6.054193	-0.046185	0.000000	-10.000000	0.383333	-20.583334	654.500000	1023.000000	1023.000000	2046.000000
39.660000	0.030875	18.247061	9.234217	3.047925	5.956949	0.007971	0.000000	-10.000000	0.400000	-21.250000	648.000000	1023.000000	1023.000000	2046.000000
39.680000	0.030374	17.950996	9.028803	3.097213	5.835298	-0.010317	0.000000	-10.000000	0.391667	-21.049999	645.666687	1023.000000	1023.000000	2046.000000
39.700001	0.030196	17.845673	8.839090	3.050423	5.782945	0.173216	0.000000	-10.000000	0.391667	-20.916666	641.000000	1023.000000	1023.000000	2046.000000
39.720001	0.029699	17.552296	8.528562	3.048928	5.769156	0.205650	0.000000	-10.000000	0.383333	-20.666666	634.000000	1023.000000	1023.000000	2046.000000
39.740002	0.028300	16.725533	8.260756	2.879734	5.438937	0.146105	0.000000	-10.000000	0.375000	-20.466667	627.000000	1023.000000	1023.000000	2046.000000
39.759998	0.026949	15.927000	7.917734	2.590144	5.289883	0.129238	0.000000	-10.000000	0.366667	-20.216667	620.166687	1023.000000	1023.000000	2046.000000
39.779999	0.025570	15.111754	7.449870	2.435442	5.140040	0.086402	0.000000	-10.000000	0.375000	-20.150002	613.333313	1023.000000	1023.000000	2046.000000
39.799999	0.024208	14.306914	7.254303	2.203379	4.849980	-0.000749	0.000000	-10.000000	0.391667	-20.400002	606.666687	1023.000000	1023.000000	2046.000000
39.820000	0.022869	13.515540	6.919017	1.950512	4.640416	0.005595	0.000000	-10.000000	0.400000	-20.883335	599.833313	1023.000000	1023.000000	2046.000000
39.840000	0.021658	12.799887	6.503851	1.812349	4.482641	0.001046	0.000000	-10.000000	0.408333	-21.483334	593.000000	1023.000000	1023.000000	2046.000000
39.860001	0.020325	12.012008	6.121088	1.682989	4.298058	-0.090128	0.000000	-10.000000	0.416667	-22.050001	585.666687	1023.000000	1023.000000	2046.000000
39.880001	0.019397	11.463440	5.871956	1.540539	4.008572	0.042372	0.000000	-10.000000	0.425000	-22.350000	578.333313	1023.000000	1023.000000	2046.000000
39.900002	0.018703	11.053408	5.578454	1.481608	3.895169	0.098177	0.000000	-10.000000	0.450000	-22.900000	570.666687	1023.000000	1023.000000	2046.000000
39.919998	0.018236	10.777645	5.497247	1.519431	3.729269	0.031698	0.000000	-10.000000	0.458333	-23.316668	563.000000	1023.000000	1023.000000	2046.000000
39.939999	0.018101	10.697434	5.476530	1.574552	3.529985	0.116368	0.000000	-10.000000	0.466667	-23.783333	555.000000	1023.000000	1023.000000	2046.000000
39.959999	0.018022	10.651288	5.425879	1.624801	3.406005	0.194602	0.000000	-10.000000	0.466667	-23.833334	547.333313	1023.000000	1023.000000	2046.000000
39.980000	0.017973	10.621789	5.149654	1.794846	3.385322	0.291966	0.000000	-10.000000	0.483333	-24.066668	539.500000	1023.000000	1023.000000	2046.000000
40.000000	0.017510	10.348454	5.053028	1.937965	3.071058	0.286404	0.000000	-10.000000	0.500000	-24.216667	531.500000	1023.000000	1023.000000	2046.000000
40.020000	0.016965	10.026482	4.742312	2.008948	2.874092	0.401130	0.000000	-10.000000	0.500000	-24.166668	523.166687	1023.000000	1023.000000	2046.000000
40.040001	0.016086	9.506915	4.335164	2.139315	2.542538	0.489898	0.000000	-10.000000	0.508333	-23.916668	515.000000	1023.000000	1023.000000	2046.000000
40.060001	0.015001	8.865415	3.848189	2.283549	2.239719	0.493958	0.000000	-10.000000	0.508333	-23.866667	507.000000	1023.000000	1023.000000	2046.000000
40.080002	0.013603	8.039575	3.470309	2.373484	1.728816	0.466966	0.000000	-10.000000	0.516667	-24.116667	499.000000	1023.000000	1023.000000	2046.000000
40.099998	0.012280	7.257690	3.136117	2.415862	1.358807	0.346904	0.000000	-10.000000	0.508333	-24.366667	491.000000	1023.000000	1023.000000	2046.000000
40.119999	0.011167	6.599709	2.801602	2.596977	0.981613	0.219516	0.000000	-10.000000	0.525000	-24.433334	483.000000	1023.000000	1023.000000	2046.000000
40.139999	0.010297	6.085750	2.842330	2.600988	0.560535	0.081896	0.000000	-10.000000	0.525000	-24.500000	475.000000	1023.000000	1023.000000	2046.000000
40.160000	0.009610	5.679302	2.924335	2.549617	0.212446	-0.007096	0.000000	-10.000000	0.541667	-24.683334	467.000000	1023.000000	1023.000000	2046.000000
40.180000	0.008977	5.305266	3.026453	2.564302	-0.095190	-0.190300	0.000000	-10.000000	0.541667	-25.216667	458.666656	1023.000000	1023.000000	2046.000000
40.200001	0.007723	4.564346	2.831590	2.631189	-0.483436	-0.414996	0.000000	-10.000000	0.558333	-25.666668	450.166656	1023.000000	1023.000000	2046.000000
40.220001	0.005325	3.147275	2.404763	2.543076	-1.050880	-0.749683	0.000000	-10.000000	0.541667	-26.083334	441.500000	1023.000000	1023.000000	2046.000000
40.240002	0.002569	1.518330	1.760529	2.320498	-1.554042	-1.008655	0.000000	-10.000000	0.525000	-25.900000	432.833344	1023.000000	1023.000000	2046.000000
40.259998	0.000088	0.051796	1.181821	2.132128	-1.966922	-1.295231	0.000000	-10.000000	0.500000	-25.350000	424.333344	1023.000000	1023.000000	2046.000000
40.279999	-0.001830	-1.081352	0.568702	1.988749	-2.239289	-1.399514	0.000000	-10.000000	0.500000	-24.666666	416.000000	1023.000000	1023.000000	2046.000000
40.299999	-0.003697	-2.184833	0.168347	1.843050	-2.649024	-1.547206	0.000000	-10.000000	0.500000	-24.300001	407.666656	1023.000000	1023.000000	2046.000000
40.320000	-0.005367	-3.171831	-0.314199	1.699967	-2.873173	-1.684425	0.000000	-10.000000	0.500000	-24.250000	399.333344	1023.000000	1023.000000	2046.000000
40.340000	-0.006813	-4.026652	-0.806886	1.543789	-3.079549	-1.684007	0.000000	-10.000000	0.508333	-24.300001	391.000000	1023.000000	1023.000000	2046.000000
40.360001	-0.007983	-4.717706	-1.134194	1.386776	-3.250495	-1.719792	0.000000	-10.000000	0.516667	-24.316668	383.000000	1023.000000	1023.000000	2046.000000
40.380001	-0.009343	-5.521482	-1.499411	1.281190	-3.466850	-1.836410	0.000000	-10.000000	0.516667	-24.183334	375.000000	1023.000000	1023.000000	2046.000000
40.400002	-0.010431	-6.165009	-1.775504	1.061997	-3.608738	-1.842763	0.000000	-10.000000	0.508333	-24.083334	367.000000	1023.000000	1023.000000	2046.000000
40.419998	-0.011340	-6.702082	-2.165360	0.884559	-3.649985	-1.771297	0.000000	-10.000000	0.500000	-23.833334	359.000000	1023.000000	1023.000000	2046.000000
40.439999	-0.011794	-6.970119	-2.404244	0.780540	-3.666083	-1.680332	0.000000	-10.000000	0.500000	-23.916668	351.000000	1023.000000	1023.000000	2046.000000
40.459999	-0.012080	-7.139149	-2.573929	0.818031	-3.793752	-1.589499	0.000000	-10.000000	0.500000	-23.900000	343.000000	1023.000000	1023.000000	2046.000000
40.480000	-0.012421	-7.340968	-2.805218	0.833134	-3.918033	-1.450851	0.000000	-10.000000	0.500000	-24.016666	335.000000	1023.000000	1023.000000	2046.000000
40.500000	-0.012853	-7.596110	-3.149371	0.920801	-4.024267	-1.343273	0.000000	-10.000000	0.483333	-23.916668	327.000000	1023.000000	1023.000000	2046.000000
40.520000	-0.013360	-7.895764	-3.289934	1.004360	-4.230607	-1.379583	0.000000	-10.000000	0.458333	-23.416668	319.000000	1023.000000	1023.000000	2046.000000
40.540001	-0.013979	-8.261588	-3.491711	0.948773	-4.409727	-1.308922	0.000000	-10.000000	0.425000	-22.816668	311.166656	1023.000000	1023.000000	2046.000000
40.560001	-0.014926	-8.821342	-3.803656	0.870261	-4.619747	-1.268200	0.000000	-10.000000	0.408333	-22.000000	303.500000	1023.000000	1023.000000	2046.000000
40.580002	-0.016317	-9.643285	-4.210791	0.776879	-4.785623	-1.423750	0.000000	-10.000000	0.400000	-21.666666	296.166656	1023.000000	1023.000000	2046.000000
40.599998	-0.017743	-10.486076	-4.458917	0.575827	-5.103507	-1.499481	0.000000	-10.000000	0.391667	-21.333334	289.000000	1023.000000	1023.000000	2046.000000
40.619999	-0.018966	-11.208759	-4.732481	0.326100	-5.299297	-1.503081	0.000000	-10.000000	0.391667	-21.216667	282.000000	1023.000000	1023.000000	2046.000000
40.639999	-0.020189	-11.931460	-5.027583	0.085097	-5.508343	-1.480631	0.000000	-10.000000	0.383333	-20.933332	275.000000	1023.000000	1023.000000	2046.000000
40.660000	-0.021433	-12.667073	-5.366398	-0.007456	-5.676888	-1.616331	0.000000	-10.000000	0.383333	-20.700001	268.000000	1023.000000	1023.000000	2046.000000
40.680000	-0.022506	-13.301066	-5.533021	-0.146337	-5.961754	-1.659955	0.000000	-10.000000	0.366667	-20.350000	261.000000	1023.000000	1023.000000	2046.000000
40.700001	-0.023285	-13.761513	-5.758136	-0.359594	-6.054483	-1.589300	0.000000	-10.000000	0.358333	-20.250000	254.166672	1023.000000	1023.000000	2046.000000
40.720001	-0.023978	-14.171250	-5.949433	-0.425783	-6.228157	-1.567877	0.000000	-10.000000	0.350000	-20.233334	247.333328	1023.000000	1023.000000	2046.000000
40.740002	-0.024268	-14.342269	-6.092213	-0.355954	-6.243402	-1.650699	0.000000	-10.000000	0.350000	-20.183334	240.500000	1023.000000	1023.000000	2046.000000
40.759998	-0.024483	-14.469361	-6.046478	-0.395580	-6.491218	-1.536085	0.000000	-10.000000	0.350000	-19.950001	233.666672	1023.000000	1023.000000	2046.000000
40.779999	-0.024393	-14.416339	-5.985099	-0.408908	-6.524259	-1.498073	0.000000	-10.000000	0.350000	-19.533333	227.000000	1023.000000	1023.000000	2046.000000
40.799999	-0.024301	-14.361906	-5.988719	-0.231159	-6.537732	-1.604295	0.000000	-10.000000	0.350000	-19.200001	220.666672	1023.000000	1023.000000	2046.000000
40.820000	-0.024179	-14.289770	-5.846809	-0.215472	-6.657961	-1.569528	0.000000	-10.000000	0.350000	-18.750000	214.166672	1023.000000	1023.000000	2046.000000
40.840000	-0.023807	-14.069683	-5.799402	-0.198717	-6.684859	-1.386706	0.000000	-10.000000	0.333333	-18.300001	207.833328	1023.000000	1023.000000	2046.000000
40.860001	-0.024054	-14.215868	-5.858774	-0.093974	-6.848428	-1.414691	0.000000	-10.000000	0.308333	-17.833334	201.500000	1023.000000	1023.000000	2046.000000
40.880001	-0.024179	-14.289865	-5.994201	0.076315	-6.926033	-1.445946	0.000000	-10.000000	0.283333	-17.533333	195.666672	1023.000000	1023.000000	2046.000000
40.900002	-0.024404	-14.422615	-6.207114	0.210337	-7.058733	-1.367105	0.000000	-10.000000	0.266667	-17.133333	190.000000	1023.000000	1023.000000	2046.000000
40.919998	-0.025127	-14.849991	-6.487617	0.241233	-7.349557	-1.254050	0.000000	-10.000000	0.258333	-16.816668	184.333328	1023.000000	1023.000000	2046.000000
40.939999	-0.026356	-15.576372	-6.844558	0.312228	-7.630630	-1.413411	0.000000	-10.000000	0.258333	-16.533335	178.666672	1023.000000	1023.000000	2046.000000
40.959999	-0.027375	-16.178888	-7.150328	0.361333	-7.892711	-1.497182	0.000000	-10.000000	0.258333	-16.500000	173.000000	1023.000000	1023.000000	2046.000000
40.980000	-0.027996	-16.545521	-7.194126	0.392498	-8.099080	-1.644814	0.000000	-10.000000	0.250000	-16.266666	167.500000	1023.000000	1023.000000	2046.000000
41.000000	-0.028740	-16.985329	-7.114136	0.286888	-8.378698	-1.779383	0.000000	-10.000000	0.233333	-16.000000	162.000000	1023.000000	1023.000000	2046.000000
41.020000	-0.029394	-17.371649	-6.937664	0.168854	-8.597631	-2.005208	0.000000	-10.000000	0.225000	-15.566667	156.666672	1023.000000	1023.000000	2046.000000
41.040001	-0.029568	-17.474627	-6.829337	0.094067	-8.654250	-2.085106	0.000000	-10.000000	0.225000	-15.433333	151.500000	1023.000000	1023.000000	2046.000000
41.060001	-0.030347	-17.934898	-6.789790	0.026356	-8.895551	-2.275913	0.000000	-10.000000	0.233333	-15.500000	146.500000	1023.000000	1023.000000	2046.000000
41.080002	-0.032359	-19.124048	-7.175763	-0.130302	-9.300189	-2.517796	0.000000	-10.000000	0.225000	-15.450000	141.333328	1023.000000	1023.000000	2046.000000
41.099998	-0.034703	-20.509251	-7.682003	-0.308701	-9.626209	-2.892339	0.000000	-10.000000	0.216667	-15.083333	136.166672	1023.000000	1023.000000	2046.000000
41.119999	-0.036614	-21.638887	-8.200835	-0.439168	-9.836465	-3.162420	0.000000	-10.000000	0.191667	-14.150001	131.000000	1023.000000	1023.000000	2046.000000
41.139999	-0.037956	-22.432266	-8.550101	-0.619158	-10.001690	-3.261317	0.000000	-10.000000	0.191667	-13.416667	126.333336	1023.000000	1023.000000	2046.000000
41.160000	-0.039321	-23.238430	-8.830549	-0.761368	-10.235287	-3.411225	0.000000	-10.000000	0.175000	-12.750000	121.833336	1023.000000	1023.000000	2046.000000
41.180000	-0.040556	-23.968452	-9.210598	-0.874062	-10.339686	-3.544106	0.000000	-10.000000	0.158333	-12.416667	117.500000	1023.000000	1023.000000	2046.000000
41.200001	-0.041432	-24.486176	-9.554759	-0.932605	-10.403717	-3.595094	0.000000	-10.000000	0.133333	-12.133333	113.166664	1023.000000	1023.000000	2046.000000
41.220001	-0.042053	-24.853132	-9.787801	-1.065821	-10.400309	-3.599202	0.000000	-10.000000	0.133333	-11.983334	109.000000	1023.000000	1023.000000	2046.000000
41.240002	-0.042737	-25.257801	-10.011438	-1.210538	-10.397176	-3.638649	0.000000	-10.000000	0.125000	-11.716667	105.000000	1023.000000	1023.000000	2046.000000
41.259998	-0.043134	-25.492147	-10.106287	-1.301164	-10.418359	-3.666336	0.000000	-10.000000	0.116667	-11.416667	101.333336	1023.000000	1023.000000	2046.000000
41.279999	-0.043250	-25.560614	-10.277390	-1.407732	-10.284294	-3.591197	0.000000	-10.000000	0.100000	-11.016667	97.666664	1023.000000	1023.000000	2046.000000
41.299999	-0.043257	-25.565166	-10.231598	-1.477811	-10.306225	-3.549532	0.000000	-10.000000	0.100000	-10.483334	94.166664	1023.000000	1023.000000	2046.000000
41.320000	-0.042659	-25.211308	-10.137304	-1.454100	-10.206141	-3.413763	0.000000	-10.000000	0.100000	-10.033334	90.500000	1023.000000	1023.000000	2046.000000
41.340000	-0.042215	-24.949186	-10.207834	-1.377553	-10.142322	-3.221478	0.000000	-10.000000	0.100000	-9.683333	87.166664	1023.000000	1023.000000	2046.000000
41.360001	-0.041777	-24.690165	-10.230462	-1.328568	-10.019709	-3.111426	0.000000	-10.000000	0.100000	-9.433333	83.833336	1023.000000	1023.000000	2046.000000
41.380001	-0.041546	-24.553690	-10.166750	-1.258451	-10.047895	-3.080595	0.000000	-10.000000	0.091667	-8.816667	80.666664	1023.000000	1023.000000	2046.000000
41.400002	-0.041267	-24.388788	-10.082561	-1.188521	-10.076855	-3.040852	0.000000	-10.000000	0.091667	-7.883333	77.666664	1023.000000	1023.000000	2046.000000
41.419998	-0.041238	-24.371435	-10.234954	-1.114666	-9.978933	-3.042883	0.000000	-10.000000	0.083333	-7.016667	75.000000	1023.000000	1023.000000	2046.000000
41.439999	-0.041839	-24.727100	-10.347365	-1.291148	-10.008629	-3.079958	0.000000	-10.000000	0.075000	-6.400000	72.666664	1023.000000	1023.000000	2046.000000
41.459999	-0.042753	-25.267040	-10.482157	-1.520991	-10.179927	-3.083967	0.000000	-10.000000	0.066667	-6.216667	70.500000	1023.000000	1023.000000	2046.000000
41.480000	-0.043500	-25.708399	-10.581517	-1.706835	-10.333587	-3.086459	0.000000	-10.000000	0.066667	-6.216667	68.500000	1023.000000	1023.000000	2046.000000
41.500000	-0.044003	-26.005926	-10.762811	-1.782684	-10.356873	-3.103559	0.000000	-10.000000	0.083333	-6.300000	66.500000	1023.000000	1023.000000	2046.000000
41.520000	-0.044664	-26.396250	-10.805606	-1.988451	-10.411500	-3.190693	0.000000	-10.000000	0.083333	-6.416667	64.500000	1023.000000	1023.000000	2046.000000
41.540001	-0.045203	-26.714783	-10.905846	-2.119414	-10.470786	-3.218737	0.000000	-10.000000	0.091667	-6.466667	62.333332	1023.000000	1023.000000	2046.000000
41.560001	-0.045560	-26.926044	-11.008686	-2.235654	-10.513354	-3.168351	0.000000	-10.000000	0.083333	-6.566667	60.000000	1023.000000	1023.000000	2046.000000
41.580002	-0.045644	-26.975538	-11.079266	-2.273722	-10.475140	-3.147412	0.000000	-10.000000	0.083333	-6.533333	57.666668	1023.000000	1023.000000	2046.000000
41.599998	-0.045636	-26.970943	-10.965373	-2.299152	-10.522144	-3.184275	0.000000	-10.000000	0.075000	-6.500000	55.500000	1023.000000	1023.000000	2046.000000
41.619999	-0.045439	-26.854311	-10.936058	-2.285530	-10.491504	-3.141220	0.000000	-10.000000	0.075000	-6.350000	53.500000	1023.000000	1023.000000	2046.000000
41.639999	-0.045087	-26.646158	-10.895505	-2.218617	-10.501907	-3.030129	0.000000	-10.000000	0.066667	-6.133334	51.500000	1023.000000	1023.000000	2046.000000
41.660000	-0.044605	-26.361759	-10.878446	-2.155860	-10.364661	-2.962793	0.000000	-10.000000	0.058333	-5.800000	49.500000	1023.000000	1023.000000	2046.000000
41.680000	-0.044279	-26.168907	-10.666487	-2.092767	-10.405903	-3.003751	0.000000	-10.000000	0.058333	-5.383334	47.500000	1023.000000	1023.000000	2046.000000
41.700001	-0.043695	-25.823633	-10.374763	-2.025095	-10.434529	-2.989246	0.000000	-10.000000	0.058333	-4.966667	45.500000	1023.000000	1023.000000	2046.000000
41.720001	-0.042693	-25.231411	-10.215174	-1.904636	-10.261498	-2.850103	0.000000	-10.000000	0.066667	-4.516667	43.833332	1023.000000	1023.000000	2046.000000
41.740002	-0.041885	-24.753969	-10.059462	-1.836622	-10.074708	-2.783176	0.000000	-10.000000	0.058333	-4.133333	42.333332	1023.000000	1023.000000	2046.000000
41.759998	-0.041481	-24.515251	-9.880242	-1.715805	-10.146675	-2.772529	0.000000	-10.000000	0.058333	-3.850000	41.000000	1023.000000	1023.000000	2046.000000
41.779999	-0.041041	-24.255205	-9.743211	-1.630404	-10.180913	-2.700677	0.000000	-10.000000	0.050000	-3.550000	39.666668	1023.000000	1023.000000	2046.000000
41.799999	-0.040797	-24.110807	-9.910295	-1.412738	-10.074780	-2.712994	0.000000	-10.000000	0.041667	-3.183333	38.500000	1023.000000	1023.000000	2046.000000
41.820000	-0.040835	-24.133606	-9.968468	-1.312263	-10.183572	-2.669304	0.000000	-10.000000	0.041667	-2.783333	37.500000	1023.000000	1023.000000	2046.000000
41.840000	-0.041214	-24.357668	-10.146111	-1.261444	-10.355460	-2.594653	0.000000	-10.000000	0.033333	-2.550000	36.500000	1023.000000	1023.000000	2046.000000
41.860001	-0.041784	-24.694592	-10.390419	-1.230307	-10.487839	-2.586026	0.000000	-10.000000	0.041667	-2.483333	35.500000	1023.000000	1023.000000	2046.000000
41.880001	-0.042051	-24.852407	-10.528001	-1.118118	-10.507207	-2.699081	0.000000	-10.000000	0.041667	-2.383333	34.666668	1023.000000	1023.000000	2046.000000
41.900002	-0.042413	-25.066294	-10.307197	-1.052918	-10.789174	-2.917005	0.000000	-10.000000	0.041667	-2.150000	33.833332	1023.000000	1023.000000	2046.000000
41.919998	-0.042642	-25.201508	-10.128246	-1.085531	-10.918903	-3.068828	0.000000	-10.000000	0.041667	-1.516667	33.333332	1023.000000	1023.000000	2046.000000
41.939999	-0.042587	-25.169207	-9.888387	-1.207745	-10.962209	-3.110866	0.000000	-10.000000	0.041667	-0.783333	33.000000	1023.000000	1023.000000	2046.000000
41.959999	-0.042327	-25.015427	-9.722378	-1.270115	-10.875300	-3.147634	0.000000	-10.000000	0.050000	-0.466667	33.000000	1023.000000	1023.000000	2046.000000
41.980000	-0.043099	-25.471678	-9.645991	-1.308456	-11.074502	-3.442728	0.000000	-10.000000	0.050000	-0.966667	33.000000	1023.000000	1023.000000	2046.000000
42.000000	-0.044875	-26.521038	-9.938329	-1.508922	-11.389332	-3.684456	0.000000	-10.000000	0.041667	-1.233333	33.000000	1023.000000	1023.000000	2046.000000
42.020000	-0.046482	-27.471048	-10.458884	-1.615425	-11.477353	-3.919386	0.000000	-10.000000	0.033333	-0.950000	33.000000	1023.000000	1023.000000	2046.000000
42.040001	-0.047774	-28.234358	-10.757103	-1.732170	-11.620247	-4.124837	0.000000	-10.000000	0.033333	-0.266667	33.000000	1023.000000	1023.000000	2046.000000
42.060001	-0.048958	-28.933973	-11.006367	-1.867934	-11.802810	-4.256862	0.000000	-10.000000	0.041667	0.000000	33.000000	1023.000000	1023.000000	2046.000000
42.080002	-0.049540	-29.278431	-11.232236	-1.913062	-11.836572	-4.296563	0.000000	-10.000000	0.050000	0.000000	33.000000	1023.000000	1023.000000	2046.000000
42.099998	-0.050112	-29.616016	-11.593240	-1.857848	-11.780858	-4.384069	0.000000	-10.000000	0.050000	0.000000	33.000000	1023.000000	1023.000000	2046.000000
42.119999	-0.050610	-29.910255	-11.712778	-1.955348	-11.823138	-4.418991	0.000000	-10.000000	0.050000	0.000000	33.000000	1023.000000	1023.000000	2046.000000
42.139999	-0.050995	-30.138096	-11.798119	-2.052139	-11.862165	-4.425673	0.000000	-10.000000	0.050000	-0.266667	33.000000	1023.000000	1023.000000	2046.000000
42.160000	-0.051046	-30.168402	-11.878590	-2.131360	-11.756021	-4.402431	0.000000	-10.000000	0.050000	-0.866667	33.000000	1023.000000	1023.000000	2046.000000
42.180000	-0.051034	-30.161251	-12.054628	-2.109681	-11.604690	-4.392252	0.000000	-10.000000	0.050000	-1.466667	33.000000	1023.000000	1023.000000	2046.000000
42.200001	-0.051005	-30.144159	-12.018890	-2.221345	-11.532194	-4.371730	0.000000	-10.000000	0.050000	-1.850000	33.000000	1023.000000	1023.000000	2046.000000
42.220001	-0.050558	-29.879597	-11.904874	-2.304827	-11.480064	-4.189831	0.000000	-10.000000	0.050000	-1.933333	32.833332	1023.000000	1023.000000	2046.000000
42.240002	-0.049673	-29.356453	-11.717228	-2.213206	-11.374498	-4.051522	0.000000	-10.000000	0.050000	-2.150000	32.500000	1023.000000	1023.000000	2046.000000
42.259998	-0.048855	-28.873112	-11.747181	-2.058048	-11.198305	-3.869578	0.000000	-10.000000	0.050000	-2.466667	31.833334	1023.000000	1023.000000	2046.000000
42.279999	-0.048148	-28.455406	-11.612184	-1.966889	-11.097982	-3.778352	0.000000	-10.000000	0.050000	-2.583333	31.000000	1023.000000	1023.000000	2046.000000
42.299999	-0.047604	-28.134224	-11.432400	-1.913077	-11.092445	-3.696302	0.000000	-10.000000	0.041667	-1.983333	30.000000	1023.000000	1023.000000	2046.000000
42.320000	-0.047044	-27.803215	-11.355866	-1.795076	-11.031446	-3.620825	0.000000	-10.000000	0.041667	-1.016667	29.333334	1023.000000	1023.000000	2046.000000
42.340000	-0.046771	-27.641563	-11.483693	-1.718047	-10.908976	-3.530847	0.000000	-10.000000	0.041667	-0.216667	29.000000	1023.000000	1023.000000	2046.000000
42.360001	-0.047121	-27.848564	-11.495434	-1.821131	-10.921054	-3.610945	0.000000	-10.000000	0.050000	0.000000	29.000000	1023.000000	1023.000000	2046.000000
42.380001	-0.047862	-28.286240	-11.582026	-2.032173	-11.026894	-3.645148	0.000000	-10.000000	0.050000	0.000000	29.000000	1023.000000	1023.000000	2046.000000
42.400002	-0.048345	-28.571653	-11.624272	-2.196429	-11.139806	-3.611147	0.000000	-10.000000	0.041667	0.000000	29.000000	1023.000000	1023.000000	2046.000000
42.419998	-0.048721	-28.793844	-11.806254	-2.262283	-11.118930	-3.606378	0.000000	-10.000000	0.041667	0.000000	29.000000	1023.000000	1023.000000	2046.000000
42.439999	-0.049047	-28.987053	-11.757878	-2.435994	-11.134616	-3.658564	0.000000	-10.000000	0.033333	-0.266667	29.000000	1023.000000	1023.000000	2046.000000
42.459999	-0.049430	-29.213341	-11.754276	-2.549790	-11.202518	-3.706757	0.000000	-10.000000	0.033333	-0.816667	29.000000	1023.000000	1023.000000	2046.000000
42.480000	-0.049521	-29.266710	-11.873157	-2.634849	-11.114251	-3.644454	0.000000	-10.000000	0.033333	-1.350000	29.000000	1023.000000	1023.000000	2046.000000
42.500000	-0.049305	-29.138966	-11.920980	-2.649305	-10.968142	-3.600538	0.000000	-10.000000	0.041667	-1.566667	29.000000	1023.000000	1023.000000	2046.000000
42.520000	-0.049226	-29.092297	-11.724441	-2.723552	-11.061352	-3.582953	0.000000	-10.000000	0.050000	-1.416667	29.000000	1023.000000	1023.000000	2046.000000
42.540001	-0.048780	-28.828897	-11.636845	-2.672692	-11.008369	-3.510991	0.000000	-10.000000	0.033333	-0.883333	29.000000	1023.000000	1023.000000	2046.000000
42.560001	-0.048104	-28.429686	-11.660672	-2.551163	-10.808461	-3.409388	0.000000	-10.000000	0.033333	-0.400000	29.000000	1023.000000	1023.000000	2046.000000
42.580002	-0.047812	-28.257076	-11.460900	-2.504812	-10.833225	-3.458138	0.000000	-10.000000	0.033333	0.000000	29.000000	1023.000000	1023.000000	2046.000000
42.599998	-0.047388	-28.006128	-11.316978	-2.471386	-10.847679	-3.370085	0.000000	-10.000000	0.050000	0.000000	29.000000	1023.000000	1023.000000	2046.000000
42.619999	-0.046581	-27.529413	-11.277876	-2.309642	-10.697158	-3.244739	0.000000	-10.000000	0.041667	0.000000	29.000000	1023.000000	1023.000000	2046.000000
42.639999	-0.045688	-27.001348	-10.986960	-2.243115	-10.536244	-3.235028	0.000000	-10.000000	0.033333	0.000000	29.000000	1023.000000	1023.000000	2046.000000
42.660000	-0.045008	-26.599836	-10.641453	-2.200599	-10.578055	-3.179729	0.000000	-10.000000	0.033333	0.000000	29.000000	1023.000000	1023.000000	2046.000000
42.680000	-0.044007	-26.008326	-10.488942	-2.047935	-10.398797	-3.072651	0.000000	-10.000000	0.033333	0.000000	29.000000	1023.000000	1023.000000	2046.000000
42.700001	-0.043129	-25.489435	-10.357458	-1.953298	-10.174707	-3.003972	0.000000	-10.000000	0.041667	0.000000	29.000000	1023.000000	1023.000000	2046.000000
42.720001	-0.042897	-25.352034	-10.161897	-1.864873	-10.288011	-3.037253	0.000000	-10.000000	0.041667	0.000000	29.000000	1023.000000	1023.000000	2046.000000
42.740002	-0.042319	-25.010332	-10.209110	-1.691028	-10.173859	-2.936335	0.000000	-10.000000	0.050000	0.000000	29.000000	1023.000000	1023.000000	2046.000000
42.759998	-0.042211	-24.946730	-10.243812	-1.538461	-10.252533	-2.911925	0.000000	-10.000000	0.050000	0.000000	29.000000	1023.000000	1023.000000	2046.000000
42.779999	-0.042569	-25.158127	-10.451120	-1.444610	-10.430886	-2.831511	0.000000	-10.000000	0.050000	0.000000	29.000000	1023.000000	1023.000000	2046.000000
42.799999	-0.042804	-25.296946	-10.808680	-1.332347	-10.401305	-2.754612	0.000000	-10.000000	0.050000	0.000000	29.000000	1023.000000	1023.000000	2046.000000
42.820000	-0.043509	-25.713816	-10.846102	-1.343708	-10.616346	-2.907659	0.000000	-10.000000	0.050000	0.000000	29.000000	1023.000000	1023.000000	2046.000000
42.840000	-0.043970	-25.986231	-10.744323	-1.273640	-10.916822	-3.051446	0.000000	-10.000000	0.050000	0.000000	29.000000	1023.000000	1023.000000	2046.000000
42.860001	-0.043861	-25.921978	-10.688482	-1.148003	-10.915420	-3.170073	0.000000	-10.000000	0.050000	0.000000	29.000000	1023.000000	1023.000000	2046.000000
42.880001	-0.044124	-26.077238	-10.407844	-1.303444	-11.077432	-3.288519	0.000000	-10.000000	0.050000	-0.316667	29.000000	1023.000000	1023.000000	2046.000000
42.900002	-0.044377	-26.227083	-10.197116	-1.454594	-11.246062	-3.329310	0.000000	-10.000000	0.050000	-1.100000	29.000000	1023.000000	1023.000000	2046.000000
42.919998	-0.044808	-26.481262	-10.277089	-1.445963	-11.274919	-3.483292	0.000000	-10.000000	0.050000	-2.316667	28.833334	1023.000000	1023.000000	2046.000000
42.939999	-0.046591	-27.535055	-10.619922	-1.585475	-11.529839	-3.799821	0.000000	-10.000000	0.050000	-3.266667	28.166666	1023.000000	1023.000000	2046.000000
42.959999	-0.048837	-28.862858	-10.960282	-1.830814	-12.021271	-4.050490	0.000000	-10.000000	0.050000	-3.316667	27.166666	1023.000000	1023.000000	2046.000000
42.980000	-0.050215	-29.677355	-11.340143	-1.921412	-12.127355	-4.288444	0.000000	-10.000000	0.041667	-2.283333	26.000000	1023.000000	1023.000000	2046.000000
43.000000	-0.051167	-30.239716	-11.763994	-1.929660	-12.151564	-4.394498	0.000000	-10.000000	0.041667	-1.016667	25.333334	1023.000000	1023.000000	2046.000000
43.020000	-0.052187	-30.842789	-11.937609	-2.042368	-12.326303	-4.536510	0.000000	-10.000000	0.041667	-0.183333	25.000000	1023.000000	1023.000000	2046.000000
43.040001	-0.052839	-31.227940	-12.169385	-2.099288	-12.386047	-4.573221	0.000000	-10.000000	0.050000	-0.316667	25.000000	1023.000000	1023.000000	2046.000000
43.060001	-0.053258	-31.475760	-12.436240	-2.113212	-12.368109	-4.558197	0.000000	-10.000000	0.050000	-1.066667	25.000000	1023.000000	1023.000000	2046.000000
43.080002	-0.053700	-31.736830	-12.591263	-2.225809	-12.311804	-4.607955	0.000000	-10.000000	0.041667	-1.866667	24.666666	1023.000000	1023.000000	2046.000000
43.099998	-0.053898	-31.853733	-12.583482	-2.294509	-12.364481	-4.611261	0.000000	-10.000000	0.041667	-2.250000	24.166666	1023.000000	1023.000000	2046.000000
43.119999	-0.053726	-31.752348	-12.744147	-2.278489	-12.166397	-4.563315	0.000000	-10.000000	0.041667	-1.950000	23.500000	1023.000000	1023.000000	2046.000000
43.139999	-0.053741	-31.760834	-12.667897	-2.386847	-12.085485	-4.620605	0.000000	-10.000000	0.050000	-1.150000	23.166666	1023.000000	1023.000000	2046.000000
43.160000	-0.053042	-31.348005	-12.528783	-2.459976	-11.923700	-4.435546	0.000000	-10.000000	0.050000	-0.450000	23.000000	1023.000000	1023.000000	2046.000000
43.180000	-0.052089	-30.784517	-12.456320	-2.336303	-11.714681	-4.277214	0.000000	-10.000000	0.041667	0.000000	23.000000	1023.000000	1023.000000	2046.000000
43.200001	-0.051221	-30.271547	-12.200618	-2.269484	-11.636736	-4.164709	0.000000	-10.000000	0.033333	0.000000	23.000000	1023.000000	1023.000000	2046.000000
43.220001	-0.050188	-29.660868	-12.017403	-2.160395	-11.501278	-3.981791	0.000000	-10.000000	0.025000	0.633333	23.000000	1023.000000	1023.000000	2046.000000
43.240002	-0.049300	-29.136524	-11.959738	-2.005731	-11.319964	-3.851089	0.000000	-10.000000	0.016667	1.733333	23.000000	1023.000000	1023.000000	2046.000000
43.259998	-0.048495	-28.660326	-11.724338	-1.863662	-11.282604	-3.789722	0.000000	-10.000000	0.008333	3.300000	23.000000	1023.000000	1023.000000	2046.000000
43.279999	-0.048035	-28.388540	-11.601011	-1.847295	-11.218784	-3.721448	0.000000	-10.000000	0.000000	4.383333	23.000000	1023.000000	1023.000000	2046.000000
43.299999	-0.048126	-28.442537	-11.796705	-1.870845	-11.049457	-3.725530	0.000000	-10.000000	0.008333	4.816667	23.000000	1023.000000	1023.000000	2046.000000
43.320000	-0.048485	-28.654449	-11.734108	-2.002224	-11.165955	-3.752164	0.000000	-10.000000	0.025000	4.516666	23.000000	1023.000000	1023.000000	2046.000000
43.340000	-0.048906	-28.903727	-11.769440	-2.189837	-11.193973	-3.750477	0.000000	-10.000000	0.041667	3.816667	23.000000	1023.000000	1023.000000	2046.000000
43.360001	-0.049109	-29.023708	-11.886697	-2.325592	-11.118428	-3.692992	0.000000	-10.000000	0.050000	3.050000	23.000000	1023.000000	1023.000000	2046.000000
43.380001	-0.049204	-29.079521	-11.804920	-2.429539	-11.139831	-3.705230	0.000000	-10.000000	0.041667	2.233333	23.000000	1023.000000	1023.000000	2046.000000
43.400002	-0.049567	-29.293884	-11.827638	-2.539374	-11.159677	-3.767195	0.000000	-10.000000	0.033333	1.216667	23.000000	1023.000000	1023.000000	2046.000000
43.419998	-0.049575	-29.298792	-11.950831	-2.580313	-11.045160	-3.722486	0.000000	-10.000000	0.025000	0.450000	23.000000	1023.000000	1023.000000	2046.000000
43.439999	-0.049398	-29.194202	-11.893335	-2.606258	-10.967013	-3.727595	0.000000	-10.000000	0.033333	0.000000	23.000000	1023.000000	1023.000000	2046.000000
43.459999	-0.049328	-29.153027	-11.764141	-2.705532	-11.010850	-3.672505	0.000000	-10.000000	0.033333	0.000000	23.000000	1023.000000	1023.000000	2046.000000
43.480000	-0.048825	-28.855360	-11.816059	-2.609505	-10.823374	-3.606422	0.000000	-10.000000	0.041667	0.000000	23.000000	1023.000000	1023.000000	2046.000000
43.500000	-0.048316	-28.554829	-11.555196	-2.570917	-10.869658	-3.559058	0.000000	-10.000000	0.033333	0.000000	23.000000	1023.000000	1023.000000	2046.000000
43.520000	-0.047858	-28.284023	-11.476029	-2.515146	-10.825104	-3.467744	0.000000	-10.000000	0.033333	0.000000	23.000000	1023.000000	1023.000000	2046.000000
43.540001	-0.047263	-27.932344	-11.485243	-2.435081	-10.678323	-3.333698	0.000000	-10.000000	0.025000	0.000000	23.000000	1023.000000	1023.000000	2046.000000
43.560001	-0.046828	-27.675119	-11.301160	-2.342873	-10.691096	-3.339991	0.000000	-10.000000	0.033333	0.583333	23.000000	1023.000000	1023.000000	2046.000000
43.580002	-0.046235	-27.324726	-11.095933	-2.301112	-10.643856	-3.283824	0.000000	-10.000000	0.041667	1.250000	23.000000	1023.000000	1023.000000	2046.000000
43.599998	-0.045208	-26.717823	-10.905105	-2.231794	-10.436365	-3.144559	0.000000	-10.000000	0.050000	1.900000	23.000000	1023.000000	1023.000000	2046.000000
43.619999	-0.044272	-26.164623	-10.586452	-2.089174	-10.316759	-3.172240	0.000000	-10.000000	0.050000	1.966667	23.000000	1023.000000	1023.000000	2046.000000
43.639999	-0.043683	-25.816591	-10.316780	-2.007927	-10.336186	-3.155697	0.000000	-10.000000	0.050000	1.866667	23.000000	1023.000000	1023.000000	2046.000000
43.660000	-0.042898	-25.352913	-10.201159	-1.924312	-10.183498	-3.043942	0.000000	-10.000000	0.041667	1.683333	23.000000	1023.000000	1023.000000	2046.000000
43.680000	-0.042162	-24.917515	-10.181148	-1.797699	-10.008265	-2.930403	0.000000	-10.000000	0.025000	1.250000	23.000000	1023.000000	1023.000000	2046.000000
43.700001	-0.041984	-24.812794	-10.140932	-1.638979	-10.069770	-2.963113	0.000000	-10.000000	0.016667	0.683333	23.000000	1023.000000	1023.000000	2046.000000
43.720001	-0.042054	-24.853872	-10.225558	-1.518721	-10.229027	-2.880566	0.000000	-10.000000	0.025000	0.216667	23.000000	1023.000000	1023.000000	2046.000000
43.740002	-0.042155	-24.913704	-10.560367	-1.393218	-10.212475	-2.747646	0.000000	-10.000000	0.041667	0.000000	23.000000	1023.000000	1023.000000	2046.000000
43.759998	-0.042900	-25.353699	-10.625925	-1.331645	-10.520661	-2.875468	0.000000	-10.000000	0.041667	0.000000	23.000000	1023.000000	1023.000000	2046.000000
43.779999	-0.043183	-25.520878	-10.673865	-1.325121	-10.595098	-2.926794	0.000000	-10.000000	0.033333	0.000000	23.000000	1023.000000	1023.000000	2046.000000
43.799999	-0.043183	-25.521057	-10.637961	-1.194082	-10.638535	-3.050480	0.000000	-10.000000	0.033333	0.000000	23.000000	1023.000000	1023.000000	2046.000000
43.820000	-0.043304	-25.592892	-10.305276	-1.180949	-10.876886	-3.229780	0.000000	-10.000000	0.033333	0.000000	23.000000	1023.000000	1023.000000	2046.000000
43.840000	-0.043276	-25.575834	-10.080639	-1.333499	-10.900402	-3.261296	0.000000	-10.000000	0.041667	0.000000	23.000000	1023.000000	1023.000000	2046.000000
43.860001	-0.043252	-25.561909	-9.990472	-1.360878	-10.864888	-3.345671	0.000000	-10.000000	0.041667	0.000000	23.000000	1023.000000	1023.000000	2046.000000
43.880001	-0.044208	-26.127106	-9.974058	-1.421561	-11.089175	-3.642312	0.000000	-10.000000	0.041667	0.000000	23.000000	1023.000000	1023.000000	2046.000000
43.900002	-0.045836	-27.089231	-10.275826	-1.630971	-11.319535	-3.862899	0.000000	-10.000000	0.025000	0.716667	23.000000	1023.000000	1023.000000	2046.000000
43.919998	-0.047435	-28.034222	-10.719653	-1.794425	-11.410837	-4.109306	0.000000	-10.000000	0.008333	2.000000	23.000000	1023.000000	1023.000000	2046.000000
43.939999	-0.048478	-28.650551	-10.945623	-1.905755	-11.460777	-4.338395	0.000000	-10.000000	0.000000	4.183333	23.000000	1023.000000	1023.000000	2046.000000
43.959999	-0.048966	-28.938747	-10.968560	-1.958759	-11.598272	-4.413155	0.000000	-10.000000	-0.016667	6.300000	23.000000	1023.000000	1023.000000	2046.000000
43.980000	-0.049107	-29.022169	-11.131283	-1.976578	-11.465823	-4.448486	0.000000	-10.000000	-0.016667	8.116667	23.000000	1023.000000	1023.000000	2046.000000
44.000000	-0.049059	-28.993814	-11.250700	-1.944460	-11.313049	-4.485605	0.000000	-10.000000	-0.033333	9.333333	23.000000	1023.000000	1023.000000	2046.000000
44.020000	-0.049020	-28.970688	-11.196710	-1.979543	-11.264527	-4.529909	0.000000	-10.000000	-0.033333	10.166667	23.000000	1023.000000	1023.000000	2046.000000
44.040001	-0.048729	-28.798702	-11.158157	-2.043061	-11.095417	-4.502069	0.000000	-10.000000	-0.050000	11.066667	23.000000	1023.000000	1023.000000	2046.000000
44.060001	-0.048218	-28.496557	-11.130890	-2.043059	-10.860679	-4.461929	0.000000	-10.000000	-0.050000	11.916667	22.833334	1023.000000	1023.000000	2046.000000
44.080002	-0.047341	-27.978298	-10.868980	-2.064167	-10.679667	-4.365483	0.000000	-10.000000	-0.083333	13.016666	25.833334	1023.000000	1023.000000	2046.000000
44.099998	-0.046620	-27.552601	-10.676573	-2.171080	-10.392214	-4.312734	0.000000	-10.000000	-0.116667	13.783334	28.833334	1023.000000	1023.000000	2046.000000
44.119999	-0.045350	-26.801634	-10.535149	-2.085151	-10.008031	-4.173303	0.000000	-10.000000	-0.150000	14.300000	32.000000	1023.000000	1023.000000	2046.000000
44.139999	-0.043588	-25.760702	-10.096499	-1.976946	-9.772745	-3.914511	0.000000	-10.000000	-0.133333	14.566667	33.666668	1023.000000	1023.000000	2046.000000
44.160000	-0.042271	-24.982418	-9.841934	-1.888693	-9.473768	-3.778024	0.000000	-10.000000	-0.133333	14.700000	36.833332	1023.000000	1023.000000	2046.000000
44.180000	-0.040809	-24.118120	-9.636207	-1.708749	-9.122605	-3.650559	0.000000	-10.000000	-0.141667	15.200000	41.666668	1023.000000	1023.000000	2046.000000
44.200001	-0.039164	-23.145830	-9.239851	-1.613760	-8.848778	-3.443443	0.000000	-10.000000	-0.166667	16.049999	46.500000	1023.000000	1023.000000	2046.000000
44.220001	-0.038056	-22.491322	-8.982997	-1.510713	-8.568793	-3.428819	0.000000	-10.000000	-0.183333	17.416668	51.833332	1023.000000	1023.000000	2046.000000
44.240002	-0.037069	-21.907820	-8.836079	-1.492756	-8.246643	-3.332342	0.000000	-10.000000	-0.200000	18.683334	57.500000	1023.000000	1023.000000	2046.000000
44.259998	-0.036450	-21.542215	-8.609165	-1.573827	-8.084094	-3.275129	0.000000	-10.000000	-0.225000	19.533335	63.500000	1023.000000	1023.000000	2046.000000
44.279999	-0.036145	-21.361628	-8.423180	-1.792336	-7.885207	-3.260905	0.000000	-10.000000	-0.241667	19.966667	69.833336	1023.000000	1023.000000	2046.000000
44.299999	-0.035419	-20.932751	-8.238770	-1.895131	-7.630620	-3.168228	0.000000	-10.000000	-0.250000	20.200001	76.500000	1023.000000	1023.000000	2046.000000
44.320000	-0.034817	-20.577099	-7.939046	-1.994819	-7.489183	-3.154051	0.000000	-10.000000	-0.250000	20.550001	83.333336	1023.000000	1023.000000	2046.000000
44.340000	-0.033978	-20.081263	-7.640074	-2.083063	-7.211884	-3.146241	0.000000	-10.000000	-0.250000	20.800001	90.166664	1023.000000	1023.000000	2046.000000
44.360001	-0.032933	-19.463659	-7.438365	-2.121287	-6.891639	-3.012369	0.000000	-10.000000	-0.266667	21.100000	97.000000	1023.000000	1023.000000	2046.000000
44.380001	-0.032012	-18.919079	-7.077218	-2.153256	-6.666942	-3.021663	0.000000	-10.000000	-0.283333	21.383333	104.000000	1023.000000	1023.000000	2046.000000
44.400002	-0.030591	-18.079519	-6.721605	-2.128990	-6.265129	-2.963794	0.000000	-10.000000	-0.300000	21.650000	111.000000	1023.000000	1023.000000	2046.000000
44.419998	-0.028945	-17.106377	-6.374055	-2.065096	-5.930923	-2.736302	0.000000	-10.000000	-0.308333	22.066668	118.166664	1023.000000	1023.000000	2046.000000
44.439999	-0.027397	-16.191551	-5.943536	-1.975907	-5.640092	-2.632016	0.000000	-10.000000	-0.308333	22.133333	125.500000	1023.000000	1023.000000	2046.000000
44.459999	-0.025992	-15.361441	-5.576377	-1.857378	-5.305545	-2.622141	0.000000	-10.000000	-0.333333	22.650002	132.833328	1023.000000	1023.000000	2046.000000
44.480000	-0.024216	-14.311366	-5.228004	-1.754021	-4.935747	-2.393593	0.000000	-10.000000	-0.350000	23.116667	140.333328	1023.000000	1023.000000	2046.000000
44.500000	-0.022495	-13.294532	-4.754748	-1.596360	-4.644786	-2.298638	0.000000	-10.000000	-0.383333	23.900000	148.000000	1023.000000	1023.000000	2046.000000
44.520000	-0.020635	-12.195127	-4.230852	-1.425629	-4.296478	-2.242167	0.000000	-10.000000	-0.391667	24.400000	156.000000	1023.000000	1023.000000	2046.000000
44.540001	-0.018358	-10.849638	-3.589401	-1.339631	-3.911673	-2.008932	0.000000	-10.000000	-0.408333	24.816668	164.000000	1023.000000	1023.000000	2046.000000
44.560001	-0.016214	-9.582600	-3.076671	-1.080568	-3.453353	-1.972007	0.000000	-10.000000	-0.425000	25.100000	172.000000	1023.000000	1023.000000	2046.000000
44.580002	-0.014295	-8.448119	-2.506759	-0.963253	-3.132860	-1.845246	0.000000	-10.000000	-0.441667	25.466667	180.333328	1023.000000	1023.000000	2046.000000
44.599998	-0.012644	-7.472340	-2.061506	-0.870653	-2.775478	-1.764703	0.000000	-10.000000	-0.450000	25.716667	188.833328	1023.000000	1023.000000	2046.000000
44.619999	-0.010977	-6.487302	-1.686099	-0.648638	-2.401145	-1.751420	0.000000	-10.000000	-0.433333	26.050001	197.500000	1023.000000	1023.000000	2046.000000
44.639999	-0.009228	-5.454006	-1.176072	-0.436038	-2.153988	-1.687907	0.000000	-10.000000	-0.416667	26.166666	206.166672	1023.000000	1023.000000	2046.000000
44.660000	-0.007591	-4.486552	-0.884490	-0.316455	-1.815462	-1.470145	0.000000	-10.000000	-0.400000	26.333334	214.833328	1023.000000	1023.000000	2046.000000
44.680000	-0.006482	-3.830817	-0.803623	-0.026551	-1.619354	-1.381289	0.000000	-10.000000	-0.400000	26.416666	223.666672	1023.000000	1023.000000	2046.000000
44.700001	-0.005333	-3.151558	-0.510075	0.219849	-1.541640	-1.319691	0.000000	-10.000000	-0.400000	26.466667	232.333328	1023.000000	1023.000000	2046.000000
44.720001	-0.003943	-2.330474	-0.151982	0.385542	-1.384052	-1.179982	0.000000	-10.000000	-0.400000	26.650000	241.166672	1023.000000	1023.000000	2046.000000
44.740002	-0.002645	-1.563165	0.342680	0.673849	-1.338944	-1.240750	0.000000	-10.000000	-0.416667	26.733334	250.000000	1023.000000	1023.000000	2046.000000
44.759998	-0.001469	-0.868174	0.904055	0.806598	-1.222766	-1.356061	0.000000	-10.000000	-0.425000	27.016666	259.000000	1023.000000	1023.000000	2046.000000
44.779999	-0.000426	-0.251590	1.372999	0.806495	-1.120102	-1.310982	0.000000	-10.000000	-0.433333	27.100000	268.000000	1023.000000	1023.000000	2046.000000
44.799999	-0.000543	-0.320995	1.494417	0.834651	-1.161458	-1.488605	0.000000	-10.000000	-0.416667	26.900000	277.000000	1023.000000	1023.000000	2046.000000
44.820000	-0.001403	-0.829395	1.229307	0.935251	-1.207114	-1.786838	0.000000	-10.000000	-0.400000	26.466667	286.000000	1023.000000	1023.000000	2046.000000
44.840000	-0.002244	-1.326372	1.230892	0.814673	-1.368824	-2.003113	0.000000	-10.000000	-0.383333	26.033333	295.000000	1023.000000	1023.000000	2046.000000
44.860001	-0.002770	-1.637045	1.123889	0.667426	-1.314792	-2.113567	0.000000	-10.000000	-0.383333	25.866667	303.666656	1023.000000	1023.000000	2046.000000
44.880001	-0.002764	-1.633690	1.075720	0.752484	-1.229877	-2.232016	0.000000	-10.000000	-0.391667	26.233334	312.333344	1023.000000	1023.000000	2046.000000
44.900002	-0.002032	-1.201012	1.169221	0.867711	-1.034724	-2.203220	0.000000	-10.000000	-0.408333	26.566668	321.000000	1023.000000	1023.000000	2046.000000
44.919998	-0.001153	-0.681191	1.362695	0.936146	-0.903016	-2.077015	0.000000	-10.000000	-0.416667	26.883333	330.000000	1023.000000	1023.000000	2046.000000
44.939999	-0.000395	-0.233561	1.459962	1.009961	-0.628437	-2.075047	0.000000	-10.000000	-0.433333	26.883333	339.000000	1023.000000	1023.000000	2046.000000
44.959999	0.000406	0.240011	1.556336	1.112464	-0.353197	-2.075593	0.000000	-10.000000	-0.441667	27.066668	347.833344	1023.000000	1023.000000	2046.000000
44.980000	0.001906	1.126374	1.829547	1.233054	0.020559	-1.956785	0.000000	-10.000000	-0.450000	27.083334	356.833344	1023.000000	1023.000000	2046.000000
45.000000	0.003157	1.865760	2.124345	1.265567	0.288843	-1.812995	0.000000	-10.000000	-0.450000	27.250000	365.833344	1023.000000	1023.000000	2046.000000
45.020000	0.004202	2.483133	2.425299	1.277845	0.604403	-1.824414	0.000000	-10.000000	-0.450000	27.183334	375.000000	1023.000000	1023.000000	2046.000000
45.040001	0.005702	3.369659	2.633318	1.389867	1.041205	-1.694731	0.000000	-10.000000	-0.441667	27.216667	384.000000	1023.000000	1023.000000	2046.000000
45.060001	0.007560	4.467851	3.031431	1.403934	1.450187	-1.417702	0.000000	-10.000000	-0.425000	26.883333	393.000000	1023.000000	1023.000000	2046.000000
45.080002	0.009448	5.583792	3.381745	1.600601	1.824563	-1.223117	0.000000	-10.000000	-0.408333	26.533333	402.000000	1023.000000	1023.000000	2046.000000
45.099998	0.011234	6.639241	3.830909	1.771353	2.175537	-1.138559	0.000000	-10.000000	-0.400000	26.150000	411.000000	1023.000000	1023.000000	2046.000000
45.119999	0.013308	7.865221	4.230123	1.935673	2.670370	-0.970944	0.000000	-10.000000	-0.416667	25.933334	419.833344	1023.000000	1023.000000	2046.000000
45.139999	0.015148	8.952270	4.676085	1.962775	3.131600	-0.818190	0.000000	-10.000000	-0.416667	25.783335	428.500000	1023.000000	1023.000000	2046.000000
45.160000	0.015999	9.455289	4.936766	1.872963	3.432088	-0.786528	0.000000	-10.000000	-0.416667	25.500000	437.166656	1023.000000	1023.000000	2046.000000
45.180000	0.016756	9.902595	5.226970	1.709237	3.688768	-0.722379	0.000000	-10.000000	-0.391667	25.366667	445.666656	1023.000000	1023.000000	2046.000000
45.200001	0.017766	10.499575	5.500942	1.615232	4.007195	-0.623795	0.000000	-10.000000	-0.383333	25.100000	454.166656	1023.000000	1023.000000	2046.000000
45.220001	0.018540	10.957102	5.915339	1.451485	4.169453	-0.579176	0.000000	-10.000000	-0.375000	25.049999	462.500000	1023.000000	1023.000000	2046.000000
45.240002	0.019279	11.393644	6.259927	1.343924	4.378828	-0.589035	0.000000	-10.000000	-0.366667	24.600000	470.833344	1023.000000	1023.000000	2046.000000
45.259998	0.020493	12.111135	6.574754	1.326519	4.705810	-0.495948	0.000000	-10.000000	-0.350000	24.250000	479.000000	1023.000000	1023.000000	2046.000000
45.279999	0.021737	12.846346	6.986286	1.274590	5.016914	-0.431445	0.000000	-10.000000	-0.325000	23.750000	487.000000	1023.000000	1023.000000	2046.000000
45.299999	0.022828	13.491194	7.367885	1.300175	5.207931	-0.384796	0.000000	-10.000000	-0.308333	23.383333	495.000000	1023.000000	1023.000000	2046.000000
45.320000	0.024264	14.339885	7.764166	1.395516	5.534292	-0.354089	0.000000	-10.000000	-0.291667	23.050001	503.000000	1023.000000	1023.000000	2046.000000
45.340000	0.025991	15.360760	8.136358	1.549186	5.839275	-0.164059	0.000000	-10.000000	-0.283333	22.800001	511.000000	1023.000000	1023.000000	2046.000000
45.360001	0.027699	16.370115	8.517920	1.730433	6.156908	-0.035146	0.000000	-10.000000	-0.266667	22.516666	518.666687	1023.000000	1023.000000	2046.000000
45.380001	0.029354	17.348356	9.021329	1.882399	6.354470	0.090157	0.000000	-10.000000	-0.258333	22.216667	526.333313	1023.000000	1023.000000	2046.000000
45.400002	0.031014	18.329020	9.483613	2.060588	6.640142	0.144676	0.000000	-10.000000	-0.233333	21.766666	533.666687	1023.000000	1023.000000	2046.000000
45.419998	0.032927	19.459665	9.898336	2.285946	6.956503	0.318880	0.000000	-10.000000	-0.216667	21.366667	541.166687	1023.000000	1023.000000	2046.000000
45.439999	0.034744	20.533724	10.431223	2.424057	7.281710	0.396735	0.000000	-10.000000	-0.200000	20.583334	548.333313	1023.000000	1023.000000	2046.000000
45.459999	0.036450	21.542221	10.878362	2.549440	7.589830	0.524590	0.000000	-10.000000	-0.200000	19.799999	555.333313	1023.000000	1023.000000	2046.000000
45.480000	0.038112	22.523968	11.314466	2.731004	7.858067	0.620431	0.000000	-10.000000	-0.200000	19.116667	562.000000	1023.000000	1023.000000	2046.000000
45.500000	0.039632	23.422398	11.653406	2.903689	8.179317	0.685984	0.000000	-10.000000	-0.191667	18.799999	568.333313	1023.000000	1023.000000	2046.000000
45.520000	0.040912	24.178846	12.073135	3.002723	8.355187	0.747801	0.000000	-10.000000	-0.175000	18.516666	574.833313	1023.000000	1023.000000	2046.000000
45.540001	0.042125	24.896152	12.363279	3.152658	8.588588	0.791628	0.000000	-10.000000	-0.158333	18.033333	581.166687	1023.000000	1023.000000	2046.000000
45.560001	0.043133	25.491505	12.425357	3.399857	8.733962	0.932328	0.000000	-10.000000	-0.141667	17.466667	587.500000	1023.000000	1023.000000	2046.000000
45.580002	0.043589	25.760870	12.500963	3.563357	8.736798	0.959751	0.000000	-10.000000	-0.133333	17.100000	593.166687	1023.000000	1023.000000	2046.000000
45.599998	0.044089	26.056656	12.661089	3.729467	8.629929	1.036171	0.000000	-10.000000	-0.116667	16.533333	598.833313	1023.000000	1023.000000	2046.000000
45.619999	0.044905	26.538870	12.804276	4.061172	8.606165	1.067257	0.000000	-10.000000	-0.108333	16.183334	604.333313	1023.000000	1023.000000	2046.000000
45.639999	0.045545	26.916832	13.278976	4.231339	8.522152	0.884365	0.000000	-10.000000	-0.083333	15.433333	611.666687	1023.000000	1023.000000	2046.000000
45.660000	0.046058	27.220396	13.648423	4.321548	8.467069	0.783355	0.000000	-10.000000	-0.066667	15.100000	617.000000	1023.000000	1023.000000	2046.000000
45.680000	0.046274	27.347754	13.829473	4.395870	8.338974	0.783437	0.000000	-10.000000	-0.050000	14.383333	622.166687	1023.000000	1023.000000	2046.000000
45.700001	0.045270	26.754450	13.703486	4.443682	8.141737	0.465543	0.000000	-10.000000	-0.050000	13.683333	625.500000	1023.000000	1023.000000	2046.000000
45.720001	0.043464	25.687410	13.445314	4.372600	7.725287	0.144208	0.000000	-10.000000	-0.050000	12.716667	630.333313	1023.000000	1023.000000	2046.000000
45.740002	0.042149	24.909800	13.201190	4.201408	7.487711	0.019491	0.000000	-10.000000	-0.050000	12.000000	634.833313	1023.000000	1023.000000	2046.000000
45.759998	0.041342	24.432968	12.927415	4.189543	7.451246	-0.135236	0.000000	-10.000000	-0.058333	11.933333	639.000000	1023.000000	1023.000000	2046.000000
45.779999	0.040769	24.094339	12.868400	4.213280	7.299213	-0.286553	0.000000	-10.000000	-0.066667	12.466667	643.000000	1023.000000	1023.000000	2046.000000
45.799999	0.040814	24.120895	12.801589	4.260210	7.311823	-0.252727	0.000000	-10.000000	-0.075000	12.933333	647.000000	1023.000000	1023.000000	2046.000000
45.820000	0.040980	24.219358	12.668786	4.333066	7.425100	-0.207594	0.000000	-10.000000	-0.075000	13.150001	651.333313	1023.000000	1023.000000	2046.000000
45.840000	0.041358	24.442770	12.655799	4.345124	7.596343	-0.154497	0.000000	-10.000000	-0.066667	12.966667	655.666687	1023.000000	1023.000000	2046.000000
45.860001	0.041464	24.505188	12.796571	4.339952	7.575492	-0.206826	0.000000	-10.000000	-0.058333	12.716667	660.000000	1023.000000	1023.000000	2046.000000
45.880001	0.041983	24.812191	12.916549	4.369921	7.699024	-0.173303	0.000000	-10.000000	-0.050000	12.483334	664.166687	1023.000000	1023.000000	2046.000000
45.900002	0.042622	25.189604	12.932584	4.391107	7.944281	-0.078368	0.000000	-10.000000	-0.033333	11.983334	668.500000	1023.000000	1023.000000	2046.000000
45.919998	0.043262	25.567762	12.978107	4.375846	8.211048	0.002760	0.000000	-10.000000	-0.016667	11.466667	672.833313	1023.000000	1023.000000	2046.000000
45.939999	0.043692	25.822197	13.162099	4.308919	8.302700	0.048479	0.000000	-10.000000	0.000000	10.700000	676.666687	1023.000000	1023.000000	2046.000000
45.959999	0.044643	26.384277	13.329438	4.313446	8.461776	0.279617	0.000000	-10.000000	0.000000	9.983334	680.333313	1023.000000	1023.000000	2046.000000
45.980000	0.045890	27.120703	13.438892	4.505962	8.746669	0.429180	0.000000	-10.000000	0.000000	9.250000	683.666687	1023.000000	1023.000000	2046.000000
46.000000	0.047068	27.817390	13.594901	4.590471	9.128668	0.503350	0.000000	-10.000000	0.000000	8.816667	687.000000	1023.000000	1023.000000	2046.000000
46.020000	0.047915	28.317528	13.947458	4.488219	9.293304	0.588546	0.000000	-10.000000	0.000000	8.733334	690.000000	1023.000000	1023.000000	2046.000000
46.040001	0.048442	28.629072	14.161092	4.313243	9.510394	0.644344	0.000000	-10.000000	0.000000	8.950000	692.833313	1023.000000	1023.000000	2046.000000
46.060001	0.048441	28.628584	14.089276	4.122430	9.744611	0.672267	0.000000	-10.000000	0.000000	9.083334	695.833313	1023.000000	1023.000000	2046.000000
46.080002	0.048303	28.547150	14.192843	3.854110	9.813395	0.686802	0.000000	-10.000000	0.000000	9.083334	698.833313	1023.000000	1023.000000	2046.000000
46.099998	0.048100	28.427111	14.345944	3.607443	9.784783	0.688940	0.000000	-10.000000	0.000000	8.866667	702.000000	1023.000000	1023.000000	2046.000000
46.119999	0.048136	28.448298	14.491933	3.384638	9.901315	0.670411	0.000000	-10.000000	0.000000	8.300000	705.000000	1023.000000	1023.000000	2046.000000
46.139999	0.048464	28.641960	14.554542	3.323011	10.078135	0.686271	0.000000	-10.000000	0.000000	7.616667	707.833313	1023.000000	1023.000000	2046.000000
46.160000	0.048634	28.742765	14.801155	3.159972	10.117777	0.663862	0.000000	-10.000000	0.000000	6.883334	710.333313	1023.000000	1023.000000	2046.000000
46.180000	0.049028	28.975367	14.929177	3.045475	10.283534	0.717179	0.000000	-10.000000	0.000000	6.366667	712.833313	1023.000000	1023.000000	2046.000000
46.200001	0.049761	29.408663	15.079287	3.028787	10.471078	0.829512	0.000000	-10.000000	0.000000	5.966667	715.166687	1023.000000	1023.000000	2046.000000
46.220001	0.050669	29.945202	15.194392	3.162526	10.697807	0.890477	0.000000	-10.000000	0.000000	5.716667	717.500000	1023.000000	1023.000000	2046.000000
46.240002	0.051554	30.468576	15.470680	3.274164	10.784723	0.939008	0.000000	-10.000000	0.000000	5.683333	719.166687	1023.000000	1023.000000	2046.000000
46.259998	0.052653	31.117823	15.738449	3.348105	10.923794	1.107474	0.000000	-10.000000	0.000000	5.850000	720.833313	1023.000000	1023.000000	2046.000000
46.279999	0.053700	31.736914	16.019732	3.456786	11.079042	1.181352	0.000000	-10.000000	0.000000	6.183333	722.500000	1023.000000	1023.000000	2046.000000
46.299999	0.055094	32.560268	16.196955	3.690130	11.373840	1.299342	0.000000	-10.000000	0.000000	6.500000	724.666687	1023.000000	1023.000000	2046.000000
46.320000	0.056585	33.441738	16.604666	3.878685	11.594973	1.363415	0.000000	-10.000000	0.000000	6.633333	727.000000	1023.000000	1023.000000	2046.000000
46.340000	0.057766	34.139950	17.015221	3.947528	11.731577	1.445624	0.000000	-10.000000	0.000000	6.683333	729.333313	1023.000000	1023.000000	2046.000000
46.360001	0.059090	34.922188	17.339924	4.085021	11.969341	1.527901	0.000000	-10.000000	0.000000	6.733334	731.500000	1023.000000	1023.000000	2046.000000
46.380001	0.060275	35.622227	17.485598	4.301936	12.211181	1.623513	0.000000	-10.000000	0.000000	6.866667	733.666687	1023.000000	1023.000000	2046.000000
46.400002	0.061279	36.216045	17.698053	4.442702	12.416700	1.658590	0.000000	-10.000000	0.000000	6.966667	736.000000	1023.000000	1023.000000	2046.000000
46.419998	0.061843	36.549129	17.902283	4.587818	12.382039	1.676990	0.000000	-10.000000	0.000000	6.916667	738.333313	1023.000000	1023.000000	2046.000000
46.439999	0.062056	36.675129	17.867109	4.728668	12.353281	1.726069	0.000000	-10.000000	0.000000	6.716667	740.666687	1023.000000	1023.000000	2046.000000
46.459999	0.062243	36.785500	17.676924	4.915473	12.343006	1.850098	0.000000	-10.000000	0.000000	6.483334	743.000000	1023.000000	1023.000000	2046.000000
46.480000	0.062480	36.925819	17.636820	5.077570	12.273749	1.937679	0.000000	-10.000000	0.000000	6.366667	745.333313	1023.000000	1023.000000	2046.000000
46.500000	0.062502	36.938499	17.864803	5.264832	12.048442	1.760423	0.000000	-10.000000	0.000000	6.383334	747.500000	1023.000000	1023.000000	2046.000000
46.520000	0.062666	37.035645	18.165604	5.333291	11.911345	1.625405	0.000000	-10.000000	0.000000	6.566667	749.500000	1023.000000	1023.000000	2046.000000
46.540001	0.062928	37.190430	18.318537	5.439648	11.866467	1.565779	0.000000	-10.000000	0.000000	6.766667	751.500000	1023.000000	1023.000000	2046.000000
46.560001	0.062840	37.138714	18.343441	5.471970	11.783807	1.539497	0.000000	-10.000000	0.000000	6.916667	753.833313	1023.000000	1023.000000	2046.000000
46.580002	0.061293	36.224445	18.220501	5.443078	11.418915	1.141954	0.000000	-10.000000	0.000000	6.800000	756.166687	1023.000000	1023.000000	2046.000000
46.599998	0.059105	34.930935	17.818575	5.248679	11.043950	0.819731	0.000000	-10.000000	0.000000	6.583333	758.500000	1023.000000	1023.000000	2046.000000
46.619999	0.057532	34.001186	17.534739	5.100135	10.765854	0.600459	0.000000	-10.000000	0.000000	6.683333	760.500000	1023.000000	1023.000000	2046.000000
46.639999	0.056762	33.546352	17.154305	5.123513	10.730714	0.537820	0.000000	-10.000000	0.000000	7.366667	762.666687	1023.000000	1023.000000	2046.000000
46.660000	0.056590	33.444874	16.988237	5.198573	10.699228	0.558834	0.000000	-10.000000	0.000000	8.450001	765.000000	1023.000000	1023.000000	2046.000000
46.680000	0.056439	33.355419	16.989233	5.288806	10.659400	0.417981	0.000000	-10.000000	0.000000	9.450000	767.833313	1023.000000	1023.000000	2046.000000
46.700001	0.056302	33.274242	16.969076	5.281828	10.628035	0.395305	0.000000	-10.000000	0.000000	10.166667	770.833313	1023.000000	1023.000000	2046.000000
46.720001	0.056523	33.405220	16.953993	5.293350	10.719103	0.438774	0.000000	-10.000000	0.000000	10.550000	774.333313	1023.000000	1023.000000	2046.000000
46.740002	0.057172	33.788445	16.886076	5.422847	10.979114	0.500410	0.000000	-10.000000	0.000000	10.266666	777.666687	1023.000000	1023.000000	2046.000000
46.759998	0.057486	33.974335	17.045195	5.395258	11.079873	0.454009	0.000000	-10.000000	0.000000	9.716667	781.166687	1023.000000	1023.000000	2046.000000
46.779999	0.057568	34.022823	17.140066	5.336450	11.074472	0.471835	0.000000	-10.000000	0.000000	8.966667	784.333313	1023.000000	1023.000000	2046.000000
46.799999	0.058038	34.300411	17.174776	5.300115	11.244029	0.581493	0.000000	-10.000000	0.000000	8.350000	787.500000	1023.000000	1023.000000	2046.000000
46.820000	0.058875	34.795216	17.138515	5.306453	11.592393	0.757855	0.000000	-10.000000	0.008333	7.483334	790.500000	1023.000000	1023.000000	2046.000000
46.840000	0.059458	35.139702	17.269497	5.347754	11.720692	0.801758	0.000000	-10.000000	0.025000	6.050000	793.166687	1023.000000	1023.000000	2046.000000
46.860001	0.060062	35.496456	17.429832	5.359194	11.763803	0.943628	0.000000	-10.000000	0.041667	3.883333	795.500000	1023.000000	1023.000000	2046.000000
46.880001	0.060788	35.925781	17.480619	5.321115	12.018183	1.105864	0.000000	-10.000000	0.050000	1.433333	797.000000	1023.000000	1023.000000	2046.000000
46.900002	0.061295	36.225182	17.477480	5.228251	12.323001	1.196450	0.000000	-10.000000	0.058333	-0.900000	797.833313	1023.000000	1023.000000	2046.000000
46.919998	0.060567	35.795322	17.539566	4.959694	12.188880	1.107182	0.000000	-10.000000	0.075000	-2.766667	798.000000	1023.000000	1023.000000	2046.000000
46.939999	0.059305	35.049503	17.283350	4.574590	12.108550	1.083014	0.000000	-10.000000	0.091667	-4.816667	798.000000	1023.000000	1023.000000	2046.000000
46.959999	0.058542	34.598389	17.057976	4.297089	12.101665	1.141658	0.000000	-10.000000	0.100000	-6.666667	798.000000	1023.000000	1023.000000	2046.000000
46.980000	0.057796	34.157661	16.890350	4.128881	12.045427	1.093004	0.000000	-10.000000	0.100000	-8.216667	798.000000	1023.000000	1023.000000	2046.000000
47.000000	0.056831	33.587009	16.984226	3.872734	11.751048	0.979000	0.000000	-10.000000	0.116667	-9.233334	798.000000	1023.000000	1023.000000	2046.000000
47.020000	0.056279	33.261036	16.856279	3.647825	11.760979	0.995953	0.000000	-10.000000	0.133333	-10.116667	798.000000	1023.000000	1023.000000	2046.000000
47.040001	0.055958	33.071278	16.682434	3.542560	11.808913	1.037370	0.000000	-10.000000	0.141667	-10.916667	798.000000	1023.000000	1023.000000	2046.000000
47.060001	0.055544	32.826237	16.583330	3.458809	11.784035	1.000063	0.000000	-10.000000	0.141667	-11.533334	790.666687	1023.000000	1023.000000	2046.000000
47.080002	0.055146	32.591125	16.650120	3.362441	11.553243	1.025321	0.000000	-10.000000	0.141667	-11.900001	779.333313	1023.000000	1023.000000	2046.000000
47.099998	0.055424	32.755291	16.608232	3.429482	11.596549	1.121028	0.000000	-10.000000	0.150000	-12.050000	768.000000	1023.000000	1023.000000	2046.000000
47.119999	0.055799	32.977150	16.475607	3.591141	11.722641	1.187760	0.000000	-10.000000	0.150000	-12.100000	764.000000	1023.000000	1023.000000	2046.000000
47.139999	0.055846	33.004978	16.616314	3.638098	11.553924	1.196645	0.000000	-10.000000	0.150000	-11.983334	762.666687	1023.000000	1023.000000	2046.000000
47.160000	0.056479	33.378849	16.718731	3.697962	11.633794	1.328363	0.000000	-10.000000	0.150000	-11.716667	760.000000	1023.000000	1023.000000	2046.000000
47.180000	0.057222	33.818245	16.749781	3.888109	11.755168	1.425188	0.000000	-10.000000	0.150000	-11.383333	756.166687	1023.000000	1023.000000	2046.000000
47.200001	0.057749	34.129406	16.899647	3.956625	11.787605	1.485528	0.000000	-10.000000	0.150000	-11.066667	752.500000	1023.000000	1023.000000	2046.000000
47.220001	0.058283	34.444969	17.053347	4.076724	11.741162	1.573738	0.000000	-10.000000	0.141667	-10.783334	748.833313	1023.000000	1023.000000	2046.000000
47.240002	0.058796	34.748394	17.028502	4.242687	11.816278	1.660927	0.000000	-10.000000	0.133333	-10.700000	745.333313	1023.000000	1023.000000	2046.000000
47.259998	0.058750	34.721092	16.828520	4.388605	11.807202	1.696766	0.000000	-10.000000	0.133333	-10.733334	741.666687	1023.000000	1023.000000	2046.000000
47.279999	0.058313	34.462765	16.703358	4.444048	11.570235	1.745123	0.000000	-10.000000	0.133333	-10.933333	738.000000	1023.000000	1023.000000	2046.000000
47.299999	0.057659	34.076683	16.402615	4.524786	11.342715	1.806568	0.000000	-10.000000	0.133333	-11.166667	734.333313	1023.000000	1023.000000	2046.000000
47.320000	0.056529	33.408829	15.970706	4.554474	11.107767	1.775879	0.000000	-10.000000	0.133333	-11.466667	730.666687	1023.000000	1023.000000	2046.000000
47.340000	0.055370	32.723804	15.666472	4.540333	10.808831	1.708166	0.000000	-10.000000	0.141667	-11.750000	727.000000	1023.000000	1023.000000	2046.000000
47.360001	0.054593	32.264591	15.670671	4.647060	10.411308	1.535552	0.000000	-10.000000	0.150000	-12.000000	723.000000	1023.000000	1023.000000	2046.000000
47.380001	0.054065	31.952543	15.709809	4.632980	10.211917	1.397837	0.000000	-10.000000	0.150000	-12.050000	719.000000	1023.000000	1023.000000	2046.000000
47.400002	0.053490	31.612459	15.691430	4.622310	10.002332	1.296387	0.000000	-10.000000	0.150000	-12.333333	715.000000	1023.000000	1023.000000	2046.000000
47.419998	0.052679	31.133480	15.595761	4.610677	9.780213	1.146829	0.000000	-10.000000	0.183333	-12.833333	710.833313	1023.000000	1023.000000	2046.000000
47.439999	0.050837	30.044407	15.327848	4.604135	9.267800	0.844624	0.000000	-10.000000	0.208333	-13.766666	706.500000	1023.000000	1023.000000	2046.000000
47.459999	0.048072	28.410505	14.794328	4.355106	8.728638	0.532435	0.000000	-10.000000	0.233333	-14.483334	701.833313	1023.000000	1023.000000	2046.000000
47.480000	0.045753	27.039766	14.134654	4.162707	8.406983	0.335422	0.000000	-10.000000	0.216667	-14.516667	697.000000	1023.000000	1023.000000	2046.000000
47.500000	0.043989	25.997719	13.744331	4.032368	8.071517	0.149502	0.000000	-10.000000	0.208333	-14.033334	692.000000	1023.000000	1023.000000	2046.000000
47.520000	0.042330	25.017101	13.297301	3.933444	7.811367	-0.025011	0.000000	-10.000000	0.200000	-13.433333	687.333313	1023.000000	1023.000000	2046.000000
47.540001	0.040997	24.228964	12.874521	3.851515	7.563209	-0.060280	0.000000	-10.000000	0.200000	-13.166667	682.833313	1023.000000	1023.000000	2046.000000
47.560001	0.040127	23.715048	12.538095	3.754391	7.484835	-0.062274	0.000000	-10.000000	0.200000	-13.116667	678.500000	1023.000000	1023.000000	2046.000000
47.580002	0.039155	23.140516	12.312459	3.688066	7.370640	-0.230649	0.000000	-10.000000	0.200000	-13.283334	674.166687	1023.000000	1023.000000	2046.000000
47.599998	0.038174	22.560841	12.020134	3.539012	7.250452	-0.248758	0.000000	-10.000000	0.208333	-13.650001	669.666687	1023.000000	1023.000000	2046.000000
47.619999	0.037393	22.099358	11.809879	3.372776	7.188829	-0.272126	0.000000	-10.000000	0.216667	-14.150001	665.166687	1023.000000	1023.000000	2046.000000
47.639999	0.037038	21.889435	11.523430	3.273039	7.303697	-0.210732	0.000000	-10.000000	0.225000	-14.600000	660.333313	1023.000000	1023.000000	2046.000000
47.660000	0.036442	21.537458	11.378195	3.126309	7.291076	-0.258122	0.000000	-10.000000	0.225000	-14.950000	655.500000	1023.000000	1023.000000	2046.000000
47.680000	0.036100	21.334969	11.279115	2.937820	7.225853	-0.107819	0.000000	-10.000000	0.233333	-15.200000	650.500000	1023.000000	1023.000000	2046.000000
47.700001	0.036275	21.438435	11.197193	2.969323	7.240333	0.031586	0.000000	-10.000000	0.241667	-15.483334	645.500000	1023.000000	1023.000000	2046.000000
47.720001	0.036515	21.580349	10.979042	3.074963	7.352923	0.173421	0.000000	-10.000000	0.250000	-15.733334	640.333313	1023.000000	1023.000000	2046.000000
47.740002	0.036470	21.553825	10.824142	3.062028	7.460236	0.207420	0.000000	-10.000000	0.250000	-15.933333	636.833313	1023.000000	1023.000000	2046.000000
47.759998	0.036106	21.338390	10.815146	3.017211	7.268146	0.237888	0.000000	-10.000000	0.250000	-15.616667	631.500000	1023.000000	1023.000000	2046.000000
47.779999	0.035293	20.857899	10.609528	2.836226	7.201045	0.211100	0.000000	-10.000000	0.250000	-15.133333	626.333313	1023.000000	1023.000000	2046.000000
47.799999	0.034118	20.163567	10.221347	2.598107	7.151331	0.192782	0.000000	-10.000000	0.241667	-14.716667	619.500000	1023.000000	1023.000000	2046.000000
47.820000	0.032954	19.476088	9.951971	2.272689	7.066380	0.185048	0.000000	-10.000000	0.233333	-14.700000	614.500000	1023.000000	1023.000000	2046.000000
47.840000	0.031784	18.784492	9.858807	2.078307	6.794742	0.052637	0.000000	-10.000000	0.233333	-14.733334	609.666687	1023.000000	1023.000000	2046.000000
47.860001	0.030825	18.217749	9.700214	1.841146	6.669957	0.006431	0.000000	-10.000000	0.241667	-14.900001	604.833313	1023.000000	1023.000000	2046.000000
47.880001	0.029890	17.665047	9.418301	1.625571	6.594857	0.026319	0.000000	-10.000000	0.250000	-15.133333	600.000000	1023.000000	1023.000000	2046.000000
47.900002	0.028993	17.135019	9.139972	1.457653	6.560825	-0.023431	0.000000	-10.000000	0.250000	-15.683333	594.833313	1023.000000	1023.000000	2046.000000
47.919998	0.028118	16.617743	9.075085	1.329600	6.271759	-0.058700	0.000000	-10.000000	0.250000	-16.050001	589.666687	1023.000000	1023.000000	2046.000000
47.939999	0.027758	16.405088	8.905646	1.268508	6.270361	-0.039428	0.000000	-10.000000	0.258333	-16.383333	584.166687	1023.000000	1023.000000	2046.000000
47.959999	0.027543	16.278103	8.769610	1.282540	6.196560	0.029393	0.000000	-10.000000	0.258333	-16.616667	578.833313	1023.000000	1023.000000	2046.000000
47.980000	0.027381	16.182003	8.556077	1.360701	6.196586	0.068639	0.000000	-10.000000	0.266667	-16.783333	573.166687	1023.000000	1023.000000	2046.000000
48.000000	0.027180	16.063421	8.530210	1.422105	5.993040	0.118066	0.000000	-10.000000	0.266667	-16.916666	567.500000	1023.000000	1023.000000	2046.000000
48.020000	0.027130	16.034002	8.437149	1.479996	5.871336	0.245522	0.000000	-10.000000	0.266667	-16.850000	561.833313	1023.000000	1023.000000	2046.000000
48.040001	0.027416	16.203148	8.444360	1.590112	5.865170	0.303505	0.000000	-10.000000	0.258333	-16.783333	556.166687	1023.000000	1023.000000	2046.000000
48.060001	0.027763	16.408089	8.399375	1.737353	5.884441	0.386919	0.000000	-10.000000	0.250000	-16.750000	550.666687	1023.000000	1023.000000	2046.000000
48.080002	0.027973	16.531860	8.445624	1.888684	5.799217	0.398335	0.000000	-10.000000	0.258333	-16.883333	545.000000	1023.000000	1023.000000	2046.000000
48.099998	0.028086	16.598623	8.461774	2.010284	5.626281	0.500286	0.000000	-10.000000	0.258333	-17.050001	539.333313	1023.000000	1023.000000	2046.000000
48.119999	0.027927	16.504633	8.278242	2.108736	5.545965	0.571690	0.000000	-10.000000	0.275000	-17.300001	533.666687	1023.000000	1023.000000	2046.000000
48.139999	0.027465	16.231604	7.953479	2.322785	5.385318	0.570022	0.000000	-10.000000	0.283333	-17.566668	528.000000	1023.000000	1023.000000	2046.000000
48.160000	0.026505	15.664500	7.628335	2.423096	5.000649	0.612420	0.000000	-10.000000	0.300000	-18.133333	522.333313	1023.000000	1023.000000	2046.000000
48.180000	0.025448	15.039948	7.218541	2.544680	4.553588	0.723139	0.000000	-10.000000	0.325000	-18.833334	516.166687	1023.000000	1023.000000	2046.000000
48.200001	0.023994	14.180592	6.780549	2.571401	4.163753	0.664889	0.000000	-10.000000	0.341667	-19.516666	509.833344	1023.000000	1023.000000	2046.000000
48.220001	0.022591	13.351459	6.324069	2.727565	3.776604	0.523221	0.000000	-10.000000	0.366667	-19.950001	503.166656	1023.000000	1023.000000	2046.000000
48.240002	0.021528	12.723099	6.281822	2.746535	3.293802	0.400939	0.000000	-10.000000	0.366667	-20.200001	496.500000	1023.000000	1023.000000	2046.000000
48.259998	0.020416	12.065984	6.211866	2.690593	2.928040	0.235484	0.000000	-10.000000	0.383333	-20.466667	489.666656	1023.000000	1023.000000	2046.000000
48.279999	0.019757	11.676373	6.310478	2.659744	2.611762	0.094389	0.000000	-10.000000	0.400000	-20.866667	482.833344	1023.000000	1023.000000	2046.000000
48.299999	0.019082	11.277650	6.282202	2.725049	2.303587	-0.033188	0.000000	-10.000000	0.416667	-21.450001	476.000000	1023.000000	1023.000000	2046.000000
48.320000	0.017365	10.262757	6.026036	2.739987	1.785319	-0.288585	0.000000	-10.000000	0.433333	-21.933334	468.833344	1023.000000	1023.000000	2046.000000
48.340000	0.014534	8.589828	5.364695	2.561310	1.211812	-0.547989	0.000000	-10.000000	0.433333	-22.150000	461.500000	1023.000000	1023.000000	2046.000000
48.360001	0.011686	6.906430	4.726250	2.361811	0.702652	-0.884283	0.000000	-10.000000	0.425000	-21.950001	454.000000	1023.000000	1023.000000	2046.000000
48.380001	0.009410	5.561463	4.058877	2.169271	0.357061	-1.023746	0.000000	-10.000000	0.408333	-21.683334	446.666656	1023.000000	1023.000000	2046.000000
48.400002	0.007539	4.455625	3.540446	2.041040	0.011209	-1.137070	0.000000	-10.000000	0.400000	-21.533335	439.333344	1023.000000	1023.000000	2046.000000
48.419998	0.005789	3.421056	3.063697	1.952480	-0.355049	-1.240073	0.000000	-10.000000	0.391667	-21.500000	432.166656	1023.000000	1023.000000	2046.000000
48.439999	0.004160	2.458363	2.612804	1.806934	-0.633462	-1.327914	0.000000	-10.000000	0.400000	-21.633333	425.000000	1023.000000	1023.000000	2046.000000
48.459999	0.002739	1.618762	2.052352	1.695664	-0.764883	-1.364372	0.000000	-10.000000	0.408333	-22.000000	417.833344	1023.000000	1023.000000	2046.000000
48.480000	0.001420	0.839316	1.686846	1.546157	-0.991103	-1.402584	0.000000	-10.000000	0.433333	-22.566666	410.500000	1023.000000	1023.000000	2046.000000
48.500000	0.000181	0.107138	1.290803	1.420839	-1.163516	-1.440988	0.000000	-10.000000	0.441667	-22.950001	402.833344	1023.000000	1023.000000	2046.000000
48.520000	-0.000925	-0.546834	0.918985	1.263875	-1.322023	-1.407671	0.000000	-10.000000	0.483333	-23.416668	395.333344	1023.000000	1023.000000	2046.000000
48.540001	-0.001786	-1.055380	0.576302	1.091456	-1.361574	-1.361563	0.000000	-10.000000	0.508333	-23.850000	387.666656	1023.000000	1023.000000	2046.000000
48.560001	-0.002330	-1.377051	0.391714	1.049484	-1.546854	-1.271394	0.000000	-10.000000	0.533333	-24.333334	379.666656	1023.000000	1023.000000	2046.000000
48.580002	-0.002519	-1.488739	0.144909	1.096666	-1.657070	-1.073243	0.000000	-10.000000	0.533333	-24.516666	371.333344	1023.000000	1023.000000	2046.000000
48.599998	-0.002858	-1.689018	-0.218533	1.205260	-1.769513	-0.906233	0.000000	-10.000000	0.525000	-24.866667	363.000000	1023.000000	1023.000000	2046.000000
48.619999	-0.003420	-2.021300	-0.468703	1.308945	-2.002616	-0.858926	0.000000	-10.000000	0.525000	-24.883333	355.000000	1023.000000	1023.000000	2046.000000
48.639999	-0.004180	-2.470099	-0.742374	1.398895	-2.279089	-0.847531	0.000000	-10.000000	0.508333	-24.783335	346.666656	1023.000000	1023.000000	2046.000000
48.660000	-0.005195	-3.070532	-1.102480	1.347500	-2.571963	-0.743589	0.000000	-10.000000	0.508333	-24.400002	338.333344	1023.000000	1023.000000	2046.000000
48.680000	-0.006553	-3.872972	-1.634379	1.296456	-2.748190	-0.786858	0.000000	-10.000000	0.500000	-24.183334	330.000000	1023.000000	1023.000000	2046.000000
48.700001	-0.008155	-4.819542	-1.982977	1.202128	-3.157137	-0.881556	0.000000	-10.000000	0.500000	-24.133333	322.000000	1023.000000	1023.000000	2046.000000
48.720001	-0.009528	-5.631253	-2.290062	0.989750	-3.434896	-0.896044	0.000000	-10.000000	0.500000	-24.116667	314.000000	1023.000000	1023.000000	2046.000000
48.740002	-0.010913	-6.449691	-2.708123	0.838587	-3.682402	-0.897753	0.000000	-10.000000	0.500000	-24.350000	306.000000	1023.000000	1023.000000	2046.000000
48.759998	-0.012421	-7.341083	-2.995375	0.693532	-3.978733	-1.060508	0.000000	-10.000000	0.516667	-24.500000	298.000000	1023.000000	1023.000000	2046.000000
48.779999	-0.013632	-8.056711	-3.322031	0.547284	-4.240753	-1.041211	0.000000	-10.000000	0.516667	-24.450001	290.000000	1023.000000	1023.000000	2046.000000
48.799999	-0.014820	-8.758557	-3.594838	0.366001	-4.488190	-1.041530	0.000000	-10.000000	0.516667	-24.416666	281.666656	1023.000000	1023.000000	2046.000000
48.820000	-0.015707	-9.282545	-3.972015	0.334723	-4.615385	-1.029869	0.000000	-10.000000	0.500000	-24.150000	273.333344	1023.000000	1023.000000	2046.000000
48.840000	-0.016408	-9.696974	-4.092318	0.355871	-4.829265	-1.131262	0.000000	-10.000000	0.500000	-24.183334	265.000000	1023.000000	1023.000000	2046.000000
48.860001	-0.016913	-9.995798	-4.249085	0.271543	-4.986035	-1.032221	0.000000	-10.000000	0.500000	-24.016666	257.000000	1023.000000	1023.000000	2046.000000
48.880001	-0.017469	-10.324357	-4.429000	0.263226	-5.190906	-0.967677	0.000000	-10.000000	0.500000	-23.933334	249.000000	1023.000000	1023.000000	2046.000000
48.900002	-0.018028	-10.654299	-4.654014	0.374205	-5.328782	-1.045710	0.000000	-10.000000	0.491667	-23.733334	241.000000	1023.000000	1023.000000	2046.000000
48.919998	-0.018378	-10.861407	-4.722599	0.385751	-5.534897	-0.989662	0.000000	-10.000000	0.458333	-23.383333	233.166672	1023.000000	1023.000000	2046.000000
48.939999	-0.018679	-11.039083	-4.782974	0.352073	-5.695794	-0.912389	0.000000	-10.000000	0.425000	-23.033333	225.500000	1023.000000	1023.000000	2046.000000
48.959999	-0.018691	-11.046367	-4.773576	0.492401	-5.733936	-1.031256	0.000000	-10.000000	0.400000	-22.616667	217.833328	1023.000000	1023.000000	2046.000000
48.980000	-0.018401	-10.874767	-4.612064	0.554948	-5.847659	-0.969992	0.000000	-10.000000	0.400000	-22.266666	210.333328	1023.000000	1023.000000	2046.000000
49.000000	-0.018261	-10.792398	-4.664897	0.593775	-5.826447	-0.894830	0.000000	-10.000000	0.391667	-21.866667	202.833328	1023.000000	1023.000000	2046.000000
49.020000	-0.018537	-10.955554	-4.711832	0.642528	-5.956964	-0.929286	0.000000	-10.000000	0.383333	-21.333334	195.666672	1023.000000	1023.000000	2046.000000
49.040001	-0.018792	-11.106270	-4.826596	0.760680	-5.996870	-1.043484	0.000000	-10.000000	0.366667	-20.966667	188.500000	1023.000000	1023.000000	2046.000000
49.060001	-0.019259	-11.381866	-4.992074	0.774409	-6.253333	-0.910868	0.000000	-10.000000	0.366667	-20.516668	181.500000	1023.000000	1023.000000	2046.000000
49.080002	-0.020095	-11.876015	-5.306697	0.898527	-6.494194	-0.973651	0.000000	-10.000000	0.358333	-20.166668	174.500000	1023.000000	1023.000000	2046.000000
49.099998	-0.021163	-12.507534	-5.734470	1.035629	-6.749902	-1.058791	0.000000	-10.000000	0.341667	-19.700001	167.833328	1023.000000	1023.000000	2046.000000
49.119999	-0.022003	-13.003590	-5.924773	1.023927	-7.086489	-1.016255	0.000000	-10.000000	0.316667	-19.400000	161.166672	1023.000000	1023.000000	2046.000000
49.139999	-0.023086	-13.644043	-6.155136	1.013247	-7.326392	-1.175762	0.000000	-10.000000	0.283333	-19.100000	154.833328	1023.000000	1023.000000	2046.000000
49.160000	-0.024254	-14.333994	-6.139315	0.925783	-7.667394	-1.453067	0.000000	-10.000000	0.266667	-18.583334	148.500000	1023.000000	1023.000000	2046.000000
49.180000	-0.024814	-14.665306	-6.066751	0.783105	-7.785413	-1.596247	0.000000	-10.000000	0.250000	-18.100000	142.500000	1023.000000	1023.000000	2046.000000
49.200001	-0.025075	-14.819162	-5.815698	0.644963	-7.923199	-1.725229	0.000000	-10.000000	0.250000	-17.700001	136.500000	1023.000000	1023.000000	2046.000000
49.220001	-0.026176	-15.470219	-5.883310	0.521581	-8.168188	-1.940301	0.000000	-10.000000	0.233333	-17.316668	130.500000	1023.000000	1023.000000	2046.000000
49.240002	-0.028126	-16.622490	-6.208471	0.410590	-8.550291	-2.274318	0.000000	-10.000000	0.216667	-16.583334	124.500000	1023.000000	1023.000000	2046.000000
49.259998	-0.030192	-17.843721	-6.779573	0.241648	-8.803618	-2.502178	0.000000	-10.000000	0.200000	-15.583334	118.833336	1023.000000	1023.000000	2046.000000
49.279999	-0.032224	-19.044462	-7.183982	0.027474	-9.165895	-2.722060	0.000000	-10.000000	0.200000	-14.650001	113.666664	1023.000000	1023.000000	2046.000000
49.299999	-0.034058	-20.128109	-7.677673	-0.153793	-9.349626	-2.947017	0.000000	-10.000000	0.200000	-14.150001	108.833336	1023.000000	1023.000000	2046.000000
49.320000	-0.035436	-20.942451	-8.118253	-0.203805	-9.526527	-3.093867	0.000000	-10.000000	0.200000	-13.816668	104.166664	1023.000000	1023.000000	2046.000000
49.340000	-0.036465	-21.551044	-8.456940	-0.343681	-9.601686	-3.148739	0.000000	-10.000000	0.200000	-13.666667	99.500000	1023.000000	1023.000000	2046.000000
49.360001	-0.037733	-22.300318	-8.775126	-0.534983	-9.803064	-3.187144	0.000000	-10.000000	0.200000	-13.600000	94.833336	1023.000000	1023.000000	2046.000000
49.380001	-0.038809	-22.936346	-9.032545	-0.624668	-9.902384	-3.376750	0.000000	-10.000000	0.200000	-13.533333	90.333336	1023.000000	1023.000000	2046.000000
49.400002	-0.039211	-23.173540	-9.304049	-0.718567	-9.804297	-3.346626	0.000000	-10.000000	0.183333	-13.366667	85.666664	1023.000000	1023.000000	2046.000000
49.419998	-0.039774	-23.506201	-9.405889	-0.855338	-9.899145	-3.345829	0.000000	-10.000000	0.166667	-13.000000	81.333336	1023.000000	1023.000000	2046.000000
49.439999	-0.040280	-23.805399	-9.504533	-0.986226	-9.902724	-3.411915	0.000000	-10.000000	0.150000	-12.666667	77.000000	1023.000000	1023.000000	2046.000000
49.459999	-0.039947	-23.608824	-9.620375	-1.011302	-9.743670	-3.233479	0.000000	-10.000000	0.141667	-12.366667	73.000000	1023.000000	1023.000000	2046.000000
49.480000	-0.039475	-23.329962	-9.539486	-0.982796	-9.725518	-3.082161	0.000000	-10.000000	0.133333	-12.116667	69.000000	1023.000000	1023.000000	2046.000000
49.500000	-0.039300	-23.226248	-9.559813	-0.942804	-9.727538	-2.996094	0.000000	-10.000000	0.125000	-11.733334	65.000000	1023.000000	1023.000000	2046.000000
49.520000	-0.039060	-23.084444	-9.608739	-0.812923	-9.750839	-2.911943	0.000000	-10.000000	0.116667	-11.250000	61.000000	1023.000000	1023.000000	2046.000000
49.540001	-0.038470	-22.735987	-9.590485	-0.704002	-9.676936	-2.764563	0.000000	-10.000000	0.100000	-10.466667	57.000000	1023.000000	1023.000000	2046.000000
49.560001	-0.038633	-22.831827	-9.618515	-0.665121	-9.754484	-2.793706	0.000000	-10.000000	0.083333	-9.500000	53.333332	1023.000000	1023.000000	2046.000000
49.580002	-0.038989	-23.042486	-9.666335	-0.723820	-9.823845	-2.828485	0.000000	-10.000000	0.066667	-8.650001	50.166668	1023.000000	1023.000000	2046.000000
49.599998	-0.039524	-23.358761	-9.890050	-0.846711	-9.840366	-2.781633	0.000000	-10.000000	0.066667	-8.116667	47.333332	1023.000000	1023.000000	2046.000000
49.619999	-0.040170	-23.740215	-10.051607	-1.026309	-9.868231	-2.794068	0.000000	-10.000000	0.066667	-7.900000	44.666668	1023.000000	1023.000000	2046.000000
49.639999	-0.041013	-24.238628	-10.118634	-1.228563	-10.024342	-2.867089	0.000000	-10.000000	0.066667	-7.683333	42.000000	1023.000000	1023.000000	2046.000000
49.660000	-0.041552	-24.557493	-10.123044	-1.375056	-10.153663	-2.905731	0.000000	-10.000000	0.066667	-7.483334	39.333332	1023.000000	1023.000000	2046.000000
49.680000	-0.041979	-24.809801	-10.307965	-1.474823	-10.106497	-2.920517	0.000000	-10.000000	0.058333	-7.266667	36.833332	1023.000000	1023.000000	2046.000000
49.700001	-0.042498	-25.116316	-10.329332	-1.629941	-10.199393	-2.957649	0.000000	-10.000000	0.058333	-7.066667	34.333332	1023.000000	1023.000000	2046.000000
49.720001	-0.042998	-25.411934	-10.445896	-1.711493	-10.202298	-3.052247	0.000000	-10.000000	0.050000	-6.850000	32.000000	1023.000000	1023.000000	2046.000000
49.740002	-0.043162	-25.508547	-10.500463	-1.759136	-10.239149	-3.009799	0.000000	-10.000000	0.050000	-6.616667	29.666666	1023.000000	1023.000000	2046.000000
49.759998	-0.042873	-25.337669	-10.497173	-1.738517	-10.179770	-2.922210	0.000000	-10.000000	0.050000	-6.350000	27.500000	1023.000000	1023.000000	2046.000000
49.779999	-0.042751	-25.265791	-10.395655	-1.732120	-10.165441	-2.972576	0.000000	-10.000000	0.041667	-6.066667	25.500000	1023.000000	1023.000000	2046.000000
49.799999	-0.042541	-25.141891	-10.335531	-1.713368	-10.155646	-2.937345	0.000000	-10.000000	0.041667	-5.700000	23.500000	1023.000000	1023.000000	2046.000000
49.820000	-0.042152	-24.911554	-10.352647	-1.641546	-10.110289	-2.807072	0.000000	-10.000000	0.041667	-5.233334	21.500000	1023.000000	1023.000000	2046.000000
49.840000	-0.041727	-24.660803	-10.180833	-1.653922	-10.039321	-2.786726	0.000000	-10.000000	0.050000	-4.633333	19.666666	1023.000000	1023.000000	2046.000000
49.860001	-0.041198	-24.347855	-9.941073	-1.623142	-10.033577	-2.750062	0.000000	-10.000000	0.058333	-3.966667	18.000000	1023.000000	1023.000000	2046.000000
49.880001	-0.040373	-23.860245	-9.661246	-1.530924	-9.980090	-2.687983	0.000000	-10.000000	0.058333	-3.366667	16.666666	1023.000000	1023.000000	2046.000000
49.900002	-0.039581	-23.392229	-9.567022	-1.439407	-9.806295	-2.579505	0.000000	-10.000000	0.058333	-2.833333	15.500000	1023.000000	1023.000000	2046.000000
49.919998	-0.038838	-22.952976	-9.365669	-1.369426	-9.660862	-2.557019	0.000000	-10.000000	0.050000	-2.416667	14.666667	1023.000000	1023.000000	2046.000000
49.939999	-0.038440	-22.718311	-9.194348	-1.267988	-9.708467	-2.547508	0.000000	-10.000000	0.050000	-2.033333	14.166667	1023.000000	1023.000000	2046.000000
49.959999	-0.038131	-22.535545	-9.154132	-1.119819	-9.718418	-2.543177	0.000000	-10.000000	0.050000	-1.600000	14.000000	1023.000000	1023.000000	2046.000000
49.980000	-0.038075	-22.502054	-9.328926	-1.027350	-9.770331	-2.375446	0.000000	-10.000000	0.050000	-1.116667	14.000000	1023.000000	1023.000000	2046.000000
50.000000	-0.038116	-22.526411	-9.570552	-0.836315	-9.785892	-2.333650	0.000000	-10.000000	0.041667	-0.566667	14.000000	1023.000000	1023.000000	2046.000000
50.020000	-0.038552	-22.784454	-9.653380	-0.799290	-9.963907	-2.367877	0.000000	-10.000000	0.033333	-0.200000	14.000000	1023.000000	1023.000000	2046.000000
50.040001	-0.039001	-23.049606	-9.681659	-0.659107	-10.157532	-2.551309	0.000000	-10.000000	0.033333	0.000000	14.000000	1023.000000	1023.000000	2046.000000
50.060001	-0.039178	-23.154213	-9.570438	-0.572452	-10.323330	-2.687993	0.000000	-10.000000	0.041667	0.000000	14.000000	1023.000000	1023.000000	2046.000000
50.080002	-0.039177	-23.153490	-9.414420	-0.620311	-10.338373	-2.780385	0.000000	-10.000000	0.050000	0.000000	14.000000	1023.000000	1023.000000	2046.000000
50.099998	-0.039286	-23.218187	-9.131080	-0.716023	-10.407146	-2.963939	0.000000	-10.000000	0.050000	-0.650000	14.000000	1023.000000	1023.000000	2046.000000
50.119999	-0.039909	-23.586042	-9.042558	-0.811488	-10.578937	-3.153060	0.000000	-10.000000	0.050000	-1.400000	13.833333	1023.000000	1023.000000	2046.000000
50.139999	-0.041106	-24.293636	-9.210132	-0.948068	-10.812576	-3.322860	0.000000	-10.000000	0.041667	-1.650000	13.500000	1023.000000	1023.000000	2046.000000
50.160000	-0.042919	-25.365067	-9.727567	-1.062372	-10.970655	-3.604474	0.000000	-10.000000	0.033333	-1.000000	13.166667	1023.000000	1023.000000	2046.000000
50.180000	-0.044515	-26.308334	-10.020799	-1.244594	-11.201737	-3.841205	0.000000	-10.000000	0.033333	-0.250000	13.000000	1023.000000	1023.000000	2046.000000
50.200001	-0.045809	-27.073132	-10.345275	-1.339322	-11.382263	-4.006271	0.000000	-10.000000	0.041667	0.000000	13.000000	1023.000000	1023.000000	2046.000000
50.220001	-0.046669	-27.581448	-10.606920	-1.427025	-11.464520	-4.082983	0.000000	-10.000000	0.050000	0.000000	13.000000	1023.000000	1023.000000	2046.000000
50.240002	-0.047266	-27.934031	-10.954841	-1.381773	-11.406246	-4.191170	0.000000	-10.000000	0.050000	0.000000	13.000000	1023.000000	1023.000000	2046.000000
50.259998	-0.047804	-28.251978	-11.088309	-1.437672	-11.454597	-4.271400	0.000000	-10.000000	0.041667	0.000000	13.000000	1023.000000	1023.000000	2046.000000
50.279999	-0.048404	-28.606789	-11.243353	-1.548560	-11.538385	-4.276491	0.000000	-10.000000	0.041667	0.000000	13.000000	1023.000000	1023.000000	2046.000000
50.299999	-0.048450	-28.633772	-11.258638	-1.598682	-11.526557	-4.249894	0.000000	-10.000000	0.041667	0.000000	13.000000	1023.000000	1023.000000	2046.000000
50.320000	-0.048571	-28.705553	-11.421539	-1.639843	-11.428498	-4.215673	0.000000	-10.000000	0.041667	0.000000	13.000000	1023.000000	1023.000000	2046.000000
50.340000	-0.048404	-28.606998	-11.497066	-1.644498	-11.245841	-4.219594	0.000000	-10.000000	0.033333	-0.266667	13.000000	1023.000000	1023.000000	2046.000000
50.360001	-0.048139	-28.450073	-11.403145	-1.753222	-11.187827	-4.105878	0.000000	-10.000000	0.033333	-0.850000	13.000000	1023.000000	1023.000000	2046.000000
50.380001	-0.047504	-28.074738	-11.297524	-1.740891	-11.071592	-3.964730	0.000000	-10.000000	0.041667	-1.566667	13.000000	1023.000000	1023.000000	2046.000000
50.400002	-0.046622	-27.553644	-11.137798	-1.619014	-10.995564	-3.801268	0.000000	-10.000000	0.050000	-1.983333	12.500000	1023.000000	1023.000000	2046.000000
50.419998	-0.045762	-27.045252	-11.125641	-1.451162	-10.846756	-3.621695	0.000000	-10.000000	0.033333	-1.633333	11.833333	1023.000000	1023.000000	2046.000000
50.439999	-0.044999	-26.594646	-10.987941	-1.320274	-10.769748	-3.516684	0.000000	-10.000000	0.025000	-0.916667	11.166667	1023.000000	1023.000000	2046.000000
50.459999	-0.044507	-26.303865	-10.830834	-1.231311	-10.801612	-3.440107	0.000000	-10.000000	0.016667	-0.233333	11.000000	1023.000000	1023.000000	2046.000000
50.480000	-0.044224	-26.136465	-10.769176	-1.178634	-10.760096	-3.428560	0.000000	-10.000000	0.033333	0.000000	11.000000	1023.000000	1023.000000	2046.000000
50.500000	-0.044510	-26.305658	-11.038853	-1.237804	-10.621258	-3.407744	0.000000	-10.000000	0.041667	0.000000	11.000000	1023.000000	1023.000000	2046.000000
50.520000	-0.044802	-26.477819	-11.131454	-1.392212	-10.617941	-3.336213	0.000000	-10.000000	0.050000	0.000000	11.000000	1023.000000	1023.000000	2046.000000
50.540001	-0.045314	-26.780563	-11.085922	-1.580285	-10.763183	-3.351173	0.000000	-10.000000	0.050000	0.000000	11.000000	1023.000000	1023.000000	2046.000000
50.560001	-0.045533	-26.910221	-10.992820	-1.750606	-10.810655	-3.356142	0.000000	-10.000000	0.041667	0.000000	11.000000	1023.000000	1023.000000	2046.000000
50.580002	-0.045741	-27.033159	-11.141514	-1.848278	-10.734458	-3.308910	0.000000	-10.000000	0.041667	0.000000	11.000000	1023.000000	1023.000000	2046.000000
50.599998	-0.045749	-27.037651	-11.163206	-1.901988	-10.697105	-3.275351	0.000000	-10.000000	0.041667	0.000000	11.000000	1023.000000	1023.000000	2046.000000
50.619999	-0.046092	-27.240179	-11.105218	-1.979488	-10.771009	-3.384464	0.000000	-10.000000	0.050000	0.000000	11.000000	1023.000000	1023.000000	2046.000000
50.639999	-0.046180	-27.292223	-11.120696	-2.095973	-10.729753	-3.345801	0.000000	-10.000000	0.050000	-0.500000	11.000000	1023.000000	1023.000000	2046.000000
50.660000	-0.045990	-27.180098	-11.065091	-2.090032	-10.668974	-3.356001	0.000000	-10.000000	0.041667	-1.000000	11.000000	1023.000000	1023.000000	2046.000000
50.680000	-0.045681	-26.997559	-11.107159	-2.061314	-10.566258	-3.262827	0.000000	-10.000000	0.041667	-1.466667	11.000000	1023.000000	1023.000000	2046.000000
50.700001	-0.045154	-26.685932	-11.060470	-2.015056	-10.473021	-3.137386	0.000000	-10.000000	0.033333	-1.200000	11.000000	1023.000000	1023.000000	2046.000000
50.720001	-0.044751	-26.447643	-10.933067	-1.958495	-10.425573	-3.130508	0.000000	-10.000000	0.041667	-0.700000	11.000000	1023.000000	1023.000000	2046.000000
50.740002	-0.044351	-26.211575	-10.724562	-1.950444	-10.461286	-3.075283	0.000000	-10.000000	0.041667	-0.233333	11.000000	1023.000000	1023.000000	2046.000000
50.759998	-0.043479	-25.696299	-10.426613	-1.873198	-10.345705	-3.050783	0.000000	-10.000000	0.050000	0.000000	11.000000	1023.000000	1023.000000	2046.000000
50.779999	-0.042706	-25.239079	-10.290697	-1.808357	-10.200695	-2.939330	0.000000	-10.000000	0.041667	0.000000	11.000000	1023.000000	1023.000000	2046.000000
50.799999	-0.041664	-24.623425	-10.078082	-1.684267	-10.039927	-2.821148	0.000000	-10.000000	0.033333	0.000000	11.000000	1023.000000	1023.000000	2046.000000
50.820000	-0.041063	-24.268034	-9.825058	-1.584502	-10.012712	-2.845760	0.000000	-10.000000	0.033333	0.000000	11.000000	1023.000000	1023.000000	2046.000000
50.840000	-0.040581	-23.983427	-9.734341	-1.468255	-9.970856	-2.809977	0.000000	-10.000000	0.041667	0.000000	11.000000	1023.000000	1023.000000	2046.000000
50.860001	-0.040194	-23.754595	-9.728227	-1.333853	-10.000711	-2.691804	0.000000	-10.000000	0.041667	0.000000	11.000000	1023.000000	1023.000000	2046.000000
50.880001	-0.040054	-23.671829	-9.977358	-1.121209	-9.995872	-2.577391	0.000000	-10.000000	0.041667	0.000000	11.000000	1023.000000	1023.000000	2046.000000
50.900002	-0.040280	-23.805395	-10.173542	-1.052724	-10.036639	-2.542491	0.000000	-10.000000	0.041667	0.000000	11.000000	1023.000000	1023.000000	2046.000000
50.919998	-0.040754	-24.085608	-10.158547	-0.944879	-10.320019	-2.662164	0.000000	-10.000000	0.041667	0.000000	11.000000	1023.000000	1023.000000	2046.000000
50.939999	-0.040895	-24.168749	-10.111677	-0.788267	-10.475502	-2.793304	0.000000	-10.000000	0.041667	0.000000	11.000000	1023.000000	1023.000000	2046.000000
50.959999	-0.040852	-24.143564	-9.979984	-0.706782	-10.562685	-2.894113	0.000000	-10.000000	0.041667	0.000000	11.000000	1023.000000	1023.000000	2046.000000
50.980000	-0.040561	-23.971285	-9.822194	-0.691401	-10.541543	-2.916148	0.000000	-10.000000	0.050000	0.000000	11.000000	1023.000000	1023.000000	2046.000000
51.000000	-0.040680	-24.042135	-9.543204	-0.796971	-10.626026	-3.075933	0.000000	-10.000000	0.050000	-0.616667	11.000000	1023.000000	1023.000000	2046.000000
51.020000	-0.041773	-24.687750	-9.564896	-0.882813	-10.895115	-3.344928	0.000000	-10.000000	0.041667	-1.266667	11.000000	1023.000000	1023.000000	2046.000000
51.040001	-0.043299	-25.589710	-9.896939	-1.007550	-11.182535	-3.502686	0.000000	-10.000000	0.033333	-1.433333	11.000000	1023.000000	1023.000000	2046.000000
51.060001	-0.044960	-26.571545	-10.403144	-1.133821	-11.280641	-3.753940	0.000000	-10.000000	0.016667	-0.816667	11.000000	1023.000000	1023.000000	2046.000000
51.080002	-0.046532	-27.500340	-10.663936	-1.305420	-11.514263	-4.016722	0.000000	-10.000000	0.025000	-0.166667	11.000000	1023.000000	1023.000000	2046.000000
51.099998	-0.047830	-28.267347	-10.943378	-1.407765	-11.755593	-4.160611	0.000000	-10.000000	0.033333	0.000000	11.000000	1023.000000	1023.000000	2046.000000
51.119999	-0.048594	-28.719065	-11.252638	-1.416831	-11.815627	-4.233967	0.000000	-10.000000	0.050000	0.000000	11.000000	1023.000000	1023.000000	2046.000000
51.139999	-0.048957	-28.933727	-11.569648	-1.418944	-11.719133	-4.226002	0.000000	-10.000000	0.050000	-0.283333	11.000000	1023.000000	1023.000000	2046.000000
51.160000	-0.049681	-29.361740	-11.695612	-1.520717	-11.800546	-4.344866	0.000000	-10.000000	0.041667	-1.050000	11.000000	1023.000000	1023.000000	2046.000000
51.180000	-0.050377	-29.772511	-11.824509	-1.607082	-11.959339	-4.381582	0.000000	-10.000000	0.033333	-1.983333	10.666667	1023.000000	1023.000000	2046.000000
51.200001	-0.050352	-29.758276	-11.932090	-1.658010	-11.884998	-4.283177	0.000000	-10.000000	0.033333	-2.716667	10.000000	1023.000000	1023.000000	2046.000000
51.220001	-0.050419	-29.797602	-12.130615	-1.604755	-11.730908	-4.331324	0.000000	-10.000000	0.050000	-3.000000	9.000000	1023.000000	1023.000000	2046.000000
51.240002	-0.050663	-29.941666	-12.074781	-1.772039	-11.768821	-4.326025	0.000000	-10.000000	0.058333	-3.233333	8.000000	1023.000000	1023.000000	2046.000000
51.259998	-0.050505	-29.848648	-12.086927	-1.867816	-11.687759	-4.206144	0.000000	-10.000000	0.058333	-3.550000	6.833333	1023.000000	1023.000000	2046.000000
51.279999	-0.049557	-29.288261	-12.110531	-1.717048	-11.456317	-4.004367	0.000000	-10.000000	0.050000	-4.050000	5.666667	1023.000000	1023.000000	2046.000000
51.299999	-0.048863	-28.878172	-12.042345	-1.601815	-11.393919	-3.840093	0.000000	-10.000000	0.050000	-4.333333	4.166667	1023.000000	1023.000000	2046.000000
51.320000	-0.048513	-28.671297	-11.860162	-1.496000	-11.554472	-3.760663	0.000000	-10.000000	0.050000	-4.016666	2.833333	1023.000000	1023.000000	2046.000000
51.340000	-0.047651	-28.161743	-11.695932	-1.310091	-11.492589	-3.663130	0.000000	-10.000000	0.050000	-3.066667	1.333333	1023.000000	1023.000000	2046.000000
51.360001	-0.046976	-27.762850	-11.757831	-1.109389	-11.364186	-3.531446	0.000000	-10.000000	0.041667	-1.783333	0.500000	1023.000000	1023.000000	2046.000000
51.380001	-0.047022	-27.790031	-11.802195	-1.176875	-11.301078	-3.509883	0.000000	-10.000000	0.041667	-0.766667	0.000000	1023.000000	1023.000000	2046.000000
51.400002	-0.047560	-28.107903	-11.830518	-1.318077	-11.444281	-3.515027	0.000000	-10.000000	0.041667	-0.166667	0.000000	1023.000000	1023.000000	2046.000000
51.419998	-0.047687	-28.182812	-11.844742	-1.454845	-11.416872	-3.466353	0.000000	-10.000000	0.050000	0.000000	0.000000	1023.000000	1023.000000	2046.000000
51.439999	-0.047933	-28.328341	-11.965339	-1.578908	-11.354320	-3.429774	0.000000	-10.000000	0.050000	0.000000	0.000000	1023.000000	1023.000000	2046.000000
[truncated: 1,319,796 more chars]
