# Supplementary material for: Effect of Electrode Belt and Body Positions on Regional Pulmonary Ventilation- and Perfusion-Related Impedance Changes Measured by Electric Impedance Tomography
Source: PLoS One. 2016 Jun 2;11(6):e0155913. doi: 10.1371/journal.pone.0155913 (PMC4890811; doi:10.1371/journal.pone.0155913)
Supplement: S1 Dataset — (ZIP) [file pone.0155913.s001.zip › Dataset/Fp04-righ-6i.txt]

Patient Name:	Fp4
Registry:	Fp4
Investigator:	 
Diagnosys:	 
Notes:	h�ger6i             
Sample Rate [Hz]:	50.08
Time Base 	Pixels Mean 	Pixels Sum 	UPPER RIGHT		UPPER LEFT		LOWER RIGHT		LOWER LEFT		QRS	ETCO2	Paw	Flow (L/min)	Volume	Analog1	Analog2	AnalogSum
0.000000	0.001158	0.684652	-1.779608	1.140800	-1.731906	3.055367	0.000000	-10.000000	-0.366667	21.733334	345.833344	930.799988	1023.000000	1953.800049
0.020000	0.001531	0.904812	-1.773721	1.243685	-1.584564	3.019413	0.000000	-10.000000	-0.391667	21.866667	353.166656	930.599976	1023.000000	1953.599976
0.040000	0.001898	1.121605	-1.739833	1.253424	-1.505040	3.113054	0.000000	-10.000000	-0.416667	22.383333	360.500000	931.000000	1023.000000	1954.000000
0.060000	0.002826	1.669965	-1.640592	1.469984	-1.235417	3.075990	0.000000	-10.000000	-0.433333	22.966667	367.833344	931.000000	1023.000000	1954.000000
0.080000	0.003562	2.104888	-1.522149	1.495987	-1.146208	3.277259	0.000000	-10.000000	-0.433333	23.316668	375.333344	931.000000	1023.000000	1954.000000
0.100000	0.004557	2.693234	-1.414635	1.666505	-0.765038	3.206403	0.000000	-10.000000	-0.425000	23.433334	383.000000	930.799988	1023.000000	1953.800049
0.120000	0.005664	3.347415	-1.206266	1.717673	-0.529060	3.365069	0.000000	-10.000000	-0.433333	23.333334	391.000000	931.000000	1023.000000	1954.000000
0.140000	0.006876	4.063567	-0.994807	1.818570	-0.112186	3.351989	0.000000	-10.000000	-0.425000	23.350000	398.833344	931.000000	1023.000000	1954.000000
0.160000	0.008304	4.907757	-0.660579	1.935340	0.198096	3.434900	0.000000	-10.000000	-0.408333	23.300001	406.500000	931.000000	1023.000000	1954.000000
0.180000	0.009507	5.618632	-0.291855	1.971059	0.448393	3.491034	0.000000	-10.000000	-0.408333	23.366667	414.166656	930.799988	1023.000000	1953.800049
0.200000	0.011416	6.746914	0.144954	2.012417	0.942536	3.647008	0.000000	-10.000000	-0.400000	23.066668	422.000000	931.000000	1023.000000	1954.000000
0.220000	0.013073	7.726028	0.480961	2.139008	1.302235	3.803825	0.000000	-10.000000	-0.408333	22.500000	430.000000	930.599976	1023.000000	1953.599976
0.240000	0.014876	8.791540	0.808337	2.339973	1.759237	3.883992	0.000000	-10.000000	-0.391667	22.083334	437.666656	931.000000	1023.000000	1954.000000
0.260000	0.017076	10.092202	1.262852	2.555891	2.247596	4.025863	0.000000	-10.000000	-0.408333	21.966667	445.000000	931.000000	1023.000000	1954.000000
0.280000	0.018904	11.172410	1.736275	2.570773	2.655700	4.209661	0.000000	-10.000000	-0.425000	22.350000	452.333344	931.000000	1023.000000	1954.000000
0.300000	0.020666	12.213517	2.190494	2.660977	3.178466	4.183580	0.000000	-10.000000	-0.441667	22.866667	459.666656	931.000000	1023.000000	1954.000000
0.320000	0.021702	12.825989	2.624386	2.533016	3.373877	4.294710	0.000000	-10.000000	-0.433333	23.300001	467.333344	930.599976	1023.000000	1953.599976
0.340000	0.022489	13.290874	2.906757	2.327159	3.759319	4.297638	0.000000	-10.000000	-0.408333	23.516666	475.000000	930.799988	1023.000000	1953.800049
0.360000	0.023320	13.782182	3.325516	2.130509	3.977202	4.348954	0.000000	-10.000000	-0.383333	23.150000	483.000000	930.799988	1023.000000	1953.800049
0.380000	0.023977	14.170550	3.715299	1.853678	4.174774	4.426799	0.000000	-10.000000	-0.366667	22.183334	490.666656	930.799988	1023.000000	1953.800049
0.400000	0.024964	14.753724	4.046918	1.820115	4.618238	4.268453	0.000000	-10.000000	-0.350000	21.266666	498.166656	930.799988	1023.000000	1953.800049
0.420000	0.025626	15.145022	4.414334	1.561002	4.823757	4.345929	0.000000	-10.000000	-0.316667	20.266666	505.333344	930.599976	1023.000000	1953.599976
0.440000	0.026580	15.709004	4.780072	1.422740	5.208097	4.298095	0.000000	-10.000000	-0.291667	19.566668	512.333313	931.000000	1023.000000	1954.000000
0.460000	0.027667	16.351341	5.140226	1.351846	5.578395	4.280873	0.000000	-10.000000	-0.275000	18.783335	519.000000	930.599976	1023.000000	1953.599976
0.480000	0.028779	17.008343	5.578012	1.195525	5.837522	4.397284	0.000000	-10.000000	-0.283333	18.650002	525.333313	931.000000	1023.000000	1954.000000
0.500000	0.030389	17.960114	6.069274	1.183983	6.318882	4.387976	0.000000	-10.000000	-0.275000	18.466667	531.500000	930.799988	1023.000000	1953.800049
0.520000	0.032074	18.955708	6.685729	1.217756	6.596193	4.456029	0.000000	-10.000000	-0.283333	18.666666	537.833313	930.799988	1023.000000	1953.800049
0.540000	0.034239	20.235540	7.325086	1.232425	7.138883	4.539146	0.000000	-10.000000	-0.308333	18.750000	544.166687	930.799988	1023.000000	1953.800049
0.560000	0.036522	21.584379	7.971700	1.406748	7.564410	4.641521	0.000000	-10.000000	-0.341667	19.600000	550.500000	930.799988	1023.000000	1953.800049
0.580000	0.038342	22.660284	8.598710	1.455364	7.854059	4.752151	0.000000	-10.000000	-0.358333	20.333334	556.666687	930.799988	1023.000000	1953.800049
0.600000	0.040455	23.909115	9.093898	1.687376	8.377527	4.750315	0.000000	-10.000000	-0.350000	20.783335	563.166687	930.799988	1023.000000	1953.800049
0.620000	0.042127	24.897207	9.576221	1.743291	8.606341	4.971353	0.000000	-10.000000	-0.366667	20.950001	570.000000	930.799988	1023.000000	1953.800049
0.640000	0.043695	25.823507	9.909170	1.924385	8.912161	5.077791	0.000000	-10.000000	-0.375000	20.950001	577.000000	930.799988	1023.000000	1953.800049
0.660000	0.044971	26.577631	10.186027	2.194067	9.040636	5.156900	0.000000	-10.000000	-0.375000	20.966667	584.000000	931.000000	1023.000000	1954.000000
0.680000	0.045454	26.863327	10.329127	2.235302	8.990787	5.308111	0.000000	-10.000000	-0.358333	20.816668	591.000000	930.400024	1023.000000	1953.400024
0.700000	0.046894	27.714218	10.634151	2.594147	9.175460	5.310460	0.000000	-10.000000	-0.350000	20.500000	598.000000	930.799988	1023.000000	1953.800049
0.720000	0.047956	28.342129	11.132086	2.726734	9.126435	5.356875	0.000000	-10.000000	-0.350000	20.383333	605.000000	930.599976	1023.000000	1953.599976
0.740000	0.048950	28.929287	11.723336	2.652103	9.161615	5.392232	0.000000	-10.000000	-0.333333	19.916666	611.833313	930.599976	1023.000000	1953.599976
0.760000	0.050186	29.660097	12.262177	2.661361	9.345748	5.390811	0.000000	-10.000000	-0.316667	19.866667	618.666687	931.000000	1023.000000	1954.000000
0.780000	0.050228	29.684765	12.559854	2.479820	9.182451	5.462641	0.000000	-10.000000	-0.300000	19.433334	625.166687	930.799988	1023.000000	1953.800049
0.800000	0.049776	29.417356	12.382408	2.535075	9.235783	5.264089	0.000000	-10.000000	-0.275000	19.133333	631.833313	930.599976	1023.000000	1953.599976
0.820000	0.048540	28.687195	12.226949	2.442392	8.833721	5.184133	0.000000	-10.000000	-0.258333	18.316668	638.166687	930.599976	1023.000000	1953.599976
0.840000	0.047849	28.278576	12.089888	2.374840	8.752430	5.061419	0.000000	-10.000000	-0.250000	17.933334	644.500000	930.799988	1023.000000	1953.800049
0.860000	0.047957	28.342733	11.964761	2.501864	8.876881	4.999228	0.000000	-10.000000	-0.258333	17.783335	650.500000	931.000000	1023.000000	1954.000000
0.880000	0.048033	28.387800	12.027454	2.498818	8.724314	5.137214	0.000000	-10.000000	-0.258333	18.000000	656.500000	930.799988	1023.000000	1953.800049
0.900000	0.048947	28.927565	11.991073	2.753287	9.059726	5.123478	0.000000	-10.000000	-0.266667	18.266666	662.500000	931.000000	1023.000000	1954.000000
0.920000	0.049329	29.153481	12.138141	2.810611	9.030955	5.173774	0.000000	-10.000000	-0.266667	18.483334	668.500000	931.000000	1023.000000	1954.000000
0.940000	0.050355	29.759655	12.256362	2.923339	9.351798	5.228155	0.000000	-10.000000	-0.266667	18.466667	674.500000	930.799988	1023.000000	1953.800049
0.960000	0.051039	30.164299	12.382971	2.980248	9.537994	5.263086	0.000000	-10.000000	-0.241667	18.000000	680.833313	930.799988	1023.000000	1953.800049
0.980000	0.051798	30.612505	12.650303	2.908364	9.655908	5.397931	0.000000	-10.000000	-0.241667	17.166666	687.000000	931.000000	1023.000000	1954.000000
1.000000	0.052878	31.250673	12.780643	3.124188	10.073797	5.272044	0.000000	-10.000000	-0.225000	16.183334	693.000000	931.000000	1023.000000	1954.000000
1.020000	0.053554	31.650515	13.096251	2.984766	10.136053	5.433444	0.000000	-10.000000	-0.208333	15.216666	698.500000	930.599976	1023.000000	1953.599976
1.040000	0.054969	32.486401	13.385799	3.050075	10.544238	5.506289	0.000000	-10.000000	-0.175000	14.400000	703.833313	930.799988	1023.000000	1953.800049
1.060000	0.056242	33.239208	13.582139	3.262689	10.811288	5.583091	0.000000	-10.000000	-0.150000	13.350000	708.833313	931.000000	1023.000000	1954.000000
1.080000	0.057314	33.872757	13.934158	3.242647	10.993479	5.702472	0.000000	-10.000000	-0.133333	12.333333	713.500000	931.000000	1023.000000	1954.000000
1.100000	0.059067	34.908798	14.208674	3.464125	11.551757	5.684241	0.000000	-10.000000	-0.125000	11.583333	717.833313	931.000000	1023.000000	1954.000000
1.120000	0.059994	35.456387	14.623650	3.271518	11.733667	5.827551	0.000000	-10.000000	-0.133333	11.466666	721.666687	931.000000	1023.000000	1954.000000
1.140000	0.060968	36.032146	14.906728	3.179690	12.091613	5.854115	0.000000	-10.000000	-0.141667	11.633333	725.333313	931.200012	1023.000000	1954.199951
1.160000	0.061037	36.073143	15.082986	2.970979	12.237249	5.781929	0.000000	-10.000000	-0.141667	11.400000	729.000000	931.000000	1023.000000	1954.000000
1.180000	0.060663	35.851551	15.346168	2.497597	12.132587	5.875200	0.000000	-10.000000	-0.125000	11.116667	733.000000	931.000000	1023.000000	1954.000000
1.200000	0.060987	36.043400	15.518293	2.345613	12.427399	5.752096	0.000000	-10.000000	-0.108333	10.466667	737.000000	931.000000	1023.000000	1954.000000
1.220000	0.061152	36.140793	15.797294	2.059185	12.522053	5.762262	0.000000	-10.000000	-0.091667	9.933333	740.666687	930.799988	1023.000000	1953.800049
1.240000	0.061201	36.170017	16.074867	1.801281	12.559507	5.734363	0.000000	-10.000000	-0.083333	9.216667	744.000000	931.000000	1023.000000	1954.000000
1.260000	0.061841	36.547962	16.230141	1.758551	12.931787	5.627482	0.000000	-10.000000	-0.075000	8.566667	747.000000	930.799988	1023.000000	1953.800049
1.280000	0.061848	36.552139	16.505808	1.430211	12.945491	5.670627	0.000000	-10.000000	-0.083333	7.983333	750.000000	930.799988	1023.000000	1953.800049
1.300000	0.062606	37.000072	16.766598	1.372054	13.250488	5.610932	0.000000	-10.000000	-0.091667	7.366667	752.833313	930.599976	1023.000000	1953.599976
1.320000	0.063627	37.603699	17.140081	1.312155	13.499023	5.652441	0.000000	-10.000000	-0.100000	7.266667	755.333313	931.200012	1023.000000	1954.199951
1.340000	0.065005	38.417667	17.702126	1.281636	13.690191	5.743715	0.000000	-10.000000	-0.116667	7.633333	757.833313	931.000000	1023.000000	1954.000000
1.360000	0.066927	39.553761	18.163773	1.503098	14.128335	5.758555	0.000000	-10.000000	-0.116667	8.566667	760.333313	931.000000	1023.000000	1954.000000
1.380000	0.068410	40.430115	18.670612	1.434028	14.320357	6.005115	0.000000	-10.000000	-0.133333	9.833334	763.166687	931.000000	1023.000000	1954.000000
1.400000	0.070316	41.556808	19.031181	1.763563	14.794439	5.967622	0.000000	-10.000000	-0.133333	11.050000	766.166687	931.000000	1023.000000	1954.000000
1.420000	0.071384	42.187725	19.389141	1.787121	14.891531	6.119930	0.000000	-10.000000	-0.158333	11.950001	769.500000	931.000000	1023.000000	1954.000000
1.440000	0.072875	43.068996	19.611515	2.116681	15.140440	6.200361	0.000000	-10.000000	-0.166667	12.550000	773.500000	931.000000	1023.000000	1954.000000
1.460000	0.073469	43.420193	19.732061	2.204492	15.108604	6.375033	0.000000	-10.000000	-0.166667	13.000000	777.666687	930.799988	1023.000000	1953.800049
1.480000	0.073749	43.585499	19.752054	2.345611	15.040331	6.447504	0.000000	-10.000000	-0.158333	13.066667	782.000000	930.799988	1023.000000	1953.800049
1.500000	0.074598	44.087585	19.835115	2.689851	15.106364	6.456254	0.000000	-10.000000	-0.150000	12.666667	786.333313	931.000000	1023.000000	1954.000000
1.520000	0.075049	44.353832	20.179092	2.787722	14.827432	6.559586	0.000000	-10.000000	-0.150000	12.050000	790.666687	931.200012	1023.000000	1954.199951
1.540000	0.076036	44.937332	20.482229	2.977971	14.998206	6.478925	0.000000	-10.000000	-0.150000	11.666667	795.000000	930.799988	1023.000000	1953.800049
1.560000	0.076213	45.041771	20.950207	2.780929	14.775411	6.535224	0.000000	-10.000000	-0.150000	11.450001	799.000000	931.000000	1023.000000	1954.000000
1.580000	0.076300	45.093422	21.082893	2.740793	14.786846	6.482887	0.000000	-10.000000	-0.133333	11.100000	802.666687	931.200012	1023.000000	1954.199951
1.600000	0.075324	44.516659	20.803783	2.780960	14.616154	6.315762	0.000000	-10.000000	-0.116667	10.283334	806.333313	930.799988	1023.000000	1953.800049
1.620000	0.073694	43.553127	20.539574	2.609322	14.188061	6.216173	0.000000	-10.000000	-0.091667	9.266666	809.833313	931.000000	1023.000000	1954.000000
1.640000	0.072955	43.116131	20.278845	2.684397	14.056026	6.096866	0.000000	-10.000000	-0.108333	8.800000	813.166687	931.000000	1023.000000	1954.000000
1.660000	0.072104	42.613750	20.137188	2.556637	13.835952	6.083973	0.000000	-10.000000	-0.133333	9.366667	816.166687	930.799988	1023.000000	1953.800049
1.680000	0.072301	42.729847	20.000341	2.788836	13.846070	6.094598	0.000000	-10.000000	-0.158333	10.516666	819.000000	931.000000	1023.000000	1954.000000
1.700000	0.072416	42.797642	19.874901	2.939094	13.869117	6.114529	0.000000	-10.000000	-0.150000	11.400001	822.333313	930.599976	1023.000000	1953.599976
1.720000	0.072698	42.964722	19.893484	3.042627	13.883068	6.145542	0.000000	-10.000000	-0.133333	11.716667	826.000000	931.000000	1023.000000	1954.000000
1.740000	0.073172	43.244778	19.885773	3.186541	14.025343	6.147123	0.000000	-10.000000	-0.116667	11.283334	830.000000	930.599976	1023.000000	1953.599976
1.760000	0.073303	43.321835	19.951569	3.149495	14.044251	6.176519	0.000000	-10.000000	-0.091667	10.200001	834.000000	930.599976	1023.000000	1953.599976
1.780000	0.073844	43.641598	19.998371	3.226106	14.218163	6.198958	0.000000	-10.000000	-0.083333	8.516667	837.666687	930.799988	1023.000000	1953.800049
1.800000	0.074207	43.856438	20.060667	3.211214	14.374708	6.209847	0.000000	-10.000000	-0.075000	6.700000	840.833313	931.000000	1023.000000	1954.000000
1.820000	0.074438	43.992905	20.158096	3.145812	14.449114	6.239882	0.000000	-10.000000	-0.075000	4.900000	843.333313	930.799988	1023.000000	1953.800049
1.840000	0.075318	44.512768	20.266024	3.185975	14.729446	6.331322	0.000000	-10.000000	-0.058333	3.316667	845.166687	930.799988	1023.000000	1953.800049
1.860000	0.075882	44.846302	20.378704	3.235132	14.840645	6.391821	0.000000	-10.000000	-0.050000	1.666667	846.333313	931.400024	1023.000000	1954.400024
1.880000	0.076742	45.354671	20.474602	3.281676	15.086430	6.511965	0.000000	-10.000000	-0.050000	0.600000	846.833313	930.799988	1023.000000	1953.800049
1.900000	0.077635	45.882381	20.674644	3.320899	15.381886	6.504953	0.000000	-10.000000	-0.050000	0.000000	847.000000	930.599976	1023.000000	1953.599976
1.920000	0.078214	46.224461	20.969088	3.176766	15.541551	6.537057	0.000000	-10.000000	-0.050000	0.633333	847.000000	930.599976	1023.000000	1953.599976
1.940000	0.078691	46.506374	21.118673	3.072660	15.772478	6.542563	0.000000	-10.000000	-0.050000	1.433333	847.166687	930.599976	1023.000000	1953.599976
1.960000	0.078341	46.299473	21.228832	2.702183	15.824497	6.543960	0.000000	-10.000000	-0.050000	2.433333	847.500000	930.599976	1023.000000	1953.599976
1.980000	0.077567	45.841843	21.308117	2.347108	15.740609	6.446008	0.000000	-10.000000	-0.050000	2.916667	848.166687	930.799988	1023.000000	1953.800049
2.000000	0.077060	45.542316	21.294050	2.004534	15.841682	6.402050	0.000000	-10.000000	-0.050000	2.966667	849.166687	930.799988	1023.000000	1953.800049
2.020000	0.076569	45.252502	21.395493	1.756092	15.777808	6.323110	0.000000	-10.000000	-0.041667	1.600000	850.333313	930.599976	1023.000000	1953.599976
2.040000	0.076288	45.086094	21.385778	1.571720	15.887113	6.241483	0.000000	-10.000000	-0.033333	-0.516667	851.333313	931.200012	1023.000000	1954.199951
2.060000	0.075728	44.755283	21.390072	1.299270	15.899008	6.166933	0.000000	-10.000000	-0.016667	-3.066667	851.833313	931.000000	1023.000000	1954.000000
2.080000	0.075489	44.614059	21.374548	1.133035	15.967955	6.138521	0.000000	-10.000000	-0.016667	-5.083333	852.000000	930.799988	1023.000000	1953.800049
2.100000	0.075351	44.532150	21.384090	0.983370	16.051756	6.112933	0.000000	-10.000000	-0.008333	-6.633333	852.000000	931.000000	1023.000000	1954.000000
2.120000	0.075811	44.804573	21.646492	0.956432	16.077791	6.123857	0.000000	-10.000000	-0.016667	-7.433333	852.000000	930.799988	1023.000000	1953.800049
2.140000	0.076842	45.413658	21.895144	0.908359	16.336075	6.274081	0.000000	-10.000000	-0.016667	-7.016667	852.000000	930.799988	1023.000000	1953.800049
2.160000	0.077705	45.923729	22.179617	1.090107	16.478136	6.175869	0.000000	-10.000000	-0.033333	-5.616667	852.000000	930.799988	1023.000000	1953.800049
2.180000	0.078822	46.583729	22.393526	1.267182	16.651449	6.271574	0.000000	-10.000000	-0.041667	-3.450000	852.000000	931.000000	1023.000000	1954.000000
2.200000	0.079773	47.145912	22.559565	1.401650	16.771494	6.413202	0.000000	-10.000000	-0.050000	-1.483333	852.000000	931.000000	1023.000000	1954.000000
2.220000	0.080320	47.469299	22.601049	1.622471	16.783850	6.461927	0.000000	-10.000000	-0.050000	-0.333333	852.000000	930.799988	1023.000000	1953.800049
2.240000	0.080803	47.754845	22.424137	1.874631	16.848167	6.607909	0.000000	-10.000000	-0.033333	-0.300000	852.000000	930.799988	1023.000000	1953.800049
2.260000	0.080494	47.572140	22.272484	2.072679	16.564358	6.662619	0.000000	-10.000000	-0.025000	-1.333333	852.000000	930.799988	1023.000000	1953.800049
2.280000	0.079814	47.170082	21.881834	2.181411	16.380732	6.726103	0.000000	-10.000000	-0.016667	-3.216667	852.000000	930.799988	1023.000000	1953.800049
2.300000	0.079352	46.896950	21.709671	2.415034	16.083212	6.689032	0.000000	-10.000000	-0.016667	-5.533333	852.000000	931.000000	1023.000000	1954.000000
2.320000	0.079032	46.707848	21.611832	2.702220	15.801520	6.592275	0.000000	-10.000000	-0.008333	-7.516667	852.000000	930.799988	1023.000000	1953.800049
2.340000	0.078582	46.442020	21.643417	2.577368	15.618064	6.603173	0.000000	-10.000000	0.000000	-8.800000	852.000000	931.000000	1023.000000	1954.000000
2.360000	0.077969	46.079716	21.688202	2.553554	15.396543	6.441418	0.000000	-10.000000	0.008333	-9.516666	852.000000	931.000000	1023.000000	1954.000000
2.380000	0.077203	45.626961	21.460258	2.330557	15.288444	6.547704	0.000000	-10.000000	0.025000	-10.250000	852.000000	930.599976	1023.000000	1953.599976
2.400000	0.075191	44.437817	21.036850	2.317679	14.776108	6.307177	0.000000	-10.000000	0.041667	-11.466667	848.500000	930.799988	1023.000000	1953.800049
2.420000	0.072801	43.025524	20.274069	2.208181	14.325377	6.217898	0.000000	-10.000000	0.050000	-12.700000	837.333313	930.599976	1023.000000	1953.599976
2.440000	0.070302	41.548706	19.689688	2.125404	13.774997	5.958618	0.000000	-10.000000	0.050000	-13.516666	826.166687	930.599976	1023.000000	1953.599976
2.460000	0.068705	40.604679	19.111382	2.160381	13.376736	5.956182	0.000000	-10.000000	0.050000	-13.700000	818.500000	930.599976	1023.000000	1953.599976
2.480000	0.067054	39.628674	18.524494	2.128036	13.113523	5.862618	0.000000	-10.000000	0.050000	-13.516666	817.000000	930.599976	1023.000000	1953.599976
2.500000	0.065931	38.965031	18.095251	2.264649	12.799361	5.805769	0.000000	-10.000000	0.050000	-13.383333	814.000000	930.599976	1023.000000	1953.599976
2.520000	0.064990	38.409004	17.608667	2.201466	12.698609	5.900262	0.000000	-10.000000	0.050000	-13.200001	809.500000	931.000000	1023.000000	1954.000000
2.540000	0.064067	37.863689	17.363621	2.254112	12.440567	5.805389	0.000000	-10.000000	0.083333	-13.483334	805.000000	930.799988	1023.000000	1953.800049
2.560000	0.063272	37.393684	16.962059	2.265017	12.357789	5.808821	0.000000	-10.000000	0.116667	-14.250000	800.500000	931.000000	1023.000000	1954.000000
2.580000	0.062438	36.901077	16.723988	2.144680	12.197707	5.834701	0.000000	-10.000000	0.158333	-15.633334	795.666687	930.799988	1023.000000	1953.800049
2.600000	0.061758	36.498878	16.476280	2.224319	12.056187	5.742091	0.000000	-10.000000	0.175000	-16.883333	790.333313	930.799988	1023.000000	1953.800049
2.620000	0.060861	35.969101	16.181791	2.005168	11.997967	5.784174	0.000000	-10.000000	0.191667	-17.933334	784.500000	931.000000	1023.000000	1954.000000
2.640000	0.060583	35.804623	16.067654	2.050450	11.903975	5.782545	0.000000	-10.000000	0.208333	-18.516666	778.500000	930.799988	1023.000000	1953.800049
2.660000	0.060376	35.682060	15.819664	2.029888	11.864734	5.967775	0.000000	-10.000000	0.225000	-19.250000	772.500000	930.599976	1023.000000	1953.599976
2.680000	0.059929	35.417767	15.548053	2.033437	11.835087	6.001189	0.000000	-10.000000	0.241667	-19.883333	766.166687	931.000000	1023.000000	1954.000000
2.700000	0.059586	35.215313	15.352343	2.210944	11.748680	5.903347	0.000000	-10.000000	0.266667	-20.216667	759.666687	930.799988	1023.000000	1953.800049
2.720000	0.059177	34.973759	15.067450	2.094640	11.804687	6.006983	0.000000	-10.000000	0.250000	-20.066668	752.833313	931.000000	1023.000000	1954.000000
2.740000	0.058294	34.451664	14.871070	2.002335	11.624524	5.953736	0.000000	-10.000000	0.233333	-19.366667	746.166687	930.599976	1023.000000	1953.599976
2.760000	0.056976	33.672527	14.526725	1.841755	11.392513	5.911535	0.000000	-10.000000	0.200000	-19.000000	739.666687	930.799988	1023.000000	1953.800049
2.780000	0.055375	32.726524	14.230554	1.449495	11.184515	5.861960	0.000000	-10.000000	0.200000	-18.500000	733.500000	930.599976	1023.000000	1953.599976
2.800000	0.053932	31.873808	14.036545	1.228052	10.921837	5.687373	0.000000	-10.000000	0.200000	-18.300001	727.500000	930.799988	1023.000000	1953.800049
2.820000	0.052745	31.172560	13.763834	1.090571	10.716223	5.601933	0.000000	-10.000000	0.200000	-17.900000	721.500000	930.799988	1023.000000	1953.800049
2.840000	0.051391	30.372149	13.516680	0.806211	10.558190	5.491067	0.000000	-10.000000	0.200000	-18.183334	715.500000	931.000000	1023.000000	1954.000000
2.860000	0.050248	29.696848	13.216281	0.784855	10.323525	5.372186	0.000000	-10.000000	0.200000	-18.533333	709.166687	930.799988	1023.000000	1953.800049
2.880000	0.049107	29.022017	12.890411	0.554645	10.218166	5.358794	0.000000	-10.000000	0.208333	-19.233334	702.833313	930.799988	1023.000000	1953.800049
2.900000	0.048223	28.499973	12.640920	0.558325	10.046983	5.253747	0.000000	-10.000000	0.216667	-19.616667	696.333313	930.599976	1023.000000	1953.599976
2.920000	0.047566	28.111319	12.363853	0.520573	9.923767	5.303125	0.000000	-10.000000	0.225000	-19.950001	689.833313	930.799988	1023.000000	1953.800049
2.940000	0.047037	27.798689	12.313975	0.416720	9.780685	5.287307	0.000000	-10.000000	0.216667	-20.016666	683.166687	930.599976	1023.000000	1953.599976
2.960000	0.047030	27.794546	12.202510	0.595214	9.702312	5.294510	0.000000	-10.000000	0.225000	-20.133333	676.333313	930.799988	1023.000000	1953.800049
2.980000	0.046794	27.655220	12.034682	0.593896	9.700066	5.326577	0.000000	-10.000000	0.216667	-20.150002	669.666687	930.799988	1023.000000	1953.800049
3.000000	0.046865	27.696938	11.878107	0.902072	9.541862	5.374896	0.000000	-10.000000	0.225000	-20.100000	663.000000	931.000000	1023.000000	1954.000000
3.020000	0.046380	27.410376	11.518615	0.994547	9.456717	5.440497	0.000000	-10.000000	0.225000	-19.783333	656.333313	931.000000	1023.000000	1954.000000
3.040000	0.045825	27.082506	11.185347	1.276316	9.165627	5.455215	0.000000	-10.000000	0.225000	-19.766666	649.833313	930.599976	1023.000000	1953.599976
3.060000	0.044942	26.560598	10.675293	1.501975	8.808818	5.574513	0.000000	-10.000000	0.241667	-20.116667	643.166687	930.599976	1023.000000	1953.599976
3.080000	0.043415	25.658438	9.998861	1.610291	8.391676	5.657610	0.000000	-10.000000	0.266667	-20.850000	636.500000	931.000000	1023.000000	1954.000000
3.100000	0.041791	24.698771	9.380604	1.891490	7.816232	5.610445	0.000000	-10.000000	0.316667	-21.750000	629.333313	931.000000	1023.000000	1954.000000
3.120000	0.040073	23.682915	8.769505	1.956119	7.336728	5.620565	0.000000	-10.000000	0.341667	-22.683334	622.166687	931.200012	1023.000000	1954.199951
3.140000	0.038691	22.866598	8.374946	2.327772	6.735054	5.428828	0.000000	-10.000000	0.366667	-23.616667	614.666687	930.599976	1023.000000	1953.599976
3.160000	0.037219	21.996489	8.178576	2.221526	6.245589	5.350798	0.000000	-10.000000	0.366667	-24.216667	607.000000	930.599976	1023.000000	1953.599976
3.180000	0.035782	21.147228	8.057137	2.105905	5.770253	5.213933	0.000000	-10.000000	0.400000	-24.650000	598.833313	931.200012	1023.000000	1954.199951
3.200000	0.034381	20.319155	7.869462	1.791899	5.440089	5.217705	0.000000	-10.000000	0.416667	-25.100000	590.500000	931.000000	1023.000000	1954.000000
3.220000	0.032446	19.175371	7.410517	1.755931	4.941431	5.067492	0.000000	-10.000000	0.450000	-25.966667	582.000000	930.599976	1023.000000	1953.599976
3.240000	0.029836	17.632797	6.660248	1.732621	4.277476	4.962452	0.000000	-10.000000	0.466667	-26.666666	573.333313	930.799988	1023.000000	1953.800049
3.260000	0.026790	15.833055	5.813786	1.609284	3.577801	4.832184	0.000000	-10.000000	0.483333	-27.200001	564.500000	931.200012	1023.000000	1954.199951
3.280000	0.024097	14.241053	4.992331	1.739459	2.897331	4.611932	0.000000	-10.000000	0.500000	-27.416666	555.500000	930.799988	1023.000000	1953.800049
3.300000	0.021520	12.718540	4.142255	1.569092	2.411300	4.595893	0.000000	-10.000000	0.516667	-27.666666	546.333313	930.799988	1023.000000	1953.800049
3.320000	0.019255	11.379878	3.320012	1.725726	1.913553	4.420588	0.000000	-10.000000	0.550000	-28.100000	537.000000	931.000000	1023.000000	1954.000000
3.340000	0.017392	10.278474	2.638130	1.594232	1.535884	4.510228	0.000000	-10.000000	0.566667	-28.266666	527.666687	930.799988	1023.000000	1953.800049
3.360000	0.015308	9.047187	1.897975	1.671044	1.131661	4.346508	0.000000	-10.000000	0.583333	-28.583334	518.166687	931.000000	1023.000000	1954.000000
3.380000	0.013772	8.139497	1.391008	1.598221	0.729376	4.420891	0.000000	-10.000000	0.583333	-28.700001	508.666656	931.000000	1023.000000	1954.000000
3.400000	0.012067	7.131736	0.751672	1.578556	0.484191	4.317317	0.000000	-10.000000	0.600000	-28.900000	499.000000	931.000000	1023.000000	1954.000000
3.420000	0.010766	6.362545	0.337749	1.550254	0.102792	4.371749	0.000000	-10.000000	0.600000	-28.933334	489.333344	931.000000	1023.000000	1954.000000
3.440000	0.009273	5.480576	-0.157744	1.486349	-0.135164	4.287134	0.000000	-10.000000	0.600000	-29.000000	479.833344	931.200012	1023.000000	1954.199951
3.460000	0.008297	4.903338	-0.529117	1.550668	-0.382354	4.264142	0.000000	-10.000000	0.600000	-29.166668	470.166656	930.799988	1023.000000	1953.800049
3.480000	0.007475	4.417894	-0.847300	1.382973	-0.554257	4.436479	0.000000	-10.000000	0.608333	-29.283335	460.500000	930.799988	1023.000000	1953.800049
3.500000	0.006614	3.909071	-1.366369	1.568951	-0.705886	4.412376	0.000000	-10.000000	0.608333	-29.350000	450.500000	931.000000	1023.000000	1954.000000
3.520000	0.005678	3.355892	-1.757244	1.563154	-0.987255	4.537237	0.000000	-10.000000	0.600000	-29.266666	440.666656	931.000000	1023.000000	1954.000000
3.540000	0.004612	2.725668	-2.287255	1.765540	-1.203500	4.450883	0.000000	-10.000000	0.575000	-28.966667	431.000000	930.799988	1023.000000	1953.800049
3.560000	0.003642	2.152203	-2.656560	1.817368	-1.563466	4.554862	0.000000	-10.000000	0.533333	-28.450001	421.333344	931.200012	1023.000000	1954.199951
3.580000	0.002022	1.195237	-3.194708	1.821975	-1.843966	4.411936	0.000000	-10.000000	0.508333	-27.950001	411.833344	931.000000	1023.000000	1954.000000
3.600000	0.000122	0.072141	-3.683935	1.761202	-2.316999	4.311874	0.000000	-10.000000	0.491667	-27.650000	402.500000	931.000000	1023.000000	1954.000000
3.620000	-0.001874	-1.107280	-4.137610	1.479725	-2.734224	4.284829	0.000000	-10.000000	0.500000	-27.450001	393.333344	931.000000	1023.000000	1954.000000
3.640000	-0.003581	-2.116136	-4.589100	1.416665	-3.147205	4.203505	0.000000	-10.000000	0.500000	-27.283333	384.166656	930.799988	1023.000000	1953.800049
3.660000	-0.005341	-3.156344	-4.929296	1.240535	-3.595378	4.127795	0.000000	-10.000000	0.500000	-27.016666	375.000000	930.799988	1023.000000	1953.800049
3.680000	-0.007068	-4.177042	-5.401507	1.208902	-3.932721	3.948284	0.000000	-10.000000	0.500000	-27.083334	366.000000	931.000000	1023.000000	1954.000000
3.700000	-0.008500	-5.023795	-5.671616	1.047735	-4.373065	3.973151	0.000000	-10.000000	0.483333	-26.850000	357.000000	930.599976	1023.000000	1953.599976
3.720000	-0.009876	-5.836886	-6.149720	1.142591	-4.632505	3.802747	0.000000	-10.000000	0.475000	-26.833334	348.000000	930.799988	1023.000000	1953.800049
3.740000	-0.011002	-6.502061	-6.385134	1.030088	-5.018078	3.871063	0.000000	-10.000000	0.458333	-26.500000	339.000000	931.000000	1023.000000	1954.000000
3.760000	-0.012069	-7.132866	-6.791312	1.037925	-5.161901	3.782420	0.000000	-10.000000	0.466667	-26.433334	330.166656	930.799988	1023.000000	1953.800049
3.780000	-0.013011	-7.689538	-6.987879	1.057774	-5.557367	3.797935	0.000000	-10.000000	0.458333	-26.200001	321.333344	931.000000	1023.000000	1954.000000
3.800000	-0.013839	-8.178681	-7.251110	1.014995	-5.808230	3.865663	0.000000	-10.000000	0.458333	-25.883333	312.666656	930.799988	1023.000000	1953.800049
3.820000	-0.014648	-8.656819	-7.517751	1.186608	-6.072996	3.747319	0.000000	-10.000000	0.450000	-25.500000	304.000000	931.000000	1023.000000	1954.000000
3.840000	-0.015311	-9.048566	-7.653541	1.115299	-6.350632	3.840308	0.000000	-10.000000	0.433333	-25.066668	295.500000	931.000000	1023.000000	1954.000000
3.860000	-0.015748	-9.306913	-7.816293	1.258238	-6.476705	3.727845	0.000000	-10.000000	0.416667	-24.816668	287.166656	931.000000	1023.000000	1954.000000
3.880000	-0.016005	-9.458983	-7.800898	1.238503	-6.710575	3.813985	0.000000	-10.000000	0.383333	-24.450001	279.000000	931.000000	1023.000000	1954.000000
3.900000	-0.016163	-9.552251	-7.915554	1.417149	-6.794738	3.740892	0.000000	-10.000000	0.366667	-24.083334	271.000000	930.799988	1023.000000	1953.800049
3.920000	-0.016471	-9.734188	-7.987028	1.537059	-6.998458	3.714239	0.000000	-10.000000	0.350000	-23.600000	263.000000	930.799988	1023.000000	1953.800049
3.940000	-0.017042	-10.071557	-8.043271	1.534109	-7.260858	3.698463	0.000000	-10.000000	0.350000	-23.216667	255.000000	931.000000	1023.000000	1954.000000
3.960000	-0.017574	-10.386306	-8.299601	1.713492	-7.383802	3.583605	0.000000	-10.000000	0.333333	-22.766668	247.000000	931.000000	1023.000000	1954.000000
3.980000	-0.018244	-10.782312	-8.521527	1.747660	-7.729556	3.721111	0.000000	-10.000000	0.316667	-22.300001	239.333328	931.000000	1023.000000	1954.000000
4.000000	-0.019214	-11.355591	-8.921340	1.961924	-8.042575	3.646399	0.000000	-10.000000	0.300000	-21.966667	231.833328	930.799988	1023.000000	1953.800049
4.020000	-0.020547	-12.143409	-9.322004	2.030668	-8.551799	3.699726	0.000000	-10.000000	0.300000	-21.833334	224.500000	931.000000	1023.000000	1954.000000
4.040000	-0.021743	-12.850352	-9.628862	2.119346	-8.892074	3.551238	0.000000	-10.000000	0.291667	-21.566668	217.166672	930.599976	1023.000000	1953.599976
4.060000	-0.022991	-13.587913	-9.826580	2.142870	-9.225966	3.321764	0.000000	-10.000000	0.275000	-21.116667	210.000000	931.000000	1023.000000	1954.000000
4.080000	-0.024450	-14.449937	-9.732136	1.787944	-9.611390	3.105645	0.000000	-10.000000	0.275000	-20.550001	203.000000	931.200012	1023.000000	1954.199951
4.100000	-0.025621	-15.142247	-9.753425	1.480143	-9.701200	2.832235	0.000000	-10.000000	0.266667	-20.216667	196.166672	930.599976	1023.000000	1953.599976
4.120000	-0.026723	-15.793571	-9.709333	1.027803	-9.896076	2.784035	0.000000	-10.000000	0.266667	-20.233334	189.333328	931.000000	1023.000000	1954.000000
4.140000	-0.027999	-16.547644	-9.852979	0.762744	-10.123497	2.666087	0.000000	-10.000000	0.250000	-20.216667	182.666672	931.000000	1023.000000	1954.000000
4.160000	-0.029697	-17.551107	-10.258914	0.719607	-10.450006	2.438205	0.000000	-10.000000	0.216667	-19.850000	176.000000	931.000000	1023.000000	1954.000000
4.180000	-0.031799	-18.793119	-10.687984	0.532225	-10.942431	2.305072	0.000000	-10.000000	0.183333	-18.833334	169.333328	931.000000	1023.000000	1954.000000
4.200000	-0.033510	-19.804684	-11.189166	0.497248	-11.243716	2.130951	0.000000	-10.000000	0.158333	-17.766666	163.000000	931.000000	1023.000000	1954.000000
4.220000	-0.035131	-20.762428	-11.687135	0.410684	-11.474682	1.988704	0.000000	-10.000000	0.166667	-16.966667	157.000000	930.799988	1023.000000	1953.800049
4.240000	-0.036521	-21.583706	-12.053472	0.201745	-11.729365	1.997387	0.000000	-10.000000	0.175000	-16.683334	151.333328	931.000000	1023.000000	1954.000000
4.260000	-0.037609	-22.227024	-12.462867	0.179758	-11.815280	1.871365	0.000000	-10.000000	0.166667	-16.483334	145.833328	931.000000	1023.000000	1954.000000
4.280000	-0.038686	-22.863503	-12.760455	0.058996	-12.002954	1.840910	0.000000	-10.000000	0.158333	-16.466667	140.166672	930.599976	1023.000000	1953.599976
4.300000	-0.039556	-23.377764	-13.038570	-0.029631	-12.053267	1.743705	0.000000	-10.000000	0.141667	-16.250000	134.833328	931.200012	1023.000000	1954.199951
4.320000	-0.040093	-23.694809	-13.269202	-0.069033	-12.065536	1.708964	0.000000	-10.000000	0.141667	-16.100000	129.333328	930.799988	1023.000000	1953.800049
4.340000	-0.040732	-24.072603	-13.402957	-0.268938	-12.145144	1.744437	0.000000	-10.000000	0.133333	-15.766666	124.000000	931.000000	1023.000000	1954.000000
4.360000	-0.040777	-24.099293	-13.491082	-0.263836	-12.087766	1.743391	0.000000	-10.000000	0.141667	-15.600000	118.666664	931.200012	1023.000000	1954.199951
4.380000	-0.041146	-24.317024	-13.478771	-0.442722	-12.193227	1.797695	0.000000	-10.000000	0.141667	-15.450000	113.500000	930.799988	1023.000000	1953.800049
4.400000	-0.040677	-24.040163	-13.493168	-0.398576	-12.059139	1.910721	0.000000	-10.000000	0.150000	-15.250000	108.333336	930.799988	1023.000000	1953.800049
4.420000	-0.040786	-24.104706	-13.482848	-0.474500	-12.169325	2.021967	0.000000	-10.000000	0.150000	-15.300000	103.166664	931.000000	1023.000000	1954.000000
4.440000	-0.040788	-24.105701	-13.543942	-0.340001	-12.176042	1.954283	0.000000	-10.000000	0.133333	-14.983334	98.000000	930.599976	1023.000000	1953.599976
4.460000	-0.040600	-23.994459	-13.608598	-0.186948	-12.183584	1.984670	0.000000	-10.000000	0.091667	-14.300000	93.000000	930.799988	1023.000000	1953.800049
4.480000	-0.040815	-24.121780	-13.590821	-0.255919	-12.281356	2.006315	0.000000	-10.000000	0.041667	-13.066668	88.333336	930.799988	1023.000000	1953.800049
4.500000	-0.040904	-24.174555	-13.677592	-0.120584	-12.290786	1.914408	0.000000	-10.000000	0.008333	-11.966667	84.000000	931.000000	1023.000000	1954.000000
4.520000	-0.041873	-24.746964	-13.806835	-0.393366	-12.469148	1.922386	0.000000	-10.000000	0.000000	-11.050000	80.000000	930.799988	1023.000000	1953.800049
4.540000	-0.042850	-25.324638	-14.019253	-0.554143	-12.575148	1.823905	0.000000	-10.000000	0.008333	-10.483334	76.333336	930.799988	1023.000000	1953.800049
4.560000	-0.043760	-25.861876	-14.131788	-0.698545	-12.799404	1.767862	0.000000	-10.000000	0.016667	-10.000000	72.833336	930.799988	1023.000000	1953.800049
4.580000	-0.044732	-26.436672	-14.228211	-0.952153	-12.974952	1.718645	0.000000	-10.000000	0.025000	-9.833334	69.500000	930.799988	1023.000000	1953.800049
4.600000	-0.045080	-26.642084	-14.271016	-0.974024	-13.012668	1.615624	0.000000	-10.000000	0.016667	-9.516667	66.166664	930.799988	1023.000000	1953.800049
4.620000	-0.045953	-27.158134	-14.312512	-1.213455	-13.230372	1.598205	0.000000	-10.000000	0.008333	-9.233334	63.000000	930.599976	1023.000000	1953.599976
4.640000	-0.046078	-27.232073	-14.396656	-1.116516	-13.177652	1.458751	0.000000	-10.000000	0.000000	-8.850000	60.000000	930.599976	1023.000000	1953.599976
4.660000	-0.046460	-27.457865	-14.396914	-1.255206	-13.314957	1.509212	0.000000	-10.000000	0.000000	-8.383333	57.000000	931.000000	1023.000000	1954.000000
4.680000	-0.046444	-27.448586	-14.438029	-1.272445	-13.201434	1.463323	0.000000	-10.000000	0.000000	-7.933333	54.166668	930.799988	1023.000000	1953.800049
4.700000	-0.046397	-27.420332	-14.338009	-1.255297	-13.318442	1.491416	0.000000	-10.000000	0.000000	-7.483334	51.333332	930.799988	1023.000000	1953.800049
4.720000	-0.046445	-27.449135	-14.361929	-1.254358	-13.277470	1.444623	0.000000	-10.000000	0.000000	-7.100000	48.833332	931.000000	1023.000000	1954.000000
4.740000	-0.045917	-27.137222	-14.294934	-1.184186	-13.226612	1.568511	0.000000	-10.000000	-0.008333	-6.550000	46.500000	931.000000	1023.000000	1954.000000
4.760000	-0.046104	-27.247486	-14.234447	-1.264953	-13.274270	1.526184	0.000000	-10.000000	-0.025000	-5.850000	44.500000	931.000000	1023.000000	1954.000000
4.780000	-0.045302	-26.773184	-14.091019	-1.099111	-13.145967	1.562913	0.000000	-10.000000	-0.041667	-5.016667	42.500000	931.000000	1023.000000	1954.000000
4.800000	-0.044836	-26.498013	-13.800079	-1.196197	-13.162053	1.660317	0.000000	-10.000000	-0.050000	-4.300000	40.666668	930.799988	1023.000000	1953.800049
4.820000	-0.043966	-25.983694	-13.701888	-0.899556	-12.948839	1.566588	0.000000	-10.000000	-0.050000	-3.750000	39.166668	930.799988	1023.000000	1953.800049
4.840000	-0.043539	-25.731770	-13.481242	-0.938592	-13.017817	1.705883	0.000000	-10.000000	-0.058333	-3.416667	37.833332	931.000000	1023.000000	1954.000000
4.860000	-0.043182	-25.520334	-13.508300	-0.778845	-12.852498	1.619309	0.000000	-10.000000	-0.058333	-3.166667	36.666668	930.799988	1023.000000	1953.800049
4.880000	-0.042865	-25.333345	-13.493040	-0.619499	-12.911067	1.690261	0.000000	-10.000000	-0.050000	-2.733333	35.500000	931.000000	1023.000000	1954.000000
4.900000	-0.043016	-25.422441	-13.605470	-0.584187	-12.995640	1.762856	0.000000	-10.000000	-0.041667	-2.266667	34.666668	931.200012	1023.000000	1954.199951
4.920000	-0.042961	-25.390028	-13.773256	-0.316705	-13.115881	1.815814	0.000000	-10.000000	-0.033333	-1.950000	34.166668	931.000000	1023.000000	1954.000000
4.940000	-0.043566	-25.747364	-13.924933	-0.343304	-13.358345	1.879217	0.000000	-10.000000	-0.033333	-1.950000	34.000000	930.799988	1023.000000	1953.800049
4.960000	-0.044045	-26.030642	-14.096050	-0.258980	-13.444291	1.768680	0.000000	-10.000000	-0.033333	-2.033333	33.666668	931.000000	1023.000000	1954.000000
4.980000	-0.044216	-26.131401	-14.091827	-0.082960	-13.558395	1.601782	0.000000	-10.000000	-0.041667	-1.900000	33.333332	931.000000	1023.000000	1954.000000
5.000000	-0.045012	-26.602068	-13.866919	-0.365527	-13.826922	1.457300	0.000000	-10.000000	-0.050000	-1.200000	33.000000	931.200012	1023.000000	1954.199951
5.020000	-0.045167	-26.693567	-13.782495	-0.542842	-13.710177	1.341947	0.000000	-10.000000	-0.041667	-0.816667	33.000000	930.799988	1023.000000	1953.800049
5.040000	-0.045492	-26.885954	-13.586645	-0.828475	-13.741294	1.270461	0.000000	-10.000000	-0.033333	-1.016667	33.000000	931.000000	1023.000000	1954.000000
5.060000	-0.046254	-27.336182	-13.572477	-1.170958	-13.799155	1.206408	0.000000	-10.000000	-0.033333	-1.900000	32.666668	931.000000	1023.000000	1954.000000
5.080000	-0.047140	-27.859970	-13.884501	-1.133938	-13.861797	1.020267	0.000000	-10.000000	-0.050000	-1.633333	32.333332	931.000000	1023.000000	1954.000000
5.100000	-0.048743	-28.807249	-14.070744	-1.379538	-14.306190	0.949223	0.000000	-10.000000	-0.058333	-0.200000	32.000000	931.000000	1023.000000	1954.000000
5.120000	-0.049645	-29.340458	-14.455305	-1.337067	-14.349623	0.801538	0.000000	-10.000000	-0.058333	1.433333	32.000000	930.799988	1023.000000	1953.800049
5.140000	-0.050396	-29.783901	-14.688683	-1.371260	-14.473440	0.749483	0.000000	-10.000000	-0.050000	2.133333	32.000000	930.599976	1023.000000	1953.599976
5.160000	-0.051331	-30.336771	-14.989995	-1.516217	-14.567980	0.737421	0.000000	-10.000000	-0.050000	1.633333	32.000000	930.799988	1023.000000	1953.800049
5.180000	-0.051540	-30.460386	-15.254865	-1.383777	-14.468472	0.646728	0.000000	-10.000000	-0.041667	0.883333	32.000000	931.000000	1023.000000	1954.000000
5.200000	-0.052118	-30.801758	-15.337622	-1.547969	-14.652672	0.736505	0.000000	-10.000000	-0.033333	0.216667	32.000000	931.000000	1023.000000	1954.000000
5.220000	-0.052300	-30.909138	-15.591487	-1.494239	-14.460219	0.636807	0.000000	-10.000000	-0.033333	0.000000	32.000000	931.000000	1023.000000	1954.000000
5.240000	-0.052395	-30.965353	-15.581301	-1.568607	-14.523344	0.707898	0.000000	-10.000000	-0.041667	0.000000	32.000000	931.000000	1023.000000	1954.000000
5.260000	-0.052352	-30.940075	-15.687095	-1.592879	-14.382413	0.722312	0.000000	-10.000000	-0.033333	0.000000	32.000000	931.000000	1023.000000	1954.000000
5.280000	-0.052111	-30.797522	-15.655007	-1.523709	-14.331620	0.712814	0.000000	-10.000000	-0.033333	0.000000	32.000000	931.000000	1023.000000	1954.000000
5.300000	-0.051843	-30.639404	-15.568309	-1.634178	-14.248976	0.812058	0.000000	-10.000000	-0.041667	0.000000	32.000000	931.000000	1023.000000	1954.000000
5.320000	-0.050799	-30.022427	-15.510535	-1.481096	-13.986898	0.956103	0.000000	-10.000000	-0.058333	-0.716667	32.000000	931.000000	1023.000000	1954.000000
5.340000	-0.050527	-29.861671	-15.344337	-1.558802	-14.026248	1.067715	0.000000	-10.000000	-0.058333	-1.783333	31.833334	931.000000	1023.000000	1954.000000
5.360000	-0.049964	-29.528437	-15.367125	-1.409516	-13.838854	1.087057	0.000000	-10.000000	-0.041667	-2.700000	31.166666	930.799988	1023.000000	1953.800049
5.380000	-0.049419	-29.206602	-15.201885	-1.298734	-13.870824	1.164840	0.000000	-10.000000	-0.041667	-2.216667	30.166666	931.000000	1023.000000	1954.000000
5.400000	-0.049093	-29.013987	-15.226522	-1.201862	-13.779832	1.194230	0.000000	-10.000000	-0.041667	-1.150000	29.333334	930.799988	1023.000000	1953.800049
5.420000	-0.048687	-28.774002	-15.239133	-1.051401	-13.684999	1.201531	0.000000	-10.000000	-0.050000	-0.233333	29.000000	931.000000	1023.000000	1954.000000
5.440000	-0.049040	-28.982681	-15.165617	-1.226104	-13.818896	1.227936	0.000000	-10.000000	-0.050000	0.000000	29.000000	931.200012	1023.000000	1954.199951
5.460000	-0.049497	-29.252876	-15.427578	-1.203985	-13.691978	1.070665	0.000000	-10.000000	-0.041667	0.000000	29.000000	930.799988	1023.000000	1953.800049
5.480000	-0.050066	-29.588861	-15.352376	-1.443551	-13.890890	1.097955	0.000000	-10.000000	-0.041667	0.000000	29.000000	931.000000	1023.000000	1954.000000
5.500000	-0.050487	-29.837805	-15.408471	-1.598601	-13.950681	1.119948	0.000000	-10.000000	-0.041667	0.000000	29.000000	931.000000	1023.000000	1954.000000
5.520000	-0.050745	-29.990255	-15.452911	-1.572277	-13.956577	0.991510	0.000000	-10.000000	-0.041667	0.000000	29.000000	931.000000	1023.000000	1954.000000
5.540000	-0.051066	-30.179966	-15.387532	-1.783765	-14.103717	1.095049	0.000000	-10.000000	-0.033333	0.000000	29.000000	930.799988	1023.000000	1953.800049
5.560000	-0.051069	-30.181492	-15.487418	-1.688851	-13.950412	0.945189	0.000000	-10.000000	-0.033333	0.000000	29.000000	931.000000	1023.000000	1954.000000
5.580000	-0.051039	-30.163912	-15.321240	-1.823687	-14.037144	1.018159	0.000000	-10.000000	-0.041667	0.000000	29.000000	930.799988	1023.000000	1953.800049
5.600000	-0.050898	-30.080738	-15.380346	-1.787910	-13.895163	0.982680	0.000000	-10.000000	-0.050000	0.000000	29.000000	930.799988	1023.000000	1953.800049
5.620000	-0.050566	-29.884703	-15.183274	-1.808845	-13.905796	1.013212	0.000000	-10.000000	-0.050000	0.000000	29.000000	931.000000	1023.000000	1954.000000
5.640000	-0.050280	-29.715483	-15.182601	-1.837773	-13.812757	1.117647	0.000000	-10.000000	-0.050000	0.000000	29.000000	931.000000	1023.000000	1954.000000
5.660000	-0.049925	-29.505396	-15.116067	-1.680783	-13.736007	1.027461	0.000000	-10.000000	-0.050000	0.000000	29.000000	930.799988	1023.000000	1953.800049
5.680000	-0.049656	-29.346859	-15.004217	-1.701924	-13.798695	1.157977	0.000000	-10.000000	-0.050000	0.266667	29.000000	930.799988	1023.000000	1953.800049
5.700000	-0.049190	-29.071001	-15.085893	-1.541123	-13.604482	1.160495	0.000000	-10.000000	-0.050000	0.850000	29.000000	930.799988	1023.000000	1953.800049
5.720000	-0.048860	-28.876297	-14.883586	-1.614583	-13.638245	1.260117	0.000000	-10.000000	-0.050000	1.450000	29.000000	931.000000	1023.000000	1954.000000
5.740000	-0.048121	-28.439663	-14.792820	-1.451367	-13.452651	1.257176	0.000000	-10.000000	-0.050000	1.783333	29.000000	931.000000	1023.000000	1954.000000
5.760000	-0.047241	-27.919300	-14.405400	-1.419510	-13.433326	1.338934	0.000000	-10.000000	-0.050000	1.750000	29.000000	931.200012	1023.000000	1954.199951
5.780000	-0.046466	-27.461533	-14.287166	-1.248923	-13.245451	1.320006	0.000000	-10.000000	-0.050000	1.666667	29.000000	930.799988	1023.000000	1953.800049
5.800000	-0.045748	-27.036875	-13.990279	-1.192660	-13.221096	1.367161	0.000000	-10.000000	-0.050000	1.500000	29.000000	931.000000	1023.000000	1954.000000
5.820000	-0.045319	-26.783466	-13.978760	-1.091353	-13.073451	1.360097	0.000000	-10.000000	-0.050000	0.950000	29.000000	930.799988	1023.000000	1953.800049
5.840000	-0.044828	-26.493420	-13.944750	-0.928098	-12.980203	1.359631	0.000000	-10.000000	-0.050000	0.750000	29.000000	930.799988	1023.000000	1953.800049
5.860000	-0.044763	-26.454716	-13.942044	-0.834462	-13.078459	1.400251	0.000000	-10.000000	-0.050000	0.850000	29.000000	931.000000	1023.000000	1954.000000
5.880000	-0.044685	-26.409048	-14.171906	-0.594409	-13.144540	1.501806	0.000000	-10.000000	-0.050000	1.233333	29.000000	930.599976	1023.000000	1953.599976
5.900000	-0.044895	-26.532772	-14.223149	-0.551766	-13.351252	1.593395	0.000000	-10.000000	-0.050000	0.916667	29.000000	930.799988	1023.000000	1953.800049
5.920000	-0.045159	-26.688913	-14.494213	-0.356162	-13.363429	1.524891	0.000000	-10.000000	-0.050000	0.383333	29.000000	930.599976	1023.000000	1953.599976
5.940000	-0.045651	-26.979763	-14.343015	-0.412566	-13.651345	1.427162	0.000000	-10.000000	-0.050000	0.000000	29.000000	930.799988	1023.000000	1953.800049
5.960000	-0.046011	-27.192608	-14.355036	-0.368035	-13.688324	1.218786	0.000000	-10.000000	-0.041667	0.000000	29.000000	930.799988	1023.000000	1953.800049
5.980000	-0.046345	-27.390095	-14.045626	-0.689748	-13.816639	1.161917	0.000000	-10.000000	-0.041667	0.000000	29.000000	930.599976	1023.000000	1953.599976
6.000000	-0.046782	-27.648418	-13.990831	-0.992325	-13.797620	1.132358	0.000000	-10.000000	-0.041667	-0.266667	29.000000	930.599976	1023.000000	1953.599976
6.020000	-0.047324	-27.968733	-13.912560	-1.261901	-13.862299	1.068027	0.000000	-10.000000	-0.050000	-1.083333	29.000000	931.000000	1023.000000	1954.000000
6.040000	-0.048646	-28.749594	-14.188861	-1.381483	-14.045973	0.866723	0.000000	-10.000000	-0.058333	-1.483333	28.666666	930.799988	1023.000000	1953.800049
6.060000	-0.050253	-29.699392	-14.575729	-1.476894	-14.368260	0.721491	0.000000	-10.000000	-0.066667	-0.900000	28.333334	930.799988	1023.000000	1953.800049
6.080000	-0.051521	-30.448692	-14.851651	-1.644569	-14.580419	0.627945	0.000000	-10.000000	-0.066667	0.483333	28.000000	930.799988	1023.000000	1953.800049
6.100000	-0.052337	-30.930904	-15.256189	-1.593506	-14.644265	0.563057	0.000000	-10.000000	-0.058333	1.066667	28.000000	930.599976	1023.000000	1953.599976
6.120000	-0.053058	-31.357199	-15.420610	-1.698381	-14.732894	0.494687	0.000000	-10.000000	-0.050000	0.750000	28.000000	931.000000	1023.000000	1954.000000
6.140000	-0.053514	-31.627071	-15.775024	-1.623657	-14.712371	0.483981	0.000000	-10.000000	-0.041667	0.183333	28.000000	930.799988	1023.000000	1953.800049
6.160000	-0.053877	-31.841143	-15.880148	-1.677632	-14.787976	0.504614	0.000000	-10.000000	-0.041667	-0.583333	28.000000	931.000000	1023.000000	1954.000000
6.180000	-0.054057	-31.947903	-16.077930	-1.637216	-14.722816	0.490059	0.000000	-10.000000	-0.041667	-1.433333	28.000000	930.799988	1023.000000	1953.800049
6.200000	-0.054308	-32.096012	-16.168049	-1.718313	-14.741149	0.531497	0.000000	-10.000000	-0.041667	-2.400000	27.666666	931.000000	1023.000000	1954.000000
6.220000	-0.054294	-32.087982	-16.151846	-1.765080	-14.685469	0.514412	0.000000	-10.000000	-0.041667	-2.850000	27.000000	931.000000	1023.000000	1954.000000
6.240000	-0.054359	-32.126102	-16.256422	-1.767344	-14.662601	0.560264	0.000000	-10.000000	-0.041667	-3.150000	26.000000	931.000000	1023.000000	1954.000000
6.260000	-0.053961	-31.890886	-16.121325	-1.796332	-14.534496	0.561267	0.000000	-10.000000	-0.050000	-3.450000	24.833334	931.200012	1023.000000	1954.199951
6.280000	-0.053338	-31.522543	-16.097191	-1.743279	-14.416002	0.733929	0.000000	-10.000000	-0.041667	-3.783333	23.666666	930.599976	1023.000000	1953.599976
6.300000	-0.052911	-31.270519	-15.878854	-1.788760	-14.423037	0.820131	0.000000	-10.000000	-0.041667	-4.116667	22.333334	930.799988	1023.000000	1953.800049
6.320000	-0.052404	-30.970631	-15.943224	-1.629301	-14.269286	0.871180	0.000000	-10.000000	-0.041667	-3.866667	21.000000	931.000000	1023.000000	1954.000000
6.340000	-0.051816	-30.623291	-15.769780	-1.574217	-14.242849	0.963556	0.000000	-10.000000	-0.058333	-2.216667	19.833334	931.000000	1023.000000	1954.000000
6.360000	-0.051135	-30.221079	-15.713610	-1.383001	-14.129766	1.005299	0.000000	-10.000000	-0.058333	-0.050000	19.166666	931.000000	1023.000000	1954.000000
6.380000	-0.050944	-30.107798	-15.714087	-1.276298	-14.147640	1.030227	0.000000	-10.000000	-0.058333	1.716667	19.000000	930.799988	1023.000000	1953.800049
6.400000	-0.050986	-30.132975	-15.660604	-1.352666	-14.087098	0.967393	0.000000	-10.000000	-0.058333	2.233333	19.000000	931.000000	1023.000000	1954.000000
6.420000	-0.051510	-30.442701	-15.852242	-1.437678	-14.148085	0.995304	0.000000	-10.000000	-0.050000	2.200000	19.000000	931.200012	1023.000000	1954.199951
6.440000	-0.051884	-30.663370	-15.812659	-1.628279	-14.145137	0.922705	0.000000	-10.000000	-0.050000	1.850000	19.000000	931.000000	1023.000000	1954.000000
6.460000	-0.052322	-30.922232	-15.953877	-1.701320	-14.225289	0.958256	0.000000	-10.000000	-0.033333	1.050000	19.000000	931.200012	1023.000000	1954.199951
6.480000	-0.052592	-31.081635	-15.868448	-1.807918	-14.241456	0.836188	0.000000	-10.000000	-0.033333	0.400000	19.000000	930.799988	1023.000000	1953.800049
6.500000	-0.052800	-31.204523	-15.976147	-1.858091	-14.270142	0.899857	0.000000	-10.000000	-0.033333	0.000000	19.000000	930.799988	1023.000000	1953.800049
6.520000	-0.052995	-31.319960	-15.848778	-1.928492	-14.286290	0.743601	0.000000	-10.000000	-0.033333	0.000000	19.000000	930.799988	1023.000000	1953.800049
6.540000	-0.052909	-31.269199	-15.887215	-1.969917	-14.258357	0.846289	0.000000	-10.000000	-0.033333	0.000000	19.000000	930.799988	1023.000000	1953.800049
6.560000	-0.052773	-31.188841	-15.739987	-2.019375	-14.217673	0.788193	0.000000	-10.000000	-0.033333	0.000000	19.000000	930.599976	1023.000000	1953.599976
6.580000	-0.052371	-30.951075	-15.741680	-1.974747	-14.120728	0.886079	0.000000	-10.000000	-0.041667	0.000000	19.000000	931.000000	1023.000000	1954.000000
6.600000	-0.052209	-30.855461	-15.600007	-2.028040	-14.083296	0.855882	0.000000	-10.000000	-0.050000	0.000000	19.000000	931.000000	1023.000000	1954.000000
6.620000	-0.051635	-30.516209	-15.587925	-1.892018	-13.980069	0.943804	0.000000	-10.000000	-0.050000	0.266667	19.000000	930.799988	1023.000000	1953.800049
6.640000	-0.051412	-30.384439	-15.420942	-1.920339	-14.019156	0.975996	0.000000	-10.000000	-0.050000	0.900000	19.000000	931.000000	1023.000000	1954.000000
6.660000	-0.050763	-30.000710	-15.450689	-1.721584	-13.811906	0.983470	0.000000	-10.000000	-0.050000	1.700000	19.000000	931.000000	1023.000000	1954.000000
6.680000	-0.050483	-29.835424	-15.322848	-1.725782	-13.895699	1.108904	0.000000	-10.000000	-0.050000	2.333333	19.000000	930.799988	1023.000000	1953.800049
6.700000	-0.049769	-29.413235	-15.244299	-1.593175	-13.666125	1.090364	0.000000	-10.000000	-0.050000	2.566667	19.000000	930.799988	1023.000000	1953.800049
6.720000	-0.049415	-29.204342	-14.999543	-1.631512	-13.787921	1.214634	0.000000	-10.000000	-0.050000	2.650000	19.000000	930.799988	1023.000000	1953.800049
6.740000	-0.048364	-28.583344	-14.776290	-1.491027	-13.435514	1.119489	0.000000	-10.000000	-0.050000	2.616667	19.000000	931.400024	1023.000000	1954.400024
6.760000	-0.047604	-28.133753	-14.584257	-1.391478	-13.432676	1.274659	0.000000	-10.000000	-0.050000	2.483333	19.000000	931.200012	1023.000000	1954.199951
6.780000	-0.046928	-27.734715	-14.392212	-1.314322	-13.244839	1.216658	0.000000	-10.000000	-0.050000	2.133333	19.000000	930.799988	1023.000000	1953.800049
6.800000	-0.046292	-27.358519	-14.289650	-1.128564	-13.185986	1.245680	0.000000	-10.000000	-0.050000	1.800000	19.000000	931.000000	1023.000000	1954.000000
6.820000	-0.046087	-27.237473	-14.267179	-1.094171	-13.186186	1.310064	0.000000	-10.000000	-0.050000	1.683333	19.000000	930.799988	1023.000000	1953.800049
6.840000	-0.045707	-27.012903	-14.300338	-0.834809	-13.156548	1.278790	0.000000	-10.000000	-0.058333	1.700000	19.000000	931.200012	1023.000000	1954.199951
6.860000	-0.045922	-27.139879	-14.471486	-0.772689	-13.434511	1.538807	0.000000	-10.000000	-0.058333	1.533333	19.000000	931.200012	1023.000000	1954.199951
6.880000	-0.046195	-27.301491	-14.605705	-0.652380	-13.468177	1.424771	0.000000	-10.000000	-0.058333	0.916667	19.000000	931.200012	1023.000000	1954.199951
6.900000	-0.046423	-27.436279	-14.776704	-0.494363	-13.660634	1.495422	0.000000	-10.000000	-0.041667	0.366667	19.000000	930.799988	1023.000000	1953.800049
6.920000	-0.046741	-27.623768	-14.660619	-0.481397	-13.792745	1.310994	0.000000	-10.000000	-0.041667	0.000000	19.000000	931.200012	1023.000000	1954.199951
6.940000	-0.047167	-27.875738	-14.538913	-0.577063	-13.922251	1.162487	0.000000	-10.000000	-0.041667	0.000000	19.000000	930.799988	1023.000000	1953.800049
6.960000	-0.047621	-28.144148	-14.383697	-0.856141	-14.047461	1.143151	0.000000	-10.000000	-0.041667	0.000000	19.000000	930.599976	1023.000000	1953.599976
6.980000	-0.048010	-28.373777	-14.329957	-1.133982	-13.900231	0.990393	0.000000	-10.000000	-0.041667	-0.666667	19.000000	930.799988	1023.000000	1953.800049
7.000000	-0.048914	-28.907938	-14.381584	-1.351671	-14.153058	0.978375	0.000000	-10.000000	-0.041667	-1.600000	18.833334	931.000000	1023.000000	1954.000000
7.020000	-0.050440	-29.810205	-14.623930	-1.489025	-14.395578	0.698327	0.000000	-10.000000	-0.050000	-1.966667	18.166666	931.000000	1023.000000	1954.000000
7.040000	-0.051998	-30.731091	-15.090929	-1.602202	-14.651093	0.613133	0.000000	-10.000000	-0.050000	-0.966667	17.500000	930.799988	1023.000000	1953.800049
7.060000	-0.053215	-31.450275	-15.322824	-1.725736	-14.882270	0.480554	0.000000	-10.000000	-0.050000	0.483333	17.000000	930.799988	1023.000000	1953.800049
7.080000	-0.053797	-31.793871	-15.621492	-1.727696	-14.887058	0.442376	0.000000	-10.000000	-0.050000	0.850000	17.000000	931.000000	1023.000000	1954.000000
7.100000	-0.054531	-32.227692	-15.917519	-1.777449	-14.982900	0.450176	0.000000	-10.000000	-0.050000	0.516667	17.000000	931.000000	1023.000000	1954.000000
7.120000	-0.054732	-32.346462	-16.050783	-1.712274	-14.946917	0.363512	0.000000	-10.000000	-0.050000	0.000000	17.000000	930.799988	1023.000000	1953.800049
7.140000	-0.055203	-32.624847	-16.263422	-1.809553	-15.050912	0.499039	0.000000	-10.000000	-0.050000	-0.283333	17.000000	931.200012	1023.000000	1954.199951
7.160000	-0.055411	-32.747879	-16.390852	-1.781152	-14.953102	0.377227	0.000000	-10.000000	-0.050000	-0.966667	17.000000	930.799988	1023.000000	1953.800049
7.180000	-0.055426	-32.756569	-16.484484	-1.785679	-14.949093	0.462689	0.000000	-10.000000	-0.041667	-1.600000	16.666666	931.200012	1023.000000	1954.199951
7.200000	-0.055520	-32.812496	-16.458586	-1.887249	-14.935407	0.468744	0.000000	-10.000000	-0.041667	-1.900000	16.333334	930.599976	1023.000000	1953.599976
7.220000	-0.055121	-32.576267	-16.428589	-1.782588	-14.804461	0.439371	0.000000	-10.000000	-0.025000	-1.800000	16.000000	931.000000	1023.000000	1954.000000
7.240000	-0.054908	-32.450722	-16.344360	-1.869279	-14.831940	0.594858	0.000000	-10.000000	-0.033333	-1.616667	16.000000	931.200012	1023.000000	1954.199951
7.260000	-0.054057	-31.947626	-16.190456	-1.820530	-14.574776	0.638134	0.000000	-10.000000	-0.033333	-1.583333	16.000000	931.000000	1023.000000	1954.000000
7.280000	-0.053538	-31.640867	-16.131327	-1.716226	-14.589356	0.796042	0.000000	-10.000000	-0.050000	-1.216667	16.000000	931.000000	1023.000000	1954.000000
7.300000	-0.052912	-31.270845	-16.051304	-1.662294	-14.395995	0.838747	0.000000	-10.000000	-0.050000	0.100000	16.000000	931.200012	1023.000000	1954.199951
7.320000	-0.051959	-30.707550	-15.929169	-1.394299	-14.258658	0.874576	0.000000	-10.000000	-0.066667	1.966667	16.000000	931.000000	1023.000000	1954.000000
7.340000	-0.051426	-30.392813	-15.818244	-1.372679	-14.228201	1.026310	0.000000	-10.000000	-0.083333	4.283333	16.000000	930.799988	1023.000000	1953.800049
7.360000	-0.050837	-30.044907	-15.717561	-1.215278	-14.071556	0.959488	0.000000	-10.000000	-0.108333	6.016667	16.000000	930.799988	1023.000000	1953.800049
7.380000	-0.050834	-30.042782	-15.687229	-1.236615	-14.119449	1.000511	0.000000	-10.000000	-0.108333	7.433333	16.000000	931.000000	1023.000000	1954.000000
7.400000	-0.051068	-30.180996	-15.711724	-1.422680	-14.068075	1.021484	0.000000	-10.000000	-0.108333	8.216667	16.000000	931.000000	1023.000000	1954.000000
7.420000	-0.050959	-30.116577	-15.683954	-1.484477	-13.925523	0.977378	0.000000	-10.000000	-0.091667	8.550000	16.000000	931.000000	1023.000000	1954.000000
7.440000	-0.051118	-30.210499	-15.616446	-1.633363	-13.974366	1.013677	0.000000	-10.000000	-0.075000	8.666667	16.000000	931.000000	1023.000000	1954.000000
7.460000	-0.050944	-30.108059	-15.547313	-1.671374	-13.823724	0.934352	0.000000	-10.000000	-0.058333	8.633333	16.000000	931.000000	1023.000000	1954.000000
7.480000	-0.050656	-29.937504	-15.414450	-1.683372	-13.759053	0.919372	0.000000	-10.000000	-0.058333	8.683333	17.000000	931.000000	1023.000000	1954.000000
7.500000	-0.050216	-29.677551	-15.245763	-1.741398	-13.694345	1.003954	0.000000	-10.000000	-0.075000	9.066667	19.166666	930.799988	1023.000000	1953.800049
7.520000	-0.049408	-29.200218	-15.087040	-1.693294	-13.395537	0.975653	0.000000	-10.000000	-0.108333	9.933333	22.333334	931.000000	1023.000000	1954.000000
7.540000	-0.048778	-28.827673	-14.867887	-1.722366	-13.343993	1.106572	0.000000	-10.000000	-0.133333	10.850000	25.666666	930.799988	1023.000000	1953.800049
7.560000	-0.047791	-28.244427	-14.649058	-1.650822	-13.013078	1.068532	0.000000	-10.000000	-0.150000	11.533334	29.166666	931.000000	1023.000000	1954.000000
7.580000	-0.046900	-27.717653	-14.424376	-1.586134	-12.848799	1.141656	0.000000	-10.000000	-0.158333	11.966666	33.000000	931.000000	1023.000000	1954.000000
7.600000	-0.045916	-27.136246	-14.208828	-1.565347	-12.609719	1.247648	0.000000	-10.000000	-0.166667	12.583333	37.000000	931.000000	1023.000000	1954.000000
7.620000	-0.044923	-26.549763	-14.016674	-1.414051	-12.333445	1.214406	0.000000	-10.000000	-0.191667	13.616667	41.000000	931.200012	1023.000000	1954.199951
7.640000	-0.043860	-25.921038	-13.711373	-1.364776	-12.244360	1.399472	0.000000	-10.000000	-0.216667	14.400001	45.333332	930.799988	1023.000000	1953.800049
7.660000	-0.042615	-25.185335	-13.516161	-1.289960	-11.825162	1.445946	0.000000	-10.000000	-0.241667	14.816667	48.333332	931.000000	1023.000000	1954.000000
7.680000	-0.041460	-24.502968	-13.188163	-1.164284	-11.676206	1.525685	0.000000	-10.000000	-0.250000	15.450000	53.333332	931.200012	1023.000000	1954.199951
7.700000	-0.039814	-23.529902	-12.789259	-1.073753	-11.231512	1.564623	0.000000	-10.000000	-0.258333	16.283333	58.500000	930.599976	1023.000000	1953.599976
7.720000	-0.038086	-22.508661	-12.346980	-0.923460	-10.888284	1.650063	0.000000	-10.000000	-0.258333	17.450001	65.666664	930.799988	1023.000000	1953.800049
7.740000	-0.036684	-21.680099	-11.903931	-0.871745	-10.633090	1.728665	0.000000	-10.000000	-0.266667	18.100000	71.500000	930.599976	1023.000000	1953.599976
7.760000	-0.035210	-20.808926	-11.550047	-0.659818	-10.280787	1.681727	0.000000	-10.000000	-0.275000	18.800001	77.500000	930.799988	1023.000000	1953.800049
7.780000	-0.033976	-20.079985	-11.153258	-0.689678	-10.078244	1.841196	0.000000	-10.000000	-0.300000	19.250000	83.500000	931.000000	1023.000000	1954.000000
7.800000	-0.032434	-19.168781	-10.900179	-0.430176	-9.673986	1.835560	0.000000	-10.000000	-0.325000	19.783333	89.666664	930.799988	1023.000000	1953.800049
7.820000	-0.031333	-18.517681	-10.633707	-0.333140	-9.552656	2.001823	0.000000	-10.000000	-0.350000	20.366667	96.000000	930.799988	1023.000000	1953.800049
7.840000	-0.030075	-17.774067	-10.563517	-0.037810	-9.272515	2.099775	0.000000	-10.000000	-0.358333	20.783333	102.666664	931.000000	1023.000000	1954.000000
7.860000	-0.029700	-17.552410	-10.471489	0.050873	-9.415108	2.283314	0.000000	-10.000000	-0.383333	21.283333	112.000000	931.000000	1023.000000	1954.000000
7.880000	-0.028531	-16.862051	-10.321350	0.353278	-9.117867	2.223887	0.000000	-10.000000	-0.400000	21.616667	121.500000	931.000000	1023.000000	1954.000000
7.900000	-0.027950	-16.518322	-9.914092	0.320570	-9.217319	2.292518	0.000000	-10.000000	-0.425000	22.033333	128.666672	931.000000	1023.000000	1954.000000
7.920000	-0.027131	-16.034401	-9.471972	0.284672	-8.996994	2.149892	0.000000	-10.000000	-0.425000	22.133333	133.500000	931.000000	1023.000000	1954.000000
7.940000	-0.026154	-15.457197	-9.085953	0.238588	-8.726379	2.116547	0.000000	-10.000000	-0.433333	22.266666	138.500000	931.000000	1023.000000	1954.000000
7.960000	-0.025631	-15.147995	-8.652656	-0.094148	-8.627766	2.226575	0.000000	-10.000000	-0.433333	22.433334	146.000000	930.599976	1023.000000	1953.599976
7.980000	-0.025575	-15.114610	-8.750922	-0.101807	-8.301783	2.039902	0.000000	-10.000000	-0.433333	22.600000	153.500000	930.799988	1023.000000	1953.800049
8.000000	-0.026338	-15.565763	-8.810187	-0.260526	-8.505708	2.010658	0.000000	-10.000000	-0.433333	22.733334	161.000000	931.000000	1023.000000	1954.000000
8.020000	-0.026419	-15.613581	-8.912608	-0.282005	-8.326505	1.907538	0.000000	-10.000000	-0.466667	23.083334	168.500000	930.799988	1023.000000	1953.800049
8.040000	-0.026239	-15.507440	-8.839648	-0.241092	-8.324206	1.897506	0.000000	-10.000000	-0.475000	23.583334	176.166672	930.799988	1023.000000	1953.800049
8.060000	-0.025682	-15.178341	-8.769503	-0.255255	-8.156731	2.003147	0.000000	-10.000000	-0.491667	24.333334	184.000000	930.599976	1023.000000	1953.599976
8.080000	-0.024645	-14.565354	-8.727868	-0.035317	-7.798604	1.996436	0.000000	-10.000000	-0.500000	25.133333	192.000000	930.599976	1023.000000	1953.599976
8.100000	-0.023867	-14.105402	-8.561198	-0.043605	-7.679962	2.179363	0.000000	-10.000000	-0.525000	25.916668	200.166672	930.799988	1023.000000	1953.800049
8.120000	-0.022463	-13.275811	-8.463439	0.182288	-7.118228	2.123569	0.000000	-10.000000	-0.533333	26.250000	208.666672	931.000000	1023.000000	1954.000000
8.140000	-0.021291	-12.582793	-8.219134	0.257028	-6.897931	2.277244	0.000000	-10.000000	-0.516667	26.183334	217.333328	931.000000	1023.000000	1954.000000
8.160000	-0.020057	-11.853620	-7.936485	0.272123	-6.561628	2.372371	0.000000	-10.000000	-0.516667	26.050001	226.166672	931.000000	1023.000000	1954.000000
8.180000	-0.018394	-10.870915	-7.666290	0.490918	-6.073139	2.377597	0.000000	-10.000000	-0.508333	25.883333	234.833328	931.000000	1023.000000	1954.000000
8.200000	-0.016962	-10.024517	-7.189463	0.430716	-5.855656	2.589885	0.000000	-10.000000	-0.508333	25.816668	243.500000	930.799988	1023.000000	1953.800049
8.220000	-0.014906	-8.809648	-6.822522	0.568323	-5.213080	2.657632	0.000000	-10.000000	-0.500000	25.583334	252.166672	931.000000	1023.000000	1954.000000
8.240000	-0.012869	-7.605450	-6.419055	0.728883	-4.751166	2.835889	0.000000	-10.000000	-0.483333	25.366667	260.666656	931.000000	1023.000000	1954.000000
8.260000	-0.011220	-6.630838	-5.993244	0.765831	-4.455788	3.052363	0.000000	-10.000000	-0.483333	25.033335	269.333344	931.200012	1023.000000	1954.199951
8.280000	-0.008943	-5.285595	-5.717054	1.159624	-3.764616	3.036450	0.000000	-10.000000	-0.466667	24.900002	277.666656	931.000000	1023.000000	1954.000000
8.300000	-0.007133	-4.215714	-5.248477	1.267415	-3.381664	3.147012	0.000000	-10.000000	-0.483333	24.916668	286.000000	931.000000	1023.000000	1954.000000
8.320000	-0.005587	-3.301910	-4.770968	1.280059	-3.064733	3.253732	0.000000	-10.000000	-0.483333	25.133333	294.333344	930.799988	1023.000000	1953.800049
8.340000	-0.003824	-2.259909	-4.469038	1.453286	-2.485725	3.241567	0.000000	-10.000000	-0.491667	25.200001	302.666656	931.000000	1023.000000	1954.000000
8.360000	-0.003281	-1.939116	-4.107635	1.171600	-2.319723	3.316642	0.000000	-10.000000	-0.491667	25.083334	311.166656	930.799988	1023.000000	1953.800049
8.380000	-0.002510	-1.483488	-3.761525	0.939889	-2.080505	3.418652	0.000000	-10.000000	-0.475000	25.166666	319.500000	930.799988	1023.000000	1953.800049
8.400000	-0.001278	-0.755039	-3.457440	0.991027	-1.595704	3.307078	0.000000	-10.000000	-0.466667	25.000000	327.833344	930.799988	1023.000000	1953.800049
8.420000	-0.000554	-0.327157	-2.980349	0.740262	-1.484929	3.397860	0.000000	-10.000000	-0.441667	24.816668	336.333344	931.000000	1023.000000	1954.000000
8.440000	0.000692	0.408875	-2.528196	0.613395	-1.123695	3.447371	0.000000	-10.000000	-0.425000	24.100000	344.666656	930.799988	1023.000000	1953.800049
8.460000	0.002045	1.208752	-2.210085	0.670155	-0.629485	3.378166	0.000000	-10.000000	-0.416667	23.800001	353.000000	931.000000	1023.000000	1954.000000
8.480000	0.002949	1.743023	-1.702863	0.413379	-0.478015	3.510522	0.000000	-10.000000	-0.416667	23.750000	361.000000	930.599976	1023.000000	1953.599976
8.500000	0.004690	2.772085	-1.261067	0.457567	0.065764	3.509821	0.000000	-10.000000	-0.425000	23.666668	369.000000	930.599976	1023.000000	1953.599976
8.520000	0.006269	3.705020	-0.861358	0.513556	0.465245	3.587577	0.000000	-10.000000	-0.433333	23.700001	376.833344	930.799988	1023.000000	1953.800049
8.540000	0.007809	4.615327	-0.345055	0.416053	0.789735	3.754594	0.000000	-10.000000	-0.441667	23.650000	384.500000	931.200012	1023.000000	1954.199951
8.560000	0.009921	5.863024	0.056826	0.665182	1.378792	3.762224	0.000000	-10.000000	-0.450000	23.950001	392.166656	930.599976	1023.000000	1953.599976
8.580000	0.011385	6.728657	0.701154	0.568272	1.527026	3.932205	0.000000	-10.000000	-0.466667	24.333334	400.000000	931.000000	1023.000000	1954.000000
8.600000	0.014030	8.291873	1.273653	0.829582	2.255843	3.932794	0.000000	-10.000000	-0.483333	24.916666	408.166656	931.000000	1023.000000	1954.000000
8.620000	0.016303	9.635263	1.942365	0.882140	2.696488	4.114271	0.000000	-10.000000	-0.508333	25.616667	416.500000	931.000000	1023.000000	1954.000000
8.640000	0.018601	10.993268	2.632712	1.008043	3.133391	4.219122	0.000000	-10.000000	-0.525000	26.050001	425.000000	931.000000	1023.000000	1954.000000
8.660000	0.020902	12.353209	3.166703	1.226516	3.728014	4.231976	0.000000	-10.000000	-0.541667	26.266668	430.666656	931.200012	1023.000000	1954.199951
8.680000	0.022675	13.401131	3.799635	1.205611	4.031198	4.364687	0.000000	-10.000000	-0.550000	26.283335	439.333344	931.000000	1023.000000	1954.000000
8.700000	0.024858	14.691152	4.195671	1.472534	4.648923	4.374024	0.000000	-10.000000	-0.550000	26.183334	448.166656	931.000000	1023.000000	1954.000000
8.720000	0.026435	15.623313	4.698478	1.599134	4.828796	4.496906	0.000000	-10.000000	-0.550000	26.200001	460.000000	930.799988	1023.000000	1953.800049
8.740000	0.028101	16.607443	4.876915	1.818697	5.259919	4.651912	0.000000	-10.000000	-0.550000	26.216667	468.833344	931.000000	1023.000000	1954.000000
8.760000	0.028890	17.073917	5.132715	1.941484	5.211936	4.787783	0.000000	-10.000000	-0.533333	26.200001	477.666656	930.799988	1023.000000	1953.800049
8.780000	0.030693	18.139462	5.481824	2.313312	5.433769	4.910558	0.000000	-10.000000	-0.516667	25.850000	486.333344	930.799988	1023.000000	1953.800049
8.800000	0.032063	18.949415	5.983819	2.443534	5.559252	4.962810	0.000000	-10.000000	-0.500000	25.550001	495.166656	930.799988	1023.000000	1953.800049
8.820000	0.033192	19.616327	6.647395	2.399042	5.624189	4.945700	0.000000	-10.000000	-0.500000	25.033333	503.666656	930.799988	1023.000000	1953.800049
8.840000	0.034722	20.520651	7.219023	2.391529	5.934578	4.975520	0.000000	-10.000000	-0.491667	24.833334	512.000000	931.000000	1023.000000	1954.000000
8.860000	0.035140	20.767544	7.684939	2.277620	5.869285	4.935700	0.000000	-10.000000	-0.475000	24.500000	520.333313	930.799988	1023.000000	1953.800049
8.880000	0.035188	20.795971	7.622347	2.239103	5.987648	4.946873	0.000000	-10.000000	-0.433333	24.100000	528.666687	931.000000	1023.000000	1954.000000
8.900000	0.034241	20.236153	7.400816	2.182273	5.841186	4.811878	0.000000	-10.000000	-0.408333	23.466667	537.000000	931.200012	1023.000000	1954.199951
8.920000	0.033782	19.965361	7.320971	2.092968	5.827164	4.724257	0.000000	-10.000000	-0.408333	23.083334	544.833313	931.000000	1023.000000	1954.000000
8.940000	0.033994	20.090633	7.352027	2.175563	5.857721	4.705322	0.000000	-10.000000	-0.425000	23.333334	552.500000	931.000000	1023.000000	1954.000000
8.960000	0.034362	20.307705	7.405577	2.199355	5.937547	4.765225	0.000000	-10.000000	-0.433333	23.716667	557.500000	931.000000	1023.000000	1954.000000
8.980000	0.035379	20.909222	7.482124	2.439548	6.174692	4.812858	0.000000	-10.000000	-0.416667	23.633333	565.333313	931.000000	1023.000000	1954.000000
9.000000	0.036087	21.327574	7.671825	2.439920	6.356253	4.859577	0.000000	-10.000000	-0.408333	23.316668	570.666687	930.799988	1023.000000	1953.800049
9.020000	0.037570	22.203842	7.946571	2.586403	6.692317	4.978552	0.000000	-10.000000	-0.400000	23.200001	581.000000	930.799988	1023.000000	1953.800049
9.040000	0.038469	22.735344	8.249290	2.621564	6.892410	4.972080	0.000000	-10.000000	-0.400000	23.400000	586.000000	931.000000	1023.000000	1954.000000
9.060000	0.039932	23.599966	8.620287	2.667709	7.267678	5.044291	0.000000	-10.000000	-0.400000	23.200001	596.333313	931.000000	1023.000000	1954.000000
9.080000	0.041123	24.303879	8.943321	2.684188	7.567185	5.109185	0.000000	-10.000000	-0.408333	22.816668	604.333313	931.000000	1023.000000	1954.000000
9.100000	0.042415	25.067533	9.269414	2.740242	7.939777	5.118100	0.000000	-10.000000	-0.400000	22.166666	614.666687	930.799988	1023.000000	1953.800049
9.120000	0.044046	26.031353	9.758341	2.796759	8.233877	5.242377	0.000000	-10.000000	-0.391667	21.916666	619.666687	931.200012	1023.000000	1954.199951
9.140000	0.045748	27.036884	10.134623	2.900608	8.605775	5.395879	0.000000	-10.000000	-0.350000	21.183332	627.000000	931.000000	1023.000000	1954.000000
9.160000	0.047409	28.018801	10.500953	3.033207	9.019253	5.465388	0.000000	-10.000000	-0.325000	20.600000	634.166687	931.000000	1023.000000	1954.000000
9.180000	0.048912	28.906878	10.946672	3.081677	9.358349	5.520179	0.000000	-10.000000	-0.300000	19.933332	643.666687	930.799988	1023.000000	1953.800049
9.200000	0.050878	30.068913	11.408387	3.166631	9.894990	5.598905	0.000000	-10.000000	-0.300000	19.733334	648.166687	931.200012	1023.000000	1954.199951
9.220000	0.052052	30.762627	11.923309	3.081036	10.127749	5.630532	0.000000	-10.000000	-0.300000	19.716667	652.666687	931.000000	1023.000000	1954.000000
9.240000	0.052952	31.294624	12.245017	2.866602	10.488123	5.694883	0.000000	-10.000000	-0.291667	19.600000	659.333313	931.000000	1023.000000	1954.000000
9.260000	0.053255	31.473879	12.634564	2.604622	10.579697	5.654995	0.000000	-10.000000	-0.266667	18.916668	668.000000	931.000000	1023.000000	1954.000000
9.280000	0.053805	31.798527	12.960371	2.266372	10.832258	5.739525	0.000000	-10.000000	-0.241667	18.200001	676.500000	931.000000	1023.000000	1954.000000
9.300000	0.054381	32.138966	13.398881	2.068078	10.987311	5.684693	0.000000	-10.000000	-0.225000	17.666668	680.500000	931.000000	1023.000000	1954.000000
9.320000	0.055099	32.563721	13.718128	1.895623	11.335943	5.614028	0.000000	-10.000000	-0.233333	17.716667	686.500000	930.799988	1023.000000	1953.800049
9.340000	0.055810	32.983582	14.153166	1.665645	11.566829	5.597944	0.000000	-10.000000	-0.241667	17.666668	692.500000	930.599976	1023.000000	1953.599976
9.360000	0.056582	33.440182	14.533654	1.544458	11.848554	5.513515	0.000000	-10.000000	-0.250000	17.766666	700.500000	930.799988	1023.000000	1953.800049
9.380000	0.057789	34.153286	15.008610	1.340129	12.131323	5.673226	0.000000	-10.000000	-0.250000	17.850000	704.500000	930.799988	1023.000000	1953.800049
9.400000	0.059032	34.888100	15.465395	1.323659	12.466689	5.632358	0.000000	-10.000000	-0.250000	18.100000	710.500000	931.000000	1023.000000	1954.000000
9.420000	0.060512	35.762672	15.951053	1.326284	12.757674	5.727663	0.000000	-10.000000	-0.250000	18.200001	714.500000	931.000000	1023.000000	1954.000000
9.440000	0.062479	36.925095	16.504606	1.413604	13.187671	5.819215	0.000000	-10.000000	-0.266667	18.533335	720.500000	930.799988	1023.000000	1953.800049
9.460000	0.064621	38.191109	17.155094	1.537380	13.561070	5.937562	0.000000	-10.000000	-0.283333	18.816668	726.666687	931.200012	1023.000000	1954.199951
9.480000	0.066719	39.431206	17.733873	1.674096	14.018875	6.004361	0.000000	-10.000000	-0.291667	19.183332	735.000000	931.200012	1023.000000	1954.199951
9.500000	0.068529	40.500519	18.270102	1.778884	14.382150	6.069384	0.000000	-10.000000	-0.266667	18.933332	743.500000	930.799988	1023.000000	1953.800049
9.520000	0.070358	41.581295	18.841520	1.948384	14.697949	6.093442	0.000000	-10.000000	-0.241667	18.633333	747.833313	931.000000	1023.000000	1954.000000
9.540000	0.071918	42.503746	19.221863	2.035634	15.042243	6.204009	0.000000	-10.000000	-0.216667	17.933334	752.166687	931.000000	1023.000000	1954.000000
9.560000	0.073250	43.290688	19.604076	2.217584	15.214356	6.254672	0.000000	-10.000000	-0.208333	16.800001	758.000000	931.000000	1023.000000	1954.000000
9.580000	0.074030	43.751507	19.664196	2.380838	15.337728	6.368743	0.000000	-10.000000	-0.183333	15.483334	765.500000	931.000000	1023.000000	1954.000000
9.600000	0.074478	44.016483	19.773746	2.483222	15.272467	6.487047	0.000000	-10.000000	-0.166667	14.483334	770.833313	931.200012	1023.000000	1954.199951
9.620000	0.075260	44.478638	19.787516	2.823267	15.307390	6.560467	0.000000	-10.000000	-0.150000	13.883333	774.166687	931.000000	1023.000000	1954.000000
9.640000	0.075837	44.819416	20.084850	3.025615	15.105382	6.603570	0.000000	-10.000000	-0.133333	12.683333	778.666687	931.200012	1023.000000	1954.199951
9.660000	0.076384	45.143063	20.319603	3.170695	15.097147	6.555616	0.000000	-10.000000	-0.116667	11.483334	783.166687	930.599976	1023.000000	1953.599976
9.680000	0.076691	45.324646	20.737192	3.022735	14.977872	6.586849	0.000000	-10.000000	-0.083333	10.000000	788.666687	930.799988	1023.000000	1953.800049
9.700000	0.076649	45.299728	20.886930	3.027670	14.912693	6.472435	0.000000	-10.000000	-0.058333	8.900000	792.333313	930.799988	1023.000000	1953.800049
9.720000	0.075626	44.694695	20.644112	2.868009	14.680847	6.501729	0.000000	-10.000000	-0.033333	7.800000	796.000000	930.799988	1023.000000	1953.800049
9.740000	0.074017	43.743805	20.262955	2.955445	14.234419	6.290987	0.000000	-10.000000	-0.016667	6.750000	797.833313	930.799988	1023.000000	1953.800049
9.760000	0.072606	42.909946	19.831249	2.835207	14.011923	6.231565	0.000000	-10.000000	-0.033333	6.066667	800.000000	930.799988	1023.000000	1953.800049
9.780000	0.071604	42.318180	19.692389	2.890207	13.655506	6.080077	0.000000	-10.000000	-0.058333	6.033333	802.500000	930.799988	1023.000000	1953.800049
9.800000	0.071277	42.124416	19.375969	2.976403	13.651885	6.120160	0.000000	-10.000000	-0.091667	6.650000	804.166687	930.599976	1023.000000	1953.599976
9.820000	0.071272	42.121731	19.356056	3.152752	13.481246	6.131676	0.000000	-10.000000	-0.100000	7.500000	806.166687	930.599976	1023.000000	1953.599976
9.840000	0.071512	42.263329	19.199028	3.331938	13.550408	6.181953	0.000000	-10.000000	-0.100000	7.700000	807.833313	931.400024	1023.000000	1954.400024
9.860000	0.071753	42.406132	19.285786	3.361331	13.555691	6.203323	0.000000	-10.000000	-0.100000	7.733334	810.500000	930.799988	1023.000000	1953.800049
9.880000	0.072032	42.570740	19.245899	3.512444	13.653756	6.158639	0.000000	-10.000000	-0.083333	7.316667	812.166687	931.200012	1023.000000	1954.199951
9.900000	0.072085	42.602364	19.183313	3.405101	13.812902	6.201047	0.000000	-10.000000	-0.066667	5.800000	815.500000	930.599976	1023.000000	1953.599976
9.920000	0.072407	42.792702	19.328983	3.523461	13.783034	6.157226	0.000000	-10.000000	-0.050000	4.450000	817.833313	931.000000	1023.000000	1954.000000
9.940000	0.072646	42.933830	19.271107	3.521363	13.987694	6.153666	0.000000	-10.000000	-0.041667	2.233333	820.000000	931.000000	1023.000000	1954.000000
9.960000	0.073064	43.180538	19.432224	3.389312	14.150616	6.208386	0.000000	-10.000000	-0.033333	1.116667	820.500000	931.000000	1023.000000	1954.000000
9.980000	0.073903	43.676510	19.517536	3.528550	14.363976	6.266447	0.000000	-10.000000	-0.033333	0.000000	821.000000	931.000000	1023.000000	1954.000000
10.000000	0.074685	44.139023	19.654369	3.460067	14.573625	6.450961	0.000000	-10.000000	-0.041667	0.000000	821.000000	931.000000	1023.000000	1954.000000
10.020000	0.075408	44.565990	19.829182	3.640118	14.756156	6.340534	0.000000	-10.000000	-0.041667	0.000000	821.000000	931.000000	1023.000000	1954.000000
10.040000	0.076156	45.007927	20.055548	3.416966	15.081127	6.454286	0.000000	-10.000000	-0.033333	0.000000	821.000000	931.000000	1023.000000	1954.000000
10.060000	0.076719	45.340641	20.258860	3.378083	15.305961	6.397738	0.000000	-10.000000	-0.033333	0.316667	821.000000	930.799988	1023.000000	1953.800049
10.080000	0.076538	45.233887	20.362202	2.999397	15.441257	6.431028	0.000000	-10.000000	-0.041667	0.866667	821.000000	930.799988	1023.000000	1953.800049
10.100000	0.075990	44.910282	20.514748	2.689682	15.388993	6.316859	0.000000	-10.000000	-0.041667	1.416667	821.000000	930.799988	1023.000000	1953.800049
10.120000	0.075459	44.596130	20.569427	2.285596	15.438696	6.302412	0.000000	-10.000000	-0.041667	1.633333	821.000000	931.000000	1023.000000	1954.000000
10.140000	0.074953	44.297188	20.683203	2.032009	15.423994	6.157980	0.000000	-10.000000	-0.041667	1.616667	821.000000	930.799988	1023.000000	1953.800049
10.160000	0.074763	44.184952	20.751793	1.807289	15.511241	6.114630	0.000000	-10.000000	-0.033333	1.066667	821.000000	930.799988	1023.000000	1953.800049
10.180000	0.074355	43.944077	20.875813	1.533198	15.545891	5.989174	0.000000	-10.000000	-0.025000	0.233333	821.000000	930.799988	1023.000000	1953.800049
10.200000	0.074406	43.974136	20.949415	1.404422	15.632373	5.987925	0.000000	-10.000000	-0.008333	-1.566667	821.000000	931.000000	1023.000000	1954.000000
10.220000	0.074125	43.808105	20.925898	1.114390	15.792549	5.975267	0.000000	-10.000000	-0.008333	-2.833333	821.000000	931.200012	1023.000000	1954.199951
10.240000	0.074214	43.860348	20.982527	1.147057	15.823265	5.907496	0.000000	-10.000000	0.000000	-4.300000	821.000000	930.599976	1023.000000	1953.599976
10.260000	0.074664	44.126556	21.094320	1.038645	15.947448	6.046144	0.000000	-10.000000	0.000000	-5.250000	821.000000	931.000000	1023.000000	1954.000000
10.280000	0.075408	44.565907	21.256651	1.245393	16.003405	6.060461	0.000000	-10.000000	0.008333	-6.750000	821.000000	930.799988	1023.000000	1953.800049
10.300000	0.076044	44.941784	21.337236	1.374144	16.108702	6.121701	0.000000	-10.000000	0.016667	-8.166667	821.000000	931.000000	1023.000000	1954.000000
10.320000	0.076490	45.205734	21.401134	1.508937	16.153084	6.142577	0.000000	-10.000000	0.033333	-9.300000	821.000000	931.000000	1023.000000	1954.000000
10.340000	0.077044	45.533176	21.387302	1.806980	16.134644	6.204253	0.000000	-10.000000	0.033333	-9.866667	821.000000	930.799988	1023.000000	1953.800049
10.360000	0.077067	45.546844	21.228794	1.807403	16.124987	6.385661	0.000000	-10.000000	0.025000	-9.933333	821.000000	931.200012	1023.000000	1954.199951
10.380000	0.076892	45.442944	20.968262	2.264770	15.861885	6.348028	0.000000	-10.000000	0.041667	-10.950000	811.000000	930.799988	1023.000000	1953.800049
10.400000	0.076018	44.926517	20.565203	2.215354	15.617279	6.528680	0.000000	-10.000000	0.066667	-11.983334	801.000000	930.799988	1023.000000	1953.800049
10.420000	0.074758	44.182198	20.089594	2.500523	15.168536	6.423546	0.000000	-10.000000	0.100000	-13.100000	791.000000	931.000000	1023.000000	1954.000000
10.440000	0.073770	43.598007	19.739004	2.573856	14.767908	6.517241	0.000000	-10.000000	0.108333	-13.516667	789.666687	931.000000	1023.000000	1954.000000
10.460000	0.072900	43.083656	19.507021	2.814517	14.393913	6.368206	0.000000	-10.000000	0.125000	-14.383333	786.666687	930.799988	1023.000000	1953.800049
10.480000	0.072024	42.566353	19.429062	2.677018	14.077722	6.382552	0.000000	-10.000000	0.141667	-15.333333	782.000000	930.799988	1023.000000	1953.800049
10.500000	0.070792	41.838112	19.241156	2.610033	13.735044	6.251879	0.000000	-10.000000	0.166667	-16.250000	776.833313	931.000000	1023.000000	1954.000000
10.520000	0.069553	41.105984	18.916769	2.556895	13.380467	6.251852	0.000000	-10.000000	0.191667	-17.216667	771.333313	930.799988	1023.000000	1953.800049
10.540000	0.067030	39.614723	18.222965	2.434330	12.833913	6.123515	0.000000	-10.000000	0.241667	-18.783333	765.500000	930.599976	1023.000000	1953.599976
10.560000	0.064214	37.950363	17.449148	2.484882	12.155314	5.861018	0.000000	-10.000000	0.283333	-20.500000	759.333313	930.799988	1023.000000	1953.800049
10.580000	0.061761	36.500870	16.757111	2.302354	11.662066	5.779340	0.000000	-10.000000	0.308333	-21.733334	752.666687	931.000000	1023.000000	1954.000000
10.600000	0.059615	35.232452	16.029940	2.354941	11.214508	5.633062	0.000000	-10.000000	0.316667	-22.150000	745.500000	931.000000	1023.000000	1954.000000
10.620000	0.057941	34.242977	15.480999	2.288874	10.778595	5.694509	0.000000	-10.000000	0.308333	-21.883333	738.000000	931.400024	1023.000000	1954.400024
10.640000	0.056510	33.397236	14.878791	2.375504	10.525551	5.617388	0.000000	-10.000000	0.308333	-21.666666	730.666687	931.000000	1023.000000	1954.000000
10.660000	0.055248	32.651592	14.416466	2.439697	10.224423	5.571006	0.000000	-10.000000	0.300000	-21.466667	723.333313	930.400024	1023.000000	1953.400024
10.680000	0.053989	31.907616	13.989159	2.366811	10.030265	5.521381	0.000000	-10.000000	0.308333	-21.466667	716.166687	930.799988	1023.000000	1953.800049
10.700000	0.052977	31.309244	13.549462	2.439636	9.860456	5.459688	0.000000	-10.000000	0.325000	-21.600000	709.000000	931.000000	1023.000000	1954.000000
10.720000	0.051758	30.588791	13.233465	2.230692	9.643113	5.481520	0.000000	-10.000000	0.341667	-22.116667	701.833313	930.799988	1023.000000	1953.800049
10.740000	0.050620	29.916553	12.800204	2.239454	9.537960	5.338935	0.000000	-10.000000	0.350000	-22.683334	694.500000	930.599976	1023.000000	1953.599976
10.760000	0.049769	29.413670	12.580887	2.167530	9.322919	5.342335	0.000000	-10.000000	0.375000	-23.333334	686.833313	931.400024	1023.000000	1954.400024
10.780000	0.049082	29.007547	12.273276	2.029976	9.300487	5.403808	0.000000	-10.000000	0.391667	-23.700001	679.000000	930.799988	1023.000000	1953.800049
10.800000	0.048360	28.581020	11.866817	2.188116	9.145529	5.380559	0.000000	-10.000000	0.425000	-24.216667	671.000000	931.000000	1023.000000	1954.000000
10.820000	0.047827	28.265875	11.544962	2.182320	8.977556	5.561037	0.000000	-10.000000	0.433333	-24.716667	663.000000	930.799988	1023.000000	1953.800049
10.840000	0.046838	27.681055	10.966852	2.276149	8.927572	5.510483	0.000000	-10.000000	0.458333	-25.400000	654.833313	931.200012	1023.000000	1954.199951
10.860000	0.045858	27.102180	10.514389	2.427520	8.677819	5.482453	0.000000	-10.000000	0.475000	-25.799999	646.500000	930.799988	1023.000000	1953.800049
10.880000	0.044401	26.241274	10.063375	2.273949	8.412017	5.491932	0.000000	-10.000000	0.491667	-26.066668	637.833313	931.000000	1023.000000	1954.000000
10.900000	0.042346	25.026665	9.402164	2.121012	8.113460	5.390028	0.000000	-10.000000	0.500000	-26.300001	629.166687	930.799988	1023.000000	1953.800049
10.920000	0.040271	23.800411	8.880548	1.922959	7.603308	5.393597	0.000000	-10.000000	0.500000	-26.716667	620.333313	930.799988	1023.000000	1953.800049
10.940000	0.038180	22.564157	8.353376	1.646657	7.234343	5.329782	0.000000	-10.000000	0.491667	-27.116667	611.500000	931.000000	1023.000000	1954.000000
10.960000	0.036354	21.484976	7.824590	1.650082	6.844082	5.166222	0.000000	-10.000000	0.491667	-27.383333	602.500000	930.799988	1023.000000	1953.800049
10.980000	0.034464	20.368078	7.329973	1.487087	6.440926	5.110092	0.000000	-10.000000	0.525000	-27.816668	593.333313	930.799988	1023.000000	1953.800049
11.000000	0.032628	19.283220	6.758263	1.430908	6.084491	5.009559	0.000000	-10.000000	0.575000	-28.233334	584.000000	931.000000	1023.000000	1954.000000
11.020000	0.030856	18.236000	6.171010	1.428205	5.706579	4.930206	0.000000	-10.000000	0.625000	-28.850000	574.500000	931.000000	1023.000000	1954.000000
11.040000	0.029305	17.319368	5.702801	1.288326	5.340966	4.987276	0.000000	-10.000000	0.641667	-29.266666	565.000000	930.799988	1023.000000	1953.800049
11.060000	0.027946	16.515833	5.168430	1.443051	4.998943	4.905408	0.000000	-10.000000	0.650000	-29.783335	555.333313	930.799988	1023.000000	1953.800049
11.080000	0.026763	15.816878	4.893277	1.365341	4.574016	4.984245	0.000000	-10.000000	0.650000	-30.283335	545.500000	931.000000	1023.000000	1954.000000
11.100000	0.025794	15.244528	4.476804	1.541278	4.359568	4.866877	0.000000	-10.000000	0.666667	-30.600000	535.166687	931.000000	1023.000000	1954.000000
11.120000	0.025026	14.790105	4.256143	1.542696	3.961360	5.029906	0.000000	-10.000000	0.666667	-30.616667	524.833313	931.000000	1023.000000	1954.000000
11.140000	0.024400	14.420574	3.878067	1.747672	3.777335	5.017500	0.000000	-10.000000	0.650000	-30.483334	514.500000	931.000000	1023.000000	1954.000000
11.160000	0.023526	13.904015	3.537258	1.910407	3.350107	5.106242	0.000000	-10.000000	0.625000	-30.366667	504.500000	930.599976	1023.000000	1953.599976
11.180000	0.022501	13.297977	3.096790	2.057287	2.993694	5.150206	0.000000	-10.000000	0.608333	-30.150002	494.500000	931.000000	1023.000000	1954.000000
11.200000	0.021136	12.491497	2.457370	2.369456	2.604613	5.060060	0.000000	-10.000000	0.616667	-29.883333	484.500000	931.000000	1023.000000	1954.000000
11.220000	0.019769	11.683287	1.935999	2.424717	2.040351	5.282219	0.000000	-10.000000	0.616667	-29.483334	474.500000	931.000000	1023.000000	1954.000000
11.240000	0.017839	10.543077	1.190456	2.707832	1.531593	5.113197	0.000000	-10.000000	0.625000	-29.566668	464.500000	931.200012	1023.000000	1954.199951
11.260000	0.016131	9.533707	0.631838	2.824010	0.935285	5.142574	0.000000	-10.000000	0.633333	-29.666668	454.500000	931.000000	1023.000000	1954.000000
11.280000	0.014436	8.531762	0.189252	2.968372	0.309405	5.064733	0.000000	-10.000000	0.633333	-29.900002	444.500000	931.200012	1023.000000	1954.199951
11.300000	0.012791	7.559544	-0.176012	3.092044	-0.147126	4.790638	0.000000	-10.000000	0.641667	-29.766668	431.166656	931.000000	1023.000000	1954.000000
11.320000	0.011195	6.616038	-0.284667	2.872339	-0.717623	4.745988	0.000000	-10.000000	0.641667	-29.633335	421.166656	931.000000	1023.000000	1954.000000
11.340000	0.009635	5.694569	-0.479785	2.619053	-1.040894	4.596196	0.000000	-10.000000	0.650000	-29.716667	411.166656	931.200012	1023.000000	1954.199951
11.360000	0.007961	4.704837	-0.831125	2.482687	-1.415882	4.469158	0.000000	-10.000000	0.650000	-30.183334	404.500000	930.799988	1023.000000	1953.800049
11.380000	0.005727	3.384633	-1.311852	2.286514	-2.015343	4.425314	0.000000	-10.000000	0.641667	-30.583334	394.500000	931.000000	1023.000000	1954.000000
11.400000	0.003065	1.811597	-2.076666	2.363984	-2.592662	4.116940	0.000000	-10.000000	0.641667	-30.733334	384.500000	931.000000	1023.000000	1954.000000
11.420000	0.000274	0.161901	-2.759733	2.206063	-3.269913	3.985485	0.000000	-10.000000	0.641667	-30.466667	374.500000	930.799988	1023.000000	1953.800049
11.440000	-0.001982	-1.171199	-3.439663	2.065426	-3.759910	3.962949	0.000000	-10.000000	0.641667	-29.916666	364.500000	930.799988	1023.000000	1953.800049
11.460000	-0.004457	-2.633867	-4.215269	2.097435	-4.220038	3.704005	0.000000	-10.000000	0.625000	-29.450001	354.500000	931.200012	1023.000000	1954.199951
11.480000	-0.006411	-3.788930	-4.838388	1.931113	-4.645763	3.764108	0.000000	-10.000000	0.608333	-29.116667	344.500000	930.799988	1023.000000	1953.800049
11.500000	-0.008064	-4.765708	-5.474364	1.970906	-4.880681	3.618431	0.000000	-10.000000	0.600000	-29.216667	334.500000	931.200012	1023.000000	1954.199951
11.520000	-0.009991	-5.904690	-6.009229	1.838108	-5.334198	3.600630	0.000000	-10.000000	0.600000	-29.350000	324.666656	931.000000	1023.000000	1954.000000
11.540000	-0.011388	-6.730191	-6.475387	1.715390	-5.595867	3.625673	0.000000	-10.000000	0.608333	-29.466667	315.000000	931.000000	1023.000000	1954.000000
11.560000	-0.012691	-7.500662	-6.941795	1.810697	-5.816093	3.446529	0.000000	-10.000000	0.608333	-29.383333	305.333344	931.200012	1023.000000	1954.199951
11.580000	-0.014204	-8.394535	-7.296861	1.629164	-6.183785	3.456948	0.000000	-10.000000	0.616667	-29.299999	295.500000	931.000000	1023.000000	1954.000000
11.600000	-0.015008	-8.869571	-7.619909	1.644757	-6.350062	3.455643	0.000000	-10.000000	0.600000	-29.083334	285.500000	931.000000	1023.000000	1954.000000
11.620000	-0.015692	-9.274254	-7.906380	1.624247	-6.490339	3.498218	0.000000	-10.000000	0.600000	-29.016666	275.833344	930.799988	1023.000000	1953.800049
11.640000	-0.016459	-9.727370	-8.124498	1.508710	-6.733600	3.622018	0.000000	-10.000000	0.583333	-29.000000	266.166656	931.000000	1023.000000	1954.000000
11.660000	-0.017085	-10.097162	-8.503144	1.725979	-6.898331	3.578334	0.000000	-10.000000	0.575000	-28.983334	256.500000	930.799988	1023.000000	1953.800049
11.680000	-0.018021	-10.650625	-8.731625	1.733337	-7.292134	3.639796	0.000000	-10.000000	0.541667	-28.583334	246.833328	930.799988	1023.000000	1953.800049
11.700000	-0.018704	-11.053947	-9.023434	1.848782	-7.483644	3.604348	0.000000	-10.000000	0.508333	-27.683334	237.333328	931.000000	1023.000000	1954.000000
11.720000	-0.019578	-11.570580	-9.282956	1.895801	-7.768955	3.585530	0.000000	-10.000000	0.475000	-26.666666	228.166672	931.000000	1023.000000	1954.000000
11.740000	-0.021268	-12.569564	-9.596057	1.636163	-8.142794	3.533123	0.000000	-10.000000	0.450000	-25.650000	219.166672	931.000000	1023.000000	1954.000000
11.760000	-0.022676	-13.401252	-9.952406	1.568684	-8.399615	3.382086	0.000000	-10.000000	0.425000	-25.083334	210.500000	930.599976	1023.000000	1953.599976
11.780000	-0.024161	-14.279242	-10.255907	1.350419	-8.714439	3.340685	0.000000	-10.000000	0.416667	-24.700001	202.166672	931.000000	1023.000000	1954.000000
11.800000	-0.025767	-15.228130	-10.414611	1.081327	-9.186074	3.291229	0.000000	-10.000000	0.408333	-24.350000	194.000000	930.799988	1023.000000	1953.800049
11.820000	-0.026829	-15.855682	-10.703491	1.104961	-9.348273	3.091122	0.000000	-10.000000	0.391667	-23.950001	186.000000	931.000000	1023.000000	1954.000000
11.840000	-0.028064	-16.585758	-10.824881	0.911426	-9.772052	3.099748	0.000000	-10.000000	0.366667	-23.466667	178.000000	931.000000	1023.000000	1954.000000
11.860000	-0.029200	-17.257473	-11.136734	0.826401	-9.923975	2.976834	0.000000	-10.000000	0.350000	-23.150000	170.000000	931.000000	1023.000000	1954.000000
11.880000	-0.029946	-17.697878	-11.312165	0.820573	-10.118259	2.911975	0.000000	-10.000000	0.341667	-22.683334	162.333328	931.000000	1023.000000	1954.000000
11.900000	-0.030864	-18.240696	-11.444615	0.609829	-10.348209	2.942299	0.000000	-10.000000	0.325000	-22.166668	154.666672	931.000000	1023.000000	1954.000000
11.920000	-0.031195	-18.436253	-11.580415	0.716085	-10.376718	2.804795	0.000000	-10.000000	0.308333	-21.616667	147.333328	931.000000	1023.000000	1954.000000
11.940000	-0.031736	-18.756130	-11.630198	0.605069	-10.623799	2.892798	0.000000	-10.000000	0.300000	-21.100000	140.000000	931.200012	1023.000000	1954.199951
11.960000	-0.032166	-19.010283	-11.663896	0.583287	-10.740123	2.810450	0.000000	-10.000000	0.266667	-20.566668	133.000000	931.000000	1023.000000	1954.000000
11.980000	-0.032031	-18.930212	-11.599103	0.619919	-10.814788	2.863760	0.000000	-10.000000	0.250000	-20.049999	126.166664	931.000000	1023.000000	1954.000000
12.000000	-0.032238	-19.052794	-11.537065	0.548515	-10.932540	2.868296	0.000000	-10.000000	0.216667	-19.450001	119.500000	931.000000	1023.000000	1954.000000
12.020000	-0.031872	-18.836416	-11.538142	0.796258	-10.869290	2.774759	0.000000	-10.000000	0.216667	-18.733334	113.000000	931.000000	1023.000000	1954.000000
12.040000	-0.032110	-18.977173	-11.495839	0.701630	-11.059162	2.876198	0.000000	-10.000000	0.183333	-18.100000	106.666664	930.799988	1023.000000	1953.800049
12.060000	-0.032320	-19.100924	-11.628692	0.881359	-11.089366	2.735774	0.000000	-10.000000	0.166667	-17.366667	100.500000	931.000000	1023.000000	1954.000000
12.080000	-0.032405	-19.151165	-11.777812	1.011363	-11.249011	2.864295	0.000000	-10.000000	0.150000	-16.666666	94.833336	931.200012	1023.000000	1954.199951
12.100000	-0.033211	-19.627605	-11.949011	0.936875	-11.553597	2.938128	0.000000	-10.000000	0.150000	-15.916667	89.333336	931.200012	1023.000000	1954.199951
12.120000	-0.033653	-19.889202	-12.286352	1.273139	-11.682159	2.806171	0.000000	-10.000000	0.150000	-15.316667	84.166664	931.200012	1023.000000	1954.199951
12.140000	-0.034487	-20.381861	-12.393209	1.222505	-12.039079	2.827922	0.000000	-10.000000	0.125000	-14.966667	79.000000	930.799988	1023.000000	1953.800049
12.160000	-0.035258	-20.837702	-12.591130	1.296640	-12.141638	2.598427	0.000000	-10.000000	0.108333	-14.416667	74.000000	931.200012	1023.000000	1954.199951
12.180000	-0.036128	-21.351774	-12.491419	1.122370	-12.429033	2.446308	0.000000	-10.000000	0.075000	-13.833333	69.166664	931.400024	1023.000000	1954.400024
12.200000	-0.037197	-21.983477	-12.437798	0.738025	-12.515791	2.232086	0.000000	-10.000000	0.066667	-13.100000	64.500000	931.000000	1023.000000	1954.000000
12.220000	-0.037556	-22.195763	-12.341104	0.453505	-12.479399	2.171236	0.000000	-10.000000	0.050000	-12.816667	60.166668	930.799988	1023.000000	1953.800049
12.240000	-0.038875	-22.975349	-12.343067	0.062414	-12.722627	2.027930	0.000000	-10.000000	0.041667	-12.733334	56.000000	930.799988	1023.000000	1953.800049
12.260000	-0.040132	-23.718111	-12.689647	-0.020094	-12.831469	1.823098	0.000000	-10.000000	0.033333	-12.533334	51.666668	931.000000	1023.000000	1954.000000
12.280000	-0.041622	-24.598385	-13.029743	-0.083734	-13.171107	1.686199	0.000000	-10.000000	0.016667	-11.533334	47.333332	931.200012	1023.000000	1954.199951
12.300000	-0.043280	-25.578758	-13.365685	-0.286331	-13.516953	1.590210	0.000000	-10.000000	0.008333	-10.133334	43.333332	931.000000	1023.000000	1954.000000
12.320000	-0.044340	-26.204725	-13.818136	-0.212557	-13.575459	1.401428	0.000000	-10.000000	0.000000	-8.900001	40.000000	931.000000	1023.000000	1954.000000
12.340000	-0.045488	-26.883686	-14.038792	-0.477486	-13.830134	1.462727	0.000000	-10.000000	0.000000	-8.366667	37.166668	931.000000	1023.000000	1954.000000
12.360000	-0.046269	-27.344791	-14.386112	-0.473467	-13.831657	1.346446	0.000000	-10.000000	0.000000	-8.266666	34.333332	931.000000	1023.000000	1954.000000
12.380000	-0.046810	-27.664913	-14.627048	-0.436308	-13.876227	1.274671	0.000000	-10.000000	0.000000	-8.300000	31.666666	931.000000	1023.000000	1954.000000
12.400000	-0.047469	-28.054367	-14.744580	-0.691281	-14.008314	1.389809	0.000000	-10.000000	0.000000	-8.383333	28.833334	931.000000	1023.000000	1954.000000
12.420000	-0.047821	-28.262331	-15.025728	-0.618978	-13.835872	1.218247	0.000000	-10.000000	0.000000	-8.466667	26.000000	931.000000	1023.000000	1954.000000
12.440000	-0.047952	-28.339371	-15.043159	-0.637122	-13.904425	1.245336	0.000000	-10.000000	0.000000	-8.483334	23.166666	931.000000	1023.000000	1954.000000
12.460000	-0.048202	-28.487581	-15.068428	-0.824320	-13.921073	1.326240	0.000000	-10.000000	0.000000	-8.350000	20.333334	931.000000	1023.000000	1954.000000
12.480000	-0.047846	-28.277155	-15.162365	-0.742585	-13.692714	1.320508	0.000000	-10.000000	0.000000	-8.200001	17.500000	931.000000	1023.000000	1954.000000
12.500000	-0.047425	-28.027933	-14.963552	-0.787709	-13.754906	1.478234	0.000000	-10.000000	0.000000	-8.066668	14.666667	931.000000	1023.000000	1954.000000
12.520000	-0.047125	-27.850580	-14.983446	-0.823067	-13.643785	1.599719	0.000000	-10.000000	0.000000	-8.083334	12.000000	931.000000	1023.000000	1954.000000
12.540000	-0.046820	-27.670774	-14.989136	-0.575662	-13.630756	1.524780	0.000000	-10.000000	0.000000	-8.116667	9.333333	931.000000	1023.000000	1954.000000
12.560000	-0.046711	-27.605949	-14.916160	-0.609691	-13.716760	1.636660	0.000000	-10.000000	0.000000	-7.816667	6.666667	931.000000	1023.000000	1954.000000
12.580000	-0.046387	-27.414606	-14.980804	-0.423728	-13.608551	1.598477	0.000000	-10.000000	-0.008333	-7.033333	4.000000	931.000000	1023.000000	1954.000000
12.600000	-0.046438	-27.444885	-14.950521	-0.429133	-13.734542	1.669310	0.000000	-10.000000	-0.025000	-5.950000	1.833333	930.799988	1023.000000	1953.800049
12.620000	-0.047088	-27.828871	-15.105886	-0.610641	-13.728586	1.616242	0.000000	-10.000000	-0.041667	-5.150000	0.000000	931.400024	1023.000000	1954.400024
12.640000	-0.047720	-28.202625	-15.235545	-0.674519	-13.797545	1.504985	0.000000	-10.000000	-0.050000	-4.800000	-1.333333	930.799988	1023.000000	1953.800049
12.660000	-0.048523	-28.677311	-15.278668	-0.982091	-13.996375	1.579824	0.000000	-10.000000	-0.050000	-4.783333	-2.833333	930.599976	1023.000000	1953.599976
12.680000	-0.048989	-28.952686	-15.418658	-0.942552	-13.977455	1.385980	0.000000	-10.000000	-0.050000	-4.883334	-4.333333	931.000000	1023.000000	1954.000000
12.700000	-0.049595	-29.310717	-15.365056	-1.212420	-14.187673	1.454432	0.000000	-10.000000	-0.033333	-4.933333	-6.000000	930.799988	1023.000000	1953.800049
12.720000	-0.049827	-29.448032	-15.429918	-1.237021	-14.174258	1.393164	0.000000	-10.000000	-0.025000	-4.933333	-7.666667	931.000000	1023.000000	1954.000000
12.740000	-0.050139	-29.632267	-15.458007	-1.226437	-14.246638	1.298815	0.000000	-10.000000	-0.025000	-4.883334	-9.166667	931.000000	1023.000000	1954.000000
12.760000	-0.050409	-29.791481	-15.450945	-1.379616	-14.284978	1.324059	0.000000	-10.000000	-0.041667	-4.750000	-10.833333	931.000000	1023.000000	1954.000000
12.780000	-0.050135	-29.629850	-15.474211	-1.308912	-14.179168	1.332441	0.000000	-10.000000	-0.050000	-4.450000	-12.333333	931.000000	1023.000000	1954.000000
12.800000	-0.050142	-29.634098	-15.356738	-1.393899	-14.244211	1.360750	0.000000	-10.000000	-0.050000	-4.116667	-14.000000	930.599976	1023.000000	1953.599976
12.820000	-0.049747	-29.400520	-15.361616	-1.294989	-14.102205	1.358290	0.000000	-10.000000	-0.050000	-3.716667	-15.333333	931.000000	1023.000000	1954.000000
12.840000	-0.049281	-29.125360	-15.024618	-1.384847	-14.175429	1.459536	0.000000	-10.000000	-0.050000	-3.300000	-16.666666	931.000000	1023.000000	1954.000000
12.860000	-0.048659	-28.757383	-14.924299	-1.296737	-13.983489	1.447141	0.000000	-10.000000	-0.050000	-2.583333	-17.833334	931.000000	1023.000000	1954.000000
12.880000	-0.047843	-28.275223	-14.640491	-1.172043	-13.903848	1.441159	0.000000	-10.000000	-0.050000	-1.483333	-18.666666	930.599976	1023.000000	1953.599976
12.900000	-0.047122	-27.848877	-14.457018	-1.156215	-13.810760	1.575117	0.000000	-10.000000	-0.058333	-0.550000	-19.000000	930.799988	1023.000000	1953.800049
12.920000	-0.046459	-27.457211	-14.391278	-0.936426	-13.680635	1.551129	0.000000	-10.000000	-0.058333	0.000000	-19.000000	931.000000	1023.000000	1954.000000
12.940000	-0.046040	-27.209866	-14.242761	-0.903221	-13.702128	1.638245	0.000000	-10.000000	-0.058333	0.000000	-19.000000	930.599976	1023.000000	1953.599976
12.960000	-0.045731	-27.027235	-14.413370	-0.636012	-13.618445	1.640593	0.000000	-10.000000	-0.050000	0.283333	-19.000000	930.799988	1023.000000	1953.800049
12.980000	-0.045695	-27.005932	-14.393442	-0.587846	-13.812972	1.788328	0.000000	-10.000000	-0.050000	0.783333	-19.000000	931.000000	1023.000000	1954.000000
13.000000	-0.045966	-27.166193	-14.618888	-0.430729	-13.890783	1.774207	0.000000	-10.000000	-0.050000	1.266667	-19.000000	930.799988	1023.000000	1953.800049
13.020000	-0.045916	-27.136364	-14.716947	-0.197696	-13.950451	1.728730	0.000000	-10.000000	-0.058333	1.383333	-19.000000	931.000000	1023.000000	1954.000000
13.040000	-0.046306	-27.367002	-14.598206	-0.260095	-14.151069	1.642365	0.000000	-10.000000	-0.058333	0.883333	-19.000000	931.000000	1023.000000	1954.000000
13.060000	-0.046552	-27.511969	-14.517081	-0.270133	-14.225513	1.500759	0.000000	-10.000000	-0.058333	0.400000	-19.000000	930.599976	1023.000000	1953.599976
13.080000	-0.046800	-27.658972	-14.331490	-0.406997	-14.225386	1.304901	0.000000	-10.000000	-0.050000	0.000000	-19.000000	930.799988	1023.000000	1953.800049
13.100000	-0.047089	-27.829443	-14.145677	-0.842570	-14.243172	1.401975	0.000000	-10.000000	-0.050000	0.000000	-19.000000	930.599976	1023.000000	1953.599976
13.120000	-0.047786	-28.241648	-14.293935	-0.961991	-14.229379	1.243656	0.000000	-10.000000	-0.041667	-0.600000	-19.000000	930.799988	1023.000000	1953.800049
13.140000	-0.049213	-29.085138	-14.454207	-1.154148	-14.522449	1.045666	0.000000	-10.000000	-0.041667	-0.866667	-19.000000	931.000000	1023.000000	1954.000000
13.160000	-0.050570	-29.886768	-14.878626	-1.254072	-14.718778	0.964706	0.000000	-10.000000	-0.050000	-0.866667	-19.000000	931.200012	1023.000000	1954.199951
13.180000	-0.051603	-30.497305	-15.100455	-1.285738	-14.957223	0.846111	0.000000	-10.000000	-0.058333	0.016667	-19.000000	930.799988	1023.000000	1953.800049
13.200000	-0.052283	-30.899199	-15.397070	-1.345526	-14.965468	0.808866	0.000000	-10.000000	-0.058333	0.666667	-19.000000	931.200012	1023.000000	1954.199951
13.220000	-0.052882	-31.253000	-15.747315	-1.302816	-14.968444	0.765576	0.000000	-10.000000	-0.050000	0.666667	-19.000000	931.000000	1023.000000	1954.000000
13.240000	-0.053529	-31.635532	-15.840493	-1.404930	-15.091268	0.701160	0.000000	-10.000000	-0.050000	0.383333	-19.000000	930.799988	1023.000000	1953.800049
13.260000	-0.053737	-31.758677	-16.049738	-1.377887	-15.064931	0.733879	0.000000	-10.000000	-0.050000	0.000000	-19.000000	931.000000	1023.000000	1954.000000
13.280000	-0.054033	-31.933769	-16.274485	-1.344128	-15.017502	0.702344	0.000000	-10.000000	-0.041667	0.000000	-19.000000	930.799988	1023.000000	1953.800049
13.300000	-0.054225	-32.047054	-16.252903	-1.452826	-15.005868	0.664544	0.000000	-10.000000	-0.041667	0.000000	-19.000000	931.000000	1023.000000	1954.000000
13.320000	-0.054101	-31.973782	-16.401697	-1.410807	-14.884400	0.723123	0.000000	-10.000000	-0.041667	0.000000	-19.000000	930.599976	1023.000000	1953.599976
13.340000	-0.053976	-31.899525	-16.313023	-1.479285	-14.876894	0.769676	0.000000	-10.000000	-0.050000	0.000000	-19.000000	931.000000	1023.000000	1954.000000
13.360000	-0.053436	-31.580898	-16.198280	-1.455158	-14.739728	0.812268	0.000000	-10.000000	-0.050000	-0.583333	-19.000000	930.599976	1023.000000	1953.599976
13.380000	-0.052780	-31.193003	-16.166973	-1.379971	-14.601523	0.955464	0.000000	-10.000000	-0.050000	-1.266667	-19.000000	931.000000	1023.000000	1954.000000
13.400000	-0.052195	-30.847090	-16.014868	-1.332028	-14.527642	1.027449	0.000000	-10.000000	-0.050000	-2.133333	-19.333334	931.000000	1023.000000	1954.000000
13.420000	-0.051457	-30.410873	-15.936639	-1.202357	-14.415878	1.144001	0.000000	-10.000000	-0.041667	-2.300000	-19.833334	931.000000	1023.000000	1954.000000
13.440000	-0.051115	-30.208679	-15.958657	-1.034776	-14.423487	1.208241	0.000000	-10.000000	-0.050000	-1.816667	-20.500000	930.799988	1023.000000	1953.800049
13.460000	-0.050700	-29.963598	-15.784757	-0.949540	-14.400630	1.171329	0.000000	-10.000000	-0.050000	-0.950000	-20.833334	931.000000	1023.000000	1954.000000
13.480000	-0.050521	-29.857630	-15.855731	-0.885748	-14.334970	1.218818	0.000000	-10.000000	-0.066667	-0.200000	-21.000000	931.000000	1023.000000	1954.000000
13.500000	-0.050899	-30.081125	-16.019762	-0.974368	-14.339858	1.252861	0.000000	-10.000000	-0.058333	0.000000	-21.000000	930.599976	1023.000000	1953.599976
13.520000	-0.051431	-30.395540	-15.971134	-1.201180	-14.400259	1.177033	0.000000	-10.000000	-0.058333	0.000000	-21.000000	930.599976	1023.000000	1953.599976
13.540000	-0.051716	-30.564253	-16.055054	-1.298829	-14.435663	1.225294	0.000000	-10.000000	-0.050000	0.000000	-21.000000	930.799988	1023.000000	1953.800049
13.560000	-0.052229	-30.867165	-16.078915	-1.414916	-14.556537	1.183202	0.000000	-10.000000	-0.050000	0.000000	-21.000000	931.000000	1023.000000	1954.000000
13.580000	-0.052370	-30.950747	-15.960772	-1.543194	-14.572666	1.125884	0.000000	-10.000000	-0.050000	0.000000	-21.000000	931.000000	1023.000000	1954.000000
13.600000	-0.052679	-31.133209	-16.075525	-1.509609	-14.600677	1.052601	0.000000	-10.000000	-0.041667	0.000000	-21.000000	931.200012	1023.000000	1954.199951
13.620000	-0.052780	-31.192896	-16.070833	-1.609634	-14.596332	1.083903	0.000000	-10.000000	-0.041667	0.000000	-21.000000	931.000000	1023.000000	1954.000000
13.640000	-0.052705	-31.148636	-16.026093	-1.649858	-14.479817	1.007133	0.000000	-10.000000	-0.033333	0.000000	-21.000000	931.000000	1023.000000	1954.000000
13.660000	-0.052645	-31.113056	-16.037508	-1.650176	-14.506908	1.081536	0.000000	-10.000000	-0.041667	0.000000	-21.000000	930.799988	1023.000000	1953.800049
13.680000	-0.052570	-31.068953	-15.950336	-1.707222	-14.527499	1.116104	0.000000	-10.000000	-0.041667	0.000000	-21.000000	931.000000	1023.000000	1954.000000
13.700000	-0.052125	-30.805882	-15.814995	-1.677820	-14.377533	1.064466	0.000000	-10.000000	-0.050000	0.000000	-21.000000	931.000000	1023.000000	1954.000000
13.720000	-0.051634	-30.515602	-15.777057	-1.612797	-14.318184	1.192434	0.000000	-10.000000	-0.050000	0.000000	-21.000000	931.000000	1023.000000	1954.000000
13.740000	-0.051190	-30.253363	-15.529214	-1.585076	-14.269130	1.130058	0.000000	-10.000000	-0.050000	0.000000	-21.000000	930.799988	1023.000000	1953.800049
13.760000	-0.050184	-29.658962	-15.255625	-1.502957	-14.062030	1.161649	0.000000	-10.000000	-0.050000	0.000000	-21.000000	931.000000	1023.000000	1954.000000
13.780000	-0.049491	-29.249193	-15.121653	-1.402264	-14.028595	1.303319	0.000000	-10.000000	-0.050000	0.000000	-21.000000	931.200012	1023.000000	1954.199951
13.800000	-0.048844	-28.866617	-14.875006	-1.304785	-13.978936	1.292110	0.000000	-10.000000	-0.050000	0.000000	-21.000000	931.000000	1023.000000	1954.000000
13.820000	-0.048126	-28.442520	-14.808377	-1.129241	-13.810791	1.305888	0.000000	-10.000000	-0.050000	0.000000	-21.000000	931.000000	1023.000000	1954.000000
13.840000	-0.047935	-28.329514	-14.834647	-1.012591	-13.913707	1.431431	0.000000	-10.000000	-0.050000	0.283333	-21.000000	931.000000	1023.000000	1954.000000
13.860000	-0.047715	-28.199482	-14.866815	-0.911526	-13.920145	1.499004	0.000000	-10.000000	-0.050000	0.816667	-21.000000	930.799988	1023.000000	1953.800049
13.880000	-0.047667	-28.171188	-15.037729	-0.695950	-13.942457	1.504947	0.000000	-10.000000	-0.041667	1.283333	-21.000000	931.000000	1023.000000	1954.000000
13.900000	-0.048092	-28.422350	-15.192683	-0.608646	-14.166803	1.545782	0.000000	-10.000000	-0.033333	1.466667	-21.000000	931.000000	1023.000000	1954.000000
13.920000	-0.048344	-28.571148	-15.159806	-0.553523	-14.284749	1.426930	0.000000	-10.000000	-0.033333	1.383333	-21.000000	931.000000	1023.000000	1954.000000
13.940000	-0.048512	-28.670418	-15.111956	-0.488808	-14.334907	1.265254	0.000000	-10.000000	-0.041667	1.383333	-21.000000	930.799988	1023.000000	1953.800049
13.960000	-0.048878	-28.886700	-14.884667	-0.697363	-14.568975	1.264306	0.000000	-10.000000	-0.050000	1.333333	-21.000000	931.000000	1023.000000	1954.000000
13.980000	-0.049044	-28.984741	-14.746117	-0.922924	-14.393519	1.077819	0.000000	-10.000000	-0.050000	0.883333	-21.000000	930.599976	1023.000000	1953.599976
14.000000	-0.049749	-29.401388	-14.814577	-1.227369	-14.478139	1.118696	0.000000	-10.000000	-0.041667	-0.166667	-21.000000	930.799988	1023.000000	1953.800049
14.020000	-0.050979	-30.128725	-14.937845	-1.379329	-14.725230	0.913681	0.000000	-10.000000	-0.041667	-1.216667	-21.000000	930.400024	1023.000000	1953.400024
14.040000	-0.052222	-30.862926	-15.273435	-1.473123	-14.879572	0.763204	0.000000	-10.000000	-0.041667	-1.216667	-21.000000	931.000000	1023.000000	1954.000000
14.060000	-0.053565	-31.657118	-15.608575	-1.551439	-15.228679	0.731575	0.000000	-10.000000	-0.050000	0.000000	-21.000000	930.799988	1023.000000	1953.800049
14.080000	-0.054375	-32.135372	-15.849196	-1.587143	-15.294654	0.595622	0.000000	-10.000000	-0.050000	1.183333	-21.000000	930.799988	1023.000000	1953.800049
14.100000	-0.054855	-32.419121	-16.068008	-1.574495	-15.292303	0.515685	0.000000	-10.000000	-0.041667	1.366667	-21.000000	931.000000	1023.000000	1954.000000
14.120000	-0.055494	-32.797245	-16.335752	-1.650929	-15.416772	0.606209	0.000000	-10.000000	-0.041667	0.733333	-21.000000	930.799988	1023.000000	1953.800049
14.140000	-0.055705	-32.921463	-16.463442	-1.643692	-15.367846	0.553516	0.000000	-10.000000	-0.041667	0.183333	-21.000000	931.000000	1023.000000	1954.000000
14.160000	-0.056063	-33.133369	-16.705578	-1.606145	-15.352637	0.530994	0.000000	-10.000000	-0.050000	-0.633333	-21.000000	930.799988	1023.000000	1953.800049
14.180000	-0.056221	-33.226494	-16.741411	-1.662268	-15.420228	0.597412	0.000000	-10.000000	-0.041667	-1.450000	-21.166666	931.000000	1023.000000	1954.000000
14.200000	-0.056197	-33.212166	-16.863836	-1.628246	-15.230640	0.510556	0.000000	-10.000000	-0.033333	-2.300000	-21.666666	930.599976	1023.000000	1953.599976
14.220000	-0.056255	-33.246681	-16.858633	-1.701045	-15.313218	0.626217	0.000000	-10.000000	-0.025000	-2.600000	-22.500000	930.799988	1023.000000	1953.800049
14.240000	-0.055869	-33.018673	-16.806728	-1.612884	-15.152231	0.553173	0.000000	-10.000000	-0.033333	-2.833333	-23.500000	931.200012	1023.000000	1954.199951
14.260000	-0.055416	-32.750923	-16.767611	-1.657749	-15.102536	0.776974	0.000000	-10.000000	-0.025000	-3.183333	-24.500000	931.200012	1023.000000	1954.199951
14.280000	-0.054890	-32.439796	-16.681799	-1.614243	-14.928145	0.784390	0.000000	-10.000000	-0.016667	-3.750000	-25.500000	931.200012	1023.000000	1954.199951
14.300000	-0.054455	-32.183064	-16.642965	-1.496484	-14.918258	0.874645	0.000000	-10.000000	-0.016667	-4.166667	-26.833334	930.799988	1023.000000	1953.800049
14.320000	-0.054047	-31.941618	-16.526363	-1.426395	-14.924881	0.936021	0.000000	-10.000000	-0.033333	-3.783333	-28.166666	931.200012	1023.000000	1954.199951
14.340000	-0.053310	-31.506319	-16.498287	-1.171093	-14.789372	0.952433	0.000000	-10.000000	-0.050000	-2.016667	-29.333334	930.799988	1023.000000	1953.800049
14.360000	-0.053310	-31.506168	-16.446863	-1.187827	-14.886474	1.014995	0.000000	-10.000000	-0.050000	0.033333	-29.833334	930.799988	1023.000000	1953.800049
14.380000	-0.053086	-31.374023	-16.441357	-1.161660	-14.774756	1.003751	0.000000	-10.000000	-0.050000	1.483333	-30.000000	931.000000	1023.000000	1954.000000
14.400000	-0.053614	-31.685713	-16.513971	-1.313255	-14.891957	1.033469	0.000000	-10.000000	-0.050000	1.933333	-30.000000	930.799988	1023.000000	1953.800049
14.420000	-0.053906	-31.858273	-16.514513	-1.460749	-14.853528	0.970518	0.000000	-10.000000	-0.050000	2.150000	-30.000000	930.799988	1023.000000	1953.800049
14.440000	-0.054238	-32.054859	-16.551130	-1.548155	-14.957247	1.001673	0.000000	-10.000000	-0.050000	2.333333	-30.000000	931.000000	1023.000000	1954.000000
14.460000	-0.054455	-32.183136	-16.494171	-1.689832	-14.947572	0.948439	0.000000	-10.000000	-0.050000	2.333333	-30.000000	931.000000	1023.000000	1954.000000
14.480000	-0.054347	-32.119080	-16.469496	-1.666591	-14.920498	0.937503	0.000000	-10.000000	-0.050000	2.266667	-30.000000	930.799988	1023.000000	1953.800049
14.500000	-0.054440	-32.174301	-16.461258	-1.717290	-14.944089	0.948334	0.000000	-10.000000	-0.050000	2.216667	-30.000000	931.000000	1023.000000	1954.000000
14.520000	-0.054029	-31.931190	-16.368776	-1.681942	-14.783916	0.903444	0.000000	-10.000000	-0.058333	2.450000	-30.000000	931.000000	1023.000000	1954.000000
14.540000	-0.053966	-31.893782	-16.288042	-1.715305	-14.858204	0.967770	0.000000	-10.000000	-0.058333	2.833333	-30.000000	931.000000	1023.000000	1954.000000
14.560000	-0.053297	-31.498806	-16.130980	-1.649807	-14.639159	0.921139	0.000000	-10.000000	-0.058333	3.316667	-30.000000	931.000000	1023.000000	1954.000000
14.580000	-0.052864	-31.242401	-15.994884	-1.663057	-14.645711	1.061249	0.000000	-10.000000	-0.050000	3.750000	-30.000000	931.000000	1023.000000	1954.000000
14.600000	-0.052022	-30.744755	-15.824448	-1.603655	-14.366965	1.050313	0.000000	-10.000000	-0.058333	4.183333	-30.000000	931.000000	1023.000000	1954.000000
14.620000	-0.051121	-30.212669	-15.506839	-1.539239	-14.300588	1.133997	0.000000	-10.000000	-0.075000	4.683333	-30.000000	930.799988	1023.000000	1953.800049
14.640000	-0.050096	-29.607023	-15.247331	-1.468115	-14.032368	1.140791	0.000000	-10.000000	-0.091667	5.333333	-30.000000	930.799988	1023.000000	1953.800049
14.660000	-0.048945	-28.926252	-14.943937	-1.290408	-13.890900	1.198993	0.000000	-10.000000	-0.108333	6.150000	-30.000000	930.799988	1023.000000	1953.800049
14.680000	-0.047915	-28.317995	-14.678172	-1.242911	-13.673708	1.276797	0.000000	-10.000000	-0.108333	7.250000	-30.000000	930.599976	1023.000000	1953.599976
14.700000	-0.046790	-27.652704	-14.442583	-1.039764	-13.521268	1.350911	0.000000	-10.000000	-0.116667	8.633333	-30.000000	931.000000	1023.000000	1954.000000
14.720000	-0.046070	-27.227474	-14.347709	-0.938115	-13.360192	1.418542	0.000000	-10.000000	-0.141667	10.933333	-10.000000	931.000000	1023.000000	1954.000000
14.740000	-0.045269	-26.753843	-14.289129	-0.757013	-13.280890	1.573187	0.000000	-10.000000	-0.175000	12.750000	10.000000	931.000000	1023.000000	1954.000000
14.760000	-0.045024	-26.609289	-14.247352	-0.682269	-13.270368	1.590700	0.000000	-10.000000	-0.200000	14.000000	30.000000	930.799988	1023.000000	1953.800049
14.780000	-0.044206	-26.125660	-14.222438	-0.425642	-13.081508	1.603926	0.000000	-10.000000	-0.208333	14.150000	31.333334	931.000000	1023.000000	1954.000000
14.800000	-0.043964	-25.982901	-13.978097	-0.371691	-13.246036	1.612922	0.000000	-10.000000	-0.216667	14.350000	34.333332	930.599976	1023.000000	1953.599976
14.820000	-0.043130	-25.490059	-13.660514	-0.319319	-12.985620	1.475395	0.000000	-10.000000	-0.225000	14.766666	39.000000	930.599976	1023.000000	1953.599976
14.840000	-0.042782	-25.284153	-13.246441	-0.500108	-13.085760	1.548156	0.000000	-10.000000	-0.233333	15.383334	44.000000	931.000000	1023.000000	1954.000000
14.860000	-0.041917	-24.773127	-12.981897	-0.630166	-12.633173	1.472110	0.000000	-10.000000	-0.258333	16.033335	49.166668	930.799988	1023.000000	1953.800049
14.880000	-0.041999	-24.821356	-12.797882	-0.860361	-12.643482	1.480370	0.000000	-10.000000	-0.266667	16.550001	54.333332	930.799988	1023.000000	1953.800049
14.900000	-0.042274	-24.983698	-12.911510	-0.949706	-12.431215	1.308734	0.000000	-10.000000	-0.275000	16.416668	59.833332	931.200012	1023.000000	1954.199951
14.920000	-0.043088	-25.465027	-12.992393	-1.045735	-12.674618	1.247720	0.000000	-10.000000	-0.283333	16.850000	65.166664	931.000000	1023.000000	1954.000000
14.940000	-0.043092	-25.467409	-13.093889	-1.076658	-12.442030	1.145169	0.000000	-10.000000	-0.308333	17.333334	70.833336	931.200012	1023.000000	1954.199951
14.960000	-0.043183	-25.521290	-13.118451	-1.051343	-12.506593	1.155098	0.000000	-10.000000	-0.316667	18.433334	76.500000	931.000000	1023.000000	1954.000000
14.980000	-0.042601	-25.177345	-13.180921	-1.028475	-12.152631	1.184680	0.000000	-10.000000	-0.308333	18.900000	82.500000	931.000000	1023.000000	1954.000000
15.000000	-0.042209	-24.945269	-13.102291	-0.976779	-12.143714	1.277516	0.000000	-10.000000	-0.300000	19.333334	88.666664	930.799988	1023.000000	1953.800049
15.020000	-0.041370	-24.449614	-13.028546	-0.869214	-11.825188	1.273334	0.000000	-10.000000	-0.308333	19.450001	95.000000	930.799988	1023.000000	1953.800049
15.040000	-0.040626	-24.010061	-12.924339	-0.745964	-11.660154	1.320396	0.000000	-10.000000	-0.325000	19.600000	101.500000	931.000000	1023.000000	1954.000000
15.060000	-0.039594	-23.400347	-12.782784	-0.724526	-11.291230	1.398194	0.000000	-10.000000	-0.341667	19.916668	108.000000	930.799988	1023.000000	1953.800049
15.080000	-0.038344	-22.661327	-12.536576	-0.533812	-11.020555	1.429614	0.000000	-10.000000	-0.350000	20.216667	114.666664	931.000000	1023.000000	1954.000000
15.100000	-0.037336	-22.065842	-12.301108	-0.540984	-10.778495	1.554746	0.000000	-10.000000	-0.358333	20.683334	121.500000	931.000000	1023.000000	1954.000000
15.120000	-0.035490	-20.974659	-12.031629	-0.362543	-10.242990	1.662502	0.000000	-10.000000	-0.366667	20.966667	128.333328	931.200012	1023.000000	1954.199951
15.140000	-0.034156	-20.186392	-11.683755	-0.363434	-10.031471	1.892269	0.000000	-10.000000	-0.366667	21.200001	135.166672	930.599976	1023.000000	1953.599976
15.160000	-0.032140	-18.994831	-11.401892	-0.094103	-9.458679	1.959842	0.000000	-10.000000	-0.366667	21.166666	142.166672	931.000000	1023.000000	1954.000000
15.180000	-0.030815	-18.211939	-11.114088	0.036228	-9.267217	2.133137	0.000000	-10.000000	-0.366667	21.266666	149.333328	931.000000	1023.000000	1954.000000
15.200000	-0.028865	-17.059322	-10.850803	0.292552	-8.704236	2.203164	0.000000	-10.000000	-0.400000	21.750000	156.500000	930.599976	1023.000000	1953.599976
15.220000	-0.027416	-16.202745	-10.497090	0.459132	-8.433929	2.269144	0.000000	-10.000000	-0.425000	22.466667	163.666672	931.000000	1023.000000	1954.000000
15.240000	-0.025908	-15.311923	-10.225044	0.486470	-7.999740	2.426390	0.000000	-10.000000	-0.450000	22.900000	171.000000	931.000000	1023.000000	1954.000000
15.260000	-0.025068	-14.815267	-9.973571	0.469018	-7.762875	2.452162	0.000000	-10.000000	-0.441667	23.300001	178.500000	931.000000	1023.000000	1954.000000
15.280000	-0.024497	-14.477782	-9.725379	0.285995	-7.532741	2.494343	0.000000	-10.000000	-0.433333	23.383333	186.166672	930.799988	1023.000000	1953.800049
15.300000	-0.023645	-13.974488	-9.537086	0.255800	-7.152486	2.459284	0.000000	-10.000000	-0.425000	23.750000	194.000000	931.000000	1023.000000	1954.000000
15.320000	-0.022886	-13.525811	-9.106525	0.016137	-7.056701	2.621279	0.000000	-10.000000	-0.416667	23.600000	202.000000	930.799988	1023.000000	1953.800049
15.340000	-0.021544	-12.732267	-8.818988	0.117525	-6.598408	2.567604	0.000000	-10.000000	-0.416667	23.616667	210.000000	930.799988	1023.000000	1953.800049
15.360000	-0.020905	-12.355147	-8.430379	-0.062708	-6.486936	2.624875	0.000000	-10.000000	-0.425000	23.333334	218.000000	930.799988	1023.000000	1953.800049
15.380000	-0.019367	-11.445711	-8.194745	0.028015	-5.871731	2.592750	0.000000	-10.000000	-0.433333	23.450001	225.666672	931.000000	1023.000000	1954.000000
15.400000	-0.018354	-10.847167	-7.730426	-0.155870	-5.684791	2.723919	0.000000	-10.000000	-0.441667	23.566668	233.333328	930.799988	1023.000000	1953.800049
15.420000	-0.016696	-9.867560	-7.386632	-0.131563	-5.148167	2.798803	0.000000	-10.000000	-0.441667	23.850000	241.000000	931.000000	1023.000000	1954.000000
15.440000	-0.015245	-9.009878	-7.004080	-0.070414	-4.745875	2.810491	0.000000	-10.000000	-0.458333	24.033335	249.000000	930.799988	1023.000000	1953.800049
15.460000	-0.013638	-8.060296	-6.447909	-0.183590	-4.395273	2.966477	0.000000	-10.000000	-0.475000	24.300001	257.000000	930.799988	1023.000000	1953.800049
15.480000	-0.011289	-6.671965	-5.880011	0.048685	-3.823618	2.982979	0.000000	-10.000000	-0.475000	24.466667	265.000000	931.000000	1023.000000	1954.000000
15.500000	-0.009491	-5.609254	-5.144022	-0.040532	-3.590734	3.166033	0.000000	-10.000000	-0.475000	24.666668	273.333344	931.000000	1023.000000	1954.000000
15.520000	-0.006782	-4.008361	-4.592923	0.306029	-2.912489	3.191021	0.000000	-10.000000	-0.475000	24.866667	281.666656	931.000000	1023.000000	1954.000000
15.540000	-0.004922	-2.909172	-3.966232	0.342467	-2.607402	3.321995	0.000000	-10.000000	-0.491667	25.250000	290.000000	930.799988	1023.000000	1953.800049
15.560000	-0.002610	-1.542396	-3.483516	0.583416	-2.033486	3.391189	0.000000	-10.000000	-0.508333	25.516666	298.333344	930.799988	1023.000000	1953.800049
15.580000	-0.000905	-0.534582	-3.067844	0.707801	-1.708242	3.533702	0.000000	-10.000000	-0.516667	25.716667	306.666656	930.799988	1023.000000	1953.800049
15.600000	0.000667	0.394200	-2.751098	0.908423	-1.424583	3.661458	0.000000	-10.000000	-0.525000	25.866667	315.333344	930.799988	1023.000000	1953.800049
15.620000	0.002085	1.232263	-2.577102	1.199919	-1.155077	3.764523	0.000000	-10.000000	-0.500000	25.966667	323.833344	930.799988	1023.000000	1953.800049
15.640000	0.002861	1.690811	-2.252599	1.242591	-1.190188	3.891006	0.000000	-10.000000	-0.483333	25.683334	332.500000	930.599976	1023.000000	1953.599976
15.660000	0.004744	2.803465	-1.869884	1.694358	-0.895230	3.874221	0.000000	-10.000000	-0.475000	25.450001	341.166656	930.799988	1023.000000	1953.800049
15.680000	0.005808	3.432387	-1.200515	1.617133	-0.944403	3.960172	0.000000	-10.000000	-0.491667	25.266666	349.666656	930.799988	1023.000000	1953.800049
15.700000	0.007760	4.586345	-0.610332	1.692815	-0.505449	4.009312	0.000000	-10.000000	-0.500000	25.400000	358.166656	931.000000	1023.000000	1954.000000
15.720000	0.008679	5.129519	0.013361	1.489974	-0.416569	4.042752	0.000000	-10.000000	-0.500000	25.350000	366.500000	931.000000	1023.000000	1954.000000
15.740000	0.009364	5.534029	0.277039	1.420845	-0.203007	4.039151	0.000000	-10.000000	-0.483333	25.066668	375.000000	931.000000	1023.000000	1954.000000
15.760000	0.009083	5.367923	0.169543	1.420202	-0.186685	3.964864	0.000000	-10.000000	-0.466667	24.783335	383.500000	931.000000	1023.000000	1954.000000
15.780000	0.008528	5.040144	0.099359	1.339435	-0.255723	3.857073	0.000000	-10.000000	-0.450000	24.416668	391.833344	930.799988	1023.000000	1953.800049
15.800000	0.008759	5.176308	0.076101	1.490915	-0.088405	3.697697	0.000000	-10.000000	-0.466667	24.450001	400.000000	931.000000	1023.000000	1954.000000
15.820000	0.009138	5.400803	0.235103	1.350374	-0.061705	3.877031	0.000000	-10.000000	-0.491667	24.783333	408.000000	930.599976	1023.000000	1953.599976
15.840000	0.010169	6.009620	0.231134	1.591476	0.345463	3.841548	0.000000	-10.000000	-0.516667	25.516666	416.333344	931.000000	1023.000000	1954.000000
15.860000	0.010856	6.416086	0.411716	1.597373	0.439698	3.967299	0.000000	-10.000000	-0.533333	25.966667	424.833344	931.000000	1023.000000	1954.000000
15.880000	0.012322	7.282014	0.568859	1.882817	0.843610	3.986727	0.000000	-10.000000	-0.525000	26.183332	433.500000	931.000000	1023.000000	1954.000000
15.900000	0.013407	7.923732	0.822567	1.909386	1.087732	4.104047	0.000000	-10.000000	-0.516667	25.866667	442.166656	930.799988	1023.000000	1953.800049
15.920000	0.014712	8.694732	1.080442	2.010112	1.425245	4.178932	0.000000	-10.000000	-0.500000	25.783333	450.833344	931.000000	1023.000000	1954.000000
15.940000	0.016152	9.545971	1.339108	2.157388	1.876403	4.173071	0.000000	-10.000000	-0.491667	25.550001	459.500000	931.000000	1023.000000	1954.000000
15.960000	0.017282	10.213576	1.721839	2.134212	2.099527	4.257998	0.000000	-10.000000	-0.475000	25.500000	468.000000	930.799988	1023.000000	1953.800049
15.980000	0.019256	11.380281	2.065573	2.295714	2.691221	4.327773	0.000000	-10.000000	-0.466667	25.283335	476.500000	931.200012	1023.000000	1954.199951
16.000000	0.020920	12.363433	2.545918	2.332676	3.043214	4.441626	0.000000	-10.000000	-0.458333	25.100000	484.833344	930.799988	1023.000000	1953.800049
16.020000	0.023209	13.716650	2.898786	2.583623	3.615658	4.618584	0.000000	-10.000000	-0.450000	24.650000	493.333344	931.000000	1023.000000	1954.000000
16.040001	0.025068	14.815296	3.351705	2.691904	4.015458	4.756229	0.000000	-10.000000	-0.450000	24.300001	501.666656	930.599976	1023.000000	1953.599976
16.059999	0.027161	16.052341	3.819394	2.901707	4.536573	4.794666	0.000000	-10.000000	-0.441667	24.066668	510.000000	930.599976	1023.000000	1953.599976
16.080000	0.028951	17.109808	4.277594	2.919827	5.032302	4.880084	0.000000	-10.000000	-0.433333	23.850000	518.000000	930.799988	1023.000000	1953.800049
16.100000	0.030316	17.916771	4.754540	2.857989	5.363728	4.940515	0.000000	-10.000000	-0.391667	23.516668	526.000000	931.000000	1023.000000	1954.000000
16.120001	0.031091	18.374655	5.106076	2.695168	5.635082	4.938329	0.000000	-10.000000	-0.383333	22.916668	534.000000	931.000000	1023.000000	1954.000000
16.139999	0.031875	18.838037	5.480451	2.442049	5.939101	4.976437	0.000000	-10.000000	-0.383333	22.600000	541.666687	930.799988	1023.000000	1953.800049
16.160000	0.032643	19.292147	5.945156	2.191740	6.217303	4.937948	0.000000	-10.000000	-0.400000	22.266666	549.333313	930.799988	1023.000000	1953.800049
16.180000	0.033558	19.832670	6.348989	2.016166	6.529214	4.938300	0.000000	-10.000000	-0.400000	21.933334	556.666687	930.799988	1023.000000	1953.800049
16.200001	0.034611	20.455051	6.827713	1.829043	6.836018	4.962278	0.000000	-10.000000	-0.383333	21.450001	564.166687	930.799988	1023.000000	1953.800049
16.219999	0.035394	20.917734	7.257624	1.602470	7.116315	4.941326	0.000000	-10.000000	-0.358333	20.866667	571.333313	931.000000	1023.000000	1954.000000
16.240000	0.036326	21.468889	7.606316	1.387679	7.490398	4.984497	0.000000	-10.000000	-0.325000	20.333334	578.500000	930.599976	1023.000000	1953.599976
16.260000	0.037494	22.159231	8.035067	1.334471	7.795553	4.994141	0.000000	-10.000000	-0.291667	19.833334	585.333313	930.799988	1023.000000	1953.800049
16.280001	0.038757	22.905228	8.518117	1.219205	8.122254	5.045652	0.000000	-10.000000	-0.275000	19.150000	592.000000	931.000000	1023.000000	1954.000000
16.299999	0.040394	23.872656	9.106513	1.204466	8.447535	5.114141	0.000000	-10.000000	-0.266667	18.600000	598.333313	931.000000	1023.000000	1954.000000
16.320000	0.042276	24.985031	9.694096	1.297191	8.861736	5.132009	0.000000	-10.000000	-0.275000	18.250000	604.500000	931.000000	1023.000000	1954.000000
16.340000	0.044300	26.181341	10.378051	1.366898	9.212301	5.224092	0.000000	-10.000000	-0.275000	18.366667	610.666687	931.000000	1023.000000	1954.000000
16.360001	0.046381	27.411018	10.910781	1.460129	9.651698	5.388412	0.000000	-10.000000	-0.283333	18.783333	617.000000	931.200012	1023.000000	1954.199951
16.379999	0.048199	28.485666	11.546577	1.616412	9.934598	5.388078	0.000000	-10.000000	-0.308333	19.200001	623.333313	930.599976	1023.000000	1953.599976
16.400000	0.050047	29.577763	11.971704	1.753070	10.316791	5.536198	0.000000	-10.000000	-0.316667	19.466667	629.666687	931.000000	1023.000000	1954.000000
16.420000	0.051542	30.461100	12.465153	1.936888	10.455152	5.603907	0.000000	-10.000000	-0.333333	19.549999	636.000000	930.599976	1023.000000	1953.599976
16.440001	0.052716	31.155210	12.617093	2.107849	10.613670	5.816598	0.000000	-10.000000	-0.316667	19.549999	642.500000	931.000000	1023.000000	1954.000000
16.459999	0.053356	31.533175	12.763585	2.303000	10.689416	5.777173	0.000000	-10.000000	-0.316667	19.616667	649.000000	931.000000	1023.000000	1954.000000
16.480000	0.054464	32.188328	12.989928	2.537008	10.711065	5.950328	0.000000	-10.000000	-0.300000	19.400000	655.500000	931.000000	1023.000000	1954.000000
16.500000	0.055460	32.776913	13.395483	2.700274	10.632519	6.048636	0.000000	-10.000000	-0.300000	19.133333	662.000000	930.799988	1023.000000	1953.800049
16.520000	0.056396	33.330063	13.849424	2.804225	10.682734	5.993681	0.000000	-10.000000	-0.283333	18.616667	668.500000	930.799988	1023.000000	1953.800049
16.540001	0.057385	33.914780	14.423649	2.689646	10.731598	6.069888	0.000000	-10.000000	-0.266667	18.333334	675.000000	930.799988	1023.000000	1953.800049
16.559999	0.057909	34.224331	14.815627	2.667539	10.696464	6.044702	0.000000	-10.000000	-0.241667	17.900000	681.333313	930.799988	1023.000000	1953.800049
16.580000	0.057608	34.046444	14.738919	2.581170	10.665742	6.060613	0.000000	-10.000000	-0.225000	17.516666	687.500000	931.000000	1023.000000	1954.000000
16.600000	0.056515	33.400650	14.557661	2.647280	10.334949	5.860761	0.000000	-10.000000	-0.208333	17.116667	693.166687	930.599976	1023.000000	1953.599976
16.620001	0.055688	32.911560	14.355967	2.537753	10.226217	5.791624	0.000000	-10.000000	-0.216667	17.033333	698.833313	930.799988	1023.000000	1953.800049
16.639999	0.055457	32.774891	14.388695	2.543582	10.106599	5.736015	0.000000	-10.000000	-0.258333	17.533333	704.500000	930.799988	1023.000000	1953.800049
16.660000	0.055881	33.025604	14.323477	2.698458	10.233734	5.769934	0.000000	-10.000000	-0.300000	18.350000	710.500000	930.799988	1023.000000	1953.800049
16.680000	0.056314	33.281864	14.396077	2.797651	10.274393	5.813742	0.000000	-10.000000	-0.316667	19.266666	716.500000	931.000000	1023.000000	1954.000000
16.700001	0.057094	33.742458	14.447033	3.049400	10.409415	5.836611	0.000000	-10.000000	-0.316667	19.783333	722.666687	930.799988	1023.000000	1953.800049
16.719999	0.057894	34.215206	14.587849	3.062174	10.628811	5.936373	0.000000	-10.000000	-0.316667	20.050001	729.000000	930.599976	1023.000000	1953.599976
16.740000	0.058873	34.793789	14.884333	3.247089	10.764557	5.897812	0.000000	-10.000000	-0.316667	19.866667	735.666687	930.799988	1023.000000	1953.800049
16.760000	0.059762	35.319378	15.035973	3.278579	11.065835	5.938989	0.000000	-10.000000	-0.308333	19.600000	742.333313	930.799988	1023.000000	1953.800049
16.780001	0.060799	35.931965	15.356056	3.310964	11.300574	5.964372	0.000000	-10.000000	-0.283333	19.100000	749.000000	930.400024	1023.000000	1953.400024
16.799999	0.061813	36.531361	15.672090	3.356108	11.511473	5.991689	0.000000	-10.000000	-0.266667	18.600000	755.333313	931.000000	1023.000000	1954.000000
16.820000	0.063199	37.350769	15.919141	3.231835	11.972927	6.226868	0.000000	-10.000000	-0.241667	18.100000	761.500000	930.799988	1023.000000	1953.800049
16.840000	0.064558	38.153828	16.340981	3.408959	12.179927	6.223961	0.000000	-10.000000	-0.241667	17.566668	767.500000	930.599976	1023.000000	1953.599976
16.860001	0.066260	39.159443	16.634035	3.543051	12.594443	6.387915	0.000000	-10.000000	-0.241667	17.250000	773.500000	930.799988	1023.000000	1953.800049
16.879999	0.067862	40.106422	17.099974	3.556855	12.985081	6.464513	0.000000	-10.000000	-0.241667	17.183334	779.500000	930.599976	1023.000000	1953.599976
16.900000	0.069446	41.042381	17.526859	3.684992	13.427775	6.402754	0.000000	-10.000000	-0.241667	17.500000	785.500000	931.000000	1023.000000	1954.000000
16.920000	0.070527	41.681705	17.899239	3.424709	13.801173	6.556587	0.000000	-10.000000	-0.233333	17.600000	791.500000	931.000000	1023.000000	1954.000000
16.940001	0.071063	41.998184	18.287909	3.243902	14.004172	6.462201	0.000000	-10.000000	-0.241667	17.333334	797.333313	931.000000	1023.000000	1954.000000
16.959999	0.071129	42.037403	18.473074	2.863853	14.175321	6.525156	0.000000	-10.000000	-0.241667	16.750000	803.000000	930.799988	1023.000000	1953.800049
16.980000	0.071287	42.130806	18.770046	2.518267	14.313927	6.528565	0.000000	-10.000000	-0.233333	16.133333	808.666687	930.799988	1023.000000	1953.800049
17.000000	0.071653	42.347164	19.088982	2.376508	14.440080	6.441593	0.000000	-10.000000	-0.200000	15.150001	814.166687	930.599976	1023.000000	1953.599976
17.020000	0.071863	42.470795	19.295294	2.013384	14.694601	6.467515	0.000000	-10.000000	-0.158333	13.583333	819.500000	931.000000	1023.000000	1954.000000
17.040001	0.072075	42.596214	19.606150	1.892473	14.727425	6.370168	0.000000	-10.000000	-0.125000	11.800000	824.333313	930.799988	1023.000000	1953.800049
17.059999	0.072602	42.907749	19.763672	1.753168	14.975140	6.415771	0.000000	-10.000000	-0.091667	10.100000	828.500000	931.000000	1023.000000	1954.000000
17.080000	0.073049	43.171768	20.024666	1.513633	15.217978	6.415493	0.000000	-10.000000	-0.066667	8.766666	832.166687	931.000000	1023.000000	1954.000000
17.100000	0.074023	43.747478	20.354406	1.552561	15.416126	6.424384	0.000000	-10.000000	-0.066667	7.683333	835.166687	930.599976	1023.000000	1953.599976
17.120001	0.075203	44.445240	20.706469	1.495659	15.776413	6.466699	0.000000	-10.000000	-0.091667	7.283333	838.000000	930.799988	1023.000000	1953.800049
17.139999	0.076753	45.361198	21.200815	1.709504	16.002090	6.448786	0.000000	-10.000000	-0.116667	7.283333	840.333313	930.599976	1023.000000	1953.599976
17.160000	0.078356	46.308212	21.593954	1.723516	16.341377	6.649366	0.000000	-10.000000	-0.125000	7.933333	842.833313	930.799988	1023.000000	1953.800049
17.180000	0.079848	47.190430	21.977087	1.882823	16.592901	6.737619	0.000000	-10.000000	-0.133333	8.600000	845.333313	930.799988	1023.000000	1953.800049
17.200001	0.081261	48.025036	22.246109	2.114396	16.808292	6.856238	0.000000	-10.000000	-0.125000	9.483334	848.166687	931.000000	1023.000000	1954.000000
17.219999	0.082170	48.562191	22.397741	2.188378	17.004866	6.971204	0.000000	-10.000000	-0.116667	9.866667	851.166687	930.599976	1023.000000	1953.599976
17.240000	0.082722	48.888435	22.444080	2.499003	16.932220	7.013134	0.000000	-10.000000	-0.091667	9.833333	854.500000	930.599976	1023.000000	1953.599976
17.260000	0.082880	48.982311	22.375143	2.533803	16.900480	7.172884	0.000000	-10.000000	-0.075000	9.100000	857.833313	931.000000	1023.000000	1954.000000
17.280001	0.083385	49.280396	22.470564	2.832076	16.859638	7.118119	0.000000	-10.000000	-0.058333	8.333334	861.000000	931.200012	1023.000000	1954.199951
17.299999	0.084141	49.727451	22.703617	3.073354	16.749212	7.201269	0.000000	-10.000000	-0.058333	7.783333	863.833313	931.200012	1023.000000	1954.199951
17.320000	0.084564	49.977577	23.094875	3.067462	16.732006	7.083236	0.000000	-10.000000	-0.075000	8.000000	866.500000	930.799988	1023.000000	1953.800049
17.340000	0.085366	50.451111	23.549738	3.062759	16.733637	7.104979	0.000000	-10.000000	-0.091667	8.666667	869.166687	931.000000	1023.000000	1954.000000
17.360001	0.085497	50.528885	23.746843	2.819324	16.835260	7.127456	0.000000	-10.000000	-0.100000	9.550000	872.000000	930.400024	1023.000000	1953.400024
17.379999	0.084903	50.177425	23.634361	2.933987	16.614201	6.994877	0.000000	-10.000000	-0.100000	9.983334	875.000000	931.000000	1023.000000	1954.000000
17.400000	0.083389	49.282642	23.328535	2.777653	16.302553	6.873899	0.000000	-10.000000	-0.100000	10.066667	878.333313	930.799988	1023.000000	1953.800049
17.420000	0.082416	48.708134	23.072601	2.802155	16.155447	6.677931	0.000000	-10.000000	-0.108333	10.066667	881.666687	930.799988	1023.000000	1953.800049
17.440001	0.081958	48.436993	22.890053	2.814920	16.024836	6.707186	0.000000	-10.000000	-0.125000	10.583334	885.166687	931.000000	1023.000000	1954.000000
17.459999	0.081743	48.310234	22.674610	2.908092	16.033062	6.694471	0.000000	-10.000000	-0.141667	11.316667	888.500000	930.599976	1023.000000	1953.599976
17.480000	0.082011	48.468719	22.600920	3.221264	15.958279	6.688259	0.000000	-10.000000	-0.150000	11.700000	892.166687	930.799988	1023.000000	1953.800049
17.500000	0.082227	48.595959	22.537058	3.238096	16.097725	6.723081	0.000000	-10.000000	-0.133333	11.500000	896.000000	930.799988	1023.000000	1953.800049
17.520000	0.082687	48.868149	22.550196	3.455408	16.144993	6.717553	0.000000	-10.000000	-0.116667	10.883333	900.000000	930.799988	1023.000000	1953.800049
17.540001	0.083038	49.075306	22.599514	3.408561	16.246662	6.820568	0.000000	-10.000000	-0.083333	9.783334	903.666687	930.799988	1023.000000	1953.800049
17.559999	0.083224	49.185173	22.530462	3.495384	16.387148	6.772177	0.000000	-10.000000	-0.066667	8.316667	907.166687	930.799988	1023.000000	1953.800049
17.580000	0.083710	49.472588	22.660786	3.545670	16.434134	6.831997	0.000000	-10.000000	-0.050000	6.166667	910.000000	930.799988	1023.000000	1953.800049
17.600000	0.083951	49.614857	22.732523	3.466995	16.577318	6.838020	0.000000	-10.000000	-0.041667	4.300000	912.500000	930.799988	1023.000000	1953.800049
17.620001	0.084734	50.077950	22.927046	3.520171	16.751274	6.879458	0.000000	-10.000000	-0.041667	2.733333	914.166687	930.799988	1023.000000	1953.800049
17.639999	0.085629	50.606453	23.055069	3.464165	17.034899	7.052320	0.000000	-10.000000	-0.041667	1.666667	915.333313	930.799988	1023.000000	1953.800049
17.660000	0.086450	51.091682	23.196131	3.663886	17.222603	7.009063	0.000000	-10.000000	-0.058333	1.116667	915.833313	930.799988	1023.000000	1953.800049
17.680000	0.087375	51.638496	23.505522	3.485138	17.509026	7.138812	0.000000	-10.000000	-0.058333	1.383333	916.000000	931.000000	1023.000000	1954.000000
17.700001	0.088116	52.076523	23.654760	3.488036	17.861471	7.072254	0.000000	-10.000000	-0.058333	2.283333	916.166687	931.000000	1023.000000	1954.000000
17.719999	0.088429	52.261280	23.947216	3.216344	17.957476	7.140244	0.000000	-10.000000	-0.050000	3.166667	916.666687	930.799988	1023.000000	1953.800049
17.740000	0.087883	51.938904	23.966003	2.882757	18.088423	7.001720	0.000000	-10.000000	-0.050000	3.300000	917.500000	930.799988	1023.000000	1953.800049
17.760000	0.087411	51.659691	24.108559	2.564117	17.990950	6.996066	0.000000	-10.000000	-0.050000	3.050000	918.500000	930.599976	1023.000000	1953.599976
17.780001	0.086863	51.335957	24.186996	2.140644	18.050419	6.957896	0.000000	-10.000000	-0.050000	2.133333	919.500000	930.200012	1023.000000	1953.199951
17.799999	0.086478	51.108696	24.204195	1.956495	18.069189	6.878816	0.000000	-10.000000	-0.050000	0.800000	920.333313	930.599976	1023.000000	1953.599976
17.820000	0.086185	50.935375	24.327576	1.627949	18.086279	6.893572	0.000000	-10.000000	-0.033333	-0.900000	920.833313	930.799988	1023.000000	1953.800049
17.840000	0.085649	50.618610	24.234886	1.482401	18.192976	6.708348	0.000000	-10.000000	-0.025000	-2.483333	921.000000	930.799988	1023.000000	1953.800049
17.860001	0.085492	50.525570	24.364023	1.262677	18.174845	6.724025	0.000000	-10.000000	-0.016667	-3.933333	921.000000	931.000000	1023.000000	1954.000000
17.879999	0.085763	50.686054	24.468252	1.129075	18.341585	6.747144	0.000000	-10.000000	-0.025000	-4.833333	921.000000	930.799988	1023.000000	1953.800049
17.900000	0.086366	51.042229	24.691839	1.175262	18.477507	6.697622	0.000000	-10.000000	-0.025000	-5.100000	921.000000	930.599976	1023.000000	1953.599976
17.920000	0.087583	51.761303	25.112900	1.169883	18.627832	6.850688	0.000000	-10.000000	-0.033333	-4.166667	921.000000	931.000000	1023.000000	1954.000000
17.940001	0.088729	52.438782	25.296888	1.406468	18.929258	6.806167	0.000000	-10.000000	-0.041667	-2.416667	921.000000	931.000000	1023.000000	1954.000000
17.959999	0.089837	53.093929	25.571409	1.554930	19.028137	6.939451	0.000000	-10.000000	-0.050000	-0.550000	921.000000	931.000000	1023.000000	1954.000000
17.980000	0.090804	53.664902	25.687147	1.711833	19.209696	7.056227	0.000000	-10.000000	-0.058333	0.900000	921.000000	931.000000	1023.000000	1954.000000
18.000000	0.091463	54.054501	25.678984	2.094838	19.259552	7.021127	0.000000	-10.000000	-0.066667	1.550000	921.000000	930.799988	1023.000000	1953.800049
18.020000	0.091711	54.201157	25.689762	2.108835	19.096159	7.306401	0.000000	-10.000000	-0.066667	1.833333	921.000000	930.599976	1023.000000	1953.599976
18.040001	0.091515	54.085243	25.431816	2.376231	19.056349	7.220848	0.000000	-10.000000	-0.050000	1.216667	921.000000	930.799988	1023.000000	1953.800049
18.059999	0.091524	54.090458	25.474771	2.518655	18.763033	7.333999	0.000000	-10.000000	-0.041667	0.566667	921.000000	930.599976	1023.000000	1953.599976
18.080000	0.091595	54.132866	25.370552	2.802557	18.677795	7.281962	0.000000	-10.000000	-0.041667	0.000000	921.000000	930.599976	1023.000000	1953.599976
18.100000	0.091566	54.115505	25.530905	2.856980	18.464056	7.263567	0.000000	-10.000000	-0.041667	0.000000	921.000000	931.200012	1023.000000	1954.199951
18.120001	0.091543	54.102161	25.714735	2.800418	18.374155	7.212854	0.000000	-10.000000	-0.041667	0.000000	921.000000	931.000000	1023.000000	1954.000000
18.139999	0.091179	53.886700	25.669819	2.807380	18.276083	7.133419	0.000000	-10.000000	-0.025000	-0.316667	921.000000	931.000000	1023.000000	1954.000000
18.160000	0.089869	53.112522	25.376682	2.671971	17.926371	7.137501	0.000000	-10.000000	-0.016667	-1.450000	921.000000	930.400024	1023.000000	1953.400024
18.180000	0.087746	51.858063	24.728523	2.693415	17.549398	6.886725	0.000000	-10.000000	-0.008333	-3.550000	921.000000	930.599976	1023.000000	1953.599976
18.200001	0.085720	50.660625	24.253729	2.569644	17.003225	6.834026	0.000000	-10.000000	-0.008333	-5.533333	921.000000	930.799988	1023.000000	1953.800049
18.219999	0.084410	49.886452	23.802027	2.626760	16.717871	6.739796	0.000000	-10.000000	-0.025000	-6.066667	921.000000	930.799988	1023.000000	1953.800049
18.240000	0.083438	49.311707	23.353323	2.822199	16.509199	6.626987	0.000000	-10.000000	-0.025000	-4.866667	921.000000	930.799988	1023.000000	1953.800049
18.260000	0.082935	49.014381	23.080051	2.887462	16.321190	6.725676	0.000000	-10.000000	-0.041667	-2.783333	921.000000	930.799988	1023.000000	1953.800049
18.280001	0.082819	48.946133	22.869101	3.117095	16.295139	6.664796	0.000000	-10.000000	-0.041667	-1.116667	921.000000	930.599976	1023.000000	1953.599976
18.299999	0.082578	48.803402	22.814034	3.049987	16.143793	6.795590	0.000000	-10.000000	-0.041667	-0.216667	921.000000	930.799988	1023.000000	1953.800049
18.320000	0.082550	48.787022	22.671509	3.173693	16.242836	6.698982	0.000000	-10.000000	-0.033333	-0.616667	921.000000	930.799988	1023.000000	1953.800049
18.340000	0.082380	48.686871	22.504068	3.252054	16.270443	6.660306	0.000000	-10.000000	-0.016667	-1.733333	921.000000	931.000000	1023.000000	1954.000000
18.360001	0.082197	48.578136	22.489023	3.101676	16.272358	6.715079	0.000000	-10.000000	-0.016667	-3.533333	921.000000	930.599976	1023.000000	1953.599976
18.379999	0.082356	48.672432	22.395054	3.179773	16.458307	6.639297	0.000000	-10.000000	-0.008333	-5.116667	921.000000	930.599976	1023.000000	1953.599976
18.400000	0.082267	48.620014	22.458448	2.984413	16.416540	6.760612	0.000000	-10.000000	-0.008333	-6.316667	921.000000	930.799988	1023.000000	1953.800049
18.420000	0.082893	48.989502	22.440430	3.056783	16.649101	6.843187	0.000000	-10.000000	0.000000	-7.066667	921.000000	930.599976	1023.000000	1953.599976
18.440001	0.083137	49.134144	22.431479	3.125647	16.705826	6.871194	0.000000	-10.000000	0.000000	-7.733334	921.000000	930.799988	1023.000000	1953.800049
18.459999	0.083370	49.271671	22.480886	2.991966	16.866558	6.932260	0.000000	-10.000000	0.000000	-8.216667	921.000000	930.799988	1023.000000	1953.800049
18.480000	0.083788	49.518990	22.486454	3.073572	17.117060	6.841905	0.000000	-10.000000	0.000000	-8.450001	921.000000	930.799988	1023.000000	1953.800049
18.500000	0.083242	49.195896	22.513998	2.747344	17.039610	6.894945	0.000000	-10.000000	0.000000	-8.383334	921.000000	930.599976	1023.000000	1953.599976
18.520000	0.082553	48.788528	22.377653	2.551842	17.069832	6.789203	0.000000	-10.000000	0.000000	-8.533334	913.833313	930.799988	1023.000000	1953.800049
18.540001	0.081242	48.013813	22.311033	2.083580	16.833130	6.786070	0.000000	-10.000000	0.000000	-8.616667	905.666687	930.400024	1023.000000	1953.400024
18.559999	0.080368	47.497211	22.189379	1.857963	16.779825	6.670043	0.000000	-10.000000	0.008333	-8.650001	896.500000	930.799988	1023.000000	1953.800049
18.580000	0.079449	46.954636	22.128544	1.600599	16.637213	6.588282	0.000000	-10.000000	0.008333	-8.733334	893.500000	931.000000	1023.000000	1954.000000
18.600000	0.078620	46.464558	22.038553	1.372506	16.571140	6.482357	0.000000	-10.000000	0.016667	-9.233334	890.500000	930.599976	1023.000000	1953.599976
18.620001	0.078114	46.165600	21.970654	1.237264	16.519432	6.438248	0.000000	-10.000000	0.025000	-10.066667	887.333313	930.799988	1023.000000	1953.800049
18.639999	0.077138	45.588604	21.784477	1.026221	16.420160	6.357745	0.000000	-10.000000	0.041667	-11.083334	884.000000	930.400024	1023.000000	1953.400024
18.660000	0.077100	45.566368	21.733847	1.054892	16.494383	6.283247	0.000000	-10.000000	0.050000	-11.966667	880.166687	930.799988	1023.000000	1953.800049
18.680000	0.076937	45.469868	21.827486	0.840909	16.358109	6.443361	0.000000	-10.000000	0.050000	-12.666667	876.166687	930.000000	1023.000000	1953.000000
18.700001	0.077564	45.840328	21.825928	1.041102	16.573498	6.399799	0.000000	-10.000000	0.058333	-13.083334	872.000000	931.200012	1023.000000	1954.199951
18.719999	0.077871	46.021748	21.971991	1.053970	16.456451	6.539335	0.000000	-10.000000	0.058333	-13.133334	867.666687	930.799988	1023.000000	1953.800049
18.740000	0.078511	46.399956	21.872309	1.364042	16.617861	6.545745	0.000000	-10.000000	0.050000	-12.866667	863.333313	930.599976	1023.000000	1953.599976
18.760000	0.078848	46.599144	21.888618	1.516024	16.483974	6.710525	0.000000	-10.000000	0.033333	-12.433333	859.000000	931.000000	1023.000000	1954.000000
18.780001	0.078655	46.485077	21.664064	1.720016	16.373497	6.727498	0.000000	-10.000000	0.033333	-12.066667	855.000000	931.000000	1023.000000	1954.000000
18.799999	0.078467	46.373917	21.321339	2.092282	16.165392	6.794904	0.000000	-10.000000	0.041667	-12.066667	851.000000	931.000000	1023.000000	1954.000000
18.820000	0.077269	45.666245	20.934536	2.025663	15.774734	6.931313	0.000000	-10.000000	0.050000	-12.416667	847.000000	931.000000	1023.000000	1954.000000
18.840000	0.076362	45.129707	20.437572	2.319693	15.520543	6.851900	0.000000	-10.000000	0.058333	-13.150001	842.666687	930.799988	1023.000000	1953.800049
18.860001	0.075291	44.497032	20.147953	2.478123	14.984933	6.886025	0.000000	-10.000000	0.075000	-13.916667	838.166687	930.599976	1023.000000	1953.599976
18.879999	0.074489	44.023247	19.868261	2.670987	14.770121	6.713880	0.000000	-10.000000	0.108333	-14.600000	833.500000	930.799988	1023.000000	1953.800049
18.900000	0.073419	43.390488	19.861158	2.576874	14.319542	6.632913	0.000000	-10.000000	0.150000	-15.400000	828.666687	930.799988	1023.000000	1953.800049
18.920000	0.072168	42.651016	19.668463	2.326303	14.044111	6.612141	0.000000	-10.000000	0.183333	-16.450001	823.666687	931.000000	1023.000000	1954.000000
18.940001	0.070900	41.901932	19.231497	2.389028	13.794532	6.486876	0.000000	-10.000000	0.200000	-17.866667	818.166687	930.799988	1023.000000	1953.800049
18.959999	0.068375	40.409817	18.658693	2.159603	13.149945	6.441575	0.000000	-10.000000	0.200000	-19.166668	812.166687	931.000000	1023.000000	1954.000000
18.980000	0.065794	38.884232	17.842686	2.168809	12.695708	6.177028	0.000000	-10.000000	0.208333	-20.050001	805.666687	930.599976	1023.000000	1953.599976
19.000000	0.063485	37.519543	17.210501	2.103935	12.108013	6.097093	0.000000	-10.000000	0.216667	-20.216667	799.000000	930.599976	1023.000000	1953.599976
19.020000	0.061412	36.294769	16.514359	2.020503	11.722011	6.037899	0.000000	-10.000000	0.216667	-19.883333	792.333313	930.799988	1023.000000	1953.800049
19.040001	0.060027	35.475693	15.812628	2.212347	11.513721	5.936996	0.000000	-10.000000	0.208333	-19.483334	785.833313	930.799988	1023.000000	1953.800049
19.059999	0.058503	34.574993	15.455814	2.109249	10.982905	6.027025	0.000000	-10.000000	0.208333	-19.083334	779.166687	930.799988	1023.000000	1953.800049
19.080000	0.057346	33.891483	14.831362	2.218133	10.983315	5.858675	0.000000	-10.000000	0.208333	-19.083334	772.833313	930.599976	1023.000000	1953.599976
19.100000	0.056259	33.249157	14.526717	2.131759	10.646811	5.943871	0.000000	-10.000000	0.216667	-19.200001	766.333313	931.200012	1023.000000	1954.199951
19.120001	0.054966	32.484989	14.051760	2.083148	10.529607	5.820473	0.000000	-10.000000	0.233333	-19.850000	760.000000	931.000000	1023.000000	1954.000000
19.139999	0.054273	32.075550	13.747492	2.129967	10.365893	5.832199	0.000000	-10.000000	0.266667	-20.533335	753.333313	930.599976	1023.000000	1953.599976
19.160000	0.053004	31.325171	13.379460	1.945547	10.148470	5.851694	0.000000	-10.000000	0.300000	-21.333334	746.500000	930.799988	1023.000000	1953.800049
19.180000	0.052290	30.903572	12.982266	2.027871	10.171143	5.722292	0.000000	-10.000000	0.325000	-21.983334	739.333313	930.599976	1023.000000	1953.599976
19.200001	0.051679	30.542145	12.813548	1.850735	9.984128	5.893734	0.000000	-10.000000	0.341667	-22.733334	732.000000	931.000000	1023.000000	1954.000000
19.219999	0.051088	30.193274	12.311021	2.003215	10.005435	5.873602	0.000000	-10.000000	0.383333	-23.616667	724.500000	930.599976	1023.000000	1953.599976
19.240000	0.050491	29.840261	11.959805	2.132467	9.757222	5.990769	0.000000	-10.000000	0.416667	-24.416668	716.666687	931.000000	1023.000000	1954.000000
19.260000	0.049540	29.278173	11.519619	2.146014	9.602838	6.009702	0.000000	-10.000000	0.441667	-24.750000	708.500000	931.000000	1023.000000	1954.000000
19.280001	0.048649	28.751282	11.019805	2.291119	9.520408	5.919949	0.000000	-10.000000	0.433333	-24.766666	700.166687	930.799988	1023.000000	1953.800049
19.299999	0.046713	27.607227	10.601557	2.049917	8.965042	5.990714	0.000000	-10.000000	0.425000	-24.650000	692.000000	931.000000	1023.000000	1954.000000
19.320000	0.044799	26.476055	9.957087	1.932133	8.740220	5.846615	0.000000	-10.000000	0.425000	-24.700001	683.666687	930.799988	1023.000000	1953.800049
19.340000	0.042732	25.254414	9.529904	1.721395	8.130851	5.872265	0.000000	-10.000000	0.433333	-24.866667	675.333313	930.599976	1023.000000	1953.599976
19.360001	0.040753	24.084940	8.907207	1.555884	7.862384	5.759465	0.000000	-10.000000	0.450000	-25.266666	667.000000	930.599976	1023.000000	1953.599976
19.379999	0.039103	23.109846	8.409442	1.584845	7.471256	5.644303	0.000000	-10.000000	0.458333	-25.799999	658.666687	930.799988	1023.000000	1953.800049
19.400000	0.037169	21.966995	8.005961	1.373348	6.953600	5.634085	0.000000	-10.000000	0.475000	-26.366667	650.000000	930.799988	1023.000000	1953.800049
19.420000	0.035637	21.061293	7.436739	1.456837	6.666280	5.501435	0.000000	-10.000000	0.475000	-26.850000	641.166687	930.799988	1023.000000	1953.800049
19.440001	0.034060	20.129467	6.967789	1.364443	6.270426	5.526811	0.000000	-10.000000	0.491667	-27.200001	632.166687	930.200012	1023.000000	1953.199951
19.459999	0.032544	19.233530	6.485833	1.272504	5.942688	5.532505	0.000000	-10.000000	0.508333	-27.633333	623.166687	930.599976	1023.000000	1953.599976
19.480000	0.031466	18.596447	6.064063	1.366795	5.635960	5.529630	0.000000	-10.000000	0.533333	-27.966667	613.833313	930.799988	1023.000000	1953.800049
19.500000	0.030403	17.968454	5.831285	1.355527	5.240290	5.541352	0.000000	-10.000000	0.566667	-28.250000	604.666687	930.799988	1023.000000	1953.800049
19.520000	0.029758	17.587139	5.407638	1.592127	5.049242	5.538132	0.000000	-10.000000	0.566667	-28.516666	595.166687	930.799988	1023.000000	1953.800049
19.540001	0.028973	17.122965	5.096057	1.790819	4.683745	5.552344	0.000000	-10.000000	0.583333	-28.666668	585.666687	930.599976	1023.000000	1953.599976
19.559999	0.028247	16.693913	4.739409	1.932021	4.324972	5.697510	0.000000	-10.000000	0.583333	-28.916668	576.000000	930.799988	1023.000000	1953.800049
19.580000	0.027277	16.120811	4.171269	2.203408	4.032715	5.713419	0.000000	-10.000000	0.583333	-28.850000	566.333313	930.799988	1023.000000	1953.800049
19.600000	0.025958	15.341297	3.762754	2.364699	3.471313	5.742531	0.000000	-10.000000	0.583333	-29.049999	556.833313	930.599976	1023.000000	1953.599976
19.620001	0.024442	14.445058	3.068110	2.577401	2.978136	5.821411	0.000000	-10.000000	0.583333	-29.133333	547.166687	930.799988	1023.000000	1953.800049
19.639999	0.022688	13.408516	2.358434	2.736341	2.416130	5.897611	0.000000	-10.000000	0.616667	-29.366667	537.500000	930.400024	1023.000000	1953.400024
19.660000	0.020686	12.225640	1.802687	2.887108	1.729480	5.806365	0.000000	-10.000000	0.616667	-29.650000	527.500000	930.799988	1023.000000	1953.800049
19.680000	0.018925	11.184665	1.201383	3.142043	1.175700	5.665538	0.000000	-10.000000	0.625000	-29.833334	517.500000	930.599976	1023.000000	1953.599976
19.700001	0.017423	10.296824	0.934560	3.189056	0.638974	5.534233	0.000000	-10.000000	0.625000	-30.150000	507.500000	930.599976	1023.000000	1953.599976
19.719999	0.015564	9.198405	0.795982	2.969984	0.111511	5.320928	0.000000	-10.000000	0.633333	-30.066668	497.500000	930.799988	1023.000000	1953.800049
19.740000	0.014146	8.360340	0.535386	2.736401	-0.167919	5.256472	0.000000	-10.000000	0.658333	-30.516666	487.500000	930.599976	1023.000000	1953.599976
19.760000	0.012395	7.325638	0.297313	2.574875	-0.643130	5.096579	0.000000	-10.000000	0.658333	-30.750000	477.500000	931.000000	1023.000000	1954.000000
19.780001	0.010182	6.017659	-0.241200	2.482521	-1.208420	4.984759	0.000000	-10.000000	0.650000	-31.016666	467.166656	930.799988	1023.000000	1953.800049
19.799999	0.007631	4.510089	-1.042019	2.529285	-1.766118	4.788941	0.000000	-10.000000	0.616667	-30.500000	456.833344	931.000000	1023.000000	1954.000000
19.820000	0.005024	2.969149	-1.594503	2.400662	-2.477274	4.640265	0.000000	-10.000000	0.591667	-29.850000	446.500000	930.799988	1023.000000	1953.800049
19.840000	0.002727	1.611767	-2.429932	2.361909	-2.847546	4.527336	0.000000	-10.000000	0.566667	-29.066668	436.500000	931.000000	1023.000000	1954.000000
19.860001	0.000418	0.246759	-3.103921	2.315520	-3.355542	4.390702	0.000000	-10.000000	0.533333	-28.583334	423.666656	930.400024	1023.000000	1953.400024
19.879999	-0.001441	-0.851845	-3.664575	2.188400	-3.729432	4.353762	0.000000	-10.000000	0.508333	-28.366667	411.000000	930.799988	1023.000000	1953.800049
19.900000	-0.003319	-1.961399	-4.386850	2.173608	-4.050075	4.301918	0.000000	-10.000000	0.500000	-28.383333	401.666656	931.000000	1023.000000	1954.000000
19.920000	-0.005067	-2.994739	-4.838456	2.026902	-4.398706	4.215520	0.000000	-10.000000	0.533333	-28.500000	395.333344	931.000000	1023.000000	1954.000000
19.940001	-0.006498	-3.840228	-5.409196	1.994492	-4.626462	4.200937	0.000000	-10.000000	0.550000	-28.633333	389.000000	931.000000	1023.000000	1954.000000
19.959999	-0.007989	-4.721520	-5.827183	1.970718	-5.012108	4.147053	0.000000	-10.000000	0.583333	-28.650000	379.500000	930.799988	1023.000000	1953.800049
19.980000	-0.009204	-5.439510	-6.199687	1.889243	-5.180823	4.051758	0.000000	-10.000000	0.583333	-28.733334	370.000000	931.000000	1023.000000	1954.000000
20.000000	-0.010375	-6.131703	-6.635648	1.922487	-5.471735	4.053194	0.000000	-10.000000	0.600000	-28.650000	360.333344	931.000000	1023.000000	1954.000000
20.020000	-0.010989	-6.494717	-6.812859	1.802845	-5.714508	4.229805	0.000000	-10.000000	0.600000	-28.816668	350.833344	931.000000	1023.000000	1954.000000
20.040001	-0.011713	-6.922622	-7.129331	1.868784	-5.922360	4.260285	0.000000	-10.000000	0.600000	-28.900000	341.166656	931.000000	1023.000000	1954.000000
20.059999	-0.012652	-7.477251	-7.594389	1.965085	-6.222251	4.374305	0.000000	-10.000000	0.575000	-28.700001	331.500000	930.799988	1023.000000	1953.800049
20.080000	-0.013460	-7.954880	-7.827641	2.082123	-6.524652	4.315290	0.000000	-10.000000	0.533333	-28.216667	321.833344	930.599976	1023.000000	1953.599976
20.100000	-0.014451	-8.540682	-8.205882	2.164102	-6.848540	4.349638	0.000000	-10.000000	0.483333	-27.350000	312.500000	930.799988	1023.000000	1953.800049
20.120001	-0.015887	-9.389077	-8.616467	2.155397	-7.255174	4.327168	0.000000	-10.000000	0.458333	-26.616667	303.500000	931.000000	1023.000000	1954.000000
20.139999	-0.017279	-10.212147	-8.865772	2.045736	-7.566746	4.174636	0.000000	-10.000000	0.450000	-25.983334	294.666656	930.799988	1023.000000	1953.800049
20.160000	-0.018892	-11.164981	-9.290791	1.876912	-7.893522	4.142418	0.000000	-10.000000	0.450000	-25.583334	285.833344	931.000000	1023.000000	1954.000000
20.180000	-0.020506	-12.118830	-9.597402	1.746444	-8.335706	4.067834	0.000000	-10.000000	0.433333	-25.316668	277.333344	931.000000	1023.000000	1954.000000
20.200001	-0.021869	-12.924518	-9.804132	1.634903	-8.601419	3.846130	0.000000	-10.000000	0.425000	-24.916668	268.833344	931.000000	1023.000000	1954.000000
20.219999	-0.023231	-13.729281	-10.150801	1.526069	-8.925750	3.821200	0.000000	-10.000000	0.416667	-24.616667	260.500000	930.799988	1023.000000	1953.800049
20.240000	-0.024391	-14.415328	-10.307293	1.415491	-9.198082	3.674557	0.000000	-10.000000	0.400000	-24.183334	252.166672	931.000000	1023.000000	1954.000000
20.260000	-0.025419	-15.022877	-10.610990	1.357780	-9.410958	3.641291	0.000000	-10.000000	0.375000	-23.850000	244.000000	931.200012	1023.000000	1954.199951
20.280001	-0.026338	-15.565817	-10.737891	1.219109	-9.693130	3.646096	0.000000	-10.000000	0.350000	-23.416666	236.000000	931.000000	1023.000000	1954.000000
20.299999	-0.026839	-15.861614	-10.872523	1.226866	-9.762821	3.546864	0.000000	-10.000000	0.341667	-23.100000	228.333328	931.000000	1023.000000	1954.000000
20.320000	-0.027500	-16.252405	-11.034661	1.242753	-10.032063	3.571566	0.000000	-10.000000	0.325000	-22.833334	220.666672	930.599976	1023.000000	1953.599976
20.340000	-0.028021	-16.560431	-11.069669	1.159151	-10.140346	3.490434	0.000000	-10.000000	0.308333	-22.416668	213.166672	931.000000	1023.000000	1954.000000
20.360001	-0.028233	-16.685989	-11.117064	1.179017	-10.297539	3.549597	0.000000	-10.000000	0.300000	-21.850000	205.500000	931.200012	1023.000000	1954.199951
20.379999	-0.028396	-16.782053	-11.069451	1.173365	-10.369450	3.483482	0.000000	-10.000000	0.275000	-21.133333	198.166672	930.400024	1023.000000	1953.400024
20.400000	-0.028263	-16.703537	-11.009171	1.252963	-10.350291	3.402962	0.000000	-10.000000	0.275000	-20.616667	191.166672	930.799988	1023.000000	1953.800049
20.420000	-0.028237	-16.687962	-10.991355	1.283662	-10.494397	3.514127	0.000000	-10.000000	0.241667	-20.216667	184.333328	931.000000	1023.000000	1954.000000
20.440001	-0.028130	-16.625128	-10.873175	1.328654	-10.476695	3.396089	0.000000	-10.000000	0.233333	-19.683334	177.666672	931.200012	1023.000000	1954.199951
20.459999	-0.028339	-16.748632	-11.075709	1.474437	-10.566278	3.418917	0.000000	-10.000000	0.191667	-18.866667	171.000000	930.799988	1023.000000	1953.800049
20.480000	-0.028739	-16.984957	-11.179042	1.517864	-10.702229	3.378448	0.000000	-10.000000	0.175000	-17.883333	164.666672	931.200012	1023.000000	1954.199951
20.500000	-0.029158	-17.232464	-11.357581	1.610818	-10.931806	3.446105	0.000000	-10.000000	0.158333	-17.050001	158.666672	931.000000	1023.000000	1954.000000
20.520000	-0.029996	-17.727404	-11.689211	1.679432	-11.218212	3.500588	0.000000	-10.000000	0.141667	-16.483334	153.000000	930.799988	1023.000000	1953.800049
20.540001	-0.030543	-18.050964	-11.902649	1.856281	-11.310564	3.305969	0.000000	-10.000000	0.141667	-16.050001	147.500000	931.000000	1023.000000	1954.000000
20.559999	-0.031696	-18.732613	-12.118174	1.884560	-11.690292	3.191294	0.000000	-10.000000	0.125000	-15.500001	142.166672	931.000000	1023.000000	1954.000000
20.580000	-0.032658	-19.300865	-11.966861	1.657131	-11.930445	2.939310	0.000000	-10.000000	0.100000	-14.933333	137.000000	930.599976	1023.000000	1953.599976
20.600000	-0.033487	-19.790615	-11.900298	1.383713	-12.017782	2.743752	0.000000	-10.000000	0.083333	-14.550000	132.000000	931.000000	1023.000000	1954.000000
20.620001	-0.034460	-20.366058	-11.782616	0.907096	-12.138467	2.647929	0.000000	-10.000000	0.100000	-14.516666	127.166664	930.799988	1023.000000	1953.800049
20.639999	-0.035411	-20.927866	-11.798829	0.606970	-12.144660	2.408653	0.000000	-10.000000	0.100000	-14.516666	122.333336	931.000000	1023.000000	1954.000000
20.660000	-0.036748	-21.717810	-12.098343	0.469225	-12.432411	2.343720	0.000000	-10.000000	0.083333	-13.916667	117.666664	931.000000	1023.000000	1954.000000
20.680000	-0.038425	-22.709305	-12.403248	0.357561	-12.782816	2.119197	0.000000	-10.000000	0.050000	-13.250000	114.500000	931.000000	1023.000000	1954.000000
20.700001	-0.039829	-23.538980	-12.838117	0.282734	-12.974453	1.990856	0.000000	-10.000000	0.041667	-12.216666	110.166664	930.799988	1023.000000	1953.800049
20.719999	-0.041349	-24.437435	-13.252738	0.140870	-13.248948	1.923380	0.000000	-10.000000	0.041667	-11.733334	106.166664	930.799988	1023.000000	1953.800049
20.740000	-0.042468	-25.098360	-13.539652	0.053667	-13.375575	1.763198	0.000000	-10.000000	0.033333	-11.250000	100.833336	930.599976	1023.000000	1953.599976
20.760000	-0.043205	-25.533947	-13.910549	0.069405	-13.477504	1.784702	0.000000	-10.000000	0.041667	-11.316667	97.000000	930.799988	1023.000000	1953.800049
20.780001	-0.044266	-26.160913	-14.217091	-0.071243	-13.586551	1.713971	0.000000	-10.000000	0.041667	-11.466666	93.000000	931.000000	1023.000000	1954.000000
20.799999	-0.044881	-26.524881	-14.418077	-0.101897	-13.572455	1.567549	0.000000	-10.000000	0.050000	-11.700000	89.166664	930.599976	1023.000000	1953.599976
20.820000	-0.045369	-26.813179	-14.647830	-0.145467	-13.636901	1.617020	0.000000	-10.000000	0.050000	-11.783333	85.500000	931.200012	1023.000000	1954.199951
20.840000	-0.045753	-27.040237	-14.721398	-0.290387	-13.638852	1.610399	0.000000	-10.000000	0.050000	-11.700000	81.833336	931.000000	1023.000000	1954.000000
20.860001	-0.045771	-27.050817	-14.869092	-0.259655	-13.527349	1.605278	0.000000	-10.000000	0.050000	-11.400000	78.000000	931.000000	1023.000000	1954.000000
20.879999	-0.045880	-27.115128	-14.763317	-0.447265	-13.601665	1.697119	0.000000	-10.000000	0.050000	-11.116667	74.000000	931.000000	1023.000000	1954.000000
20.900000	-0.045267	-26.752981	-14.709435	-0.340190	-13.432528	1.729173	0.000000	-10.000000	0.050000	-10.883333	70.166664	930.599976	1023.000000	1953.599976
20.920000	-0.045226	-26.728756	-14.659517	-0.444842	-13.557736	1.933339	0.000000	-10.000000	0.041667	-10.733334	66.500000	930.799988	1023.000000	1953.800049
20.940001	-0.044872	-26.519463	-14.586650	-0.308119	-13.507586	1.882892	0.000000	-10.000000	0.025000	-10.300000	62.833332	931.200012	1023.000000	1954.199951
20.959999	-0.044772	-26.460072	-14.571553	-0.232685	-13.638000	1.982165	0.000000	-10.000000	0.008333	-9.250000	59.333332	931.000000	1023.000000	1954.000000
20.980000	-0.044482	-26.289076	-14.583391	-0.137603	-13.501221	1.933139	0.000000	-10.000000	-0.016667	-7.866667	56.166668	931.000000	1023.000000	1954.000000
21.000000	-0.044692	-26.413107	-14.661634	-0.115431	-13.606306	1.970265	0.000000	-10.000000	-0.033333	-6.566667	53.666668	931.000000	1023.000000	1954.000000
21.020000	-0.045275	-26.757406	-14.745294	-0.326609	-13.606205	1.920703	0.000000	-10.000000	-0.041667	-5.800000	51.500000	931.000000	1023.000000	1954.000000
21.040001	-0.045966	-27.165838	-14.912453	-0.418448	-13.648363	1.813425	0.000000	-10.000000	-0.033333	-5.300000	49.500000	931.000000	1023.000000	1954.000000
21.059999	-0.046788	-27.651466	-14.954396	-0.678624	-13.823287	1.804841	0.000000	-10.000000	-0.016667	-4.866667	47.666668	931.000000	1023.000000	1954.000000
21.080000	-0.047151	-27.866043	-14.944186	-0.768614	-13.859274	1.706032	0.000000	-10.000000	-0.025000	-4.433333	46.000000	931.000000	1023.000000	1954.000000
21.100000	-0.047626	-28.147030	-14.975295	-0.885788	-13.992691	1.706746	0.000000	-10.000000	-0.033333	-4.000000	44.666668	930.799988	1023.000000	1953.800049
21.120001	-0.047885	-28.300289	-14.970080	-0.965526	-14.013501	1.648818	0.000000	-10.000000	-0.050000	-3.600000	43.333332	931.000000	1023.000000	1954.000000
21.139999	-0.047905	-28.311718	-14.993373	-0.949969	-13.975707	1.607330	0.000000	-10.000000	-0.050000	-3.000000	42.166668	931.200012	1023.000000	1954.199951
21.160000	-0.048042	-28.393091	-14.908904	-1.058178	-14.071559	1.645549	0.000000	-10.000000	-0.050000	-2.233333	41.333332	931.000000	1023.000000	1954.000000
21.180000	-0.047762	-28.227474	-14.879037	-1.032198	-13.891375	1.575134	0.000000	-10.000000	-0.050000	-1.383333	41.000000	931.000000	1023.000000	1954.000000
21.200001	-0.047529	-28.089716	-14.807106	-1.036149	-13.903529	1.657068	0.000000	-10.000000	-0.041667	-0.650000	41.000000	931.000000	1023.000000	1954.000000
21.219999	-0.047065	-27.815506	-14.661928	-1.018436	-13.777719	1.642576	0.000000	-10.000000	-0.041667	-0.200000	41.000000	930.799988	1023.000000	1953.800049
21.240000	-0.046427	-27.438097	-14.463517	-0.964557	-13.668699	1.658677	0.000000	-10.000000	-0.041667	0.000000	41.000000	931.000000	1023.000000	1954.000000
21.260000	-0.045621	-26.961889	-14.196988	-0.986998	-13.541420	1.763517	0.000000	-10.000000	-0.058333	0.000000	41.000000	930.799988	1023.000000	1953.800049
21.280001	-0.044642	-26.383545	-13.967819	-0.818077	-13.350246	1.752599	0.000000	-10.000000	-0.058333	0.000000	41.000000	931.000000	1023.000000	1954.000000
21.299999	-0.044168	-26.103395	-13.815887	-0.770552	-13.356844	1.839888	0.000000	-10.000000	-0.058333	0.000000	41.000000	931.000000	1023.000000	1954.000000
21.320000	-0.043412	-25.656357	-13.753537	-0.605420	-13.125665	1.828265	0.000000	-10.000000	-0.050000	0.283333	41.000000	931.000000	1023.000000	1954.000000
21.340000	-0.043177	-25.517483	-13.779666	-0.459554	-13.220118	1.941855	0.000000	-10.000000	-0.050000	0.850000	41.000000	930.799988	1023.000000	1953.800049
21.360001	-0.042977	-25.399654	-13.805697	-0.363362	-13.239184	2.008590	0.000000	-10.000000	-0.050000	1.100000	41.000000	931.000000	1023.000000	1954.000000
21.379999	-0.042881	-25.342762	-13.941539	-0.083703	-13.344607	2.027088	0.000000	-10.000000	-0.058333	0.816667	41.000000	931.000000	1023.000000	1954.000000
21.400000	-0.043481	-25.697012	-14.047944	-0.133462	-13.613990	2.098386	0.000000	-10.000000	-0.058333	0.250000	41.000000	931.200012	1023.000000	1954.199951
21.420000	-0.043331	-25.608578	-14.124018	0.087959	-13.507619	1.935100	0.000000	-10.000000	-0.058333	0.000000	41.000000	931.000000	1023.000000	1954.000000
21.440001	-0.043684	-25.817190	-14.002608	0.102443	-13.777077	1.860053	0.000000	-10.000000	-0.050000	0.000000	41.000000	931.000000	1023.000000	1954.000000
21.459999	-0.044018	-26.014608	-13.852989	-0.049864	-13.786333	1.674579	0.000000	-10.000000	-0.041667	0.000000	41.000000	931.000000	1023.000000	1954.000000
21.480000	-0.044185	-26.113186	-13.701805	-0.256955	-13.746503	1.592078	0.000000	-10.000000	-0.041667	0.000000	41.000000	931.200012	1023.000000	1954.199951
21.500000	-0.044870	-26.517944	-13.598516	-0.622619	-13.817006	1.520197	0.000000	-10.000000	-0.041667	-0.600000	41.000000	930.799988	1023.000000	1953.800049
21.520000	-0.045526	-26.905880	-13.754799	-0.681151	-13.808738	1.338809	0.000000	-10.000000	-0.058333	-0.866667	41.000000	930.799988	1023.000000	1953.800049
21.540001	-0.047201	-27.895544	-14.004572	-0.895588	-14.235522	1.240138	0.000000	-10.000000	-0.058333	-0.583333	41.000000	931.200012	1023.000000	1954.199951
21.559999	-0.047998	-28.366713	-14.325066	-0.844452	-14.292645	1.095450	0.000000	-10.000000	-0.058333	0.533333	41.000000	931.000000	1023.000000	1954.000000
21.580000	-0.049177	-29.063757	-14.546426	-1.058293	-14.649403	1.190364	0.000000	-10.000000	-0.050000	1.183333	41.000000	931.000000	1023.000000	1954.000000
21.600000	-0.049486	-29.246429	-14.912864	-0.949023	-14.396566	1.012023	0.000000	-10.000000	-0.050000	0.900000	41.000000	931.200012	1023.000000	1954.199951
21.620001	-0.050268	-29.708101	-15.091189	-1.008412	-14.666658	1.058158	0.000000	-10.000000	-0.050000	0.383333	41.000000	930.799988	1023.000000	1953.800049
21.639999	-0.050466	-29.825274	-15.314707	-0.932086	-14.539492	0.961011	0.000000	-10.000000	-0.033333	0.000000	41.000000	931.000000	1023.000000	1954.000000
21.660000	-0.051078	-30.186893	-15.470739	-1.041622	-14.725967	1.051434	0.000000	-10.000000	-0.025000	-0.583333	41.000000	931.000000	1023.000000	1954.000000
21.680000	-0.051162	-30.236862	-15.589753	-0.970416	-14.614193	0.937501	0.000000	-10.000000	-0.016667	-1.166667	41.000000	931.000000	1023.000000	1954.000000
21.700001	-0.051174	-30.243917	-15.661016	-0.978144	-14.565589	0.960832	0.000000	-10.000000	-0.033333	-1.966667	40.666668	930.799988	1023.000000	1953.800049
21.719999	-0.051394	-30.373825	-15.637869	-1.080853	-14.623308	0.968205	0.000000	-10.000000	-0.041667	-2.266667	40.000000	931.200012	1023.000000	1954.199951
21.740000	-0.050757	-29.997259	-15.716548	-0.957296	-14.310174	0.986757	0.000000	-10.000000	-0.050000	-2.700000	39.000000	931.000000	1023.000000	1954.000000
21.760000	-0.050443	-29.811663	-15.524204	-1.141612	-14.402461	1.256614	0.000000	-10.000000	-0.041667	-3.133333	38.000000	931.000000	1023.000000	1954.000000
21.780001	-0.049587	-29.306158	-15.486990	-0.981479	-14.125648	1.287960	0.000000	-10.000000	-0.041667	-3.766667	36.833332	931.000000	1023.000000	1954.000000
21.799999	-0.049190	-29.071194	-15.426650	-0.808949	-14.128653	1.293058	0.000000	-10.000000	-0.050000	-4.200000	35.666668	931.000000	1023.000000	1954.000000
21.820000	-0.049082	-29.007448	-15.322814	-0.831505	-14.271576	1.418447	0.000000	-10.000000	-0.058333	-3.866667	34.333332	931.000000	1023.000000	1954.000000
21.840000	-0.048223	-28.500088	-15.326330	-0.566352	-14.010142	1.402739	0.000000	-10.000000	-0.058333	-2.600000	33.166668	931.200012	1023.000000	1954.199951
21.860001	-0.048274	-28.529945	-15.252905	-0.562425	-14.193623	1.479007	0.000000	-10.000000	-0.058333	-1.150000	32.333332	931.200012	1023.000000	1954.199951
21.879999	-0.048521	-28.676178	-15.331570	-0.674366	-14.142594	1.472352	0.000000	-10.000000	-0.058333	-0.250000	32.000000	930.799988	1023.000000	1953.800049
21.900000	-0.048725	-28.796474	-15.514780	-0.674323	-14.008143	1.400772	0.000000	-10.000000	-0.058333	0.000000	32.000000	930.799988	1023.000000	1953.800049
21.920000	-0.049625	-29.328176	-15.471943	-0.964084	-14.299518	1.407369	0.000000	-10.000000	-0.041667	0.000000	32.000000	931.000000	1023.000000	1954.000000
21.940001	-0.049753	-29.403740	-15.527963	-1.052036	-14.226588	1.402848	0.000000	-10.000000	-0.041667	-0.566667	32.000000	931.200012	1023.000000	1954.199951
21.959999	-0.050095	-29.606388	-15.596416	-1.077569	-14.260880	1.328477	0.000000	-10.000000	-0.050000	-1.350000	32.000000	931.200012	1023.000000	1954.199951
21.980000	-0.050626	-29.920227	-15.550260	-1.284059	-14.439822	1.353914	0.000000	-10.000000	-0.050000	-2.300000	31.666666	931.000000	1023.000000	1954.000000
22.000000	-0.050356	-29.760202	-15.611817	-1.121863	-14.271063	1.244541	0.000000	-10.000000	-0.050000	-2.750000	31.000000	930.799988	1023.000000	1953.800049
22.020000	-0.050763	-30.000835	-15.586225	-1.292001	-14.417208	1.294597	0.000000	-10.000000	-0.041667	-2.966667	30.000000	931.200012	1023.000000	1954.199951
22.040001	-0.050699	-29.963337	-15.492940	-1.346993	-14.434713	1.311311	0.000000	-10.000000	-0.050000	-3.000000	29.000000	931.400024	1023.000000	1954.400024
22.059999	-0.050234	-29.688114	-15.549200	-1.248472	-14.191859	1.301416	0.000000	-10.000000	-0.050000	-2.916667	28.000000	931.200012	1023.000000	1954.199951
22.080000	-0.050366	-29.766508	-15.387368	-1.351560	-14.371461	1.343881	0.000000	-10.000000	-0.050000	-2.700000	27.000000	931.000000	1023.000000	1954.000000
22.100000	-0.049644	-29.339647	-15.248115	-1.249343	-14.208407	1.366217	0.000000	-10.000000	-0.050000	-2.216667	26.333334	931.200012	1023.000000	1954.199951
22.120001	-0.049333	-29.155886	-15.091012	-1.240961	-14.151061	1.327149	0.000000	-10.000000	-0.050000	-1.283333	26.000000	931.000000	1023.000000	1954.000000
22.139999	-0.048682	-28.771215	-14.808611	-1.273210	-14.139155	1.449761	0.000000	-10.000000	-0.050000	-0.500000	26.000000	931.400024	1023.000000	1954.400024
22.160000	-0.047705	-28.193825	-14.769600	-1.045814	-13.817457	1.439048	0.000000	-10.000000	-0.050000	0.000000	26.000000	931.000000	1023.000000	1954.000000
22.180000	-0.047410	-28.019369	-14.602052	-1.041505	-13.886991	1.511178	0.000000	-10.000000	-0.050000	0.000000	26.000000	931.200012	1023.000000	1954.199951
22.200001	-0.046765	-27.637978	-14.594910	-0.922087	-13.761382	1.640400	0.000000	-10.000000	-0.050000	0.000000	26.000000	931.000000	1023.000000	1954.000000
22.219999	-0.046646	-27.567671	-14.672561	-0.679865	-13.796886	1.581642	0.000000	-10.000000	-0.050000	0.000000	26.000000	931.200012	1023.000000	1954.199951
22.240000	-0.046861	-27.694929	-14.741710	-0.666076	-14.010720	1.723577	0.000000	-10.000000	-0.050000	0.000000	26.000000	931.400024	1023.000000	1954.400024
22.260000	-0.046792	-27.653835	-14.924067	-0.488164	-13.970366	1.728761	0.000000	-10.000000	-0.050000	0.000000	26.000000	931.000000	1023.000000	1954.000000
22.280001	-0.046845	-27.685598	-14.941143	-0.320382	-14.098737	1.674664	0.000000	-10.000000	-0.050000	0.000000	26.000000	931.200012	1023.000000	1954.199951
22.299999	-0.047254	-27.927246	-14.857385	-0.309368	-14.307179	1.546686	0.000000	-10.000000	-0.050000	0.266667	26.000000	931.000000	1023.000000	1954.000000
22.320000	-0.047070	-27.818665	-14.699214	-0.298520	-14.291990	1.471058	0.000000	-10.000000	-0.050000	0.733333	26.000000	931.000000	1023.000000	1954.000000
22.340000	-0.047616	-28.140903	-14.526988	-0.510799	-14.397620	1.294504	0.000000	-10.000000	-0.050000	0.733333	26.000000	931.200012	1023.000000	1954.199951
22.360001	-0.047974	-28.352568	-14.402140	-0.790106	-14.411308	1.250987	0.000000	-10.000000	-0.050000	0.466667	26.000000	931.000000	1023.000000	1954.000000
22.379999	-0.048485	-28.654667	-14.481629	-0.971211	-14.390962	1.189135	0.000000	-10.000000	-0.058333	-0.266667	26.000000	931.000000	1023.000000	1954.000000
22.400000	-0.049969	-29.531790	-14.705165	-1.145965	-14.704731	1.024069	0.000000	-10.000000	-0.058333	0.016667	26.000000	930.799988	1023.000000	1953.800049
22.420000	-0.051061	-30.176947	-15.037173	-1.179321	-14.890317	0.929864	0.000000	-10.000000	-0.058333	0.583333	26.000000	931.200012	1023.000000	1954.199951
22.440001	-0.052088	-30.783932	-15.298331	-1.261054	-15.115169	0.890623	0.000000	-10.000000	-0.050000	1.333333	26.000000	931.200012	1023.000000	1954.199951
22.459999	-0.052834	-31.224766	-15.585912	-1.295541	-15.151553	0.808241	0.000000	-10.000000	-0.058333	1.216667	26.000000	931.000000	1023.000000	1954.000000
22.480000	-0.053314	-31.508390	-15.868952	-1.255858	-15.167405	0.783826	0.000000	-10.000000	-0.058333	0.650000	26.000000	931.200012	1023.000000	1954.199951
22.500000	-0.053765	-31.775053	-16.018545	-1.312547	-15.235483	0.791522	0.000000	-10.000000	-0.058333	0.166667	26.000000	930.799988	1023.000000	1953.800049
22.520000	-0.054000	-31.913824	-16.245855	-1.276071	-15.155713	0.763813	0.000000	-10.000000	-0.050000	0.000000	26.000000	931.000000	1023.000000	1954.000000
22.540001	-0.054256	-32.065414	-16.404209	-1.287542	-15.135264	0.761602	0.000000	-10.000000	-0.050000	0.000000	26.000000	931.000000	1023.000000	1954.000000
22.559999	-0.054369	-32.132023	-16.421852	-1.308991	-15.158182	0.756999	0.000000	-10.000000	-0.050000	0.000000	26.000000	931.200012	1023.000000	1954.199951
22.580000	-0.054356	-32.124447	-16.488029	-1.310312	-15.087827	0.761720	0.000000	-10.000000	-0.050000	0.000000	26.000000	930.799988	1023.000000	1953.800049
22.600000	-0.054081	-31.961653	-16.438828	-1.329904	-15.004620	0.811698	0.000000	-10.000000	-0.050000	0.000000	26.000000	931.200012	1023.000000	1954.199951
22.620001	-0.053630	-31.695047	-16.271805	-1.349173	-14.970665	0.896596	0.000000	-10.000000	-0.050000	0.000000	26.000000	931.200012	1023.000000	1954.199951
22.639999	-0.052914	-31.272221	-16.241005	-1.272298	-14.772691	1.013774	0.000000	-10.000000	-0.050000	-0.666667	26.000000	931.000000	1023.000000	1954.000000
22.660000	-0.052337	-30.931011	-16.110811	-1.149721	-14.708210	1.037732	0.000000	-10.000000	-0.050000	-1.166667	25.666666	931.000000	1023.000000	1954.000000
22.680000	-0.051715	-30.563707	-16.001181	-1.060508	-14.666456	1.164439	0.000000	-10.000000	-0.050000	-1.666667	25.333334	931.200012	1023.000000	1954.199951
22.700001	-0.051024	-30.155344	-15.977012	-0.881932	-14.563902	1.267500	0.000000	-10.000000	-0.050000	-0.700000	25.000000	931.000000	1023.000000	1954.000000
22.719999	-0.050745	-29.990242	-15.889671	-0.766314	-14.571539	1.237283	0.000000	-10.000000	-0.050000	0.100000	25.000000	931.000000	1023.000000	1954.000000
22.740000	-0.050920	-30.093588	-15.905527	-0.747499	-14.609710	1.169149	0.000000	-10.000000	-0.050000	1.133333	25.000000	931.000000	1023.000000	1954.000000
22.760000	-0.050892	-30.077183	-15.979273	-0.877754	-14.544104	1.323947	0.000000	-10.000000	-0.050000	1.350000	25.000000	931.000000	1023.000000	1954.000000
22.780001	-0.051438	-30.399836	-15.964939	-1.015363	-14.654127	1.234593	0.000000	-10.000000	-0.050000	1.466667	25.000000	931.599976	1023.000000	1954.599976
22.799999	-0.051730	-30.572226	-16.035820	-1.140274	-14.640872	1.244739	0.000000	-10.000000	-0.050000	1.350000	25.000000	931.000000	1023.000000	1954.000000
22.820000	-0.051905	-30.675825	-16.086407	-1.272960	-14.598697	1.282239	0.000000	-10.000000	-0.041667	0.833333	25.000000	931.000000	1023.000000	1954.000000
22.840000	-0.052161	-30.826900	-16.038849	-1.349793	-14.669128	1.230871	0.000000	-10.000000	-0.041667	0.416667	25.000000	931.200012	1023.000000	1954.199951
22.860001	-0.052317	-30.919624	-16.022284	-1.322688	-14.717166	1.142514	0.000000	-10.000000	-0.041667	0.000000	25.000000	931.000000	1023.000000	1954.000000
22.879999	-0.052260	-30.885658	-16.092945	-1.428539	-14.588475	1.224301	0.000000	-10.000000	-0.050000	0.000000	25.000000	931.200012	1023.000000	1954.199951
22.900000	-0.052419	-30.979877	-16.001854	-1.442024	-14.668934	1.132935	0.000000	-10.000000	-0.050000	-0.483333	25.000000	930.799988	1023.000000	1953.800049
22.920000	-0.052083	-30.781235	-15.957907	-1.345811	-14.609982	1.132465	0.000000	-10.000000	-0.050000	-1.033333	25.000000	931.200012	1023.000000	1954.199951
22.940001	-0.051877	-30.659100	-15.979417	-1.470992	-14.403969	1.195279	0.000000	-10.000000	-0.050000	-1.583333	25.000000	931.000000	1023.000000	1954.000000
22.959999	-0.051568	-30.476543	-15.693451	-1.524598	-14.465404	1.206908	0.000000	-10.000000	-0.050000	-1.633333	25.000000	931.000000	1023.000000	1954.000000
22.980000	-0.050882	-30.071125	-15.547173	-1.408995	-14.296779	1.181820	0.000000	-10.000000	-0.050000	-1.266667	25.000000	931.599976	1023.000000	1954.599976
23.000000	-0.050277	-29.713428	-15.347026	-1.416113	-14.186061	1.235770	0.000000	-10.000000	-0.050000	-0.716667	25.000000	931.200012	1023.000000	1954.199951
23.020000	-0.049611	-29.320274	-15.055679	-1.354474	-14.201707	1.291585	0.000000	-10.000000	-0.050000	0.100000	25.000000	931.200012	1023.000000	1954.199951
23.040001	-0.049035	-28.979561	-15.065750	-1.138357	-14.060750	1.285295	0.000000	-10.000000	-0.050000	0.850000	25.000000	931.200012	1023.000000	1954.199951
23.059999	-0.048717	-28.791700	-15.070703	-1.137122	-13.973860	1.389985	0.000000	-10.000000	-0.050000	1.416667	25.000000	931.000000	1023.000000	1954.000000
23.080000	-0.048425	-28.619411	-15.013467	-0.937657	-14.142926	1.474638	0.000000	-10.000000	-0.050000	1.766667	25.000000	931.000000	1023.000000	1954.000000
23.100000	-0.048574	-28.706980	-15.262975	-0.829287	-14.142172	1.527454	0.000000	-10.000000	-0.050000	1.833333	25.000000	931.200012	1023.000000	1954.199951
23.120001	-0.048744	-28.807596	-15.264013	-0.788556	-14.293867	1.538840	0.000000	-10.000000	-0.050000	1.750000	25.000000	931.000000	1023.000000	1954.000000
23.139999	-0.048603	-28.724653	-15.262184	-0.514659	-14.424854	1.477045	0.000000	-10.000000	-0.050000	1.533333	25.000000	931.200012	1023.000000	1954.199951
23.160000	-0.048828	-28.857630	-15.242628	-0.528974	-14.465786	1.379760	0.000000	-10.000000	-0.050000	1.316667	25.000000	931.200012	1023.000000	1954.199951
23.180000	-0.049070	-29.000309	-15.006881	-0.654846	-14.598804	1.260220	0.000000	-10.000000	-0.050000	0.833333	25.000000	931.000000	1023.000000	1954.000000
23.200001	-0.049181	-29.066198	-14.871889	-0.793857	-14.601711	1.201258	0.000000	-10.000000	-0.050000	0.416667	25.000000	931.000000	1023.000000	1954.000000
23.219999	-0.049753	-29.404011	-14.877014	-1.127148	-14.536641	1.136793	0.000000	-10.000000	-0.050000	0.000000	25.000000	931.200012	1023.000000	1954.199951
23.240000	-0.050872	-30.065189	-14.986240	-1.349986	-14.743788	1.014824	0.000000	-10.000000	-0.050000	-0.683333	25.000000	931.000000	1023.000000	1954.000000
23.260000	-0.052093	-30.786774	-15.261919	-1.358647	-15.018655	0.852448	0.000000	-10.000000	-0.050000	-0.350000	24.666666	931.200012	1023.000000	1954.199951
23.280001	-0.053426	-31.574860	-15.611382	-1.529262	-15.206861	0.772644	0.000000	-10.000000	-0.050000	-0.016667	24.333334	930.599976	1023.000000	1953.599976
23.299999	-0.054364	-32.129120	-15.849673	-1.584447	-15.384986	0.689988	0.000000	-10.000000	-0.050000	1.283333	24.000000	931.000000	1023.000000	1954.000000
23.320000	-0.054848	-32.415237	-16.065472	-1.513540	-15.476040	0.639815	0.000000	-10.000000	-0.050000	1.483333	24.000000	931.000000	1023.000000	1954.000000
23.340000	-0.055384	-32.731682	-16.334192	-1.596061	-15.455317	0.653889	0.000000	-10.000000	-0.050000	1.150000	24.000000	931.000000	1023.000000	1954.000000
23.360001	-0.055785	-32.968914	-16.522823	-1.520184	-15.498033	0.572127	0.000000	-10.000000	-0.050000	0.533333	24.000000	931.200012	1023.000000	1954.199951
23.379999	-0.055845	-33.004501	-16.627884	-1.448992	-15.537748	0.610121	0.000000	-10.000000	-0.050000	0.000000	24.000000	931.000000	1023.000000	1954.000000
23.400000	-0.056063	-33.133434	-16.779324	-1.579113	-15.420283	0.645287	0.000000	-10.000000	-0.050000	-0.583333	24.000000	931.400024	1023.000000	1954.400024
23.420000	-0.056137	-33.177216	-16.785633	-1.503611	-15.463271	0.575298	0.000000	-10.000000	-0.050000	-1.250000	24.000000	931.000000	1023.000000	1954.000000
23.440001	-0.056011	-33.102585	-16.806364	-1.511062	-15.433076	0.647918	0.000000	-10.000000	-0.050000	-1.916667	24.000000	931.200012	1023.000000	1954.199951
23.459999	-0.055904	-33.039482	-16.783348	-1.647935	-15.320404	0.712206	0.000000	-10.000000	-0.050000	-2.083333	23.833334	931.400024	1023.000000	1954.400024
23.480000	-0.055208	-32.628147	-16.716482	-1.505057	-15.185278	0.778671	0.000000	-10.000000	-0.050000	-2.250000	23.333334	931.000000	1023.000000	1954.000000
23.500000	-0.054666	-32.307575	-16.618206	-1.497661	-15.098237	0.906527	0.000000	-10.000000	-0.050000	-2.650000	22.666666	931.200012	1023.000000	1954.199951
23.520000	-0.054166	-32.012264	-16.546387	-1.424894	-15.040398	0.999416	0.000000	-10.000000	-0.050000	-3.050000	21.666666	931.000000	1023.000000	1954.000000
23.540001	-0.053529	-31.635498	-16.454296	-1.191907	-15.018401	1.029106	0.000000	-10.000000	-0.050000	-2.916667	20.666666	931.000000	1023.000000	1954.000000
23.559999	-0.052953	-31.295061	-16.362089	-1.143845	-14.940052	1.150926	0.000000	-10.000000	-0.050000	-1.533333	19.666666	931.000000	1023.000000	1954.000000
23.580000	-0.052767	-31.185198	-16.377043	-0.999041	-14.924064	1.114950	0.000000	-10.000000	-0.058333	0.333333	19.166666	931.000000	1023.000000	1954.000000
23.600000	-0.052689	-31.139296	-16.365576	-0.925046	-14.968388	1.119715	0.000000	-10.000000	-0.066667	1.966667	19.000000	931.000000	1023.000000	1954.000000
23.620001	-0.052868	-31.245108	-16.359119	-1.126796	-14.957110	1.197918	0.000000	-10.000000	-0.075000	2.833333	19.000000	931.200012	1023.000000	1954.199951
23.639999	-0.053267	-31.480772	-16.375109	-1.280096	-14.994989	1.169423	0.000000	-10.000000	-0.083333	3.416667	19.000000	931.000000	1023.000000	1954.000000
23.660000	-0.053479	-31.605902	-16.380285	-1.325037	-14.997859	1.097278	0.000000	-10.000000	-0.083333	3.850000	19.000000	931.000000	1023.000000	1954.000000
23.680000	-0.053364	-31.537857	-16.287846	-1.419631	-15.004684	1.174305	0.000000	-10.000000	-0.091667	4.000000	19.000000	931.200012	1023.000000	1954.199951
23.700001	-0.053368	-31.540518	-16.256578	-1.545639	-14.917421	1.179121	0.000000	-10.000000	-0.075000	3.966667	19.000000	931.000000	1023.000000	1954.000000
23.719999	-0.053295	-31.497549	-16.272602	-1.434303	-14.831778	1.041132	0.000000	-10.000000	-0.066667	3.866667	19.000000	931.400024	1023.000000	1954.400024
23.740000	-0.052838	-31.227217	-16.083448	-1.398259	-14.850255	1.104744	0.000000	-10.000000	-0.066667	3.966667	19.000000	931.000000	1023.000000	1954.000000
23.760000	-0.052547	-31.055189	-15.979215	-1.511285	-14.710255	1.145566	0.000000	-10.000000	-0.083333	4.383333	19.000000	931.200012	1023.000000	1954.199951
23.780001	-0.051859	-30.648695	-15.816721	-1.485767	-14.482129	1.135921	0.000000	-10.000000	-0.108333	5.016667	19.000000	931.000000	1023.000000	1954.000000
23.799999	-0.050863	-30.059795	-15.430223	-1.439875	-14.409815	1.220116	0.000000	-10.000000	-0.108333	5.733334	19.000000	931.000000	1023.000000	1954.000000
23.820000	-0.049901	-29.491598	-15.102729	-1.459128	-14.204626	1.274885	0.000000	-10.000000	-0.108333	6.400000	19.000000	930.799988	1023.000000	1953.800049
23.840000	-0.048764	-28.819485	-14.859777	-1.323201	-13.896710	1.260205	0.000000	-10.000000	-0.108333	7.150000	19.000000	931.200012	1023.000000	1954.199951
23.860001	-0.047622	-28.144424	-14.614799	-1.175887	-13.768423	1.414685	0.000000	-10.000000	-0.108333	8.000000	19.500000	931.000000	1023.000000	1954.000000
23.879999	-0.046705	-27.602398	-14.386170	-1.144704	-13.602328	1.530805	0.000000	-10.000000	-0.108333	8.983334	20.833334	930.799988	1023.000000	1953.800049
23.900000	-0.045983	-27.176100	-14.355918	-0.942056	-13.420569	1.542442	0.000000	-10.000000	-0.108333	10.100000	23.166666	931.200012	1023.000000	1954.199951
23.920000	-0.045465	-26.870035	-14.293522	-0.816299	-13.456108	1.695894	0.000000	-10.000000	-0.125000	11.200000	26.333334	931.000000	1023.000000	1954.000000
23.940001	-0.045099	-26.653706	-14.224545	-0.740993	-13.418842	1.730674	0.000000	-10.000000	-0.141667	12.150001	30.000000	931.200012	1023.000000	1954.199951
23.959999	-0.044439	-26.263411	-14.207458	-0.457140	-13.264580	1.665766	0.000000	-10.000000	-0.166667	12.566667	34.000000	930.599976	1023.000000	1953.599976
23.980000	-0.043901	-25.945393	-13.962496	-0.310409	-13.337913	1.665425	0.000000	-10.000000	-0.166667	12.933333	38.000000	931.000000	1023.000000	1954.000000
24.000000	-0.043103	-25.474070	-13.534317	-0.382712	-13.260747	1.703706	0.000000	-10.000000	-0.183333	13.300000	42.000000	930.799988	1023.000000	1953.800049
24.020000	-0.042554	-25.149403	-13.280389	-0.398155	-13.028738	1.557879	0.000000	-10.000000	-0.183333	14.000000	46.333332	931.000000	1023.000000	1954.000000
24.040001	-0.041937	-24.784491	-12.865197	-0.625898	-12.928792	1.635398	0.000000	-10.000000	-0.200000	14.633333	50.833332	931.000000	1023.000000	1954.000000
24.059999	-0.041875	-24.748058	-12.759164	-0.775385	-12.781911	1.568402	0.000000	-10.000000	-0.208333	15.083334	55.666668	931.000000	1023.000000	1954.000000
24.080000	-0.042332	-25.017979	-12.934275	-0.822247	-12.665596	1.404139	0.000000	-10.000000	-0.216667	15.250000	60.666668	931.000000	1023.000000	1954.000000
24.100000	-0.042921	-25.366146	-12.972539	-0.938833	-12.799692	1.344918	0.000000	-10.000000	-0.241667	15.683333	65.833336	930.799988	1023.000000	1953.800049
24.120001	-0.042948	-25.382116	-13.040975	-0.946866	-12.726981	1.332706	0.000000	-10.000000	-0.283333	16.500000	71.166664	931.000000	1023.000000	1954.000000
24.139999	-0.042936	-25.375406	-13.176001	-0.837214	-12.532928	1.170736	0.000000	-10.000000	-0.308333	17.833334	76.333336	931.000000	1023.000000	1954.000000
24.160000	-0.042437	-25.080421	-13.149439	-0.870307	-12.383513	1.322838	0.000000	-10.000000	-0.316667	18.616667	84.166664	931.000000	1023.000000	1954.000000
24.180000	-0.041841	-24.727949	-13.134736	-0.742003	-12.192448	1.341237	0.000000	-10.000000	-0.300000	19.016666	90.166664	930.599976	1023.000000	1953.599976
24.200001	-0.041014	-24.239521	-13.086378	-0.564879	-11.957571	1.369306	0.000000	-10.000000	-0.308333	19.183334	96.500000	931.200012	1023.000000	1954.199951
24.219999	-0.040123	-23.712509	-12.927276	-0.592939	-11.760071	1.567775	0.000000	-10.000000	-0.316667	19.500000	100.833336	930.799988	1023.000000	1953.800049
24.240000	-0.039135	-23.128975	-12.810821	-0.453903	-11.384542	1.520291	0.000000	-10.000000	-0.333333	19.933332	107.333336	931.000000	1023.000000	1954.000000
24.260000	-0.038192	-22.571239	-12.592031	-0.411016	-11.161274	1.593082	0.000000	-10.000000	-0.341667	20.250000	114.000000	930.799988	1023.000000	1953.800049
24.280001	-0.036946	-21.835110	-12.277126	-0.389791	-10.891247	1.723054	0.000000	-10.000000	-0.358333	20.633333	123.000000	930.799988	1023.000000	1953.800049
24.299999	-0.035184	-20.793930	-12.006373	-0.173829	-10.393318	1.779591	0.000000	-10.000000	-0.366667	20.900002	129.833328	931.000000	1023.000000	1954.000000
24.320000	-0.033363	-19.717289	-11.662977	-0.077758	-10.026106	2.049552	0.000000	-10.000000	-0.366667	21.183334	136.833328	931.000000	1023.000000	1954.000000
24.340000	-0.031665	-18.713959	-11.403166	0.115963	-9.618779	2.192023	0.000000	-10.000000	-0.366667	21.300001	141.500000	931.200012	1023.000000	1954.199951
24.360001	-0.029812	-17.618963	-11.127662	0.397055	-9.178548	2.290191	0.000000	-10.000000	-0.383333	21.566668	148.500000	931.200012	1023.000000	1954.199951
24.379999	-0.028237	-16.687828	-10.740678	0.486819	-8.864722	2.430753	0.000000	-10.000000	-0.416667	22.383333	158.000000	931.000000	1023.000000	1954.000000
24.400000	-0.026487	-15.654058	-10.455326	0.723889	-8.375427	2.452807	0.000000	-10.000000	-0.433333	23.333334	167.833328	931.000000	1023.000000	1954.000000
24.420000	-0.025467	-15.051015	-10.159575	0.749745	-8.183588	2.542404	0.000000	-10.000000	-0.433333	24.133333	175.333328	931.000000	1023.000000	1954.000000
24.440001	-0.024560	-14.514729	-9.900297	0.613538	-7.867543	2.639574	0.000000	-10.000000	-0.433333	24.383333	180.666672	931.000000	1023.000000	1954.000000
24.459999	-0.023599	-13.947014	-9.592890	0.607209	-7.563713	2.602381	0.000000	-10.000000	-0.450000	24.616667	186.000000	931.200012	1023.000000	1954.199951
24.480000	-0.022810	-13.480567	-9.243843	0.338992	-7.340354	2.764638	0.000000	-10.000000	-0.466667	24.700001	194.166672	931.000000	1023.000000	1954.000000
24.500000	-0.021605	-12.768600	-8.901365	0.326003	-6.976109	2.782872	0.000000	-10.000000	-0.466667	24.883333	202.500000	931.000000	1023.000000	1954.000000
24.520000	-0.020377	-12.042922	-8.570104	0.361103	-6.603728	2.769808	0.000000	-10.000000	-0.458333	24.816668	210.833328	931.000000	1023.000000	1954.000000
24.540001	-0.019421	-11.477675	-8.177390	0.189053	-6.333388	2.844049	0.000000	-10.000000	-0.458333	24.933334	219.166672	930.799988	1023.000000	1953.800049
24.559999	-0.017853	-10.550980	-7.866942	0.256685	-5.782747	2.842025	0.000000	-10.000000	-0.475000	24.916666	227.500000	931.000000	1023.000000	1954.000000
24.580000	-0.016471	-9.734470	-7.412115	0.222678	-5.432508	2.887474	0.000000	-10.000000	-0.483333	25.100000	235.833328	931.400024	1023.000000	1954.400024
24.600000	-0.014811	-8.753273	-6.839451	0.109879	-5.037302	3.013602	0.000000	-10.000000	-0.491667	25.366667	244.166672	930.799988	1023.000000	1953.800049
24.620001	-0.012391	-7.323005	-6.238576	0.232436	-4.391403	3.074538	0.000000	-10.000000	-0.483333	25.583334	252.500000	931.000000	1023.000000	1954.000000
24.639999	-0.010363	-6.124530	-5.507062	0.208206	-4.028272	3.202599	0.000000	-10.000000	-0.483333	25.683334	261.000000	931.000000	1023.000000	1954.000000
24.660000	-0.008104	-4.789465	-4.879341	0.336202	-3.492061	3.245734	0.000000	-10.000000	-0.491667	25.850000	269.500000	931.000000	1023.000000	1954.000000
24.680000	-0.005526	-3.266098	-4.260795	0.608120	-2.984219	3.370796	0.000000	-10.000000	-0.516667	25.983334	278.166656	931.000000	1023.000000	1954.000000
24.700001	-0.003647	-2.155487	-3.706622	0.662444	-2.631878	3.520569	0.000000	-10.000000	-0.558333	26.516666	286.833344	931.200012	1023.000000	1954.199951
24.719999	-0.001604	-0.947777	-3.310893	0.941559	-2.138781	3.560338	0.000000	-10.000000	-0.583333	27.133333	295.666656	931.000000	1023.000000	1954.000000
24.740000	-0.000093	-0.054918	-2.929708	1.064978	-2.010940	3.820752	0.000000	-10.000000	-0.600000	27.633333	304.500000	931.200012	1023.000000	1954.199951
24.760000	0.001117	0.660345	-2.714685	1.240083	-1.711661	3.846608	0.000000	-10.000000	-0.575000	27.883333	313.666656	931.000000	1023.000000	1954.000000
24.780001	0.003039	1.796283	-2.338757	1.619981	-1.497041	4.012100	0.000000	-10.000000	-0.575000	27.600000	323.000000	931.200012	1023.000000	1954.199951
24.799999	0.004420	2.612009	-1.744105	1.702916	-1.441958	4.095155	0.000000	-10.000000	-0.566667	27.383333	332.333344	931.000000	1023.000000	1954.000000
24.820000	0.006269	3.704812	-1.147476	1.865773	-1.052812	4.039328	0.000000	-10.000000	-0.591667	27.033333	341.500000	931.200012	1023.000000	1954.199951
24.840000	0.007792	4.605299	-0.351154	1.791131	-0.949980	4.115303	0.000000	-10.000000	-0.575000	27.166668	350.500000	931.200012	1023.000000	1954.199951
24.860001	0.008932	5.278576	0.171175	1.582744	-0.637635	4.162292	0.000000	-10.000000	-0.583333	27.316668	359.500000	931.000000	1023.000000	1954.000000
24.879999	0.009678	5.719814	0.309050	1.733449	-0.440613	4.117929	0.000000	-10.000000	-0.566667	27.400000	368.500000	931.000000	1023.000000	1954.000000
24.900000	0.009030	5.336928	0.306032	1.508480	-0.564214	4.086630	0.000000	-10.000000	-0.550000	27.083334	377.666656	931.000000	1023.000000	1954.000000
24.920000	0.009186	5.428833	0.191700	1.623701	-0.342580	3.956012	0.000000	-10.000000	-0.525000	26.616667	386.833344	931.200012	1023.000000	1954.199951
24.940001	0.009562	5.651239	0.323734	1.623955	-0.276463	3.980012	0.000000	-10.000000	-0.533333	26.566668	395.833344	931.200012	1023.000000	1954.199951
24.959999	0.010171	6.011116	0.361847	1.656712	-0.026228	4.018785	0.000000	-10.000000	-0.558333	26.716667	404.666656	931.000000	1023.000000	1954.000000
24.980000	0.011401	6.737875	0.444587	1.992800	0.294560	4.005929	0.000000	-10.000000	-0.591667	27.433334	413.500000	931.000000	1023.000000	1954.000000
25.000000	0.012213	7.217913	0.657544	1.957097	0.435393	4.167879	0.000000	-10.000000	-0.583333	27.666668	422.500000	931.000000	1023.000000	1954.000000
25.020000	0.013575	8.022755	0.748748	2.135142	0.901619	4.237246	0.000000	-10.000000	-0.591667	28.116667	431.666656	931.200012	1023.000000	1954.199951
25.040001	0.015109	8.929211	1.062675	2.367087	1.238579	4.260870	0.000000	-10.000000	-0.566667	28.116667	441.000000	931.000000	1023.000000	1954.000000
25.059999	0.016434	9.712329	1.474717	2.256692	1.530309	4.450611	0.000000	-10.000000	-0.600000	28.166666	450.500000	931.200012	1023.000000	1954.199951
25.080000	0.018149	10.726005	1.697211	2.527277	2.112635	4.388880	0.000000	-10.000000	-0.616667	28.000000	460.000000	931.000000	1023.000000	1954.000000
25.100000	0.019626	11.598680	2.212540	2.466222	2.366170	4.553748	0.000000	-10.000000	-0.625000	28.200001	469.333344	931.000000	1023.000000	1954.000000
25.120001	0.021702	12.825901	2.574831	2.649522	2.988521	4.613026	0.000000	-10.000000	-0.608333	28.500000	478.666656	931.000000	1023.000000	1954.000000
25.139999	0.023876	14.110610	3.135017	2.709915	3.356184	4.909493	0.000000	-10.000000	-0.575000	28.416666	488.000000	930.599976	1023.000000	1953.599976
25.160000	0.025884	15.297251	3.472434	2.971488	3.923580	4.929749	0.000000	-10.000000	-0.558333	27.716667	497.500000	931.000000	1023.000000	1954.000000
25.180000	0.028140	16.630737	4.051892	3.169718	4.340155	5.068974	0.000000	-10.000000	-0.558333	27.216667	506.833344	931.200012	1023.000000	1954.199951
25.200001	0.030060	17.765438	4.527127	3.214447	4.919205	5.104660	0.000000	-10.000000	-0.550000	26.966667	516.000000	931.200012	1023.000000	1954.199951
25.219999	0.032055	18.944687	5.071687	3.258582	5.362509	5.251909	0.000000	-10.000000	-0.558333	26.866667	525.166687	931.200012	1023.000000	1954.199951
25.240000	0.032998	19.502010	5.477077	3.047232	5.717697	5.260004	0.000000	-10.000000	-0.533333	26.866667	534.166687	931.400024	1023.000000	1954.400024
25.260000	0.034091	20.148071	5.950721	2.918875	6.003506	5.274969	0.000000	-10.000000	-0.516667	26.716667	543.166687	931.200012	1023.000000	1954.199951
25.280001	0.034873	20.609774	6.435806	2.575237	6.235100	5.363632	0.000000	-10.000000	-0.491667	26.416668	552.000000	931.200012	1023.000000	1954.199951
25.299999	0.036064	21.313845	6.826297	2.564888	6.638599	5.284060	0.000000	-10.000000	-0.458333	25.350000	561.000000	931.200012	1023.000000	1954.199951
25.320000	0.036893	21.803856	7.369652	2.253198	6.875539	5.305467	0.000000	-10.000000	-0.433333	24.233334	569.666687	931.200012	1023.000000	1954.199951
25.340000	0.038176	22.562117	7.760684	2.229157	7.322264	5.250011	0.000000	-10.000000	-0.408333	23.283335	578.000000	931.000000	1023.000000	1954.000000
25.360001	0.039219	23.178602	8.378201	1.832309	7.583497	5.384595	0.000000	-10.000000	-0.400000	22.916668	585.833313	930.599976	1023.000000	1953.599976
25.379999	0.040690	24.047596	8.788206	1.817418	8.131091	5.310882	0.000000	-10.000000	-0.416667	22.983334	593.500000	930.400024	1023.000000	1953.400024
25.400000	0.042438	25.080662	9.634708	1.582088	8.429399	5.434468	0.000000	-10.000000	-0.433333	23.383333	601.166687	930.799988	1023.000000	1953.800049
25.420000	0.044667	26.398121	10.288029	1.662008	8.963962	5.484123	0.000000	-10.000000	-0.441667	23.866667	609.000000	930.799988	1023.000000	1953.800049
25.440001	0.046866	27.697886	11.020126	1.768652	9.394580	5.514527	0.000000	-10.000000	-0.441667	24.266666	617.000000	930.799988	1023.000000	1953.800049
25.459999	0.049169	29.059120	11.684211	1.835576	9.854259	5.685075	0.000000	-10.000000	-0.441667	24.416666	625.000000	931.200012	1023.000000	1954.199951
25.480000	0.051270	30.300392	12.176432	2.066758	10.321824	5.735378	0.000000	-10.000000	-0.458333	24.416666	633.000000	931.400024	1023.000000	1954.400024
25.500000	0.053137	31.404215	12.815083	2.128825	10.538672	5.921635	0.000000	-10.000000	-0.475000	24.633333	641.000000	931.200012	1023.000000	1954.199951
25.520000	0.054681	32.316181	13.042488	2.385456	10.814131	6.074106	0.000000	-10.000000	-0.483333	24.866667	649.166687	931.000000	1023.000000	1954.000000
25.540001	0.055993	33.091885	13.418887	2.531641	10.982602	6.158755	0.000000	-10.000000	-0.475000	24.966667	657.500000	930.599976	1023.000000	1953.599976
25.559999	0.057454	33.955204	13.752782	2.819178	11.090154	6.293092	0.000000	-10.000000	-0.458333	24.833334	665.833313	931.000000	1023.000000	1954.000000
25.580000	0.059139	34.951015	14.247801	3.121229	11.214347	6.367639	0.000000	-10.000000	-0.458333	24.716667	674.166687	931.200012	1023.000000	1954.199951
25.600000	0.060599	35.813835	14.961618	3.179603	11.284026	6.388589	0.000000	-10.000000	-0.475000	24.866667	682.500000	930.799988	1023.000000	1953.800049
25.620001	0.062034	36.662281	15.543591	3.240621	11.473853	6.404214	0.000000	-10.000000	-0.475000	24.866667	690.833313	931.200012	1023.000000	1954.199951
25.639999	0.062981	37.221550	16.169271	3.078537	11.503044	6.470696	0.000000	-10.000000	-0.483333	24.916666	699.000000	930.799988	1023.000000	1953.800049
25.660000	0.063075	37.277428	16.223352	3.074413	11.521203	6.458457	0.000000	-10.000000	-0.441667	24.583334	707.333313	931.200012	1023.000000	1954.199951
25.680000	0.062445	36.905190	16.130892	3.065088	11.350403	6.358805	0.000000	-10.000000	-0.416667	23.983334	715.666687	931.000000	1023.000000	1954.000000
25.700001	0.061886	36.574673	16.084948	3.001567	11.256880	6.231276	0.000000	-10.000000	-0.391667	23.216667	724.000000	931.000000	1023.000000	1954.000000
25.719999	0.062087	36.693699	15.998579	3.076914	11.363242	6.254962	0.000000	-10.000000	-0.433333	22.883333	731.666687	930.799988	1023.000000	1953.800049
25.740000	0.062545	36.964088	16.140736	3.141308	11.444016	6.238028	0.000000	-10.000000	-0.466667	23.233334	739.333313	931.000000	1023.000000	1954.000000
25.760000	0.063365	37.448967	16.221418	3.338837	11.588201	6.300508	0.000000	-10.000000	-0.475000	23.750000	747.000000	931.000000	1023.000000	1954.000000
25.780001	0.064188	37.935246	16.323027	3.510319	11.737600	6.364301	0.000000	-10.000000	-0.458333	24.033333	755.000000	930.799988	1023.000000	1953.800049
25.799999	0.065193	38.529110	16.568457	3.563241	11.978361	6.419050	0.000000	-10.000000	-0.433333	23.966667	763.000000	931.000000	1023.000000	1954.000000
25.820000	0.066396	39.239830	16.772352	3.704774	12.234244	6.528461	0.000000	-10.000000	-0.408333	23.716667	771.000000	930.799988	1023.000000	1953.800049
25.840000	0.067512	39.899380	17.106462	3.742629	12.486228	6.564060	0.000000	-10.000000	-0.383333	23.033335	779.000000	931.000000	1023.000000	1954.000000
25.860001	0.068848	40.689438	17.456060	3.780567	12.859533	6.593279	0.000000	-10.000000	-0.383333	22.566668	789.333313	931.000000	1023.000000	1954.000000
25.879999	0.069998	41.368889	17.651436	3.855004	13.205161	6.657290	0.000000	-10.000000	-0.400000	22.283333	799.333313	931.200012	1023.000000	1954.199951
25.900000	0.071580	42.303516	18.187723	3.785178	13.575494	6.755123	0.000000	-10.000000	-0.416667	22.466667	806.666687	931.000000	1023.000000	1954.000000
25.920000	0.073345	43.346664	18.546736	3.920021	14.011979	6.867927	0.000000	-10.000000	-0.416667	22.383333	811.666687	931.000000	1023.000000	1954.000000
25.940001	0.074979	44.312874	18.973066	4.008696	14.359134	6.971980	0.000000	-10.000000	-0.391667	22.200001	816.666687	930.799988	1023.000000	1953.800049
25.959999	0.077059	45.542061	19.579679	4.004537	14.926457	7.031385	0.000000	-10.000000	-0.391667	22.200001	824.166687	931.000000	1023.000000	1954.000000
25.980000	0.078657	46.486279	19.992502	3.965187	15.378273	7.150314	0.000000	-10.000000	-0.391667	22.033333	831.500000	931.200012	1023.000000	1954.199951
26.000000	0.079871	47.203976	20.603645	3.755904	15.777880	7.066547	0.000000	-10.000000	-0.416667	22.066668	839.000000	931.000000	1023.000000	1954.000000
26.020000	0.080712	47.700832	20.968605	3.504265	16.050219	7.177745	0.000000	-10.000000	-0.408333	22.000000	846.333313	931.000000	1023.000000	1954.000000
26.040001	0.081025	47.885483	21.435736	3.075915	16.224155	7.149677	0.000000	-10.000000	-0.400000	22.050001	853.666687	931.000000	1023.000000	1954.000000
26.059999	0.081620	48.237675	21.853163	2.800096	16.512371	7.072042	0.000000	-10.000000	-0.391667	22.083334	861.000000	931.000000	1023.000000	1954.000000
26.080000	0.082176	48.566254	22.226980	2.528338	16.688469	7.122467	0.000000	-10.000000	-0.375000	21.683334	868.500000	931.000000	1023.000000	1954.000000
26.100000	0.083107	49.116051	22.796879	2.278265	16.984999	7.055907	0.000000	-10.000000	-0.366667	21.133333	875.833313	931.000000	1023.000000	1954.000000
26.120001	0.083878	49.571808	23.125275	2.081414	17.286695	7.078423	0.000000	-10.000000	-0.350000	20.416666	883.000000	931.200012	1023.000000	1954.199951
26.139999	0.084830	50.134430	23.618998	1.857716	17.531162	7.126556	0.000000	-10.000000	-0.341667	20.133333	889.833313	931.000000	1023.000000	1954.000000
26.160000	0.086316	51.012768	24.219656	1.742393	17.984089	7.066628	0.000000	-10.000000	-0.325000	19.833334	896.666687	931.000000	1023.000000	1954.000000
26.180000	0.088120	52.078983	24.771614	1.767716	18.327597	7.212056	0.000000	-10.000000	-0.300000	19.533333	903.333313	930.799988	1023.000000	1953.800049
26.200001	0.090210	53.313869	25.516983	1.787616	18.741354	7.267916	0.000000	-10.000000	-0.291667	19.350000	910.000000	931.000000	1023.000000	1954.000000
26.219999	0.092633	54.746243	26.085487	2.031134	19.269258	7.360363	0.000000	-10.000000	-0.308333	19.566668	916.333313	931.200012	1023.000000	1954.199951
26.240000	0.094682	55.957066	26.633482	2.133058	19.620821	7.569704	0.000000	-10.000000	-0.341667	20.166666	922.833313	931.000000	1023.000000	1954.000000
26.260000	0.096793	57.204510	27.198896	2.368300	20.027750	7.609560	0.000000	-10.000000	-0.375000	20.966667	929.333313	931.200012	1023.000000	1954.199951
26.280001	0.098282	58.084446	27.409994	2.621400	20.261982	7.791067	0.000000	-10.000000	-0.408333	22.049999	936.166687	931.000000	1023.000000	1954.000000
26.299999	0.099477	58.791180	27.747736	2.763642	20.378044	7.901757	0.000000	-10.000000	-0.433333	22.816668	943.333313	931.000000	1023.000000	1954.000000
26.320000	0.100926	59.647350	28.069731	3.104243	20.526253	7.947124	0.000000	-10.000000	-0.458333	23.266666	951.000000	930.799988	1023.000000	1953.800049
26.340000	0.102362	60.495979	28.471933	3.358642	20.468254	8.197152	0.000000	-10.000000	-0.458333	23.433334	958.666687	931.200012	1023.000000	1954.199951
26.360001	0.103799	61.345329	29.004604	3.530275	20.672421	8.138029	0.000000	-10.000000	-0.458333	23.783333	966.333313	931.000000	1023.000000	1954.000000
26.379999	0.104798	61.935543	29.447638	3.475501	20.732529	8.279877	0.000000	-10.000000	-0.458333	23.966667	974.000000	931.000000	1023.000000	1954.000000
26.400000	0.105437	62.313320	29.851303	3.400211	20.845556	8.216249	0.000000	-10.000000	-0.450000	24.250000	982.000000	931.200012	1023.000000	1954.199951
26.420000	0.105391	62.286041	29.858881	3.456090	20.722788	8.248285	0.000000	-10.000000	-0.425000	23.850000	990.000000	931.000000	1023.000000	1954.000000
26.440001	0.104331	61.659786	29.677801	3.432472	20.403929	8.145583	0.000000	-10.000000	-0.375000	22.916668	998.000000	930.599976	1023.000000	1953.599976
26.459999	0.103746	61.314091	29.523928	3.495703	20.301462	7.992997	0.000000	-10.000000	-0.333333	21.433334	1006.000000	931.200012	1023.000000	1954.199951
26.480000	0.103417	61.119263	29.360397	3.510859	20.125671	8.122334	0.000000	-10.000000	-0.308333	20.116667	1013.500000	931.200012	1023.000000	1954.199951
26.500000	0.103734	61.306919	29.292765	3.713631	20.268164	8.032360	0.000000	-10.000000	-0.300000	19.550001	1020.666687	930.799988	1023.000000	1953.800049
26.520000	0.104261	61.618191	29.231014	3.972266	20.246881	8.168031	0.000000	-10.000000	-0.283333	19.150000	1027.166626	931.200012	1023.000000	1954.199951
26.540001	0.104869	61.977798	29.329140	4.128387	20.317858	8.202415	0.000000	-10.000000	-0.266667	18.800001	1033.833374	931.000000	1023.000000	1954.000000
26.559999	0.105758	62.502842	29.382580	4.312763	20.548080	8.259421	0.000000	-10.000000	-0.241667	18.066668	1040.166626	930.799988	1023.000000	1953.800049
26.580000	0.106213	62.771599	29.512974	4.329799	20.611872	8.316955	0.000000	-10.000000	-0.233333	17.333334	1046.500000	931.000000	1023.000000	1954.000000
26.600000	0.107196	63.352669	29.670359	4.509052	20.902908	8.270350	0.000000	-10.000000	-0.216667	16.450001	1052.166626	931.000000	1023.000000	1954.000000
26.620001	0.107878	63.756035	29.799021	4.477466	21.040808	8.438743	0.000000	-10.000000	-0.200000	15.366667	1057.666626	931.200012	1023.000000	1954.199951
26.639999	0.108659	64.217430	30.009605	4.537832	21.363457	8.306534	0.000000	-10.000000	-0.175000	14.066667	1062.833374	930.799988	1023.000000	1953.800049
26.660000	0.109485	64.705383	30.125080	4.488158	21.594749	8.497397	0.000000	-10.000000	-0.141667	12.466667	1068.000000	931.000000	1023.000000	1954.000000
26.680000	0.110451	65.276840	30.368263	4.413213	21.935997	8.559366	0.000000	-10.000000	-0.100000	10.650001	1072.500000	931.000000	1023.000000	1954.000000
26.700001	0.111483	65.886658	30.540100	4.512939	22.190767	8.642852	0.000000	-10.000000	-0.083333	8.516666	1076.333374	930.799988	1023.000000	1953.800049
26.719999	0.112458	66.462433	30.889631	4.371320	22.470081	8.731404	0.000000	-10.000000	-0.066667	6.866667	1079.500000	931.200012	1023.000000	1954.199951
26.740000	0.113587	67.129997	31.144468	4.353533	22.928040	8.703959	0.000000	-10.000000	-0.066667	5.750000	1082.166626	931.200012	1023.000000	1954.199951
26.760000	0.113463	67.056740	31.311956	4.001078	23.033163	8.710543	0.000000	-10.000000	-0.050000	4.866667	1084.333374	930.799988	1023.000000	1953.800049
26.780001	0.113073	66.826027	31.385786	3.672022	23.140537	8.627678	0.000000	-10.000000	-0.041667	3.116667	1086.000000	931.000000	1023.000000	1954.000000
26.799999	0.112067	66.231339	31.368116	3.210492	23.005339	8.647388	0.000000	-10.000000	-0.025000	0.616667	1087.166626	931.000000	1023.000000	1954.000000
26.820000	0.111371	65.820496	31.341034	2.909520	23.012651	8.557290	0.000000	-10.000000	-0.008333	-1.600000	1087.833374	931.000000	1023.000000	1954.000000
26.840000	0.110728	65.440445	31.357519	2.585114	22.950418	8.547390	0.000000	-10.000000	0.000000	-3.383333	1088.000000	931.000000	1023.000000	1954.000000
26.860001	0.109889	64.944511	31.327166	2.359612	22.860664	8.397073	0.000000	-10.000000	0.008333	-5.116667	1088.000000	931.200012	1023.000000	1954.199951
26.879999	0.109598	64.772530	31.323118	2.151877	22.975998	8.321537	0.000000	-10.000000	0.008333	-7.150000	1088.000000	931.200012	1023.000000	1954.199951
26.900000	0.109014	64.426994	31.305094	1.909711	22.893976	8.318213	0.000000	-10.000000	0.016667	-8.700001	1088.000000	930.599976	1023.000000	1953.599976
26.920000	0.109402	64.656685	31.464117	1.819261	23.065653	8.307656	0.000000	-10.000000	0.008333	-9.516667	1088.000000	930.799988	1023.000000	1953.800049
26.940001	0.110033	65.029724	31.652620	1.857856	23.149740	8.369509	0.000000	-10.000000	0.008333	-9.766667	1088.000000	931.200012	1023.000000	1954.199951
26.959999	0.110853	65.514320	31.877472	1.945633	23.244993	8.446223	0.000000	-10.000000	0.000000	-9.500000	1088.000000	930.799988	1023.000000	1953.800049
26.980000	0.112026	66.207336	32.029175	2.154050	23.535488	8.488621	0.000000	-10.000000	-0.016667	-7.850000	1079.833374	931.000000	1023.000000	1954.000000
27.000000	0.112732	66.624321	32.159992	2.336964	23.506306	8.621055	0.000000	-10.000000	-0.033333	-6.233334	1071.666626	931.200012	1023.000000	1954.199951
27.020000	0.113447	67.047112	32.122135	2.573136	23.659740	8.692104	0.000000	-10.000000	-0.050000	-4.183333	1063.166626	931.200012	1023.000000	1954.199951
27.040001	0.113784	67.246277	32.074841	2.850093	23.544243	8.777103	0.000000	-10.000000	-0.041667	-3.266667	1062.333374	931.000000	1023.000000	1954.000000
27.059999	0.113366	66.999176	31.921221	2.939669	23.271029	8.867257	0.000000	-10.000000	-0.041667	-2.516667	1061.333374	931.000000	1023.000000	1954.000000
27.080000	0.112931	66.742485	31.643055	3.171908	23.146879	8.780646	0.000000	-10.000000	-0.041667	-2.783333	1060.333374	930.799988	1023.000000	1953.800049
27.100000	0.112756	66.638908	31.532665	3.383336	22.849703	8.873205	0.000000	-10.000000	-0.050000	-3.383333	1059.500000	931.000000	1023.000000	1954.000000
27.120001	0.112649	66.575455	31.564869	3.484671	22.706038	8.819879	0.000000	-10.000000	-0.041667	-3.733333	1058.333374	931.000000	1023.000000	1954.000000
27.139999	0.112619	66.557777	31.669828	3.585490	22.592691	8.709766	0.000000	-10.000000	-0.041667	-3.483333	1057.166626	930.799988	1023.000000	1953.800049
27.160000	0.112264	66.348022	31.818068	3.423561	22.354425	8.751969	0.000000	-10.000000	-0.033333	-2.900000	1056.000000	930.799988	1023.000000	1953.800049
27.180000	0.111889	66.126122	31.620312	3.520587	22.346508	8.638717	0.000000	-10.000000	-0.041667	-2.400000	1055.000000	930.799988	1023.000000	1953.800049
27.200001	0.109898	64.949486	31.193623	3.461545	21.768934	8.525383	0.000000	-10.000000	-0.033333	-2.350000	1054.166626	930.799988	1023.000000	1953.800049
27.219999	0.108352	64.035782	30.774714	3.388055	21.463249	8.409767	0.000000	-10.000000	-0.041667	-1.950000	1053.333374	931.400024	1023.000000	1954.400024
27.240000	0.107117	63.306091	30.343882	3.503984	21.179577	8.278647	0.000000	-10.000000	-0.050000	-0.450000	1052.666626	931.200012	1023.000000	1954.199951
27.260000	0.106288	62.816185	30.033480	3.504452	20.929754	8.348497	0.000000	-10.000000	-0.075000	1.716667	1052.166626	931.200012	1023.000000	1954.199951
27.280001	0.106245	62.790836	29.748812	3.851923	20.938259	8.251842	0.000000	-10.000000	-0.091667	4.066667	1052.000000	931.000000	1023.000000	1954.000000
27.299999	0.106073	62.689087	29.651363	3.947731	20.684305	8.405687	0.000000	-10.000000	-0.083333	5.333333	1052.000000	930.799988	1023.000000	1953.800049
27.320000	0.106121	62.717499	29.476883	4.138395	20.805960	8.296258	0.000000	-10.000000	-0.066667	5.483334	1052.000000	931.000000	1023.000000	1954.000000
27.340000	0.105857	62.561390	29.336184	4.175856	20.726562	8.322787	0.000000	-10.000000	-0.033333	3.150000	1052.000000	931.200012	1023.000000	1954.199951
27.360001	0.105768	62.508968	29.250734	4.130103	20.748808	8.379324	0.000000	-10.000000	-0.008333	0.033333	1052.000000	931.200012	1023.000000	1954.199951
27.379999	0.105860	62.563271	29.133106	4.259065	20.908916	8.262184	0.000000	-10.000000	0.016667	-3.333333	1051.500000	931.200012	1023.000000	1954.199951
27.400000	0.105407	62.295498	29.176611	4.099437	20.708725	8.310725	0.000000	-10.000000	0.016667	-5.816667	1050.500000	931.200012	1023.000000	1954.199951
27.420000	0.105716	62.478237	29.096281	4.090630	21.001463	8.289863	0.000000	-10.000000	0.016667	-7.850000	1048.500000	931.200012	1023.000000	1954.199951
27.440001	0.106076	62.690620	29.062752	4.036915	21.162247	8.428707	0.000000	-10.000000	0.025000	-9.383333	1046.000000	931.000000	1023.000000	1954.000000
27.459999	0.105805	62.530861	29.019705	3.932745	21.095966	8.482445	0.000000	-10.000000	0.041667	-10.366667	1042.833374	930.799988	1023.000000	1953.800049
27.480000	0.106171	62.746971	28.953465	3.948755	21.400671	8.444080	0.000000	-10.000000	0.050000	-11.283334	1039.500000	931.000000	1023.000000	1954.000000
27.500000	0.106397	62.880566	29.007746	3.860302	21.554342	8.458176	0.000000	-10.000000	0.050000	-11.833334	1035.833374	931.200012	1023.000000	1954.199951
27.520000	0.105642	62.434170	28.975670	3.524038	21.456593	8.477867	0.000000	-10.000000	0.050000	-12.200000	1032.000000	931.000000	1023.000000	1954.000000
27.540001	0.104758	61.912022	28.784494	3.298120	21.515629	8.313781	0.000000	-10.000000	0.050000	-12.283334	1027.833374	930.799988	1023.000000	1953.800049
27.559999	0.103078	60.918903	28.536606	2.822304	21.305180	8.254815	0.000000	-10.000000	0.050000	-12.483334	1023.500000	931.000000	1023.000000	1954.000000
27.580000	0.101657	60.079212	28.394899	2.352384	21.107121	8.224807	0.000000	-10.000000	0.050000	-12.416667	1019.166687	931.000000	1023.000000	1954.000000
27.600000	0.100802	59.573921	28.220146	2.254985	21.083975	8.014816	0.000000	-10.000000	0.058333	-12.633333	1015.000000	930.799988	1023.000000	1953.800049
27.620001	0.099424	58.759476	28.147390	1.822719	20.765039	8.024327	0.000000	-10.000000	0.075000	-13.200000	1011.000000	931.200012	1023.000000	1954.199951
27.639999	0.098594	58.268787	27.849148	1.750752	20.815411	7.853477	0.000000	-10.000000	0.108333	-14.383333	1006.666687	931.200012	1023.000000	1954.199951
27.660000	0.097549	57.651260	27.643784	1.579512	20.627438	7.800528	0.000000	-10.000000	0.141667	-15.733334	1001.833313	930.799988	1023.000000	1953.800049
27.680000	0.096849	57.237991	27.526180	1.416005	20.449245	7.846562	0.000000	-10.000000	0.166667	-16.850000	996.333313	931.000000	1023.000000	1954.000000
27.700001	0.096846	57.236187	27.396330	1.541686	20.543142	7.755029	0.000000	-10.000000	0.183333	-17.700001	990.500000	930.799988	1023.000000	1953.800049
27.719999	0.096650	57.120026	27.497042	1.444206	20.322550	7.856230	0.000000	-10.000000	0.200000	-18.233334	984.500000	931.200012	1023.000000	1954.199951
27.740000	0.097494	57.618816	27.448271	1.763908	20.502298	7.904338	0.000000	-10.000000	0.200000	-18.650000	978.500000	931.200012	1023.000000	1954.199951
27.760000	0.097519	57.633968	27.409990	1.919372	20.378075	7.926532	0.000000	-10.000000	0.200000	-18.566668	972.500000	930.799988	1023.000000	1953.800049
27.780001	0.097636	57.703140	27.311918	2.070003	20.248159	8.073060	0.000000	-10.000000	0.175000	-18.200001	966.500000	931.000000	1023.000000	1954.000000
27.799999	0.097747	57.768456	26.960041	2.463708	20.271347	8.073357	0.000000	-10.000000	0.175000	-17.650000	960.500000	931.400024	1023.000000	1954.400024
27.820000	0.096819	57.220078	26.593410	2.573529	19.861235	8.191903	0.000000	-10.000000	0.175000	-17.333334	954.500000	931.200012	1023.000000	1954.199951
27.840000	0.095952	56.707420	26.120579	2.733719	19.527803	8.325318	0.000000	-10.000000	0.191667	-17.450001	948.500000	931.000000	1023.000000	1954.000000
27.860001	0.094493	55.845135	25.509102	2.919250	19.171865	8.244919	0.000000	-10.000000	0.200000	-17.866667	942.500000	931.000000	1023.000000	1954.000000
27.879999	0.093160	55.057323	25.153900	3.003246	18.648254	8.251923	0.000000	-10.000000	0.208333	-18.366667	936.500000	931.000000	1023.000000	1954.000000
27.900000	0.092471	54.650520	24.928049	3.296064	18.294025	8.132382	0.000000	-10.000000	0.200000	-18.500000	930.500000	931.000000	1023.000000	1954.000000
27.920000	0.091721	54.207188	24.862041	3.287819	18.053556	8.003770	0.000000	-10.000000	0.191667	-18.250000	924.500000	931.000000	1023.000000	1954.000000
27.940001	0.090655	53.577026	24.882158	2.989069	17.689957	8.015841	0.000000	-10.000000	0.183333	-17.700001	918.500000	931.000000	1023.000000	1954.000000
27.959999	0.089769	53.053318	24.640596	2.918062	17.531967	7.962693	0.000000	-10.000000	0.183333	-17.350000	912.500000	931.000000	1023.000000	1954.000000
27.980000	0.088270	52.167358	24.223324	2.933175	17.160904	7.849957	0.000000	-10.000000	0.191667	-17.483334	906.500000	931.200012	1023.000000	1954.199951
28.000000	0.085670	50.630936	23.643490	2.780222	16.530052	7.677173	0.000000	-10.000000	0.183333	-17.816668	900.500000	931.000000	1023.000000	1954.000000
28.020000	0.083653	49.439003	23.063999	2.832082	16.023502	7.519419	0.000000	-10.000000	0.175000	-17.633333	894.500000	931.000000	1023.000000	1954.000000
28.040001	0.081698	48.283531	22.433321	2.821774	15.643478	7.384958	0.000000	-10.000000	0.150000	-16.700001	888.833313	930.799988	1023.000000	1953.800049
28.059999	0.080059	47.315063	21.918859	2.758191	15.200516	7.437496	0.000000	-10.000000	0.108333	-15.416667	883.333313	931.000000	1023.000000	1954.000000
28.080000	0.079005	46.691845	21.327501	2.909865	15.032090	7.422390	0.000000	-10.000000	0.075000	-14.633333	878.333313	931.000000	1023.000000	1954.000000
28.100000	0.077746	45.947945	20.895905	2.881763	14.796550	7.373728	0.000000	-10.000000	0.083333	-14.583334	873.333313	931.000000	1023.000000	1954.000000
28.120001	0.076763	45.366978	20.537434	2.891266	14.591815	7.346464	0.000000	-10.000000	0.125000	-15.300000	868.500000	931.000000	1023.000000	1954.000000
28.139999	0.075947	44.884712	20.162027	2.893682	14.528111	7.300890	0.000000	-10.000000	0.175000	-16.466667	863.333313	931.400024	1023.000000	1954.400024
28.160000	0.074896	44.263729	19.864994	2.781116	14.379380	7.238237	0.000000	-10.000000	0.200000	-17.633333	858.000000	931.200012	1023.000000	1954.199951
28.180000	0.074125	43.807964	19.624109	2.694186	14.225591	7.264078	0.000000	-10.000000	0.225000	-18.650000	852.000000	931.000000	1023.000000	1954.000000
28.200001	0.073473	43.422798	19.324213	2.652870	14.233948	7.211766	0.000000	-10.000000	0.233333	-19.316666	845.833313	931.200012	1023.000000	1954.199951
28.219999	0.072879	43.071209	19.181902	2.479993	14.157197	7.252115	0.000000	-10.000000	0.233333	-19.766666	839.166687	930.599976	1023.000000	1953.599976
28.240000	0.072633	42.926289	18.963333	2.464263	14.166708	7.331985	0.000000	-10.000000	0.250000	-20.216667	832.666687	930.799988	1023.000000	1953.800049
28.260000	0.072217	42.680119	18.758997	2.431025	14.085321	7.404774	0.000000	-10.000000	0.275000	-20.549999	825.833313	931.200012	1023.000000	1954.199951
28.280001	0.071838	42.456062	18.564344	2.480782	14.036019	7.374918	0.000000	-10.000000	0.300000	-20.866667	819.000000	931.200012	1023.000000	1954.199951
28.299999	0.071694	42.371185	18.302437	2.515356	14.098932	7.454459	0.000000	-10.000000	0.266667	-20.766666	812.000000	931.000000	1023.000000	1954.000000
28.320000	0.070451	41.636574	18.025780	2.398942	13.809030	7.402821	0.000000	-10.000000	0.250000	-20.466667	805.166687	931.200012	1023.000000	1954.199951
28.340000	0.068705	40.604889	17.610479	2.187407	13.576335	7.230669	0.000000	-10.000000	0.250000	-20.266666	798.333313	931.000000	1023.000000	1954.000000
28.360001	0.066964	39.575825	17.166437	1.870394	13.365908	7.173086	0.000000	-10.000000	0.283333	-20.283333	791.666687	930.799988	1023.000000	1953.800049
28.379999	0.065370	38.633495	16.984280	1.612232	12.923647	7.113338	0.000000	-10.000000	0.266667	-20.216667	784.833313	931.000000	1023.000000	1954.000000
28.400000	0.063975	37.809444	16.583513	1.394033	12.783788	7.048109	0.000000	-10.000000	0.266667	-20.083334	778.166687	931.000000	1023.000000	1954.000000
28.420000	0.062391	36.873108	16.293894	1.185413	12.514402	6.879399	0.000000	-10.000000	0.266667	-20.000000	771.333313	931.200012	1023.000000	1954.199951
28.440001	0.060906	35.995617	15.895715	1.074866	12.268294	6.756744	0.000000	-10.000000	0.300000	-20.366667	764.666687	931.000000	1023.000000	1954.000000
28.459999	0.059859	35.376701	15.518106	0.956375	12.124792	6.777428	0.000000	-10.000000	0.300000	-20.766666	757.833313	931.200012	1023.000000	1954.199951
28.480000	0.058804	34.753120	15.272280	0.935401	11.824524	6.720913	0.000000	-10.000000	0.308333	-21.333334	751.000000	930.599976	1023.000000	1953.599976
28.500000	0.058089	34.330635	14.857076	0.914513	11.753428	6.805621	0.000000	-10.000000	0.316667	-21.783333	743.833313	931.000000	1023.000000	1954.000000
28.520000	0.057197	33.803699	14.646875	0.994933	11.409653	6.752239	0.000000	-10.000000	0.333333	-22.316668	736.500000	931.000000	1023.000000	1954.000000
28.540001	0.056794	33.565388	14.363173	1.095249	11.326508	6.780456	0.000000	-10.000000	0.341667	-22.683334	729.000000	931.000000	1023.000000	1954.000000
28.559999	0.056577	33.436832	14.197181	1.145657	11.207780	6.886217	0.000000	-10.000000	0.350000	-22.850000	721.500000	931.000000	1023.000000	1954.000000
28.580000	0.056342	33.298298	14.052409	1.436896	10.967833	6.841159	0.000000	-10.000000	0.350000	-22.933334	713.833313	931.000000	1023.000000	1954.000000
28.600000	0.056266	33.252941	13.740418	1.641260	10.875947	6.995315	0.000000	-10.000000	0.350000	-22.783333	706.166687	931.200012	1023.000000	1954.199951
28.620001	0.055592	32.855068	13.418826	1.813830	10.601657	7.020756	0.000000	-10.000000	0.350000	-22.900000	698.500000	931.000000	1023.000000	1954.000000
28.639999	0.054873	32.429649	12.971036	2.165878	10.301502	6.991234	0.000000	-10.000000	0.350000	-23.033333	690.833313	930.799988	1023.000000	1953.800049
28.660000	0.053672	31.720118	12.278074	2.316454	10.000223	7.125368	0.000000	-10.000000	0.366667	-23.566668	683.000000	930.799988	1023.000000	1953.800049
28.680000	0.051978	30.718847	11.680056	2.573839	9.326651	7.138301	0.000000	-10.000000	0.400000	-24.066668	675.000000	931.200012	1023.000000	1954.199951
28.700001	0.050264	29.706184	10.935513	2.750339	8.845364	7.174970	0.000000	-10.000000	0.433333	-24.633333	667.000000	931.000000	1023.000000	1954.000000
28.719999	0.048274	28.530062	10.281006	2.832681	8.297947	7.118427	0.000000	-10.000000	0.458333	-25.100000	659.000000	931.400024	1023.000000	1954.400024
28.740000	0.046593	27.536404	9.882010	3.138542	7.609420	6.906431	0.000000	-10.000000	0.466667	-25.600000	650.666687	931.000000	1023.000000	1954.000000
28.760000	0.045017	26.605047	9.548601	3.075179	7.141258	6.840009	0.000000	-10.000000	0.483333	-25.933334	642.166687	931.200012	1023.000000	1954.199951
28.780001	0.043251	25.561598	9.396798	2.767539	6.654545	6.742715	0.000000	-10.000000	0.491667	-26.416668	633.500000	930.799988	1023.000000	1953.800049
28.799999	0.041812	24.710846	9.275042	2.618129	6.203275	6.614401	0.000000	-10.000000	0.500000	-26.983334	624.666687	931.000000	1023.000000	1954.000000
28.820000	0.040092	23.694136	8.806374	2.477451	5.790339	6.619972	0.000000	-10.000000	0.533333	-27.916668	615.666687	931.000000	1023.000000	1954.000000
28.840000	0.037575	22.206957	8.216086	2.486730	5.101391	6.402750	0.000000	-10.000000	0.566667	-28.616667	606.166687	931.200012	1023.000000	1954.199951
28.860001	0.034818	20.577692	7.445729	2.580870	4.369799	6.181295	0.000000	-10.000000	0.583333	-28.733334	596.666687	931.000000	1023.000000	1954.000000
28.879999	0.032170	19.012430	6.546094	2.430789	3.867697	6.167848	0.000000	-10.000000	0.550000	-28.299999	587.000000	931.000000	1023.000000	1954.000000
28.900000	0.029635	17.514280	5.840934	2.424843	3.226592	6.021910	0.000000	-10.000000	0.533333	-27.816668	577.666687	931.000000	1023.000000	1954.000000
28.920000	0.027616	16.321037	5.088180	2.453587	2.769788	6.009483	0.000000	-10.000000	0.516667	-27.583334	568.333313	931.000000	1023.000000	1954.000000
28.940001	0.025449	15.040568	4.342287	2.329613	2.406299	5.962370	0.000000	-10.000000	0.533333	-27.716667	559.166687	930.799988	1023.000000	1953.800049
28.959999	0.023704	14.009301	3.740657	2.360840	1.995549	5.912255	0.000000	-10.000000	0.533333	-27.883333	549.833313	931.200012	1023.000000	1954.199951
28.980000	0.022160	13.096616	3.107632	2.341286	1.732098	5.915600	0.000000	-10.000000	0.566667	-28.400000	540.666687	931.000000	1023.000000	1954.000000
29.000000	0.020368	12.037201	2.528810	2.225619	1.436859	5.845914	0.000000	-10.000000	0.591667	-28.666668	531.166687	931.000000	1023.000000	1954.000000
29.020000	0.018939	11.192777	2.017998	2.342066	1.073028	5.759685	0.000000	-10.000000	0.625000	-29.150000	521.500000	931.000000	1023.000000	1954.000000
29.040001	0.017530	10.360157	1.461852	2.108274	0.903310	5.886721	0.000000	-10.000000	0.641667	-29.483334	511.833344	931.000000	1023.000000	1954.000000
29.059999	0.016377	9.678556	1.115591	2.155265	0.615172	5.792529	0.000000	-10.000000	0.650000	-30.116667	502.166656	930.599976	1023.000000	1953.599976
29.080000	0.015603	9.221523	0.735355	2.161290	0.397228	5.927650	0.000000	-10.000000	0.650000	-30.433334	492.166656	931.000000	1023.000000	1954.000000
29.100000	0.014426	8.525894	0.230365	2.192266	0.156356	5.946906	0.000000	-10.000000	0.641667	-30.700001	481.833344	931.000000	1023.000000	1954.000000
29.120001	0.013455	7.952133	-0.329415	2.452690	-0.160939	5.989798	0.000000	-10.000000	0.675000	-30.700001	471.500000	931.000000	1023.000000	1954.000000
29.139999	0.012239	7.233310	-0.939836	2.617275	-0.427172	5.983044	0.000000	-10.000000	0.691667	-30.716667	461.500000	931.000000	1023.000000	1954.000000
29.160000	0.010818	6.393263	-1.465522	2.704740	-0.854095	6.008140	0.000000	-10.000000	0.700000	-30.683334	451.166656	930.799988	1023.000000	1953.800049
29.180000	0.009052	5.349863	-2.037144	2.872721	-1.417462	5.931747	0.000000	-10.000000	0.666667	-30.833334	440.833344	931.000000	1023.000000	1954.000000
29.200001	0.006700	3.959529	-2.678357	2.660856	-1.900021	5.877052	0.000000	-10.000000	0.666667	-31.016666	430.500000	931.000000	1023.000000	1954.000000
29.219999	0.004331	2.559392	-3.319192	2.630932	-2.468685	5.716337	0.000000	-10.000000	0.666667	-31.183334	420.166656	930.799988	1023.000000	1953.800049
29.240000	0.002412	1.425603	-3.866313	2.514031	-2.982475	5.760360	0.000000	-10.000000	0.658333	-31.016666	409.833344	931.000000	1023.000000	1954.000000
29.260000	0.000282	0.166909	-4.379637	2.454372	-3.482640	5.574814	0.000000	-10.000000	0.641667	-30.833334	399.500000	930.799988	1023.000000	1953.800049
29.280001	-0.001444	-0.853478	-4.807994	2.471930	-4.036586	5.519172	0.000000	-10.000000	0.641667	-30.549999	389.333344	931.000000	1023.000000	1954.000000
29.299999	-0.003334	-1.970478	-5.328385	2.348277	-4.443414	5.453044	0.000000	-10.000000	0.650000	-30.416666	379.000000	931.000000	1023.000000	1954.000000
29.320000	-0.004816	-2.846110	-5.684070	2.353988	-4.910491	5.394463	0.000000	-10.000000	0.650000	-30.233334	368.666656	931.000000	1023.000000	1954.000000
29.340000	-0.006088	-3.597719	-5.999121	2.284651	-5.334885	5.451636	0.000000	-10.000000	0.658333	-30.066668	358.500000	930.799988	1023.000000	1953.800049
29.360001	-0.007377	-4.359676	-6.330768	2.260141	-5.621202	5.332152	0.000000	-10.000000	0.650000	-29.850000	348.500000	931.000000	1023.000000	1954.000000
29.379999	-0.008342	-4.929952	-6.619331	2.362013	-5.967858	5.295224	0.000000	-10.000000	0.633333	-29.550001	338.500000	931.000000	1023.000000	1954.000000
29.400000	-0.009304	-5.498669	-6.865189	2.410981	-6.340151	5.295690	0.000000	-10.000000	0.608333	-29.150000	328.666656	930.799988	1023.000000	1953.800049
29.420000	-0.010234	-6.048079	-7.182109	2.375593	-6.601566	5.360003	0.000000	-10.000000	0.591667	-28.783333	319.000000	931.200012	1023.000000	1954.199951
29.440001	-0.011124	-6.574007	-7.481572	2.495290	-6.883160	5.295435	0.000000	-10.000000	0.575000	-28.416666	309.500000	931.000000	1023.000000	1954.000000
29.459999	-0.011586	-6.847389	-7.582682	2.489691	-7.152003	5.397605	0.000000	-10.000000	0.550000	-28.000000	300.000000	931.000000	1023.000000	1954.000000
29.480000	-0.012045	-7.118821	-7.666315	2.508325	-7.319431	5.358600	0.000000	-10.000000	0.533333	-27.533333	290.666656	931.000000	1023.000000	1954.000000
29.500000	-0.012245	-7.236706	-7.684967	2.697964	-7.492332	5.242629	0.000000	-10.000000	0.516667	-27.033333	281.500000	931.200012	1023.000000	1954.199951
29.520000	-0.012295	-7.266081	-7.636620	2.723370	-7.643968	5.291137	0.000000	-10.000000	0.508333	-26.550001	272.500000	931.000000	1023.000000	1954.000000
29.540001	-0.012629	-7.463859	-7.701949	2.827889	-7.750568	5.160769	0.000000	-10.000000	0.491667	-26.233334	263.666656	931.200012	1023.000000	1954.199951
29.559999	-0.013184	-7.791548	-7.839996	2.911053	-7.913460	5.050855	0.000000	-10.000000	0.475000	-25.883333	254.833328	930.799988	1023.000000	1953.800049
29.580000	-0.013840	-8.179452	-8.003386	2.871048	-8.026834	4.979720	0.000000	-10.000000	0.458333	-25.383333	246.333328	931.200012	1023.000000	1954.199951
29.600000	-0.014456	-8.543582	-8.360831	3.064482	-8.150922	4.903690	0.000000	-10.000000	0.441667	-24.750000	237.666672	931.000000	1023.000000	1954.000000
29.620001	-0.015344	-9.068219	-8.624848	3.103604	-8.592512	5.045537	0.000000	-10.000000	0.408333	-24.100000	229.333328	931.200012	1023.000000	1954.199951
29.639999	-0.016835	-9.949415	-9.046806	3.146430	-9.020354	4.971315	0.000000	-10.000000	0.375000	-23.700001	221.000000	931.000000	1023.000000	1954.000000
29.660000	-0.017905	-10.581904	-9.385700	3.426911	-9.393336	4.770222	0.000000	-10.000000	0.350000	-23.333334	213.333328	930.799988	1023.000000	1953.800049
29.680000	-0.019208	-11.351678	-9.438367	3.195254	-9.831966	4.723402	0.000000	-10.000000	0.341667	-22.900000	205.666672	931.000000	1023.000000	1954.000000
29.700001	-0.020607	-12.178967	-9.481025	2.961526	-10.027665	4.368197	0.000000	-10.000000	0.333333	-22.583334	200.666672	931.000000	1023.000000	1954.000000
29.719999	-0.021945	-12.969639	-9.402920	2.454784	-10.208549	4.187045	0.000000	-10.000000	0.333333	-22.100000	193.000000	930.799988	1023.000000	1953.800049
29.740000	-0.022906	-13.537464	-9.315853	1.990358	-10.304182	4.092212	0.000000	-10.000000	0.333333	-21.983334	185.666672	931.000000	1023.000000	1954.000000
29.760000	-0.024432	-14.439450	-9.501950	1.877480	-10.529832	3.714852	0.000000	-10.000000	0.325000	-21.633333	175.833328	931.200012	1023.000000	1954.199951
29.780001	-0.025921	-15.319111	-9.738642	1.663978	-10.894034	3.649587	0.000000	-10.000000	0.308333	-21.133333	168.666672	931.200012	1023.000000	1954.199951
29.799999	-0.027787	-16.421829	-10.311125	1.657933	-11.201217	3.432578	0.000000	-10.000000	0.283333	-20.250000	161.500000	931.000000	1023.000000	1954.000000
29.820000	-0.029550	-17.464151	-10.695919	1.486398	-11.623779	3.369148	0.000000	-10.000000	0.258333	-19.350000	154.833328	931.000000	1023.000000	1954.000000
29.840000	-0.031114	-18.388100	-11.133777	1.313620	-11.839624	3.271681	0.000000	-10.000000	0.225000	-18.716667	148.166672	931.000000	1023.000000	1954.000000
29.860001	-0.032534	-19.227468	-11.630378	1.304771	-11.995892	3.094030	0.000000	-10.000000	0.208333	-18.233334	141.833328	931.400024	1023.000000	1954.400024
29.879999	-0.033754	-19.948484	-11.924866	1.085599	-12.190347	3.081129	0.000000	-10.000000	0.200000	-17.983334	135.500000	931.200012	1023.000000	1954.199951
29.900000	-0.034687	-20.499821	-12.310528	1.102413	-12.218345	2.926638	0.000000	-10.000000	0.200000	-17.800001	129.500000	931.000000	1023.000000	1954.000000
29.920000	-0.035588	-21.032724	-12.522543	1.017686	-12.381451	2.853582	0.000000	-10.000000	0.183333	-17.550001	123.500000	931.200012	1023.000000	1954.199951
29.940001	-0.036112	-21.342075	-12.702263	0.836692	-12.378919	2.902414	0.000000	-10.000000	0.175000	-17.133333	117.833336	931.000000	1023.000000	1954.000000
29.959999	-0.036705	-21.692913	-12.932628	0.820718	-12.345933	2.764930	0.000000	-10.000000	0.166667	-16.616667	112.166664	931.000000	1023.000000	1954.000000
29.980000	-0.036933	-21.827560	-12.930214	0.644667	-12.447531	2.905517	0.000000	-10.000000	0.166667	-16.200001	106.833336	931.200012	1023.000000	1954.199951
30.000000	-0.036762	-21.726065	-12.975017	0.685983	-12.390111	2.953080	0.000000	-10.000000	0.158333	-15.966667	101.333336	930.799988	1023.000000	1953.800049
30.020000	-0.036658	-21.664780	-12.974836	0.667226	-12.343644	2.986475	0.000000	-10.000000	0.150000	-15.850000	96.000000	931.000000	1023.000000	1954.000000
30.040001	-0.036712	-21.696804	-12.922431	0.509291	-12.461477	3.177814	0.000000	-10.000000	0.158333	-15.883333	90.666664	931.200012	1023.000000	1954.199951
30.059999	-0.036754	-21.721588	-12.988503	0.669343	-12.499345	3.096916	0.000000	-10.000000	0.141667	-15.516666	85.333336	931.000000	1023.000000	1954.000000
30.080000	-0.036831	-21.767311	-13.048288	0.769312	-12.587604	3.099270	0.000000	-10.000000	0.125000	-14.833333	80.166664	931.200012	1023.000000	1954.199951
30.100000	-0.037096	-21.923811	-13.041592	0.692065	-12.677235	3.102952	0.000000	-10.000000	0.083333	-13.683333	75.166664	931.200012	1023.000000	1954.199951
30.120001	-0.037367	-22.084103	-13.185744	0.756701	-12.648266	2.993208	0.000000	-10.000000	0.066667	-12.800000	70.500000	931.000000	1023.000000	1954.000000
30.139999	-0.038528	-22.769964	-13.311332	0.472698	-12.868620	2.937288	0.000000	-10.000000	0.050000	-11.950000	66.166664	931.400024	1023.000000	1954.400024
30.160000	-0.039432	-23.304575	-13.486763	0.299713	-12.966690	2.849165	0.000000	-10.000000	0.050000	-11.516666	62.166668	931.000000	1023.000000	1954.000000
30.180000	-0.040335	-23.837814	-13.641266	0.160873	-13.144090	2.786668	0.000000	-10.000000	0.050000	-11.066667	58.500000	931.000000	1023.000000	1954.000000
30.200001	-0.041266	-24.388144	-13.691027	-0.130094	-13.332500	2.765477	0.000000	-10.000000	0.041667	-10.783334	54.833332	931.000000	1023.000000	1954.000000
30.219999	-0.041793	-24.699722	-13.812772	-0.134836	-13.371493	2.619378	0.000000	-10.000000	0.033333	-10.300000	51.333332	931.000000	1023.000000	1954.000000
30.240000	-0.042565	-25.156179	-13.848253	-0.329366	-13.531651	2.553090	0.000000	-10.000000	0.025000	-9.783334	47.833332	931.000000	1023.000000	1954.000000
30.260000	-0.042670	-25.218262	-13.874025	-0.378456	-13.560677	2.594896	0.000000	-10.000000	0.025000	-9.216666	44.666668	931.000000	1023.000000	1954.000000
30.280001	-0.042789	-25.288582	-13.886620	-0.350571	-13.541560	2.490169	0.000000	-10.000000	0.016667	-8.683333	41.500000	931.000000	1023.000000	1954.000000
30.299999	-0.043178	-25.517902	-13.884087	-0.544103	-13.608025	2.518313	0.000000	-10.000000	0.008333	-8.216667	38.500000	931.200012	1023.000000	1954.199951
30.320000	-0.042763	-25.272972	-13.848479	-0.410366	-13.529274	2.515148	0.000000	-10.000000	-0.008333	-7.700000	35.833332	931.000000	1023.000000	1954.000000
30.340000	-0.042588	-25.169220	-13.805377	-0.374808	-13.516516	2.527481	0.000000	-10.000000	-0.008333	-7.100000	33.166668	931.200012	1023.000000	1954.199951
30.360001	-0.042596	-25.174221	-13.767880	-0.459976	-13.559767	2.613402	0.000000	-10.000000	-0.008333	-6.366667	30.833334	930.799988	1023.000000	1953.800049
30.379999	-0.042207	-24.944603	-13.809520	-0.258092	-13.435397	2.558407	0.000000	-10.000000	-0.008333	-5.566667	28.500000	931.200012	1023.000000	1954.199951
30.400000	-0.042306	-25.002707	-13.726612	-0.346775	-13.544011	2.614692	0.000000	-10.000000	-0.025000	-4.816667	26.666666	931.000000	1023.000000	1954.000000
30.420000	-0.041841	-24.728104	-13.639034	-0.247483	-13.449982	2.608395	0.000000	-10.000000	-0.041667	-4.016666	25.000000	930.799988	1023.000000	1953.800049
30.440001	-0.041076	-24.276184	-13.391110	-0.146955	-13.387548	2.649429	0.000000	-10.000000	-0.041667	-3.300000	23.666666	930.599976	1023.000000	1953.599976
30.459999	-0.040629	-24.011896	-13.172840	-0.236273	-13.339746	2.736963	0.000000	-10.000000	-0.033333	-2.666667	22.666666	931.200012	1023.000000	1954.199951
30.480000	-0.039837	-23.543411	-13.108672	0.096158	-13.096342	2.565445	0.000000	-10.000000	-0.025000	-2.250000	21.833334	931.400024	1023.000000	1954.400024
30.500000	-0.039594	-23.399899	-12.914213	0.048848	-13.211286	2.676753	0.000000	-10.000000	-0.033333	-1.983333	21.333334	931.000000	1023.000000	1954.000000
30.520000	-0.039213	-23.175022	-12.906178	0.119865	-13.031531	2.642820	0.000000	-10.000000	-0.041667	-1.550000	21.000000	930.799988	1023.000000	1953.800049
30.540001	-0.039048	-23.077370	-12.913215	0.317335	-13.105188	2.623699	0.000000	-10.000000	-0.050000	-0.900000	21.000000	931.200012	1023.000000	1954.199951
30.559999	-0.039216	-23.176823	-13.092173	0.414196	-13.138885	2.640039	0.000000	-10.000000	-0.041667	-0.300000	21.000000	930.599976	1023.000000	1953.599976
30.580000	-0.038855	-22.963554	-13.161754	0.631293	-13.279126	2.846032	0.000000	-10.000000	-0.041667	0.000000	21.000000	931.000000	1023.000000	1954.000000
30.600000	-0.039808	-23.526466	-13.400985	0.582390	-13.519176	2.811305	0.000000	-10.000000	-0.041667	0.000000	21.000000	930.799988	1023.000000	1953.800049
30.620001	-0.039980	-23.628033	-13.495106	0.842303	-13.615050	2.639822	0.000000	-10.000000	-0.041667	0.000000	21.000000	931.200012	1023.000000	1954.199951
30.639999	-0.040849	-24.141951	-13.365196	0.622694	-13.919476	2.520026	0.000000	-10.000000	-0.033333	0.000000	21.000000	931.200012	1023.000000	1954.199951
30.660000	-0.041352	-24.439066	-13.254916	0.424688	-13.938012	2.329174	0.000000	-10.000000	-0.033333	0.000000	21.000000	931.000000	1023.000000	1954.000000
30.680000	-0.041763	-24.682108	-13.113523	0.118716	-13.896327	2.209027	0.000000	-10.000000	-0.041667	-0.716667	21.000000	931.000000	1023.000000	1954.000000
30.700001	-0.042630	-25.194271	-12.987958	-0.328745	-14.018118	2.140548	0.000000	-10.000000	-0.050000	-1.633333	20.666666	930.799988	1023.000000	1953.800049
30.719999	-0.043231	-25.549713	-13.167129	-0.335926	-14.068130	2.021471	0.000000	-10.000000	-0.050000	-2.366667	20.000000	931.000000	1023.000000	1954.000000
30.740000	-0.044839	-26.499920	-13.450072	-0.550938	-14.408309	1.909399	0.000000	-10.000000	-0.050000	-1.650000	19.333334	931.000000	1023.000000	1954.000000
30.760000	-0.045994	-27.182465	-13.880872	-0.533711	-14.487074	1.719192	0.000000	-10.000000	-0.050000	-0.733333	19.000000	931.000000	1023.000000	1954.000000
30.780001	-0.046910	-27.723673	-14.131851	-0.545902	-14.728290	1.682371	0.000000	-10.000000	-0.050000	0.000000	19.000000	931.000000	1023.000000	1954.000000
30.799999	-0.047902	-28.310238	-14.447618	-0.687551	-14.826609	1.651541	0.000000	-10.000000	-0.041667	0.000000	19.000000	930.799988	1023.000000	1953.800049
30.820000	-0.048251	-28.516249	-14.746101	-0.584845	-14.781967	1.596664	0.000000	-10.000000	-0.041667	0.000000	19.000000	931.000000	1023.000000	1954.000000
30.840000	-0.048880	-28.888008	-14.910039	-0.714338	-14.906369	1.642738	0.000000	-10.000000	-0.041667	0.000000	19.000000	930.599976	1023.000000	1953.599976
30.860001	-0.049036	-28.980331	-15.131318	-0.617828	-14.824780	1.593594	0.000000	-10.000000	-0.050000	-0.616667	19.000000	931.000000	1023.000000	1954.000000
30.879999	-0.049310	-29.142466	-15.190222	-0.759655	-14.867711	1.675123	0.000000	-10.000000	-0.050000	-1.183333	19.000000	931.000000	1023.000000	1954.000000
30.900000	-0.049347	-29.163881	-15.372281	-0.713030	-14.661111	1.582540	0.000000	-10.000000	-0.050000	-1.816667	19.000000	930.799988	1023.000000	1953.800049
30.920000	-0.049233	-29.096638	-15.313850	-0.751363	-14.715383	1.683958	0.000000	-10.000000	-0.050000	-1.933333	19.000000	930.799988	1023.000000	1953.800049
30.940001	-0.049059	-28.994053	-15.305908	-0.756425	-14.585746	1.654027	0.000000	-10.000000	-0.050000	-2.133333	18.666666	930.799988	1023.000000	1953.800049
30.959999	-0.048293	-28.541374	-15.158072	-0.684493	-14.522983	1.824174	0.000000	-10.000000	-0.050000	-2.350000	18.000000	930.799988	1023.000000	1953.800049
30.980000	-0.047821	-28.261946	-15.093813	-0.732844	-14.374595	1.939306	0.000000	-10.000000	-0.041667	-2.616667	17.000000	930.599976	1023.000000	1953.599976
31.000000	-0.047080	-27.824387	-15.032671	-0.538875	-14.303333	2.050492	0.000000	-10.000000	-0.033333	-2.850000	16.000000	930.599976	1023.000000	1953.599976
31.020000	-0.046875	-27.703413	-14.968693	-0.502292	-14.285338	2.052912	0.000000	-10.000000	-0.025000	-2.733333	15.000000	930.799988	1023.000000	1953.800049
31.040001	-0.046195	-27.301050	-14.939409	-0.284644	-14.164289	2.087292	0.000000	-10.000000	-0.033333	-1.950000	14.333333	931.000000	1023.000000	1954.000000
31.059999	-0.046080	-27.233482	-14.808736	-0.324727	-14.255878	2.155860	0.000000	-10.000000	-0.050000	-0.950000	14.000000	930.599976	1023.000000	1953.599976
31.080000	-0.046129	-27.262510	-15.011531	-0.273848	-14.053068	2.075936	0.000000	-10.000000	-0.058333	-0.216667	14.000000	931.200012	1023.000000	1954.199951
31.100000	-0.046613	-27.547995	-14.928835	-0.478301	-14.251923	2.111065	0.000000	-10.000000	-0.050000	0.000000	14.000000	931.000000	1023.000000	1954.000000
31.120001	-0.047120	-27.847900	-15.022326	-0.659271	-14.284861	2.118557	0.000000	-10.000000	-0.041667	0.000000	14.000000	930.799988	1023.000000	1953.800049
31.139999	-0.047608	-28.136047	-15.087491	-0.731259	-14.359277	2.041978	0.000000	-10.000000	-0.041667	0.000000	14.000000	931.000000	1023.000000	1954.000000
31.160000	-0.048111	-28.433607	-15.062655	-0.945949	-14.443391	2.018388	0.000000	-10.000000	-0.050000	0.000000	14.000000	931.000000	1023.000000	1954.000000
31.180000	-0.048185	-28.477266	-15.125924	-0.938144	-14.406740	1.993543	0.000000	-10.000000	-0.050000	0.000000	14.000000	931.200012	1023.000000	1954.199951
31.200001	-0.048485	-28.654415	-15.100141	-1.026421	-14.445465	1.917612	0.000000	-10.000000	-0.041667	0.000000	14.000000	931.000000	1023.000000	1954.000000
31.219999	-0.048553	-28.694912	-15.118578	-1.073363	-14.389144	1.886172	0.000000	-10.000000	-0.041667	0.000000	14.000000	931.000000	1023.000000	1954.000000
31.240000	-0.048292	-28.540754	-15.037651	-1.028976	-14.370781	1.896653	0.000000	-10.000000	-0.041667	0.000000	14.000000	930.799988	1023.000000	1953.800049
31.260000	-0.048200	-28.486225	-14.919934	-1.112158	-14.349174	1.895042	0.000000	-10.000000	-0.050000	0.000000	14.000000	931.000000	1023.000000	1954.000000
31.280001	-0.047807	-28.253847	-14.971167	-1.021337	-14.183288	1.921944	0.000000	-10.000000	-0.050000	0.000000	14.000000	930.799988	1023.000000	1953.800049
31.299999	-0.047505	-28.075647	-14.795979	-1.049280	-14.214401	1.984013	0.000000	-10.000000	-0.041667	0.000000	14.000000	931.000000	1023.000000	1954.000000
31.320000	-0.047163	-27.873512	-14.839326	-0.948898	-14.119700	2.034412	0.000000	-10.000000	-0.033333	0.000000	14.000000	931.000000	1023.000000	1954.000000
31.340000	-0.046784	-27.649227	-14.713027	-0.896014	-14.143974	2.103787	0.000000	-10.000000	-0.033333	0.000000	14.000000	931.200012	1023.000000	1954.199951
31.360001	-0.046253	-27.335516	-14.628071	-0.908819	-14.021085	2.222459	0.000000	-10.000000	-0.041667	0.000000	14.000000	931.000000	1023.000000	1954.000000
31.379999	-0.045730	-27.026428	-14.465562	-0.712229	-13.954246	2.105607	0.000000	-10.000000	-0.050000	0.000000	14.000000	930.599976	1023.000000	1953.599976
31.400000	-0.044921	-26.548065	-14.135098	-0.714112	-13.870850	2.171993	0.000000	-10.000000	-0.050000	0.000000	14.000000	930.799988	1023.000000	1953.800049
31.420000	-0.044054	-26.036011	-14.017685	-0.541743	-13.707225	2.230642	0.000000	-10.000000	-0.050000	0.000000	14.000000	930.799988	1023.000000	1953.800049
31.440001	-0.043527	-25.724413	-13.778059	-0.509220	-13.647202	2.210068	0.000000	-10.000000	-0.050000	0.000000	14.000000	930.799988	1023.000000	1953.800049
31.459999	-0.043005	-25.415882	-13.747366	-0.425897	-13.495821	2.253201	0.000000	-10.000000	-0.050000	0.000000	14.000000	930.799988	1023.000000	1953.800049
31.480000	-0.042721	-25.248211	-13.740700	-0.280239	-13.521677	2.294404	0.000000	-10.000000	-0.041667	0.300000	14.000000	931.000000	1023.000000	1954.000000
31.500000	-0.042738	-25.258312	-13.808762	-0.128644	-13.582778	2.261870	0.000000	-10.000000	-0.041667	0.750000	14.000000	931.000000	1023.000000	1954.000000
31.520000	-0.042724	-25.249916	-14.022226	0.072842	-13.726601	2.426069	0.000000	-10.000000	-0.041667	0.750000	14.000000	931.000000	1023.000000	1954.000000
31.540001	-0.043205	-25.534323	-14.123620	0.101531	-13.926394	2.414160	0.000000	-10.000000	-0.041667	0.450000	14.000000	931.000000	1023.000000	1954.000000
31.559999	-0.043228	-25.547901	-14.305446	0.303790	-13.953422	2.407176	0.000000	-10.000000	-0.041667	0.000000	14.000000	931.000000	1023.000000	1954.000000
31.580000	-0.043897	-25.942980	-14.197862	0.266125	-14.226843	2.215600	0.000000	-10.000000	-0.041667	0.000000	14.000000	931.000000	1023.000000	1954.000000
31.600000	-0.044259	-26.156860	-14.081692	0.146863	-14.280246	2.058214	0.000000	-10.000000	-0.050000	0.000000	14.000000	930.599976	1023.000000	1953.599976
31.620001	-0.044694	-26.414001	-13.952774	-0.096542	-14.380052	2.015366	0.000000	-10.000000	-0.041667	-0.266667	14.000000	930.799988	1023.000000	1953.800049
31.639999	-0.045145	-26.680731	-13.804525	-0.455617	-14.308621	1.888034	0.000000	-10.000000	-0.033333	-1.083333	14.000000	931.000000	1023.000000	1954.000000
31.660000	-0.046103	-27.246832	-13.969498	-0.649871	-14.472459	1.844996	0.000000	-10.000000	-0.033333	-2.150000	13.666667	931.200012	1023.000000	1954.199951
31.680000	-0.047481	-28.061241	-14.148190	-0.817636	-14.714694	1.619278	0.000000	-10.000000	-0.033333	-2.233333	13.000000	931.200012	1023.000000	1954.199951
31.700001	-0.048887	-28.892258	-14.605886	-0.908416	-14.964294	1.586338	0.000000	-10.000000	-0.033333	-1.766667	12.333333	931.000000	1023.000000	1954.000000
31.719999	-0.049791	-29.426760	-14.744788	-0.992396	-15.162773	1.473197	0.000000	-10.000000	-0.033333	-0.100000	12.000000	931.000000	1023.000000	1954.000000
31.740000	-0.050498	-29.844400	-15.096467	-0.992611	-15.173266	1.417944	0.000000	-10.000000	-0.041667	0.650000	12.000000	931.200012	1023.000000	1954.199951
31.760000	-0.051021	-30.153648	-15.316657	-1.010682	-15.323394	1.497083	0.000000	-10.000000	-0.041667	1.000000	12.000000	930.799988	1023.000000	1953.800049
31.780001	-0.051338	-30.340631	-15.498917	-0.986753	-15.212243	1.357282	0.000000	-10.000000	-0.041667	0.400000	12.000000	931.000000	1023.000000	1954.000000
31.799999	-0.051770	-30.596323	-15.829897	-0.975819	-15.218432	1.427825	0.000000	-10.000000	-0.041667	0.000000	12.000000	931.200012	1023.000000	1954.199951
31.820000	-0.051840	-30.637564	-15.761884	-1.024456	-15.235856	1.384631	0.000000	-10.000000	-0.050000	0.000000	12.000000	931.200012	1023.000000	1954.199951
31.840000	-0.051933	-30.692270	-15.971519	-0.975191	-15.133893	1.388333	0.000000	-10.000000	-0.050000	0.000000	12.000000	931.000000	1023.000000	1954.000000
31.860001	-0.051919	-30.683962	-15.872417	-1.064383	-15.117797	1.370634	0.000000	-10.000000	-0.041667	0.000000	12.000000	931.200012	1023.000000	1954.199951
31.879999	-0.051641	-30.520025	-15.923594	-1.008446	-15.021880	1.433894	0.000000	-10.000000	-0.041667	-0.283333	12.000000	931.200012	1023.000000	1954.199951
31.900000	-0.051109	-30.205172	-15.758597	-1.087914	-14.936659	1.577999	0.000000	-10.000000	-0.041667	-0.566667	12.000000	930.799988	1023.000000	1953.800049
31.920000	-0.050367	-29.766697	-15.679711	-0.997839	-14.750955	1.661808	0.000000	-10.000000	-0.050000	-1.316667	12.000000	931.000000	1023.000000	1954.000000
31.940001	-0.049928	-29.507191	-15.578924	-0.938030	-14.769399	1.779163	0.000000	-10.000000	-0.050000	-1.783333	11.666667	931.000000	1023.000000	1954.000000
31.959999	-0.049205	-29.080442	-15.476105	-0.781293	-14.611115	1.788071	0.000000	-10.000000	-0.050000	-2.000000	11.000000	930.599976	1023.000000	1953.599976
31.980000	-0.048939	-28.922668	-15.521409	-0.611730	-14.659215	1.869686	0.000000	-10.000000	-0.050000	-1.250000	10.333333	931.400024	1023.000000	1954.400024
32.000000	-0.048512	-28.670769	-15.392879	-0.532821	-14.537871	1.792804	0.000000	-10.000000	-0.041667	-0.500000	10.000000	930.799988	1023.000000	1953.800049
32.020000	-0.048541	-28.687746	-15.508429	-0.527796	-14.545844	1.894322	0.000000	-10.000000	-0.041667	0.000000	10.000000	930.799988	1023.000000	1953.800049
32.040001	-0.048821	-28.853271	-15.489054	-0.657161	-14.529191	1.822135	0.000000	-10.000000	-0.041667	0.000000	10.000000	931.400024	1023.000000	1954.400024
32.060001	-0.049248	-29.105541	-15.651278	-0.738618	-14.532332	1.816687	0.000000	-10.000000	-0.050000	0.000000	10.000000	931.200012	1023.000000	1954.199951
32.080002	-0.049843	-29.457350	-15.572415	-1.001586	-14.714029	1.830682	0.000000	-10.000000	-0.050000	0.000000	10.000000	931.000000	1023.000000	1954.000000
32.099998	-0.050035	-29.570833	-15.608149	-1.007311	-14.658272	1.702897	0.000000	-10.000000	-0.041667	0.000000	10.000000	931.000000	1023.000000	1954.000000
32.119999	-0.050417	-29.796709	-15.578861	-1.216542	-14.796608	1.795303	0.000000	-10.000000	-0.033333	0.000000	10.000000	931.200012	1023.000000	1954.199951
32.139999	-0.050369	-29.767820	-15.552659	-1.184765	-14.642178	1.611781	0.000000	-10.000000	-0.025000	0.000000	10.000000	931.200012	1023.000000	1954.199951
32.160000	-0.050532	-29.864506	-15.548485	-1.260625	-14.814354	1.758958	0.000000	-10.000000	-0.033333	0.000000	10.000000	931.200012	1023.000000	1954.199951
32.180000	-0.050323	-29.740700	-15.492722	-1.235344	-14.623138	1.610504	0.000000	-10.000000	-0.041667	0.000000	10.000000	930.799988	1023.000000	1953.800049
32.200001	-0.050060	-29.585354	-15.496669	-1.234288	-14.624245	1.769847	0.000000	-10.000000	-0.050000	0.000000	10.000000	931.000000	1023.000000	1954.000000
32.220001	-0.049775	-29.417215	-15.362313	-1.240712	-14.508798	1.694608	0.000000	-10.000000	-0.041667	0.000000	10.000000	931.000000	1023.000000	1954.000000
32.240002	-0.049398	-29.194157	-15.321672	-1.200748	-14.495924	1.824187	0.000000	-10.000000	-0.041667	0.000000	10.000000	931.200012	1023.000000	1954.199951
32.259998	-0.049169	-29.058807	-15.228010	-1.164369	-14.421332	1.754905	0.000000	-10.000000	-0.041667	0.000000	10.000000	931.000000	1023.000000	1954.000000
32.279999	-0.048710	-28.787315	-15.227413	-1.053714	-14.345377	1.839189	0.000000	-10.000000	-0.050000	0.283333	10.000000	931.000000	1023.000000	1954.000000
32.299999	-0.048283	-28.534977	-15.056547	-1.075255	-14.325503	1.922330	0.000000	-10.000000	-0.050000	0.966667	10.000000	931.000000	1023.000000	1954.000000
32.320000	-0.047553	-28.103561	-14.946950	-0.946758	-14.154799	1.944946	0.000000	-10.000000	-0.050000	1.750000	10.000000	931.200012	1023.000000	1954.199951
32.340000	-0.046874	-27.702711	-14.662456	-0.912805	-14.098632	1.971181	0.000000	-10.000000	-0.041667	2.233333	10.000000	931.000000	1023.000000	1954.000000
32.360001	-0.045840	-27.091438	-14.441665	-0.768640	-13.911549	2.030414	0.000000	-10.000000	-0.033333	2.250000	10.000000	930.799988	1023.000000	1953.800049
32.380001	-0.045391	-26.826242	-14.289805	-0.723497	-13.867894	2.054953	0.000000	-10.000000	-0.033333	2.033333	10.000000	931.400024	1023.000000	1954.400024
32.400002	-0.044677	-26.404375	-14.153599	-0.571921	-13.674721	1.995865	0.000000	-10.000000	-0.041667	1.800000	10.000000	930.799988	1023.000000	1953.800049
32.419998	-0.044500	-26.299603	-14.084342	-0.570425	-13.818474	2.173638	0.000000	-10.000000	-0.050000	1.766667	10.000000	931.200012	1023.000000	1954.199951
32.439999	-0.044156	-26.096167	-14.197127	-0.263041	-13.672254	2.036256	0.000000	-10.000000	-0.050000	1.850000	10.000000	930.599976	1023.000000	1953.599976
32.459999	-0.044328	-26.197891	-14.283463	-0.266081	-13.994283	2.345937	0.000000	-10.000000	-0.050000	1.800000	10.000000	930.799988	1023.000000	1953.800049
32.480000	-0.044313	-26.189173	-14.476997	-0.044908	-13.945722	2.278453	0.000000	-10.000000	-0.050000	1.316667	10.000000	931.000000	1023.000000	1954.000000
32.500000	-0.044625	-26.373507	-14.525077	0.044574	-14.222124	2.329120	0.000000	-10.000000	-0.050000	0.666667	10.000000	930.599976	1023.000000	1953.599976
32.520000	-0.044958	-26.570204	-14.485776	0.114476	-14.273550	2.074646	0.000000	-10.000000	-0.050000	0.183333	10.000000	931.000000	1023.000000	1954.000000
32.540001	-0.045369	-26.813341	-14.378160	0.038903	-14.459450	1.985365	0.000000	-10.000000	-0.050000	0.000000	10.000000	930.799988	1023.000000	1953.800049
32.560001	-0.045668	-26.989662	-14.215705	-0.228821	-14.401814	1.856678	0.000000	-10.000000	-0.041667	0.000000	10.000000	931.000000	1023.000000	1954.000000
32.580002	-0.046175	-27.289162	-14.119638	-0.558590	-14.486711	1.875777	0.000000	-10.000000	-0.025000	-0.633333	10.000000	931.000000	1023.000000	1954.000000
32.599998	-0.047170	-27.877541	-14.204339	-0.834168	-14.602522	1.763488	0.000000	-10.000000	-0.025000	-1.483333	10.000000	931.000000	1023.000000	1954.000000
32.619999	-0.048535	-28.683968	-14.473346	-0.922866	-14.830968	1.543212	0.000000	-10.000000	-0.033333	-1.583333	9.666667	931.000000	1023.000000	1954.000000
32.639999	-0.049978	-29.537014	-14.743186	-1.081644	-15.230343	1.518160	0.000000	-10.000000	-0.050000	-0.266667	9.333333	930.599976	1023.000000	1953.599976
32.660000	-0.050876	-30.067789	-15.067075	-1.039985	-15.215611	1.254880	0.000000	-10.000000	-0.050000	1.283333	9.000000	930.599976	1023.000000	1953.599976
32.680000	-0.051635	-30.516275	-15.324859	-1.155997	-15.424636	1.389217	0.000000	-10.000000	-0.041667	2.000000	9.000000	931.000000	1023.000000	1954.000000
32.700001	-0.052107	-30.795401	-15.582528	-1.112055	-15.387463	1.286645	0.000000	-10.000000	-0.033333	1.933333	9.000000	930.799988	1023.000000	1953.800049
32.720001	-0.052385	-30.959499	-15.793234	-1.030752	-15.364721	1.229209	0.000000	-10.000000	-0.025000	1.233333	9.000000	931.200012	1023.000000	1954.199951
32.740002	-0.052787	-31.197031	-15.933748	-1.100345	-15.449083	1.286146	0.000000	-10.000000	-0.033333	0.616667	9.000000	931.000000	1023.000000	1954.000000
32.759998	-0.052710	-31.151731	-16.028925	-1.089724	-15.310467	1.277386	0.000000	-10.000000	-0.041667	0.000000	9.000000	931.200012	1023.000000	1954.199951
32.779999	-0.052970	-31.305273	-16.144716	-1.131555	-15.350189	1.321188	0.000000	-10.000000	-0.050000	0.000000	9.000000	930.799988	1023.000000	1953.800049
32.799999	-0.052708	-31.150549	-16.177860	-1.121356	-15.175122	1.323788	0.000000	-10.000000	-0.050000	0.000000	9.000000	931.000000	1023.000000	1954.000000
32.820000	-0.052448	-30.996914	-16.141575	-1.046387	-15.097136	1.288185	0.000000	-10.000000	-0.050000	0.000000	9.000000	931.000000	1023.000000	1954.000000
32.840000	-0.052128	-30.807856	-16.005877	-1.177042	-15.094263	1.469325	0.000000	-10.000000	-0.050000	0.000000	9.000000	930.799988	1023.000000	1953.800049
32.860001	-0.051206	-30.262529	-15.897960	-1.094359	-14.776598	1.506389	0.000000	-10.000000	-0.050000	0.000000	9.000000	930.799988	1023.000000	1953.800049
32.880001	-0.050590	-29.898539	-15.752364	-1.004054	-14.839027	1.696908	0.000000	-10.000000	-0.050000	0.300000	9.000000	931.000000	1023.000000	1954.000000
32.900002	-0.049909	-29.496302	-15.655863	-0.868188	-14.679830	1.707579	0.000000	-10.000000	-0.050000	1.216667	9.000000	930.799988	1023.000000	1953.800049
32.919998	-0.049005	-28.962145	-15.526855	-0.679953	-14.549731	1.794394	0.000000	-10.000000	-0.058333	2.800000	9.000000	931.200012	1023.000000	1954.199951
32.939999	-0.048533	-28.682943	-15.380694	-0.561448	-14.536644	1.795844	0.000000	-10.000000	-0.075000	4.916667	9.000000	931.000000	1023.000000	1954.000000
32.959999	-0.047947	-28.336641	-15.418822	-0.410421	-14.243119	1.735722	0.000000	-10.000000	-0.100000	6.850000	9.000000	930.799988	1023.000000	1953.800049
32.980000	-0.048127	-28.442820	-15.348079	-0.590630	-14.384691	1.880581	0.000000	-10.000000	-0.116667	8.200000	9.000000	931.200012	1023.000000	1954.199951
33.000000	-0.048209	-28.491423	-15.302197	-0.723790	-14.298064	1.832628	0.000000	-10.000000	-0.108333	8.883333	9.000000	931.000000	1023.000000	1954.000000
33.020000	-0.048085	-28.418348	-15.261575	-0.756628	-14.148114	1.747969	0.000000	-10.000000	-0.083333	9.133333	9.000000	930.799988	1023.000000	1953.800049
33.040001	-0.048215	-28.495342	-15.096846	-1.025200	-14.253808	1.880513	0.000000	-10.000000	-0.066667	9.316667	9.000000	930.799988	1023.000000	1953.800049
33.060001	-0.047727	-28.206392	-15.037190	-0.979258	-13.966687	1.776743	0.000000	-10.000000	-0.058333	9.400001	9.000000	930.799988	1023.000000	1953.800049
33.080002	-0.047475	-28.057838	-14.865822	-0.962238	-14.020927	1.791149	0.000000	-10.000000	-0.075000	9.683333	13.333333	931.000000	1023.000000	1954.000000
33.099998	-0.046948	-27.746084	-14.710400	-1.018546	-13.842708	1.825568	0.000000	-10.000000	-0.091667	10.566667	21.000000	931.000000	1023.000000	1954.000000
33.119999	-0.046209	-27.309542	-14.610386	-0.921676	-13.558194	1.780715	0.000000	-10.000000	-0.116667	11.383333	28.666666	931.000000	1023.000000	1954.000000
33.139999	-0.045603	-26.951393	-14.326414	-1.016201	-13.517627	1.908848	0.000000	-10.000000	-0.125000	12.000000	32.000000	931.200012	1023.000000	1954.199951
33.160000	-0.044422	-26.253429	-14.163698	-0.929026	-13.094434	1.933729	0.000000	-10.000000	-0.133333	12.166667	33.333332	931.000000	1023.000000	1954.000000
33.180000	-0.043546	-25.735474	-13.881349	-0.908295	-13.015824	2.069994	0.000000	-10.000000	-0.158333	12.716667	36.000000	930.799988	1023.000000	1953.800049
33.200001	-0.042483	-25.107210	-13.692782	-0.815301	-12.701726	2.102598	0.000000	-10.000000	-0.183333	13.583334	40.000000	931.000000	1023.000000	1954.000000
33.220001	-0.041040	-24.254690	-13.485116	-0.624989	-12.284811	2.140225	0.000000	-10.000000	-0.216667	14.583334	44.333332	930.799988	1023.000000	1953.800049
33.240002	-0.040037	-23.661856	-12.985482	-0.729537	-12.290135	2.343299	0.000000	-10.000000	-0.241667	15.333334	49.000000	930.799988	1023.000000	1953.800049
33.259998	-0.038276	-22.620863	-12.633568	-0.539100	-11.758183	2.309988	0.000000	-10.000000	-0.258333	16.233334	54.000000	931.200012	1023.000000	1954.199951
33.279999	-0.036792	-21.744268	-12.136283	-0.445887	-11.519393	2.357293	0.000000	-10.000000	-0.266667	17.066668	59.166668	931.200012	1023.000000	1954.199951
33.299999	-0.035167	-20.783524	-11.682508	-0.395813	-11.188923	2.483720	0.000000	-10.000000	-0.266667	17.966667	64.666664	930.799988	1023.000000	1953.800049
33.320000	-0.033318	-19.690901	-11.301808	-0.112535	-10.740059	2.463501	0.000000	-10.000000	-0.283333	18.833334	70.500000	931.000000	1023.000000	1954.000000
33.340000	-0.032201	-19.030748	-10.900638	-0.152656	-10.591240	2.613786	0.000000	-10.000000	-0.316667	19.650000	76.666664	930.799988	1023.000000	1953.800049
33.360001	-0.030601	-18.085342	-10.660344	0.048903	-10.146887	2.672986	0.000000	-10.000000	-0.341667	20.400000	83.000000	930.599976	1023.000000	1953.599976
33.380001	-0.029628	-17.510071	-10.589877	0.330935	-9.927898	2.676769	0.000000	-10.000000	-0.358333	20.850000	89.666664	931.000000	1023.000000	1954.000000
33.400002	-0.028861	-17.057095	-10.395801	0.406963	-9.970048	2.901790	0.000000	-10.000000	-0.350000	21.066668	96.500000	931.000000	1023.000000	1954.000000
33.419998	-0.027672	-16.354197	-10.365076	0.749137	-9.679604	2.941346	0.000000	-10.000000	-0.358333	21.266666	103.666664	931.000000	1023.000000	1954.000000
33.439999	-0.027185	-16.066481	-10.027147	0.759174	-9.822440	3.023932	0.000000	-10.000000	-0.366667	21.550001	110.833336	930.799988	1023.000000	1953.800049
33.459999	-0.025980	-15.354058	-9.602046	0.945579	-9.583871	2.886280	0.000000	-10.000000	-0.391667	22.050001	118.000000	931.000000	1023.000000	1954.000000
33.480000	-0.025147	-14.862073	-9.155445	0.889991	-9.425062	2.828444	0.000000	-10.000000	-0.400000	22.450001	125.333336	930.799988	1023.000000	1953.800049
33.500000	-0.024407	-14.424273	-8.634269	0.550319	-9.310383	2.970059	0.000000	-10.000000	-0.416667	22.716667	132.666672	930.799988	1023.000000	1953.800049
33.520000	-0.023502	-13.889621	-8.446820	0.534763	-8.865855	2.888292	0.000000	-10.000000	-0.408333	22.549999	140.333328	930.799988	1023.000000	1953.800049
33.540001	-0.024148	-14.271179	-8.524393	0.362335	-8.869885	2.760764	0.000000	-10.000000	-0.416667	22.483334	147.666672	931.000000	1023.000000	1954.000000
33.560001	-0.024518	-14.489970	-8.510015	0.263362	-8.953985	2.710667	0.000000	-10.000000	-0.416667	22.450001	155.333328	931.000000	1023.000000	1954.000000
33.580002	-0.024316	-14.370724	-8.725724	0.389402	-8.619294	2.584892	0.000000	-10.000000	-0.433333	22.966667	162.666672	931.000000	1023.000000	1954.000000
33.599998	-0.024235	-14.322642	-8.571072	0.258196	-8.663029	2.653262	0.000000	-10.000000	-0.441667	23.700001	170.333328	931.000000	1023.000000	1954.000000
33.619999	-0.023288	-13.763461	-8.567376	0.454968	-8.313904	2.662851	0.000000	-10.000000	-0.458333	24.450001	178.000000	931.000000	1023.000000	1954.000000
33.639999	-0.022550	-13.326823	-8.508137	0.541732	-8.089985	2.729566	0.000000	-10.000000	-0.475000	24.916668	186.166672	930.799988	1023.000000	1953.800049
33.660000	-0.021686	-12.816407	-8.338634	0.589366	-7.880669	2.813529	0.000000	-10.000000	-0.483333	25.283335	194.500000	930.599976	1023.000000	1953.599976
33.680000	-0.020313	-12.004822	-8.289640	0.827324	-7.384247	2.841741	0.000000	-10.000000	-0.483333	25.483334	202.833328	930.799988	1023.000000	1953.800049
33.700001	-0.019256	-11.380071	-7.970066	0.819829	-7.210592	2.980758	0.000000	-10.000000	-0.475000	25.683332	208.333328	930.799988	1023.000000	1953.800049
33.720001	-0.017755	-10.493436	-7.728061	0.956028	-6.767518	3.046114	0.000000	-10.000000	-0.475000	25.616667	216.666672	931.000000	1023.000000	1954.000000
33.740002	-0.016334	-9.653283	-7.416703	1.069043	-6.396740	3.091117	0.000000	-10.000000	-0.483333	25.466667	225.333328	930.599976	1023.000000	1953.599976
33.759998	-0.014907	-8.810010	-6.986741	1.004888	-6.085079	3.256922	0.000000	-10.000000	-0.483333	25.166668	236.666672	930.799988	1023.000000	1953.800049
33.779999	-0.012495	-7.384304	-6.529771	1.215035	-5.496641	3.427073	0.000000	-10.000000	-0.475000	24.950001	245.333328	930.400024	1023.000000	1953.400024
33.799999	-0.010754	-6.355487	-6.164066	1.321234	-5.081885	3.569230	0.000000	-10.000000	-0.458333	24.633333	253.666672	930.599976	1023.000000	1953.599976
33.820000	-0.008931	-5.278257	-5.807709	1.482875	-4.649829	3.696406	0.000000	-10.000000	-0.458333	24.766666	262.000000	930.799988	1023.000000	1953.800049
33.840000	-0.006712	-3.966908	-5.499624	1.813199	-4.022695	3.742212	0.000000	-10.000000	-0.466667	24.799999	270.000000	930.799988	1023.000000	1953.800049
33.860001	-0.005266	-3.112174	-4.997845	1.837370	-3.722346	3.770648	0.000000	-10.000000	-0.483333	25.216667	278.333344	931.000000	1023.000000	1954.000000
33.880001	-0.003194	-1.887773	-4.651353	1.974419	-3.144150	3.933311	0.000000	-10.000000	-0.500000	25.600000	286.666656	930.599976	1023.000000	1953.599976
33.900002	-0.002434	-1.438681	-4.308885	1.839405	-2.874486	3.905285	0.000000	-10.000000	-0.508333	25.950001	295.333344	931.000000	1023.000000	1954.000000
33.919998	-0.001313	-0.776116	-3.895391	1.658542	-2.529416	3.990148	0.000000	-10.000000	-0.500000	25.916668	303.833344	930.799988	1023.000000	1953.800049
33.939999	-0.000250	-0.147655	-3.457849	1.495284	-2.216358	4.031267	0.000000	-10.000000	-0.491667	25.766666	312.500000	930.799988	1023.000000	1953.800049
33.959999	0.000692	0.408962	-2.936756	1.279981	-1.980324	4.046061	0.000000	-10.000000	-0.491667	25.650000	321.000000	930.599976	1023.000000	1953.599976
33.980000	0.001990	1.176253	-2.608381	1.227926	-1.502666	4.059373	0.000000	-10.000000	-0.491667	25.683334	329.500000	930.799988	1023.000000	1953.800049
34.000000	0.002946	1.741302	-2.117306	1.081124	-1.252960	4.030445	0.000000	-10.000000	-0.475000	25.266666	338.166656	930.599976	1023.000000	1953.599976
34.020000	0.004338	2.564027	-1.788712	1.058480	-0.780913	4.075172	0.000000	-10.000000	-0.458333	24.833334	346.666656	930.599976	1023.000000	1953.599976
34.040001	0.005646	3.336631	-1.251902	0.978449	-0.485267	4.095351	0.000000	-10.000000	-0.458333	24.733334	355.000000	930.799988	1023.000000	1953.800049
34.060001	0.007359	4.349396	-0.834640	0.939426	0.010606	4.234004	0.000000	-10.000000	-0.458333	24.833334	363.166656	930.799988	1023.000000	1953.800049
34.080002	0.009061	5.354771	-0.336014	0.983789	0.414322	4.292674	0.000000	-10.000000	-0.466667	25.066668	371.500000	930.200012	1023.000000	1953.199951
34.099998	0.010868	6.423055	0.082804	1.081894	0.907640	4.350716	0.000000	-10.000000	-0.466667	25.000000	379.833344	931.000000	1023.000000	1954.000000
34.119999	0.012820	7.576738	0.636916	1.130256	1.308879	4.500687	0.000000	-10.000000	-0.483333	25.233334	388.333344	930.799988	1023.000000	1953.800049
34.139999	0.014941	8.830250	1.212501	1.238817	1.829500	4.549432	0.000000	-10.000000	-0.483333	25.483334	396.666656	930.400024	1023.000000	1953.400024
34.160000	0.017346	10.251343	1.912285	1.334602	2.315795	4.688662	0.000000	-10.000000	-0.491667	25.816668	405.333344	931.000000	1023.000000	1954.000000
34.180000	0.019517	11.534318	2.617242	1.516297	2.713340	4.687438	0.000000	-10.000000	-0.500000	26.050001	413.833344	930.799988	1023.000000	1953.800049
34.200001	0.021890	12.937109	3.130585	1.635492	3.311792	4.859241	0.000000	-10.000000	-0.516667	26.033335	422.500000	930.799988	1023.000000	1953.800049
34.220001	0.023772	14.049211	3.763963	1.753490	3.690466	4.841290	0.000000	-10.000000	-0.525000	26.083334	431.166656	930.200012	1023.000000	1953.199951
34.240002	0.025884	15.297513	4.249408	1.887265	4.190589	4.970251	0.000000	-10.000000	-0.525000	25.966667	439.833344	930.799988	1023.000000	1953.800049
34.259998	0.027774	16.414515	4.742168	2.064018	4.527278	5.081050	0.000000	-10.000000	-0.516667	26.016666	448.500000	930.599976	1023.000000	1953.599976
34.279999	0.029269	17.297762	4.963776	2.255537	4.862529	5.215920	0.000000	-10.000000	-0.508333	25.866667	457.166656	930.599976	1023.000000	1953.599976
34.299999	0.030306	17.910585	5.230545	2.399481	4.938756	5.341802	0.000000	-10.000000	-0.491667	25.650002	465.833344	930.400024	1023.000000	1953.400024
34.320000	0.031983	18.902002	5.514604	2.817130	5.127104	5.443165	0.000000	-10.000000	-0.483333	25.133333	474.500000	930.599976	1023.000000	1953.599976
34.340000	0.033436	19.760712	6.018418	2.929138	5.248203	5.564952	0.000000	-10.000000	-0.483333	25.000000	482.833344	930.799988	1023.000000	1953.800049
34.360001	0.034698	20.506521	6.628067	3.012813	5.411950	5.453691	0.000000	-10.000000	-0.491667	24.950001	491.166656	930.599976	1023.000000	1953.599976
34.380001	0.035973	21.260098	7.280580	2.817327	5.583886	5.578305	0.000000	-10.000000	-0.491667	25.216667	499.500000	930.799988	1023.000000	1953.800049
34.400002	0.036933	21.827429	7.822370	2.787075	5.692337	5.525648	0.000000	-10.000000	-0.458333	24.883333	507.833344	930.799988	1023.000000	1953.800049
34.419998	0.036822	21.761705	7.780212	2.671349	5.759408	5.550735	0.000000	-10.000000	-0.400000	24.050001	516.333313	930.799988	1023.000000	1953.800049
34.439999	0.035831	21.175890	7.698591	2.658623	5.460573	5.358103	0.000000	-10.000000	-0.350000	22.700001	524.500000	930.799988	1023.000000	1953.800049
34.459999	0.035315	20.871410	7.463304	2.629992	5.493226	5.284888	0.000000	-10.000000	-0.316667	21.250000	532.500000	931.000000	1023.000000	1954.000000
34.480000	0.035163	20.781475	7.531324	2.596271	5.424078	5.229803	0.000000	-10.000000	-0.300000	20.016666	539.666687	931.000000	1023.000000	1954.000000
34.500000	0.035627	21.055811	7.478080	2.778844	5.548586	5.250299	0.000000	-10.000000	-0.266667	19.183334	546.666687	931.000000	1023.000000	1954.000000
34.520000	0.036105	21.338022	7.529584	2.777782	5.680724	5.349932	0.000000	-10.000000	-0.250000	18.383333	553.166687	930.799988	1023.000000	1953.800049
34.540001	0.036676	21.675322	7.522604	3.032258	5.845414	5.275045	0.000000	-10.000000	-0.250000	18.200001	559.500000	930.599976	1023.000000	1953.599976
34.560001	0.037432	22.122574	7.711751	2.979903	6.066759	5.364161	0.000000	-10.000000	-0.250000	17.816668	565.500000	930.599976	1023.000000	1953.599976
34.580002	0.038178	22.563494	7.883955	3.165462	6.245377	5.268700	0.000000	-10.000000	-0.241667	17.533333	571.500000	930.799988	1023.000000	1953.800049
34.599998	0.039167	23.147573	8.070588	3.004439	6.574808	5.497739	0.000000	-10.000000	-0.216667	16.833334	577.500000	931.000000	1023.000000	1954.000000
34.619999	0.040223	23.771999	8.359609	3.245804	6.806538	5.360050	0.000000	-10.000000	-0.208333	16.100000	583.166687	930.400024	1023.000000	1953.400024
34.639999	0.040996	24.228355	8.650194	3.039545	7.044778	5.493838	0.000000	-10.000000	-0.200000	15.416667	588.666687	931.000000	1023.000000	1954.000000
34.660000	0.042245	24.966986	8.988495	3.171215	7.313728	5.493547	0.000000	-10.000000	-0.191667	14.766667	593.833313	931.000000	1023.000000	1954.000000
34.680000	0.043743	25.852339	9.201027	3.159421	7.756563	5.735328	0.000000	-10.000000	-0.175000	14.050000	599.000000	931.000000	1023.000000	1954.000000
34.700001	0.044991	26.589533	9.562445	3.382295	7.923178	5.721616	0.000000	-10.000000	-0.158333	13.550000	602.333313	930.799988	1023.000000	1953.800049
34.720001	0.046491	27.476318	9.845767	3.460648	8.331450	5.838454	0.000000	-10.000000	-0.150000	13.283334	607.000000	930.599976	1023.000000	1953.599976
34.740002	0.047966	28.348137	10.301843	3.478383	8.720120	5.847790	0.000000	-10.000000	-0.150000	13.266667	611.333313	930.799988	1023.000000	1953.800049
34.759998	0.049142	29.042652	10.648028	3.490633	9.035109	5.868882	0.000000	-10.000000	-0.158333	13.433333	617.333313	930.400024	1023.000000	1953.400024
34.779999	0.049799	29.430973	11.033118	3.196068	9.263642	5.938144	0.000000	-10.000000	-0.175000	13.600000	621.666687	930.799988	1023.000000	1953.800049
34.799999	0.050041	29.574205	11.320296	3.036492	9.344214	5.873203	0.000000	-10.000000	-0.191667	13.816667	626.333313	930.599976	1023.000000	1953.599976
34.820000	0.050196	29.665564	11.529052	2.667924	9.578906	5.889683	0.000000	-10.000000	-0.191667	13.883333	630.833313	930.599976	1023.000000	1953.599976
34.840000	0.050383	29.776381	11.872313	2.417336	9.672028	5.814704	0.000000	-10.000000	-0.175000	13.533334	635.500000	930.599976	1023.000000	1953.599976
34.860001	0.050924	30.096268	12.162847	2.331158	9.829718	5.772546	0.000000	-10.000000	-0.150000	12.866667	640.166687	930.400024	1023.000000	1953.400024
34.880001	0.051081	30.188910	12.373012	2.019065	10.043998	5.752835	0.000000	-10.000000	-0.125000	11.800000	644.666687	930.400024	1023.000000	1953.400024
34.900002	0.051612	30.502834	12.613256	1.866804	10.275764	5.747010	0.000000	-10.000000	-0.091667	10.566667	648.833313	930.799988	1023.000000	1953.800049
34.919998	0.051913	30.680304	12.865833	1.764037	10.342486	5.707948	0.000000	-10.000000	-0.075000	9.050000	652.500000	931.000000	1023.000000	1954.000000
34.939999	0.052548	31.055897	13.115930	1.535231	10.550271	5.854465	0.000000	-10.000000	-0.075000	7.550000	655.666687	930.799988	1023.000000	1953.800049
34.959999	0.053506	31.621805	13.408644	1.703267	10.700555	5.809339	0.000000	-10.000000	-0.091667	6.233334	658.333313	930.799988	1023.000000	1953.800049
34.980000	0.054567	32.248863	13.808246	1.637920	10.937368	5.865328	0.000000	-10.000000	-0.100000	5.783333	660.500000	930.799988	1023.000000	1953.800049
35.000000	0.056007	33.099941	14.297562	1.757981	11.125707	5.918693	0.000000	-10.000000	-0.108333	6.133333	662.500000	930.599976	1023.000000	1953.599976
35.020000	0.057684	34.091091	14.684946	1.938382	11.432463	6.035298	0.000000	-10.000000	-0.108333	7.150000	664.500000	930.799988	1023.000000	1953.800049
35.040001	0.059001	34.869682	15.089482	1.942922	11.706801	6.130477	0.000000	-10.000000	-0.108333	8.466667	666.833313	930.599976	1023.000000	1953.599976
35.060001	0.060365	35.675964	15.449567	2.218755	11.866124	6.141518	0.000000	-10.000000	-0.100000	9.616667	669.500000	931.000000	1023.000000	1954.000000
35.080002	0.061669	36.446209	15.753403	2.268283	12.060013	6.364509	0.000000	-10.000000	-0.100000	10.416667	672.666687	930.599976	1023.000000	1953.599976
35.099998	0.062299	36.818645	15.793641	2.564652	12.104368	6.355983	0.000000	-10.000000	-0.100000	10.550000	676.000000	930.799988	1023.000000	1953.800049
35.119999	0.062729	37.072674	15.811999	2.715959	12.030372	6.514345	0.000000	-10.000000	-0.083333	10.183333	679.500000	931.000000	1023.000000	1954.000000
35.139999	0.062966	37.212845	15.772779	2.959887	11.982399	6.497781	0.000000	-10.000000	-0.066667	9.450000	683.000000	930.799988	1023.000000	1953.800049
35.160000	0.063516	37.537983	15.927773	3.280738	11.757232	6.572240	0.000000	-10.000000	-0.050000	8.600000	686.333313	931.000000	1023.000000	1954.000000
35.180000	0.063702	37.647930	16.195217	3.276243	11.676769	6.499701	0.000000	-10.000000	-0.033333	7.533333	689.333313	931.000000	1023.000000	1954.000000
35.200001	0.064129	37.900272	16.541811	3.364942	11.532754	6.460765	0.000000	-10.000000	-0.033333	6.150000	692.000000	930.599976	1023.000000	1953.599976
35.220001	0.063963	37.802322	16.741171	3.097251	11.445139	6.518760	0.000000	-10.000000	-0.025000	3.766667	694.333313	930.799988	1023.000000	1953.800049
35.240002	0.062902	37.175087	16.481443	3.090159	11.257804	6.345679	0.000000	-10.000000	-0.025000	0.633333	696.000000	930.799988	1023.000000	1953.800049
35.259998	0.061272	36.211884	16.030298	3.076685	10.801429	6.303472	0.000000	-10.000000	-0.008333	-2.500000	696.833313	930.599976	1023.000000	1953.599976
35.279999	0.059085	34.919025	15.469913	2.978646	10.339995	6.130471	0.000000	-10.000000	0.000000	-4.933333	697.000000	931.000000	1023.000000	1954.000000
35.299999	0.057605	34.044395	15.005717	3.029045	9.990649	6.018985	0.000000	-10.000000	-0.016667	-5.883334	697.000000	930.799988	1023.000000	1953.800049
35.320000	0.056487	33.383751	14.591423	2.944804	9.766541	6.080982	0.000000	-10.000000	-0.033333	-5.716667	697.000000	930.599976	1023.000000	1953.599976
35.340000	0.055590	32.853554	14.162314	3.163328	9.629712	5.898198	0.000000	-10.000000	-0.041667	-4.800000	697.000000	930.799988	1023.000000	1953.800049
35.360001	0.055192	32.618252	13.907969	3.298778	9.331751	6.079753	0.000000	-10.000000	-0.033333	-4.183333	697.000000	931.000000	1023.000000	1954.000000
35.380001	0.054567	32.248936	13.654825	3.245013	9.270743	6.078353	0.000000	-10.000000	-0.016667	-4.350000	697.000000	930.599976	1023.000000	1953.599976
35.400002	0.054046	31.941113	13.312588	3.317113	9.341260	5.970151	0.000000	-10.000000	0.000000	-5.366667	697.000000	930.599976	1023.000000	1953.599976
35.419998	0.053642	31.702229	13.137795	3.354065	9.211149	5.999219	0.000000	-10.000000	0.016667	-7.166667	697.000000	930.799988	1023.000000	1953.800049
35.439999	0.053180	31.429201	12.960769	3.248967	9.215737	6.003728	0.000000	-10.000000	0.025000	-9.100000	697.000000	931.000000	1023.000000	1954.000000
35.459999	0.052731	31.164272	12.743976	3.275550	9.245386	5.899359	0.000000	-10.000000	0.033333	-10.583333	689.666687	931.000000	1023.000000	1954.000000
35.480000	0.052451	30.998768	12.608408	3.215883	9.195617	5.978860	0.000000	-10.000000	0.041667	-11.516666	681.000000	930.599976	1023.000000	1953.599976
35.500000	0.052354	30.941416	12.573210	3.116302	9.176313	6.075590	0.000000	-10.000000	0.058333	-12.400001	671.000000	931.000000	1023.000000	1954.000000
35.520000	0.052385	30.959677	12.302256	3.316679	9.284109	6.056633	0.000000	-10.000000	0.075000	-13.316667	666.833313	931.000000	1023.000000	1954.000000
35.540001	0.052329	30.926197	12.178135	3.335479	9.257284	6.155299	0.000000	-10.000000	0.083333	-13.900001	662.500000	931.000000	1023.000000	1954.000000
35.560001	0.052261	30.886438	12.153351	3.270824	9.259740	6.202524	0.000000	-10.000000	0.083333	-14.016666	657.833313	930.799988	1023.000000	1953.800049
35.580002	0.052098	30.790194	11.970432	3.395416	9.379466	6.044880	0.000000	-10.000000	0.066667	-13.583333	653.166687	931.000000	1023.000000	1954.000000
35.599998	0.051390	30.371477	11.892451	3.185732	9.220807	6.072486	0.000000	-10.000000	0.058333	-13.050000	648.500000	930.799988	1023.000000	1953.800049
35.619999	0.050529	29.862537	11.785007	2.862842	9.121067	6.093622	0.000000	-10.000000	0.041667	-12.466667	644.166687	930.799988	1023.000000	1953.800049
35.639999	0.049382	29.184870	11.548258	2.667077	9.054276	5.915258	0.000000	-10.000000	0.033333	-11.883333	640.000000	931.000000	1023.000000	1954.000000
35.660000	0.048259	28.520802	11.553329	2.264950	8.785886	5.916636	0.000000	-10.000000	0.033333	-11.466667	636.000000	931.000000	1023.000000	1954.000000
35.680000	0.047431	28.031654	11.426350	2.077483	8.745874	5.781947	0.000000	-10.000000	0.041667	-11.366667	632.333313	931.200012	1023.000000	1954.199951
35.700001	0.046606	27.544163	11.275484	1.925953	8.687994	5.654731	0.000000	-10.000000	0.050000	-11.516666	630.000000	930.799988	1023.000000	1953.800049
35.720001	0.045827	27.083708	11.223805	1.616999	8.581436	5.661466	0.000000	-10.000000	0.050000	-11.783333	626.333313	930.400024	1023.000000	1953.400024
35.740002	0.045257	26.746782	11.105568	1.521834	8.568110	5.551271	0.000000	-10.000000	0.050000	-11.800000	622.333313	930.799988	1023.000000	1953.800049
35.759998	0.044840	26.500652	11.078062	1.381759	8.472572	5.568258	0.000000	-10.000000	0.041667	-11.816667	617.000000	930.799988	1023.000000	1953.800049
35.779999	0.044891	26.530600	11.226652	1.179611	8.468373	5.655962	0.000000	-10.000000	0.041667	-11.816667	613.000000	931.000000	1023.000000	1954.000000
35.799999	0.045342	26.796848	11.247355	1.304781	8.685752	5.558962	0.000000	-10.000000	0.041667	-11.700000	609.000000	930.799988	1023.000000	1953.800049
35.820000	0.045727	27.024397	11.439019	1.309237	8.615526	5.660615	0.000000	-10.000000	0.050000	-11.516666	605.000000	930.799988	1023.000000	1953.800049
35.840000	0.046394	27.418638	11.468863	1.500349	8.750917	5.698508	0.000000	-10.000000	0.041667	-10.983334	601.000000	930.799988	1023.000000	1953.800049
35.860001	0.046426	27.437592	11.409583	1.664919	8.697198	5.665892	0.000000	-10.000000	0.033333	-10.566667	597.333313	930.599976	1023.000000	1953.599976
35.880001	0.046564	27.519396	11.316574	1.732267	8.623507	5.847048	0.000000	-10.000000	0.025000	-10.116667	593.833313	930.799988	1023.000000	1953.800049
35.900002	0.046427	27.438156	11.031414	2.075038	8.498470	5.833234	0.000000	-10.000000	0.033333	-10.216667	590.500000	931.000000	1023.000000	1954.000000
35.919998	0.045623	26.963186	10.732205	2.054516	8.150364	6.026102	0.000000	-10.000000	0.041667	-10.683333	587.166687	930.799988	1023.000000	1953.800049
35.939999	0.044745	26.444456	10.333520	2.295186	7.929226	5.886525	0.000000	-10.000000	0.050000	-11.600000	583.666687	930.599976	1023.000000	1953.599976
35.959999	0.044105	26.066156	10.142100	2.478063	7.511134	5.934859	0.000000	-10.000000	0.050000	-12.350000	579.833313	930.799988	1023.000000	1953.800049
35.980000	0.043510	25.714659	10.007380	2.676627	7.235630	5.795022	0.000000	-10.000000	0.050000	-12.683333	575.500000	930.400024	1023.000000	1953.400024
36.000000	0.042911	25.360277	10.073285	2.678539	6.952070	5.656382	0.000000	-10.000000	0.050000	-12.783334	571.166687	931.200012	1023.000000	1954.199951
36.020000	0.042015	24.831070	10.122210	2.359942	6.686163	5.662755	0.000000	-10.000000	0.066667	-13.183333	567.000000	930.400024	1023.000000	1953.400024
36.040001	0.041299	24.407711	9.931190	2.336677	6.594249	5.545593	0.000000	-10.000000	0.108333	-14.433334	562.666687	930.799988	1023.000000	1953.800049
36.060001	0.039252	23.198092	9.471152	2.140200	6.094646	5.492093	0.000000	-10.000000	0.158333	-16.066668	557.833313	930.799988	1023.000000	1953.800049
36.080002	0.036776	21.734755	8.787109	2.111089	5.585701	5.250855	0.000000	-10.000000	0.191667	-17.300001	554.333313	930.599976	1023.000000	1953.599976
36.099998	0.034378	20.317453	8.206439	2.007347	5.018951	5.084717	0.000000	-10.000000	0.191667	-17.700001	548.500000	930.400024	1023.000000	1953.400024
36.119999	0.032358	19.123793	7.611956	1.849752	4.601668	5.060417	0.000000	-10.000000	0.175000	-17.650000	542.500000	930.599976	1023.000000	1953.599976
36.139999	0.030755	18.176229	7.003688	1.964137	4.320448	4.887956	0.000000	-10.000000	0.175000	-17.583334	534.500000	930.799988	1023.000000	1953.800049
36.160000	0.029112	17.204954	6.553391	1.833995	3.872073	4.945495	0.000000	-10.000000	0.183333	-17.616667	530.500000	930.599976	1023.000000	1953.599976
36.180000	0.027878	16.475874	5.980034	1.945604	3.699119	4.851117	0.000000	-10.000000	0.200000	-17.600000	524.833313	930.599976	1023.000000	1953.599976
36.200001	0.026687	15.772208	5.572844	1.930938	3.441869	4.826557	0.000000	-10.000000	0.200000	-17.916668	519.166687	931.000000	1023.000000	1954.000000
36.220001	0.025322	14.965554	5.150253	1.745869	3.199490	4.869942	0.000000	-10.000000	0.200000	-18.466667	511.333344	930.799988	1023.000000	1953.800049
36.240002	0.024368	14.401569	4.668039	1.862014	3.134348	4.737169	0.000000	-10.000000	0.225000	-19.483334	505.000000	931.000000	1023.000000	1954.000000
36.259998	0.023269	13.751897	4.337482	1.816525	2.863968	4.733922	0.000000	-10.000000	0.258333	-20.333334	498.333344	930.799988	1023.000000	1953.800049
36.279999	0.022008	13.006572	4.028846	1.652969	2.617233	4.707525	0.000000	-10.000000	0.308333	-21.266666	491.500000	931.000000	1023.000000	1954.000000
36.299999	0.021771	12.866574	3.722990	1.784455	2.642735	4.716394	0.000000	-10.000000	0.333333	-21.733334	486.833344	930.799988	1023.000000	1953.800049
36.320000	0.021131	12.488202	3.529389	1.691494	2.369124	4.898195	0.000000	-10.000000	0.350000	-22.450001	479.666656	931.200012	1023.000000	1954.199951
36.340000	0.020451	12.086704	3.046342	1.870448	2.293098	4.876816	0.000000	-10.000000	0.350000	-22.816668	472.166656	930.799988	1023.000000	1953.800049
36.360001	0.019804	11.704053	2.669203	2.071214	2.027288	4.936347	0.000000	-10.000000	0.341667	-22.950001	462.166656	930.799988	1023.000000	1953.800049
36.380001	0.018709	11.056875	2.257520	2.066020	1.797189	4.936145	0.000000	-10.000000	0.333333	-22.683334	457.000000	930.799988	1023.000000	1953.800049
36.400002	0.017902	10.579926	1.761047	2.289283	1.617357	4.912240	0.000000	-10.000000	0.316667	-22.233334	449.500000	930.400024	1023.000000	1953.400024
36.419998	0.016124	9.529509	1.384998	2.017198	1.147661	4.979651	0.000000	-10.000000	0.308333	-22.100000	442.000000	931.200012	1023.000000	1954.199951
36.439999	0.014503	8.571535	0.882312	1.996457	0.874992	4.817774	0.000000	-10.000000	0.300000	-22.033335	432.166656	931.200012	1023.000000	1954.199951
36.459999	0.012844	7.590961	0.613261	1.738127	0.349142	4.890431	0.000000	-10.000000	0.300000	-22.183334	427.333344	930.799988	1023.000000	1953.800049
36.480000	0.011152	6.591056	0.111920	1.625911	0.095235	4.757990	0.000000	-10.000000	0.308333	-22.299999	422.500000	930.599976	1023.000000	1953.599976
36.500000	0.009722	5.745813	-0.287535	1.672512	-0.273179	4.634014	0.000000	-10.000000	0.325000	-22.866667	414.833344	930.799988	1023.000000	1953.800049
36.520000	0.007768	4.590713	-0.725616	1.468519	-0.726293	4.574102	0.000000	-10.000000	0.375000	-23.600000	404.500000	930.599976	1023.000000	1953.599976
36.540001	0.006589	3.893971	-1.271248	1.596439	-0.841180	4.409960	0.000000	-10.000000	0.416667	-24.383333	394.000000	930.799988	1023.000000	1953.800049
36.560001	0.005238	3.095589	-1.588066	1.419999	-1.269807	4.533462	0.000000	-10.000000	0.450000	-24.650000	388.666656	930.599976	1023.000000	1953.599976
36.580002	0.004038	2.386374	-2.090666	1.482398	-1.442842	4.437483	0.000000	-10.000000	0.450000	-24.900000	383.333344	930.000000	1023.000000	1953.000000
36.599998	0.003210	1.896979	-2.357097	1.562257	-1.782218	4.474037	0.000000	-10.000000	0.450000	-25.150000	378.000000	931.000000	1023.000000	1954.000000
36.619999	0.002067	1.221719	-2.610140	1.427285	-2.139758	4.544333	0.000000	-10.000000	0.450000	-25.500000	366.833344	930.599976	1023.000000	1953.599976
36.639999	0.001691	0.999191	-2.867724	1.748297	-2.291062	4.409681	0.000000	-10.000000	0.450000	-25.850000	355.500000	930.799988	1023.000000	1953.800049
36.660000	0.001053	0.622325	-2.968894	1.703940	-2.680349	4.567629	0.000000	-10.000000	0.450000	-25.866667	343.833344	931.000000	1023.000000	1954.000000
36.680000	0.000489	0.289291	-3.328709	1.877147	-2.813707	4.554560	0.000000	-10.000000	0.450000	-25.783335	338.000000	930.799988	1023.000000	1953.800049
36.700001	-0.000155	-0.091620	-3.600011	2.127247	-3.160543	4.541687	0.000000	-10.000000	0.458333	-25.550001	332.166656	930.400024	1023.000000	1953.400024
36.720001	-0.001374	-0.812111	-3.956326	2.080945	-3.572452	4.635721	0.000000	-10.000000	0.458333	-25.583334	323.666656	930.799988	1023.000000	1953.800049
36.740002	-0.002181	-1.289127	-4.498099	2.459425	-3.849745	4.599292	0.000000	-10.000000	0.466667	-25.616667	312.333344	930.799988	1023.000000	1953.800049
36.759998	-0.003618	-2.137961	-4.898570	2.459675	-4.447559	4.748493	0.000000	-10.000000	0.466667	-25.650000	300.833344	930.799988	1023.000000	1953.800049
36.779999	-0.005392	-3.186775	-5.488730	2.526044	-4.913028	4.688939	0.000000	-10.000000	0.466667	-25.666666	292.333344	930.400024	1023.000000	1953.400024
36.799999	-0.006579	-3.888281	-5.960704	2.843062	-5.342893	4.572254	0.000000	-10.000000	0.458333	-25.683334	286.666656	931.000000	1023.000000	1954.000000
36.820000	-0.008143	-4.812531	-6.174370	2.814784	-5.923727	4.470782	0.000000	-10.000000	0.450000	-25.716667	281.000000	931.000000	1023.000000	1954.000000
36.840000	-0.009416	-5.564707	-6.360902	2.792516	-6.256465	4.260144	0.000000	-10.000000	0.441667	-25.600000	275.166656	930.799988	1023.000000	1953.800049
36.860001	-0.010743	-6.349132	-6.335074	2.483110	-6.651083	4.153915	0.000000	-10.000000	0.458333	-25.550001	263.666656	930.799988	1023.000000	1953.800049
36.880001	-0.012032	-7.110700	-6.428967	2.149323	-6.903316	4.072259	0.000000	-10.000000	0.475000	-25.483334	255.166672	930.599976	1023.000000	1953.599976
36.900002	-0.013649	-8.066267	-6.795917	2.091919	-7.220073	3.857804	0.000000	-10.000000	0.483333	-25.733334	246.666672	930.400024	1023.000000	1953.400024
36.919998	-0.015995	-9.452993	-7.169880	1.866920	-7.857910	3.707877	0.000000	-10.000000	0.466667	-25.916668	241.000000	930.400024	1023.000000	1953.400024
36.939999	-0.018191	-10.751179	-7.771251	1.848667	-8.356346	3.527752	0.000000	-10.000000	0.433333	-25.633333	232.500000	930.799988	1023.000000	1953.800049
36.959999	-0.020315	-12.006282	-8.329500	1.724997	-8.807221	3.405442	0.000000	-10.000000	0.400000	-24.916668	221.166672	930.599976	1023.000000	1953.599976
36.980000	-0.022104	-13.063556	-8.874557	1.581997	-9.159785	3.388790	0.000000	-10.000000	0.366667	-23.983334	210.000000	931.000000	1023.000000	1954.000000
37.000000	-0.023862	-14.102275	-9.504313	1.618150	-9.398020	3.181907	0.000000	-10.000000	0.350000	-23.516668	201.666672	931.200012	1023.000000	1954.199951
37.020000	-0.025461	-15.047554	-9.907333	1.475544	-9.721927	3.106161	0.000000	-10.000000	0.350000	-23.300001	196.666672	931.000000	1023.000000	1954.000000
37.040001	-0.026652	-15.751040	-10.385774	1.452346	-9.894266	3.076653	0.000000	-10.000000	0.350000	-23.133335	191.666672	930.799988	1023.000000	1953.800049
37.060001	-0.027780	-16.417913	-10.710070	1.373858	-10.071661	2.989959	0.000000	-10.000000	0.333333	-23.016668	181.333328	931.000000	1023.000000	1954.000000
37.080002	-0.028811	-17.027271	-10.986860	1.219654	-10.278832	3.018768	0.000000	-10.000000	0.316667	-22.900002	173.333328	930.400024	1023.000000	1953.400024
37.099998	-0.029667	-17.532951	-11.281035	1.256395	-10.412683	2.904371	0.000000	-10.000000	0.308333	-22.816668	165.666672	930.799988	1023.000000	1953.800049
37.119999	-0.030425	-17.981039	-11.424097	1.064007	-10.565136	2.944188	0.000000	-10.000000	0.308333	-22.500000	158.333328	930.799988	1023.000000	1953.800049
37.139999	-0.030691	-18.138662	-11.606044	1.026285	-10.587700	3.028798	0.000000	-10.000000	0.316667	-22.116667	148.500000	931.000000	1023.000000	1954.000000
37.160000	-0.030988	-18.313766	-11.608783	0.997351	-10.739356	3.037021	0.000000	-10.000000	0.316667	-21.866667	141.000000	930.799988	1023.000000	1953.800049
37.180000	-0.031340	-18.522062	-11.798460	0.990272	-10.857274	3.143400	0.000000	-10.000000	0.316667	-21.750000	136.000000	930.599976	1023.000000	1953.599976
37.200001	-0.031532	-18.635330	-12.009916	1.153942	-10.950804	3.171447	0.000000	-10.000000	0.308333	-21.466667	131.166672	930.799988	1023.000000	1953.800049
37.220001	-0.031983	-18.902218	-12.019056	1.161232	-11.160747	3.116353	0.000000	-10.000000	0.266667	-20.533333	121.833336	930.799988	1023.000000	1953.800049
37.240002	-0.032312	-19.096186	-12.201993	1.232977	-11.302498	3.175329	0.000000	-10.000000	0.233333	-19.416668	112.666664	930.799988	1023.000000	1953.800049
37.259998	-0.033241	-19.645350	-12.370529	1.146946	-11.524338	3.102571	0.000000	-10.000000	0.200000	-18.533335	105.833336	931.000000	1023.000000	1954.000000
37.279999	-0.034295	-20.268551	-12.516150	0.975851	-11.700742	2.972491	0.000000	-10.000000	0.191667	-18.083334	101.500000	930.599976	1023.000000	1953.599976
37.299999	-0.035494	-20.977104	-12.827946	0.779432	-11.873383	2.944791	0.000000	-10.000000	0.175000	-17.633333	95.666664	931.000000	1023.000000	1954.000000
37.320000	-0.036751	-21.719898	-12.952238	0.589991	-12.156693	2.799042	0.000000	-10.000000	0.166667	-17.050001	88.000000	930.799988	1023.000000	1953.800049
37.340000	-0.037526	-22.177761	-12.977083	0.358513	-12.306047	2.746855	0.000000	-10.000000	0.166667	-16.683334	82.333336	930.799988	1023.000000	1953.800049
37.360001	-0.038463	-22.731541	-13.214099	0.301747	-12.506535	2.687346	0.000000	-10.000000	0.166667	-16.433334	78.500000	931.000000	1023.000000	1954.000000
37.380001	-0.039273	-23.210087	-13.256744	0.162446	-12.697586	2.581797	0.000000	-10.000000	0.158333	-16.200001	74.833336	931.000000	1023.000000	1954.000000
37.400002	-0.039773	-23.505556	-13.337590	0.093526	-12.763699	2.502208	0.000000	-10.000000	0.150000	-15.766667	69.333336	930.799988	1023.000000	1953.800049
37.419998	-0.040264	-23.795809	-13.491693	0.082842	-12.912724	2.525767	0.000000	-10.000000	0.133333	-15.250000	64.166664	930.799988	1023.000000	1953.800049
37.439999	-0.040476	-23.921370	-13.420584	-0.030302	-12.985313	2.514830	0.000000	-10.000000	0.100000	-14.666667	59.000000	930.599976	1023.000000	1953.599976
37.459999	-0.040573	-23.978891	-13.429618	-0.073057	-12.966098	2.489881	0.000000	-10.000000	0.066667	-14.266667	54.166668	931.000000	1023.000000	1954.000000
37.480000	-0.040601	-23.994921	-13.413546	-0.058223	-13.101878	2.578726	0.000000	-10.000000	0.050000	-13.566667	47.833332	930.799988	1023.000000	1953.800049
37.500000	-0.040470	-23.917553	-13.240247	-0.094257	-13.053971	2.470922	0.000000	-10.000000	0.050000	-13.050000	43.166668	931.000000	1023.000000	1954.000000
37.520000	-0.039947	-23.608425	-13.041412	-0.087616	-13.044139	2.564741	0.000000	-10.000000	0.050000	-12.316667	38.666668	931.000000	1023.000000	1954.000000
37.540001	-0.039794	-23.518152	-13.043444	0.017992	-13.091913	2.599211	0.000000	-10.000000	0.041667	-11.683333	34.833332	931.000000	1023.000000	1954.000000
37.560001	-0.039497	-23.342920	-12.923423	0.065620	-13.067738	2.582619	0.000000	-10.000000	0.033333	-11.050000	31.000000	931.000000	1023.000000	1954.000000
37.580002	-0.039396	-23.282804	-12.942438	0.178497	-13.072718	2.553854	0.000000	-10.000000	0.016667	-10.400001	27.333334	931.000000	1023.000000	1954.000000
37.599998	-0.039533	-23.364193	-13.124754	0.334109	-13.205696	2.632148	0.000000	-10.000000	0.008333	-9.850000	25.000000	930.799988	1023.000000	1953.800049
37.619999	-0.039785	-23.512850	-13.200451	0.362386	-13.395787	2.721003	0.000000	-10.000000	0.000000	-9.033334	21.666666	931.200012	1023.000000	1954.199951
37.639999	-0.040185	-23.749464	-13.424973	0.540629	-13.454801	2.589682	0.000000	-10.000000	0.000000	-8.450000	18.500000	931.200012	1023.000000	1954.199951
37.660000	-0.040658	-24.029003	-13.616193	0.610146	-13.676304	2.653346	0.000000	-10.000000	0.000000	-8.016666	15.666667	931.000000	1023.000000	1954.000000
37.680000	-0.041327	-24.424208	-13.654407	0.611780	-13.891391	2.509810	0.000000	-10.000000	-0.008333	-7.683334	13.000000	930.599976	1023.000000	1953.599976
37.700001	-0.041628	-24.602037	-13.417857	0.527751	-13.994631	2.282700	0.000000	-10.000000	-0.016667	-7.083333	10.666667	930.200012	1023.000000	1953.199951
37.720001	-0.042272	-24.983025	-13.437966	0.320155	-14.034687	2.169474	0.000000	-10.000000	-0.016667	-6.416667	8.166667	930.799988	1023.000000	1953.800049
37.740002	-0.043008	-25.417669	-13.246226	-0.114797	-14.137160	2.080514	0.000000	-10.000000	-0.016667	-5.900000	6.000000	931.000000	1023.000000	1954.000000
37.759998	-0.043534	-25.728390	-13.231057	-0.354827	-14.088063	1.945557	0.000000	-10.000000	-0.008333	-5.816667	4.000000	930.599976	1023.000000	1953.599976
37.779999	-0.044861	-26.512598	-13.530188	-0.456656	-14.312277	1.786523	0.000000	-10.000000	-0.016667	-5.800000	2.333333	930.799988	1023.000000	1953.800049
37.799999	-0.046436	-27.443573	-13.839193	-0.627520	-14.677584	1.700723	0.000000	-10.000000	-0.025000	-4.983334	0.833333	930.799988	1023.000000	1953.800049
37.820000	-0.047504	-28.074631	-14.109755	-0.664435	-14.806445	1.506005	0.000000	-10.000000	-0.033333	-3.500000	-0.666667	930.599976	1023.000000	1953.599976
37.840000	-0.048220	-28.498186	-14.417681	-0.676114	-14.929697	1.525306	0.000000	-10.000000	-0.033333	-1.966667	-1.500000	930.799988	1023.000000	1953.800049
37.860001	-0.049138	-29.040615	-14.730621	-0.781400	-15.015672	1.487077	0.000000	-10.000000	-0.025000	-1.666667	-2.000000	930.599976	1023.000000	1953.599976
37.880001	-0.049743	-29.397940	-14.927689	-0.747304	-15.046767	1.323821	0.000000	-10.000000	-0.025000	-1.883333	-2.000000	930.799988	1023.000000	1953.800049
37.900002	-0.050079	-29.596638	-15.195830	-0.817514	-15.035980	1.452685	0.000000	-10.000000	-0.033333	-2.466667	-2.333333	930.799988	1023.000000	1953.800049
37.919998	-0.050548	-29.874098	-15.347249	-0.880927	-15.116087	1.470165	0.000000	-10.000000	-0.033333	-2.716667	-3.000000	930.799988	1023.000000	1953.800049
37.939999	-0.050660	-29.939819	-15.433719	-0.865394	-15.006423	1.365716	0.000000	-10.000000	-0.041667	-2.966667	-4.000000	930.799988	1023.000000	1953.800049
37.959999	-0.050651	-29.934681	-15.544575	-0.923991	-14.946954	1.480838	0.000000	-10.000000	-0.041667	-2.950000	-5.000000	930.599976	1023.000000	1953.599976
37.980000	-0.050760	-29.998960	-15.561282	-0.918182	-14.922645	1.403149	0.000000	-10.000000	-0.050000	-2.816667	-6.000000	930.599976	1023.000000	1953.599976
38.000000	-0.050095	-29.606394	-15.425921	-0.923448	-14.733724	1.476699	0.000000	-10.000000	-0.050000	-2.700000	-7.000000	930.599976	1023.000000	1953.599976
38.020000	-0.049559	-29.289381	-15.391421	-0.882682	-14.665940	1.650662	0.000000	-10.000000	-0.041667	-2.766667	-8.000000	931.000000	1023.000000	1954.000000
38.040001	-0.049054	-28.990660	-15.233059	-0.840907	-14.643076	1.726381	0.000000	-10.000000	-0.041667	-3.050000	-9.000000	930.599976	1023.000000	1953.599976
38.060001	-0.048453	-28.635866	-15.217891	-0.650097	-14.525230	1.757352	0.000000	-10.000000	-0.041667	-3.400000	-10.000000	930.799988	1023.000000	1953.800049
38.080002	-0.048086	-28.418764	-15.150283	-0.541421	-14.579590	1.852530	0.000000	-10.000000	-0.050000	-3.250000	-11.000000	931.000000	1023.000000	1954.000000
38.099998	-0.047670	-28.172812	-15.106090	-0.422422	-14.458028	1.813728	0.000000	-10.000000	-0.058333	-2.083333	-12.000000	930.599976	1023.000000	1953.599976
38.119999	-0.047642	-28.156355	-15.158423	-0.392021	-14.502563	1.896653	0.000000	-10.000000	-0.058333	-0.833333	-12.666667	930.400024	1023.000000	1953.400024
38.139999	-0.048167	-28.466406	-15.238922	-0.546519	-14.549696	1.868732	0.000000	-10.000000	-0.050000	0.000000	-13.000000	930.799988	1023.000000	1953.800049
38.160000	-0.048332	-28.564503	-15.274095	-0.642769	-14.455153	1.807516	0.000000	-10.000000	-0.041667	0.000000	-13.000000	931.000000	1023.000000	1954.000000
38.180000	-0.049053	-28.990507	-15.311794	-0.852161	-14.681509	1.854956	0.000000	-10.000000	-0.041667	0.000000	-13.000000	930.599976	1023.000000	1953.599976
38.200001	-0.049299	-29.135876	-15.347771	-0.937055	-14.576234	1.725185	0.000000	-10.000000	-0.050000	0.000000	-13.000000	931.000000	1023.000000	1954.000000
38.220001	-0.049510	-29.260513	-15.340857	-1.015623	-14.652596	1.748563	0.000000	-10.000000	-0.058333	0.000000	-13.000000	930.400024	1023.000000	1953.400024
38.240002	-0.049900	-29.490929	-15.327024	-1.129082	-14.737527	1.702704	0.000000	-10.000000	-0.058333	-0.600000	-13.000000	931.000000	1023.000000	1954.000000
38.259998	-0.049769	-29.413437	-15.327501	-1.030462	-14.653702	1.598228	0.000000	-10.000000	-0.058333	-1.200000	-13.000000	930.799988	1023.000000	1953.800049
38.279999	-0.050004	-29.552202	-15.314452	-1.168803	-14.741193	1.672246	0.000000	-10.000000	-0.050000	-1.683333	-13.000000	930.599976	1023.000000	1953.599976
38.299999	-0.049699	-29.372110	-15.268559	-1.139063	-14.620652	1.656163	0.000000	-10.000000	-0.041667	-1.550000	-13.000000	931.000000	1023.000000	1954.000000
38.320000	-0.049401	-29.195908	-15.178193	-1.131153	-14.562038	1.675476	0.000000	-10.000000	-0.041667	-1.383333	-13.000000	930.599976	1023.000000	1953.599976
38.340000	-0.049284	-29.126591	-15.102754	-1.163080	-14.602662	1.741904	0.000000	-10.000000	-0.041667	-1.300000	-13.000000	930.599976	1023.000000	1953.599976
38.360001	-0.048554	-28.695444	-14.932099	-1.086016	-14.395414	1.718087	0.000000	-10.000000	-0.058333	-0.983333	-13.000000	930.599976	1023.000000	1953.599976
38.380001	-0.047970	-28.350361	-14.701212	-1.089656	-14.329065	1.769573	0.000000	-10.000000	-0.050000	-0.550000	-13.000000	931.000000	1023.000000	1954.000000
38.400002	-0.047241	-27.919144	-14.459881	-1.034243	-14.271493	1.846473	0.000000	-10.000000	-0.050000	-0.150000	-13.000000	930.599976	1023.000000	1953.599976
38.419998	-0.046288	-27.356155	-14.306209	-0.844753	-14.058619	1.853425	0.000000	-10.000000	-0.041667	0.000000	-13.000000	930.799988	1023.000000	1953.800049
38.439999	-0.045785	-27.058853	-14.165322	-0.739641	-14.070011	1.916120	0.000000	-10.000000	-0.050000	0.266667	-13.000000	930.599976	1023.000000	1953.599976
38.459999	-0.045423	-26.844801	-14.179813	-0.649033	-13.983475	1.967521	0.000000	-10.000000	-0.050000	0.933333	-13.000000	930.799988	1023.000000	1953.800049
38.480000	-0.044847	-26.504656	-14.201119	-0.446552	-13.915383	2.058398	0.000000	-10.000000	-0.050000	1.733333	-13.000000	930.799988	1023.000000	1953.800049
38.500000	-0.044768	-26.457899	-14.195271	-0.331409	-14.124872	2.193653	0.000000	-10.000000	-0.050000	2.300000	-13.000000	930.599976	1023.000000	1953.599976
38.520000	-0.045335	-26.793034	-14.450825	-0.212208	-14.240487	2.110488	0.000000	-10.000000	-0.050000	2.383333	-13.000000	930.200012	1023.000000	1953.199951
38.540001	-0.045229	-26.730125	-14.497151	-0.031207	-14.249557	2.047792	0.000000	-10.000000	-0.050000	2.283333	-13.000000	930.799988	1023.000000	1953.800049
38.560001	-0.045335	-26.793270	-14.398987	0.088282	-14.397317	1.914753	0.000000	-10.000000	-0.050000	2.033333	-13.000000	930.400024	1023.000000	1953.400024
38.580002	-0.045708	-27.013336	-14.215618	-0.106548	-14.570820	1.879649	0.000000	-10.000000	-0.050000	1.800000	-13.000000	931.000000	1023.000000	1954.000000
38.599998	-0.045848	-27.096445	-14.073357	-0.298045	-14.456807	1.731765	0.000000	-10.000000	-0.050000	1.333333	-13.000000	930.599976	1023.000000	1953.599976
38.619999	-0.046052	-27.216932	-13.964514	-0.537937	-14.384621	1.670138	0.000000	-10.000000	-0.041667	0.750000	-13.000000	930.799988	1023.000000	1953.800049
38.639999	-0.047272	-27.937860	-14.031838	-0.837738	-14.642166	1.573883	0.000000	-10.000000	-0.033333	-0.333333	-13.000000	931.000000	1023.000000	1954.000000
38.660000	-0.048384	-28.594915	-14.322937	-0.916691	-14.742929	1.387642	0.000000	-10.000000	-0.033333	-0.516667	-13.000000	930.799988	1023.000000	1953.800049
38.680000	-0.049460	-29.231001	-14.658673	-0.949983	-14.915202	1.292857	0.000000	-10.000000	-0.041667	0.150000	-13.000000	930.799988	1023.000000	1953.800049
38.700001	-0.050718	-29.974184	-14.869622	-1.069294	-15.279250	1.243983	0.000000	-10.000000	-0.050000	1.483333	-13.000000	930.799988	1023.000000	1953.800049
38.720001	-0.051146	-30.227169	-15.135654	-1.058471	-15.223051	1.190008	0.000000	-10.000000	-0.050000	2.216667	-13.000000	930.599976	1023.000000	1953.599976
38.740002	-0.051456	-30.410521	-15.424797	-0.959594	-15.169306	1.143176	0.000000	-10.000000	-0.050000	1.833333	-13.000000	930.799988	1023.000000	1953.800049
38.759998	-0.052138	-30.813786	-15.523973	-1.083508	-15.430853	1.224549	0.000000	-10.000000	-0.050000	1.066667	-13.000000	930.799988	1023.000000	1953.800049
38.779999	-0.052225	-30.865263	-15.808002	-0.987836	-15.217198	1.147773	0.000000	-10.000000	-0.041667	0.283333	-13.000000	930.400024	1023.000000	1953.400024
38.799999	-0.052430	-30.986214	-15.988538	-0.992762	-15.168691	1.163777	0.000000	-10.000000	-0.033333	0.000000	-13.000000	930.599976	1023.000000	1953.599976
38.820000	-0.052790	-31.198902	-16.001984	-1.111156	-15.304922	1.219159	0.000000	-10.000000	-0.033333	-0.550000	-13.000000	931.000000	1023.000000	1954.000000
38.840000	-0.052521	-31.040140	-16.051941	-1.056383	-15.115357	1.183541	0.000000	-10.000000	-0.041667	-1.200000	-13.000000	931.000000	1023.000000	1954.000000
38.860001	-0.052394	-30.964594	-16.066422	-1.038222	-15.064548	1.204599	0.000000	-10.000000	-0.050000	-2.016667	-13.166667	930.599976	1023.000000	1953.599976
38.880001	-0.052189	-30.843416	-15.946774	-1.181120	-15.079318	1.363797	0.000000	-10.000000	-0.041667	-2.500000	-13.833333	930.200012	1023.000000	1953.199951
38.900002	-0.051225	-30.274057	-15.903423	-0.982872	-14.771840	1.384078	0.000000	-10.000000	-0.033333	-2.883333	-14.500000	930.599976	1023.000000	1953.599976
38.919998	-0.050864	-30.060890	-15.825986	-0.936615	-14.816397	1.518108	0.000000	-10.000000	-0.033333	-3.200000	-15.333333	930.799988	1023.000000	1953.800049
38.939999	-0.050522	-29.858664	-15.681418	-0.906906	-14.871772	1.601432	0.000000	-10.000000	-0.050000	-2.983333	-16.166666	930.799988	1023.000000	1953.800049
38.959999	-0.049505	-29.257299	-15.651047	-0.589397	-14.628527	1.611671	0.000000	-10.000000	-0.058333	-1.950000	-17.166666	931.000000	1023.000000	1954.000000
38.980000	-0.049298	-29.135298	-15.550340	-0.554890	-14.709949	1.679881	0.000000	-10.000000	-0.066667	-0.200000	-17.833334	930.799988	1023.000000	1953.800049
39.000000	-0.049471	-29.237486	-15.557947	-0.629451	-14.756093	1.706006	0.000000	-10.000000	-0.058333	1.300000	-18.000000	930.400024	1023.000000	1953.400024
39.020000	-0.049308	-29.140863	-15.633668	-0.586232	-14.614882	1.693918	0.000000	-10.000000	-0.066667	2.050000	-18.000000	930.799988	1023.000000	1953.800049
39.040001	-0.049863	-29.469067	-15.707446	-0.730614	-14.662411	1.631405	0.000000	-10.000000	-0.058333	2.050000	-18.000000	930.799988	1023.000000	1953.800049
39.060001	-0.050435	-29.807173	-15.667174	-1.004966	-14.832131	1.697100	0.000000	-10.000000	-0.058333	1.583333	-18.000000	930.799988	1023.000000	1953.800049
39.080002	-0.050374	-29.771017	-15.726725	-0.970726	-14.695050	1.621484	0.000000	-10.000000	-0.050000	0.833333	-18.000000	930.799988	1023.000000	1953.800049
39.099998	-0.050826	-30.037910	-15.697584	-1.059307	-14.772593	1.491574	0.000000	-10.000000	-0.050000	0.216667	-18.000000	930.799988	1023.000000	1953.800049
39.119999	-0.051065	-30.179417	-15.653751	-1.230272	-14.881044	1.585651	0.000000	-10.000000	-0.041667	0.000000	-18.000000	930.799988	1023.000000	1953.800049
39.139999	-0.050829	-30.039955	-15.713140	-1.130379	-14.708530	1.512094	0.000000	-10.000000	-0.041667	-0.266667	-18.000000	930.400024	1023.000000	1953.400024
39.160000	-0.051008	-30.145979	-15.727246	-1.172317	-14.700890	1.454474	0.000000	-10.000000	-0.041667	-0.833333	-18.000000	931.000000	1023.000000	1954.000000
39.180000	-0.051066	-30.180105	-15.613043	-1.314285	-14.777804	1.525028	0.000000	-10.000000	-0.050000	-1.433333	-18.000000	930.799988	1023.000000	1953.800049
39.200001	-0.050504	-29.847984	-15.625845	-1.158858	-14.579911	1.516629	0.000000	-10.000000	-0.041667	-1.750000	-18.000000	930.799988	1023.000000	1953.800049
39.220001	-0.050422	-29.799412	-15.519733	-1.232109	-14.620457	1.572887	0.000000	-10.000000	-0.041667	-1.616667	-18.000000	930.599976	1023.000000	1953.599976
39.240002	-0.049796	-29.429502	-15.312666	-1.251483	-14.556139	1.690786	0.000000	-10.000000	-0.041667	-1.016667	-18.000000	931.000000	1023.000000	1954.000000
39.259998	-0.049133	-29.037403	-15.146091	-1.091722	-14.407137	1.607546	0.000000	-10.000000	-0.058333	-0.433333	-18.000000	931.000000	1023.000000	1954.000000
39.279999	-0.048623	-28.735907	-14.875923	-1.146036	-14.421547	1.707599	0.000000	-10.000000	-0.058333	0.000000	-18.000000	931.000000	1023.000000	1954.000000
39.299999	-0.047671	-28.173410	-14.729907	-0.958639	-14.206099	1.721234	0.000000	-10.000000	-0.058333	0.000000	-18.000000	931.000000	1023.000000	1954.000000
39.320000	-0.047222	-27.908205	-14.585870	-0.925596	-14.207140	1.810400	0.000000	-10.000000	-0.050000	0.000000	-18.000000	930.799988	1023.000000	1953.800049
39.340000	-0.046653	-27.571703	-14.570874	-0.806724	-14.076704	1.882600	0.000000	-10.000000	-0.050000	0.000000	-18.000000	930.799988	1023.000000	1953.800049
39.360001	-0.046444	-27.448336	-14.608087	-0.607313	-14.108699	1.875763	0.000000	-10.000000	-0.050000	0.000000	-18.000000	930.799988	1023.000000	1953.800049
39.380001	-0.046313	-27.370773	-14.627932	-0.500500	-14.288667	2.046326	0.000000	-10.000000	-0.050000	0.000000	-18.000000	931.000000	1023.000000	1954.000000
39.400002	-0.046445	-27.449120	-14.818125	-0.300864	-14.305385	1.975255	0.000000	-10.000000	-0.050000	0.000000	-18.000000	931.000000	1023.000000	1954.000000
39.419998	-0.046847	-27.686861	-14.863142	-0.310812	-14.508953	1.996047	0.000000	-10.000000	-0.050000	0.000000	-18.000000	931.000000	1023.000000	1954.000000
39.439999	-0.046787	-27.651152	-14.913695	-0.078692	-14.524802	1.866037	0.000000	-10.000000	-0.050000	0.000000	-18.000000	930.799988	1023.000000	1953.800049
39.459999	-0.047261	-27.931498	-14.710262	-0.208136	-14.783401	1.770303	0.000000	-10.000000	-0.050000	0.000000	-18.000000	930.799988	1023.000000	1953.800049
39.480000	-0.047382	-28.002932	-14.665816	-0.352453	-14.670858	1.686196	0.000000	-10.000000	-0.050000	0.000000	-18.000000	931.000000	1023.000000	1954.000000
39.500000	-0.048100	-28.426950	-14.469275	-0.690502	-14.827124	1.559950	0.000000	-10.000000	-0.041667	0.000000	-18.000000	930.599976	1023.000000	1953.599976
39.520000	-0.048680	-28.769976	-14.514965	-0.927061	-14.839472	1.511522	0.000000	-10.000000	-0.041667	-0.800000	-18.000000	931.200012	1023.000000	1954.199951
39.540001	-0.050072	-29.592791	-14.768252	-1.116999	-15.083053	1.375515	0.000000	-10.000000	-0.033333	-1.700000	-18.166666	931.000000	1023.000000	1954.000000
39.560001	-0.051496	-30.434162	-15.059151	-1.167977	-15.418185	1.211152	0.000000	-10.000000	-0.050000	-1.400000	-18.500000	930.799988	1023.000000	1953.800049
39.580002	-0.052501	-31.028284	-15.415513	-1.216828	-15.513986	1.118043	0.000000	-10.000000	-0.050000	0.050000	-18.833334	930.799988	1023.000000	1953.800049
39.599998	-0.053321	-31.512857	-15.604099	-1.285190	-15.695157	1.071589	0.000000	-10.000000	-0.058333	1.533333	-19.000000	930.799988	1023.000000	1953.800049
39.619999	-0.053657	-31.711460	-15.833798	-1.242745	-15.731079	1.096163	0.000000	-10.000000	-0.050000	1.433333	-19.000000	931.000000	1023.000000	1954.000000
39.639999	-0.054181	-32.020836	-16.105478	-1.211841	-15.698178	0.994664	0.000000	-10.000000	-0.050000	0.783333	-19.000000	930.599976	1023.000000	1953.599976
39.660000	-0.054543	-32.234947	-16.252897	-1.181594	-15.806284	1.005828	0.000000	-10.000000	-0.050000	0.200000	-19.000000	931.000000	1023.000000	1954.000000
39.680000	-0.054592	-32.264076	-16.432972	-1.210212	-15.690087	1.069196	0.000000	-10.000000	-0.050000	0.000000	-19.000000	931.000000	1023.000000	1954.000000
39.700001	-0.054772	-32.370071	-16.436758	-1.213470	-15.738451	1.018606	0.000000	-10.000000	-0.058333	0.000000	-19.000000	931.200012	1023.000000	1954.199951
39.720001	-0.054679	-32.315228	-16.566442	-1.255591	-15.574777	1.081582	0.000000	-10.000000	-0.058333	0.000000	-19.000000	931.000000	1023.000000	1954.000000
39.740002	-0.054520	-32.221283	-16.417755	-1.244482	-15.639985	1.080940	0.000000	-10.000000	-0.058333	0.000000	-19.000000	930.799988	1023.000000	1953.800049
39.759998	-0.053997	-31.911972	-16.390657	-1.222185	-15.460213	1.161083	0.000000	-10.000000	-0.050000	0.000000	-19.000000	931.000000	1023.000000	1954.000000
39.779999	-0.053292	-31.495562	-16.243845	-1.203704	-15.355008	1.306995	0.000000	-10.000000	-0.041667	0.000000	-19.000000	930.799988	1023.000000	1953.800049
39.799999	-0.052626	-31.102102	-16.147139	-1.028679	-15.251780	1.325496	0.000000	-10.000000	-0.041667	0.000000	-19.000000	931.000000	1023.000000	1954.000000
39.820000	-0.051899	-30.672321	-16.053785	-1.005240	-15.116287	1.502992	0.000000	-10.000000	-0.041667	0.383333	-19.000000	931.000000	1023.000000	1954.000000
39.840000	-0.051142	-30.224709	-15.901064	-0.776111	-15.067408	1.519875	0.000000	-10.000000	-0.066667	1.450000	-19.000000	931.000000	1023.000000	1954.000000
39.860001	-0.050364	-29.765125	-15.822783	-0.651425	-14.887749	1.596831	0.000000	-10.000000	-0.075000	3.266667	-19.000000	931.200012	1023.000000	1954.199951
39.880001	-0.050141	-29.633236	-15.706046	-0.569204	-14.929437	1.571450	0.000000	-10.000000	-0.100000	5.400000	-19.000000	930.799988	1023.000000	1953.800049
39.900002	-0.049956	-29.523949	-15.776291	-0.621029	-14.792114	1.665486	0.000000	-10.000000	-0.108333	7.116667	-19.000000	930.799988	1023.000000	1953.800049
39.919998	-0.050144	-29.634964	-15.651658	-0.734655	-14.833517	1.584866	0.000000	-10.000000	-0.116667	8.083334	-19.000000	931.000000	1023.000000	1954.000000
39.939999	-0.050001	-29.550348	-15.618559	-0.839359	-14.744740	1.652310	0.000000	-10.000000	-0.116667	8.400001	-19.000000	930.799988	1023.000000	1953.800049
39.959999	-0.050033	-29.569466	-15.497839	-1.010312	-14.708708	1.647393	0.000000	-10.000000	-0.116667	8.450000	-19.000000	931.000000	1023.000000	1954.000000
39.980000	-0.049758	-29.406717	-15.358420	-0.940485	-14.671782	1.563971	0.000000	-10.000000	-0.116667	8.416667	-19.000000	931.200012	1023.000000	1954.199951
40.000000	-0.049414	-29.203701	-15.314146	-1.050026	-14.480604	1.641075	0.000000	-10.000000	-0.116667	8.383333	-19.000000	930.799988	1023.000000	1953.800049
40.020000	-0.049023	-28.972803	-15.153295	-0.951341	-14.418462	1.550293	0.000000	-10.000000	-0.108333	8.616667	-5.666667	931.000000	1023.000000	1954.000000
40.040001	-0.048388	-28.597141	-15.070019	-0.936728	-14.213852	1.623459	0.000000	-10.000000	-0.108333	9.116667	8.666667	931.000000	1023.000000	1954.000000
40.060001	-0.047636	-28.153112	-14.904197	-0.995594	-13.952450	1.699128	0.000000	-10.000000	-0.100000	9.916667	24.000000	931.000000	1023.000000	1954.000000
40.080002	-0.046774	-27.643509	-14.663653	-0.852872	-13.798771	1.671787	0.000000	-10.000000	-0.116667	10.500000	27.000000	931.000000	1023.000000	1954.000000
40.099998	-0.045830	-27.085724	-14.486195	-0.911214	-13.500657	1.812342	0.000000	-10.000000	-0.133333	11.283334	30.333334	931.000000	1023.000000	1954.000000
40.119999	-0.044688	-26.410473	-14.067122	-0.874499	-13.344358	1.875505	0.000000	-10.000000	-0.166667	12.033334	34.000000	931.200012	1023.000000	1954.199951
40.139999	-0.043273	-25.574070	-13.670804	-0.745776	-13.054895	1.897406	0.000000	-10.000000	-0.175000	13.183333	38.000000	931.000000	1023.000000	1954.000000
40.160000	-0.041915	-24.771952	-13.276155	-0.761699	-12.708490	1.974394	0.000000	-10.000000	-0.208333	14.283334	42.166668	931.000000	1023.000000	1954.000000
40.180000	-0.040250	-23.787647	-12.848733	-0.530165	-12.392163	1.983414	0.000000	-10.000000	-0.225000	15.166667	46.666668	931.000000	1023.000000	1954.000000
40.200001	-0.038756	-22.904814	-12.559963	-0.486152	-11.971561	2.112864	0.000000	-10.000000	-0.275000	16.016666	51.666668	931.000000	1023.000000	1954.000000
40.220001	-0.037367	-22.083941	-12.186685	-0.306557	-11.755415	2.164717	0.000000	-10.000000	-0.300000	17.016666	57.000000	931.000000	1023.000000	1954.000000
40.240002	-0.035995	-21.273010	-11.965610	-0.086309	-11.509021	2.287928	0.000000	-10.000000	-0.316667	18.116667	62.666668	931.000000	1023.000000	1954.000000
40.259998	-0.035219	-20.814205	-11.885077	-0.021887	-11.331400	2.424158	0.000000	-10.000000	-0.316667	18.883333	68.500000	931.000000	1023.000000	1954.000000
40.279999	-0.034274	-20.255722	-11.771792	0.303159	-11.211149	2.424061	0.000000	-10.000000	-0.316667	19.433334	74.500000	931.200012	1023.000000	1954.199951
40.299999	-0.033464	-19.777098	-11.676558	0.380194	-11.013744	2.533010	0.000000	-10.000000	-0.333333	19.850000	80.833336	931.000000	1023.000000	1954.000000
40.320000	-0.032514	-19.215656	-11.293207	0.675502	-11.052814	2.454862	0.000000	-10.000000	-0.350000	20.283335	87.333336	931.000000	1023.000000	1954.000000
40.340000	-0.031482	-18.605742	-10.863061	0.612879	-10.869220	2.513661	0.000000	-10.000000	-0.366667	20.750000	94.166664	931.000000	1023.000000	1954.000000
40.360001	-0.030651	-18.114464	-10.368216	0.517096	-10.716314	2.452971	0.000000	-10.000000	-0.383333	21.316668	101.000000	931.000000	1023.000000	1954.000000
40.380001	-0.029728	-17.569170	-10.004884	0.363597	-10.440301	2.512418	0.000000	-10.000000	-0.383333	21.650002	108.000000	931.000000	1023.000000	1954.000000
40.400002	-0.029860	-17.647322	-9.938962	0.105469	-10.237828	2.424000	0.000000	-10.000000	-0.375000	21.600000	115.166664	931.200012	1023.000000	1954.199951
40.419998	-0.030041	-17.753971	-10.001645	0.217748	-10.249877	2.279803	0.000000	-10.000000	-0.375000	21.450001	122.333336	931.200012	1023.000000	1954.199951
40.439999	-0.030393	-17.962162	-10.084965	0.020220	-10.210256	2.312838	0.000000	-10.000000	-0.391667	21.616667	129.666672	931.400024	1023.000000	1954.400024
40.459999	-0.030262	-17.884554	-10.094108	0.179324	-10.105331	2.135562	0.000000	-10.000000	-0.416667	22.100000	136.833328	931.200012	1023.000000	1954.199951
40.480000	-0.029736	-17.574024	-10.039310	0.158998	-9.965541	2.271829	0.000000	-10.000000	-0.425000	22.883333	144.166672	931.000000	1023.000000	1954.000000
40.500000	-0.029221	-17.269581	-10.052670	0.266643	-9.722370	2.238816	0.000000	-10.000000	-0.433333	23.533333	151.500000	931.000000	1023.000000	1954.000000
40.520000	-0.028111	-16.613420	-9.964791	0.442332	-9.483700	2.392738	0.000000	-10.000000	-0.441667	24.000000	159.166672	931.400024	1023.000000	1954.400024
40.540001	-0.027246	-16.102531	-9.885878	0.463850	-9.137090	2.456585	0.000000	-10.000000	-0.466667	24.283333	167.000000	930.799988	1023.000000	1953.800049
40.560001	-0.026028	-15.382538	-9.695566	0.710768	-8.869872	2.472133	0.000000	-10.000000	-0.466667	24.500000	175.166672	931.200012	1023.000000	1954.199951
40.580002	-0.024803	-14.658303	-9.489378	0.725434	-8.526312	2.631952	0.000000	-10.000000	-0.475000	24.733334	183.500000	930.799988	1023.000000	1953.800049
40.599998	-0.023502	-13.889905	-9.220519	0.862716	-8.185571	2.653468	0.000000	-10.000000	-0.458333	24.700001	191.833328	931.200012	1023.000000	1954.199951
40.619999	-0.021943	-12.968584	-8.893423	1.018836	-7.883286	2.789289	0.000000	-10.000000	-0.458333	24.833334	200.000000	931.000000	1023.000000	1954.000000
40.639999	-0.020416	-12.065776	-8.544247	0.993318	-7.412287	2.897439	0.000000	-10.000000	-0.450000	24.700001	208.166672	931.000000	1023.000000	1954.000000
40.660000	-0.018393	-10.870052	-8.189367	1.259871	-6.994284	3.053728	0.000000	-10.000000	-0.450000	24.550001	216.500000	931.000000	1023.000000	1954.000000
40.680000	-0.016582	-9.799839	-7.812763	1.295210	-6.568949	3.286664	0.000000	-10.000000	-0.441667	23.800001	224.833328	930.799988	1023.000000	1953.800049
40.700001	-0.014743	-8.713200	-7.550854	1.669657	-6.154729	3.322727	0.000000	-10.000000	-0.441667	23.616667	233.000000	930.799988	1023.000000	1953.800049
40.720001	-0.012941	-7.648103	-7.108656	1.741494	-5.733926	3.452985	0.000000	-10.000000	-0.441667	23.650000	241.000000	930.799988	1023.000000	1953.800049
40.740002	-0.011246	-6.646551	-6.823868	1.921249	-5.225169	3.481238	0.000000	-10.000000	-0.458333	24.299999	249.000000	931.000000	1023.000000	1954.000000
40.759998	-0.009907	-5.854754	-6.425675	1.945488	-4.995489	3.620922	0.000000	-10.000000	-0.475000	24.616667	257.000000	931.000000	1023.000000	1954.000000
40.779999	-0.008988	-5.311831	-6.167590	1.818111	-4.574678	3.612326	0.000000	-10.000000	-0.483333	24.850000	265.000000	931.000000	1023.000000	1954.000000
40.799999	-0.008021	-4.740283	-5.772700	1.743828	-4.347785	3.636374	0.000000	-10.000000	-0.475000	24.800001	273.000000	931.200012	1023.000000	1954.199951
40.820000	-0.006957	-4.111646	-5.364327	1.482589	-3.989765	3.759858	0.000000	-10.000000	-0.458333	24.600000	281.333344	931.200012	1023.000000	1954.199951
40.840000	-0.005923	-3.500764	-5.012216	1.455336	-3.646046	3.702162	0.000000	-10.000000	-0.458333	24.216667	289.666656	931.400024	1023.000000	1954.400024
40.860001	-0.004869	-2.877487	-4.565037	1.334294	-3.385460	3.738716	0.000000	-10.000000	-0.450000	23.950001	298.000000	931.200012	1023.000000	1954.199951
40.880001	-0.003707	-2.190732	-4.253402	1.279647	-2.902491	3.685514	0.000000	-10.000000	-0.441667	23.800001	306.000000	931.200012	1023.000000	1954.199951
40.900002	-0.002558	-1.511605	-3.815006	1.141932	-2.634717	3.796186	0.000000	-10.000000	-0.433333	23.883335	314.000000	931.200012	1023.000000	1954.199951
40.919998	-0.001076	-0.636082	-3.389677	1.064702	-2.164293	3.853186	0.000000	-10.000000	-0.441667	23.883335	322.000000	931.000000	1023.000000	1954.000000
40.939999	0.000345	0.204180	-3.032615	1.147288	-1.752908	3.842415	0.000000	-10.000000	-0.441667	23.833334	330.000000	931.000000	1023.000000	1954.000000
40.959999	0.002138	1.263842	-2.435800	1.046307	-1.376214	4.029549	0.000000	-10.000000	-0.425000	23.666668	338.000000	931.000000	1023.000000	1954.000000
40.980000	0.003918	2.315729	-1.977011	1.193159	-0.929475	4.029056	0.000000	-10.000000	-0.425000	23.700001	345.833344	930.799988	1023.000000	1953.800049
41.000000	0.005857	3.461652	-1.258752	1.146788	-0.613702	4.187317	0.000000	-10.000000	-0.433333	23.766666	353.500000	931.000000	1023.000000	1954.000000
41.020000	0.008110	4.792948	-0.686750	1.331248	-0.062879	4.211329	0.000000	-10.000000	-0.466667	24.116667	361.166656	931.000000	1023.000000	1954.000000
41.040001	0.010309	6.092566	0.042003	1.405842	0.281037	4.363684	0.000000	-10.000000	-0.483333	24.533333	369.000000	931.000000	1023.000000	1954.000000
41.060001	0.012684	7.496397	0.615788	1.596090	0.820260	4.464260	0.000000	-10.000000	-0.508333	25.100000	377.333344	931.000000	1023.000000	1954.000000
41.080002	0.014805	8.750044	1.139123	1.792351	1.288187	4.530383	0.000000	-10.000000	-0.516667	25.750000	385.666656	931.000000	1023.000000	1954.000000
41.099998	0.016809	9.934050	1.749799	1.866049	1.664891	4.653312	0.000000	-10.000000	-0.533333	26.116667	394.333344	931.000000	1023.000000	1954.000000
41.119999	0.018673	11.035705	2.031882	2.130843	2.192605	4.680375	0.000000	-10.000000	-0.541667	26.733334	403.000000	931.000000	1023.000000	1954.000000
41.139999	0.020179	11.925496	2.403996	2.228106	2.358008	4.935386	0.000000	-10.000000	-0.550000	26.799999	411.833344	931.200012	1023.000000	1954.199951
41.160000	0.021291	12.582806	2.534349	2.523524	2.582219	4.942713	0.000000	-10.000000	-0.550000	26.950001	420.833344	930.799988	1023.000000	1953.800049
41.180000	0.022996	13.590669	2.961101	2.788167	2.676957	5.164443	0.000000	-10.000000	-0.550000	26.550001	429.666656	930.799988	1023.000000	1953.800049
41.200001	0.024636	14.559730	3.459862	3.010623	2.928536	5.160710	0.000000	-10.000000	-0.550000	26.650002	438.666656	931.000000	1023.000000	1954.000000
41.220001	0.025960	15.342148	4.153543	3.026324	3.060311	5.101968	0.000000	-10.000000	-0.550000	26.450001	447.500000	931.000000	1023.000000	1954.000000
41.240002	0.027455	16.225773	4.883514	2.879098	3.249912	5.213249	0.000000	-10.000000	-0.550000	26.533335	456.333344	931.200012	1023.000000	1954.199951
41.259998	0.028177	16.652765	5.173631	2.806872	3.457893	5.214370	0.000000	-10.000000	-0.541667	26.350000	465.166656	931.200012	1023.000000	1954.199951
41.279999	0.027931	16.507395	5.214256	2.665279	3.442154	5.185705	0.000000	-10.000000	-0.508333	25.900000	474.000000	931.000000	1023.000000	1954.000000
41.299999	0.027537	16.274319	5.124548	2.784715	3.391958	4.973097	0.000000	-10.000000	-0.491667	25.299999	482.833344	930.799988	1023.000000	1953.800049
41.320000	0.027187	16.067732	5.113027	2.673036	3.357183	4.924485	0.000000	-10.000000	-0.483333	24.833334	491.500000	931.200012	1023.000000	1954.199951
41.340000	0.027831	16.448395	5.100145	2.819863	3.588312	4.940074	0.000000	-10.000000	-0.508333	25.083334	499.833344	930.799988	1023.000000	1953.800049
41.360001	0.028285	16.716402	5.160095	2.892374	3.715200	4.948734	0.000000	-10.000000	-0.516667	25.666666	508.166656	931.200012	1023.000000	1954.199951
41.380001	0.029466	17.414186	5.348254	3.069279	3.929498	5.067155	0.000000	-10.000000	-0.525000	25.916666	516.500000	930.799988	1023.000000	1953.800049
41.400002	0.030612	18.091814	5.476064	3.295395	4.203085	5.117270	0.000000	-10.000000	-0.525000	26.000000	525.166687	931.000000	1023.000000	1954.000000
41.419998	0.031596	18.673296	5.760738	3.289831	4.423081	5.199645	0.000000	-10.000000	-0.508333	25.833334	533.833313	930.799988	1023.000000	1953.800049
41.439999	0.033087	19.554573	5.990434	3.511827	4.827945	5.224367	0.000000	-10.000000	-0.483333	25.516666	542.500000	931.200012	1023.000000	1954.199951
41.459999	0.034030	20.111794	6.314636	3.443458	5.061674	5.292026	0.000000	-10.000000	-0.450000	24.883333	551.166687	931.000000	1023.000000	1954.000000
41.480000	0.035513	20.988108	6.575246	3.614101	5.533220	5.265540	0.000000	-10.000000	-0.433333	24.100000	559.666687	931.000000	1023.000000	1954.000000
41.500000	0.036786	21.740257	7.015300	3.593437	5.793872	5.337648	0.000000	-10.000000	-0.391667	23.266666	568.000000	931.000000	1023.000000	1954.000000
41.520000	0.038599	22.812073	7.418696	3.662709	6.278810	5.451859	0.000000	-10.000000	-0.383333	22.700001	575.666687	931.000000	1023.000000	1954.000000
41.540001	0.040588	23.987225	7.879863	3.876334	6.671968	5.559060	0.000000	-10.000000	-0.375000	22.250000	583.333313	930.599976	1023.000000	1953.599976
41.560001	0.042305	25.002157	8.338373	3.893276	7.071375	5.699134	0.000000	-10.000000	-0.408333	22.316668	590.666687	931.000000	1023.000000	1954.000000
41.580002	0.044661	26.394873	8.869380	4.156971	7.653475	5.715047	0.000000	-10.000000	-0.425000	22.550001	598.166687	931.000000	1023.000000	1954.000000
41.599998	0.046495	27.478525	9.476921	4.112180	8.062649	5.826776	0.000000	-10.000000	-0.441667	22.966667	605.500000	931.000000	1023.000000	1954.000000
41.619999	0.048049	28.396761	9.987003	3.981327	8.509534	5.918897	0.000000	-10.000000	-0.416667	23.166668	613.166687	930.799988	1023.000000	1953.800049
41.639999	0.049191	29.072111	10.472430	3.890774	8.816110	5.892797	0.000000	-10.000000	-0.400000	23.250000	621.000000	930.799988	1023.000000	1953.800049
41.660000	0.049586	29.305065	10.926761	3.452268	8.971444	5.954592	0.000000	-10.000000	-0.391667	22.950001	628.666687	930.799988	1023.000000	1953.800049
41.680000	0.050334	29.747133	11.291307	3.286418	9.305341	5.864068	0.000000	-10.000000	-0.400000	22.416668	636.333313	931.000000	1023.000000	1954.000000
41.700001	0.050957	30.115463	11.742043	3.011585	9.479533	5.882304	0.000000	-10.000000	-0.366667	21.450001	643.833313	930.799988	1023.000000	1953.800049
41.720001	0.051511	30.442904	12.144436	2.700558	9.720182	5.877727	0.000000	-10.000000	-0.308333	20.283335	651.333313	930.599976	1023.000000	1953.599976
41.740002	0.052431	30.986769	12.434687	2.661864	10.099654	5.790565	0.000000	-10.000000	-0.250000	18.750000	658.333313	930.799988	1023.000000	1953.800049
41.759998	0.052947	31.291414	12.890523	2.311561	10.242700	5.846631	0.000000	-10.000000	-0.233333	17.450001	664.833313	931.200012	1023.000000	1954.199951
41.779999	0.053992	31.909111	13.224962	2.259654	10.649529	5.774965	0.000000	-10.000000	-0.225000	16.233334	670.833313	931.000000	1023.000000	1954.000000
41.799999	0.055357	32.716022	13.743805	2.228554	10.884008	5.859654	0.000000	-10.000000	-0.241667	15.700001	676.500000	930.799988	1023.000000	1953.800049
41.820000	0.056829	33.586025	14.299806	2.101228	11.204539	5.980453	0.000000	-10.000000	-0.241667	15.383334	681.833313	931.000000	1023.000000	1954.000000
41.840000	0.059072	34.911743	14.930790	2.349037	11.671769	5.960148	0.000000	-10.000000	-0.258333	15.533334	687.000000	931.000000	1023.000000	1954.000000
41.860001	0.060951	36.022053	15.636755	2.290096	11.957524	6.137678	0.000000	-10.000000	-0.291667	16.333334	692.166687	931.400024	1023.000000	1954.400024
41.880001	0.063105	37.295280	16.095282	2.512604	12.552136	6.135258	0.000000	-10.000000	-0.308333	17.466667	697.333313	930.599976	1023.000000	1953.599976
41.900002	0.065033	38.434650	16.770910	2.540656	12.787151	6.335931	0.000000	-10.000000	-0.316667	18.766666	703.166687	931.200012	1023.000000	1954.199951
41.919998	0.066561	39.337517	17.143274	2.634044	13.193091	6.367107	0.000000	-10.000000	-0.300000	19.450001	709.166687	931.000000	1023.000000	1954.000000
41.939999	0.068266	40.344994	17.497654	2.938944	13.483645	6.424751	0.000000	-10.000000	-0.300000	19.516666	715.666687	931.200012	1023.000000	1954.199951
41.959999	0.069043	40.804569	17.776772	2.952471	13.389949	6.685378	0.000000	-10.000000	-0.283333	19.066668	722.000000	930.799988	1023.000000	1953.800049
41.980000	0.069903	41.312714	17.754255	3.235116	13.647998	6.675346	0.000000	-10.000000	-0.266667	18.266666	728.333313	931.200012	1023.000000	1954.199951
42.000000	0.070930	41.919514	18.130175	3.490241	13.531527	6.767572	0.000000	-10.000000	-0.241667	17.616667	734.500000	930.799988	1023.000000	1953.800049
42.020000	0.071951	42.523094	18.454870	3.698358	13.547784	6.822084	0.000000	-10.000000	-0.241667	16.883333	740.500000	931.000000	1023.000000	1954.000000
42.040001	0.073043	43.168659	18.883305	3.806248	13.670485	6.808620	0.000000	-10.000000	-0.250000	16.550001	746.333313	931.000000	1023.000000	1954.000000
42.060001	0.073505	43.441395	19.390320	3.654810	13.561853	6.834411	0.000000	-10.000000	-0.250000	16.250000	752.000000	931.000000	1023.000000	1954.000000
42.080002	0.073724	43.570770	19.527758	3.624221	13.659246	6.759545	0.000000	-10.000000	-0.233333	15.933333	757.500000	931.000000	1023.000000	1954.000000
42.099998	0.072819	43.036259	19.358696	3.600536	13.423429	6.653597	0.000000	-10.000000	-0.200000	15.366667	763.000000	931.200012	1023.000000	1954.199951
42.119999	0.071397	42.195724	19.148981	3.449154	12.985937	6.611651	0.000000	-10.000000	-0.175000	14.350000	768.333313	931.200012	1023.000000	1954.199951
42.139999	0.070594	41.721199	18.854082	3.534363	12.947385	6.385371	0.000000	-10.000000	-0.166667	13.616667	773.333313	931.200012	1023.000000	1954.199951
42.160000	0.070192	41.483459	18.831205	3.430423	12.724152	6.497680	0.000000	-10.000000	-0.158333	13.183333	777.833313	931.000000	1023.000000	1954.000000
42.180000	0.070325	41.562141	18.659538	3.630610	12.782448	6.489545	0.000000	-10.000000	-0.166667	13.333333	782.333313	931.000000	1023.000000	1954.000000
42.200001	0.070622	41.737709	18.623396	3.915826	12.764849	6.433640	0.000000	-10.000000	-0.158333	13.366667	786.666687	931.200012	1023.000000	1954.199951
42.220001	0.070930	41.919735	18.661289	3.952418	12.757922	6.548106	0.000000	-10.000000	-0.158333	13.050000	791.333313	931.200012	1023.000000	1954.199951
42.240002	0.071478	42.243198	18.597780	4.209650	12.921210	6.514559	0.000000	-10.000000	-0.133333	12.200000	795.666687	930.799988	1023.000000	1953.800049
42.259998	0.071562	42.293049	18.722761	4.187905	12.851412	6.530969	0.000000	-10.000000	-0.091667	10.833333	800.000000	931.200012	1023.000000	1954.199951
42.279999	0.071988	42.544704	18.695871	4.256030	13.037101	6.555702	0.000000	-10.000000	-0.058333	8.683333	803.833313	931.200012	1023.000000	1954.199951
42.299999	0.072157	42.644566	18.804081	4.252494	13.021482	6.566509	0.000000	-10.000000	-0.041667	6.166667	807.000000	931.000000	1023.000000	1954.000000
42.320000	0.072302	42.730480	18.652420	4.270120	13.266244	6.541696	0.000000	-10.000000	-0.041667	2.600000	809.500000	930.799988	1023.000000	1953.800049
42.340000	0.072775	43.010014	18.756573	4.255221	13.345505	6.652716	0.000000	-10.000000	-0.033333	-0.183333	811.000000	931.000000	1023.000000	1954.000000
42.360001	0.073018	43.153374	18.714872	4.348358	13.403852	6.686293	0.000000	-10.000000	-0.016667	-2.666667	811.833313	931.200012	1023.000000	1954.199951
42.380001	0.073530	43.456059	18.672352	4.493014	13.535585	6.755107	0.000000	-10.000000	-0.008333	-4.216667	812.000000	931.000000	1023.000000	1954.000000
42.400002	0.073694	43.553177	18.740492	4.390733	13.620063	6.801888	0.000000	-10.000000	-0.008333	-5.650000	812.000000	931.000000	1023.000000	1954.000000
42.419998	0.073999	43.733540	18.659222	4.434107	13.882413	6.757796	0.000000	-10.000000	-0.008333	-6.900000	812.000000	931.000000	1023.000000	1954.000000
42.439999	0.073538	43.460934	18.721258	4.187260	13.761887	6.790531	0.000000	-10.000000	0.000000	-7.716667	812.000000	930.799988	1023.000000	1953.800049
42.459999	0.072737	42.987289	18.509914	3.964215	13.744266	6.768895	0.000000	-10.000000	0.016667	-8.733334	812.000000	931.200012	1023.000000	1954.199951
42.480000	0.071658	42.349594	18.467051	3.615927	13.560702	6.705915	0.000000	-10.000000	0.033333	-9.400001	812.000000	930.799988	1023.000000	1953.800049
42.500000	0.070596	41.722092	18.281025	3.312141	13.529020	6.599907	0.000000	-10.000000	0.041667	-9.800000	812.000000	931.000000	1023.000000	1954.000000
42.520000	0.069860	41.287285	18.213142	3.079191	13.430892	6.564060	0.000000	-10.000000	0.041667	-10.133333	804.500000	931.000000	1023.000000	1954.000000
42.540001	0.068898	40.718651	18.151323	2.745202	13.348844	6.473281	0.000000	-10.000000	0.033333	-10.733334	795.833313	931.200012	1023.000000	1954.199951
42.560001	0.068264	40.343891	17.986088	2.620026	13.330316	6.407461	0.000000	-10.000000	0.041667	-11.433333	785.833313	930.799988	1023.000000	1953.800049
42.580002	0.067474	39.876945	17.992231	2.294527	13.273479	6.316710	0.000000	-10.000000	0.058333	-12.000000	782.000000	930.799988	1023.000000	1953.800049
42.599998	0.067251	39.745209	17.857918	2.227206	13.299805	6.360282	0.000000	-10.000000	0.066667	-12.400001	778.000000	931.400024	1023.000000	1954.400024
42.619999	0.067148	39.684456	18.060232	2.098518	13.280891	6.244815	0.000000	-10.000000	0.058333	-12.550000	773.833313	931.400024	1023.000000	1954.400024
42.639999	0.067630	39.969196	18.084925	2.153556	13.400418	6.330296	0.000000	-10.000000	0.050000	-12.600000	769.500000	931.200012	1023.000000	1954.199951
42.660000	0.068178	40.293304	18.345432	2.162626	13.427357	6.357889	0.000000	-10.000000	0.050000	-12.166667	765.166687	930.799988	1023.000000	1953.800049
42.680000	0.068856	40.694023	18.360018	2.353673	13.531238	6.449094	0.000000	-10.000000	0.033333	-11.333333	761.000000	931.000000	1023.000000	1954.000000
42.700001	0.069197	40.895710	18.405491	2.451228	13.531838	6.507153	0.000000	-10.000000	0.016667	-10.183333	757.333313	931.200012	1023.000000	1954.199951
42.720001	0.069458	41.049484	18.288858	2.701557	13.500237	6.558834	0.000000	-10.000000	0.000000	-9.083333	754.000000	931.200012	1023.000000	1954.199951
42.740002	0.069210	40.903275	18.124653	2.862111	13.233781	6.682731	0.000000	-10.000000	0.000000	-8.366667	751.000000	931.000000	1023.000000	1954.000000
42.759998	0.068794	40.657215	17.836054	3.017086	13.100986	6.703088	0.000000	-10.000000	0.000000	-8.016666	748.166687	931.000000	1023.000000	1954.000000
42.779999	0.068091	40.242004	17.522799	3.174595	12.780767	6.763842	0.000000	-10.000000	0.000000	-8.066667	745.500000	931.200012	1023.000000	1954.199951
42.799999	0.067676	39.996239	17.479469	3.380267	12.524815	6.611690	0.000000	-10.000000	0.000000	-8.266666	742.833313	931.200012	1023.000000	1954.199951
42.820000	0.067457	39.866978	17.427797	3.510598	12.270817	6.657763	0.000000	-10.000000	0.000000	-8.250000	740.166687	931.000000	1023.000000	1954.000000
42.840000	0.067103	39.657990	17.688917	3.366568	12.068291	6.534214	0.000000	-10.000000	0.000000	-7.916667	737.333313	931.000000	1023.000000	1954.000000
42.860001	0.066624	39.374706	17.614887	3.323636	11.921933	6.514250	0.000000	-10.000000	0.000000	-7.733334	734.666687	931.000000	1023.000000	1954.000000
42.880001	0.065455	38.683670	17.464819	3.134219	11.623378	6.461253	0.000000	-10.000000	0.008333	-8.200000	732.000000	931.000000	1023.000000	1954.000000
42.900002	0.063465	37.507778	16.848316	3.119126	11.208961	6.331376	0.000000	-10.000000	0.025000	-9.550000	729.166687	931.000000	1023.000000	1954.000000
42.919998	0.061068	36.091167	16.281427	2.955868	10.693754	6.160118	0.000000	-10.000000	0.033333	-10.966667	725.833313	930.799988	1023.000000	1953.800049
42.939999	0.059287	35.038742	15.822587	2.902455	10.345084	5.968617	0.000000	-10.000000	0.033333	-11.750000	722.000000	931.000000	1023.000000	1954.000000
42.959999	0.057796	34.157341	15.211863	2.915753	10.007874	6.021854	0.000000	-10.000000	0.025000	-11.600000	718.166687	931.000000	1023.000000	1954.000000
42.980000	0.056508	33.396030	14.828402	2.943893	9.761926	5.861811	0.000000	-10.000000	0.033333	-11.216666	714.500000	931.000000	1023.000000	1954.000000
43.000000	0.055732	32.937691	14.393489	2.997512	9.567914	5.978775	0.000000	-10.000000	0.041667	-11.233334	710.833313	931.599976	1023.000000	1954.599976
43.020000	0.054699	32.327282	14.075431	3.002913	9.370675	5.878263	0.000000	-10.000000	0.050000	-11.766666	707.000000	930.799988	1023.000000	1953.800049
43.040001	0.053968	31.895054	13.780844	2.993451	9.352214	5.768545	0.000000	-10.000000	0.066667	-12.716667	703.000000	931.000000	1023.000000	1954.000000
43.060001	0.053078	31.369352	13.352991	2.877150	9.210159	5.929052	0.000000	-10.000000	0.100000	-13.766667	698.833313	931.000000	1023.000000	1954.000000
43.080002	0.052238	30.872812	13.180378	2.801420	9.123706	5.767310	0.000000	-10.000000	0.150000	-15.016667	694.333313	931.200012	1023.000000	1954.199951
43.099998	0.051558	30.470533	12.899487	2.811507	9.044506	5.715033	0.000000	-10.000000	0.175000	-16.133335	689.333313	930.799988	1023.000000	1953.800049
43.119999	0.050772	30.006123	12.675117	2.663185	8.915042	5.752779	0.000000	-10.000000	0.191667	-17.050001	684.000000	931.000000	1023.000000	1954.000000
43.139999	0.050751	29.993946	12.557819	2.653617	9.050038	5.732471	0.000000	-10.000000	0.200000	-17.933334	678.333313	931.200012	1023.000000	1954.199951
43.160000	0.050236	29.689184	12.164062	2.748633	8.928660	5.847829	0.000000	-10.000000	0.208333	-18.733334	672.333313	931.000000	1023.000000	1954.000000
43.180000	0.049717	29.382763	11.932000	2.773140	8.902430	5.775193	0.000000	-10.000000	0.216667	-19.583334	666.000000	931.000000	1023.000000	1954.000000
43.200001	0.049428	29.211863	11.620315	2.846819	8.877502	5.867227	0.000000	-10.000000	0.225000	-20.000000	659.333313	931.200012	1023.000000	1954.199951
43.220001	0.048643	28.747959	11.394208	2.763107	8.665841	5.924802	0.000000	-10.000000	0.233333	-20.100000	652.666687	931.000000	1023.000000	1954.000000
43.240002	0.047436	28.034725	10.992398	2.709378	8.568722	5.764227	0.000000	-10.000000	0.250000	-20.183334	646.000000	931.000000	1023.000000	1954.000000
43.259998	0.045595	26.946857	10.516662	2.503041	8.140895	5.786261	0.000000	-10.000000	0.266667	-20.500000	639.333313	930.799988	1023.000000	1953.800049
43.279999	0.043845	25.912113	10.143078	2.267290	7.891304	5.610442	0.000000	-10.000000	0.275000	-21.183334	632.500000	931.000000	1023.000000	1954.000000
43.299999	0.042258	24.974640	9.688868	2.114074	7.575696	5.596001	0.000000	-10.000000	0.291667	-21.866667	625.333313	931.200012	1023.000000	1954.199951
43.320000	0.040699	24.053057	9.323303	1.920101	7.296548	5.513105	0.000000	-10.000000	0.316667	-22.683334	618.000000	930.799988	1023.000000	1953.800049
43.340000	0.039164	23.146217	8.836239	1.932446	7.061774	5.315758	0.000000	-10.000000	0.383333	-23.583334	610.500000	931.000000	1023.000000	1954.000000
43.360001	0.037444	22.129322	8.389355	1.712019	6.667160	5.360788	0.000000	-10.000000	0.425000	-24.433334	602.666687	931.000000	1023.000000	1954.000000
43.380001	0.036047	21.303852	7.916461	1.704642	6.519261	5.163488	0.000000	-10.000000	0.450000	-25.233334	594.500000	931.200012	1023.000000	1954.199951
43.400002	0.034749	20.536921	7.453265	1.625847	6.195248	5.262561	0.000000	-10.000000	0.466667	-25.883333	586.000000	931.000000	1023.000000	1954.000000
43.419998	0.033755	19.948923	7.170761	1.558853	5.974946	5.244363	0.000000	-10.000000	0.483333	-26.483334	577.333313	931.000000	1023.000000	1954.000000
43.439999	0.033264	19.658960	6.892326	1.706723	5.836214	5.223698	0.000000	-10.000000	0.500000	-26.933334	568.500000	930.799988	1023.000000	1953.800049
43.459999	0.032320	19.100861	6.531641	1.811425	5.463049	5.294744	0.000000	-10.000000	0.508333	-27.316668	559.500000	931.000000	1023.000000	1954.000000
43.480000	0.031512	18.623346	6.104347	1.964894	5.230032	5.324073	0.000000	-10.000000	0.525000	-27.800001	550.333313	931.200012	1023.000000	1954.199951
43.500000	0.030571	18.067169	5.586957	2.249346	4.902822	5.328043	0.000000	-10.000000	0.558333	-28.183334	541.000000	931.200012	1023.000000	1954.199951
43.520000	0.029121	17.210634	4.980298	2.370733	4.364361	5.495243	0.000000	-10.000000	0.566667	-28.433334	531.666687	931.000000	1023.000000	1954.000000
43.540001	0.027718	16.381144	4.322560	2.711007	3.917463	5.430113	0.000000	-10.000000	0.591667	-28.833334	522.166687	931.000000	1023.000000	1954.000000
43.560001	0.025595	15.126541	3.525124	2.828195	3.220782	5.552440	0.000000	-10.000000	0.608333	-29.466667	512.500000	931.000000	1023.000000	1954.000000
43.580002	0.023423	13.843173	2.716314	2.950016	2.607511	5.569332	0.000000	-10.000000	0.658333	-30.316668	502.500000	931.400024	1023.000000	1954.400024
43.599998	0.021654	12.797609	1.983986	3.426154	1.990856	5.396614	0.000000	-10.000000	0.700000	-31.116667	492.500000	930.799988	1023.000000	1953.800049
43.619999	0.019646	11.610759	1.449132	3.507936	1.238522	5.415168	0.000000	-10.000000	0.733333	-31.800001	482.166656	931.000000	1023.000000	1954.000000
43.639999	0.017803	10.521616	1.103762	3.582459	0.677926	5.157469	0.000000	-10.000000	0.750000	-32.416668	471.666656	931.000000	1023.000000	1954.000000
43.660000	0.015881	9.385693	0.807808	3.328700	0.123343	5.125842	0.000000	-10.000000	0.758333	-32.883335	460.833344	931.000000	1023.000000	1954.000000
43.680000	0.014037	8.296000	0.474234	3.159036	-0.366350	5.029078	0.000000	-10.000000	0.783333	-33.500000	450.000000	931.000000	1023.000000	1954.000000
43.700001	0.011942	7.057582	-0.028360	3.055937	-0.876863	4.906869	0.000000	-10.000000	0.833333	-34.133331	438.666656	931.000000	1023.000000	1954.000000
43.720001	0.008782	5.190385	-0.798329	3.022039	-1.717521	4.684196	0.000000	-10.000000	0.850000	-34.416668	427.333344	931.000000	1023.000000	1954.000000
43.740002	0.006194	3.660819	-1.497904	2.925113	-2.302329	4.535939	0.000000	-10.000000	0.825000	-33.950001	415.833344	931.000000	1023.000000	1954.000000
43.759998	0.003689	2.180275	-2.282382	2.878520	-2.860741	4.444878	0.000000	-10.000000	0.766667	-33.133335	404.666656	930.799988	1023.000000	1953.800049
43.779999	0.001122	0.663026	-3.052759	2.756995	-3.381901	4.340691	0.000000	-10.000000	0.741667	-32.533337	393.500000	931.200012	1023.000000	1954.199951
43.799999	-0.000838	-0.495540	-3.768286	2.785359	-3.718700	4.206087	0.000000	-10.000000	0.733333	-32.150002	382.500000	931.000000	1023.000000	1954.000000
43.820000	-0.003039	-1.796174	-4.426168	2.671848	-4.256892	4.215038	0.000000	-10.000000	0.741667	-32.049999	371.666656	931.200012	1023.000000	1954.199951
43.840000	-0.004983	-2.944898	-5.130558	2.617880	-4.527296	4.095075	0.000000	-10.000000	0.750000	-32.150002	361.000000	931.000000	1023.000000	1954.000000
43.860001	-0.006600	-3.900446	-5.670121	2.610354	-4.897553	4.056874	0.000000	-10.000000	0.758333	-32.283333	343.000000	931.000000	1023.000000	1954.000000
43.880001	-0.008361	-4.941108	-6.124221	2.459363	-5.321195	4.044945	0.000000	-10.000000	0.758333	-32.316669	328.500000	931.000000	1023.000000	1954.000000
43.900002	-0.009655	-5.705842	-6.589043	2.460097	-5.507923	3.931028	0.000000	-10.000000	0.750000	-32.150002	317.500000	931.000000	1023.000000	1954.000000
43.919998	-0.011015	-6.509844	-7.029238	2.449178	-5.843404	3.913620	0.000000	-10.000000	0.750000	-32.083336	314.000000	930.799988	1023.000000	1953.800049
43.939999	-0.012005	-7.095078	-7.270778	2.293448	-6.121837	4.004088	0.000000	-10.000000	0.733333	-32.100002	307.000000	931.000000	1023.000000	1954.000000
43.959999	-0.012546	-7.414556	-7.617362	2.428831	-6.212585	3.986560	0.000000	-10.000000	0.725000	-31.950001	296.333344	930.799988	1023.000000	1953.800049
43.980000	-0.013666	-8.076758	-8.027450	2.426027	-6.580173	4.104838	0.000000	-10.000000	0.716667	-31.883333	285.666656	930.599976	1023.000000	1953.599976
44.000000	-0.014667	-8.668418	-8.347453	2.518391	-6.980685	4.141328	0.000000	-10.000000	0.683333	-31.350000	275.000000	930.599976	1023.000000	1953.599976
44.020000	-0.015443	-9.126929	-8.709857	2.743690	-7.152750	3.991988	0.000000	-10.000000	0.641667	-30.633333	264.666656	931.000000	1023.000000	1954.000000
44.040001	-0.016959	-10.022934	-8.976323	2.594522	-7.732702	4.091569	0.000000	-10.000000	0.591667	-29.583334	254.500000	930.799988	1023.000000	1953.800049
44.060001	-0.018039	-10.661232	-9.297722	2.566451	-7.921348	3.991386	0.000000	-10.000000	0.558333	-28.866667	244.500000	931.200012	1023.000000	1954.199951
44.080002	-0.019749	-11.671927	-9.668095	2.406144	-8.318521	3.908545	0.000000	-10.000000	0.525000	-28.000000	234.833328	931.000000	1023.000000	1954.000000
44.099998	-0.021636	-12.786664	-9.898808	2.096340	-8.787679	3.803482	0.000000	-10.000000	0.491667	-27.500000	225.333328	931.000000	1023.000000	1954.000000
44.119999	-0.022753	-13.447113	-10.198356	2.037483	-8.935672	3.649431	0.000000	-10.000000	0.475000	-26.833334	216.166672	931.200012	1023.000000	1954.199951
44.139999	-0.024508	-14.484489	-10.335396	1.769425	-9.516810	3.598292	0.000000	-10.000000	0.458333	-26.566668	207.000000	930.599976	1023.000000	1953.599976
44.160000	-0.025444	-15.037451	-10.610451	1.722382	-9.618600	3.469218	0.000000	-10.000000	0.441667	-26.250000	198.166672	931.000000	1023.000000	1954.000000
44.180000	-0.026880	-15.886360	-10.852094	1.582659	-10.039756	3.422831	0.000000	-10.000000	0.441667	-25.966667	189.500000	930.799988	1023.000000	1953.800049
44.200001	-0.027957	-16.522678	-11.061431	1.464908	-10.280962	3.354807	0.000000	-10.000000	0.450000	-25.650000	180.833328	930.799988	1023.000000	1953.800049
44.220001	-0.028550	-16.873056	-11.298561	1.519800	-10.362668	3.268373	0.000000	-10.000000	0.450000	-25.233334	172.333328	931.000000	1023.000000	1954.000000
44.240002	-0.029530	-17.452217	-11.348459	1.309493	-10.748114	3.334863	0.000000	-10.000000	0.433333	-24.883333	164.000000	931.200012	1023.000000	1954.199951
44.259998	-0.029653	-17.525003	-11.449710	1.393211	-10.697569	3.229064	0.000000	-10.000000	0.391667	-24.366667	155.666672	930.799988	1023.000000	1953.800049
44.279999	-0.030215	-17.857071	-11.409551	1.267712	-10.950469	3.235236	0.000000	-10.000000	0.366667	-23.750000	147.500000	930.799988	1023.000000	1953.800049
44.299999	-0.030402	-17.967466	-11.331136	1.177847	-11.111556	3.297378	0.000000	-10.000000	0.341667	-23.133333	139.500000	931.200012	1023.000000	1954.199951
44.320000	-0.030191	-17.842850	-11.354760	1.404959	-11.055082	3.162035	0.000000	-10.000000	0.325000	-22.666668	131.833328	931.000000	1023.000000	1954.000000
44.340000	-0.030596	-18.082243	-11.310889	1.297625	-11.339643	3.270666	0.000000	-10.000000	0.300000	-22.066668	124.333336	930.799988	1023.000000	1953.800049
44.360001	-0.030692	-18.139196	-11.408184	1.442847	-11.368318	3.194459	0.000000	-10.000000	0.266667	-21.350000	116.833336	930.799988	1023.000000	1953.800049
44.380001	-0.031218	-18.449947	-11.615797	1.523188	-11.555305	3.197968	0.000000	-10.000000	0.233333	-20.333334	109.666664	931.000000	1023.000000	1954.000000
44.400002	-0.031818	-18.804455	-11.762629	1.528943	-11.856597	3.285828	0.000000	-10.000000	0.208333	-19.516668	102.833336	931.000000	1023.000000	1954.000000
44.419998	-0.032349	-19.118460	-12.126422	1.747233	-11.977828	3.238558	0.000000	-10.000000	0.183333	-18.650002	96.500000	930.799988	1023.000000	1953.800049
44.439999	-0.033566	-19.837244	-12.278612	1.650918	-12.394258	3.184709	0.000000	-10.000000	0.166667	-17.983334	90.500000	931.000000	1023.000000	1954.000000
44.459999	-0.033982	-20.083281	-12.451159	1.826434	-12.444331	2.985775	0.000000	-10.000000	0.141667	-17.133333	84.500000	931.000000	1023.000000	1954.000000
44.480000	-0.035198	-20.802143	-12.333823	1.587852	-12.894215	2.838042	0.000000	-10.000000	0.141667	-16.233334	78.666664	931.000000	1023.000000	1954.000000
44.500000	-0.035884	-21.207720	-12.269479	1.325503	-12.927032	2.663288	0.000000	-10.000000	0.133333	-15.416667	73.166664	930.799988	1023.000000	1953.800049
44.520000	-0.036770	-21.730791	-12.143496	0.896753	-13.001185	2.517137	0.000000	-10.000000	0.133333	-15.000000	68.000000	931.000000	1023.000000	1954.000000
44.540001	-0.037880	-22.387312	-12.104981	0.525046	-13.164269	2.356894	0.000000	-10.000000	0.125000	-14.950000	63.000000	931.200012	1023.000000	1954.199951
44.560001	-0.038955	-23.022484	-12.445386	0.448030	-13.170079	2.144951	0.000000	-10.000000	0.100000	-14.666667	58.000000	931.000000	1023.000000	1954.000000
44.580002	-0.040787	-24.104923	-12.677815	0.172334	-13.709287	2.109846	0.000000	-10.000000	0.066667	-13.616667	53.000000	931.000000	1023.000000	1954.000000
44.599998	-0.042031	-24.840477	-13.101463	0.186756	-13.820446	1.894675	0.000000	-10.000000	0.025000	-12.100000	48.333332	931.000000	1023.000000	1954.000000
44.619999	-0.043394	-25.645996	-13.423678	0.017395	-14.048819	1.809105	0.000000	-10.000000	0.016667	-10.750000	44.333332	931.200012	1023.000000	1954.199951
44.639999	-0.044661	-26.394907	-13.772548	-0.114507	-14.242527	1.734674	0.000000	-10.000000	0.016667	-10.116667	40.833332	930.799988	1023.000000	1953.800049
44.660000	-0.045525	-26.905491	-14.180610	-0.107075	-14.235990	1.618183	0.000000	-10.000000	0.016667	-9.916667	37.500000	931.200012	1023.000000	1954.199951
44.680000	-0.046513	-27.489309	-14.358637	-0.263421	-14.463141	1.595890	0.000000	-10.000000	0.016667	-9.933333	34.166668	930.799988	1023.000000	1953.800049
44.700001	-0.046739	-27.622915	-14.608337	-0.194754	-14.346887	1.527063	0.000000	-10.000000	0.008333	-9.883333	30.833334	930.799988	1023.000000	1953.800049
44.720001	-0.047475	-28.057863	-14.740448	-0.418872	-14.451797	1.553255	0.000000	-10.000000	0.008333	-9.833334	28.666666	931.000000	1023.000000	1954.000000
44.740002	-0.047509	-28.077755	-14.875264	-0.414114	-14.344077	1.555701	0.000000	-10.000000	0.000000	-9.450000	25.333334	931.000000	1023.000000	1954.000000
44.759998	-0.047685	-28.181652	-14.860268	-0.513728	-14.382355	1.574699	0.000000	-10.000000	0.000000	-8.950000	22.166666	931.000000	1023.000000	1954.000000
44.779999	-0.047605	-28.134371	-14.852538	-0.570264	-14.278636	1.567068	0.000000	-10.000000	0.000000	-8.283334	18.166666	931.000000	1023.000000	1954.000000
44.799999	-0.046954	-27.749826	-14.791573	-0.531516	-14.124393	1.697655	0.000000	-10.000000	0.000000	-7.966667	15.333333	931.200012	1023.000000	1954.199951
44.820000	-0.046759	-27.634548	-14.734994	-0.598472	-14.118809	1.817727	0.000000	-10.000000	0.000000	-7.900000	12.666667	931.000000	1023.000000	1954.000000
44.840000	-0.046122	-27.258354	-14.733170	-0.442384	-13.975341	1.892540	0.000000	-10.000000	0.000000	-7.866667	10.000000	931.000000	1023.000000	1954.000000
44.860001	-0.046140	-27.268885	-14.634915	-0.411834	-14.123136	1.901000	0.000000	-10.000000	0.000000	-7.350000	7.333333	931.200012	1023.000000	1954.199951
44.880001	-0.045495	-26.887568	-14.616935	-0.227811	-13.986499	1.943677	0.000000	-10.000000	0.000000	-6.200000	4.833333	930.799988	1023.000000	1953.800049
44.900002	-0.045721	-27.021006	-14.566388	-0.222580	-14.078294	1.846256	0.000000	-10.000000	-0.016667	-4.916667	2.666667	930.799988	1023.000000	1953.800049
44.919998	-0.045917	-27.137234	-14.720431	-0.279141	-13.963404	1.825741	0.000000	-10.000000	-0.033333	-3.933333	1.166667	931.000000	1023.000000	1954.000000
44.939999	-0.046707	-27.603701	-14.766193	-0.526878	-14.115891	1.805264	0.000000	-10.000000	-0.041667	-3.466667	0.166667	931.000000	1023.000000	1954.000000
44.959999	-0.047183	-27.885038	-14.931169	-0.620044	-14.114305	1.780479	0.000000	-10.000000	-0.041667	-3.333333	-0.666667	931.200012	1023.000000	1954.199951
44.980000	-0.047797	-28.247908	-14.895764	-0.807438	-14.290938	1.746233	0.000000	-10.000000	-0.041667	-3.400000	-1.500000	931.000000	1023.000000	1954.000000
45.000000	-0.048339	-28.568602	-15.004534	-0.887308	-14.307270	1.630511	0.000000	-10.000000	-0.041667	-3.550000	-2.500000	931.400024	1023.000000	1954.400024
45.020000	-0.048596	-28.720015	-14.918824	-1.000662	-14.471533	1.671004	0.000000	-10.000000	-0.033333	-3.650000	-3.666667	930.799988	1023.000000	1953.800049
45.040001	-0.048708	-28.786297	-14.967043	-1.049600	-14.423064	1.653411	0.000000	-10.000000	-0.033333	-3.700000	-5.000000	930.599976	1023.000000	1953.599976
45.060001	-0.048851	-28.871006	-14.960463	-1.044478	-14.450485	1.584420	0.000000	-10.000000	-0.033333	-3.583333	-6.333333	931.000000	1023.000000	1954.000000
45.080002	-0.048829	-28.857897	-14.893154	-1.091030	-14.472775	1.599062	0.000000	-10.000000	-0.033333	-3.400000	-7.500000	930.799988	1023.000000	1953.800049
45.099998	-0.048696	-28.779430	-14.896877	-1.109463	-14.381906	1.608814	0.000000	-10.000000	-0.025000	-3.283333	-8.500000	931.000000	1023.000000	1954.000000
45.119999	-0.048464	-28.642242	-14.770396	-1.107963	-14.388808	1.624924	0.000000	-10.000000	-0.033333	-3.183333	-9.666667	931.000000	1023.000000	1954.000000
45.139999	-0.047773	-28.233856	-14.643932	-1.073707	-14.219806	1.703588	0.000000	-10.000000	-0.041667	-2.900000	-10.833333	931.000000	1023.000000	1954.000000
45.160000	-0.047215	-27.904139	-14.293238	-1.036665	-14.245300	1.671065	0.000000	-10.000000	-0.050000	-2.216667	-11.666667	931.000000	1023.000000	1954.000000
45.180000	-0.046455	-27.454659	-14.205098	-0.944474	-14.036466	1.731380	0.000000	-10.000000	-0.050000	-1.200000	-12.000000	931.000000	1023.000000	1954.000000
45.200001	-0.045658	-26.983774	-13.955169	-0.892699	-14.003816	1.867909	0.000000	-10.000000	-0.050000	-0.416667	-12.000000	931.000000	1023.000000	1954.000000
45.220001	-0.045232	-26.732302	-13.940985	-0.715731	-13.870920	1.795335	0.000000	-10.000000	-0.050000	0.000000	-12.000000	930.799988	1023.000000	1953.800049
45.240002	-0.044832	-26.495729	-13.919517	-0.663675	-13.881905	1.969366	0.000000	-10.000000	-0.050000	0.000000	-12.000000	931.000000	1023.000000	1954.000000
45.259998	-0.044673	-26.401741	-13.989875	-0.404873	-13.943781	1.936788	0.000000	-10.000000	-0.050000	0.483333	-12.000000	930.799988	1023.000000	1953.800049
45.279999	-0.044717	-26.427565	-14.154509	-0.393391	-13.988693	2.109028	0.000000	-10.000000	-0.050000	0.966667	-12.000000	931.000000	1023.000000	1954.000000
45.299999	-0.045046	-26.622337	-14.219768	-0.214995	-14.189101	2.001526	0.000000	-10.000000	-0.050000	1.350000	-12.000000	931.000000	1023.000000	1954.000000
45.320000	-0.045056	-26.628073	-14.370751	-0.125011	-14.152908	2.020597	0.000000	-10.000000	-0.050000	1.066667	-12.000000	931.000000	1023.000000	1954.000000
45.340000	-0.045320	-26.784170	-14.138429	-0.021952	-14.430633	1.806843	0.000000	-10.000000	-0.050000	0.583333	-12.000000	930.799988	1023.000000	1953.800049
45.360001	-0.045451	-26.861740	-14.091477	-0.122314	-14.340796	1.692847	0.000000	-10.000000	-0.050000	0.200000	-12.000000	930.799988	1023.000000	1953.800049
45.380001	-0.045824	-27.082266	-13.837037	-0.401447	-14.449219	1.605438	0.000000	-10.000000	-0.050000	0.000000	-12.000000	931.000000	1023.000000	1954.000000
45.400002	-0.046203	-27.305876	-13.817838	-0.683066	-14.329934	1.524963	0.000000	-10.000000	-0.050000	-0.616667	-12.000000	931.000000	1023.000000	1954.000000
45.419998	-0.047159	-27.871193	-13.831505	-0.931270	-14.532704	1.424287	0.000000	-10.000000	-0.050000	-1.133333	-12.166667	931.000000	1023.000000	1954.000000
45.439999	-0.048304	-28.547663	-14.123596	-0.950121	-14.738675	1.264729	0.000000	-10.000000	-0.050000	-1.133333	-12.500000	931.400024	1023.000000	1954.400024
45.459999	-0.049695	-29.370041	-14.437494	-1.213063	-14.958440	1.238955	0.000000	-10.000000	-0.058333	0.016667	-12.833333	931.000000	1023.000000	1954.000000
45.480000	-0.050516	-29.854872	-14.684491	-1.124714	-15.108103	1.062436	0.000000	-10.000000	-0.058333	0.983333	-13.000000	930.799988	1023.000000	1953.800049
45.500000	-0.051263	-30.296637	-15.060734	-1.217169	-15.101286	1.082553	0.000000	-10.000000	-0.058333	0.983333	-13.000000	931.200012	1023.000000	1954.199951
45.520000	-0.051759	-30.589846	-15.183239	-1.143796	-15.237752	0.974940	0.000000	-10.000000	-0.050000	0.450000	-13.000000	931.200012	1023.000000	1954.199951
45.540001	-0.052124	-30.805099	-15.501973	-1.145817	-15.173141	1.015833	0.000000	-10.000000	-0.050000	0.000000	-13.000000	931.000000	1023.000000	1954.000000
45.560001	-0.052384	-30.959164	-15.622577	-1.156034	-15.193354	1.012801	0.000000	-10.000000	-0.041667	0.000000	-13.000000	931.000000	1023.000000	1954.000000
45.580002	-0.052487	-31.019867	-15.797297	-1.121631	-15.080339	0.979400	0.000000	-10.000000	-0.041667	0.000000	-13.000000	931.200012	1023.000000	1954.199951
45.599998	-0.052670	-31.128220	-15.797213	-1.280119	-15.106011	1.055124	0.000000	-10.000000	-0.033333	0.000000	-13.000000	931.000000	1023.000000	1954.000000
45.619999	-0.052460	-31.003611	-15.867371	-1.112024	-14.992431	0.968216	0.000000	-10.000000	-0.033333	0.000000	-13.000000	930.799988	1023.000000	1953.800049
45.639999	-0.052178	-30.837046	-15.828746	-1.302647	-14.857810	1.152158	0.000000	-10.000000	-0.016667	0.000000	-13.000000	930.799988	1023.000000	1953.800049
45.660000	-0.051630	-30.513298	-15.616988	-1.193310	-14.861505	1.158505	0.000000	-10.000000	-0.016667	0.000000	-13.000000	931.200012	1023.000000	1954.199951
45.680000	-0.050859	-30.057581	-15.593833	-1.121237	-14.634299	1.291790	0.000000	-10.000000	-0.025000	-0.650000	-13.000000	931.000000	1023.000000	1954.000000
45.700001	-0.050352	-29.758236	-15.490917	-1.150091	-14.576311	1.459084	0.000000	-10.000000	-0.050000	-1.250000	-13.000000	931.200012	1023.000000	1954.199951
45.720001	-0.049502	-29.255726	-15.428192	-0.787493	-14.478188	1.438146	0.000000	-10.000000	-0.066667	-1.250000	-13.000000	931.200012	1023.000000	1954.199951
45.740002	-0.049078	-29.005390	-15.287668	-0.849359	-14.456826	1.588463	0.000000	-10.000000	-0.066667	0.083333	-13.000000	931.200012	1023.000000	1954.199951
45.759998	-0.048620	-28.734264	-15.266962	-0.549771	-14.401475	1.483943	0.000000	-10.000000	-0.066667	1.483333	-13.000000	931.000000	1023.000000	1954.000000
45.779999	-0.048667	-28.762070	-15.274121	-0.762683	-14.335182	1.609918	0.000000	-10.000000	-0.058333	2.400000	-13.000000	931.000000	1023.000000	1954.000000
45.799999	-0.048847	-28.868311	-15.302414	-0.679925	-14.394603	1.508630	0.000000	-10.000000	-0.058333	2.516667	-13.000000	931.000000	1023.000000	1954.000000
45.820000	-0.049363	-29.173246	-15.405722	-0.982034	-14.348536	1.563046	0.000000	-10.000000	-0.050000	2.333333	-13.000000	931.000000	1023.000000	1954.000000
45.840000	-0.049707	-29.376656	-15.348305	-1.044974	-14.481132	1.497755	0.000000	-10.000000	-0.050000	1.900000	-13.000000	931.000000	1023.000000	1954.000000
45.860001	-0.049967	-29.530357	-15.366755	-1.232078	-14.512969	1.581446	0.000000	-10.000000	-0.050000	1.100000	-13.000000	931.000000	1023.000000	1954.000000
45.880001	-0.050226	-29.683636	-15.365317	-1.218094	-14.527143	1.426920	0.000000	-10.000000	-0.050000	0.483333	-13.000000	931.000000	1023.000000	1954.000000
45.900002	-0.050190	-29.662222	-15.368670	-1.280088	-14.474472	1.461009	0.000000	-10.000000	-0.050000	0.000000	-13.000000	931.400024	1023.000000	1954.400024
45.919998	-0.050274	-29.711905	-15.300410	-1.297405	-14.508188	1.394100	0.000000	-10.000000	-0.050000	0.000000	-13.000000	930.799988	1023.000000	1953.800049
45.939999	-0.050022	-29.563124	-15.229158	-1.248059	-14.479317	1.393409	0.000000	-10.000000	-0.050000	0.000000	-13.000000	930.799988	1023.000000	1953.800049
45.959999	-0.049928	-29.507315	-15.214573	-1.388361	-14.356392	1.452012	0.000000	-10.000000	-0.050000	0.000000	-13.000000	931.400024	1023.000000	1954.400024
45.980000	-0.049487	-29.246590	-15.114793	-1.208927	-14.310602	1.387733	0.000000	-10.000000	-0.050000	0.000000	-13.000000	931.200012	1023.000000	1954.199951
46.000000	-0.049122	-29.030909	-14.956399	-1.390903	-14.226354	1.542747	0.000000	-10.000000	-0.050000	0.000000	-13.000000	930.599976	1023.000000	1953.599976
46.020000	-0.048510	-28.669209	-14.799088	-1.151039	-14.164404	1.445321	0.000000	-10.000000	-0.041667	0.000000	-13.000000	930.799988	1023.000000	1953.800049
46.040001	-0.047630	-28.149546	-14.503756	-1.297937	-13.993236	1.645384	0.000000	-10.000000	-0.041667	0.516667	-13.000000	931.000000	1023.000000	1954.000000
46.060001	-0.046880	-27.706348	-14.316412	-1.032485	-13.898524	1.541073	0.000000	-10.000000	-0.033333	1.066667	-13.000000	931.000000	1023.000000	1954.000000
46.080002	-0.045924	-27.141321	-14.074409	-1.044454	-13.774232	1.751773	0.000000	-10.000000	-0.041667	1.650000	-13.000000	931.200012	1023.000000	1954.199951
46.099998	-0.045532	-26.909485	-14.048839	-0.823794	-13.671041	1.634188	0.000000	-10.000000	-0.041667	1.750000	-13.000000	931.000000	1023.000000	1954.000000
46.119999	-0.044972	-26.578510	-13.928551	-0.776985	-13.739132	1.866157	0.000000	-10.000000	-0.050000	2.000000	-13.000000	931.200012	1023.000000	1954.199951
46.139999	-0.044877	-26.522501	-14.110769	-0.553630	-13.649167	1.791064	0.000000	-10.000000	-0.050000	2.233333	-13.000000	931.000000	1023.000000	1954.000000
46.160000	-0.044920	-26.547905	-14.157375	-0.448855	-13.881010	1.939337	0.000000	-10.000000	-0.050000	2.316667	-13.000000	931.200012	1023.000000	1954.199951
46.180000	-0.045344	-26.798061	-14.337259	-0.391981	-13.948884	1.880063	0.000000	-10.000000	-0.050000	2.100000	-13.000000	930.799988	1023.000000	1953.800049
46.200001	-0.045207	-26.717360	-14.349605	-0.180953	-14.101209	1.914406	0.000000	-10.000000	-0.058333	1.816667	-13.000000	931.000000	1023.000000	1954.000000
46.220001	-0.045691	-27.003109	-14.256765	-0.263238	-14.187839	1.704734	0.000000	-10.000000	-0.066667	1.650000	-13.000000	931.000000	1023.000000	1954.000000
46.240002	-0.045840	-27.091494	-14.101957	-0.233813	-14.292914	1.537192	0.000000	-10.000000	-0.066667	1.316667	-13.000000	931.000000	1023.000000	1954.000000
46.259998	-0.046011	-27.192766	-13.857230	-0.677958	-14.273180	1.615602	0.000000	-10.000000	-0.058333	0.783333	-13.000000	931.000000	1023.000000	1954.000000
46.279999	-0.046627	-27.556452	-13.857099	-0.848084	-14.256265	1.404996	0.000000	-10.000000	-0.050000	-0.383333	-13.000000	931.000000	1023.000000	1954.000000
46.299999	-0.047582	-28.121006	-13.923223	-1.051148	-14.497011	1.350378	0.000000	-10.000000	-0.058333	-1.233333	-13.166667	930.799988	1023.000000	1953.800049
46.320000	-0.049055	-28.991673	-14.310589	-1.176788	-14.660875	1.156579	0.000000	-10.000000	-0.058333	-1.233333	-13.500000	930.799988	1023.000000	1953.800049
46.340000	-0.050379	-29.773813	-14.622161	-1.190099	-14.982562	1.021008	0.000000	-10.000000	-0.058333	-0.033333	-13.833333	930.799988	1023.000000	1953.800049
46.360001	-0.051189	-30.252939	-14.900126	-1.358119	-15.029783	1.035088	0.000000	-10.000000	-0.041667	0.800000	-14.000000	931.200012	1023.000000	1954.199951
46.380001	-0.051775	-30.598824	-15.203548	-1.238717	-15.092034	0.935476	0.000000	-10.000000	-0.041667	0.800000	-14.000000	931.000000	1023.000000	1954.000000
46.400002	-0.052332	-30.928303	-15.363298	-1.330546	-15.185607	0.951148	0.000000	-10.000000	-0.041667	0.233333	-14.000000	930.599976	1023.000000	1953.599976
46.419998	-0.052737	-31.167624	-15.700690	-1.172171	-15.141910	0.847145	0.000000	-10.000000	-0.050000	-0.333333	-14.000000	930.799988	1023.000000	1953.800049
46.439999	-0.053059	-31.357964	-15.779742	-1.339662	-15.218944	0.980383	0.000000	-10.000000	-0.050000	-1.200000	-14.000000	930.599976	1023.000000	1953.599976
46.459999	-0.053308	-31.505026	-16.029741	-1.297629	-15.098226	0.920570	0.000000	-10.000000	-0.050000	-2.233333	-14.333333	930.799988	1023.000000	1953.800049
46.480000	-0.053526	-31.633720	-16.015047	-1.395811	-15.203422	0.980560	0.000000	-10.000000	-0.050000	-3.000000	-15.000000	930.799988	1023.000000	1953.800049
46.500000	-0.053610	-31.683287	-16.172056	-1.329670	-15.048668	0.867107	0.000000	-10.000000	-0.050000	-3.300000	-16.000000	930.799988	1023.000000	1953.800049
46.520000	-0.053380	-31.547638	-16.083033	-1.385832	-15.076959	0.998185	0.000000	-10.000000	-0.033333	-3.583333	-17.166666	931.000000	1023.000000	1954.000000
46.540001	-0.052747	-31.173658	-16.026064	-1.379880	-14.863992	1.096277	0.000000	-10.000000	-0.025000	-4.050000	-18.333334	931.200012	1023.000000	1954.199951
46.560001	-0.052374	-30.953224	-15.982820	-1.272267	-14.860894	1.162757	0.000000	-10.000000	-0.016667	-4.800000	-19.833334	931.200012	1023.000000	1954.199951
46.580002	-0.051965	-30.711149	-15.942313	-1.236585	-14.825776	1.293525	0.000000	-10.000000	-0.025000	-5.300000	-21.500000	930.799988	1023.000000	1953.800049
46.599998	-0.051372	-30.360899	-15.901730	-1.037611	-14.780669	1.359110	0.000000	-10.000000	-0.033333	-4.900000	-23.333334	930.599976	1023.000000	1953.599976
46.619999	-0.050883	-30.071753	-15.722098	-0.947540	-14.816279	1.414166	0.000000	-10.000000	-0.041667	-3.266667	-24.833334	931.200012	1023.000000	1954.199951
46.639999	-0.050686	-29.955183	-15.792285	-0.786559	-14.737617	1.361277	0.000000	-10.000000	-0.050000	-1.450000	-25.666666	931.000000	1023.000000	1954.000000
46.660000	-0.051033	-30.160269	-15.791119	-0.916234	-14.852549	1.399632	0.000000	-10.000000	-0.050000	-0.283333	-26.000000	930.599976	1023.000000	1953.599976
46.680000	-0.051215	-30.267897	-15.876945	-0.954652	-14.787374	1.351074	0.000000	-10.000000	-0.050000	0.000000	-26.000000	930.799988	1023.000000	1953.800049
46.700001	-0.051815	-30.622437	-15.873453	-1.207872	-14.943181	1.402069	0.000000	-10.000000	-0.050000	0.000000	-26.000000	930.799988	1023.000000	1953.800049
46.720001	-0.052052	-30.763004	-15.946289	-1.318729	-14.873792	1.375806	0.000000	-10.000000	-0.050000	0.000000	-26.000000	931.000000	1023.000000	1954.000000
46.740002	-0.052506	-31.030758	-15.948084	-1.413475	-14.975332	1.306134	0.000000	-10.000000	-0.050000	0.000000	-26.000000	931.200012	1023.000000	1954.199951
46.759998	-0.052555	-31.060211	-15.898430	-1.468342	-15.002070	1.308632	0.000000	-10.000000	-0.041667	0.000000	-26.000000	931.000000	1023.000000	1954.000000
46.779999	-0.052821	-31.216928	-15.959300	-1.451446	-14.993360	1.187178	0.000000	-10.000000	-0.041667	0.000000	-26.000000	930.799988	1023.000000	1953.800049
46.799999	-0.052708	-31.150158	-15.879713	-1.554168	-14.989458	1.273182	0.000000	-10.000000	-0.033333	0.000000	-26.000000	930.599976	1023.000000	1953.599976
46.820000	-0.052445	-30.995016	-15.885021	-1.449419	-14.865086	1.204511	0.000000	-10.000000	-0.041667	0.000000	-26.000000	930.799988	1023.000000	1953.800049
46.840000	-0.052427	-30.984152	-15.780684	-1.587653	-14.862492	1.246678	0.000000	-10.000000	-0.041667	0.000000	-26.000000	931.000000	1023.000000	1954.000000
46.860001	-0.051827	-30.629580	-15.686261	-1.456743	-14.752993	1.266416	0.000000	-10.000000	-0.050000	0.600000	-26.000000	930.799988	1023.000000	1953.800049
46.880001	-0.051441	-30.401354	-15.551444	-1.530920	-14.691572	1.372584	0.000000	-10.000000	-0.058333	1.466667	-26.000000	930.799988	1023.000000	1953.800049
46.900002	-0.050670	-29.946030	-15.362441	-1.388232	-14.553672	1.358317	0.000000	-10.000000	-0.075000	2.783333	-26.000000	931.200012	1023.000000	1954.199951
46.919998	-0.049915	-29.499979	-15.088437	-1.433423	-14.401991	1.423873	0.000000	-10.000000	-0.091667	3.916667	-26.000000	931.200012	1023.000000	1954.199951
46.939999	-0.048610	-28.728243	-14.744296	-1.278092	-14.197831	1.491976	0.000000	-10.000000	-0.100000	5.200000	-26.000000	930.799988	1023.000000	1953.800049
46.959999	-0.047706	-28.194384	-14.394713	-1.273075	-14.081140	1.554544	0.000000	-10.000000	-0.100000	6.400000	-26.000000	931.200012	1023.000000	1954.199951
46.980000	-0.046426	-27.437872	-14.217925	-0.995749	-13.773643	1.549447	0.000000	-10.000000	-0.108333	7.600000	-26.000000	930.799988	1023.000000	1953.800049
47.000000	-0.045737	-27.030558	-13.948101	-1.001801	-13.754053	1.673397	0.000000	-10.000000	-0.116667	8.816667	-26.000000	931.000000	1023.000000	1954.000000
47.020000	-0.044767	-26.457043	-13.905473	-0.672010	-13.526619	1.647060	0.000000	-10.000000	-0.125000	10.083334	-26.000000	931.000000	1023.000000	1954.000000
47.040001	-0.044534	-26.319613	-13.834114	-0.711002	-13.639829	1.865332	0.000000	-10.000000	-0.133333	11.016667	-26.000000	930.799988	1023.000000	1953.800049
47.060001	-0.043967	-25.984222	-13.914901	-0.399693	-13.487868	1.818240	0.000000	-10.000000	-0.141667	11.616667	-17.833334	930.799988	1023.000000	1953.800049
47.080002	-0.043607	-25.771667	-13.803402	-0.302865	-13.584645	1.919245	0.000000	-10.000000	-0.150000	11.916667	-1.166667	930.599976	1023.000000	1953.599976
47.099998	-0.043277	-25.576839	-13.695879	-0.166348	-13.513804	1.799192	0.000000	-10.000000	-0.150000	12.300000	16.833334	930.799988	1023.000000	1953.800049
47.119999	-0.042926	-25.369453	-13.381823	-0.128270	-13.535297	1.675937	0.000000	-10.000000	-0.166667	12.816667	28.166666	931.000000	1023.000000	1954.000000
47.139999	-0.042533	-25.137066	-12.978772	-0.415696	-13.490922	1.748325	0.000000	-10.000000	-0.183333	13.300000	32.500000	931.000000	1023.000000	1954.000000
47.160000	-0.041822	-24.717026	-12.779980	-0.426596	-13.121854	1.611404	0.000000	-10.000000	-0.200000	13.516666	37.000000	930.799988	1023.000000	1953.800049
47.180000	-0.042255	-24.972616	-12.557802	-0.837890	-13.212937	1.636014	0.000000	-10.000000	-0.200000	13.600000	41.500000	930.799988	1023.000000	1953.800049
47.200001	-0.042562	-25.154037	-12.736810	-0.746597	-13.091196	1.420566	0.000000	-10.000000	-0.216667	14.166667	46.000000	930.799988	1023.000000	1953.800049
47.220001	-0.043313	-25.598255	-12.826674	-0.972014	-13.257904	1.458338	0.000000	-10.000000	-0.233333	15.200000	50.666668	931.000000	1023.000000	1954.000000
47.240002	-0.043431	-25.667721	-13.032175	-0.847675	-13.034350	1.246481	0.000000	-10.000000	-0.266667	16.400002	55.500000	931.000000	1023.000000	1954.000000
47.259998	-0.043269	-25.571995	-12.965439	-0.931400	-13.013519	1.338364	0.000000	-10.000000	-0.283333	17.183334	60.833332	930.799988	1023.000000	1953.800049
47.279999	-0.042940	-25.377573	-13.105528	-0.806145	-12.760968	1.295068	0.000000	-10.000000	-0.300000	17.600000	66.500000	930.599976	1023.000000	1953.599976
47.299999	-0.042333	-25.018972	-13.081429	-0.660723	-12.624068	1.347248	0.000000	-10.000000	-0.300000	18.083334	72.500000	931.000000	1023.000000	1954.000000
47.320000	-0.041968	-24.802818	-13.045272	-0.736866	-12.455906	1.435226	0.000000	-10.000000	-0.291667	18.666666	78.500000	931.000000	1023.000000	1954.000000
47.340000	-0.040795	-24.110014	-12.997454	-0.497783	-12.073956	1.459178	0.000000	-10.000000	-0.291667	19.016666	84.500000	931.000000	1023.000000	1954.000000
47.360001	-0.040070	-23.681284	-12.769021	-0.612788	-11.952621	1.653148	0.000000	-10.000000	-0.300000	19.266666	90.666664	930.799988	1023.000000	1953.800049
47.380001	-0.038942	-23.014771	-12.688101	-0.341848	-11.513842	1.529019	0.000000	-10.000000	-0.316667	19.350000	97.000000	931.000000	1023.000000	1954.000000
47.400002	-0.037733	-22.299911	-12.321659	-0.378475	-11.344598	1.744820	0.000000	-10.000000	-0.333333	19.650000	103.500000	930.799988	1023.000000	1953.800049
47.419998	-0.036353	-21.484818	-12.093744	-0.270705	-10.937877	1.817509	0.000000	-10.000000	-0.341667	19.950001	110.000000	930.799988	1023.000000	1953.800049
47.439999	-0.034345	-20.297642	-11.694965	-0.054623	-10.543403	1.995350	0.000000	-10.000000	-0.341667	20.033333	116.666664	930.799988	1023.000000	1953.800049
47.459999	-0.032972	-19.486742	-11.466286	0.025843	-10.207924	2.161625	0.000000	-10.000000	-0.341667	20.166666	123.333336	930.799988	1023.000000	1953.800049
47.480000	-0.031079	-18.367765	-11.245942	0.359388	-9.737535	2.256324	0.000000	-10.000000	-0.358333	20.566668	130.000000	930.799988	1023.000000	1953.800049
47.500000	-0.029481	-17.423496	-10.788766	0.433666	-9.511508	2.443112	0.000000	-10.000000	-0.400000	21.366667	136.666672	930.799988	1023.000000	1953.800049
47.520000	-0.027721	-16.383249	-10.591636	0.725997	-8.928638	2.411029	0.000000	-10.000000	-0.433333	22.433334	143.666672	930.799988	1023.000000	1953.800049
47.540001	-0.026545	-15.688211	-10.276704	0.679114	-8.699395	2.608774	0.000000	-10.000000	-0.441667	23.183334	151.166672	931.200012	1023.000000	1954.199951
47.560001	-0.025773	-15.231696	-10.122725	0.651135	-8.334981	2.574874	0.000000	-10.000000	-0.433333	23.700001	158.666672	931.000000	1023.000000	1954.000000
47.580002	-0.025002	-14.776121	-9.794577	0.529965	-8.144195	2.632685	0.000000	-10.000000	-0.425000	23.716667	166.333328	931.000000	1023.000000	1954.000000
47.599998	-0.024400	-14.420657	-9.587698	0.370204	-7.843541	2.640379	0.000000	-10.000000	-0.416667	23.716667	174.000000	931.000000	1023.000000	1954.000000
47.619999	-0.023267	-13.750566	-9.330208	0.390604	-7.482343	2.671380	0.000000	-10.000000	-0.425000	23.733334	182.000000	931.000000	1023.000000	1954.000000
47.639999	-0.022444	-13.264602	-8.887162	0.165680	-7.316999	2.773879	0.000000	-10.000000	-0.416667	23.850000	190.000000	930.799988	1023.000000	1953.800049
47.660000	-0.021065	-12.449505	-8.635949	0.320129	-6.855444	2.721760	0.000000	-10.000000	-0.441667	23.966667	198.000000	930.799988	1023.000000	1953.800049
47.680000	-0.020049	-11.848715	-8.180157	0.139551	-6.651305	2.843196	0.000000	-10.000000	-0.441667	24.150002	206.000000	931.000000	1023.000000	1954.000000
47.700001	-0.018553	-10.965117	-7.915743	0.243033	-6.092879	2.800472	0.000000	-10.000000	-0.466667	24.550001	214.000000	931.000000	1023.000000	1954.000000
47.720001	-0.017046	-10.074169	-7.367433	0.147384	-5.804403	2.950282	0.000000	-10.000000	-0.466667	24.783333	222.333328	930.799988	1023.000000	1953.800049
47.740002	-0.015408	-9.106205	-7.090513	0.309256	-5.243060	2.918111	0.000000	-10.000000	-0.475000	24.916666	230.666672	931.000000	1023.000000	1954.000000
47.759998	-0.013655	-8.070400	-6.469190	0.216358	-4.928537	3.110969	0.000000	-10.000000	-0.491667	25.266666	239.000000	931.200012	1023.000000	1954.199951
47.779999	-0.011662	-6.892030	-6.018189	0.353262	-4.389956	3.162853	0.000000	-10.000000	-0.508333	25.383333	247.333328	930.799988	1023.000000	1953.800049
47.799999	-0.009293	-5.492298	-5.251036	0.433182	-3.965353	3.290910	0.000000	-10.000000	-0.533333	25.833334	255.666672	931.000000	1023.000000	1954.000000
47.820000	-0.007063	-4.174495	-4.645686	0.553313	-3.446322	3.364200	0.000000	-10.000000	-0.541667	26.116667	264.333344	931.000000	1023.000000	1954.000000
47.840000	-0.004703	-2.779517	-3.955627	0.677038	-2.991629	3.490700	0.000000	-10.000000	-0.566667	26.850000	272.833344	931.000000	1023.000000	1954.000000
47.860001	-0.002541	-1.501600	-3.383546	0.789062	-2.508842	3.601726	0.000000	-10.000000	-0.591667	27.100000	281.833344	931.000000	1023.000000	1954.000000
47.880001	-0.000487	-0.287559	-2.898577	1.015371	-2.065883	3.661530	0.000000	-10.000000	-0.625000	27.533335	290.833344	930.799988	1023.000000	1953.800049
47.900002	0.001273	0.752581	-2.466723	1.150447	-1.704096	3.772954	0.000000	-10.000000	-0.616667	27.766666	300.000000	930.599976	1023.000000	1953.599976
47.919998	0.003019	1.784491	-2.184828	1.435037	-1.431227	3.965508	0.000000	-10.000000	-0.608333	28.166666	309.166656	931.000000	1023.000000	1954.000000
47.939999	0.003927	2.320830	-1.942751	1.537541	-1.298523	4.024563	0.000000	-10.000000	-0.591667	28.116667	318.500000	930.799988	1023.000000	1953.800049
47.959999	0.005778	3.414987	-1.574058	1.941557	-1.128841	4.176330	0.000000	-10.000000	-0.608333	27.983334	328.000000	930.799988	1023.000000	1953.800049
47.980000	0.007132	4.215158	-0.869909	2.015153	-1.079869	4.149784	0.000000	-10.000000	-0.591667	27.716667	337.333344	931.000000	1023.000000	1954.000000
48.000000	0.008696	5.139291	-0.274642	2.028226	-0.820246	4.205953	0.000000	-10.000000	-0.591667	27.733334	346.666656	931.400024	1023.000000	1954.400024
48.020000	0.010157	6.002870	0.487227	1.896750	-0.645971	4.264864	0.000000	-10.000000	-0.566667	27.850000	355.833344	931.000000	1023.000000	1954.000000
48.040001	0.011070	6.542293	0.837167	1.751229	-0.391645	4.345542	0.000000	-10.000000	-0.550000	27.850000	365.166656	931.000000	1023.000000	1954.000000
48.060001	0.011106	6.563664	0.765744	1.798746	-0.272316	4.271490	0.000000	-10.000000	-0.516667	27.183334	374.333344	930.799988	1023.000000	1953.800049
48.080002	0.010647	6.292500	0.782914	1.705420	-0.326317	4.130483	0.000000	-10.000000	-0.525000	26.600000	383.500000	931.000000	1023.000000	1954.000000
48.099998	0.010760	6.358896	0.696414	1.731237	-0.186364	4.117610	0.000000	-10.000000	-0.558333	26.333334	392.500000	931.000000	1023.000000	1954.000000
48.119999	0.011160	6.595715	0.809191	1.800056	-0.116624	4.103091	0.000000	-10.000000	-0.591667	26.966667	401.333344	931.000000	1023.000000	1954.000000
48.139999	0.011973	7.075759	0.917537	1.864898	0.160184	4.133140	0.000000	-10.000000	-0.583333	27.583334	410.333344	931.000000	1023.000000	1954.000000
48.160000	0.013061	7.718940	0.924263	2.064022	0.449372	4.281282	0.000000	-10.000000	-0.583333	28.133333	419.333344	931.000000	1023.000000	1954.000000
48.180000	0.014068	8.314211	1.198474	2.155616	0.671885	4.288236	0.000000	-10.000000	-0.583333	28.333334	428.833344	930.599976	1023.000000	1953.599976
48.200001	0.015435	9.122054	1.387259	2.253881	1.097372	4.383542	0.000000	-10.000000	-0.600000	28.550001	438.166656	931.200012	1023.000000	1954.199951
48.220001	0.016749	9.898793	1.651473	2.430504	1.390638	4.426178	0.000000	-10.000000	-0.591667	28.450001	447.833344	931.000000	1023.000000	1954.000000
48.240002	0.018454	10.906323	2.006637	2.521589	1.868064	4.510034	0.000000	-10.000000	-0.583333	28.433334	457.166656	931.200012	1023.000000	1954.199951
48.259998	0.019791	11.696543	2.209100	2.660141	2.248502	4.578799	0.000000	-10.000000	-0.575000	28.166668	466.666656	931.400024	1023.000000	1954.400024
48.279999	0.021460	12.682673	2.768236	2.684781	2.630459	4.599198	0.000000	-10.000000	-0.583333	28.033335	476.000000	931.200012	1023.000000	1954.199951
48.299999	0.023404	13.831772	3.101907	2.782998	3.105420	4.841446	0.000000	-10.000000	-0.566667	27.716667	485.500000	930.799988	1023.000000	1953.800049
48.320000	0.025526	15.086116	3.585158	2.943885	3.606701	4.950372	0.000000	-10.000000	-0.575000	27.383333	494.833344	931.200012	1023.000000	1954.199951
48.340000	0.027672	16.353998	4.026495	3.181255	4.081039	5.065208	0.000000	-10.000000	-0.575000	27.266666	504.000000	931.000000	1023.000000	1954.000000
48.360001	0.029657	17.527281	4.479315	3.295210	4.566332	5.186423	0.000000	-10.000000	-0.600000	27.216667	513.000000	931.000000	1023.000000	1954.000000
48.380001	0.031971	18.894695	5.125403	3.331016	5.161530	5.276746	0.000000	-10.000000	-0.600000	27.350000	522.166687	931.200012	1023.000000	1954.199951
48.400002	0.033641	19.881760	5.553823	3.364025	5.559499	5.404414	0.000000	-10.000000	-0.583333	27.350000	531.333313	931.000000	1023.000000	1954.000000
48.419998	0.034557	20.423340	6.129927	3.124376	5.843431	5.325605	0.000000	-10.000000	-0.566667	27.133333	540.500000	931.200012	1023.000000	1954.199951
48.439999	0.035554	21.012177	6.477148	2.927015	6.167536	5.440477	0.000000	-10.000000	-0.541667	26.766666	549.500000	931.200012	1023.000000	1954.199951
48.459999	0.036326	21.468895	6.969410	2.640367	6.417866	5.441253	0.000000	-10.000000	-0.516667	25.950001	558.500000	931.200012	1023.000000	1954.199951
48.480000	0.037481	22.150990	7.394484	2.448831	6.857910	5.449765	0.000000	-10.000000	-0.483333	25.183334	567.333313	931.000000	1023.000000	1954.000000
48.500000	0.038301	22.635643	7.871855	2.254818	7.095115	5.413857	0.000000	-10.000000	-0.441667	24.150000	575.833313	931.000000	1023.000000	1954.000000
48.520000	0.039559	23.379627	8.433003	2.104251	7.509594	5.332779	0.000000	-10.000000	-0.416667	23.483334	584.000000	931.000000	1023.000000	1954.000000
48.540001	0.040629	24.011906	8.813699	1.939298	7.806662	5.452247	0.000000	-10.000000	-0.416667	22.816668	592.000000	930.799988	1023.000000	1953.800049
48.560001	0.042021	24.834295	9.409737	1.834374	8.252275	5.337910	0.000000	-10.000000	-0.425000	22.466667	599.833313	930.799988	1023.000000	1953.800049
48.580002	0.043465	25.687807	9.846877	1.799367	8.585317	5.456245	0.000000	-10.000000	-0.433333	22.350000	607.500000	930.799988	1023.000000	1953.800049
48.599998	0.045351	26.802711	10.594772	1.724905	8.987678	5.495356	0.000000	-10.000000	-0.433333	22.383333	614.833313	931.000000	1023.000000	1954.000000
48.619999	0.047571	28.114367	11.243447	1.843044	9.481990	5.545886	0.000000	-10.000000	-0.450000	22.783333	622.333313	931.400024	1023.000000	1954.400024
48.639999	0.049770	29.414135	11.978414	1.821625	9.859295	5.754803	0.000000	-10.000000	-0.458333	23.400000	629.666687	930.799988	1023.000000	1953.800049
48.660000	0.052195	30.847084	12.700038	2.034727	10.388778	5.723541	0.000000	-10.000000	-0.466667	23.866667	637.333313	931.000000	1023.000000	1954.000000
48.680000	0.054172	32.015797	13.256453	2.098563	10.708580	5.952200	0.000000	-10.000000	-0.458333	24.033333	645.000000	931.000000	1023.000000	1954.000000
48.700001	0.056319	33.284687	13.879551	2.242316	11.207942	5.954877	0.000000	-10.000000	-0.450000	23.916666	653.000000	931.200012	1023.000000	1954.199951
48.720001	0.057969	34.259872	14.260157	2.421739	11.430568	6.147411	0.000000	-10.000000	-0.433333	23.933334	658.333313	931.000000	1023.000000	1954.000000
48.740002	0.059131	34.946671	14.584908	2.526654	11.578226	6.256881	0.000000	-10.000000	-0.433333	23.600000	666.333313	931.000000	1023.000000	1954.000000
48.759998	0.060551	35.785713	14.760530	2.805855	11.886523	6.332806	0.000000	-10.000000	-0.425000	23.283333	674.333313	931.000000	1023.000000	1954.000000
48.779999	0.061508	36.351299	15.089337	2.996888	11.811727	6.453347	0.000000	-10.000000	-0.416667	22.933332	685.000000	931.000000	1023.000000	1954.000000
48.799999	0.063019	37.244484	15.564914	3.277080	11.935829	6.466662	0.000000	-10.000000	-0.416667	23.016666	692.666687	931.000000	1023.000000	1954.000000
48.820000	0.063993	37.819984	16.095800	3.344502	11.861612	6.518068	0.000000	-10.000000	-0.433333	23.000000	700.333313	931.000000	1023.000000	1954.000000
48.840000	0.065095	38.471180	16.708805	3.241969	12.044579	6.475826	0.000000	-10.000000	-0.425000	22.983334	708.000000	931.000000	1023.000000	1954.000000
48.860001	0.065880	38.935310	17.092817	3.220258	12.034077	6.588158	0.000000	-10.000000	-0.416667	22.550001	715.833313	930.799988	1023.000000	1953.800049
48.880001	0.065678	38.815620	17.162809	3.143798	12.031810	6.477203	0.000000	-10.000000	-0.383333	21.916668	723.500000	931.000000	1023.000000	1954.000000
48.900002	0.064920	38.367825	16.886036	3.202270	11.897717	6.381803	0.000000	-10.000000	-0.375000	20.916668	730.833313	931.200012	1023.000000	1954.199951
48.919998	0.064215	37.951233	16.946358	3.075663	11.593220	6.335993	0.000000	-10.000000	-0.350000	20.450001	738.000000	931.200012	1023.000000	1954.199951
48.939999	0.064257	37.975754	16.834991	3.203107	11.725601	6.212053	0.000000	-10.000000	-0.366667	20.600000	744.833313	930.799988	1023.000000	1953.800049
48.959999	0.064498	38.118332	16.950632	3.258154	11.615176	6.294369	0.000000	-10.000000	-0.383333	21.416668	751.666687	931.000000	1023.000000	1954.000000
48.980000	0.065499	38.710144	17.029531	3.478747	11.881567	6.320299	0.000000	-10.000000	-0.400000	21.750000	758.666687	931.000000	1023.000000	1954.000000
49.000000	0.066303	39.184864	17.192846	3.629254	11.904266	6.458498	0.000000	-10.000000	-0.400000	21.866667	765.833313	931.200012	1023.000000	1954.199951
49.020000	0.067291	39.769112	17.371544	3.725860	12.231030	6.440680	0.000000	-10.000000	-0.391667	21.533335	773.166687	931.000000	1023.000000	1954.000000
49.040001	0.068277	40.351635	17.576841	3.891020	12.420282	6.463491	0.000000	-10.000000	-0.383333	21.416668	780.333313	930.799988	1023.000000	1953.800049
49.060001	0.069221	40.909767	17.820160	3.883100	12.653984	6.552521	0.000000	-10.000000	-0.358333	20.833334	787.666687	931.000000	1023.000000	1954.000000
49.080002	0.070499	41.664837	18.114643	3.999593	13.007071	6.543529	0.000000	-10.000000	-0.341667	20.416668	794.666687	930.799988	1023.000000	1953.800049
49.099998	0.071382	42.186817	18.388983	3.943799	13.215446	6.638590	0.000000	-10.000000	-0.316667	19.683334	801.666687	931.000000	1023.000000	1954.000000
49.119999	0.072929	43.101166	18.779232	3.960017	13.664821	6.697095	0.000000	-10.000000	-0.291667	19.050001	808.166687	930.799988	1023.000000	1953.800049
49.139999	0.074411	43.976753	19.091970	4.085594	13.923422	6.875766	0.000000	-10.000000	-0.258333	18.116667	814.833313	931.000000	1023.000000	1954.000000
49.160000	0.076080	44.963486	19.483521	4.186630	14.432611	6.860725	0.000000	-10.000000	-0.241667	17.466667	821.000000	930.799988	1023.000000	1953.800049
49.180000	0.077731	45.939308	19.927702	4.182143	14.784774	7.044689	0.000000	-10.000000	-0.241667	17.200001	827.000000	931.200012	1023.000000	1954.199951
49.200001	0.079345	46.892784	20.433445	4.095164	15.285331	7.078844	0.000000	-10.000000	-0.266667	17.266666	832.666687	931.000000	1023.000000	1954.000000
49.220001	0.080496	47.573372	20.871843	4.025634	15.678301	6.997596	0.000000	-10.000000	-0.258333	17.450001	838.500000	930.599976	1023.000000	1953.599976
49.240002	0.080819	47.764236	21.244511	3.618997	15.821990	7.078738	0.000000	-10.000000	-0.250000	17.300001	844.500000	931.000000	1023.000000	1954.000000
49.259998	0.081092	47.925350	21.588476	3.262262	16.045431	7.029180	0.000000	-10.000000	-0.225000	16.799999	850.166687	930.799988	1023.000000	1953.800049
49.279999	0.081065	47.909637	21.897078	2.919863	16.032957	7.059741	0.000000	-10.000000	-0.200000	15.733334	855.833313	931.000000	1023.000000	1954.000000
49.299999	0.081430	48.125233	22.111382	2.666867	16.398804	6.948180	0.000000	-10.000000	-0.175000	14.083333	861.166687	931.000000	1023.000000	1954.000000
49.320000	0.081736	48.305763	22.400024	2.496176	16.485456	6.924108	0.000000	-10.000000	-0.133333	12.200000	866.333313	930.599976	1023.000000	1953.599976
49.340000	0.081941	48.426941	22.640383	2.237361	16.688810	6.860386	0.000000	-10.000000	-0.100000	10.266666	870.666687	930.799988	1023.000000	1953.800049
49.360001	0.082397	48.696636	22.864532	2.036422	16.968243	6.827441	0.000000	-10.000000	-0.075000	8.600000	874.333313	931.000000	1023.000000	1954.000000
49.380001	0.082783	48.924492	23.179268	1.789469	17.020906	6.934849	0.000000	-10.000000	-0.075000	7.000000	877.500000	931.200012	1023.000000	1954.199951
49.400002	0.083902	49.586220	23.454418	1.786541	17.441755	6.903503	0.000000	-10.000000	-0.091667	6.033333	880.166687	930.799988	1023.000000	1953.800049
49.419998	0.084954	50.207775	23.922201	1.797881	17.503674	6.984019	0.000000	-10.000000	-0.100000	5.416667	882.500000	930.799988	1023.000000	1953.800049
49.439999	0.086498	51.120045	24.292318	1.920747	17.890327	7.016649	0.000000	-10.000000	-0.100000	5.400000	884.333313	931.000000	1023.000000	1954.000000
49.459999	0.087840	51.913609	24.599623	2.093043	18.068073	7.152867	0.000000	-10.000000	-0.100000	5.350000	885.500000	930.799988	1023.000000	1953.800049
49.480000	0.088890	52.534084	24.853777	2.192516	18.237169	7.250621	0.000000	-10.000000	-0.075000	5.250000	887.166687	931.000000	1023.000000	1954.000000
49.500000	0.090030	53.207512	24.896105	2.504768	18.515312	7.291326	0.000000	-10.000000	-0.058333	4.400000	889.000000	930.599976	1023.000000	1953.599976
49.520000	0.090103	53.250626	24.916578	2.592861	18.282169	7.459016	0.000000	-10.000000	-0.041667	2.583333	891.333313	930.799988	1023.000000	1953.800049
49.540001	0.090412	53.433468	24.694008	2.918733	18.361979	7.458745	0.000000	-10.000000	-0.041667	0.966667	892.500000	931.000000	1023.000000	1954.000000
49.560001	0.089615	52.962402	24.507338	2.945101	17.938097	7.571867	0.000000	-10.000000	-0.041667	0.000000	893.000000	931.200012	1023.000000	1954.199951
49.580002	0.090051	53.220169	24.418045	3.280944	17.924318	7.596859	0.000000	-10.000000	-0.041667	0.000000	893.000000	931.000000	1023.000000	1954.000000
49.599998	0.089681	53.001682	24.483191	3.462422	17.450878	7.605192	0.000000	-10.000000	-0.050000	-0.750000	893.000000	930.599976	1023.000000	1953.599976
49.619999	0.089655	52.986263	24.622055	3.493836	17.396612	7.473761	0.000000	-10.000000	-0.050000	-1.350000	893.000000	930.799988	1023.000000	1953.800049
49.639999	0.089296	52.774185	24.669815	3.418925	17.216423	7.469020	0.000000	-10.000000	-0.050000	-1.950000	893.000000	931.200012	1023.000000	1954.199951
49.660000	0.088540	52.327305	24.618557	3.263595	16.966047	7.479105	0.000000	-10.000000	-0.041667	-2.150000	893.000000	931.200012	1023.000000	1954.199951
49.680000	0.087121	51.488617	24.090618	3.353215	16.725712	7.319072	0.000000	-10.000000	-0.033333	-2.933333	893.000000	930.799988	1023.000000	1953.800049
49.700001	0.084807	50.121216	23.647551	3.228376	16.054897	7.190392	0.000000	-10.000000	-0.033333	-3.833333	893.000000	931.000000	1023.000000	1954.000000
49.720001	0.083427	49.305420	23.138536	3.349834	15.855090	6.961959	0.000000	-10.000000	-0.041667	-4.383333	893.000000	931.000000	1023.000000	1954.000000
49.740002	0.082187	48.572384	22.871447	3.234294	15.413968	7.052677	0.000000	-10.000000	-0.066667	-3.483333	893.000000	930.799988	1023.000000	1953.800049
49.759998	0.081949	48.432045	22.440147	3.548445	15.490311	6.953140	0.000000	-10.000000	-0.075000	-1.150000	893.000000	931.000000	1023.000000	1954.000000
49.779999	0.081342	48.073063	22.300808	3.553128	15.151332	7.067797	0.000000	-10.000000	-0.075000	1.216667	893.500000	931.000000	1023.000000	1954.000000
49.799999	0.081766	48.323471	22.067575	3.839694	15.392342	7.023862	0.000000	-10.000000	-0.058333	2.000000	894.166687	931.000000	1023.000000	1954.000000
49.820000	0.081117	47.940285	21.992125	3.752217	15.101189	7.094756	0.000000	-10.000000	-0.041667	0.433333	894.833313	931.000000	1023.000000	1954.000000
49.840000	0.081224	48.003204	21.814671	3.908064	15.277864	7.002606	0.000000	-10.000000	-0.033333	-1.166667	895.000000	931.000000	1023.000000	1954.000000
49.860001	0.080816	47.762318	21.715641	3.794574	15.178800	7.073303	0.000000	-10.000000	-0.025000	-3.350000	895.000000	930.599976	1023.000000	1953.599976
49.880001	0.080710	47.699524	21.637831	3.817088	15.251616	6.992989	0.000000	-10.000000	-0.016667	-5.183333	895.000000	931.000000	1023.000000	1954.000000
49.900002	0.080742	47.718342	21.513466	3.813494	15.358136	7.033247	0.000000	-10.000000	-0.008333	-7.416667	895.000000	931.000000	1023.000000	1954.000000
49.919998	0.080863	47.789886	21.602793	3.675609	15.313529	7.197954	0.000000	-10.000000	0.000000	-8.733334	895.000000	931.000000	1023.000000	1954.000000
49.939999	0.081495	48.163803	21.512819	3.899609	15.571417	7.179956	0.000000	-10.000000	0.000000	-9.516667	895.000000	931.000000	1023.000000	1954.000000
49.959999	0.081310	48.054222	21.481939	3.749815	15.541985	7.280483	0.000000	-10.000000	0.000000	-9.900001	895.000000	931.000000	1023.000000	1954.000000
49.980000	0.082002	48.463360	21.515484	3.786007	15.861289	7.300581	0.000000	-10.000000	0.000000	-9.733334	895.000000	931.000000	1023.000000	1954.000000
50.000000	0.081921	48.415119	21.522804	3.658319	15.988781	7.245215	0.000000	-10.000000	0.000000	-8.883333	888.000000	931.000000	1023.000000	1954.000000
50.020000	0.081355	48.080807	21.556805	3.384353	15.908029	7.231618	0.000000	-10.000000	0.000000	-8.100000	880.166687	931.000000	1023.000000	1954.000000
50.040001	0.080539	47.598751	21.330263	3.204312	15.965961	7.098217	0.000000	-10.000000	0.000000	-7.633334	872.333313	931.000000	1023.000000	1954.000000
50.060001	0.079270	46.848858	21.415720	2.662883	15.626692	7.143564	0.000000	-10.000000	0.000000	-7.783334	870.666687	931.200012	1023.000000	1954.199951
50.080002	0.078652	46.483532	21.319052	2.514724	15.691448	6.958307	0.000000	-10.000000	0.000000	-8.200000	868.000000	931.000000	1023.000000	1954.000000
50.099998	0.077491	45.797424	21.275440	2.104839	15.525766	6.891379	0.000000	-10.000000	0.008333	-8.883333	864.333313	931.000000	1023.000000	1954.000000
50.119999	0.077023	45.520519	21.154011	1.986789	15.604693	6.775025	0.000000	-10.000000	0.016667	-9.483334	861.500000	931.000000	1023.000000	1954.000000
50.139999	0.076262	45.070648	21.062853	1.734815	15.561202	6.711776	0.000000	-10.000000	0.016667	-10.016666	859.333313	930.799988	1023.000000	1953.800049
50.160000	0.075714	44.746998	21.057135	1.549585	15.457636	6.682641	0.000000	-10.000000	0.016667	-10.600000	855.833313	931.200012	1023.000000	1954.199951
50.180000	0.075764	44.776478	21.035353	1.539580	15.575731	6.625815	0.000000	-10.000000	0.016667	-11.200000	851.000000	931.000000	1023.000000	1954.000000
50.200001	0.075958	44.891235	21.262379	1.394246	15.530735	6.703875	0.000000	-10.000000	0.025000	-11.483334	846.000000	930.799988	1023.000000	1953.800049
50.220001	0.076866	45.427711	21.363739	1.614756	15.746289	6.702927	0.000000	-10.000000	0.025000	-11.450001	843.333313	930.799988	1023.000000	1953.800049
50.240002	0.077223	45.638954	21.557432	1.655197	15.666073	6.760253	0.000000	-10.000000	0.016667	-11.000000	839.666687	931.000000	1023.000000	1954.000000
50.259998	0.078001	46.098518	21.546247	1.887743	15.810399	6.854127	0.000000	-10.000000	0.008333	-10.366667	836.166687	930.799988	1023.000000	1953.800049
50.279999	0.078115	46.165764	21.501881	2.056231	15.697735	6.909919	0.000000	-10.000000	0.000000	-9.733334	832.666687	930.799988	1023.000000	1953.800049
50.299999	0.078103	46.158829	21.304331	2.265975	15.559851	7.028671	0.000000	-10.000000	0.000000	-9.516666	829.333313	931.000000	1023.000000	1954.000000
50.320000	0.077694	45.917225	20.987736	2.503938	15.324030	7.101519	0.000000	-10.000000	0.008333	-9.850000	826.166687	931.000000	1023.000000	1954.000000
50.340000	0.076416	45.162037	20.563509	2.517792	14.994124	7.086611	0.000000	-10.000000	0.025000	-10.500000	821.833313	930.799988	1023.000000	1953.800049
50.360001	0.075945	44.883247	20.234713	2.797126	14.712113	7.139295	0.000000	-10.000000	0.041667	-11.350000	818.500000	931.000000	1023.000000	1954.000000
50.380001	0.074983	44.314728	20.008463	3.010412	14.290271	7.005581	0.000000	-10.000000	0.050000	-11.883333	816.166687	931.000000	1023.000000	1954.000000
50.400002	0.074244	43.878273	19.935760	3.002378	13.956989	6.983146	0.000000	-10.000000	0.050000	-12.383333	813.666687	931.200012	1023.000000	1954.199951
50.419998	0.073474	43.423092	19.905710	2.939034	13.680755	6.897593	0.000000	-10.000000	0.066667	-12.900001	810.666687	931.200012	1023.000000	1954.199951
50.439999	0.072227	42.686375	19.766090	2.713251	13.329921	6.877111	0.000000	-10.000000	0.100000	-14.000000	806.166687	930.799988	1023.000000	1953.800049
50.459999	0.070684	41.774010	19.221071	2.708913	13.046987	6.797039	0.000000	-10.000000	0.158333	-15.516667	801.333313	931.000000	1023.000000	1954.000000
50.480000	0.067994	40.184460	18.539732	2.625589	12.409907	6.609231	0.000000	-10.000000	0.200000	-17.450001	796.166687	931.000000	1023.000000	1954.000000
50.500000	0.065568	38.750721	17.834194	2.566717	11.879830	6.469982	0.000000	-10.000000	0.225000	-18.900000	788.166687	931.000000	1023.000000	1954.000000
50.520000	0.063253	37.382439	17.181414	2.477093	11.382574	6.341358	0.000000	-10.000000	0.216667	-19.516666	779.666687	931.000000	1023.000000	1954.000000
50.540001	0.061366	36.267406	16.549011	2.510618	10.944670	6.263109	0.000000	-10.000000	0.208333	-19.483334	773.166687	931.000000	1023.000000	1954.000000
50.560001	0.059814	35.350269	15.867794	2.580882	10.690895	6.210699	0.000000	-10.000000	0.200000	-19.483334	768.833313	930.799988	1023.000000	1953.800049
50.580002	0.058421	34.527020	15.410936	2.600318	10.313924	6.201840	0.000000	-10.000000	0.200000	-19.516666	764.500000	931.200012	1023.000000	1954.199951
50.599998	0.057142	33.770863	14.873860	2.604924	10.144390	6.147687	0.000000	-10.000000	0.208333	-19.783333	758.000000	931.200012	1023.000000	1954.199951
50.619999	0.056170	33.196655	14.512570	2.553846	9.988663	6.141575	0.000000	-10.000000	0.241667	-20.333334	749.166687	931.000000	1023.000000	1954.000000
50.639999	0.055062	32.541405	14.137765	2.515336	9.808677	6.079628	0.000000	-10.000000	0.275000	-21.049999	740.000000	931.000000	1023.000000	1954.000000
50.660000	0.054188	32.025097	13.729340	2.510365	9.712266	6.073127	0.000000	-10.000000	0.300000	-21.766666	730.666687	931.000000	1023.000000	1954.000000
50.680000	0.053187	31.433258	13.415153	2.419554	9.604773	5.993778	0.000000	-10.000000	0.300000	-22.066668	725.833313	931.000000	1023.000000	1954.000000
50.700001	0.052505	31.030626	13.083277	2.355909	9.550047	6.041393	0.000000	-10.000000	0.316667	-22.383335	721.000000	930.799988	1023.000000	1953.800049
50.720001	0.052075	30.776106	12.877293	2.351747	9.439924	6.107142	0.000000	-10.000000	0.333333	-22.716667	716.000000	931.200012	1023.000000	1954.199951
50.740002	0.051330	30.335972	12.487362	2.486976	9.262129	6.099505	0.000000	-10.000000	0.350000	-23.466667	705.833313	931.000000	1023.000000	1954.000000
50.759998	0.050727	29.979774	11.974227	2.502294	9.278440	6.224813	0.000000	-10.000000	0.350000	-24.133335	698.166687	931.000000	1023.000000	1954.000000
50.779999	0.049962	29.527290	11.651820	2.603624	9.064291	6.207553	0.000000	-10.000000	0.350000	-24.400002	690.166687	930.799988	1023.000000	1953.800049
50.799999	0.048850	28.870348	11.181488	2.619180	8.856251	6.213428	0.000000	-10.000000	0.350000	-24.250000	684.500000	930.799988	1023.000000	1953.800049
50.820000	0.047101	27.836687	10.684244	2.408352	8.596624	6.147466	0.000000	-10.000000	0.358333	-24.016666	676.166687	931.200012	1023.000000	1954.199951
50.840000	0.045074	26.638706	10.212556	2.312510	8.152802	5.960837	0.000000	-10.000000	0.358333	-24.016666	668.000000	931.000000	1023.000000	1954.000000
50.860001	0.043342	25.615391	9.783811	1.983279	7.825792	6.022510	0.000000	-10.000000	0.375000	-24.016666	660.000000	931.200012	1023.000000	1954.199951
50.880001	0.041611	24.591963	9.431667	1.925835	7.403486	5.830974	0.000000	-10.000000	0.400000	-24.300001	652.000000	931.200012	1023.000000	1954.199951
50.900002	0.039854	23.553488	8.866507	1.731117	7.137459	5.818406	0.000000	-10.000000	0.416667	-24.600000	644.000000	930.599976	1023.000000	1953.599976
50.919998	0.038081	22.505596	8.422320	1.661225	6.713039	5.709011	0.000000	-10.000000	0.441667	-25.300001	636.000000	930.599976	1023.000000	1953.599976
50.939999	0.036470	21.553726	7.837873	1.626744	6.443667	5.645442	0.000000	-10.000000	0.458333	-26.016666	627.666687	931.400024	1023.000000	1954.400024
50.959999	0.034945	20.652584	7.330485	1.552262	6.187011	5.582826	0.000000	-10.000000	0.491667	-26.966667	619.000000	931.000000	1023.000000	1954.000000
50.980000	0.033804	19.978008	6.947427	1.627657	5.823401	5.579522	0.000000	-10.000000	0.516667	-27.466667	609.833313	931.000000	1023.000000	1954.000000
51.000000	0.032672	19.309191	6.526948	1.535449	5.604091	5.642703	0.000000	-10.000000	0.525000	-27.966667	600.666687	931.000000	1023.000000	1954.000000
51.020000	0.031900	18.852951	6.340624	1.710934	5.230133	5.571260	0.000000	-10.000000	0.541667	-28.200001	591.333313	931.000000	1023.000000	1954.000000
51.040001	0.031236	18.460493	5.920312	1.786794	5.052437	5.700951	0.000000	-10.000000	0.558333	-28.566668	582.000000	931.000000	1023.000000	1954.000000
51.060001	0.030598	18.083591	5.644079	2.016897	4.747481	5.675134	0.000000	-10.000000	0.566667	-28.616667	572.333313	931.000000	1023.000000	1954.000000
51.080002	0.029850	17.641279	5.288079	2.242953	4.384741	5.725507	0.000000	-10.000000	0.583333	-28.683334	562.833313	931.000000	1023.000000	1954.000000
51.099998	0.028843	17.046490	4.859221	2.320580	4.061954	5.804736	0.000000	-10.000000	0.550000	-28.600000	553.166687	931.000000	1023.000000	1954.000000
51.119999	0.027743	16.396345	4.361621	2.634078	3.598844	5.801801	0.000000	-10.000000	0.533333	-28.583334	543.833313	930.799988	1023.000000	1953.800049
51.139999	0.026118	15.436001	3.720240	2.719141	3.129034	5.867586	0.000000	-10.000000	0.516667	-28.466667	534.166687	930.799988	1023.000000	1953.800049
51.160000	0.024375	14.405725	3.156471	2.947544	2.499162	5.802549	0.000000	-10.000000	0.516667	-28.433334	524.833313	931.000000	1023.000000	1954.000000
51.180000	0.022673	13.400017	2.527525	3.137172	1.987260	5.748060	0.000000	-10.000000	0.533333	-28.566668	515.166687	931.000000	1023.000000	1954.000000
51.200001	0.020930	12.369625	2.109128	3.250548	1.376068	5.633881	0.000000	-10.000000	0.533333	-28.600000	505.833344	930.799988	1023.000000	1953.800049
51.220001	0.019362	11.443054	1.857441	3.362173	0.808100	5.415339	0.000000	-10.000000	0.566667	-28.850000	496.166656	931.000000	1023.000000	1954.000000
51.240002	0.017605	10.404645	1.586152	3.043146	0.399872	5.375474	0.000000	-10.000000	0.583333	-29.000000	486.500000	931.200012	1023.000000	1954.199951
51.259998	0.016092	9.510276	1.430212	2.842975	0.014868	5.222220	0.000000	-10.000000	0.616667	-29.666668	476.833344	930.799988	1023.000000	1953.800049
51.279999	0.014318	8.462129	1.034274	2.751174	-0.432392	5.109073	0.000000	-10.000000	0.633333	-30.300001	467.000000	931.000000	1023.000000	1954.000000
51.299999	0.011880	7.020810	0.400621	2.584927	-0.934231	4.969494	0.000000	-10.000000	0.666667	-31.033333	457.000000	931.000000	1023.000000	1954.000000
51.320000	0.009348	5.524703	-0.256425	2.694031	-1.680035	4.767133	0.000000	-10.000000	0.666667	-31.250000	446.500000	930.799988	1023.000000	1953.800049
51.340000	0.006654	3.932329	-1.020639	2.520409	-2.219573	4.652132	0.000000	-10.000000	0.650000	-30.883333	436.000000	930.799988	1023.000000	1953.800049
51.360001	0.004393	2.596336	-1.743032	2.563972	-2.710395	4.485791	0.000000	-10.000000	0.616667	-30.250000	425.666656	931.000000	1023.000000	1954.000000
51.380001	0.002142	1.265786	-2.494167	2.427919	-3.123655	4.455690	0.000000	-10.000000	0.600000	-29.650000	415.500000	931.000000	1023.000000	1954.000000
51.400002	-0.000055	-0.032718	-3.188229	2.321010	-3.535126	4.369627	0.000000	-10.000000	0.600000	-29.350000	405.666656	930.799988	1023.000000	1953.800049
51.419998	-0.001730	-1.022239	-3.812665	2.357803	-3.922489	4.355112	0.000000	-10.000000	0.600000	-29.333334	396.000000	931.000000	1023.000000	1954.000000
51.439999	-0.003865	-2.283965	-4.463466	2.185735	-4.221969	4.215735	0.000000	-10.000000	0.608333	-29.483334	386.333344	931.200012	1023.000000	1954.199951
51.459999	-0.005234	-3.093159	-4.971305	2.319676	-4.574276	4.132745	0.000000	-10.000000	0.616667	-29.850000	376.500000	931.000000	1023.000000	1954.000000
51.480000	-0.006786	-4.010659	-5.399563	2.118812	-4.869657	4.139750	0.000000	-10.000000	0.633333	-30.050001	366.500000	931.000000	1023.000000	1954.000000
51.500000	-0.007928	-4.685232	-5.874519	2.226366	-5.093281	4.056203	0.000000	-10.000000	0.633333	-30.033333	356.500000	930.799988	1023.000000	1953.800049
51.520000	-0.008874	-5.244609	-6.186639	2.075565	-5.325134	4.191600	0.000000	-10.000000	0.641667	-30.066668	346.500000	930.599976	1023.000000	1953.599976
51.540001	-0.009738	-5.755198	-6.518937	2.119581	-5.538476	4.182632	0.000000	-10.000000	0.625000	-30.183334	336.500000	931.000000	1023.000000	1954.000000
51.560001	-0.010524	-6.219560	-6.827549	2.187854	-5.855069	4.275204	0.000000	-10.000000	0.633333	-30.383333	326.333344	931.000000	1023.000000	1954.000000
51.580002	-0.011528	-6.812821	-7.295203	2.298692	-6.094543	4.278234	0.000000	-10.000000	0.625000	-30.466667	316.000000	931.200012	1023.000000	1954.199951
51.599998	-0.012397	-7.326478	-7.642733	2.511306	-6.465189	4.270138	0.000000	-10.000000	0.641667	-30.133333	305.666656	931.200012	1023.000000	1954.199951
51.619999	-0.013425	-7.934445	-7.943197	2.488348	-6.772755	4.293160	0.000000	-10.000000	0.616667	-29.650000	295.500000	931.000000	1023.000000	1954.000000
51.639999	-0.014783	-8.736531	-8.299810	2.581006	-7.183012	4.165286	0.000000	-10.000000	0.591667	-28.933332	285.833344	931.200012	1023.000000	1954.199951
51.660000	-0.016432	-9.711340	-8.600786	2.316704	-7.583312	4.156054	0.000000	-10.000000	0.541667	-28.366667	276.166656	930.799988	1023.000000	1953.800049
51.680000	-0.018126	-10.712399	-9.012909	2.240807	-7.933249	3.992950	0.000000	-10.000000	0.516667	-27.883333	266.833344	930.799988	1023.000000	1953.800049
51.700001	-0.019726	-11.657794	-9.305114	1.990847	-8.357723	4.014195	0.000000	-10.000000	0.500000	-27.300001	257.500000	931.000000	1023.000000	1954.000000
51.720001	-0.021359	-12.623254	-9.649341	1.906838	-8.671798	3.791047	0.000000	-10.000000	0.491667	-26.950001	248.500000	931.000000	1023.000000	1954.000000
51.740002	-0.022589	-13.350080	-9.844237	1.816091	-9.075700	3.753766	0.000000	-10.000000	0.483333	-26.583334	239.500000	931.000000	1023.000000	1954.000000
51.759998	-0.023958	-14.158914	-10.126421	1.641687	-9.388961	3.714782	0.000000	-10.000000	0.466667	-26.466667	230.500000	931.000000	1023.000000	1954.000000
51.779999	-0.025251	-14.923374	-10.458838	1.704354	-9.699839	3.530949	0.000000	-10.000000	0.458333	-26.266666	221.666672	931.200012	1023.000000	1954.199951
51.799999	-0.026171	-15.467348	-10.582432	1.473033	-10.003070	3.645121	0.000000	-10.000000	0.450000	-26.100000	212.833328	930.799988	1023.000000	1953.800049
51.820000	-0.027071	-15.998861	-10.818699	1.458824	-10.162161	3.523175	0.000000	-10.000000	0.450000	-25.766666	204.166672	931.000000	1023.000000	1954.000000
51.840000	-0.027750	-16.400261	-10.913781	1.440981	-10.473395	3.545935	0.000000	-10.000000	0.441667	-25.366667	195.500000	930.799988	1023.000000	1953.800049
51.860001	-0.028284	-16.716019	-10.985999	1.389157	-10.639916	3.520740	0.000000	-10.000000	0.425000	-24.850000	187.166672	930.799988	1023.000000	1953.800049
[truncated: 1,344,571 more chars]
