# Supplementary material for: Effect of Electrode Belt and Body Positions on Regional Pulmonary Ventilation- and Perfusion-Related Impedance Changes Measured by Electric Impedance Tomography
Source: PLoS One. 2016 Jun 2;11(6):e0155913. doi: 10.1371/journal.pone.0155913 (PMC4890811; doi:10.1371/journal.pone.0155913)
Supplement: S1 Dataset — (ZIP) [file pone.0155913.s001.zip › Dataset/Fp04-rygg-2i.txt]

Patient Name:	Fp4
Registry:	Fp4
Investigator:	 
Diagnosys:	 
Notes:	rygg2i              
Sample Rate [Hz]:	50.06
Time Base 	Pixels Mean 	Pixels Sum 	UPPER RIGHT		UPPER LEFT		LOWER RIGHT		LOWER LEFT		QRS	ETCO2	Paw	Flow (L/min)	Volume	Analog1	Analog2	AnalogSum
0.000000	-0.033898	-20.033438	-6.798373	-6.396058	-3.388256	-3.450752	0.000000	-10.000000	0.083333	-11.416667	147.000000	1023.000000	1023.000000	2046.000000
0.020000	-0.033830	-19.993734	-6.774319	-6.293495	-3.499826	-3.426095	0.000000	-10.000000	0.058333	-11.233334	143.166672	1023.000000	1023.000000	2046.000000
0.040000	-0.033360	-19.715929	-6.762807	-6.399334	-3.299834	-3.253954	0.000000	-10.000000	0.058333	-10.916667	139.500000	1023.000000	1023.000000	2046.000000
0.060000	-0.033206	-19.624996	-6.700589	-6.231430	-3.436331	-3.256647	0.000000	-10.000000	0.050000	-10.616667	135.833328	1023.000000	1023.000000	2046.000000
0.080000	-0.032636	-19.288157	-6.754594	-6.275302	-3.106286	-3.151973	0.000000	-10.000000	0.058333	-10.266666	132.333328	1023.000000	1023.000000	2046.000000
0.100000	-0.032429	-19.165735	-6.533701	-6.186475	-3.348896	-3.096662	0.000000	-10.000000	0.050000	-9.883333	128.833328	1023.000000	1023.000000	2046.000000
0.120000	-0.031723	-18.748009	-6.538254	-6.152322	-2.997954	-3.059479	0.000000	-10.000000	0.041667	-9.433333	125.666664	1023.000000	1023.000000	2046.000000
0.140000	-0.031437	-18.579065	-6.400304	-6.140955	-3.171808	-2.865997	0.000000	-10.000000	0.033333	-8.883333	122.500000	1023.000000	1023.000000	2046.000000
0.160000	-0.031250	-18.468649	-6.482083	-6.140332	-2.922301	-2.923933	0.000000	-10.000000	0.033333	-8.383333	119.500000	1023.000000	1023.000000	2046.000000
0.180000	-0.031321	-18.510798	-6.376590	-6.111075	-3.105286	-2.917846	0.000000	-10.000000	0.041667	-8.066667	116.666664	1023.000000	1023.000000	2046.000000
0.200000	-0.031020	-18.333015	-6.506200	-6.145693	-2.760787	-2.920335	0.000000	-10.000000	0.050000	-7.866667	114.000000	1023.000000	1023.000000	2046.000000
0.220000	-0.030746	-18.170910	-6.242103	-6.050666	-3.076940	-2.801202	0.000000	-10.000000	0.050000	-7.750000	111.333336	1023.000000	1023.000000	2046.000000
0.240000	-0.030288	-17.900066	-6.445362	-6.027276	-2.690023	-2.737406	0.000000	-10.000000	0.050000	-7.700000	108.666664	1023.000000	1023.000000	2046.000000
0.260000	-0.030438	-17.989067	-6.358541	-5.974001	-2.986404	-2.670119	0.000000	-10.000000	0.041667	-7.733334	106.000000	1023.000000	1023.000000	2046.000000
0.280000	-0.031734	-18.755024	-6.795838	-6.229681	-2.829591	-2.899915	0.000000	-10.000000	0.041667	-7.700000	103.333336	1023.000000	1023.000000	2046.000000
0.300000	-0.033198	-19.620178	-6.838498	-6.575110	-3.281427	-2.925144	0.000000	-10.000000	0.041667	-7.450000	100.833336	1023.000000	1023.000000	2046.000000
0.320000	-0.034832	-20.585794	-7.334398	-6.857203	-3.159129	-3.235064	0.000000	-10.000000	0.050000	-6.883333	98.333336	1023.000000	1023.000000	2046.000000
0.340000	-0.036052	-21.306656	-7.379841	-7.263714	-3.521610	-3.141491	0.000000	-10.000000	0.033333	-6.333333	96.000000	1023.000000	1023.000000	2046.000000
0.360000	-0.038265	-22.614454	-7.824260	-7.373768	-3.630923	-3.785501	0.000000	-10.000000	0.033333	-5.933333	93.666664	1023.000000	1023.000000	2046.000000
0.380000	-0.039566	-23.383343	-7.874720	-7.788807	-3.911227	-3.808589	0.000000	-10.000000	0.025000	-5.833333	91.500000	1023.000000	1023.000000	2046.000000
0.400000	-0.041789	-24.697424	-8.259517	-7.872052	-4.163126	-4.402729	0.000000	-10.000000	0.033333	-5.750000	89.833336	1023.000000	1023.000000	2046.000000
0.420000	-0.042428	-25.074825	-8.368933	-8.259469	-4.240800	-4.205625	0.000000	-10.000000	0.025000	-5.683333	88.166664	1023.000000	1023.000000	2046.000000
0.440000	-0.043798	-25.884489	-8.606393	-8.165340	-4.434263	-4.678492	0.000000	-10.000000	0.025000	-5.666667	86.500000	1023.000000	1023.000000	2046.000000
0.460000	-0.043698	-25.825432	-8.700805	-8.464668	-4.281995	-4.377964	0.000000	-10.000000	0.016667	-5.616667	84.500000	1023.000000	1023.000000	2046.000000
0.480000	-0.044441	-26.264339	-8.756961	-8.311741	-4.528738	-4.666900	0.000000	-10.000000	0.008333	-5.283333	82.500000	1023.000000	1023.000000	2046.000000
0.500000	-0.044039	-26.026892	-8.876361	-8.451333	-4.279562	-4.419635	0.000000	-10.000000	0.000000	-4.750000	80.666664	1023.000000	1023.000000	2046.000000
0.520000	-0.044364	-26.218996	-8.828616	-8.293245	-4.546476	-4.550659	0.000000	-10.000000	0.000000	-4.250000	79.000000	1023.000000	1023.000000	2046.000000
0.540000	-0.043668	-25.807838	-8.943527	-8.426141	-4.188510	-4.249659	0.000000	-10.000000	0.008333	-3.966667	77.666664	1023.000000	1023.000000	2046.000000
0.560000	-0.043688	-25.819475	-8.857897	-8.201035	-4.388622	-4.371921	0.000000	-10.000000	0.008333	-3.866667	76.333336	1023.000000	1023.000000	2046.000000
0.580000	-0.042614	-25.184767	-8.875305	-8.250359	-3.980844	-4.078258	0.000000	-10.000000	0.008333	-3.716667	75.000000	1023.000000	1023.000000	2046.000000
0.600000	-0.042303	-25.001345	-8.687527	-8.015409	-4.192588	-4.105822	0.000000	-10.000000	0.000000	-3.483333	73.666664	1023.000000	1023.000000	2046.000000
0.620000	-0.040928	-24.188297	-8.636457	-8.043750	-3.798873	-3.709216	0.000000	-10.000000	0.000000	-3.350000	72.500000	1023.000000	1023.000000	2046.000000
0.640000	-0.040496	-23.933273	-8.427864	-7.758627	-3.973631	-3.773150	0.000000	-10.000000	0.008333	-3.433333	71.500000	1023.000000	1023.000000	2046.000000
0.660000	-0.039242	-23.191902	-8.410110	-7.712906	-3.557887	-3.510998	0.000000	-10.000000	0.008333	-3.650000	70.333336	1023.000000	1023.000000	2046.000000
0.680000	-0.039279	-23.213890	-8.208579	-7.536342	-3.869124	-3.599845	0.000000	-10.000000	0.008333	-3.800000	69.000000	1023.000000	1023.000000	2046.000000
0.700000	-0.038539	-22.776575	-8.260431	-7.564729	-3.490450	-3.460965	0.000000	-10.000000	0.008333	-4.000000	67.666664	1023.000000	1023.000000	2046.000000
0.720000	-0.039245	-23.193626	-8.137149	-7.600116	-3.872927	-3.583434	0.000000	-10.000000	0.016667	-4.450000	66.166664	1023.000000	1023.000000	2046.000000
0.740000	-0.039067	-23.088837	-8.412103	-7.639203	-3.400192	-3.637340	0.000000	-10.000000	0.016667	-4.850000	64.833336	1023.000000	1023.000000	2046.000000
0.760000	-0.039970	-23.622284	-8.283189	-7.791954	-3.850362	-3.696780	0.000000	-10.000000	0.008333	-4.850000	63.166668	1023.000000	1023.000000	2046.000000
0.780000	-0.039877	-23.567242	-8.473062	-7.928699	-3.496887	-3.668593	0.000000	-10.000000	0.000000	-4.150000	61.666668	1023.000000	1023.000000	2046.000000
0.800000	-0.040729	-24.071056	-8.298084	-8.047664	-3.973769	-3.751539	0.000000	-10.000000	0.000000	-3.066667	60.166668	1023.000000	1023.000000	2046.000000
0.820000	-0.040523	-23.949308	-8.600638	-8.038101	-3.509851	-3.800719	0.000000	-10.000000	0.000000	-2.050000	59.333332	1023.000000	1023.000000	2046.000000
0.840000	-0.040994	-24.227495	-8.301794	-8.226094	-4.047224	-3.652383	0.000000	-10.000000	0.000000	-1.616667	59.000000	1023.000000	1023.000000	2046.000000
0.860000	-0.040508	-23.940145	-8.603085	-8.159297	-3.502423	-3.675342	0.000000	-10.000000	0.000000	-1.666667	59.000000	1023.000000	1023.000000	2046.000000
0.880000	-0.040726	-24.069151	-8.410917	-8.086135	-3.854850	-3.717249	0.000000	-10.000000	0.000000	-2.016667	58.666668	1023.000000	1023.000000	2046.000000
0.900000	-0.039761	-23.498909	-8.455385	-8.130310	-3.471014	-3.442199	0.000000	-10.000000	0.000000	-2.316667	58.000000	1023.000000	1023.000000	2046.000000
0.920000	-0.039830	-23.539680	-8.287196	-7.971511	-3.713192	-3.567781	0.000000	-10.000000	0.000000	-2.466667	57.000000	1023.000000	1023.000000	2046.000000
0.940000	-0.038620	-22.824423	-8.222548	-7.944436	-3.385965	-3.271475	0.000000	-10.000000	0.000000	-2.433333	56.166668	1023.000000	1023.000000	2046.000000
0.960000	-0.038480	-22.741596	-8.058963	-7.751103	-3.517131	-3.414398	0.000000	-10.000000	0.000000	-2.200000	55.333332	1023.000000	1023.000000	2046.000000
0.980000	-0.036985	-21.857882	-7.915032	-7.737168	-3.148448	-3.057233	0.000000	-10.000000	0.000000	-1.883333	54.666668	1023.000000	1023.000000	2046.000000
1.000000	-0.036871	-21.790571	-7.819534	-7.490341	-3.254506	-3.226190	0.000000	-10.000000	0.000000	-1.333333	54.166668	1023.000000	1023.000000	2046.000000
1.020000	-0.035807	-21.161682	-7.621938	-7.524074	-3.107067	-2.908604	0.000000	-10.000000	0.000000	-0.700000	54.000000	1023.000000	1023.000000	2046.000000
1.040000	-0.035857	-21.191446	-7.636391	-7.298101	-3.115347	-3.141608	0.000000	-10.000000	-0.008333	-0.200000	54.000000	1023.000000	1023.000000	2046.000000
1.060000	-0.034654	-20.480677	-7.525663	-7.339887	-2.835710	-2.779416	0.000000	-10.000000	-0.008333	0.000000	54.000000	1023.000000	1023.000000	2046.000000
1.080000	-0.034778	-20.553669	-7.400893	-7.144925	-3.075451	-2.932401	0.000000	-10.000000	-0.008333	0.000000	54.000000	1023.000000	1023.000000	2046.000000
1.100000	-0.034169	-20.193722	-7.575687	-7.183032	-2.750787	-2.684216	0.000000	-10.000000	0.000000	0.000000	54.000000	1023.000000	1023.000000	2046.000000
1.120000	-0.035255	-20.835972	-7.508634	-7.160522	-3.250480	-2.916337	0.000000	-10.000000	0.000000	0.000000	54.000000	1023.000000	1023.000000	2046.000000
1.140000	-0.036051	-21.306362	-7.937542	-7.401330	-2.962141	-3.005349	0.000000	-10.000000	0.000000	-0.466667	54.000000	1023.000000	1023.000000	2046.000000
1.160000	-0.037435	-22.123863	-7.767789	-7.731048	-3.543568	-3.081457	0.000000	-10.000000	0.000000	-0.633333	54.000000	1023.000000	1023.000000	2046.000000
1.180000	-0.037952	-22.429834	-8.183278	-7.823710	-3.170728	-3.252118	0.000000	-10.000000	-0.008333	-0.633333	54.000000	1023.000000	1023.000000	2046.000000
1.200000	-0.039577	-23.389841	-8.115088	-8.188644	-3.762690	-3.323418	0.000000	-10.000000	-0.008333	-0.166667	54.000000	1023.000000	1023.000000	2046.000000
1.220000	-0.040896	-24.169556	-8.591167	-8.273126	-3.539544	-3.765720	0.000000	-10.000000	-0.008333	0.000000	54.000000	1023.000000	1023.000000	2046.000000
1.240000	-0.043040	-25.436850	-8.500090	-8.623948	-4.305494	-4.007317	0.000000	-10.000000	0.000000	0.000000	54.000000	1023.000000	1023.000000	2046.000000
1.260000	-0.044271	-26.163939	-8.991061	-8.706449	-4.109096	-4.357332	0.000000	-10.000000	0.008333	0.000000	54.000000	1023.000000	1023.000000	2046.000000
1.280000	-0.045611	-26.955927	-8.984505	-8.993061	-4.580409	-4.397951	0.000000	-10.000000	0.008333	-0.716667	54.000000	1023.000000	1023.000000	2046.000000
1.300000	-0.045783	-27.057644	-9.236370	-9.004059	-4.336195	-4.481022	0.000000	-10.000000	0.008333	-1.466667	54.000000	1023.000000	1023.000000	2046.000000
1.320000	-0.046449	-27.451298	-9.276254	-9.065203	-4.554050	-4.555790	0.000000	-10.000000	0.000000	-2.133333	53.666668	1023.000000	1023.000000	2046.000000
1.340000	-0.046069	-27.226625	-9.319407	-9.099174	-4.419729	-4.388315	0.000000	-10.000000	0.000000	-1.633333	53.333332	1023.000000	1023.000000	2046.000000
1.360000	-0.046437	-27.444220	-9.495091	-8.917665	-4.399309	-4.632153	0.000000	-10.000000	0.000000	-0.883333	53.000000	1023.000000	1023.000000	2046.000000
1.380000	-0.045992	-27.181160	-9.368567	-9.059907	-4.426675	-4.326011	0.000000	-10.000000	0.000000	-0.216667	53.000000	1023.000000	1023.000000	2046.000000
1.400000	-0.046137	-27.267099	-9.599232	-8.870160	-4.268937	-4.528770	0.000000	-10.000000	0.000000	-0.550000	53.000000	1023.000000	1023.000000	2046.000000
1.420000	-0.045650	-26.979261	-9.335248	-8.992764	-4.447979	-4.203270	0.000000	-10.000000	0.000000	-1.250000	53.000000	1023.000000	1023.000000	2046.000000
1.440000	-0.045298	-26.770985	-9.505618	-8.761585	-4.180672	-4.323109	0.000000	-10.000000	0.000000	-1.966667	52.666668	1023.000000	1023.000000	2046.000000
1.460000	-0.044366	-26.220268	-9.122630	-8.767362	-4.346376	-3.983901	0.000000	-10.000000	0.000000	-2.200000	52.000000	1023.000000	1023.000000	2046.000000
1.480000	-0.043562	-25.745394	-9.331027	-8.477153	-3.923270	-4.013944	0.000000	-10.000000	0.000000	-2.466667	51.166668	1023.000000	1023.000000	2046.000000
1.500000	-0.042848	-25.322979	-8.816832	-8.530014	-4.276038	-3.700096	0.000000	-10.000000	0.000000	-2.800000	50.333332	1023.000000	1023.000000	2046.000000
1.520000	-0.041971	-24.805128	-9.077036	-8.213428	-3.730512	-3.784152	0.000000	-10.000000	0.000000	-3.050000	49.500000	1023.000000	1023.000000	2046.000000
1.540000	-0.041688	-24.637554	-8.683301	-8.310387	-4.081762	-3.562104	0.000000	-10.000000	0.000000	-3.100000	48.500000	1023.000000	1023.000000	2046.000000
1.560000	-0.041289	-24.401796	-8.947562	-8.129175	-3.624334	-3.700726	0.000000	-10.000000	0.000000	-3.133333	47.500000	1023.000000	1023.000000	2046.000000
1.580000	-0.041877	-24.749559	-8.684052	-8.304735	-4.050968	-3.709804	0.000000	-10.000000	0.000000	-3.233333	46.500000	1023.000000	1023.000000	2046.000000
1.600000	-0.041636	-24.607134	-8.893474	-8.300735	-3.705994	-3.706930	0.000000	-10.000000	-0.008333	-2.950000	45.333332	1023.000000	1023.000000	2046.000000
1.620000	-0.042317	-25.009527	-8.866668	-8.449967	-3.900844	-3.792048	0.000000	-10.000000	-0.025000	-1.516667	44.500000	1023.000000	1023.000000	2046.000000
1.640000	-0.042175	-24.925362	-8.857209	-8.535251	-3.819356	-3.713545	0.000000	-10.000000	-0.041667	1.016667	44.000000	1023.000000	1023.000000	2046.000000
1.660000	-0.042698	-25.234734	-8.968748	-8.569463	-3.831369	-3.865153	0.000000	-10.000000	-0.050000	3.150000	44.000000	1023.000000	1023.000000	2046.000000
1.680000	-0.042479	-25.104843	-8.792641	-8.655999	-3.938952	-3.717251	0.000000	-10.000000	-0.050000	4.516667	44.000000	1023.000000	1023.000000	2046.000000
1.700000	-0.042550	-25.147137	-9.043781	-8.548221	-3.687545	-3.867590	0.000000	-10.000000	-0.050000	4.883334	44.000000	1023.000000	1023.000000	2046.000000
1.720000	-0.042152	-24.912041	-8.714241	-8.723548	-3.934249	-3.540004	0.000000	-10.000000	-0.050000	5.283333	44.000000	1023.000000	1023.000000	2046.000000
1.740000	-0.041663	-24.623119	-8.910378	-8.430043	-3.565470	-3.717229	0.000000	-10.000000	-0.050000	5.300000	44.000000	1023.000000	1023.000000	2046.000000
1.760000	-0.040959	-24.206854	-8.472783	-8.515551	-3.786117	-3.432404	0.000000	-10.000000	-0.050000	5.316667	44.000000	1023.000000	1023.000000	2046.000000
1.780000	-0.040062	-23.676702	-8.583307	-8.213727	-3.370389	-3.509279	0.000000	-10.000000	-0.058333	5.450000	44.000000	1023.000000	1023.000000	2046.000000
1.800000	-0.039054	-23.080849	-8.054225	-8.244764	-3.579566	-3.202295	0.000000	-10.000000	-0.066667	5.850000	44.000000	1023.000000	1023.000000	2046.000000
1.820000	-0.037791	-22.334412	-8.138748	-7.865832	-3.118841	-3.210989	0.000000	-10.000000	-0.075000	6.416667	44.000000	1023.000000	1023.000000	2046.000000
1.840000	-0.036966	-21.846872	-7.683975	-7.897579	-3.329896	-2.935422	0.000000	-10.000000	-0.083333	7.033333	44.000000	1023.000000	1023.000000	2046.000000
1.860000	-0.035882	-21.206348	-7.785147	-7.489265	-2.868438	-3.063497	0.000000	-10.000000	-0.091667	7.566667	44.000000	1023.000000	1023.000000	2046.000000
1.880000	-0.035304	-20.864767	-7.372209	-7.634622	-3.105752	-2.752183	0.000000	-10.000000	-0.100000	8.116667	36.666668	1023.000000	1023.000000	2046.000000
1.900000	-0.034313	-20.279276	-7.490634	-7.256074	-2.714793	-2.817775	0.000000	-10.000000	-0.083333	8.583333	30.166666	1023.000000	1023.000000	2046.000000
1.920000	-0.034071	-20.135925	-7.353237	-7.324382	-2.834391	-2.623915	0.000000	-10.000000	-0.066667	8.833333	24.500000	1023.000000	1023.000000	2046.000000
1.940000	-0.033921	-20.047277	-7.368496	-7.147408	-2.840332	-2.691040	0.000000	-10.000000	-0.058333	8.900001	27.166666	1023.000000	1023.000000	2046.000000
1.960000	-0.034946	-20.653353	-7.553709	-7.392137	-2.911812	-2.795696	0.000000	-10.000000	-0.058333	9.050000	30.000000	1023.000000	1023.000000	2046.000000
1.980000	-0.035530	-20.998159	-7.434679	-7.478178	-3.163781	-2.921521	0.000000	-10.000000	-0.083333	9.550000	33.000000	1023.000000	1023.000000	2046.000000
2.000000	-0.036117	-21.345181	-7.785627	-7.592848	-2.916233	-3.050473	0.000000	-10.000000	-0.100000	10.583333	36.166668	1023.000000	1023.000000	2046.000000
2.020000	-0.037191	-21.979952	-7.548354	-7.799330	-3.452178	-3.180090	0.000000	-10.000000	-0.125000	11.483334	39.500000	1023.000000	1023.000000	2046.000000
2.040000	-0.038416	-22.704140	-8.103904	-7.850147	-3.191940	-3.558149	0.000000	-10.000000	-0.133333	12.300000	43.166668	1023.000000	1023.000000	2046.000000
2.060000	-0.040250	-23.787924	-7.880063	-8.161686	-3.916318	-3.829857	0.000000	-10.000000	-0.133333	12.583333	47.166668	1023.000000	1023.000000	2046.000000
2.080000	-0.041270	-24.390768	-8.404741	-8.204789	-3.689646	-4.091592	0.000000	-10.000000	-0.133333	12.666667	51.500000	1023.000000	1023.000000	2046.000000
2.100000	-0.042181	-24.929157	-8.191834	-8.499035	-4.172941	-4.065346	0.000000	-10.000000	-0.133333	12.783334	55.833332	1023.000000	1023.000000	2046.000000
2.120000	-0.042284	-24.989616	-8.447093	-8.262036	-3.972136	-4.308352	0.000000	-10.000000	-0.141667	12.900000	60.000000	1023.000000	1023.000000	2046.000000
2.140000	-0.042129	-24.897949	-8.263539	-8.459404	-4.105585	-4.069421	0.000000	-10.000000	-0.158333	13.500000	64.166664	1023.000000	1023.000000	2046.000000
2.160000	-0.041741	-24.669003	-8.327447	-8.105826	-3.988025	-4.247705	0.000000	-10.000000	-0.175000	14.116667	68.500000	1023.000000	1023.000000	2046.000000
2.180000	-0.041222	-24.362394	-8.254974	-8.178304	-3.918227	-4.010889	0.000000	-10.000000	-0.191667	14.783334	73.166664	1023.000000	1023.000000	2046.000000
2.200000	-0.040673	-24.037703	-8.113029	-7.880056	-3.973784	-4.070832	0.000000	-10.000000	-0.208333	15.300000	78.000000	1023.000000	1023.000000	2046.000000
2.220000	-0.040010	-23.645912	-8.196567	-7.904942	-3.722603	-3.821801	0.000000	-10.000000	-0.216667	15.500000	83.166664	1023.000000	1023.000000	2046.000000
2.240000	-0.039084	-23.098475	-7.831974	-7.622774	-3.867244	-3.776483	0.000000	-10.000000	-0.225000	15.766666	88.333336	1023.000000	1023.000000	2046.000000
2.260000	-0.037967	-22.438259	-7.974029	-7.490227	-3.404443	-3.569559	0.000000	-10.000000	-0.216667	16.000000	93.500000	1023.000000	1023.000000	2046.000000
2.280000	-0.036781	-21.737835	-7.432895	-7.274622	-3.644100	-3.386218	0.000000	-10.000000	-0.216667	16.216667	98.833336	1023.000000	1023.000000	2046.000000
2.300000	-0.035601	-21.040377	-7.626296	-6.954611	-3.167999	-3.291472	0.000000	-10.000000	-0.225000	16.183334	104.166664	1023.000000	1023.000000	2046.000000
2.320000	-0.034378	-20.317472	-6.987052	-6.839899	-3.436772	-3.053749	0.000000	-10.000000	-0.233333	16.200001	109.666664	1023.000000	1023.000000	2046.000000
2.340000	-0.033265	-19.659679	-7.026250	-6.405527	-3.095242	-3.132661	0.000000	-10.000000	-0.241667	16.316668	115.000000	1023.000000	1023.000000	2046.000000
2.360000	-0.032349	-19.118530	-6.664319	-6.501896	-3.134001	-2.818314	0.000000	-10.000000	-0.225000	16.366667	120.500000	1023.000000	1023.000000	2046.000000
2.380000	-0.031796	-18.791426	-6.640373	-6.138546	-2.980557	-3.031950	0.000000	-10.000000	-0.233333	16.216667	126.000000	1023.000000	1023.000000	2046.000000
2.400000	-0.031586	-18.667372	-6.688497	-6.294248	-2.820313	-2.864314	0.000000	-10.000000	-0.225000	16.000000	131.333328	1023.000000	1023.000000	2046.000000
2.420000	-0.031643	-18.701101	-6.422366	-6.171290	-3.078738	-3.028707	0.000000	-10.000000	-0.250000	16.300001	136.666672	1023.000000	1023.000000	2046.000000
2.440000	-0.031428	-18.573721	-6.729485	-6.167092	-2.683614	-2.993530	0.000000	-10.000000	-0.241667	16.833334	142.000000	1023.000000	1023.000000	2046.000000
2.460000	-0.031427	-18.573305	-6.295665	-6.235991	-3.087497	-2.954154	0.000000	-10.000000	-0.250000	17.700001	147.666672	1023.000000	1023.000000	2046.000000
2.480000	-0.031173	-18.423313	-6.512064	-6.016344	-2.819554	-3.075352	0.000000	-10.000000	-0.241667	18.283335	153.500000	1023.000000	1023.000000	2046.000000
2.500000	-0.030799	-18.202257	-6.323794	-6.331383	-2.862189	-2.684890	0.000000	-10.000000	-0.250000	18.833334	159.500000	1023.000000	1023.000000	2046.000000
2.520000	-0.030504	-18.027855	-6.186408	-5.933510	-2.956091	-2.951847	0.000000	-10.000000	-0.250000	19.050001	165.666672	1023.000000	1023.000000	2046.000000
2.540000	-0.029352	-17.346973	-6.168717	-6.106608	-2.595270	-2.476379	0.000000	-10.000000	-0.250000	19.216667	172.000000	1023.000000	1023.000000	2046.000000
2.560000	-0.028396	-16.781979	-5.681193	-5.621577	-2.802444	-2.676764	0.000000	-10.000000	-0.258333	19.150000	178.333328	1023.000000	1023.000000	2046.000000
2.580000	-0.026575	-15.705591	-5.691666	-5.520321	-2.210737	-2.282867	0.000000	-10.000000	-0.266667	19.350000	184.833328	1023.000000	1023.000000	2046.000000
2.600000	-0.025153	-14.865367	-5.081551	-5.219426	-2.388209	-2.176181	0.000000	-10.000000	-0.291667	19.633333	191.166672	1023.000000	1023.000000	2046.000000
2.620000	-0.023619	-13.958938	-5.080070	-4.810805	-1.950905	-2.117157	0.000000	-10.000000	-0.300000	20.116667	197.833328	1023.000000	1023.000000	2046.000000
2.640000	-0.022464	-13.276071	-4.565720	-4.794224	-2.080516	-1.835611	0.000000	-10.000000	-0.308333	20.333334	204.333328	1023.000000	1023.000000	2046.000000
2.660000	-0.021218	-12.539901	-4.544226	-4.288501	-1.771649	-1.935525	0.000000	-10.000000	-0.300000	20.433334	211.166672	1023.000000	1023.000000	2046.000000
2.680000	-0.019895	-11.758228	-4.249048	-4.381789	-1.656391	-1.471000	0.000000	-10.000000	-0.300000	20.266666	217.833328	1023.000000	1023.000000	2046.000000
2.700000	-0.019287	-11.398620	-4.014374	-3.793237	-1.825245	-1.765764	0.000000	-10.000000	-0.300000	20.216667	224.666672	1023.000000	1023.000000	2046.000000
2.720000	-0.018522	-10.946217	-4.128464	-4.027084	-1.472048	-1.318620	0.000000	-10.000000	-0.316667	20.216667	231.500000	1023.000000	1023.000000	2046.000000
2.740000	-0.018891	-11.164409	-3.799978	-3.667749	-1.925480	-1.771202	0.000000	-10.000000	-0.316667	20.416668	238.333328	1023.000000	1023.000000	2046.000000
2.760000	-0.018721	-11.064270	-4.030052	-3.959514	-1.552903	-1.521800	0.000000	-10.000000	-0.325000	20.450001	245.166672	1023.000000	1023.000000	2046.000000
2.780000	-0.019257	-11.380728	-3.741112	-3.677354	-1.977993	-1.984269	0.000000	-10.000000	-0.325000	20.833334	251.833328	1023.000000	1023.000000	2046.000000
2.800000	-0.020034	-11.840097	-4.167109	-4.097387	-1.717192	-1.858410	0.000000	-10.000000	-0.333333	20.983334	258.666656	1023.000000	1023.000000	2046.000000
2.820000	-0.021843	-12.909421	-4.016356	-3.991575	-2.424284	-2.477206	0.000000	-10.000000	-0.308333	21.299999	265.666656	1023.000000	1023.000000	2046.000000
2.840000	-0.023242	-13.736224	-4.502147	-4.252354	-2.374437	-2.607286	0.000000	-10.000000	-0.283333	20.766666	272.833344	1023.000000	1023.000000	2046.000000
2.860000	-0.024361	-14.397294	-4.237785	-4.265078	-2.980218	-2.914213	0.000000	-10.000000	-0.275000	20.366667	279.833344	1023.000000	1023.000000	2046.000000
2.880000	-0.024404	-14.423058	-4.577491	-4.173772	-2.697149	-2.974644	0.000000	-10.000000	-0.283333	19.866667	286.666656	1023.000000	1023.000000	2046.000000
2.900000	-0.024306	-14.364834	-4.311122	-4.304085	-2.900335	-2.849292	0.000000	-10.000000	-0.283333	19.816668	293.333344	1023.000000	1023.000000	2046.000000
2.920000	-0.024143	-14.268735	-4.388703	-3.904526	-2.862053	-3.113453	0.000000	-10.000000	-0.275000	19.916666	300.000000	1023.000000	1023.000000	2046.000000
2.940000	-0.023294	-13.767039	-4.208079	-4.134518	-2.774573	-2.649869	0.000000	-10.000000	-0.275000	20.000000	306.666656	1023.000000	1023.000000	2046.000000
2.960000	-0.022913	-13.541366	-4.092230	-3.586988	-2.867361	-2.994786	0.000000	-10.000000	-0.283333	20.250000	313.333344	1023.000000	1023.000000	2046.000000
2.980000	-0.021557	-12.740383	-3.953444	-3.784747	-2.575461	-2.426730	0.000000	-10.000000	-0.291667	20.266666	320.166656	1023.000000	1023.000000	2046.000000
3.000000	-0.021041	-12.434959	-3.749268	-3.187866	-2.693281	-2.804544	0.000000	-10.000000	-0.300000	20.350000	326.833344	1023.000000	1023.000000	2046.000000
3.020000	-0.019521	-11.536881	-3.657581	-3.341219	-2.326380	-2.211701	0.000000	-10.000000	-0.291667	20.233334	333.666656	1023.000000	1023.000000	2046.000000
3.040000	-0.018661	-11.028733	-3.277705	-2.714036	-2.500110	-2.536882	0.000000	-10.000000	-0.275000	19.883333	340.500000	1023.000000	1023.000000	2046.000000
3.060000	-0.016904	-9.990294	-3.158672	-2.892781	-2.097765	-1.841076	0.000000	-10.000000	-0.266667	19.616667	347.166656	1023.000000	1023.000000	2046.000000
3.080000	-0.016235	-9.594629	-2.862730	-2.331435	-2.247327	-2.153137	0.000000	-10.000000	-0.258333	19.433334	353.833344	1023.000000	1023.000000	2046.000000
3.100000	-0.014380	-8.498658	-2.699094	-2.405919	-1.870825	-1.522819	0.000000	-10.000000	-0.258333	19.466667	360.166656	1023.000000	1023.000000	2046.000000
3.120000	-0.013738	-8.119066	-2.336183	-1.856574	-2.038261	-1.888049	0.000000	-10.000000	-0.250000	19.383333	366.833344	1023.000000	1023.000000	2046.000000
3.140000	-0.012374	-7.312807	-2.310359	-1.904152	-1.657348	-1.440948	0.000000	-10.000000	-0.241667	19.033335	373.166656	1023.000000	1023.000000	2046.000000
3.160000	-0.012173	-7.194219	-2.054303	-1.704774	-1.782506	-1.652636	0.000000	-10.000000	-0.233333	18.650002	379.666656	1023.000000	1023.000000	2046.000000
3.180000	-0.011823	-6.987568	-2.124440	-1.612212	-1.602682	-1.648234	0.000000	-10.000000	-0.233333	18.466667	386.000000	1023.000000	1023.000000	2046.000000
3.200000	-0.011773	-6.957672	-2.003375	-1.670606	-1.623686	-1.660005	0.000000	-10.000000	-0.241667	18.350000	392.333344	1023.000000	1023.000000	2046.000000
3.220000	-0.011511	-6.802977	-1.991973	-1.514173	-1.577927	-1.718904	0.000000	-10.000000	-0.250000	18.800001	398.500000	1023.000000	1023.000000	2046.000000
3.240000	-0.011405	-6.740108	-1.884760	-1.706016	-1.591453	-1.557878	0.000000	-10.000000	-0.250000	19.033335	404.500000	1023.000000	1023.000000	2046.000000
3.260000	-0.011182	-6.608723	-1.835629	-1.359772	-1.625165	-1.788157	0.000000	-10.000000	-0.250000	19.350000	410.833344	1023.000000	1023.000000	2046.000000
3.280000	-0.010432	-6.165264	-1.763769	-1.722452	-1.399535	-1.279508	0.000000	-10.000000	-0.250000	18.983334	417.166656	1023.000000	1023.000000	2046.000000
3.300000	-0.010159	-6.004066	-1.499101	-1.142200	-1.633467	-1.729297	0.000000	-10.000000	-0.250000	18.900000	423.666656	1023.000000	1023.000000	2046.000000
3.320000	-0.008424	-4.978825	-1.331984	-1.400474	-1.191622	-1.054745	0.000000	-10.000000	-0.250000	18.900000	430.000000	1023.000000	1023.000000	2046.000000
3.340000	-0.007245	-4.281785	-0.881804	-0.596192	-1.352772	-1.451016	0.000000	-10.000000	-0.250000	19.100000	436.333344	1023.000000	1023.000000	2046.000000
3.360000	-0.004988	-2.948022	-0.706853	-0.813914	-0.830934	-0.596322	0.000000	-10.000000	-0.250000	19.200001	442.666656	1023.000000	1023.000000	2046.000000
3.380000	-0.003874	-2.289652	-0.167451	-0.123123	-1.048113	-0.950965	0.000000	-10.000000	-0.258333	19.200001	449.000000	1023.000000	1023.000000	2046.000000
3.400000	-0.002051	-1.211872	-0.055210	-0.039190	-0.631155	-0.486317	0.000000	-10.000000	-0.266667	19.466667	455.333344	1023.000000	1023.000000	2046.000000
3.420000	-0.000863	-0.510037	0.280245	0.321152	-0.619788	-0.491646	0.000000	-10.000000	-0.275000	19.633333	461.833344	1023.000000	1023.000000	2046.000000
3.440000	-0.000298	-0.175870	0.268204	0.654189	-0.575101	-0.523162	0.000000	-10.000000	-0.275000	19.816668	468.333344	1023.000000	1023.000000	2046.000000
3.460000	0.000227	0.133946	0.360705	0.583478	-0.486302	-0.323935	0.000000	-10.000000	-0.275000	19.800001	475.000000	1023.000000	1023.000000	2046.000000
3.480000	-0.000084	-0.049436	0.378630	0.952209	-0.634848	-0.745427	0.000000	-10.000000	-0.266667	19.733334	481.666656	1023.000000	1023.000000	2046.000000
3.500000	0.000281	0.166117	0.445505	0.541141	-0.479279	-0.341250	0.000000	-10.000000	-0.266667	19.683334	488.333344	1023.000000	1023.000000	2046.000000
3.520000	-0.000337	-0.199193	0.499663	0.995868	-0.722455	-0.972269	0.000000	-10.000000	-0.266667	19.783335	495.000000	1023.000000	1023.000000	2046.000000
3.540000	-0.000652	-0.385307	0.397979	0.349321	-0.609046	-0.523561	0.000000	-10.000000	-0.283333	19.900002	501.500000	1023.000000	1023.000000	2046.000000
3.560000	-0.002787	-1.647160	0.132230	0.697899	-1.013460	-1.463829	0.000000	-10.000000	-0.283333	20.166668	508.000000	1023.000000	1023.000000	2046.000000
3.580000	-0.003529	-2.085715	0.050831	0.089258	-1.137404	-1.088401	0.000000	-10.000000	-0.275000	19.816668	514.666687	1023.000000	1023.000000	2046.000000
3.600000	-0.004778	-2.823961	-0.039171	0.489389	-1.446342	-1.827837	0.000000	-10.000000	-0.258333	19.516666	521.500000	1023.000000	1023.000000	2046.000000
3.620000	-0.004003	-2.365811	-0.003013	0.047581	-1.227243	-1.183136	0.000000	-10.000000	-0.250000	19.150000	528.166687	1023.000000	1023.000000	2046.000000
3.640000	-0.003770	-2.227809	0.143284	0.550789	-1.303195	-1.618688	0.000000	-10.000000	-0.258333	19.500000	534.500000	1023.000000	1023.000000	2046.000000
3.660000	-0.001787	-1.056048	0.364257	0.512223	-0.945620	-0.986909	0.000000	-10.000000	-0.283333	20.100000	540.833313	1023.000000	1023.000000	2046.000000
3.680000	-0.000886	-0.523515	0.381678	0.753577	-0.704145	-0.954625	0.000000	-10.000000	-0.300000	20.583334	547.500000	1023.000000	1023.000000	2046.000000
3.700000	-0.000559	-0.330493	0.602767	1.076899	-0.912247	-1.097912	0.000000	-10.000000	-0.308333	20.750000	554.500000	1023.000000	1023.000000	2046.000000
3.720000	0.000698	0.412809	0.684127	1.003293	-0.588664	-0.685948	0.000000	-10.000000	-0.300000	20.566668	561.333313	1023.000000	1023.000000	2046.000000
3.740000	0.001698	1.003240	0.926436	1.633264	-0.594153	-0.962307	0.000000	-10.000000	-0.300000	20.416666	568.166687	1023.000000	1023.000000	2046.000000
3.760000	0.003296	1.947645	1.094360	1.476054	-0.264493	-0.358276	0.000000	-10.000000	-0.300000	20.433332	574.833313	1023.000000	1023.000000	2046.000000
3.780000	0.004028	2.380513	1.385961	2.116070	-0.402211	-0.719306	0.000000	-10.000000	-0.283333	20.316668	581.666687	1023.000000	1023.000000	2046.000000
3.800000	0.005945	3.513574	1.570777	1.977628	0.015607	-0.050438	0.000000	-10.000000	-0.266667	20.066668	588.500000	1023.000000	1023.000000	2046.000000
3.820000	0.006516	3.850829	1.778276	2.639443	-0.108684	-0.458206	0.000000	-10.000000	-0.241667	19.583334	595.333313	1023.000000	1023.000000	2046.000000
3.840000	0.008340	4.929058	1.998344	2.371152	0.233463	0.326099	0.000000	-10.000000	-0.225000	18.950001	602.000000	1023.000000	1023.000000	2046.000000
3.860000	0.008289	4.898713	2.197754	3.074931	-0.041008	-0.332965	0.000000	-10.000000	-0.208333	18.450001	608.333313	1023.000000	1023.000000	2046.000000
3.880000	0.009028	5.335556	2.363761	2.666514	0.030978	0.274302	0.000000	-10.000000	-0.200000	18.066668	614.500000	1023.000000	1023.000000	2046.000000
3.900000	0.008262	4.882940	2.413302	3.159527	-0.232498	-0.457391	0.000000	-10.000000	-0.200000	17.933334	620.500000	1023.000000	1023.000000	2046.000000
3.920000	0.008658	5.116773	2.440490	2.774410	-0.087618	-0.010509	0.000000	-10.000000	-0.200000	17.816668	626.500000	1023.000000	1023.000000	2046.000000
3.940000	0.007888	4.661880	2.396292	3.129287	-0.263110	-0.600589	0.000000	-10.000000	-0.208333	17.850000	632.500000	1023.000000	1023.000000	2046.000000
3.960000	0.008339	4.928425	2.457358	2.746390	-0.164126	-0.111197	0.000000	-10.000000	-0.208333	17.933332	638.500000	1023.000000	1023.000000	2046.000000
3.980000	0.007976	4.713657	2.524030	3.068724	-0.323719	-0.555378	0.000000	-10.000000	-0.208333	18.049999	644.500000	1023.000000	1023.000000	2046.000000
4.000000	0.008494	5.020104	2.689633	2.886393	-0.328121	-0.227801	0.000000	-10.000000	-0.200000	18.083334	650.500000	1023.000000	1023.000000	2046.000000
4.020000	0.008413	4.972046	2.667630	2.991046	-0.296716	-0.389914	0.000000	-10.000000	-0.200000	18.033333	656.500000	1023.000000	1023.000000	2046.000000
4.040000	0.008783	5.190875	2.912191	3.156745	-0.448521	-0.429540	0.000000	-10.000000	-0.208333	18.016666	662.500000	1023.000000	1023.000000	2046.000000
4.060000	0.010173	6.011978	3.098094	3.178230	-0.187072	-0.077274	0.000000	-10.000000	-0.216667	18.083334	668.500000	1023.000000	1023.000000	2046.000000
4.080000	0.011231	6.637414	3.404308	3.738201	-0.243442	-0.261652	0.000000	-10.000000	-0.216667	18.150002	674.500000	1023.000000	1023.000000	2046.000000
4.100000	0.013269	7.842152	3.672392	3.715503	0.127729	0.326527	0.000000	-10.000000	-0.208333	18.183334	680.500000	1023.000000	1023.000000	2046.000000
4.120000	0.014074	8.317781	4.022886	4.418299	-0.021658	-0.101744	0.000000	-10.000000	-0.200000	18.300001	686.500000	1023.000000	1023.000000	2046.000000
4.140000	0.016030	9.473991	4.285809	4.308845	0.339816	0.539522	0.000000	-10.000000	-0.208333	18.650002	692.833313	1023.000000	1023.000000	2046.000000
4.160000	0.016449	9.721225	4.441132	4.976054	0.216307	0.087732	0.000000	-10.000000	-0.225000	18.883333	699.166687	1023.000000	1023.000000	2046.000000
4.180000	0.017609	10.407030	4.622481	4.682333	0.358699	0.743517	0.000000	-10.000000	-0.241667	19.133333	705.500000	1023.000000	1023.000000	2046.000000
4.200000	0.017228	10.181551	4.640421	5.237241	0.202362	0.101527	0.000000	-10.000000	-0.250000	19.116667	711.833313	1023.000000	1023.000000	2046.000000
4.220000	0.017623	10.414900	4.667850	4.817018	0.376022	0.554011	0.000000	-10.000000	-0.250000	19.383335	718.166687	1023.000000	1023.000000	2046.000000
4.240000	0.016742	9.894327	4.642425	5.149962	0.176620	-0.074680	0.000000	-10.000000	-0.250000	19.383335	724.666687	1023.000000	1023.000000	2046.000000
4.260000	0.016857	9.962416	4.682522	4.690485	0.245914	0.343493	0.000000	-10.000000	-0.241667	19.433334	731.000000	1023.000000	1023.000000	2046.000000
4.280000	0.014905	8.808606	4.376342	4.864550	-0.022232	-0.410054	0.000000	-10.000000	-0.241667	19.183334	737.500000	1023.000000	1023.000000	2046.000000
4.300000	0.013611	8.043877	4.324406	4.273034	-0.332047	-0.221516	0.000000	-10.000000	-0.225000	18.850000	744.000000	1023.000000	1023.000000	2046.000000
4.320000	0.011452	6.767988	3.968427	4.511506	-0.653413	-1.058532	0.000000	-10.000000	-0.216667	18.600000	750.333313	1023.000000	1023.000000	2046.000000
4.340000	0.011056	6.534015	3.972795	4.025577	-0.735699	-0.728658	0.000000	-10.000000	-0.216667	18.366667	756.500000	1023.000000	1023.000000	2046.000000
4.360000	0.010326	6.102438	3.833537	4.329836	-0.837595	-1.223340	0.000000	-10.000000	-0.225000	18.300001	762.500000	1023.000000	1023.000000	2046.000000
4.380000	0.010885	6.433031	4.056716	4.116735	-0.900301	-0.840120	0.000000	-10.000000	-0.241667	18.366667	768.666687	1023.000000	1023.000000	2046.000000
4.400000	0.010971	6.483857	4.013255	4.444014	-0.877085	-1.096326	0.000000	-10.000000	-0.241667	18.616667	775.000000	1023.000000	1023.000000	2046.000000
4.420000	0.011764	6.952796	4.319722	4.516371	-0.993812	-0.889485	0.000000	-10.000000	-0.250000	18.966667	781.333313	1023.000000	1023.000000	2046.000000
4.440000	0.012433	7.347782	4.316458	4.728021	-0.818735	-0.877962	0.000000	-10.000000	-0.233333	18.950001	787.500000	1023.000000	1023.000000	2046.000000
4.460000	0.013186	7.792708	4.614450	4.958903	-0.934357	-0.846289	0.000000	-10.000000	-0.233333	18.833334	793.833313	1023.000000	1023.000000	2046.000000
4.480000	0.014553	8.600876	4.709499	5.019599	-0.605594	-0.522627	0.000000	-10.000000	-0.216667	18.300001	800.166687	1023.000000	1023.000000	2046.000000
4.500000	0.015092	8.919626	4.939014	5.506973	-0.733763	-0.792598	0.000000	-10.000000	-0.216667	18.150000	806.500000	1023.000000	1023.000000	2046.000000
4.520000	0.016764	9.907234	5.120515	5.477445	-0.392238	-0.298487	0.000000	-10.000000	-0.191667	17.683334	812.500000	1023.000000	1023.000000	2046.000000
4.540000	0.017607	10.405517	5.386240	5.977870	-0.462653	-0.495941	0.000000	-10.000000	-0.175000	17.500000	818.500000	1023.000000	1023.000000	2046.000000
4.560000	0.019260	11.382585	5.573695	5.879941	-0.146209	0.075158	0.000000	-10.000000	-0.158333	16.916666	824.500000	1023.000000	1023.000000	2046.000000
4.580000	0.019905	11.763799	5.775815	6.437450	-0.189672	-0.259794	0.000000	-10.000000	-0.158333	16.549999	830.166687	1023.000000	1023.000000	2046.000000
4.600000	0.021503	12.708282	6.061283	6.299035	0.042141	0.305823	0.000000	-10.000000	-0.175000	16.033333	835.666687	1023.000000	1023.000000	2046.000000
4.620000	0.021610	12.771746	6.096024	6.718421	0.049390	-0.092090	0.000000	-10.000000	-0.191667	15.850000	841.000000	1023.000000	1023.000000	2046.000000
4.640000	0.022314	13.187448	6.215464	6.443354	0.207244	0.321387	0.000000	-10.000000	-0.183333	15.600000	846.333313	1023.000000	1023.000000	2046.000000
4.660000	0.021961	12.978756	6.235814	6.707212	0.114204	-0.078474	0.000000	-10.000000	-0.183333	15.583334	851.666687	1023.000000	1023.000000	2046.000000
4.680000	0.022366	13.218059	6.294430	6.474273	0.212973	0.236383	0.000000	-10.000000	-0.183333	15.716667	856.833313	1023.000000	1023.000000	2046.000000
4.700000	0.022179	13.107805	6.353413	6.765753	0.104243	-0.115604	0.000000	-10.000000	-0.200000	16.033333	862.166687	1023.000000	1023.000000	2046.000000
4.720000	0.022949	13.562991	6.511043	6.536927	0.210124	0.304898	0.000000	-10.000000	-0.183333	16.233334	867.333313	1023.000000	1023.000000	2046.000000
4.740000	0.022834	13.494643	6.553655	6.871095	0.129393	-0.059500	0.000000	-10.000000	-0.183333	16.033333	872.833313	1023.000000	1023.000000	2046.000000
4.760000	0.023908	14.129592	6.758422	6.660426	0.290852	0.419893	0.000000	-10.000000	-0.166667	15.850000	878.166687	1023.000000	1023.000000	2046.000000
4.780000	0.024612	14.545857	6.920516	7.144511	0.329135	0.151696	0.000000	-10.000000	-0.166667	15.450001	883.666687	1023.000000	1023.000000	2046.000000
4.800000	0.026345	15.569967	7.314179	7.121656	0.460681	0.673451	0.000000	-10.000000	-0.150000	15.466667	888.833313	1023.000000	1023.000000	2046.000000
4.820000	0.027689	16.363934	7.534098	7.709180	0.598750	0.521906	0.000000	-10.000000	-0.133333	15.466667	894.000000	1023.000000	1023.000000	2046.000000
4.840000	0.029488	17.427633	7.887970	7.755280	0.808038	0.976345	0.000000	-10.000000	-0.150000	15.850000	899.166687	1023.000000	1023.000000	2046.000000
4.860000	0.030562	18.062069	8.131628	8.258840	0.872231	0.799370	0.000000	-10.000000	-0.150000	16.016666	904.333313	1023.000000	1023.000000	2046.000000
4.880000	0.032087	18.963287	8.378063	8.269030	1.054827	1.261368	0.000000	-10.000000	-0.166667	16.133333	909.666687	1023.000000	1023.000000	2046.000000
4.900000	0.032146	18.998201	8.483912	8.579046	0.921952	1.013289	0.000000	-10.000000	-0.150000	16.083334	915.000000	1023.000000	1023.000000	2046.000000
4.920000	0.032827	19.400719	8.589451	8.522328	1.029552	1.259386	0.000000	-10.000000	-0.166667	15.866667	920.333313	1023.000000	1023.000000	2046.000000
4.940000	0.032405	19.151222	8.574288	8.654256	0.979641	0.943037	0.000000	-10.000000	-0.175000	16.083334	925.666687	1023.000000	1023.000000	2046.000000
4.960000	0.032391	19.143343	8.539069	8.466002	1.049513	1.088758	0.000000	-10.000000	-0.200000	16.566666	931.000000	1023.000000	1023.000000	2046.000000
4.980000	0.031845	18.820114	8.582783	8.505502	0.887904	0.843925	0.000000	-10.000000	-0.200000	17.433332	936.666687	1023.000000	1023.000000	2046.000000
5.000000	0.031070	18.362640	8.346872	8.306290	0.888505	0.820973	0.000000	-10.000000	-0.208333	17.783333	942.500000	1023.000000	1023.000000	2046.000000
5.020000	0.029391	17.370092	8.263930	8.127798	0.527537	0.450827	0.000000	-10.000000	-0.191667	17.783333	948.500000	1023.000000	1023.000000	2046.000000
5.040000	0.027844	16.455675	7.835660	7.986397	0.428742	0.204876	0.000000	-10.000000	-0.191667	17.150000	954.333313	1023.000000	1023.000000	2046.000000
5.060000	0.027016	15.966196	7.839378	7.827388	0.228675	0.070756	0.000000	-10.000000	-0.175000	16.816668	960.000000	1023.000000	1023.000000	2046.000000
5.080000	0.025877	15.293581	7.594548	7.739203	0.081817	-0.121988	0.000000	-10.000000	-0.166667	16.650000	965.500000	1023.000000	1023.000000	2046.000000
5.100000	0.025780	15.235875	7.713682	7.706226	-0.048935	-0.135098	0.000000	-10.000000	-0.175000	17.083334	971.000000	1023.000000	1023.000000	2046.000000
5.120000	0.025602	15.130908	7.617939	7.858542	-0.092062	-0.253511	0.000000	-10.000000	-0.191667	17.483334	976.666687	1023.000000	1023.000000	2046.000000
5.140000	0.026229	15.501455	7.878222	7.968739	-0.166608	-0.178898	0.000000	-10.000000	-0.208333	17.966667	982.500000	1023.000000	1023.000000	2046.000000
5.160000	0.026441	15.626453	7.806795	8.175349	-0.120817	-0.234874	0.000000	-10.000000	-0.200000	18.283333	988.500000	1023.000000	1023.000000	2046.000000
5.180000	0.027474	16.237394	8.086669	8.314417	-0.076379	-0.087312	0.000000	-10.000000	-0.208333	18.566668	994.500000	1023.000000	1023.000000	2046.000000
5.200000	0.027981	16.536568	8.113004	8.565259	-0.026504	-0.115190	0.000000	-10.000000	-0.216667	18.683334	1000.500000	1023.000000	1023.000000	2046.000000
5.220000	0.029152	17.228979	8.455564	8.738037	-0.002263	0.037640	0.000000	-10.000000	-0.216667	18.550001	1006.833313	1023.000000	1023.000000	2046.000000
5.240000	0.030106	17.792856	8.541852	8.984598	0.146222	0.120185	0.000000	-10.000000	-0.208333	18.466667	1013.166687	1023.000000	1023.000000	2046.000000
5.260000	0.031485	18.607384	8.895705	9.212314	0.232357	0.267008	0.000000	-10.000000	-0.200000	18.183334	1019.500000	1023.000000	1023.000000	2046.000000
5.280000	0.032377	19.134552	8.961290	9.393080	0.352393	0.427787	0.000000	-10.000000	-0.191667	17.966667	1025.500000	1023.000000	1023.000000	2046.000000
5.300000	0.033955	20.067389	9.380299	9.612136	0.458260	0.616695	0.000000	-10.000000	-0.191667	17.733334	1031.500000	1023.000000	1023.000000	2046.000000
5.320000	0.035031	20.703098	9.526065	9.801979	0.589249	0.785807	0.000000	-10.000000	-0.191667	17.550001	1037.500000	1023.000000	1023.000000	2046.000000
5.340000	0.035991	21.270399	9.785069	9.997592	0.679122	0.808618	0.000000	-10.000000	-0.200000	17.633333	1043.500000	1023.000000	1023.000000	2046.000000
5.360000	0.036108	21.339945	9.800404	9.994761	0.745564	0.799216	0.000000	-10.000000	-0.200000	17.650000	1049.500000	1023.000000	1023.000000	2046.000000
5.380000	0.036088	21.328197	9.855854	9.990911	0.750138	0.731295	0.000000	-10.000000	-0.200000	17.783335	1055.166626	1023.000000	1023.000000	2046.000000
5.400000	0.036061	21.311998	9.794003	9.935780	0.812257	0.769959	0.000000	-10.000000	-0.200000	17.883333	1060.833374	1023.000000	1023.000000	2046.000000
5.420000	0.036357	21.487000	9.932521	10.000837	0.796227	0.757415	0.000000	-10.000000	-0.200000	18.033335	1066.500000	1023.000000	1023.000000	2046.000000
5.440000	0.036898	21.806746	9.993559	10.055947	0.904290	0.852949	0.000000	-10.000000	-0.200000	18.133333	1072.666626	1023.000000	1023.000000	2046.000000
5.460000	0.037690	22.274965	10.204507	10.152260	0.949442	0.968757	0.000000	-10.000000	-0.200000	17.916668	1079.000000	1023.000000	1023.000000	2046.000000
5.480000	0.038899	22.989515	10.369561	10.298625	1.192405	1.128924	0.000000	-10.000000	-0.183333	17.616667	1085.166626	1023.000000	1023.000000	2046.000000
5.500000	0.040179	23.746040	10.661752	10.537334	1.313252	1.233701	0.000000	-10.000000	-0.166667	16.883333	1091.000000	1023.000000	1023.000000	2046.000000
5.520000	0.041990	24.816017	10.960596	10.833996	1.529202	1.492223	0.000000	-10.000000	-0.150000	16.283333	1096.666626	1023.000000	1023.000000	2046.000000
5.540000	0.044268	26.162483	11.391165	11.183291	1.785476	1.802550	0.000000	-10.000000	-0.133333	15.550000	1102.166626	1023.000000	1023.000000	2046.000000
5.560000	0.046267	27.344038	11.679780	11.613012	2.065229	1.986018	0.000000	-10.000000	-0.133333	15.300000	1107.500000	1023.000000	1023.000000	2046.000000
5.580000	0.048245	28.512682	12.038345	11.832416	2.346150	2.295772	0.000000	-10.000000	-0.116667	15.150001	1112.666626	1023.000000	1023.000000	2046.000000
5.600000	0.049909	29.496288	12.204719	12.225952	2.614045	2.451573	0.000000	-10.000000	-0.133333	14.900001	1117.833374	1023.000000	1023.000000	2046.000000
5.620000	0.050588	29.897570	12.402488	12.177689	2.661807	2.655586	0.000000	-10.000000	-0.133333	14.433333	1123.000000	1023.000000	1023.000000	2046.000000
5.640000	0.050132	29.627781	12.338152	12.343655	2.527961	2.418013	0.000000	-10.000000	-0.133333	13.900000	1127.833374	1023.000000	1023.000000	2046.000000
5.660000	0.050328	29.743582	12.323054	12.259833	2.737053	2.423642	0.000000	-10.000000	-0.116667	13.416667	1132.500000	1023.000000	1023.000000	2046.000000
5.680000	0.049613	29.321173	12.205050	12.197723	2.614693	2.303708	0.000000	-10.000000	-0.100000	13.000000	1137.000000	1023.000000	1023.000000	2046.000000
5.700000	0.049829	29.449207	12.243769	12.146761	2.710186	2.348493	0.000000	-10.000000	-0.100000	12.500000	1141.500000	1023.000000	1023.000000	2046.000000
5.720000	0.048672	28.765072	12.129094	11.946548	2.473336	2.216094	0.000000	-10.000000	-0.100000	11.950000	1145.833374	1023.000000	1023.000000	2046.000000
5.740000	0.047132	27.855183	11.828241	11.815011	2.341765	1.870166	0.000000	-10.000000	-0.083333	11.383333	1150.000000	1023.000000	1023.000000	2046.000000
5.760000	0.044992	26.590471	11.623729	11.403456	1.908939	1.654349	0.000000	-10.000000	-0.066667	10.333334	1153.833374	1023.000000	1023.000000	2046.000000
5.780000	0.043435	25.670145	11.235392	11.285807	1.836625	1.312323	0.000000	-10.000000	-0.041667	9.366667	1157.500000	1023.000000	1023.000000	2046.000000
5.800000	0.042609	25.181921	11.215484	10.980136	1.625019	1.361283	0.000000	-10.000000	-0.041667	8.733334	1160.666626	1023.000000	1023.000000	2046.000000
5.820000	0.042113	24.888502	11.010447	11.087112	1.644675	1.146268	0.000000	-10.000000	-0.041667	8.916667	1163.666626	1023.000000	1023.000000	2046.000000
5.840000	0.042242	24.964745	11.170393	11.010509	1.510342	1.273500	0.000000	-10.000000	-0.058333	9.416667	1166.500000	1023.000000	1023.000000	2046.000000
5.860000	0.042102	24.882133	11.005180	11.188092	1.542603	1.146259	0.000000	-10.000000	-0.066667	9.883333	1169.666626	1023.000000	1023.000000	2046.000000
5.880000	0.042852	25.325623	11.180971	11.227421	1.622927	1.294302	0.000000	-10.000000	-0.066667	9.983334	1172.833374	1023.000000	1023.000000	2046.000000
5.900000	0.043104	25.474579	11.199317	11.445374	1.594708	1.235181	0.000000	-10.000000	-0.058333	9.766666	1176.166626	1023.000000	1023.000000	2046.000000
5.920000	0.044178	26.109396	11.358466	11.514071	1.823231	1.413629	0.000000	-10.000000	-0.041667	9.066667	1179.500000	1023.000000	1023.000000	2046.000000
5.940000	0.044618	26.369345	11.480750	11.667295	1.744464	1.476835	0.000000	-10.000000	-0.025000	8.466667	1182.666626	1023.000000	1023.000000	2046.000000
5.960000	0.045963	27.164177	11.599723	11.886889	2.089303	1.588262	0.000000	-10.000000	-0.008333	7.716667	1185.666626	1023.000000	1023.000000	2046.000000
5.980000	0.046671	27.582314	11.866215	11.973622	1.969052	1.773425	0.000000	-10.000000	0.000000	7.166667	1188.333374	1023.000000	1023.000000	2046.000000
6.000000	0.047727	28.206499	11.855055	12.205802	2.293714	1.851928	0.000000	-10.000000	0.000000	6.350000	1191.000000	1023.000000	1023.000000	2046.000000
6.020000	0.048494	28.659729	12.213482	12.239603	2.129438	2.077205	0.000000	-10.000000	0.000000	5.416667	1193.333374	1023.000000	1023.000000	2046.000000
6.040000	0.049621	29.325975	12.234963	12.521593	2.465784	2.103635	0.000000	-10.000000	-0.008333	4.366667	1195.166626	1023.000000	1023.000000	2046.000000
6.060000	0.050030	29.567947	12.476692	12.439612	2.369697	2.281945	0.000000	-10.000000	-0.008333	3.266667	1196.666626	1023.000000	1023.000000	2046.000000
6.080000	0.049883	29.480646	12.269129	12.517555	2.592869	2.101092	0.000000	-10.000000	-0.008333	2.083333	1197.833374	1023.000000	1023.000000	2046.000000
6.100000	0.049244	29.103100	12.331821	12.253572	2.402874	2.114833	0.000000	-10.000000	0.000000	0.950000	1198.666626	1023.000000	1023.000000	2046.000000
6.120000	0.048680	28.769951	12.082110	12.298948	2.495132	1.893759	0.000000	-10.000000	0.000000	0.233333	1199.000000	1023.000000	1023.000000	2046.000000
6.140000	0.048748	28.810152	12.304496	12.068222	2.358542	2.078892	0.000000	-10.000000	0.000000	0.000000	1199.000000	1023.000000	1023.000000	2046.000000
6.160000	0.048407	28.608543	12.081590	12.210247	2.455979	1.860729	0.000000	-10.000000	0.000000	0.000000	1199.000000	1023.000000	1023.000000	2046.000000
6.180000	0.048874	28.884586	12.310809	11.993374	2.443328	2.137075	0.000000	-10.000000	0.008333	0.000000	1199.000000	1023.000000	1023.000000	2046.000000
6.200000	0.048812	28.847784	12.144653	12.194807	2.525562	1.982762	0.000000	-10.000000	0.008333	-0.616667	1199.000000	1023.000000	1023.000000	2046.000000
6.220000	0.049480	29.242865	12.376688	12.084194	2.576753	2.205228	0.000000	-10.000000	0.008333	-1.533333	1199.000000	1023.000000	1023.000000	2046.000000
6.240000	0.049775	29.416931	12.395139	12.336257	2.572714	2.112821	0.000000	-10.000000	0.000000	-2.650000	1199.000000	1023.000000	1023.000000	2046.000000
6.260000	0.051248	30.287361	12.650594	12.389158	2.840943	2.406666	0.000000	-10.000000	0.000000	-3.150000	1199.000000	1023.000000	1023.000000	2046.000000
6.280000	0.052054	30.763994	12.890814	12.689077	2.765477	2.418626	0.000000	-10.000000	0.008333	-3.266667	1199.000000	1023.000000	1023.000000	2046.000000
6.300000	0.053619	31.689016	13.055778	12.919518	3.103318	2.610401	0.000000	-10.000000	0.008333	-3.066667	1199.000000	1023.000000	1023.000000	2046.000000
6.320000	0.054430	32.167881	13.416201	12.989881	2.967478	2.794321	0.000000	-10.000000	0.008333	-2.683333	1199.000000	1023.000000	1023.000000	2046.000000
6.340000	0.055392	32.736843	13.397628	13.311275	3.265386	2.762555	0.000000	-10.000000	0.008333	-2.500000	1199.000000	1023.000000	1023.000000	2046.000000
6.360000	0.055982	33.085228	13.646972	13.251290	3.158762	3.028204	0.000000	-10.000000	0.008333	-2.616667	1199.000000	1023.000000	1023.000000	2046.000000
6.380000	0.055686	32.910336	13.409770	13.391599	3.239287	2.869682	0.000000	-10.000000	0.008333	-3.016667	1199.000000	1023.000000	1023.000000	2046.000000
6.400000	0.055074	32.548779	13.489333	13.188133	3.000118	2.871196	0.000000	-10.000000	0.008333	-3.350000	1199.000000	1023.000000	1023.000000	2046.000000
6.420000	0.054185	32.023365	13.132130	13.131159	3.157187	2.602890	0.000000	-10.000000	0.008333	-3.433333	1199.000000	1023.000000	1023.000000	2046.000000
6.440000	0.053036	31.344070	13.071950	12.777418	2.880931	2.613772	0.000000	-10.000000	0.008333	-3.200000	1199.000000	1023.000000	1023.000000	2046.000000
6.460000	0.052569	31.068209	12.817419	12.723004	3.045755	2.482029	0.000000	-10.000000	0.000000	-2.916667	1199.000000	1023.000000	1023.000000	2046.000000
6.480000	0.050795	30.019627	12.586364	12.357822	2.726368	2.349073	0.000000	-10.000000	0.008333	-2.883333	1199.000000	1023.000000	1023.000000	2046.000000
6.500000	0.048997	28.957369	12.230633	12.099541	2.636227	1.990969	0.000000	-10.000000	0.016667	-3.533333	1199.000000	1023.000000	1023.000000	2046.000000
6.520000	0.046585	27.531462	11.879869	11.760520	2.190102	1.700971	0.000000	-10.000000	0.033333	-4.533333	1199.000000	1023.000000	1023.000000	2046.000000
6.540000	0.044999	26.594564	11.547489	11.424226	2.153759	1.469090	0.000000	-10.000000	0.025000	-5.233334	1199.000000	1023.000000	1023.000000	2046.000000
6.560000	0.043584	25.758057	11.228764	11.236572	1.960434	1.332287	0.000000	-10.000000	0.016667	-4.866667	1195.666626	1023.000000	1023.000000	2046.000000
6.580000	0.043358	25.624828	11.245472	11.120030	1.929513	1.329814	0.000000	-10.000000	0.000000	-3.550000	1188.666626	1023.000000	1023.000000	2046.000000
6.600000	0.042838	25.317312	11.001518	11.242288	1.865301	1.208205	0.000000	-10.000000	0.000000	-1.766667	1181.666626	1023.000000	1023.000000	2046.000000
6.620000	0.042871	25.336987	11.165180	11.097006	1.783186	1.291615	0.000000	-10.000000	0.000000	-0.583333	1178.000000	1023.000000	1023.000000	2046.000000
6.640000	0.042788	25.287945	10.997968	11.335990	1.782811	1.171175	0.000000	-10.000000	0.000000	0.000000	1178.000000	1023.000000	1023.000000	2046.000000
6.660000	0.043686	25.818192	11.267546	11.250098	1.889585	1.410962	0.000000	-10.000000	0.000000	0.000000	1178.000000	1023.000000	1023.000000	2046.000000
6.680000	0.043713	25.834120	11.144459	11.478516	1.882634	1.328511	0.000000	-10.000000	0.008333	0.000000	1178.000000	1023.000000	1023.000000	2046.000000
6.700000	0.044404	26.242949	11.357013	11.425251	1.970722	1.489963	0.000000	-10.000000	0.016667	-0.616667	1178.000000	1023.000000	1023.000000	2046.000000
6.720000	0.044756	26.450518	11.343535	11.648309	1.973069	1.485605	0.000000	-10.000000	0.025000	-1.633333	1177.833374	1023.000000	1023.000000	2046.000000
6.740000	0.046045	27.212656	11.479539	11.693730	2.307115	1.732272	0.000000	-10.000000	0.025000	-3.216667	1177.333374	1023.000000	1023.000000	2046.000000
6.760000	0.046692	27.594849	11.646552	11.802806	2.203572	1.941919	0.000000	-10.000000	0.033333	-4.800000	1176.166626	1023.000000	1023.000000	2046.000000
6.780000	0.047575	28.116667	11.685347	11.959878	2.504684	1.966758	0.000000	-10.000000	0.041667	-6.450000	1174.500000	1023.000000	1023.000000	2046.000000
6.800000	0.047903	28.310675	11.850051	11.940313	2.376961	2.143349	0.000000	-10.000000	0.050000	-7.966667	1172.333374	1023.000000	1023.000000	2046.000000
6.820000	0.048158	28.461349	11.733201	11.954289	2.701654	2.072205	0.000000	-10.000000	0.050000	-9.016666	1169.833374	1023.000000	1023.000000	2046.000000
6.840000	0.047754	28.222694	11.847428	11.785480	2.468036	2.121750	0.000000	-10.000000	0.058333	-9.716667	1166.833374	1023.000000	1023.000000	2046.000000
6.860000	0.047028	27.793581	11.508196	11.673297	2.705213	1.906874	0.000000	-10.000000	0.066667	-10.000000	1163.500000	1023.000000	1023.000000	2046.000000
6.880000	0.046312	27.370611	11.617310	11.408990	2.391569	1.952743	0.000000	-10.000000	0.066667	-10.083334	1160.166626	1023.000000	1023.000000	2046.000000
6.900000	0.046001	27.186407	11.398204	11.409185	2.566015	1.813003	0.000000	-10.000000	0.066667	-10.033334	1156.833374	1023.000000	1023.000000	2046.000000
6.920000	0.045869	27.108622	11.617392	11.190586	2.333193	1.967450	0.000000	-10.000000	0.058333	-10.050000	1153.500000	1023.000000	1023.000000	2046.000000
6.940000	0.045561	26.926380	11.346090	11.289248	2.488499	1.802544	0.000000	-10.000000	0.066667	-10.216666	1150.000000	1023.000000	1023.000000	2046.000000
6.960000	0.045771	27.050676	11.554449	11.052414	2.409867	2.033947	0.000000	-10.000000	0.066667	-10.450000	1146.500000	1023.000000	1023.000000	2046.000000
6.980000	0.045677	26.995035	11.316342	11.265230	2.536431	1.877031	0.000000	-10.000000	0.083333	-10.683333	1143.000000	1023.000000	1023.000000	2046.000000
7.000000	0.046141	27.269211	11.528952	11.081968	2.481330	2.176960	0.000000	-10.000000	0.091667	-10.866667	1139.500000	1023.000000	1023.000000	2046.000000
7.020000	0.046424	27.436401	11.424710	11.351340	2.632758	2.027592	0.000000	-10.000000	0.100000	-11.016667	1135.833374	1023.000000	1023.000000	2046.000000
7.040000	0.047104	27.838634	11.679185	11.259340	2.603421	2.296689	0.000000	-10.000000	0.083333	-11.083334	1132.166626	1023.000000	1023.000000	2046.000000
7.060000	0.047716	28.200382	11.625921	11.544467	2.827761	2.202232	0.000000	-10.000000	0.083333	-10.900001	1128.500000	1023.000000	1023.000000	2046.000000
7.080000	0.048968	28.940371	12.010074	11.526974	2.834549	2.568773	0.000000	-10.000000	0.075000	-10.783334	1124.833374	1023.000000	1023.000000	2046.000000
7.100000	0.049301	29.136669	11.904923	11.813293	3.001900	2.416553	0.000000	-10.000000	0.091667	-10.750000	1121.333374	1023.000000	1023.000000	2046.000000
7.120000	0.049931	29.509176	12.235945	11.674668	2.929200	2.669364	0.000000	-10.000000	0.091667	-10.916667	1117.666626	1023.000000	1023.000000	2046.000000
7.140000	0.050122	29.622124	12.005801	12.029029	3.156707	2.430587	0.000000	-10.000000	0.091667	-11.066667	1114.000000	1023.000000	1023.000000	2046.000000
7.160000	0.050617	29.914614	12.356894	11.783967	3.037206	2.736547	0.000000	-10.000000	0.091667	-11.350000	1110.166626	1023.000000	1023.000000	2046.000000
7.180000	0.050740	29.987314	12.122813	12.061136	3.148866	2.654499	0.000000	-10.000000	0.091667	-11.716667	1106.500000	1023.000000	1023.000000	2046.000000
7.200000	0.050399	29.785803	12.211277	11.786159	3.015137	2.773230	0.000000	-10.000000	0.100000	-12.183333	1102.666626	1023.000000	1023.000000	2046.000000
7.220000	0.048826	28.856033	11.671457	11.850441	2.949478	2.384657	0.000000	-10.000000	0.100000	-12.483334	1098.500000	1023.000000	1023.000000	2046.000000
7.240000	0.047369	27.995249	11.525836	11.182958	2.836173	2.450282	0.000000	-10.000000	0.100000	-12.750000	1094.166626	1023.000000	1023.000000	2046.000000
7.260000	0.045720	27.020817	11.040637	11.126356	2.687284	2.166540	0.000000	-10.000000	0.100000	-12.850000	1091.333374	1023.000000	1023.000000	2046.000000
7.280000	0.044483	26.289543	10.916565	10.597082	2.633932	2.141963	0.000000	-10.000000	0.100000	-13.116667	1087.000000	1023.000000	1023.000000	2046.000000
7.300000	0.042167	24.920919	10.399426	10.434259	2.339119	1.748114	0.000000	-10.000000	0.108333	-13.516667	1082.666626	1023.000000	1023.000000	2046.000000
7.320000	0.039900	23.581026	10.188678	9.873121	2.063172	1.456055	0.000000	-10.000000	0.116667	-13.983334	1076.666626	1023.000000	1023.000000	2046.000000
7.340000	0.037636	22.242779	9.687877	9.676434	1.749292	1.129176	0.000000	-10.000000	0.125000	-14.283334	1072.166626	1023.000000	1023.000000	2046.000000
7.360000	0.036281	21.442051	9.514277	9.264849	1.704181	0.958743	0.000000	-10.000000	0.116667	-14.166667	1067.333374	1023.000000	1023.000000	2046.000000
7.380000	0.035090	20.738041	9.260371	9.170254	1.420524	0.886892	0.000000	-10.000000	0.108333	-13.866667	1062.666626	1023.000000	1023.000000	2046.000000
7.400000	0.034680	20.495901	9.251738	9.010112	1.462266	0.771786	0.000000	-10.000000	0.100000	-13.366667	1058.000000	1023.000000	1023.000000	2046.000000
7.420000	0.034172	20.195820	9.059198	9.043036	1.295497	0.798090	0.000000	-10.000000	0.100000	-13.100000	1053.500000	1023.000000	1023.000000	2046.000000
7.440000	0.033993	20.089954	9.051413	8.963723	1.388311	0.686508	0.000000	-10.000000	0.108333	-13.000000	1049.166626	1023.000000	1023.000000	2046.000000
7.460000	0.033941	20.058834	9.051516	8.968922	1.203357	0.835040	0.000000	-10.000000	0.108333	-13.216667	1044.666626	1023.000000	1023.000000	2046.000000
7.480000	0.033818	19.986509	8.912910	9.032415	1.411117	0.630066	0.000000	-10.000000	0.116667	-13.650001	1040.333374	1023.000000	1023.000000	2046.000000
7.500000	0.034189	20.205524	9.085322	8.893430	1.276350	0.950421	0.000000	-10.000000	0.125000	-14.083334	1035.666626	1023.000000	1023.000000	2046.000000
7.520000	0.034132	20.172123	8.937868	9.130128	1.413546	0.690580	0.000000	-10.000000	0.158333	-14.616667	1031.000000	1023.000000	1023.000000	2046.000000
7.540000	0.034806	20.570101	9.189742	8.959484	1.375140	1.045735	0.000000	-10.000000	0.183333	-15.166667	1026.000000	1023.000000	1023.000000	2046.000000
7.560000	0.034816	20.576246	8.907034	9.222939	1.532710	0.913564	0.000000	-10.000000	0.200000	-15.833333	1021.000000	1023.000000	1023.000000	2046.000000
7.580000	0.036003	21.277630	9.173168	9.091834	1.735971	1.276656	0.000000	-10.000000	0.200000	-16.233334	1017.666687	1023.000000	1023.000000	2046.000000
7.600000	0.036300	21.453392	9.171633	9.307169	1.675755	1.298836	0.000000	-10.000000	0.216667	-16.916666	1012.166687	1023.000000	1023.000000	2046.000000
7.620000	0.036553	21.602894	9.185617	9.196528	1.902317	1.318432	0.000000	-10.000000	0.233333	-17.600000	1006.333313	1023.000000	1023.000000	2046.000000
7.640000	0.036297	21.451355	9.192586	9.124009	1.747145	1.387616	0.000000	-10.000000	0.250000	-18.366667	998.500000	1023.000000	1023.000000	2046.000000
7.660000	0.035113	20.751814	8.874431	8.972397	1.856120	1.048865	0.000000	-10.000000	0.250000	-18.850000	992.333313	1023.000000	1023.000000	2046.000000
7.680000	0.034724	20.521784	8.933157	8.649206	1.692743	1.246678	0.000000	-10.000000	0.250000	-19.300001	986.000000	1023.000000	1023.000000	2046.000000
7.700000	0.033666	19.896809	8.619312	8.670421	1.726185	0.880890	0.000000	-10.000000	0.250000	-19.600000	979.500000	1023.000000	1023.000000	2046.000000
7.720000	0.033574	19.842461	8.692154	8.346972	1.695116	1.108219	0.000000	-10.000000	0.250000	-19.716667	973.000000	1023.000000	1023.000000	2046.000000
7.740000	0.032759	19.360655	8.490945	8.429916	1.594667	0.845126	0.000000	-10.000000	0.250000	-19.700001	968.666687	1023.000000	1023.000000	2046.000000
7.760000	0.032650	19.296329	8.525808	8.061296	1.635162	1.074063	0.000000	-10.000000	0.283333	-19.766666	964.333313	1023.000000	1023.000000	2046.000000
7.780000	0.032058	18.946430	8.307149	8.206523	1.571729	0.861029	0.000000	-10.000000	0.316667	-20.083334	957.666687	1023.000000	1023.000000	2046.000000
7.800000	0.032408	19.153009	8.346774	7.896019	1.752059	1.158157	0.000000	-10.000000	0.350000	-20.533335	948.666687	1023.000000	1023.000000	2046.000000
7.820000	0.031878	18.840189	8.218308	8.063879	1.565504	0.992498	0.000000	-10.000000	0.350000	-21.066668	939.500000	1023.000000	1023.000000	2046.000000
7.840000	0.032100	18.971132	8.190040	7.868098	1.809744	1.103251	0.000000	-10.000000	0.350000	-21.299999	934.833313	1023.000000	1023.000000	2046.000000
7.860000	0.032174	19.015081	8.269579	7.923828	1.584328	1.237347	0.000000	-10.000000	0.350000	-21.450001	927.666687	1023.000000	1023.000000	2046.000000
7.880000	0.032445	19.174789	8.255068	7.888999	1.879017	1.151705	0.000000	-10.000000	0.350000	-21.516666	920.500000	1023.000000	1023.000000	2046.000000
7.900000	0.032951	19.474104	8.464009	7.932726	1.692774	1.384594	0.000000	-10.000000	0.350000	-21.583334	910.833313	1023.000000	1023.000000	2046.000000
7.920000	0.033441	19.763346	8.376408	8.041870	2.085445	1.259623	0.000000	-10.000000	0.350000	-21.600000	906.000000	1023.000000	1023.000000	2046.000000
7.940000	0.033787	19.968151	8.599102	8.002224	1.818549	1.548276	0.000000	-10.000000	0.350000	-21.650000	901.166687	1023.000000	1023.000000	2046.000000
7.960000	0.032070	18.953396	8.315311	8.059690	1.703990	0.874405	0.000000	-10.000000	0.350000	-21.816668	894.000000	1023.000000	1023.000000	2046.000000
7.980000	0.031514	18.624899	8.335131	7.772056	1.394211	1.123501	0.000000	-10.000000	0.366667	-21.983334	884.333313	1023.000000	1023.000000	2046.000000
8.000000	0.030667	18.124146	8.185964	7.911021	1.367079	0.660082	0.000000	-10.000000	0.383333	-22.100000	877.000000	1023.000000	1023.000000	2046.000000
8.020000	0.030674	18.128086	8.267269	7.698192	1.111576	1.051049	0.000000	-10.000000	0.400000	-22.333334	869.500000	1023.000000	1023.000000	2046.000000
8.040000	0.029173	17.240974	7.888687	7.764180	1.077015	0.511092	0.000000	-10.000000	0.391667	-22.650002	862.000000	1023.000000	1023.000000	2046.000000
8.060000	0.027718	16.381046	7.668565	7.288271	0.752608	0.671601	0.000000	-10.000000	0.391667	-22.983334	851.833313	1023.000000	1023.000000	2046.000000
8.080000	0.025084	14.824552	7.076947	6.981643	0.700443	0.065518	0.000000	-10.000000	0.391667	-23.083334	846.666687	1023.000000	1023.000000	2046.000000
8.100000	0.023677	13.992865	6.839362	6.317995	0.483021	0.352486	0.000000	-10.000000	0.383333	-23.116667	839.000000	1023.000000	1023.000000	2046.000000
8.120000	0.021694	12.820938	6.382618	6.191050	0.410710	-0.163440	0.000000	-10.000000	0.383333	-23.366667	831.333313	1023.000000	1023.000000	2046.000000
8.140000	0.020380	12.044687	6.188516	5.662959	0.238969	-0.045756	0.000000	-10.000000	0.400000	-23.700001	821.000000	1023.000000	1023.000000	2046.000000
8.160000	0.017688	10.453524	5.712524	5.590228	-0.071252	-0.777976	0.000000	-10.000000	0.433333	-24.016666	815.666687	1023.000000	1023.000000	2046.000000
8.180000	0.015925	9.411907	5.427507	5.048126	-0.228621	-0.835104	0.000000	-10.000000	0.450000	-24.183334	810.333313	1023.000000	1023.000000	2046.000000
8.200000	0.013452	7.949979	5.036194	4.882328	-0.683644	-1.284899	0.000000	-10.000000	0.450000	-24.000000	802.333313	1023.000000	1023.000000	2046.000000
8.220000	0.012677	7.492146	4.843235	4.515658	-0.612111	-1.254635	0.000000	-10.000000	0.450000	-23.916668	791.666687	1023.000000	1023.000000	2046.000000
8.240000	0.011470	6.778818	4.686276	4.541582	-0.979046	-1.469995	0.000000	-10.000000	0.450000	-23.750000	783.666687	1023.000000	1023.000000	2046.000000
8.260000	0.011164	6.597826	4.462729	4.430964	-0.762713	-1.533155	0.000000	-10.000000	0.450000	-23.850000	778.333313	1023.000000	1023.000000	2046.000000
8.280000	0.010712	6.330560	4.497669	4.349056	-1.126031	-1.390134	0.000000	-10.000000	0.450000	-23.916668	770.333313	1023.000000	1023.000000	2046.000000
8.300000	0.010620	6.276660	4.195443	4.367004	-0.756376	-1.529411	0.000000	-10.000000	0.450000	-24.033335	759.666687	1023.000000	1023.000000	2046.000000
8.320000	0.011070	6.542172	4.345362	4.309319	-0.921503	-1.191005	0.000000	-10.000000	0.458333	-24.216667	749.000000	1023.000000	1023.000000	2046.000000
8.340000	0.011412	6.744515	4.101914	4.438290	-0.502537	-1.293153	0.000000	-10.000000	0.466667	-24.333334	743.666687	1023.000000	1023.000000	2046.000000
8.360000	0.012535	7.408078	4.416966	4.379836	-0.602053	-0.786671	0.000000	-10.000000	0.475000	-24.400000	738.333313	1023.000000	1023.000000	2046.000000
8.380000	0.013308	7.864869	4.154815	4.619549	-0.020056	-0.889439	0.000000	-10.000000	0.466667	-24.333334	730.333313	1023.000000	1023.000000	2046.000000
8.400000	0.015249	9.011942	4.541640	4.575894	0.077424	-0.183017	0.000000	-10.000000	0.466667	-24.216667	719.666687	1023.000000	1023.000000	2046.000000
8.420000	0.015268	9.023662	4.323910	4.851893	0.288560	-0.440702	0.000000	-10.000000	0.466667	-24.100000	711.666687	1023.000000	1023.000000	2046.000000
8.440000	0.016354	9.665455	4.569452	4.701878	0.347175	0.046950	0.000000	-10.000000	0.466667	-24.050001	706.333313	1023.000000	1023.000000	2046.000000
8.460000	0.015882	9.386106	4.377562	4.929831	0.346518	-0.267804	0.000000	-10.000000	0.458333	-24.100000	698.166687	1023.000000	1023.000000	2046.000000
8.480000	0.016238	9.596451	4.412206	4.657918	0.503014	0.023313	0.000000	-10.000000	0.458333	-24.066668	687.166687	1023.000000	1023.000000	2046.000000
8.500000	0.015044	8.890869	4.323273	4.697804	0.197834	-0.328042	0.000000	-10.000000	0.466667	-24.033335	678.833313	1023.000000	1023.000000	2046.000000
8.520000	0.014693	8.683394	3.981536	4.362944	0.613373	-0.274458	0.000000	-10.000000	0.475000	-24.066668	673.333313	1023.000000	1023.000000	2046.000000
8.540000	0.013678	8.083817	4.190091	4.133668	0.006504	-0.246445	0.000000	-10.000000	0.475000	-24.183334	668.000000	1023.000000	1023.000000	2046.000000
8.560000	0.012681	7.494364	3.672737	4.091743	0.389968	-0.660084	0.000000	-10.000000	0.466667	-24.300001	660.000000	1023.000000	1023.000000	2046.000000
8.580000	0.011406	6.740871	3.764299	3.646878	-0.123310	-0.546995	0.000000	-10.000000	0.466667	-24.233334	652.000000	1023.000000	1023.000000	2046.000000
8.600000	0.009320	5.508307	3.415709	3.582053	-0.395136	-1.094318	0.000000	-10.000000	0.458333	-24.266666	644.000000	1023.000000	1023.000000	2046.000000
8.620000	0.008748	5.170191	3.196843	3.120523	-0.259197	-0.887979	0.000000	-10.000000	0.466667	-24.283333	636.000000	1023.000000	1023.000000	2046.000000
8.640000	0.007651	4.521888	3.262642	3.025564	-0.770742	-0.995576	0.000000	-10.000000	0.466667	-24.466667	628.000000	1023.000000	1023.000000	2046.000000
8.660000	0.007917	4.678703	2.906127	2.945839	-0.196131	-0.977132	0.000000	-10.000000	0.483333	-24.566668	619.833313	1023.000000	1023.000000	2046.000000
8.680000	0.008096	4.784884	3.202332	2.766181	-0.548931	-0.634697	0.000000	-10.000000	0.491667	-24.800001	611.500000	1023.000000	1023.000000	2046.000000
8.700000	0.008446	4.991571	2.808599	2.985134	0.051644	-0.853807	0.000000	-10.000000	0.491667	-25.016668	603.166687	1023.000000	1023.000000	2046.000000
8.720000	0.009763	5.770152	3.128917	2.741950	0.056034	-0.156749	0.000000	-10.000000	0.483333	-25.100000	594.833313	1023.000000	1023.000000	2046.000000
8.740000	0.007411	4.380177	2.733803	2.879967	-0.317433	-0.916160	0.000000	-10.000000	0.483333	-25.116667	586.500000	1023.000000	1023.000000	2046.000000
8.760000	0.006387	3.774505	2.514377	2.493212	-0.371770	-0.861314	0.000000	-10.000000	0.483333	-25.033335	578.166687	1023.000000	1023.000000	2046.000000
8.780000	0.005386	3.183341	2.690167	2.441550	-0.934875	-1.013500	0.000000	-10.000000	0.491667	-24.900002	569.666687	1023.000000	1023.000000	2046.000000
8.800000	0.005449	3.220160	2.387690	2.482015	-0.492686	-1.156858	0.000000	-10.000000	0.475000	-24.866667	561.333313	1023.000000	1023.000000	2046.000000
8.820000	0.005372	3.175124	2.662281	2.246885	-0.893600	-0.840441	0.000000	-10.000000	0.483333	-24.883333	553.000000	1023.000000	1023.000000	2046.000000
8.840000	0.004751	2.807622	2.257547	2.494969	-0.620071	-1.324824	0.000000	-10.000000	0.483333	-25.016666	544.833313	1023.000000	1023.000000	2046.000000
8.860000	0.005016	2.964644	2.395625	2.209148	-0.645173	-0.994956	0.000000	-10.000000	0.500000	-25.083334	536.500000	1023.000000	1023.000000	2046.000000
8.880000	0.004016	2.373600	2.332404	2.214888	-0.932324	-1.241368	0.000000	-10.000000	0.491667	-25.100000	528.166687	1023.000000	1023.000000	2046.000000
8.900000	0.004776	2.822621	2.246323	2.209617	-0.557898	-1.075421	0.000000	-10.000000	0.491667	-25.250000	519.666687	1023.000000	1023.000000	2046.000000
8.920000	0.004247	2.509828	2.485580	1.994600	-1.130408	-0.839945	0.000000	-10.000000	0.491667	-25.500000	511.333344	1023.000000	1023.000000	2046.000000
8.940000	0.003029	1.790410	1.836428	2.191684	-0.843347	-1.394354	0.000000	-10.000000	0.500000	-25.616667	502.666656	1023.000000	1023.000000	2046.000000
8.960000	0.001744	1.030933	1.726323	1.591020	-1.149027	-1.137383	0.000000	-10.000000	0.500000	-25.883333	494.166656	1023.000000	1023.000000	2046.000000
8.980000	-0.001231	-0.727520	0.987767	1.243108	-1.273376	-1.685019	0.000000	-10.000000	0.500000	-25.850000	485.500000	1023.000000	1023.000000	2046.000000
9.000000	-0.002492	-1.473057	0.590714	0.680794	-1.169524	-1.575041	0.000000	-10.000000	0.500000	-25.900000	476.833344	1023.000000	1023.000000	2046.000000
9.020000	-0.004846	-2.863929	0.462330	0.190595	-1.840887	-1.675967	0.000000	-10.000000	0.500000	-25.766666	468.333344	1023.000000	1023.000000	2046.000000
9.040000	-0.006494	-3.837845	-0.185706	0.099287	-1.550251	-2.201174	0.000000	-10.000000	0.500000	-25.800001	459.666656	1023.000000	1023.000000	2046.000000
9.060000	-0.008016	-4.737551	-0.032641	-0.435891	-2.161669	-2.107350	0.000000	-10.000000	0.491667	-25.783335	451.166656	1023.000000	1023.000000	2046.000000
9.080000	-0.010666	-6.303489	-0.677829	-0.509677	-2.270717	-2.845266	0.000000	-10.000000	0.475000	-25.516666	442.500000	1023.000000	1023.000000	2046.000000
9.100000	-0.011434	-6.757451	-0.919552	-0.868490	-2.238620	-2.730789	0.000000	-10.000000	0.466667	-25.166666	434.000000	1023.000000	1023.000000	2046.000000
9.120000	-0.013271	-7.842988	-0.980739	-1.000751	-2.796572	-3.064925	0.000000	-10.000000	0.466667	-24.783333	425.500000	1023.000000	1023.000000	2046.000000
9.140000	-0.013152	-7.772833	-1.401754	-1.124162	-2.288060	-2.958857	0.000000	-10.000000	0.466667	-24.583334	417.166656	1023.000000	1023.000000	2046.000000
9.160000	-0.014265	-8.430856	-1.184201	-1.350070	-2.970635	-2.925949	0.000000	-10.000000	0.466667	-24.450001	409.000000	1023.000000	1023.000000	2046.000000
9.180000	-0.012368	-7.309323	-1.585702	-1.075448	-1.869599	-2.778573	0.000000	-10.000000	0.458333	-24.283333	401.000000	1023.000000	1023.000000	2046.000000
9.200000	-0.011150	-6.589920	-1.242495	-1.254987	-1.956951	-2.135487	0.000000	-10.000000	0.466667	-24.216667	393.000000	1023.000000	1023.000000	2046.000000
9.220000	-0.011833	-6.993429	-1.615217	-1.024761	-1.815305	-2.538146	0.000000	-10.000000	0.458333	-23.933334	385.000000	1023.000000	1023.000000	2046.000000
9.240000	-0.011397	-6.735881	-1.691334	-1.297032	-1.622682	-2.124834	0.000000	-10.000000	0.458333	-23.983334	377.000000	1023.000000	1023.000000	2046.000000
9.260000	-0.012110	-7.156898	-1.544169	-1.281320	-2.091175	-2.240233	0.000000	-10.000000	0.433333	-23.683334	369.000000	1023.000000	1023.000000	2046.000000
9.280000	-0.012810	-7.570943	-2.063114	-1.254148	-1.772816	-2.480865	0.000000	-10.000000	0.433333	-23.583334	361.000000	1023.000000	1023.000000	2046.000000
9.300000	-0.013951	-8.245127	-1.794575	-1.654522	-2.533679	-2.262350	0.000000	-10.000000	0.425000	-23.266666	353.000000	1023.000000	1023.000000	2046.000000
9.320000	-0.014163	-8.370540	-2.140327	-1.362117	-2.248879	-2.619216	0.000000	-10.000000	0.425000	-23.150000	345.000000	1023.000000	1023.000000	2046.000000
9.340000	-0.013090	-7.736437	-2.015177	-1.508813	-2.092144	-2.120304	0.000000	-10.000000	0.408333	-23.116667	337.333344	1023.000000	1023.000000	2046.000000
9.360000	-0.013532	-7.997690	-1.946260	-1.345709	-2.369493	-2.336228	0.000000	-10.000000	0.391667	-22.933334	329.666656	1023.000000	1023.000000	2046.000000
9.380000	-0.013112	-7.749447	-2.236655	-1.414859	-1.896798	-2.201136	0.000000	-10.000000	0.391667	-22.783333	322.000000	1023.000000	1023.000000	2046.000000
9.400000	-0.014090	-8.327024	-2.013774	-1.607656	-2.473559	-2.232035	0.000000	-10.000000	0.391667	-22.450001	314.333344	1023.000000	1023.000000	2046.000000
9.420000	-0.014542	-8.594128	-2.505699	-1.545315	-2.020631	-2.522483	0.000000	-10.000000	0.391667	-22.350000	306.833344	1023.000000	1023.000000	2046.000000
9.440000	-0.015275	-9.027270	-2.272932	-1.982928	-2.488766	-2.282645	0.000000	-10.000000	0.383333	-22.333334	299.500000	1023.000000	1023.000000	2046.000000
9.460000	-0.016591	-9.805362	-2.841783	-1.954242	-2.239784	-2.769553	0.000000	-10.000000	0.383333	-22.316668	292.000000	1023.000000	1023.000000	2046.000000
9.480000	-0.017464	-10.321445	-2.677792	-2.504295	-2.662798	-2.476560	0.000000	-10.000000	0.375000	-22.033335	284.500000	1023.000000	1023.000000	2046.000000
9.500000	-0.018795	-11.107674	-3.092870	-2.437159	-2.593369	-2.984276	0.000000	-10.000000	0.358333	-21.616667	277.166656	1023.000000	1023.000000	2046.000000
9.520000	-0.018794	-11.107246	-3.202871	-2.813761	-2.467614	-2.623002	0.000000	-10.000000	0.341667	-21.266666	270.000000	1023.000000	1023.000000	2046.000000
9.540000	-0.019968	-11.801099	-3.128893	-2.964437	-2.953206	-2.754563	0.000000	-10.000000	0.341667	-21.033333	262.833344	1023.000000	1023.000000	2046.000000
9.560000	-0.019965	-11.799101	-3.619169	-2.919297	-2.424667	-2.835968	0.000000	-10.000000	0.341667	-20.766666	255.833328	1023.000000	1023.000000	2046.000000
9.580000	-0.020405	-12.059080	-3.360225	-3.311198	-2.873660	-2.513997	0.000000	-10.000000	0.333333	-20.616667	248.833328	1023.000000	1023.000000	2046.000000
9.600000	-0.020593	-12.170559	-3.783180	-2.969311	-2.475906	-2.942162	0.000000	-10.000000	0.325000	-20.566668	242.000000	1023.000000	1023.000000	2046.000000
9.620000	-0.020384	-12.047078	-3.658577	-3.325899	-2.570561	-2.492042	0.000000	-10.000000	0.325000	-20.583334	235.000000	1023.000000	1023.000000	2046.000000
9.640000	-0.020810	-12.298908	-3.545904	-3.347853	-2.867442	-2.537709	0.000000	-10.000000	0.316667	-20.316668	228.166672	1023.000000	1023.000000	2046.000000
9.660000	-0.020481	-12.104155	-3.966101	-3.096708	-2.323861	-2.717485	0.000000	-10.000000	0.308333	-20.066668	221.333328	1023.000000	1023.000000	2046.000000
9.680000	-0.020345	-12.023839	-3.675382	-3.475500	-2.620751	-2.252206	0.000000	-10.000000	0.291667	-19.666666	214.666672	1023.000000	1023.000000	2046.000000
9.700000	-0.020506	-12.119220	-3.706836	-3.293936	-2.621242	-2.497206	0.000000	-10.000000	0.275000	-19.316668	208.000000	1023.000000	1023.000000	2046.000000
9.720000	-0.020565	-12.154117	-3.975355	-3.284895	-2.368411	-2.525456	0.000000	-10.000000	0.258333	-18.950001	201.666672	1023.000000	1023.000000	2046.000000
9.740000	-0.021358	-12.622611	-3.758129	-3.648912	-2.879218	-2.336351	0.000000	-10.000000	0.250000	-18.566668	195.500000	1023.000000	1023.000000	2046.000000
9.760000	-0.021674	-12.809104	-4.140813	-3.438157	-2.527503	-2.702631	0.000000	-10.000000	0.241667	-18.266666	189.500000	1023.000000	1023.000000	2046.000000
9.780000	-0.021629	-12.782748	-4.132965	-3.702939	-2.504605	-2.442239	0.000000	-10.000000	0.241667	-17.966667	183.500000	1023.000000	1023.000000	2046.000000
9.800000	-0.022244	-13.145978	-3.928820	-3.923658	-2.889615	-2.403886	0.000000	-10.000000	0.225000	-17.650000	177.500000	1023.000000	1023.000000	2046.000000
9.820000	-0.021821	-12.896361	-4.304869	-3.585336	-2.361541	-2.644616	0.000000	-10.000000	0.216667	-17.333334	171.500000	1023.000000	1023.000000	2046.000000
9.840000	-0.021523	-12.720183	-4.052022	-3.870694	-2.595636	-2.201831	0.000000	-10.000000	0.208333	-16.983334	165.500000	1023.000000	1023.000000	2046.000000
9.860000	-0.022226	-13.135489	-4.209342	-3.742476	-2.704161	-2.479509	0.000000	-10.000000	0.208333	-16.800001	159.666672	1023.000000	1023.000000	2046.000000
9.880000	-0.023180	-13.699298	-4.685194	-3.978456	-2.494380	-2.541267	0.000000	-10.000000	0.208333	-16.700001	154.000000	1023.000000	1023.000000	2046.000000
9.900000	-0.025531	-15.088646	-4.786358	-4.619970	-3.096632	-2.585686	0.000000	-10.000000	0.200000	-16.450001	148.500000	1023.000000	1023.000000	2046.000000
9.920000	-0.027192	-16.070766	-5.534293	-4.772113	-2.757124	-3.007237	0.000000	-10.000000	0.191667	-15.933334	143.000000	1023.000000	1023.000000	2046.000000
9.940000	-0.028629	-16.919481	-5.740341	-5.337901	-2.981466	-2.859774	0.000000	-10.000000	0.175000	-15.200001	137.666672	1023.000000	1023.000000	2046.000000
9.960000	-0.030601	-18.085026	-5.742013	-5.668837	-3.509948	-3.164228	0.000000	-10.000000	0.158333	-14.583333	132.666672	1023.000000	1023.000000	2046.000000
9.980000	-0.032310	-19.095400	-6.377057	-5.718333	-3.291886	-3.708125	0.000000	-10.000000	0.150000	-14.166667	127.833336	1023.000000	1023.000000	2046.000000
10.000000	-0.034045	-20.120712	-6.349717	-6.263582	-3.832365	-3.675048	0.000000	-10.000000	0.150000	-13.783334	123.166664	1023.000000	1023.000000	2046.000000
10.020000	-0.035481	-20.969433	-6.613629	-6.328909	-3.979940	-4.046953	0.000000	-10.000000	0.141667	-13.200000	118.500000	1023.000000	1023.000000	2046.000000
10.040000	-0.035977	-21.262165	-6.967669	-6.442603	-3.795989	-4.055905	0.000000	-10.000000	0.125000	-12.733334	114.166664	1023.000000	1023.000000	2046.000000
10.060000	-0.036787	-21.740931	-6.844818	-6.735139	-4.192503	-3.968470	0.000000	-10.000000	0.091667	-12.183333	110.000000	1023.000000	1023.000000	2046.000000
10.080000	-0.037068	-21.907097	-7.250192	-6.529111	-3.873150	-4.254642	0.000000	-10.000000	0.066667	-11.750000	106.000000	1023.000000	1023.000000	2046.000000
10.100000	-0.037224	-21.999285	-7.176282	-6.778974	-4.073466	-3.970563	0.000000	-10.000000	0.050000	-11.066667	102.000000	1023.000000	1023.000000	2046.000000
10.120000	-0.037561	-22.198563	-7.214826	-6.799782	-4.162214	-4.021741	0.000000	-10.000000	0.050000	-10.466667	98.166664	1023.000000	1023.000000	2046.000000
10.140000	-0.037187	-21.977264	-7.523571	-6.660179	-3.772253	-4.021261	0.000000	-10.000000	0.050000	-10.000000	94.500000	1023.000000	1023.000000	2046.000000
10.160000	-0.037095	-21.923023	-7.308087	-6.903554	-4.003177	-3.708205	0.000000	-10.000000	0.050000	-9.683333	91.166664	1023.000000	1023.000000	2046.000000
10.180000	-0.036684	-21.680140	-7.381792	-6.666773	-3.821690	-3.809883	0.000000	-10.000000	0.041667	-9.450000	88.000000	1023.000000	1023.000000	2046.000000
10.200000	-0.035881	-21.205561	-7.381371	-6.543164	-3.628888	-3.652138	0.000000	-10.000000	0.033333	-9.166667	84.833336	1023.000000	1023.000000	2046.000000
10.220000	-0.035263	-20.840513	-7.072505	-6.677524	-3.784462	-3.306023	0.000000	-10.000000	0.033333	-8.933333	81.666664	1023.000000	1023.000000	2046.000000
10.240000	-0.034458	-20.364971	-7.318268	-6.255645	-3.333376	-3.457682	0.000000	-10.000000	0.041667	-8.866667	78.500000	1023.000000	1023.000000	2046.000000
10.260000	-0.033792	-19.971117	-6.976336	-6.412230	-3.506105	-3.076447	0.000000	-10.000000	0.050000	-9.033334	75.666664	1023.000000	1023.000000	2046.000000
10.280000	-0.033284	-19.670877	-6.991908	-6.223495	-3.324205	-3.131269	0.000000	-10.000000	0.050000	-9.200000	72.666664	1023.000000	1023.000000	2046.000000
10.300000	-0.033109	-19.567686	-7.058587	-6.095244	-3.212373	-3.201483	0.000000	-10.000000	0.050000	-9.300000	69.666664	1023.000000	1023.000000	2046.000000
10.320000	-0.033407	-19.743370	-6.861171	-6.418532	-3.444654	-3.019012	0.000000	-10.000000	0.050000	-9.366667	66.500000	1023.000000	1023.000000	2046.000000
10.340000	-0.033833	-19.995106	-7.248175	-6.219043	-3.124012	-3.403875	0.000000	-10.000000	0.050000	-9.766667	63.333332	1023.000000	1023.000000	2046.000000
10.360000	-0.034499	-20.388994	-7.090882	-6.640353	-3.434977	-3.222783	0.000000	-10.000000	0.058333	-10.116667	60.166668	1023.000000	1023.000000	2046.000000
10.380000	-0.034883	-20.616005	-7.274940	-6.701318	-3.279287	-3.360461	0.000000	-10.000000	0.058333	-10.183333	56.666668	1023.000000	1023.000000	2046.000000
10.400000	-0.035431	-20.939703	-7.398897	-6.767373	-3.316409	-3.457024	0.000000	-10.000000	0.058333	-9.683333	53.333332	1023.000000	1023.000000	2046.000000
10.420000	-0.035932	-21.235678	-7.328326	-7.173025	-3.487179	-3.247149	0.000000	-10.000000	0.050000	-8.933333	50.000000	1023.000000	1023.000000	2046.000000
10.440000	-0.036167	-21.374468	-7.654166	-7.045912	-3.237059	-3.437330	0.000000	-10.000000	0.033333	-8.400001	47.166668	1023.000000	1023.000000	2046.000000
10.460000	-0.036427	-21.528595	-7.506684	-7.192029	-3.489648	-3.340234	0.000000	-10.000000	0.033333	-8.366667	44.333332	1023.000000	1023.000000	2046.000000
10.480000	-0.036367	-21.492737	-7.605969	-7.328028	-3.358591	-3.200149	0.000000	-10.000000	0.033333	-8.716667	41.500000	1023.000000	1023.000000	2046.000000
10.500000	-0.036200	-21.394079	-7.669695	-7.099777	-3.296172	-3.328436	0.000000	-10.000000	0.041667	-9.033334	38.500000	1023.000000	1023.000000	2046.000000
10.520000	-0.035847	-21.185671	-7.470109	-7.295866	-3.369886	-3.049810	0.000000	-10.000000	0.041667	-9.233334	35.500000	1023.000000	1023.000000	2046.000000
10.540000	-0.035350	-20.891628	-7.680135	-7.086294	-3.029255	-3.095944	0.000000	-10.000000	0.033333	-9.216667	32.333332	1023.000000	1023.000000	2046.000000
10.560000	-0.035070	-20.726084	-7.325754	-7.128953	-3.311925	-2.959451	0.000000	-10.000000	0.041667	-9.216667	29.166666	1023.000000	1023.000000	2046.000000
10.580000	-0.034255	-20.244589	-7.466159	-7.082288	-2.882618	-2.813525	0.000000	-10.000000	0.041667	-9.066667	26.000000	1023.000000	1023.000000	2046.000000
10.600000	-0.033861	-20.012142	-7.179447	-6.946108	-3.058081	-2.828507	0.000000	-10.000000	0.041667	-8.900001	23.000000	1023.000000	1023.000000	2046.000000
10.620000	-0.033136	-19.583544	-7.238526	-6.994827	-2.763265	-2.586926	0.000000	-10.000000	0.025000	-8.633333	20.166666	1023.000000	1023.000000	2046.000000
10.640000	-0.033054	-19.535128	-7.207748	-6.711244	-2.797099	-2.819036	0.000000	-10.000000	0.025000	-8.183333	17.333334	1023.000000	1023.000000	2046.000000
10.660000	-0.032740	-19.349321	-7.055809	-6.952388	-2.801343	-2.539781	0.000000	-10.000000	0.033333	-7.750000	14.666667	1023.000000	1023.000000	2046.000000
10.680000	-0.032349	-19.118233	-7.209129	-6.658911	-2.546661	-2.703532	0.000000	-10.000000	0.050000	-7.283333	12.000000	1023.000000	1023.000000	2046.000000
10.700000	-0.032205	-19.033260	-6.959824	-6.786489	-2.793139	-2.493809	0.000000	-10.000000	0.041667	-7.150000	9.666667	1023.000000	1023.000000	2046.000000
10.720000	-0.032233	-19.049683	-7.206594	-6.771190	-2.620188	-2.451710	0.000000	-10.000000	0.025000	-7.200000	7.166667	1023.000000	1023.000000	2046.000000
10.740000	-0.033334	-19.700462	-7.377101	-6.713157	-2.860808	-2.749396	0.000000	-10.000000	0.025000	-7.383334	4.833333	1023.000000	1023.000000	2046.000000
10.760000	-0.034611	-20.455347	-7.565186	-7.222672	-2.976632	-2.690856	0.000000	-10.000000	0.025000	-7.333333	2.333333	1023.000000	1023.000000	2046.000000
10.780000	-0.035931	-21.235422	-7.937658	-7.270498	-2.952563	-3.074703	0.000000	-10.000000	0.025000	-7.066667	0.333333	1023.000000	1023.000000	2046.000000
10.800000	-0.037071	-21.909197	-7.987307	-7.665717	-3.218549	-3.037625	0.000000	-10.000000	0.008333	-6.466667	-1.666667	1023.000000	1023.000000	2046.000000
10.820000	-0.038134	-22.537207	-8.227792	-8.046528	-3.243822	-3.019065	0.000000	-10.000000	0.000000	-5.850000	-3.500000	1023.000000	1023.000000	2046.000000
10.840000	-0.040283	-23.807180	-8.495639	-8.055419	-3.580946	-3.675175	0.000000	-10.000000	0.000000	-5.283334	-5.500000	1023.000000	1023.000000	2046.000000
10.860000	-0.041963	-24.800058	-8.670284	-8.489410	-3.813539	-3.826825	0.000000	-10.000000	0.000000	-5.116667	-7.500000	1023.000000	1023.000000	2046.000000
10.880000	-0.043429	-25.666555	-8.957445	-8.684493	-3.966939	-4.057677	0.000000	-10.000000	0.000000	-5.166667	-9.333333	1023.000000	1023.000000	2046.000000
10.900000	-0.044705	-26.420866	-9.093242	-8.727721	-4.239378	-4.360525	0.000000	-10.000000	0.000000	-5.400000	-11.000000	1023.000000	1023.000000	2046.000000
10.920000	-0.044913	-26.543610	-9.250315	-9.149247	-4.111832	-4.032216	0.000000	-10.000000	0.000000	-5.550000	-12.666667	1023.000000	1023.000000	2046.000000
10.940000	-0.045964	-27.164948	-9.417626	-8.880437	-4.322196	-4.544687	0.000000	-10.000000	0.000000	-5.533333	-14.500000	1023.000000	1023.000000	2046.000000
10.960000	-0.045929	-27.143908	-9.494128	-9.167171	-4.229312	-4.253295	0.000000	-10.000000	0.000000	-5.150000	-16.500000	1023.000000	1023.000000	2046.000000
10.980000	-0.045811	-27.074150	-9.588632	-8.990146	-4.177485	-4.317886	0.000000	-10.000000	0.000000	-4.683333	-18.333334	1023.000000	1023.000000	2046.000000
11.000000	-0.045924	-27.141150	-9.581403	-9.042802	-4.244038	-4.272907	0.000000	-10.000000	-0.008333	-4.350000	-20.000000	1023.000000	1023.000000	2046.000000
11.020000	-0.045591	-26.944510	-9.649624	-9.164075	-4.112301	-4.018510	0.000000	-10.000000	-0.016667	-4.316667	-21.333334	1023.000000	1023.000000	2046.000000
11.040000	-0.046072	-27.228483	-9.657007	-8.858051	-4.308191	-4.405235	0.000000	-10.000000	-0.016667	-4.383334	-22.833334	1023.000000	1023.000000	2046.000000
11.060000	-0.045069	-26.635798	-9.654390	-9.178082	-3.978736	-3.824590	0.000000	-10.000000	-0.008333	-4.400000	-24.166666	1023.000000	1023.000000	2046.000000
11.080000	-0.044616	-26.368286	-9.524418	-8.697161	-4.092172	-4.054535	0.000000	-10.000000	0.000000	-4.383333	-25.833334	1023.000000	1023.000000	2046.000000
11.100000	-0.043666	-25.806803	-9.420560	-8.837311	-3.898986	-3.649946	0.000000	-10.000000	0.000000	-4.483333	-27.166666	1023.000000	1023.000000	2046.000000
11.120000	-0.042790	-25.288664	-9.279072	-8.599139	-3.834923	-3.575530	0.000000	-10.000000	0.000000	-4.833333	-28.833334	1023.000000	1023.000000	2046.000000
11.140000	-0.042530	-25.135347	-9.211320	-8.440899	-3.844847	-3.638282	0.000000	-10.000000	0.000000	-5.233334	-30.500000	1023.000000	1023.000000	2046.000000
11.160000	-0.041578	-24.572447	-9.151603	-8.577025	-3.610836	-3.232983	0.000000	-10.000000	0.008333	-5.483334	-32.166668	1023.000000	1023.000000	2046.000000
11.180000	-0.042062	-24.858437	-9.153971	-8.178211	-3.758000	-3.768256	0.000000	-10.000000	0.016667	-5.516667	-33.833332	1023.000000	1023.000000	2046.000000
11.200000	-0.041839	-24.726753	-9.224602	-8.607433	-3.506705	-3.388014	0.000000	-10.000000	0.025000	-5.633333	-35.500000	1023.000000	1023.000000	2046.000000
11.220000	-0.042517	-25.127645	-9.255301	-8.436715	-3.673055	-3.762575	0.000000	-10.000000	0.025000	-5.783333	-37.500000	1023.000000	1023.000000	2046.000000
11.240000	-0.042874	-25.338375	-9.311152	-8.666551	-3.651145	-3.709526	0.000000	-10.000000	0.016667	-5.583333	-39.500000	1023.000000	1023.000000	2046.000000
11.260000	-0.042983	-25.403070	-9.345183	-8.909639	-3.611068	-3.537179	0.000000	-10.000000	0.008333	-4.733334	-41.500000	1023.000000	1023.000000	2046.000000
11.280000	-0.043800	-25.885550	-9.358477	-8.712533	-3.849521	-3.965019	0.000000	-10.000000	0.000000	-3.400000	-43.166668	1023.000000	1023.000000	2046.000000
11.300000	-0.043321	-25.602467	-9.413492	-9.166499	-3.592365	-3.430110	0.000000	-10.000000	-0.016667	-2.133333	-44.333332	1023.000000	1023.000000	2046.000000
11.320000	-0.043933	-25.964615	-9.460476	-8.800660	-3.789138	-3.914340	0.000000	-10.000000	-0.016667	-1.483333	-44.833332	1023.000000	1023.000000	2046.000000
11.340000	-0.043213	-25.539091	-9.394021	-9.128656	-3.587222	-3.429192	0.000000	-10.000000	-0.016667	-1.416667	-45.000000	1023.000000	1023.000000	2046.000000
11.360000	-0.043032	-25.431849	-9.325963	-8.901073	-3.643437	-3.561375	0.000000	-10.000000	0.000000	-1.733333	-45.000000	1023.000000	1023.000000	2046.000000
11.380000	-0.042540	-25.141418	-9.283549	-8.804279	-3.552616	-3.500975	0.000000	-10.000000	0.000000	-1.900000	-45.000000	1023.000000	1023.000000	2046.000000
11.400000	-0.041455	-24.499815	-9.051775	-8.977386	-3.430817	-3.039837	0.000000	-10.000000	0.000000	-1.883333	-45.000000	1023.000000	1023.000000	2046.000000
11.420000	-0.041389	-24.461025	-9.023198	-8.433397	-3.453984	-3.550445	0.000000	-10.000000	0.000000	-1.600000	-45.000000	1023.000000	1023.000000	2046.000000
11.440000	-0.039875	-23.566027	-8.847298	-8.692573	-3.125344	-2.900812	0.000000	-10.000000	0.000000	-1.150000	-45.000000	1023.000000	1023.000000	2046.000000
11.460000	-0.039385	-23.276329	-8.631925	-8.304176	-3.226736	-3.113491	0.000000	-10.000000	0.000000	-0.583333	-45.000000	1023.000000	1023.000000	2046.000000
11.480000	-0.038687	-22.863770	-8.626664	-8.221033	-3.024063	-2.992010	0.000000	-10.000000	0.000000	-0.183333	-45.000000	1023.000000	1023.000000	2046.000000
11.500000	-0.037776	-22.325455	-8.363283	-8.322746	-2.989057	-2.650368	0.000000	-10.000000	-0.008333	0.000000	-45.000000	1023.000000	1023.000000	2046.000000
11.520000	-0.037811	-22.346052	-8.450346	-7.848141	-2.924459	-3.123107	0.000000	-10.000000	-0.008333	0.000000	-45.000000	1023.000000	1023.000000	2046.000000
11.540000	-0.036516	-21.580767	-8.283167	-8.153623	-2.707957	-2.436020	0.000000	-10.000000	-0.008333	0.000000	-45.000000	1023.000000	1023.000000	2046.000000
11.560000	-0.036975	-21.851999	-8.292730	-7.877942	-2.943147	-2.738181	0.000000	-10.000000	0.000000	0.000000	-45.000000	1023.000000	1023.000000	2046.000000
11.580000	-0.037441	-22.127697	-8.575707	-7.872628	-2.835137	-2.844225	0.000000	-10.000000	-0.008333	0.000000	-45.000000	1023.000000	1023.000000	2046.000000
11.600000	-0.038382	-22.683914	-8.538613	-8.298951	-3.132412	-2.713938	0.000000	-10.000000	-0.008333	0.000000	-45.000000	1023.000000	1023.000000	2046.000000
11.620000	-0.040000	-23.640240	-8.867994	-8.186105	-3.246453	-3.339688	0.000000	-10.000000	-0.008333	0.000000	-45.000000	1023.000000	1023.000000	2046.000000
11.640000	-0.040149	-23.728107	-8.909761	-8.726459	-3.160075	-2.931812	0.000000	-10.000000	0.000000	0.000000	-45.000000	1023.000000	1023.000000	2046.000000
11.660000	-0.041691	-24.639303	-9.015478	-8.604934	-3.506633	-3.512257	0.000000	-10.000000	0.000000	0.000000	-45.000000	1023.000000	1023.000000	2046.000000
11.680000	-0.043140	-25.495640	-9.363501	-8.996042	-3.525302	-3.610795	0.000000	-10.000000	0.000000	0.000000	-45.000000	1023.000000	1023.000000	2046.000000
11.700000	-0.044808	-26.481394	-9.380728	-9.302564	-3.970590	-3.827514	0.000000	-10.000000	0.000000	0.000000	-45.000000	1023.000000	1023.000000	2046.000000
11.720000	-0.046858	-27.692934	-9.834861	-9.322899	-4.124099	-4.411074	0.000000	-10.000000	0.000000	0.000000	-45.000000	1023.000000	1023.000000	2046.000000
11.740000	-0.047382	-28.002855	-9.885472	-9.898396	-4.201548	-4.017439	0.000000	-10.000000	0.000000	-0.700000	-45.000000	1023.000000	1023.000000	2046.000000
11.760000	-0.048671	-28.764303	-10.056326	-9.551078	-4.445165	-4.711734	0.000000	-10.000000	0.000000	-1.533333	-45.166668	1023.000000	1023.000000	2046.000000
11.780000	-0.048411	-28.610891	-10.212768	-10.005142	-4.184031	-4.208950	0.000000	-10.000000	0.000000	-2.383333	-45.666668	1023.000000	1023.000000	2046.000000
11.800000	-0.048942	-28.924786	-10.130188	-9.802586	-4.486231	-4.505780	0.000000	-10.000000	0.000000	-2.333333	-46.333332	1023.000000	1023.000000	2046.000000
11.820000	-0.049119	-29.029575	-10.372543	-9.754314	-4.351789	-4.550928	0.000000	-10.000000	0.000000	-1.716667	-46.833332	1023.000000	1023.000000	2046.000000
11.840000	-0.048506	-28.667267	-10.312710	-10.022551	-4.236398	-4.095608	0.000000	-10.000000	0.000000	-0.866667	-47.000000	1023.000000	1023.000000	2046.000000
11.860000	-0.049004	-28.961271	-10.325165	-9.625416	-4.427698	-4.582993	0.000000	-10.000000	0.000000	-0.216667	-47.000000	1023.000000	1023.000000	2046.000000
11.880000	-0.048317	-28.555372	-10.427484	-9.762682	-4.165221	-4.199987	0.000000	-10.000000	0.000000	0.000000	-47.000000	1023.000000	1023.000000	2046.000000
11.900000	-0.047721	-28.203342	-10.240570	-9.787460	-4.192404	-3.982908	0.000000	-10.000000	-0.008333	-0.483333	-47.000000	1023.000000	1023.000000	2046.000000
11.920000	-0.047264	-27.933306	-10.254008	-9.285572	-4.090956	-4.302770	0.000000	-10.000000	-0.008333	-0.483333	-47.000000	1023.000000	1023.000000	2046.000000
11.940000	-0.045824	-27.081882	-10.121781	-9.513750	-3.842517	-3.603834	0.000000	-10.000000	-0.008333	-0.766667	-47.000000	1023.000000	1023.000000	2046.000000
11.960000	-0.045569	-26.931087	-9.862015	-9.188786	-4.046370	-3.833918	0.000000	-10.000000	0.000000	-1.033333	-47.000000	1023.000000	1023.000000	2046.000000
11.980000	-0.044867	-26.516373	-9.915107	-8.966209	-3.818935	-3.816122	0.000000	-10.000000	-0.008333	-1.833333	-47.500000	1023.000000	1023.000000	2046.000000
12.000000	-0.044071	-26.046247	-9.718034	-9.155867	-3.746575	-3.425772	0.000000	-10.000000	-0.008333	-2.466667	-48.166668	1023.000000	1023.000000	2046.000000
12.020000	-0.044268	-26.162489	-9.701324	-8.888683	-3.805179	-3.767303	0.000000	-10.000000	-0.008333	-2.850000	-49.166668	1023.000000	1023.000000	2046.000000
12.040000	-0.044392	-26.235462	-9.858893	-8.978509	-3.660700	-3.737361	0.000000	-10.000000	0.000000	-3.500000	-50.166668	1023.000000	1023.000000	2046.000000
12.060000	-0.044630	-26.376385	-9.746546	-9.311685	-3.772418	-3.545736	0.000000	-10.000000	0.000000	-4.083333	-51.333332	1023.000000	1023.000000	2046.000000
12.080000	-0.045309	-26.777615	-9.903082	-9.094085	-3.780885	-3.999563	0.000000	-10.000000	0.000000	-4.083333	-52.833332	1023.000000	1023.000000	2046.000000
12.100000	-0.045160	-26.689661	-9.910769	-9.442178	-3.698670	-3.638044	0.000000	-10.000000	0.000000	-3.200000	-54.166668	1023.000000	1023.000000	2046.000000
12.120000	-0.045559	-26.925634	-9.803010	-9.547861	-3.890522	-3.684240	0.000000	-10.000000	-0.008333	-1.700000	-55.333332	1023.000000	1023.000000	2046.000000
12.140000	-0.045858	-27.102285	-10.056174	-9.343056	-3.732463	-3.970592	0.000000	-10.000000	-0.008333	-0.566667	-55.833332	1023.000000	1023.000000	2046.000000
12.160000	-0.045405	-26.834406	-9.943489	-9.674717	-3.706089	-3.510111	0.000000	-10.000000	-0.008333	0.000000	-56.000000	1023.000000	1023.000000	2046.000000
12.180000	-0.045596	-26.947012	-9.841468	-9.498339	-3.873527	-3.733678	0.000000	-10.000000	-0.008333	0.000000	-56.000000	1023.000000	1023.000000	2046.000000
12.200000	-0.045283	-26.762150	-10.001307	-9.393074	-3.641990	-3.725778	0.000000	-10.000000	-0.016667	0.000000	-56.000000	1023.000000	1023.000000	2046.000000
12.220000	-0.044329	-26.198483	-9.665190	-9.554084	-3.680387	-3.298822	0.000000	-10.000000	-0.025000	0.000000	-56.000000	1023.000000	1023.000000	2046.000000
12.240000	-0.043745	-25.853458	-9.582234	-9.122575	-3.545198	-3.603451	0.000000	-10.000000	-0.016667	0.000000	-56.000000	1023.000000	1023.000000	2046.000000
12.260000	-0.042369	-25.040062	-9.429310	-9.191186	-3.292584	-3.126982	0.000000	-10.000000	-0.016667	0.000000	-56.000000	1023.000000	1023.000000	2046.000000
12.280000	-0.041516	-24.535864	-9.080148	-8.998434	-3.386512	-3.070770	0.000000	-10.000000	-0.008333	0.000000	-56.000000	1023.000000	1023.000000	2046.000000
12.300000	-0.040827	-24.128557	-9.189584	-8.699677	-3.085988	-3.153308	0.000000	-10.000000	-0.008333	0.000000	-56.000000	1023.000000	1023.000000	2046.000000
12.320000	-0.039669	-23.444138	-8.861962	-8.808624	-3.033303	-2.740247	0.000000	-10.000000	-0.008333	0.000000	-56.000000	1023.000000	1023.000000	2046.000000
12.340000	-0.039311	-23.232752	-8.778870	-8.433560	-3.037118	-2.983205	0.000000	-10.000000	-0.008333	0.000000	-56.000000	1023.000000	1023.000000	2046.000000
12.360000	-0.039216	-23.176897	-8.938566	-8.547569	-2.963699	-2.727062	0.000000	-10.000000	-0.008333	0.000000	-56.000000	1023.000000	1023.000000	2046.000000
12.380000	-0.039644	-23.429359	-8.940691	-8.582434	-3.120303	-2.785931	0.000000	-10.000000	0.000000	0.000000	-56.000000	1023.000000	1023.000000	2046.000000
12.400000	-0.040646	-24.021801	-9.148764	-8.469467	-3.184282	-3.219287	0.000000	-10.000000	0.000000	0.000000	-56.000000	1023.000000	1023.000000	2046.000000
12.420000	-0.041264	-24.386934	-9.290646	-8.975167	-3.196645	-2.924478	0.000000	-10.000000	0.000000	0.000000	-56.000000	1023.000000	1023.000000	2046.000000
12.440000	-0.042138	-24.903772	-9.262937	-8.963990	-3.416476	-3.260370	0.000000	-10.000000	0.000000	0.316667	-56.000000	1023.000000	1023.000000	2046.000000
12.460000	-0.042997	-25.411192	-9.567325	-9.186209	-3.358009	-3.299650	0.000000	-10.000000	0.000000	0.850000	-56.000000	1023.000000	1023.000000	2046.000000
12.480000	-0.044354	-26.213127	-9.633507	-9.472343	-3.593168	-3.514110	0.000000	-10.000000	-0.008333	1.233333	-56.000000	1023.000000	1023.000000	2046.000000
12.500000	-0.046209	-27.309248	-9.917968	-9.462402	-3.847810	-4.081067	0.000000	-10.000000	-0.008333	0.916667	-56.000000	1023.000000	1023.000000	2046.000000
12.520000	-0.047693	-28.186457	-10.139352	-9.946869	-4.042398	-4.057837	0.000000	-10.000000	-0.008333	0.383333	-56.000000	1023.000000	1023.000000	2046.000000
12.540000	-0.049116	-29.027287	-10.230371	-9.973433	-4.344625	-4.478858	0.000000	-10.000000	-0.008333	0.000000	-56.000000	1023.000000	1023.000000	2046.000000
12.560000	-0.049856	-29.464714	-10.493728	-10.250299	-4.364615	-4.356073	0.000000	-10.000000	-0.008333	0.000000	-56.000000	1023.000000	1023.000000	2046.000000
12.580000	-0.050321	-29.739462	-10.493191	-10.314004	-4.463280	-4.468988	0.000000	-10.000000	-0.008333	0.000000	-56.000000	1023.000000	1023.000000	2046.000000
12.600000	-0.050375	-29.771683	-10.657839	-10.183290	-4.373571	-4.556983	0.000000	-10.000000	-0.008333	0.283333	-56.000000	1023.000000	1023.000000	2046.000000
12.620000	-0.050275	-29.712509	-10.680075	-10.352448	-4.329615	-4.350372	0.000000	-10.000000	-0.016667	1.000000	-56.000000	1023.000000	1023.000000	2046.000000
12.640000	-0.050246	-29.695101	-10.653956	-10.103630	-4.382577	-4.554938	0.000000	-10.000000	-0.033333	2.000000	-56.000000	1023.000000	1023.000000	2046.000000
12.660000	-0.049975	-29.535046	-10.704724	-10.260221	-4.328136	-4.241964	0.000000	-10.000000	-0.041667	2.966667	-56.000000	1023.000000	1023.000000	2046.000000
12.680000	-0.049662	-29.350002	-10.614967	-10.165528	-4.298436	-4.271070	0.000000	-10.000000	-0.041667	3.566667	-56.000000	1023.000000	1023.000000	2046.000000
12.700000	-0.049045	-28.985853	-10.604278	-9.960999	-4.187854	-4.232722	0.000000	-10.000000	-0.041667	3.983333	-56.000000	1023.000000	1023.000000	2046.000000
12.720000	-0.047932	-28.327833	-10.452480	-9.955305	-3.997981	-3.922067	0.000000	-10.000000	-0.041667	4.300000	-56.000000	1023.000000	1023.000000	2046.000000
12.740000	-0.047055	-27.809301	-10.281464	-9.633857	-3.955529	-3.938453	0.000000	-10.000000	-0.041667	4.616667	-56.000000	1023.000000	1023.000000	2046.000000
12.760000	-0.045993	-27.181942	-10.131670	-9.557664	-3.862614	-3.629994	0.000000	-10.000000	-0.025000	4.783333	-56.000000	1023.000000	1023.000000	2046.000000
12.780000	-0.045175	-26.698360	-9.904728	-9.351044	-3.781525	-3.661063	0.000000	-10.000000	-0.025000	5.000000	-56.000000	1023.000000	1023.000000	2046.000000
12.800000	-0.044420	-26.252367	-9.876885	-9.186319	-3.640047	-3.549115	0.000000	-10.000000	-0.033333	5.350000	-56.000000	1023.000000	1023.000000	2046.000000
12.820000	-0.043923	-25.958241	-9.717519	-9.149747	-3.579432	-3.511543	0.000000	-10.000000	-0.050000	5.933333	-56.000000	1023.000000	1023.000000	2046.000000
12.840000	-0.043905	-25.947775	-9.722659	-9.037000	-3.522034	-3.666082	0.000000	-10.000000	-0.050000	6.316667	-56.000000	1023.000000	1023.000000	2046.000000
12.860000	-0.043875	-25.930199	-9.709216	-9.184923	-3.516256	-3.519803	0.000000	-10.000000	-0.058333	6.766667	-56.000000	1023.000000	1023.000000	2046.000000
12.880000	-0.043934	-25.965033	-9.625996	-9.187613	-3.528363	-3.623060	0.000000	-10.000000	-0.066667	7.716667	-43.000000	1023.000000	1023.000000	2046.000000
12.900000	-0.044032	-26.022768	-9.679764	-9.213844	-3.511703	-3.617456	0.000000	-10.000000	-0.083333	9.316667	-16.833334	1023.000000	1023.000000	2046.000000
12.920000	-0.043832	-25.904533	-9.629955	-9.234173	-3.453336	-3.587069	0.000000	-10.000000	-0.091667	11.116667	10.500000	1023.000000	1023.000000	2046.000000
12.940000	-0.043781	-25.874352	-9.494288	-9.256291	-3.557661	-3.566112	0.000000	-10.000000	-0.108333	12.383333	26.166666	1023.000000	1023.000000	2046.000000
12.960000	-0.043634	-25.787783	-9.519105	-9.217360	-3.503501	-3.547816	0.000000	-10.000000	-0.125000	13.166667	30.000000	1023.000000	1023.000000	2046.000000
12.980000	-0.043062	-25.449596	-9.467164	-9.218505	-3.350637	-3.413292	0.000000	-10.000000	-0.141667	13.550000	34.333332	1023.000000	1023.000000	2046.000000
13.000000	-0.042228	-24.956871	-9.201612	-9.067805	-3.368855	-3.318599	0.000000	-10.000000	-0.150000	13.950001	38.666668	1023.000000	1023.000000	2046.000000
13.020000	-0.041142	-24.314943	-9.040099	-8.877015	-3.216594	-3.181234	0.000000	-10.000000	-0.158333	14.350000	43.333332	1023.000000	1023.000000	2046.000000
13.040000	-0.039535	-23.365299	-8.808393	-8.656389	-2.905622	-2.994894	0.000000	-10.000000	-0.175000	14.900001	48.000000	1023.000000	1023.000000	2046.000000
13.060000	-0.038090	-22.510921	-8.407654	-8.377682	-2.870730	-2.854857	0.000000	-10.000000	-0.200000	15.566667	53.000000	1023.000000	1023.000000	2046.000000
13.080000	-0.036858	-21.782782	-8.273203	-8.170260	-2.682596	-2.656722	0.000000	-10.000000	-0.225000	16.300001	58.166668	1023.000000	1023.000000	2046.000000
13.100000	-0.035544	-21.006237	-8.042797	-7.943248	-2.464993	-2.555198	0.000000	-10.000000	-0.241667	16.816668	63.333332	1023.000000	1023.000000	2046.000000
13.120000	-0.034403	-20.331966	-7.674136	-7.726781	-2.480335	-2.450713	0.000000	-10.000000	-0.258333	17.316668	68.833336	1023.000000	1023.000000	2046.000000
13.140000	-0.033542	-19.823040	-7.609524	-7.561723	-2.383950	-2.267844	0.000000	-10.000000	-0.250000	17.733334	74.500000	1023.000000	1023.000000	2046.000000
13.160000	-0.032897	-19.442118	-7.661933	-7.373701	-2.195395	-2.211088	0.000000	-10.000000	-0.241667	18.083334	80.500000	1023.000000	1023.000000	2046.000000
13.180000	-0.032969	-19.484640	-7.501169	-7.306810	-2.380210	-2.296451	0.000000	-10.000000	-0.233333	18.433334	86.500000	1023.000000	1023.000000	2046.000000
13.200000	-0.033403	-19.741106	-7.567273	-7.324598	-2.437332	-2.411903	0.000000	-10.000000	-0.250000	18.566668	92.500000	1023.000000	1023.000000	2046.000000
13.220000	-0.033731	-19.934778	-7.644855	-7.347972	-2.398374	-2.543576	0.000000	-10.000000	-0.266667	19.133333	98.666664	1023.000000	1023.000000	2046.000000
13.240000	-0.033950	-20.064442	-7.538197	-7.395495	-2.490138	-2.640611	0.000000	-10.000000	-0.283333	19.433334	105.000000	1023.000000	1023.000000	2046.000000
13.260000	-0.034958	-20.660324	-7.613087	-7.506466	-2.727540	-2.813231	0.000000	-10.000000	-0.291667	19.683334	111.500000	1023.000000	1023.000000	2046.000000
13.280000	-0.036522	-21.584578	-7.908253	-7.648331	-2.891337	-3.136656	0.000000	-10.000000	-0.291667	19.483334	118.000000	1023.000000	1023.000000	2046.000000
13.300000	-0.037906	-22.402210	-7.980011	-7.831458	-3.198802	-3.391938	0.000000	-10.000000	-0.275000	19.250000	124.500000	1023.000000	1023.000000	2046.000000
13.320000	-0.038877	-22.976265	-8.031047	-7.901309	-3.481852	-3.562056	0.000000	-10.000000	-0.250000	19.000000	131.000000	1023.000000	1023.000000	2046.000000
13.340000	-0.039156	-23.141066	-8.249560	-7.882483	-3.350286	-3.658736	0.000000	-10.000000	-0.241667	18.833334	137.333328	1023.000000	1023.000000	2046.000000
13.360000	-0.039013	-23.056959	-8.051132	-7.884813	-3.493437	-3.627576	0.000000	-10.000000	-0.241667	18.950001	143.666672	1023.000000	1023.000000	2046.000000
13.380000	-0.038668	-22.852907	-7.996978	-7.705990	-3.512475	-3.637464	0.000000	-10.000000	-0.258333	19.216667	150.000000	1023.000000	1023.000000	2046.000000
13.400000	-0.037978	-22.445192	-8.087428	-7.543571	-3.225675	-3.588518	0.000000	-10.000000	-0.266667	19.583334	156.333328	1023.000000	1023.000000	2046.000000
13.420000	-0.037319	-22.055573	-7.746062	-7.440344	-3.414028	-3.455137	0.000000	-10.000000	-0.283333	19.816668	162.833328	1023.000000	1023.000000	2046.000000
13.440000	-0.036763	-21.726646	-7.777055	-7.255348	-3.305928	-3.388314	0.000000	-10.000000	-0.291667	20.233334	169.333328	1023.000000	1023.000000	2046.000000
13.460000	-0.035655	-21.071808	-7.634210	-7.052690	-3.096510	-3.288398	0.000000	-10.000000	-0.300000	20.383333	176.166672	1023.000000	1023.000000	2046.000000
13.480000	-0.034727	-20.523369	-7.356143	-6.916180	-3.170642	-3.080404	0.000000	-10.000000	-0.300000	20.666666	182.833328	1023.000000	1023.000000	2046.000000
13.500000	-0.033464	-19.777498	-7.312436	-6.581155	-2.878421	-3.005487	0.000000	-10.000000	-0.300000	20.583334	189.666672	1023.000000	1023.000000	2046.000000
13.520000	-0.032045	-18.938459	-6.923404	-6.428728	-2.851852	-2.734474	0.000000	-10.000000	-0.300000	20.700001	196.500000	1023.000000	1023.000000	2046.000000
13.540000	-0.030904	-18.264206	-6.797107	-6.084640	-2.731318	-2.651140	0.000000	-10.000000	-0.291667	20.466667	203.500000	1023.000000	1023.000000	2046.000000
13.560000	-0.029250	-17.287025	-6.580766	-5.810585	-2.406095	-2.489579	0.000000	-10.000000	-0.291667	20.450001	210.500000	1023.000000	1023.000000	2046.000000
13.580000	-0.028389	-16.778053	-6.204130	-5.704325	-2.554196	-2.315402	0.000000	-10.000000	-0.300000	20.466667	217.333328	1023.000000	1023.000000	2046.000000
13.600000	-0.027539	-16.275766	-6.161355	-5.407405	-2.341805	-2.365202	0.000000	-10.000000	-0.308333	20.550001	224.166672	1023.000000	1023.000000	2046.000000
13.620000	-0.026980	-15.944995	-5.916602	-5.411272	-2.319570	-2.297552	0.000000	-10.000000	-0.308333	20.716667	231.000000	1023.000000	1023.000000	2046.000000
13.640000	-0.026966	-15.936673	-5.908549	-5.334491	-2.325599	-2.368033	0.000000	-10.000000	-0.316667	20.783335	238.000000	1023.000000	1023.000000	2046.000000
13.660000	-0.026561	-15.697616	-5.939337	-5.183562	-2.137604	-2.437113	0.000000	-10.000000	-0.333333	20.983334	245.000000	1023.000000	1023.000000	2046.000000
13.680000	-0.026356	-15.576229	-5.616243	-5.314695	-2.368081	-2.277210	0.000000	-10.000000	-0.350000	21.366667	252.000000	1023.000000	1023.000000	2046.000000
13.700000	-0.026352	-15.573866	-5.721799	-5.143312	-2.292699	-2.416055	0.000000	-10.000000	-0.366667	21.783333	259.000000	1023.000000	1023.000000	2046.000000
13.720000	-0.025507	-15.074647	-5.643240	-5.069026	-2.060592	-2.301788	0.000000	-10.000000	-0.375000	21.983334	266.166656	1023.000000	1023.000000	2046.000000
13.740000	-0.025168	-14.874083	-5.364758	-5.102960	-2.263394	-2.142972	0.000000	-10.000000	-0.375000	21.900000	273.500000	1023.000000	1023.000000	2046.000000
13.760000	-0.024402	-14.421789	-5.373367	-4.859341	-2.046329	-2.142752	0.000000	-10.000000	-0.341667	22.033333	280.833344	1023.000000	1023.000000	2046.000000
13.780000	-0.022722	-13.428468	-4.839630	-4.729956	-1.987851	-1.871030	0.000000	-10.000000	-0.333333	22.183334	288.166656	1023.000000	1023.000000	2046.000000
13.800000	-0.021235	-12.550034	-4.650438	-4.354318	-1.808934	-1.736344	0.000000	-10.000000	-0.333333	22.383333	295.500000	1023.000000	1023.000000	2046.000000
13.820000	-0.019119	-11.299086	-4.291454	-4.055655	-1.462958	-1.489019	0.000000	-10.000000	-0.366667	22.316668	302.833344	1023.000000	1023.000000	2046.000000
13.840000	-0.017704	-10.463188	-3.899915	-3.729873	-1.480298	-1.353101	0.000000	-10.000000	-0.366667	22.383333	310.333344	1023.000000	1023.000000	2046.000000
13.860000	-0.015991	-9.450459	-3.739572	-3.357182	-1.090661	-1.263045	0.000000	-10.000000	-0.375000	22.516666	317.666656	1023.000000	1023.000000	2046.000000
13.880000	-0.014888	-8.799030	-3.284975	-3.202271	-1.287804	-1.023981	0.000000	-10.000000	-0.350000	22.716667	325.333344	1023.000000	1023.000000	2046.000000
13.900000	-0.014354	-8.483434	-3.416754	-2.880989	-1.117289	-1.068402	0.000000	-10.000000	-0.358333	22.733334	332.833344	1023.000000	1023.000000	2046.000000
13.920000	-0.013656	-8.070628	-3.162508	-2.841572	-1.116050	-0.950499	0.000000	-10.000000	-0.350000	22.616667	340.500000	1023.000000	1023.000000	2046.000000
13.940000	-0.013788	-8.148816	-3.228152	-2.685763	-1.114654	-1.120247	0.000000	-10.000000	-0.358333	22.366667	348.000000	1023.000000	1023.000000	2046.000000
13.960000	-0.013284	-7.850851	-3.133720	-2.626493	-0.933473	-1.157164	0.000000	-10.000000	-0.375000	22.416666	355.500000	1023.000000	1023.000000	2046.000000
13.980000	-0.013388	-7.912195	-2.840721	-2.622748	-1.215612	-1.233114	0.000000	-10.000000	-0.391667	22.600000	363.000000	1023.000000	1023.000000	2046.000000
14.000000	-0.014216	-8.401565	-3.106192	-2.625872	-1.198306	-1.471195	0.000000	-10.000000	-0.391667	22.916668	370.500000	1023.000000	1023.000000	2046.000000
14.020000	-0.015558	-9.194991	-3.084112	-2.919111	-1.544803	-1.646965	0.000000	-10.000000	-0.366667	22.916668	378.166656	1023.000000	1023.000000	2046.000000
14.040000	-0.017340	-10.247756	-3.378130	-2.887888	-1.909189	-2.072549	0.000000	-10.000000	-0.333333	22.733334	385.833344	1023.000000	1023.000000	2046.000000
14.060000	-0.017909	-10.584155	-3.442264	-2.975612	-1.945259	-2.221019	0.000000	-10.000000	-0.333333	22.250000	393.500000	1023.000000	1023.000000	2046.000000
14.080000	-0.018251	-10.786473	-3.350826	-2.972489	-2.181749	-2.281409	0.000000	-10.000000	-0.333333	22.033333	401.000000	1023.000000	1023.000000	2046.000000
14.100000	-0.018022	-10.651109	-3.367267	-2.874645	-2.092942	-2.316256	0.000000	-10.000000	-0.350000	21.900000	408.333344	1023.000000	1023.000000	2046.000000
14.120000	-0.017716	-10.470148	-3.165632	-2.880391	-2.208188	-2.215937	0.000000	-10.000000	-0.366667	22.116667	415.666656	1023.000000	1023.000000	2046.000000
14.140000	-0.017024	-10.061193	-3.218230	-2.616716	-2.030683	-2.195565	0.000000	-10.000000	-0.366667	22.283335	423.000000	1023.000000	1023.000000	2046.000000
14.160000	-0.016269	-9.615270	-2.873933	-2.557399	-2.121843	-2.062095	0.000000	-10.000000	-0.383333	22.416668	430.500000	1023.000000	1023.000000	2046.000000
14.180000	-0.015327	-9.058044	-2.944468	-2.191324	-1.871805	-2.050449	0.000000	-10.000000	-0.366667	22.683334	438.000000	1023.000000	1023.000000	2046.000000
14.200000	-0.014194	-8.388795	-2.549868	-2.155918	-1.858270	-1.824739	0.000000	-10.000000	-0.366667	22.666666	445.500000	1023.000000	1023.000000	2046.000000
14.220000	-0.012961	-7.659891	-2.490431	-1.720389	-1.639386	-1.809684	0.000000	-10.000000	-0.366667	22.733334	453.000000	1023.000000	1023.000000	2046.000000
14.240000	-0.011277	-6.664802	-2.158136	-1.519647	-1.437136	-1.549883	0.000000	-10.000000	-0.375000	22.633333	460.500000	1023.000000	1023.000000	2046.000000
14.260000	-0.009659	-5.708375	-1.764518	-1.262327	-1.386743	-1.294787	0.000000	-10.000000	-0.375000	22.800001	468.166656	1023.000000	1023.000000	2046.000000
14.280000	-0.007696	-4.548217	-1.724186	-0.852876	-0.900381	-1.070775	0.000000	-10.000000	-0.350000	22.733334	475.666656	1023.000000	1023.000000	2046.000000
14.300000	-0.005523	-3.264181	-1.135725	-0.663815	-0.756334	-0.708308	0.000000	-10.000000	-0.325000	22.416666	483.333344	1023.000000	1023.000000	2046.000000
14.320000	-0.002947	-1.741609	-0.994654	-0.090968	-0.210362	-0.445626	0.000000	-10.000000	-0.308333	22.200001	490.833344	1023.000000	1023.000000	2046.000000
14.340000	-0.001408	-0.832295	-0.637698	0.040780	-0.012352	-0.223025	0.000000	-10.000000	-0.308333	21.933334	498.500000	1023.000000	1023.000000	2046.000000
14.360000	-0.000535	-0.316107	-0.354503	0.146168	-0.032802	-0.074970	0.000000	-10.000000	-0.325000	21.833334	505.833344	1023.000000	1023.000000	2046.000000
14.380000	-0.000510	-0.301273	-0.519596	0.407888	0.122474	-0.312039	0.000000	-10.000000	-0.341667	21.700001	513.000000	1023.000000	1023.000000	2046.000000
14.400000	-0.000463	-0.273899	-0.258358	0.284481	-0.014560	-0.285462	0.000000	-10.000000	-0.350000	21.533335	520.166687	1023.000000	1023.000000	2046.000000
14.420000	-0.000121	-0.071803	-0.239671	0.389340	0.021816	-0.243289	0.000000	-10.000000	-0.350000	21.800001	527.500000	1023.000000	1023.000000	2046.000000
14.440000	0.000310	0.182957	-0.236689	0.546497	0.150538	-0.277389	0.000000	-10.000000	-0.358333	21.766666	534.833313	1023.000000	1023.000000	2046.000000
14.460000	0.000363	0.214455	0.092279	0.390346	-0.103714	-0.164455	0.000000	-10.000000	-0.358333	22.016666	542.166687	1023.000000	1023.000000	2046.000000
14.480000	0.000550	0.324958	-0.057094	0.599533	0.018982	-0.236463	0.000000	-10.000000	-0.358333	21.966667	549.500000	1023.000000	1023.000000	2046.000000
14.500000	0.000926	0.547420	0.187583	0.632365	0.006136	-0.278664	0.000000	-10.000000	-0.350000	21.916668	556.833313	1023.000000	1023.000000	2046.000000
14.520000	0.002120	1.253013	0.548743	0.821154	-0.060075	-0.056809	0.000000	-10.000000	-0.333333	22.116667	564.166687	1023.000000	1023.000000	2046.000000
14.540000	0.003115	1.841206	0.623887	1.270565	0.086216	-0.139462	0.000000	-10.000000	-0.316667	22.033335	571.500000	1023.000000	1023.000000	2046.000000
14.560000	0.004273	2.525192	1.074827	1.381930	0.059103	0.009332	0.000000	-10.000000	-0.300000	22.150002	578.833313	1023.000000	1023.000000	2046.000000
14.580000	0.005621	3.322151	1.358386	1.733863	0.090541	0.139361	0.000000	-10.000000	-0.316667	21.916668	586.166687	1023.000000	1023.000000	2046.000000
14.600000	0.006609	3.906148	1.477881	2.044309	0.253794	0.130163	0.000000	-10.000000	-0.316667	21.933334	593.500000	1023.000000	1023.000000	2046.000000
14.620000	0.007301	4.314759	1.839786	2.056339	0.095468	0.323166	0.000000	-10.000000	-0.333333	21.683334	600.833313	1023.000000	1023.000000	2046.000000
14.640000	0.007610	4.497399	1.619708	2.444098	0.258769	0.174824	0.000000	-10.000000	-0.325000	21.516666	608.166687	1023.000000	1023.000000	2046.000000
14.660000	0.007611	4.497870	1.802291	2.381435	0.195975	0.118168	0.000000	-10.000000	-0.325000	21.150000	615.333313	1023.000000	1023.000000	2046.000000
14.680000	0.007608	4.496191	1.953016	2.322298	0.052365	0.168511	0.000000	-10.000000	-0.308333	20.783333	622.500000	1023.000000	1023.000000	2046.000000
14.700000	0.007263	4.292388	1.856791	2.454337	0.067055	-0.085795	0.000000	-10.000000	-0.300000	20.416666	629.500000	1023.000000	1023.000000	2046.000000
14.720000	0.006829	4.036202	1.925219	2.204654	0.039938	-0.133610	0.000000	-10.000000	-0.300000	20.250000	636.333313	1023.000000	1023.000000	2046.000000
14.740000	0.005448	3.219912	1.739922	2.094695	-0.217667	-0.397038	0.000000	-10.000000	-0.300000	20.133333	643.166687	1023.000000	1023.000000	2046.000000
14.760000	0.003247	1.918915	1.387472	1.998283	-0.565254	-0.901586	0.000000	-10.000000	-0.283333	19.683332	649.833313	1023.000000	1023.000000	2046.000000
14.780000	0.001727	1.020377	1.339407	1.680205	-0.874906	-1.124329	0.000000	-10.000000	-0.266667	19.100000	656.666687	1023.000000	1023.000000	2046.000000
14.800000	0.001107	0.654322	1.308233	1.719761	-1.101927	-1.271746	0.000000	-10.000000	-0.233333	18.450001	663.166687	1023.000000	1023.000000	2046.000000
14.820000	0.000844	0.498558	1.212096	1.744434	-1.096158	-1.361814	0.000000	-10.000000	-0.233333	18.383333	669.500000	1023.000000	1023.000000	2046.000000
14.840000	0.001075	0.635359	1.372619	1.666337	-1.121250	-1.282347	0.000000	-10.000000	-0.233333	18.483334	675.500000	1023.000000	1023.000000	2046.000000
14.860000	0.001381	0.815873	1.302159	1.986717	-1.106751	-1.366252	0.000000	-10.000000	-0.250000	19.183334	681.500000	1023.000000	1023.000000	2046.000000
14.880000	0.002143	1.266716	1.526587	2.011656	-1.040667	-1.230860	0.000000	-10.000000	-0.258333	19.616667	687.833313	1023.000000	1023.000000	2046.000000
14.900000	0.003116	1.841782	1.703982	2.268433	-1.035546	-1.095087	0.000000	-10.000000	-0.275000	20.133333	694.333313	1023.000000	1023.000000	2046.000000
14.920000	0.003858	2.280375	1.803596	2.578357	-0.936775	-1.164802	0.000000	-10.000000	-0.283333	20.133333	701.000000	1023.000000	1023.000000	2046.000000
14.940000	0.005012	2.961979	2.179105	2.591572	-0.916170	-0.892529	0.000000	-10.000000	-0.275000	20.033333	707.666687	1023.000000	1023.000000	2046.000000
14.960000	0.006180	3.652532	2.213384	3.100766	-0.731414	-0.930203	0.000000	-10.000000	-0.258333	19.783333	714.333313	1023.000000	1023.000000	2046.000000
14.980000	0.007652	4.522186	2.564819	3.220062	-0.503931	-0.758764	0.000000	-10.000000	-0.250000	19.666668	721.000000	1023.000000	1023.000000	2046.000000
15.000000	0.009083	5.367764	2.782398	3.503012	-0.464626	-0.453021	0.000000	-10.000000	-0.250000	19.350000	727.666687	1023.000000	1023.000000	2046.000000
15.020000	0.010110	5.975043	2.951466	3.761894	-0.292592	-0.445726	0.000000	-10.000000	-0.241667	18.833334	734.166687	1023.000000	1023.000000	2046.000000
15.040000	0.011660	6.890900	3.378079	3.868578	-0.245437	-0.110320	0.000000	-10.000000	-0.233333	18.316668	740.500000	1023.000000	1023.000000	2046.000000
15.060000	0.012520	7.399447	3.386736	4.257627	-0.059656	-0.185259	0.000000	-10.000000	-0.233333	18.066668	746.500000	1023.000000	1023.000000	2046.000000
15.080000	0.013405	7.922145	3.664853	4.286582	0.081509	-0.110799	0.000000	-10.000000	-0.225000	17.866667	752.500000	1023.000000	1023.000000	2046.000000
15.100000	0.013771	8.138617	3.786544	4.296059	0.026607	0.029406	0.000000	-10.000000	-0.216667	17.666666	758.500000	1023.000000	1023.000000	2046.000000
15.120000	0.013509	7.983796	3.744205	4.505346	0.031251	-0.297007	0.000000	-10.000000	-0.208333	17.600000	764.500000	1023.000000	1023.000000	2046.000000
15.140000	0.013882	8.204460	3.935336	4.286526	0.045098	-0.062499	0.000000	-10.000000	-0.208333	17.700001	770.500000	1023.000000	1023.000000	2046.000000
15.160000	0.013950	8.244282	3.857239	4.553521	0.045441	-0.211920	0.000000	-10.000000	-0.225000	17.950001	776.500000	1023.000000	1023.000000	2046.000000
15.180000	0.014416	8.519777	4.056628	4.481411	0.123692	-0.141954	0.000000	-10.000000	-0.225000	18.049999	782.500000	1023.000000	1023.000000	2046.000000
15.200000	0.015019	8.876097	4.274938	4.500312	0.029840	0.071006	0.000000	-10.000000	-0.233333	18.083334	788.500000	1023.000000	1023.000000	2046.000000
15.220000	0.015529	9.177761	4.335431	4.799478	0.146108	-0.103256	0.000000	-10.000000	-0.216667	18.000000	794.500000	1023.000000	1023.000000	2046.000000
15.240000	0.017082	10.095714	4.662135	4.871690	0.389640	0.172249	0.000000	-10.000000	-0.200000	17.866667	800.500000	1023.000000	1023.000000	2046.000000
15.260000	0.018672	11.034965	4.910148	5.303906	0.450558	0.370353	0.000000	-10.000000	-0.191667	17.750000	806.500000	1023.000000	1023.000000	2046.000000
15.280000	0.020270	11.979327	5.202219	5.600714	0.739061	0.437333	0.000000	-10.000000	-0.191667	17.633333	812.500000	1023.000000	1023.000000	2046.000000
15.300000	0.022007	13.006048	5.661216	5.767498	0.709575	0.867759	0.000000	-10.000000	-0.208333	17.433334	818.500000	1023.000000	1023.000000	2046.000000
15.320000	0.022756	13.448751	5.739504	6.192111	0.831378	0.685757	0.000000	-10.000000	-0.216667	17.366667	824.500000	1023.000000	1023.000000	2046.000000
15.340000	0.023679	13.994125	5.933278	6.253040	0.967381	0.840426	0.000000	-10.000000	-0.216667	17.333334	830.333313	1023.000000	1023.000000	2046.000000
15.360000	0.024258	14.336413	6.087291	6.455927	0.857881	0.935315	0.000000	-10.000000	-0.208333	17.433334	836.000000	1023.000000	1023.000000	2046.000000
15.380000	0.024121	14.255784	6.066890	6.515863	0.930449	0.742582	0.000000	-10.000000	-0.200000	17.500000	841.666687	1023.000000	1023.000000	2046.000000
15.400000	0.024035	14.204483	6.135223	6.370170	0.933546	0.765543	0.000000	-10.000000	-0.200000	17.350000	847.500000	1023.000000	1023.000000	2046.000000
15.420000	0.023854	14.097965	6.117749	6.517028	0.853934	0.609254	0.000000	-10.000000	-0.200000	17.383333	853.500000	1023.000000	1023.000000	2046.000000
15.440000	0.023155	13.684881	6.014077	6.261278	0.899220	0.510306	0.000000	-10.000000	-0.208333	17.400000	859.500000	1023.000000	1023.000000	2046.000000
15.460000	0.021922	12.955635	5.942000	6.049818	0.567413	0.396405	0.000000	-10.000000	-0.208333	17.783333	865.166687	1023.000000	1023.000000	2046.000000
15.480000	0.019966	11.799860	5.604318	6.027471	0.344994	-0.176923	0.000000	-10.000000	-0.191667	17.366667	870.833313	1023.000000	1023.000000	2046.000000
15.500000	0.019018	11.239845	5.506999	5.630439	0.232040	-0.129633	0.000000	-10.000000	-0.200000	16.866667	876.500000	1023.000000	1023.000000	2046.000000
15.520000	0.018512	10.940773	5.466757	5.741663	0.025633	-0.293281	0.000000	-10.000000	-0.200000	16.250000	882.333313	1023.000000	1023.000000	2046.000000
15.540000	0.018466	10.913588	5.397657	5.686434	0.201815	-0.372319	0.000000	-10.000000	-0.233333	16.516668	888.000000	1023.000000	1023.000000	2046.000000
15.560000	0.018782	11.099920	5.605494	5.725405	-0.057248	-0.173733	0.000000	-10.000000	-0.216667	17.050001	893.666687	1023.000000	1023.000000	2046.000000
15.580000	0.018642	11.017663	5.528064	6.010896	-0.025710	-0.495588	0.000000	-10.000000	-0.216667	17.416668	899.166687	1023.000000	1023.000000	2046.000000
15.600000	0.019322	11.419050	5.673123	5.900949	0.031228	-0.186250	0.000000	-10.000000	-0.200000	17.566668	904.833313	1023.000000	1023.000000	2046.000000
15.620000	0.019776	11.687379	5.818611	6.358306	-0.102874	-0.386665	0.000000	-10.000000	-0.208333	17.549999	910.500000	1023.000000	1023.000000	2046.000000
15.640000	0.020673	12.217547	5.920622	6.402006	0.151997	-0.257078	0.000000	-10.000000	-0.208333	17.500000	916.500000	1023.000000	1023.000000	2046.000000
15.660000	0.021915	12.951636	6.259694	6.585622	0.063933	0.042388	0.000000	-10.000000	-0.191667	17.299999	922.500000	1023.000000	1023.000000	2046.000000
15.680000	0.022420	13.250349	6.294634	6.951590	0.206779	-0.202654	0.000000	-10.000000	-0.183333	16.916666	928.333313	1023.000000	1023.000000	2046.000000
15.700000	0.023992	14.179432	6.606813	6.959536	0.407549	0.205534	0.000000	-10.000000	-0.183333	16.600000	934.000000	1023.000000	1023.000000	2046.000000
15.720000	0.024863	14.693866	6.782816	7.327236	0.352398	0.231416	0.000000	-10.000000	-0.191667	16.366667	939.666687	1023.000000	1023.000000	2046.000000
15.740000	0.026055	15.398738	6.938948	7.558110	0.630952	0.270728	0.000000	-10.000000	-0.191667	16.000000	945.166687	1023.000000	1023.000000	2046.000000
15.760000	0.027499	16.252045	7.368853	7.589479	0.585248	0.708464	0.000000	-10.000000	-0.191667	15.700001	950.666687	1023.000000	1023.000000	2046.000000
15.780000	0.028017	16.557819	7.429307	7.929782	0.674338	0.524393	0.000000	-10.000000	-0.191667	15.250000	955.833313	1023.000000	1023.000000	2046.000000
15.800000	0.028642	16.927179	7.499306	7.936121	0.929096	0.562655	0.000000	-10.000000	-0.183333	14.966667	961.000000	1023.000000	1023.000000	2046.000000
15.820000	0.028628	16.919338	7.699555	7.821527	0.686060	0.712197	0.000000	-10.000000	-0.175000	14.650001	966.000000	1023.000000	1023.000000	2046.000000
15.840000	0.028093	16.602779	7.547328	7.951210	0.785383	0.318860	0.000000	-10.000000	-0.183333	14.600000	971.000000	1023.000000	1023.000000	2046.000000
15.860000	0.028618	16.913086	7.735176	7.746989	0.767042	0.663878	0.000000	-10.000000	-0.191667	14.683333	976.000000	1023.000000	1023.000000	2046.000000
15.880000	0.028537	16.865568	7.756940	7.985089	0.683630	0.439910	0.000000	-10.000000	-0.200000	14.800000	980.833313	1023.000000	1023.000000	2046.000000
15.900000	0.029192	17.252724	7.823731	7.962781	0.936797	0.529415	0.000000	-10.000000	-0.200000	14.800000	985.666687	1023.000000	1023.000000	2046.000000
15.920000	0.029613	17.501003	8.025277	8.026603	0.761312	0.687812	0.000000	-10.000000	-0.166667	14.716667	990.500000	1023.000000	1023.000000	2046.000000
15.940000	0.030305	17.910173	8.073153	8.242007	1.061026	0.533989	0.000000	-10.000000	-0.150000	14.350000	995.500000	1023.000000	1023.000000	2046.000000
15.960000	0.031863	18.831160	8.568378	8.293088	0.947230	1.022464	0.000000	-10.000000	-0.133333	13.950000	1000.333313	1023.000000	1023.000000	2046.000000
15.980000	0.032931	19.462343	8.645574	8.776575	1.163335	0.876860	0.000000	-10.000000	-0.141667	13.333333	1005.166687	1023.000000	1023.000000	2046.000000
16.000000	0.034778	20.553518	8.972177	8.931343	1.421564	1.228434	0.000000	-10.000000	-0.141667	13.250000	1009.666687	1023.000000	1023.000000	2046.000000
16.020000	0.035953	21.248243	9.366467	9.296475	1.275215	1.310086	0.000000	-10.000000	-0.141667	13.350000	1014.166687	1023.000000	1023.000000	2046.000000
16.040001	0.036643	21.656124	9.317159	9.463460	1.594803	1.280703	0.000000	-10.000000	-0.150000	13.483334	1018.500000	1023.000000	1023.000000	2046.000000
16.059999	0.037223	21.998920	9.659552	9.468195	1.329078	1.542097	0.000000	-10.000000	-0.150000	13.366667	1023.166687	1023.000000	1023.000000	2046.000000
16.080000	0.036915	21.816517	9.513254	9.711708	1.390202	1.201353	0.000000	-10.000000	-0.133333	12.883333	1027.666626	1023.000000	1023.000000	2046.000000
16.100000	0.037063	21.904369	9.484150	9.548971	1.576651	1.294597	0.000000	-10.000000	-0.116667	12.616667	1032.000000	1023.000000	1023.000000	2046.000000
16.120001	0.036662	21.666960	9.704680	9.493980	1.162099	1.306201	0.000000	-10.000000	-0.100000	12.116667	1036.000000	1023.000000	1023.000000	2046.000000
16.139999	0.035998	21.274782	9.363244	9.514668	1.423079	0.973791	0.000000	-10.000000	-0.116667	12.100000	1040.000000	1023.000000	1023.000000	2046.000000
16.160000	0.035525	20.995394	9.386663	9.151126	1.265337	1.192268	0.000000	-10.000000	-0.116667	11.833334	1044.000000	1023.000000	1023.000000	2046.000000
16.180000	0.033290	19.674526	9.115275	9.176982	0.853520	0.528749	0.000000	-10.000000	-0.100000	11.533334	1048.000000	1023.000000	1023.000000	2046.000000
16.200001	0.031797	18.791744	8.677776	8.790158	0.946702	0.377107	0.000000	-10.000000	-0.075000	10.650001	1052.000000	1023.000000	1023.000000	2046.000000
16.219999	0.030180	17.836082	8.711737	8.566495	0.321999	0.235851	0.000000	-10.000000	-0.058333	9.616667	1055.833374	1023.000000	1023.000000	2046.000000
16.240000	0.028748	16.990309	8.295800	8.474665	0.401973	-0.182131	0.000000	-10.000000	-0.058333	8.966667	1059.333374	1023.000000	1023.000000	2046.000000
16.260000	0.028822	17.034065	8.431789	8.244367	0.208048	0.149862	0.000000	-10.000000	-0.050000	8.883333	1062.500000	1023.000000	1023.000000	2046.000000
16.280001	0.028341	16.749779	8.306022	8.568121	0.151928	-0.276293	0.000000	-10.000000	-0.050000	9.183333	1064.500000	1023.000000	1023.000000	2046.000000
16.299999	0.029149	17.227333	8.341128	8.512249	0.382454	-0.008499	0.000000	-10.000000	-0.066667	9.783334	1067.666626	1023.000000	1023.000000	2046.000000
16.320000	0.029244	17.282909	8.560460	8.638504	0.035233	0.048714	0.000000	-10.000000	-0.083333	10.233334	1070.833374	1023.000000	1023.000000	2046.000000
16.340000	0.029882	17.660339	8.475536	8.887080	0.394232	-0.096509	0.000000	-10.000000	-0.091667	10.616667	1075.333374	1023.000000	1023.000000	2046.000000
16.360001	0.030731	18.161783	8.776762	8.771783	0.250511	0.362728	0.000000	-10.000000	-0.083333	10.650001	1078.666626	1023.000000	1023.000000	2046.000000
16.379999	0.030950	18.291349	8.745053	9.234779	0.328751	-0.017235	0.000000	-10.000000	-0.083333	10.466667	1082.333374	1023.000000	1023.000000	2046.000000
16.400000	0.032423	19.161770	8.884527	9.226716	0.699786	0.350741	0.000000	-10.000000	-0.075000	10.233334	1085.666626	1023.000000	1023.000000	2046.000000
16.420000	0.033154	19.594130	9.277955	9.447287	0.407368	0.461521	0.000000	-10.000000	-0.066667	9.866667	1089.333374	1023.000000	1023.000000	2046.000000
16.440001	0.034194	20.208614	9.168549	9.688742	0.893051	0.458274	0.000000	-10.000000	-0.041667	9.100000	1092.666626	1023.000000	1023.000000	2046.000000
16.459999	0.035496	20.977880	9.630703	9.625208	0.744394	0.977576	0.000000	-10.000000	-0.041667	8.050000	1096.000000	1023.000000	1023.000000	2046.000000
16.480000	0.035813	21.165421	9.593469	10.012896	0.884226	0.674830	0.000000	-10.000000	-0.025000	6.983334	1098.833374	1023.000000	1023.000000	2046.000000
16.500000	0.037067	21.906780	9.693371	10.024162	1.245173	0.944075	0.000000	-10.000000	-0.016667	6.233334	1101.333374	1023.000000	1023.000000	2046.000000
16.520000	0.036791	21.743673	9.975204	9.951404	0.824388	0.992678	0.000000	-10.000000	0.000000	5.900000	1103.500000	1023.000000	1023.000000	2046.000000
16.540001	0.036159	21.370033	9.628364	10.028782	1.127149	0.585740	0.000000	-10.000000	0.000000	5.600000	1105.500000	1023.000000	1023.000000	2046.000000
16.559999	0.036222	21.407242	9.850053	9.686258	0.922773	0.948158	0.000000	-10.000000	0.000000	5.516667	1107.500000	1023.000000	1023.000000	2046.000000
16.580000	0.035532	20.999250	9.648082	9.880072	0.950737	0.520359	0.000000	-10.000000	0.000000	5.433333	1109.333374	1023.000000	1023.000000	2046.000000
16.600000	0.036326	21.468708	9.782031	9.740322	1.099726	0.846628	0.000000	-10.000000	-0.008333	5.133334	1111.000000	1023.000000	1023.000000	2046.000000
16.620001	0.035946	21.244038	9.918250	9.778207	0.796230	0.751352	0.000000	-10.000000	-0.008333	4.350000	1112.666626	1023.000000	1023.000000	2046.000000
16.639999	0.036557	21.605072	9.755030	9.869205	1.260016	0.720823	0.000000	-10.000000	-0.016667	3.066667	1114.333374	1023.000000	1023.000000	2046.000000
16.660000	0.037418	22.113747	10.274333	9.800866	0.917310	1.121237	0.000000	-10.000000	-0.008333	1.550000	1115.500000	1023.000000	1023.000000	2046.000000
16.680000	0.038052	22.488541	10.130785	10.196995	1.272060	0.888701	0.000000	-10.000000	-0.016667	0.533333	1116.000000	1023.000000	1023.000000	2046.000000
16.700001	0.039888	23.573521	10.488252	10.309265	1.452174	1.323830	0.000000	-10.000000	-0.016667	0.000000	1116.000000	1023.000000	1023.000000	2046.000000
16.719999	0.040460	23.911953	10.787266	10.558149	1.220840	1.345697	0.000000	-10.000000	-0.016667	0.000000	1116.000000	1023.000000	1023.000000	2046.000000
16.740000	0.041682	24.633923	10.664038	10.771616	1.791949	1.406320	0.000000	-10.000000	-0.008333	0.000000	1116.000000	1023.000000	1023.000000	2046.000000
16.760000	0.041758	24.679142	11.074036	10.698185	1.280286	1.626636	0.000000	-10.000000	0.000000	0.000000	1116.000000	1023.000000	1023.000000	2046.000000
16.780001	0.041450	24.496983	10.672788	10.886033	1.639518	1.298644	0.000000	-10.000000	0.000000	-0.583333	1116.000000	1023.000000	1023.000000	2046.000000
16.799999	0.041777	24.690105	10.839428	10.731267	1.570746	1.548665	0.000000	-10.000000	0.000000	-1.450000	1116.000000	1023.000000	1023.000000	2046.000000
16.820000	0.040548	23.963846	10.754197	10.715576	1.272129	1.221944	0.000000	-10.000000	0.000000	-2.633333	1116.000000	1023.000000	1023.000000	2046.000000
16.840000	0.040506	23.938812	10.403580	10.571053	1.718825	1.245355	0.000000	-10.000000	-0.008333	-3.200000	1116.000000	1023.000000	1023.000000	2046.000000
16.860001	0.039687	23.455208	10.640928	10.276025	1.160374	1.377881	0.000000	-10.000000	-0.008333	-3.300000	1116.000000	1023.000000	1023.000000	2046.000000
16.879999	0.038296	22.632866	10.122692	10.305481	1.344370	0.860323	0.000000	-10.000000	-0.008333	-3.216667	1116.000000	1023.000000	1023.000000	2046.000000
16.900000	0.037045	21.893757	9.893889	9.801091	1.240239	0.958537	0.000000	-10.000000	0.000000	-3.450000	1116.000000	1023.000000	1023.000000	2046.000000
16.920000	0.034325	20.286161	9.791574	9.570950	0.467390	0.456248	0.000000	-10.000000	0.000000	-4.300000	1116.000000	1023.000000	1023.000000	2046.000000
16.940001	0.032629	19.283487	9.134236	9.350534	0.717601	0.081116	0.000000	-10.000000	0.000000	-5.100000	1116.000000	1023.000000	1023.000000	2046.000000
16.959999	0.031551	18.646368	9.239961	8.920698	0.222379	0.263331	0.000000	-10.000000	0.000000	-5.233334	1116.000000	1023.000000	1023.000000	2046.000000
16.980000	0.030652	18.115318	8.861606	9.136387	0.351537	-0.234211	0.000000	-10.000000	-0.008333	-4.316667	1116.000000	1023.000000	1023.000000	2046.000000
17.000000	0.030996	18.318771	8.932329	8.915421	0.336326	0.134695	0.000000	-10.000000	-0.025000	-2.416667	1116.000000	1023.000000	1023.000000	2046.000000
17.020000	0.030453	17.997898	8.980900	9.081367	0.037047	-0.101414	0.000000	-10.000000	-0.041667	-0.316667	1116.000000	1023.000000	1023.000000	2046.000000
17.040001	0.031192	18.434486	8.829161	9.136846	0.429730	0.038750	0.000000	-10.000000	-0.041667	0.800000	1116.000000	1023.000000	1023.000000	2046.000000
17.059999	0.031121	18.392633	9.182125	9.041276	-0.044789	0.214020	0.000000	-10.000000	-0.025000	0.800000	1116.000000	1023.000000	1023.000000	2046.000000
17.080000	0.031480	18.604532	8.877197	9.400422	0.415703	-0.088790	0.000000	-10.000000	-0.008333	0.216667	1116.000000	1023.000000	1023.000000	2046.000000
17.100000	0.032164	19.009100	9.173546	9.222844	0.273822	0.338888	0.000000	-10.000000	0.000000	-0.666667	1116.000000	1023.000000	1023.000000	2046.000000
17.120001	0.032443	19.174013	9.139949	9.558098	0.389045	0.086922	0.000000	-10.000000	0.000000	-1.733333	1116.000000	1023.000000	1023.000000	2046.000000
17.139999	0.033946	20.062160	9.202352	9.659557	0.799005	0.401247	0.000000	-10.000000	0.000000	-3.283333	1116.000000	1023.000000	1023.000000	2046.000000
17.160000	0.034259	20.246845	9.588995	9.539552	0.380711	0.737587	0.000000	-10.000000	0.008333	-4.600000	1116.000000	1023.000000	1023.000000	2046.000000
17.180000	0.034896	20.623802	9.366163	9.960404	0.852771	0.444464	0.000000	-10.000000	0.016667	-5.883334	1116.000000	1023.000000	1023.000000	2046.000000
17.200001	0.035999	21.275511	9.581553	9.873162	0.957650	0.863145	0.000000	-10.000000	0.033333	-7.066667	1116.000000	1023.000000	1023.000000	2046.000000
17.219999	0.035525	20.995064	9.737350	9.764689	0.646045	0.846980	0.000000	-10.000000	0.033333	-8.083333	1116.000000	1023.000000	1023.000000	2046.000000
17.240000	0.035270	20.844669	9.361753	9.892056	1.082095	0.508764	0.000000	-10.000000	0.041667	-8.883333	1116.000000	1023.000000	1023.000000	2046.000000
17.260000	0.034739	20.530472	9.572077	9.477160	0.734008	0.747227	0.000000	-10.000000	0.050000	-9.516666	1116.000000	1023.000000	1023.000000	2046.000000
17.280001	0.033712	19.923891	9.415359	9.396564	0.616983	0.494985	0.000000	-10.000000	0.058333	-9.900001	1112.500000	1023.000000	1023.000000	2046.000000
17.299999	0.033681	19.905260	9.129812	9.444530	0.958568	0.372350	0.000000	-10.000000	0.058333	-10.133334	1104.833374	1023.000000	1023.000000	2046.000000
17.320000	0.033603	19.859331	9.441637	9.150267	0.612653	0.654775	0.000000	-10.000000	0.050000	-10.400001	1094.833374	1023.000000	1023.000000	2046.000000
17.340000	0.033090	19.556175	9.219106	9.258715	0.686246	0.392110	0.000000	-10.000000	0.050000	-10.650001	1088.333374	1023.000000	1023.000000	2046.000000
17.360001	0.033519	19.809965	9.089155	9.165472	0.975022	0.580316	0.000000	-10.000000	0.058333	-11.133334	1084.666626	1023.000000	1023.000000	2046.000000
17.379999	0.033236	19.642307	9.482675	8.993526	0.455202	0.710905	0.000000	-10.000000	0.075000	-11.616667	1082.000000	1023.000000	1023.000000	2046.000000
17.400000	0.033852	20.006407	9.174073	9.325019	1.001034	0.506281	0.000000	-10.000000	0.083333	-12.383333	1078.000000	1023.000000	1023.000000	2046.000000
17.420000	0.035110	20.750204	9.464333	9.341718	1.051231	0.892924	0.000000	-10.000000	0.091667	-13.133333	1074.000000	1023.000000	1023.000000	2046.000000
17.440001	0.035584	21.030386	9.843536	9.409140	0.739834	1.037876	0.000000	-10.000000	0.083333	-13.583333	1069.666626	1023.000000	1023.000000	2046.000000
17.459999	0.036421	21.525049	9.582520	9.796183	1.292304	0.854044	0.000000	-10.000000	0.083333	-13.883333	1065.333374	1023.000000	1023.000000	2046.000000
17.480000	0.037476	22.148327	9.796736	9.747873	1.333716	1.270002	0.000000	-10.000000	0.083333	-13.950000	1060.666626	1023.000000	1023.000000	2046.000000
17.500000	0.037026	21.882156	9.981357	9.753057	0.914897	1.232845	0.000000	-10.000000	0.091667	-14.183333	1056.000000	1023.000000	1023.000000	2046.000000
17.520000	0.036831	21.767120	9.460247	9.863472	1.412326	1.031075	0.000000	-10.000000	0.116667	-14.416667	1051.166626	1023.000000	1023.000000	2046.000000
17.540001	0.036173	21.378376	9.653433	9.548996	0.993932	1.182016	0.000000	-10.000000	0.133333	-14.683333	1046.333374	1023.000000	1023.000000	2046.000000
17.559999	0.034720	20.519262	9.231033	9.491994	1.055221	0.741013	0.000000	-10.000000	0.150000	-14.950000	1041.500000	1023.000000	1023.000000	2046.000000
17.580000	0.034003	20.095659	8.979095	9.116953	1.126095	0.873517	0.000000	-10.000000	0.150000	-15.133333	1036.500000	1023.000000	1023.000000	2046.000000
17.600000	0.032331	19.107847	8.958406	8.763538	0.632543	0.753359	0.000000	-10.000000	0.150000	-15.316667	1031.500000	1023.000000	1023.000000	2046.000000
17.620001	0.031119	18.391224	8.284055	8.616535	1.007900	0.482734	0.000000	-10.000000	0.158333	-15.583334	1026.333374	1023.000000	1023.000000	2046.000000
17.639999	0.028896	17.077412	8.308017	8.041962	0.330898	0.396536	0.000000	-10.000000	0.175000	-16.100000	1021.000000	1023.000000	1023.000000	2046.000000
17.660000	0.026607	15.724659	7.642273	7.982330	0.377084	-0.277028	0.000000	-10.000000	0.191667	-16.766666	1015.666687	1023.000000	1023.000000	2046.000000
17.680000	0.024788	14.649646	7.455517	7.450296	-0.001636	-0.254531	0.000000	-10.000000	0.200000	-17.500000	1010.166687	1023.000000	1023.000000	2046.000000
17.700001	0.022948	13.562315	7.216692	7.190609	-0.303734	-0.541253	0.000000	-10.000000	0.200000	-17.666666	1004.500000	1023.000000	1023.000000	2046.000000
17.719999	0.022249	13.148902	6.837295	7.186129	-0.145245	-0.729276	0.000000	-10.000000	0.200000	-17.633333	998.500000	1023.000000	1023.000000	2046.000000
17.740000	0.021469	12.687994	6.984623	6.807348	-0.586694	-0.517282	0.000000	-10.000000	0.200000	-17.266666	992.500000	1023.000000	1023.000000	2046.000000
17.760000	0.021006	12.414395	6.622020	7.054699	-0.381334	-0.880990	0.000000	-10.000000	0.200000	-17.100000	986.666687	1023.000000	1023.000000	2046.000000
17.780001	0.021056	12.444334	6.693534	6.913312	-0.497659	-0.664854	0.000000	-10.000000	0.200000	-17.016666	981.000000	1023.000000	1023.000000	2046.000000
17.799999	0.020627	12.190344	6.654200	6.818411	-0.620511	-0.661755	0.000000	-10.000000	0.200000	-17.150000	975.333313	1023.000000	1023.000000	2046.000000
17.820000	0.020858	12.326977	6.500434	6.962587	-0.411905	-0.724140	0.000000	-10.000000	0.200000	-17.483334	969.500000	1023.000000	1023.000000	2046.000000
17.840000	0.020706	12.237255	6.687035	6.751533	-0.666160	-0.535152	0.000000	-10.000000	0.200000	-17.966667	963.500000	1023.000000	1023.000000	2046.000000
17.860001	0.021062	12.447685	6.398774	7.046724	-0.264982	-0.732831	0.000000	-10.000000	0.216667	-18.366667	957.500000	1023.000000	1023.000000	2046.000000
17.879999	0.021381	12.636069	6.707395	6.838578	-0.527758	-0.382146	0.000000	-10.000000	0.225000	-18.816668	951.500000	1023.000000	1023.000000	2046.000000
17.900000	0.021861	12.920089	6.524629	7.069998	-0.219465	-0.455073	0.000000	-10.000000	0.241667	-19.233334	945.333313	1023.000000	1023.000000	2046.000000
17.920000	0.022627	13.372458	6.684871	7.111811	-0.193315	-0.230910	0.000000	-10.000000	0.241667	-19.766666	939.000000	1023.000000	1023.000000	2046.000000
17.940001	0.022763	13.452647	6.734217	7.032876	-0.187189	-0.127258	0.000000	-10.000000	0.250000	-20.133333	932.333313	1023.000000	1023.000000	2046.000000
17.959999	0.022871	13.516655	6.607604	7.132034	-0.018243	-0.204739	0.000000	-10.000000	0.266667	-20.550001	925.500000	1023.000000	1023.000000	2046.000000
17.980000	0.021985	12.993233	6.749250	6.760513	-0.359724	-0.156807	0.000000	-10.000000	0.291667	-20.733334	918.666687	1023.000000	1023.000000	2046.000000
18.000000	0.021266	12.568289	6.202814	6.859827	0.044482	-0.538833	0.000000	-10.000000	0.316667	-21.083334	911.833313	1023.000000	1023.000000	2046.000000
18.020000	0.020555	12.147787	6.452300	6.459043	-0.385318	-0.378237	0.000000	-10.000000	0.325000	-21.166666	904.833313	1023.000000	1023.000000	2046.000000
18.040001	0.020173	11.922111	6.153126	6.422219	-0.133827	-0.519408	0.000000	-10.000000	0.316667	-21.316668	897.666687	1023.000000	1023.000000	2046.000000
18.059999	0.019776	11.687701	6.130392	6.292410	-0.218110	-0.516990	0.000000	-10.000000	0.308333	-21.266666	890.500000	1023.000000	1023.000000	2046.000000
18.080000	0.019119	11.299341	6.227309	5.994802	-0.481045	-0.441724	0.000000	-10.000000	0.308333	-21.250000	883.500000	1023.000000	1023.000000	2046.000000
18.100000	0.019037	11.251084	5.767127	6.113291	-0.035469	-0.593865	0.000000	-10.000000	0.316667	-21.150000	876.333313	1023.000000	1023.000000	2046.000000
18.120001	0.018724	11.065804	5.975964	5.851380	-0.373976	-0.387564	0.000000	-10.000000	0.333333	-21.316668	869.166687	1023.000000	1023.000000	2046.000000
18.139999	0.018574	10.977021	5.753959	5.832697	-0.181249	-0.428385	0.000000	-10.000000	0.341667	-21.650000	862.000000	1023.000000	1023.000000	2046.000000
18.160000	0.018858	11.144994	5.712389	5.858407	-0.071974	-0.353828	0.000000	-10.000000	0.341667	-22.083334	854.833313	1023.000000	1023.000000	2046.000000
18.180000	0.019091	11.282674	5.961823	5.683756	-0.222227	-0.140679	0.000000	-10.000000	0.333333	-22.333334	847.500000	1023.000000	1023.000000	2046.000000
18.200001	0.019921	11.773567	5.740911	6.015952	0.262499	-0.245795	0.000000	-10.000000	0.325000	-22.283335	840.000000	1023.000000	1023.000000	2046.000000
18.219999	0.020814	12.301315	6.034541	5.985698	0.173406	0.107671	0.000000	-10.000000	0.325000	-22.200001	832.500000	1023.000000	1023.000000	2046.000000
18.240000	0.021370	12.629518	6.161422	5.988227	0.259676	0.220193	0.000000	-10.000000	0.325000	-21.966667	825.166687	1023.000000	1023.000000	2046.000000
18.260000	0.021842	12.908409	5.974753	6.308706	0.585442	0.039508	0.000000	-10.000000	0.316667	-21.750000	817.833313	1023.000000	1023.000000	2046.000000
18.280001	0.021929	12.960026	6.278204	6.089228	0.266596	0.325997	0.000000	-10.000000	0.325000	-21.650000	810.666687	1023.000000	1023.000000	2046.000000
18.299999	0.021789	12.877115	5.937305	6.238304	0.514372	0.187134	0.000000	-10.000000	0.333333	-21.783333	803.333313	1023.000000	1023.000000	2046.000000
18.320000	0.020793	12.288654	5.866372	6.065722	0.196023	0.160537	0.000000	-10.000000	0.350000	-22.216667	796.166687	1023.000000	1023.000000	2046.000000
18.340000	0.019151	11.318519	5.616612	5.638949	0.022162	0.040795	0.000000	-10.000000	0.358333	-22.550001	788.666687	1023.000000	1023.000000	2046.000000
18.360001	0.017312	10.231168	4.968387	5.481604	0.183393	-0.402216	0.000000	-10.000000	0.366667	-22.850000	781.333313	1023.000000	1023.000000	2046.000000
18.379999	0.015344	9.068050	4.918750	4.783476	-0.340466	-0.293709	0.000000	-10.000000	0.375000	-22.850000	773.666687	1023.000000	1023.000000	2046.000000
18.400000	0.013954	8.246620	4.253539	4.534368	-0.043362	-0.497924	0.000000	-10.000000	0.375000	-22.983334	766.000000	1023.000000	1023.000000	2046.000000
18.420000	0.011966	7.071770	4.172714	4.236189	-0.561523	-0.775610	0.000000	-10.000000	0.366667	-23.016666	758.333313	1023.000000	1023.000000	2046.000000
18.440001	0.009834	5.811986	3.897824	3.728250	-0.813396	-1.000692	0.000000	-10.000000	0.358333	-23.133333	750.666687	1023.000000	1023.000000	2046.000000
18.459999	0.007665	4.530180	3.334806	3.671958	-0.898511	-1.578074	0.000000	-10.000000	0.350000	-23.033335	743.000000	1023.000000	1023.000000	2046.000000
18.480000	0.005481	3.239547	3.221429	3.064367	-1.422575	-1.623673	0.000000	-10.000000	0.350000	-23.000000	735.166687	1023.000000	1023.000000	2046.000000
18.500000	0.004426	2.615519	2.729608	3.027859	-1.239638	-1.902311	0.000000	-10.000000	0.350000	-22.950001	727.500000	1023.000000	1023.000000	2046.000000
18.520000	0.003503	2.070008	2.773683	2.848554	-1.615689	-1.936540	0.000000	-10.000000	0.350000	-22.833334	719.833313	1023.000000	1023.000000	2046.000000
18.540001	0.002825	1.669589	2.610428	2.577529	-1.655981	-1.862387	0.000000	-10.000000	0.350000	-22.466667	712.166687	1023.000000	1023.000000	2046.000000
18.559999	0.002381	1.406985	2.318710	2.794383	-1.563807	-2.142300	0.000000	-10.000000	0.350000	-22.316668	704.500000	1023.000000	1023.000000	2046.000000
18.580000	0.001904	1.125486	2.435291	2.540430	-1.849081	-2.001154	0.000000	-10.000000	0.350000	-22.216667	697.166687	1023.000000	1023.000000	2046.000000
18.600000	0.001827	1.079628	2.073598	2.440334	-1.528168	-1.906136	0.000000	-10.000000	0.350000	-22.416668	689.666687	1023.000000	1023.000000	2046.000000
18.620001	0.001260	0.744602	2.022710	2.615296	-1.720480	-2.172924	0.000000	-10.000000	0.350000	-22.350000	682.333313	1023.000000	1023.000000	2046.000000
18.639999	0.001185	0.700616	2.103382	2.269772	-1.791940	-1.880598	0.000000	-10.000000	0.350000	-22.483334	674.666687	1023.000000	1023.000000	2046.000000
18.660000	0.001544	0.912264	1.857938	2.419224	-1.462064	-1.902834	0.000000	-10.000000	0.350000	-22.350000	667.333313	1023.000000	1023.000000	2046.000000
18.680000	0.001680	0.993118	2.063470	2.526981	-1.709055	-1.888278	0.000000	-10.000000	0.350000	-22.383333	659.833313	1023.000000	1023.000000	2046.000000
18.700001	0.002287	1.351623	2.087413	2.295896	-1.547730	-1.483955	0.000000	-10.000000	0.350000	-22.316668	652.500000	1023.000000	1023.000000	2046.000000
18.719999	0.002641	1.560761	1.961991	2.682061	-1.365895	-1.717396	0.000000	-10.000000	0.350000	-22.500000	645.000000	1023.000000	1023.000000	2046.000000
18.740000	0.002780	1.642876	2.186582	2.457536	-1.523721	-1.477522	0.000000	-10.000000	0.358333	-22.716667	637.500000	1023.000000	1023.000000	2046.000000
18.760000	0.002750	1.625480	1.888352	2.461572	-1.208240	-1.516205	0.000000	-10.000000	0.358333	-22.933334	629.833313	1023.000000	1023.000000	2046.000000
18.780001	0.001699	1.004219	1.999651	2.393736	-1.614587	-1.774580	0.000000	-10.000000	0.358333	-23.133333	622.166687	1023.000000	1023.000000	2046.000000
18.799999	0.001241	0.733352	1.754988	1.976540	-1.396472	-1.601704	0.000000	-10.000000	0.358333	-23.433334	614.500000	1023.000000	1023.000000	2046.000000
18.820000	0.000228	0.134594	1.625654	2.063136	-1.564937	-1.989259	0.000000	-10.000000	0.366667	-23.566668	606.833313	1023.000000	1023.000000	2046.000000
18.840000	-0.000177	-0.104657	1.592299	1.544635	-1.552752	-1.688840	0.000000	-10.000000	0.375000	-23.650000	599.000000	1023.000000	1023.000000	2046.000000
18.860001	-0.000894	-0.528248	1.335454	1.682689	-1.487434	-2.058957	0.000000	-10.000000	0.375000	-23.483334	591.000000	1023.000000	1023.000000	2046.000000
18.879999	-0.001469	-0.868311	1.455654	1.293254	-1.733224	-1.883994	0.000000	-10.000000	0.375000	-23.333334	583.000000	1023.000000	1023.000000	2046.000000
18.900000	-0.001923	-1.136479	1.133734	1.123558	-1.525915	-1.867856	0.000000	-10.000000	0.366667	-23.350000	575.166687	1023.000000	1023.000000	2046.000000
18.920000	-0.002803	-1.656731	1.137585	1.067425	-1.820719	-2.041022	0.000000	-10.000000	0.358333	-23.316668	567.500000	1023.000000	1023.000000	2046.000000
18.940001	-0.002838	-1.677503	0.923516	0.701695	-1.581497	-1.721217	0.000000	-10.000000	0.366667	-23.616667	559.833313	1023.000000	1023.000000	2046.000000
18.959999	-0.003326	-1.965863	0.823948	0.951859	-1.681146	-2.060524	0.000000	-10.000000	0.383333	-23.700001	552.000000	1023.000000	1023.000000	2046.000000
18.980000	-0.003141	-1.856439	0.872942	0.586295	-1.625613	-1.690063	0.000000	-10.000000	0.400000	-23.933332	544.000000	1023.000000	1023.000000	2046.000000
19.000000	-0.003106	-1.835393	0.628588	0.822870	-1.407841	-1.879010	0.000000	-10.000000	0.400000	-24.016666	536.000000	1023.000000	1023.000000	2046.000000
19.020000	-0.002852	-1.685737	0.908575	0.612343	-1.570143	-1.636511	0.000000	-10.000000	0.400000	-23.883333	528.000000	1023.000000	1023.000000	2046.000000
19.040001	-0.002273	-1.343557	0.713277	0.720035	-1.229122	-1.547746	0.000000	-10.000000	0.383333	-23.833334	520.000000	1023.000000	1023.000000	2046.000000
19.059999	-0.002075	-1.226153	0.974726	0.765735	-1.433424	-1.533189	0.000000	-10.000000	0.366667	-23.783333	512.000000	1023.000000	1023.000000	2046.000000
19.080000	-0.001484	-0.877287	0.797317	0.706662	-1.048851	-1.332415	0.000000	-10.000000	0.350000	-23.750000	504.000000	1023.000000	1023.000000	2046.000000
19.100000	-0.001835	-1.084320	1.022285	0.851326	-1.373518	-1.584412	0.000000	-10.000000	0.350000	-23.516666	496.000000	1023.000000	1023.000000	2046.000000
19.120001	-0.001207	-0.713480	0.825474	0.574167	-0.952688	-1.160433	0.000000	-10.000000	0.350000	-23.366667	488.000000	1023.000000	1023.000000	2046.000000
19.139999	-0.001702	-1.006097	0.860918	1.004990	-1.245606	-1.626399	0.000000	-10.000000	0.350000	-23.483334	480.166656	1023.000000	1023.000000	2046.000000
19.160000	-0.001731	-1.022882	0.620712	0.480962	-1.079192	-1.045364	0.000000	-10.000000	0.366667	-23.716667	472.500000	1023.000000	1023.000000	2046.000000
19.180000	-0.003329	-1.967671	0.372202	0.739150	-1.395926	-1.683097	0.000000	-10.000000	0.366667	-23.633333	464.833344	1023.000000	1023.000000	2046.000000
19.200001	-0.005093	-3.010099	-0.111440	-0.146173	-1.342365	-1.410120	0.000000	-10.000000	0.366667	-23.633333	457.000000	1023.000000	1023.000000	2046.000000
19.219999	-0.007510	-4.438395	-0.618341	-0.283719	-1.568128	-1.968206	0.000000	-10.000000	0.350000	-23.400000	449.000000	1023.000000	1023.000000	2046.000000
19.240000	-0.009014	-5.327302	-0.935443	-0.978773	-1.648690	-1.764396	0.000000	-10.000000	0.350000	-23.299999	441.000000	1023.000000	1023.000000	2046.000000
19.260000	-0.010948	-6.470345	-1.314009	-1.082215	-1.871987	-2.202133	0.000000	-10.000000	0.350000	-23.066668	433.166656	1023.000000	1023.000000	2046.000000
19.280001	-0.012714	-7.514023	-1.388368	-1.529499	-2.214482	-2.381673	0.000000	-10.000000	0.350000	-23.000000	425.500000	1023.000000	1023.000000	2046.000000
19.299999	-0.014718	-8.698182	-1.852005	-1.810842	-2.340110	-2.695225	0.000000	-10.000000	0.341667	-22.816668	417.833344	1023.000000	1023.000000	2046.000000
19.320000	-0.016924	-10.001981	-1.976906	-2.003572	-2.858374	-3.163130	0.000000	-10.000000	0.333333	-22.566668	410.166656	1023.000000	1023.000000	2046.000000
19.340000	-0.017812	-10.527116	-2.367804	-2.419447	-2.745079	-2.994785	0.000000	-10.000000	0.333333	-22.216667	402.500000	1023.000000	1023.000000	2046.000000
19.360001	-0.019296	-11.403891	-2.445596	-2.241808	-3.149720	-3.566765	0.000000	-10.000000	0.333333	-22.150000	395.166656	1023.000000	1023.000000	2046.000000
19.379999	-0.019547	-11.552543	-2.738953	-2.803972	-2.946010	-3.063607	0.000000	-10.000000	0.333333	-21.916666	387.833344	1023.000000	1023.000000	2046.000000
19.400000	-0.020730	-12.251360	-2.903795	-2.380638	-3.207740	-3.759187	0.000000	-10.000000	0.333333	-21.883333	380.500000	1023.000000	1023.000000	2046.000000
19.420000	-0.020682	-12.222807	-3.002911	-2.871620	-3.107151	-3.241125	0.000000	-10.000000	0.325000	-21.683334	373.166656	1023.000000	1023.000000	2046.000000
19.440001	-0.021081	-12.459068	-3.185264	-2.667940	-3.146993	-3.458872	0.000000	-10.000000	0.325000	-21.566668	366.000000	1023.000000	1023.000000	2046.000000
19.459999	-0.021262	-12.565801	-3.248735	-2.885914	-3.133051	-3.298100	0.000000	-10.000000	0.308333	-21.450001	358.833344	1023.000000	1023.000000	2046.000000
19.480000	-0.021017	-12.421158	-3.333551	-2.976734	-3.032088	-3.078784	0.000000	-10.000000	0.316667	-21.333334	351.666656	1023.000000	1023.000000	2046.000000
19.500000	-0.021450	-12.676930	-3.405567	-2.751535	-3.146769	-3.373060	0.000000	-10.000000	0.300000	-21.333334	344.500000	1023.000000	1023.000000	2046.000000
19.520000	-0.020288	-11.990045	-3.432592	-3.088169	-2.776318	-2.692965	0.000000	-10.000000	0.300000	-21.316668	337.333344	1023.000000	1023.000000	2046.000000
19.540001	-0.020486	-12.107404	-3.355167	-2.606563	-3.016217	-3.129456	0.000000	-10.000000	0.291667	-21.250000	330.166656	1023.000000	1023.000000	2046.000000
19.559999	-0.019560	-11.559790	-3.358142	-2.876000	-2.733814	-2.591833	0.000000	-10.000000	0.300000	-21.266666	323.000000	1023.000000	1023.000000	2046.000000
19.580000	-0.019414	-11.473840	-3.318799	-2.565481	-2.819211	-2.770348	0.000000	-10.000000	0.308333	-21.116667	316.000000	1023.000000	1023.000000	2046.000000
19.600000	-0.019600	-11.583474	-3.364199	-2.678029	-2.815529	-2.725717	0.000000	-10.000000	0.308333	-20.966667	309.000000	1023.000000	1023.000000	2046.000000
19.620001	-0.019643	-11.608796	-3.437791	-2.895038	-2.746331	-2.529636	0.000000	-10.000000	0.308333	-20.900000	302.000000	1023.000000	1023.000000	2046.000000
19.639999	-0.021076	-12.455863	-3.582423	-2.677920	-3.016229	-3.179291	0.000000	-10.000000	0.300000	-20.900000	295.000000	1023.000000	1023.000000	2046.000000
19.660000	-0.021009	-12.416608	-3.737695	-3.248088	-2.746062	-2.684764	0.000000	-10.000000	0.300000	-20.950001	288.000000	1023.000000	1023.000000	2046.000000
19.680000	-0.022090	-13.055183	-3.768755	-3.081417	-3.043027	-3.161984	0.000000	-10.000000	0.300000	-20.700001	281.000000	1023.000000	1023.000000	2046.000000
19.700001	-0.022574	-13.341386	-3.926244	-3.494085	-2.943814	-2.977242	0.000000	-10.000000	0.300000	-20.383333	274.166656	1023.000000	1023.000000	2046.000000
19.719999	-0.023038	-13.615663	-4.000288	-3.678712	-3.005412	-2.931251	0.000000	-10.000000	0.291667	-19.950001	267.333344	1023.000000	1023.000000	2046.000000
19.740000	-0.024275	-14.346699	-4.208789	-3.623363	-3.160833	-3.353713	0.000000	-10.000000	0.258333	-19.650000	260.833344	1023.000000	1023.000000	2046.000000
19.760000	-0.024165	-14.281772	-4.357238	-4.247973	-2.974230	-2.702330	0.000000	-10.000000	0.233333	-19.550001	254.166672	1023.000000	1023.000000	2046.000000
19.780001	-0.025070	-14.816286	-4.468547	-3.880358	-3.175770	-3.291612	0.000000	-10.000000	0.216667	-19.550001	247.666672	1023.000000	1023.000000	2046.000000
19.799999	-0.024624	-14.552852	-4.580338	-4.380450	-2.901320	-2.690744	0.000000	-10.000000	0.233333	-19.666668	241.000000	1023.000000	1023.000000	2046.000000
19.820000	-0.024917	-14.725978	-4.568325	-4.087680	-3.051955	-3.018018	0.000000	-10.000000	0.225000	-19.450001	234.500000	1023.000000	1023.000000	2046.000000
19.840000	-0.024571	-14.521256	-4.656900	-4.393094	-2.838497	-2.632765	0.000000	-10.000000	0.225000	-19.216667	228.000000	1023.000000	1023.000000	2046.000000
19.860001	-0.024772	-14.640248	-4.653383	-4.211976	-2.944432	-2.830458	0.000000	-10.000000	0.208333	-18.783335	221.666672	1023.000000	1023.000000	2046.000000
19.879999	-0.024202	-14.303206	-4.661064	-4.357358	-2.716718	-2.568066	0.000000	-10.000000	0.216667	-18.366667	215.500000	1023.000000	1023.000000	2046.000000
19.900000	-0.023745	-14.033471	-4.544761	-4.305954	-2.726218	-2.456537	0.000000	-10.000000	0.208333	-18.083334	209.500000	1023.000000	1023.000000	2046.000000
19.920000	-0.023509	-13.893985	-4.619642	-4.223792	-2.557228	-2.493323	0.000000	-10.000000	0.208333	-17.650002	203.500000	1023.000000	1023.000000	2046.000000
19.940001	-0.023180	-13.699289	-4.523682	-4.475372	-2.541218	-2.159018	0.000000	-10.000000	0.191667	-17.433334	197.500000	1023.000000	1023.000000	2046.000000
19.959999	-0.023711	-14.012911	-4.701558	-4.110182	-2.498693	-2.702478	0.000000	-10.000000	0.183333	-17.016666	191.500000	1023.000000	1023.000000	2046.000000
19.980000	-0.022824	-13.489180	-4.595034	-4.593380	-2.298210	-2.002555	0.000000	-10.000000	0.175000	-16.850000	185.833328	1023.000000	1023.000000	2046.000000
20.000000	-0.023374	-13.814138	-4.635374	-4.204705	-2.511712	-2.462348	0.000000	-10.000000	0.183333	-16.566668	180.166672	1023.000000	1023.000000	2046.000000
20.020000	-0.023105	-13.655195	-4.811694	-4.410129	-2.308745	-2.124626	0.000000	-10.000000	0.183333	-16.566668	174.666672	1023.000000	1023.000000	2046.000000
20.040001	-0.024098	-14.241788	-4.878245	-4.570894	-2.588567	-2.204082	0.000000	-10.000000	0.183333	-16.366667	169.000000	1023.000000	1023.000000	2046.000000
20.059999	-0.026467	-15.641938	-5.482600	-4.710761	-2.655809	-2.792768	0.000000	-10.000000	0.166667	-16.133333	163.500000	1023.000000	1023.000000	2046.000000
20.080000	-0.027622	-16.324883	-5.700744	-5.525740	-2.739065	-2.359333	0.000000	-10.000000	0.158333	-15.600000	158.166672	1023.000000	1023.000000	2046.000000
20.100000	-0.029938	-17.693340	-6.121098	-5.471364	-3.000240	-3.100637	0.000000	-10.000000	0.150000	-15.050000	153.000000	1023.000000	1023.000000	2046.000000
20.120001	-0.030822	-18.215879	-6.286510	-6.175013	-3.026428	-2.727928	0.000000	-10.000000	0.150000	-14.616667	148.000000	1023.000000	1023.000000	2046.000000
20.139999	-0.033280	-19.668230	-6.515203	-6.071216	-3.474585	-3.607226	0.000000	-10.000000	0.116667	-14.283334	143.000000	1023.000000	1023.000000	2046.000000
20.160000	-0.034682	-20.497099	-6.830120	-6.651633	-3.500165	-3.515181	0.000000	-10.000000	0.083333	-13.733334	138.166672	1023.000000	1023.000000	2046.000000
20.180000	-0.036553	-21.602900	-6.968356	-6.824822	-3.940065	-3.869657	0.000000	-10.000000	0.050000	-13.116667	133.500000	1023.000000	1023.000000	2046.000000
20.200001	-0.037561	-22.198744	-7.365180	-7.018970	-3.818533	-3.996061	0.000000	-10.000000	0.050000	-12.500000	129.166672	1023.000000	1023.000000	2046.000000
20.219999	-0.038261	-22.612282	-7.314950	-7.212582	-4.098973	-3.985776	0.000000	-10.000000	0.050000	-12.150000	125.000000	1023.000000	1023.000000	2046.000000
20.240000	-0.039043	-23.074570	-7.636571	-7.202141	-4.013538	-4.222319	0.000000	-10.000000	0.041667	-11.816667	121.000000	1023.000000	1023.000000	2046.000000
20.260000	-0.039236	-23.188190	-7.576846	-7.402228	-4.190936	-4.018179	0.000000	-10.000000	0.033333	-11.316667	117.000000	1023.000000	1023.000000	2046.000000
20.280001	-0.039780	-23.509695	-7.903045	-7.289643	-4.068347	-4.248661	0.000000	-10.000000	0.033333	-10.883333	113.333336	1023.000000	1023.000000	2046.000000
20.299999	-0.039544	-23.370787	-7.790627	-7.542850	-4.169667	-3.867642	0.000000	-10.000000	0.041667	-10.483334	109.666664	1023.000000	1023.000000	2046.000000
20.320000	-0.039949	-23.609854	-8.041204	-7.287568	-4.073970	-4.207111	0.000000	-10.000000	0.050000	-10.283334	106.333336	1023.000000	1023.000000	2046.000000
20.340000	-0.039311	-23.233059	-7.903471	-7.555397	-4.038388	-3.735804	0.000000	-10.000000	0.041667	-9.950000	102.666664	1023.000000	1023.000000	2046.000000
20.360001	-0.039267	-23.206684	-8.011789	-7.235643	-3.954703	-4.004550	0.000000	-10.000000	0.033333	-9.600000	99.333336	1023.000000	1023.000000	2046.000000
20.379999	-0.038103	-22.519104	-7.802075	-7.419775	-3.851687	-3.445566	0.000000	-10.000000	0.025000	-9.233334	96.000000	1023.000000	1023.000000	2046.000000
20.400000	-0.037834	-22.360155	-7.840587	-7.038183	-3.780182	-3.701205	0.000000	-10.000000	0.033333	-9.183333	93.000000	1023.000000	1023.000000	2046.000000
20.420000	-0.036689	-21.682911	-7.634323	-7.246188	-3.637757	-3.164642	0.000000	-10.000000	0.033333	-9.116667	90.000000	1023.000000	1023.000000	2046.000000
20.440001	-0.036679	-21.677023	-7.676540	-6.815205	-3.643381	-3.541898	0.000000	-10.000000	0.041667	-9.066667	87.000000	1023.000000	1023.000000	2046.000000
20.459999	-0.035944	-21.242764	-7.506415	-7.095058	-3.567406	-3.073885	0.000000	-10.000000	0.041667	-8.983334	84.000000	1023.000000	1023.000000	2046.000000
20.480000	-0.036671	-21.672739	-7.691321	-6.761919	-3.577639	-3.641861	0.000000	-10.000000	0.050000	-9.033334	81.000000	1023.000000	1023.000000	2046.000000
20.500000	-0.036326	-21.468853	-7.654390	-7.228423	-3.426984	-3.159056	0.000000	-10.000000	0.050000	-9.250000	78.000000	1023.000000	1023.000000	2046.000000
20.520000	-0.037414	-22.111607	-7.781952	-6.968827	-3.600930	-3.759897	0.000000	-10.000000	0.033333	-9.200001	74.833336	1023.000000	1023.000000	2046.000000
20.540001	-0.037357	-22.078232	-7.827254	-7.504508	-3.451053	-3.295417	0.000000	-10.000000	0.016667	-8.650001	71.666664	1023.000000	1023.000000	2046.000000
20.559999	-0.038238	-22.598530	-7.872693	-7.378300	-3.640648	-3.706890	0.000000	-10.000000	0.000000	-7.666667	68.833336	1023.000000	1023.000000	2046.000000
20.580000	-0.038212	-22.583179	-7.953562	-7.720448	-3.522797	-3.386372	0.000000	-10.000000	0.000000	-6.633333	66.166664	1023.000000	1023.000000	2046.000000
20.600000	-0.038820	-22.942739	-7.949536	-7.627695	-3.701513	-3.663996	0.000000	-10.000000	0.000000	-6.000000	64.000000	1023.000000	1023.000000	2046.000000
20.620001	-0.038745	-22.898344	-8.062592	-7.810544	-3.566602	-3.458606	0.000000	-10.000000	0.000000	-5.600000	62.000000	1023.000000	1023.000000	2046.000000
20.639999	-0.038908	-22.994732	-8.003595	-7.834787	-3.691535	-3.464814	0.000000	-10.000000	0.000000	-5.433333	60.333332	1023.000000	1023.000000	2046.000000
20.660000	-0.038534	-22.773554	-8.100594	-7.789628	-3.498188	-3.385145	0.000000	-10.000000	0.000000	-5.283333	58.500000	1023.000000	1023.000000	2046.000000
20.680000	-0.038211	-22.582977	-7.913584	-7.756169	-3.598298	-3.314927	0.000000	-10.000000	0.000000	-5.183333	56.500000	1023.000000	1023.000000	2046.000000
20.700001	-0.037596	-22.219484	-7.970179	-7.660865	-3.351724	-3.236715	0.000000	-10.000000	0.000000	-5.066667	54.833332	1023.000000	1023.000000	2046.000000
20.719999	-0.037108	-21.930853	-7.662520	-7.593360	-3.518657	-3.156314	0.000000	-10.000000	-0.008333	-4.850000	53.166668	1023.000000	1023.000000	2046.000000
20.740000	-0.036255	-21.426754	-7.726097	-7.487350	-3.160677	-3.052629	0.000000	-10.000000	-0.008333	-4.550000	51.666668	1023.000000	1023.000000	2046.000000
20.760000	-0.035617	-21.049501	-7.401369	-7.419853	-3.297979	-2.930300	0.000000	-10.000000	0.000000	-4.183333	50.000000	1023.000000	1023.000000	2046.000000
20.780001	-0.035187	-20.795729	-7.578156	-7.249551	-3.002049	-2.965971	0.000000	-10.000000	0.008333	-3.850000	48.666668	1023.000000	1023.000000	2046.000000
20.799999	-0.034570	-20.430899	-7.289670	-7.368668	-3.069796	-2.702765	0.000000	-10.000000	0.008333	-3.750000	47.333332	1023.000000	1023.000000	2046.000000
20.820000	-0.034504	-20.392160	-7.472898	-6.987429	-2.864201	-3.067633	0.000000	-10.000000	0.000000	-3.800000	46.000000	1023.000000	1023.000000	2046.000000
20.840000	-0.033403	-19.741337	-7.203672	-7.208568	-2.789118	-2.539980	0.000000	-10.000000	0.000000	-4.066667	44.666668	1023.000000	1023.000000	2046.000000
20.860001	-0.033763	-19.954102	-7.307476	-6.883884	-2.906186	-2.856555	0.000000	-10.000000	0.000000	-4.416667	43.333332	1023.000000	1023.000000	2046.000000
20.879999	-0.033551	-19.828796	-7.405629	-7.137624	-2.787955	-2.497589	0.000000	-10.000000	0.000000	-4.816667	42.000000	1023.000000	1023.000000	2046.000000
20.900000	-0.035009	-20.690233	-7.529613	-7.072599	-3.130260	-2.957762	0.000000	-10.000000	0.000000	-5.050000	40.333332	1023.000000	1023.000000	2046.000000
20.920000	-0.035986	-21.267790	-7.841066	-7.566767	-3.038421	-2.821536	0.000000	-10.000000	-0.016667	-4.866667	38.500000	1023.000000	1023.000000	2046.000000
20.940001	-0.037211	-21.991941	-7.863722	-7.689996	-3.336349	-3.101875	0.000000	-10.000000	-0.016667	-4.283333	36.833332	1023.000000	1023.000000	2046.000000
20.959999	-0.038554	-22.785303	-8.316519	-7.959071	-3.272419	-3.237293	0.000000	-10.000000	-0.025000	-3.866667	35.500000	1023.000000	1023.000000	2046.000000
20.980000	-0.040138	-23.721680	-8.376461	-8.304479	-3.604800	-3.435940	0.000000	-10.000000	-0.008333	-3.833333	34.333332	1023.000000	1023.000000	2046.000000
21.000000	-0.042283	-24.989363	-8.738291	-8.345119	-3.837430	-4.068521	0.000000	-10.000000	-0.008333	-4.250000	33.000000	1023.000000	1023.000000	2046.000000
21.020000	-0.043620	-25.779350	-8.898287	-8.869386	-4.027378	-3.984301	0.000000	-10.000000	0.000000	-4.550000	31.500000	1023.000000	1023.000000	2046.000000
21.040001	-0.045207	-26.717251	-9.063683	-8.862592	-4.349545	-4.441431	0.000000	-10.000000	0.000000	-4.800000	30.000000	1023.000000	1023.000000	2046.000000
21.059999	-0.045767	-27.048105	-9.310291	-9.168339	-4.280627	-4.288849	0.000000	-10.000000	0.000000	-4.983334	28.333334	1023.000000	1023.000000	2046.000000
21.080000	-0.046447	-27.450283	-9.273862	-9.189444	-4.515760	-4.471217	0.000000	-10.000000	-0.008333	-5.100000	26.500000	1023.000000	1023.000000	2046.000000
21.100000	-0.046763	-27.636950	-9.549861	-9.226523	-4.394687	-4.465878	0.000000	-10.000000	-0.008333	-4.983334	24.833334	1023.000000	1023.000000	2046.000000
21.120001	-0.046912	-27.724705	-9.504891	-9.331669	-4.498486	-4.389658	0.000000	-10.000000	-0.008333	-4.800000	23.833334	1023.000000	1023.000000	2046.000000
21.139999	-0.047086	-27.827978	-9.686384	-9.116632	-4.460526	-4.564435	0.000000	-10.000000	0.000000	-4.633334	22.833334	1023.000000	1023.000000	2046.000000
21.160000	-0.046797	-27.656851	-9.586929	-9.357039	-4.469577	-4.243306	0.000000	-10.000000	0.000000	-4.566667	21.666666	1023.000000	1023.000000	2046.000000
21.180000	-0.046942	-27.742802	-9.705853	-9.104595	-4.468668	-4.463687	0.000000	-10.000000	0.000000	-4.633333	19.500000	1023.000000	1023.000000	2046.000000
21.200001	-0.046115	-27.253735	-9.638107	-9.241209	-4.293087	-4.081330	0.000000	-10.000000	0.000000	-4.733334	17.500000	1023.000000	1023.000000	2046.000000
21.219999	-0.045568	-26.930729	-9.512765	-8.949434	-4.293218	-4.175313	0.000000	-10.000000	0.000000	-4.833333	16.000000	1023.000000	1023.000000	2046.000000
21.240000	-0.044599	-26.357763	-9.494889	-8.978186	-4.082993	-3.801695	0.000000	-10.000000	0.000000	-4.850000	14.500000	1023.000000	1023.000000	2046.000000
21.260000	-0.044011	-26.010777	-9.272604	-8.707340	-4.148747	-3.882084	0.000000	-10.000000	0.000000	-5.000000	12.833333	1023.000000	1023.000000	2046.000000
21.280001	-0.043218	-25.541794	-9.261755	-8.664496	-3.967014	-3.648527	0.000000	-10.000000	0.000000	-5.150000	11.166667	1023.000000	1023.000000	2046.000000
21.299999	-0.042879	-25.341452	-9.079117	-8.555232	-4.045097	-3.662007	0.000000	-10.000000	0.000000	-5.366667	9.166667	1023.000000	1023.000000	2046.000000
21.320000	-0.042709	-25.240789	-9.194098	-8.458467	-3.900999	-3.687224	0.000000	-10.000000	0.000000	-5.650000	7.500000	1023.000000	1023.000000	2046.000000
21.340000	-0.042867	-25.334415	-9.127351	-8.560010	-3.928149	-3.718904	0.000000	-10.000000	0.000000	-6.100000	5.000000	1023.000000	1023.000000	2046.000000
21.360001	-0.043391	-25.644173	-9.355835	-8.541844	-3.856883	-3.889610	0.000000	-10.000000	0.000000	-6.250000	3.000000	1023.000000	1023.000000	2046.000000
21.379999	-0.043460	-25.684923	-9.253658	-8.811595	-3.894046	-3.725624	0.000000	-10.000000	-0.008333	-5.700000	1.000000	1023.000000	1023.000000	2046.000000
21.400000	-0.044089	-26.056557	-9.369344	-8.768378	-3.941987	-3.976848	0.000000	-10.000000	-0.016667	-4.983334	-0.166667	1023.000000	1023.000000	2046.000000
21.420000	-0.043948	-25.973417	-9.306425	-9.053458	-3.906837	-3.706696	0.000000	-10.000000	-0.025000	-3.166667	-1.333333	1023.000000	1023.000000	2046.000000
21.440001	-0.044459	-26.275265	-9.442101	-8.958084	-3.933084	-3.941996	0.000000	-10.000000	-0.025000	-1.883333	-2.166667	1023.000000	1023.000000	2046.000000
21.459999	-0.044181	-26.110905	-9.346948	-9.135423	-3.926179	-3.702353	0.000000	-10.000000	-0.033333	-0.400000	-3.000000	1023.000000	1023.000000	2046.000000
21.480000	-0.044271	-26.164402	-9.364988	-9.013780	-3.952467	-3.833167	0.000000	-10.000000	-0.033333	-0.200000	-3.000000	1023.000000	1023.000000	2046.000000
21.500000	-0.043832	-25.904963	-9.344035	-9.076790	-3.877128	-3.607011	0.000000	-10.000000	-0.033333	0.000000	-3.000000	1023.000000	1023.000000	2046.000000
21.520000	-0.043250	-25.560781	-9.174811	-8.978624	-3.826428	-3.580917	0.000000	-10.000000	-0.033333	0.000000	-3.000000	1023.000000	1023.000000	2046.000000
21.540001	-0.042610	-25.182396	-9.135562	-8.825510	-3.698559	-3.522765	0.000000	-10.000000	-0.041667	0.000000	-3.000000	1023.000000	1023.000000	2046.000000
21.559999	-0.041266	-24.388449	-8.821256	-8.733627	-3.528082	-3.305484	0.000000	-10.000000	-0.041667	0.300000	-3.000000	1023.000000	1023.000000	2046.000000
21.580000	-0.040348	-23.845827	-8.693072	-8.483500	-3.426350	-3.242903	0.000000	-10.000000	-0.041667	1.583333	-3.000000	1023.000000	1023.000000	2046.000000
21.600000	-0.039303	-23.228363	-8.546584	-8.423605	-3.266597	-2.991576	0.000000	-10.000000	-0.041667	3.166667	-3.000000	1023.000000	1023.000000	2046.000000
21.620001	-0.038558	-22.787975	-8.317007	-8.226201	-3.232215	-3.012552	0.000000	-10.000000	-0.050000	4.683333	-3.000000	1023.000000	1023.000000	2046.000000
21.639999	-0.037889	-22.392490	-8.297890	-8.043190	-3.071101	-2.980310	0.000000	-10.000000	-0.050000	5.216667	-3.000000	1023.000000	1023.000000	2046.000000
21.660000	-0.036986	-21.858606	-8.242493	-8.025651	-2.856293	-2.734170	0.000000	-10.000000	-0.058333	5.666667	-3.000000	1023.000000	1023.000000	2046.000000
21.680000	-0.037180	-21.973379	-8.182920	-7.913847	-3.083344	-2.793267	0.000000	-10.000000	-0.066667	5.883333	-3.000000	1023.000000	1023.000000	2046.000000
21.700001	-0.037664	-22.259703	-8.385707	-7.960902	-3.084140	-2.828953	0.000000	-10.000000	-0.066667	6.033333	-3.000000	1023.000000	1023.000000	2046.000000
21.719999	-0.038508	-22.757973	-8.431292	-8.133876	-3.179368	-3.013437	0.000000	-10.000000	-0.058333	6.100000	-3.000000	1023.000000	1023.000000	2046.000000
21.740000	-0.039407	-23.289427	-8.611737	-8.239330	-3.261397	-3.176962	0.000000	-10.000000	-0.066667	6.400000	-3.000000	1023.000000	1023.000000	2046.000000
21.760000	-0.039816	-23.531027	-8.646976	-8.447178	-3.266925	-3.169949	0.000000	-10.000000	-0.083333	7.316667	-3.000000	1023.000000	1023.000000	2046.000000
21.780001	-0.040782	-24.102388	-8.640408	-8.584061	-3.516270	-3.361650	0.000000	-10.000000	-0.100000	8.100000	-3.000000	1023.000000	1023.000000	2046.000000
21.799999	-0.042482	-25.107090	-8.940841	-8.780634	-3.708664	-3.676950	0.000000	-10.000000	-0.100000	8.683333	1.166667	1023.000000	1023.000000	2046.000000
21.820000	-0.044031	-26.022448	-9.084207	-9.021439	-3.913229	-4.003573	0.000000	-10.000000	-0.100000	8.533334	10.666667	1023.000000	1023.000000	2046.000000
21.840000	-0.045306	-26.775549	-9.209323	-9.133565	-4.192728	-4.239934	0.000000	-10.000000	-0.083333	8.283333	21.166666	1023.000000	1023.000000	2046.000000
21.860001	-0.045948	-27.155251	-9.367270	-9.311269	-4.196315	-4.280397	0.000000	-10.000000	-0.066667	8.000000	27.500000	1023.000000	1023.000000	2046.000000
21.879999	-0.046315	-27.372196	-9.372097	-9.398245	-4.271638	-4.330216	0.000000	-10.000000	-0.066667	8.066667	30.333334	1023.000000	1023.000000	2046.000000
21.900000	-0.046608	-27.545477	-9.482827	-9.315979	-4.312087	-4.434583	0.000000	-10.000000	-0.075000	8.533334	33.000000	1023.000000	1023.000000	2046.000000
21.920000	-0.046160	-27.280590	-9.424372	-9.303649	-4.204463	-4.348106	0.000000	-10.000000	-0.083333	9.000000	35.666668	1023.000000	1023.000000	2046.000000
21.940001	-0.046025	-27.201040	-9.432280	-9.190565	-4.247154	-4.331041	0.000000	-10.000000	-0.075000	9.500000	37.500000	1023.000000	1023.000000	2046.000000
21.959999	-0.045511	-26.896877	-9.338928	-9.127023	-4.202857	-4.228069	0.000000	-10.000000	-0.083333	9.966667	40.666668	1023.000000	1023.000000	2046.000000
21.980000	-0.045026	-26.610149	-9.283326	-9.057778	-4.147260	-4.121785	0.000000	-10.000000	-0.091667	10.433333	43.833332	1023.000000	1023.000000	2046.000000
22.000000	-0.044626	-26.374113	-9.277993	-8.873895	-4.113872	-4.108353	0.000000	-10.000000	-0.116667	10.866667	48.333332	1023.000000	1023.000000	2046.000000
22.020000	-0.043410	-25.655579	-9.071880	-8.770322	-3.910296	-3.903079	0.000000	-10.000000	-0.133333	11.166667	52.000000	1023.000000	1023.000000	2046.000000
22.040001	-0.042423	-25.071709	-8.897669	-8.533087	-3.874501	-3.766452	0.000000	-10.000000	-0.150000	11.466667	55.666668	1023.000000	1023.000000	2046.000000
22.059999	-0.040906	-24.175501	-8.694165	-8.305448	-3.654436	-3.521451	0.000000	-10.000000	-0.141667	11.700001	58.333332	1023.000000	1023.000000	2046.000000
22.080000	-0.039870	-23.562975	-8.394907	-8.144009	-3.637498	-3.386562	0.000000	-10.000000	-0.141667	11.916667	61.000000	1023.000000	1023.000000	2046.000000
22.100000	-0.039095	-23.105190	-8.373830	-7.863759	-3.465501	-3.402101	0.000000	-10.000000	-0.141667	12.116667	65.000000	1023.000000	1023.000000	2046.000000
22.120001	-0.038029	-22.475332	-8.114950	-7.763986	-3.334035	-3.262359	0.000000	-10.000000	-0.141667	12.416667	69.000000	1023.000000	1023.000000	2046.000000
22.139999	-0.037925	-22.413815	-8.059883	-7.687092	-3.369988	-3.296852	0.000000	-10.000000	-0.141667	12.516666	73.000000	1023.000000	1023.000000	2046.000000
22.160000	-0.037614	-22.230095	-8.071848	-7.691563	-3.180128	-3.286557	0.000000	-10.000000	-0.133333	12.633333	77.000000	1023.000000	1023.000000	2046.000000
22.180000	-0.037707	-22.284822	-7.942478	-7.748055	-3.313334	-3.280955	0.000000	-10.000000	-0.141667	12.633333	81.333336	1023.000000	1023.000000	2046.000000
22.200001	-0.037833	-22.359266	-8.033542	-7.707271	-3.245617	-3.372837	0.000000	-10.000000	-0.158333	13.100000	85.666664	1023.000000	1023.000000	2046.000000
22.219999	-0.037539	-22.185745	-7.899109	-7.756766	-3.230160	-3.299710	0.000000	-10.000000	-0.183333	14.016666	91.666664	1023.000000	1023.000000	2046.000000
22.240000	-0.037739	-22.303684	-7.941541	-7.714557	-3.294609	-3.352977	0.000000	-10.000000	-0.200000	14.850000	96.000000	1023.000000	1023.000000	2046.000000
22.260000	-0.037058	-21.901384	-7.834934	-7.703090	-3.134016	-3.229344	0.000000	-10.000000	-0.208333	15.416667	100.666664	1023.000000	1023.000000	2046.000000
22.280001	-0.036992	-21.862526	-7.768593	-7.671376	-3.248338	-3.174219	0.000000	-10.000000	-0.216667	15.533334	104.166664	1023.000000	1023.000000	2046.000000
22.299999	-0.035975	-21.261412	-7.713979	-7.560711	-2.934381	-3.052341	0.000000	-10.000000	-0.225000	15.816667	109.333336	1023.000000	1023.000000	2046.000000
22.320000	-0.035256	-20.836336	-7.465367	-7.408047	-3.019254	-2.943668	0.000000	-10.000000	-0.233333	16.016666	114.500000	1023.000000	1023.000000	2046.000000
22.340000	-0.033484	-19.789097	-7.221213	-7.144163	-2.646851	-2.776870	0.000000	-10.000000	-0.241667	16.183332	119.833336	1023.000000	1023.000000	2046.000000
22.360001	-0.032132	-18.990091	-6.779600	-6.925068	-2.718472	-2.566952	0.000000	-10.000000	-0.250000	16.566668	125.166664	1023.000000	1023.000000	2046.000000
22.379999	-0.030729	-18.160849	-6.649904	-6.645537	-2.402294	-2.463115	0.000000	-10.000000	-0.233333	17.033333	130.833328	1023.000000	1023.000000	2046.000000
22.400000	-0.029589	-17.487173	-6.284591	-6.498287	-2.454208	-2.250086	0.000000	-10.000000	-0.233333	17.866667	138.333328	1023.000000	1023.000000	2046.000000
22.420000	-0.028434	-16.804754	-6.189256	-6.161192	-2.178405	-2.275902	0.000000	-10.000000	-0.233333	18.316666	144.166672	1023.000000	1023.000000	2046.000000
22.440001	-0.026945	-15.924775	-5.841135	-5.976192	-2.121707	-1.985741	0.000000	-10.000000	-0.250000	18.666666	150.166672	1023.000000	1023.000000	2046.000000
22.459999	-0.026556	-15.694355	-5.844449	-5.773733	-2.076946	-1.999226	0.000000	-10.000000	-0.250000	18.733334	154.333328	1023.000000	1023.000000	2046.000000
22.480000	-0.026240	-15.508099	-5.725050	-5.681978	-2.144550	-1.956520	0.000000	-10.000000	-0.250000	18.633333	160.500000	1023.000000	1023.000000	2046.000000
22.500000	-0.026740	-15.803394	-5.894089	-5.588949	-2.152330	-2.168025	0.000000	-10.000000	-0.250000	18.750000	166.666672	1023.000000	1023.000000	2046.000000
22.520000	-0.026697	-15.777789	-5.821131	-5.698699	-2.093714	-2.164246	0.000000	-10.000000	-0.258333	18.666668	173.000000	1023.000000	1023.000000	2046.000000
22.540001	-0.027468	-16.233393	-5.802797	-5.696128	-2.360276	-2.374192	0.000000	-10.000000	-0.275000	18.950001	179.333328	1023.000000	1023.000000	2046.000000
22.559999	-0.027724	-16.385080	-5.861600	-5.752999	-2.270523	-2.499958	0.000000	-10.000000	-0.291667	19.366667	185.500000	1023.000000	1023.000000	2046.000000
22.580000	-0.029336	-17.337708	-5.916807	-5.982188	-2.723983	-2.714729	0.000000	-10.000000	-0.291667	19.683334	191.833328	1023.000000	1023.000000	2046.000000
22.600000	-0.030894	-18.258493	-6.224058	-5.990095	-2.865527	-3.178815	0.000000	-10.000000	-0.275000	19.766668	198.333328	1023.000000	1023.000000	2046.000000
22.620001	-0.031866	-18.833055	-6.157837	-6.258905	-3.215917	-3.200396	0.000000	-10.000000	-0.258333	19.283335	205.000000	1023.000000	1023.000000	2046.000000
22.639999	-0.032498	-19.206402	-6.383120	-6.113016	-3.214363	-3.495904	0.000000	-10.000000	-0.250000	18.783335	211.500000	1023.000000	1023.000000	2046.000000
22.660000	-0.032110	-18.977076	-6.229138	-6.264574	-3.223979	-3.259384	0.000000	-10.000000	-0.250000	18.433334	218.000000	1023.000000	1023.000000	2046.000000
22.680000	-0.032224	-19.044659	-6.301271	-6.029595	-3.269271	-3.444521	0.000000	-10.000000	-0.250000	18.450001	224.333328	1023.000000	1023.000000	2046.000000
22.700001	-0.031372	-18.540707	-6.181196	-5.900539	-3.140859	-3.318114	0.000000	-10.000000	-0.266667	19.016666	230.500000	1023.000000	1023.000000	2046.000000
22.719999	-0.031121	-18.392563	-6.000026	-5.815280	-3.319298	-3.257959	0.000000	-10.000000	-0.283333	19.433332	236.666672	1023.000000	1023.000000	2046.000000
22.740000	-0.030132	-17.807806	-6.007335	-5.482115	-3.037208	-3.281148	0.000000	-10.000000	-0.300000	19.850000	243.000000	1023.000000	1023.000000	2046.000000
22.760000	-0.029267	-17.296999	-5.667673	-5.500193	-3.145822	-2.983312	0.000000	-10.000000	-0.300000	19.916666	249.500000	1023.000000	1023.000000	2046.000000
22.780001	-0.028356	-16.758173	-5.705419	-5.118882	-2.908321	-3.025553	0.000000	-10.000000	-0.300000	20.116667	256.166656	1023.000000	1023.000000	2046.000000
22.799999	-0.026832	-15.857738	-5.281149	-5.010994	-2.847448	-2.718147	0.000000	-10.000000	-0.300000	20.133333	262.833344	1023.000000	1023.000000	2046.000000
22.820000	-0.025811	-15.254262	-5.258369	-4.641390	-2.665020	-2.689482	0.000000	-10.000000	-0.300000	20.400000	269.666656	1023.000000	1023.000000	2046.000000
22.840000	-0.024092	-14.238478	-4.962190	-4.485667	-2.436193	-2.354428	0.000000	-10.000000	-0.300000	20.450001	276.333344	1023.000000	1023.000000	2046.000000
22.860001	-0.023037	-13.614929	-4.675571	-4.153413	-2.492551	-2.293394	0.000000	-10.000000	-0.300000	20.299999	283.166656	1023.000000	1023.000000	2046.000000
22.879999	-0.021426	-12.663034	-4.477428	-3.870769	-2.152603	-2.162234	0.000000	-10.000000	-0.300000	19.950001	289.833344	1023.000000	1023.000000	2046.000000
22.900000	-0.020810	-12.298594	-4.149250	-3.804192	-2.338520	-2.006633	0.000000	-10.000000	-0.300000	20.000000	296.666656	1023.000000	1023.000000	2046.000000
22.920000	-0.020100	-11.879327	-4.235119	-3.572556	-1.987733	-2.083919	0.000000	-10.000000	-0.300000	19.933334	303.333344	1023.000000	1023.000000	2046.000000
22.940001	-0.019956	-11.794013	-3.911899	-3.665520	-2.225261	-1.991334	0.000000	-10.000000	-0.291667	19.833334	310.000000	1023.000000	1023.000000	2046.000000
22.959999	-0.019889	-11.754377	-4.085440	-3.461557	-2.016832	-2.190548	0.000000	-10.000000	-0.291667	19.300001	316.666656	1023.000000	1023.000000	2046.000000
22.980000	-0.019651	-11.613702	-3.769193	-3.594985	-2.209453	-2.040071	0.000000	-10.000000	-0.291667	19.400000	323.166656	1023.000000	1023.000000	2046.000000
23.000000	-0.019589	-11.577374	-3.969484	-3.395953	-2.029720	-2.182216	0.000000	-10.000000	-0.308333	19.516666	329.666656	1023.000000	1023.000000	2046.000000
23.020000	-0.018993	-11.224843	-3.675894	-3.566922	-2.069174	-1.912853	0.000000	-10.000000	-0.316667	20.066668	336.000000	1023.000000	1023.000000	2046.000000
23.040001	-0.018846	-11.138030	-3.757966	-3.327972	-2.003597	-2.048496	0.000000	-10.000000	-0.308333	20.050001	342.666656	1023.000000	1023.000000	2046.000000
23.059999	-0.017889	-10.572644	-3.557281	-3.348235	-1.840220	-1.826910	0.000000	-10.000000	-0.300000	20.100000	349.500000	1023.000000	1023.000000	2046.000000
23.080000	-0.017094	-10.102584	-3.292357	-3.101580	-1.899203	-1.809443	0.000000	-10.000000	-0.291667	19.750000	356.333344	1023.000000	1023.000000	2046.000000
23.100000	-0.015175	-8.968597	-3.050604	-2.847258	-1.518637	-1.552098	0.000000	-10.000000	-0.300000	19.683334	363.000000	1023.000000	1023.000000	2046.000000
23.120001	-0.013662	-8.074336	-2.562974	-2.644236	-1.574267	-1.292859	0.000000	-10.000000	-0.300000	19.583334	369.500000	1023.000000	1023.000000	2046.000000
23.139999	-0.012105	-7.154173	-2.497974	-2.146249	-1.195971	-1.313980	0.000000	-10.000000	-0.291667	19.683334	376.000000	1023.000000	1023.000000	2046.000000
23.160000	-0.010528	-6.222257	-1.928663	-2.083896	-1.227023	-0.982676	0.000000	-10.000000	-0.291667	19.883333	382.500000	1023.000000	1023.000000	2046.000000
23.180000	-0.009460	-5.591037	-1.917216	-1.581835	-0.994354	-1.097632	0.000000	-10.000000	-0.291667	19.833334	389.166656	1023.000000	1023.000000	2046.000000
23.200001	-0.007992	-4.723315	-1.617358	-1.479183	-0.854686	-0.772087	0.000000	-10.000000	-0.300000	19.900002	395.833344	1023.000000	1023.000000	2046.000000
23.219999	-0.007835	-4.630355	-1.482113	-1.354698	-1.023982	-0.769563	0.000000	-10.000000	-0.308333	19.783335	402.500000	1023.000000	1023.000000	2046.000000
23.240000	-0.007473	-4.416793	-1.580021	-1.107785	-0.805036	-0.923951	0.000000	-10.000000	-0.308333	20.100000	409.000000	1023.000000	1023.000000	2046.000000
23.260000	-0.007659	-4.526280	-1.293403	-1.304348	-1.065204	-0.863325	0.000000	-10.000000	-0.316667	20.183334	415.666656	1023.000000	1023.000000	2046.000000
23.280001	-0.007830	-4.627338	-1.461021	-1.068998	-0.951961	-1.145358	0.000000	-10.000000	-0.316667	20.250000	422.500000	1023.000000	1023.000000	2046.000000
23.299999	-0.008077	-4.773666	-1.252092	-1.306631	-1.091117	-1.123825	0.000000	-10.000000	-0.325000	20.466667	429.333344	1023.000000	1023.000000	2046.000000
23.320000	-0.009568	-5.654394	-1.577044	-1.335001	-1.234680	-1.507669	0.000000	-10.000000	-0.333333	20.533335	436.166656	1023.000000	1023.000000	2046.000000
23.340000	-0.011006	-6.504341	-1.747855	-1.514652	-1.463189	-1.778644	0.000000	-10.000000	-0.325000	20.716667	443.000000	1023.000000	1023.000000	2046.000000
23.360001	-0.012603	-7.448658	-1.736431	-1.708475	-2.003274	-2.000478	0.000000	-10.000000	-0.316667	20.200001	449.833344	1023.000000	1023.000000	2046.000000
23.379999	-0.013033	-7.702660	-1.966658	-1.589324	-1.909571	-2.237107	0.000000	-10.000000	-0.291667	19.700001	456.666656	1023.000000	1023.000000	2046.000000
23.400000	-0.013235	-7.821896	-1.704153	-1.798366	-2.198793	-2.120583	0.000000	-10.000000	-0.291667	19.183334	463.166656	1023.000000	1023.000000	2046.000000
23.420000	-0.013057	-7.716606	-1.912042	-1.515232	-2.009070	-2.280261	0.000000	-10.000000	-0.283333	19.116667	469.833344	1023.000000	1023.000000	2046.000000
23.440001	-0.012622	-7.459374	-1.624993	-1.598994	-2.121296	-2.114090	0.000000	-10.000000	-0.283333	19.183334	476.166656	1023.000000	1023.000000	2046.000000
23.459999	-0.012253	-7.241236	-1.677667	-1.264433	-2.084073	-2.215063	0.000000	-10.000000	-0.283333	19.466667	482.666656	1023.000000	1023.000000	2046.000000
23.480000	-0.011207	-6.623549	-1.527071	-1.127560	-1.879485	-2.089433	0.000000	-10.000000	-0.291667	19.766666	489.000000	1023.000000	1023.000000	2046.000000
23.500000	-0.010462	-6.183096	-1.228809	-1.040743	-2.044174	-1.869370	0.000000	-10.000000	-0.300000	20.216667	495.666656	1023.000000	1023.000000	2046.000000
23.520000	-0.009271	-5.478882	-1.284765	-0.617258	-1.665863	-1.910995	0.000000	-10.000000	-0.300000	20.400002	502.333344	1023.000000	1023.000000	2046.000000
23.540001	-0.008060	-4.763690	-0.766071	-0.601180	-1.791719	-1.604720	0.000000	-10.000000	-0.300000	20.200001	509.166656	1023.000000	1023.000000	2046.000000
23.559999	-0.007007	-4.141139	-0.834291	-0.134712	-1.534786	-1.637350	0.000000	-10.000000	-0.300000	20.000000	515.833313	1023.000000	1023.000000	2046.000000
23.580000	-0.005507	-3.254734	-0.447238	-0.092828	-1.409702	-1.304966	0.000000	-10.000000	-0.283333	19.416668	522.666687	1023.000000	1023.000000	2046.000000
23.600000	-0.004588	-2.711253	-0.392657	0.312298	-1.335546	-1.295348	0.000000	-10.000000	-0.266667	18.883333	529.166687	1023.000000	1023.000000	2046.000000
23.620001	-0.003073	-1.815940	-0.081167	0.492762	-1.127020	-1.100516	0.000000	-10.000000	-0.250000	18.183334	535.500000	1023.000000	1023.000000	2046.000000
23.639999	-0.002179	-1.287572	0.199275	0.671609	-1.207655	-0.950802	0.000000	-10.000000	-0.250000	18.166666	541.500000	1023.000000	1023.000000	2046.000000
23.660000	-0.001347	-0.796365	0.205076	0.928296	-0.924251	-1.005486	0.000000	-10.000000	-0.241667	18.183334	547.500000	1023.000000	1023.000000	2046.000000
23.680000	-0.001085	-0.641377	0.553068	0.820677	-1.123575	-0.891547	0.000000	-10.000000	-0.241667	18.300001	553.666687	1023.000000	1023.000000	2046.000000
23.700001	-0.001260	-0.744634	0.239583	1.075227	-0.930092	-1.129352	0.000000	-10.000000	-0.241667	18.200001	559.833313	1023.000000	1023.000000	2046.000000
23.719999	-0.001054	-0.622994	0.516719	0.840660	-1.000894	-0.979479	0.000000	-10.000000	-0.258333	18.516666	566.166687	1023.000000	1023.000000	2046.000000
23.740000	-0.001060	-0.626469	0.417216	1.094705	-1.013333	-1.125056	0.000000	-10.000000	-0.258333	18.883333	572.333313	1023.000000	1023.000000	2046.000000
23.760000	-0.000420	-0.248334	0.575148	0.988667	-0.847696	-0.964453	0.000000	-10.000000	-0.258333	18.983334	578.500000	1023.000000	1023.000000	2046.000000
23.780001	-0.000303	-0.179279	0.716877	1.056786	-1.037144	-0.915798	0.000000	-10.000000	-0.250000	18.866667	584.833313	1023.000000	1023.000000	2046.000000
23.799999	0.000503	0.297280	0.823568	1.151621	-0.819177	-0.858732	0.000000	-10.000000	-0.241667	18.500000	591.166687	1023.000000	1023.000000	2046.000000
23.820000	0.001641	0.970090	1.152778	1.307219	-0.844100	-0.645807	0.000000	-10.000000	-0.241667	18.383333	597.500000	1023.000000	1023.000000	2046.000000
23.840000	0.003265	1.929351	1.330937	1.704655	-0.536847	-0.569394	0.000000	-10.000000	-0.241667	18.233334	603.500000	1023.000000	1023.000000	2046.000000
23.860001	0.005039	2.978230	1.807836	1.859432	-0.495813	-0.193225	0.000000	-10.000000	-0.241667	18.133333	609.500000	1023.000000	1023.000000	2046.000000
23.879999	0.006435	3.803004	1.889351	2.424089	-0.219765	-0.290672	0.000000	-10.000000	-0.241667	18.116667	615.500000	1023.000000	1023.000000	2046.000000
23.900000	0.008012	4.734870	2.406646	2.496807	-0.186533	0.017950	0.000000	-10.000000	-0.241667	18.266666	621.500000	1023.000000	1023.000000	2046.000000
23.920000	0.008984	5.309409	2.366145	2.931825	-0.035835	0.047273	0.000000	-10.000000	-0.250000	18.400000	627.500000	1023.000000	1023.000000	2046.000000
23.940001	0.009506	5.617867	2.601305	2.853441	-0.016479	0.179600	0.000000	-10.000000	-0.250000	18.433334	633.833313	1023.000000	1023.000000	2046.000000
23.959999	0.009694	5.729147	2.605393	3.120014	-0.069277	0.073017	0.000000	-10.000000	-0.250000	18.166668	640.166687	1023.000000	1023.000000	2046.000000
23.980000	0.009765	5.771007	2.644577	3.136360	0.018344	-0.028274	0.000000	-10.000000	-0.250000	18.216667	646.500000	1023.000000	1023.000000	2046.000000
24.000000	0.009565	5.652921	2.854624	2.982288	-0.184334	0.000343	0.000000	-10.000000	-0.250000	18.316668	652.500000	1023.000000	1023.000000	2046.000000
24.020000	0.008998	5.317629	2.595607	3.140651	-0.113935	-0.304694	0.000000	-10.000000	-0.258333	18.633333	658.500000	1023.000000	1023.000000	2046.000000
24.040001	0.007871	4.651897	2.647040	2.754742	-0.348005	-0.401880	0.000000	-10.000000	-0.258333	18.750000	664.500000	1023.000000	1023.000000	2046.000000
24.059999	0.005943	3.512186	2.294466	2.728807	-0.680157	-0.830930	0.000000	-10.000000	-0.250000	18.683334	670.666687	1023.000000	1023.000000	2046.000000
24.080000	0.004551	2.689856	2.130138	2.522071	-0.846533	-1.115821	0.000000	-10.000000	-0.225000	18.133333	677.000000	1023.000000	1023.000000	2046.000000
24.100000	0.003715	2.195376	2.149315	2.323818	-1.155671	-1.122086	0.000000	-10.000000	-0.208333	17.500000	683.333313	1023.000000	1023.000000	2046.000000
24.120001	0.003134	1.852099	1.919372	2.465119	-1.108677	-1.423715	0.000000	-10.000000	-0.216667	16.950001	689.166687	1023.000000	1023.000000	2046.000000
24.139999	0.003453	2.040918	2.246789	2.290679	-1.297169	-1.199380	0.000000	-10.000000	-0.241667	17.050001	694.833313	1023.000000	1023.000000	2046.000000
24.160000	0.003456	2.042653	2.019962	2.655406	-1.195029	-1.437686	0.000000	-10.000000	-0.250000	17.333334	700.500000	1023.000000	1023.000000	2046.000000
24.180000	0.004231	2.500527	2.326369	2.623900	-1.180413	-1.269329	0.000000	-10.000000	-0.250000	17.883333	706.500000	1023.000000	1023.000000	2046.000000
24.200001	0.004797	2.834777	2.364112	2.936671	-1.211117	-1.254889	0.000000	-10.000000	-0.241667	18.216667	712.500000	1023.000000	1023.000000	2046.000000
24.219999	0.005863	3.465030	2.616134	3.060724	-1.052998	-1.158830	0.000000	-10.000000	-0.250000	18.583334	718.500000	1023.000000	1023.000000	2046.000000
24.240000	0.006892	4.073320	2.829232	3.300946	-1.085015	-0.971844	0.000000	-10.000000	-0.250000	18.516666	724.500000	1023.000000	1023.000000	2046.000000
24.260000	0.007870	4.651318	2.922274	3.581452	-0.849390	-1.003018	0.000000	-10.000000	-0.250000	18.566668	730.500000	1023.000000	1023.000000	2046.000000
24.280001	0.009245	5.463559	3.340216	3.759749	-0.891719	-0.744688	0.000000	-10.000000	-0.250000	18.466667	736.500000	1023.000000	1023.000000	2046.000000
24.299999	0.010444	6.172619	3.344196	4.147856	-0.578627	-0.740805	0.000000	-10.000000	-0.241667	18.366667	742.833313	1023.000000	1023.000000	2046.000000
24.320000	0.011845	7.000124	3.813192	4.167664	-0.617743	-0.362988	0.000000	-10.000000	-0.225000	18.083334	749.166687	1023.000000	1023.000000	2046.000000
24.340000	0.012972	7.666674	3.857582	4.642725	-0.404306	-0.429327	0.000000	-10.000000	-0.208333	17.650000	755.500000	1023.000000	1023.000000	2046.000000
24.360001	0.014303	8.453012	4.272738	4.630123	-0.294081	-0.155767	0.000000	-10.000000	-0.208333	17.583334	761.333313	1023.000000	1023.000000	2046.000000
24.379999	0.014905	8.809042	4.280706	5.000684	-0.248560	-0.223788	0.000000	-10.000000	-0.208333	17.766666	767.000000	1023.000000	1023.000000	2046.000000
24.400000	0.015520	9.172464	4.482226	4.882632	-0.043044	-0.149350	0.000000	-10.000000	-0.225000	17.966667	772.666687	1023.000000	1023.000000	2046.000000
24.420000	0.015316	9.051743	4.511612	5.017301	-0.245339	-0.231832	0.000000	-10.000000	-0.233333	18.266666	778.500000	1023.000000	1023.000000	2046.000000
24.440001	0.015518	9.171413	4.538892	4.988978	-0.063417	-0.293039	0.000000	-10.000000	-0.250000	18.433334	784.666687	1023.000000	1023.000000	2046.000000
24.459999	0.015805	9.340933	4.777555	4.930391	-0.262104	-0.104909	0.000000	-10.000000	-0.250000	18.733334	791.000000	1023.000000	1023.000000	2046.000000
24.480000	0.015977	9.442387	4.683852	5.167754	-0.119515	-0.289704	0.000000	-10.000000	-0.250000	18.800001	797.333313	1023.000000	1023.000000	2046.000000
24.500000	0.016716	9.879041	4.957952	4.987646	-0.093537	0.026980	0.000000	-10.000000	-0.266667	18.983334	803.500000	1023.000000	1023.000000	2046.000000
24.520000	0.017270	10.206632	4.951318	5.360794	-0.007162	-0.098318	0.000000	-10.000000	-0.283333	19.266666	809.833313	1023.000000	1023.000000	2046.000000
24.540001	0.018721	11.063859	5.323798	5.393844	0.233705	0.112511	0.000000	-10.000000	-0.300000	19.616667	816.166687	1023.000000	1023.000000	2046.000000
24.559999	0.020239	11.961454	5.627873	5.781682	0.218552	0.333348	0.000000	-10.000000	-0.300000	19.666666	822.833313	1023.000000	1023.000000	2046.000000
24.580000	0.022034	13.021909	5.970780	6.105385	0.511641	0.434102	0.000000	-10.000000	-0.300000	19.683332	829.333313	1023.000000	1023.000000	2046.000000
24.600000	0.023776	14.051362	6.323518	6.393541	0.572957	0.761346	0.000000	-10.000000	-0.300000	19.650000	836.000000	1023.000000	1023.000000	2046.000000
24.620001	0.025103	14.835992	6.602642	6.745341	0.791874	0.696135	0.000000	-10.000000	-0.300000	19.700001	842.500000	1023.000000	1023.000000	2046.000000
24.639999	0.026558	15.695939	6.940790	6.905322	0.778082	1.071745	0.000000	-10.000000	-0.283333	19.583334	849.000000	1023.000000	1023.000000	2046.000000
24.660000	0.026578	15.707605	6.879493	7.108769	0.848111	0.871232	0.000000	-10.000000	-0.266667	19.183334	855.666687	1023.000000	1023.000000	2046.000000
24.680000	0.027231	16.093693	7.089553	7.125214	0.784340	1.094585	0.000000	-10.000000	-0.250000	18.716667	862.166687	1023.000000	1023.000000	2046.000000
24.700001	0.026771	15.821792	6.935556	7.337897	0.857565	0.690774	0.000000	-10.000000	-0.250000	18.450001	868.500000	1023.000000	1023.000000	2046.000000
24.719999	0.026835	15.859319	7.161189	7.063581	0.759408	0.875141	0.000000	-10.000000	-0.250000	18.566668	874.500000	1023.000000	1023.000000	2046.000000
24.740000	0.025867	15.287288	6.904042	7.177687	0.677790	0.527769	0.000000	-10.000000	-0.258333	18.833334	880.666687	1023.000000	1023.000000	2046.000000
24.760000	0.024840	14.680325	6.846178	6.788584	0.608170	0.437393	0.000000	-10.000000	-0.258333	18.816668	887.000000	1023.000000	1023.000000	2046.000000
24.780001	0.022782	13.464041	6.486884	6.660058	0.212016	0.105082	0.000000	-10.000000	-0.241667	18.383333	893.333313	1023.000000	1023.000000	2046.000000
24.799999	0.021299	12.587873	6.286488	6.415642	0.136078	-0.250334	0.000000	-10.000000	-0.216667	17.733334	899.500000	1023.000000	1023.000000	2046.000000
24.820000	0.020348	12.025652	6.239767	6.258955	-0.237780	-0.235289	0.000000	-10.000000	-0.200000	17.083334	905.500000	1023.000000	1023.000000	2046.000000
24.840000	0.019672	11.626012	6.101377	6.239964	-0.168041	-0.547289	0.000000	-10.000000	-0.216667	16.666666	911.333313	1023.000000	1023.000000	2046.000000
24.860001	0.020079	11.866901	6.224088	6.239835	-0.297181	-0.299841	0.000000	-10.000000	-0.233333	16.716667	917.000000	1023.000000	1023.000000	2046.000000
24.879999	0.020174	11.923089	6.209924	6.460929	-0.191731	-0.556034	0.000000	-10.000000	-0.233333	17.116667	922.666687	1023.000000	1023.000000	2046.000000
24.900000	0.021089	12.463871	6.495188	6.502947	-0.300368	-0.233895	0.000000	-10.000000	-0.216667	17.650000	928.500000	1023.000000	1023.000000	2046.000000
24.920000	0.021414	12.655934	6.484695	6.819612	-0.193308	-0.455065	0.000000	-10.000000	-0.216667	18.033333	934.500000	1023.000000	1023.000000	2046.000000
24.940001	0.022754	13.447506	6.803067	6.861313	-0.129102	-0.087772	0.000000	-10.000000	-0.233333	18.166666	940.500000	1023.000000	1023.000000	2046.000000
24.959999	0.023433	13.848783	6.834623	7.246827	-0.002730	-0.229936	0.000000	-10.000000	-0.241667	18.299999	946.500000	1023.000000	1023.000000	2046.000000
24.980000	0.024993	14.770837	7.172940	7.327677	0.160352	0.109868	0.000000	-10.000000	-0.241667	18.066668	952.500000	1023.000000	1023.000000	2046.000000
25.000000	0.026195	15.481353	7.317225	7.776217	0.312056	0.075855	0.000000	-10.000000	-0.233333	17.916666	958.500000	1023.000000	1023.000000	2046.000000
25.020000	0.028535	16.864302	7.678060	7.878776	0.726569	0.580897	0.000000	-10.000000	-0.216667	17.550001	964.500000	1023.000000	1023.000000	2046.000000
25.040001	0.030131	17.807283	7.803043	8.354244	0.962329	0.687667	0.000000	-10.000000	-0.200000	17.216667	970.500000	1023.000000	1023.000000	2046.000000
25.059999	0.031769	18.775520	8.200092	8.425185	1.191121	0.959123	0.000000	-10.000000	-0.191667	16.716667	976.166687	1023.000000	1023.000000	2046.000000
25.080000	0.031406	18.561007	8.228277	8.647920	0.871303	0.813506	0.000000	-10.000000	-0.208333	16.216667	981.833313	1023.000000	1023.000000	2046.000000
25.100000	0.030995	18.318045	8.311253	8.542311	0.822735	0.641746	0.000000	-10.000000	-0.208333	15.750000	987.166687	1023.000000	1023.000000	2046.000000
25.120001	0.030927	18.278067	8.440383	8.561605	0.591877	0.684201	0.000000	-10.000000	-0.208333	15.533334	992.500000	1023.000000	1023.000000	2046.000000
25.139999	0.030293	17.902975	8.317151	8.607442	0.660336	0.318046	0.000000	-10.000000	-0.200000	15.383333	997.666687	1023.000000	1023.000000	2046.000000
25.160000	0.030590	18.078869	8.462706	8.400891	0.598384	0.616888	0.000000	-10.000000	-0.216667	15.533334	1002.833313	1023.000000	1023.000000	2046.000000
25.180000	0.030207	17.852104	8.353678	8.632397	0.575243	0.290785	0.000000	-10.000000	-0.233333	15.850000	1008.166687	1023.000000	1023.000000	2046.000000
25.200001	0.030921	18.274456	8.563690	8.453174	0.660408	0.597184	0.000000	-10.000000	-0.233333	15.916667	1013.333313	1023.000000	1023.000000	2046.000000
25.219999	0.030937	18.283930	8.568959	8.712954	0.589485	0.412532	0.000000	-10.000000	-0.225000	15.966667	1018.666687	1023.000000	1023.000000	2046.000000
25.240000	0.032075	18.956203	8.797703	8.651062	0.837025	0.670414	0.000000	-10.000000	-0.216667	15.800000	1024.000000	1023.000000	1023.000000	2046.000000
25.260000	0.032988	19.495615	9.036599	8.982333	0.730050	0.746632	0.000000	-10.000000	-0.225000	15.966667	1029.333374	1023.000000	1023.000000	2046.000000
25.280001	0.034729	20.524710	9.335962	9.244771	1.074440	0.869537	0.000000	-10.000000	-0.216667	15.833334	1034.666626	1023.000000	1023.000000	2046.000000
25.299999	0.036248	21.422659	9.693277	9.610343	0.984885	1.134154	0.000000	-10.000000	-0.208333	15.566668	1040.000000	1023.000000	1023.000000	2046.000000
25.320000	0.037865	22.378090	9.941364	9.907704	1.365719	1.163302	0.000000	-10.000000	-0.216667	15.550000	1045.333374	1023.000000	1023.000000	2046.000000
25.340000	0.039235	23.188175	10.316168	10.139708	1.233762	1.498538	0.000000	-10.000000	-0.225000	15.850000	1050.500000	1023.000000	1023.000000	2046.000000
25.360001	0.039897	23.578987	10.315705	10.353504	1.509323	1.400455	0.000000	-10.000000	-0.241667	16.116667	1055.666626	1023.000000	1023.000000	2046.000000
25.379999	0.040307	23.821341	10.516077	10.381845	1.295158	1.628261	0.000000	-10.000000	-0.233333	16.133333	1061.000000	1023.000000	1023.000000	2046.000000
25.400000	0.040271	23.800213	10.428980	10.612643	1.498754	1.259835	0.000000	-10.000000	-0.225000	15.950001	1066.333374	1023.000000	1023.000000	2046.000000
25.420000	0.040197	23.756439	10.594287	10.361203	1.263855	1.537094	0.000000	-10.000000	-0.216667	15.833334	1071.666626	1023.000000	1023.000000	2046.000000
25.440001	0.039422	23.298111	10.305872	10.509286	1.407412	1.075540	0.000000	-10.000000	-0.208333	15.700001	1077.000000	1023.000000	1023.000000	2046.000000
25.459999	0.039321	23.238760	10.436965	10.201995	1.227256	1.372544	0.000000	-10.000000	-0.183333	15.283334	1082.333374	1023.000000	1023.000000	2046.000000
25.480000	0.037389	22.096708	9.988186	10.197786	1.133987	0.776748	0.000000	-10.000000	-0.158333	14.483334	1087.500000	1023.000000	1023.000000	2046.000000
25.500000	0.035910	21.223013	9.893468	9.724785	0.818116	0.786644	0.000000	-10.000000	-0.133333	13.333333	1092.333374	1023.000000	1023.000000	2046.000000
25.520000	0.033717	19.926701	9.493196	9.681198	0.534432	0.217875	0.000000	-10.000000	-0.125000	12.100000	1097.000000	1023.000000	1023.000000	2046.000000
25.540001	0.033013	19.510563	9.400328	9.318095	0.455090	0.337050	0.000000	-10.000000	-0.108333	11.083334	1101.166626	1023.000000	1023.000000	2046.000000
25.559999	0.031972	18.895544	9.209987	9.413653	0.255232	0.016673	0.000000	-10.000000	-0.100000	10.750000	1105.166626	1023.000000	1023.000000	2046.000000
25.580000	0.032465	19.186626	9.242105	9.307276	0.455086	0.182159	0.000000	-10.000000	-0.108333	11.166667	1108.666626	1023.000000	1023.000000	2046.000000
25.600000	0.032377	19.134834	9.344495	9.551541	0.145237	0.093562	0.000000	-10.000000	-0.125000	12.266666	1112.333374	1023.000000	1023.000000	2046.000000
25.620001	0.033139	19.585279	9.389114	9.586073	0.431580	0.178513	0.000000	-10.000000	-0.158333	13.066667	1116.166626	1023.000000	1023.000000	2046.000000
25.639999	0.033603	19.859509	9.573181	9.794600	0.213793	0.277933	0.000000	-10.000000	-0.183333	14.033334	1123.666626	1023.000000	1023.000000	2046.000000
25.660000	0.034548	20.417639	9.600584	9.964985	0.604505	0.247566	0.000000	-10.000000	-0.200000	14.566667	1129.833374	1023.000000	1023.000000	2046.000000
25.680000	0.035690	21.092909	9.929846	10.148734	0.458961	0.555369	0.000000	-10.000000	-0.200000	15.050000	1134.500000	1023.000000	1023.000000	2046.000000
25.700001	0.036936	21.829405	9.993636	10.385094	0.902655	0.548021	0.000000	-10.000000	-0.200000	15.000000	1136.166626	1023.000000	1023.000000	2046.000000
25.719999	0.039140	23.131563	10.464602	10.595915	0.973244	1.097801	0.000000	-10.000000	-0.200000	14.850000	1139.500000	1023.000000	1023.000000	2046.000000
25.740000	0.041891	24.757868	10.624323	11.023517	1.792727	1.317301	0.000000	-10.000000	-0.191667	14.450001	1144.500000	1023.000000	1023.000000	2046.000000
25.760000	0.044473	26.283434	11.127356	11.226285	1.925243	2.004551	0.000000	-10.000000	-0.166667	13.916667	1149.333374	1023.000000	1023.000000	2046.000000
25.780001	0.045238	26.735893	11.197606	11.548026	2.204076	1.786186	0.000000	-10.000000	-0.150000	13.350000	1154.166626	1023.000000	1023.000000	2046.000000
25.799999	0.046351	27.393736	11.488753	11.604561	2.136492	2.163930	0.000000	-10.000000	-0.133333	13.033334	1158.666626	1023.000000	1023.000000	2046.000000
25.820000	0.046464	27.460258	11.410607	11.741690	2.421685	1.886276	0.000000	-10.000000	-0.125000	12.416667	1163.166626	1023.000000	1023.000000	2046.000000
25.840000	0.046715	27.608751	11.586372	11.570271	2.273239	2.178869	0.000000	-10.000000	-0.108333	11.950000	1167.333374	1023.000000	1023.000000	2046.000000
25.860001	0.046050	27.215824	11.411810	11.719683	2.374153	1.710177	0.000000	-10.000000	-0.100000	11.350000	1171.333374	1023.000000	1023.000000	2046.000000
25.879999	0.046520	27.493063	11.613046	11.460727	2.267547	2.151743	0.000000	-10.000000	-0.100000	11.016666	1175.166626	1023.000000	1023.000000	2046.000000
25.900000	0.046175	27.289389	11.495474	11.681914	2.341218	1.770782	0.000000	-10.000000	-0.083333	10.483334	1179.000000	1023.000000	1023.000000	2046.000000
25.920000	0.047077	27.822773	11.723206	11.438623	2.404090	2.256855	0.000000	-10.000000	-0.058333	9.650001	1182.666626	1023.000000	1023.000000	2046.000000
25.940001	0.046835	27.679527	11.643869	11.712136	2.423703	1.899819	0.000000	-10.000000	-0.025000	8.216667	1186.166626	1023.000000	1023.000000	2046.000000
25.959999	0.047782	28.239162	11.811181	11.568443	2.626086	2.233451	0.000000	-10.000000	-0.016667	5.933333	1189.000000	1023.000000	1023.000000	2046.000000
25.980000	0.048102	28.427996	11.925059	11.880196	2.524399	2.098341	0.000000	-10.000000	-0.008333	2.466667	1191.500000	1023.000000	1023.000000	2046.000000
26.000000	0.049492	29.249683	12.065430	11.943856	2.895138	2.345260	0.000000	-10.000000	-0.008333	-0.700000	1193.000000	1023.000000	1023.000000	2046.000000
26.020000	0.050384	29.777193	12.377748	12.201919	2.693429	2.504097	0.000000	-10.000000	0.000000	-3.516667	1193.833374	1023.000000	1023.000000	2046.000000
26.040001	0.051467	30.416798	12.367053	12.426093	3.148713	2.474939	0.000000	-10.000000	0.008333	-5.250000	1194.000000	1023.000000	1023.000000	2046.000000
26.059999	0.052326	30.924717	12.778257	12.403220	2.844918	2.898321	0.000000	-10.000000	0.008333	-6.416667	1194.000000	1023.000000	1023.000000	2046.000000
26.080000	0.052227	30.866009	12.529701	12.649621	3.118370	2.568317	0.000000	-10.000000	0.016667	-7.066667	1194.000000	1023.000000	1023.000000	2046.000000
26.100000	0.052318	30.919977	12.738625	12.313959	2.852334	3.015058	0.000000	-10.000000	0.016667	-7.433333	1194.000000	1023.000000	1023.000000	2046.000000
26.120001	0.051146	30.227154	12.311532	12.528487	2.978617	2.408517	0.000000	-10.000000	0.025000	-8.066667	1194.000000	1023.000000	1023.000000	2046.000000
26.139999	0.051039	30.163815	12.288580	12.165765	3.056067	2.653404	0.000000	-10.000000	0.033333	-8.716667	1194.000000	1023.000000	1023.000000	2046.000000
26.160000	0.049664	29.351637	12.173776	12.058200	2.691060	2.428601	0.000000	-10.000000	0.041667	-9.083333	1190.500000	1023.000000	1023.000000	2046.000000
26.180000	0.049066	28.998013	11.821534	11.840755	3.011785	2.323938	0.000000	-10.000000	0.041667	-9.266666	1181.833374	1023.000000	1023.000000	2046.000000
26.200001	0.047662	28.168383	11.842840	11.434114	2.484422	2.407006	0.000000	-10.000000	0.033333	-9.266666	1173.166626	1023.000000	1023.000000	2046.000000
26.219999	0.045083	26.644291	11.191270	11.312859	2.468630	1.671531	0.000000	-10.000000	0.033333	-9.566667	1167.000000	1023.000000	1023.000000	2046.000000
26.240000	0.043344	25.616060	10.935786	10.775623	2.240852	1.663798	0.000000	-10.000000	0.041667	-10.116667	1165.000000	1023.000000	1023.000000	2046.000000
26.260000	0.040908	24.176714	10.697623	10.553155	1.668627	1.257309	0.000000	-10.000000	0.050000	-10.583333	1161.666626	1023.000000	1023.000000	2046.000000
26.280001	0.040013	23.647707	10.244404	10.270899	1.977233	1.155172	0.000000	-10.000000	0.033333	-10.200000	1158.166626	1023.000000	1023.000000	2046.000000
26.299999	0.039434	23.305676	10.441086	10.095585	1.461609	1.307395	0.000000	-10.000000	0.016667	-8.316667	1154.666626	1023.000000	1023.000000	2046.000000
26.320000	0.038437	22.716141	9.995255	10.206102	1.668077	0.846707	0.000000	-10.000000	0.000000	-6.200000	1151.833374	1023.000000	1023.000000	2046.000000
26.340000	0.038473	22.737637	10.138852	9.949142	1.462577	1.187065	0.000000	-10.000000	0.000000	-4.733334	1149.833374	1023.000000	1023.000000	2046.000000
26.360001	0.037324	22.058529	9.895910	10.051481	1.327119	0.784018	0.000000	-10.000000	0.000000	-4.600000	1148.166626	1023.000000	1023.000000	2046.000000
26.379999	0.037881	22.387623	9.759520	9.833278	1.747377	1.047448	0.000000	-10.000000	0.000000	-5.166667	1146.833374	1023.000000	1023.000000	2046.000000
26.400000	0.037629	22.238714	10.068908	9.797600	1.267217	1.104991	0.000000	-10.000000	0.000000	-6.133334	1145.000000	1023.000000	1023.000000	2046.000000
26.420000	0.037702	22.281830	9.767436	9.931115	1.739400	0.843877	0.000000	-10.000000	-0.008333	-6.200000	1143.000000	1023.000000	1023.000000	2046.000000
26.440001	0.038780	22.919149	10.162326	9.867774	1.630576	1.258472	0.000000	-10.000000	-0.008333	-6.316667	1140.666626	1023.000000	1023.000000	2046.000000
26.459999	0.038782	22.920015	10.086535	10.243986	1.711075	0.878419	0.000000	-10.000000	-0.008333	-6.083333	1138.500000	1023.000000	1023.000000	2046.000000
26.480000	0.040213	23.765921	10.280685	10.131994	1.918586	1.434654	0.000000	-10.000000	0.008333	-6.683333	1136.500000	1023.000000	1023.000000	2046.000000
26.500000	0.040245	23.785000	10.426272	10.476590	1.654449	1.227688	0.000000	-10.000000	0.008333	-7.016667	1134.500000	1023.000000	1023.000000	2046.000000
26.520000	0.041304	24.410582	10.360867	10.399200	2.120925	1.529590	0.000000	-10.000000	0.008333	-7.550000	1132.166626	1023.000000	1023.000000	2046.000000
26.540001	0.040676	24.039272	10.581398	10.484985	1.591317	1.381572	0.000000	-10.000000	0.000000	-7.933333	1129.666626	1023.000000	1023.000000	2046.000000
26.559999	0.040666	24.033489	10.191849	10.399186	2.158608	1.283846	0.000000	-10.000000	0.008333	-7.983334	1127.000000	1023.000000	1023.000000	2046.000000
26.580000	0.040247	23.785994	10.464517	10.146706	1.700356	1.474414	0.000000	-10.000000	0.008333	-7.466667	1124.333374	1023.000000	1023.000000	2046.000000
26.600000	0.039382	23.274683	10.143328	10.255022	1.892105	0.984229	0.000000	-10.000000	0.008333	-7.133334	1121.833374	1023.000000	1023.000000	2046.000000
26.620001	0.040119	23.710457	10.350303	9.970652	1.920578	1.468924	0.000000	-10.000000	0.000000	-6.683333	1119.500000	1023.000000	1023.000000	2046.000000
26.639999	0.039317	23.236160	10.302801	10.132575	1.719984	1.080801	0.000000	-10.000000	0.016667	-7.300000	1117.166626	1023.000000	1023.000000	2046.000000
26.660000	0.040140	23.722969	10.160566	9.966871	2.212047	1.383485	0.000000	-10.000000	0.025000	-8.433333	1114.666626	1023.000000	1023.000000	2046.000000
26.680000	0.039710	23.468588	10.388799	9.838449	1.720778	1.520562	0.000000	-10.000000	0.025000	-9.583334	1111.666626	1023.000000	1023.000000	2046.000000
26.700001	0.039611	23.410284	10.019710	10.053253	2.139864	1.197455	0.000000	-10.000000	0.008333	-9.500000	1108.666626	1023.000000	1023.000000	2046.000000
26.719999	0.040455	23.909191	10.255932	9.832946	2.125048	1.695265	0.000000	-10.000000	0.016667	-8.800000	1105.500000	1023.000000	1023.000000	2046.000000
26.740000	0.040601	23.995001	10.412686	10.049919	1.925723	1.606674	0.000000	-10.000000	0.050000	-9.233334	1102.500000	1023.000000	1023.000000	2046.000000
26.760000	0.041928	24.779631	10.339393	10.279151	2.465019	1.696066	0.000000	-10.000000	0.091667	-11.416667	1099.333374	1023.000000	1023.000000	2046.000000
26.780001	0.042965	25.392134	10.867061	10.262949	2.123231	2.138893	0.000000	-10.000000	0.091667	-13.383333	1095.500000	1023.000000	1023.000000	2046.000000
26.799999	0.043262	25.567568	10.597479	10.640672	2.536155	1.793264	0.000000	-10.000000	0.091667	-14.133333	1091.000000	1023.000000	1023.000000	2046.000000
26.820000	0.044830	26.494307	10.934815	10.558014	2.654603	2.346874	0.000000	-10.000000	0.083333	-13.766666	1086.333374	1023.000000	1023.000000	2046.000000
26.840000	0.044145	26.089457	10.885097	10.594257	2.380708	2.229394	0.000000	-10.000000	0.116667	-13.833333	1081.666626	1023.000000	1023.000000	2046.000000
26.860001	0.044344	26.207113	10.607009	10.640805	2.812387	2.146912	0.000000	-10.000000	0.133333	-14.300000	1077.166626	1023.000000	1023.000000	2046.000000
26.879999	0.042802	25.296070	10.729490	10.316100	2.121509	2.128970	0.000000	-10.000000	0.150000	-14.616667	1072.333374	1023.000000	1023.000000	2046.000000
26.900000	0.041472	24.509890	9.987796	10.126502	2.592229	1.803362	0.000000	-10.000000	0.150000	-14.733334	1067.500000	1023.000000	1023.000000	2046.000000
26.920000	0.040498	23.934298	10.161061	9.640858	2.070841	2.061539	0.000000	-10.000000	0.150000	-14.883333	1062.500000	1023.000000	1023.000000	2046.000000
26.940001	0.038434	22.714237	9.423127	9.549870	2.233741	1.507499	0.000000	-10.000000	0.158333	-14.983334	1057.500000	1023.000000	1023.000000	2046.000000
26.959999	0.037186	21.976730	9.282406	9.037832	2.043537	1.612955	0.000000	-10.000000	0.158333	-15.233334	1052.500000	1023.000000	1023.000000	2046.000000
26.980000	0.034379	20.317753	8.937095	8.857785	1.563066	0.959807	0.000000	-10.000000	0.166667	-15.550000	1047.500000	1023.000000	1023.000000	2046.000000
27.000000	0.033114	19.570137	8.466798	8.410616	1.756222	0.936502	0.000000	-10.000000	0.158333	-15.883333	1042.333374	1023.000000	1023.000000	2046.000000
27.020000	0.031062	18.357681	8.449974	8.188005	1.070157	0.649543	0.000000	-10.000000	0.175000	-16.050001	1037.000000	1023.000000	1023.000000	2046.000000
27.040001	0.030731	18.162273	7.968214	8.014079	1.547050	0.632930	0.000000	-10.000000	0.166667	-15.983334	1031.666626	1023.000000	1023.000000	2046.000000
27.059999	0.029585	17.484501	8.217309	7.844908	0.806097	0.616186	0.000000	-10.000000	0.175000	-15.783334	1026.333374	1023.000000	1023.000000	2046.000000
27.080000	0.029140	17.221699	7.666413	7.912806	1.275368	0.367112	0.000000	-10.000000	0.158333	-15.633333	1021.166687	1023.000000	1023.000000	2046.000000
27.100000	0.028780	17.009050	7.981624	7.723932	0.701573	0.601922	0.000000	-10.000000	0.175000	-15.666667	1015.833313	1023.000000	1023.000000	2046.000000
27.120001	0.028346	16.752666	7.481657	7.856120	1.129400	0.285489	0.000000	-10.000000	0.175000	-15.883333	1010.666687	1023.000000	1023.000000	2046.000000
27.139999	0.028654	16.934252	7.805866	7.663023	0.782847	0.682518	0.000000	-10.000000	0.191667	-16.350000	1005.333313	1023.000000	1023.000000	2046.000000
27.160000	0.028276	16.711113	7.504694	7.925966	1.008355	0.272098	0.000000	-10.000000	0.191667	-16.666666	1000.000000	1023.000000	1023.000000	2046.000000
27.180000	0.029094	17.194593	7.689289	7.729370	1.026185	0.749749	0.000000	-10.000000	0.200000	-17.033333	994.333313	1023.000000	1023.000000	2046.000000
27.200001	0.028815	17.029444	7.582064	7.973783	1.043878	0.429718	0.000000	-10.000000	0.200000	-17.233334	988.500000	1023.000000	1023.000000	2046.000000
27.219999	0.030134	17.809355	7.701379	7.786764	1.281674	1.039538	0.000000	-10.000000	0.208333	-17.533333	982.500000	1023.000000	1023.000000	2046.000000
27.240000	0.029805	17.614683	7.752453	8.085217	1.084042	0.692973	0.000000	-10.000000	0.225000	-17.983334	976.666687	1023.000000	1023.000000	2046.000000
27.260000	0.031247	18.466692	7.752525	8.016810	1.564420	1.132937	0.000000	-10.000000	0.225000	-18.233334	970.666687	1023.000000	1023.000000	2046.000000
27.280001	0.030517	18.035622	7.899532	8.041328	1.139984	0.954777	0.000000	-10.000000	0.216667	-18.550001	964.666687	1023.000000	1023.000000	2046.000000
27.299999	0.030717	18.153496	7.512961	7.968341	1.728073	0.944119	0.000000	-10.000000	0.200000	-18.600000	958.500000	1023.000000	1023.000000	2046.000000
27.320000	0.029492	17.429646	7.836570	7.635504	0.974531	0.983042	0.000000	-10.000000	0.216667	-19.016666	952.500000	1023.000000	1023.000000	2046.000000
27.340000	0.029086	17.189671	7.268700	7.687177	1.591633	0.642161	0.000000	-10.000000	0.233333	-19.483334	946.166687	1023.000000	1023.000000	2046.000000
27.360001	0.027937	16.510485	7.527328	7.269739	0.926209	0.787209	0.000000	-10.000000	0.250000	-20.033333	939.666687	1023.000000	1023.000000	2046.000000
27.379999	0.025203	14.894851	6.869589	7.235804	0.826887	-0.037430	0.000000	-10.000000	0.241667	-20.250000	932.833313	1023.000000	1023.000000	2046.000000
27.400000	0.024387	14.412534	7.097614	6.676921	0.311172	0.326826	0.000000	-10.000000	0.241667	-20.416666	926.166687	1023.000000	1023.000000	2046.000000
27.420000	0.022786	13.466778	6.672126	6.774057	0.294774	-0.274179	0.000000	-10.000000	0.258333	-20.583334	919.333313	1023.000000	1023.000000	2046.000000
27.440001	0.022468	13.278330	6.634475	6.382865	0.212138	0.048853	0.000000	-10.000000	0.291667	-20.650000	912.500000	1023.000000	1023.000000	2046.000000
27.459999	0.021401	12.647771	6.480587	6.452663	0.047006	-0.332486	0.000000	-10.000000	0.325000	-21.016666	905.500000	1023.000000	1023.000000	2046.000000
27.480000	0.022585	13.347451	6.543489	6.349416	0.345512	0.109035	0.000000	-10.000000	0.333333	-21.366667	898.500000	1023.000000	1023.000000	2046.000000
27.500000	0.022430	13.255869	6.732910	6.515485	0.041581	-0.034107	0.000000	-10.000000	0.333333	-21.733334	891.333313	1023.000000	1023.000000	2046.000000
27.520000	0.024020	14.195544	6.676943	6.641362	0.612960	0.264279	0.000000	-10.000000	0.316667	-21.750000	884.166687	1023.000000	1023.000000	2046.000000
27.540001	0.023885	14.116188	7.023494	6.646186	0.124459	0.322048	0.000000	-10.000000	0.316667	-21.600000	876.833313	1023.000000	1023.000000	2046.000000
27.559999	0.024722	14.610884	6.726530	6.817019	0.713980	0.353355	0.000000	-10.000000	0.316667	-21.700001	869.666687	1023.000000	1023.000000	2046.000000
27.580000	0.023685	13.997836	7.001392	6.563313	-0.003977	0.437108	0.000000	-10.000000	0.333333	-21.716667	862.333313	1023.000000	1023.000000	2046.000000
27.600000	0.023307	13.774410	6.461863	6.616009	0.498590	0.197948	0.000000	-10.000000	0.341667	-21.883333	855.166687	1023.000000	1023.000000	2046.000000
27.620001	0.022014	13.010022	6.601474	6.364223	-0.073367	0.117693	0.000000	-10.000000	0.350000	-22.116667	847.833313	1023.000000	1023.000000	2046.000000
27.639999	0.021023	12.424695	5.902695	6.138571	0.439705	-0.056277	0.000000	-10.000000	0.350000	-22.466667	840.500000	1023.000000	1023.000000	2046.000000
27.660000	0.019367	11.445992	6.091082	5.619753	-0.276198	0.011355	0.000000	-10.000000	0.350000	-22.650002	832.833313	1023.000000	1023.000000	2046.000000
27.680000	0.018463	10.911751	5.344265	5.495924	0.297042	-0.225481	0.000000	-10.000000	0.350000	-22.650002	825.333313	1023.000000	1023.000000	2046.000000
27.700001	0.016641	9.834616	5.481340	4.985339	-0.429499	-0.202564	0.000000	-10.000000	0.358333	-22.650002	817.666687	1023.000000	1023.000000	2046.000000
27.719999	0.014658	8.663093	4.830537	4.853764	-0.235291	-0.785917	0.000000	-10.000000	0.366667	-22.933334	810.333313	1023.000000	1023.000000	2046.000000
27.740000	0.012600	7.446421	4.851559	4.321893	-0.908935	-0.818097	0.000000	-10.000000	0.375000	-23.283333	802.666687	1023.000000	1023.000000	2046.000000
27.760000	0.010456	6.179735	4.158450	4.317676	-0.801023	-1.495368	0.000000	-10.000000	0.383333	-23.616667	795.000000	1023.000000	1023.000000	2046.000000
27.780001	0.009891	5.845825	4.191464	3.838736	-1.016828	-1.167547	0.000000	-10.000000	0.408333	-23.800001	787.000000	1023.000000	1023.000000	2046.000000
27.799999	0.008914	5.267911	3.925526	3.989642	-1.045478	-1.601778	0.000000	-10.000000	0.433333	-23.883333	779.000000	1023.000000	1023.000000	2046.000000
27.820000	0.009096	5.375897	3.951659	3.686837	-1.051441	-1.211157	0.000000	-10.000000	0.433333	-24.150000	771.000000	1023.000000	1023.000000	2046.000000
27.840000	0.008048	4.756457	3.645722	3.859732	-1.087439	-1.661558	0.000000	-10.000000	0.416667	-24.350000	763.000000	1023.000000	1023.000000	2046.000000
27.860001	0.007869	4.650541	3.682738	3.578992	-1.240306	-1.370883	0.000000	-10.000000	0.416667	-24.500000	755.000000	1023.000000	1023.000000	2046.000000
27.879999	0.006801	4.019544	3.396322	3.646614	-1.322391	-1.701001	0.000000	-10.000000	0.433333	-24.700001	746.666687	1023.000000	1023.000000	2046.000000
27.900000	0.007060	4.172651	3.359859	3.414209	-1.236980	-1.364438	0.000000	-10.000000	0.450000	-24.983334	738.333313	1023.000000	1023.000000	2046.000000
27.920000	0.006392	3.777944	3.179355	3.605623	-1.288349	-1.718685	0.000000	-10.000000	0.458333	-25.350000	729.833313	1023.000000	1023.000000	2046.000000
27.940001	0.006717	3.969820	3.405355	3.311994	-1.463984	-1.283545	0.000000	-10.000000	0.466667	-25.516666	721.500000	1023.000000	1023.000000	2046.000000
27.959999	0.006887	4.070270	3.061547	3.650940	-1.069025	-1.573192	0.000000	-10.000000	0.483333	-25.666666	713.000000	1023.000000	1023.000000	2046.000000
27.980000	0.007655	4.524252	3.467894	3.380202	-1.330997	-0.992847	0.000000	-10.000000	0.491667	-25.666666	704.500000	1023.000000	1023.000000	2046.000000
28.000000	0.007717	4.560452	3.253560	3.758122	-1.097467	-1.353764	0.000000	-10.000000	0.491667	-25.633333	695.833313	1023.000000	1023.000000	2046.000000
28.020000	0.008167	4.826571	3.456166	3.478366	-1.200980	-0.906982	0.000000	-10.000000	0.475000	-25.450001	687.333313	1023.000000	1023.000000	2046.000000
28.040001	0.007521	4.444664	3.159536	3.701787	-1.066444	-1.350215	0.000000	-10.000000	0.466667	-25.516666	678.833313	1023.000000	1023.000000	2046.000000
28.059999	0.007245	4.282041	3.242957	3.295470	-1.204005	-1.052381	0.000000	-10.000000	0.466667	-25.416668	670.500000	1023.000000	1023.000000	2046.000000
28.080000	0.006025	3.560965	3.006660	3.306833	-1.278658	-1.473870	0.000000	-10.000000	0.475000	-25.566668	661.833313	1023.000000	1023.000000	2046.000000
28.100000	0.005912	3.493866	2.944487	2.999632	-1.197832	-1.252421	0.000000	-10.000000	0.483333	-25.750000	653.333313	1023.000000	1023.000000	2046.000000
28.120001	0.004838	2.859395	2.886354	2.852422	-1.437904	-1.441477	0.000000	-10.000000	0.483333	-25.883333	644.666687	1023.000000	1023.000000	2046.000000
28.139999	0.004878	2.882704	2.677253	2.721778	-1.155623	-1.360704	0.000000	-10.000000	0.491667	-26.016666	636.166687	1023.000000	1023.000000	2046.000000
28.160000	0.003820	2.257802	2.875824	2.419859	-1.683354	-1.354527	0.000000	-10.000000	0.491667	-26.033333	627.500000	1023.000000	1023.000000	2046.000000
28.180000	0.003605	2.130581	2.318509	2.549315	-1.147758	-1.589485	0.000000	-10.000000	0.500000	-26.383333	618.833313	1023.000000	1023.000000	2046.000000
28.200001	0.003149	1.860876	2.605195	2.132284	-1.624018	-1.252584	0.000000	-10.000000	0.491667	-26.616667	610.000000	1023.000000	1023.000000	2046.000000
28.219999	0.002847	1.682727	2.097096	2.351460	-1.185802	-1.580027	0.000000	-10.000000	0.500000	-26.883333	601.000000	1023.000000	1023.000000	2046.000000
28.240000	0.003061	1.808815	2.294340	2.033924	-1.325710	-1.193740	0.000000	-10.000000	0.500000	-27.133333	592.000000	1023.000000	1023.000000	2046.000000
28.260000	0.002504	1.479939	2.248323	2.049333	-1.441556	-1.376160	0.000000	-10.000000	0.508333	-27.300001	583.000000	1023.000000	1023.000000	2046.000000
28.280001	0.003264	1.929129	2.145576	2.034024	-1.094017	-1.156453	0.000000	-10.000000	0.500000	-27.600000	573.833313	1023.000000	1023.000000	2046.000000
28.299999	0.002974	1.757525	2.340262	1.999950	-1.432458	-1.150229	0.000000	-10.000000	0.500000	-27.650000	564.666687	1023.000000	1023.000000	2046.000000
28.320000	0.004000	2.363865	2.157157	2.200907	-0.936987	-1.057213	0.000000	-10.000000	0.500000	-27.600000	555.333313	1023.000000	1023.000000	2046.000000
28.340000	0.003938	2.327088	2.538876	2.041263	-1.371415	-0.881635	0.000000	-10.000000	0.491667	-27.333334	546.166687	1023.000000	1023.000000	2046.000000
28.360001	0.004261	2.518273	2.100674	2.323647	-0.795880	-1.110169	0.000000	-10.000000	0.491667	-27.183334	537.000000	1023.000000	1023.000000	2046.000000
28.379999	0.004257	2.515751	2.523818	2.067850	-1.302990	-0.772926	0.000000	-10.000000	0.491667	-26.950001	528.000000	1023.000000	1023.000000	2046.000000
28.400000	0.003539	2.091724	1.857486	2.230014	-0.909264	-1.086511	0.000000	-10.000000	0.500000	-26.783333	519.000000	1023.000000	1023.000000	2046.000000
28.420000	0.002448	1.446890	2.050385	1.896705	-1.475969	-1.024230	0.000000	-10.000000	0.500000	-26.533333	510.000000	1023.000000	1023.000000	2046.000000
28.440001	0.000554	0.327275	1.336784	1.682769	-1.250812	-1.441466	0.000000	-10.000000	0.500000	-26.483334	501.166656	1023.000000	1023.000000	2046.000000
28.459999	-0.001302	-0.769438	1.053622	0.984669	-1.499820	-1.307910	0.000000	-10.000000	0.500000	-26.600000	492.333344	1023.000000	1023.000000	2046.000000
28.480000	-0.003446	-2.036484	0.584238	0.675293	-1.628512	-1.667504	0.000000	-10.000000	0.483333	-26.533335	483.500000	1023.000000	1023.000000	2046.000000
28.500000	-0.004757	-2.811295	0.206393	0.213075	-1.646126	-1.584636	0.000000	-10.000000	0.475000	-26.600000	474.666656	1023.000000	1023.000000	2046.000000
28.520000	-0.007113	-4.203863	0.043407	-0.121572	-2.137764	-1.987934	0.000000	-10.000000	0.475000	-26.350000	465.833344	1023.000000	1023.000000	2046.000000
28.540001	-0.008792	-5.196232	-0.428350	-0.370693	-2.100329	-2.296860	0.000000	-10.000000	0.483333	-26.250000	457.000000	1023.000000	1023.000000	2046.000000
28.559999	-0.011080	-6.548368	-0.448183	-0.851866	-2.771847	-2.476472	0.000000	-10.000000	0.475000	-26.083334	448.166656	1023.000000	1023.000000	2046.000000
28.580000	-0.012353	-7.300590	-1.035868	-0.863991	-2.545138	-2.855592	0.000000	-10.000000	0.458333	-25.816668	439.500000	1023.000000	1023.000000	2046.000000
28.600000	-0.013403	-7.921130	-0.919600	-1.280205	-3.004041	-2.717283	0.000000	-10.000000	0.450000	-25.600000	430.833344	1023.000000	1023.000000	2046.000000
28.620001	-0.014323	-8.464621	-1.429751	-1.136814	-2.773733	-3.124323	0.000000	-10.000000	0.441667	-25.316668	422.333344	1023.000000	1023.000000	2046.000000
28.639999	-0.015206	-8.986713	-1.400213	-1.559102	-3.119294	-2.908104	0.000000	-10.000000	0.441667	-25.250000	413.833344	1023.000000	1023.000000	2046.000000
28.660000	-0.015782	-9.327026	-1.786303	-1.465932	-2.918478	-3.156315	0.000000	-10.000000	0.441667	-24.916668	405.500000	1023.000000	1023.000000	2046.000000
28.680000	-0.015994	-9.452728	-1.873345	-1.713143	-2.964121	-2.902119	0.000000	-10.000000	0.433333	-24.716667	397.166656	1023.000000	1023.000000	2046.000000
28.700001	-0.016586	-9.802058	-1.960761	-1.794874	-3.077108	-2.969315	0.000000	-10.000000	0.400000	-24.366667	389.000000	1023.000000	1023.000000	2046.000000
28.719999	-0.016557	-9.784938	-2.129637	-1.757939	-2.940888	-2.956474	0.000000	-10.000000	0.366667	-24.233334	381.000000	1023.000000	1023.000000	2046.000000
28.740000	-0.017012	-10.053970	-2.015866	-1.998914	-3.225308	-2.813883	0.000000	-10.000000	0.350000	-23.800001	373.000000	1023.000000	1023.000000	2046.000000
28.760000	-0.016710	-9.875871	-2.397938	-1.692302	-2.779758	-3.005872	0.000000	-10.000000	0.350000	-23.516668	365.000000	1023.000000	1023.000000	2046.000000
28.780001	-0.016739	-9.892497	-2.046152	-2.001527	-3.201572	-2.643247	0.000000	-10.000000	0.350000	-23.133335	357.000000	1023.000000	1023.000000	2046.000000
28.799999	-0.016103	-9.516634	-2.364773	-1.681651	-2.709712	-2.760497	0.000000	-10.000000	0.391667	-23.066668	349.166656	1023.000000	1023.000000	2046.000000
28.820000	-0.015615	-9.228389	-2.124775	-1.758189	-2.881721	-2.463703	0.000000	-10.000000	0.408333	-23.933334	341.333344	1023.000000	1023.000000	2046.000000
28.840000	-0.015881	-9.385682	-2.205692	-1.795317	-2.875714	-2.508958	0.000000	-10.000000	0.425000	-23.850000	333.333344	1023.000000	1023.000000	2046.000000
28.860001	-0.015868	-9.378058	-2.394516	-1.691528	-2.724365	-2.567649	0.000000	-10.000000	0.416667	-24.483334	325.166656	1023.000000	1023.000000	2046.000000
28.879999	-0.016862	-9.965259	-2.293687	-2.048242	-3.108893	-2.514436	0.000000	-10.000000	0.441667	-24.133333	317.000000	1023.000000	1023.000000	2046.000000
28.900000	-0.017365	-10.262835	-2.754977	-1.950397	-2.757007	-2.800453	0.000000	-10.000000	0.441667	-24.766666	309.000000	1023.000000	1023.000000	2046.000000
28.920000	-0.018170	-10.738578	-2.526716	-2.321894	-3.183231	-2.706737	0.000000	-10.000000	0.441667	-24.416668	301.000000	1023.000000	1023.000000	2046.000000
28.940001	-0.018444	-10.900462	-2.946363	-2.318983	-2.774015	-2.861101	0.000000	-10.000000	0.433333	-24.250000	293.000000	1023.000000	1023.000000	2046.000000
28.959999	-0.019151	-11.318089	-2.853289	-2.604082	-3.067028	-2.793691	0.000000	-10.000000	0.450000	-23.916668	285.000000	1023.000000	1023.000000	2046.000000
28.980000	-0.019910	-11.766976	-3.013805	-2.871091	-3.075866	-2.806215	0.000000	-10.000000	0.416667	-23.683334	277.000000	1023.000000	1023.000000	2046.000000
29.000000	-0.020229	-11.955221	-3.320384	-2.906843	-2.895613	-2.832381	0.000000	-10.000000	0.416667	-23.400000	269.000000	1023.000000	1023.000000	2046.000000
29.020000	-0.020916	-12.361567	-3.185419	-3.264396	-3.222826	-2.688925	0.000000	-10.000000	0.416667	-23.366667	261.000000	1023.000000	1023.000000	2046.000000
29.040001	-0.021133	-12.489333	-3.682429	-3.108719	-2.800064	-2.898122	0.000000	-10.000000	0.433333	-23.383333	253.000000	1023.000000	1023.000000	2046.000000
29.059999	-0.021272	-12.571993	-3.343712	-3.456653	-3.172206	-2.599423	0.000000	-10.000000	0.416667	-23.266666	245.166672	1023.000000	1023.000000	2046.000000
29.080000	-0.021210	-12.535390	-3.804633	-3.323934	-2.679853	-2.726969	0.000000	-10.000000	0.383333	-23.000000	237.500000	1023.000000	1023.000000	2046.000000
29.100000	-0.021342	-12.613280	-3.434591	-3.577462	-3.109145	-2.492083	0.000000	-10.000000	0.366667	-22.750000	229.833328	1023.000000	1023.000000	2046.000000
29.120001	-0.021131	-12.488395	-3.848989	-3.429926	-2.607759	-2.601720	0.000000	-10.000000	0.350000	-22.450001	222.333328	1023.000000	1023.000000	2046.000000
29.139999	-0.021003	-12.412945	-3.427910	-3.684368	-2.972555	-2.328111	0.000000	-10.000000	0.341667	-22.216667	214.833328	1023.000000	1023.000000	2046.000000
29.160000	-0.020858	-12.326850	-3.905260	-3.489335	-2.456839	-2.475416	0.000000	-10.000000	0.341667	-21.900000	207.500000	1023.000000	1023.000000	2046.000000
29.180000	-0.020672	-12.217246	-3.537081	-3.732214	-2.762713	-2.185238	0.000000	-10.000000	0.325000	-21.533333	200.166672	1023.000000	1023.000000	2046.000000
29.200001	-0.020678	-12.220861	-3.982042	-3.532792	-2.288298	-2.417729	0.000000	-10.000000	0.316667	-21.049999	193.000000	1023.000000	1023.000000	2046.000000
29.219999	-0.020612	-12.181396	-3.710938	-3.834589	-2.500308	-2.135561	0.000000	-10.000000	0.300000	-20.583334	186.000000	1023.000000	1023.000000	2046.000000
29.240000	-0.020383	-12.046580	-3.976504	-3.605304	-2.173603	-2.291169	0.000000	-10.000000	0.300000	-20.200001	179.166672	1023.000000	1023.000000	2046.000000
29.260000	-0.020397	-12.054360	-3.705691	-3.862501	-2.492918	-1.993251	0.000000	-10.000000	0.300000	-19.916668	172.333328	1023.000000	1023.000000	2046.000000
29.280001	-0.021068	-12.451188	-4.214685	-3.654162	-2.261663	-2.320678	0.000000	-10.000000	0.283333	-19.733334	165.666672	1023.000000	1023.000000	2046.000000
29.299999	-0.022638	-13.378768	-4.243375	-4.241932	-2.683334	-2.210126	0.000000	-10.000000	0.266667	-19.616667	161.166672	1023.000000	1023.000000	2046.000000
29.320000	-0.024786	-14.648522	-4.999264	-4.460920	-2.546424	-2.641914	0.000000	-10.000000	0.233333	-19.416666	154.666672	1023.000000	1023.000000	2046.000000
29.340000	-0.026624	-15.734791	-5.092993	-5.177330	-2.937040	-2.527427	0.000000	-10.000000	0.225000	-18.966667	148.166672	1023.000000	1023.000000	2046.000000
29.360001	-0.028205	-16.669218	-5.728725	-5.288552	-2.762722	-2.889218	0.000000	-10.000000	0.208333	-18.416668	139.666672	1023.000000	1023.000000	2046.000000
29.379999	-0.030171	-17.831182	-5.726831	-5.854105	-3.284388	-2.965859	0.000000	-10.000000	0.216667	-17.950001	133.500000	1023.000000	1023.000000	2046.000000
29.400000	-0.031946	-18.880257	-6.220184	-6.005258	-3.253549	-3.401267	0.000000	-10.000000	0.208333	-17.600000	127.500000	1023.000000	1023.000000	2046.000000
29.420000	-0.034188	-20.205265	-6.317775	-6.448903	-3.813102	-3.625485	0.000000	-10.000000	0.200000	-17.166668	121.500000	1023.000000	1023.000000	2046.000000
29.440001	-0.035321	-20.874777	-6.793130	-6.653692	-3.665611	-3.762344	0.000000	-10.000000	0.183333	-16.766666	115.833336	1023.000000	1023.000000	2046.000000
29.459999	-0.036478	-21.558693	-6.774303	-6.766109	-4.054429	-3.963853	0.000000	-10.000000	0.175000	-16.416668	110.166664	1023.000000	1023.000000	2046.000000
29.480000	-0.037108	-21.931124	-7.061400	-7.087421	-3.934329	-3.847975	0.000000	-10.000000	0.183333	-16.200001	104.833336	1023.000000	1023.000000	2046.000000
29.500000	-0.038023	-22.471365	-7.102731	-6.913955	-4.224799	-4.229879	0.000000	-10.000000	0.175000	-16.166668	99.333336	1023.000000	1023.000000	2046.000000
29.520000	-0.038080	-22.505056	-7.326787	-7.287493	-4.023019	-3.867758	0.000000	-10.000000	0.183333	-16.050001	94.000000	1023.000000	1023.000000	2046.000000
29.540001	-0.038662	-22.849463	-7.376180	-7.058015	-4.237004	-4.178264	0.000000	-10.000000	0.166667	-15.883333	88.666664	1023.000000	1023.000000	2046.000000
29.559999	-0.038629	-22.829758	-7.593789	-7.403016	-4.012357	-3.820595	0.000000	-10.000000	0.175000	-15.500000	83.333336	1023.000000	1023.000000	2046.000000
29.580000	-0.038878	-22.976730	-7.596365	-7.121709	-4.176957	-4.081699	0.000000	-10.000000	0.158333	-15.183333	78.166664	1023.000000	1023.000000	2046.000000
29.600000	-0.038569	-22.794348	-7.617398	-7.454896	-4.035516	-3.686536	0.000000	-10.000000	0.158333	-14.850000	73.000000	1023.000000	1023.000000	2046.000000
29.620001	-0.038183	-22.566101	-7.741001	-7.071576	-3.867046	-3.886479	0.000000	-10.000000	0.150000	-14.600000	68.000000	1023.000000	1023.000000	2046.000000
29.639999	-0.037677	-22.267029	-7.532403	-7.286916	-3.950314	-3.497396	0.000000	-10.000000	0.133333	-14.316667	63.166668	1023.000000	1023.000000	2046.000000
29.660000	-0.036906	-21.811438	-7.685977	-7.031424	-3.596179	-3.497859	0.000000	-10.000000	0.133333	-14.033334	58.500000	1023.000000	1023.000000	2046.000000
29.680000	-0.036532	-21.590149	-7.363093	-7.004920	-3.846900	-3.375236	0.000000	-10.000000	0.116667	-13.750000	53.833332	1023.000000	1023.000000	2046.000000
29.700001	-0.035941	-21.241323	-7.578335	-6.930288	-3.465464	-3.267236	0.000000	-10.000000	0.133333	-13.350000	49.333332	1023.000000	1023.000000	2046.000000
29.719999	-0.036127	-21.351089	-7.322396	-6.856201	-3.793702	-3.378790	0.000000	-10.000000	0.108333	-13.016666	44.666668	1023.000000	1023.000000	2046.000000
29.740000	-0.036068	-21.316141	-7.554743	-7.042215	-3.470559	-3.248625	0.000000	-10.000000	0.100000	-12.433333	40.333332	1023.000000	1023.000000	2046.000000
29.760000	-0.036691	-21.684378	-7.467957	-6.947805	-3.732349	-3.536267	0.000000	-10.000000	0.066667	-11.916667	36.000000	1023.000000	1023.000000	2046.000000
29.780001	-0.036995	-21.863819	-7.674270	-7.351194	-3.530564	-3.307790	0.000000	-10.000000	0.058333	-11.333333	32.000000	1023.000000	1023.000000	2046.000000
29.799999	-0.037884	-22.389708	-7.717233	-7.224859	-3.743884	-3.703732	0.000000	-10.000000	0.050000	-10.883333	28.333334	1023.000000	1023.000000	2046.000000
29.820000	-0.038090	-22.510960	-7.765547	-7.685019	-3.664687	-3.395707	0.000000	-10.000000	0.058333	-10.350000	24.666666	1023.000000	1023.000000	2046.000000
29.840000	-0.038784	-22.921509	-7.923769	-7.530437	-3.722827	-3.744475	0.000000	-10.000000	0.050000	-9.833334	21.333334	1023.000000	1023.000000	2046.000000
29.860001	-0.038842	-22.955456	-7.873450	-7.898645	-3.757642	-3.425719	0.000000	-10.000000	0.050000	-9.483334	18.000000	1023.000000	1023.000000	2046.000000
29.879999	-0.038936	-23.010958	-8.103213	-7.758389	-3.577496	-3.571859	0.000000	-10.000000	0.050000	-9.416667	14.833333	1023.000000	1023.000000	2046.000000
29.900000	-0.039015	-23.057688	-7.931579	-7.895434	-3.775282	-3.455392	0.000000	-10.000000	0.058333	-9.400001	11.666667	1023.000000	1023.000000	2046.000000
29.920000	-0.038711	-22.877928	-8.157310	-7.859325	-3.474682	-3.386611	0.000000	-10.000000	0.050000	-9.300000	8.500000	1023.000000	1023.000000	2046.000000
29.940001	-0.038422	-22.707594	-7.894759	-7.829695	-3.643783	-3.339356	0.000000	-10.000000	0.041667	-9.150001	5.500000	1023.000000	1023.000000	2046.000000
29.959999	-0.037777	-22.326118	-7.933567	-7.744378	-3.399154	-3.249019	0.000000	-10.000000	0.033333	-8.933333	2.666667	1023.000000	1023.000000	2046.000000
29.980000	-0.037323	-22.058172	-7.689308	-7.694846	-3.493976	-3.180043	0.000000	-10.000000	0.033333	-8.750000	0.000000	1023.000000	1023.000000	2046.000000
30.000000	-0.036299	-21.452919	-7.673856	-7.640752	-3.215705	-2.922605	0.000000	-10.000000	0.033333	-8.583333	-2.666667	1023.000000	1023.000000	2046.000000
30.020000	-0.036189	-21.387579	-7.572203	-7.426256	-3.295116	-3.094004	0.000000	-10.000000	0.041667	-8.566667	-5.500000	1023.000000	1023.000000	2046.000000
30.040001	-0.035342	-20.887209	-7.539045	-7.632651	-3.031151	-2.684361	0.000000	-10.000000	0.050000	-8.666667	-8.333333	1023.000000	1023.000000	2046.000000
30.059999	-0.035416	-20.931065	-7.499251	-7.203015	-3.136337	-3.092462	0.000000	-10.000000	0.050000	-8.683333	-11.166667	1023.000000	1023.000000	2046.000000
30.080000	-0.034659	-20.483252	-7.471161	-7.578117	-2.940789	-2.493186	0.000000	-10.000000	0.050000	-8.600000	-14.000000	1023.000000	1023.000000	2046.000000
30.100000	-0.035550	-21.009972	-7.709873	-7.174747	-3.108972	-3.016379	0.000000	-10.000000	0.050000	-8.600000	-17.000000	1023.000000	1023.000000	2046.000000
30.120001	-0.035999	-21.275229	-7.869676	-7.674863	-3.046312	-2.684377	0.000000	-10.000000	0.050000	-8.800000	-20.000000	1023.000000	1023.000000	2046.000000
30.139999	-0.037607	-22.225950	-8.122506	-7.632665	-3.271637	-3.199143	0.000000	-10.000000	0.050000	-9.116667	-23.000000	1023.000000	1023.000000	2046.000000
30.160000	-0.038704	-22.874243	-8.255844	-8.141497	-3.366181	-3.110721	0.000000	-10.000000	0.050000	-9.100000	-26.000000	1023.000000	1023.000000	2046.000000
30.180000	-0.039654	-23.435785	-8.490794	-8.283724	-3.413908	-3.247359	0.000000	-10.000000	0.050000	-8.733334	-29.000000	1023.000000	1023.000000	2046.000000
30.200001	-0.041180	-24.337402	-8.651974	-8.569506	-3.670160	-3.445762	0.000000	-10.000000	0.050000	-8.383333	-31.833334	1023.000000	1023.000000	2046.000000
30.219999	-0.042732	-25.254782	-8.987967	-8.959747	-3.741868	-3.565200	0.000000	-10.000000	0.041667	-8.250000	-34.666668	1023.000000	1023.000000	2046.000000
30.240000	-0.045168	-26.694134	-9.157705	-8.971865	-4.277620	-4.286944	0.000000	-10.000000	0.033333	-8.366667	-37.333332	1023.000000	1023.000000	2046.000000
30.260000	-0.046284	-27.353859	-9.507289	-9.613001	-4.214161	-4.019408	0.000000	-10.000000	0.033333	-8.466667	-40.166668	1023.000000	1023.000000	2046.000000
30.280001	-0.047934	-28.329290	-9.656117	-9.404178	-4.600781	-4.668213	0.000000	-10.000000	0.041667	-8.466667	-43.000000	1023.000000	1023.000000	2046.000000
30.299999	-0.048307	-28.549162	-9.870564	-9.945930	-4.452377	-4.280291	0.000000	-10.000000	0.050000	-8.433333	-45.000000	1023.000000	1023.000000	2046.000000
30.320000	-0.049139	-29.041334	-10.046873	-9.704377	-4.596333	-4.693751	0.000000	-10.000000	0.041667	-8.083334	-47.833332	1023.000000	1023.000000	2046.000000
30.340000	-0.049333	-29.155560	-10.090285	-10.051908	-4.585552	-4.427815	0.000000	-10.000000	0.041667	-7.650000	-50.333332	1023.000000	1023.000000	2046.000000
30.360001	-0.049634	-29.333822	-10.244252	-9.844103	-4.614661	-4.630806	0.000000	-10.000000	0.025000	-7.100000	-53.833332	1023.000000	1023.000000	2046.000000
30.379999	-0.049662	-29.350153	-10.228960	-10.006371	-4.638835	-4.475987	0.000000	-10.000000	0.025000	-6.666667	-56.166668	1023.000000	1023.000000	2046.000000
30.400000	-0.049489	-29.247910	-10.357122	-10.000144	-4.537393	-4.353250	0.000000	-10.000000	0.025000	-6.350000	-58.500000	1023.000000	1023.000000	2046.000000
30.420000	-0.049551	-29.284689	-10.335257	-9.898326	-4.585004	-4.466103	0.000000	-10.000000	0.025000	-6.033333	-60.500000	1023.000000	1023.000000	2046.000000
30.440001	-0.048659	-28.757210	-10.319869	-10.060691	-4.356280	-4.020370	0.000000	-10.000000	0.016667	-5.666667	-62.500000	1023.000000	1023.000000	2046.000000
30.459999	-0.048334	-28.565479	-10.186903	-9.595965	-4.470402	-4.312209	0.000000	-10.000000	0.000000	-5.316667	-64.500000	1023.000000	1023.000000	2046.000000
30.480000	-0.047083	-27.826109	-10.106158	-9.871782	-4.195479	-3.652690	0.000000	-10.000000	0.000000	-5.216667	-66.333336	1023.000000	1023.000000	2046.000000
30.500000	-0.046968	-27.758144	-9.990401	-9.283419	-4.341276	-4.143048	0.000000	-10.000000	0.008333	-5.383334	-68.000000	1023.000000	1023.000000	2046.000000
30.520000	-0.045800	-27.067841	-9.875412	-9.595359	-4.076637	-3.520433	0.000000	-10.000000	0.008333	-5.583333	-69.666664	1023.000000	1023.000000	2046.000000
30.540001	-0.045930	-27.144838	-9.886589	-9.182678	-4.150705	-3.924866	0.000000	-10.000000	0.016667	-5.733334	-71.500000	1023.000000	1023.000000	2046.000000
30.559999	-0.045571	-26.932558	-9.889807	-9.394845	-3.963927	-3.683979	0.000000	-10.000000	0.025000	-5.966667	-73.500000	1023.000000	1023.000000	2046.000000
30.580000	-0.045935	-27.147635	-9.950883	-9.355954	-4.018556	-3.822242	0.000000	-10.000000	0.041667	-6.266667	-75.500000	1023.000000	1023.000000	2046.000000
30.600000	-0.046256	-27.337536	-9.971936	-9.488543	-4.006433	-3.870623	0.000000	-10.000000	0.041667	-6.300000	-77.500000	1023.000000	1023.000000	2046.000000
30.620001	-0.046476	-27.467094	-9.983109	-9.654655	-4.017069	-3.812259	0.000000	-10.000000	0.025000	-5.950000	-79.500000	1023.000000	1023.000000	2046.000000
30.639999	-0.047174	-27.879545	-10.042274	-9.672731	-4.113866	-4.050673	0.000000	-10.000000	0.008333	-5.200000	-81.500000	1023.000000	1023.000000	2046.000000
30.660000	-0.047082	-27.825516	-10.001544	-9.948446	-4.105425	-3.770100	0.000000	-10.000000	0.000000	-4.416667	-83.333336	1023.000000	1023.000000	2046.000000
30.680000	-0.047843	-28.275330	-10.147051	-9.764842	-4.181221	-4.182216	0.000000	-10.000000	0.000000	-3.800000	-85.000000	1023.000000	1023.000000	2046.000000
30.700001	-0.047322	-27.967144	-10.072744	-10.177118	-4.089508	-3.627774	0.000000	-10.000000	0.000000	-3.466667	-86.333336	1023.000000	1023.000000	2046.000000
30.719999	-0.047887	-28.301270	-10.214341	-9.793055	-4.165677	-4.128197	0.000000	-10.000000	0.000000	-3.316667	-87.500000	1023.000000	1023.000000	2046.000000
30.740000	-0.046917	-27.727747	-10.126291	-10.145856	-3.929754	-3.525846	0.000000	-10.000000	0.000000	-3.200000	-88.500000	1023.000000	1023.000000	2046.000000
30.760000	-0.046792	-27.653831	-10.002460	-9.782401	-4.055998	-3.812971	0.000000	-10.000000	0.000000	-3.100000	-89.666664	1023.000000	1023.000000	2046.000000
30.780001	-0.045923	-27.140604	-9.956580	-9.899878	-3.784159	-3.499988	0.000000	-10.000000	0.000000	-2.983333	-90.833336	1023.000000	1023.000000	2046.000000
30.799999	-0.045158	-26.688366	-9.682630	-9.666018	-3.836857	-3.502861	0.000000	-10.000000	0.016667	-2.800000	-92.000000	1023.000000	1023.000000	2046.000000
30.820000	-0.044471	-26.282228	-9.655503	-9.542887	-3.647977	-3.435862	0.000000	-10.000000	0.016667	-2.433333	-92.833336	1023.000000	1023.000000	2046.000000
30.840000	-0.043325	-25.604794	-9.391516	-9.605898	-3.579703	-3.027677	0.000000	-10.000000	0.016667	-1.483333	-93.500000	1023.000000	1023.000000	2046.000000
30.860001	-0.043247	-25.558811	-9.387026	-9.153430	-3.554585	-3.463771	0.000000	-10.000000	0.000000	-0.633333	-93.833336	1023.000000	1023.000000	2046.000000
30.879999	-0.042007	-24.825871	-9.229238	-9.442700	-3.297100	-2.856832	0.000000	-10.000000	0.000000	0.583333	-94.000000	1023.000000	1023.000000	2046.000000
30.900000	-0.041980	-24.809963	-9.189098	-8.871119	-3.374591	-3.375155	0.000000	-10.000000	0.000000	1.366667	-94.000000	1023.000000	1023.000000	2046.000000
30.920000	-0.041050	-24.260763	-9.144842	-9.335963	-3.170984	-2.608974	0.000000	-10.000000	0.000000	2.433333	-94.000000	1023.000000	1023.000000	2046.000000
30.940001	-0.042011	-24.828707	-9.299931	-8.747470	-3.421845	-3.359461	0.000000	-10.000000	-0.008333	3.066667	-94.000000	1023.000000	1023.000000	2046.000000
30.959999	-0.042128	-24.897552	-9.456182	-9.356015	-3.227452	-2.857904	0.000000	-10.000000	-0.016667	3.783333	-94.000000	1023.000000	1023.000000	2046.000000
30.980000	-0.043425	-25.664085	-9.530772	-9.195994	-3.520742	-3.416577	0.000000	-10.000000	-0.016667	4.550000	-94.000000	1023.000000	1023.000000	2046.000000
31.000000	-0.043724	-25.840712	-9.615679	-9.583242	-3.430293	-3.211497	0.000000	-10.000000	-0.033333	5.750000	-94.000000	1023.000000	1023.000000	2046.000000
31.020000	-0.044843	-26.502085	-9.696140	-9.596972	-3.690986	-3.517986	0.000000	-10.000000	-0.050000	7.100000	-94.000000	1023.000000	1023.000000	2046.000000
31.040001	-0.046190	-27.298197	-9.953960	-9.853512	-3.756842	-3.733882	0.000000	-10.000000	-0.075000	8.700000	-94.000000	1023.000000	1023.000000	2046.000000
31.059999	-0.047524	-28.086718	-9.997699	-10.246968	-4.044707	-3.797343	0.000000	-10.000000	-0.075000	10.083334	-94.000000	1023.000000	1023.000000	2046.000000
31.080000	-0.049483	-29.244379	-10.270825	-10.060064	-4.340520	-4.572968	0.000000	-10.000000	-0.083333	11.400001	-94.000000	1023.000000	1023.000000	2046.000000
31.100000	-0.049765	-29.411129	-10.374449	-10.676264	-4.271772	-4.088644	0.000000	-10.000000	-0.100000	12.400001	-55.333332	1023.000000	1023.000000	2046.000000
31.120001	-0.050681	-29.952616	-10.411057	-10.353486	-4.517224	-4.670848	0.000000	-10.000000	-0.141667	13.866667	-14.000000	1023.000000	1023.000000	2046.000000
31.139999	-0.050305	-29.730003	-10.487477	-10.654813	-4.299028	-4.288685	0.000000	-10.000000	-0.175000	14.966667	27.333334	1023.000000	1023.000000	2046.000000
31.160000	-0.050180	-29.656385	-10.347809	-10.556850	-4.425241	-4.326486	0.000000	-10.000000	-0.208333	15.800000	31.666666	1023.000000	1023.000000	2046.000000
31.180000	-0.050081	-29.598074	-10.499402	-10.249598	-4.284431	-4.564644	0.000000	-10.000000	-0.225000	16.183334	35.000000	1023.000000	1023.000000	2046.000000
31.200001	-0.049141	-29.042492	-10.294786	-10.517264	-4.233417	-3.997025	0.000000	-10.000000	-0.233333	16.900002	40.166668	1023.000000	1023.000000	2046.000000
31.219999	-0.049205	-29.080355	-10.324949	-9.994849	-4.280302	-4.480255	0.000000	-10.000000	-0.233333	17.666668	45.666668	1023.000000	1023.000000	2046.000000
31.240000	-0.047727	-28.206846	-10.144764	-10.287478	-4.010621	-3.763983	0.000000	-10.000000	-0.233333	18.283335	51.500000	1023.000000	1023.000000	2046.000000
31.260000	-0.047363	-27.991413	-10.070514	-9.646603	-4.063650	-4.210645	0.000000	-10.000000	-0.241667	18.683334	57.500000	1023.000000	1023.000000	2046.000000
31.280001	-0.045318	-26.782965	-9.776805	-9.830714	-3.744539	-3.430906	0.000000	-10.000000	-0.266667	19.283333	63.666668	1023.000000	1023.000000	2046.000000
31.299999	-0.044413	-26.247986	-9.572186	-9.206881	-3.764058	-3.704860	0.000000	-10.000000	-0.283333	19.650000	67.833336	1023.000000	1023.000000	2046.000000
31.320000	-0.042544	-25.143297	-9.327200	-9.164226	-3.457615	-3.194257	0.000000	-10.000000	-0.308333	20.066666	74.333336	1023.000000	1023.000000	2046.000000
31.340000	-0.041669	-24.626171	-8.954535	-8.822810	-3.585898	-3.262928	0.000000	-10.000000	-0.308333	20.250000	81.000000	1023.000000	1023.000000	2046.000000
31.360001	-0.040584	-23.985022	-8.929675	-8.594041	-3.276992	-3.184314	0.000000	-10.000000	-0.308333	20.600000	89.833336	1023.000000	1023.000000	2046.000000
31.379999	-0.039752	-23.493471	-8.594950	-8.621290	-3.335296	-2.941936	0.000000	-10.000000	-0.291667	20.700001	96.666664	1023.000000	1023.000000	2046.000000
31.400000	-0.039812	-23.528948	-8.756426	-8.315650	-3.162196	-3.294676	0.000000	-10.000000	-0.291667	20.833334	103.500000	1023.000000	1023.000000	2046.000000
31.420000	-0.039020	-23.060915	-8.483731	-8.612509	-3.141718	-2.822957	0.000000	-10.000000	-0.291667	20.983334	110.500000	1023.000000	1023.000000	2046.000000
31.440001	-0.039368	-23.266481	-8.527324	-8.159956	-3.182556	-3.396645	0.000000	-10.000000	-0.316667	21.250000	117.500000	1023.000000	1023.000000	2046.000000
31.459999	-0.038380	-22.682463	-8.401647	-8.455487	-2.975777	-2.849551	0.000000	-10.000000	-0.325000	21.750000	124.666664	1023.000000	1023.000000	2046.000000
31.480000	-0.038483	-22.743292	-8.217678	-8.177337	-3.208804	-3.139472	0.000000	-10.000000	-0.325000	22.033333	131.833328	1023.000000	1023.000000	2046.000000
31.500000	-0.038001	-22.458344	-8.306076	-8.276831	-2.955917	-2.919520	0.000000	-10.000000	-0.341667	22.433334	139.166672	1023.000000	1023.000000	2046.000000
31.520000	-0.037533	-22.181948	-7.971903	-8.225174	-3.156369	-2.828502	0.000000	-10.000000	-0.366667	22.566668	146.500000	1023.000000	1023.000000	2046.000000
31.540001	-0.036952	-21.838837	-8.061140	-7.887522	-2.903284	-2.986891	0.000000	-10.000000	-0.383333	22.666668	154.000000	1023.000000	1023.000000	2046.000000
31.559999	-0.035446	-20.948689	-7.664705	-8.021231	-2.815969	-2.446784	0.000000	-10.000000	-0.383333	22.516666	161.500000	1023.000000	1023.000000	2046.000000
31.580000	-0.034602	-20.449734	-7.501737	-7.385597	-2.731662	-2.830737	0.000000	-10.000000	-0.366667	22.633333	169.000000	1023.000000	1023.000000	2046.000000
31.600000	-0.032419	-19.159851	-7.095420	-7.524601	-2.433449	-2.106381	0.000000	-10.000000	-0.366667	22.816668	176.500000	1023.000000	1023.000000	2046.000000
31.620001	-0.031368	-18.538307	-6.731230	-6.918596	-2.491468	-2.397012	0.000000	-10.000000	-0.358333	23.300001	184.166672	1023.000000	1023.000000	2046.000000
31.639999	-0.029679	-17.540258	-6.589318	-6.894744	-2.105287	-1.950910	0.000000	-10.000000	-0.375000	23.383333	192.000000	1023.000000	1023.000000	2046.000000
31.660000	-0.028604	-16.904795	-6.179873	-6.565914	-2.177167	-1.981839	0.000000	-10.000000	-0.391667	23.816668	202.666672	1023.000000	1023.000000	2046.000000
31.680000	-0.027636	-16.332600	-6.105803	-6.244041	-1.966159	-2.016596	0.000000	-10.000000	-0.400000	24.049999	210.666672	1023.000000	1023.000000	2046.000000
31.700001	-0.025961	-15.343082	-5.668576	-6.244228	-1.883819	-1.546460	0.000000	-10.000000	-0.400000	24.416666	218.666672	1023.000000	1023.000000	2046.000000
31.719999	-0.025203	-14.895026	-5.623596	-5.647276	-1.771931	-1.852223	0.000000	-10.000000	-0.400000	24.333334	224.000000	1023.000000	1023.000000	2046.000000
31.740000	-0.023828	-14.082603	-5.438106	-5.706613	-1.568109	-1.369775	0.000000	-10.000000	-0.400000	24.300001	232.000000	1023.000000	1023.000000	2046.000000
31.760000	-0.024207	-14.306549	-5.392433	-5.251385	-1.757275	-1.905455	0.000000	-10.000000	-0.400000	24.083334	240.000000	1023.000000	1023.000000	2046.000000
31.780001	-0.023834	-14.086044	-5.312909	-5.568483	-1.704316	-1.500336	0.000000	-10.000000	-0.400000	24.166668	248.000000	1023.000000	1023.000000	2046.000000
31.799999	-0.024452	-14.451113	-5.178093	-5.300897	-1.969799	-2.002323	0.000000	-10.000000	-0.416667	24.250000	256.000000	1023.000000	1023.000000	2046.000000
31.820000	-0.025096	-14.831985	-5.332877	-5.555166	-1.962559	-1.981383	0.000000	-10.000000	-0.416667	24.433334	264.000000	1023.000000	1023.000000	2046.000000
31.840000	-0.026919	-15.908923	-5.428245	-5.740822	-2.382860	-2.356997	0.000000	-10.000000	-0.416667	24.400002	272.333344	1023.000000	1023.000000	2046.000000
31.860001	-0.028647	-16.930334	-5.809535	-5.715887	-2.572204	-2.832707	0.000000	-10.000000	-0.391667	24.166668	280.666656	1023.000000	1023.000000	2046.000000
31.879999	-0.029370	-17.357492	-5.675781	-6.026552	-2.914101	-2.741058	0.000000	-10.000000	-0.383333	24.033335	289.000000	1023.000000	1023.000000	2046.000000
31.900000	-0.029955	-17.703362	-5.872829	-5.694123	-2.938283	-3.198127	0.000000	-10.000000	-0.366667	23.933334	297.000000	1023.000000	1023.000000	2046.000000
31.920000	-0.029406	-17.378853	-5.640930	-5.964095	-2.979209	-2.794620	0.000000	-10.000000	-0.366667	23.950001	305.000000	1023.000000	1023.000000	2046.000000
31.940001	-0.029307	-17.320372	-5.663535	-5.488794	-2.968853	-3.199190	0.000000	-10.000000	-0.375000	24.266666	313.000000	1023.000000	1023.000000	2046.000000
31.959999	-0.028202	-16.667143	-5.448594	-5.653836	-2.895663	-2.669050	0.000000	-10.000000	-0.400000	24.483334	321.000000	1023.000000	1023.000000	2046.000000
31.980000	-0.027837	-16.451571	-5.404453	-5.080319	-2.876596	-3.090202	0.000000	-10.000000	-0.408333	24.650000	329.000000	1023.000000	1023.000000	2046.000000
32.000000	-0.026284	-15.533956	-5.149251	-5.167589	-2.690942	-2.526174	0.000000	-10.000000	-0.408333	24.433332	337.000000	1023.000000	1023.000000	2046.000000
32.020000	-0.025678	-15.175765	-4.932522	-4.721596	-2.761138	-2.760509	0.000000	-10.000000	-0.408333	24.616667	345.000000	1023.000000	1023.000000	2046.000000
32.040001	-0.024279	-14.348657	-4.836843	-4.589413	-2.485305	-2.437095	0.000000	-10.000000	-0.408333	24.566668	353.333344	1023.000000	1023.000000	2046.000000
32.060001	-0.023133	-13.671324	-4.416606	-4.340501	-2.584360	-2.329857	0.000000	-10.000000	-0.416667	24.916668	361.666656	1023.000000	1023.000000	2046.000000
32.080002	-0.021704	-12.827149	-4.403273	-3.947174	-2.215764	-2.260939	0.000000	-10.000000	-0.408333	24.716667	370.000000	1023.000000	1023.000000	2046.000000
32.099998	-0.020119	-11.890212	-4.013353	-3.919096	-2.160953	-1.796810	0.000000	-10.000000	-0.408333	24.850000	378.166656	1023.000000	1023.000000	2046.000000
32.119999	-0.018999	-11.228384	-3.814249	-3.319195	-2.049365	-2.045576	0.000000	-10.000000	-0.408333	24.750000	386.500000	1023.000000	1023.000000	2046.000000
32.139999	-0.017171	-10.148246	-3.512411	-3.345499	-1.811203	-1.479133	0.000000	-10.000000	-0.416667	24.866667	394.833344	1023.000000	1023.000000	2046.000000
32.160000	-0.016433	-9.711967	-3.243471	-2.886521	-1.857518	-1.724457	0.000000	-10.000000	-0.416667	24.600000	403.000000	1023.000000	1023.000000	2046.000000
32.180000	-0.015392	-9.096645	-3.144139	-2.954807	-1.614525	-1.383174	0.000000	-10.000000	-0.416667	24.450001	411.166656	1023.000000	1023.000000	2046.000000
32.200001	-0.015196	-8.981085	-2.912211	-2.696792	-1.724915	-1.647166	0.000000	-10.000000	-0.425000	24.450001	419.500000	1023.000000	1023.000000	2046.000000
32.220001	-0.014928	-8.822304	-2.996773	-2.700723	-1.555380	-1.569427	0.000000	-10.000000	-0.441667	24.966667	427.833344	1023.000000	1023.000000	2046.000000
32.240002	-0.014645	-8.654944	-2.730062	-2.632942	-1.694875	-1.597066	0.000000	-10.000000	-0.458333	25.483334	436.000000	1023.000000	1023.000000	2046.000000
32.259998	-0.014298	-8.450337	-2.755383	-2.502349	-1.594668	-1.597938	0.000000	-10.000000	-0.458333	25.650000	444.333344	1023.000000	1023.000000	2046.000000
32.279999	-0.013621	-8.050300	-2.492477	-2.564600	-1.610629	-1.382594	0.000000	-10.000000	-0.466667	25.666668	452.833344	1023.000000	1023.000000	2046.000000
32.299999	-0.013000	-7.683151	-2.471001	-2.229917	-1.463374	-1.518859	0.000000	-10.000000	-0.466667	25.600000	461.500000	1023.000000	1023.000000	2046.000000
32.320000	-0.011891	-7.027635	-2.198359	-2.325577	-1.378372	-1.125327	0.000000	-10.000000	-0.466667	25.600000	470.000000	1023.000000	1023.000000	2046.000000
32.340000	-0.010787	-6.374877	-1.937403	-1.803834	-1.318657	-1.314983	0.000000	-10.000000	-0.466667	25.583334	478.500000	1023.000000	1023.000000	2046.000000
32.360001	-0.008720	-5.153680	-1.550356	-1.757484	-1.067586	-0.778255	0.000000	-10.000000	-0.466667	25.516666	487.000000	1023.000000	1023.000000	2046.000000
32.380001	-0.007187	-4.247623	-1.191182	-1.161271	-0.985320	-0.909850	0.000000	-10.000000	-0.483333	25.633333	495.500000	1023.000000	1023.000000	2046.000000
32.400002	-0.005347	-3.160339	-0.875770	-1.082283	-0.761937	-0.440349	0.000000	-10.000000	-0.491667	25.766668	504.166656	1023.000000	1023.000000	2046.000000
32.419998	-0.004230	-2.499873	-0.512101	-0.553857	-0.780043	-0.653872	0.000000	-10.000000	-0.483333	25.733334	512.666687	1023.000000	1023.000000	2046.000000
32.439999	-0.002599	-1.535840	-0.270607	-0.408789	-0.551330	-0.305115	0.000000	-10.000000	-0.458333	25.633333	521.333313	1023.000000	1023.000000	2046.000000
32.459999	-0.001365	-0.806900	0.025447	0.008895	-0.484962	-0.356280	0.000000	-10.000000	-0.433333	25.433334	529.833313	1023.000000	1023.000000	2046.000000
32.480000	-0.000253	-0.149633	0.133585	0.083923	-0.358375	-0.008766	0.000000	-10.000000	-0.425000	25.150000	538.500000	1023.000000	1023.000000	2046.000000
32.500000	-0.000075	-0.044453	0.218389	0.493940	-0.401862	-0.354921	0.000000	-10.000000	-0.416667	24.883333	546.833313	1023.000000	1023.000000	2046.000000
32.520000	0.000086	0.050970	0.257540	0.288921	-0.398135	-0.097357	0.000000	-10.000000	-0.408333	24.566668	555.166687	1023.000000	1023.000000	2046.000000
32.540001	-0.000110	-0.064932	0.349695	0.521091	-0.484325	-0.451392	0.000000	-10.000000	-0.400000	24.383333	563.500000	1023.000000	1023.000000	2046.000000
32.560001	-0.000169	-0.100134	0.387507	0.311481	-0.492678	-0.306444	0.000000	-10.000000	-0.400000	24.216667	571.833313	1023.000000	1023.000000	2046.000000
32.580002	-0.001671	-0.987779	0.238708	0.333991	-0.682874	-0.877604	0.000000	-10.000000	-0.391667	24.266666	580.000000	1023.000000	1023.000000	2046.000000
32.599998	-0.003278	-1.937080	-0.007133	-0.007519	-0.967869	-0.954558	0.000000	-10.000000	-0.375000	23.966667	588.000000	1023.000000	1023.000000	2046.000000
32.619999	-0.004862	-2.873595	-0.085904	-0.001430	-1.358368	-1.427893	0.000000	-10.000000	-0.358333	23.600000	596.000000	1023.000000	1023.000000	2046.000000
32.639999	-0.005433	-3.211052	-0.177110	-0.192201	-1.464933	-1.376808	0.000000	-10.000000	-0.350000	22.966667	604.000000	1023.000000	1023.000000	2046.000000
32.660000	-0.005738	-3.390980	-0.077116	-0.091064	-1.598129	-1.624671	0.000000	-10.000000	-0.366667	22.750000	611.666687	1023.000000	1023.000000	2046.000000
32.680000	-0.005495	-3.247618	-0.102712	-0.086725	-1.553807	-1.504375	0.000000	-10.000000	-0.383333	22.616667	619.333313	1023.000000	1023.000000	2046.000000
32.700001	-0.005120	-3.025941	0.049249	0.068369	-1.576373	-1.567186	0.000000	-10.000000	-0.391667	22.750000	626.833313	1023.000000	1023.000000	2046.000000
32.720001	-0.004570	-2.700988	0.085661	0.226869	-1.511838	-1.501680	0.000000	-10.000000	-0.391667	22.983334	634.500000	1023.000000	1023.000000	2046.000000
32.740002	-0.003795	-2.243047	0.363679	0.444394	-1.554635	-1.496486	0.000000	-10.000000	-0.375000	23.283333	642.166687	1023.000000	1023.000000	2046.000000
32.759998	-0.002722	-1.608926	0.464247	0.631460	-1.392423	-1.312210	0.000000	-10.000000	-0.366667	23.266666	650.000000	1023.000000	1023.000000	2046.000000
32.779999	-0.001704	-1.007295	0.735531	0.927081	-1.342716	-1.327192	0.000000	-10.000000	-0.341667	23.216667	657.666687	1023.000000	1023.000000	2046.000000
32.799999	-0.000557	-0.329000	0.883285	1.115716	-1.183976	-1.144024	0.000000	-10.000000	-0.350000	22.816668	665.333313	1023.000000	1023.000000	2046.000000
32.820000	0.000946	0.558911	1.290883	1.468089	-1.126855	-1.073206	0.000000	-10.000000	-0.333333	22.733334	673.000000	1023.000000	1023.000000	2046.000000
32.840000	0.002302	1.360659	1.423041	1.640231	-0.925289	-0.777325	0.000000	-10.000000	-0.325000	22.283333	680.666687	1023.000000	1023.000000	2046.000000
32.860001	0.003582	2.116685	1.745062	1.998937	-0.857890	-0.769425	0.000000	-10.000000	-0.316667	22.016666	688.166687	1023.000000	1023.000000	2046.000000
32.880001	0.005005	2.957987	1.972797	2.136275	-0.693635	-0.457449	0.000000	-10.000000	-0.316667	21.600000	695.500000	1023.000000	1023.000000	2046.000000
32.900002	0.006249	3.693032	2.241492	2.492395	-0.580150	-0.460705	0.000000	-10.000000	-0.316667	21.166668	702.833313	1023.000000	1023.000000	2046.000000
32.919998	0.007070	4.178217	2.401072	2.540293	-0.467894	-0.295254	0.000000	-10.000000	-0.300000	20.850000	710.000000	1023.000000	1023.000000	2046.000000
32.939999	0.007251	4.285168	2.526496	2.760898	-0.505579	-0.496647	0.000000	-10.000000	-0.308333	20.466667	717.000000	1023.000000	1023.000000	2046.000000
32.959999	0.007641	4.515762	2.621339	2.714077	-0.423324	-0.396330	0.000000	-10.000000	-0.316667	20.700001	723.833313	1023.000000	1023.000000	2046.000000
32.980000	0.007588	4.484437	2.647754	2.862407	-0.464876	-0.560848	0.000000	-10.000000	-0.333333	20.900000	730.666687	1023.000000	1023.000000	2046.000000
33.000000	0.008026	4.743306	2.777979	2.817773	-0.397194	-0.455253	0.000000	-10.000000	-0.333333	21.166666	737.666687	1023.000000	1023.000000	2046.000000
33.020000	0.008244	4.872022	2.800780	2.923787	-0.395134	-0.457412	0.000000	-10.000000	-0.325000	21.000000	744.833313	1023.000000	1023.000000	2046.000000
33.040001	0.008921	5.272456	3.026496	2.953024	-0.344626	-0.362438	0.000000	-10.000000	-0.316667	20.933334	751.833313	1023.000000	1023.000000	2046.000000
33.060001	0.009528	5.631196	3.146529	3.094564	-0.335797	-0.274100	0.000000	-10.000000	-0.316667	21.016666	758.666687	1023.000000	1023.000000	2046.000000
33.080002	0.010678	6.310682	3.399309	3.299363	-0.176248	-0.211742	0.000000	-10.000000	-0.308333	20.650000	765.666687	1023.000000	1023.000000	2046.000000
33.099998	0.011966	7.071906	3.655259	3.554463	-0.100226	-0.037591	0.000000	-10.000000	-0.300000	20.383333	772.666687	1023.000000	1023.000000	2046.000000
33.119999	0.013980	8.262031	4.076726	3.881663	0.133141	0.170501	0.000000	-10.000000	-0.283333	20.150000	779.666687	1023.000000	1023.000000	2046.000000
33.139999	0.015416	9.110762	4.296288	4.143463	0.282798	0.388214	0.000000	-10.000000	-0.275000	20.266666	786.333313	1023.000000	1023.000000	2046.000000
33.160000	0.016964	10.025913	4.713016	4.519838	0.377271	0.415789	0.000000	-10.000000	-0.266667	20.366667	793.166687	1023.000000	1023.000000	2046.000000
33.180000	0.018355	10.847922	4.896435	4.758325	0.591646	0.601516	0.000000	-10.000000	-0.250000	19.950001	799.833313	1023.000000	1023.000000	2046.000000
33.200001	0.019628	11.600098	5.213185	5.028525	0.611630	0.746758	0.000000	-10.000000	-0.250000	19.666668	806.666687	1023.000000	1023.000000	2046.000000
33.220001	0.020416	12.065822	5.303273	5.226799	0.725382	0.810368	0.000000	-10.000000	-0.225000	19.166668	813.166687	1023.000000	1023.000000	2046.000000
33.240002	0.020655	12.206848	5.434433	5.402913	0.653247	0.716254	0.000000	-10.000000	-0.216667	18.950001	819.833313	1023.000000	1023.000000	2046.000000
33.259998	0.020435	12.077186	5.353991	5.275686	0.739959	0.707550	0.000000	-10.000000	-0.208333	18.866667	826.166687	1023.000000	1023.000000	2046.000000
33.279999	0.019971	11.802888	5.416857	5.333234	0.568323	0.484474	0.000000	-10.000000	-0.216667	18.766666	832.500000	1023.000000	1023.000000	2046.000000
33.299999	0.019515	11.533356	5.337286	5.170288	0.599840	0.425942	0.000000	-10.000000	-0.225000	18.700001	838.666687	1023.000000	1023.000000	2046.000000
33.320000	0.018016	10.647696	5.159041	4.987259	0.338532	0.162864	0.000000	-10.000000	-0.225000	18.466667	845.000000	1023.000000	1023.000000	2046.000000
33.340000	0.016225	9.589087	4.880785	4.732806	0.141387	-0.165890	0.000000	-10.000000	-0.225000	18.133333	851.333313	1023.000000	1023.000000	2046.000000
33.360001	0.014352	8.482221	4.696773	4.610926	-0.296194	-0.529283	0.000000	-10.000000	-0.208333	17.816668	857.500000	1023.000000	1023.000000	2046.000000
33.380001	0.013588	8.030328	4.621696	4.425703	-0.409707	-0.607364	0.000000	-10.000000	-0.191667	17.450001	863.500000	1023.000000	1023.000000	2046.000000
33.400002	0.013138	7.764322	4.583896	4.427322	-0.535027	-0.711869	0.000000	-10.000000	-0.183333	17.666666	869.333313	1023.000000	1023.000000	2046.000000
33.419998	0.013428	7.935885	4.610095	4.507009	-0.465109	-0.716109	0.000000	-10.000000	-0.200000	17.816668	875.000000	1023.000000	1023.000000	2046.000000
33.439999	0.013785	8.147157	4.778533	4.635483	-0.585045	-0.681815	0.000000	-10.000000	-0.216667	18.233334	880.666687	1023.000000	1023.000000	2046.000000
33.459999	0.014327	8.467349	4.777124	4.859090	-0.469663	-0.699202	0.000000	-10.000000	-0.216667	18.266666	886.833313	1023.000000	1023.000000	2046.000000
33.480000	0.015057	8.898433	5.092077	4.985543	-0.583246	-0.595942	0.000000	-10.000000	-0.216667	18.483334	893.166687	1023.000000	1023.000000	2046.000000
33.500000	0.015767	9.318132	5.095012	5.214424	-0.431534	-0.559769	0.000000	-10.000000	-0.216667	18.450001	899.500000	1023.000000	1023.000000	2046.000000
33.520000	0.016823	9.942423	5.418278	5.423149	-0.429928	-0.469075	0.000000	-10.000000	-0.233333	18.433334	905.500000	1023.000000	1023.000000	2046.000000
33.540001	0.017852	10.550529	5.493537	5.687251	-0.244417	-0.385843	0.000000	-10.000000	-0.241667	18.450001	911.500000	1023.000000	1023.000000	2046.000000
33.560001	0.019492	11.519657	5.964296	5.958790	-0.203033	-0.200396	0.000000	-10.000000	-0.250000	18.533333	917.500000	1023.000000	1023.000000	2046.000000
33.580002	0.020698	12.232565	6.035056	6.194589	0.027528	-0.024608	0.000000	-10.000000	-0.241667	18.750000	923.833313	1023.000000	1023.000000	2046.000000
33.599998	0.022104	13.063747	6.391790	6.399012	0.125264	0.147682	0.000000	-10.000000	-0.233333	18.850000	930.166687	1023.000000	1023.000000	2046.000000
33.619999	0.023313	13.778072	6.569512	6.690441	0.247120	0.271000	0.000000	-10.000000	-0.225000	18.916668	936.500000	1023.000000	1023.000000	2046.000000
33.639999	0.024829	14.674164	6.926870	6.857903	0.403172	0.486219	0.000000	-10.000000	-0.225000	18.900002	942.666687	1023.000000	1023.000000	2046.000000
33.660000	0.025554	15.102536	6.979313	7.029910	0.567544	0.525769	0.000000	-10.000000	-0.233333	18.816668	949.000000	1023.000000	1023.000000	2046.000000
33.680000	0.026105	15.427757	7.208468	7.133224	0.598327	0.487738	0.000000	-10.000000	-0.241667	19.033335	955.333313	1023.000000	1023.000000	2046.000000
33.700001	0.026259	15.519277	7.160915	7.138152	0.707123	0.513086	0.000000	-10.000000	-0.266667	19.150000	961.666687	1023.000000	1023.000000	2046.000000
33.720001	0.026603	15.722508	7.359669	7.177976	0.644263	0.540600	0.000000	-10.000000	-0.283333	19.666666	968.000000	1023.000000	1023.000000	2046.000000
33.740002	0.026486	15.653498	7.307806	7.207231	0.656089	0.482372	0.000000	-10.000000	-0.300000	20.133333	974.500000	1023.000000	1023.000000	2046.000000
33.759998	0.027001	15.957798	7.598989	7.254009	0.544719	0.560081	0.000000	-10.000000	-0.300000	20.666666	981.166687	1023.000000	1023.000000	2046.000000
33.779999	0.027277	16.120684	7.529082	7.400721	0.681288	0.509593	0.000000	-10.000000	-0.300000	20.700001	988.000000	1023.000000	1023.000000	2046.000000
33.799999	0.028281	16.713846	7.917781	7.502974	0.628333	0.664759	0.000000	-10.000000	-0.291667	20.633333	995.000000	1023.000000	1023.000000	2046.000000
33.820000	0.029210	17.263004	7.987741	7.757884	0.800599	0.716782	0.000000	-10.000000	-0.291667	20.466667	1001.833313	1023.000000	1023.000000	2046.000000
33.840000	0.031083	18.370167	8.462692	8.010734	0.914043	0.982697	0.000000	-10.000000	-0.291667	20.566668	1008.666687	1023.000000	1023.000000	2046.000000
33.860001	0.032571	19.249556	8.670948	8.409120	1.053236	1.116251	0.000000	-10.000000	-0.300000	20.450001	1015.500000	1023.000000	1023.000000	2046.000000
33.880001	0.034428	20.346846	9.039958	8.749436	1.314809	1.242641	0.000000	-10.000000	-0.308333	20.633333	1022.500000	1023.000000	1023.000000	2046.000000
33.900002	0.035704	21.101261	9.391707	9.039588	1.296230	1.373736	0.000000	-10.000000	-0.316667	20.866667	1029.333374	1023.000000	1023.000000	2046.000000
33.919998	0.037074	21.910694	9.614105	9.281553	1.515675	1.499361	0.000000	-10.000000	-0.316667	21.150002	1036.166626	1023.000000	1023.000000	2046.000000
33.939999	0.037668	22.261505	9.828273	9.540042	1.363851	1.529338	0.000000	-10.000000	-0.308333	21.100000	1043.166626	1023.000000	1023.000000	2046.000000
33.959999	0.038361	22.671371	9.849147	9.714663	1.600847	1.506716	0.000000	-10.000000	-0.300000	20.983334	1050.333374	1023.000000	1023.000000	2046.000000
33.980000	0.038005	22.461201	9.941607	9.657126	1.405993	1.456474	0.000000	-10.000000	-0.300000	21.016666	1057.500000	1023.000000	1023.000000	2046.000000
34.000000	0.037969	22.439489	9.905575	9.636554	1.517057	1.380304	0.000000	-10.000000	-0.308333	21.000000	1064.500000	1023.000000	1023.000000	2046.000000
34.020000	0.037246	22.012501	9.937713	9.529616	1.271617	1.273555	0.000000	-10.000000	-0.308333	20.933334	1071.500000	1023.000000	1023.000000	2046.000000
34.040001	0.036132	21.354170	9.613675	9.385594	1.329155	1.025745	0.000000	-10.000000	-0.283333	20.750000	1078.500000	1023.000000	1023.000000	2046.000000
34.060001	0.034197	20.210562	9.470297	9.083960	0.880692	0.775612	0.000000	-10.000000	-0.258333	20.300001	1085.500000	1023.000000	1023.000000	2046.000000
34.080002	0.032609	19.271801	9.120210	8.956589	0.765205	0.429797	0.000000	-10.000000	-0.241667	19.766666	1092.333374	1023.000000	1023.000000	2046.000000
34.099998	0.031278	18.485300	9.100113	8.686704	0.386286	0.312197	0.000000	-10.000000	-0.250000	19.500000	1099.000000	1023.000000	1023.000000	2046.000000
34.119999	0.030857	18.236567	8.875352	8.723272	0.464275	0.173668	0.000000	-10.000000	-0.258333	19.683334	1105.500000	1023.000000	1023.000000	2046.000000
34.139999	0.031029	18.338196	9.119409	8.642735	0.283921	0.292131	0.000000	-10.000000	-0.283333	20.183334	1112.000000	1023.000000	1023.000000	2046.000000
34.160000	0.031439	18.580727	9.058364	8.938177	0.375398	0.208787	0.000000	-10.000000	-0.308333	20.666668	1118.666626	1023.000000	1023.000000	2046.000000
34.180000	0.032270	19.071644	9.281205	9.048789	0.432546	0.309104	0.000000	-10.000000	-0.316667	20.966667	1125.500000	1023.000000	1023.000000	2046.000000
34.200001	0.033084	19.552891	9.319323	9.321130	0.551391	0.361049	0.000000	-10.000000	-0.308333	21.100000	1132.500000	1023.000000	1023.000000	2046.000000
34.220001	0.034598	20.447147	9.615195	9.475340	0.753887	0.602726	0.000000	-10.000000	-0.300000	21.016666	1139.500000	1023.000000	1023.000000	2046.000000
34.240002	0.036191	21.388723	9.784805	9.859818	1.009517	0.734581	0.000000	-10.000000	-0.300000	20.900000	1146.500000	1023.000000	1023.000000	2046.000000
34.259998	0.039044	23.074862	10.257869	10.171917	1.478955	1.166121	0.000000	-10.000000	-0.291667	20.750000	1153.500000	1023.000000	1023.000000	2046.000000
34.279999	0.041679	24.632565	10.631218	10.611703	1.854467	1.535177	0.000000	-10.000000	-0.275000	20.366667	1160.500000	1023.000000	1023.000000	2046.000000
34.299999	0.043475	25.693556	10.807172	10.889003	2.247897	1.749484	0.000000	-10.000000	-0.258333	20.116667	1165.166626	1023.000000	1023.000000	2046.000000
34.320000	0.044473	26.283440	11.170410	10.979557	2.136022	1.997452	0.000000	-10.000000	-0.250000	19.700001	1171.833374	1023.000000	1023.000000	2046.000000
34.340000	0.045931	27.145502	11.279240	11.380141	2.448459	2.037662	0.000000	-10.000000	-0.250000	19.316668	1178.500000	1023.000000	1023.000000	2046.000000
34.360001	0.046869	27.699718	11.724396	11.429637	2.320154	2.225531	0.000000	-10.000000	-0.250000	19.000000	1187.166626	1023.000000	1023.000000	2046.000000
34.380001	0.047562	28.109241	11.581175	11.654205	2.656572	2.217289	0.000000	-10.000000	-0.250000	18.950001	1193.666626	1023.000000	1023.000000	2046.000000
34.400002	0.047694	28.186911	11.898515	11.563071	2.495356	2.229968	0.000000	-10.000000	-0.250000	19.150000	1200.000000	1023.000000	1023.000000	2046.000000
34.419998	0.047401	28.013998	11.665051	11.639256	2.608766	2.100925	0.000000	-10.000000	-0.258333	19.216667	1206.333374	1023.000000	1023.000000	2046.000000
34.439999	0.047901	28.309696	11.892631	11.544789	2.634899	2.237377	0.000000	-10.000000	-0.266667	19.400002	1212.833374	1023.000000	1023.000000	2046.000000
34.459999	0.048083	28.417009	11.888994	11.688764	2.642336	2.196916	0.000000	-10.000000	-0.266667	19.350000	1219.166626	1023.000000	1023.000000	2046.000000
34.480000	0.048900	28.900131	12.049834	11.716117	2.813302	2.320879	0.000000	-10.000000	-0.258333	19.400000	1225.833374	1023.000000	1023.000000	2046.000000
34.500000	0.049321	29.148767	12.225823	11.811001	2.738290	2.373655	0.000000	-10.000000	-0.250000	19.233334	1232.166626	1023.000000	1023.000000	2046.000000
34.520000	0.050349	29.756441	12.342999	12.001837	2.984951	2.426655	0.000000	-10.000000	-0.241667	18.950001	1238.666626	1023.000000	1023.000000	2046.000000
34.540001	0.051401	30.378052	12.782246	12.123902	2.853127	2.618776	0.000000	-10.000000	-0.225000	18.683334	1245.000000	1023.000000	1023.000000	2046.000000
34.560001	0.052978	31.309967	12.857086	12.496160	3.242078	2.714642	0.000000	-10.000000	-0.216667	18.283335	1251.333374	1023.000000	1023.000000	2046.000000
34.580002	0.054640	32.292469	13.410769	12.730151	3.170299	2.981251	0.000000	-10.000000	-0.216667	18.200001	1257.500000	1023.000000	1023.000000	2046.000000
34.599998	0.056311	33.279663	13.544303	13.134827	3.510380	3.090153	0.000000	-10.000000	-0.225000	18.183334	1263.500000	1023.000000	1023.000000	2046.000000
34.619999	0.057602	34.043003	13.995318	13.293110	3.487266	3.267311	0.000000	-10.000000	-0.225000	18.350000	1269.500000	1023.000000	1023.000000	2046.000000
34.639999	0.058461	34.550728	13.971558	13.636381	3.696004	3.246785	0.000000	-10.000000	-0.233333	18.600000	1275.500000	1023.000000	1023.000000	2046.000000
34.660000	0.059080	34.916473	14.322482	13.621084	3.538662	3.434246	0.000000	-10.000000	-0.233333	18.650002	1281.833374	1023.000000	1023.000000	2046.000000
34.680000	0.057317	33.874413	13.912526	13.701443	3.353952	2.906491	0.000000	-10.000000	-0.233333	18.500000	1288.166626	1023.000000	1023.000000	2046.000000
34.700001	0.056376	33.318069	14.087742	13.430044	2.979105	2.821178	0.000000	-10.000000	-0.225000	18.283333	1292.500000	1023.000000	1023.000000	2046.000000
34.720001	0.055256	32.656387	13.785982	13.492332	2.904693	2.473381	0.000000	-10.000000	-0.225000	18.299999	1298.500000	1023.000000	1023.000000	2046.000000
34.740002	0.054600	32.268772	13.906632	13.232101	2.662910	2.467129	0.000000	-10.000000	-0.225000	18.450001	1302.500000	1023.000000	1023.000000	2046.000000
34.759998	0.053319	31.511311	13.500478	13.151907	2.646411	2.212514	0.000000	-10.000000	-0.216667	18.533333	1310.500000	1023.000000	1023.000000	2046.000000
34.779999	0.051950	30.702427	13.516127	12.818853	2.309729	2.057719	0.000000	-10.000000	-0.200000	18.083334	1316.666626	1023.000000	1023.000000	2046.000000
34.799999	0.050474	29.829916	13.029318	12.775273	2.265167	1.760158	0.000000	-10.000000	-0.191667	17.666666	1324.833374	1023.000000	1023.000000	2046.000000
34.820000	0.050040	29.573805	13.116016	12.472347	2.161973	1.823468	0.000000	-10.000000	-0.191667	17.316668	1329.000000	1023.000000	1023.000000	2046.000000
34.840000	0.049847	29.459705	12.865486	12.630687	2.284089	1.679444	0.000000	-10.000000	-0.216667	17.633333	1334.833374	1023.000000	1023.000000	2046.000000
34.860001	0.049754	29.404556	13.029043	12.451918	2.137684	1.785912	0.000000	-10.000000	-0.233333	18.100000	1340.666626	1023.000000	1023.000000	2046.000000
34.880001	0.050065	29.588200	12.891692	12.786673	2.253974	1.655862	0.000000	-10.000000	-0.250000	18.783333	1348.500000	1023.000000	1023.000000	2046.000000
34.900002	0.050756	29.996704	13.252295	12.700974	2.157866	1.885568	0.000000	-10.000000	-0.258333	19.166666	1354.666626	1023.000000	1023.000000	2046.000000
34.919998	0.051260	30.294453	13.103349	13.064001	2.329026	1.798078	0.000000	-10.000000	-0.266667	19.366667	1358.833374	1023.000000	1023.000000	2046.000000
34.939999	0.052078	30.778137	13.439561	13.008684	2.309593	2.020298	0.000000	-10.000000	-0.258333	19.283333	1365.166626	1023.000000	1023.000000	2046.000000
34.959999	0.052774	31.189585	13.436576	13.425762	2.396608	1.930638	0.000000	-10.000000	-0.233333	19.033333	1371.666626	1023.000000	1023.000000	2046.000000
34.980000	0.053823	31.809500	13.722750	13.495551	2.542869	2.048329	0.000000	-10.000000	-0.208333	18.783333	1378.166626	1023.000000	1023.000000	2046.000000
35.000000	0.055003	32.506832	13.844602	13.833839	2.653036	2.175354	0.000000	-10.000000	-0.191667	18.200001	1384.500000	1023.000000	1023.000000	2046.000000
35.020000	0.056136	33.176113	14.135695	13.895888	2.798836	2.345691	0.000000	-10.000000	-0.175000	17.733334	1390.500000	1023.000000	1023.000000	2046.000000
35.040001	0.057143	33.771286	14.258232	14.177872	2.855585	2.479598	0.000000	-10.000000	-0.175000	17.266666	1398.500000	1023.000000	1023.000000	2046.000000
35.060001	0.058443	34.539604	14.552507	14.381163	3.043704	2.562232	0.000000	-10.000000	-0.175000	17.016666	1404.500000	1023.000000	1023.000000	2046.000000
35.080002	0.059360	35.081577	14.718824	14.521901	3.057324	2.783528	0.000000	-10.000000	-0.175000	16.716667	1410.166626	1023.000000	1023.000000	2046.000000
35.099998	0.059892	35.396351	14.811071	14.621678	3.242700	2.720903	0.000000	-10.000000	-0.158333	16.416668	1413.833374	1023.000000	1023.000000	2046.000000
35.119999	0.059547	35.192074	14.856754	14.530261	3.100192	2.704868	0.000000	-10.000000	-0.133333	16.033335	1417.500000	1023.000000	1023.000000	2046.000000
35.139999	0.059429	35.122551	14.634681	14.515283	3.340303	2.632283	0.000000	-10.000000	-0.133333	15.283334	1421.166626	1023.000000	1023.000000	2046.000000
35.160000	0.059307	35.050407	14.866179	14.298604	3.140972	2.744653	0.000000	-10.000000	-0.091667	13.316667	1428.000000	1023.000000	1023.000000	2046.000000
35.180000	0.057792	34.155083	14.490584	14.361835	2.954898	2.347764	0.000000	-10.000000	-0.058333	10.850000	1434.166626	1023.000000	1023.000000	2046.000000
35.200001	0.057643	34.067154	14.730063	14.148656	2.795075	2.393361	0.000000	-10.000000	-0.008333	8.866667	1438.666626	1023.000000	1023.000000	2046.000000
35.220001	0.057632	34.060436	14.598673	14.336975	2.821352	2.303435	0.000000	-10.000000	0.000000	6.366667	1441.833374	1023.000000	1023.000000	2046.000000
35.240002	0.058635	34.653442	14.990725	14.331565	2.861857	2.469296	0.000000	-10.000000	0.000000	4.633334	1443.666626	1023.000000	1023.000000	2046.000000
35.259998	0.059640	35.247215	14.975006	14.707653	3.030120	2.534437	0.000000	-10.000000	0.008333	1.433333	1445.833374	1023.000000	1023.000000	2046.000000
35.279999	0.061007	36.055180	15.378902	14.766236	3.157316	2.752724	0.000000	-10.000000	0.025000	-0.500000	1446.333374	1023.000000	1023.000000	2046.000000
35.299999	0.061815	36.532433	15.389247	15.063262	3.218134	2.861788	0.000000	-10.000000	0.025000	-2.900000	1446.833374	1023.000000	1023.000000	2046.000000
35.320000	0.062540	36.960884	15.660619	14.963252	3.301792	3.035221	0.000000	-10.000000	0.033333	-4.350000	1447.000000	1023.000000	1023.000000	2046.000000
35.340000	0.062364	36.857372	15.395237	15.147927	3.348534	2.965675	0.000000	-10.000000	0.033333	-5.666667	1447.000000	1023.000000	1023.000000	2046.000000
35.360001	0.061883	36.573128	15.491285	14.915710	3.222548	2.943583	0.000000	-10.000000	0.058333	-7.150000	1447.000000	1023.000000	1023.000000	2046.000000
35.380001	0.061429	36.304687	15.207700	14.995490	3.249759	2.851737	0.000000	-10.000000	0.066667	-8.116667	1447.000000	1023.000000	1023.000000	2046.000000
35.400002	0.060897	35.989994	15.240850	14.726304	3.203231	2.819608	0.000000	-10.000000	0.066667	-8.900000	1447.000000	1023.000000	1023.000000	2046.000000
35.419998	0.060584	35.805317	15.046685	14.827793	3.179347	2.751491	0.000000	-10.000000	0.058333	-9.016666	1447.000000	1023.000000	1023.000000	2046.000000
35.439999	0.059928	35.417191	15.100631	14.553275	3.098669	2.664617	0.000000	-10.000000	0.066667	-9.133333	1447.000000	1023.000000	1023.000000	2046.000000
35.459999	0.058810	34.756626	14.696991	14.486339	3.062407	2.510890	0.000000	-10.000000	0.083333	-9.633333	1438.666626	1023.000000	1023.000000	2046.000000
35.480000	0.056710	33.515835	14.511488	14.050134	2.798113	2.156099	0.000000	-10.000000	0.100000	-10.166667	1430.333374	1023.000000	1023.000000	2046.000000
35.500000	0.054462	32.187225	14.079392	13.787482	2.424697	1.895652	0.000000	-10.000000	0.100000	-11.316667	1419.333374	1023.000000	1023.000000	2046.000000
35.520000	0.052596	31.084045	13.758289	13.374661	2.301335	1.649759	0.000000	-10.000000	0.100000	-11.933333	1416.666626	1023.000000	1023.000000	2046.000000
35.540001	0.051638	30.518265	13.518497	13.223315	2.160608	1.615845	0.000000	-10.000000	0.100000	-12.466667	1412.666626	1023.000000	1023.000000	2046.000000
35.560001	0.050824	30.037085	13.428321	13.059458	2.053690	1.495614	0.000000	-10.000000	0.091667	-11.850000	1408.666626	1023.000000	1023.000000	2046.000000
35.580002	0.050646	29.931984	13.327082	13.108001	1.986621	1.510280	0.000000	-10.000000	0.083333	-11.233334	1404.666626	1023.000000	1023.000000	2046.000000
35.599998	0.050351	29.757576	13.255665	13.081369	1.996045	1.424498	0.000000	-10.000000	0.075000	-10.383333	1400.833374	1023.000000	1023.000000	2046.000000
35.619999	0.050559	29.880344	13.310269	13.035567	1.938502	1.596006	0.000000	-10.000000	0.083333	-10.000000	1398.500000	1023.000000	1023.000000	2046.000000
35.639999	0.050436	29.807556	13.212132	13.185918	1.944625	1.464882	0.000000	-10.000000	0.075000	-9.500000	1395.166626	1023.000000	1023.000000	2046.000000
35.660000	0.050906	30.085289	13.340343	13.102886	1.999245	1.642815	0.000000	-10.000000	0.066667	-9.300000	1392.000000	1023.000000	1023.000000	2046.000000
35.680000	0.051171	30.242338	13.329655	13.357502	2.051187	1.503994	0.000000	-10.000000	0.066667	-9.316667	1389.000000	1023.000000	1023.000000	2046.000000
35.700001	0.051979	30.719652	13.548193	13.244506	2.115892	1.811062	0.000000	-10.000000	0.075000	-9.583334	1385.833374	1023.000000	1023.000000	2046.000000
35.720001	0.052340	30.933197	13.417451	13.505372	2.253246	1.757129	0.000000	-10.000000	0.091667	-10.366667	1381.500000	1023.000000	1023.000000	2046.000000
35.740002	0.053008	31.327925	13.615019	13.366263	2.288275	2.058368	0.000000	-10.000000	0.091667	-11.000000	1378.166626	1023.000000	1023.000000	2046.000000
35.759998	0.053450	31.589020	13.613594	13.627847	2.411884	1.935695	0.000000	-10.000000	0.100000	-11.916667	1373.333374	1023.000000	1023.000000	2046.000000
35.779999	0.053810	31.801445	13.673304	13.499761	2.441083	2.187297	0.000000	-10.000000	0.100000	-12.333333	1370.666626	1023.000000	1023.000000	2046.000000
35.799999	0.053304	31.502712	13.583555	13.460899	2.491544	1.966713	0.000000	-10.000000	0.108333	-12.900000	1366.666626	1023.000000	1023.000000	2046.000000
35.820000	0.052676	31.131634	13.431730	13.272596	2.437994	1.989314	0.000000	-10.000000	0.116667	-13.133333	1363.666626	1023.000000	1023.000000	2046.000000
35.840000	0.051853	30.645235	13.364100	13.108562	2.400636	1.771937	0.000000	-10.000000	0.116667	-13.400000	1357.666626	1023.000000	1023.000000	2046.000000
35.860001	0.051741	30.578808	13.236573	13.020700	2.422446	1.899088	0.000000	-10.000000	0.108333	-13.516666	1353.000000	1023.000000	1023.000000	2046.000000
35.880001	0.051413	30.384836	13.227371	12.912462	2.475342	1.769661	0.000000	-10.000000	0.108333	-13.600000	1348.500000	1023.000000	1023.000000	2046.000000
35.900002	0.051340	30.342138	13.201254	12.839562	2.390172	1.911151	0.000000	-10.000000	0.116667	-13.783334	1345.500000	1023.000000	1023.000000	2046.000000
35.919998	0.051379	30.365086	13.237802	12.778046	2.516193	1.833047	0.000000	-10.000000	0.141667	-14.216667	1340.833374	1023.000000	1023.000000	2046.000000
35.939999	0.051954	30.704832	13.299441	12.946061	2.464152	1.995178	0.000000	-10.000000	0.166667	-14.933333	1336.166626	1023.000000	1023.000000	2046.000000
35.959999	0.052717	31.156013	13.550342	13.006412	2.567929	2.031332	0.000000	-10.000000	0.208333	-15.683333	1331.166626	1023.000000	1023.000000	2046.000000
35.980000	0.053273	31.484215	13.526142	13.208218	2.593087	2.156768	0.000000	-10.000000	0.225000	-16.550001	1326.000000	1023.000000	1023.000000	2046.000000
36.000000	0.053462	31.596003	13.596852	13.125673	2.691696	2.181781	0.000000	-10.000000	0.241667	-17.250000	1320.333374	1023.000000	1023.000000	2046.000000
36.020000	0.053095	31.379107	13.385538	13.238151	2.611447	2.143971	0.000000	-10.000000	0.241667	-18.033335	1314.500000	1023.000000	1023.000000	2046.000000
36.040001	0.052600	31.086855	13.406210	12.941529	2.553283	2.185833	0.000000	-10.000000	0.250000	-18.533335	1308.500000	1023.000000	1023.000000	2046.000000
36.060001	0.051920	30.684471	13.121325	13.019748	2.489223	2.054175	0.000000	-10.000000	0.250000	-18.816668	1302.500000	1023.000000	1023.000000	2046.000000
36.080002	0.051356	30.351168	13.081597	12.685891	2.474617	2.109062	0.000000	-10.000000	0.250000	-19.016668	1296.166626	1023.000000	1023.000000	2046.000000
36.099998	0.050508	29.850266	12.844930	12.679565	2.397148	1.928622	0.000000	-10.000000	0.250000	-19.100000	1289.833374	1023.000000	1023.000000	2046.000000
36.119999	0.050213	29.675861	12.818818	12.413458	2.361141	2.082444	0.000000	-10.000000	0.266667	-19.300001	1283.333374	1023.000000	1023.000000	2046.000000
36.139999	0.048966	28.938776	12.529720	12.334198	2.297627	1.777230	0.000000	-10.000000	0.266667	-19.250000	1277.000000	1023.000000	1023.000000	2046.000000
36.160000	0.047695	28.187710	12.285388	11.997000	2.138596	1.766726	0.000000	-10.000000	0.266667	-19.200001	1270.666626	1023.000000	1023.000000	2046.000000
36.180000	0.045181	26.701790	11.937571	11.730472	1.845671	1.188078	0.000000	-10.000000	0.266667	-19.133333	1264.166626	1023.000000	1023.000000	2046.000000
36.200001	0.043226	25.546694	11.543794	11.320997	1.557207	1.124695	0.000000	-10.000000	0.266667	-19.133333	1257.833374	1023.000000	1023.000000	2046.000000
36.220001	0.041322	24.421118	11.200524	10.983325	1.460121	0.777149	0.000000	-10.000000	0.266667	-19.000000	1251.166626	1023.000000	1023.000000	2046.000000
36.240002	0.040463	23.913414	10.978086	10.827550	1.288432	0.819347	0.000000	-10.000000	0.241667	-18.683332	1244.833374	1023.000000	1023.000000	2046.000000
36.259998	0.039447	23.313452	10.874474	10.609575	1.202798	0.626604	0.000000	-10.000000	0.233333	-18.183332	1238.500000	1023.000000	1023.000000	2046.000000
36.279999	0.039094	23.104498	10.616788	10.738664	1.168993	0.580054	0.000000	-10.000000	0.225000	-17.850000	1232.500000	1023.000000	1023.000000	2046.000000
36.299999	0.038754	22.903332	10.665266	10.479184	1.107114	0.651767	0.000000	-10.000000	0.225000	-17.600000	1226.500000	1023.000000	1023.000000	2046.000000
36.320000	0.038457	22.728331	10.511575	10.642138	1.081263	0.493355	0.000000	-10.000000	0.233333	-17.666666	1220.500000	1023.000000	1023.000000	2046.000000
36.340000	0.038991	23.043402	10.577613	10.424487	1.156099	0.885203	0.000000	-10.000000	0.241667	-17.733334	1214.833374	1023.000000	1023.000000	2046.000000
36.360001	0.038593	22.808350	10.537888	10.520283	1.139311	0.610868	0.000000	-10.000000	0.250000	-18.033333	1209.166626	1023.000000	1023.000000	2046.000000
36.380001	0.039166	23.147282	10.480171	10.597236	1.235167	0.834707	0.000000	-10.000000	0.250000	-18.133333	1203.166626	1023.000000	1023.000000	2046.000000
36.400002	0.039595	23.400770	10.603711	10.506824	1.346431	0.943803	0.000000	-10.000000	0.250000	-18.416666	1196.833374	1023.000000	1023.000000	2046.000000
36.419998	0.039881	23.569853	10.574944	10.749122	1.348639	0.897148	0.000000	-10.000000	0.250000	-18.600000	1190.500000	1023.000000	1023.000000	2046.000000
36.439999	0.040667	24.034067	10.630943	10.648293	1.482967	1.271863	0.000000	-10.000000	0.266667	-19.050001	1184.500000	1023.000000	1023.000000	2046.000000
36.459999	0.040859	24.147923	10.714075	10.655719	1.571952	1.206175	0.000000	-10.000000	0.266667	-19.266666	1178.166626	1023.000000	1023.000000	2046.000000
36.480000	0.040849	24.141720	10.544634	10.738546	1.619892	1.238647	0.000000	-10.000000	0.300000	-19.616667	1171.833374	1023.000000	1023.000000	2046.000000
36.500000	0.040288	23.810339	10.578041	10.413105	1.594272	1.224921	0.000000	-10.000000	0.300000	-19.816668	1165.166626	1023.000000	1023.000000	2046.000000
36.520000	0.039321	23.238499	10.330675	10.405001	1.534138	0.968685	0.000000	-10.000000	0.333333	-20.150000	1158.666626	1023.000000	1023.000000	2046.000000
36.540001	0.039135	23.128681	10.357194	10.073956	1.524194	1.173336	0.000000	-10.000000	0.333333	-20.350000	1151.833374	1023.000000	1023.000000	2046.000000
36.560001	0.038753	22.903250	10.264020	10.087530	1.613845	0.937855	0.000000	-10.000000	0.350000	-20.416668	1145.000000	1023.000000	1023.000000	2046.000000
36.580002	0.038963	23.027252	10.316010	9.887947	1.570276	1.253020	0.000000	-10.000000	0.350000	-20.450001	1138.166626	1023.000000	1023.000000	2046.000000
36.599998	0.038848	22.959311	10.188051	9.871138	1.809577	1.090544	0.000000	-10.000000	0.350000	-20.466667	1131.333374	1023.000000	1023.000000	2046.000000
36.619999	0.039757	23.496243	10.219482	9.870246	1.932991	1.473522	0.000000	-10.000000	0.350000	-20.700001	1124.500000	1023.000000	1023.000000	2046.000000
36.639999	0.040541	23.959513	10.288834	9.813537	2.286218	1.570925	0.000000	-10.000000	0.350000	-20.916666	1117.500000	1023.000000	1023.000000	2046.000000
36.660000	0.041719	24.656183	10.272386	9.954750	2.550053	1.878994	0.000000	-10.000000	0.350000	-21.216667	1110.500000	1023.000000	1023.000000	2046.000000
36.680000	0.042666	25.215483	10.434175	9.938618	2.817102	2.025588	0.000000	-10.000000	0.350000	-21.566668	1103.500000	1023.000000	1023.000000	2046.000000
36.700001	0.043333	25.609846	10.506093	10.196481	2.801268	2.106005	0.000000	-10.000000	0.350000	-21.733334	1096.333374	1023.000000	1023.000000	2046.000000
36.720001	0.044215	26.130819	10.675442	10.142543	3.004118	2.308718	0.000000	-10.000000	0.350000	-21.733334	1089.166626	1023.000000	1023.000000	2046.000000
36.740002	0.044746	26.444950	10.709539	10.429898	3.017335	2.288176	0.000000	-10.000000	0.350000	-21.583334	1081.833374	1023.000000	1023.000000	2046.000000
36.759998	0.045133	26.673328	10.867378	10.293103	3.043956	2.468890	0.000000	-10.000000	0.358333	-21.500000	1074.666626	1023.000000	1023.000000	2046.000000
36.779999	0.044572	26.342003	10.665225	10.426760	2.980853	2.269166	0.000000	-10.000000	0.366667	-21.466667	1067.500000	1023.000000	1023.000000	2046.000000
36.799999	0.044377	26.226746	10.607130	10.134690	2.971332	2.513593	0.000000	-10.000000	0.366667	-21.666668	1060.333374	1023.000000	1023.000000	2046.000000
36.820000	0.042634	25.196636	10.271807	10.070738	2.797567	2.056525	0.000000	-10.000000	0.366667	-22.000000	1053.166626	1023.000000	1023.000000	2046.000000
36.840000	0.040240	23.781740	9.966992	9.523659	2.365312	1.925776	0.000000	-10.000000	0.375000	-22.416668	1045.666626	1023.000000	1023.000000	2046.000000
36.860001	0.037465	22.141539	9.475307	9.191918	2.093169	1.381145	0.000000	-10.000000	0.383333	-22.400000	1038.333374	1023.000000	1023.000000	2046.000000
36.880001	0.035902	21.217953	9.135699	8.698666	1.915873	1.467714	0.000000	-10.000000	0.383333	-22.416666	1030.666626	1023.000000	1023.000000	2046.000000
36.900002	0.033473	19.782385	8.768266	8.387921	1.676125	0.950074	0.000000	-10.000000	0.375000	-22.433332	1023.333313	1023.000000	1023.000000	2046.000000
36.919998	0.031381	18.546371	8.497210	8.017705	1.280248	0.751210	0.000000	-10.000000	0.375000	-22.633333	1015.666687	1023.000000	1023.000000	2046.000000
36.939999	0.028667	16.942434	8.077385	7.604034	1.038622	0.222393	0.000000	-10.000000	0.366667	-22.716667	1008.333313	1023.000000	1023.000000	2046.000000
36.959999	0.026677	15.766107	7.737119	7.377851	0.670438	-0.019301	0.000000	-10.000000	0.366667	-22.683332	1000.666687	1023.000000	1023.000000	2046.000000
36.980000	0.025771	15.230407	7.485292	7.026510	0.769067	-0.050462	0.000000	-10.000000	0.358333	-22.733334	993.166687	1023.000000	1023.000000	2046.000000
37.000000	0.024730	14.615513	7.378502	7.080614	0.406255	-0.249858	0.000000	-10.000000	0.366667	-22.533333	985.500000	1023.000000	1023.000000	2046.000000
37.020000	0.024082	14.232411	7.176683	6.817260	0.505884	-0.267416	0.000000	-10.000000	0.358333	-22.183334	978.000000	1023.000000	1023.000000	2046.000000
37.040001	0.023604	13.949867	7.080570	6.977803	0.298425	-0.406930	0.000000	-10.000000	0.366667	-21.766666	970.500000	1023.000000	1023.000000	2046.000000
37.060001	0.023731	14.025053	7.000285	6.746664	0.490623	-0.212518	0.000000	-10.000000	0.358333	-21.516666	963.166687	1023.000000	1023.000000	2046.000000
37.080002	0.023764	14.044761	6.994438	6.979335	0.377486	-0.306498	0.000000	-10.000000	0.358333	-21.383333	956.000000	1023.000000	1023.000000	2046.000000
37.099998	0.024509	14.484600	6.988213	6.767800	0.692665	0.035922	0.000000	-10.000000	0.350000	-21.383333	949.000000	1023.000000	1023.000000	2046.000000
37.119999	0.025528	15.086915	7.058336	7.087064	0.835322	0.106192	0.000000	-10.000000	0.350000	-21.516666	941.833313	1023.000000	1023.000000	2046.000000
37.139999	0.027756	16.403980	7.212866	7.026473	1.489075	0.675566	0.000000	-10.000000	0.350000	-21.716667	934.666687	1023.000000	1023.000000	2046.000000
37.160000	0.027775	16.414835	7.207284	7.247464	1.357666	0.602420	0.000000	-10.000000	0.358333	-21.866667	927.333313	1023.000000	1023.000000	2046.000000
37.180000	0.028478	16.830231	7.301817	7.111403	1.566436	0.850574	0.000000	-10.000000	0.366667	-22.216667	920.166687	1023.000000	1023.000000	2046.000000
37.200001	0.028516	16.852936	7.314043	7.358547	1.459569	0.720778	0.000000	-10.000000	0.375000	-22.566668	912.666687	1023.000000	1023.000000	2046.000000
37.220001	0.029008	17.143976	7.345388	7.140596	1.640195	1.017796	0.000000	-10.000000	0.383333	-22.916666	905.166687	1023.000000	1023.000000	2046.000000
37.240002	0.028224	16.680639	7.203357	7.290071	1.521813	0.665399	0.000000	-10.000000	0.391667	-23.049999	897.500000	1023.000000	1023.000000	2046.000000
37.259998	0.027913	16.496351	7.188198	6.881975	1.518621	0.907558	0.000000	-10.000000	0.400000	-23.466667	889.833313	1023.000000	1023.000000	2046.000000
37.279999	0.026878	15.885110	6.993741	6.932123	1.465154	0.494091	0.000000	-10.000000	0.400000	-23.733334	882.000000	1023.000000	1023.000000	2046.000000
37.299999	0.026805	15.841527	7.054855	6.549919	1.421951	0.814802	0.000000	-10.000000	0.416667	-24.166668	874.000000	1023.000000	1023.000000	2046.000000
37.320000	0.025959	15.341717	6.836208	6.599114	1.464279	0.442116	0.000000	-10.000000	0.450000	-24.200001	866.000000	1023.000000	1023.000000	2046.000000
37.340000	0.026168	15.465218	6.989959	6.251262	1.383457	0.840539	0.000000	-10.000000	0.466667	-24.233334	858.000000	1023.000000	1023.000000	2046.000000
37.360001	0.025160	14.869515	6.661201	6.282892	1.502422	0.423001	0.000000	-10.000000	0.475000	-24.200001	850.000000	1023.000000	1023.000000	2046.000000
37.380001	0.025176	14.879092	6.782067	5.991503	1.338836	0.766686	0.000000	-10.000000	0.466667	-24.200001	842.000000	1023.000000	1023.000000	2046.000000
37.400002	0.024336	14.382601	6.431549	5.977024	1.490564	0.483465	0.000000	-10.000000	0.466667	-24.400000	833.833313	1023.000000	1023.000000	2046.000000
37.419998	0.023312	13.777277	6.447231	5.702592	1.057305	0.570149	0.000000	-10.000000	0.466667	-24.366667	825.500000	1023.000000	1023.000000	2046.000000
37.439999	0.020973	12.394753	5.997706	5.582033	0.816271	-0.001258	0.000000	-10.000000	0.466667	-24.566668	817.166687	1023.000000	1023.000000	2046.000000
37.459999	0.020381	12.045396	6.085778	5.325735	0.481006	0.152876	0.000000	-10.000000	0.466667	-24.583334	809.000000	1023.000000	1023.000000	2046.000000
37.480000	0.019151	11.318505	5.749950	5.356275	0.455416	-0.243136	0.000000	-10.000000	0.466667	-24.583334	801.000000	1023.000000	1023.000000	2046.000000
37.500000	0.019367	11.445602	5.852654	5.091238	0.383634	0.118075	0.000000	-10.000000	0.458333	-24.433334	792.833313	1023.000000	1023.000000	2046.000000
37.520000	0.019079	11.275769	5.666341	5.264232	0.510051	-0.164854	0.000000	-10.000000	0.458333	-24.266666	784.500000	1023.000000	1023.000000	2046.000000
37.540001	0.019978	11.807189	5.847964	5.134582	0.595215	0.229428	0.000000	-10.000000	0.458333	-24.283335	776.166687	1023.000000	1023.000000	2046.000000
37.560001	0.019686	11.634562	5.755593	5.355993	0.584589	-0.061613	0.000000	-10.000000	0.458333	-24.283335	768.000000	1023.000000	1023.000000	2046.000000
37.580002	0.020429	12.073808	5.875210	5.183179	0.730319	0.285099	0.000000	-10.000000	0.458333	-24.316668	760.000000	1023.000000	1023.000000	2046.000000
37.599998	0.020136	11.900456	5.841187	5.377532	0.658548	0.023189	0.000000	-10.000000	0.450000	-24.383333	752.000000	1023.000000	1023.000000	2046.000000
37.619999	0.020839	12.315653	5.943543	5.216070	0.759739	0.396301	0.000000	-10.000000	0.450000	-24.500000	744.000000	1023.000000	1023.000000	2046.000000
37.639999	0.019976	11.805725	5.726155	5.380692	0.655981	0.042897	0.000000	-10.000000	0.458333	-24.816668	735.833313	1023.000000	1023.000000	2046.000000
37.660000	0.018929	11.186840	5.543460	4.977131	0.462253	0.203996	0.000000	-10.000000	0.466667	-25.083334	724.833313	1023.000000	1023.000000	2046.000000
37.680000	0.015621	9.232168	4.876377	4.566014	0.201626	-0.411848	0.000000	-10.000000	0.475000	-25.316668	713.500000	1023.000000	1023.000000	2046.000000
37.700001	0.013353	7.891431	4.521285	3.841543	-0.140875	-0.330521	0.000000	-10.000000	0.475000	-25.366667	705.000000	1023.000000	1023.000000	2046.000000
37.720001	0.010622	6.277695	3.874660	3.498225	-0.221406	-0.873784	0.000000	-10.000000	0.475000	-25.283333	699.333313	1023.000000	1023.000000	2046.000000
37.740002	0.008685	5.132836	3.753126	3.010631	-0.728148	-0.902774	0.000000	-10.000000	0.483333	-25.166668	693.666687	1023.000000	1023.000000	2046.000000
37.759998	0.006326	3.738412	3.253921	2.799384	-0.748270	-1.566623	0.000000	-10.000000	0.483333	-25.200001	685.333313	1023.000000	1023.000000	2046.000000
37.779999	0.004199	2.481860	3.112902	2.340784	-1.318905	-1.652921	0.000000	-10.000000	0.475000	-25.033335	676.833313	1023.000000	1023.000000	2046.000000
37.799999	0.002187	1.292422	2.600485	2.083492	-1.313535	-2.078021	0.000000	-10.000000	0.466667	-24.983334	668.500000	1023.000000	1023.000000	2046.000000
37.820000	0.000854	0.504746	2.535017	1.816033	-1.759137	-2.087167	0.000000	-10.000000	0.466667	-24.900000	660.166687	1023.000000	1023.000000	2046.000000
37.840000	0.000042	0.024590	2.125710	1.712199	-1.513700	-2.299620	0.000000	-10.000000	0.475000	-24.850000	651.833313	1023.000000	1023.000000	2046.000000
37.860001	-0.000810	-0.478427	2.136146	1.609244	-1.910373	-2.313443	0.000000	-10.000000	0.475000	-24.816668	643.500000	1023.000000	1023.000000	2046.000000
37.880001	-0.000777	-0.459216	1.891745	1.584410	-1.589331	-2.346040	0.000000	-10.000000	0.483333	-24.633333	635.166687	1023.000000	1023.000000	2046.000000
37.900002	-0.000815	-0.481845	1.900789	1.591420	-1.744121	-2.229933	0.000000	-10.000000	0.483333	-24.966667	627.000000	1023.000000	1023.000000	2046.000000
37.919998	0.000738	0.436433	1.810724	1.520868	-1.113731	-1.781427	0.000000	-10.000000	0.491667	-25.116667	618.666687	1023.000000	1023.000000	2046.000000
37.939999	0.001276	0.753882	1.847238	1.816921	-1.082634	-1.827642	0.000000	-10.000000	0.500000	-25.416666	610.333313	1023.000000	1023.000000	2046.000000
37.959999	-0.000157	-0.092869	1.744412	1.466033	-1.468792	-1.834521	0.000000	-10.000000	0.508333	-25.666666	601.833313	1023.000000	1023.000000	2046.000000
37.980000	-0.001574	-0.930482	1.448913	1.440727	-1.596896	-2.223225	0.000000	-10.000000	0.508333	-25.833334	593.333313	1023.000000	1023.000000	2046.000000
38.000000	-0.001646	-0.972702	1.586840	1.219791	-1.898670	-1.880664	0.000000	-10.000000	0.500000	-26.049999	584.666687	1023.000000	1023.000000	2046.000000
38.020000	-0.001572	-0.928899	1.375759	1.383568	-1.619824	-2.068403	0.000000	-10.000000	0.500000	-26.049999	575.833313	1023.000000	1023.000000	2046.000000
38.040001	-0.001328	-0.785119	1.592101	1.297757	-1.885965	-1.789013	0.000000	-10.000000	0.508333	-26.283333	567.166687	1023.000000	1023.000000	2046.000000
38.060001	-0.001253	-0.740364	1.351129	1.445460	-1.560867	-1.976087	0.000000	-10.000000	0.516667	-26.250000	558.500000	1023.000000	1023.000000	2046.000000
38.080002	-0.001697	-1.002720	1.470494	1.323704	-1.916370	-1.880549	0.000000	-10.000000	0.525000	-26.050001	549.833313	1023.000000	1023.000000	2046.000000
38.099998	-0.002235	-1.321022	1.122865	1.203201	-1.606710	-2.040378	0.000000	-10.000000	0.516667	-25.783333	541.166687	1023.000000	1023.000000	2046.000000
38.119999	-0.003306	-1.953555	1.175336	1.053568	-2.051678	-2.130781	0.000000	-10.000000	0.500000	-25.516666	532.500000	1023.000000	1023.000000	2046.000000
38.139999	-0.003597	-2.125868	0.882048	0.850682	-1.709047	-2.149550	0.000000	-10.000000	0.475000	-25.216667	524.000000	1023.000000	1023.000000	2046.000000
38.160000	-0.004534	-2.679417	0.866772	0.751247	-2.004480	-2.292956	0.000000	-10.000000	0.466667	-24.900000	515.500000	1023.000000	1023.000000	2046.000000
38.180000	-0.004660	-2.754122	0.762089	0.456476	-1.842880	-2.129807	0.000000	-10.000000	0.441667	-24.333334	507.166656	1023.000000	1023.000000	2046.000000
38.200001	-0.005926	-3.502184	0.536013	0.410166	-2.028067	-2.420296	0.000000	-10.000000	0.441667	-24.050001	499.000000	1023.000000	1023.000000	2046.000000
38.220001	-0.005988	-3.538636	0.515409	0.078356	-1.986521	-2.145880	0.000000	-10.000000	0.433333	-23.666668	491.000000	1023.000000	1023.000000	2046.000000
38.240002	-0.007036	-4.158147	0.269876	0.083157	-2.071709	-2.439472	0.000000	-10.000000	0.450000	-23.666668	483.000000	1023.000000	1023.000000	2046.000000
38.259998	-0.006883	-4.067934	0.269403	-0.149549	-2.060179	-2.127608	0.000000	-10.000000	0.433333	-23.566668	475.000000	1023.000000	1023.000000	2046.000000
38.279999	-0.007598	-4.490165	0.038889	-0.131630	-2.029250	-2.368174	0.000000	-10.000000	0.433333	-23.566668	467.000000	1023.000000	1023.000000	2046.000000
38.299999	-0.007346	-4.341307	0.189297	-0.332246	-2.160780	-2.037578	0.000000	-10.000000	0.416667	-23.433334	459.333344	1023.000000	1023.000000	2046.000000
38.320000	-0.007610	-4.497457	-0.180166	-0.266569	-1.834269	-2.216453	0.000000	-10.000000	0.408333	-23.216667	451.666656	1023.000000	1023.000000	2046.000000
38.340000	-0.007549	-4.461264	0.096999	-0.399168	-2.172204	-1.986892	0.000000	-10.000000	0.383333	-22.950001	444.000000	1023.000000	1023.000000	2046.000000
38.360001	-0.007266	-4.294472	-0.224288	-0.441159	-1.676182	-1.952844	0.000000	-10.000000	0.375000	-22.600000	436.166656	1023.000000	1023.000000	2046.000000
38.380001	-0.007216	-4.264803	0.042612	-0.472976	-2.011662	-1.822778	0.000000	-10.000000	0.366667	-22.366667	428.500000	1023.000000	1023.000000	2046.000000
38.400002	-0.006862	-4.055527	-0.325403	-0.512157	-1.467242	-1.750725	0.000000	-10.000000	0.358333	-21.850000	421.166656	1023.000000	1023.000000	2046.000000
38.419998	-0.007080	-4.184141	-0.058744	-0.572308	-1.873449	-1.679639	0.000000	-10.000000	0.350000	-21.450001	413.833344	1023.000000	1023.000000	2046.000000
38.439999	-0.006879	-4.065690	-0.431649	-0.547446	-1.314640	-1.771955	0.000000	-10.000000	0.333333	-20.966667	406.666656	1023.000000	1023.000000	2046.000000
38.459999	-0.006923	-4.091409	-0.075082	-0.676199	-1.770065	-1.570063	0.000000	-10.000000	0.325000	-20.766666	399.500000	1023.000000	1023.000000	2046.000000
38.480000	-0.006794	-4.015186	-0.455222	-0.525526	-1.308539	-1.725899	0.000000	-10.000000	0.325000	-20.533335	392.666656	1023.000000	1023.000000	2046.000000
38.500000	-0.006879	-4.065640	-0.164996	-0.707030	-1.781744	-1.411870	0.000000	-10.000000	0.333333	-20.466667	385.833344	1023.000000	1023.000000	2046.000000
38.520000	-0.008109	-4.792479	-0.845784	-0.716619	-1.414783	-1.815293	0.000000	-10.000000	0.333333	-20.416668	379.000000	1023.000000	1023.000000	2046.000000
38.540001	-0.010130	-5.986718	-1.003275	-1.401488	-1.924181	-1.657773	0.000000	-10.000000	0.325000	-20.583334	372.166656	1023.000000	1023.000000	2046.000000
38.560001	-0.012383	-7.318322	-1.729263	-1.648029	-1.751460	-2.189571	0.000000	-10.000000	0.316667	-20.366667	365.333344	1023.000000	1023.000000	2046.000000
38.580002	-0.014067	-8.313717	-1.839370	-2.345075	-2.181031	-1.948241	0.000000	-10.000000	0.308333	-20.200001	358.500000	1023.000000	1023.000000	2046.000000
38.599998	-0.016561	-9.787312	-2.418775	-2.422756	-2.258555	-2.687225	0.000000	-10.000000	0.308333	-19.933334	351.666656	1023.000000	1023.000000	2046.000000
38.619999	-0.018172	-10.739937	-2.484953	-2.996171	-2.605286	-2.653527	0.000000	-10.000000	0.308333	-19.916668	345.000000	1023.000000	1023.000000	2046.000000
38.639999	-0.020743	-12.258970	-2.969491	-3.080027	-2.865850	-3.343602	0.000000	-10.000000	0.300000	-19.600000	338.333344	1023.000000	1023.000000	2046.000000
38.660000	-0.021539	-12.729544	-3.070565	-3.498514	-3.006961	-3.153504	0.000000	-10.000000	0.275000	-19.066668	331.833344	1023.000000	1023.000000	2046.000000
38.680000	-0.023025	-13.607699	-3.358112	-3.492052	-3.176517	-3.581019	0.000000	-10.000000	0.250000	-18.633333	325.500000	1023.000000	1023.000000	2046.000000
38.700001	-0.023265	-13.749760	-3.462476	-3.756367	-3.138529	-3.392389	0.000000	-10.000000	0.225000	-18.383333	319.500000	1023.000000	1023.000000	2046.000000
38.720001	-0.024259	-14.337230	-3.609004	-3.722472	-3.337318	-3.668436	0.000000	-10.000000	0.216667	-18.283333	313.500000	1023.000000	1023.000000	2046.000000
38.740002	-0.024045	-14.210585	-3.747424	-3.816056	-3.159857	-3.487249	0.000000	-10.000000	0.216667	-18.133333	307.333344	1023.000000	1023.000000	2046.000000
38.759998	-0.024824	-14.670871	-3.790463	-3.903980	-3.439846	-3.536582	0.000000	-10.000000	0.216667	-17.916668	301.166656	1023.000000	1023.000000	2046.000000
38.779999	-0.024226	-14.317345	-4.028679	-3.851811	-3.002887	-3.433968	0.000000	-10.000000	0.208333	-17.750000	295.166656	1023.000000	1023.000000	2046.000000
38.799999	-0.024695	-14.594731	-3.911103	-3.961692	-3.373378	-3.348558	0.000000	-10.000000	0.200000	-17.466667	289.333344	1023.000000	1023.000000	2046.000000
38.820000	-0.024018	-14.194912	-4.145225	-3.881385	-2.912210	-3.256092	0.000000	-10.000000	0.200000	-17.250000	283.500000	1023.000000	1023.000000	2046.000000
38.840000	-0.024000	-14.184173	-3.957992	-3.879958	-3.199447	-3.146775	0.000000	-10.000000	0.208333	-17.083334	277.500000	1023.000000	1023.000000	2046.000000
38.860001	-0.022886	-13.525669	-4.049349	-3.797796	-2.772192	-2.906332	0.000000	-10.000000	0.208333	-17.033335	271.833344	1023.000000	1023.000000	2046.000000
38.880001	-0.022916	-13.543187	-3.804775	-3.767804	-3.116447	-2.854162	0.000000	-10.000000	0.208333	-17.083334	266.166656	1023.000000	1023.000000	2046.000000
38.900002	-0.022045	-13.028723	-3.981328	-3.600038	-2.650974	-2.796383	0.000000	-10.000000	0.200000	-16.966667	260.500000	1023.000000	1023.000000	2046.000000
38.919998	-0.022474	-13.282006	-3.753710	-3.675292	-3.091390	-2.761613	0.000000	-10.000000	0.191667	-16.966667	254.666672	1023.000000	1023.000000	2046.000000
38.939999	-0.022080	-13.049165	-4.025078	-3.606216	-2.652456	-2.765414	0.000000	-10.000000	0.183333	-16.933334	249.000000	1023.000000	1023.000000	2046.000000
38.959999	-0.023031	-13.611479	-3.884943	-3.767431	-3.118444	-2.840661	0.000000	-10.000000	0.183333	-17.050001	243.333328	1023.000000	1023.000000	2046.000000
38.980000	-0.023059	-13.627656	-4.173755	-3.801158	-2.739503	-2.913240	0.000000	-10.000000	0.191667	-17.066668	237.666672	1023.000000	1023.000000	2046.000000
39.000000	-0.023726	-14.022171	-4.066278	-4.054552	-3.042949	-2.858392	0.000000	-10.000000	0.191667	-17.116667	232.000000	1023.000000	1023.000000	2046.000000
39.020000	-0.023615	-13.956516	-4.340258	-4.169171	-2.622417	-2.824671	0.000000	-10.000000	0.175000	-16.883333	226.333328	1023.000000	1023.000000	2046.000000
39.040001	-0.024457	-14.454330	-4.195655	-4.376906	-3.024953	-2.856818	0.000000	-10.000000	0.166667	-16.500000	220.666672	1023.000000	1023.000000	2046.000000
39.060001	-0.024750	-14.627192	-4.612091	-4.453732	-2.631833	-2.929536	0.000000	-10.000000	0.158333	-15.983334	215.000000	1023.000000	1023.000000	2046.000000
39.080002	-0.025538	-15.092905	-4.413649	-4.704749	-3.097684	-2.876823	0.000000	-10.000000	0.158333	-15.566667	209.666672	1023.000000	1023.000000	2046.000000
39.099998	-0.025530	-15.088346	-4.856848	-4.735296	-2.619535	-2.876667	0.000000	-10.000000	0.150000	-15.366667	204.500000	1023.000000	1023.000000	2046.000000
39.119999	-0.026071	-15.407867	-4.640709	-4.893964	-3.062863	-2.810331	0.000000	-10.000000	0.150000	-15.233334	199.500000	1023.000000	1023.000000	2046.000000
39.139999	-0.025607	-15.134026	-4.959430	-4.777449	-2.554030	-2.843118	0.000000	-10.000000	0.150000	-15.183333	194.333328	1023.000000	1023.000000	2046.000000
39.160000	-0.025629	-15.146758	-4.613611	-4.949827	-2.958323	-2.624996	0.000000	-10.000000	0.150000	-15.033334	189.166672	1023.000000	1023.000000	2046.000000
39.180000	-0.024845	-14.683501	-4.864232	-4.834301	-2.414587	-2.570381	0.000000	-10.000000	0.150000	-14.883333	184.000000	1023.000000	1023.000000	2046.000000
39.200001	-0.024899	-14.715252	-4.558309	-4.950974	-2.775494	-2.430475	0.000000	-10.000000	0.150000	-14.600000	179.166672	1023.000000	1023.000000	2046.000000
39.220001	-0.023810	-14.071527	-4.788353	-4.784603	-2.197170	-2.301401	0.000000	-10.000000	0.133333	-14.283334	174.333328	1023.000000	1023.000000	2046.000000
39.240002	-0.023571	-13.930525	-4.479821	-4.885800	-2.470907	-2.093996	0.000000	-10.000000	0.133333	-13.816667	169.666672	1023.000000	1023.000000	2046.000000
39.259998	-0.022490	-13.291501	-4.678165	-4.665672	-1.882650	-2.065014	0.000000	-10.000000	0.133333	-13.600000	165.000000	1023.000000	1023.000000	2046.000000
39.279999	-0.022158	-13.095147	-4.361139	-4.691585	-2.125998	-1.916425	0.000000	-10.000000	0.116667	-13.183333	160.500000	1023.000000	1023.000000	2046.000000
39.299999	-0.021475	-12.691848	-4.611141	-4.514534	-1.693290	-1.872882	0.000000	-10.000000	0.091667	-12.916667	156.166672	1023.000000	1023.000000	2046.000000
39.320000	-0.022042	-13.026861	-4.512097	-4.607013	-2.097307	-1.810444	0.000000	-10.000000	0.075000	-12.683333	151.833328	1023.000000	1023.000000	2046.000000
39.340000	-0.022265	-13.158675	-4.853415	-4.629728	-1.825553	-1.849979	0.000000	-10.000000	0.075000	-12.683333	147.500000	1023.000000	1023.000000	2046.000000
39.360001	-0.024220	-14.313774	-5.015686	-5.029270	-2.213717	-2.055102	0.000000	-10.000000	0.075000	-12.500000	143.166672	1023.000000	1023.000000	2046.000000
39.380001	-0.025123	-14.847892	-5.357539	-5.271832	-2.067842	-2.150678	0.000000	-10.000000	0.058333	-11.950000	139.000000	1023.000000	1023.000000	2046.000000
39.400002	-0.026997	-15.954981	-5.541376	-5.728983	-2.429948	-2.254675	0.000000	-10.000000	0.050000	-11.200000	135.000000	1023.000000	1023.000000	2046.000000
39.419998	-0.028258	-16.700750	-5.968112	-5.886194	-2.339275	-2.507168	0.000000	-10.000000	0.033333	-10.566667	131.333328	1023.000000	1023.000000	2046.000000
39.439999	-0.030598	-18.083197	-5.954396	-6.389438	-2.986519	-2.752844	0.000000	-10.000000	0.025000	-10.016666	127.833336	1023.000000	1023.000000	2046.000000
39.459999	-0.032403	-19.150278	-6.567812	-6.380984	-2.821532	-3.379951	0.000000	-10.000000	0.025000	-9.633333	124.500000	1023.000000	1023.000000	2046.000000
39.480000	-0.033983	-20.084097	-6.462162	-6.930705	-3.424947	-3.266282	0.000000	-10.000000	0.016667	-9.100000	121.166664	1023.000000	1023.000000	2046.000000
39.500000	-0.034777	-20.553301	-6.973798	-6.816102	-3.124533	-3.638869	0.000000	-10.000000	0.008333	-8.666667	118.166664	1023.000000	1023.000000	2046.000000
39.520000	-0.035130	-20.761576	-6.825685	-7.082363	-3.385361	-3.468167	0.000000	-10.000000	0.008333	-8.150000	115.333336	1023.000000	1023.000000	2046.000000
39.540001	-0.035617	-21.049644	-7.046961	-7.071577	-3.321843	-3.609263	0.000000	-10.000000	0.008333	-7.766666	112.666664	1023.000000	1023.000000	2046.000000
39.560001	-0.035334	-20.882607	-7.023221	-7.030097	-3.288020	-3.541269	0.000000	-10.000000	0.008333	-7.116667	110.000000	1023.000000	1023.000000	2046.000000
39.580002	-0.036463	-21.549538	-7.065717	-7.212185	-3.649567	-3.622069	0.000000	-10.000000	0.000000	-6.433333	107.666664	1023.000000	1023.000000	2046.000000
39.599998	-0.036125	-21.349634	-7.360104	-7.030803	-3.290428	-3.668300	0.000000	-10.000000	-0.008333	-5.750000	105.500000	1023.000000	1023.000000	2046.000000
39.619999	-0.036213	-21.401783	-7.073734	-7.213807	-3.662458	-3.451783	0.000000	-10.000000	-0.008333	-5.316667	103.500000	1023.000000	1023.000000	2046.000000
39.639999	-0.035820	-21.169512	-7.428808	-6.949010	-3.202379	-3.589314	0.000000	-10.000000	-0.025000	-5.066667	101.666664	1023.000000	1023.000000	2046.000000
39.660000	-0.035461	-20.957174	-7.042762	-7.045256	-3.547686	-3.321471	0.000000	-10.000000	-0.025000	-4.933333	100.000000	1023.000000	1023.000000	2046.000000
39.680000	-0.034529	-20.406780	-7.245131	-6.777755	-3.092511	-3.291383	0.000000	-10.000000	-0.033333	-4.866667	98.333336	1023.000000	1023.000000	2046.000000
39.700001	-0.033655	-19.889902	-6.912201	-6.703730	-3.211734	-3.062238	0.000000	-10.000000	-0.033333	-4.883333	96.666664	1023.000000	1023.000000	2046.000000
39.720001	-0.033125	-19.576611	-6.881976	-6.557133	-3.096920	-3.040581	0.000000	-10.000000	-0.033333	-4.983334	95.000000	1023.000000	1023.000000	2046.000000
39.740002	-0.032463	-19.185570	-6.749349	-6.502540	-3.056741	-2.876940	0.000000	-10.000000	-0.025000	-5.166667	93.333336	1023.000000	1023.000000	2046.000000
39.759998	-0.032232	-19.049345	-6.773226	-6.482118	-2.935359	-2.858641	0.000000	-10.000000	-0.016667	-5.400000	91.500000	1023.000000	1023.000000	2046.000000
39.779999	-0.032243	-19.055735	-6.744914	-6.455707	-2.942064	-2.913050	0.000000	-10.000000	-0.008333	-5.650000	89.500000	1023.000000	1023.000000	2046.000000
39.799999	-0.032765	-19.364254	-6.753852	-6.624919	-3.026956	-2.958526	0.000000	-10.000000	-0.008333	-5.866667	87.500000	1023.000000	1023.000000	2046.000000
39.820000	-0.033008	-19.507780	-6.940947	-6.639590	-2.889106	-3.038137	0.000000	-10.000000	-0.008333	-5.783334	85.500000	1023.000000	1023.000000	2046.000000
39.840000	-0.033720	-19.928446	-6.774118	-6.984011	-3.206570	-2.963747	0.000000	-10.000000	-0.025000	-5.250000	83.833336	1023.000000	1023.000000	2046.000000
39.860001	-0.033890	-20.028708	-7.183362	-6.876821	-2.788609	-3.179916	0.000000	-10.000000	-0.041667	-4.416667	82.166664	1023.000000	1023.000000	2046.000000
39.880001	-0.034330	-20.289112	-6.901650	-7.191817	-3.200379	-2.995267	0.000000	-10.000000	-0.050000	-3.550000	80.833336	1023.000000	1023.000000	2046.000000
39.900002	-0.034361	-20.307222	-7.136687	-7.128401	-2.932688	-3.109446	0.000000	-10.000000	-0.041667	-3.016667	79.500000	1023.000000	1023.000000	2046.000000
39.919998	-0.034251	-20.242212	-7.119777	-7.140443	-2.941805	-3.040187	0.000000	-10.000000	-0.033333	-2.883333	78.500000	1023.000000	1023.000000	2046.000000
39.939999	-0.034448	-20.358627	-6.990453	-7.346379	-3.133983	-2.887811	0.000000	-10.000000	-0.033333	-2.966667	77.500000	1023.000000	1023.000000	2046.000000
39.959999	-0.033771	-19.958797	-7.266610	-7.022378	-2.669286	-3.000524	0.000000	-10.000000	-0.033333	-3.083333	76.500000	1023.000000	1023.000000	2046.000000
39.980000	-0.033736	-19.938221	-6.822563	-7.263496	-3.080056	-2.772105	0.000000	-10.000000	-0.033333	-3.083333	75.500000	1023.000000	1023.000000	2046.000000
40.000000	-0.032650	-19.296091	-7.016751	-6.963030	-2.501599	-2.814711	0.000000	-10.000000	-0.033333	-2.933333	74.500000	1023.000000	1023.000000	2046.000000
40.020000	-0.031800	-18.794031	-6.609005	-6.968162	-2.726122	-2.490743	0.000000	-10.000000	-0.033333	-2.533333	73.500000	1023.000000	1023.000000	2046.000000
40.040001	-0.031186	-18.430820	-6.554061	-6.908814	-2.562842	-2.405103	0.000000	-10.000000	-0.033333	-2.050000	72.666664	1023.000000	1023.000000	2046.000000
40.060001	-0.030368	-17.947374	-6.609516	-6.541153	-2.253510	-2.543195	0.000000	-10.000000	-0.033333	-1.716667	72.166664	1023.000000	1023.000000	2046.000000
40.080002	-0.030132	-17.807968	-6.241354	-6.702176	-2.588538	-2.275900	0.000000	-10.000000	-0.041667	-1.500000	72.000000	1023.000000	1023.000000	2046.000000
40.099998	-0.029922	-17.683699	-6.475395	-6.522133	-2.311559	-2.374613	0.000000	-10.000000	-0.050000	-1.466667	72.000000	1023.000000	1023.000000	2046.000000
40.119999	-0.030173	-17.832024	-6.472471	-6.417607	-2.527458	-2.414487	0.000000	-10.000000	-0.050000	-1.633333	72.000000	1023.000000	1023.000000	2046.000000
40.139999	-0.030941	-18.286163	-6.485524	-6.729696	-2.745291	-2.325652	0.000000	-10.000000	-0.041667	-2.000000	71.833336	1023.000000	1023.000000	2046.000000
40.160000	-0.031957	-18.886560	-6.987393	-6.635448	-2.486918	-2.776801	0.000000	-10.000000	-0.041667	-2.216667	71.500000	1023.000000	1023.000000	2046.000000
40.180000	-0.032881	-19.432804	-6.737717	-7.049772	-2.969455	-2.675861	0.000000	-10.000000	-0.041667	-2.100000	71.166664	1023.000000	1023.000000	2046.000000
40.200001	-0.033774	-19.960152	-7.080562	-7.264847	-2.827946	-2.786795	0.000000	-10.000000	-0.050000	-1.316667	70.666664	1023.000000	1023.000000	2046.000000
40.220001	-0.035150	-20.773577	-7.285473	-7.342236	-3.041047	-3.104822	0.000000	-10.000000	-0.050000	-0.600000	70.333336	1023.000000	1023.000000	2046.000000
40.240002	-0.037155	-21.958775	-7.379629	-7.847052	-3.440014	-3.292078	0.000000	-10.000000	-0.033333	-0.283333	70.000000	1023.000000	1023.000000	2046.000000
40.259998	-0.039030	-23.066879	-7.908924	-7.807651	-3.456037	-3.894268	0.000000	-10.000000	-0.033333	-1.016667	70.000000	1023.000000	1023.000000	2046.000000
40.279999	-0.040675	-24.039080	-7.802505	-8.261468	-4.048151	-3.926955	0.000000	-10.000000	-0.033333	-1.933333	69.666664	1023.000000	1023.000000	2046.000000
40.299999	-0.041637	-24.607254	-8.259698	-8.339466	-3.860147	-4.147944	0.000000	-10.000000	-0.050000	-2.783333	69.166664	1023.000000	1023.000000	2046.000000
40.320000	-0.042170	-24.922319	-8.249492	-8.358387	-4.071626	-4.242815	0.000000	-10.000000	-0.050000	-3.350000	68.333336	1023.000000	1023.000000	2046.000000
40.340000	-0.042593	-25.172264	-8.324817	-8.684237	-4.098231	-4.064978	0.000000	-10.000000	-0.050000	-3.783334	67.333336	1023.000000	1023.000000	2046.000000
40.360001	-0.042781	-25.283720	-8.517382	-8.373218	-4.010124	-4.382996	0.000000	-10.000000	-0.050000	-3.933333	66.000000	1023.000000	1023.000000	2046.000000
40.380001	-0.042779	-25.282534	-8.305419	-8.603849	-4.255322	-4.117944	0.000000	-10.000000	-0.041667	-3.733333	64.666664	1023.000000	1023.000000	2046.000000
40.400002	-0.042464	-25.096321	-8.607672	-8.412365	-3.895458	-4.180827	0.000000	-10.000000	-0.041667	-3.450000	63.333332	1023.000000	1023.000000	2046.000000
40.419998	-0.042386	-25.050339	-8.309097	-8.379653	-4.225032	-4.136557	0.000000	-10.000000	-0.041667	-3.333333	62.166668	1023.000000	1023.000000	2046.000000
40.439999	-0.041751	-24.674700	-8.485002	-8.431501	-3.869850	-3.888346	0.000000	-10.000000	-0.041667	-3.416667	61.000000	1023.000000	1023.000000	2046.000000
40.459999	-0.041321	-24.420675	-8.296982	-8.122124	-4.012338	-3.989232	0.000000	-10.000000	-0.033333	-3.583333	59.833332	1023.000000	1023.000000	2046.000000
40.480000	-0.040368	-23.857338	-8.186251	-8.225926	-3.836230	-3.608930	0.000000	-10.000000	-0.033333	-3.683333	58.666668	1023.000000	1023.000000	2046.000000
40.500000	-0.039619	-23.414783	-8.258411	-7.833671	-3.632121	-3.690581	0.000000	-10.000000	-0.033333	-3.933333	57.333332	1023.000000	1023.000000	2046.000000
40.520000	-0.038786	-22.922586	-7.879254	-7.810912	-3.764044	-3.468376	0.000000	-10.000000	-0.033333	-4.200000	56.000000	1023.000000	1023.000000	2046.000000
40.540001	-0.037910	-22.404787	-7.944659	-7.711334	-3.442822	-3.305971	0.000000	-10.000000	-0.025000	-4.433333	54.666668	1023.000000	1023.000000	2046.000000
40.560001	-0.037919	-22.410421	-7.730051	-7.472427	-3.720579	-3.487365	0.000000	-10.000000	-0.033333	-4.633333	53.166668	1023.000000	1023.000000	2046.000000
40.580002	-0.037679	-22.268469	-7.864928	-7.707988	-3.453436	-3.242118	0.000000	-10.000000	-0.025000	-4.866667	51.666668	1023.000000	1023.000000	2046.000000
40.599998	-0.038402	-22.695633	-7.873819	-7.502545	-3.659527	-3.659741	0.000000	-10.000000	-0.025000	-5.216667	50.000000	1023.000000	1023.000000	2046.000000
40.619999	-0.038291	-22.630125	-7.890979	-7.918385	-3.507020	-3.313741	0.000000	-10.000000	-0.025000	-5.200000	48.333332	1023.000000	1023.000000	2046.000000
40.639999	-0.038870	-22.972410	-8.020213	-7.723422	-3.553024	-3.675752	0.000000	-10.000000	-0.041667	-4.616667	46.500000	1023.000000	1023.000000	2046.000000
40.660000	-0.039113	-23.115911	-7.956969	-8.132463	-3.601046	-3.425432	0.000000	-10.000000	-0.050000	-3.333333	44.833332	1023.000000	1023.000000	2046.000000
40.680000	-0.039185	-23.158268	-8.173814	-7.996376	-3.410585	-3.577494	0.000000	-10.000000	-0.050000	-1.716667	43.666668	1023.000000	1023.000000	2046.000000
40.700001	-0.039473	-23.328314	-7.985545	-8.167133	-3.676276	-3.499360	0.000000	-10.000000	-0.041667	-0.566667	43.166668	1023.000000	1023.000000	2046.000000
40.720001	-0.039075	-23.093445	-8.170880	-8.294432	-3.362773	-3.265359	0.000000	-10.000000	-0.033333	-0.566667	43.000000	1023.000000	1023.000000	2046.000000
40.740002	-0.039261	-23.203503	-7.997347	-8.030534	-3.629518	-3.546103	0.000000	-10.000000	-0.033333	-1.216667	43.000000	1023.000000	1023.000000	2046.000000
40.759998	-0.038283	-22.625504	-7.949132	-8.257603	-3.324617	-3.094152	0.000000	-10.000000	-0.033333	-1.983333	43.000000	1023.000000	1023.000000	2046.000000
40.779999	-0.037652	-22.252163	-7.894927	-7.853146	-3.172978	-3.331111	0.000000	-10.000000	-0.041667	-2.250000	42.666668	1023.000000	1023.000000	2046.000000
40.799999	-0.036864	-21.786531	-7.486037	-7.947605	-3.340352	-3.012538	0.000000	-10.000000	-0.033333	-2.383333	42.166668	1023.000000	1023.000000	2046.000000
40.820000	-0.035621	-21.051983	-7.601436	-7.894512	-2.855635	-2.700401	0.000000	-10.000000	-0.033333	-2.300000	41.333332	1023.000000	1023.000000	2046.000000
40.840000	-0.035150	-20.773773	-7.356719	-7.458475	-3.030983	-2.927598	0.000000	-10.000000	-0.025000	-2.050000	40.666668	1023.000000	1023.000000	2046.000000
40.860001	-0.034041	-20.118177	-7.213912	-7.648296	-2.782300	-2.473668	0.000000	-10.000000	-0.033333	-1.683333	40.166668	1023.000000	1023.000000	2046.000000
40.880001	-0.033630	-19.875463	-7.289300	-7.160934	-2.672603	-2.752626	0.000000	-10.000000	-0.041667	-1.000000	40.000000	1023.000000	1023.000000	2046.000000
40.900002	-0.033516	-19.807722	-7.155726	-7.419789	-2.796268	-2.435939	0.000000	-10.000000	-0.050000	-0.416667	40.000000	1023.000000	1023.000000	2046.000000
40.919998	-0.033866	-20.014671	-7.542535	-7.217271	-2.600307	-2.654557	0.000000	-10.000000	-0.050000	-0.583333	40.000000	1023.000000	1023.000000	2046.000000
40.939999	-0.034824	-20.580708	-7.378806	-7.493654	-2.992517	-2.715731	0.000000	-10.000000	-0.050000	-1.050000	40.000000	1023.000000	1023.000000	2046.000000
40.959999	-0.035405	-20.924208	-7.725384	-7.736345	-2.776266	-2.686214	0.000000	-10.000000	-0.050000	-1.250000	40.000000	1023.000000	1023.000000	2046.000000
40.980000	-0.036458	-21.546783	-7.594842	-7.714799	-3.193851	-3.043292	0.000000	-10.000000	-0.050000	-0.350000	40.000000	1023.000000	1023.000000	2046.000000
41.000000	-0.036853	-21.779848	-7.930717	-8.149764	-2.919516	-2.779850	0.000000	-10.000000	-0.050000	0.700000	40.000000	1023.000000	1023.000000	2046.000000
41.020000	-0.038789	-22.924223	-7.956822	-8.010196	-3.447181	-3.510025	0.000000	-10.000000	-0.050000	1.333333	40.000000	1023.000000	1023.000000	2046.000000
41.040001	-0.040229	-23.775587	-8.286753	-8.607524	-3.444865	-3.436446	0.000000	-10.000000	-0.050000	1.016667	40.000000	1023.000000	1023.000000	2046.000000
41.060001	-0.042453	-25.089638	-8.472972	-8.482641	-3.942667	-4.191357	0.000000	-10.000000	-0.041667	0.433333	40.000000	1023.000000	1023.000000	2046.000000
41.080002	-0.043237	-25.553093	-8.641099	-9.105155	-3.946850	-3.859989	0.000000	-10.000000	-0.041667	0.000000	40.000000	1023.000000	1023.000000	2046.000000
41.099998	-0.044325	-26.195810	-8.839564	-8.833115	-4.148810	-4.374320	0.000000	-10.000000	-0.041667	0.000000	40.000000	1023.000000	1023.000000	2046.000000
41.119999	-0.044408	-26.245150	-8.865230	-9.122828	-4.090431	-4.166662	0.000000	-10.000000	-0.050000	0.000000	40.000000	1023.000000	1023.000000	2046.000000
41.139999	-0.044515	-26.308205	-8.972075	-8.996803	-4.064887	-4.274440	0.000000	-10.000000	-0.050000	0.383333	40.000000	1023.000000	1023.000000	2046.000000
41.160000	-0.044662	-26.395357	-8.884047	-8.913451	-4.221191	-4.376667	0.000000	-10.000000	-0.050000	1.400000	40.000000	1023.000000	1023.000000	2046.000000
41.180000	-0.043861	-25.921652	-8.886067	-9.157950	-3.994057	-3.883577	0.000000	-10.000000	-0.058333	2.900000	40.000000	1023.000000	1023.000000	2046.000000
41.200001	-0.044218	-26.132730	-8.914891	-8.678792	-4.143476	-4.395570	0.000000	-10.000000	-0.075000	4.283333	40.000000	1023.000000	1023.000000	2046.000000
41.220001	-0.043368	-25.630259	-8.823405	-8.913712	-3.957047	-3.936096	0.000000	-10.000000	-0.091667	5.250000	40.000000	1023.000000	1023.000000	2046.000000
41.240002	-0.042601	-25.176907	-8.711166	-8.649582	-3.888978	-3.927181	0.000000	-10.000000	-0.091667	5.900000	40.000000	1023.000000	1023.000000	2046.000000
41.259998	-0.041919	-24.774145	-8.559420	-8.419493	-3.863290	-3.931944	0.000000	-10.000000	-0.091667	6.483334	40.000000	1023.000000	1023.000000	2046.000000
41.279999	-0.040223	-23.771988	-8.396291	-8.573841	-3.551610	-3.250245	0.000000	-10.000000	-0.091667	7.033333	40.000000	1023.000000	1023.000000	2046.000000
41.299999	-0.039788	-23.514786	-8.181057	-7.892169	-3.704619	-3.736940	0.000000	-10.000000	-0.108333	7.583333	40.000000	1023.000000	1023.000000	2046.000000
41.320000	-0.038393	-22.690186	-8.031790	-8.051837	-3.376616	-3.229943	0.000000	-10.000000	-0.116667	8.200001	40.000000	1023.000000	1023.000000	2046.000000
41.340000	-0.037561	-22.198591	-7.834514	-7.825432	-3.362022	-3.176625	0.000000	-10.000000	-0.100000	8.833334	40.000000	1023.000000	1023.000000	2046.000000
41.360001	-0.037504	-22.164637	-7.761514	-7.556187	-3.396773	-3.450163	0.000000	-10.000000	-0.100000	9.650001	34.666668	1023.000000	1023.000000	2046.000000
41.380001	-0.036762	-21.726585	-7.774169	-7.930729	-3.091888	-2.929799	0.000000	-10.000000	-0.100000	10.200000	29.333334	1023.000000	1023.000000	2046.000000
41.400002	-0.037497	-22.160740	-7.763255	-7.480480	-3.341716	-3.575290	0.000000	-10.000000	-0.141667	11.083334	25.000000	1023.000000	1023.000000	2046.000000
41.419998	-0.037093	-21.922209	-7.778102	-7.828229	-3.089361	-3.226517	0.000000	-10.000000	-0.166667	12.150001	27.333334	1023.000000	1023.000000	2046.000000
41.439999	-0.036864	-21.786394	-7.659122	-7.867107	-3.114912	-3.145253	0.000000	-10.000000	-0.200000	13.633333	31.166666	1023.000000	1023.000000	2046.000000
41.459999	-0.037514	-22.170752	-7.664678	-7.634969	-3.311706	-3.559398	0.000000	-10.000000	-0.225000	14.933333	35.666668	1023.000000	1023.000000	2046.000000
41.480000	-0.036833	-21.768024	-7.667347	-8.062059	-3.039492	-2.999125	0.000000	-10.000000	-0.241667	15.733334	40.500000	1023.000000	1023.000000	2046.000000
41.500000	-0.036774	-21.733627	-7.546412	-7.695610	-3.178445	-3.313161	0.000000	-10.000000	-0.250000	16.266666	45.500000	1023.000000	1023.000000	2046.000000
41.520000	-0.036017	-21.285936	-7.430086	-7.794527	-3.007330	-3.053995	0.000000	-10.000000	-0.266667	16.466667	50.833332	1023.000000	1023.000000	2046.000000
41.540001	-0.034892	-20.621353	-7.246719	-7.729815	-2.875208	-2.769612	0.000000	-10.000000	-0.266667	16.799999	56.166668	1023.000000	1023.000000	2046.000000
41.560001	-0.034241	-20.236296	-6.976974	-7.229082	-2.916685	-3.113554	0.000000	-10.000000	-0.266667	17.049999	61.833332	1023.000000	1023.000000	2046.000000
41.580002	-0.032153	-19.002697	-6.756060	-7.488794	-2.458086	-2.299757	0.000000	-10.000000	-0.266667	17.483334	67.500000	1023.000000	1023.000000	2046.000000
41.599998	-0.031489	-18.610090	-6.493971	-6.744204	-2.575979	-2.795936	0.000000	-10.000000	-0.283333	18.000000	73.500000	1023.000000	1023.000000	2046.000000
41.619999	-0.029610	-17.499428	-6.245152	-6.986612	-2.206897	-2.060768	0.000000	-10.000000	-0.291667	18.583334	79.500000	1023.000000	1023.000000	2046.000000
41.639999	-0.028848	-17.049446	-5.997820	-6.322746	-2.258838	-2.470042	0.000000	-10.000000	-0.291667	19.233334	85.500000	1023.000000	1023.000000	2046.000000
41.660000	-0.027286	-16.125845	-5.817604	-6.371081	-1.943163	-1.993997	0.000000	-10.000000	-0.291667	19.466667	91.666664	1023.000000	1023.000000	2046.000000
41.680000	-0.026698	-15.778799	-5.680960	-6.098942	-2.012904	-1.985993	0.000000	-10.000000	-0.308333	19.566666	98.000000	1023.000000	1023.000000	2046.000000
41.700001	-0.026333	-15.562520	-5.644128	-5.913421	-1.962774	-2.042198	0.000000	-10.000000	-0.316667	19.466667	104.666664	1023.000000	1023.000000	2046.000000
41.720001	-0.026167	-15.464558	-5.602244	-6.064136	-1.952481	-1.845696	0.000000	-10.000000	-0.333333	19.700001	111.166664	1023.000000	1023.000000	2046.000000
41.740002	-0.027063	-15.994491	-5.674683	-5.749845	-2.118880	-2.451084	0.000000	-10.000000	-0.333333	19.900000	117.833336	1023.000000	1023.000000	2046.000000
41.759998	-0.026699	-15.779287	-5.536078	-6.232407	-2.060722	-1.950079	0.000000	-10.000000	-0.341667	20.150000	124.333336	1023.000000	1023.000000	2046.000000
41.779999	-0.028005	-16.551239	-5.688046	-5.898821	-2.282853	-2.681519	0.000000	-10.000000	-0.341667	20.466667	131.000000	1023.000000	1023.000000	2046.000000
41.799999	-0.028998	-17.137749	-5.832925	-6.300473	-2.366553	-2.637797	0.000000	-10.000000	-0.350000	20.850000	137.666672	1023.000000	1023.000000	2046.000000
41.820000	-0.030752	-18.174452	-5.896236	-6.469978	-2.862507	-2.945732	0.000000	-10.000000	-0.341667	20.800001	144.500000	1023.000000	1023.000000	2046.000000
41.840000	-0.032451	-19.178679	-6.189616	-6.327162	-3.079452	-3.582449	0.000000	-10.000000	-0.325000	20.300001	151.500000	1023.000000	1023.000000	2046.000000
41.860001	-0.032144	-18.997166	-6.117898	-6.796556	-3.037666	-3.045044	0.000000	-10.000000	-0.308333	19.650002	158.500000	1023.000000	1023.000000	2046.000000
41.880001	-0.032965	-19.482517	-6.184723	-6.245766	-3.251139	-3.800890	0.000000	-10.000000	-0.300000	19.416668	165.166672	1023.000000	1023.000000	2046.000000
41.900002	-0.031885	-18.844275	-6.047199	-6.567597	-3.042300	-3.187178	0.000000	-10.000000	-0.316667	19.566668	171.833328	1023.000000	1023.000000	2046.000000
41.919998	-0.031929	-18.870024	-5.938490	-6.060269	-3.232012	-3.639252	0.000000	-10.000000	-0.333333	20.049999	178.166672	1023.000000	1023.000000	2046.000000
41.939999	-0.030759	-18.178722	-5.864002	-6.221981	-2.960615	-3.132125	0.000000	-10.000000	-0.350000	20.650000	184.833328	1023.000000	1023.000000	2046.000000
41.959999	-0.030410	-17.972258	-5.704103	-5.680223	-3.118805	-3.469128	0.000000	-10.000000	-0.366667	21.150000	191.500000	1023.000000	1023.000000	2046.000000
41.980000	-0.028861	-17.057020	-5.568751	-5.855552	-2.767375	-2.865342	0.000000	-10.000000	-0.383333	21.483334	198.500000	1023.000000	1023.000000	2046.000000
42.000000	-0.028355	-16.757845	-5.302448	-5.232322	-2.971699	-3.251377	0.000000	-10.000000	-0.391667	21.433332	205.666672	1023.000000	1023.000000	2046.000000
42.020000	-0.026614	-15.728916	-5.197430	-5.320489	-2.543808	-2.667187	0.000000	-10.000000	-0.391667	21.483334	212.833328	1023.000000	1023.000000	2046.000000
42.040001	-0.025593	-15.125530	-4.814810	-4.842245	-2.713241	-2.755234	0.000000	-10.000000	-0.391667	21.549999	220.000000	1023.000000	1023.000000	2046.000000
42.060001	-0.024216	-14.311527	-4.716263	-4.745106	-2.414751	-2.435408	0.000000	-10.000000	-0.383333	21.566668	227.166672	1023.000000	1023.000000	2046.000000
42.080002	-0.022854	-13.506499	-4.317340	-4.310700	-2.465219	-2.413240	0.000000	-10.000000	-0.375000	21.400000	234.333328	1023.000000	1023.000000	2046.000000
42.099998	-0.021497	-12.704906	-4.208964	-4.147356	-2.159670	-2.188916	0.000000	-10.000000	-0.366667	21.183334	241.666672	1023.000000	1023.000000	2046.000000
42.119999	-0.020419	-12.067483	-3.851158	-3.896110	-2.207352	-2.112863	0.000000	-10.000000	-0.366667	21.133333	248.833328	1023.000000	1023.000000	2046.000000
42.139999	-0.019809	-11.707025	-3.860991	-3.800693	-1.979239	-2.066101	0.000000	-10.000000	-0.358333	21.016668	256.000000	1023.000000	1023.000000	2046.000000
42.160000	-0.019407	-11.469583	-3.669077	-3.748642	-2.038224	-2.013639	0.000000	-10.000000	-0.358333	20.833334	263.000000	1023.000000	1023.000000	2046.000000
42.180000	-0.019311	-11.412967	-3.720616	-3.650614	-1.900855	-2.140882	0.000000	-10.000000	-0.375000	20.850000	269.833344	1023.000000	1023.000000	2046.000000
42.200001	-0.019148	-11.316732	-3.568212	-3.660275	-2.012334	-2.075912	0.000000	-10.000000	-0.391667	21.183334	276.833344	1023.000000	1023.000000	2046.000000
42.220001	-0.018932	-11.189023	-3.535667	-3.648561	-1.947589	-2.057207	0.000000	-10.000000	-0.416667	22.000000	283.833344	1023.000000	1023.000000	2046.000000
42.240002	-0.018662	-11.028981	-3.407742	-3.547164	-2.011127	-2.062947	0.000000	-10.000000	-0.408333	22.400002	291.166656	1023.000000	1023.000000	2046.000000
42.259998	-0.018005	-10.640770	-3.413442	-3.535562	-1.763587	-1.928180	0.000000	-10.000000	-0.408333	22.400002	298.500000	1023.000000	1023.000000	2046.000000
42.279999	-0.017336	-10.245472	-3.119831	-3.343776	-1.859070	-1.922796	0.000000	-10.000000	-0.408333	22.166668	306.000000	1023.000000	1023.000000	2046.000000
42.299999	-0.015774	-9.322465	-2.903971	-3.204786	-1.563537	-1.650170	0.000000	-10.000000	-0.433333	22.400000	313.500000	1023.000000	1023.000000	2046.000000
42.320000	-0.014260	-8.427746	-2.503909	-2.846366	-1.540812	-1.536658	0.000000	-10.000000	-0.458333	22.883333	320.833344	1023.000000	1023.000000	2046.000000
42.340000	-0.012267	-7.249987	-2.249899	-2.605996	-1.196174	-1.197918	0.000000	-10.000000	-0.458333	23.116667	328.333344	1023.000000	1023.000000	2046.000000
42.360001	-0.010925	-6.456745	-1.860272	-2.202192	-1.210029	-1.184252	0.000000	-10.000000	-0.458333	23.183334	336.000000	1023.000000	1023.000000	2046.000000
42.380001	-0.009339	-5.519500	-1.709679	-1.852581	-0.929555	-1.027686	0.000000	-10.000000	-0.450000	23.366667	343.833344	1023.000000	1023.000000	2046.000000
42.400002	-0.008127	-4.802927	-1.390125	-1.780561	-0.950917	-0.681324	0.000000	-10.000000	-0.433333	23.533335	351.500000	1023.000000	1023.000000	2046.000000
42.419998	-0.008019	-4.739503	-1.509014	-1.310421	-0.851664	-1.068404	0.000000	-10.000000	-0.416667	23.666668	359.166656	1023.000000	1023.000000	2046.000000
42.439999	-0.006992	-4.132177	-1.222895	-1.515939	-0.783106	-0.610238	0.000000	-10.000000	-0.408333	23.666668	367.000000	1023.000000	1023.000000	2046.000000
42.459999	-0.007267	-4.294865	-1.182084	-1.069930	-0.898911	-1.143940	0.000000	-10.000000	-0.425000	23.633333	375.000000	1023.000000	1023.000000	2046.000000
42.480000	-0.006191	-3.659137	-0.965501	-1.285600	-0.717388	-0.690650	0.000000	-10.000000	-0.450000	24.050001	383.000000	1023.000000	1023.000000	2046.000000
42.500000	-0.006634	-3.920849	-0.854305	-1.038796	-0.918965	-1.108783	0.000000	-10.000000	-0.466667	24.466667	391.000000	1023.000000	1023.000000	2046.000000
42.520000	-0.007635	-4.512580	-1.156355	-1.194359	-0.862215	-1.299651	0.000000	-10.000000	-0.475000	24.933334	399.166656	1023.000000	1023.000000	2046.000000
42.540001	-0.009462	-5.591887	-1.139657	-1.468223	-1.444353	-1.539655	0.000000	-10.000000	-0.458333	24.683334	407.500000	1023.000000	1023.000000	2046.000000
42.560001	-0.011251	-6.649334	-1.491510	-1.306713	-1.683890	-2.167222	0.000000	-10.000000	-0.450000	24.466667	415.833344	1023.000000	1023.000000	2046.000000
42.580002	-0.011382	-6.726592	-1.342244	-1.646193	-1.840125	-1.898030	0.000000	-10.000000	-0.441667	24.250000	424.000000	1023.000000	1023.000000	2046.000000
42.599998	-0.011887	-7.025122	-1.442945	-1.253396	-1.913942	-2.414839	0.000000	-10.000000	-0.458333	24.450001	432.000000	1023.000000	1023.000000	2046.000000
42.619999	-0.010893	-6.437885	-1.200557	-1.512039	-1.851769	-1.873520	0.000000	-10.000000	-0.458333	24.716667	440.000000	1023.000000	1023.000000	2046.000000
42.639999	-0.011042	-6.525568	-1.147785	-1.010026	-1.987317	-2.380440	0.000000	-10.000000	-0.458333	24.733334	448.333344	1023.000000	1023.000000	2046.000000
42.660000	-0.009721	-5.745140	-0.983690	-1.152950	-1.786907	-1.821592	0.000000	-10.000000	-0.450000	24.850000	456.666656	1023.000000	1023.000000	2046.000000
42.680000	-0.009213	-5.444853	-0.727730	-0.643901	-1.938169	-2.135052	0.000000	-10.000000	-0.441667	24.600000	465.000000	1023.000000	1023.000000	2046.000000
42.700001	-0.007846	-4.636700	-0.632099	-0.637682	-1.637708	-1.729210	0.000000	-10.000000	-0.425000	24.483334	473.166656	1023.000000	1023.000000	2046.000000
42.720001	-0.006928	-4.094435	-0.282621	-0.250926	-1.744809	-1.816079	0.000000	-10.000000	-0.416667	24.000000	481.166656	1023.000000	1023.000000	2046.000000
42.740002	-0.005639	-3.332836	-0.197926	-0.041372	-1.460525	-1.633013	0.000000	-10.000000	-0.391667	23.600000	489.166656	1023.000000	1023.000000	2046.000000
42.759998	-0.004020	-2.375996	0.272058	0.221001	-1.460029	-1.409027	0.000000	-10.000000	-0.408333	23.250000	497.000000	1023.000000	1023.000000	2046.000000
42.779999	-0.002782	-1.644005	0.282060	0.562246	-1.160528	-1.327782	0.000000	-10.000000	-0.408333	22.783333	505.000000	1023.000000	1023.000000	2046.000000
42.799999	-0.001258	-0.743315	0.706076	0.706116	-1.143026	-1.012482	0.000000	-10.000000	-0.433333	22.566668	512.833313	1023.000000	1023.000000	2046.000000
42.820000	-0.000102	-0.060025	0.789979	1.160572	-0.903424	-1.107152	0.000000	-10.000000	-0.383333	22.033335	520.500000	1023.000000	1023.000000	2046.000000
42.840000	0.001376	0.813501	1.147890	1.156192	-0.810075	-0.680508	0.000000	-10.000000	-0.391667	22.200001	528.000000	1023.000000	1023.000000	2046.000000
42.860001	0.001873	1.106980	1.227643	1.608091	-0.749923	-0.978833	0.000000	-10.000000	-0.366667	22.450001	535.333313	1023.000000	1023.000000	2046.000000
42.880001	0.002806	1.658529	1.404965	1.409632	-0.573225	-0.582842	0.000000	-10.000000	-0.400000	22.683334	542.833313	1023.000000	1023.000000	2046.000000
42.900002	0.002640	1.560174	1.405681	1.777894	-0.634181	-0.989221	0.000000	-10.000000	-0.391667	22.566668	550.333313	1023.000000	1023.000000	2046.000000
42.919998	0.003239	1.914380	1.578852	1.529459	-0.592717	-0.601214	0.000000	-10.000000	-0.425000	22.250000	557.833313	1023.000000	1023.000000	2046.000000
42.939999	0.002974	1.757802	1.594437	1.791006	-0.695063	-0.932578	0.000000	-10.000000	-0.433333	22.433334	565.333313	1023.000000	1023.000000	2046.000000
42.959999	0.003621	2.140263	1.664386	1.602857	-0.553837	-0.573144	0.000000	-10.000000	-0.425000	22.433334	572.666687	1023.000000	1023.000000	2046.000000
42.980000	0.003864	2.283406	1.884811	1.807825	-0.683703	-0.725526	0.000000	-10.000000	-0.408333	22.300001	580.333313	1023.000000	1023.000000	2046.000000
43.000000	0.004867	2.876236	2.005121	1.885413	-0.485877	-0.528420	0.000000	-10.000000	-0.383333	22.000000	587.666687	1023.000000	1023.000000	2046.000000
43.020000	0.006128	3.621520	2.381308	2.154513	-0.447667	-0.466635	0.000000	-10.000000	-0.383333	21.666666	595.166687	1023.000000	1023.000000	2046.000000
43.040001	0.007699	4.549858	2.549601	2.518704	-0.201083	-0.317365	0.000000	-10.000000	-0.375000	21.350000	602.333313	1023.000000	1023.000000	2046.000000
43.060001	0.009501	5.614822	2.956460	2.719241	-0.051317	-0.009563	0.000000	-10.000000	-0.375000	21.116667	609.666687	1023.000000	1023.000000	2046.000000
43.080002	0.010719	6.334892	3.136398	3.225031	0.090378	-0.116915	0.000000	-10.000000	-0.358333	20.783335	616.833313	1023.000000	1023.000000	2046.000000
43.099998	0.012221	7.222345	3.476380	3.280750	0.195953	0.269263	0.000000	-10.000000	-0.341667	20.516666	623.833313	1023.000000	1023.000000	2046.000000
43.119999	0.012487	7.380079	3.524062	3.603706	0.155351	0.096959	0.000000	-10.000000	-0.325000	20.100000	630.666687	1023.000000	1023.000000	2046.000000
43.139999	0.013174	7.785804	3.700610	3.586448	0.187556	0.311190	0.000000	-10.000000	-0.308333	19.783333	637.333313	1023.000000	1023.000000	2046.000000
43.160000	0.012968	7.664279	3.722563	3.792166	0.133480	0.016070	0.000000	-10.000000	-0.300000	19.433334	644.000000	1023.000000	1023.000000	2046.000000
43.180000	0.013330	7.878220	3.771060	3.651533	0.246431	0.209195	0.000000	-10.000000	-0.300000	19.100000	650.666687	1023.000000	1023.000000	2046.000000
43.200001	0.012964	7.661803	3.918268	3.743701	0.082195	-0.082362	0.000000	-10.000000	-0.291667	19.033335	657.166687	1023.000000	1023.000000	2046.000000
43.220001	0.012217	7.219954	3.711452	3.543239	0.089445	-0.124183	0.000000	-10.000000	-0.275000	18.800001	663.500000	1023.000000	1023.000000	2046.000000
43.240002	0.010436	6.167845	3.605075	3.354529	-0.268728	-0.523031	0.000000	-10.000000	-0.250000	18.300001	669.833313	1023.000000	1023.000000	2046.000000
43.259998	0.008580	5.070572	3.219262	3.225964	-0.491721	-0.882933	0.000000	-10.000000	-0.233333	17.433334	676.000000	1023.000000	1023.000000	2046.000000
43.279999	0.007590	4.485680	3.276028	2.989787	-0.796660	-0.983475	0.000000	-10.000000	-0.233333	16.533333	682.000000	1023.000000	1023.000000	2046.000000
43.299999	0.006788	4.011646	3.010777	3.037296	-0.777627	-1.258799	0.000000	-10.000000	-0.225000	15.716667	687.500000	1023.000000	1023.000000	2046.000000
43.320000	0.006938	4.100631	3.206590	2.951756	-0.893472	-1.164243	0.000000	-10.000000	-0.216667	14.983334	692.833313	1023.000000	1023.000000	2046.000000
43.340000	0.006835	4.039546	3.142045	3.139826	-0.921873	-1.320452	0.000000	-10.000000	-0.191667	14.216667	698.000000	1023.000000	1023.000000	2046.000000
43.360001	0.007480	4.420541	3.344675	3.147655	-0.914656	-1.157133	0.000000	-10.000000	-0.175000	13.716667	703.000000	1023.000000	1023.000000	2046.000000
43.380001	0.007659	4.526743	3.306722	3.386857	-0.889104	-1.277732	0.000000	-10.000000	-0.150000	12.850000	707.666687	1023.000000	1023.000000	2046.000000
43.400002	0.008570	5.064788	3.543765	3.380274	-0.841961	-1.017290	0.000000	-10.000000	-0.108333	11.750000	712.000000	1023.000000	1023.000000	2046.000000
43.419998	0.008867	5.240624	3.554569	3.688079	-0.820986	-1.181037	0.000000	-10.000000	-0.075000	10.016666	716.000000	1023.000000	1023.000000	2046.000000
43.439999	0.009901	5.851321	3.778096	3.693065	-0.728094	-0.891747	0.000000	-10.000000	-0.066667	8.316667	719.666687	1023.000000	1023.000000	2046.000000
43.459999	0.010435	6.166938	3.835303	4.012246	-0.675207	-1.005403	0.000000	-10.000000	-0.058333	6.433333	722.833313	1023.000000	1023.000000	2046.000000
43.480000	0.011660	6.891080	4.044075	4.003672	-0.502989	-0.653677	0.000000	-10.000000	-0.058333	4.183333	725.333313	1023.000000	1023.000000	2046.000000
43.500000	0.011952	7.063507	4.034201	4.240854	-0.487852	-0.723696	0.000000	-10.000000	-0.016667	0.866667	727.000000	1023.000000	1023.000000	2046.000000
43.520000	0.012952	7.654617	4.223008	4.246125	-0.370690	-0.443826	0.000000	-10.000000	-0.008333	-1.366667	606.500000	1023.000000	1023.000000	2046.000000
43.540001	0.013294	7.856896	4.264487	4.456954	-0.359660	-0.504885	0.000000	-10.000000	0.008333	-1.800000	364.000000	1023.000000	1023.000000	2046.000000
43.560001	0.013734	8.116764	4.320626	4.374167	-0.222400	-0.355629	0.000000	-10.000000	0.000000	-0.716667	121.333336	1023.000000	1023.000000	2046.000000
43.580002	0.013172	7.784831	4.251885	4.417519	-0.333538	-0.551035	0.000000	-10.000000	0.000000	0.000000	0.000000	1023.000000	1023.000000	2046.000000
43.599998	0.012886	7.615465	4.223439	4.170664	-0.283549	-0.495089	0.000000	-10.000000	0.000000	0.000000	0.000000	1023.000000	1023.000000	2046.000000
43.619999	0.012111	7.157569	4.070852	4.172862	-0.368911	-0.717233	0.000000	-10.000000	0.000000	0.000000	0.000000	1023.000000	1023.000000	2046.000000
43.639999	0.011915	7.041952	4.103005	3.923598	-0.380968	-0.603683	0.000000	-10.000000	0.000000	0.000000	0.000000	1023.000000	1023.000000	2046.000000
43.660000	0.011397	6.735621	3.960288	3.938717	-0.424924	-0.738460	0.000000	-10.000000	0.000000	0.000000	0.000000	1023.000000	1023.000000	2046.000000
43.680000	0.011453	6.768451	4.007907	3.764424	-0.363221	-0.640659	0.000000	-10.000000	0.000000	0.000000	0.000000	1023.000000	1023.000000	2046.000000
43.700001	0.011168	6.600331	3.929229	3.777566	-0.402230	-0.704234	0.000000	-10.000000	0.000000	0.000000	0.000000	1023.000000	1023.000000	2046.000000
43.720001	0.011724	6.928882	4.013045	3.720467	-0.242648	-0.561982	0.000000	-10.000000	0.000000	0.000000	0.000000	1023.000000	1023.000000	2046.000000
43.740002	0.012175	7.195652	4.078597	3.916728	-0.267638	-0.532035	0.000000	-10.000000	0.000000	0.000000	0.000000	1023.000000	1023.000000	2046.000000
43.759998	0.013096	7.739870	4.226542	3.978337	-0.110189	-0.354820	0.000000	-10.000000	0.000000	0.000000	0.000000	1023.000000	1023.000000	2046.000000
43.779999	0.013223	7.814605	4.249197	4.121974	-0.143629	-0.412938	0.000000	-10.000000	0.000000	0.000000	0.000000	1023.000000	1023.000000	2046.000000
43.799999	0.013449	7.948574	4.262985	4.106712	-0.071342	-0.349780	0.000000	-10.000000	0.000000	0.000000	0.000000	1023.000000	1023.000000	2046.000000
43.820000	0.012982	7.672240	4.302414	4.013582	-0.277786	-0.365970	0.000000	-10.000000	0.000000	0.000000	0.000000	1023.000000	1023.000000	2046.000000
43.840000	0.012617	7.456915	4.170253	3.956171	-0.244065	-0.425444	0.000000	-10.000000	0.000000	0.000000	0.000000	1023.000000	1023.000000	2046.000000
43.860001	0.012118	7.161671	4.184399	3.881356	-0.342604	-0.561481	0.000000	-10.000000	0.000000	0.000000	0.000000	1023.000000	1023.000000	2046.000000
43.880001	0.011539	6.819417	4.024782	3.715520	-0.301330	-0.619554	0.000000	-10.000000	0.000000	0.000000	0.000000	1023.000000	1023.000000	2046.000000
43.900002	0.011008	6.505972	4.021783	3.553021	-0.394173	-0.674659	0.000000	-10.000000	0.000000	0.000000	0.000000	1023.000000	1023.000000	2046.000000
43.919998	0.010270	6.069388	3.826986	3.420233	-0.376206	-0.801625	0.000000	-10.000000	0.000000	0.000000	0.000000	1023.000000	1023.000000	2046.000000
43.939999	0.009062	5.355814	3.749770	3.157609	-0.570935	-0.980630	0.000000	-10.000000	0.000000	0.000000	0.000000	1023.000000	1023.000000	2046.000000
43.959999	0.007181	4.243694	3.488282	2.990241	-0.844819	-1.390010	0.000000	-10.000000	0.000000	0.000000	0.000000	1023.000000	1023.000000	2046.000000
43.980000	0.005656	3.342965	3.323167	2.715726	-1.078565	-1.617362	0.000000	-10.000000	0.000000	0.000000	0.000000	1023.000000	1023.000000	2046.000000
44.000000	0.004180	2.470150	3.008125	2.571614	-1.240415	-1.869175	0.000000	-10.000000	0.000000	0.000000	0.000000	1023.000000	1023.000000	2046.000000
44.020000	0.003939	2.327757	2.984381	2.464725	-1.227734	-1.893615	0.000000	-10.000000	0.000000	0.000000	0.000000	1023.000000	1023.000000	2046.000000
44.040001	0.003124	1.846271	2.883258	2.455576	-1.460205	-2.032358	0.000000	-10.000000	0.000000	0.000000	0.000000	1023.000000	1023.000000	2046.000000
44.060001	0.003216	1.900884	2.816810	2.444293	-1.364703	-1.995516	0.000000	-10.000000	0.000000	0.000000	0.000000	1023.000000	1023.000000	2046.000000
44.080002	0.002835	1.675603	2.833433	2.410568	-1.558879	-2.009519	0.000000	-10.000000	0.000000	0.000000	0.000000	1023.000000	1023.000000	2046.000000
44.099998	0.002976	1.758642	2.680885	2.461576	-1.401561	-1.982257	0.000000	-10.000000	0.000000	0.000000	0.000000	1023.000000	1023.000000	2046.000000
44.119999	0.003079	1.819728	2.804799	2.385061	-1.520189	-1.849943	0.000000	-10.000000	0.000000	0.000000	0.000000	1023.000000	1023.000000	2046.000000
44.139999	0.003033	1.792487	2.607715	2.488573	-1.372080	-1.931722	0.000000	-10.000000	0.000000	0.000000	0.000000	1023.000000	1023.000000	2046.000000
44.160000	0.003448	2.037616	2.759884	2.426506	-1.427534	-1.721239	0.000000	-10.000000	0.000000	0.000000	0.000000	1023.000000	1023.000000	2046.000000
44.180000	0.003800	2.246022	2.647905	2.538851	-1.254724	-1.686010	0.000000	-10.000000	0.000000	0.000000	0.000000	1023.000000	1023.000000	2046.000000
44.200001	0.004647	2.746469	2.808346	2.531387	-1.177665	-1.415598	0.000000	-10.000000	0.000000	0.000000	0.000000	1023.000000	1023.000000	2046.000000
44.220001	0.004894	2.892516	2.767513	2.722736	-1.132771	-1.464962	0.000000	-10.000000	0.000000	0.000000	0.000000	1023.000000	1023.000000	2046.000000
44.240002	0.005883	3.476965	2.923280	2.703389	-0.948884	-1.200820	0.000000	-10.000000	0.000000	0.000000	0.000000	1023.000000	1023.000000	2046.000000
44.259998	0.005555	3.283232	2.820123	2.788838	-0.992454	-1.333275	0.000000	-10.000000	0.000000	0.000000	0.000000	1023.000000	1023.000000	2046.000000
44.279999	0.005691	3.363433	2.869840	2.607277	-0.905173	-1.208511	0.000000	-10.000000	0.000000	0.000000	0.000000	1023.000000	1023.000000	2046.000000
44.299999	0.004616	2.727848	2.641013	2.555465	-1.023612	-1.445018	0.000000	-10.000000	0.000000	0.000000	0.000000	1023.000000	1023.000000	2046.000000
44.320000	0.004317	2.551382	2.599144	2.263927	-0.940340	-1.371349	0.000000	-10.000000	0.000000	0.000000	0.000000	1023.000000	1023.000000	2046.000000
44.340000	0.003221	1.903525	2.394682	2.199713	-1.081759	-1.609111	0.000000	-10.000000	0.000000	0.000000	0.000000	1023.000000	1023.000000	2046.000000
44.360001	0.003062	1.809594	2.400620	1.875467	-1.021773	-1.444719	0.000000	-10.000000	0.000000	0.000000	0.000000	1023.000000	1023.000000	2046.000000
44.380001	0.002077	1.227499	2.135499	1.832805	-1.089242	-1.651564	0.000000	-10.000000	0.000000	0.000000	0.000000	1023.000000	1023.000000	2046.000000
44.400002	0.002129	1.258248	2.157656	1.536517	-0.995938	-1.439987	0.000000	-10.000000	0.000000	0.000000	0.000000	1023.000000	1023.000000	2046.000000
44.419998	0.001869	1.104746	2.029814	1.636896	-1.010511	-1.551454	0.000000	-10.000000	0.000000	0.000000	0.000000	1023.000000	1023.000000	2046.000000
44.439999	0.002823	1.668526	2.201379	1.589988	-0.847198	-1.275644	0.000000	-10.000000	0.000000	0.000000	0.000000	1023.000000	1023.000000	2046.000000
44.459999	0.003194	1.887596	2.190866	1.842049	-0.813571	-1.331749	0.000000	-10.000000	0.000000	0.000000	0.000000	1023.000000	1023.000000	2046.000000
44.480000	0.003850	2.275503	2.379620	1.743101	-0.770825	-1.076393	0.000000	-10.000000	0.000000	0.000000	0.000000	1023.000000	1023.000000	2046.000000
44.500000	0.003533	2.088156	2.133119	1.881363	-0.724039	-1.202286	0.000000	-10.000000	0.000000	0.000000	0.000000	1023.000000	1023.000000	2046.000000
44.520000	0.003215	1.900004	2.263636	1.496895	-0.904670	-0.955858	0.000000	-10.000000	0.000000	0.000000	0.000000	1023.000000	1023.000000	2046.000000
44.540001	0.002502	1.478696	1.962383	1.662622	-0.879517	-1.266792	0.000000	-10.000000	0.000000	0.000000	0.000000	1023.000000	1023.000000	2046.000000
44.560001	0.001755	1.036923	1.900726	1.296632	-0.969163	-1.191272	0.000000	-10.000000	0.000000	0.000000	0.000000	1023.000000	1023.000000	2046.000000
44.580002	0.000789	0.466512	1.514534	1.198026	-0.859467	-1.386581	0.000000	-10.000000	0.000000	0.000000	0.000000	1023.000000	1023.000000	2046.000000
44.599998	-0.000087	-0.051609	1.505637	0.837883	-1.082219	-1.312909	0.000000	-10.000000	0.000000	0.000000	0.000000	1023.000000	1023.000000	2046.000000
44.619999	-0.001155	-0.682414	1.135637	0.715979	-0.972883	-1.561147	0.000000	-10.000000	0.000000	0.000000	0.000000	1023.000000	1023.000000	2046.000000
44.639999	-0.003273	-1.934236	0.906723	0.340224	-1.349198	-1.831985	0.000000	-10.000000	0.000000	0.000000	0.000000	1023.000000	1023.000000	2046.000000
44.660000	-0.004861	-2.872697	0.636092	0.131509	-1.461865	-2.178433	0.000000	-10.000000	0.000000	0.000000	0.000000	1023.000000	1023.000000	2046.000000
44.680000	-0.007068	-4.176965	0.299627	-0.162856	-1.841523	-2.472213	0.000000	-10.000000	0.000000	0.000000	0.000000	1023.000000	1023.000000	2046.000000
44.700001	-0.007709	-4.556101	0.250540	-0.433833	-1.890540	-2.482268	0.000000	-10.000000	0.000000	0.000000	0.000000	1023.000000	1023.000000	2046.000000
44.720001	-0.008924	-5.273793	-0.027574	-0.448813	-2.045205	-2.752201	0.000000	-10.000000	0.000000	0.000000	0.000000	1023.000000	1023.000000	2046.000000
44.740002	-0.009163	-5.415452	0.044837	-0.668373	-2.125888	-2.666028	0.000000	-10.000000	0.000000	0.000000	0.000000	1023.000000	1023.000000	2046.000000
44.759998	-0.009943	-5.876341	-0.253093	-0.597630	-2.144453	-2.881165	0.000000	-10.000000	0.000000	0.000000	0.000000	1023.000000	1023.000000	2046.000000
44.779999	-0.010151	-5.998978	-0.130254	-0.870146	-2.312558	-2.686019	0.000000	-10.000000	0.000000	0.000000	0.000000	1023.000000	1023.000000	2046.000000
44.799999	-0.010538	-6.228044	-0.448726	-0.762355	-2.151718	-2.865244	0.000000	-10.000000	0.000000	0.000000	0.000000	1023.000000	1023.000000	2046.000000
44.820000	-0.010680	-6.311994	-0.350130	-0.928666	-2.319324	-2.713874	0.000000	-10.000000	0.000000	0.000000	0.000000	1023.000000	1023.000000	2046.000000
44.840000	-0.010547	-6.233234	-0.507531	-0.873257	-2.128672	-2.723774	0.000000	-10.000000	0.000000	0.000000	0.000000	1023.000000	1023.000000	2046.000000
44.860001	-0.010593	-6.260308	-0.518178	-0.889123	-2.204932	-2.648075	0.000000	-10.000000	0.000000	0.000000	0.000000	1023.000000	1023.000000	2046.000000
44.880001	-0.009764	-5.770661	-0.486819	-0.862892	-1.939958	-2.480993	0.000000	-10.000000	0.000000	0.000000	0.000000	1023.000000	1023.000000	2046.000000
44.900002	-0.009606	-5.677233	-0.530745	-0.690679	-2.010880	-2.444929	0.000000	-10.000000	0.000000	0.000000	0.000000	1023.000000	1023.000000	2046.000000
44.919998	-0.008810	-5.206456	-0.344982	-0.714577	-1.891354	-2.255542	0.000000	-10.000000	0.000000	0.000000	0.000000	1023.000000	1023.000000	2046.000000
44.939999	-0.008764	-5.179546	-0.438422	-0.523012	-1.913041	-2.305071	0.000000	-10.000000	0.000000	0.000000	0.000000	1023.000000	1023.000000	2046.000000
44.959999	-0.008498	-5.022555	-0.294995	-0.704030	-1.881029	-2.142502	0.000000	-10.000000	0.000000	0.000000	0.000000	1023.000000	1023.000000	2046.000000
44.980000	-0.009065	-5.357672	-0.532396	-0.647222	-1.857223	-2.320831	0.000000	-10.000000	0.000000	0.000000	0.000000	1023.000000	1023.000000	2046.000000
45.000000	-0.009619	-5.684750	-0.495973	-0.959993	-1.989092	-2.239691	0.000000	-10.000000	0.000000	0.000000	0.000000	1023.000000	1023.000000	2046.000000
45.020000	-0.010293	-6.083423	-0.801632	-0.964110	-1.857603	-2.460078	0.000000	-10.000000	0.000000	0.000000	0.000000	1023.000000	1023.000000	2046.000000
45.040001	-0.011114	-6.568193	-0.802559	-1.252780	-2.080258	-2.432596	0.000000	-10.000000	0.000000	0.000000	0.000000	1023.000000	1023.000000	2046.000000
45.060001	-0.011662	-6.892128	-1.003855	-1.391074	-1.964566	-2.532633	0.000000	-10.000000	0.000000	0.000000	0.000000	1023.000000	1023.000000	2046.000000
45.080002	-0.012576	-7.432242	-1.112430	-1.585847	-2.171236	-2.562729	0.000000	-10.000000	0.000000	0.000000	0.000000	1023.000000	1023.000000	2046.000000
45.099998	-0.012977	-7.669275	-1.267889	-1.781091	-2.054616	-2.565680	0.000000	-10.000000	0.000000	0.000000	0.000000	1023.000000	1023.000000	2046.000000
45.119999	-0.013628	-8.053898	-1.457929	-1.792329	-2.167006	-2.636634	0.000000	-10.000000	0.000000	0.000000	0.000000	1023.000000	1023.000000	2046.000000
45.139999	-0.013545	-8.004807	-1.477130	-1.995438	-2.027838	-2.504400	0.000000	-10.000000	0.000000	0.000000	0.000000	1023.000000	1023.000000	2046.000000
45.160000	-0.013635	-8.058426	-1.587874	-1.861625	-2.064347	-2.544580	0.000000	-10.000000	0.000000	0.000000	0.000000	1023.000000	1023.000000	2046.000000
45.180000	-0.013100	-7.742027	-1.445700	-2.060960	-1.938321	-2.297045	0.000000	-10.000000	0.000000	0.000000	0.000000	1023.000000	1023.000000	2046.000000
45.200001	-0.012699	-7.505332	-1.547016	-1.749569	-1.876531	-2.332216	0.000000	-10.000000	0.000000	0.000000	0.000000	1023.000000	1023.000000	2046.000000
45.220001	-0.011874	-7.017714	-1.219135	-1.890948	-1.890163	-2.017468	0.000000	-10.000000	0.000000	0.000000	0.000000	1023.000000	1023.000000	2046.000000
45.240002	-0.011478	-6.783281	-1.411618	-1.566969	-1.688481	-2.116212	0.000000	-10.000000	0.000000	0.000000	0.000000	1023.000000	1023.000000	2046.000000
45.259998	-0.011118	-6.570952	-1.176973	-1.780715	-1.787546	-1.825719	0.000000	-10.000000	0.000000	0.000000	0.000000	1023.000000	1023.000000	2046.000000
45.279999	-0.011638	-6.878298	-1.555966	-1.588836	-1.730021	-2.003474	0.000000	-10.000000	0.000000	0.000000	0.000000	1023.000000	1023.000000	2046.000000
45.299999	-0.012470	-7.370057	-1.544142	-1.962499	-1.933374	-1.930042	0.000000	-10.000000	0.000000	0.000000	0.000000	1023.000000	1023.000000	2046.000000
45.320000	-0.013745	-8.123351	-2.019188	-1.915919	-1.874098	-2.314147	0.000000	-10.000000	0.000000	0.000000	0.000000	1023.000000	1023.000000	2046.000000
45.340000	-0.015294	-9.038759	-2.130520	-2.528745	-2.140824	-2.238670	0.000000	-10.000000	0.000000	0.000000	0.000000	1023.000000	1023.000000	2046.000000
45.360001	-0.016951	-10.017783	-2.696748	-2.765578	-2.064425	-2.491032	0.000000	-10.000000	0.000000	0.000000	0.000000	1023.000000	1023.000000	2046.000000
45.380001	-0.018320	-10.827348	-2.836559	-3.219233	-2.329369	-2.442187	0.000000	-10.000000	0.000000	0.000000	0.000000	1023.000000	1023.000000	2046.000000
45.400002	-0.019854	-11.733888	-3.265267	-3.356985	-2.320244	-2.791392	0.000000	-10.000000	0.000000	0.000000	0.000000	1023.000000	1023.000000	2046.000000
45.419998	-0.021830	-12.901475	-3.406325	-3.757529	-2.755004	-2.982617	0.000000	-10.000000	0.000000	0.000000	0.000000	1023.000000	1023.000000	2046.000000
45.439999	-0.023728	-14.023062	-3.839268	-3.947212	-2.847051	-3.389531	0.000000	-10.000000	0.000000	0.000000	0.000000	1023.000000	1023.000000	2046.000000
45.459999	-0.025203	-14.894847	-3.903183	-4.304267	-3.260301	-3.427096	0.000000	-10.000000	0.000000	0.000000	0.000000	1023.000000	1023.000000	2046.000000
45.480000	-0.026265	-15.522894	-4.278689	-4.292110	-3.208251	-3.743844	0.000000	-10.000000	0.000000	0.000000	0.000000	1023.000000	1023.000000	2046.000000
45.500000	-0.027063	-15.994398	-4.237081	-4.596282	-3.501782	-3.659253	0.000000	-10.000000	0.000000	0.000000	0.000000	1023.000000	1023.000000	2046.000000
45.520000	-0.027804	-16.431911	-4.607455	-4.567661	-3.361250	-3.895546	0.000000	-10.000000	0.000000	0.000000	0.000000	1023.000000	1023.000000	2046.000000
45.540001	-0.028332	-16.744196	-4.702077	-4.775793	-3.518190	-3.748136	0.000000	-10.000000	0.000000	0.000000	0.000000	1023.000000	1023.000000	2046.000000
45.560001	-0.028746	-16.988920	-4.871176	-4.814036	-3.449889	-3.853819	0.000000	-10.000000	0.000000	0.000000	0.000000	1023.000000	1023.000000	2046.000000
45.580002	-0.029017	-17.149258	-4.967287	-4.841541	-3.579911	-3.760519	0.000000	-10.000000	0.000000	0.000000	0.000000	1023.000000	1023.000000	2046.000000
45.599998	-0.029069	-17.179758	-5.026642	-4.973304	-3.433096	-3.746716	0.000000	-10.000000	0.000000	0.000000	0.000000	1023.000000	1023.000000	2046.000000
45.619999	-0.029162	-17.234880	-5.211064	-4.829626	-3.463335	-3.730855	0.000000	-10.000000	0.000000	0.000000	0.000000	1023.000000	1023.000000	2046.000000
45.639999	-0.028715	-16.970358	-5.052744	-4.977732	-3.364119	-3.575762	0.000000	-10.000000	0.000000	0.000000	0.000000	1023.000000	1023.000000	2046.000000
45.660000	-0.028334	-16.745108	-5.199183	-4.767595	-3.298291	-3.480040	0.000000	-10.000000	0.000000	0.000000	0.000000	1023.000000	1023.000000	2046.000000
45.680000	-0.027513	-16.259933	-4.879731	-4.873349	-3.301625	-3.205228	0.000000	-10.000000	0.000000	0.000000	0.000000	1023.000000	1023.000000	2046.000000
45.700001	-0.027126	-16.031519	-5.025698	-4.629028	-3.140495	-3.236299	0.000000	-10.000000	0.000000	0.000000	0.000000	1023.000000	1023.000000	2046.000000
45.720001	-0.026524	-15.675465	-4.888702	-4.714988	-3.129185	-2.942590	0.000000	-10.000000	0.000000	0.000000	0.000000	1023.000000	1023.000000	2046.000000
45.740002	-0.026662	-15.756968	-5.007536	-4.601432	-2.995927	-3.152073	0.000000	-10.000000	0.000000	0.000000	0.000000	1023.000000	1023.000000	2046.000000
45.759998	-0.026854	-15.870423	-5.024122	-4.692177	-3.102973	-3.051151	0.000000	-10.000000	0.000000	0.000000	0.000000	1023.000000	1023.000000	2046.000000
45.779999	-0.027644	-16.337597	-5.153585	-4.857160	-3.039741	-3.287110	0.000000	-10.000000	0.000000	0.000000	0.000000	1023.000000	1023.000000	2046.000000
45.799999	-0.028364	-16.763325	-5.338802	-4.961575	-3.167547	-3.295402	0.000000	-10.000000	0.000000	0.000000	0.000000	1023.000000	1023.000000	2046.000000
45.820000	-0.028973	-17.123089	-5.366007	-5.291362	-3.105649	-3.360069	0.000000	-10.000000	0.000000	0.000000	0.000000	1023.000000	1023.000000	2046.000000
45.840000	-0.029726	-17.568111	-5.655899	-5.348851	-3.144370	-3.418991	0.000000	-10.000000	0.000000	0.000000	0.000000	1023.000000	1023.000000	2046.000000
45.860001	-0.030248	-17.876284	-5.610799	-5.690734	-3.161080	-3.413671	0.000000	-10.000000	0.000000	0.000000	0.000000	1023.000000	1023.000000	2046.000000
45.880001	-0.030878	-18.249090	-5.856981	-5.700572	-3.256252	-3.435286	0.000000	-10.000000	0.000000	0.000000	0.000000	1023.000000	1023.000000	2046.000000
45.900002	-0.030975	-18.306448	-5.849704	-5.947695	-3.128190	-3.380858	0.000000	-10.000000	0.000000	0.000000	0.000000	1023.000000	1023.000000	2046.000000
45.919998	-0.031299	-18.497721	-6.055640	-5.825235	-3.198216	-3.418629	0.000000	-10.000000	0.000000	0.000000	0.000000	1023.000000	1023.000000	2046.000000
45.939999	-0.030942	-18.286457	-5.894920	-6.056108	-3.081047	-3.254382	0.000000	-10.000000	0.000000	0.000000	0.000000	1023.000000	1023.000000	2046.000000
45.959999	-0.030846	-18.229729	-6.054958	-5.813756	-3.067250	-3.293766	0.000000	-10.000000	0.000000	0.000000	0.000000	1023.000000	1023.000000	2046.000000
45.980000	-0.030337	-17.929335	-5.822400	-6.036652	-3.015104	-3.055180	0.000000	-10.000000	0.000000	0.000000	0.000000	1023.000000	1023.000000	2046.000000
46.000000	-0.030212	-17.855469	-5.898962	-5.746912	-3.002370	-3.207225	0.000000	-10.000000	0.000000	0.000000	0.000000	1023.000000	1023.000000	2046.000000
46.020000	-0.029218	-17.267958	-5.605220	-5.949425	-2.897641	-2.815671	0.000000	-10.000000	0.000000	0.000000	0.000000	1023.000000	1023.000000	2046.000000
46.040001	-0.028930	-17.097628	-5.742455	-5.622685	-2.770981	-2.961505	0.000000	-10.000000	0.000000	0.000000	0.000000	1023.000000	1023.000000	2046.000000
46.060001	-0.028233	-16.685492	-5.532042	-5.785028	-2.692806	-2.675617	0.000000	-10.000000	0.000000	0.000000	0.000000	1023.000000	1023.000000	2046.000000
46.080002	-0.028272	-16.708971	-5.622300	-5.545598	-2.604508	-2.936565	0.000000	-10.000000	0.000000	0.000000	0.000000	1023.000000	1023.000000	2046.000000
46.099998	-0.027537	-16.274261	-5.405169	-5.713919	-2.583204	-2.571969	0.000000	-10.000000	0.000000	0.000000	0.000000	1023.000000	1023.000000	2046.000000
46.119999	-0.027419	-16.204779	-5.481781	-5.462612	-2.502489	-2.757897	0.000000	-10.000000	0.000000	0.000000	0.000000	1023.000000	1023.000000	2046.000000
46.139999	-0.027372	-16.177069	-5.470014	-5.672054	-2.644049	-2.390951	0.000000	-10.000000	0.000000	0.000000	0.000000	1023.000000	1023.000000	2046.000000
46.160000	-0.028539	-16.866602	-5.783984	-5.537221	-2.657206	-2.888190	0.000000	-10.000000	0.000000	0.000000	0.000000	1023.000000	1023.000000	2046.000000
46.180000	-0.029573	-17.477402	-5.963102	-5.970154	-2.850120	-2.694026	0.000000	-10.000000	0.000000	0.000000	0.000000	1023.000000	1023.000000	2046.000000
46.200001	-0.031360	-18.533766	-6.305814	-6.218140	-2.894091	-3.115720	0.000000	-10.000000	0.000000	0.000000	0.000000	1023.000000	1023.000000	2046.000000
46.220001	-0.032328	-19.105843	-6.487341	-6.572550	-3.073085	-2.972866	0.000000	-10.000000	0.000000	0.000000	0.000000	1023.000000	1023.000000	2046.000000
46.240002	-0.033845	-20.002420	-6.794258	-6.793601	-3.084926	-3.329636	0.000000	-10.000000	0.000000	0.000000	0.000000	1023.000000	1023.000000	2046.000000
46.259998	-0.035253	-20.834370	-7.001055	-7.042383	-3.381706	-3.409226	0.000000	-10.000000	0.000000	0.000000	0.000000	1023.000000	1023.000000	2046.000000
46.279999	-0.037300	-22.044502	-7.264020	-7.301442	-3.533435	-3.945605	0.000000	-10.000000	0.000000	0.000000	0.000000	1023.000000	1023.000000	2046.000000
46.299999	-0.038921	-23.002497	-7.445225	-7.615143	-3.979838	-3.962291	0.000000	-10.000000	0.000000	0.000000	0.000000	1023.000000	1023.000000	2046.000000
46.320000	-0.040406	-23.880163	-7.803237	-7.770183	-3.950496	-4.356246	0.000000	-10.000000	0.000000	0.000000	0.000000	1023.000000	1023.000000	2046.000000
46.340000	-0.040824	-24.126785	-7.792994	-8.001066	-4.183795	-4.148931	0.000000	-10.000000	0.000000	0.000000	0.000000	1023.000000	1023.000000	2046.000000
46.360001	-0.041747	-24.672712	-8.073852	-7.958674	-4.116156	-4.524031	0.000000	-10.000000	0.000000	0.000000	0.000000	1023.000000	1023.000000	2046.000000
46.380001	-0.041885	-24.753767	-8.041765	-8.166919	-4.292027	-4.253056	0.000000	-10.000000	0.000000	0.000000	0.000000	1023.000000	1023.000000	2046.000000
46.400002	-0.042508	-25.122143	-8.281247	-8.108500	-4.209479	-4.522916	0.000000	-10.000000	0.000000	0.000000	0.000000	1023.000000	1023.000000	2046.000000
46.419998	-0.042291	-24.994106	-8.264827	-8.227206	-4.322638	-4.179436	0.000000	-10.000000	0.000000	0.000000	0.000000	1023.000000	1023.000000	2046.000000
46.439999	-0.042462	-25.094826	-8.427253	-8.155177	-4.113576	-4.398821	0.000000	-10.000000	0.000000	0.000000	0.000000	1023.000000	1023.000000	2046.000000
46.459999	-0.042032	-24.840725	-8.332079	-8.207842	-4.249862	-4.050942	0.000000	-10.000000	0.000000	0.000000	0.000000	1023.000000	1023.000000	2046.000000
46.480000	-0.041840	-24.727406	-8.402026	-8.069448	-4.029409	-4.226522	0.000000	-10.000000	0.000000	0.000000	0.000000	1023.000000	1023.000000	2046.000000
46.500000	-0.040879	-24.159603	-8.198404	-8.022093	-4.106539	-3.832568	0.000000	-10.000000	0.000000	0.000000	0.000000	1023.000000	1023.000000	2046.000000
46.520000	-0.040485	-23.926893	-8.236436	-7.851547	-3.890019	-3.948891	0.000000	-10.000000	0.000000	0.000000	0.000000	1023.000000	1023.000000	2046.000000
46.540001	-0.039525	-23.359127	-8.070513	-7.814036	-3.951969	-3.522608	0.000000	-10.000000	0.000000	0.000000	0.000000	1023.000000	1023.000000	2046.000000
46.560001	-0.038924	-23.004284	-8.116057	-7.673064	-3.587393	-3.627769	0.000000	-10.000000	0.000000	0.000000	0.000000	1023.000000	1023.000000	2046.000000
46.580002	-0.038669	-22.853655	-8.041756	-7.470118	-3.773531	-3.568251	0.000000	-10.000000	0.000000	0.000000	0.000000	1023.000000	1023.000000	2046.000000
46.599998	-0.038144	-22.543394	-7.957343	-7.582241	-3.572209	-3.431600	0.000000	-10.000000	0.000000	0.000000	0.000000	1023.000000	1023.000000	2046.000000
46.619999	-0.038895	-22.987129	-8.043979	-7.423822	-3.737722	-3.781606	0.000000	-10.000000	0.000000	0.000000	0.000000	1023.000000	1023.000000	2046.000000
46.639999	-0.038900	-22.989656	-8.050072	-7.756540	-3.653687	-3.529357	0.000000	-10.000000	0.000000	0.000000	0.000000	1023.000000	1023.000000	2046.000000
46.660000	-0.039991	-23.634439	-8.229530	-7.655590	-3.737257	-4.012062	0.000000	-10.000000	0.000000	0.000000	0.000000	1023.000000	1023.000000	2046.000000
46.680000	-0.040010	-23.645836	-8.175570	-8.081962	-3.808489	-3.579816	0.000000	-10.000000	0.000000	0.000000	0.000000	1023.000000	1023.000000	2046.000000
46.700001	-0.040910	-24.177631	-8.369420	-8.038550	-3.770840	-3.998820	0.000000	-10.000000	0.000000	0.000000	0.000000	1023.000000	1023.000000	2046.000000
46.720001	-0.040887	-24.164082	-8.314335	-8.296530	-3.905500	-3.647717	0.000000	-10.000000	0.000000	0.000000	0.000000	1023.000000	1023.000000	2046.000000
46.740002	-0.041391	-24.462044	-8.453494	-8.249876	-3.789204	-3.969470	0.000000	-10.000000	0.000000	0.000000	0.000000	1023.000000	1023.000000	2046.000000
46.759998	-0.041118	-24.300673	-8.391766	-8.347548	-3.913782	-3.647578	0.000000	-10.000000	0.000000	0.000000	0.000000	1023.000000	1023.000000	2046.000000
46.779999	-0.040916	-24.181610	-8.435740	-8.322124	-3.669449	-3.754299	0.000000	-10.000000	0.000000	0.000000	0.000000	1023.000000	1023.000000	2046.000000
46.799999	-0.040592	-23.990074	-8.377527	-8.180979	-3.763233	-3.668334	0.000000	-10.000000	0.000000	0.000000	0.000000	1023.000000	1023.000000	2046.000000
46.820000	-0.039527	-23.360510	-8.213446	-8.243905	-3.453943	-3.449217	0.000000	-10.000000	0.000000	0.000000	0.000000	1023.000000	1023.000000	2046.000000
46.840000	-0.039024	-23.063311	-8.021744	-7.949467	-3.544330	-3.547771	0.000000	-10.000000	0.000000	0.000000	0.000000	1023.000000	1023.000000	2046.000000
46.860001	-0.037483	-22.152399	-7.767073	-8.020236	-3.339390	-3.025700	0.000000	-10.000000	0.000000	0.000000	0.000000	1023.000000	1023.000000	2046.000000
46.880001	-0.036826	-21.763952	-7.662339	-7.674337	-3.173817	-3.253460	0.000000	-10.000000	0.000000	0.000000	0.000000	1023.000000	1023.000000	2046.000000
46.900002	-0.035833	-21.177046	-7.471566	-7.634126	-3.164385	-2.906969	0.000000	-10.000000	0.000000	0.000000	0.000000	1023.000000	1023.000000	2046.000000
46.919998	-0.035057	-20.718922	-7.391979	-7.496979	-2.844789	-2.985174	0.000000	-10.000000	0.000000	0.000000	0.000000	1023.000000	1023.000000	2046.000000
46.939999	-0.034768	-20.548019	-7.310266	-7.204899	-2.982917	-3.049937	0.000000	-10.000000	0.000000	0.000000	0.000000	1023.000000	1023.000000	2046.000000
46.959999	-0.033927	-20.050722	-7.254136	-7.368662	-2.782429	-2.645495	0.000000	-10.000000	0.000000	0.000000	0.000000	1023.000000	1023.000000	2046.000000
46.980000	-0.035324	-20.876564	-7.537206	-7.222896	-3.015437	-3.101025	0.000000	-10.000000	0.000000	0.000000	0.000000	1023.000000	1023.000000	2046.000000
47.000000	-0.035489	-20.973835	-7.488505	-7.555181	-3.099704	-2.830445	0.000000	-10.000000	0.000000	0.000000	0.000000	1023.000000	1023.000000	2046.000000
47.020000	-0.037112	-21.933077	-7.844080	-7.575558	-3.110018	-3.403420	0.000000	-10.000000	0.000000	0.000000	0.000000	1023.000000	1023.000000	2046.000000
47.040001	-0.037377	-22.089705	-7.697058	-7.937331	-3.371837	-3.083478	0.000000	-10.000000	0.000000	0.000000	0.000000	1023.000000	1023.000000	2046.000000
47.060001	-0.038393	-22.690443	-8.074302	-7.987241	-3.179148	-3.449752	0.000000	-10.000000	0.000000	0.000000	0.000000	1023.000000	1023.000000	2046.000000
47.080002	-0.039342	-23.251244	-8.006868	-8.288317	-3.619057	-3.337001	0.000000	-10.000000	0.000000	0.000000	0.000000	1023.000000	1023.000000	2046.000000
47.099998	-0.040881	-24.160633	-8.415350	-8.403153	-3.481956	-3.860174	0.000000	-10.000000	0.000000	0.000000	0.000000	1023.000000	1023.000000	2046.000000
47.119999	-0.042834	-25.315138	-8.475790	-8.653230	-4.114951	-4.071168	0.000000	-10.000000	0.000000	0.000000	0.000000	1023.000000	1023.000000	2046.000000
47.139999	-0.044042	-26.028625	-8.884558	-8.930580	-3.934011	-4.279476	0.000000	-10.000000	0.000000	0.000000	0.000000	1023.000000	1023.000000	2046.000000
47.160000	-0.045413	-26.839020	-8.941298	-9.015948	-4.402741	-4.479033	0.000000	-10.000000	0.000000	0.000000	0.000000	1023.000000	1023.000000	2046.000000
47.180000	-0.045485	-26.881861	-9.114431	-9.249059	-4.162752	-4.355617	0.000000	-10.000000	0.000000	0.000000	0.000000	1023.000000	1023.000000	2046.000000
47.200001	-0.046462	-27.459179	-9.231536	-9.102135	-4.413907	-4.711602	0.000000	-10.000000	0.000000	0.000000	0.000000	1023.000000	1023.000000	2046.000000
47.220001	-0.045954	-27.158581	-9.178135	-9.318776	-4.336873	-4.324798	0.000000	-10.000000	0.000000	0.000000	0.000000	1023.000000	1023.000000	2046.000000
47.240002	-0.046488	-27.474298	-9.359411	-9.117691	-4.305327	-4.691869	0.000000	-10.000000	0.000000	0.000000	0.000000	1023.000000	1023.000000	2046.000000
47.259998	-0.045796	-27.065454	-9.112890	-9.284190	-4.465698	-4.202677	0.000000	-10.000000	0.000000	0.000000	0.000000	1023.000000	1023.000000	2046.000000
47.279999	-0.045746	-27.036024	-9.336985	-9.146093	-4.145756	-4.407190	0.000000	-10.000000	0.000000	0.000000	0.000000	1023.000000	1023.000000	2046.000000
47.299999	-0.045298	-26.771065	-9.106256	-9.068156	-4.392141	-4.204512	0.000000	-10.000000	0.000000	0.000000	0.000000	1023.000000	1023.000000	2046.000000
47.320000	-0.044062	-26.040653	-9.165865	-9.014484	-3.866213	-3.994091	0.000000	-10.000000	0.000000	0.000000	0.000000	1023.000000	1023.000000	2046.000000
47.340000	-0.043525	-25.723358	-8.895259	-8.647859	-4.100531	-4.079710	0.000000	-10.000000	0.000000	0.000000	0.000000	1023.000000	1023.000000	2046.000000
47.360001	-0.041899	-24.762417	-8.764726	-8.664745	-3.722428	-3.610518	0.000000	-10.000000	0.000000	0.000000	0.000000	1023.000000	1023.000000	2046.000000
47.380001	-0.041519	-24.537779	-8.633743	-8.282393	-3.769830	-3.851812	0.000000	-10.000000	0.000000	0.000000	0.000000	1023.000000	1023.000000	2046.000000
47.400002	-0.039864	-23.559912	-8.319253	-8.352470	-3.611147	-3.277040	0.000000	-10.000000	0.000000	0.000000	0.000000	1023.000000	1023.000000	2046.000000
47.419998	-0.039831	-23.540384	-8.366705	-7.999031	-3.486526	-3.688122	0.000000	-10.000000	0.000000	0.000000	0.000000	1023.000000	1023.000000	2046.000000
47.439999	-0.038981	-23.037781	-8.060830	-8.140779	-3.551718	-3.284454	0.000000	-10.000000	0.000000	0.000000	0.000000	1023.000000	1023.000000	2046.000000
47.459999	-0.039289	-23.219601	-8.278231	-7.986167	-3.269444	-3.685760	0.000000	-10.000000	0.000000	0.000000	0.000000	1023.000000	1023.000000	2046.000000
47.480000	-0.039162	-23.144739	-8.009174	-8.147491	-3.559483	-3.428590	0.000000	-10.000000	0.000000	0.000000	0.000000	1023.000000	1023.000000	2046.000000
47.500000	-0.039261	-23.203485	-8.267790	-8.109240	-3.171526	-3.654931	0.000000	-10.000000	0.000000	0.000000	0.000000	1023.000000	1023.000000	2046.000000
47.520000	-0.039491	-23.339432	-8.001616	-8.234535	-3.593206	-3.510075	0.000000	-10.000000	0.000000	0.000000	0.000000	1023.000000	1023.000000	2046.000000
47.540001	-0.039136	-23.129337	-8.179642	-8.203192	-3.177866	-3.568637	0.000000	-10.000000	0.000000	0.000000	0.000000	1023.000000	1023.000000	2046.000000
47.560001	-0.039489	-23.338100	-8.010912	-8.169618	-3.571960	-3.585611	0.000000	-10.000000	0.000000	0.000000	0.000000	1023.000000	1023.000000	2046.000000
47.580002	-0.038592	-22.807846	-8.053145	-8.169973	-3.178478	-3.406249	0.000000	-10.000000	0.000000	0.000000	0.000000	1023.000000	1023.000000	2046.000000
47.599998	-0.038595	-22.809792	-7.945451	-7.960002	-3.355177	-3.549161	0.000000	-10.000000	0.000000	0.000000	0.000000	1023.000000	1023.000000	2046.000000
47.619999	-0.037085	-21.917421	-7.669971	-7.994997	-3.145197	-3.107257	0.000000	-10.000000	0.000000	0.000000	0.000000	1023.000000	1023.000000	2046.000000
47.639999	-0.036508	-21.576118	-7.621793	-7.614722	-2.989481	-3.350122	0.000000	-10.000000	0.000000	0.000000	0.000000	1023.000000	1023.000000	2046.000000
47.660000	-0.035023	-20.698429	-7.063289	-7.595592	-3.160943	-2.878604	0.000000	-10.000000	0.000000	0.000000	0.000000	1023.000000	1023.000000	2046.000000
47.680000	-0.033593	-19.853539	-7.096716	-7.258593	-2.570119	-2.928110	0.000000	-10.000000	0.000000	0.000000	0.000000	1023.000000	1023.000000	2046.000000
47.700001	-0.032449	-19.177483	-6.519710	-7.120414	-2.903449	-2.633911	0.000000	-10.000000	0.000000	0.000000	0.000000	1023.000000	1023.000000	2046.000000
47.720001	-0.030916	-18.271406	-6.611655	-6.825636	-2.225820	-2.608295	0.000000	-10.000000	0.000000	0.000000	0.000000	1023.000000	1023.000000	2046.000000
47.740002	-0.030542	-18.050566	-6.232111	-6.629351	-2.583015	-2.606089	0.000000	-10.000000	0.000000	0.000000	0.000000	1023.000000	1023.000000	2046.000000
47.759998	-0.028997	-17.137291	-6.161424	-6.484983	-2.084555	-2.406328	0.000000	-10.000000	0.000000	0.000000	0.000000	1023.000000	1023.000000	2046.000000
47.779999	-0.028644	-16.928759	-5.881486	-6.201073	-2.313733	-2.532466	0.000000	-10.000000	0.000000	0.000000	0.000000	1023.000000	1023.000000	2046.000000
47.799999	-0.026622	-15.733476	-5.643025	-6.083308	-1.928381	-2.078762	0.000000	-10.000000	0.000000	0.000000	0.000000	1023.000000	1023.000000	2046.000000
47.820000	-0.026641	-15.744573	-5.659713	-5.753788	-1.987699	-2.343372	0.000000	-10.000000	0.000000	0.000000	0.000000	1023.000000	1023.000000	2046.000000
47.840000	-0.025705	-15.191491	-5.418175	-5.769727	-1.995497	-2.008092	0.000000	-10.000000	0.000000	0.000000	0.000000	1023.000000	1023.000000	2046.000000
47.860001	-0.026619	-15.731981	-5.629091	-5.592257	-2.014429	-2.496205	0.000000	-10.000000	0.000000	0.000000	0.000000	1023.000000	1023.000000	2046.000000
47.880001	-0.026535	-15.682181	-5.411691	-5.870052	-2.218723	-2.181715	0.000000	-10.000000	0.000000	0.000000	0.000000	1023.000000	1023.000000	2046.000000
47.900002	-0.027410	-16.199585	-5.662661	-5.686632	-2.172984	-2.677307	0.000000	-10.000000	0.000000	0.000000	0.000000	1023.000000	1023.000000	2046.000000
47.919998	-0.027539	-16.275599	-5.354645	-5.963686	-2.524152	-2.433115	0.000000	-10.000000	0.000000	0.000000	0.000000	1023.000000	1023.000000	2046.000000
47.939999	-0.028806	-17.024353	-5.835658	-5.819977	-2.336548	-3.032170	0.000000	-10.000000	0.000000	0.000000	0.000000	1023.000000	1023.000000	2046.000000
47.959999	-0.030109	-17.794596	-5.536177	-6.137129	-3.117968	-3.003321	0.000000	-10.000000	0.000000	0.000000	0.000000	1023.000000	1023.000000	2046.000000
47.980000	-0.030920	-18.273617	-6.032279	-5.976696	-2.796440	-3.468202	0.000000	-10.000000	0.000000	0.000000	0.000000	1023.000000	1023.000000	2046.000000
48.000000	-0.031155	-18.412680	-5.605065	-6.148212	-3.373470	-3.285932	0.000000	-10.000000	0.000000	0.000000	0.000000	1023.000000	1023.000000	2046.000000
48.020000	-0.030639	-18.107853	-5.891745	-5.962336	-2.861484	-3.392290	0.000000	-10.000000	0.000000	0.000000	0.000000	1023.000000	1023.000000	2046.000000
48.040001	-0.030453	-17.997576	-5.415942	-5.917944	-3.385223	-3.278468	0.000000	-10.000000	0.000000	0.000000	0.000000	1023.000000	1023.000000	2046.000000
48.060001	-0.029579	-17.481358	-5.648907	-5.619886	-2.852808	-3.359757	0.000000	-10.000000	0.000000	0.000000	0.000000	1023.000000	1023.000000	2046.000000
48.080002	-0.029162	-17.234497	-5.205289	-5.470409	-3.273234	-3.285566	0.000000	-10.000000	0.000000	0.000000	0.000000	1023.000000	1023.000000	2046.000000
48.099998	-0.027724	-16.385090	-5.299760	-5.260732	-2.740697	-3.083901	0.000000	-10.000000	0.000000	0.000000	0.000000	1023.000000	1023.000000	2046.000000
48.119999	-0.027328	-16.151012	-5.035367	-4.975493	-2.968488	-3.171663	0.000000	-10.000000	0.000000	0.000000	0.000000	1023.000000	1023.000000	2046.000000
48.139999	-0.025627	-15.145326	-4.878459	-4.845089	-2.627007	-2.794770	0.000000	-10.000000	0.000000	0.000000	0.000000	1023.000000	1023.000000	2046.000000
48.160000	-0.024925	-14.730392	-4.789613	-4.415887	-2.551617	-2.973274	0.000000	-10.000000	0.000000	0.000000	0.000000	1023.000000	1023.000000	2046.000000
48.180000	-0.023160	-13.687383	-4.303943	-4.413591	-2.570714	-2.399135	0.000000	-10.000000	0.000000	0.000000	0.000000	1023.000000	1023.000000	2046.000000
48.200001	-0.021662	-12.801987	-4.339056	-3.865184	-2.104729	-2.493018	0.000000	-10.000000	0.000000	0.000000	0.000000	1023.000000	1023.000000	2046.000000
48.220001	-0.020339	-12.020172	-3.643934	-3.748166	-2.495557	-2.132515	0.000000	-10.000000	0.000000	0.000000	0.000000	1023.000000	1023.000000	2046.000000
48.240002	-0.018576	-10.978540	-3.699825	-3.324323	-1.866080	-2.088311	0.000000	-10.000000	0.000000	0.000000	0.000000	1023.000000	1023.000000	2046.000000
48.259998	-0.017916	-10.588282	-3.258571	-3.178046	-2.134719	-2.016946	0.000000	-10.000000	0.000000	0.000000	0.000000	1023.000000	1023.000000	2046.000000
48.279999	-0.016705	-9.872638	-3.262177	-3.030502	-1.694036	-1.885922	0.000000	-10.000000	0.000000	0.000000	0.000000	1023.000000	1023.000000	2046.000000
48.299999	-0.016970	-10.029220	-3.164083	-2.925927	-1.852988	-2.086220	0.000000	-10.000000	0.000000	0.000000	0.000000	1023.000000	1023.000000	2046.000000
48.320000	-0.016265	-9.612524	-3.081081	-2.941132	-1.682178	-1.908133	0.000000	-10.000000	0.000000	0.000000	0.000000	1023.000000	1023.000000	2046.000000
48.340000	-0.016521	-9.764117	-3.122500	-2.753284	-1.697307	-2.191027	0.000000	-10.000000	0.000000	0.000000	0.000000	1023.000000	1023.000000	2046.000000
48.360001	-0.015803	-9.339615	-2.820517	-2.860733	-1.779377	-1.878988	0.000000	-10.000000	0.000000	0.000000	0.000000	1023.000000	1023.000000	2046.000000
48.380001	-0.015806	-9.341146	-2.944189	-2.634980	-1.642136	-2.119841	0.000000	-10.000000	0.000000	0.000000	0.000000	1023.000000	1023.000000	2046.000000
48.400002	-0.015231	-9.001478	-2.517305	-2.772398	-1.935919	-1.775856	0.000000	-10.000000	0.000000	0.000000	0.000000	1023.000000	1023.000000	2046.000000
48.419998	-0.014384	-8.500721	-2.784272	-2.432348	-1.375729	-1.908372	0.000000	-10.000000	0.000000	0.000000	0.000000	1023.000000	1023.000000	2046.000000
48.439999	-0.013374	-7.903772	-2.108835	-2.449451	-1.803913	-1.541573	0.000000	-10.000000	0.000000	0.000000	0.000000	1023.000000	1023.000000	2046.000000
48.459999	-0.011610	-6.861414	-2.136242	-2.063436	-1.209766	-1.451969	0.000000	-10.000000	0.000000	0.000000	0.000000	1023.000000	1023.000000	2046.000000
48.480000	-0.010332	-6.106467	-1.671154	-1.785330	-1.297127	-1.352856	0.000000	-10.000000	0.000000	0.000000	0.000000	1023.000000	1023.000000	2046.000000
48.500000	-0.008266	-4.885087	-1.379943	-1.459293	-0.935257	-1.110594	0.000000	-10.000000	0.000000	0.000000	0.000000	1023.000000	1023.000000	2046.000000
48.520000	-0.007215	-4.264217	-1.070474	-1.176587	-0.926167	-1.090989	0.000000	-10.000000	0.000000	0.000000	0.000000	1023.000000	1023.000000	2046.000000
48.540001	-0.005555	-3.282909	-0.740353	-0.969993	-0.753057	-0.819506	0.000000	-10.000000	0.000000	0.000000	0.000000	1023.000000	1023.000000	2046.000000
48.560001	-0.004873	-2.880108	-0.689369	-0.615159	-0.578784	-0.996795	0.000000	-10.000000	0.000000	0.000000	0.000000	1023.000000	1023.000000	2046.000000
48.580002	-0.003553	-2.100008	-0.185100	-0.521819	-0.687590	-0.705499	0.000000	-10.000000	0.000000	0.000000	0.000000	1023.000000	1023.000000	2046.000000
48.599998	-0.002390	-1.412384	-0.171533	-0.101364	-0.329442	-0.810045	0.000000	-10.000000	0.000000	0.000000	0.000000	1023.000000	1023.000000	2046.000000
48.619999	-0.001444	-0.853535	0.267041	-0.105347	-0.538565	-0.476664	0.000000	-10.000000	0.000000	0.000000	0.000000	1023.000000	1023.000000	2046.000000
48.639999	-0.000948	-0.560034	0.047319	0.323316	-0.191080	-0.739589	0.000000	-10.000000	0.000000	0.000000	0.000000	1023.000000	1023.000000	2046.000000
48.660000	-0.001201	-0.709587	0.416567	0.102469	-0.649316	-0.579308	0.000000	-10.000000	0.000000	0.000000	0.000000	1023.000000	1023.000000	2046.000000
48.680000	-0.001570	-0.927964	0.052990	0.246087	-0.380811	-0.846230	0.000000	-10.000000	0.000000	0.000000	0.000000	1023.000000	1023.000000	2046.000000
48.700001	-0.002207	-1.304525	0.355244	0.021501	-0.836821	-0.844449	0.000000	-10.000000	0.000000	0.000000	0.000000	1023.000000	1023.000000	2046.000000
48.720001	-0.002807	-1.659025	0.076440	-0.007034	-0.691620	-1.036812	0.000000	-10.000000	0.000000	0.000000	0.000000	1023.000000	1023.000000	2046.000000
48.740002	-0.004412	-2.607676	0.003786	-0.225130	-1.049318	-1.337014	0.000000	-10.000000	0.000000	0.000000	0.000000	1023.000000	1023.000000	2046.000000
48.759998	-0.005775	-3.413302	-0.085068	-0.348417	-1.400017	-1.579800	0.000000	-10.000000	0.000000	0.000000	0.000000	1023.000000	1023.000000	2046.000000
48.779999	-0.006900	-4.077963	-0.411583	-0.291065	-1.416575	-1.958740	0.000000	-10.000000	0.000000	0.000000	0.000000	1023.000000	1023.000000	2046.000000
48.799999	-0.007333	-4.334029	-0.112191	-0.511672	-1.861312	-1.848854	0.000000	-10.000000	0.000000	0.000000	0.000000	1023.000000	1023.000000	2046.000000
48.820000	-0.007278	-4.301136	-0.453685	-0.271978	-1.491831	-2.083641	0.000000	-10.000000	0.000000	0.000000	0.000000	1023.000000	1023.000000	2046.000000
48.840000	-0.007126	-4.211715	-0.034163	-0.376347	-1.882335	-1.918872	0.000000	-10.000000	0.000000	0.000000	0.000000	1023.000000	1023.000000	2046.000000
48.860001	-0.006473	-3.825318	-0.271559	-0.022715	-1.482578	-2.048466	0.000000	-10.000000	0.000000	0.000000	0.000000	1023.000000	1023.000000	2046.000000
48.880001	-0.005993	-3.541861	0.161278	-0.100469	-1.811222	-1.791448	0.000000	-10.000000	0.000000	0.000000	0.000000	1023.000000	1023.000000	2046.000000
48.900002	-0.005130	-3.031616	-0.013851	0.318593	-1.406253	-1.930106	0.000000	-10.000000	0.000000	0.000000	0.000000	1023.000000	1023.000000	2046.000000
48.919998	-0.004293	-2.536908	0.473681	0.269476	-1.665193	-1.614872	0.000000	-10.000000	0.000000	0.000000	0.000000	1023.000000	1023.000000	2046.000000
48.939999	-0.003172	-1.874488	0.360199	0.772578	-1.261485	-1.745780	0.000000	-10.000000	0.000000	0.000000	0.000000	1023.000000	1023.000000	2046.000000
48.959999	-0.002114	-1.249390	0.850290	0.745762	-1.452957	-1.392485	0.000000	-10.000000	0.000000	0.000000	0.000000	1023.000000	1023.000000	2046.000000
48.980000	-0.000673	-0.397830	0.833231	1.271591	-1.044899	-1.457753	0.000000	-10.000000	0.000000	0.000000	0.000000	1023.000000	1023.000000	2046.000000
49.000000	0.000532	0.314612	1.247448	1.200071	-1.122056	-1.010851	0.000000	-10.000000	0.000000	0.000000	0.000000	1023.000000	1023.000000	2046.000000
49.020000	0.001910	1.128677	1.356200	1.726096	-0.880706	-1.072912	0.000000	-10.000000	0.000000	0.000000	0.000000	1023.000000	1023.000000	2046.000000
49.040001	0.003157	1.865896	1.720921	1.713500	-0.850811	-0.717714	0.000000	-10.000000	0.000000	0.000000	0.000000	1023.000000	1023.000000	2046.000000
49.060001	0.004118	2.434007	1.839800	2.134035	-0.710541	-0.829287	0.000000	-10.000000	0.000000	0.000000	0.000000	1023.000000	1023.000000	2046.000000
49.080002	0.004519	2.670605	1.905122	1.990058	-0.592063	-0.632513	0.000000	-10.000000	0.000000	0.000000	0.000000	1023.000000	1023.000000	2046.000000
49.099998	0.004565	2.697680	2.026528	2.240235	-0.689506	-0.879577	0.000000	-10.000000	0.000000	0.000000	0.000000	1023.000000	1023.000000	2046.000000
49.119999	0.004655	2.751344	1.881133	2.068878	-0.453105	-0.745562	0.000000	-10.000000	0.000000	0.000000	0.000000	1023.000000	1023.000000	2046.000000
49.139999	0.004702	2.778789	2.168329	2.193406	-0.726869	-0.856077	0.000000	-10.000000	0.000000	0.000000	0.000000	1023.000000	1023.000000	2046.000000
49.160000	0.004955	2.928702	1.950699	2.147289	-0.406599	-0.762686	0.000000	-10.000000	0.000000	0.000000	0.000000	1023.000000	1023.000000	2046.000000
49.180000	0.005271	3.115401	2.366704	2.202425	-0.727669	-0.726058	0.000000	-10.000000	0.000000	0.000000	0.000000	1023.000000	1023.000000	2046.000000
49.200001	0.005754	3.400476	2.128251	2.287788	-0.341846	-0.673717	0.000000	-10.000000	0.000000	0.000000	0.000000	1023.000000	1023.000000	2046.000000
49.220001	0.006417	3.792197	2.597569	2.441341	-0.609789	-0.636925	0.000000	-10.000000	0.000000	0.000000	0.000000	1023.000000	1023.000000	2046.000000
49.240002	0.007529	4.449394	2.493702	2.605368	-0.192852	-0.456824	0.000000	-10.000000	0.000000	0.000000	0.000000	1023.000000	1023.000000	2046.000000
49.259998	0.008566	5.062665	3.011134	2.826817	-0.409885	-0.365400	0.000000	-10.000000	0.000000	0.000000	0.000000	1023.000000	1023.000000	2046.000000
49.279999	0.010037	5.932075	3.001906	3.035184	0.058457	-0.163473	0.000000	-10.000000	0.000000	0.000000	0.000000	1023.000000	1023.000000	2046.000000
49.299999	0.011497	6.794997	3.622598	3.324028	-0.102453	-0.049177	0.000000	-10.000000	0.000000	0.000000	0.000000	1023.000000	1023.000000	2046.000000
49.320000	0.012811	7.571126	3.592482	3.690490	0.305562	-0.017408	0.000000	-10.000000	0.000000	0.000000	0.000000	1023.000000	1023.000000	2046.000000
49.340000	0.014039	8.297176	4.095605	3.805522	0.213702	0.182346	0.000000	-10.000000	0.000000	0.000000	0.000000	1023.000000	1023.000000	2046.000000
49.360001	0.015007	8.869243	4.080900	4.171108	0.493323	0.123912	0.000000	-10.000000	0.000000	0.000000	0.000000	1023.000000	1023.000000	2046.000000
49.380001	0.015941	9.421104	4.509657	4.202815	0.408635	0.299998	0.000000	-10.000000	0.000000	0.000000	0.000000	1023.000000	1023.000000	2046.000000
49.400002	0.017142	10.131200	4.567891	4.618075	0.678765	0.266468	0.000000	-10.000000	0.000000	0.000000	0.000000	1023.000000	1023.000000	2046.000000
49.419998	0.018321	10.827509	4.987991	4.566655	0.623733	0.649131	0.000000	-10.000000	0.000000	0.000000	0.000000	1023.000000	1023.000000	2046.000000
49.439999	0.018730	11.069292	4.945714	5.086850	0.705472	0.331257	0.000000	-10.000000	0.000000	0.000000	0.000000	1023.000000	1023.000000	2046.000000
49.459999	0.018678	11.038474	5.053933	4.743145	0.620361	0.621035	0.000000	-10.000000	0.000000	0.000000	0.000000	1023.000000	1023.000000	2046.000000
49.480000	0.017607	10.405487	4.895888	4.998270	0.393698	0.117632	0.000000	-10.000000	0.000000	0.000000	0.000000	1023.000000	1023.000000	2046.000000
49.500000	0.017231	10.183490	4.821311	4.534662	0.459459	0.368058	0.000000	-10.000000	0.000000	0.000000	0.000000	1023.000000	1023.000000	2046.000000
49.520000	0.015708	9.283607	4.658607	4.668061	0.175441	-0.218503	0.000000	-10.000000	0.000000	0.000000	0.000000	1023.000000	1023.000000	2046.000000
49.540001	0.014494	8.565826	4.467378	4.112751	0.084360	-0.098662	0.000000	-10.000000	0.000000	0.000000	0.000000	1023.000000	1023.000000	2046.000000
49.560001	0.012423	7.341895	4.173366	4.257445	-0.303377	-0.785539	0.000000	-10.000000	0.000000	0.000000	0.000000	1023.000000	1023.000000	2046.000000
49.580002	0.011524	6.810887	4.149611	3.854809	-0.498748	-0.694784	0.000000	-10.000000	0.000000	0.000000	0.000000	1023.000000	1023.000000	2046.000000
49.599998	0.011115	6.568939	4.054629	3.978701	-0.544732	-0.919659	0.000000	-10.000000	0.000000	0.000000	0.000000	1023.000000	1023.000000	2046.000000
49.619999	0.011060	6.536312	4.178194	3.972044	-0.671833	-0.942094	0.000000	-10.000000	0.000000	0.000000	0.000000	1023.000000	1023.000000	2046.000000
49.639999	0.011674	6.899508	4.174476	4.024875	-0.517953	-0.781891	0.000000	-10.000000	0.000000	0.000000	0.000000	1023.000000	1023.000000	2046.000000
49.660000	0.011779	6.961501	4.391748	4.331496	-0.733596	-1.028148	0.000000	-10.000000	0.000000	0.000000	0.000000	1023.000000	1023.000000	2046.000000
49.680000	0.013087	7.734169	4.454000	4.386195	-0.421899	-0.684125	0.000000	-10.000000	0.000000	0.000000	0.000000	1023.000000	1023.000000	2046.000000
49.700001	0.013818	8.166258	4.739808	4.827075	-0.524732	-0.875893	0.000000	-10.000000	0.000000	0.000000	0.000000	1023.000000	1023.000000	2046.000000
49.720001	0.015526	9.176052	4.826744	4.769788	-0.110129	-0.310351	0.000000	-10.000000	0.000000	0.000000	0.000000	1023.000000	1023.000000	2046.000000
49.740002	0.015959	9.431672	5.134224	5.361022	-0.335717	-0.727857	0.000000	-10.000000	0.000000	0.000000	0.000000	1023.000000	1023.000000	2046.000000
49.759998	0.017568	10.382927	5.243248	5.253192	0.051026	-0.164539	0.000000	-10.000000	0.000000	0.000000	0.000000	1023.000000	1023.000000	2046.000000
49.779999	0.018142	10.722079	5.546972	5.865780	-0.143413	-0.547261	0.000000	-10.000000	0.000000	0.000000	0.000000	1023.000000	1023.000000	2046.000000
49.799999	0.019862	11.738663	5.652214	5.608445	0.257878	0.220127	0.000000	-10.000000	0.000000	0.000000	0.000000	1023.000000	1023.000000	2046.000000
49.820000	0.020517	12.125782	6.006106	6.353096	0.055284	-0.288705	0.000000	-10.000000	0.000000	0.000000	0.000000	1023.000000	1023.000000	2046.000000
49.840000	0.022224	13.134186	6.164028	6.114295	0.446344	0.409518	0.000000	-10.000000	0.000000	0.000000	0.000000	1023.000000	1023.000000	2046.000000
49.860001	0.022579	13.344247	6.432340	6.683184	0.249302	-0.020580	0.000000	-10.000000	0.000000	0.000000	0.000000	1023.000000	1023.000000	2046.000000
49.880001	0.023663	13.984661	6.475050	6.331460	0.644959	0.533192	0.000000	-10.000000	0.000000	0.000000	0.000000	1023.000000	1023.000000	2046.000000
49.900002	0.023027	13.608909	6.572677	6.822492	0.343367	-0.129627	0.000000	-10.000000	0.000000	0.000000	0.000000	1023.000000	1023.000000	2046.000000
49.919998	0.023578	13.934395	6.569727	6.364023	0.601260	0.399385	0.000000	-10.000000	0.000000	0.000000	0.000000	1023.000000	1023.000000	2046.000000
49.939999	0.023158	13.686391	6.737323	6.870718	0.267373	-0.189023	0.000000	-10.000000	0.000000	0.000000	0.000000	1023.000000	1023.000000	2046.000000
49.959999	0.024277	14.347621	6.745917	6.457456	0.660738	0.483511	0.000000	-10.000000	0.000000	0.000000	0.000000	1023.000000	1023.000000	2046.000000
49.980000	0.024203	14.304181	6.924315	6.992323	0.415548	-0.028006	0.000000	-10.000000	0.000000	0.000000	0.000000	1023.000000	1023.000000	2046.000000
50.000000	0.025698	15.187768	7.063304	6.619012	0.788840	0.716612	0.000000	-10.000000	0.000000	0.000000	0.000000	1023.000000	1023.000000	2046.000000
50.020000	0.026277	15.529422	7.284177	7.255683	0.716771	0.272791	0.000000	-10.000000	0.000000	0.000000	0.000000	1023.000000	1023.000000	2046.000000
50.040001	0.028334	16.745289	7.580125	7.063142	1.068539	1.033483	0.000000	-10.000000	0.000000	0.000000	0.000000	1023.000000	1023.000000	2046.000000
50.060001	0.029263	17.294533	7.852136	7.809399	1.055734	0.577265	0.000000	-10.000000	0.000000	0.000000	0.000000	1023.000000	1023.000000	2046.000000
50.080002	0.032308	19.093830	8.318452	7.672487	1.577942	1.524949	0.000000	-10.000000	0.000000	0.000000	0.000000	1023.000000	1023.000000	2046.000000
50.099998	0.032924	19.457996	8.519100	8.483090	1.499802	0.956005	0.000000	-10.000000	0.000000	0.000000	0.000000	1023.000000	1023.000000	2046.000000
50.119999	0.034064	20.131836	8.819930	8.217243	1.555081	1.539581	0.000000	-10.000000	0.000000	0.000000	0.000000	1023.000000	1023.000000	2046.000000
50.139999	0.033662	19.893972	8.903674	8.865689	1.336154	0.788454	0.000000	-10.000000	0.000000	0.000000	0.000000	1023.000000	1023.000000	2046.000000
50.160000	0.035145	20.770578	9.139989	8.560001	1.589715	1.480873	0.000000	-10.000000	0.000000	0.000000	0.000000	1023.000000	1023.000000	2046.000000
50.180000	0.035546	21.007975	9.390955	9.279840	1.423631	0.913549	0.000000	-10.000000	0.000000	0.000000	0.000000	1023.000000	1023.000000	2046.000000
50.200001	0.037458	22.137907	9.709795	9.048255	1.707934	1.671924	0.000000	-10.000000	-0.108333	6.983334	0.000000	1023.000000	1023.000000	2046.000000
50.220001	0.037808	22.344515	9.827994	9.807649	1.620303	1.088568	0.000000	-10.000000	-0.208333	14.133334	0.000000	1023.000000	1023.000000	2046.000000
50.240002	0.039083	23.098206	10.036649	9.477451	1.813060	1.771047	0.000000	-10.000000	-0.308333	21.316668	0.000000	1023.000000	1023.000000	2046.000000
50.259998	0.037951	22.428997	9.928563	9.925127	1.547219	1.028087	0.000000	-10.000000	-0.300000	21.383333	0.000000	1023.000000	1023.000000	2046.000000
50.279999	0.037980	22.446350	9.908525	9.357175	1.615336	1.565315	0.000000	-10.000000	-0.283333	21.500000	0.000000	1023.000000	1023.000000	2046.000000
50.299999	0.036082	21.324585	9.626179	9.588135	1.338658	0.771612	0.000000	-10.000000	-0.283333	21.450001	0.000000	1023.000000	1023.000000	2046.000000
50.320000	0.035025	20.699581	9.481891	8.878780	1.221034	1.117876	0.000000	-10.000000	-0.266667	21.483334	0.000000	1023.000000	1023.000000	2046.000000
50.340000	0.032390	19.142475	9.097267	9.103663	0.754994	0.186551	0.000000	-10.000000	-0.283333	21.299999	0.000000	1023.000000	1023.000000	2046.000000
50.360001	0.031811	18.800016	8.942995	8.456147	0.756500	0.644373	0.000000	-10.000000	-0.266667	20.866667	0.000000	1023.000000	1023.000000	2046.000000
50.380001	0.030654	18.116488	8.854388	8.791725	0.488292	-0.017918	0.000000	-10.000000	-0.258333	20.533333	0.000000	1023.000000	1023.000000	2046.000000
50.400002	0.031135	18.400827	8.930793	8.458358	0.564150	0.447526	0.000000	-10.000000	-0.250000	20.283333	0.000000	1023.000000	1023.000000	2046.000000
50.419998	0.031151	18.410265	8.921497	8.839341	0.555329	0.094099	0.000000	-10.000000	-0.266667	20.683334	0.000000	1023.000000	1023.000000	2046.000000
50.439999	0.032550	19.237211	9.196557	8.894567	0.677675	0.468412	0.000000	-10.000000	-0.300000	21.150000	0.000000	1023.000000	1023.000000	2046.000000
50.459999	0.034118	20.163544	9.314295	9.229376	1.034321	0.585550	0.000000	-10.000000	-0.333333	21.783333	0.000000	1023.000000	1023.000000	2046.000000
50.480000	0.035707	21.103045	9.638210	9.473571	1.147973	0.843291	0.000000	-10.000000	-0.333333	22.233334	0.000000	1023.000000	1023.000000	2046.000000
50.500000	0.036167	21.374489	9.667562	9.695115	1.254310	0.757502	0.000000	-10.000000	-0.325000	22.766666	0.000000	1023.000000	1023.000000	2046.000000
50.520000	0.038031	22.476234	10.088883	9.972547	1.389896	1.024908	0.000000	-10.000000	-0.300000	22.866667	0.000000	1023.000000	1023.000000	2046.000000
50.540001	0.039197	23.165625	10.181048	10.213410	1.642937	1.128229	0.000000	-10.000000	-0.300000	22.683334	0.000000	1023.000000	1023.000000	2046.000000
50.560001	0.040875	24.157116	10.627989	10.529623	1.692466	1.307038	0.000000	-10.000000	-0.283333	22.166668	0.000000	1023.000000	1023.000000	2046.000000
50.580002	0.043128	25.488714	10.765561	10.679029	2.239583	1.804542	0.000000	-10.000000	-0.266667	21.583334	0.000000	1023.000000	1023.000000	2046.000000
50.599998	0.044966	26.574745	11.186888	11.127971	2.363453	1.896432	0.000000	-10.000000	-0.250000	20.783335	0.000000	1023.000000	1023.000000	2046.000000
50.619999	0.047750	28.219963	11.457616	11.271635	2.967346	2.523365	0.000000	-10.000000	-0.250000	20.133333	0.000000	1023.000000	1023.000000	2046.000000
50.639999	0.048250	28.515703	11.650861	11.672485	2.927928	2.264430	0.000000	-10.000000	-0.233333	19.483334	0.000000	1023.000000	1023.000000	2046.000000
50.660000	0.046458	27.456467	11.461293	11.295588	2.578729	2.120857	0.000000	-10.000000	-0.216667	19.116667	0.000000	1023.000000	1023.000000	2046.000000
50.680000	0.043996	26.001904	11.350450	11.345594	1.947705	1.358155	0.000000	-10.000000	-0.191667	18.600000	0.000000	1023.000000	1023.000000	2046.000000
50.700001	0.043741	25.850857	11.236195	10.938007	2.037374	1.639281	0.000000	-10.000000	-0.191667	18.216667	0.000000	1023.000000	1023.000000	2046.000000
50.720001	0.042953	25.385473	11.252604	11.211144	1.799724	1.121999	0.000000	-10.000000	-0.183333	17.766666	0.000000	1023.000000	1023.000000	2046.000000
50.740002	0.043414	25.657776	11.285694	10.833038	1.908312	1.630731	0.000000	-10.000000	-0.158333	17.116667	0.000000	1023.000000	1023.000000	2046.000000
50.759998	0.043070	25.454588	11.348121	11.115015	1.776072	1.215380	0.000000	-10.000000	-0.116667	16.133333	0.000000	1023.000000	1023.000000	2046.000000
50.779999	0.043722	25.839743	11.358765	10.920308	1.945517	1.615152	0.000000	-10.000000	-0.075000	14.633333	0.000000	1023.000000	1023.000000	2046.000000
50.799999	0.043957	25.978743	11.608529	11.156027	1.785148	1.429038	0.000000	-10.000000	-0.041667	12.716667	0.000000	1023.000000	1023.000000	2046.000000
50.820000	0.044658	26.392672	11.578094	11.193536	2.002321	1.618720	0.000000	-10.000000	-0.016667	10.033333	0.000000	1023.000000	1023.000000	2046.000000
50.840000	0.045345	26.798916	11.874716	11.386482	1.931401	1.606317	0.000000	-10.000000	0.000000	7.300000	0.000000	1023.000000	1023.000000	2046.000000
50.860001	0.046512	27.488663	11.930326	11.563494	2.226247	1.768595	0.000000	-10.000000	0.008333	3.616667	0.000000	1023.000000	1023.000000	2046.000000
50.880001	0.047576	28.117683	12.347067	11.707654	2.135086	1.927876	0.000000	-10.000000	0.025000	0.433333	0.000000	1023.000000	1023.000000	2046.000000
50.900002	0.048691	28.776218	12.334759	11.942800	2.485807	2.012853	0.000000	-10.000000	0.041667	-2.350000	0.000000	1023.000000	1023.000000	2046.000000
50.919998	0.049452	29.226231	12.684096	12.080565	2.373658	2.087910	0.000000	-10.000000	0.050000	-4.233334	0.000000	1023.000000	1023.000000	2046.000000
50.939999	0.050200	29.668106	12.658892	12.225972	2.632386	2.150857	0.000000	-10.000000	0.050000	-5.716667	0.000000	1023.000000	1023.000000	2046.000000
50.959999	0.050396	29.784220	12.904837	12.307557	2.415421	2.156405	0.000000	-10.000000	0.050000	-7.100000	0.000000	1023.000000	1023.000000	2046.000000
50.980000	0.050466	29.825539	12.678769	12.293098	2.597040	2.256631	0.000000	-10.000000	0.066667	-8.016666	0.000000	1023.000000	1023.000000	2046.000000
51.000000	0.049640	29.337336	12.631513	12.282697	2.383996	2.039130	0.000000	-10.000000	0.083333	-8.766666	0.000000	1023.000000	1023.000000	2046.000000
51.020000	0.048563	28.700544	12.234131	11.941364	2.510917	2.014133	0.000000	-10.000000	0.091667	-9.450000	0.000000	1023.000000	1023.000000	2046.000000
51.040001	0.047241	27.919638	12.188814	11.750208	2.225488	1.755128	0.000000	-10.000000	0.091667	-9.900001	0.000000	1023.000000	1023.000000	2046.000000
51.060001	0.046112	27.252184	11.821679	11.461108	2.236044	1.733353	0.000000	-10.000000	0.091667	-10.083333	0.000000	1023.000000	1023.000000	2046.000000
51.080002	0.044618	26.369026	11.679419	11.119389	1.986742	1.583477	0.000000	-10.000000	0.100000	-10.233334	0.000000	1023.000000	1023.000000	2046.000000
51.099998	0.042298	24.998043	11.175627	10.889212	1.781306	1.151899	0.000000	-10.000000	0.100000	-10.433333	0.000000	1023.000000	1023.000000	2046.000000
51.119999	0.040073	23.683441	10.858141	10.446673	1.466763	0.911863	0.000000	-10.000000	0.100000	-10.966667	0.000000	1023.000000	1023.000000	2046.000000
51.139999	0.037899	22.398581	10.375906	10.196611	1.263132	0.562932	0.000000	-10.000000	0.100000	-11.466667	0.000000	1023.000000	1023.000000	2046.000000
51.160000	0.036702	21.691015	10.255380	9.811223	1.067001	0.557412	0.000000	-10.000000	0.100000	-11.733334	0.000000	1023.000000	1023.000000	2046.000000
51.180000	0.035830	21.175266	10.019480	9.790815	0.959504	0.405467	0.000000	-10.000000	0.100000	-11.500000	0.000000	1023.000000	1023.000000	2046.000000
51.200001	0.035410	20.927399	10.000385	9.649546	0.863290	0.414178	0.000000	-10.000000	0.083333	-10.833333	0.000000	1023.000000	1023.000000	2046.000000
51.220001	0.035219	20.814367	9.799538	9.820712	0.923390	0.270726	0.000000	-10.000000	0.083333	-10.116667	0.000000	1023.000000	1023.000000	2046.000000
51.240002	0.035095	20.741135	9.847880	9.642065	0.853844	0.397345	0.000000	-10.000000	0.075000	-9.683333	0.000000	1023.000000	1023.000000	2046.000000
51.259998	0.034904	20.628454	9.719041	9.781514	0.853340	0.274560	0.000000	-10.000000	0.091667	-9.716667	0.000000	1023.000000	1023.000000	2046.000000
51.279999	0.035158	20.778532	9.824691	9.681171	0.838301	0.434369	0.000000	-10.000000	0.091667	-10.250000	0.000000	1023.000000	1023.000000	2046.000000
51.299999	0.035289	20.855602	9.712442	9.793643	0.932288	0.417229	0.000000	-10.000000	0.091667	-11.000000	0.000000	1023.000000	1023.000000	2046.000000
51.320000	0.035845	21.184502	9.859550	9.833471	0.981479	0.510000	0.000000	-10.000000	0.091667	-11.800000	0.000000	1023.000000	1023.000000	2046.000000
51.340000	0.036308	21.458113	9.844460	9.954385	1.068203	0.591065	0.000000	-10.000000	0.091667	-12.583333	0.000000	1023.000000	1023.000000	2046.000000
51.360001	0.036874	21.792528	9.907537	9.951014	1.187215	0.746762	0.000000	-10.000000	0.116667	-13.350000	0.000000	1023.000000	1023.000000	2046.000000
51.380001	0.037400	22.103575	9.873258	10.145052	1.315743	0.769521	0.000000	-10.000000	0.141667	-14.166667	0.000000	1023.000000	1023.000000	2046.000000
51.400002	0.037828	22.356560	10.040728	10.032148	1.313888	0.969796	0.000000	-10.000000	0.175000	-14.666667	0.000000	1023.000000	1023.000000	2046.000000
51.419998	0.037799	22.338947	9.947005	10.120000	1.391864	0.880078	0.000000	-10.000000	0.183333	-15.100000	0.000000	1023.000000	1023.000000	2046.000000
51.439999	0.037131	21.944130	9.909419	9.838400	1.317356	0.878954	0.000000	-10.000000	0.191667	-15.250000	0.000000	1023.000000	1023.000000	2046.000000
51.459999	0.036138	21.357737	9.645762	9.742448	1.303501	0.666025	0.000000	-10.000000	0.191667	-15.516667	0.000000	1023.000000	1023.000000	2046.000000
51.480000	0.035539	21.003584	9.595315	9.479415	1.258093	0.670761	0.000000	-10.000000	0.200000	-15.500000	0.000000	1023.000000	1023.000000	2046.000000
51.500000	0.034800	20.566771	9.408953	9.399022	1.188917	0.569879	0.000000	-10.000000	0.191667	-15.533334	0.000000	1023.000000	1023.000000	2046.000000
51.520000	0.034638	20.470821	9.394875	9.224414	1.225844	0.625689	0.000000	-10.000000	0.191667	-15.233334	0.000000	1023.000000	1023.000000	2046.000000
51.540001	0.034202	20.213158	9.243957	9.169278	1.195732	0.604191	0.000000	-10.000000	0.191667	-15.183333	0.000000	1023.000000	1023.000000	2046.000000
51.560001	0.034113	20.160770	9.291674	9.059931	1.159664	0.649501	0.000000	-10.000000	0.200000	-15.150001	0.000000	1023.000000	1023.000000	2046.000000
51.580002	0.033902	20.036154	9.186224	9.052877	1.128532	0.668519	0.000000	-10.000000	0.200000	-15.233334	0.000000	1023.000000	1023.000000	2046.000000
51.599998	0.034366	20.310051	9.246055	9.053149	1.253883	0.756964	0.000000	-10.000000	0.200000	-15.466667	0.000000	1023.000000	1023.000000	2046.000000
51.619999	0.034562	20.426319	9.249418	9.103370	1.258234	0.815296	0.000000	-10.000000	0.200000	-15.716667	0.000000	1023.000000	1023.000000	2046.000000
51.639999	0.035510	20.986261	9.392851	9.156100	1.445691	0.991619	0.000000	-10.000000	0.200000	-16.183334	0.000000	1023.000000	1023.000000	2046.000000
51.660000	0.036208	21.399113	9.537359	9.335386	1.484380	1.041987	0.000000	-10.000000	0.200000	-16.283335	0.000000	1023.000000	1023.000000	2046.000000
51.680000	0.037107	21.930172	9.660300	9.381467	1.649546	1.238859	0.000000	-10.000000	0.200000	-16.383333	0.000000	1023.000000	1023.000000	2046.000000
51.700001	0.037552	22.192965	9.733756	9.552690	1.700956	1.205563	0.000000	-10.000000	0.200000	-16.433334	0.000000	1023.000000	1023.000000	2046.000000
51.720001	0.037932	22.417927	9.793056	9.558358	1.808572	1.257939	0.000000	-10.000000	0.200000	-16.633333	0.000000	1023.000000	1023.000000	2046.000000
[truncated: 1,472,152 more chars]
