# Supplementary material for: Effect of Electrode Belt and Body Positions on Regional Pulmonary Ventilation- and Perfusion-Related Impedance Changes Measured by Electric Impedance Tomography
Source: PLoS One. 2016 Jun 2;11(6):e0155913. doi: 10.1371/journal.pone.0155913 (PMC4890811; doi:10.1371/journal.pone.0155913)
Supplement: S1 Dataset — (ZIP) [file pone.0155913.s001.zip › Dataset/Fp04-rygg-4i.txt]

Patient Name:	Fp4
Registry:	Fp4
Investigator:	 
Diagnosys:	 
Notes:	rygg4i              
Sample Rate [Hz]:	50.07
Time Base 	Pixels Mean 	Pixels Sum 	UPPER RIGHT		UPPER LEFT		LOWER RIGHT		LOWER LEFT		QRS	ETCO2	Paw	Flow (L/min)	Volume	Analog1	Analog2	AnalogSum
0.000000	0.028672	16.944920	5.042826	6.094610	2.952456	2.855029	0.000000	-10.000000	-0.133333	14.400001	901.000000	1023.000000	1023.000000	2046.000000
0.020000	0.028463	16.821459	5.120430	6.009222	2.925372	2.766434	0.000000	-10.000000	-0.141667	14.166667	906.000000	1023.000000	1023.000000	2046.000000
0.040000	0.028627	16.918760	5.165487	5.965537	3.000795	2.786941	0.000000	-10.000000	-0.133333	14.083333	910.833313	1023.000000	1023.000000	2046.000000
0.060000	0.028795	17.017885	5.307792	5.851066	2.927802	2.931226	0.000000	-10.000000	-0.141667	14.300000	915.500000	1023.000000	1023.000000	2046.000000
0.080000	0.029206	17.260706	5.409921	5.922600	3.048362	2.879822	0.000000	-10.000000	-0.133333	14.233334	920.166687	1023.000000	1023.000000	2046.000000
0.100000	0.030079	17.776888	5.560441	5.966494	3.169085	3.080867	0.000000	-10.000000	-0.116667	13.950000	925.000000	1023.000000	1023.000000	2046.000000
0.120000	0.031226	18.454414	5.854924	6.136497	3.214029	3.248964	0.000000	-10.000000	-0.108333	13.616667	929.833313	1023.000000	1023.000000	2046.000000
0.140000	0.032981	19.491865	6.158729	6.433722	3.509697	3.389716	0.000000	-10.000000	-0.108333	13.466667	934.500000	1023.000000	1023.000000	2046.000000
0.160000	0.035167	20.783617	6.455043	6.641214	3.829954	3.857407	0.000000	-10.000000	-0.116667	13.450000	938.833313	1023.000000	1023.000000	2046.000000
0.180000	0.036916	21.817429	6.912885	6.864411	3.951578	4.088555	0.000000	-10.000000	-0.125000	13.416667	943.333313	1023.000000	1023.000000	2046.000000
0.200000	0.038949	23.018789	7.235366	7.208830	4.280262	4.294330	0.000000	-10.000000	-0.116667	13.116667	947.666687	1023.000000	1023.000000	2046.000000
0.220000	0.040691	24.048346	7.365371	7.397637	4.586453	4.698884	0.000000	-10.000000	-0.108333	12.816667	952.333313	1023.000000	1023.000000	2046.000000
0.240000	0.041883	24.752968	7.663362	7.669621	4.644095	4.775890	0.000000	-10.000000	-0.100000	12.600000	956.666687	1023.000000	1023.000000	2046.000000
0.260000	0.043263	25.568201	7.870442	7.993417	4.778636	4.925706	0.000000	-10.000000	-0.091667	12.216667	961.000000	1023.000000	1023.000000	2046.000000
0.280000	0.043986	25.995430	7.818552	8.134830	4.865107	5.176940	0.000000	-10.000000	-0.091667	11.933333	965.000000	1023.000000	1023.000000	2046.000000
0.300000	0.043572	25.750801	7.814125	8.229053	4.725639	4.981984	0.000000	-10.000000	-0.075000	11.383333	969.000000	1023.000000	1023.000000	2046.000000
0.320000	0.042966	25.393097	7.855911	8.338191	4.559841	4.639154	0.000000	-10.000000	-0.066667	11.133333	973.000000	1023.000000	1023.000000	2046.000000
0.340000	0.042371	25.041222	7.718432	8.231539	4.561943	4.529308	0.000000	-10.000000	-0.050000	10.750000	976.833313	1023.000000	1023.000000	2046.000000
0.360000	0.041337	24.430229	7.775042	8.006740	4.342051	4.306398	0.000000	-10.000000	-0.050000	10.433333	980.500000	1023.000000	1023.000000	2046.000000
0.380000	0.040351	23.847479	7.764351	8.056321	4.165710	3.861097	0.000000	-10.000000	-0.041667	9.833333	984.000000	1023.000000	1023.000000	2046.000000
0.400000	0.038743	22.897093	7.432267	7.915519	3.928711	3.620595	0.000000	-10.000000	-0.025000	8.750000	987.333313	1023.000000	1023.000000	2046.000000
0.420000	0.036426	21.527855	7.240360	7.834695	3.441022	3.011777	0.000000	-10.000000	-0.008333	6.800000	990.500000	1023.000000	1023.000000	2046.000000
0.440000	0.035283	20.852339	7.148359	7.856762	3.168946	2.678272	0.000000	-10.000000	0.008333	4.133333	993.166687	1023.000000	1023.000000	2046.000000
0.460000	0.034521	20.402111	6.849879	7.745681	3.117711	2.688840	0.000000	-10.000000	0.008333	1.350000	995.000000	1023.000000	1023.000000	2046.000000
0.480000	0.033988	20.087017	6.804958	7.811822	2.905967	2.564270	0.000000	-10.000000	0.016667	-0.900000	995.833313	1023.000000	1023.000000	2046.000000
0.500000	0.033475	19.783955	6.677173	7.962764	2.768787	2.375230	0.000000	-10.000000	0.025000	-2.616667	996.000000	1023.000000	1023.000000	2046.000000
0.520000	0.033136	19.583412	6.433290	7.909137	2.735967	2.505018	0.000000	-10.000000	0.041667	-4.383333	996.000000	1023.000000	1023.000000	2046.000000
0.540000	0.032780	19.372707	6.390027	8.032489	2.602353	2.347839	0.000000	-10.000000	0.058333	-6.166667	996.000000	1023.000000	1023.000000	2046.000000
0.560000	0.032549	19.236172	6.195945	8.096552	2.587517	2.356158	0.000000	-10.000000	0.066667	-7.950000	996.000000	1023.000000	1023.000000	2046.000000
0.580000	0.032126	18.986284	6.098110	7.911911	2.526288	2.449974	0.000000	-10.000000	0.083333	-9.433333	996.000000	1023.000000	1023.000000	2046.000000
0.600000	0.031937	18.874973	6.090621	8.034417	2.422694	2.327242	0.000000	-10.000000	0.091667	-10.766666	996.000000	1023.000000	1023.000000	2046.000000
0.620000	0.031581	18.664209	5.903849	7.812064	2.484833	2.463464	0.000000	-10.000000	0.108333	-11.933333	996.000000	1023.000000	1023.000000	2046.000000
0.640000	0.031550	18.646221	5.804364	7.709389	2.536183	2.596286	0.000000	-10.000000	0.116667	-12.933333	988.333313	1023.000000	1023.000000	2046.000000
0.660000	0.031943	18.878292	5.795199	7.831106	2.578435	2.673552	0.000000	-10.000000	0.141667	-13.850000	979.166687	1023.000000	1023.000000	2046.000000
0.680000	0.032588	19.259583	5.854844	7.748517	2.658226	2.997995	0.000000	-10.000000	0.166667	-14.700000	968.333313	1023.000000	1023.000000	2046.000000
0.700000	0.032963	19.480892	5.976715	7.839307	2.682993	2.981877	0.000000	-10.000000	0.191667	-15.550000	963.500000	1023.000000	1023.000000	2046.000000
0.720000	0.033009	19.508150	5.949754	7.902331	2.731629	2.924436	0.000000	-10.000000	0.200000	-16.183334	958.166687	1023.000000	1023.000000	2046.000000
0.740000	0.032457	19.182066	5.932720	7.646223	2.719068	2.884055	0.000000	-10.000000	0.200000	-16.733334	952.833313	1023.000000	1023.000000	2046.000000
0.760000	0.031087	18.372213	5.896298	7.370907	2.573735	2.531272	0.000000	-10.000000	0.216667	-17.100000	947.166687	1023.000000	1023.000000	2046.000000
0.780000	0.029232	17.276304	5.659870	7.018472	2.399602	2.198359	0.000000	-10.000000	0.225000	-17.566668	941.500000	1023.000000	1023.000000	2046.000000
0.800000	0.027626	16.327202	5.494610	6.432926	2.235614	2.164052	0.000000	-10.000000	0.233333	-17.700001	935.500000	1023.000000	1023.000000	2046.000000
0.820000	0.026424	15.616499	5.413218	6.049567	2.108680	2.045034	0.000000	-10.000000	0.225000	-17.766666	929.500000	1023.000000	1023.000000	2046.000000
0.840000	0.024933	14.735283	5.127332	5.763302	2.043396	1.801253	0.000000	-10.000000	0.225000	-17.750000	923.500000	1023.000000	1023.000000	2046.000000
0.860000	0.023562	13.925006	5.030131	5.258037	1.830072	1.806765	0.000000	-10.000000	0.233333	-17.833334	917.500000	1023.000000	1023.000000	2046.000000
0.880000	0.023025	13.607868	4.901202	5.036806	1.842008	1.827853	0.000000	-10.000000	0.241667	-18.116667	911.500000	1023.000000	1023.000000	2046.000000
0.900000	0.022576	13.342382	4.787454	5.098350	1.795069	1.661510	0.000000	-10.000000	0.250000	-18.316668	905.500000	1023.000000	1023.000000	2046.000000
0.920000	0.022684	13.406007	4.830354	4.882608	1.824164	1.868880	0.000000	-10.000000	0.250000	-18.600000	899.500000	1023.000000	1023.000000	2046.000000
0.940000	0.023124	13.666529	4.948487	4.857847	1.919714	1.940480	0.000000	-10.000000	0.250000	-18.750000	893.500000	1023.000000	1023.000000	2046.000000
0.960000	0.023703	14.008333	5.119860	4.925637	1.955124	2.007713	0.000000	-10.000000	0.250000	-18.783333	887.333313	1023.000000	1023.000000	2046.000000
0.980000	0.024641	14.562730	5.258083	4.837066	2.134480	2.333101	0.000000	-10.000000	0.250000	-18.583334	881.000000	1023.000000	1023.000000	2046.000000
1.000000	0.025099	14.833653	5.302197	4.888427	2.261363	2.381667	0.000000	-10.000000	0.241667	-18.366667	874.666687	1023.000000	1023.000000	2046.000000
1.020000	0.024779	14.644131	5.255338	4.837679	2.261399	2.289714	0.000000	-10.000000	0.241667	-18.216667	868.500000	1023.000000	1023.000000	2046.000000
1.040000	0.024816	14.665974	5.276788	4.744577	2.247535	2.397073	0.000000	-10.000000	0.241667	-18.283335	862.500000	1023.000000	1023.000000	2046.000000
1.060000	0.024401	14.420909	5.097970	4.802719	2.173145	2.347075	0.000000	-10.000000	0.258333	-18.500000	856.500000	1023.000000	1023.000000	2046.000000
1.080000	0.022404	13.240878	4.774143	4.583145	1.889903	1.993687	0.000000	-10.000000	0.258333	-18.833334	850.333313	1023.000000	1023.000000	2046.000000
1.100000	0.020638	12.196842	4.518844	4.299180	1.677161	1.701658	0.000000	-10.000000	0.275000	-19.133333	844.000000	1023.000000	1023.000000	2046.000000
1.120000	0.018320	10.826912	4.122460	3.975200	1.470106	1.259146	0.000000	-10.000000	0.283333	-19.316668	837.666687	1023.000000	1023.000000	2046.000000
1.140000	0.016012	9.462867	3.902097	3.469943	1.176171	0.914656	0.000000	-10.000000	0.300000	-19.416666	831.166687	1023.000000	1023.000000	2046.000000
1.160000	0.014785	8.738173	3.846558	3.096346	1.009592	0.785678	0.000000	-10.000000	0.283333	-19.433334	824.833313	1023.000000	1023.000000	2046.000000
1.180000	0.013484	7.968821	3.726453	2.965238	0.826966	0.450163	0.000000	-10.000000	0.283333	-19.416668	818.166687	1023.000000	1023.000000	2046.000000
1.200000	0.011265	6.657835	3.450972	2.824270	0.546849	-0.164256	0.000000	-10.000000	0.283333	-19.416668	811.833313	1023.000000	1023.000000	2046.000000
1.220000	0.008924	5.274332	3.188508	2.523483	0.144774	-0.582433	0.000000	-10.000000	0.300000	-19.766666	805.166687	1023.000000	1023.000000	2046.000000
1.240000	0.006523	3.855220	2.821229	2.298884	-0.246888	-1.018004	0.000000	-10.000000	0.316667	-19.983334	798.666687	1023.000000	1023.000000	2046.000000
1.260000	0.004701	2.778212	2.481645	2.144159	-0.469298	-1.378294	0.000000	-10.000000	0.333333	-20.250000	792.000000	1023.000000	1023.000000	2046.000000
1.280000	0.003661	2.163658	2.254213	2.077870	-0.666782	-1.501642	0.000000	-10.000000	0.316667	-20.166668	785.333313	1023.000000	1023.000000	2046.000000
1.300000	0.002107	1.245477	1.906676	1.937185	-0.868205	-1.730180	0.000000	-10.000000	0.300000	-20.116667	778.500000	1023.000000	1023.000000	2046.000000
1.320000	0.001140	0.673895	1.723277	1.827909	-1.056603	-1.820689	0.000000	-10.000000	0.300000	-20.033335	771.666687	1023.000000	1023.000000	2046.000000
1.340000	0.000078	0.045835	1.475360	1.726774	-1.266936	-1.889362	0.000000	-10.000000	0.333333	-20.033335	765.000000	1023.000000	1023.000000	2046.000000
1.360000	-0.000840	-0.496609	1.218127	1.566133	-1.305938	-1.974930	0.000000	-10.000000	0.333333	-20.200001	758.333313	1023.000000	1023.000000	2046.000000
1.380000	-0.001531	-0.904702	1.053067	1.472923	-1.428732	-2.001959	0.000000	-10.000000	0.333333	-20.583334	751.666687	1023.000000	1023.000000	2046.000000
1.400000	-0.002526	-1.492946	0.812486	1.328345	-1.506385	-2.127392	0.000000	-10.000000	0.341667	-21.100000	744.833313	1023.000000	1023.000000	2046.000000
1.420000	-0.002611	-1.543348	0.716977	1.265033	-1.509292	-2.016066	0.000000	-10.000000	0.375000	-21.533333	737.833313	1023.000000	1023.000000	2046.000000
1.440000	-0.003273	-1.934456	0.602754	1.093104	-1.638832	-1.991482	0.000000	-10.000000	0.391667	-21.833334	730.500000	1023.000000	1023.000000	2046.000000
1.460000	-0.002741	-1.619827	0.593336	1.112940	-1.581991	-1.744112	0.000000	-10.000000	0.400000	-22.133333	723.166687	1023.000000	1023.000000	2046.000000
1.480000	-0.002097	-1.239169	0.697868	1.261030	-1.587987	-1.610080	0.000000	-10.000000	0.400000	-22.516666	715.666687	1023.000000	1023.000000	2046.000000
1.500000	-0.002057	-1.215911	0.586488	1.310331	-1.499729	-1.612999	0.000000	-10.000000	0.400000	-22.916668	708.333313	1023.000000	1023.000000	2046.000000
1.520000	-0.001750	-1.034513	0.580218	1.359131	-1.418003	-1.555858	0.000000	-10.000000	0.408333	-23.283333	700.666687	1023.000000	1023.000000	2046.000000
1.540000	-0.002391	-1.413325	0.584000	1.254608	-1.584512	-1.667422	0.000000	-10.000000	0.425000	-23.483334	693.000000	1023.000000	1023.000000	2046.000000
1.560000	-0.003828	-2.262319	0.412470	1.009843	-1.664724	-2.019908	0.000000	-10.000000	0.433333	-23.600000	685.000000	1023.000000	1023.000000	2046.000000
1.580000	-0.005495	-3.247393	0.172612	0.678839	-1.801811	-2.297032	0.000000	-10.000000	0.450000	-23.783333	677.000000	1023.000000	1023.000000	2046.000000
1.600000	-0.007558	-4.466600	0.048597	0.149971	-2.089638	-2.575530	0.000000	-10.000000	0.466667	-24.200001	669.000000	1023.000000	1023.000000	2046.000000
1.620000	-0.009242	-5.462177	-0.071133	-0.376498	-2.259062	-2.755485	0.000000	-10.000000	0.475000	-24.466667	661.000000	1023.000000	1023.000000	2046.000000
1.640000	-0.011150	-6.589558	-0.295709	-0.845204	-2.518106	-2.930539	0.000000	-10.000000	0.483333	-24.516666	653.000000	1023.000000	1023.000000	2046.000000
1.660000	-0.012744	-7.531760	-0.547707	-1.221795	-2.606832	-3.155427	0.000000	-10.000000	0.483333	-24.300001	645.000000	1023.000000	1023.000000	2046.000000
1.680000	-0.013747	-8.124527	-0.776399	-1.522064	-2.710885	-3.115179	0.000000	-10.000000	0.500000	-24.300001	637.000000	1023.000000	1023.000000	2046.000000
1.700000	-0.014988	-8.857958	-0.906339	-1.742527	-2.963170	-3.245921	0.000000	-10.000000	0.491667	-24.450001	628.666687	1023.000000	1023.000000	2046.000000
1.720000	-0.015385	-9.092710	-1.099822	-1.843002	-2.907845	-3.242042	0.000000	-10.000000	0.491667	-24.733334	620.333313	1023.000000	1023.000000	2046.000000
1.740000	-0.015895	-9.394074	-1.151237	-1.969014	-3.078089	-3.195735	0.000000	-10.000000	0.500000	-25.016668	612.000000	1023.000000	1023.000000	2046.000000
1.760000	-0.016163	-9.552329	-1.317332	-1.998947	-3.021845	-3.214204	0.000000	-10.000000	0.508333	-25.383333	603.666687	1023.000000	1023.000000	2046.000000
1.780000	-0.016426	-9.707541	-1.394451	-2.018732	-3.124285	-3.170073	0.000000	-10.000000	0.525000	-25.716667	595.333313	1023.000000	1023.000000	2046.000000
1.800000	-0.016834	-9.948877	-1.488172	-2.081323	-3.166692	-3.212690	0.000000	-10.000000	0.516667	-25.866667	586.666687	1023.000000	1023.000000	2046.000000
1.820000	-0.017010	-10.052729	-1.618156	-2.140846	-3.113169	-3.180557	0.000000	-10.000000	0.525000	-25.933334	578.166687	1023.000000	1023.000000	2046.000000
1.840000	-0.017554	-10.374506	-1.598219	-2.220220	-3.311894	-3.244174	0.000000	-10.000000	0.508333	-25.833334	569.500000	1023.000000	1023.000000	2046.000000
1.860000	-0.017548	-10.370826	-1.624251	-2.211124	-3.221575	-3.313876	0.000000	-10.000000	0.525000	-26.100000	560.833313	1023.000000	1023.000000	2046.000000
1.880000	-0.017376	-10.269418	-1.538865	-2.290409	-3.276944	-3.163200	0.000000	-10.000000	0.525000	-26.066668	552.166687	1023.000000	1023.000000	2046.000000
1.900000	-0.017390	-10.277464	-1.642987	-2.211057	-3.182164	-3.241256	0.000000	-10.000000	0.533333	-26.300001	543.333313	1023.000000	1023.000000	2046.000000
1.920000	-0.017895	-10.575998	-1.694277	-2.382286	-3.317532	-3.181903	0.000000	-10.000000	0.533333	-26.216667	534.666687	1023.000000	1023.000000	2046.000000
1.940000	-0.019107	-11.292037	-1.930122	-2.589518	-3.313032	-3.459365	0.000000	-10.000000	0.541667	-26.316668	525.833313	1023.000000	1023.000000	2046.000000
1.960000	-0.020002	-11.820964	-2.077479	-2.791446	-3.492268	-3.459770	0.000000	-10.000000	0.550000	-26.466667	517.000000	1023.000000	1023.000000	2046.000000
1.980000	-0.020621	-12.186731	-2.183408	-2.908031	-3.526466	-3.568827	0.000000	-10.000000	0.550000	-26.500000	508.166656	1023.000000	1023.000000	2046.000000
2.000000	-0.021149	-12.499243	-2.423825	-2.939831	-3.638124	-3.497463	0.000000	-10.000000	0.558333	-26.616667	499.333344	1023.000000	1023.000000	2046.000000
2.020000	-0.022695	-13.412663	-2.666238	-3.112666	-3.968818	-3.664942	0.000000	-10.000000	0.566667	-26.483334	490.500000	1023.000000	1023.000000	2046.000000
2.040000	-0.024922	-14.729172	-3.132661	-3.310791	-4.248314	-4.037406	0.000000	-10.000000	0.566667	-26.816666	481.666656	1023.000000	1023.000000	2046.000000
2.060000	-0.028011	-16.554281	-3.551944	-3.789448	-4.686161	-4.526729	0.000000	-10.000000	0.558333	-26.783333	472.666656	1023.000000	1023.000000	2046.000000
2.080000	-0.030629	-18.101667	-4.064137	-4.272289	-4.889245	-4.875997	0.000000	-10.000000	0.550000	-26.800001	463.833344	1023.000000	1023.000000	2046.000000
2.100000	-0.032794	-19.380978	-4.225115	-4.914641	-5.222999	-5.018223	0.000000	-10.000000	0.550000	-26.566668	454.833344	1023.000000	1023.000000	2046.000000
2.120000	-0.033956	-20.068268	-4.408149	-5.105096	-5.245645	-5.309378	0.000000	-10.000000	0.541667	-26.483334	446.000000	1023.000000	1023.000000	2046.000000
2.140000	-0.035996	-21.273527	-4.551936	-5.337528	-5.659320	-5.724744	0.000000	-10.000000	0.525000	-26.433334	437.000000	1023.000000	1023.000000	2046.000000
2.160000	-0.038303	-22.637001	-4.933725	-5.485914	-5.886186	-6.331176	0.000000	-10.000000	0.508333	-26.083334	428.166656	1023.000000	1023.000000	2046.000000
2.180000	-0.040860	-24.148451	-5.329172	-5.787094	-6.395460	-6.636724	0.000000	-10.000000	0.500000	-25.700001	419.500000	1023.000000	1023.000000	2046.000000
2.200000	-0.042810	-25.300468	-5.599470	-6.044749	-6.669942	-6.986307	0.000000	-10.000000	0.500000	-25.400000	411.000000	1023.000000	1023.000000	2046.000000
2.220000	-0.044616	-26.367857	-6.079404	-6.207153	-6.897048	-7.184252	0.000000	-10.000000	0.491667	-25.049999	402.500000	1023.000000	1023.000000	2046.000000
2.240000	-0.046176	-27.290211	-6.349190	-6.448736	-7.107512	-7.384774	0.000000	-10.000000	0.475000	-24.900000	394.166656	1023.000000	1023.000000	2046.000000
2.260000	-0.047627	-28.147585	-6.773828	-6.585784	-7.319074	-7.468900	0.000000	-10.000000	0.466667	-24.666668	386.000000	1023.000000	1023.000000	2046.000000
2.280000	-0.048958	-28.933887	-7.009726	-6.834219	-7.488317	-7.601627	0.000000	-10.000000	0.458333	-24.616667	377.666656	1023.000000	1023.000000	2046.000000
2.300000	-0.049880	-29.478844	-7.358302	-6.866261	-7.590341	-7.663940	0.000000	-10.000000	0.466667	-24.500000	369.333344	1023.000000	1023.000000	2046.000000
2.320000	-0.050775	-30.007933	-7.484619	-7.117092	-7.747192	-7.659029	0.000000	-10.000000	0.458333	-24.250000	361.000000	1023.000000	1023.000000	2046.000000
2.340000	-0.051378	-30.364668	-7.767568	-7.253919	-7.738040	-7.605140	0.000000	-10.000000	0.458333	-24.066668	353.000000	1023.000000	1023.000000	2046.000000
2.360000	-0.051978	-30.719219	-7.888702	-7.357200	-7.865479	-7.607837	0.000000	-10.000000	0.450000	-23.850000	345.000000	1023.000000	1023.000000	2046.000000
2.380000	-0.051813	-30.621450	-7.965837	-7.445595	-7.777776	-7.432243	0.000000	-10.000000	0.450000	-23.666666	337.000000	1023.000000	1023.000000	2046.000000
2.400000	-0.051432	-30.396494	-7.968047	-7.408316	-7.835249	-7.184881	0.000000	-10.000000	0.450000	-23.466667	329.000000	1023.000000	1023.000000	2046.000000
2.420000	-0.050788	-30.015738	-7.967992	-7.295276	-7.681450	-7.071021	0.000000	-10.000000	0.450000	-23.300001	321.166656	1023.000000	1023.000000	2046.000000
2.440000	-0.050781	-30.011463	-8.032174	-7.213644	-7.787320	-6.978324	0.000000	-10.000000	0.450000	-23.400002	313.500000	1023.000000	1023.000000	2046.000000
2.460000	-0.050703	-29.965645	-8.143528	-7.220321	-7.618190	-6.983606	0.000000	-10.000000	0.433333	-23.233334	305.833344	1023.000000	1023.000000	2046.000000
2.480000	-0.051361	-30.354511	-8.179535	-7.282567	-7.874389	-7.018019	0.000000	-10.000000	0.425000	-23.116667	298.000000	1023.000000	1023.000000	2046.000000
2.500000	-0.052182	-30.839586	-8.302617	-7.358009	-7.858313	-7.320648	0.000000	-10.000000	0.408333	-22.766666	290.333344	1023.000000	1023.000000	2046.000000
2.520000	-0.053726	-31.752289	-8.570644	-7.660115	-8.045850	-7.475679	0.000000	-10.000000	0.408333	-22.633333	282.666656	1023.000000	1023.000000	2046.000000
2.540000	-0.055269	-32.663849	-8.709250	-8.133400	-8.144745	-7.676455	0.000000	-10.000000	0.400000	-22.516666	275.166656	1023.000000	1023.000000	2046.000000
2.560000	-0.057039	-33.709824	-8.857173	-8.669531	-8.357773	-7.825345	0.000000	-10.000000	0.400000	-22.333334	267.500000	1023.000000	1023.000000	2046.000000
2.580000	-0.058812	-34.758003	-9.035816	-9.215399	-8.518928	-7.987859	0.000000	-10.000000	0.391667	-22.216667	260.166656	1023.000000	1023.000000	2046.000000
2.600000	-0.060316	-35.647053	-9.258231	-9.612801	-8.600230	-8.175793	0.000000	-10.000000	0.375000	-21.733334	252.833328	1023.000000	1023.000000	2046.000000
2.620000	-0.061664	-36.443623	-9.414702	-9.965761	-8.806765	-8.256393	0.000000	-10.000000	0.358333	-21.416668	245.666672	1023.000000	1023.000000	2046.000000
2.640000	-0.062426	-36.893852	-9.595800	-10.195183	-8.818062	-8.284809	0.000000	-10.000000	0.350000	-21.083334	238.500000	1023.000000	1023.000000	2046.000000
2.660000	-0.063182	-37.340542	-9.750858	-10.381695	-8.938006	-8.269983	0.000000	-10.000000	0.350000	-21.216667	231.333328	1023.000000	1023.000000	2046.000000
2.680000	-0.063456	-37.502457	-9.856697	-10.498422	-8.856434	-8.290905	0.000000	-10.000000	0.350000	-21.283335	224.166672	1023.000000	1023.000000	2046.000000
2.700000	-0.063766	-37.685558	-9.957210	-10.650391	-8.929398	-8.148560	0.000000	-10.000000	0.350000	-21.200001	217.000000	1023.000000	1023.000000	2046.000000
2.720000	-0.063847	-37.733326	-10.023423	-10.695749	-8.836725	-8.177428	0.000000	-10.000000	0.350000	-21.016666	210.000000	1023.000000	1023.000000	2046.000000
2.740000	-0.063873	-37.748745	-10.082393	-10.735071	-8.912177	-8.019105	0.000000	-10.000000	0.333333	-20.716667	203.000000	1023.000000	1023.000000	2046.000000
2.760000	-0.063795	-37.702873	-10.088243	-10.800514	-8.836232	-7.977886	0.000000	-10.000000	0.316667	-20.383333	196.166672	1023.000000	1023.000000	2046.000000
2.780000	-0.063740	-37.670391	-10.130134	-10.732972	-8.828879	-7.978407	0.000000	-10.000000	0.283333	-19.800001	189.333328	1023.000000	1023.000000	2046.000000
2.800000	-0.063851	-37.736095	-10.116165	-10.862763	-8.849645	-7.907523	0.000000	-10.000000	0.266667	-19.183334	182.833328	1023.000000	1023.000000	2046.000000
2.820000	-0.063843	-37.731365	-10.195975	-10.826384	-8.753654	-7.955352	0.000000	-10.000000	0.241667	-18.716667	176.333328	1023.000000	1023.000000	2046.000000
2.840000	-0.064012	-37.830914	-10.217472	-10.914224	-8.864353	-7.834866	0.000000	-10.000000	0.241667	-18.216667	168.166672	1023.000000	1023.000000	2046.000000
2.860000	-0.063835	-37.726456	-10.238543	-10.851925	-8.725181	-7.910809	0.000000	-10.000000	0.225000	-17.799999	160.166672	1023.000000	1023.000000	2046.000000
2.880000	-0.064105	-37.885880	-10.285640	-10.952037	-8.817623	-7.830578	0.000000	-10.000000	0.216667	-17.450001	154.333328	1023.000000	1023.000000	2046.000000
2.900000	-0.063905	-37.767559	-10.300282	-10.956288	-8.685202	-7.825788	0.000000	-10.000000	0.200000	-17.216667	150.500000	1023.000000	1023.000000	2046.000000
2.920000	-0.063926	-37.780243	-10.338087	-10.908695	-8.638394	-7.895067	0.000000	-10.000000	0.208333	-16.950001	146.500000	1023.000000	1023.000000	2046.000000
2.940000	-0.063887	-37.757378	-10.246364	-11.105803	-8.709614	-7.695599	0.000000	-10.000000	0.208333	-16.616667	140.666672	1023.000000	1023.000000	2046.000000
2.960000	-0.064608	-38.183590	-10.368172	-11.135848	-8.764514	-7.915057	0.000000	-10.000000	0.216667	-16.400002	135.000000	1023.000000	1023.000000	2046.000000
2.980000	-0.065624	-38.783928	-10.473844	-11.453394	-8.908741	-7.947950	0.000000	-10.000000	0.208333	-16.100000	129.666672	1023.000000	1023.000000	2046.000000
3.000000	-0.066718	-39.430344	-10.617765	-11.646669	-8.939785	-8.226125	0.000000	-10.000000	0.216667	-15.966667	124.333336	1023.000000	1023.000000	2046.000000
3.020000	-0.067712	-40.017544	-10.742345	-11.943305	-9.070475	-8.261420	0.000000	-10.000000	0.208333	-15.750000	119.000000	1023.000000	1023.000000	2046.000000
3.040000	-0.067695	-40.007713	-10.775159	-11.982445	-9.027944	-8.222165	0.000000	-10.000000	0.208333	-15.733334	113.666664	1023.000000	1023.000000	2046.000000
3.060000	-0.067823	-40.083466	-10.850568	-12.009108	-9.062818	-8.160971	0.000000	-10.000000	0.200000	-15.600000	108.500000	1023.000000	1023.000000	2046.000000
3.080000	-0.067911	-40.135361	-10.958981	-12.091416	-8.964501	-8.120462	0.000000	-10.000000	0.200000	-15.566667	103.333336	1023.000000	1023.000000	2046.000000
3.100000	-0.068774	-40.645390	-11.104311	-11.991184	-9.140832	-8.409060	0.000000	-10.000000	0.200000	-15.483334	98.166664	1023.000000	1023.000000	2046.000000
3.120000	-0.070289	-41.540760	-11.388905	-12.271508	-9.305511	-8.574839	0.000000	-10.000000	0.200000	-15.383333	92.833336	1023.000000	1023.000000	2046.000000
3.140000	-0.072111	-42.617382	-11.628195	-12.483838	-9.584836	-8.920513	0.000000	-10.000000	0.183333	-14.983334	87.666664	1023.000000	1023.000000	2046.000000
3.160000	-0.073819	-43.626923	-11.847787	-12.992579	-9.751377	-9.035179	0.000000	-10.000000	0.175000	-14.516666	82.666664	1023.000000	1023.000000	2046.000000
3.180000	-0.075000	-44.324924	-11.927931	-13.254317	-9.879018	-9.263659	0.000000	-10.000000	0.175000	-14.066667	77.833336	1023.000000	1023.000000	2046.000000
3.200000	-0.076861	-45.424763	-12.087384	-13.381824	-10.152811	-9.802742	0.000000	-10.000000	0.175000	-14.033334	73.166664	1023.000000	1023.000000	2046.000000
3.220000	-0.078787	-46.563194	-12.353868	-13.751327	-10.439766	-10.018233	0.000000	-10.000000	0.166667	-14.033334	68.500000	1023.000000	1023.000000	2046.000000
3.240000	-0.081244	-48.015160	-12.794034	-13.926760	-10.790925	-10.503442	0.000000	-10.000000	0.158333	-14.066667	63.833332	1023.000000	1023.000000	2046.000000
3.260000	-0.082900	-48.993912	-13.153267	-14.238981	-10.899007	-10.702655	0.000000	-10.000000	0.158333	-13.883333	59.166668	1023.000000	1023.000000	2046.000000
3.280000	-0.084180	-49.750656	-13.402172	-14.308976	-11.140182	-10.899323	0.000000	-10.000000	0.166667	-13.833333	54.500000	1023.000000	1023.000000	2046.000000
3.300000	-0.085346	-50.439465	-13.689751	-14.474309	-11.250696	-11.024707	0.000000	-10.000000	0.158333	-13.566667	49.833332	1023.000000	1023.000000	2046.000000
3.320000	-0.086056	-50.859093	-13.961155	-14.649548	-11.307959	-10.940430	0.000000	-10.000000	0.158333	-13.300000	45.333332	1023.000000	1023.000000	2046.000000
3.340000	-0.087216	-51.544773	-14.188097	-14.620499	-11.493259	-11.242918	0.000000	-10.000000	0.133333	-12.866667	40.666668	1023.000000	1023.000000	2046.000000
3.360000	-0.087425	-51.668301	-14.366645	-14.850112	-11.468431	-10.983114	0.000000	-10.000000	0.116667	-12.566667	36.333332	1023.000000	1023.000000	2046.000000
3.380000	-0.088067	-52.047722	-14.545188	-14.928127	-11.548367	-11.026042	0.000000	-10.000000	0.091667	-12.283334	32.000000	1023.000000	1023.000000	2046.000000
3.400000	-0.088246	-52.153240	-14.721753	-15.076165	-11.435385	-10.919936	0.000000	-10.000000	0.091667	-11.966667	28.000000	1023.000000	1023.000000	2046.000000
3.420000	-0.088379	-52.232227	-14.782983	-15.108568	-11.511045	-10.829630	0.000000	-10.000000	0.083333	-11.616667	24.000000	1023.000000	1023.000000	2046.000000
3.440000	-0.088172	-52.109802	-14.859484	-15.137917	-11.389991	-10.722409	0.000000	-10.000000	0.091667	-11.183333	20.166666	1023.000000	1023.000000	2046.000000
3.460000	-0.087552	-51.743362	-14.786950	-15.137384	-11.391465	-10.427564	0.000000	-10.000000	0.083333	-10.916667	16.500000	1023.000000	1023.000000	2046.000000
3.480000	-0.087009	-51.422333	-14.739068	-14.939662	-11.326233	-10.417370	0.000000	-10.000000	0.083333	-10.766666	12.833333	1023.000000	1023.000000	2046.000000
3.500000	-0.086109	-50.890129	-14.646010	-14.932480	-11.188268	-10.123372	0.000000	-10.000000	0.066667	-10.883333	9.333333	1023.000000	1023.000000	2046.000000
3.520000	-0.085684	-50.639393	-14.580439	-14.797910	-11.161117	-10.099929	0.000000	-10.000000	0.058333	-10.766667	5.666667	1023.000000	1023.000000	2046.000000
3.540000	-0.085301	-50.412785	-14.531798	-14.752057	-11.008279	-10.120649	0.000000	-10.000000	0.058333	-10.566667	2.500000	1023.000000	1023.000000	2046.000000
3.560000	-0.085270	-50.394806	-14.420933	-14.877755	-11.042994	-10.053124	0.000000	-10.000000	0.066667	-10.200000	-0.833333	1023.000000	1023.000000	2046.000000
3.580000	-0.086056	-50.859364	-14.488680	-14.907407	-11.012286	-10.450989	0.000000	-10.000000	0.075000	-10.283334	-4.000000	1023.000000	1023.000000	2046.000000
3.600000	-0.086891	-51.352348	-14.529503	-15.325071	-11.094413	-10.403361	0.000000	-10.000000	0.083333	-10.366667	-7.500000	1023.000000	1023.000000	2046.000000
3.620000	-0.088108	-52.071995	-14.579472	-15.551414	-11.253295	-10.687816	0.000000	-10.000000	0.075000	-10.400001	-11.000000	1023.000000	1023.000000	2046.000000
3.640000	-0.089113	-52.665913	-14.696973	-15.881598	-11.269139	-10.818202	0.000000	-10.000000	0.066667	-9.700000	-14.500000	1023.000000	1023.000000	2046.000000
3.660000	-0.090009	-53.195225	-14.685981	-16.190485	-11.465625	-10.853134	0.000000	-10.000000	0.041667	-8.750000	-17.666666	1023.000000	1023.000000	2046.000000
3.680000	-0.090702	-53.604645	-14.823613	-16.217022	-11.436526	-11.127485	0.000000	-10.000000	0.041667	-7.600000	-20.666666	1023.000000	1023.000000	2046.000000
3.700000	-0.090791	-53.657257	-14.823126	-16.522186	-11.486428	-10.825519	0.000000	-10.000000	0.041667	-6.816667	-23.166666	1023.000000	1023.000000	2046.000000
3.720000	-0.090970	-53.763004	-14.843709	-16.376162	-11.540810	-11.002326	0.000000	-10.000000	0.041667	-6.316667	-25.500000	1023.000000	1023.000000	2046.000000
3.740000	-0.090515	-53.494328	-14.812961	-16.465593	-11.458393	-10.757380	0.000000	-10.000000	0.033333	-6.083333	-27.500000	1023.000000	1023.000000	2046.000000
3.760000	-0.090148	-53.277512	-14.744745	-16.331020	-11.449634	-10.752114	0.000000	-10.000000	0.016667	-5.916667	-29.500000	1023.000000	1023.000000	2046.000000
3.780000	-0.089612	-52.960907	-14.764509	-16.257933	-11.273746	-10.664719	0.000000	-10.000000	0.025000	-5.650000	-31.500000	1023.000000	1023.000000	2046.000000
3.800000	-0.088945	-52.566662	-14.641685	-16.286013	-11.256919	-10.382045	0.000000	-10.000000	0.025000	-5.233334	-33.500000	1023.000000	1023.000000	2046.000000
3.820000	-0.088622	-52.375854	-14.689157	-16.091326	-11.085126	-10.510246	0.000000	-10.000000	0.025000	-4.733334	-35.166668	1023.000000	1023.000000	2046.000000
3.840000	-0.088039	-52.031017	-14.516945	-16.105318	-11.130831	-10.277923	0.000000	-10.000000	0.016667	-4.266667	-36.833332	1023.000000	1023.000000	2046.000000
3.860000	-0.087615	-51.780586	-14.466221	-15.995616	-11.045897	-10.272852	0.000000	-10.000000	0.008333	-3.950000	-38.166668	1023.000000	1023.000000	2046.000000
3.880000	-0.087065	-51.455154	-14.412779	-15.925854	-10.965361	-10.151160	0.000000	-10.000000	0.016667	-3.783333	-39.500000	1023.000000	1023.000000	2046.000000
3.900000	-0.086666	-51.219841	-14.256506	-15.871439	-11.018291	-10.073606	0.000000	-10.000000	0.025000	-3.750000	-40.666668	1023.000000	1023.000000	2046.000000
3.920000	-0.086105	-50.888279	-14.306377	-15.721056	-10.805443	-10.055402	0.000000	-10.000000	0.025000	-3.750000	-42.000000	1023.000000	1023.000000	2046.000000
3.940000	-0.085543	-50.556122	-14.120593	-15.703126	-10.826879	-9.905523	0.000000	-10.000000	0.025000	-3.783333	-43.333332	1023.000000	1023.000000	2046.000000
3.960000	-0.084885	-50.166908	-14.057293	-15.534987	-10.654418	-9.920211	0.000000	-10.000000	0.008333	-3.716667	-44.666668	1023.000000	1023.000000	2046.000000
3.980000	-0.084394	-49.876972	-13.952447	-15.523500	-10.648136	-9.752888	0.000000	-10.000000	0.008333	-3.600000	-45.833332	1023.000000	1023.000000	2046.000000
4.000000	-0.084650	-50.028271	-13.912867	-15.508617	-10.713867	-9.892919	0.000000	-10.000000	0.008333	-3.433333	-47.000000	1023.000000	1023.000000	2046.000000
4.020000	-0.084843	-50.142143	-13.965331	-15.664572	-10.625618	-9.886623	0.000000	-10.000000	0.016667	-3.316667	-48.166668	1023.000000	1023.000000	2046.000000
4.040000	-0.085209	-50.358578	-13.889699	-15.764597	-10.785067	-9.919214	0.000000	-10.000000	0.016667	-3.250000	-49.333332	1023.000000	1023.000000	2046.000000
4.060000	-0.085000	-50.235161	-13.901799	-15.802534	-10.673639	-9.857190	0.000000	-10.000000	0.016667	-3.166667	-50.500000	1023.000000	1023.000000	2046.000000
4.080000	-0.084540	-49.962883	-13.914244	-15.766828	-10.578886	-9.702928	0.000000	-10.000000	0.016667	-3.083333	-51.500000	1023.000000	1023.000000	2046.000000
4.100000	-0.084836	-50.138081	-14.001964	-15.694926	-10.611684	-9.829505	0.000000	-10.000000	0.016667	-3.083333	-52.500000	1023.000000	1023.000000	2046.000000
4.120000	-0.085199	-50.352661	-14.242964	-15.703585	-10.584813	-9.821301	0.000000	-10.000000	0.008333	-3.133333	-53.500000	1023.000000	1023.000000	2046.000000
4.140000	-0.086492	-51.117012	-14.280181	-15.796268	-10.942974	-10.097587	0.000000	-10.000000	0.008333	-3.150000	-54.500000	1023.000000	1023.000000	2046.000000
4.160000	-0.087529	-51.729923	-14.442215	-15.878061	-11.045609	-10.364040	0.000000	-10.000000	0.008333	-2.883333	-55.500000	1023.000000	1023.000000	2046.000000
4.180000	-0.088740	-52.445480	-14.514092	-16.123119	-11.274585	-10.533684	0.000000	-10.000000	0.016667	-2.316667	-56.333332	1023.000000	1023.000000	2046.000000
4.200000	-0.089556	-52.927860	-14.584388	-16.300476	-11.284084	-10.758913	0.000000	-10.000000	0.016667	-1.750000	-56.833332	1023.000000	1023.000000	2046.000000
4.220000	-0.090457	-53.459812	-14.678081	-16.457687	-11.395866	-10.928176	0.000000	-10.000000	0.033333	-1.400000	-57.000000	1023.000000	1023.000000	2046.000000
4.240000	-0.092563	-54.704693	-14.845928	-16.554075	-11.774299	-11.530389	0.000000	-10.000000	0.033333	-1.583333	-57.000000	1023.000000	1023.000000	2046.000000
4.260000	-0.094239	-55.695316	-15.291735	-16.780306	-11.934508	-11.688766	0.000000	-10.000000	0.025000	-1.866667	-57.166668	1023.000000	1023.000000	2046.000000
4.280000	-0.096044	-56.761738	-15.517042	-16.979967	-12.248524	-12.016204	0.000000	-10.000000	0.008333	-2.283333	-57.666668	1023.000000	1023.000000	2046.000000
4.300000	-0.096960	-57.303417	-15.787359	-17.128325	-12.293784	-12.093951	0.000000	-10.000000	0.008333	-2.483333	-58.500000	1023.000000	1023.000000	2046.000000
4.320000	-0.097729	-57.757946	-16.003172	-17.267693	-12.391876	-12.095207	0.000000	-10.000000	0.008333	-2.600000	-59.500000	1023.000000	1023.000000	2046.000000
4.340000	-0.098422	-58.167282	-16.128931	-17.201166	-12.509274	-12.327911	0.000000	-10.000000	0.008333	-2.466667	-60.333332	1023.000000	1023.000000	2046.000000
4.360000	-0.098769	-58.372280	-16.430237	-17.247627	-12.458174	-12.236242	0.000000	-10.000000	0.000000	-2.300000	-61.166668	1023.000000	1023.000000	2046.000000
4.380000	-0.099178	-58.614082	-16.505802	-17.359985	-12.559452	-12.188843	0.000000	-10.000000	0.000000	-2.166667	-62.000000	1023.000000	1023.000000	2046.000000
4.400000	-0.099283	-58.676037	-16.538340	-17.373623	-12.627990	-12.136084	0.000000	-10.000000	0.000000	-2.166667	-62.833332	1023.000000	1023.000000	2046.000000
4.420000	-0.099332	-58.705090	-16.774639	-17.532623	-12.499798	-11.898028	0.000000	-10.000000	0.000000	-2.133333	-63.500000	1023.000000	1023.000000	2046.000000
4.440000	-0.099510	-58.810253	-16.744585	-17.470394	-12.605220	-11.990052	0.000000	-10.000000	0.000000	-2.000000	-64.166664	1023.000000	1023.000000	2046.000000
4.460000	-0.098972	-58.492596	-16.834534	-17.530716	-12.442642	-11.684704	0.000000	-10.000000	0.000000	-1.833333	-64.666664	1023.000000	1023.000000	2046.000000
4.480000	-0.098416	-58.164051	-16.718281	-17.422323	-12.434118	-11.589328	0.000000	-10.000000	0.000000	-1.833333	-65.000000	1023.000000	1023.000000	2046.000000
4.500000	-0.097524	-57.636799	-16.695847	-17.336908	-12.277319	-11.326727	0.000000	-10.000000	0.016667	-2.066667	-65.000000	1023.000000	1023.000000	2046.000000
4.520000	-0.096683	-57.139637	-16.519665	-17.220398	-12.233258	-11.166316	0.000000	-10.000000	0.025000	-2.416667	-65.333336	1023.000000	1023.000000	2046.000000
4.540000	-0.095809	-56.622944	-16.386810	-16.949286	-12.117465	-11.169385	0.000000	-10.000000	0.025000	-2.650000	-66.000000	1023.000000	1023.000000	2046.000000
4.560000	-0.095112	-56.211201	-16.281542	-17.032314	-11.989639	-10.907707	0.000000	-10.000000	0.025000	-2.783333	-67.000000	1023.000000	1023.000000	2046.000000
4.580000	-0.094757	-56.001644	-16.096672	-16.855362	-11.944207	-11.105404	0.000000	-10.000000	0.025000	-2.983333	-68.000000	1023.000000	1023.000000	2046.000000
4.600000	-0.094902	-56.086971	-16.082905	-16.959270	-11.880909	-11.163887	0.000000	-10.000000	0.033333	-3.366667	-69.000000	1023.000000	1023.000000	2046.000000
4.620000	-0.095397	-56.379826	-16.019554	-17.121866	-11.920884	-11.317520	0.000000	-10.000000	0.033333	-3.783333	-70.166664	1023.000000	1023.000000	2046.000000
4.640000	-0.096221	-56.866798	-15.996682	-17.288504	-12.063622	-11.517990	0.000000	-10.000000	0.033333	-3.833333	-71.333336	1023.000000	1023.000000	2046.000000
4.660000	-0.096990	-57.321320	-16.053400	-17.638708	-12.064719	-11.564492	0.000000	-10.000000	0.033333	-3.416667	-72.666664	1023.000000	1023.000000	2046.000000
4.680000	-0.097530	-57.640022	-15.935705	-17.721792	-12.252892	-11.729635	0.000000	-10.000000	0.016667	-2.616667	-73.833336	1023.000000	1023.000000	2046.000000
4.700000	-0.097819	-57.811165	-16.016237	-17.959085	-12.207887	-11.627956	0.000000	-10.000000	0.008333	-1.800000	-74.666664	1023.000000	1023.000000	2046.000000
4.720000	-0.097765	-57.779095	-16.005079	-17.890190	-12.185962	-11.697865	0.000000	-10.000000	0.000000	-1.266667	-75.000000	1023.000000	1023.000000	2046.000000
4.740000	-0.097744	-57.766903	-16.003410	-17.784742	-12.251932	-11.726816	0.000000	-10.000000	0.000000	-0.700000	-75.000000	1023.000000	1023.000000	2046.000000
4.760000	-0.097160	-57.421532	-15.990727	-17.861013	-12.066931	-11.502858	0.000000	-10.000000	0.008333	-0.350000	-75.000000	1023.000000	1023.000000	2046.000000
4.780000	-0.096601	-57.091270	-15.882422	-17.651745	-12.048590	-11.508513	0.000000	-10.000000	0.008333	0.000000	-75.000000	1023.000000	1023.000000	2046.000000
4.800000	-0.095876	-56.662743	-15.806700	-17.693136	-11.899364	-11.263540	0.000000	-10.000000	0.008333	0.000000	-75.000000	1023.000000	1023.000000	2046.000000
4.820000	-0.095079	-56.191429	-15.649376	-17.529451	-11.850025	-11.162580	0.000000	-10.000000	0.000000	0.000000	-75.000000	1023.000000	1023.000000	2046.000000
4.840000	-0.094447	-55.818184	-15.553033	-17.471210	-11.827622	-10.966320	0.000000	-10.000000	0.000000	0.000000	-75.000000	1023.000000	1023.000000	2046.000000
4.860000	-0.093753	-55.408142	-15.535400	-17.348682	-11.615602	-10.908459	0.000000	-10.000000	0.000000	0.000000	-75.000000	1023.000000	1023.000000	2046.000000
4.880000	-0.093361	-55.176472	-15.389749	-17.236984	-11.698030	-10.851709	0.000000	-10.000000	0.000000	0.000000	-75.000000	1023.000000	1023.000000	2046.000000
4.900000	-0.092596	-54.724449	-15.315753	-17.203939	-11.512025	-10.692733	0.000000	-10.000000	0.000000	0.000000	-75.000000	1023.000000	1023.000000	2046.000000
4.920000	-0.092108	-54.435921	-15.244283	-16.959326	-11.513293	-10.719019	0.000000	-10.000000	0.000000	0.000000	-75.000000	1023.000000	1023.000000	2046.000000
4.940000	-0.091607	-54.139462	-15.137593	-17.043810	-11.434693	-10.523365	0.000000	-10.000000	0.000000	0.000000	-75.000000	1023.000000	1023.000000	2046.000000
4.960000	-0.090784	-53.653336	-15.068394	-16.800642	-11.238583	-10.545717	0.000000	-10.000000	0.000000	0.000000	-75.000000	1023.000000	1023.000000	2046.000000
4.980000	-0.090112	-53.256233	-14.836325	-16.730692	-11.279869	-10.409348	0.000000	-10.000000	0.000000	0.000000	-75.000000	1023.000000	1023.000000	2046.000000
5.000000	-0.089444	-52.861202	-14.716916	-16.711315	-11.165038	-10.267933	0.000000	-10.000000	0.000000	0.000000	-75.000000	1023.000000	1023.000000	2046.000000
5.020000	-0.089629	-52.970547	-14.707810	-16.625469	-11.198775	-10.438492	0.000000	-10.000000	0.000000	0.000000	-75.000000	1023.000000	1023.000000	2046.000000
5.040000	-0.089653	-52.984676	-14.699768	-16.787008	-11.095834	-10.402065	0.000000	-10.000000	0.000000	0.000000	-75.000000	1023.000000	1023.000000	2046.000000
5.060000	-0.089446	-52.862789	-14.643225	-16.757914	-11.092868	-10.368785	0.000000	-10.000000	0.016667	0.000000	-75.000000	1023.000000	1023.000000	2046.000000
5.080000	-0.089299	-52.775520	-14.559458	-16.822889	-11.083186	-10.309988	0.000000	-10.000000	0.025000	0.000000	-75.000000	1023.000000	1023.000000	2046.000000
5.100000	-0.088668	-52.402733	-14.537797	-16.766844	-11.007504	-10.090587	0.000000	-10.000000	0.025000	0.000000	-75.000000	1023.000000	1023.000000	2046.000000
5.120000	-0.089141	-52.682491	-14.685350	-16.616344	-11.095690	-10.285108	0.000000	-10.000000	0.008333	0.000000	-75.000000	1023.000000	1023.000000	2046.000000
5.140000	-0.089725	-53.027294	-14.795447	-16.717495	-11.189357	-10.324996	0.000000	-10.000000	0.000000	0.000000	-75.000000	1023.000000	1023.000000	2046.000000
5.160000	-0.090860	-53.697960	-14.992226	-16.710638	-11.307101	-10.687993	0.000000	-10.000000	0.000000	0.000000	-75.000000	1023.000000	1023.000000	2046.000000
5.180000	-0.091709	-54.199829	-15.003417	-16.892006	-11.477833	-10.826574	0.000000	-10.000000	0.000000	0.316667	-75.000000	1023.000000	1023.000000	2046.000000
5.200000	-0.092453	-54.639694	-15.045547	-17.008196	-11.583908	-11.002043	0.000000	-10.000000	0.000000	0.950000	-75.000000	1023.000000	1023.000000	2046.000000
5.220000	-0.093509	-55.263592	-15.164759	-17.155336	-11.628640	-11.314858	0.000000	-10.000000	0.008333	1.566667	-75.000000	1023.000000	1023.000000	2046.000000
5.240000	-0.094773	-56.010971	-15.299981	-17.228697	-11.866485	-11.615809	0.000000	-10.000000	0.008333	1.433333	-75.000000	1023.000000	1023.000000	2046.000000
5.260000	-0.097047	-57.355015	-15.653783	-17.389057	-12.222381	-12.089792	0.000000	-10.000000	0.008333	0.800000	-75.000000	1023.000000	1023.000000	2046.000000
5.280000	-0.098320	-58.106861	-15.849902	-17.636621	-12.466413	-12.153922	0.000000	-10.000000	0.008333	-0.083333	-75.000000	1023.000000	1023.000000	2046.000000
5.300000	-0.099574	-58.848461	-16.164980	-17.708443	-12.594212	-12.380826	0.000000	-10.000000	0.016667	-0.766667	-75.000000	1023.000000	1023.000000	2046.000000
5.320000	-0.100311	-59.283752	-16.341129	-17.830185	-12.658816	-12.453619	0.000000	-10.000000	0.016667	-1.266667	-75.000000	1023.000000	1023.000000	2046.000000
5.340000	-0.100866	-59.611984	-16.541811	-17.842089	-12.732008	-12.496076	0.000000	-10.000000	0.008333	-1.416667	-75.000000	1023.000000	1023.000000	2046.000000
5.360000	-0.101465	-59.965981	-16.712105	-17.895788	-12.813614	-12.544474	0.000000	-10.000000	0.000000	-1.066667	-75.000000	1023.000000	1023.000000	2046.000000
5.380000	-0.101679	-60.092270	-16.859825	-17.899837	-12.838535	-12.494073	0.000000	-10.000000	0.000000	-0.566667	-75.000000	1023.000000	1023.000000	2046.000000
5.400000	-0.101994	-60.278549	-17.036839	-17.942757	-12.828837	-12.470116	0.000000	-10.000000	0.000000	-0.150000	-75.000000	1023.000000	1023.000000	2046.000000
5.420000	-0.101760	-60.140003	-17.078514	-18.019476	-12.783834	-12.258182	0.000000	-10.000000	0.000000	0.000000	-75.000000	1023.000000	1023.000000	2046.000000
5.440000	-0.102041	-60.306126	-17.233692	-18.044870	-12.740419	-12.287141	0.000000	-10.000000	0.000000	0.000000	-75.000000	1023.000000	1023.000000	2046.000000
5.460000	-0.101468	-59.967770	-17.165735	-18.084072	-12.704837	-12.013127	0.000000	-10.000000	0.000000	0.000000	-75.000000	1023.000000	1023.000000	2046.000000
5.480000	-0.101061	-59.727226	-17.177013	-17.987709	-12.658216	-11.904287	0.000000	-10.000000	0.000000	0.000000	-75.000000	1023.000000	1023.000000	2046.000000
5.500000	-0.100148	-59.187687	-17.051264	-17.898682	-12.552809	-11.684932	0.000000	-10.000000	0.000000	-0.266667	-75.000000	1023.000000	1023.000000	2046.000000
5.520000	-0.099244	-58.653072	-16.962770	-17.669149	-12.457820	-11.563334	0.000000	-10.000000	0.000000	-0.850000	-75.000000	1023.000000	1023.000000	2046.000000
5.540000	-0.098444	-58.180367	-16.884491	-17.522085	-12.308297	-11.465494	0.000000	-10.000000	0.000000	-1.516667	-75.000000	1023.000000	1023.000000	2046.000000
5.560000	-0.097409	-57.568985	-16.627029	-17.439713	-12.249388	-11.252854	0.000000	-10.000000	0.000000	-2.016667	-75.000000	1023.000000	1023.000000	2046.000000
5.580000	-0.097306	-57.507576	-16.641081	-17.363440	-12.100918	-11.402140	0.000000	-10.000000	0.008333	-2.366667	-75.333336	1023.000000	1023.000000	2046.000000
5.600000	-0.096889	-57.261238	-16.449472	-17.398615	-12.063275	-11.349875	0.000000	-10.000000	0.025000	-2.783333	-76.000000	1023.000000	1023.000000	2046.000000
5.620000	-0.097670	-57.722836	-16.479242	-17.500744	-12.114440	-11.628410	0.000000	-10.000000	0.033333	-3.100000	-77.000000	1023.000000	1023.000000	2046.000000
5.640000	-0.098028	-57.934689	-16.354237	-17.733063	-12.172857	-11.674532	0.000000	-10.000000	0.033333	-2.983333	-78.000000	1023.000000	1023.000000	2046.000000
5.660000	-0.098931	-58.467926	-16.391230	-17.964262	-12.264661	-11.847772	0.000000	-10.000000	0.016667	-2.116667	-79.000000	1023.000000	1023.000000	2046.000000
5.680000	-0.099183	-58.617306	-16.303139	-18.143230	-12.313538	-11.857400	0.000000	-10.000000	0.008333	-1.033333	-79.666664	1023.000000	1023.000000	2046.000000
5.700000	-0.099566	-58.843296	-16.275652	-18.187256	-12.410367	-11.970019	0.000000	-10.000000	0.000000	-0.216667	-80.000000	1023.000000	1023.000000	2046.000000
5.720000	-0.099325	-58.701267	-16.220247	-18.273651	-12.342842	-11.864529	0.000000	-10.000000	0.000000	0.000000	-80.000000	1023.000000	1023.000000	2046.000000
5.740000	-0.099175	-58.612484	-16.201359	-18.177471	-12.368251	-11.865402	0.000000	-10.000000	0.000000	0.000000	-80.000000	1023.000000	1023.000000	2046.000000
5.760000	-0.098612	-58.279835	-16.199945	-18.135622	-12.189591	-11.754675	0.000000	-10.000000	0.008333	0.000000	-80.000000	1023.000000	1023.000000	2046.000000
5.780000	-0.097792	-57.794994	-16.074802	-18.017179	-12.104959	-11.598054	0.000000	-10.000000	0.008333	0.000000	-80.000000	1023.000000	1023.000000	2046.000000
5.800000	-0.097193	-57.440948	-16.038799	-17.940989	-11.964607	-11.496552	0.000000	-10.000000	0.025000	0.000000	-80.000000	1023.000000	1023.000000	2046.000000
5.820000	-0.096316	-56.922760	-15.927848	-17.873806	-11.848205	-11.272902	0.000000	-10.000000	0.016667	0.000000	-80.000000	1023.000000	1023.000000	2046.000000
5.840000	-0.095796	-56.615700	-15.783647	-17.805809	-11.881281	-11.144964	0.000000	-10.000000	0.016667	0.000000	-80.000000	1023.000000	1023.000000	2046.000000
5.860000	-0.095059	-56.179993	-15.666027	-17.669121	-11.761376	-11.083468	0.000000	-10.000000	0.000000	0.600000	-80.000000	1023.000000	1023.000000	2046.000000
5.880000	-0.094491	-55.844429	-15.627390	-17.604916	-11.660140	-10.951983	0.000000	-10.000000	0.000000	1.250000	-80.000000	1023.000000	1023.000000	2046.000000
5.900000	-0.093887	-55.487377	-15.510132	-17.495941	-11.584362	-10.896941	0.000000	-10.000000	0.000000	1.950000	-80.000000	1023.000000	1023.000000	2046.000000
5.920000	-0.093170	-55.063332	-15.434353	-17.364439	-11.502300	-10.762239	0.000000	-10.000000	0.000000	2.066667	-80.000000	1023.000000	1023.000000	2046.000000
5.940000	-0.092767	-54.825081	-15.350215	-17.258907	-11.467344	-10.748613	0.000000	-10.000000	0.000000	2.166667	-80.000000	1023.000000	1023.000000	2046.000000
5.960000	-0.091885	-54.303936	-15.228999	-17.156244	-11.319186	-10.599507	0.000000	-10.000000	0.000000	2.233333	-80.000000	1023.000000	1023.000000	2046.000000
5.980000	-0.091235	-53.919601	-15.084661	-17.071428	-11.273185	-10.490330	0.000000	-10.000000	0.000000	2.200000	-80.000000	1023.000000	1023.000000	2046.000000
6.000000	-0.090347	-53.395119	-14.957757	-16.879587	-11.087690	-10.470085	0.000000	-10.000000	0.000000	2.083333	-80.000000	1023.000000	1023.000000	2046.000000
6.020000	-0.089871	-53.113892	-14.835686	-16.850723	-11.080803	-10.346679	0.000000	-10.000000	0.000000	1.833333	-80.000000	1023.000000	1023.000000	2046.000000
6.040000	-0.090009	-53.195080	-14.742774	-16.904560	-11.140814	-10.406931	0.000000	-10.000000	0.000000	1.583333	-80.000000	1023.000000	1023.000000	2046.000000
6.060000	-0.090156	-53.282051	-14.778245	-16.967825	-11.079655	-10.456326	0.000000	-10.000000	0.000000	1.150000	-80.000000	1023.000000	1023.000000	2046.000000
6.080000	-0.090102	-53.250378	-14.669016	-17.029961	-11.153353	-10.398049	0.000000	-10.000000	0.000000	0.633333	-80.000000	1023.000000	1023.000000	2046.000000
6.100000	-0.089673	-52.997028	-14.659648	-16.953987	-10.993368	-10.390026	0.000000	-10.000000	0.000000	0.200000	-80.000000	1023.000000	1023.000000	2046.000000
6.120000	-0.089292	-52.771744	-14.686251	-16.940035	-10.937189	-10.208269	0.000000	-10.000000	0.000000	0.000000	-80.000000	1023.000000	1023.000000	2046.000000
6.140000	-0.089476	-52.880276	-14.701585	-16.946938	-11.044331	-10.187424	0.000000	-10.000000	0.008333	0.000000	-80.000000	1023.000000	1023.000000	2046.000000
6.160000	-0.090040	-53.213875	-14.920199	-16.847218	-11.072436	-10.374024	0.000000	-10.000000	0.016667	0.000000	-80.000000	1023.000000	1023.000000	2046.000000
6.180000	-0.091065	-53.819454	-14.980714	-16.924221	-11.321409	-10.593111	0.000000	-10.000000	0.016667	0.000000	-80.000000	1023.000000	1023.000000	2046.000000
6.200000	-0.091873	-54.296799	-15.011737	-16.986549	-11.396214	-10.902299	0.000000	-10.000000	0.008333	0.316667	-80.000000	1023.000000	1023.000000	2046.000000
6.220000	-0.092761	-54.821983	-15.107126	-17.140484	-11.515944	-11.058430	0.000000	-10.000000	0.000000	0.900000	-80.000000	1023.000000	1023.000000	2046.000000
6.240000	-0.093936	-55.516151	-15.120029	-17.313599	-11.741409	-11.341114	0.000000	-10.000000	0.000000	1.450000	-80.000000	1023.000000	1023.000000	2046.000000
6.260000	-0.095672	-56.542027	-15.420147	-17.395319	-11.949124	-11.777435	0.000000	-10.000000	0.000000	1.133333	-80.000000	1023.000000	1023.000000	2046.000000
6.280000	-0.097778	-57.787064	-15.765186	-17.582699	-12.329252	-12.109926	0.000000	-10.000000	0.008333	0.550000	-80.000000	1023.000000	1023.000000	2046.000000
6.300000	-0.099201	-58.627819	-16.057631	-17.758862	-12.458954	-12.352371	0.000000	-10.000000	0.016667	-0.566667	-80.000000	1023.000000	1023.000000	2046.000000
6.320000	-0.100301	-59.278191	-16.367315	-17.848669	-12.614316	-12.447889	0.000000	-10.000000	0.025000	-1.200000	-80.000000	1023.000000	1023.000000	2046.000000
6.340000	-0.101152	-59.780834	-16.473885	-18.051971	-12.729923	-12.525053	0.000000	-10.000000	0.016667	-1.883333	-80.000000	1023.000000	1023.000000	2046.000000
6.360000	-0.101599	-60.045177	-16.755301	-17.997274	-12.704460	-12.588144	0.000000	-10.000000	0.008333	-1.816667	-80.333336	1023.000000	1023.000000	2046.000000
6.380000	-0.102075	-60.326035	-16.864775	-18.086233	-12.874024	-12.501002	0.000000	-10.000000	0.000000	-1.500000	-80.666664	1023.000000	1023.000000	2046.000000
6.400000	-0.102309	-60.464867	-17.041115	-18.015945	-12.795554	-12.612250	0.000000	-10.000000	0.000000	-0.816667	-81.000000	1023.000000	1023.000000	2046.000000
6.420000	-0.102627	-60.652351	-17.154875	-18.138145	-12.940806	-12.418525	0.000000	-10.000000	0.000000	-0.316667	-81.000000	1023.000000	1023.000000	2046.000000
6.440000	-0.102679	-60.683109	-17.217697	-18.170061	-12.835537	-12.459814	0.000000	-10.000000	0.000000	0.000000	-81.000000	1023.000000	1023.000000	2046.000000
6.460000	-0.102593	-60.632599	-17.344065	-18.210979	-12.816474	-12.261082	0.000000	-10.000000	0.000000	0.000000	-81.000000	1023.000000	1023.000000	2046.000000
6.480000	-0.102286	-60.451023	-17.311111	-18.258516	-12.728435	-12.152962	0.000000	-10.000000	0.000000	0.000000	-81.000000	1023.000000	1023.000000	2046.000000
6.500000	-0.101516	-59.995750	-17.322466	-18.117500	-12.601651	-11.954135	0.000000	-10.000000	0.000000	0.000000	-81.000000	1023.000000	1023.000000	2046.000000
6.520000	-0.100853	-59.604408	-17.190870	-18.049454	-12.597058	-11.767027	0.000000	-10.000000	0.000000	0.000000	-81.000000	1023.000000	1023.000000	2046.000000
6.540000	-0.099706	-58.926067	-17.067785	-17.827063	-12.367903	-11.663318	0.000000	-10.000000	-0.008333	0.000000	-81.000000	1023.000000	1023.000000	2046.000000
6.560000	-0.098833	-58.410149	-16.865055	-17.699842	-12.374950	-11.470303	0.000000	-10.000000	-0.008333	0.000000	-81.000000	1023.000000	1023.000000	2046.000000
6.580000	-0.097720	-57.752338	-16.692455	-17.523722	-12.093947	-11.442214	0.000000	-10.000000	-0.008333	0.000000	-81.000000	1023.000000	1023.000000	2046.000000
6.600000	-0.097390	-57.557697	-16.586708	-17.492538	-12.103344	-11.375107	0.000000	-10.000000	0.000000	0.000000	-81.000000	1023.000000	1023.000000	2046.000000
6.620000	-0.097072	-57.369465	-16.491987	-17.441706	-11.882489	-11.553285	0.000000	-10.000000	0.000000	0.000000	-81.000000	1023.000000	1023.000000	2046.000000
6.640000	-0.097500	-57.622547	-16.457993	-17.581659	-12.016280	-11.566616	0.000000	-10.000000	0.000000	0.283333	-81.000000	1023.000000	1023.000000	2046.000000
6.660000	-0.097702	-57.741711	-16.321001	-17.784273	-11.947247	-11.689191	0.000000	-10.000000	-0.016667	1.233333	-81.000000	1023.000000	1023.000000	2046.000000
6.680000	-0.098137	-57.998817	-16.278111	-17.980844	-12.064645	-11.675217	0.000000	-10.000000	-0.025000	2.750000	-81.000000	1023.000000	1023.000000	2046.000000
6.700000	-0.098163	-58.014591	-16.123331	-18.130627	-12.038141	-11.722491	0.000000	-10.000000	-0.041667	4.366667	-81.000000	1023.000000	1023.000000	2046.000000
6.720000	-0.098326	-58.110611	-16.191732	-18.141689	-12.000229	-11.776961	0.000000	-10.000000	-0.033333	5.433333	-81.000000	1023.000000	1023.000000	2046.000000
6.740000	-0.098099	-57.976238	-16.058657	-18.225456	-12.016901	-11.675226	0.000000	-10.000000	-0.041667	5.866667	-81.000000	1023.000000	1023.000000	2046.000000
6.760000	-0.097579	-57.669327	-16.029114	-18.107237	-11.862123	-11.670854	0.000000	-10.000000	-0.033333	5.800000	-81.000000	1023.000000	1023.000000	2046.000000
6.780000	-0.097032	-57.346035	-15.857392	-18.061674	-11.944085	-11.482882	0.000000	-10.000000	-0.025000	5.433333	-81.000000	1023.000000	1023.000000	2046.000000
6.800000	-0.095886	-56.668758	-15.751931	-17.886980	-11.636915	-11.392933	0.000000	-10.000000	-0.008333	4.983334	-81.000000	1023.000000	1023.000000	2046.000000
6.820000	-0.095145	-56.230812	-15.622809	-17.802345	-11.645582	-11.160075	0.000000	-10.000000	-0.008333	4.566667	-81.000000	1023.000000	1023.000000	2046.000000
6.840000	-0.094015	-55.562843	-15.416562	-17.642967	-11.403658	-11.099656	0.000000	-10.000000	-0.008333	4.366667	-81.000000	1023.000000	1023.000000	2046.000000
6.860000	-0.093286	-55.132172	-15.343172	-17.545853	-11.396657	-10.846491	0.000000	-10.000000	-0.016667	4.416667	-81.000000	1023.000000	1023.000000	2046.000000
6.880000	-0.092424	-54.622295	-15.207924	-17.394136	-11.193944	-10.826290	0.000000	-10.000000	-0.025000	4.650000	-81.000000	1023.000000	1023.000000	2046.000000
6.900000	-0.091645	-54.162468	-15.115355	-17.289404	-11.148878	-10.608829	0.000000	-10.000000	-0.033333	4.883334	-81.000000	1023.000000	1023.000000	2046.000000
6.920000	-0.090862	-53.699390	-14.970488	-17.188019	-11.010069	-10.530815	0.000000	-10.000000	-0.041667	5.183333	-47.333332	1023.000000	1023.000000	2046.000000
6.940000	-0.090089	-53.242462	-14.922003	-17.018826	-10.890894	-10.410741	0.000000	-10.000000	-0.041667	6.033333	-12.500000	1023.000000	1023.000000	2046.000000
6.960000	-0.089186	-52.708855	-14.697867	-16.931572	-10.790306	-10.289108	0.000000	-10.000000	-0.050000	6.850000	22.333334	1023.000000	1023.000000	2046.000000
6.980000	-0.087892	-51.943916	-14.561580	-16.713619	-10.507718	-10.160999	0.000000	-10.000000	-0.066667	7.833333	24.500000	1023.000000	1023.000000	2046.000000
7.000000	-0.086991	-51.411823	-14.276997	-16.653692	-10.510245	-9.970891	0.000000	-10.000000	-0.066667	8.466667	26.333334	1023.000000	1023.000000	2046.000000
7.020000	-0.086234	-50.964249	-14.141705	-16.540701	-10.309299	-9.972547	0.000000	-10.000000	-0.075000	9.316667	29.166666	1023.000000	1023.000000	2046.000000
7.040000	-0.086018	-50.836567	-14.013406	-16.610119	-10.356769	-9.856273	0.000000	-10.000000	-0.075000	10.133333	32.000000	1023.000000	1023.000000	2046.000000
7.060000	-0.085489	-50.524014	-13.930994	-16.516785	-10.131641	-9.944595	0.000000	-10.000000	-0.091667	11.016666	35.333332	1023.000000	1023.000000	2046.000000
7.080000	-0.084897	-50.174061	-13.833333	-16.534039	-10.074921	-9.731769	0.000000	-10.000000	-0.100000	11.950000	38.666668	1023.000000	1023.000000	2046.000000
7.100000	-0.083653	-49.438992	-13.653655	-16.426874	-9.826706	-9.531755	0.000000	-10.000000	-0.108333	12.650001	42.666668	1023.000000	1023.000000	2046.000000
7.120000	-0.082826	-48.950062	-13.618376	-16.222813	-9.706426	-9.402447	0.000000	-10.000000	-0.125000	13.266667	46.666668	1023.000000	1023.000000	2046.000000
7.140000	-0.082244	-48.606071	-13.552594	-16.155252	-9.609933	-9.288292	0.000000	-10.000000	-0.150000	13.683333	51.166668	1023.000000	1023.000000	2046.000000
7.160000	-0.082315	-48.648357	-13.689336	-16.000584	-9.590494	-9.367943	0.000000	-10.000000	-0.166667	14.333334	55.500000	1023.000000	1023.000000	2046.000000
7.180000	-0.082482	-48.746601	-13.587773	-16.003725	-9.701566	-9.453536	0.000000	-10.000000	-0.183333	14.883333	60.166668	1023.000000	1023.000000	2046.000000
7.200000	-0.082769	-48.916515	-13.594970	-15.975684	-9.703676	-9.642185	0.000000	-10.000000	-0.200000	15.766666	65.000000	1023.000000	1023.000000	2046.000000
7.220000	-0.083227	-49.187450	-13.579825	-16.063295	-9.801023	-9.743309	0.000000	-10.000000	-0.225000	16.600000	70.166664	1023.000000	1023.000000	2046.000000
7.240000	-0.083930	-49.602345	-13.644820	-16.079987	-9.840022	-10.037515	0.000000	-10.000000	-0.225000	17.433334	75.666664	1023.000000	1023.000000	2046.000000
7.260000	-0.085513	-50.538044	-13.917585	-16.117527	-10.145969	-10.356962	0.000000	-10.000000	-0.216667	17.600000	81.500000	1023.000000	1023.000000	2046.000000
7.280000	-0.086506	-51.124866	-14.146488	-16.166958	-10.236086	-10.575336	0.000000	-10.000000	-0.200000	17.733334	87.500000	1023.000000	1023.000000	2046.000000
7.300000	-0.087133	-51.495701	-14.352874	-16.207926	-10.267652	-10.667248	0.000000	-10.000000	-0.208333	17.600000	93.166664	1023.000000	1023.000000	2046.000000
7.320000	-0.087235	-51.555901	-14.417501	-16.266619	-10.290125	-10.581655	0.000000	-10.000000	-0.216667	18.033333	98.833336	1023.000000	1023.000000	2046.000000
7.340000	-0.086977	-51.403152	-14.498422	-16.110363	-10.227681	-10.566689	0.000000	-10.000000	-0.233333	18.433334	104.666664	1023.000000	1023.000000	2046.000000
7.360000	-0.086705	-51.242619	-14.529975	-15.972392	-10.257298	-10.482954	0.000000	-10.000000	-0.250000	19.200001	111.000000	1023.000000	1023.000000	2046.000000
7.380000	-0.085999	-50.825249	-14.476528	-15.861810	-10.171158	-10.315753	0.000000	-10.000000	-0.275000	19.550001	117.333336	1023.000000	1023.000000	2046.000000
7.400000	-0.085537	-50.552311	-14.471026	-15.659229	-10.172808	-10.249246	0.000000	-10.000000	-0.283333	19.783335	123.833336	1023.000000	1023.000000	2046.000000
7.420000	-0.084631	-50.017002	-14.489534	-15.609553	-9.948264	-9.969650	0.000000	-10.000000	-0.291667	19.866667	130.333328	1023.000000	1023.000000	2046.000000
7.440000	-0.083883	-49.574886	-14.436822	-15.513208	-9.839800	-9.785057	0.000000	-10.000000	-0.300000	20.316668	137.000000	1023.000000	1023.000000	2046.000000
7.460000	-0.083170	-49.153408	-14.406684	-15.440169	-9.725450	-9.581102	0.000000	-10.000000	-0.308333	20.566668	143.666672	1023.000000	1023.000000	2046.000000
7.480000	-0.081900	-48.402866	-14.307740	-15.368060	-9.505404	-9.221663	0.000000	-10.000000	-0.308333	20.916668	150.500000	1023.000000	1023.000000	2046.000000
7.500000	-0.080452	-47.547058	-14.117765	-15.092055	-9.362868	-8.974370	0.000000	-10.000000	-0.308333	20.916668	157.500000	1023.000000	1023.000000	2046.000000
7.520000	-0.078334	-46.295471	-13.855483	-14.886970	-9.010930	-8.542088	0.000000	-10.000000	-0.316667	21.066668	164.500000	1023.000000	1023.000000	2046.000000
7.540000	-0.076403	-45.153965	-13.489237	-14.456138	-8.828995	-8.379594	0.000000	-10.000000	-0.325000	21.100000	171.500000	1023.000000	1023.000000	2046.000000
7.560000	-0.074367	-43.950939	-13.142458	-14.182443	-8.517857	-8.108179	0.000000	-10.000000	-0.316667	21.116667	178.500000	1023.000000	1023.000000	2046.000000
7.580000	-0.072438	-42.810715	-12.771551	-13.933874	-8.237479	-7.867809	0.000000	-10.000000	-0.308333	21.116667	185.500000	1023.000000	1023.000000	2046.000000
7.600000	-0.071332	-42.157234	-12.499977	-13.672653	-8.043786	-7.940819	0.000000	-10.000000	-0.308333	21.166666	192.500000	1023.000000	1023.000000	2046.000000
7.620000	-0.070517	-41.675789	-12.311378	-13.744547	-7.812806	-7.807057	0.000000	-10.000000	-0.325000	21.233334	199.666672	1023.000000	1023.000000	2046.000000
7.640000	-0.070108	-41.434109	-12.128146	-13.699370	-7.768529	-7.838063	0.000000	-10.000000	-0.341667	21.416668	206.833328	1023.000000	1023.000000	2046.000000
7.660000	-0.069844	-41.277897	-11.935357	-13.773806	-7.746140	-7.822595	0.000000	-10.000000	-0.333333	21.716667	214.000000	1023.000000	1023.000000	2046.000000
7.680000	-0.069017	-40.789268	-11.781177	-13.873105	-7.594277	-7.540709	0.000000	-10.000000	-0.350000	22.183334	221.000000	1023.000000	1023.000000	2046.000000
7.700000	-0.068649	-40.571613	-11.616680	-13.699465	-7.615807	-7.639661	0.000000	-10.000000	-0.350000	22.583334	228.333328	1023.000000	1023.000000	2046.000000
7.720000	-0.067556	-39.925606	-11.517952	-13.727578	-7.315889	-7.364187	0.000000	-10.000000	-0.375000	22.750000	235.833328	1023.000000	1023.000000	2046.000000
7.740000	-0.066310	-39.189384	-11.228093	-13.556410	-7.218666	-7.186215	0.000000	-10.000000	-0.358333	22.916666	243.500000	1023.000000	1023.000000	2046.000000
7.760000	-0.064744	-38.263500	-11.001256	-13.277939	-6.933241	-7.051065	0.000000	-10.000000	-0.358333	23.116667	251.166672	1023.000000	1023.000000	2046.000000
7.780000	-0.062593	-36.992508	-10.701674	-13.140042	-6.652802	-6.497990	0.000000	-10.000000	-0.366667	23.383333	258.833344	1023.000000	1023.000000	2046.000000
7.800000	-0.060916	-36.001415	-10.459112	-12.705135	-6.426169	-6.410997	0.000000	-10.000000	-0.375000	23.600000	266.500000	1023.000000	1023.000000	2046.000000
7.820000	-0.058873	-34.794224	-10.173857	-12.495624	-6.071436	-6.053309	0.000000	-10.000000	-0.375000	23.783333	274.166656	1023.000000	1023.000000	2046.000000
7.840000	-0.056844	-33.594845	-9.770818	-12.177252	-5.912375	-5.734402	0.000000	-10.000000	-0.366667	23.850000	282.000000	1023.000000	1023.000000	2046.000000
7.860000	-0.054988	-32.497868	-9.473976	-11.795390	-5.597975	-5.630526	0.000000	-10.000000	-0.375000	23.866667	290.000000	1023.000000	1023.000000	2046.000000
7.880000	-0.052509	-31.032530	-9.007692	-11.592077	-5.314541	-5.118219	0.000000	-10.000000	-0.383333	24.033333	298.000000	1023.000000	1023.000000	2046.000000
7.900000	-0.050723	-29.977345	-8.675119	-11.264408	-5.119107	-4.918710	0.000000	-10.000000	-0.391667	24.050001	306.000000	1023.000000	1023.000000	2046.000000
7.920000	-0.049450	-29.224968	-8.437017	-11.025281	-4.961635	-4.801036	0.000000	-10.000000	-0.400000	24.400000	314.000000	1023.000000	1023.000000	2046.000000
7.940000	-0.048429	-28.621571	-8.290242	-10.941708	-4.785881	-4.603740	0.000000	-10.000000	-0.408333	24.516666	322.000000	1023.000000	1023.000000	2046.000000
7.960000	-0.047466	-28.052326	-8.081946	-10.747228	-4.696644	-4.526508	0.000000	-10.000000	-0.416667	24.783333	330.333344	1023.000000	1023.000000	2046.000000
7.980000	-0.046052	-27.216558	-7.825280	-10.486345	-4.489886	-4.415047	0.000000	-10.000000	-0.408333	24.733334	338.666656	1023.000000	1023.000000	2046.000000
8.000000	-0.043866	-25.924562	-7.536345	-10.314808	-4.217115	-3.856295	0.000000	-10.000000	-0.416667	24.700001	347.000000	1023.000000	1023.000000	2046.000000
8.020000	-0.042570	-25.158686	-7.371388	-9.773094	-4.087435	-3.926769	0.000000	-10.000000	-0.408333	24.650000	355.166656	1023.000000	1023.000000	2046.000000
8.040000	-0.041649	-24.614405	-7.278561	-9.591024	-3.980373	-3.764446	0.000000	-10.000000	-0.408333	24.616667	363.500000	1023.000000	1023.000000	2046.000000
8.060000	-0.040771	-24.095772	-7.181307	-9.326908	-3.989402	-3.598155	0.000000	-10.000000	-0.400000	24.600000	369.166656	1023.000000	1023.000000	2046.000000
8.080000	-0.040296	-23.814863	-7.033785	-8.920547	-3.981500	-3.879030	0.000000	-10.000000	-0.408333	24.800001	377.333344	1023.000000	1023.000000	2046.000000
8.100000	-0.039817	-23.531870	-6.826709	-8.846870	-3.954967	-3.903324	0.000000	-10.000000	-0.416667	25.066668	385.500000	1023.000000	1023.000000	2046.000000
8.120000	-0.040206	-23.761555	-6.768897	-8.763569	-4.104346	-4.124744	0.000000	-10.000000	-0.425000	25.183334	396.500000	1023.000000	1023.000000	2046.000000
8.140000	-0.041454	-24.499586	-6.996096	-8.537296	-4.309849	-4.656343	0.000000	-10.000000	-0.425000	25.266666	404.833344	1023.000000	1023.000000	2046.000000
8.160000	-0.042538	-25.140118	-7.139288	-8.613214	-4.595352	-4.792263	0.000000	-10.000000	-0.416667	25.000000	413.333344	1023.000000	1023.000000	2046.000000
8.180000	-0.043050	-25.442528	-7.215815	-8.449604	-4.785111	-4.991998	0.000000	-10.000000	-0.408333	24.800001	421.666656	1023.000000	1023.000000	2046.000000
8.200000	-0.042720	-25.247721	-7.298088	-8.238791	-4.655498	-5.055344	0.000000	-10.000000	-0.400000	24.350000	430.000000	1023.000000	1023.000000	2046.000000
8.220000	-0.041982	-24.811415	-7.228278	-8.168342	-4.656363	-4.758432	0.000000	-10.000000	-0.408333	24.416668	438.000000	1023.000000	1023.000000	2046.000000
8.240000	-0.041377	-24.453918	-7.209714	-7.902503	-4.585476	-4.756227	0.000000	-10.000000	-0.408333	24.466667	446.166656	1023.000000	1023.000000	2046.000000
8.260000	-0.040509	-23.941013	-7.117493	-7.684719	-4.566685	-4.572116	0.000000	-10.000000	-0.425000	24.950001	454.500000	1023.000000	1023.000000	2046.000000
8.280000	-0.039392	-23.280811	-6.973655	-7.416044	-4.535945	-4.355168	0.000000	-10.000000	-0.433333	25.166668	462.833344	1023.000000	1023.000000	2046.000000
8.300000	-0.038128	-22.533554	-6.962976	-7.060213	-4.256887	-4.253478	0.000000	-10.000000	-0.450000	25.416668	471.166656	1023.000000	1023.000000	2046.000000
8.320000	-0.036864	-21.786896	-6.833957	-6.891782	-4.137640	-3.923517	0.000000	-10.000000	-0.450000	25.333334	479.500000	1023.000000	1023.000000	2046.000000
8.340000	-0.035721	-21.111233	-6.660656	-6.708694	-4.026198	-3.715686	0.000000	-10.000000	-0.458333	25.250000	488.000000	1023.000000	1023.000000	2046.000000
8.360000	-0.034354	-20.303158	-6.553826	-6.437792	-3.763310	-3.548229	0.000000	-10.000000	-0.458333	25.350000	496.500000	1023.000000	1023.000000	2046.000000
8.380000	-0.032722	-19.338943	-6.289016	-6.281755	-3.651871	-3.116303	0.000000	-10.000000	-0.458333	25.183334	505.000000	1023.000000	1023.000000	2046.000000
8.400000	-0.030745	-18.170200	-6.062885	-5.971107	-3.312480	-2.823727	0.000000	-10.000000	-0.433333	25.150002	513.500000	1023.000000	1023.000000	2046.000000
8.420000	-0.028669	-16.943199	-5.726701	-5.619503	-3.095906	-2.501089	0.000000	-10.000000	-0.425000	24.900002	521.833313	1023.000000	1023.000000	2046.000000
8.440000	-0.026536	-15.682757	-5.304090	-5.273605	-2.888577	-2.216485	0.000000	-10.000000	-0.408333	24.766666	530.166687	1023.000000	1023.000000	2046.000000
8.460000	-0.024431	-14.438465	-5.006121	-4.816133	-2.464812	-2.151399	0.000000	-10.000000	-0.408333	24.483334	538.500000	1023.000000	1023.000000	2046.000000
8.480000	-0.022711	-13.422155	-4.619616	-4.576156	-2.281929	-1.944455	0.000000	-10.000000	-0.391667	24.216667	546.833313	1023.000000	1023.000000	2046.000000
8.500000	-0.021921	-12.955393	-4.334756	-4.440343	-2.152882	-2.027411	0.000000	-10.000000	-0.391667	24.033333	555.000000	1023.000000	1023.000000	2046.000000
8.520000	-0.021178	-12.515985	-4.183875	-4.451272	-2.024907	-1.855931	0.000000	-10.000000	-0.391667	23.866667	563.000000	1023.000000	1023.000000	2046.000000
8.540000	-0.020740	-12.257234	-3.912783	-4.373313	-2.100204	-1.870933	0.000000	-10.000000	-0.400000	23.900000	571.000000	1023.000000	1023.000000	2046.000000
8.560000	-0.019865	-11.740241	-3.760049	-4.286257	-1.899173	-1.794763	0.000000	-10.000000	-0.391667	23.983334	579.000000	1023.000000	1023.000000	2046.000000
8.580000	-0.019009	-11.234607	-3.595447	-4.240833	-1.770399	-1.627929	0.000000	-10.000000	-0.391667	24.100000	587.000000	1023.000000	1023.000000	2046.000000
8.600000	-0.018172	-10.739408	-3.232542	-4.220084	-1.797941	-1.488841	0.000000	-10.000000	-0.391667	24.066668	595.000000	1023.000000	1023.000000	2046.000000
8.620000	-0.016382	-9.681656	-3.025540	-4.051555	-1.457044	-1.147518	0.000000	-10.000000	-0.391667	23.966667	603.000000	1023.000000	1023.000000	2046.000000
8.640000	-0.014728	-8.704218	-2.680129	-3.794186	-1.330289	-0.899615	0.000000	-10.000000	-0.391667	23.950001	611.000000	1023.000000	1023.000000	2046.000000
8.660000	-0.012732	-7.524477	-2.326060	-3.376471	-1.070103	-0.751842	0.000000	-10.000000	-0.375000	23.750000	619.000000	1023.000000	1023.000000	2046.000000
8.680000	-0.010529	-6.222412	-2.048511	-3.073102	-0.741739	-0.359061	0.000000	-10.000000	-0.366667	23.466667	627.000000	1023.000000	1023.000000	2046.000000
8.700000	-0.008447	-4.992036	-1.489896	-2.834394	-0.624299	-0.043448	0.000000	-10.000000	-0.358333	23.350000	634.833313	1023.000000	1023.000000	2046.000000
8.720000	-0.005993	-3.541621	-1.057966	-2.442188	-0.257252	0.215784	0.000000	-10.000000	-0.350000	23.133333	642.500000	1023.000000	1023.000000	2046.000000
8.740000	-0.003898	-2.303866	-0.822512	-2.190773	0.123494	0.585924	0.000000	-10.000000	-0.333333	22.983334	650.166687	1023.000000	1023.000000	2046.000000
8.760000	-0.002626	-1.552018	-0.482948	-1.923908	0.233155	0.621683	0.000000	-10.000000	-0.308333	22.583334	658.000000	1023.000000	1023.000000	2046.000000
8.780000	-0.001297	-0.766717	-0.247326	-1.642696	0.431832	0.691473	0.000000	-10.000000	-0.308333	22.466667	665.666687	1023.000000	1023.000000	2046.000000
8.800000	0.000085	0.050437	-0.118402	-1.579268	0.702537	1.045570	0.000000	-10.000000	-0.308333	22.350000	673.333313	1023.000000	1023.000000	2046.000000
8.820000	0.001457	0.861174	0.274546	-1.267523	0.787664	1.066487	0.000000	-10.000000	-0.308333	22.116667	680.666687	1023.000000	1023.000000	2046.000000
8.840000	0.003299	1.949751	0.524910	-0.880095	1.002033	1.302902	0.000000	-10.000000	-0.300000	21.766666	693.000000	1023.000000	1023.000000	2046.000000
8.860000	0.003981	2.352660	0.545613	-0.739542	1.068696	1.477893	0.000000	-10.000000	-0.300000	21.500000	702.666687	1023.000000	1023.000000	2046.000000
8.880000	0.004311	2.547597	0.791776	-0.328065	0.885830	1.198056	0.000000	-10.000000	-0.300000	21.350000	710.000000	1023.000000	1023.000000	2046.000000
8.900000	0.004605	2.721273	0.723349	-0.165806	0.995724	1.168006	0.000000	-10.000000	-0.316667	21.483334	712.333313	1023.000000	1023.000000	2046.000000
8.920000	0.004490	2.653479	0.894001	-0.141308	0.899708	1.001077	0.000000	-10.000000	-0.316667	21.916666	717.000000	1023.000000	1023.000000	2046.000000
8.940000	0.004023	2.377414	1.081101	-0.000494	0.680570	0.616236	0.000000	-10.000000	-0.333333	22.083334	724.333313	1023.000000	1023.000000	2046.000000
8.960000	0.002863	1.692189	0.816390	-0.005500	0.550336	0.330963	0.000000	-10.000000	-0.333333	22.283333	731.666687	1023.000000	1023.000000	2046.000000
8.980000	0.001391	0.822327	0.728001	0.048468	0.177050	-0.131191	0.000000	-10.000000	-0.316667	21.983334	739.166687	1023.000000	1023.000000	2046.000000
9.000000	0.000656	0.387977	0.695410	0.171396	-0.049105	-0.429724	0.000000	-10.000000	-0.283333	21.716667	746.500000	1023.000000	1023.000000	2046.000000
9.020000	0.000544	0.321382	0.531745	0.131280	0.024252	-0.365894	0.000000	-10.000000	-0.266667	21.283335	753.833313	1023.000000	1023.000000	2046.000000
9.040000	0.000801	0.473272	0.575977	0.190065	-0.001513	-0.291257	0.000000	-10.000000	-0.283333	20.866667	761.000000	1023.000000	1023.000000	2046.000000
9.060000	0.001479	0.874107	0.734037	0.555347	-0.047719	-0.367557	0.000000	-10.000000	-0.308333	20.850000	768.000000	1023.000000	1023.000000	2046.000000
9.080000	0.002285	1.350336	0.651579	0.815175	0.080653	-0.197071	0.000000	-10.000000	-0.308333	20.866667	775.000000	1023.000000	1023.000000	2046.000000
9.100000	0.003383	1.999084	0.732150	1.047616	0.179865	0.039452	0.000000	-10.000000	-0.316667	21.150000	782.000000	1023.000000	1023.000000	2046.000000
9.120000	0.004542	2.684059	0.942965	1.497868	0.196985	0.046240	0.000000	-10.000000	-0.316667	21.216667	789.000000	1023.000000	1023.000000	2046.000000
9.140000	0.005707	3.372624	1.020536	1.838113	0.311336	0.202640	0.000000	-10.000000	-0.300000	21.450001	796.000000	1023.000000	1023.000000	2046.000000
9.160000	0.006987	4.129484	1.111970	1.931500	0.510969	0.575046	0.000000	-10.000000	-0.275000	21.566668	803.166687	1023.000000	1023.000000	2046.000000
9.180000	0.008254	4.878206	1.340129	2.281147	0.620304	0.636626	0.000000	-10.000000	-0.258333	21.583334	810.333313	1023.000000	1023.000000	2046.000000
9.200000	0.009674	5.717132	1.513819	2.542386	0.751526	0.909401	0.000000	-10.000000	-0.275000	21.300001	817.666687	1023.000000	1023.000000	2046.000000
9.220000	0.011459	6.772064	1.693153	2.660999	1.050845	1.367067	0.000000	-10.000000	-0.266667	20.933334	824.833313	1023.000000	1023.000000	2046.000000
9.240000	0.013566	8.017555	2.071555	3.030117	1.271383	1.644500	0.000000	-10.000000	-0.275000	20.550001	832.000000	1023.000000	1023.000000	2046.000000
9.260000	0.015619	9.230902	2.426990	3.595085	1.464749	1.744078	0.000000	-10.000000	-0.266667	20.316668	838.833313	1023.000000	1023.000000	2046.000000
9.280000	0.017524	10.356400	2.781345	3.837139	1.718054	2.019861	0.000000	-10.000000	-0.266667	20.000000	845.666687	1023.000000	1023.000000	2046.000000
9.300000	0.019294	11.402474	3.133355	4.050438	2.019616	2.199066	0.000000	-10.000000	-0.258333	19.900000	852.333313	1023.000000	1023.000000	2046.000000
9.320000	0.019777	11.688048	3.373332	4.169288	2.070681	2.074748	0.000000	-10.000000	-0.250000	19.800001	859.000000	1023.000000	1023.000000	2046.000000
9.340000	0.019879	11.748569	3.487912	4.162824	2.068733	2.029100	0.000000	-10.000000	-0.266667	19.800001	865.666687	1023.000000	1023.000000	2046.000000
9.360000	0.020430	12.074165	3.616958	4.137317	2.177824	2.142066	0.000000	-10.000000	-0.266667	19.983334	872.166687	1023.000000	1023.000000	2046.000000
9.380000	0.020894	12.348139	3.824881	4.196952	2.161493	2.164813	0.000000	-10.000000	-0.283333	20.183334	878.833313	1023.000000	1023.000000	2046.000000
9.400000	0.021269	12.570096	3.924062	4.333594	2.217810	2.094630	0.000000	-10.000000	-0.291667	20.433334	885.500000	1023.000000	1023.000000	2046.000000
9.420000	0.022357	13.213212	4.155223	4.320272	2.350191	2.387526	0.000000	-10.000000	-0.300000	20.450001	892.500000	1023.000000	1023.000000	2046.000000
9.440000	0.023696	14.004601	4.445202	4.465869	2.514399	2.579131	0.000000	-10.000000	-0.291667	20.266666	899.333313	1023.000000	1023.000000	2046.000000
9.460000	0.025394	15.007723	4.689032	4.890089	2.743957	2.684645	0.000000	-10.000000	-0.275000	20.049999	906.000000	1023.000000	1023.000000	2046.000000
9.480000	0.027195	16.072197	5.076849	5.105966	2.867862	3.021519	0.000000	-10.000000	-0.266667	19.850000	912.666687	1023.000000	1023.000000	2046.000000
9.500000	0.029858	17.645866	5.533839	5.376908	3.245991	3.489129	0.000000	-10.000000	-0.258333	19.683334	919.333313	1023.000000	1023.000000	2046.000000
9.520000	0.032171	19.013107	5.966858	5.772213	3.534520	3.739515	0.000000	-10.000000	-0.258333	19.733334	926.000000	1023.000000	1023.000000	2046.000000
9.540000	0.034109	20.158302	6.297693	6.096099	3.788358	3.976153	0.000000	-10.000000	-0.250000	19.733334	932.500000	1023.000000	1023.000000	2046.000000
9.560000	0.035723	21.112467	6.578375	6.314209	4.032364	4.187520	0.000000	-10.000000	-0.250000	19.683334	939.000000	1023.000000	1023.000000	2046.000000
9.580000	0.037255	22.017412	6.854943	6.567820	4.220801	4.373848	0.000000	-10.000000	-0.250000	19.633333	945.666687	1023.000000	1023.000000	2046.000000
9.600000	0.038587	22.804815	7.072405	6.931301	4.406237	4.394871	0.000000	-10.000000	-0.250000	19.366667	952.166687	1023.000000	1023.000000	2046.000000
9.620000	0.040040	23.663914	7.343171	7.112763	4.578243	4.629736	0.000000	-10.000000	-0.250000	19.233334	958.833313	1023.000000	1023.000000	2046.000000
9.640000	0.041473	24.510492	7.554669	7.374302	4.688074	4.893447	0.000000	-10.000000	-0.233333	18.950001	965.166687	1023.000000	1023.000000	2046.000000
9.660000	0.041968	24.802961	7.560710	7.712775	4.692676	4.836801	0.000000	-10.000000	-0.216667	18.766666	971.666687	1023.000000	1023.000000	2046.000000
9.680000	0.041775	24.689182	7.600993	7.843269	4.573749	4.671172	0.000000	-10.000000	-0.200000	18.616667	978.000000	1023.000000	1023.000000	2046.000000
9.700000	0.041590	24.579887	7.677817	7.898172	4.439522	4.564377	0.000000	-10.000000	-0.208333	18.600000	984.333313	1023.000000	1023.000000	2046.000000
9.720000	0.040733	24.073336	7.617719	7.916552	4.330738	4.208326	0.000000	-10.000000	-0.208333	18.733334	990.500000	1023.000000	1023.000000	2046.000000
9.740000	0.039508	23.349291	7.529766	7.836672	4.121305	3.861548	0.000000	-10.000000	-0.208333	18.516666	996.666687	1023.000000	1023.000000	2046.000000
9.760000	0.038140	22.540953	7.460513	7.782086	3.726650	3.571703	0.000000	-10.000000	-0.183333	18.033333	1003.000000	1023.000000	1023.000000	2046.000000
9.780000	0.036574	21.615503	7.245625	7.878564	3.428650	3.062664	0.000000	-10.000000	-0.166667	17.500000	1009.166687	1023.000000	1023.000000	2046.000000
9.800000	0.036020	21.288006	7.149926	7.881602	3.357231	2.899246	0.000000	-10.000000	-0.166667	17.166666	1015.000000	1023.000000	1023.000000	2046.000000
9.820000	0.036457	21.545803	7.312767	8.053688	3.246364	2.932986	0.000000	-10.000000	-0.200000	17.100000	1020.666687	1023.000000	1023.000000	2046.000000
9.840000	0.036948	21.836346	7.321149	8.307134	3.274765	2.933298	0.000000	-10.000000	-0.208333	17.200001	1026.500000	1023.000000	1023.000000	2046.000000
9.860000	0.037436	22.124865	7.340853	8.589962	3.292435	2.901614	0.000000	-10.000000	-0.208333	17.500000	1032.166626	1023.000000	1023.000000	2046.000000
9.880000	0.038402	22.695518	7.495894	8.837414	3.324380	3.037831	0.000000	-10.000000	-0.175000	17.833334	1037.833374	1023.000000	1023.000000	2046.000000
9.900000	0.039409	23.290537	7.520265	9.248213	3.394953	3.127106	0.000000	-10.000000	-0.183333	17.850000	1043.500000	1023.000000	1023.000000	2046.000000
9.920000	0.040241	23.782269	7.625022	9.434368	3.420679	3.302199	0.000000	-10.000000	-0.183333	17.683334	1049.500000	1023.000000	1023.000000	2046.000000
9.940000	0.041330	24.426174	7.685452	9.751378	3.613432	3.375912	0.000000	-10.000000	-0.191667	17.400000	1055.500000	1023.000000	1023.000000	2046.000000
9.960000	0.042810	25.300655	7.879351	9.959974	3.732472	3.728858	0.000000	-10.000000	-0.183333	17.250000	1061.500000	1023.000000	1023.000000	2046.000000
9.980000	0.043798	25.884724	7.982652	10.186199	3.826717	3.889156	0.000000	-10.000000	-0.166667	17.166666	1067.500000	1023.000000	1023.000000	2046.000000
10.000000	0.044896	26.533335	8.088172	10.355335	3.998349	4.091478	0.000000	-10.000000	-0.158333	16.900000	1073.166626	1023.000000	1023.000000	2046.000000
10.020000	0.046794	27.655050	8.367763	10.527157	4.212538	4.547594	0.000000	-10.000000	-0.150000	16.733334	1078.833374	1023.000000	1023.000000	2046.000000
10.040000	0.048835	28.861586	8.682319	10.930165	4.439552	4.809549	0.000000	-10.000000	-0.166667	16.250000	1084.333374	1023.000000	1023.000000	2046.000000
10.060000	0.050453	29.817930	8.963074	11.169731	4.685019	5.000106	0.000000	-10.000000	-0.166667	16.033333	1090.000000	1023.000000	1023.000000	2046.000000
10.080000	0.052218	30.860777	9.334542	11.350170	4.922821	5.253245	0.000000	-10.000000	-0.150000	15.533334	1095.333374	1023.000000	1023.000000	2046.000000
10.100000	0.052938	31.286270	9.583221	11.496948	5.004194	5.201906	0.000000	-10.000000	-0.133333	15.583334	1100.666626	1023.000000	1023.000000	2046.000000
10.120000	0.052492	31.022861	9.563778	11.353854	5.057173	5.048057	0.000000	-10.000000	-0.125000	15.266666	1105.833374	1023.000000	1023.000000	2046.000000
10.140000	0.052500	31.027645	9.634581	11.286687	5.078198	5.028181	0.000000	-10.000000	-0.150000	15.283333	1111.000000	1023.000000	1023.000000	2046.000000
10.160000	0.052610	31.092484	9.748635	11.305795	4.998299	5.039755	0.000000	-10.000000	-0.158333	15.250000	1116.000000	1023.000000	1023.000000	2046.000000
10.180000	0.052683	31.135464	9.756516	11.270543	5.083216	5.025188	0.000000	-10.000000	-0.183333	15.666667	1121.166626	1023.000000	1023.000000	2046.000000
10.200000	0.053491	31.613020	9.922215	11.272999	5.187697	5.230109	0.000000	-10.000000	-0.191667	15.916667	1126.333374	1023.000000	1023.000000	2046.000000
10.220000	0.054280	32.079189	10.040910	11.348019	5.292644	5.397618	0.000000	-10.000000	-0.200000	16.133333	1131.666626	1023.000000	1023.000000	2046.000000
10.240000	0.055500	32.800438	10.279531	11.469540	5.452219	5.599147	0.000000	-10.000000	-0.200000	16.216667	1137.000000	1023.000000	1023.000000	2046.000000
10.260000	0.057550	34.011787	10.662134	11.863853	5.657408	5.828391	0.000000	-10.000000	-0.183333	16.416668	1142.333374	1023.000000	1023.000000	2046.000000
10.280000	0.059701	35.283119	11.043195	12.150678	5.955950	6.133298	0.000000	-10.000000	-0.183333	16.500000	1147.833374	1023.000000	1023.000000	2046.000000
10.300000	0.062410	36.884014	11.464891	12.570127	6.299390	6.549606	0.000000	-10.000000	-0.166667	16.633333	1153.166626	1023.000000	1023.000000	2046.000000
10.320000	0.064392	38.055561	11.849928	12.805726	6.554193	6.845713	0.000000	-10.000000	-0.183333	16.766666	1158.833374	1023.000000	1023.000000	2046.000000
10.340000	0.066360	39.218925	12.140122	13.073554	6.855767	7.149480	0.000000	-10.000000	-0.191667	17.150000	1164.333374	1023.000000	1023.000000	2046.000000
10.360000	0.067830	40.087341	12.428823	13.412101	6.952567	7.293852	0.000000	-10.000000	-0.200000	17.283333	1170.000000	1023.000000	1023.000000	2046.000000
10.380000	0.069509	41.079758	12.660805	13.715594	7.216291	7.487067	0.000000	-10.000000	-0.183333	17.016666	1175.666626	1023.000000	1023.000000	2046.000000
10.400000	0.070616	41.733810	12.849346	13.926577	7.242594	7.715295	0.000000	-10.000000	-0.158333	16.466667	1181.500000	1023.000000	1023.000000	2046.000000
10.420000	0.070838	41.865353	12.813623	14.102039	7.301557	7.648134	0.000000	-10.000000	-0.141667	15.766666	1187.166626	1023.000000	1023.000000	2046.000000
10.440000	0.070574	41.709026	12.755370	14.232183	7.227708	7.493766	0.000000	-10.000000	-0.141667	15.383333	1192.666626	1023.000000	1023.000000	2046.000000
10.460000	0.069895	41.307858	12.751479	14.238372	7.039099	7.278905	0.000000	-10.000000	-0.141667	14.966667	1197.833374	1023.000000	1023.000000	2046.000000
10.480000	0.069208	40.902115	12.713884	14.152240	6.973566	7.062425	0.000000	-10.000000	-0.158333	14.816667	1203.000000	1023.000000	1023.000000	2046.000000
10.500000	0.068568	40.523670	12.718753	14.145428	6.837087	6.822404	0.000000	-10.000000	-0.158333	14.716666	1208.000000	1023.000000	1023.000000	2046.000000
10.520000	0.067131	39.674404	12.580414	14.134120	6.545549	6.414320	0.000000	-10.000000	-0.141667	14.316667	1212.833374	1023.000000	1023.000000	2046.000000
10.540000	0.065338	38.614735	12.357137	14.101409	6.219234	5.936955	0.000000	-10.000000	-0.116667	13.800000	1217.666626	1023.000000	1023.000000	2046.000000
10.560000	0.064246	37.969097	12.213773	14.033530	6.029212	5.692580	0.000000	-10.000000	-0.100000	13.250000	1222.333374	1023.000000	1023.000000	2046.000000
10.580000	0.063771	37.688717	12.201724	14.022570	5.877773	5.586649	0.000000	-10.000000	-0.100000	13.183333	1226.833374	1023.000000	1023.000000	2046.000000
10.600000	0.063982	37.813087	12.145673	14.210635	5.947413	5.509364	0.000000	-10.000000	-0.116667	13.400001	1231.333374	1023.000000	1023.000000	2046.000000
10.620000	0.064551	38.149445	12.222655	14.407589	5.881258	5.637944	0.000000	-10.000000	-0.133333	14.000000	1235.666626	1023.000000	1023.000000	2046.000000
10.640000	0.064911	38.362518	12.228427	14.626301	5.883410	5.624378	0.000000	-10.000000	-0.150000	14.400001	1240.333374	1023.000000	1023.000000	2046.000000
10.660000	0.065853	38.918922	12.301366	14.919364	5.953602	5.744591	0.000000	-10.000000	-0.141667	14.550000	1245.000000	1023.000000	1023.000000	2046.000000
10.680000	0.066638	39.382977	12.406541	15.108186	5.958114	5.910137	0.000000	-10.000000	-0.150000	14.533334	1250.000000	1023.000000	1023.000000	2046.000000
10.700000	0.067798	40.068386	12.450722	15.445585	6.195477	5.976604	0.000000	-10.000000	-0.150000	14.566667	1254.833374	1023.000000	1023.000000	2046.000000
10.720000	0.068881	40.708534	12.578250	15.624551	6.246009	6.259726	0.000000	-10.000000	-0.158333	14.583334	1259.666626	1023.000000	1023.000000	2046.000000
10.740000	0.069791	41.246243	12.751086	15.796842	6.298613	6.399704	0.000000	-10.000000	-0.150000	14.483334	1264.500000	1023.000000	1023.000000	2046.000000
10.760000	0.071103	42.022087	12.861636	15.947948	6.575690	6.636814	0.000000	-10.000000	-0.150000	14.433333	1269.333374	1023.000000	1023.000000	2046.000000
10.780000	0.072644	42.932339	12.978879	16.199730	6.820584	6.933146	0.000000	-10.000000	-0.133333	14.450000	1274.166626	1023.000000	1023.000000	2046.000000
10.800000	0.074481	44.018337	13.380507	16.341187	6.988831	7.307812	0.000000	-10.000000	-0.133333	14.183333	1279.000000	1023.000000	1023.000000	2046.000000
10.820000	0.076554	45.243614	13.720313	16.644743	7.316999	7.561558	0.000000	-10.000000	-0.133333	13.983334	1283.833374	1023.000000	1023.000000	2046.000000
10.840000	0.078150	46.186764	14.020340	16.895241	7.515207	7.755977	0.000000	-10.000000	-0.141667	13.816667	1288.500000	1023.000000	1023.000000	2046.000000
10.860000	0.078949	46.658749	14.265547	16.849117	7.756348	7.787736	0.000000	-10.000000	-0.133333	13.716667	1293.166626	1023.000000	1023.000000	2046.000000
10.880000	0.078462	46.370819	14.239613	16.734800	7.776060	7.620347	0.000000	-10.000000	-0.116667	13.400001	1297.666626	1023.000000	1023.000000	2046.000000
10.900000	0.077386	45.735001	14.231594	16.367861	7.630927	7.504618	0.000000	-10.000000	-0.116667	13.133333	1302.333374	1023.000000	1023.000000	2046.000000
10.920000	0.077179	45.612907	14.154771	16.328444	7.730032	7.399660	0.000000	-10.000000	-0.125000	13.216667	1306.666626	1023.000000	1023.000000	2046.000000
10.940000	0.077108	45.570953	14.243468	16.191940	7.600800	7.534744	0.000000	-10.000000	-0.133333	13.450001	1311.166626	1023.000000	1023.000000	2046.000000
10.960000	0.077399	45.742775	14.339088	16.061153	7.738836	7.603697	0.000000	-10.000000	-0.133333	13.633334	1315.500000	1023.000000	1023.000000	2046.000000
10.980000	0.077855	46.012310	14.315398	16.187822	7.890163	7.618927	0.000000	-10.000000	-0.116667	13.616667	1320.166626	1023.000000	1023.000000	2046.000000
11.000000	0.078574	46.437420	14.615466	16.142469	7.806986	7.872500	0.000000	-10.000000	-0.116667	13.500000	1324.666626	1023.000000	1023.000000	2046.000000
11.020000	0.080231	47.416252	14.831391	16.402206	8.158335	8.024319	0.000000	-10.000000	-0.108333	13.466667	1329.333374	1023.000000	1023.000000	2046.000000
11.040000	0.082181	48.568981	15.179795	16.727896	8.307615	8.353675	0.000000	-10.000000	-0.116667	13.266666	1333.666626	1023.000000	1023.000000	2046.000000
11.060000	0.084546	49.966595	15.677999	17.059834	8.604753	8.624008	0.000000	-10.000000	-0.116667	13.166667	1336.666626	1023.000000	1023.000000	2046.000000
11.080000	0.086943	51.383205	16.024548	17.391289	8.931145	9.036225	0.000000	-10.000000	-0.133333	13.350000	1341.000000	1023.000000	1023.000000	2046.000000
11.100000	0.088741	52.445839	16.352526	17.663729	9.103158	9.326427	0.000000	-10.000000	-0.150000	13.800000	1345.666626	1023.000000	1023.000000	2046.000000
11.120000	0.090513	53.493214	16.594305	18.026535	9.479798	9.392575	0.000000	-10.000000	-0.158333	14.450000	1351.833374	1023.000000	1023.000000	2046.000000
11.140000	0.092024	54.386395	16.778723	18.309265	9.588840	9.709567	0.000000	-10.000000	-0.158333	14.633333	1356.666626	1023.000000	1023.000000	2046.000000
11.160000	0.093185	55.072590	17.032619	18.483799	9.672054	9.884118	0.000000	-10.000000	-0.150000	14.650001	1361.500000	1023.000000	1023.000000	2046.000000
11.180000	0.094074	55.597740	17.098400	18.716085	9.754091	10.029162	0.000000	-10.000000	-0.150000	14.533334	1366.333374	1023.000000	1023.000000	2046.000000
11.200000	0.093812	55.443180	17.029352	18.842316	9.607724	9.963786	0.000000	-10.000000	-0.150000	14.350000	1371.166626	1023.000000	1023.000000	2046.000000
11.220000	0.093213	55.089001	16.946825	18.877108	9.561589	9.703478	0.000000	-10.000000	-0.141667	14.216667	1376.000000	1023.000000	1023.000000	2046.000000
11.240000	0.092365	54.587856	16.809166	18.892920	9.424625	9.461147	0.000000	-10.000000	-0.133333	13.916667	1380.833374	1023.000000	1023.000000	2046.000000
11.260000	0.091695	54.191925	16.822699	18.706242	9.284504	9.378480	0.000000	-10.000000	-0.116667	13.750000	1385.500000	1023.000000	1023.000000	2046.000000
11.280000	0.090948	53.750423	16.770908	18.741106	9.207080	9.031328	0.000000	-10.000000	-0.108333	13.350000	1390.166626	1023.000000	1023.000000	2046.000000
11.300000	0.089155	52.690407	16.547480	18.683920	8.775859	8.683146	0.000000	-10.000000	-0.083333	12.616667	1394.666626	1023.000000	1023.000000	2046.000000
11.320000	0.087319	51.605400	16.320683	18.563936	8.520904	8.199877	0.000000	-10.000000	-0.075000	11.766666	1399.000000	1023.000000	1023.000000	2046.000000
11.340000	0.086273	50.987503	16.090137	18.512476	8.418522	7.966366	0.000000	-10.000000	-0.075000	11.283334	1403.000000	1023.000000	1023.000000	2046.000000
11.360000	0.085815	50.716560	16.080429	18.494596	8.221172	7.920362	0.000000	-10.000000	-0.091667	11.583334	1407.000000	1023.000000	1023.000000	2046.000000
11.380000	0.086233	50.963768	16.087709	18.775900	8.277864	7.822296	0.000000	-10.000000	-0.108333	12.316667	1411.000000	1023.000000	1023.000000	2046.000000
11.400000	0.086709	51.244904	16.114876	18.959818	8.186667	7.983542	0.000000	-10.000000	-0.116667	13.066667	1415.000000	1023.000000	1023.000000	2046.000000
11.420000	0.087221	51.547710	16.168463	19.143847	8.221427	8.013972	0.000000	-10.000000	-0.133333	13.600000	1419.166626	1023.000000	1023.000000	2046.000000
11.440000	0.088030	52.025925	16.165318	19.374165	8.326965	8.159476	0.000000	-10.000000	-0.141667	13.900001	1423.500000	1023.000000	1023.000000	2046.000000
11.460000	0.088659	52.397270	16.203085	19.576397	8.344028	8.273758	0.000000	-10.000000	-0.150000	14.016666	1428.166626	1023.000000	1023.000000	2046.000000
11.480000	0.089748	53.041004	16.310545	19.811104	8.537334	8.382023	0.000000	-10.000000	-0.133333	13.866667	1432.833374	1023.000000	1023.000000	2046.000000
11.500000	0.090681	53.592682	16.375420	19.976822	8.589067	8.651373	0.000000	-10.000000	-0.116667	13.566667	1437.500000	1023.000000	1023.000000	2046.000000
11.520000	0.091591	54.130558	16.473169	20.106449	8.737391	8.813548	0.000000	-10.000000	-0.100000	13.233334	1442.166626	1023.000000	1023.000000	2046.000000
11.540000	0.092824	54.858776	16.643772	20.223221	8.932295	9.059489	0.000000	-10.000000	-0.091667	12.750000	1446.666626	1023.000000	1023.000000	2046.000000
11.560000	0.094214	55.680214	16.834597	20.380920	9.027884	9.436812	0.000000	-10.000000	-0.075000	12.133333	1451.000000	1023.000000	1023.000000	2046.000000
11.580000	0.096249	56.883331	17.135967	20.725115	9.364332	9.657914	0.000000	-10.000000	-0.050000	11.000000	1455.000000	1023.000000	1023.000000	2046.000000
11.600000	0.097697	57.739101	17.387276	20.870247	9.555415	9.926164	0.000000	-10.000000	-0.025000	9.633333	1458.833374	1023.000000	1023.000000	2046.000000
11.620000	0.098567	58.253124	17.629833	20.881845	9.662951	10.078497	0.000000	-10.000000	-0.008333	7.883333	1462.333374	1023.000000	1023.000000	2046.000000
11.640000	0.098239	58.059303	17.643688	20.824850	9.774138	9.816624	0.000000	-10.000000	0.016667	5.633333	1465.166626	1023.000000	1023.000000	2046.000000
11.660000	0.096818	57.219490	17.495377	20.386990	9.605827	9.731297	0.000000	-10.000000	0.033333	2.466667	1467.333374	1023.000000	1023.000000	2046.000000
11.680000	0.095622	56.512444	17.310694	20.077374	9.570865	9.553512	0.000000	-10.000000	0.050000	-0.250000	1468.500000	1023.000000	1023.000000	2046.000000
11.700000	0.094526	55.864944	17.108448	19.873938	9.494930	9.387628	0.000000	-10.000000	0.041667	-2.150000	1469.000000	1023.000000	1023.000000	2046.000000
11.720000	0.093767	55.416248	17.131298	19.577454	9.277904	9.429592	0.000000	-10.000000	0.041667	-3.116667	1469.000000	1023.000000	1023.000000	2046.000000
11.740000	0.093402	55.200493	17.066900	19.404161	9.368493	9.360940	0.000000	-10.000000	0.041667	-4.533333	1469.000000	1023.000000	1023.000000	2046.000000
11.760000	0.092818	54.855347	16.955160	19.220812	9.275552	9.403822	0.000000	-10.000000	0.066667	-6.216667	1469.000000	1023.000000	1023.000000	2046.000000
11.780000	0.093006	54.966354	16.994213	19.196745	9.383372	9.392024	0.000000	-10.000000	0.083333	-7.900000	1469.000000	1023.000000	1023.000000	2046.000000
11.800000	0.093318	55.151180	16.995331	19.227203	9.425180	9.503468	0.000000	-10.000000	0.100000	-9.300000	1469.000000	1023.000000	1023.000000	2046.000000
11.820000	0.093615	55.326263	17.119217	19.224613	9.400868	9.581566	0.000000	-10.000000	0.100000	-10.150000	1469.000000	1023.000000	1023.000000	2046.000000
11.840000	0.094802	56.028255	17.338377	19.315201	9.615666	9.759012	0.000000	-10.000000	0.100000	-10.916667	1469.000000	1023.000000	1023.000000	2046.000000
11.860000	0.095938	56.699368	17.511841	19.472843	9.809970	9.904715	0.000000	-10.000000	0.100000	-11.316667	1461.666626	1023.000000	1023.000000	2046.000000
11.880000	0.096984	57.317837	17.777285	19.491518	9.869708	10.179326	0.000000	-10.000000	0.108333	-12.116667	1451.666626	1023.000000	1023.000000	2046.000000
11.900000	0.097959	57.893986	17.922596	19.614470	10.067646	10.289273	0.000000	-10.000000	0.116667	-12.500000	1441.666626	1023.000000	1023.000000	2046.000000
11.920000	0.098307	58.099483	17.993721	19.648315	10.087308	10.370138	0.000000	-10.000000	0.125000	-12.900001	1439.000000	1023.000000	1023.000000	2046.000000
11.940000	0.098580	58.260952	17.969076	19.607693	10.209690	10.474493	0.000000	-10.000000	0.150000	-13.600000	1436.000000	1023.000000	1023.000000	2046.000000
11.960000	0.097998	57.916965	17.783108	19.664112	10.102042	10.367702	0.000000	-10.000000	0.191667	-14.683333	1431.166626	1023.000000	1023.000000	2046.000000
11.980000	0.096419	56.983368	17.454367	19.387451	9.841411	10.300139	0.000000	-10.000000	0.233333	-16.166666	1424.666626	1023.000000	1023.000000	2046.000000
12.000000	0.094387	55.782597	17.125017	19.131897	9.606183	9.919502	0.000000	-10.000000	0.250000	-17.200001	1419.166626	1023.000000	1023.000000	2046.000000
12.020000	0.091748	54.222889	16.756292	18.833277	9.211731	9.421588	0.000000	-10.000000	0.250000	-18.000000	1413.500000	1023.000000	1023.000000	2046.000000
12.040000	0.089736	53.034248	16.517294	18.333639	8.953352	9.229964	0.000000	-10.000000	0.283333	-18.666668	1407.500000	1023.000000	1023.000000	2046.000000
12.060000	0.088138	52.089478	16.320179	18.034567	8.800262	8.934470	0.000000	-10.000000	0.316667	-19.083334	1403.500000	1023.000000	1023.000000	2046.000000
12.080000	0.086419	51.073540	16.172991	17.840975	8.477931	8.581645	0.000000	-10.000000	0.350000	-19.916668	1397.000000	1023.000000	1023.000000	2046.000000
12.100000	0.084468	49.920498	15.895636	17.638662	8.195427	8.190772	0.000000	-10.000000	0.358333	-20.766666	1390.166626	1023.000000	1023.000000	2046.000000
12.120000	0.081326	48.063717	15.442585	17.433149	7.680019	7.507964	0.000000	-10.000000	0.358333	-21.783333	1381.000000	1023.000000	1023.000000	2046.000000
12.140000	0.078554	46.425194	14.995490	17.062933	7.262232	7.104537	0.000000	-10.000000	0.375000	-22.383333	1373.666626	1023.000000	1023.000000	2046.000000
12.160000	0.076832	45.407494	14.677007	16.852093	7.012887	6.865505	0.000000	-10.000000	0.375000	-22.516666	1366.333374	1023.000000	1023.000000	2046.000000
12.180000	0.075391	44.556118	14.458187	16.878845	6.664308	6.554780	0.000000	-10.000000	0.391667	-22.500000	1358.666626	1023.000000	1023.000000	2046.000000
12.200000	0.074327	43.927387	14.103140	16.746672	6.583752	6.493825	0.000000	-10.000000	0.391667	-22.283335	1351.333374	1023.000000	1023.000000	2046.000000
12.220000	0.073443	43.404812	13.942295	16.670565	6.333329	6.458625	0.000000	-10.000000	0.391667	-22.183334	1343.833374	1023.000000	1023.000000	2046.000000
12.240000	0.072472	42.831001	13.671977	16.690355	6.199242	6.269427	0.000000	-10.000000	0.391667	-22.200001	1336.500000	1023.000000	1023.000000	2046.000000
12.260000	0.071925	42.507778	13.471276	16.533041	6.127372	6.376087	0.000000	-10.000000	0.391667	-22.333334	1329.000000	1023.000000	1023.000000	2046.000000
12.280000	0.071392	42.192497	13.272173	16.504930	6.074373	6.341021	0.000000	-10.000000	0.400000	-22.533333	1324.000000	1023.000000	1023.000000	2046.000000
12.300000	0.070437	41.628132	13.142162	16.444248	5.885036	6.156686	0.000000	-10.000000	0.400000	-22.833334	1316.333374	1023.000000	1023.000000	2046.000000
12.320000	0.070163	41.466049	12.974934	16.169502	5.951189	6.370425	0.000000	-10.000000	0.408333	-23.100000	1308.666626	1023.000000	1023.000000	2046.000000
12.340000	0.069731	41.211021	12.841479	16.061726	5.864328	6.443487	0.000000	-10.000000	0.416667	-23.366667	1301.000000	1023.000000	1023.000000	2046.000000
12.360000	0.069764	41.230358	12.682650	15.952382	5.991851	6.603474	0.000000	-10.000000	0.433333	-23.600000	1296.000000	1023.000000	1023.000000	2046.000000
12.380000	0.070411	41.613052	12.800492	15.938396	5.958786	6.915377	0.000000	-10.000000	0.458333	-23.750000	1290.833374	1023.000000	1023.000000	2046.000000
12.400000	0.070484	41.656101	12.712765	16.052614	6.078392	6.812331	0.000000	-10.000000	0.483333	-24.033333	1283.000000	1023.000000	1023.000000	2046.000000
12.420000	0.070558	41.699646	12.693238	15.795183	6.171790	7.039433	0.000000	-10.000000	0.500000	-24.266666	1272.000000	1023.000000	1023.000000	2046.000000
12.440000	0.069368	40.996750	12.628885	15.691504	5.968394	6.707969	0.000000	-10.000000	0.500000	-24.683334	1261.000000	1023.000000	1023.000000	2046.000000
12.460000	0.067327	39.790031	12.373529	15.188699	5.889329	6.338474	0.000000	-10.000000	0.500000	-25.083334	1250.000000	1023.000000	1023.000000	2046.000000
12.480000	0.065406	38.654850	12.201800	14.572088	5.668747	6.212214	0.000000	-10.000000	0.500000	-25.333334	1244.666626	1023.000000	1023.000000	2046.000000
12.500000	0.063454	37.501492	11.996404	14.172559	5.487957	5.844572	0.000000	-10.000000	0.491667	-25.366667	1236.333374	1023.000000	1023.000000	2046.000000
12.520000	0.061950	36.612293	11.829237	13.513096	5.412326	5.857635	0.000000	-10.000000	0.483333	-25.116667	1227.833374	1023.000000	1023.000000	2046.000000
12.540000	0.060418	35.706936	11.644720	13.072432	5.225497	5.764287	0.000000	-10.000000	0.483333	-24.750000	1216.500000	1023.000000	1023.000000	2046.000000
12.560000	0.058819	34.761734	11.325918	12.677496	5.226083	5.532238	0.000000	-10.000000	0.500000	-24.700001	1208.166626	1023.000000	1023.000000	2046.000000
12.580000	0.057826	34.175018	11.183109	12.324287	5.066898	5.600725	0.000000	-10.000000	0.508333	-24.766666	1200.000000	1023.000000	1023.000000	2046.000000
12.600000	0.057110	33.751972	10.988522	12.274467	5.010260	5.478725	0.000000	-10.000000	0.516667	-25.133333	1191.666626	1023.000000	1023.000000	2046.000000
12.620000	0.056847	33.596722	10.952238	12.119265	4.991093	5.534128	0.000000	-10.000000	0.516667	-25.266666	1186.000000	1023.000000	1023.000000	2046.000000
12.640000	0.056710	33.515602	10.858871	12.014861	4.966787	5.675082	0.000000	-10.000000	0.516667	-25.433334	1177.500000	1023.000000	1023.000000	2046.000000
12.660000	0.056286	33.265133	10.769585	12.041383	4.923463	5.530703	0.000000	-10.000000	0.508333	-25.200001	1169.166626	1023.000000	1023.000000	2046.000000
12.680000	0.056363	33.310822	10.754202	11.847277	4.969870	5.739471	0.000000	-10.000000	0.500000	-24.966667	1160.833374	1023.000000	1023.000000	2046.000000
12.700000	0.056440	33.356293	10.755682	11.855990	4.938352	5.806267	0.000000	-10.000000	0.500000	-24.600000	1155.333374	1023.000000	1023.000000	2046.000000
12.720000	0.056364	33.311001	10.755419	11.891155	5.007217	5.657208	0.000000	-10.000000	0.491667	-24.383333	1147.000000	1023.000000	1023.000000	2046.000000
12.740000	0.056934	33.648243	10.893213	11.718132	5.096912	5.939984	0.000000	-10.000000	0.475000	-24.183334	1136.000000	1023.000000	1023.000000	2046.000000
12.760000	0.057020	33.698978	10.940844	11.738029	5.098749	5.921358	0.000000	-10.000000	0.458333	-24.133333	1125.000000	1023.000000	1023.000000	2046.000000
12.780000	0.056957	33.661865	10.875020	11.740054	5.179125	5.867666	0.000000	-10.000000	0.450000	-24.150000	1119.666626	1023.000000	1023.000000	2046.000000
12.800000	0.056206	33.217529	10.738879	11.478361	5.157836	5.842452	0.000000	-10.000000	0.458333	-24.150000	1114.333374	1023.000000	1023.000000	2046.000000
12.820000	0.055145	32.590458	10.584205	11.221930	5.079143	5.705183	0.000000	-10.000000	0.458333	-24.083334	1109.000000	1023.000000	1023.000000	2046.000000
12.840000	0.054673	32.311775	10.487200	11.156507	5.125077	5.542991	0.000000	-10.000000	0.458333	-23.983334	1101.000000	1023.000000	1023.000000	2046.000000
12.860000	0.054666	32.307522	10.530688	10.964888	4.997791	5.814157	0.000000	-10.000000	0.458333	-23.950001	1090.333374	1023.000000	1023.000000	2046.000000
12.880000	0.053309	31.505482	10.226136	10.933050	4.810680	5.535616	0.000000	-10.000000	0.466667	-23.983334	1082.333374	1023.000000	1023.000000	2046.000000
12.900000	0.051495	30.433834	9.869055	10.706013	4.584895	5.273871	0.000000	-10.000000	0.475000	-24.200001	1071.666626	1023.000000	1023.000000	2046.000000
12.920000	0.048439	28.627203	9.503695	10.150912	4.074695	4.897901	0.000000	-10.000000	0.475000	-24.350000	1066.333374	1023.000000	1023.000000	2046.000000
12.940000	0.045196	26.710674	9.002184	9.530752	3.800860	4.376878	0.000000	-10.000000	0.466667	-24.566668	1058.333374	1023.000000	1023.000000	2046.000000
12.960000	0.042698	25.234503	8.684319	8.912289	3.587550	4.050345	0.000000	-10.000000	0.475000	-24.533333	1053.000000	1023.000000	1023.000000	2046.000000
12.980000	0.040977	24.217611	8.544907	8.474321	3.321890	3.876493	0.000000	-10.000000	0.483333	-24.750000	1044.833374	1023.000000	1023.000000	2046.000000
13.000000	0.038773	22.914944	8.286061	8.407131	3.054281	3.167471	0.000000	-10.000000	0.500000	-24.850000	1033.833374	1023.000000	1023.000000	2046.000000
13.020000	0.036100	21.335171	7.941166	8.085656	2.630930	2.677418	0.000000	-10.000000	0.500000	-25.033333	1022.500000	1023.000000	1023.000000	2046.000000
13.040000	0.033259	19.656288	7.608019	7.766291	2.112070	2.169907	0.000000	-10.000000	0.500000	-24.966667	1014.000000	1023.000000	1023.000000	2046.000000
13.060000	0.031437	18.579472	7.237656	7.617360	1.934537	1.789918	0.000000	-10.000000	0.500000	-24.983334	1008.333313	1023.000000	1023.000000	2046.000000
13.080000	0.030154	17.820957	7.091010	7.537606	1.578329	1.614013	0.000000	-10.000000	0.491667	-25.033335	1003.000000	1023.000000	1023.000000	2046.000000
13.100000	0.028739	16.984711	6.738885	7.606169	1.438187	1.201469	0.000000	-10.000000	0.475000	-24.766666	994.666687	1023.000000	1023.000000	2046.000000
13.120000	0.027630	16.329508	6.414884	7.476001	1.309263	1.129360	0.000000	-10.000000	0.466667	-24.516666	986.333313	1023.000000	1023.000000	2046.000000
13.140000	0.026412	15.609488	6.285855	7.375123	0.951245	0.997265	0.000000	-10.000000	0.466667	-24.050001	978.000000	1023.000000	1023.000000	2046.000000
13.160000	0.025724	15.202833	5.992701	7.339718	0.989889	0.880525	0.000000	-10.000000	0.466667	-24.016668	970.000000	1023.000000	1023.000000	2046.000000
13.180000	0.025061	14.810983	5.872295	7.170028	0.831294	0.937365	0.000000	-10.000000	0.458333	-23.900002	962.000000	1023.000000	1023.000000	2046.000000
13.200000	0.024186	14.293972	5.693687	7.085157	0.774025	0.741103	0.000000	-10.000000	0.466667	-23.850000	954.000000	1023.000000	1023.000000	2046.000000
13.220000	0.023797	14.064100	5.417828	6.931821	0.880312	0.834139	0.000000	-10.000000	0.466667	-23.716667	946.000000	1023.000000	1023.000000	2046.000000
13.240000	0.023232	13.730084	5.447247	6.675074	0.669702	0.938063	0.000000	-10.000000	0.466667	-23.716667	938.000000	1023.000000	1023.000000	2046.000000
13.260000	0.023670	13.988807	5.309466	6.661759	0.891537	1.126045	0.000000	-10.000000	0.458333	-23.816668	930.000000	1023.000000	1023.000000	2046.000000
13.280000	0.023988	14.176946	5.384524	6.751472	0.789163	1.251786	0.000000	-10.000000	0.466667	-24.050001	922.166687	1023.000000	1023.000000	2046.000000
13.300000	0.024224	14.316547	5.403227	6.827208	0.843663	1.242450	0.000000	-10.000000	0.475000	-24.200001	911.500000	1023.000000	1023.000000	2046.000000
13.320000	0.024412	14.427546	5.244751	6.815945	1.051463	1.315387	0.000000	-10.000000	0.475000	-24.383333	903.500000	1023.000000	1023.000000	2046.000000
13.340000	0.023631	13.965664	5.293149	6.636744	0.840985	1.194786	0.000000	-10.000000	0.475000	-24.416666	895.333313	1023.000000	1023.000000	2046.000000
13.360000	0.022403	13.240035	5.156264	6.470222	0.793131	0.820418	0.000000	-10.000000	0.483333	-24.366667	890.000000	1023.000000	1023.000000	2046.000000
13.380000	0.020800	12.292852	4.885200	5.944816	0.731758	0.731078	0.000000	-10.000000	0.491667	-24.500000	879.166687	1023.000000	1023.000000	2046.000000
13.400000	0.018780	11.098830	4.835112	5.495801	0.456746	0.311171	0.000000	-10.000000	0.500000	-24.616667	871.000000	1023.000000	1023.000000	2046.000000
13.420000	0.017147	10.133623	4.610366	4.899560	0.415201	0.208496	0.000000	-10.000000	0.500000	-24.566668	862.666687	1023.000000	1023.000000	2046.000000
13.440000	0.015317	9.052249	4.433768	4.273389	0.232665	0.112427	0.000000	-10.000000	0.491667	-24.400002	857.166687	1023.000000	1023.000000	2046.000000
13.460000	0.013461	7.955339	4.287245	3.884775	0.033376	-0.250057	0.000000	-10.000000	0.483333	-24.216667	849.000000	1023.000000	1023.000000	2046.000000
13.480000	0.012168	7.191363	3.961042	3.379045	0.010338	-0.159061	0.000000	-10.000000	0.475000	-24.133333	841.000000	1023.000000	1023.000000	2046.000000
13.500000	0.010940	6.465738	3.895631	3.150675	-0.204600	-0.375969	0.000000	-10.000000	0.475000	-24.133333	833.000000	1023.000000	1023.000000	2046.000000
13.520000	0.010395	6.143586	3.737175	2.968048	-0.209200	-0.352437	0.000000	-10.000000	0.475000	-24.283335	825.000000	1023.000000	1023.000000	2046.000000
13.540000	0.009956	5.883780	3.592335	2.756362	-0.226541	-0.238377	0.000000	-10.000000	0.483333	-24.466667	817.000000	1023.000000	1023.000000	2046.000000
13.560000	0.009607	5.677702	3.591419	2.768912	-0.311420	-0.371208	0.000000	-10.000000	0.491667	-24.666666	808.833313	1023.000000	1023.000000	2046.000000
13.580000	0.009610	5.679393	3.395259	2.633990	-0.177664	-0.172191	0.000000	-10.000000	0.500000	-24.650000	800.500000	1023.000000	1023.000000	2046.000000
13.600000	0.009147	5.405676	3.367404	2.559637	-0.270685	-0.250679	0.000000	-10.000000	0.491667	-24.650000	792.166687	1023.000000	1023.000000	2046.000000
13.620000	0.009015	5.328092	3.307466	2.604656	-0.293624	-0.290407	0.000000	-10.000000	0.475000	-24.416666	784.000000	1023.000000	1023.000000	2046.000000
13.640000	0.008900	5.259779	3.191644	2.396729	-0.255884	-0.072711	0.000000	-10.000000	0.475000	-24.316668	776.000000	1023.000000	1023.000000	2046.000000
13.660000	0.008449	4.993201	3.178869	2.456895	-0.343091	-0.299471	0.000000	-10.000000	0.483333	-24.300001	768.000000	1023.000000	1023.000000	2046.000000
13.680000	0.008171	4.829103	3.058903	2.418903	-0.371715	-0.276988	0.000000	-10.000000	0.483333	-24.233334	760.000000	1023.000000	1023.000000	2046.000000
13.700000	0.008003	4.729664	3.032178	2.250850	-0.286622	-0.266742	0.000000	-10.000000	0.483333	-24.266666	751.833313	1023.000000	1023.000000	2046.000000
13.720000	0.008017	4.738152	3.134546	2.309431	-0.360072	-0.345754	0.000000	-10.000000	0.475000	-24.366667	743.500000	1023.000000	1023.000000	2046.000000
13.740000	0.007807	4.614050	3.057338	2.166756	-0.382285	-0.227759	0.000000	-10.000000	0.483333	-24.500000	735.166687	1023.000000	1023.000000	2046.000000
13.760000	0.007053	4.168268	2.922993	2.010159	-0.415256	-0.349627	0.000000	-10.000000	0.483333	-24.633333	727.000000	1023.000000	1023.000000	2046.000000
13.780000	0.005765	3.407093	2.799342	1.885564	-0.591588	-0.686226	0.000000	-10.000000	0.491667	-24.700001	719.000000	1023.000000	1023.000000	2046.000000
13.800000	0.004485	2.650438	2.590250	1.509774	-0.736650	-0.712936	0.000000	-10.000000	0.491667	-24.783333	710.666687	1023.000000	1023.000000	2046.000000
13.820000	0.004063	2.401301	2.411703	1.367264	-0.655429	-0.722237	0.000000	-10.000000	0.491667	-24.833334	702.333313	1023.000000	1023.000000	2046.000000
13.840000	0.003395	2.006455	2.386700	1.330690	-0.886513	-0.824422	0.000000	-10.000000	0.491667	-24.966667	694.000000	1023.000000	1023.000000	2046.000000
13.860000	0.002739	1.618904	2.152338	1.202831	-0.987000	-0.749265	0.000000	-10.000000	0.500000	-25.166666	685.666687	1023.000000	1023.000000	2046.000000
13.880000	0.000798	0.471566	1.813904	1.049536	-1.266105	-1.125769	0.000000	-10.000000	0.491667	-25.250000	677.333313	1023.000000	1023.000000	2046.000000
13.900000	-0.002112	-1.247936	1.347700	0.722787	-1.694313	-1.624109	0.000000	-10.000000	0.491667	-25.216667	668.833313	1023.000000	1023.000000	2046.000000
13.920000	-0.005162	-3.050483	0.930473	0.055866	-2.078354	-1.958468	0.000000	-10.000000	0.491667	-25.183332	660.500000	1023.000000	1023.000000	2046.000000
13.940000	-0.007301	-4.315046	0.616429	-0.503372	-2.221557	-2.206546	0.000000	-10.000000	0.500000	-24.983334	652.166687	1023.000000	1023.000000	2046.000000
13.960000	-0.009031	-5.337333	0.466244	-0.746279	-2.498769	-2.558529	0.000000	-10.000000	0.500000	-24.950001	643.833313	1023.000000	1023.000000	2046.000000
13.980000	-0.010939	-6.465225	0.317704	-0.957875	-2.797890	-3.027164	0.000000	-10.000000	0.500000	-25.000000	635.500000	1023.000000	1023.000000	2046.000000
14.000000	-0.013216	-7.810918	-0.006950	-1.203422	-3.067079	-3.533466	0.000000	-10.000000	0.491667	-25.100000	627.166687	1023.000000	1023.000000	2046.000000
14.020000	-0.015876	-9.382579	-0.438248	-1.386514	-3.479896	-4.077921	0.000000	-10.000000	0.483333	-25.066668	618.666687	1023.000000	1023.000000	2046.000000
14.040000	-0.017913	-10.586597	-0.715627	-1.639857	-3.840804	-4.390309	0.000000	-10.000000	0.475000	-24.866667	610.333313	1023.000000	1023.000000	2046.000000
14.060000	-0.019332	-11.425357	-1.034645	-1.838081	-3.960041	-4.592590	0.000000	-10.000000	0.483333	-24.800001	602.000000	1023.000000	1023.000000	2046.000000
14.080000	-0.020960	-12.387538	-1.359758	-1.914888	-4.235850	-4.877041	0.000000	-10.000000	0.491667	-24.683334	593.833313	1023.000000	1023.000000	2046.000000
14.100000	-0.022487	-13.289625	-1.667137	-2.070647	-4.495127	-5.056715	0.000000	-10.000000	0.500000	-24.550001	585.500000	1023.000000	1023.000000	2046.000000
14.120000	-0.023400	-13.829620	-1.947472	-2.249516	-4.574037	-5.058595	0.000000	-10.000000	0.500000	-24.300001	577.166687	1023.000000	1023.000000	2046.000000
14.140000	-0.024481	-14.468252	-2.278037	-2.330940	-4.682252	-5.177024	0.000000	-10.000000	0.500000	-24.266666	569.000000	1023.000000	1023.000000	2046.000000
14.160000	-0.025656	-15.162451	-2.475736	-2.540100	-4.864974	-5.281641	0.000000	-10.000000	0.491667	-24.283333	561.000000	1023.000000	1023.000000	2046.000000
14.180000	-0.026106	-15.428366	-2.615602	-2.765887	-4.897349	-5.149528	0.000000	-10.000000	0.483333	-24.416666	553.000000	1023.000000	1023.000000	2046.000000
14.200000	-0.026748	-15.807795	-2.922163	-2.804852	-4.856140	-5.224639	0.000000	-10.000000	0.466667	-24.200001	545.000000	1023.000000	1023.000000	2046.000000
14.220000	-0.027297	-16.132355	-3.009545	-3.010343	-4.985593	-5.126873	0.000000	-10.000000	0.458333	-23.933334	537.000000	1023.000000	1023.000000	2046.000000
14.240000	-0.026815	-15.847608	-3.059135	-3.085184	-4.848929	-4.854359	0.000000	-10.000000	0.458333	-23.783335	529.000000	1023.000000	1023.000000	2046.000000
14.260000	-0.026129	-15.442416	-3.083982	-2.981712	-4.760126	-4.616597	0.000000	-10.000000	0.466667	-23.716667	521.000000	1023.000000	1023.000000	2046.000000
14.280000	-0.026234	-15.504554	-3.111492	-2.913008	-4.839431	-4.640622	0.000000	-10.000000	0.466667	-24.016666	513.000000	1023.000000	1023.000000	2046.000000
14.300000	-0.025987	-15.358280	-3.162600	-2.899555	-4.758591	-4.537535	0.000000	-10.000000	0.458333	-24.033333	505.000000	1023.000000	1023.000000	2046.000000
14.320000	-0.026149	-15.454276	-3.226220	-2.898194	-4.760147	-4.569716	0.000000	-10.000000	0.450000	-24.166668	497.000000	1023.000000	1023.000000	2046.000000
14.340000	-0.027411	-16.199867	-3.432909	-3.033753	-4.864851	-4.868353	0.000000	-10.000000	0.458333	-24.000000	489.000000	1023.000000	1023.000000	2046.000000
14.360000	-0.028531	-16.862045	-3.507259	-3.328393	-5.022557	-5.003838	0.000000	-10.000000	0.475000	-24.050001	481.000000	1023.000000	1023.000000	2046.000000
14.380000	-0.029712	-17.559898	-3.664241	-3.619043	-5.083993	-5.192620	0.000000	-10.000000	0.491667	-24.300001	473.000000	1023.000000	1023.000000	2046.000000
14.400000	-0.031651	-18.705574	-3.856673	-4.127277	-5.265332	-5.456292	0.000000	-10.000000	0.491667	-24.550001	464.833344	1023.000000	1023.000000	2046.000000
14.420000	-0.033050	-19.532789	-3.949496	-4.705070	-5.370911	-5.507314	0.000000	-10.000000	0.491667	-24.633333	456.500000	1023.000000	1023.000000	2046.000000
14.440000	-0.034544	-20.415539	-4.154749	-5.116481	-5.525134	-5.619175	0.000000	-10.000000	0.483333	-24.550001	448.166656	1023.000000	1023.000000	2046.000000
14.460000	-0.036266	-21.433205	-4.397971	-5.517142	-5.687992	-5.830100	0.000000	-10.000000	0.491667	-24.300001	440.000000	1023.000000	1023.000000	2046.000000
14.480000	-0.036934	-21.827803	-4.597520	-5.791166	-5.664026	-5.775091	0.000000	-10.000000	0.483333	-24.216667	432.000000	1023.000000	1023.000000	2046.000000
14.500000	-0.037495	-22.159464	-4.724846	-5.978879	-5.760609	-5.695128	0.000000	-10.000000	0.483333	-24.133333	424.000000	1023.000000	1023.000000	2046.000000
14.520000	-0.038488	-22.746609	-4.969937	-6.124005	-5.797652	-5.855015	0.000000	-10.000000	0.483333	-24.250000	416.000000	1023.000000	1023.000000	2046.000000
14.540000	-0.038551	-22.783764	-5.021373	-6.305796	-5.787982	-5.668613	0.000000	-10.000000	0.475000	-24.216667	408.000000	1023.000000	1023.000000	2046.000000
14.560000	-0.038770	-22.912977	-5.130082	-6.349160	-5.784397	-5.649340	0.000000	-10.000000	0.475000	-24.150002	400.000000	1023.000000	1023.000000	2046.000000
14.580000	-0.039097	-23.106153	-5.299870	-6.406202	-5.749404	-5.650678	0.000000	-10.000000	0.458333	-24.000000	391.666656	1023.000000	1023.000000	2046.000000
14.600000	-0.038970	-23.031519	-5.305488	-6.461111	-5.760814	-5.504108	0.000000	-10.000000	0.458333	-23.783333	383.500000	1023.000000	1023.000000	2046.000000
14.620000	-0.039554	-23.376539	-5.465063	-6.561743	-5.794065	-5.555669	0.000000	-10.000000	0.433333	-23.416666	375.500000	1023.000000	1023.000000	2046.000000
14.640000	-0.039694	-23.459412	-5.474001	-6.611006	-5.859969	-5.514437	0.000000	-10.000000	0.416667	-23.316668	367.833344	1023.000000	1023.000000	2046.000000
14.660000	-0.039796	-23.519339	-5.530410	-6.628874	-5.873727	-5.486328	0.000000	-10.000000	0.400000	-23.183334	360.000000	1023.000000	1023.000000	2046.000000
14.680000	-0.040414	-23.884579	-5.700176	-6.773777	-5.898034	-5.512592	0.000000	-10.000000	0.400000	-23.183334	352.166656	1023.000000	1023.000000	2046.000000
14.700000	-0.040714	-24.062267	-5.745560	-6.813774	-5.951440	-5.551493	0.000000	-10.000000	0.400000	-22.983334	344.500000	1023.000000	1023.000000	2046.000000
14.720000	-0.040944	-24.197704	-5.809325	-6.888158	-5.992798	-5.507422	0.000000	-10.000000	0.400000	-23.016666	336.833344	1023.000000	1023.000000	2046.000000
14.740000	-0.041527	-24.542746	-5.974250	-6.950109	-5.961827	-5.656558	0.000000	-10.000000	0.391667	-22.983334	329.166656	1023.000000	1023.000000	2046.000000
14.760000	-0.041498	-24.525061	-5.952295	-7.032732	-5.955031	-5.585001	0.000000	-10.000000	0.391667	-22.766666	321.500000	1023.000000	1023.000000	2046.000000
14.780000	-0.042015	-24.830915	-6.005209	-7.147353	-6.083643	-5.594710	0.000000	-10.000000	0.391667	-22.533333	313.833344	1023.000000	1023.000000	2046.000000
14.800000	-0.042956	-25.387030	-6.183196	-7.355584	-6.139675	-5.708575	0.000000	-10.000000	0.391667	-22.316668	306.333344	1023.000000	1023.000000	2046.000000
14.820000	-0.044205	-26.125313	-6.338143	-7.672934	-6.261643	-5.852592	0.000000	-10.000000	0.383333	-22.216667	298.833344	1023.000000	1023.000000	2046.000000
14.840000	-0.045767	-27.048185	-6.528388	-8.007899	-6.474531	-6.037367	0.000000	-10.000000	0.366667	-21.833334	286.666656	1023.000000	1023.000000	2046.000000
14.860000	-0.046465	-27.460583	-6.708712	-8.169342	-6.468030	-6.114497	0.000000	-10.000000	0.358333	-21.500000	276.833344	1023.000000	1023.000000	2046.000000
14.880000	-0.046634	-27.560802	-6.761322	-8.265270	-6.495519	-6.038691	0.000000	-10.000000	0.350000	-21.250000	269.500000	1023.000000	1023.000000	2046.000000
14.900000	-0.047007	-27.781385	-6.846312	-8.335399	-6.598640	-6.001034	0.000000	-10.000000	0.350000	-21.216667	267.166656	1023.000000	1023.000000	2046.000000
14.920000	-0.047687	-28.182934	-7.086214	-8.320349	-6.605562	-6.170811	0.000000	-10.000000	0.350000	-20.950001	262.500000	1023.000000	1023.000000	2046.000000
14.940000	-0.049445	-29.222004	-7.389878	-8.580310	-6.856160	-6.395658	0.000000	-10.000000	0.350000	-20.533333	255.500000	1023.000000	1023.000000	2046.000000
14.960000	-0.051640	-30.519234	-7.713819	-8.870880	-7.220521	-6.714015	0.000000	-10.000000	0.333333	-19.900000	248.666672	1023.000000	1023.000000	2046.000000
14.980000	-0.053783	-31.785513	-8.046229	-9.319878	-7.393567	-7.025839	0.000000	-10.000000	0.333333	-19.183334	242.000000	1023.000000	1023.000000	2046.000000
15.000000	-0.055292	-32.677677	-8.178903	-9.714914	-7.546401	-7.237460	0.000000	-10.000000	0.300000	-18.350000	235.666672	1023.000000	1023.000000	2046.000000
15.020000	-0.056794	-33.565430	-8.222494	-9.925076	-7.818173	-7.599686	0.000000	-10.000000	0.266667	-17.516666	229.500000	1023.000000	1023.000000	2046.000000
15.040000	-0.058896	-34.807365	-8.552729	-10.118807	-8.024308	-8.111523	0.000000	-10.000000	0.216667	-16.716667	223.666672	1023.000000	1023.000000	2046.000000
15.060000	-0.061018	-36.061741	-8.885779	-10.426990	-8.296253	-8.452718	0.000000	-10.000000	0.191667	-15.816667	218.000000	1023.000000	1023.000000	2046.000000
15.080000	-0.062992	-37.228416	-9.142237	-10.692071	-8.652059	-8.742052	0.000000	-10.000000	0.183333	-15.016667	212.666672	1023.000000	1023.000000	2046.000000
15.100000	-0.064414	-38.068836	-9.430007	-10.930116	-8.796322	-8.912391	0.000000	-10.000000	0.166667	-14.233334	207.666672	1023.000000	1023.000000	2046.000000
15.120000	-0.065508	-38.715176	-9.745020	-10.988986	-8.883511	-9.097658	0.000000	-10.000000	0.158333	-13.533334	202.833328	1023.000000	1023.000000	2046.000000
15.140000	-0.066471	-39.284081	-9.974401	-11.067282	-9.058838	-9.183561	0.000000	-10.000000	0.133333	-12.816667	198.333328	1023.000000	1023.000000	2046.000000
15.160000	-0.067413	-39.840847	-10.229632	-11.188968	-9.210982	-9.211264	0.000000	-10.000000	0.116667	-12.266666	194.000000	1023.000000	1023.000000	2046.000000
15.180000	-0.067881	-40.117432	-10.453906	-11.202677	-9.214916	-9.245933	0.000000	-10.000000	0.091667	-11.916667	190.000000	1023.000000	1023.000000	2046.000000
15.200000	-0.068332	-40.383987	-10.652600	-11.287245	-9.237894	-9.206249	0.000000	-10.000000	0.091667	-11.683333	186.000000	1023.000000	1023.000000	2046.000000
15.220000	-0.068780	-40.648846	-10.782924	-11.445949	-9.291939	-9.128033	0.000000	-10.000000	0.091667	-11.566667	182.000000	1023.000000	1023.000000	2046.000000
15.240000	-0.068945	-40.746361	-10.882924	-11.527969	-9.252873	-9.082593	0.000000	-10.000000	0.100000	-11.433333	178.166672	1023.000000	1023.000000	2046.000000
15.260000	-0.068916	-40.729076	-10.992959	-11.579261	-9.259901	-8.896955	0.000000	-10.000000	0.091667	-11.283334	174.500000	1023.000000	1023.000000	2046.000000
15.280000	-0.068388	-40.417233	-10.941803	-11.671095	-9.200291	-8.604043	0.000000	-10.000000	0.091667	-11.033334	170.833328	1023.000000	1023.000000	2046.000000
15.300000	-0.067544	-39.918621	-10.884243	-11.528344	-9.045024	-8.461010	0.000000	-10.000000	0.091667	-10.816667	167.166672	1023.000000	1023.000000	2046.000000
15.320000	-0.066836	-39.500206	-10.869313	-11.375306	-8.954111	-8.301475	0.000000	-10.000000	0.091667	-10.650001	163.500000	1023.000000	1023.000000	2046.000000
15.340000	-0.066354	-39.215172	-10.737081	-11.323831	-8.961164	-8.193096	0.000000	-10.000000	0.083333	-10.566667	159.833328	1023.000000	1023.000000	2046.000000
15.360000	-0.066000	-39.006081	-10.670141	-11.279960	-8.848915	-8.207067	0.000000	-10.000000	0.083333	-10.566667	156.333328	1023.000000	1023.000000	2046.000000
15.380000	-0.065868	-38.927799	-10.707969	-11.263723	-8.681152	-8.274955	0.000000	-10.000000	0.091667	-10.566667	152.666672	1023.000000	1023.000000	2046.000000
15.400000	-0.066566	-39.340546	-10.762177	-11.397658	-8.751549	-8.429162	0.000000	-10.000000	0.100000	-10.683333	149.333328	1023.000000	1023.000000	2046.000000
15.420000	-0.067562	-39.929012	-10.755949	-11.700473	-8.874150	-8.598440	0.000000	-10.000000	0.100000	-10.766667	145.666672	1023.000000	1023.000000	2046.000000
15.440000	-0.068438	-40.446907	-10.841514	-12.028156	-8.848011	-8.729224	0.000000	-10.000000	0.100000	-10.850000	142.166672	1023.000000	1023.000000	2046.000000
15.460000	-0.069637	-41.155540	-10.908667	-12.438391	-9.005892	-8.802590	0.000000	-10.000000	0.100000	-10.683333	138.500000	1023.000000	1023.000000	2046.000000
15.480000	-0.070949	-41.930717	-10.908373	-12.865296	-9.191298	-8.965749	0.000000	-10.000000	0.100000	-10.333334	135.000000	1023.000000	1023.000000	2046.000000
15.500000	-0.071563	-42.293674	-11.008261	-13.035169	-9.145736	-9.104510	0.000000	-10.000000	0.091667	-10.050000	131.500000	1023.000000	1023.000000	2046.000000
15.520000	-0.072192	-42.665192	-11.172379	-13.231287	-9.210400	-9.051127	0.000000	-10.000000	0.075000	-9.816667	128.166672	1023.000000	1023.000000	2046.000000
15.540000	-0.072442	-42.813377	-11.129658	-13.379681	-9.276906	-9.027133	0.000000	-10.000000	0.066667	-9.850000	124.833336	1023.000000	1023.000000	2046.000000
15.560000	-0.072240	-42.694122	-11.243474	-13.409180	-9.098494	-8.942975	0.000000	-10.000000	0.066667	-9.850000	121.500000	1023.000000	1023.000000	2046.000000
15.580000	-0.072116	-42.620522	-11.211772	-13.386994	-9.166129	-8.855627	0.000000	-10.000000	0.083333	-9.950000	118.166664	1023.000000	1023.000000	2046.000000
15.600000	-0.071641	-42.339684	-11.120500	-13.383582	-9.082327	-8.753276	0.000000	-10.000000	0.083333	-9.950000	114.833336	1023.000000	1023.000000	2046.000000
15.620000	-0.071152	-42.050823	-11.154615	-13.279554	-8.906269	-8.710386	0.000000	-10.000000	0.083333	-9.883333	111.500000	1023.000000	1023.000000	2046.000000
15.640000	-0.070861	-41.879063	-11.159379	-13.281146	-8.915734	-8.522802	0.000000	-10.000000	0.075000	-9.700000	108.166664	1023.000000	1023.000000	2046.000000
15.660000	-0.070628	-41.741066	-11.037115	-13.254205	-8.946364	-8.503381	0.000000	-10.000000	0.066667	-9.583333	105.000000	1023.000000	1023.000000	2046.000000
15.680000	-0.070149	-41.458225	-11.019251	-13.182143	-8.785635	-8.471196	0.000000	-10.000000	0.066667	-9.433333	101.833336	1023.000000	1023.000000	2046.000000
15.700000	-0.070132	-41.448147	-11.061453	-13.133348	-8.826569	-8.426777	0.000000	-10.000000	0.066667	-9.416667	98.666664	1023.000000	1023.000000	2046.000000
15.720000	-0.070018	-41.380600	-11.022969	-13.163730	-8.852072	-8.341827	0.000000	-10.000000	0.075000	-9.316667	95.500000	1023.000000	1023.000000	2046.000000
15.740000	-0.069471	-41.057110	-10.933573	-13.076657	-8.713422	-8.333457	0.000000	-10.000000	0.066667	-9.300000	92.333336	1023.000000	1023.000000	2046.000000
15.760000	-0.069076	-40.824203	-10.962228	-13.066115	-8.591276	-8.204585	0.000000	-10.000000	0.066667	-9.200000	89.166664	1023.000000	1023.000000	2046.000000
15.780000	-0.068753	-40.632812	-10.807615	-13.017118	-8.670638	-8.137441	0.000000	-10.000000	0.058333	-9.100000	86.000000	1023.000000	1023.000000	2046.000000
15.800000	-0.068491	-40.478451	-10.774934	-12.953905	-8.570280	-8.179332	0.000000	-10.000000	0.066667	-8.900001	83.000000	1023.000000	1023.000000	2046.000000
15.820000	-0.068648	-40.570728	-10.786305	-13.075145	-8.554378	-8.154900	0.000000	-10.000000	0.058333	-8.750000	80.166664	1023.000000	1023.000000	2046.000000
15.840000	-0.069208	-40.901783	-10.826725	-13.191483	-8.704075	-8.179501	0.000000	-10.000000	0.058333	-8.566668	77.333336	1023.000000	1023.000000	2046.000000
15.860000	-0.069551	-41.104454	-10.823344	-13.325226	-8.641410	-8.314474	0.000000	-10.000000	0.050000	-8.466667	74.500000	1023.000000	1023.000000	2046.000000
15.880000	-0.069753	-41.224098	-10.861787	-13.428082	-8.658281	-8.275949	0.000000	-10.000000	0.050000	-8.350000	71.500000	1023.000000	1023.000000	2046.000000
15.900000	-0.069751	-41.222694	-10.853873	-13.482557	-8.731624	-8.154640	0.000000	-10.000000	0.050000	-8.166667	68.666664	1023.000000	1023.000000	2046.000000
15.920000	-0.069578	-41.120369	-10.920900	-13.400955	-8.695494	-8.103022	0.000000	-10.000000	0.050000	-7.983334	66.000000	1023.000000	1023.000000	2046.000000
15.940000	-0.069987	-41.362072	-11.084219	-13.379663	-8.684451	-8.213737	0.000000	-10.000000	0.050000	-7.800000	63.333332	1023.000000	1023.000000	2046.000000
15.960000	-0.071323	-42.151760	-11.322639	-13.458014	-8.933042	-8.438065	0.000000	-10.000000	0.050000	-7.733334	60.666668	1023.000000	1023.000000	2046.000000
15.980000	-0.072623	-42.920132	-11.460646	-13.591576	-9.106723	-8.761187	0.000000	-10.000000	0.050000	-7.550000	58.000000	1023.000000	1023.000000	2046.000000
16.000000	-0.073921	-43.687420	-11.593547	-13.870754	-9.261900	-8.961220	0.000000	-10.000000	0.050000	-7.216667	55.666668	1023.000000	1023.000000	2046.000000
16.020000	-0.075237	-44.465141	-11.752527	-14.196188	-9.424868	-9.091559	0.000000	-10.000000	0.050000	-6.783333	53.166668	1023.000000	1023.000000	2046.000000
16.040001	-0.076408	-45.156898	-11.768329	-14.223499	-9.584621	-9.580450	0.000000	-10.000000	0.050000	-6.433333	50.833332	1023.000000	1023.000000	2046.000000
16.059999	-0.078319	-46.286770	-12.105869	-14.373380	-9.802783	-10.004736	0.000000	-10.000000	0.050000	-6.233334	48.500000	1023.000000	1023.000000	2046.000000
16.080000	-0.080720	-47.705326	-12.434843	-14.675553	-10.254060	-10.340870	0.000000	-10.000000	0.050000	-6.100000	46.500000	1023.000000	1023.000000	2046.000000
16.100000	-0.082136	-48.542210	-12.684601	-14.888712	-10.378102	-10.590795	0.000000	-10.000000	0.050000	-5.966667	44.500000	1023.000000	1023.000000	2046.000000
16.120001	-0.083378	-49.276321	-13.023643	-15.053989	-10.514400	-10.684290	0.000000	-10.000000	0.050000	-5.816667	42.500000	1023.000000	1023.000000	2046.000000
16.139999	-0.084149	-49.732025	-13.201928	-15.158629	-10.640236	-10.731233	0.000000	-10.000000	0.050000	-5.633334	40.500000	1023.000000	1023.000000	2046.000000
16.160000	-0.084756	-50.091019	-13.441365	-15.124121	-10.686308	-10.839224	0.000000	-10.000000	0.033333	-5.350000	38.500000	1023.000000	1023.000000	2046.000000
16.180000	-0.085652	-50.620525	-13.648213	-15.208170	-10.885129	-10.879013	0.000000	-10.000000	0.025000	-4.950000	36.833332	1023.000000	1023.000000	2046.000000
16.200001	-0.085818	-50.718330	-13.790184	-15.276014	-10.865678	-10.786455	0.000000	-10.000000	0.025000	-4.600000	35.166668	1023.000000	1023.000000	2046.000000
16.219999	-0.086291	-50.997967	-13.974640	-15.340215	-10.875764	-10.807349	0.000000	-10.000000	0.033333	-4.416667	33.833332	1023.000000	1023.000000	2046.000000
16.240000	-0.086592	-51.176125	-14.082230	-15.458251	-10.974507	-10.661138	0.000000	-10.000000	0.041667	-4.333333	32.166668	1023.000000	1023.000000	2046.000000
16.260000	-0.086396	-51.059772	-14.169372	-15.464713	-10.846833	-10.578856	0.000000	-10.000000	0.041667	-4.266667	30.833334	1023.000000	1023.000000	2046.000000
16.280001	-0.086256	-50.977169	-14.269749	-15.453954	-10.761376	-10.492089	0.000000	-10.000000	0.041667	-4.133333	29.333334	1023.000000	1023.000000	2046.000000
16.299999	-0.085884	-50.757580	-14.234288	-15.517102	-10.791722	-10.214465	0.000000	-10.000000	0.041667	-4.050000	28.000000	1023.000000	1023.000000	2046.000000
16.320000	-0.084839	-50.139717	-14.063267	-15.422625	-10.610706	-10.043121	0.000000	-10.000000	0.041667	-4.050000	26.666666	1023.000000	1023.000000	2046.000000
16.340000	-0.084111	-49.709846	-14.015179	-15.241446	-10.521745	-9.931478	0.000000	-10.000000	0.041667	-4.166667	25.166666	1023.000000	1023.000000	2046.000000
16.360001	-0.083315	-49.239243	-13.857430	-15.196028	-10.465374	-9.720411	0.000000	-10.000000	0.041667	-4.250000	23.833334	1023.000000	1023.000000	2046.000000
16.379999	-0.082515	-48.766415	-13.708673	-15.047828	-10.304702	-9.705210	0.000000	-10.000000	0.041667	-4.350000	22.166666	1023.000000	1023.000000	2046.000000
16.400000	-0.082589	-48.809952	-13.663591	-15.035251	-10.280225	-9.830884	0.000000	-10.000000	0.050000	-4.433333	20.833334	1023.000000	1023.000000	2046.000000
16.420000	-0.082752	-48.906445	-13.620192	-15.167124	-10.269101	-9.850028	0.000000	-10.000000	0.041667	-4.683333	19.166666	1023.000000	1023.000000	2046.000000
16.440001	-0.082995	-49.050186	-13.545531	-15.303716	-10.253259	-9.947680	0.000000	-10.000000	0.033333	-4.916667	17.833334	1023.000000	1023.000000	2046.000000
16.459999	-0.083883	-49.574787	-13.611501	-15.520940	-10.299947	-10.142398	0.000000	-10.000000	0.025000	-4.950000	16.166666	1023.000000	1023.000000	2046.000000
16.480000	-0.084862	-50.153168	-13.579602	-15.897804	-10.456831	-10.218929	0.000000	-10.000000	0.025000	-4.516667	14.500000	1023.000000	1023.000000	2046.000000
16.500000	-0.085331	-50.430897	-13.555881	-16.116753	-10.472041	-10.286221	0.000000	-10.000000	0.016667	-3.816667	12.833333	1023.000000	1023.000000	2046.000000
16.520000	-0.085760	-50.684059	-13.622849	-16.180820	-10.481133	-10.399257	0.000000	-10.000000	0.008333	-3.133333	11.500000	1023.000000	1023.000000	2046.000000
16.540001	-0.085928	-50.783543	-13.580198	-16.337687	-10.532012	-10.333649	0.000000	-10.000000	0.000000	-2.750000	10.500000	1023.000000	1023.000000	2046.000000
16.559999	-0.085542	-50.555370	-13.568632	-16.340679	-10.427888	-10.218170	0.000000	-10.000000	0.008333	-2.550000	9.666667	1023.000000	1023.000000	2046.000000
16.580000	-0.085194	-50.349911	-13.539310	-16.202328	-10.390813	-10.217460	0.000000	-10.000000	0.008333	-2.466667	8.833333	1023.000000	1023.000000	2046.000000
16.600000	-0.084474	-49.924049	-13.485675	-16.229187	-10.242428	-9.966760	0.000000	-10.000000	0.008333	-2.400000	8.000000	1023.000000	1023.000000	2046.000000
16.620001	-0.083876	-49.570587	-13.379097	-16.126877	-10.171090	-9.893523	0.000000	-10.000000	0.000000	-2.166667	7.166667	1023.000000	1023.000000	2046.000000
16.639999	-0.083495	-49.345558	-13.312039	-16.002977	-10.178303	-9.852239	0.000000	-10.000000	0.000000	-1.583333	6.500000	1023.000000	1023.000000	2046.000000
16.660000	-0.082574	-48.801270	-13.256580	-15.961823	-9.959230	-9.623634	0.000000	-10.000000	0.000000	-0.800000	6.166667	1023.000000	1023.000000	2046.000000
16.680000	-0.081935	-48.423599	-13.165016	-15.837208	-9.910100	-9.511274	0.000000	-10.000000	0.000000	-0.216667	6.000000	1023.000000	1023.000000	2046.000000
16.700001	-0.081522	-48.179237	-13.064491	-15.772617	-9.873346	-9.468782	0.000000	-10.000000	0.008333	0.000000	6.000000	1023.000000	1023.000000	2046.000000
16.719999	-0.080575	-47.619770	-12.955074	-15.743333	-9.709238	-9.212125	0.000000	-10.000000	0.008333	0.000000	6.000000	1023.000000	1023.000000	2046.000000
16.740000	-0.079998	-47.279037	-12.789255	-15.507761	-9.693577	-9.288443	0.000000	-10.000000	0.008333	0.000000	6.000000	1023.000000	1023.000000	2046.000000
16.760000	-0.078935	-46.650490	-12.682872	-15.490956	-9.411824	-9.064837	0.000000	-10.000000	0.000000	0.000000	6.000000	1023.000000	1023.000000	2046.000000
16.780001	-0.078335	-46.296120	-12.504511	-15.335171	-9.449659	-9.006779	0.000000	-10.000000	0.008333	0.000000	6.000000	1023.000000	1023.000000	2046.000000
16.799999	-0.078276	-46.261063	-12.488772	-15.320287	-9.397313	-9.054688	0.000000	-10.000000	0.008333	0.000000	6.000000	1023.000000	1023.000000	2046.000000
16.820000	-0.078287	-46.267445	-12.455564	-15.430897	-9.385905	-8.995081	0.000000	-10.000000	0.008333	0.000000	6.000000	1023.000000	1023.000000	2046.000000
16.840000	-0.078468	-46.374580	-12.368924	-15.379247	-9.477313	-9.149098	0.000000	-10.000000	0.016667	0.000000	6.000000	1023.000000	1023.000000	2046.000000
16.860001	-0.077840	-46.003227	-12.359240	-15.475012	-9.288643	-8.880332	0.000000	-10.000000	0.025000	0.000000	6.000000	1023.000000	1023.000000	2046.000000
16.879999	-0.077468	-45.783520	-12.305814	-15.311230	-9.340613	-8.825864	0.000000	-10.000000	0.033333	0.000000	6.000000	1023.000000	1023.000000	2046.000000
16.900000	-0.077833	-45.999329	-12.497747	-15.308838	-9.294782	-8.897961	0.000000	-10.000000	0.016667	0.000000	6.000000	1023.000000	1023.000000	2046.000000
16.920000	-0.078498	-46.392242	-12.634772	-15.344897	-9.470838	-8.941735	0.000000	-10.000000	0.008333	0.000000	6.000000	1023.000000	1023.000000	2046.000000
16.940001	-0.079679	-47.090263	-12.744765	-15.328791	-9.657214	-9.359494	0.000000	-10.000000	0.000000	0.000000	6.000000	1023.000000	1023.000000	2046.000000
16.959999	-0.080303	-47.459072	-12.784524	-15.485684	-9.739144	-9.449719	0.000000	-10.000000	0.000000	0.000000	6.000000	1023.000000	1023.000000	2046.000000
16.980000	-0.081167	-47.969830	-12.773908	-15.649472	-9.912884	-9.633566	0.000000	-10.000000	0.008333	0.000000	6.000000	1023.000000	1023.000000	2046.000000
17.000000	-0.082305	-48.642342	-12.868357	-15.664905	-10.034071	-10.075009	0.000000	-10.000000	0.025000	0.000000	6.000000	1023.000000	1023.000000	2046.000000
17.020000	-0.083761	-49.502487	-13.060114	-15.872316	-10.253457	-10.316601	0.000000	-10.000000	0.033333	0.000000	6.000000	1023.000000	1023.000000	2046.000000
17.040001	-0.085895	-50.764210	-13.394849	-15.979330	-10.631240	-10.758793	0.000000	-10.000000	0.033333	-0.500000	6.000000	1023.000000	1023.000000	2046.000000
17.059999	-0.087462	-51.689949	-13.706038	-16.017099	-10.821746	-11.145064	0.000000	-10.000000	0.033333	-1.133333	6.000000	1023.000000	1023.000000	2046.000000
17.080000	-0.088389	-52.237793	-13.957598	-16.255409	-10.940257	-11.084531	0.000000	-10.000000	0.033333	-1.883333	5.833333	1023.000000	1023.000000	2046.000000
17.100000	-0.089553	-52.925541	-14.171171	-16.282251	-11.152355	-11.319762	0.000000	-10.000000	0.033333	-2.116667	5.500000	1023.000000	1023.000000	2046.000000
17.120001	-0.090025	-53.204559	-14.379509	-16.327581	-11.141918	-11.355550	0.000000	-10.000000	0.033333	-2.133333	4.833333	1023.000000	1023.000000	2046.000000
17.139999	-0.090333	-53.386944	-14.516726	-16.394258	-11.257271	-11.218691	0.000000	-10.000000	0.025000	-1.966667	4.333333	1023.000000	1023.000000	2046.000000
17.160000	-0.090932	-53.740711	-14.675658	-16.357948	-11.375865	-11.331238	0.000000	-10.000000	0.016667	-1.833333	4.000000	1023.000000	1023.000000	2046.000000
17.180000	-0.091078	-53.827000	-14.818947	-16.459635	-11.350443	-11.197977	0.000000	-10.000000	0.000000	-1.950000	4.000000	1023.000000	1023.000000	2046.000000
17.200001	-0.091136	-53.861263	-14.905565	-16.545652	-11.377246	-11.032800	0.000000	-10.000000	0.008333	-2.216667	3.666667	1023.000000	1023.000000	2046.000000
17.219999	-0.091375	-54.002728	-15.059540	-16.501776	-11.331294	-11.110120	0.000000	-10.000000	0.016667	-2.550000	3.000000	1023.000000	1023.000000	2046.000000
17.240000	-0.091105	-53.842915	-15.047697	-16.640429	-11.312378	-10.842410	0.000000	-10.000000	0.025000	-2.700000	2.000000	1023.000000	1023.000000	2046.000000
17.260000	-0.090903	-53.723412	-15.021122	-16.626663	-11.359254	-10.716374	0.000000	-10.000000	0.016667	-2.800000	1.166667	1023.000000	1023.000000	2046.000000
17.280001	-0.090069	-53.230820	-15.023755	-16.413568	-11.125659	-10.667838	0.000000	-10.000000	0.016667	-2.950000	0.500000	1023.000000	1023.000000	2046.000000
17.299999	-0.089202	-52.718437	-14.923125	-16.377579	-11.048872	-10.368863	0.000000	-10.000000	0.016667	-3.266667	-0.166667	1023.000000	1023.000000	2046.000000
17.320000	-0.088553	-52.334888	-14.763985	-16.262674	-11.026467	-10.281763	0.000000	-10.000000	0.033333	-3.566667	-1.000000	1023.000000	1023.000000	2046.000000
17.340000	-0.087767	-51.870369	-14.648694	-16.059526	-10.887680	-10.274469	0.000000	-10.000000	0.041667	-3.766667	-2.166667	1023.000000	1023.000000	2046.000000
17.360001	-0.087324	-51.608742	-14.496912	-16.014061	-10.858952	-10.238819	0.000000	-10.000000	0.050000	-3.900000	-3.333333	1023.000000	1023.000000	2046.000000
17.379999	-0.087303	-51.596012	-14.492579	-15.959894	-10.750034	-10.393505	0.000000	-10.000000	0.050000	-4.133333	-4.666667	1023.000000	1023.000000	2046.000000
17.400000	-0.087492	-51.707794	-14.413315	-16.034718	-10.771946	-10.487816	0.000000	-10.000000	0.033333	-4.366667	-6.000000	1023.000000	1023.000000	2046.000000
17.420000	-0.088053	-52.039284	-14.288601	-16.417751	-10.903403	-10.429529	0.000000	-10.000000	0.016667	-4.250000	-7.500000	1023.000000	1023.000000	2046.000000
17.440001	-0.088827	-52.496750	-14.310960	-16.563570	-10.907023	-10.715198	0.000000	-10.000000	0.000000	-3.666667	-9.000000	1023.000000	1023.000000	2046.000000
17.459999	-0.089233	-52.736588	-14.333627	-16.790977	-10.908857	-10.703125	0.000000	-10.000000	0.000000	-2.766667	-10.166667	1023.000000	1023.000000	2046.000000
17.480000	-0.089687	-53.004818	-14.224115	-16.960644	-11.083890	-10.736168	0.000000	-10.000000	0.008333	-2.000000	-10.833333	1023.000000	1023.000000	2046.000000
17.500000	-0.089651	-52.983944	-14.246441	-16.964722	-10.976815	-10.795967	0.000000	-10.000000	0.008333	-1.616667	-11.000000	1023.000000	1023.000000	2046.000000
17.520000	-0.089396	-52.832882	-14.251162	-17.004944	-10.946112	-10.630663	0.000000	-10.000000	0.025000	-1.516667	-11.000000	1023.000000	1023.000000	2046.000000
17.540001	-0.089182	-52.706764	-14.143019	-16.936455	-10.974863	-10.652429	0.000000	-10.000000	0.016667	-1.666667	-11.000000	1023.000000	1023.000000	2046.000000
17.559999	-0.088339	-52.208256	-14.118590	-16.918678	-10.775664	-10.395321	0.000000	-10.000000	0.025000	-1.833333	-11.000000	1023.000000	1023.000000	2046.000000
17.580000	-0.088017	-52.017849	-14.044408	-16.878103	-10.801801	-10.293539	0.000000	-10.000000	0.016667	-1.966667	-11.333333	1023.000000	1023.000000	2046.000000
17.600000	-0.087021	-51.429489	-13.892151	-16.660664	-10.623990	-10.252685	0.000000	-10.000000	0.025000	-1.783333	-11.666667	1023.000000	1023.000000	2046.000000
17.620001	-0.086505	-51.124451	-13.987199	-16.636387	-10.488299	-10.012566	0.000000	-10.000000	0.025000	-1.283333	-12.000000	1023.000000	1023.000000	2046.000000
17.639999	-0.086119	-50.896477	-13.758116	-16.581524	-10.600881	-9.955956	0.000000	-10.000000	0.016667	-0.633333	-12.000000	1023.000000	1023.000000	2046.000000
17.660000	-0.085355	-50.444653	-13.711787	-16.391565	-10.403794	-9.937506	0.000000	-10.000000	0.016667	-0.183333	-12.000000	1023.000000	1023.000000	2046.000000
17.680000	-0.084673	-50.041672	-13.633216	-16.325108	-10.326820	-9.756529	0.000000	-10.000000	0.016667	0.000000	-12.000000	1023.000000	1023.000000	2046.000000
17.700001	-0.083927	-49.600925	-13.405483	-16.231453	-10.278599	-9.685390	0.000000	-10.000000	0.033333	0.000000	-12.000000	1023.000000	1023.000000	2046.000000
17.719999	-0.082879	-48.981686	-13.238561	-16.097172	-10.115836	-9.530118	0.000000	-10.000000	0.025000	0.000000	-12.000000	1023.000000	1023.000000	2046.000000
17.740000	-0.082408	-48.703403	-13.191797	-16.136152	-10.050957	-9.324497	0.000000	-10.000000	0.025000	0.000000	-12.000000	1023.000000	1023.000000	2046.000000
17.760000	-0.082396	-48.696308	-13.071655	-16.031435	-10.075916	-9.517302	0.000000	-10.000000	0.025000	0.000000	-12.000000	1023.000000	1023.000000	2046.000000
17.780001	-0.082316	-48.648872	-13.150405	-16.086889	-9.962746	-9.448833	0.000000	-10.000000	0.041667	0.000000	-12.000000	1023.000000	1023.000000	2046.000000
17.799999	-0.082175	-48.565216	-13.083420	-16.198996	-9.972669	-9.310131	0.000000	-10.000000	0.033333	0.000000	-12.000000	1023.000000	1023.000000	2046.000000
17.820000	-0.081769	-48.325699	-12.949727	-16.022884	-9.969273	-9.383814	0.000000	-10.000000	0.016667	0.000000	-12.000000	1023.000000	1023.000000	2046.000000
17.840000	-0.081461	-48.143555	-13.107744	-16.011715	-9.858182	-9.165912	0.000000	-10.000000	0.000000	0.000000	-12.000000	1023.000000	1023.000000	2046.000000
17.860001	-0.082379	-48.685932	-13.292786	-16.055569	-10.030885	-9.306692	0.000000	-10.000000	0.000000	0.000000	-12.000000	1023.000000	1023.000000	2046.000000
17.879999	-0.083538	-49.370697	-13.311604	-15.981617	-10.294462	-9.783012	0.000000	-10.000000	0.016667	0.000000	-12.000000	1023.000000	1023.000000	2046.000000
17.900000	-0.084172	-49.745869	-13.506753	-16.128218	-10.306578	-9.804322	0.000000	-10.000000	0.016667	0.000000	-12.000000	1023.000000	1023.000000	2046.000000
17.920000	-0.085041	-50.259060	-13.427478	-16.314545	-10.487491	-10.029547	0.000000	-10.000000	0.016667	0.566667	-12.000000	1023.000000	1023.000000	2046.000000
17.940001	-0.085631	-50.607857	-13.455110	-16.355745	-10.579600	-10.217401	0.000000	-10.000000	0.000000	1.050000	-12.000000	1023.000000	1023.000000	2046.000000
17.959999	-0.087039	-51.440105	-13.664463	-16.525812	-10.729083	-10.520746	0.000000	-10.000000	0.008333	1.533333	-12.000000	1023.000000	1023.000000	2046.000000
17.980000	-0.089030	-52.616795	-13.917497	-16.550472	-11.046064	-11.102763	0.000000	-10.000000	0.008333	0.966667	-12.000000	1023.000000	1023.000000	2046.000000
18.000000	-0.090692	-53.598747	-14.289981	-16.679949	-11.298635	-11.330182	0.000000	-10.000000	0.016667	0.483333	-12.000000	1023.000000	1023.000000	2046.000000
18.020000	-0.091870	-54.295460	-14.583789	-16.948105	-11.376592	-11.386974	0.000000	-10.000000	0.016667	0.000000	-12.000000	1023.000000	1023.000000	2046.000000
18.040001	-0.092784	-54.835323	-14.737240	-16.871647	-11.571548	-11.654890	0.000000	-10.000000	0.016667	0.000000	-12.000000	1023.000000	1023.000000	2046.000000
18.059999	-0.093224	-55.095409	-14.981424	-17.035736	-11.591633	-11.486615	0.000000	-10.000000	0.008333	0.000000	-12.000000	1023.000000	1023.000000	2046.000000
18.080000	-0.093887	-55.487389	-15.084025	-16.954233	-11.756699	-11.692433	0.000000	-10.000000	0.008333	0.000000	-12.000000	1023.000000	1023.000000	2046.000000
18.100000	-0.094142	-55.638111	-15.268341	-16.941170	-11.775731	-11.652870	0.000000	-10.000000	0.025000	0.000000	-12.000000	1023.000000	1023.000000	2046.000000
18.120001	-0.094345	-55.757801	-15.406531	-17.138706	-11.758598	-11.453963	0.000000	-10.000000	0.025000	0.000000	-12.000000	1023.000000	1023.000000	2046.000000
18.139999	-0.094503	-55.851280	-15.411419	-17.017427	-11.877934	-11.544499	0.000000	-10.000000	0.033333	0.000000	-12.000000	1023.000000	1023.000000	2046.000000
18.160000	-0.094593	-55.904549	-15.574175	-17.127970	-11.826361	-11.376045	0.000000	-10.000000	0.025000	0.000000	-12.000000	1023.000000	1023.000000	2046.000000
18.180000	-0.094419	-55.801514	-15.612949	-17.165897	-11.745749	-11.276918	0.000000	-10.000000	0.041667	0.000000	-12.000000	1023.000000	1023.000000	2046.000000
18.200001	-0.094101	-55.613556	-15.640498	-16.980156	-11.732497	-11.260406	0.000000	-10.000000	0.041667	0.000000	-12.000000	1023.000000	1023.000000	2046.000000
18.219999	-0.093308	-55.144928	-15.509899	-17.094812	-11.681581	-10.858637	0.000000	-10.000000	0.050000	-0.300000	-12.000000	1023.000000	1023.000000	2046.000000
18.240000	-0.092415	-54.617085	-15.380008	-16.923407	-11.576178	-10.737492	0.000000	-10.000000	0.041667	-1.083333	-12.000000	1023.000000	1023.000000	2046.000000
18.260000	-0.091753	-54.225914	-15.360415	-16.647989	-11.463025	-10.754483	0.000000	-10.000000	0.033333	-1.933333	-12.500000	1023.000000	1023.000000	2046.000000
18.280001	-0.090880	-53.710121	-15.160991	-16.671219	-11.389307	-10.488603	0.000000	-10.000000	0.033333	-2.566667	-13.166667	1023.000000	1023.000000	2046.000000
18.299999	-0.090119	-53.260124	-14.976970	-16.486139	-11.287142	-10.509872	0.000000	-10.000000	0.033333	-2.833333	-14.166667	1023.000000	1023.000000	2046.000000
18.320000	-0.090109	-53.254719	-15.001772	-16.335255	-11.208001	-10.709691	0.000000	-10.000000	0.033333	-3.200000	-15.166667	1023.000000	1023.000000	2046.000000
18.340000	-0.090211	-53.314610	-14.948347	-16.519533	-11.178796	-10.667933	0.000000	-10.000000	0.033333	-3.600000	-16.333334	1023.000000	1023.000000	2046.000000
18.360001	-0.090526	-53.500710	-14.826898	-16.668303	-11.251628	-10.753883	0.000000	-10.000000	0.041667	-3.750000	-17.500000	1023.000000	1023.000000	2046.000000
18.379999	-0.091297	-53.956497	-14.831831	-16.827669	-11.327830	-10.969168	0.000000	-10.000000	0.041667	-3.450000	-18.666666	1023.000000	1023.000000	2046.000000
18.400000	-0.091959	-54.347595	-14.724780	-17.149548	-11.483397	-10.989873	0.000000	-10.000000	0.025000	-2.816667	-19.833334	1023.000000	1023.000000	2046.000000
18.420000	-0.092081	-54.419659	-14.719931	-17.338036	-11.412802	-10.948890	0.000000	-10.000000	0.008333	-2.216667	-20.666666	1023.000000	1023.000000	2046.000000
18.440001	-0.092519	-54.678638	-14.761409	-17.337194	-11.464102	-11.115933	0.000000	-10.000000	0.000000	-1.983333	-21.000000	1023.000000	1023.000000	2046.000000
18.459999	-0.092589	-54.719887	-14.733850	-17.405401	-11.494378	-11.086259	0.000000	-10.000000	0.016667	-2.016667	-21.500000	1023.000000	1023.000000	2046.000000
18.480000	-0.092064	-54.409698	-14.614623	-17.440826	-11.444860	-10.909388	0.000000	-10.000000	0.016667	-2.216667	-22.166666	1023.000000	1023.000000	2046.000000
18.500000	-0.091546	-54.103828	-14.642269	-17.267576	-11.334985	-10.858997	0.000000	-10.000000	0.033333	-2.383333	-23.166666	1023.000000	1023.000000	2046.000000
18.520000	-0.091115	-53.848988	-14.595341	-17.214186	-11.235589	-10.803871	0.000000	-10.000000	0.025000	-2.450000	-24.000000	1023.000000	1023.000000	2046.000000
18.540001	-0.090096	-53.246613	-14.421265	-17.220730	-11.149634	-10.454985	0.000000	-10.000000	0.033333	-2.300000	-24.833334	1023.000000	1023.000000	2046.000000
18.559999	-0.089739	-53.036007	-14.443850	-17.036930	-11.052999	-10.502227	0.000000	-10.000000	0.016667	-1.916667	-25.500000	1023.000000	1023.000000	2046.000000
18.580000	-0.089058	-52.633453	-14.319183	-16.982597	-10.956156	-10.375515	0.000000	-10.000000	0.008333	-1.116667	-25.833334	1023.000000	1023.000000	2046.000000
18.600000	-0.087772	-51.873207	-14.056984	-16.885347	-10.793641	-10.137232	0.000000	-10.000000	0.000000	-0.466667	-26.000000	1023.000000	1023.000000	2046.000000
18.620001	-0.086949	-51.386696	-13.910157	-16.673380	-10.708071	-10.095089	0.000000	-10.000000	0.000000	0.000000	-26.000000	1023.000000	1023.000000	2046.000000
18.639999	-0.086133	-50.904575	-13.839540	-16.636280	-10.523854	-9.904901	0.000000	-10.000000	0.000000	0.000000	-26.000000	1023.000000	1023.000000	2046.000000
18.660000	-0.085447	-50.498993	-13.721848	-16.580057	-10.453896	-9.743190	0.000000	-10.000000	0.000000	0.000000	-26.000000	1023.000000	1023.000000	2046.000000
18.680000	-0.085269	-50.393909	-13.645910	-16.554529	-10.441858	-9.751610	0.000000	-10.000000	0.000000	0.000000	-26.000000	1023.000000	1023.000000	2046.000000
18.700001	-0.084844	-50.142616	-13.593713	-16.544680	-10.313412	-9.690812	0.000000	-10.000000	0.000000	0.000000	-26.000000	1023.000000	1023.000000	2046.000000
18.719999	-0.084175	-49.747654	-13.525022	-16.422142	-10.260098	-9.540391	0.000000	-10.000000	0.000000	0.000000	-26.000000	1023.000000	1023.000000	2046.000000
18.740000	-0.084647	-50.026588	-13.669313	-16.323610	-10.378121	-9.655543	0.000000	-10.000000	0.000000	0.000000	-26.000000	1023.000000	1023.000000	2046.000000
18.760000	-0.085508	-50.535076	-13.822701	-16.391895	-10.480219	-9.840260	0.000000	-10.000000	0.000000	0.000000	-26.000000	1023.000000	1023.000000	2046.000000
18.780001	-0.086279	-50.990612	-13.924258	-16.399372	-10.634050	-10.032929	0.000000	-10.000000	0.000000	0.000000	-26.000000	1023.000000	1023.000000	2046.000000
18.799999	-0.087238	-51.557541	-13.919664	-16.536209	-10.856214	-10.245455	0.000000	-10.000000	0.000000	0.300000	-26.000000	1023.000000	1023.000000	2046.000000
18.820000	-0.087873	-51.932816	-13.966311	-16.674261	-10.875107	-10.417137	0.000000	-10.000000	0.000000	0.883333	-26.000000	1023.000000	1023.000000	2046.000000
18.840000	-0.088250	-52.155598	-13.957870	-16.789188	-10.947317	-10.461220	0.000000	-10.000000	0.000000	1.516667	-26.000000	1023.000000	1023.000000	2046.000000
18.860001	-0.089788	-53.064896	-14.140914	-16.868006	-11.139495	-10.916481	0.000000	-10.000000	0.000000	1.783333	-26.000000	1023.000000	1023.000000	2046.000000
18.879999	-0.091617	-54.145695	-14.431763	-16.961159	-11.396159	-11.356613	0.000000	-10.000000	0.000000	1.633333	-26.000000	1023.000000	1023.000000	2046.000000
18.900000	-0.093062	-54.999645	-14.735378	-17.051031	-11.616380	-11.596855	0.000000	-10.000000	0.000000	1.000000	-26.000000	1023.000000	1023.000000	2046.000000
18.920000	-0.094326	-55.746475	-14.962968	-17.213348	-11.812796	-11.757363	0.000000	-10.000000	0.000000	0.433333	-26.000000	1023.000000	1023.000000	2046.000000
18.940001	-0.095091	-56.198502	-15.197305	-17.287930	-11.860302	-11.852965	0.000000	-10.000000	0.000000	0.000000	-26.000000	1023.000000	1023.000000	2046.000000
18.959999	-0.095188	-56.255924	-15.321282	-17.249361	-11.878188	-11.807091	0.000000	-10.000000	0.000000	0.650000	-26.000000	1023.000000	1023.000000	2046.000000
18.980000	-0.095798	-56.616497	-15.481094	-17.306034	-12.005252	-11.824116	0.000000	-10.000000	0.000000	1.600000	-26.000000	1023.000000	1023.000000	2046.000000
19.000000	-0.095874	-56.661316	-15.579087	-17.278698	-11.974095	-11.829434	0.000000	-10.000000	0.000000	2.716667	-26.000000	1023.000000	1023.000000	2046.000000
19.020000	-0.095669	-56.540310	-15.622209	-17.270250	-11.993599	-11.654253	0.000000	-10.000000	-0.008333	3.233333	-26.000000	1023.000000	1023.000000	2046.000000
19.040001	-0.095931	-56.695480	-15.774059	-17.344028	-11.973197	-11.604196	0.000000	-10.000000	-0.008333	3.416667	-26.000000	1023.000000	1023.000000	2046.000000
19.059999	-0.095663	-56.536869	-15.789330	-17.329386	-11.911097	-11.507058	0.000000	-10.000000	-0.008333	3.433333	-26.000000	1023.000000	1023.000000	2046.000000
19.080000	-0.095528	-56.457199	-15.754375	-17.299759	-11.981478	-11.421588	0.000000	-10.000000	0.000000	3.433333	-26.000000	1023.000000	1023.000000	2046.000000
19.100000	-0.094762	-56.004276	-15.724581	-17.263618	-11.804585	-11.211493	0.000000	-10.000000	0.000000	3.500000	-26.000000	1023.000000	1023.000000	2046.000000
19.120001	-0.093670	-55.359074	-15.616001	-17.071133	-11.688908	-10.983030	0.000000	-10.000000	-0.008333	3.516667	-26.000000	1023.000000	1023.000000	2046.000000
19.139999	-0.092820	-54.856590	-15.539389	-16.940187	-11.531839	-10.845174	0.000000	-10.000000	-0.008333	3.350000	-26.000000	1023.000000	1023.000000	2046.000000
19.160000	-0.091544	-54.102669	-15.324960	-16.775648	-11.395957	-10.606105	0.000000	-10.000000	-0.008333	3.233333	-26.000000	1023.000000	1023.000000	2046.000000
19.180000	-0.090671	-53.586754	-15.068528	-16.592449	-11.391677	-10.534100	0.000000	-10.000000	0.000000	3.166667	-26.000000	1023.000000	1023.000000	2046.000000
19.200001	-0.089743	-53.038055	-14.999061	-16.431360	-11.089470	-10.518163	0.000000	-10.000000	0.000000	3.266667	-26.000000	1023.000000	1023.000000	2046.000000
19.219999	-0.089330	-52.794250	-14.848318	-16.345043	-11.024451	-10.576438	0.000000	-10.000000	0.000000	3.233333	-26.000000	1023.000000	1023.000000	2046.000000
19.240000	-0.089407	-52.839573	-14.753092	-16.455795	-11.005934	-10.624752	0.000000	-10.000000	0.000000	3.416667	-26.000000	1023.000000	1023.000000	2046.000000
19.260000	-0.089469	-52.875984	-14.654160	-16.589241	-10.956648	-10.675933	0.000000	-10.000000	-0.016667	4.200000	-26.000000	1023.000000	1023.000000	2046.000000
19.280001	-0.089750	-53.041969	-14.505802	-16.825462	-11.038315	-10.672389	0.000000	-10.000000	-0.033333	5.700000	-26.000000	1023.000000	1023.000000	2046.000000
19.299999	-0.089958	-53.165066	-14.468943	-17.002186	-10.973148	-10.720789	0.000000	-10.000000	-0.058333	7.350000	-18.166666	1023.000000	1023.000000	2046.000000
19.320000	-0.089700	-53.012695	-14.392083	-17.008791	-10.909814	-10.702008	0.000000	-10.000000	-0.058333	8.900000	-0.166667	1023.000000	1023.000000	2046.000000
19.340000	-0.089600	-52.953503	-14.275297	-17.081163	-10.919278	-10.677765	0.000000	-10.000000	-0.058333	9.783334	17.833334	1023.000000	1023.000000	2046.000000
19.360001	-0.088757	-52.455612	-14.165348	-17.018074	-10.767972	-10.504215	0.000000	-10.000000	-0.050000	10.300000	28.000000	1023.000000	1023.000000	2046.000000
19.379999	-0.088065	-52.046368	-13.986887	-17.005434	-10.741511	-10.312534	0.000000	-10.000000	-0.050000	10.333334	29.166666	1023.000000	1023.000000	2046.000000
19.400000	-0.086812	-51.305828	-13.861580	-16.803570	-10.443907	-10.196770	0.000000	-10.000000	-0.050000	10.500000	31.500000	1023.000000	1023.000000	2046.000000
19.420000	-0.085413	-50.479053	-13.650576	-16.662647	-10.278105	-9.887725	0.000000	-10.000000	-0.050000	10.716667	34.833332	1023.000000	1023.000000	2046.000000
19.440001	-0.084250	-49.791798	-13.430082	-16.522392	-10.063776	-9.775545	0.000000	-10.000000	-0.058333	11.166667	38.333332	1023.000000	1023.000000	2046.000000
19.459999	-0.082638	-48.838863	-13.204652	-16.346655	-9.770996	-9.516561	0.000000	-10.000000	-0.075000	11.683333	42.000000	1023.000000	1023.000000	2046.000000
19.480000	-0.080965	-47.850296	-12.811671	-16.144630	-9.630187	-9.263807	0.000000	-10.000000	-0.108333	12.483334	46.000000	1023.000000	1023.000000	2046.000000
19.500000	-0.079392	-46.920425	-12.574403	-15.934437	-9.309149	-9.102438	0.000000	-10.000000	-0.133333	13.216667	50.000000	1023.000000	1023.000000	2046.000000
19.520000	-0.078121	-46.169369	-12.428015	-15.748916	-9.133396	-8.859043	0.000000	-10.000000	-0.150000	13.800000	54.333332	1023.000000	1023.000000	2046.000000
19.540001	-0.077472	-45.786240	-12.226677	-15.721182	-9.065260	-8.773121	0.000000	-10.000000	-0.158333	14.333333	58.833332	1023.000000	1023.000000	2046.000000
19.559999	-0.076167	-45.014866	-12.143911	-15.533340	-8.717700	-8.619915	0.000000	-10.000000	-0.158333	14.483334	63.666668	1023.000000	1023.000000	2046.000000
19.580000	-0.075226	-44.458851	-11.933869	-15.461816	-8.706195	-8.356972	0.000000	-10.000000	-0.158333	14.783334	68.333336	1023.000000	1023.000000	2046.000000
19.600000	-0.074437	-43.992256	-11.899299	-15.263235	-8.502898	-8.326825	0.000000	-10.000000	-0.150000	14.850000	73.166664	1023.000000	1023.000000	2046.000000
19.620001	-0.074126	-43.808605	-11.957984	-15.113152	-8.477375	-8.260096	0.000000	-10.000000	-0.150000	14.916667	78.000000	1023.000000	1023.000000	2046.000000
19.639999	-0.074498	-44.028496	-11.921254	-15.042300	-8.640248	-8.424693	0.000000	-10.000000	-0.150000	14.850000	83.000000	1023.000000	1023.000000	2046.000000
19.660000	-0.074501	-44.030125	-11.932042	-14.871584	-8.582401	-8.644099	0.000000	-10.000000	-0.166667	14.866667	88.000000	1023.000000	1023.000000	2046.000000
19.680000	-0.074752	-44.178726	-11.822170	-14.884969	-8.817276	-8.654312	0.000000	-10.000000	-0.183333	15.316667	93.000000	1023.000000	1023.000000	2046.000000
19.700001	-0.074816	-44.216270	-11.761067	-14.889287	-8.711708	-8.854208	0.000000	-10.000000	-0.200000	15.650000	98.166664	1023.000000	1023.000000	2046.000000
19.719999	-0.075514	-44.628780	-11.892235	-14.798234	-8.845362	-9.092950	0.000000	-10.000000	-0.183333	15.916667	103.333336	1023.000000	1023.000000	2046.000000
19.740000	-0.077109	-45.571609	-12.056675	-14.837440	-9.158016	-9.519477	0.000000	-10.000000	-0.166667	15.850000	108.666664	1023.000000	1023.000000	2046.000000
19.760000	-0.078028	-46.114555	-12.323745	-14.799348	-9.243770	-9.747692	0.000000	-10.000000	-0.150000	15.666667	114.000000	1023.000000	1023.000000	2046.000000
19.780001	-0.078664	-46.490711	-12.481917	-14.838523	-9.426855	-9.743417	0.000000	-10.000000	-0.150000	15.466667	119.333336	1023.000000	1023.000000	2046.000000
19.799999	-0.078682	-46.501060	-12.522464	-14.802314	-9.361481	-9.814803	0.000000	-10.000000	-0.150000	15.366667	124.500000	1023.000000	1023.000000	2046.000000
19.820000	-0.078390	-46.328320	-12.709728	-14.610973	-9.282418	-9.725200	0.000000	-10.000000	-0.166667	15.583334	129.500000	1023.000000	1023.000000	2046.000000
19.840000	-0.078225	-46.230824	-12.666173	-14.515917	-9.423708	-9.625025	0.000000	-10.000000	-0.166667	16.066668	134.666672	1023.000000	1023.000000	2046.000000
19.860001	-0.077539	-45.825279	-12.710845	-14.297990	-9.240262	-9.576183	0.000000	-10.000000	-0.166667	16.483334	140.000000	1023.000000	1023.000000	2046.000000
19.879999	-0.077124	-45.580338	-12.651331	-14.200903	-9.378414	-9.349691	0.000000	-10.000000	-0.183333	16.966667	145.500000	1023.000000	1023.000000	2046.000000
19.900000	-0.076310	-45.099426	-12.647453	-14.070335	-9.134751	-9.246888	0.000000	-10.000000	-0.183333	17.016666	151.000000	1023.000000	1023.000000	2046.000000
19.920000	-0.075602	-44.680771	-12.697742	-13.944918	-9.008701	-9.029411	0.000000	-10.000000	-0.200000	17.333334	156.666672	1023.000000	1023.000000	2046.000000
19.940001	-0.074829	-44.223942	-12.543984	-13.884846	-8.995745	-8.799366	0.000000	-10.000000	-0.183333	17.583334	162.500000	1023.000000	1023.000000	2046.000000
19.959999	-0.073480	-43.426910	-12.495637	-13.700868	-8.673378	-8.557029	0.000000	-10.000000	-0.208333	18.066668	168.500000	1023.000000	1023.000000	2046.000000
19.980000	-0.072151	-42.641476	-12.289832	-13.608707	-8.638709	-8.104229	0.000000	-10.000000	-0.216667	18.316668	174.500000	1023.000000	1023.000000	2046.000000
20.000000	-0.070154	-41.460815	-12.017386	-13.283715	-8.276379	-7.883334	0.000000	-10.000000	-0.216667	18.466667	180.500000	1023.000000	1023.000000	2046.000000
20.020000	-0.068269	-40.346935	-11.730425	-12.973595	-8.087628	-7.555286	0.000000	-10.000000	-0.225000	18.750000	186.500000	1023.000000	1023.000000	2046.000000
20.040001	-0.066488	-39.294559	-11.376665	-12.625579	-7.842296	-7.450018	0.000000	-10.000000	-0.233333	18.983334	192.500000	1023.000000	1023.000000	2046.000000
20.059999	-0.064630	-38.196392	-11.067845	-12.306350	-7.512879	-7.309319	0.000000	-10.000000	-0.250000	19.100000	198.833328	1023.000000	1023.000000	2046.000000
20.080000	-0.063650	-37.617100	-10.843951	-12.185641	-7.419575	-7.167931	0.000000	-10.000000	-0.241667	18.983334	205.166672	1023.000000	1023.000000	2046.000000
20.100000	-0.062914	-37.182083	-10.670403	-12.145748	-7.189677	-7.176255	0.000000	-10.000000	-0.241667	18.850000	211.666672	1023.000000	1023.000000	2046.000000
20.120001	-0.062732	-37.074875	-10.523888	-12.235166	-7.177747	-7.138075	0.000000	-10.000000	-0.241667	19.000000	218.000000	1023.000000	1023.000000	2046.000000
20.139999	-0.062600	-36.996349	-10.392528	-12.331943	-7.207019	-7.064861	0.000000	-10.000000	-0.250000	19.300001	224.333328	1023.000000	1023.000000	2046.000000
20.160000	-0.061966	-36.622089	-10.307057	-12.274131	-6.975932	-7.064969	0.000000	-10.000000	-0.258333	19.666668	230.833328	1023.000000	1023.000000	2046.000000
20.180000	-0.061348	-36.256401	-10.114868	-12.332246	-6.977469	-6.831818	0.000000	-10.000000	-0.258333	19.583334	237.166672	1023.000000	1023.000000	2046.000000
20.200001	-0.060605	-35.817745	-9.962391	-12.279777	-6.855748	-6.719831	0.000000	-10.000000	-0.258333	19.566668	243.833328	1023.000000	1023.000000	2046.000000
20.219999	-0.059485	-35.155800	-9.800671	-12.116142	-6.632540	-6.606446	0.000000	-10.000000	-0.250000	19.366667	250.166672	1023.000000	1023.000000	2046.000000
20.240000	-0.058046	-34.305042	-9.505831	-11.984278	-6.560836	-6.254097	0.000000	-10.000000	-0.241667	19.516668	256.833344	1023.000000	1023.000000	2046.000000
20.260000	-0.056269	-33.254745	-9.209365	-11.679922	-6.257061	-6.108399	0.000000	-10.000000	-0.241667	19.166668	263.166656	1023.000000	1023.000000	2046.000000
20.280001	-0.054472	-32.192654	-8.941848	-11.404719	-5.976239	-5.869849	0.000000	-10.000000	-0.233333	19.300001	269.833344	1023.000000	1023.000000	2046.000000
20.299999	-0.052394	-30.964920	-8.498412	-11.238922	-5.764113	-5.463471	0.000000	-10.000000	-0.241667	19.150000	276.166656	1023.000000	1023.000000	2046.000000
20.320000	-0.050137	-29.630783	-8.105663	-10.924669	-5.370043	-5.230407	0.000000	-10.000000	-0.233333	19.516666	282.666656	1023.000000	1023.000000	2046.000000
20.340000	-0.048592	-28.718002	-7.825188	-10.681518	-5.220420	-4.990877	0.000000	-10.000000	-0.233333	19.133333	289.000000	1023.000000	1023.000000	2046.000000
20.360001	-0.047190	-27.889233	-7.597556	-10.527700	-4.995733	-4.768243	0.000000	-10.000000	-0.216667	18.800001	295.500000	1023.000000	1023.000000	2046.000000
20.379999	-0.045986	-27.177578	-7.422419	-10.290236	-4.782781	-4.682143	0.000000	-10.000000	-0.200000	18.216667	302.000000	1023.000000	1023.000000	2046.000000
20.400000	-0.044762	-26.454388	-7.186871	-10.131691	-4.705666	-4.430161	0.000000	-10.000000	-0.183333	17.783333	308.333344	1023.000000	1023.000000	2046.000000
20.420000	-0.043713	-25.834282	-7.038020	-9.997576	-4.561145	-4.237541	0.000000	-10.000000	-0.166667	17.383333	314.333344	1023.000000	1023.000000	2046.000000
20.440001	-0.043334	-25.610638	-7.087525	-9.707161	-4.489441	-4.326510	0.000000	-10.000000	-0.158333	17.049999	320.000000	1023.000000	1023.000000	2046.000000
20.459999	-0.043311	-25.597027	-6.982171	-9.638380	-4.639197	-4.337278	0.000000	-10.000000	-0.150000	16.850000	325.666656	1023.000000	1023.000000	2046.000000
20.480000	-0.043036	-25.434261	-6.972576	-9.461468	-4.589099	-4.411119	0.000000	-10.000000	-0.150000	16.683334	331.333344	1023.000000	1023.000000	2046.000000
20.500000	-0.043089	-25.465858	-6.812316	-9.238846	-4.780697	-4.633999	0.000000	-10.000000	-0.158333	16.650000	337.000000	1023.000000	1023.000000	2046.000000
20.520000	-0.042894	-25.350586	-6.691645	-9.269314	-4.740949	-4.648677	0.000000	-10.000000	-0.158333	16.716667	342.500000	1023.000000	1023.000000	2046.000000
20.540001	-0.043651	-25.797857	-6.758313	-9.138762	-4.811257	-5.089527	0.000000	-10.000000	-0.150000	16.616667	348.000000	1023.000000	1023.000000	2046.000000
20.559999	-0.045145	-26.680847	-6.839480	-9.072378	-5.218304	-5.550686	0.000000	-10.000000	-0.141667	16.000000	353.666656	1023.000000	1023.000000	2046.000000
20.580000	-0.046235	-27.324770	-7.089529	-9.106550	-5.357294	-5.771398	0.000000	-10.000000	-0.150000	15.433333	359.166656	1023.000000	1023.000000	2046.000000
20.600000	-0.046992	-27.772387	-7.176307	-9.004821	-5.555220	-6.036038	0.000000	-10.000000	-0.158333	14.900001	364.500000	1023.000000	1023.000000	2046.000000
20.620001	-0.047299	-27.953876	-7.261232	-8.991258	-5.606514	-6.094874	0.000000	-10.000000	-0.166667	14.916667	369.500000	1023.000000	1023.000000	2046.000000
20.639999	-0.046718	-27.610544	-7.233315	-8.955832	-5.550662	-5.870736	0.000000	-10.000000	-0.166667	14.966666	374.500000	1023.000000	1023.000000	2046.000000
20.660000	-0.046582	-27.530106	-7.261567	-8.710089	-5.582623	-5.975827	0.000000	-10.000000	-0.183333	15.416667	379.500000	1023.000000	1023.000000	2046.000000
20.680000	-0.046097	-27.243097	-7.321967	-8.549747	-5.463619	-5.907766	0.000000	-10.000000	-0.175000	15.483334	384.500000	1023.000000	1023.000000	2046.000000
20.700001	-0.045518	-26.900963	-7.237772	-8.410272	-5.491848	-5.761071	0.000000	-10.000000	-0.183333	15.583334	389.666656	1023.000000	1023.000000	2046.000000
20.719999	-0.044918	-26.546532	-7.211088	-8.147968	-5.432728	-5.754746	0.000000	-10.000000	-0.166667	15.433333	394.833344	1023.000000	1023.000000	2046.000000
20.740000	-0.043926	-25.960133	-7.169775	-8.138864	-5.214087	-5.437407	0.000000	-10.000000	-0.166667	15.550000	400.000000	1023.000000	1023.000000	2046.000000
20.760000	-0.043036	-25.434029	-7.088539	-7.973719	-5.118656	-5.253116	0.000000	-10.000000	-0.150000	15.566667	405.166656	1023.000000	1023.000000	2046.000000
20.780001	-0.042305	-25.002472	-6.959997	-7.781079	-5.047676	-5.213722	0.000000	-10.000000	-0.166667	15.900000	410.333344	1023.000000	1023.000000	2046.000000
20.799999	-0.040635	-24.015574	-6.791104	-7.764565	-4.766215	-4.693689	0.000000	-10.000000	-0.166667	15.950000	415.666656	1023.000000	1023.000000	2046.000000
20.820000	-0.038980	-23.037182	-6.555937	-7.439939	-4.585625	-4.455682	0.000000	-10.000000	-0.183333	16.133333	421.000000	1023.000000	1023.000000	2046.000000
20.840000	-0.037452	-22.133991	-6.238127	-7.111818	-4.442472	-4.341573	0.000000	-10.000000	-0.183333	15.983334	428.166656	1023.000000	1023.000000	2046.000000
20.860001	-0.035362	-20.899088	-5.931899	-6.901246	-4.101515	-3.964428	0.000000	-10.000000	-0.200000	15.966667	435.333344	1023.000000	1023.000000	2046.000000
20.879999	-0.033888	-20.027758	-5.580639	-6.613924	-3.969948	-3.863248	0.000000	-10.000000	-0.200000	15.883333	440.666656	1023.000000	1023.000000	2046.000000
20.900000	-0.032889	-19.437216	-5.382851	-6.399010	-3.691906	-3.963448	0.000000	-10.000000	-0.183333	15.816667	444.166656	1023.000000	1023.000000	2046.000000
20.920000	-0.032378	-19.135458	-5.208902	-6.555878	-3.549881	-3.820797	0.000000	-10.000000	-0.183333	15.800000	447.500000	1023.000000	1023.000000	2046.000000
20.940001	-0.032270	-19.071835	-5.055665	-6.604667	-3.559351	-3.852153	0.000000	-10.000000	-0.183333	15.966667	452.666656	1023.000000	1023.000000	2046.000000
20.959999	-0.032229	-19.047377	-4.977058	-6.611962	-3.473013	-3.985343	0.000000	-10.000000	-0.200000	16.483334	458.000000	1023.000000	1023.000000	2046.000000
20.980000	-0.031794	-18.790316	-4.764862	-6.821858	-3.429030	-3.774565	0.000000	-10.000000	-0.200000	16.900002	463.500000	1023.000000	1023.000000	2046.000000
21.000000	-0.031382	-18.546635	-4.601663	-6.790898	-3.409672	-3.744403	0.000000	-10.000000	-0.183333	17.066668	469.000000	1023.000000	1023.000000	2046.000000
21.020000	-0.030628	-18.100981	-4.513843	-6.759370	-3.200342	-3.627426	0.000000	-10.000000	-0.166667	17.050001	474.666656	1023.000000	1023.000000	2046.000000
21.040001	-0.029561	-17.470346	-4.303587	-6.741875	-3.122932	-3.301952	0.000000	-10.000000	-0.158333	17.050001	480.500000	1023.000000	1023.000000	2046.000000
21.059999	-0.028338	-16.748018	-4.128498	-6.406139	-2.941417	-3.271964	0.000000	-10.000000	-0.158333	17.083334	486.166656	1023.000000	1023.000000	2046.000000
21.080000	-0.026563	-15.698764	-3.860311	-6.320138	-2.676154	-2.842162	0.000000	-10.000000	-0.158333	16.916668	491.833344	1023.000000	1023.000000	2046.000000
21.100000	-0.024665	-14.576880	-3.448401	-5.967312	-2.511781	-2.649386	0.000000	-10.000000	-0.166667	16.700001	497.500000	1023.000000	1023.000000	2046.000000
21.120001	-0.022530	-13.315356	-3.134037	-5.600075	-2.128769	-2.452475	0.000000	-10.000000	-0.166667	16.833334	503.166656	1023.000000	1023.000000	2046.000000
21.139999	-0.020320	-12.008979	-2.741473	-5.455066	-1.870969	-1.941470	0.000000	-10.000000	-0.183333	16.983334	508.833344	1023.000000	1023.000000	2046.000000
21.160000	-0.018824	-11.125155	-2.440918	-5.194179	-1.718302	-1.771756	0.000000	-10.000000	-0.191667	17.500000	514.500000	1023.000000	1023.000000	2046.000000
21.180000	-0.017455	-10.315766	-2.337020	-4.934482	-1.384725	-1.659539	0.000000	-10.000000	-0.216667	17.800001	520.500000	1023.000000	1023.000000	2046.000000
21.200001	-0.016122	-9.527864	-2.092755	-4.800523	-1.276112	-1.358473	0.000000	-10.000000	-0.216667	18.250000	526.500000	1023.000000	1023.000000	2046.000000
21.219999	-0.014720	-8.699776	-1.865639	-4.502959	-1.109571	-1.221606	0.000000	-10.000000	-0.216667	18.550001	532.500000	1023.000000	1023.000000	2046.000000
21.240000	-0.013711	-8.103127	-1.827264	-4.248736	-0.954204	-1.072923	0.000000	-10.000000	-0.208333	18.750000	538.500000	1023.000000	1023.000000	2046.000000
21.260000	-0.012797	-7.562748	-1.631992	-4.017109	-1.025488	-0.888159	0.000000	-10.000000	-0.208333	18.700001	544.500000	1023.000000	1023.000000	2046.000000
21.280001	-0.012640	-7.470096	-1.610048	-3.812468	-1.068961	-0.978619	0.000000	-10.000000	-0.200000	18.716667	550.666687	1023.000000	1023.000000	2046.000000
21.299999	-0.012772	-7.548165	-1.597427	-3.584999	-1.127875	-1.237863	0.000000	-10.000000	-0.208333	18.700001	557.000000	1023.000000	1023.000000	2046.000000
21.320000	-0.012578	-7.433586	-1.398613	-3.537477	-1.264866	-1.232630	0.000000	-10.000000	-0.216667	18.783333	563.333313	1023.000000	1023.000000	2046.000000
21.340000	-0.013182	-7.790572	-1.356642	-3.517941	-1.360079	-1.555909	0.000000	-10.000000	-0.233333	19.016666	569.500000	1023.000000	1023.000000	2046.000000
21.360001	-0.014149	-8.362037	-1.512737	-3.406593	-1.500000	-1.942706	0.000000	-10.000000	-0.225000	18.866667	575.833313	1023.000000	1023.000000	2046.000000
21.379999	-0.015601	-9.220256	-1.693237	-3.357569	-1.860542	-2.308909	0.000000	-10.000000	-0.216667	18.683334	582.166687	1023.000000	1023.000000	2046.000000
21.400000	-0.016824	-9.942905	-1.802020	-3.287826	-2.150108	-2.702951	0.000000	-10.000000	-0.183333	18.050001	588.500000	1023.000000	1023.000000	2046.000000
21.420000	-0.016669	-9.851609	-1.898926	-3.223026	-2.067977	-2.661679	0.000000	-10.000000	-0.183333	17.800001	594.500000	1023.000000	1023.000000	2046.000000
21.440001	-0.016624	-9.824897	-1.957312	-3.140373	-2.094622	-2.632590	0.000000	-10.000000	-0.175000	17.500000	600.500000	1023.000000	1023.000000	2046.000000
21.459999	-0.016551	-9.781671	-1.890090	-3.053758	-2.195574	-2.642248	0.000000	-10.000000	-0.191667	17.400000	606.500000	1023.000000	1023.000000	2046.000000
21.480000	-0.015979	-9.443347	-1.953324	-2.836084	-2.100081	-2.553858	0.000000	-10.000000	-0.175000	17.416666	612.500000	1023.000000	1023.000000	2046.000000
21.500000	-0.015352	-9.072938	-1.989400	-2.553630	-2.088931	-2.440978	0.000000	-10.000000	-0.175000	17.650000	618.166687	1023.000000	1023.000000	2046.000000
21.520000	-0.014711	-8.694077	-1.813240	-2.349633	-2.164382	-2.366823	0.000000	-10.000000	-0.166667	17.700001	623.833313	1023.000000	1023.000000	2046.000000
21.540001	-0.013581	-8.026587	-1.849198	-2.060338	-1.907481	-2.209569	0.000000	-10.000000	-0.175000	17.733334	629.500000	1023.000000	1023.000000	2046.000000
21.559999	-0.012495	-7.384614	-1.751414	-1.925580	-1.834858	-1.872761	0.000000	-10.000000	-0.175000	17.550001	635.500000	1023.000000	1023.000000	2046.000000
21.580000	-0.011762	-6.951133	-1.592268	-1.729545	-1.802684	-1.826636	0.000000	-10.000000	-0.166667	17.333334	641.500000	1023.000000	1023.000000	2046.000000
21.600000	-0.010331	-6.105634	-1.559745	-1.559236	-1.533013	-1.453640	0.000000	-10.000000	-0.158333	16.983334	647.500000	1023.000000	1023.000000	2046.000000
21.620001	-0.008723	-5.155428	-1.383436	-1.372736	-1.336909	-1.062347	0.000000	-10.000000	-0.150000	16.833334	653.333313	1023.000000	1023.000000	2046.000000
21.639999	-0.007181	-4.243708	-1.062580	-1.012604	-1.242502	-0.926021	0.000000	-10.000000	-0.166667	16.450001	659.000000	1023.000000	1023.000000	2046.000000
21.660000	-0.005130	-3.031792	-0.684062	-0.621282	-1.003662	-0.722786	0.000000	-10.000000	-0.175000	15.900000	664.500000	1023.000000	1023.000000	2046.000000
21.680000	-0.003240	-1.914977	-0.445822	-0.396851	-0.720244	-0.352060	0.000000	-10.000000	-0.175000	15.066667	669.833313	1023.000000	1023.000000	2046.000000
21.700001	-0.002122	-1.254342	-0.138680	-0.089136	-0.561457	-0.465068	0.000000	-10.000000	-0.133333	14.383333	675.000000	1023.000000	1023.000000	2046.000000
21.719999	-0.001663	-0.982657	0.052463	-0.067597	-0.476090	-0.491433	0.000000	-10.000000	-0.108333	13.650001	680.000000	1023.000000	1023.000000	2046.000000
21.740000	-0.001684	-0.995087	0.099241	-0.272441	-0.434835	-0.387051	0.000000	-10.000000	-0.091667	13.050000	684.666687	1023.000000	1023.000000	2046.000000
21.760000	-0.001689	-0.998176	0.247810	-0.258551	-0.458675	-0.528761	0.000000	-10.000000	-0.100000	12.650001	689.166687	1023.000000	1023.000000	2046.000000
21.780001	-0.001692	-1.000183	0.342701	-0.366554	-0.449216	-0.527115	0.000000	-10.000000	-0.100000	12.600000	693.500000	1023.000000	1023.000000	2046.000000
21.799999	-0.001504	-0.889096	0.353801	-0.478870	-0.370636	-0.393391	0.000000	-10.000000	-0.100000	12.433333	697.833313	1023.000000	1023.000000	2046.000000
21.820000	-0.001142	-0.674770	0.531191	-0.498504	-0.357819	-0.349639	0.000000	-10.000000	-0.091667	11.933333	702.000000	1023.000000	1023.000000	2046.000000
21.840000	-0.000692	-0.409049	0.633314	-0.402319	-0.302256	-0.337788	0.000000	-10.000000	-0.075000	11.266666	706.000000	1023.000000	1023.000000	2046.000000
21.860001	0.000357	0.210779	0.787873	-0.363016	-0.180963	-0.033114	0.000000	-10.000000	-0.058333	10.466666	709.833313	1023.000000	1023.000000	2046.000000
21.879999	0.001595	0.942563	1.047393	-0.126779	-0.028701	0.050650	0.000000	-10.000000	-0.050000	9.933333	713.500000	1023.000000	1023.000000	2046.000000
21.900000	0.003350	1.979988	1.359662	0.149554	0.179546	0.291225	0.000000	-10.000000	-0.050000	9.416667	716.833313	1023.000000	1023.000000	2046.000000
21.920000	0.005242	3.098194	1.671992	0.197975	0.477241	0.750985	0.000000	-10.000000	-0.050000	9.250000	720.000000	1023.000000	1023.000000	2046.000000
21.940001	0.006953	4.109402	2.067693	0.451110	0.660109	0.930490	0.000000	-10.000000	-0.041667	9.200000	723.000000	1023.000000	1023.000000	2046.000000
21.959999	0.008455	4.996860	2.245644	0.751436	0.874709	1.125071	0.000000	-10.000000	-0.041667	9.150000	726.166687	1023.000000	1023.000000	2046.000000
21.980000	0.009625	5.688408	2.363951	0.815319	1.115210	1.393928	0.000000	-10.000000	-0.033333	8.950000	729.333313	1023.000000	1023.000000	2046.000000
22.000000	0.010797	6.381219	2.614056	1.118969	1.209550	1.438643	0.000000	-10.000000	-0.033333	8.616667	732.500000	1023.000000	1023.000000	2046.000000
22.020000	0.011283	6.668260	2.601352	1.320873	1.243202	1.502833	0.000000	-10.000000	-0.025000	8.300000	735.333313	1023.000000	1023.000000	2046.000000
22.040001	0.011379	6.724856	2.502938	1.306909	1.296005	1.619005	0.000000	-10.000000	-0.016667	7.933333	738.166687	1023.000000	1023.000000	2046.000000
22.059999	0.010934	6.462280	2.523621	1.368451	1.151511	1.418696	0.000000	-10.000000	-0.008333	7.616667	740.833313	1023.000000	1023.000000	2046.000000
22.080000	0.010060	5.945696	2.465963	1.481974	0.957360	1.040399	0.000000	-10.000000	0.000000	7.366667	742.666687	1023.000000	1023.000000	2046.000000
22.100000	0.009736	5.754017	2.525158	1.324919	0.916905	0.987035	0.000000	-10.000000	-0.008333	7.483334	745.166687	1023.000000	1023.000000	2046.000000
22.120001	0.009386	5.547281	2.587781	1.330505	0.846000	0.782994	0.000000	-10.000000	-0.008333	7.816667	747.666687	1023.000000	1023.000000	2046.000000
22.139999	0.008353	4.936364	2.579494	1.355714	0.585860	0.415297	0.000000	-10.000000	-0.008333	7.950000	751.000000	1023.000000	1023.000000	2046.000000
22.160000	0.006909	4.083107	2.406731	1.284363	0.341822	0.050191	0.000000	-10.000000	0.000000	7.633334	753.666687	1023.000000	1023.000000	2046.000000
22.180000	0.005019	2.966117	2.122843	1.355595	-0.016155	-0.496166	0.000000	-10.000000	0.000000	7.066667	756.166687	1023.000000	1023.000000	2046.000000
22.200001	0.004153	2.454691	2.041074	1.264657	-0.236566	-0.614474	0.000000	-10.000000	0.000000	6.700000	758.666687	1023.000000	1023.000000	2046.000000
22.219999	0.004022	2.376734	1.974317	1.309022	-0.234847	-0.671758	0.000000	-10.000000	0.000000	6.916667	761.000000	1023.000000	1023.000000	2046.000000
22.240000	0.004043	2.389274	1.880748	1.571411	-0.302867	-0.760017	0.000000	-10.000000	-0.033333	7.416667	763.333313	1023.000000	1023.000000	2046.000000
22.260000	0.004073	2.406985	1.824964	1.602634	-0.355640	-0.664973	0.000000	-10.000000	-0.058333	8.250000	765.833313	1023.000000	1023.000000	2046.000000
22.280001	0.004582	2.708099	1.805183	1.809324	-0.350754	-0.555654	0.000000	-10.000000	-0.066667	8.750000	768.333313	1023.000000	1023.000000	2046.000000
22.299999	0.004994	2.951446	1.773586	2.127613	-0.363082	-0.586670	0.000000	-10.000000	-0.050000	9.266667	771.166687	1023.000000	1023.000000	2046.000000
22.320000	0.005777	3.413954	1.815997	2.302133	-0.263298	-0.440878	0.000000	-10.000000	-0.041667	9.366667	774.000000	1023.000000	1023.000000	2046.000000
22.340000	0.006773	4.002995	1.902723	2.465854	-0.198152	-0.167431	0.000000	-10.000000	-0.050000	9.600000	777.166687	1023.000000	1023.000000	2046.000000
22.360001	0.007258	4.289612	1.903257	2.645976	-0.115004	-0.144617	0.000000	-10.000000	-0.050000	9.766667	780.333313	1023.000000	1023.000000	2046.000000
22.379999	0.008215	4.854970	2.022641	2.734974	-0.012050	0.109404	0.000000	-10.000000	-0.058333	10.100000	783.666687	1023.000000	1023.000000	2046.000000
22.400000	0.009679	5.720360	2.149601	2.924956	0.224444	0.421360	0.000000	-10.000000	-0.075000	10.600000	787.000000	1023.000000	1023.000000	2046.000000
22.420000	0.011007	6.505228	2.321955	3.184872	0.389817	0.608584	0.000000	-10.000000	-0.091667	10.833334	790.500000	1023.000000	1023.000000	2046.000000
22.440001	0.013075	7.727532	2.688180	3.493447	0.595600	0.950305	0.000000	-10.000000	-0.100000	11.233334	794.166687	1023.000000	1023.000000	2046.000000
22.459999	0.015062	8.901868	2.985495	3.747924	0.890599	1.277849	0.000000	-10.000000	-0.100000	11.516667	797.833313	1023.000000	1023.000000	2046.000000
22.480000	0.016270	9.615824	3.232032	3.958455	1.057240	1.368098	0.000000	-10.000000	-0.100000	12.033334	801.500000	1023.000000	1023.000000	2046.000000
22.500000	0.016777	9.915014	3.370219	4.063566	1.243489	1.237740	0.000000	-10.000000	-0.091667	12.166667	805.500000	1023.000000	1023.000000	2046.000000
22.520000	0.017013	10.054955	3.540326	3.902444	1.294723	1.317463	0.000000	-10.000000	-0.091667	11.983334	809.666687	1023.000000	1023.000000	2046.000000
22.540001	0.016607	9.814572	3.582531	3.832165	1.240521	1.159355	0.000000	-10.000000	-0.091667	11.816667	814.000000	1023.000000	1023.000000	2046.000000
22.559999	0.016389	9.685957	3.570006	3.721959	1.259990	1.134002	0.000000	-10.000000	-0.100000	11.816667	818.000000	1023.000000	1023.000000	2046.000000
22.580000	0.016386	9.684390	3.713738	3.602035	1.186960	1.181658	0.000000	-10.000000	-0.100000	11.650001	822.000000	1023.000000	1023.000000	2046.000000
22.600000	0.016544	9.777628	3.731620	3.497200	1.260935	1.287872	0.000000	-10.000000	-0.083333	11.100000	825.666687	1023.000000	1023.000000	2046.000000
22.620001	0.016701	9.870527	3.725534	3.480844	1.356211	1.307939	0.000000	-10.000000	-0.058333	10.016666	829.333313	1023.000000	1023.000000	2046.000000
22.639999	0.017583	10.391680	3.888789	3.506400	1.436249	1.560241	0.000000	-10.000000	-0.025000	8.650000	832.666687	1023.000000	1023.000000	2046.000000
22.660000	0.018278	10.802158	4.035683	3.659232	1.493153	1.614090	0.000000	-10.000000	-0.008333	6.800000	835.833313	1023.000000	1023.000000	2046.000000
22.680000	0.019757	11.676544	4.301218	3.786360	1.743108	1.845859	0.000000	-10.000000	0.000000	4.966667	838.333313	1023.000000	1023.000000	2046.000000
22.700001	0.021591	12.760182	4.649501	3.987185	1.945673	2.177824	0.000000	-10.000000	0.000000	3.500000	840.333313	1023.000000	1023.000000	2046.000000
22.719999	0.022945	13.560525	4.875164	4.105124	2.167235	2.413003	0.000000	-10.000000	0.000000	2.766667	841.833313	1023.000000	1023.000000	2046.000000
22.740000	0.024303	14.363064	5.124436	4.212390	2.343634	2.682603	0.000000	-10.000000	0.000000	2.016667	843.000000	1023.000000	1023.000000	2046.000000
22.760000	0.025177	14.879687	5.286171	4.370090	2.457548	2.765879	0.000000	-10.000000	0.008333	0.883333	843.666687	1023.000000	1023.000000	2046.000000
22.780001	0.025743	15.214388	5.298235	4.539317	2.607388	2.769449	0.000000	-10.000000	0.025000	-0.883333	844.000000	1023.000000	1023.000000	2046.000000
22.799999	0.026004	15.368163	5.296291	4.562673	2.594814	2.914385	0.000000	-10.000000	0.041667	-2.733333	844.000000	1023.000000	1023.000000	2046.000000
22.820000	0.025247	14.921122	5.191454	4.554810	2.407345	2.767513	0.000000	-10.000000	0.050000	-4.733334	844.000000	1023.000000	1023.000000	2046.000000
22.840000	0.023803	14.067658	4.959222	4.404225	2.255112	2.449099	0.000000	-10.000000	0.050000	-6.583333	844.000000	1023.000000	1023.000000	2046.000000
22.860001	0.022163	13.098184	4.701460	4.189475	2.061983	2.145267	0.000000	-10.000000	0.050000	-8.300000	844.000000	1023.000000	1023.000000	2046.000000
22.879999	0.020279	11.984734	4.545269	3.896866	1.774064	1.768535	0.000000	-10.000000	0.066667	-9.433333	844.000000	1023.000000	1023.000000	2046.000000
22.900000	0.018886	11.161748	4.463479	3.561866	1.602517	1.533887	0.000000	-10.000000	0.083333	-10.333333	844.000000	1023.000000	1023.000000	2046.000000
22.920000	0.017364	10.262250	4.350840	3.380629	1.367711	1.163070	0.000000	-10.000000	0.100000	-11.183333	844.000000	1023.000000	1023.000000	2046.000000
22.940001	0.014953	8.837276	4.069733	3.210114	0.967251	0.590178	0.000000	-10.000000	0.100000	-12.200000	836.666687	1023.000000	1023.000000	2046.000000
22.959999	0.012449	7.357332	3.724249	3.026479	0.550696	0.055908	0.000000	-10.000000	0.108333	-13.283334	828.000000	1023.000000	1023.000000	2046.000000
22.980000	0.010599	6.263815	3.519155	2.854275	0.197030	-0.306645	0.000000	-10.000000	0.125000	-13.950000	817.666687	1023.000000	1023.000000	2046.000000
23.000000	0.009470	5.596934	3.254196	2.742208	0.087995	-0.487465	0.000000	-10.000000	0.141667	-14.033334	813.166687	1023.000000	1023.000000	2046.000000
23.020000	0.008636	5.103672	3.020749	2.753377	-0.057138	-0.613316	0.000000	-10.000000	0.150000	-13.516666	808.500000	1023.000000	1023.000000	2046.000000
23.040001	0.007671	4.533487	2.861701	2.694741	-0.275617	-0.747338	0.000000	-10.000000	0.141667	-12.966667	804.000000	1023.000000	1023.000000	2046.000000
23.059999	0.007123	4.209457	2.664961	2.721424	-0.336369	-0.840559	0.000000	-10.000000	0.125000	-12.583334	799.500000	1023.000000	1023.000000	2046.000000
23.080000	0.006498	3.840378	2.451864	2.705294	-0.437820	-0.878960	0.000000	-10.000000	0.108333	-12.466667	796.500000	1023.000000	1023.000000	2046.000000
23.100000	0.005995	3.542910	2.338511	2.666028	-0.557937	-0.903693	0.000000	-10.000000	0.091667	-12.433333	792.333313	1023.000000	1023.000000	2046.000000
23.120001	0.005808	3.432517	2.225722	2.683708	-0.558030	-0.918883	0.000000	-10.000000	0.091667	-12.466667	788.333313	1023.000000	1023.000000	2046.000000
23.139999	0.005603	3.311630	2.083745	2.658881	-0.520662	-0.910335	0.000000	-10.000000	0.091667	-12.583333	783.000000	1023.000000	1023.000000	2046.000000
23.160000	0.005305	3.135534	1.992809	2.502736	-0.561617	-0.798394	0.000000	-10.000000	0.100000	-12.666667	778.833313	1023.000000	1023.000000	2046.000000
23.180000	0.005474	3.234945	1.976493	2.410324	-0.483968	-0.667905	0.000000	-10.000000	0.100000	-12.766666	774.500000	1023.000000	1023.000000	2046.000000
23.200001	0.006045	3.572719	1.894626	2.451605	-0.311164	-0.462348	0.000000	-10.000000	0.100000	-12.850000	770.166687	1023.000000	1023.000000	2046.000000
23.219999	0.006570	3.882717	2.042106	2.580534	-0.372295	-0.367628	0.000000	-10.000000	0.100000	-13.050000	765.833313	1023.000000	1023.000000	2046.000000
23.240000	0.007119	4.207501	2.135789	2.598533	-0.246722	-0.280099	0.000000	-10.000000	0.100000	-13.266666	761.500000	1023.000000	1023.000000	2046.000000
23.260000	0.007560	4.467779	2.141314	2.712035	-0.074995	-0.310575	0.000000	-10.000000	0.100000	-13.450000	757.000000	1023.000000	1023.000000	2046.000000
23.280001	0.007210	4.261056	2.169895	2.618767	-0.135967	-0.391639	0.000000	-10.000000	0.108333	-13.566667	752.500000	1023.000000	1023.000000	2046.000000
23.299999	0.006014	3.554537	2.199590	2.309211	-0.301912	-0.652353	0.000000	-10.000000	0.116667	-13.850000	748.000000	1023.000000	1023.000000	2046.000000
23.320000	0.004828	2.853376	2.058767	1.945517	-0.263809	-0.887099	0.000000	-10.000000	0.116667	-14.100000	743.500000	1023.000000	1023.000000	2046.000000
23.340000	0.003441	2.033473	1.875927	1.488837	-0.346509	-0.984782	0.000000	-10.000000	0.116667	-14.216667	738.833313	1023.000000	1023.000000	2046.000000
23.360001	0.001896	1.120828	1.876269	1.014225	-0.661621	-1.108044	0.000000	-10.000000	0.125000	-14.266666	734.000000	1023.000000	1023.000000	2046.000000
23.379999	0.000850	0.502545	1.766698	0.637976	-0.676572	-1.225557	0.000000	-10.000000	0.158333	-14.350000	729.166687	1023.000000	1023.000000	2046.000000
23.400000	-0.000147	-0.086617	1.580396	0.345547	-0.693491	-1.319069	0.000000	-10.000000	0.183333	-14.650000	724.333313	1023.000000	1023.000000	2046.000000
23.420000	-0.000834	-0.492894	1.412223	0.210979	-0.798541	-1.317555	0.000000	-10.000000	0.200000	-14.983334	719.500000	1023.000000	1023.000000	2046.000000
23.440001	-0.001082	-0.639733	1.449952	0.095945	-0.877363	-1.308267	0.000000	-10.000000	0.200000	-15.383333	714.500000	1023.000000	1023.000000	2046.000000
23.459999	-0.000785	-0.463775	1.430761	0.084967	-0.767177	-1.212326	0.000000	-10.000000	0.200000	-15.733334	709.333313	1023.000000	1023.000000	2046.000000
23.480000	-0.000692	-0.408958	1.427661	0.133351	-0.767667	-1.202303	0.000000	-10.000000	0.200000	-15.900000	704.000000	1023.000000	1023.000000	2046.000000
23.500000	-0.000046	-0.027048	1.596628	0.058576	-0.636055	-1.046197	0.000000	-10.000000	0.191667	-15.866667	698.666687	1023.000000	1023.000000	2046.000000
23.520000	0.000918	0.542249	1.743516	0.072406	-0.434564	-0.839109	0.000000	-10.000000	0.183333	-15.716667	693.500000	1023.000000	1023.000000	2046.000000
23.540001	0.001450	0.856902	1.801387	0.109703	-0.396885	-0.657303	0.000000	-10.000000	0.175000	-15.516667	688.333313	1023.000000	1023.000000	2046.000000
23.559999	0.001626	0.960831	1.891644	0.102759	-0.368044	-0.665529	0.000000	-10.000000	0.183333	-15.516667	683.166687	1023.000000	1023.000000	2046.000000
23.580000	0.001750	1.034155	1.859420	0.006576	-0.262629	-0.569211	0.000000	-10.000000	0.191667	-15.683334	677.833313	1023.000000	1023.000000	2046.000000
23.600000	0.001622	0.958331	1.783946	0.058751	-0.352591	-0.531775	0.000000	-10.000000	0.200000	-15.950001	672.666687	1023.000000	1023.000000	2046.000000
23.620001	0.000842	0.497912	1.638189	-0.015274	-0.549592	-0.575410	0.000000	-10.000000	0.200000	-16.150000	667.333313	1023.000000	1023.000000	2046.000000
23.639999	-0.000650	-0.384145	1.295916	-0.068452	-0.735980	-0.875628	0.000000	-10.000000	0.200000	-16.416666	662.000000	1023.000000	1023.000000	2046.000000
23.660000	-0.002758	-1.629955	1.007127	-0.339420	-1.149910	-1.147753	0.000000	-10.000000	0.208333	-16.766666	656.333313	1023.000000	1023.000000	2046.000000
23.680000	-0.004595	-2.715635	0.702685	-0.586200	-1.262113	-1.570007	0.000000	-10.000000	0.216667	-17.116667	650.833313	1023.000000	1023.000000	2046.000000
23.700001	-0.006459	-3.817157	0.475664	-0.931252	-1.573330	-1.788239	0.000000	-10.000000	0.225000	-17.233334	645.166687	1023.000000	1023.000000	2046.000000
23.719999	-0.007904	-4.671070	0.388450	-1.170014	-1.820865	-2.068640	0.000000	-10.000000	0.225000	-17.450001	639.500000	1023.000000	1023.000000	2046.000000
23.740000	-0.009105	-5.380869	0.231422	-1.249971	-1.918092	-2.444229	0.000000	-10.000000	0.233333	-17.616667	633.500000	1023.000000	1023.000000	2046.000000
23.760000	-0.011518	-6.807008	-0.007732	-1.418777	-2.462989	-2.917509	0.000000	-10.000000	0.233333	-17.983334	627.500000	1023.000000	1023.000000	2046.000000
23.780001	-0.013846	-8.182949	-0.375390	-1.609200	-2.711735	-3.486624	0.000000	-10.000000	0.241667	-18.100000	621.500000	1023.000000	1023.000000	2046.000000
23.799999	-0.015796	-9.335295	-0.702030	-1.806514	-3.161389	-3.665362	0.000000	-10.000000	0.241667	-18.250000	615.500000	1023.000000	1023.000000	2046.000000
23.820000	-0.017093	-10.102009	-0.968393	-1.948208	-3.277631	-3.907777	0.000000	-10.000000	0.233333	-18.200001	609.500000	1023.000000	1023.000000	2046.000000
23.840000	-0.018379	-10.862046	-1.290534	-2.005759	-3.532243	-4.033511	0.000000	-10.000000	0.233333	-18.066668	603.500000	1023.000000	1023.000000	2046.000000
23.860001	-0.019714	-11.651200	-1.553263	-2.138041	-3.791819	-4.168077	0.000000	-10.000000	0.233333	-18.016666	597.500000	1023.000000	1023.000000	2046.000000
23.879999	-0.020608	-12.179117	-1.817513	-2.178529	-3.903132	-4.279943	0.000000	-10.000000	0.250000	-18.016666	591.500000	1023.000000	1023.000000	2046.000000
23.900000	-0.021783	-12.873505	-2.078128	-2.368741	-4.166420	-4.260216	0.000000	-10.000000	0.250000	-18.250000	585.500000	1023.000000	1023.000000	2046.000000
23.920000	-0.022444	-13.264368	-2.312335	-2.454767	-4.146854	-4.350411	0.000000	-10.000000	0.250000	-18.549999	579.333313	1023.000000	1023.000000	2046.000000
23.940001	-0.023418	-13.840092	-2.559608	-2.533290	-4.301842	-4.445351	0.000000	-10.000000	0.250000	-19.049999	573.000000	1023.000000	1023.000000	2046.000000
23.959999	-0.023944	-14.150970	-2.674443	-2.739291	-4.362340	-4.374896	0.000000	-10.000000	0.266667	-19.516666	566.500000	1023.000000	1023.000000	2046.000000
23.980000	-0.024268	-14.342459	-2.824193	-2.809208	-4.352271	-4.356787	0.000000	-10.000000	0.283333	-19.850000	560.000000	1023.000000	1023.000000	2046.000000
24.000000	-0.024303	-14.363115	-2.892343	-2.936125	-4.423793	-4.110854	0.000000	-10.000000	0.316667	-20.083334	553.333313	1023.000000	1023.000000	2046.000000
24.020000	-0.023576	-13.933383	-2.851857	-2.807556	-4.281230	-3.992740	0.000000	-10.000000	0.333333	-20.300001	546.666687	1023.000000	1023.000000	2046.000000
24.040001	-0.023247	-13.738770	-2.844894	-2.669102	-4.312355	-3.912418	0.000000	-10.000000	0.350000	-20.583334	539.833313	1023.000000	1023.000000	2046.000000
24.059999	-0.022816	-13.484456	-2.792269	-2.646345	-4.255489	-3.790354	0.000000	-10.000000	0.341667	-20.800001	533.000000	1023.000000	1023.000000	2046.000000
24.080000	-0.023008	-13.597567	-2.884046	-2.505481	-4.213525	-3.994514	0.000000	-10.000000	0.333333	-20.950001	528.333313	1023.000000	1023.000000	2046.000000
24.100000	-0.023940	-14.148491	-2.969885	-2.676302	-4.400489	-4.101814	0.000000	-10.000000	0.341667	-21.233334	521.333313	1023.000000	1023.000000	2046.000000
24.120001	-0.025005	-14.777743	-3.043386	-2.911235	-4.501911	-4.321211	0.000000	-10.000000	0.350000	-21.516666	514.333313	1023.000000	1023.000000	2046.000000
24.139999	-0.026647	-15.748611	-3.201147	-3.255034	-4.719242	-4.573188	0.000000	-10.000000	0.358333	-21.966667	504.833344	1023.000000	1023.000000	2046.000000
24.160000	-0.028089	-16.600702	-3.344565	-3.786739	-4.795205	-4.674193	0.000000	-10.000000	0.350000	-22.100000	497.500000	1023.000000	1023.000000	2046.000000
24.180000	-0.029644	-17.519608	-3.495850	-4.198302	-4.907812	-4.917645	0.000000	-10.000000	0.350000	-22.083334	490.000000	1023.000000	1023.000000	2046.000000
24.200001	-0.031387	-18.549601	-3.666981	-4.670290	-5.128386	-5.083943	0.000000	-10.000000	0.358333	-21.783335	482.666656	1023.000000	1023.000000	2046.000000
24.219999	-0.032276	-19.074974	-3.859022	-5.014393	-5.098760	-5.102798	0.000000	-10.000000	0.358333	-21.683334	475.333344	1023.000000	1023.000000	2046.000000
24.240000	-0.033473	-19.782835	-4.070453	-5.195758	-5.233063	-5.283562	0.000000	-10.000000	0.366667	-21.783335	468.166656	1023.000000	1023.000000	2046.000000
24.260000	-0.034258	-20.246567	-4.175500	-5.416516	-5.364764	-5.289787	0.000000	-10.000000	0.366667	-22.166668	460.833344	1023.000000	1023.000000	2046.000000
24.280001	-0.034486	-20.380983	-4.252020	-5.635309	-5.351385	-5.142269	0.000000	-10.000000	0.375000	-22.416668	453.500000	1023.000000	1023.000000	2046.000000
24.299999	-0.035143	-20.769756	-4.377699	-5.672174	-5.476736	-5.243147	0.000000	-10.000000	0.383333	-22.600000	446.000000	1023.000000	1023.000000	2046.000000
24.320000	-0.035159	-20.779116	-4.493191	-5.787239	-5.345491	-5.153195	0.000000	-10.000000	0.383333	-22.616667	438.500000	1023.000000	1023.000000	2046.000000
24.340000	-0.035297	-20.860743	-4.497282	-5.812610	-5.402416	-5.148433	0.000000	-10.000000	0.383333	-22.566666	430.833344	1023.000000	1023.000000	2046.000000
24.360001	-0.035195	-20.800060	-4.510018	-5.776894	-5.274567	-5.238582	0.000000	-10.000000	0.366667	-22.400000	423.333344	1023.000000	1023.000000	2046.000000
24.379999	-0.034553	-20.421047	-4.417899	-5.931961	-5.166438	-4.904749	0.000000	-10.000000	0.358333	-22.183332	415.833344	1023.000000	1023.000000	2046.000000
24.400000	-0.034694	-20.504135	-4.414714	-5.845043	-5.219112	-5.025264	0.000000	-10.000000	0.358333	-22.049999	408.500000	1023.000000	1023.000000	2046.000000
24.420000	-0.034738	-20.530046	-4.498207	-6.037058	-5.096622	-4.898159	0.000000	-10.000000	0.358333	-21.883333	401.166656	1023.000000	1023.000000	2046.000000
24.440001	-0.035420	-20.933331	-4.553106	-6.170884	-5.220499	-4.988842	0.000000	-10.000000	0.366667	-21.850000	393.833344	1023.000000	1023.000000	2046.000000
24.459999	-0.035764	-21.136683	-4.653027	-6.231450	-5.168462	-5.083744	0.000000	-10.000000	0.366667	-21.733334	386.500000	1023.000000	1023.000000	2046.000000
24.480000	-0.035881	-21.205940	-4.751922	-6.428215	-5.213723	-4.812081	0.000000	-10.000000	0.383333	-21.850000	379.166656	1023.000000	1023.000000	2046.000000
24.500000	-0.037043	-21.892677	-4.927949	-6.322228	-5.552057	-5.090443	0.000000	-10.000000	0.375000	-21.833334	371.833344	1023.000000	1023.000000	2046.000000
24.520000	-0.038906	-22.993401	-5.398905	-6.500819	-5.667658	-5.426018	0.000000	-10.000000	0.366667	-22.016666	364.500000	1023.000000	1023.000000	2046.000000
24.540001	-0.041282	-24.397831	-5.766783	-6.986705	-6.026893	-5.617450	0.000000	-10.000000	0.350000	-21.950001	357.166656	1023.000000	1023.000000	2046.000000
24.559999	-0.043769	-25.867605	-6.083461	-7.292504	-6.374896	-6.116743	0.000000	-10.000000	0.350000	-21.816668	349.833344	1023.000000	1023.000000	2046.000000
24.580000	-0.045490	-26.884563	-6.288650	-7.846519	-6.553263	-6.196131	0.000000	-10.000000	0.350000	-21.483334	342.666656	1023.000000	1023.000000	2046.000000
24.600000	-0.047060	-27.812519	-6.387494	-8.065613	-6.822083	-6.537330	0.000000	-10.000000	0.341667	-21.266666	335.500000	1023.000000	1023.000000	2046.000000
24.620001	-0.048615	-28.731367	-6.589882	-8.120993	-6.954948	-7.065544	0.000000	-10.000000	0.333333	-21.100000	328.500000	1023.000000	1023.000000	2046.000000
24.639999	-0.050869	-30.063860	-6.881355	-8.465322	-7.361647	-7.355536	0.000000	-10.000000	0.325000	-20.750000	321.500000	1023.000000	1023.000000	2046.000000
24.660000	-0.053267	-31.480917	-7.248296	-8.573112	-7.702086	-7.957422	0.000000	-10.000000	0.325000	-20.383333	314.500000	1023.000000	1023.000000	2046.000000
24.680000	-0.054887	-32.438446	-7.563191	-8.929833	-7.925380	-8.020042	0.000000	-10.000000	0.333333	-20.050001	307.666656	1023.000000	1023.000000	2046.000000
24.700001	-0.056536	-33.412746	-7.887846	-9.017066	-8.208812	-8.299021	0.000000	-10.000000	0.333333	-20.016668	301.000000	1023.000000	1023.000000	2046.000000
24.719999	-0.057804	-34.161884	-8.239046	-9.100093	-8.314585	-8.508161	0.000000	-10.000000	0.333333	-20.016668	294.333344	1023.000000	1023.000000	2046.000000
24.740000	-0.058827	-34.766758	-8.476392	-9.308470	-8.543906	-8.437988	0.000000	-10.000000	0.325000	-19.950001	287.500000	1023.000000	1023.000000	2046.000000
24.760000	-0.060002	-35.461056	-8.832019	-9.281835	-8.631819	-8.715384	0.000000	-10.000000	0.333333	-19.916668	280.833344	1023.000000	1023.000000	2046.000000
24.780001	-0.060855	-35.965187	-9.094407	-9.622504	-8.743357	-8.504919	0.000000	-10.000000	0.333333	-19.866667	274.166656	1023.000000	1023.000000	2046.000000
24.799999	-0.061829	-36.540810	-9.256926	-9.720183	-8.938023	-8.625677	0.000000	-10.000000	0.333333	-19.916666	267.666656	1023.000000	1023.000000	2046.000000
24.820000	-0.062285	-36.810207	-9.448177	-9.849468	-8.948302	-8.564260	0.000000	-10.000000	0.325000	-19.733334	261.000000	1023.000000	1023.000000	2046.000000
24.840000	-0.062732	-37.074623	-9.561042	-9.970027	-9.040252	-8.503301	0.000000	-10.000000	0.300000	-19.633333	254.333328	1023.000000	1023.000000	2046.000000
24.860001	-0.062763	-37.092739	-9.688780	-9.990512	-8.975109	-8.438340	0.000000	-10.000000	0.291667	-19.383333	247.833328	1023.000000	1023.000000	2046.000000
24.879999	-0.062371	-36.861233	-9.632588	-10.070944	-9.056982	-8.100720	0.000000	-10.000000	0.283333	-19.383333	241.166672	1023.000000	1023.000000	2046.000000
24.900000	-0.061950	-36.612488	-9.717143	-9.812237	-8.888566	-8.194543	0.000000	-10.000000	0.300000	-19.383333	234.833328	1023.000000	1023.000000	2046.000000
24.920000	-0.061352	-36.258915	-9.623468	-9.791982	-8.932046	-7.911419	0.000000	-10.000000	0.283333	-19.516666	228.166672	1023.000000	1023.000000	2046.000000
24.940001	-0.061429	-36.304279	-9.698215	-9.710682	-8.919525	-7.975858	0.000000	-10.000000	0.266667	-19.516666	221.833328	1023.000000	1023.000000	2046.000000
24.959999	-0.061497	-36.344734	-9.753665	-9.713070	-8.882863	-7.995136	0.000000	-10.000000	0.250000	-19.416668	215.166672	1023.000000	1023.000000	2046.000000
24.980000	-0.062283	-36.809116	-9.798216	-9.886046	-9.033762	-8.091091	0.000000	-10.000000	0.266667	-19.366667	208.833328	1023.000000	1023.000000	2046.000000
25.000000	-0.063381	-37.458061	-9.901355	-10.022510	-9.131920	-8.402277	0.000000	-10.000000	0.283333	-19.366667	204.500000	1023.000000	1023.000000	2046.000000
25.020000	-0.064456	-38.093304	-10.136644	-10.438075	-9.105531	-8.413054	0.000000	-10.000000	0.275000	-19.383333	198.166672	1023.000000	1023.000000	2046.000000
25.040001	-0.066075	-39.050167	-10.094080	-10.902368	-9.419303	-8.634416	0.000000	-10.000000	0.258333	-19.200001	191.500000	1023.000000	1023.000000	2046.000000
25.059999	-0.067423	-39.846958	-10.241780	-11.301098	-9.467097	-8.836982	0.000000	-10.000000	0.233333	-18.966667	182.833328	1023.000000	1023.000000	2046.000000
25.080000	-0.068680	-40.589832	-10.487654	-11.731845	-9.545971	-8.824361	0.000000	-10.000000	0.233333	-18.750000	178.500000	1023.000000	1023.000000	2046.000000
25.100000	-0.069835	-41.272408	-10.473156	-12.018320	-9.800230	-8.980703	0.000000	-10.000000	0.216667	-18.533335	172.500000	1023.000000	1023.000000	2046.000000
25.120001	-0.070429	-41.623734	-10.709387	-12.190015	-9.746278	-8.978054	0.000000	-10.000000	0.216667	-18.300001	166.500000	1023.000000	1023.000000	2046.000000
25.139999	-0.070997	-41.958977	-10.738605	-12.361753	-9.900246	-8.958375	0.000000	-10.000000	0.225000	-18.000000	158.500000	1023.000000	1023.000000	2046.000000
25.160000	-0.070971	-41.943806	-10.778378	-12.323314	-9.840113	-9.002002	0.000000	-10.000000	0.233333	-17.850000	152.500000	1023.000000	1023.000000	2046.000000
25.180000	-0.070995	-41.958218	-10.946249	-12.440091	-9.741824	-8.830054	0.000000	-10.000000	0.225000	-17.750000	146.500000	1023.000000	1023.000000	2046.000000
25.200001	-0.071068	-42.001087	-10.885130	-12.535423	-9.847046	-8.733487	0.000000	-10.000000	0.208333	-17.533333	140.500000	1023.000000	1023.000000	2046.000000
25.219999	-0.070972	-41.944477	-10.926773	-12.423665	-9.781515	-8.812524	0.000000	-10.000000	0.208333	-17.216667	134.500000	1023.000000	1023.000000	2046.000000
25.240000	-0.070745	-41.810032	-11.020881	-12.536493	-9.674904	-8.577755	0.000000	-10.000000	0.208333	-16.866667	128.666672	1023.000000	1023.000000	2046.000000
25.260000	-0.070532	-41.684151	-10.829103	-12.508648	-9.696939	-8.649462	0.000000	-10.000000	0.208333	-16.516666	123.000000	1023.000000	1023.000000	2046.000000
25.280001	-0.069889	-41.304508	-10.796830	-12.525523	-9.544282	-8.437874	0.000000	-10.000000	0.200000	-16.100000	117.500000	1023.000000	1023.000000	2046.000000
25.299999	-0.069852	-41.282310	-10.815256	-12.612529	-9.517643	-8.336883	0.000000	-10.000000	0.200000	-15.783334	112.166664	1023.000000	1023.000000	2046.000000
25.320000	-0.069995	-41.366756	-10.747868	-12.534142	-9.568671	-8.516075	0.000000	-10.000000	0.191667	-15.416667	106.833336	1023.000000	1023.000000	2046.000000
25.340000	-0.070173	-41.471962	-10.945613	-12.780319	-9.399531	-8.346498	0.000000	-10.000000	0.191667	-15.283334	101.666664	1023.000000	1023.000000	2046.000000
25.360001	-0.070714	-41.792175	-10.916587	-12.929368	-9.525889	-8.420331	0.000000	-10.000000	0.191667	-14.833334	96.500000	1023.000000	1023.000000	2046.000000
25.379999	-0.070441	-41.630821	-10.930179	-12.907599	-9.473517	-8.319525	0.000000	-10.000000	0.191667	-14.583334	91.666664	1023.000000	1023.000000	2046.000000
25.400000	-0.070742	-41.808598	-11.010402	-13.019936	-9.528298	-8.249961	0.000000	-10.000000	0.175000	-14.133333	86.833336	1023.000000	1023.000000	2046.000000
25.420000	-0.071615	-42.324547	-11.118936	-12.907254	-9.755016	-8.543341	0.000000	-10.000000	0.158333	-13.816667	82.166664	1023.000000	1023.000000	2046.000000
25.440001	-0.073071	-43.185177	-11.477363	-13.092443	-9.905009	-8.710361	0.000000	-10.000000	0.141667	-13.283334	77.500000	1023.000000	1023.000000	2046.000000
25.459999	-0.074682	-44.137104	-11.664230	-13.330290	-10.131330	-9.011255	0.000000	-10.000000	0.116667	-12.600000	73.166664	1023.000000	1023.000000	2046.000000
25.480000	-0.076456	-45.185543	-11.856302	-13.571514	-10.371626	-9.386099	0.000000	-10.000000	0.083333	-11.683333	69.000000	1023.000000	1023.000000	2046.000000
25.500000	-0.077665	-45.900162	-12.025612	-14.016147	-10.444657	-9.413748	0.000000	-10.000000	0.066667	-10.800000	65.000000	1023.000000	1023.000000	2046.000000
25.520000	-0.079012	-46.696098	-12.103120	-14.137563	-10.613167	-9.842250	0.000000	-10.000000	0.058333	-10.083334	61.333332	1023.000000	1023.000000	2046.000000
25.540001	-0.080820	-47.764484	-12.361251	-14.438128	-10.854633	-10.110474	0.000000	-10.000000	0.058333	-9.266666	57.833332	1023.000000	1023.000000	2046.000000
25.559999	-0.082893	-48.989563	-12.700752	-14.679822	-11.075565	-10.533422	0.000000	-10.000000	0.041667	-8.200000	54.833332	1023.000000	1023.000000	2046.000000
25.580000	-0.084510	-49.945297	-12.992980	-14.735109	-11.298179	-10.919031	0.000000	-10.000000	0.033333	-7.033333	52.000000	1023.000000	1023.000000	2046.000000
25.600000	-0.085691	-50.643108	-13.306838	-15.058698	-11.360213	-10.917359	0.000000	-10.000000	0.016667	-5.816667	49.666668	1023.000000	1023.000000	2046.000000
25.620001	-0.086416	-51.071804	-13.434062	-15.120031	-11.472125	-11.045585	0.000000	-10.000000	0.008333	-4.516667	47.666668	1023.000000	1023.000000	2046.000000
25.639999	-0.087114	-51.484100	-13.654422	-15.136898	-11.580014	-11.112768	0.000000	-10.000000	0.000000	-3.450000	46.500000	1023.000000	1023.000000	2046.000000
25.660000	-0.087228	-51.551773	-13.839482	-15.302719	-11.493883	-10.915689	0.000000	-10.000000	0.000000	-1.933333	45.666668	1023.000000	1023.000000	2046.000000
25.680000	-0.087592	-51.766979	-14.031240	-15.157549	-11.514563	-11.063627	0.000000	-10.000000	0.000000	-0.966667	45.333332	1023.000000	1023.000000	2046.000000
25.700001	-0.087780	-51.878208	-14.097284	-15.355506	-11.556500	-10.868916	0.000000	-10.000000	0.000000	0.000000	45.000000	1023.000000	1023.000000	2046.000000
25.719999	-0.087635	-51.792515	-14.159335	-15.406133	-11.475079	-10.751967	0.000000	-10.000000	-0.008333	0.000000	45.000000	1023.000000	1023.000000	2046.000000
25.740000	-0.087738	-51.853271	-14.233083	-15.326187	-11.491796	-10.802207	0.000000	-10.000000	-0.008333	0.000000	45.000000	1023.000000	1023.000000	2046.000000
25.760000	-0.087135	-51.496574	-14.212601	-15.455664	-11.372014	-10.456297	0.000000	-10.000000	0.000000	0.000000	45.000000	1023.000000	1023.000000	2046.000000
25.780001	-0.086256	-50.977551	-14.144298	-15.250219	-11.270946	-10.312088	0.000000	-10.000000	0.008333	-0.316667	45.000000	1023.000000	1023.000000	2046.000000
25.799999	-0.085445	-50.497814	-14.042646	-15.100623	-11.196483	-10.158064	0.000000	-10.000000	0.008333	-1.083333	45.000000	1023.000000	1023.000000	2046.000000
25.820000	-0.084184	-49.752659	-13.878956	-14.991406	-11.024020	-9.858276	0.000000	-10.000000	0.000000	-1.850000	45.000000	1023.000000	1023.000000	2046.000000
25.840000	-0.083239	-49.194073	-13.794949	-14.672258	-10.895757	-9.831109	0.000000	-10.000000	0.008333	-2.683333	44.500000	1023.000000	1023.000000	2046.000000
25.860001	-0.082809	-48.940289	-13.655517	-14.625872	-10.854678	-9.804221	0.000000	-10.000000	0.025000	-3.316667	43.500000	1023.000000	1023.000000	2046.000000
25.879999	-0.082360	-48.674866	-13.495453	-14.660325	-10.753758	-9.765330	0.000000	-10.000000	0.041667	-3.950000	42.500000	1023.000000	1023.000000	2046.000000
25.900000	-0.082913	-49.001575	-13.500620	-14.629831	-10.813849	-10.057276	0.000000	-10.000000	0.050000	-4.483334	41.500000	1023.000000	1023.000000	2046.000000
25.920000	-0.083617	-49.417908	-13.510093	-14.988638	-10.834139	-10.085038	0.000000	-10.000000	0.033333	-4.866667	40.000000	1023.000000	1023.000000	2046.000000
25.940001	-0.084412	-49.887688	-13.538718	-15.231622	-10.866194	-10.251154	0.000000	-10.000000	0.016667	-4.933333	37.833332	1023.000000	1023.000000	2046.000000
25.959999	-0.085319	-50.423500	-13.530642	-15.576824	-10.967027	-10.349007	0.000000	-10.000000	0.000000	-4.583333	35.666668	1023.000000	1023.000000	2046.000000
25.980000	-0.085764	-50.686249	-13.471768	-15.772618	-11.089324	-10.352536	0.000000	-10.000000	0.000000	-4.133333	34.500000	1023.000000	1023.000000	2046.000000
26.000000	-0.086445	-51.088726	-13.556209	-15.903667	-11.132643	-10.496206	0.000000	-10.000000	0.000000	-4.016667	33.166668	1023.000000	1023.000000	2046.000000
26.020000	-0.086875	-51.343403	-13.590828	-16.004354	-11.190955	-10.557263	0.000000	-10.000000	0.008333	-4.183333	31.833334	1023.000000	1023.000000	2046.000000
26.040001	-0.086462	-51.098953	-13.580896	-15.978660	-11.093657	-10.445743	0.000000	-10.000000	0.016667	-4.650000	30.000000	1023.000000	1023.000000	2046.000000
26.059999	-0.086503	-51.123276	-13.574581	-15.960049	-11.156986	-10.431660	0.000000	-10.000000	0.025000	-5.100000	29.000000	1023.000000	1023.000000	2046.000000
26.080000	-0.085823	-50.721313	-13.461341	-15.899045	-11.071529	-10.289396	0.000000	-10.000000	0.025000	-5.516667	27.833334	1023.000000	1023.000000	2046.000000
26.100000	-0.085055	-50.267326	-13.385894	-15.769735	-10.981788	-10.129909	0.000000	-10.000000	0.025000	-5.600000	26.500000	1023.000000	1023.000000	2046.000000
26.120001	-0.085008	-50.239456	-13.451931	-15.741698	-10.882229	-10.163597	0.000000	-10.000000	0.025000	-5.433333	24.000000	1023.000000	1023.000000	2046.000000
26.139999	-0.083767	-49.506432	-13.140911	-15.682123	-10.805377	-9.878021	0.000000	-10.000000	0.025000	-5.050000	21.666666	1023.000000	1023.000000	2046.000000
26.160000	-0.082924	-49.008022	-12.977989	-15.553713	-10.712112	-9.764206	0.000000	-10.000000	0.025000	-4.700000	20.000000	1023.000000	1023.000000	2046.000000
26.180000	-0.082060	-48.497284	-12.850370	-15.473096	-10.559338	-9.614478	0.000000	-10.000000	0.025000	-4.466667	18.500000	1023.000000	1023.000000	2046.000000
26.200001	-0.081486	-48.157959	-12.770922	-15.425496	-10.490398	-9.471143	0.000000	-10.000000	0.025000	-4.333333	17.500000	1023.000000	1023.000000	2046.000000
26.219999	-0.081397	-48.105686	-12.822343	-15.429104	-10.354112	-9.500128	0.000000	-10.000000	0.016667	-4.250000	15.833333	1023.000000	1023.000000	2046.000000
26.240000	-0.080729	-47.710785	-12.709826	-15.417801	-10.309760	-9.273401	0.000000	-10.000000	0.016667	-4.333333	14.333333	1023.000000	1023.000000	2046.000000
26.260000	-0.080898	-47.810528	-12.824877	-15.352103	-10.306840	-9.326708	0.000000	-10.000000	0.025000	-4.566667	12.333333	1023.000000	1023.000000	2046.000000
26.280001	-0.081011	-47.877514	-12.826949	-15.338567	-10.453050	-9.258949	0.000000	-10.000000	0.041667	-4.750000	11.000000	1023.000000	1023.000000	2046.000000
26.299999	-0.082333	-48.658947	-13.060828	-15.359770	-10.711471	-9.526880	0.000000	-10.000000	0.050000	-4.983334	9.833333	1023.000000	1023.000000	2046.000000
26.320000	-0.083517	-49.358543	-13.287683	-15.446079	-10.810354	-9.814425	0.000000	-10.000000	0.033333	-5.000000	8.166667	1023.000000	1023.000000	2046.000000
26.340000	-0.084365	-49.859543	-13.335033	-15.515906	-11.015059	-9.993542	0.000000	-10.000000	0.033333	-4.700000	5.833333	1023.000000	1023.000000	2046.000000
26.360001	-0.085382	-50.460888	-13.445324	-15.690174	-11.089986	-10.235405	0.000000	-10.000000	0.033333	-4.316667	4.166667	1023.000000	1023.000000	2046.000000
26.379999	-0.085897	-50.765202	-13.464648	-15.840919	-11.157755	-10.301880	0.000000	-10.000000	0.041667	-3.816667	3.166667	1023.000000	1023.000000	2046.000000
26.400000	-0.087275	-51.579727	-13.594701	-15.984857	-11.364627	-10.635542	0.000000	-10.000000	0.033333	-3.650000	2.000000	1023.000000	1023.000000	2046.000000
26.420000	-0.088860	-52.516300	-13.798742	-16.099253	-11.586730	-11.031575	0.000000	-10.000000	0.025000	-3.416667	0.666667	1023.000000	1023.000000	2046.000000
26.440001	-0.090674	-53.588268	-14.104523	-16.247101	-11.922472	-11.314173	0.000000	-10.000000	0.025000	-3.366667	-0.333333	1023.000000	1023.000000	2046.000000
26.459999	-0.092224	-54.504551	-14.446052	-16.378773	-12.047808	-11.631918	0.000000	-10.000000	0.025000	-3.200000	-0.833333	1023.000000	1023.000000	2046.000000
26.480000	-0.093008	-54.967892	-14.641805	-16.492796	-12.163351	-11.669940	0.000000	-10.000000	0.016667	-2.866667	-1.833333	1023.000000	1023.000000	2046.000000
26.500000	-0.093884	-55.485374	-14.835915	-16.624887	-12.292971	-11.731602	0.000000	-10.000000	0.000000	-1.766667	-3.000000	1023.000000	1023.000000	2046.000000
26.520000	-0.094257	-55.705681	-15.054078	-16.617998	-12.250601	-11.783005	0.000000	-10.000000	-0.016667	-0.766667	-3.833333	1023.000000	1023.000000	2046.000000
26.540001	-0.094544	-55.875252	-15.122145	-16.685297	-12.378963	-11.688848	0.000000	-10.000000	-0.016667	0.600000	-4.000000	1023.000000	1023.000000	2046.000000
26.559999	-0.094677	-55.954285	-15.283100	-16.687201	-12.288760	-11.695224	0.000000	-10.000000	-0.008333	1.466667	-4.000000	1023.000000	1023.000000	2046.000000
26.580000	-0.094602	-55.909836	-15.386921	-16.743650	-12.240303	-11.538963	0.000000	-10.000000	-0.016667	2.933333	-4.000000	1023.000000	1023.000000	2046.000000
26.600000	-0.094593	-55.904636	-15.333369	-16.816481	-12.293595	-11.461192	0.000000	-10.000000	-0.025000	4.200000	-4.000000	1023.000000	1023.000000	2046.000000
26.620001	-0.094155	-55.645695	-15.427910	-16.752510	-12.084080	-11.381195	0.000000	-10.000000	-0.033333	5.200000	-4.000000	1023.000000	1023.000000	2046.000000
26.639999	-0.093378	-55.186623	-15.340337	-16.679670	-12.018488	-11.148128	0.000000	-10.000000	-0.033333	5.883333	-4.000000	1023.000000	1023.000000	2046.000000
26.660000	-0.092307	-54.553356	-15.160945	-16.620901	-11.900821	-10.870690	0.000000	-10.000000	-0.041667	6.333333	-4.000000	1023.000000	1023.000000	2046.000000
26.680000	-0.090803	-53.664814	-15.052330	-16.349274	-11.614445	-10.648767	0.000000	-10.000000	-0.033333	6.833333	-4.000000	1023.000000	1023.000000	2046.000000
26.700001	-0.089574	-52.938442	-14.823633	-16.175400	-11.552141	-10.387267	0.000000	-10.000000	-0.016667	7.083333	-4.000000	1023.000000	1023.000000	2046.000000
26.719999	-0.088197	-52.124218	-14.622810	-15.934014	-11.258188	-10.309205	0.000000	-10.000000	0.000000	7.350000	-4.000000	1023.000000	1023.000000	2046.000000
26.740000	-0.087171	-51.518066	-14.493991	-15.746594	-11.074828	-10.202652	0.000000	-10.000000	0.000000	7.666667	-4.000000	1023.000000	1023.000000	2046.000000
26.760000	-0.086843	-51.324036	-14.274714	-15.784283	-11.002643	-10.262398	0.000000	-10.000000	0.000000	7.833333	-4.000000	1023.000000	1023.000000	2046.000000
26.780001	-0.086447	-51.090008	-14.259720	-15.733223	-10.800490	-10.296574	0.000000	-10.000000	-0.033333	8.933333	7.000000	1023.000000	1023.000000	2046.000000
26.799999	-0.086697	-51.237740	-14.018607	-15.970942	-10.945038	-10.303151	0.000000	-10.000000	-0.066667	9.933333	18.000000	1023.000000	1023.000000	2046.000000
26.820000	-0.086699	-51.239098	-13.955572	-16.110958	-10.756197	-10.416371	0.000000	-10.000000	-0.100000	11.050000	29.000000	1023.000000	1023.000000	2046.000000
26.840000	-0.086940	-51.381317	-13.877467	-16.256905	-10.858568	-10.388377	0.000000	-10.000000	-0.100000	11.316667	31.500000	1023.000000	1023.000000	2046.000000
26.860001	-0.086868	-51.338737	-13.745798	-16.410746	-10.775292	-10.406899	0.000000	-10.000000	-0.100000	11.583334	34.000000	1023.000000	1023.000000	2046.000000
26.879999	-0.086516	-51.130783	-13.744847	-16.374891	-10.668439	-10.342606	0.000000	-10.000000	-0.100000	11.850000	36.500000	1023.000000	1023.000000	2046.000000
26.900000	-0.086102	-50.886158	-13.550810	-16.380829	-10.712344	-10.242175	0.000000	-10.000000	-0.091667	11.900001	37.666668	1023.000000	1023.000000	2046.000000
26.920000	-0.084984	-50.225304	-13.445339	-16.294361	-10.421515	-10.064088	0.000000	-10.000000	-0.083333	11.883333	40.166668	1023.000000	1023.000000	2046.000000
26.940001	-0.083921	-49.597511	-13.243132	-16.132593	-10.398456	-9.823331	0.000000	-10.000000	-0.083333	12.016666	44.000000	1023.000000	1023.000000	2046.000000
26.959999	-0.082628	-48.833195	-13.043714	-15.950294	-10.071232	-9.767958	0.000000	-10.000000	-0.091667	12.150001	48.000000	1023.000000	1023.000000	2046.000000
26.980000	-0.081306	-48.051773	-12.898084	-15.750046	-9.898808	-9.504834	0.000000	-10.000000	-0.108333	12.450000	52.166668	1023.000000	1023.000000	2046.000000
27.000000	-0.079604	-47.046242	-12.471617	-15.612082	-9.662736	-9.299806	0.000000	-10.000000	-0.116667	12.733334	56.500000	1023.000000	1023.000000	2046.000000
27.020000	-0.077792	-45.974957	-12.248368	-15.382360	-9.345211	-8.999018	0.000000	-10.000000	-0.125000	13.150001	60.833332	1023.000000	1023.000000	2046.000000
27.040001	-0.076584	-45.260960	-11.901233	-15.277962	-9.310276	-8.771490	0.000000	-10.000000	-0.133333	13.600000	65.166664	1023.000000	1023.000000	2046.000000
27.059999	-0.075075	-44.369423	-11.719768	-15.086551	-8.953259	-8.609848	0.000000	-10.000000	-0.150000	14.066667	69.500000	1023.000000	1023.000000	2046.000000
27.080000	-0.074338	-43.933590	-11.611704	-14.972218	-8.918293	-8.431374	0.000000	-10.000000	-0.175000	14.500000	74.166664	1023.000000	1023.000000	2046.000000
27.100000	-0.073103	-43.203724	-11.416899	-14.817645	-8.649964	-8.319217	0.000000	-10.000000	-0.183333	14.950000	79.000000	1023.000000	1023.000000	2046.000000
27.120001	-0.072019	-42.563400	-11.401078	-14.637055	-8.443419	-8.081846	0.000000	-10.000000	-0.191667	15.100000	84.000000	1023.000000	1023.000000	2046.000000
27.139999	-0.071531	-42.274555	-11.287773	-14.509564	-8.494988	-7.982229	0.000000	-10.000000	-0.183333	15.200000	89.000000	1023.000000	1023.000000	2046.000000
27.160000	-0.071220	-42.090950	-11.376135	-14.355508	-8.360165	-7.999145	0.000000	-10.000000	-0.191667	15.166667	94.000000	1023.000000	1023.000000	2046.000000
27.180000	-0.071486	-42.248207	-11.339990	-14.277794	-8.568074	-8.062350	0.000000	-10.000000	-0.191667	15.466667	99.000000	1023.000000	1023.000000	2046.000000
27.200001	-0.071505	-42.259377	-11.272942	-14.147215	-8.527900	-8.311321	0.000000	-10.000000	-0.208333	15.800000	104.166664	1023.000000	1023.000000	2046.000000
27.219999	-0.071503	-42.258465	-11.255299	-14.077162	-8.577357	-8.348647	0.000000	-10.000000	-0.225000	16.383333	109.333336	1023.000000	1023.000000	2046.000000
27.240000	-0.071464	-42.234959	-11.119641	-14.103662	-8.590251	-8.421405	0.000000	-10.000000	-0.241667	17.033335	114.833336	1023.000000	1023.000000	2046.000000
27.260000	-0.071982	-42.541222	-11.214832	-14.015239	-8.633251	-8.677900	0.000000	-10.000000	-0.233333	17.450001	120.500000	1023.000000	1023.000000	2046.000000
27.280001	-0.073358	-43.354443	-11.419014	-14.023780	-8.940831	-8.970818	0.000000	-10.000000	-0.216667	17.783335	126.333336	1023.000000	1023.000000	2046.000000
27.299999	-0.074012	-43.741337	-11.589544	-13.974992	-8.985743	-9.191058	0.000000	-10.000000	-0.208333	17.900000	132.000000	1023.000000	1023.000000	2046.000000
27.320000	-0.074401	-43.971275	-11.750695	-13.951570	-9.051470	-9.217542	0.000000	-10.000000	-0.208333	18.150000	137.666672	1023.000000	1023.000000	2046.000000
27.340000	-0.074162	-43.829628	-11.775217	-13.894451	-9.020037	-9.139922	0.000000	-10.000000	-0.225000	18.333334	143.833328	1023.000000	1023.000000	2046.000000
27.360001	-0.073761	-43.592487	-11.832877	-13.679046	-8.945864	-9.134699	0.000000	-10.000000	-0.233333	18.600000	150.166672	1023.000000	1023.000000	2046.000000
27.379999	-0.073285	-43.311546	-11.798231	-13.546950	-9.023403	-8.942961	0.000000	-10.000000	-0.258333	19.166668	156.500000	1023.000000	1023.000000	2046.000000
27.400000	-0.072559	-42.882263	-11.882658	-13.312993	-8.787449	-8.899164	0.000000	-10.000000	-0.275000	19.800001	162.666672	1023.000000	1023.000000	2046.000000
27.420000	-0.071994	-42.548187	-11.880177	-13.202298	-8.822073	-8.643638	0.000000	-10.000000	-0.283333	20.250000	169.000000	1023.000000	1023.000000	2046.000000
27.440001	-0.071048	-41.989079	-11.789940	-13.130205	-8.679144	-8.389791	0.000000	-10.000000	-0.291667	20.550001	175.666672	1023.000000	1023.000000	2046.000000
27.459999	-0.070176	-41.474098	-11.810596	-12.954903	-8.473218	-8.235383	0.000000	-10.000000	-0.291667	20.450001	182.500000	1023.000000	1023.000000	2046.000000
27.480000	-0.069053	-40.810600	-11.663291	-12.899333	-8.354555	-7.893423	0.000000	-10.000000	-0.300000	20.600000	189.500000	1023.000000	1023.000000	2046.000000
27.500000	-0.067501	-39.893284	-11.532928	-12.667423	-8.078227	-7.614705	0.000000	-10.000000	-0.316667	20.733334	196.333328	1023.000000	1023.000000	2046.000000
27.520000	-0.065594	-38.766029	-11.281054	-12.364256	-7.868039	-7.252680	0.000000	-10.000000	-0.325000	21.066668	203.166672	1023.000000	1023.000000	2046.000000
27.540001	-0.063468	-37.509502	-10.953935	-12.109013	-7.556375	-6.890182	0.000000	-10.000000	-0.333333	21.116667	210.000000	1023.000000	1023.000000	2046.000000
27.559999	-0.061363	-36.265747	-10.589470	-11.679167	-7.302310	-6.694799	0.000000	-10.000000	-0.333333	21.100000	217.000000	1023.000000	1023.000000	2046.000000
27.580000	-0.059595	-35.220673	-10.248067	-11.441028	-7.061917	-6.469662	0.000000	-10.000000	-0.341667	21.183334	224.000000	1023.000000	1023.000000	2046.000000
27.600000	-0.057688	-34.093361	-9.878122	-11.191354	-6.721538	-6.302346	0.000000	-10.000000	-0.325000	21.466667	231.166672	1023.000000	1023.000000	2046.000000
27.620001	-0.056881	-33.616676	-9.670022	-10.992621	-6.582171	-6.371863	0.000000	-10.000000	-0.300000	21.533333	238.333328	1023.000000	1023.000000	2046.000000
27.639999	-0.056164	-33.193050	-9.503172	-11.094710	-6.367487	-6.227682	0.000000	-10.000000	-0.283333	21.549999	245.666672	1023.000000	1023.000000	2046.000000
27.660000	-0.055868	-33.017891	-9.328476	-11.036052	-6.347395	-6.305970	0.000000	-10.000000	-0.308333	21.583334	252.833328	1023.000000	1023.000000	2046.000000
27.680000	-0.055532	-32.819141	-9.211975	-11.138413	-6.283031	-6.185722	0.000000	-10.000000	-0.316667	21.950001	260.000000	1023.000000	1023.000000	2046.000000
27.700001	-0.054562	-32.245953	-9.001902	-11.132318	-6.127907	-5.983823	0.000000	-10.000000	-0.333333	22.150000	267.166656	1023.000000	1023.000000	2046.000000
27.719999	-0.053953	-31.885954	-8.874680	-10.978905	-6.058375	-5.973994	0.000000	-10.000000	-0.333333	22.366667	274.500000	1023.000000	1023.000000	2046.000000
27.740000	-0.052690	-31.139826	-8.680556	-10.988935	-5.841486	-5.628849	0.000000	-10.000000	-0.358333	22.550001	282.000000	1023.000000	1023.000000	2046.000000
27.760000	-0.051164	-30.237944	-8.433387	-10.681321	-5.649342	-5.473894	0.000000	-10.000000	-0.358333	22.866667	289.500000	1023.000000	1023.000000	2046.000000
27.780001	-0.049483	-29.244684	-8.166513	-10.418419	-5.407083	-5.252668	0.000000	-10.000000	-0.350000	23.000000	297.166656	1023.000000	1023.000000	2046.000000
27.799999	-0.047299	-27.953953	-7.794614	-10.244231	-5.133943	-4.781164	0.000000	-10.000000	-0.341667	22.866667	304.833344	1023.000000	1023.000000	2046.000000
27.820000	-0.045213	-26.720963	-7.389231	-9.803199	-4.918420	-4.610114	0.000000	-10.000000	-0.341667	22.933332	312.500000	1023.000000	1023.000000	2046.000000
27.840000	-0.042858	-25.329042	-6.993760	-9.520320	-4.527288	-4.287673	0.000000	-10.000000	-0.358333	23.283333	320.166656	1023.000000	1023.000000	2046.000000
27.860001	-0.040363	-23.854643	-6.560900	-9.330708	-4.220183	-3.742852	0.000000	-10.000000	-0.358333	23.466667	328.000000	1023.000000	1023.000000	2046.000000
27.879999	-0.038795	-22.927839	-6.288051	-8.877659	-4.043465	-3.718666	0.000000	-10.000000	-0.375000	23.700001	335.833344	1023.000000	1023.000000	2046.000000
27.900000	-0.037351	-22.074635	-6.151645	-8.727445	-3.724457	-3.471089	0.000000	-10.000000	-0.383333	23.816668	343.500000	1023.000000	1023.000000	2046.000000
27.920000	-0.035706	-21.102186	-5.948102	-8.543681	-3.465048	-3.145355	0.000000	-10.000000	-0.400000	24.333334	351.166656	1023.000000	1023.000000	2046.000000
27.940001	-0.034321	-20.283688	-5.607378	-8.168661	-3.411099	-3.096548	0.000000	-10.000000	-0.400000	24.533335	359.166656	1023.000000	1023.000000	2046.000000
27.959999	-0.032641	-19.290771	-5.435024	-7.945139	-3.119334	-2.791274	0.000000	-10.000000	-0.400000	24.533335	367.500000	1023.000000	1023.000000	2046.000000
27.980000	-0.031173	-18.423140	-5.281734	-7.648143	-2.948698	-2.544565	0.000000	-10.000000	-0.400000	24.450001	375.833344	1023.000000	1023.000000	2046.000000
28.000000	-0.030526	-18.041016	-5.136880	-7.290218	-3.020835	-2.593081	0.000000	-10.000000	-0.391667	24.316668	384.000000	1023.000000	1023.000000	2046.000000
28.020000	-0.029936	-17.692123	-5.043244	-6.941815	-3.005606	-2.701458	0.000000	-10.000000	-0.391667	24.266666	392.000000	1023.000000	1023.000000	2046.000000
28.040001	-0.029281	-17.304987	-4.855000	-6.795139	-3.004557	-2.650291	0.000000	-10.000000	-0.391667	24.166666	400.000000	1023.000000	1023.000000	2046.000000
28.059999	-0.029343	-17.341963	-4.723614	-6.584863	-3.118308	-2.915179	0.000000	-10.000000	-0.408333	24.266666	408.000000	1023.000000	1023.000000	2046.000000
28.080000	-0.030106	-17.792706	-4.773418	-6.416811	-3.270922	-3.331556	0.000000	-10.000000	-0.408333	24.300001	416.166656	1023.000000	1023.000000	2046.000000
28.100000	-0.031278	-18.485353	-4.922971	-6.433055	-3.561119	-3.568208	0.000000	-10.000000	-0.400000	24.366667	424.500000	1023.000000	1023.000000	2046.000000
28.120001	-0.032115	-18.980158	-5.017126	-6.308241	-3.831904	-3.822886	0.000000	-10.000000	-0.366667	24.116667	432.833344	1023.000000	1023.000000	2046.000000
28.139999	-0.032414	-19.156509	-5.121673	-6.124936	-3.843629	-4.066272	0.000000	-10.000000	-0.341667	23.916666	441.000000	1023.000000	1023.000000	2046.000000
28.160000	-0.031913	-18.860701	-5.054582	-6.120914	-3.839646	-3.845558	0.000000	-10.000000	-0.333333	23.583334	449.000000	1023.000000	1023.000000	2046.000000
28.180000	-0.031492	-18.611830	-5.015928	-5.888386	-3.856334	-3.851182	0.000000	-10.000000	-0.341667	23.350000	456.833344	1023.000000	1023.000000	2046.000000
28.200001	-0.030854	-18.234640	-5.042006	-5.587377	-3.743019	-3.862237	0.000000	-10.000000	-0.350000	23.333334	464.500000	1023.000000	1023.000000	2046.000000
28.219999	-0.029937	-17.692814	-4.971851	-5.413668	-3.709694	-3.597601	0.000000	-10.000000	-0.350000	23.350000	472.166656	1023.000000	1023.000000	2046.000000
28.240000	-0.029070	-17.180223	-4.865800	-5.147874	-3.668798	-3.497750	0.000000	-10.000000	-0.341667	23.450001	480.000000	1023.000000	1023.000000	2046.000000
28.260000	-0.027895	-16.486073	-4.824607	-4.830007	-3.470056	-3.361403	0.000000	-10.000000	-0.341667	23.200001	488.000000	1023.000000	1023.000000	2046.000000
28.280001	-0.026762	-15.816340	-4.609727	-4.723187	-3.465393	-3.018032	0.000000	-10.000000	-0.333333	22.866667	495.833344	1023.000000	1023.000000	2046.000000
28.299999	-0.025666	-15.168529	-4.496060	-4.469650	-3.301333	-2.901485	0.000000	-10.000000	-0.325000	22.516666	503.500000	1023.000000	1023.000000	2046.000000
28.320000	-0.024291	-14.355861	-4.395636	-4.270851	-3.051080	-2.638294	0.000000	-10.000000	-0.325000	22.250000	511.000000	1023.000000	1023.000000	2046.000000
28.340000	-0.022491	-13.292070	-4.087296	-4.123018	-2.898849	-2.182908	0.000000	-10.000000	-0.308333	22.050001	518.500000	1023.000000	1023.000000	2046.000000
28.360001	-0.020682	-12.222962	-3.907587	-3.754319	-2.550799	-2.010258	0.000000	-10.000000	-0.300000	21.683334	525.833313	1023.000000	1023.000000	2046.000000
28.379999	-0.018543	-10.958663	-3.504968	-3.421905	-2.366765	-1.665024	0.000000	-10.000000	-0.283333	21.400000	533.166687	1023.000000	1023.000000	2046.000000
28.400000	-0.016608	-9.815029	-3.057589	-3.078273	-2.196313	-1.482854	0.000000	-10.000000	-0.291667	21.016666	540.333313	1023.000000	1023.000000	2046.000000
28.420000	-0.014990	-8.858835	-2.787489	-2.739002	-1.880370	-1.451974	0.000000	-10.000000	-0.283333	20.716667	547.500000	1023.000000	1023.000000	2046.000000
28.440001	-0.013930	-8.232737	-2.571851	-2.681833	-1.695402	-1.283651	0.000000	-10.000000	-0.266667	20.050001	554.500000	1023.000000	1023.000000	2046.000000
28.459999	-0.013816	-8.165410	-2.352979	-2.662816	-1.719176	-1.430440	0.000000	-10.000000	-0.250000	19.600000	561.166687	1023.000000	1023.000000	2046.000000
28.480000	-0.013524	-7.992513	-2.203694	-2.655812	-1.678930	-1.454077	0.000000	-10.000000	-0.250000	19.316668	567.833313	1023.000000	1023.000000	2046.000000
28.500000	-0.013046	-7.710379	-2.191932	-2.725629	-1.491489	-1.301329	0.000000	-10.000000	-0.250000	19.466667	574.166687	1023.000000	1023.000000	2046.000000
28.520000	-0.012630	-7.464558	-1.895848	-2.752196	-1.600514	-1.216000	0.000000	-10.000000	-0.241667	19.549999	580.833313	1023.000000	1023.000000	2046.000000
28.540001	-0.011931	-7.051039	-1.734814	-2.662132	-1.436265	-1.217829	0.000000	-10.000000	-0.241667	19.216667	587.166687	1023.000000	1023.000000	2046.000000
28.559999	-0.010907	-6.445758	-1.710131	-2.646866	-1.186552	-0.902209	0.000000	-10.000000	-0.225000	18.700001	593.833313	1023.000000	1023.000000	2046.000000
28.580000	-0.009862	-5.828324	-1.342264	-2.528886	-1.218002	-0.739172	0.000000	-10.000000	-0.216667	17.966667	600.166687	1023.000000	1023.000000	2046.000000
28.600000	-0.008220	-4.857729	-1.055484	-2.185093	-0.995825	-0.621327	0.000000	-10.000000	-0.191667	17.633333	606.500000	1023.000000	1023.000000	2046.000000
28.620001	-0.006356	-3.756389	-0.871836	-2.028174	-0.616866	-0.239513	0.000000	-10.000000	-0.175000	17.116667	612.500000	1023.000000	1023.000000	2046.000000
28.639999	-0.004506	-2.662993	-0.360158	-1.765846	-0.502403	-0.034586	0.000000	-10.000000	-0.158333	16.850000	618.166687	1023.000000	1023.000000	2046.000000
28.660000	-0.002437	-1.440224	0.023582	-1.426117	-0.218356	0.180667	0.000000	-10.000000	-0.166667	16.333334	623.833313	1023.000000	1023.000000	2046.000000
28.680000	-0.000559	-0.330258	0.221815	-1.284971	0.095744	0.637154	0.000000	-10.000000	-0.183333	16.216667	629.166687	1023.000000	1023.000000	2046.000000
28.700001	0.000577	0.340712	0.469205	-1.077799	0.245685	0.703621	0.000000	-10.000000	-0.183333	15.783334	634.666687	1023.000000	1023.000000	2046.000000
28.719999	0.001992	1.177266	0.715127	-0.815005	0.414952	0.862192	0.000000	-10.000000	-0.166667	15.433333	640.000000	1023.000000	1023.000000	2046.000000
28.740000	0.003493	2.064252	0.879503	-0.638005	0.642540	1.180214	0.000000	-10.000000	-0.150000	14.900001	645.333313	1023.000000	1023.000000	2046.000000
28.760000	0.004284	2.532053	1.024597	-0.377595	0.677017	1.208034	0.000000	-10.000000	-0.150000	14.500000	650.500000	1023.000000	1023.000000	2046.000000
28.780001	0.004525	2.674509	1.020490	-0.111421	0.636696	1.128743	0.000000	-10.000000	-0.133333	13.983334	655.333313	1023.000000	1023.000000	2046.000000
28.799999	0.004157	2.456865	0.928907	-0.153114	0.559379	1.121693	0.000000	-10.000000	-0.116667	13.266666	660.166687	1023.000000	1023.000000	2046.000000
28.820000	0.003634	2.147697	1.008114	-0.025304	0.368243	0.796645	0.000000	-10.000000	-0.100000	12.483334	664.666687	1023.000000	1023.000000	2046.000000
28.840000	0.003170	1.873405	1.112137	0.051112	0.181898	0.528258	0.000000	-10.000000	-0.100000	11.966666	669.000000	1023.000000	1023.000000	2046.000000
28.860001	0.002787	1.647403	1.098023	-0.119993	0.181408	0.487966	0.000000	-10.000000	-0.100000	11.733334	673.000000	1023.000000	1023.000000	2046.000000
28.879999	0.001741	1.028642	1.014023	-0.005241	0.018567	0.001294	0.000000	-10.000000	-0.083333	11.466666	677.000000	1023.000000	1023.000000	2046.000000
28.900000	0.000043	0.025591	0.870379	0.063734	-0.436917	-0.471604	0.000000	-10.000000	-0.066667	10.916667	681.000000	1023.000000	1023.000000	2046.000000
28.920000	-0.001317	-0.778482	0.686528	-0.065641	-0.679688	-0.719681	0.000000	-10.000000	-0.050000	10.150000	684.666687	1023.000000	1023.000000	2046.000000
28.940001	-0.001863	-1.100892	0.650705	0.047242	-0.835342	-0.963497	0.000000	-10.000000	-0.050000	9.566667	688.166687	1023.000000	1023.000000	2046.000000
28.959999	-0.001988	-1.174780	0.599690	0.171070	-0.952026	-0.993513	0.000000	-10.000000	-0.041667	9.450000	691.333313	1023.000000	1023.000000	2046.000000
28.980000	-0.001947	-1.150867	0.468088	0.184260	-0.888453	-0.914761	0.000000	-10.000000	-0.050000	9.800000	694.500000	1023.000000	1023.000000	2046.000000
29.000000	-0.001841	-1.087836	0.414048	0.403088	-0.945136	-0.959837	0.000000	-10.000000	-0.050000	10.466666	697.666687	1023.000000	1023.000000	2046.000000
29.020000	-0.001365	-0.806797	0.413765	0.635466	-0.985558	-0.870470	0.000000	-10.000000	-0.075000	11.083333	701.166687	1023.000000	1023.000000	2046.000000
29.040001	-0.000535	-0.316362	0.404637	0.768668	-0.835577	-0.654090	0.000000	-10.000000	-0.083333	11.766666	704.666687	1023.000000	1023.000000	2046.000000
29.059999	0.000321	0.189804	0.435509	1.121382	-0.772986	-0.594101	0.000000	-10.000000	-0.100000	12.116667	708.500000	1023.000000	1023.000000	2046.000000
29.080000	0.000953	0.563281	0.537901	1.282473	-0.769688	-0.487405	0.000000	-10.000000	-0.100000	12.400001	712.500000	1023.000000	1023.000000	2046.000000
29.100000	0.002076	1.227185	0.658258	1.422724	-0.593024	-0.260773	0.000000	-10.000000	-0.100000	12.350000	716.833313	1023.000000	1023.000000	2046.000000
29.120001	0.002934	1.734151	0.699400	1.637195	-0.476311	-0.126132	0.000000	-10.000000	-0.091667	12.400001	721.000000	1023.000000	1023.000000	2046.000000
29.139999	0.004232	2.501019	0.932167	1.724591	-0.366053	0.210314	0.000000	-10.000000	-0.091667	12.433333	725.000000	1023.000000	1023.000000	2046.000000
29.160000	0.006014	3.554516	1.076986	1.974294	-0.017594	0.520829	0.000000	-10.000000	-0.083333	12.300000	729.000000	1023.000000	1023.000000	2046.000000
29.180000	0.007743	4.576102	1.388898	2.385069	0.140036	0.662099	0.000000	-10.000000	-0.083333	12.066667	733.000000	1023.000000	1023.000000	2046.000000
29.200001	0.009331	5.514385	1.725305	2.594499	0.320043	0.874537	0.000000	-10.000000	-0.083333	11.933333	737.000000	1023.000000	1023.000000	2046.000000
29.219999	0.010957	6.475430	2.046315	2.758564	0.596235	1.074316	0.000000	-10.000000	-0.091667	11.916667	741.000000	1023.000000	1023.000000	2046.000000
29.240000	0.011266	6.658002	2.220832	2.938529	0.652898	0.845744	0.000000	-10.000000	-0.091667	12.083333	745.000000	1023.000000	1023.000000	2046.000000
29.260000	0.011120	6.572129	2.291382	2.717947	0.740397	0.822403	0.000000	-10.000000	-0.083333	12.050000	749.000000	1023.000000	1023.000000	2046.000000
29.280001	0.011185	6.610158	2.424066	2.578706	0.738594	0.868793	0.000000	-10.000000	-0.083333	12.150000	753.000000	1023.000000	1023.000000	2046.000000
29.299999	0.010840	6.406476	2.457429	2.487611	0.716767	0.744669	0.000000	-10.000000	-0.091667	12.000000	757.000000	1023.000000	1023.000000	2046.000000
29.320000	0.010922	6.454954	2.522884	2.372525	0.777537	0.782008	0.000000	-10.000000	-0.083333	11.733334	761.000000	1023.000000	1023.000000	2046.000000
29.340000	0.011148	6.588381	2.631171	2.249750	0.758980	0.948480	0.000000	-10.000000	-0.050000	10.833333	765.000000	1023.000000	1023.000000	2046.000000
29.360001	0.011058	6.535520	2.663143	2.232094	0.746124	0.894160	0.000000	-10.000000	-0.016667	9.200000	769.000000	1023.000000	1023.000000	2046.000000
29.379999	0.011917	7.042802	2.792758	2.322040	0.851982	1.076023	0.000000	-10.000000	0.000000	6.916667	772.500000	1023.000000	1023.000000	2046.000000
29.400000	0.012729	7.522809	2.908738	2.417210	0.976461	1.220399	0.000000	-10.000000	0.000000	3.683333	775.333313	1023.000000	1023.000000	2046.000000
29.420000	0.013198	7.800297	3.024261	2.469229	1.047776	1.259031	0.000000	-10.000000	0.016667	0.450000	777.000000	1023.000000	1023.000000	2046.000000
29.440001	0.014740	8.711123	3.301649	2.559030	1.266007	1.584437	0.000000	-10.000000	0.025000	-2.166667	777.833313	1023.000000	1023.000000	2046.000000
29.459999	0.016027	9.471678	3.539364	2.705121	1.434632	1.792561	0.000000	-10.000000	0.033333	-3.683333	778.000000	1023.000000	1023.000000	2046.000000
29.480000	0.016700	9.869953	3.631438	2.780852	1.538159	1.919504	0.000000	-10.000000	0.033333	-4.550000	778.000000	1023.000000	1023.000000	2046.000000
29.500000	0.017575	10.386871	3.778223	2.852908	1.648398	2.107342	0.000000	-10.000000	0.041667	-5.366667	778.000000	1023.000000	1023.000000	2046.000000
29.520000	0.018122	10.710011	3.873872	2.937142	1.687795	2.211202	0.000000	-10.000000	0.050000	-5.933333	778.000000	1023.000000	1023.000000	2046.000000
29.540001	0.018002	10.638972	3.791159	3.024051	1.708766	2.114995	0.000000	-10.000000	0.050000	-6.500000	778.000000	1023.000000	1023.000000	2046.000000
29.559999	0.017706	10.464306	3.711817	2.982421	1.563691	2.206378	0.000000	-10.000000	0.058333	-7.250000	778.000000	1023.000000	1023.000000	2046.000000
29.580000	0.016242	9.599089	3.451485	2.906379	1.327750	1.913474	0.000000	-10.000000	0.058333	-8.150000	778.000000	1023.000000	1023.000000	2046.000000
29.600000	0.014494	8.566213	3.153853	2.736585	1.178878	1.496897	0.000000	-10.000000	0.075000	-9.083333	778.000000	1023.000000	1023.000000	2046.000000
29.620001	0.013184	7.791702	3.086739	2.519946	0.914339	1.270678	0.000000	-10.000000	0.083333	-9.866667	768.500000	1023.000000	1023.000000	2046.000000
29.639999	0.011507	6.800609	2.942764	2.183448	0.714726	0.959671	0.000000	-10.000000	0.100000	-10.350000	759.000000	1023.000000	1023.000000	2046.000000
29.660000	0.010303	6.088939	2.914910	1.996160	0.528109	0.649760	0.000000	-10.000000	0.100000	-10.550000	749.500000	1023.000000	1023.000000	2046.000000
29.680000	0.008728	5.157952	2.785820	1.952516	0.232144	0.187471	0.000000	-10.000000	0.100000	-10.716667	748.333313	1023.000000	1023.000000	2046.000000
29.700001	0.006026	3.561558	2.393228	1.780093	-0.181487	-0.430275	0.000000	-10.000000	0.091667	-11.083334	745.833313	1023.000000	1023.000000	2046.000000
29.719999	0.003991	2.358783	2.122776	1.588511	-0.517291	-0.835213	0.000000	-10.000000	0.091667	-11.650001	742.000000	1023.000000	1023.000000	2046.000000
29.740000	0.002761	1.631644	1.919173	1.465501	-0.743862	-1.009168	0.000000	-10.000000	0.091667	-12.016667	738.000000	1023.000000	1023.000000	2046.000000
29.760000	0.001538	0.909072	1.633090	1.416904	-0.898741	-1.242181	0.000000	-10.000000	0.091667	-12.116667	734.000000	1023.000000	1023.000000	2046.000000
29.780001	0.000658	0.389029	1.453936	1.356596	-1.032459	-1.389044	0.000000	-10.000000	0.091667	-11.833334	730.000000	1023.000000	1023.000000	2046.000000
29.799999	-0.000199	-0.117730	1.229920	1.388203	-1.191794	-1.544060	0.000000	-10.000000	0.083333	-11.650001	726.000000	1023.000000	1023.000000	2046.000000
29.820000	-0.001031	-0.609052	1.051223	1.291501	-1.361846	-1.589931	0.000000	-10.000000	0.100000	-11.633334	722.333313	1023.000000	1023.000000	2046.000000
29.840000	-0.001570	-0.927609	0.909272	1.245943	-1.404537	-1.678287	0.000000	-10.000000	0.100000	-11.983334	718.666687	1023.000000	1023.000000	2046.000000
29.860001	-0.001852	-1.094505	0.750337	1.221515	-1.364008	-1.702349	0.000000	-10.000000	0.108333	-12.600000	714.666687	1023.000000	1023.000000	2046.000000
29.879999	-0.002372	-1.402088	0.760791	1.100305	-1.541846	-1.721338	0.000000	-10.000000	0.100000	-13.333333	710.333313	1023.000000	1023.000000	2046.000000
29.900000	-0.002776	-1.640695	0.644732	1.045691	-1.545720	-1.785398	0.000000	-10.000000	0.116667	-14.050000	705.666687	1023.000000	1023.000000	2046.000000
29.920000	-0.002797	-1.653277	0.560883	0.946733	-1.513573	-1.647319	0.000000	-10.000000	0.141667	-14.550000	701.166687	1023.000000	1023.000000	2046.000000
29.940001	-0.002450	-1.447780	0.509476	0.901227	-1.431176	-1.427307	0.000000	-10.000000	0.175000	-14.983334	696.333313	1023.000000	1023.000000	2046.000000
29.959999	-0.002230	-1.317820	0.566988	0.962663	-1.476304	-1.371168	0.000000	-10.000000	0.191667	-15.483334	691.333313	1023.000000	1023.000000	2046.000000
29.980000	-0.001500	-0.886261	0.634462	1.029157	-1.306505	-1.243375	0.000000	-10.000000	0.208333	-15.966667	686.000000	1023.000000	1023.000000	2046.000000
30.000000	-0.001210	-0.714957	0.635564	1.149384	-1.268881	-1.231024	0.000000	-10.000000	0.208333	-16.466667	680.666687	1023.000000	1023.000000	2046.000000
30.020000	-0.001651	-0.975461	0.704686	1.072601	-1.357911	-1.394836	0.000000	-10.000000	0.216667	-16.766666	675.166687	1023.000000	1023.000000	2046.000000
30.040001	-0.002581	-1.525230	0.657627	0.898802	-1.384035	-1.697625	0.000000	-10.000000	0.225000	-17.133333	669.666687	1023.000000	1023.000000	2046.000000
30.059999	-0.003965	-2.343397	0.437807	0.592541	-1.481180	-1.892565	0.000000	-10.000000	0.241667	-17.483334	664.000000	1023.000000	1023.000000	2046.000000
30.080000	-0.005671	-3.351802	0.456270	0.053476	-1.792504	-2.069044	0.000000	-10.000000	0.250000	-17.833334	658.333313	1023.000000	1023.000000	2046.000000
30.100000	-0.007010	-4.142986	0.289607	-0.369452	-1.811454	-2.251687	0.000000	-10.000000	0.241667	-17.916668	652.500000	1023.000000	1023.000000	2046.000000
30.120001	-0.008508	-5.028033	0.059752	-0.731578	-1.941132	-2.415075	0.000000	-10.000000	0.241667	-17.900000	646.500000	1023.000000	1023.000000	2046.000000
30.139999	-0.009783	-5.781753	0.081058	-1.211857	-2.216304	-2.434650	0.000000	-10.000000	0.241667	-18.049999	640.500000	1023.000000	1023.000000	2046.000000
30.160000	-0.010481	-6.193981	-0.111882	-1.371112	-2.161889	-2.549098	0.000000	-10.000000	0.258333	-18.316668	634.333313	1023.000000	1023.000000	2046.000000
30.180000	-0.011039	-6.523936	-0.323212	-1.463451	-2.218028	-2.519246	0.000000	-10.000000	0.266667	-18.583334	628.000000	1023.000000	1023.000000	2046.000000
30.200001	-0.011476	-6.782098	-0.283590	-1.605935	-2.416705	-2.475867	0.000000	-10.000000	0.283333	-18.950001	621.666687	1023.000000	1023.000000	2046.000000
30.219999	-0.011295	-6.675463	-0.333269	-1.593239	-2.270799	-2.478155	0.000000	-10.000000	0.308333	-19.316668	615.333313	1023.000000	1023.000000	2046.000000
30.240000	-0.011118	-6.570945	-0.345489	-1.656899	-2.262002	-2.306555	0.000000	-10.000000	0.333333	-19.616667	609.000000	1023.000000	1023.000000	2046.000000
30.260000	-0.010877	-6.428421	-0.243464	-1.667319	-2.281888	-2.235749	0.000000	-10.000000	0.316667	-19.450001	602.500000	1023.000000	1023.000000	2046.000000
30.280001	-0.010043	-5.935595	-0.081180	-1.623389	-2.131153	-2.099874	0.000000	-10.000000	0.300000	-19.383333	596.000000	1023.000000	1023.000000	2046.000000
30.299999	-0.009788	-5.784844	-0.131583	-1.636563	-2.028065	-1.988634	0.000000	-10.000000	0.283333	-19.250000	589.500000	1023.000000	1023.000000	2046.000000
30.320000	-0.009831	-5.810059	-0.173201	-1.677799	-2.077962	-1.881096	0.000000	-10.000000	0.300000	-19.366667	583.000000	1023.000000	1023.000000	2046.000000
30.340000	-0.010002	-5.910976	-0.199381	-1.733239	-2.067517	-1.910839	0.000000	-10.000000	0.316667	-19.416668	576.500000	1023.000000	1023.000000	2046.000000
30.360001	-0.010145	-5.995805	-0.276321	-1.739047	-2.081345	-1.899091	0.000000	-10.000000	0.316667	-19.716667	570.000000	1023.000000	1023.000000	2046.000000
30.379999	-0.011240	-6.643041	-0.591516	-1.768655	-2.325981	-1.956888	0.000000	-10.000000	0.333333	-20.066668	563.500000	1023.000000	1023.000000	2046.000000
30.400000	-0.013021	-7.695333	-0.816641	-1.977255	-2.721103	-2.180334	0.000000	-10.000000	0.333333	-20.383333	556.833313	1023.000000	1023.000000	2046.000000
30.420000	-0.014855	-8.779207	-1.180051	-2.189028	-2.815143	-2.594985	0.000000	-10.000000	0.350000	-20.633333	550.000000	1023.000000	1023.000000	2046.000000
30.440001	-0.017275	-10.209370	-1.574154	-2.584891	-3.109980	-2.940345	0.000000	-10.000000	0.350000	-20.766666	543.000000	1023.000000	1023.000000	2046.000000
30.459999	-0.019224	-11.361148	-1.759175	-2.973122	-3.474394	-3.154457	0.000000	-10.000000	0.350000	-20.833334	536.000000	1023.000000	1023.000000	2046.000000
30.480000	-0.020372	-12.039689	-1.902752	-3.192795	-3.555045	-3.389097	0.000000	-10.000000	0.350000	-20.683332	529.166687	1023.000000	1023.000000	2046.000000
30.500000	-0.021873	-12.926785	-2.076032	-3.319258	-3.716000	-3.815494	0.000000	-10.000000	0.350000	-20.683332	522.333313	1023.000000	1023.000000	2046.000000
30.520000	-0.024275	-14.346277	-2.324362	-3.527184	-4.213496	-4.281235	0.000000	-10.000000	0.350000	-20.783333	515.500000	1023.000000	1023.000000	2046.000000
30.540001	-0.026490	-15.655453	-2.611886	-3.694403	-4.571496	-4.777669	0.000000	-10.000000	0.350000	-20.866667	508.500000	1023.000000	1023.000000	2046.000000
30.559999	-0.028446	-16.811329	-2.980792	-3.920029	-4.772113	-5.138395	0.000000	-10.000000	0.350000	-20.800001	501.500000	1023.000000	1023.000000	2046.000000
30.580000	-0.030189	-17.841902	-3.330143	-4.145279	-5.077834	-5.288644	0.000000	-10.000000	0.350000	-20.683334	494.500000	1023.000000	1023.000000	2046.000000
30.600000	-0.031527	-18.632694	-3.577048	-4.238446	-5.309879	-5.507322	0.000000	-10.000000	0.350000	-20.650002	487.500000	1023.000000	1023.000000	2046.000000
30.620001	-0.032778	-19.371977	-3.897020	-4.292418	-5.427560	-5.754979	0.000000	-10.000000	0.350000	-20.566668	480.666656	1023.000000	1023.000000	2046.000000
30.639999	-0.034034	-20.114130	-4.244551	-4.442678	-5.623961	-5.802939	0.000000	-10.000000	0.350000	-20.583334	473.833344	1023.000000	1023.000000	2046.000000
30.660000	-0.035290	-20.856531	-4.457120	-4.657295	-5.896123	-5.845993	0.000000	-10.000000	0.350000	-20.800001	467.000000	1023.000000	1023.000000	2046.000000
30.680000	-0.035903	-21.218954	-4.687807	-4.735490	-5.888421	-5.907237	0.000000	-10.000000	0.350000	-21.016666	460.000000	1023.000000	1023.000000	2046.000000
30.700001	-0.036772	-21.732183	-4.949586	-4.888528	-5.951375	-5.942693	0.000000	-10.000000	0.350000	-21.233334	453.000000	1023.000000	1023.000000	2046.000000
30.719999	-0.037470	-22.144726	-5.103654	-5.062032	-6.080733	-5.898306	0.000000	-10.000000	0.350000	-21.299999	446.000000	1023.000000	1023.000000	2046.000000
30.740000	-0.037526	-22.177635	-5.143057	-5.190162	-6.031246	-5.813169	0.000000	-10.000000	0.350000	-21.383333	438.833344	1023.000000	1023.000000	2046.000000
30.760000	-0.037566	-22.201288	-5.321577	-5.201175	-5.971511	-5.707025	0.000000	-10.000000	0.350000	-21.416666	431.666656	1023.000000	1023.000000	2046.000000
30.780001	-0.037098	-21.924864	-5.276539	-5.161841	-6.012818	-5.473666	0.000000	-10.000000	0.358333	-21.516666	424.500000	1023.000000	1023.000000	2046.000000
30.799999	-0.036585	-21.621445	-5.216849	-5.011159	-5.970775	-5.422663	0.000000	-10.000000	0.366667	-21.633333	417.333344	1023.000000	1023.000000	2046.000000
30.820000	-0.036462	-21.548828	-5.249269	-4.948479	-5.954959	-5.396121	0.000000	-10.000000	0.375000	-21.766666	410.166656	1023.000000	1023.000000	2046.000000
30.840000	-0.036952	-21.838455	-5.340401	-4.929875	-6.030500	-5.537678	0.000000	-10.000000	0.366667	-21.750000	402.833344	1023.000000	1023.000000	2046.000000
30.860001	-0.037557	-22.196350	-5.423892	-5.038443	-6.104066	-5.629949	0.000000	-10.000000	0.358333	-21.700001	395.666656	1023.000000	1023.000000	2046.000000
30.879999	-0.038666	-22.851566	-5.600009	-5.228411	-6.123238	-5.899909	0.000000	-10.000000	0.358333	-21.700001	388.333344	1023.000000	1023.000000	2046.000000
30.900000	-0.040289	-23.810907	-5.748871	-5.578095	-6.338090	-6.145850	0.000000	-10.000000	0.358333	-21.766666	381.166656	1023.000000	1023.000000	2046.000000
30.920000	-0.041656	-24.618519	-5.816897	-6.118058	-6.471556	-6.212008	0.000000	-10.000000	0.366667	-21.900000	373.833344	1023.000000	1023.000000	2046.000000
30.940001	-0.043086	-25.463984	-5.920327	-6.585371	-6.584025	-6.374260	0.000000	-10.000000	0.358333	-21.883333	366.500000	1023.000000	1023.000000	2046.000000
30.959999	-0.044747	-26.445704	-6.168344	-6.970153	-6.715548	-6.591659	0.000000	-10.000000	0.358333	-21.833334	359.166656	1023.000000	1023.000000	2046.000000
30.980000	-0.046324	-27.377642	-6.363180	-7.348869	-6.943237	-6.722355	0.000000	-10.000000	0.350000	-21.850000	351.833344	1023.000000	1023.000000	2046.000000
31.000000	-0.046951	-27.748177	-6.509302	-7.635308	-6.963443	-6.640123	0.000000	-10.000000	0.358333	-21.966667	344.500000	1023.000000	1023.000000	2046.000000
31.020000	-0.047665	-28.170185	-6.701125	-7.801278	-7.020442	-6.647342	0.000000	-10.000000	0.366667	-22.316668	337.166656	1023.000000	1023.000000	2046.000000
31.040001	-0.048306	-28.548811	-6.780493	-7.897446	-7.133486	-6.737386	0.000000	-10.000000	0.383333	-22.533333	329.666656	1023.000000	1023.000000	2046.000000
31.059999	-0.048579	-28.710436	-6.888772	-8.024212	-7.144300	-6.653152	0.000000	-10.000000	0.391667	-22.700001	322.333344	1023.000000	1023.000000	2046.000000
31.080000	-0.048473	-28.647417	-6.961358	-8.075895	-7.024881	-6.585282	0.000000	-10.000000	0.391667	-22.633333	314.666656	1023.000000	1023.000000	2046.000000
31.100000	-0.048291	-28.540237	-6.933835	-8.123383	-7.031078	-6.451942	0.000000	-10.000000	0.391667	-22.750000	307.333344	1023.000000	1023.000000	2046.000000
31.120001	-0.048157	-28.460657	-6.881199	-8.117146	-7.023977	-6.438334	0.000000	-10.000000	0.383333	-22.683334	299.666656	1023.000000	1023.000000	2046.000000
31.139999	-0.047918	-28.319242	-6.847483	-8.164149	-6.964595	-6.343015	0.000000	-10.000000	0.375000	-22.500000	292.166656	1023.000000	1023.000000	2046.000000
31.160000	-0.047779	-28.237391	-6.944547	-8.316074	-6.792187	-6.184582	0.000000	-10.000000	0.358333	-22.200001	284.500000	1023.000000	1023.000000	2046.000000
31.180000	-0.048051	-28.398039	-7.037923	-8.419269	-6.773172	-6.167674	0.000000	-10.000000	0.350000	-22.033333	277.166656	1023.000000	1023.000000	2046.000000
31.200001	-0.048742	-28.806244	-7.103636	-8.508558	-6.925421	-6.268630	0.000000	-10.000000	0.358333	-22.033333	269.833344	1023.000000	1023.000000	2046.000000
31.219999	-0.049049	-28.987747	-7.196213	-8.520162	-7.009664	-6.261710	0.000000	-10.000000	0.366667	-21.966667	262.500000	1023.000000	1023.000000	2046.000000
31.240000	-0.049955	-29.523197	-7.473231	-8.594217	-7.113917	-6.341832	0.000000	-10.000000	0.366667	-22.033333	255.166672	1023.000000	1023.000000	2046.000000
31.260000	-0.051704	-30.556818	-7.840534	-8.776997	-7.381191	-6.558097	0.000000	-10.000000	0.366667	-22.166666	247.666672	1023.000000	1023.000000	2046.000000
31.280001	-0.054301	-32.091656	-8.163968	-9.044873	-7.792783	-7.090033	0.000000	-10.000000	0.358333	-22.050001	240.333328	1023.000000	1023.000000	2046.000000
31.299999	-0.056123	-33.168400	-8.423238	-9.448582	-7.954740	-7.341840	0.000000	-10.000000	0.358333	-21.866667	232.833328	1023.000000	1023.000000	2046.000000
31.320000	-0.057855	-34.192120	-8.637839	-9.905731	-8.150164	-7.498387	0.000000	-10.000000	0.350000	-21.600000	225.666672	1023.000000	1023.000000	2046.000000
31.340000	-0.059164	-34.965633	-8.705996	-10.176925	-8.360740	-7.721972	0.000000	-10.000000	0.350000	-21.450001	218.333328	1023.000000	1023.000000	2046.000000
31.360001	-0.060786	-35.924660	-8.884416	-10.236311	-8.554454	-8.249478	0.000000	-10.000000	0.350000	-21.250000	211.166672	1023.000000	1023.000000	2046.000000
31.379999	-0.062845	-37.141621	-9.150418	-10.556927	-8.857106	-8.577169	0.000000	-10.000000	0.350000	-20.850000	204.000000	1023.000000	1023.000000	2046.000000
31.400000	-0.065091	-38.469074	-9.529979	-10.810158	-9.194500	-8.934439	0.000000	-10.000000	0.341667	-20.400000	197.166672	1023.000000	1023.000000	2046.000000
31.420000	-0.067085	-39.647205	-9.840606	-10.975048	-9.492262	-9.339290	0.000000	-10.000000	0.316667	-19.833334	190.333328	1023.000000	1023.000000	2046.000000
31.440001	-0.068395	-40.421379	-10.095066	-11.249420	-9.684266	-9.392626	0.000000	-10.000000	0.283333	-19.583334	183.833328	1023.000000	1023.000000	2046.000000
31.459999	-0.069702	-41.193840	-10.451349	-11.414932	-9.828791	-9.498767	0.000000	-10.000000	0.275000	-19.350000	177.166672	1023.000000	1023.000000	2046.000000
31.480000	-0.070954	-41.933868	-10.795254	-11.413451	-9.971849	-9.753314	0.000000	-10.000000	0.283333	-19.250000	170.833328	1023.000000	1023.000000	2046.000000
31.500000	-0.071856	-42.466976	-11.076619	-11.618845	-10.078421	-9.693091	0.000000	-10.000000	0.316667	-18.966667	164.166672	1023.000000	1023.000000	2046.000000
31.520000	-0.072712	-42.972778	-11.258594	-11.791613	-10.261566	-9.661006	0.000000	-10.000000	0.316667	-18.866667	157.833328	1023.000000	1023.000000	2046.000000
31.540001	-0.073383	-43.369225	-11.487030	-11.880414	-10.282201	-9.719579	0.000000	-10.000000	0.300000	-18.683334	151.500000	1023.000000	1023.000000	2046.000000
31.559999	-0.074000	-43.734035	-11.684239	-12.022816	-10.319191	-9.707790	0.000000	-10.000000	0.266667	-18.316668	145.500000	1023.000000	1023.000000	2046.000000
31.580000	-0.074268	-43.892418	-11.787083	-12.136349	-10.376509	-9.592479	0.000000	-10.000000	0.250000	-17.983334	139.500000	1023.000000	1023.000000	2046.000000
31.600000	-0.074226	-43.867767	-11.845383	-12.188642	-10.363649	-9.470092	0.000000	-10.000000	0.241667	-17.650000	133.500000	1023.000000	1023.000000	2046.000000
31.620001	-0.073555	-43.471214	-11.851025	-12.093215	-10.249361	-9.277614	0.000000	-10.000000	0.233333	-17.549999	127.500000	1023.000000	1023.000000	2046.000000
31.639999	-0.073131	-43.220310	-11.786928	-12.080379	-10.281541	-9.071464	0.000000	-10.000000	0.233333	-17.533333	121.500000	1023.000000	1023.000000	2046.000000
31.660000	-0.072567	-42.886894	-11.813158	-11.858115	-10.152303	-9.063319	0.000000	-10.000000	0.233333	-17.550001	115.500000	1023.000000	1023.000000	2046.000000
31.680000	-0.072316	-42.738808	-11.834460	-11.826677	-10.111830	-8.965840	0.000000	-10.000000	0.233333	-17.550001	109.500000	1023.000000	1023.000000	2046.000000
31.700001	-0.072568	-42.887657	-11.783701	-11.869278	-10.247782	-8.986895	0.000000	-10.000000	0.233333	-17.333334	103.666664	1023.000000	1023.000000	2046.000000
31.719999	-0.073220	-43.273148	-11.862436	-11.874806	-10.255616	-9.280288	0.000000	-10.000000	0.241667	-17.233334	98.000000	1023.000000	1023.000000	2046.000000
31.740000	-0.074031	-43.752338	-12.104945	-12.171006	-10.172512	-9.303874	0.000000	-10.000000	0.250000	-17.266666	92.333336	1023.000000	1023.000000	2046.000000
31.760000	-0.075333	-44.521660	-12.095112	-12.550805	-10.415554	-9.460189	0.000000	-10.000000	0.233333	-17.283333	86.500000	1023.000000	1023.000000	2046.000000
31.780001	-0.076547	-45.239052	-12.122086	-12.930980	-10.474597	-9.711390	0.000000	-10.000000	0.216667	-17.033333	80.666664	1023.000000	1023.000000	2046.000000
31.799999	-0.077709	-45.926094	-12.300488	-13.414701	-10.528648	-9.682256	0.000000	-10.000000	0.200000	-16.450001	75.000000	1023.000000	1023.000000	2046.000000
31.820000	-0.079062	-46.725708	-12.310641	-13.728346	-10.789338	-9.897381	0.000000	-10.000000	0.191667	-15.683333	69.666664	1023.000000	1023.000000	2046.000000
31.840000	-0.079642	-47.068455	-12.417866	-13.839860	-10.784747	-10.025983	0.000000	-10.000000	0.191667	-14.966667	64.500000	1023.000000	1023.000000	2046.000000
31.860001	-0.080083	-47.329330	-12.599847	-14.083122	-10.782583	-9.863778	0.000000	-10.000000	0.175000	-14.400001	59.500000	1023.000000	1023.000000	2046.000000
31.879999	-0.080461	-47.552708	-12.544830	-14.196568	-10.944565	-9.866744	0.000000	-10.000000	0.175000	-14.016667	54.666668	1023.000000	1023.000000	2046.000000
31.900000	-0.080417	-47.526459	-12.529415	-14.138769	-10.890481	-9.967792	0.000000	-10.000000	0.166667	-13.633333	49.833332	1023.000000	1023.000000	2046.000000
31.920000	-0.079941	-47.244877	-12.661142	-14.250042	-10.669956	-9.663734	0.000000	-10.000000	0.158333	-13.183333	45.333332	1023.000000	1023.000000	2046.000000
31.940001	-0.079863	-47.198936	-12.562466	-14.257381	-10.742160	-9.636931	0.000000	-10.000000	0.125000	-12.466666	41.000000	1023.000000	1023.000000	2046.000000
31.959999	-0.079231	-46.825806	-12.434601	-14.204475	-10.650077	-9.536652	0.000000	-10.000000	0.083333	-11.583333	37.000000	1023.000000	1023.000000	2046.000000
31.980000	-0.078646	-46.479919	-12.441546	-14.284893	-10.402005	-9.351473	0.000000	-10.000000	0.058333	-10.233334	33.000000	1023.000000	1023.000000	2046.000000
32.000000	-0.077804	-45.982235	-12.171511	-14.138420	-10.333014	-9.339293	0.000000	-10.000000	0.041667	-8.750000	29.500000	1023.000000	1023.000000	2046.000000
32.020000	-0.077101	-45.566914	-12.217042	-14.178932	-10.066198	-9.104742	0.000000	-10.000000	0.033333	-6.883334	26.500000	1023.000000	1023.000000	2046.000000
32.040001	-0.077051	-45.537266	-12.176369	-14.356882	-9.995673	-9.008342	0.000000	-10.000000	0.016667	-4.900000	24.333334	1023.000000	1023.000000	2046.000000
32.060001	-0.076852	-45.419708	-12.030164	-14.322417	-9.974562	-9.092566	0.000000	-10.000000	0.008333	-2.433333	22.833334	1023.000000	1023.000000	2046.000000
32.080002	-0.076309	-45.098469	-12.074646	-14.354332	-9.758973	-8.910519	0.000000	-10.000000	0.000000	0.150000	22.166666	1023.000000	1023.000000	2046.000000
32.099998	-0.075607	-44.683865	-11.959428	-14.350878	-9.631886	-8.741672	0.000000	-10.000000	-0.008333	2.316667	22.000000	1023.000000	1023.000000	2046.000000
32.119999	-0.075156	-44.417313	-11.917182	-14.099375	-9.614301	-8.786457	0.000000	-10.000000	-0.016667	4.033333	22.000000	1023.000000	1023.000000	2046.000000
32.139999	-0.075731	-44.757187	-12.063435	-14.259304	-9.632593	-8.801853	0.000000	-10.000000	-0.025000	5.433333	22.000000	1023.000000	1023.000000	2046.000000
32.160000	-0.076548	-45.239628	-12.075414	-14.195522	-9.788669	-9.180022	0.000000	-10.000000	-0.033333	6.950000	22.000000	1023.000000	1023.000000	2046.000000
32.180000	-0.077226	-45.640469	-12.170529	-14.316429	-9.866581	-9.286930	0.000000	-10.000000	-0.041667	8.366667	22.000000	1023.000000	1023.000000	2046.000000
32.200001	-0.077830	-45.997585	-12.242179	-14.632493	-9.827194	-9.295718	0.000000	-10.000000	-0.050000	9.850000	22.000000	1023.000000	1023.000000	2046.000000
32.220001	-0.078372	-46.317852	-12.153690	-14.636979	-9.956620	-9.570560	0.000000	-10.000000	-0.066667	11.166667	22.000000	1023.000000	1023.000000	2046.000000
32.240002	-0.079354	-46.898239	-12.312440	-14.769378	-10.017126	-9.799296	0.000000	-10.000000	-0.083333	12.200000	22.000000	1023.000000	1023.000000	2046.000000
32.259998	-0.080518	-47.586269	-12.515628	-14.861085	-10.118928	-10.090627	0.000000	-10.000000	-0.108333	12.783334	22.333334	1023.000000	1023.000000	2046.000000
32.279999	-0.081560	-48.201904	-12.683275	-14.880863	-10.321001	-10.316766	0.000000	-10.000000	-0.108333	13.366667	23.833334	1023.000000	1023.000000	2046.000000
32.299999	-0.081969	-48.443935	-12.797143	-15.097496	-10.330321	-10.218976	0.000000	-10.000000	-0.116667	13.600000	26.833334	1023.000000	1023.000000	2046.000000
32.320000	-0.082171	-48.563267	-12.974915	-15.028914	-10.266676	-10.292765	0.000000	-10.000000	-0.125000	14.000000	31.166666	1023.000000	1023.000000	2046.000000
32.340000	-0.082348	-48.667709	-13.083976	-14.921571	-10.337854	-10.324306	0.000000	-10.000000	-0.150000	14.533334	35.833332	1023.000000	1023.000000	2046.000000
32.360001	-0.081776	-48.329678	-13.155355	-14.879957	-10.201883	-10.092483	0.000000	-10.000000	-0.175000	15.133334	40.666668	1023.000000	1023.000000	2046.000000
32.380001	-0.081577	-48.212284	-13.246037	-14.643985	-10.188142	-10.134123	0.000000	-10.000000	-0.183333	15.833334	45.500000	1023.000000	1023.000000	2046.000000
32.400002	-0.081201	-47.989792	-13.199076	-14.726622	-10.206316	-9.857780	0.000000	-10.000000	-0.175000	16.166666	50.666668	1023.000000	1023.000000	2046.000000
32.419998	-0.080270	-47.439384	-13.168875	-14.696399	-10.015615	-9.558495	0.000000	-10.000000	-0.158333	16.766666	56.000000	1023.000000	1023.000000	2046.000000
32.439999	-0.079863	-47.198780	-13.201435	-14.529772	-9.895048	-9.572525	0.000000	-10.000000	-0.166667	17.183332	61.666668	1023.000000	1023.000000	2046.000000
32.459999	-0.078698	-46.510677	-13.129177	-14.515749	-9.675011	-9.190739	0.000000	-10.000000	-0.175000	17.400000	67.500000	1023.000000	1023.000000	2046.000000
32.480000	-0.077150	-45.595684	-12.928421	-14.288637	-9.518456	-8.860170	0.000000	-10.000000	-0.191667	17.550001	73.166664	1023.000000	1023.000000	2046.000000
32.500000	-0.075612	-44.686680	-12.696228	-14.061416	-9.329441	-8.599594	0.000000	-10.000000	-0.191667	17.516666	78.833336	1023.000000	1023.000000	2046.000000
32.520000	-0.073337	-43.342384	-12.307408	-13.784383	-9.035136	-8.215457	0.000000	-10.000000	-0.200000	17.766666	84.500000	1023.000000	1023.000000	2046.000000
32.540001	-0.071441	-42.221619	-12.075922	-13.370642	-8.703319	-8.071734	0.000000	-10.000000	-0.200000	18.000000	90.500000	1023.000000	1023.000000	2046.000000
32.560001	-0.069917	-41.320877	-11.755355	-13.213686	-8.491144	-7.860691	0.000000	-10.000000	-0.200000	18.216667	96.500000	1023.000000	1023.000000	2046.000000
32.580002	-0.068404	-40.426559	-11.442965	-13.071916	-8.211970	-7.699708	0.000000	-10.000000	-0.200000	18.233334	102.500000	1023.000000	1023.000000	2046.000000
32.599998	-0.067934	-40.148842	-11.328374	-12.979461	-8.052711	-7.788295	0.000000	-10.000000	-0.200000	17.983334	108.500000	1023.000000	1023.000000	2046.000000
32.619999	-0.067569	-39.933441	-11.188497	-13.048572	-7.915000	-7.781374	0.000000	-10.000000	-0.208333	18.150002	114.500000	1023.000000	1023.000000	2046.000000
32.639999	-0.067084	-39.646511	-11.023908	-13.103796	-7.826107	-7.692703	0.000000	-10.000000	-0.225000	18.566668	120.500000	1023.000000	1023.000000	2046.000000
32.660000	-0.067185	-39.706139	-10.940306	-13.235860	-7.841266	-7.688704	0.000000	-10.000000	-0.250000	19.333334	126.833336	1023.000000	1023.000000	2046.000000
32.680000	-0.066393	-39.238136	-10.680065	-13.291134	-7.771258	-7.495679	0.000000	-10.000000	-0.258333	20.166668	133.166672	1023.000000	1023.000000	2046.000000
32.700001	-0.065886	-38.938473	-10.592225	-13.262723	-7.683939	-7.399584	0.000000	-10.000000	-0.258333	20.583334	139.833328	1023.000000	1023.000000	2046.000000
32.720001	-0.065198	-38.532242	-10.468226	-13.188745	-7.525414	-7.349856	0.000000	-10.000000	-0.266667	20.933334	146.500000	1023.000000	1023.000000	2046.000000
32.740002	-0.063592	-37.583061	-10.233004	-13.007996	-7.308809	-7.033254	0.000000	-10.000000	-0.283333	20.783333	153.500000	1023.000000	1023.000000	2046.000000
32.759998	-0.062326	-36.834518	-10.063217	-12.819577	-7.095460	-6.856262	0.000000	-10.000000	-0.300000	20.750000	160.500000	1023.000000	1023.000000	2046.000000
32.779999	-0.060022	-35.472721	-9.672251	-12.551800	-6.805276	-6.443394	0.000000	-10.000000	-0.300000	20.900000	167.500000	1023.000000	1023.000000	2046.000000
32.799999	-0.058041	-34.302158	-9.311749	-12.306817	-6.528082	-6.155511	0.000000	-10.000000	-0.316667	21.150000	174.500000	1023.000000	1023.000000	2046.000000
32.820000	-0.055881	-33.025848	-9.012873	-11.995482	-6.089553	-5.927939	0.000000	-10.000000	-0.333333	21.616667	181.500000	1023.000000	1023.000000	2046.000000
32.840000	-0.053484	-31.609179	-8.503942	-11.735944	-5.863016	-5.506278	0.000000	-10.000000	-0.350000	21.916666	191.000000	1023.000000	1023.000000	2046.000000
32.860001	-0.051967	-30.712275	-8.260365	-11.487269	-5.613579	-5.351060	0.000000	-10.000000	-0.341667	22.316668	200.666672	1023.000000	1023.000000	2046.000000
32.880001	-0.050602	-29.905596	-8.061793	-11.295920	-5.343287	-5.204596	0.000000	-10.000000	-0.333333	22.616667	208.000000	1023.000000	1023.000000	2046.000000
32.900002	-0.048800	-28.840849	-7.794162	-11.068896	-5.099488	-4.878303	0.000000	-10.000000	-0.333333	22.850000	213.000000	1023.000000	1023.000000	2046.000000
32.919998	-0.047510	-28.078690	-7.588892	-10.849427	-4.907868	-4.732503	0.000000	-10.000000	-0.333333	22.833334	218.166672	1023.000000	1023.000000	2046.000000
32.939999	-0.045930	-27.144812	-7.378275	-10.560988	-4.711813	-4.493736	0.000000	-10.000000	-0.341667	22.916668	225.833328	1023.000000	1023.000000	2046.000000
32.959999	-0.045033	-26.614319	-7.259005	-10.291949	-4.678673	-4.384692	0.000000	-10.000000	-0.341667	22.983334	233.500000	1023.000000	1023.000000	2046.000000
32.980000	-0.044530	-26.317125	-7.232948	-10.008623	-4.617586	-4.457968	0.000000	-10.000000	-0.341667	23.016666	241.166672	1023.000000	1023.000000	2046.000000
33.000000	-0.044058	-26.038427	-7.103182	-9.782995	-4.652385	-4.499866	0.000000	-10.000000	-0.358333	23.316668	248.833328	1023.000000	1023.000000	2046.000000
33.020000	-0.043845	-25.912268	-6.927595	-9.574476	-4.807972	-4.602225	0.000000	-10.000000	-0.366667	23.633333	256.500000	1023.000000	1023.000000	2046.000000
33.040001	-0.043887	-25.937286	-6.895486	-9.460488	-4.756243	-4.825068	0.000000	-10.000000	-0.383333	24.016666	264.166656	1023.000000	1023.000000	2046.000000
33.060001	-0.044324	-26.195732	-6.899428	-9.363060	-4.903857	-5.029386	0.000000	-10.000000	-0.383333	23.983334	272.000000	1023.000000	1023.000000	2046.000000
33.080002	-0.045646	-26.976852	-7.047583	-9.197861	-5.252742	-5.478666	0.000000	-10.000000	-0.375000	23.983334	280.000000	1023.000000	1023.000000	2046.000000
33.099998	-0.046161	-27.281086	-7.212472	-9.095180	-5.316790	-5.656645	0.000000	-10.000000	-0.366667	23.700001	288.000000	1023.000000	1023.000000	2046.000000
33.119999	-0.046062	-27.222370	-7.248174	-8.987268	-5.365019	-5.621909	0.000000	-10.000000	-0.350000	23.483334	296.000000	1023.000000	1023.000000	2046.000000
33.139999	-0.045731	-27.026817	-7.196362	-8.829151	-5.399119	-5.602186	0.000000	-10.000000	-0.350000	23.233334	304.000000	1023.000000	1023.000000	2046.000000
33.160000	-0.045006	-26.598722	-7.239071	-8.589064	-5.291558	-5.479030	0.000000	-10.000000	-0.350000	23.483334	312.000000	1023.000000	1023.000000	2046.000000
33.180000	-0.044228	-26.138542	-7.212269	-8.296232	-5.235760	-5.394281	0.000000	-10.000000	-0.350000	23.616667	320.000000	1023.000000	1023.000000	2046.000000
33.200001	-0.043281	-25.578783	-7.175167	-7.997008	-5.199491	-5.207118	0.000000	-10.000000	-0.350000	23.816668	328.000000	1023.000000	1023.000000	2046.000000
33.220001	-0.042406	-25.062153	-7.022524	-7.806794	-5.213754	-5.019081	0.000000	-10.000000	-0.358333	23.783335	335.666656	1023.000000	1023.000000	2046.000000
33.240002	-0.041064	-24.268780	-6.956953	-7.500749	-4.993118	-4.817961	0.000000	-10.000000	-0.358333	23.883333	343.333344	1023.000000	1023.000000	2046.000000
33.259998	-0.039869	-23.562483	-6.937990	-7.290514	-4.791291	-4.542689	0.000000	-10.000000	-0.358333	23.750000	351.000000	1023.000000	1023.000000	2046.000000
33.279999	-0.038932	-23.008686	-6.735984	-7.168701	-4.762841	-4.341159	0.000000	-10.000000	-0.350000	23.766666	359.000000	1023.000000	1023.000000	2046.000000
33.299999	-0.037180	-21.973591	-6.587112	-6.938608	-4.433031	-4.014841	0.000000	-10.000000	-0.350000	23.650002	367.000000	1023.000000	1023.000000	2046.000000
33.320000	-0.035197	-20.801338	-6.387887	-6.641621	-4.142216	-3.629614	0.000000	-10.000000	-0.350000	23.750000	375.000000	1023.000000	1023.000000	2046.000000
33.340000	-0.033270	-19.662355	-6.007087	-6.274211	-4.032562	-3.348495	0.000000	-10.000000	-0.350000	23.716667	383.000000	1023.000000	1023.000000	2046.000000
33.360001	-0.031050	-18.350710	-5.595300	-5.936555	-3.712918	-3.105937	0.000000	-10.000000	-0.341667	23.816668	391.000000	1023.000000	1023.000000	2046.000000
33.380001	-0.028748	-16.990042	-5.284601	-5.555521	-3.328922	-2.820999	0.000000	-10.000000	-0.341667	23.450001	399.000000	1023.000000	1023.000000	2046.000000
33.400002	-0.027228	-16.091846	-4.914822	-5.216784	-3.203215	-2.757026	0.000000	-10.000000	-0.341667	23.283333	407.000000	1023.000000	1023.000000	2046.000000
33.419998	-0.026167	-15.464960	-4.579298	-5.246580	-3.007140	-2.631942	0.000000	-10.000000	-0.341667	23.066668	414.666656	1023.000000	1023.000000	2046.000000
33.439999	-0.025761	-15.224635	-4.468531	-5.214114	-2.875873	-2.666118	0.000000	-10.000000	-0.341667	23.183334	422.333344	1023.000000	1023.000000	2046.000000
33.459999	-0.025305	-14.955439	-4.329858	-5.192823	-2.849668	-2.583089	0.000000	-10.000000	-0.341667	23.366667	430.000000	1023.000000	1023.000000	2046.000000
33.480000	-0.024732	-14.616691	-4.033321	-5.235509	-2.834090	-2.513770	0.000000	-10.000000	-0.350000	23.400002	438.000000	1023.000000	1023.000000	2046.000000
33.500000	-0.023645	-13.974398	-3.895924	-5.138638	-2.550303	-2.389534	0.000000	-10.000000	-0.350000	23.733334	446.000000	1023.000000	1023.000000	2046.000000
33.520000	-0.022859	-13.509731	-3.739827	-5.056689	-2.489760	-2.223456	0.000000	-10.000000	-0.350000	23.750000	454.000000	1023.000000	1023.000000	2046.000000
33.540001	-0.021568	-12.746723	-3.486437	-4.952858	-2.304518	-2.002909	0.000000	-10.000000	-0.350000	23.783333	462.000000	1023.000000	1023.000000	2046.000000
33.560001	-0.019743	-11.668304	-3.158272	-4.668507	-2.045145	-1.796381	0.000000	-10.000000	-0.350000	23.583334	469.666656	1023.000000	1023.000000	2046.000000
33.580002	-0.017831	-10.537890	-2.922057	-4.347736	-1.789791	-1.478306	0.000000	-10.000000	-0.350000	23.583334	477.333344	1023.000000	1023.000000	2046.000000
33.599998	-0.015604	-9.222149	-2.405285	-4.162938	-1.513649	-1.140277	0.000000	-10.000000	-0.350000	23.466667	485.000000	1023.000000	1023.000000	2046.000000
33.619999	-0.012911	-7.630195	-2.008932	-3.809376	-1.064875	-0.747012	0.000000	-10.000000	-0.350000	23.450001	493.000000	1023.000000	1023.000000	2046.000000
33.639999	-0.010831	-6.401204	-1.553133	-3.525505	-0.931016	-0.391551	0.000000	-10.000000	-0.341667	23.183334	501.000000	1023.000000	1023.000000	2046.000000
33.660000	-0.008964	-5.297737	-1.235171	-3.244901	-0.610850	-0.206814	0.000000	-10.000000	-0.325000	23.083334	508.833344	1023.000000	1023.000000	2046.000000
33.680000	-0.007463	-4.410848	-1.023539	-3.042603	-0.322074	-0.022631	0.000000	-10.000000	-0.325000	23.050001	516.500000	1023.000000	1023.000000	2046.000000
33.700001	-0.006026	-3.561438	-0.766257	-2.766744	-0.195081	0.166644	0.000000	-10.000000	-0.308333	22.783333	524.166687	1023.000000	1023.000000	2046.000000
33.720001	-0.004502	-2.660576	-0.510962	-2.511904	-0.005697	0.367987	0.000000	-10.000000	-0.300000	22.416666	531.833313	1023.000000	1023.000000	2046.000000
33.740002	-0.003301	-1.951046	-0.314027	-2.216879	0.126244	0.453616	0.000000	-10.000000	-0.283333	21.633333	539.500000	1023.000000	1023.000000	2046.000000
33.759998	-0.002542	-1.502620	-0.276315	-1.984861	0.203047	0.555509	0.000000	-10.000000	-0.275000	21.333334	546.833313	1023.000000	1023.000000	2046.000000
33.779999	-0.002430	-1.436209	-0.182609	-1.755708	0.066325	0.435783	0.000000	-10.000000	-0.283333	20.950001	554.000000	1023.000000	1023.000000	2046.000000
33.799999	-0.002018	-1.192348	-0.072426	-1.554091	0.113996	0.320174	0.000000	-10.000000	-0.266667	20.666666	561.000000	1023.000000	1023.000000	2046.000000
33.820000	-0.002154	-1.272885	0.016522	-1.476135	0.015331	0.171397	0.000000	-10.000000	-0.266667	20.066668	568.000000	1023.000000	1023.000000	2046.000000
33.840000	-0.002953	-1.745275	0.081893	-1.461668	-0.231955	-0.133545	0.000000	-10.000000	-0.233333	19.533333	574.833313	1023.000000	1023.000000	2046.000000
33.860001	-0.004149	-2.451784	-0.031784	-1.312268	-0.445123	-0.662609	0.000000	-10.000000	-0.208333	18.933334	581.333313	1023.000000	1023.000000	2046.000000
33.880001	-0.005789	-3.421223	-0.242158	-1.247101	-0.806927	-1.125037	0.000000	-10.000000	-0.175000	17.900000	587.833313	1023.000000	1023.000000	2046.000000
33.900002	-0.006681	-3.948587	-0.278049	-1.297137	-1.134615	-1.238786	0.000000	-10.000000	-0.150000	16.800001	594.000000	1023.000000	1023.000000	2046.000000
33.919998	-0.006785	-4.009921	-0.362763	-1.230068	-1.071112	-1.345978	0.000000	-10.000000	-0.125000	15.716667	600.000000	1023.000000	1023.000000	2046.000000
33.939999	-0.006789	-4.012338	-0.420308	-1.055530	-1.127060	-1.409440	0.000000	-10.000000	-0.116667	15.216667	605.333313	1023.000000	1023.000000	2046.000000
33.959999	-0.006745	-3.986261	-0.413723	-1.025702	-1.251748	-1.295088	0.000000	-10.000000	-0.125000	15.033334	610.500000	1023.000000	1023.000000	2046.000000
33.980000	-0.006197	-3.662606	-0.392969	-0.778600	-1.188621	-1.302416	0.000000	-10.000000	-0.125000	14.683333	615.500000	1023.000000	1023.000000	2046.000000
34.000000	-0.005655	-3.342325	-0.418109	-0.514850	-1.198376	-1.210990	0.000000	-10.000000	-0.116667	14.300000	620.333313	1023.000000	1023.000000	2046.000000
34.020000	-0.004963	-2.933290	-0.332748	-0.350808	-1.198458	-1.051276	0.000000	-10.000000	-0.100000	13.466667	625.166687	1023.000000	1023.000000	2046.000000
34.040001	-0.004172	-2.465850	-0.339861	-0.091258	-1.013961	-1.020771	0.000000	-10.000000	-0.083333	12.750000	629.666687	1023.000000	1023.000000	2046.000000
34.060001	-0.003575	-2.113095	-0.247573	0.061798	-1.035262	-0.892058	0.000000	-10.000000	-0.066667	11.883333	634.000000	1023.000000	1023.000000	2046.000000
34.080002	-0.002976	-1.759114	-0.166515	0.049217	-0.977638	-0.664177	0.000000	-10.000000	-0.050000	11.233334	638.000000	1023.000000	1023.000000	2046.000000
34.099998	-0.001754	-1.036879	-0.092461	0.257030	-0.760653	-0.440795	0.000000	-10.000000	-0.050000	10.800000	640.666687	1023.000000	1023.000000	2046.000000
34.119999	-0.000662	-0.391284	0.082181	0.441960	-0.688169	-0.227256	0.000000	-10.000000	-0.033333	9.883333	644.500000	1023.000000	1023.000000	2046.000000
34.139999	0.001111	0.656895	0.337786	0.641281	-0.444799	0.122627	0.000000	-10.000000	-0.016667	8.800000	648.000000	1023.000000	1023.000000	2046.000000
34.160000	0.002370	1.400586	0.582302	0.979847	-0.304735	0.143173	0.000000	-10.000000	0.000000	7.366667	652.500000	1023.000000	1023.000000	2046.000000
34.180000	0.003219	1.902308	0.788936	1.123651	-0.232651	0.222371	0.000000	-10.000000	0.000000	5.983334	655.166687	1023.000000	1023.000000	2046.000000
34.200001	0.003957	2.338499	0.908296	1.245630	-0.003626	0.188199	0.000000	-10.000000	0.000000	4.266667	657.500000	1023.000000	1023.000000	2046.000000
34.220001	0.003700	2.186402	0.997382	1.203598	-0.055855	0.041277	0.000000	-10.000000	0.000000	1.900000	659.000000	1023.000000	1023.000000	2046.000000
34.240002	0.002813	1.662360	0.996803	0.894993	-0.147646	-0.081789	0.000000	-10.000000	0.008333	-0.133333	659.833313	1023.000000	1023.000000	2046.000000
34.259998	0.002322	1.372550	0.976279	0.620431	-0.111259	-0.112902	0.000000	-10.000000	0.016667	-1.733333	660.000000	1023.000000	1023.000000	2046.000000
34.279999	0.001389	0.820789	0.978980	0.385061	-0.255161	-0.288092	0.000000	-10.000000	0.033333	-2.883333	660.000000	1023.000000	1023.000000	2046.000000
34.299999	0.000474	0.280062	0.957371	0.137541	-0.387081	-0.427769	0.000000	-10.000000	0.041667	-4.383333	660.000000	1023.000000	1023.000000	2046.000000
34.320000	0.000389	0.229998	0.948042	-0.070538	-0.331246	-0.316260	0.000000	-10.000000	0.050000	-6.200000	660.000000	1023.000000	1023.000000	2046.000000
34.340000	0.000151	0.089483	0.896740	-0.141727	-0.339475	-0.326055	0.000000	-10.000000	0.058333	-7.916667	660.000000	1023.000000	1023.000000	2046.000000
34.360001	-0.000062	-0.036927	0.925344	-0.132151	-0.418286	-0.411834	0.000000	-10.000000	0.075000	-9.350000	660.000000	1023.000000	1023.000000	2046.000000
34.380001	0.000575	0.340025	1.030592	-0.200663	-0.255097	-0.234807	0.000000	-10.000000	0.091667	-10.500000	660.000000	1023.000000	1023.000000	2046.000000
34.400002	0.001365	0.806515	1.221807	-0.185534	-0.172382	-0.057376	0.000000	-10.000000	0.100000	-11.400001	660.000000	1023.000000	1023.000000	2046.000000
34.419998	0.002058	1.216050	1.494005	-0.026484	-0.183595	-0.067875	0.000000	-10.000000	0.100000	-11.983334	652.666687	1023.000000	1023.000000	2046.000000
34.439999	0.002934	1.733759	1.587984	-0.019482	0.055905	0.109352	0.000000	-10.000000	0.116667	-12.766667	642.500000	1023.000000	1023.000000	2046.000000
34.459999	0.003304	1.952399	1.616849	-0.129572	0.122085	0.343037	0.000000	-10.000000	0.133333	-13.350000	632.333313	1023.000000	1023.000000	2046.000000
34.480000	0.003340	1.974086	1.703289	0.021203	0.015939	0.233655	0.000000	-10.000000	0.150000	-14.016667	628.000000	1023.000000	1023.000000	2046.000000
34.500000	0.003118	1.842551	1.557280	0.078519	0.061354	0.145398	0.000000	-10.000000	0.166667	-14.450001	624.833313	1023.000000	1023.000000	2046.000000
34.520000	0.002131	1.259599	1.341029	-0.152465	-0.121301	0.192336	0.000000	-10.000000	0.183333	-15.166667	620.000000	1023.000000	1023.000000	2046.000000
34.540001	0.000335	0.198083	1.125735	-0.193451	-0.472656	-0.261545	0.000000	-10.000000	0.200000	-15.950001	614.833313	1023.000000	1023.000000	2046.000000
34.560001	-0.001555	-0.919286	0.820001	-0.316279	-0.673606	-0.749401	0.000000	-10.000000	0.216667	-16.616667	609.666687	1023.000000	1023.000000	2046.000000
34.580002	-0.003291	-1.945216	0.643875	-0.709474	-0.941746	-0.937871	0.000000	-10.000000	0.233333	-17.250000	604.166687	1023.000000	1023.000000	2046.000000
34.599998	-0.004846	-2.863859	0.526796	-0.988125	-1.225588	-1.176943	0.000000	-10.000000	0.250000	-17.549999	598.500000	1023.000000	1023.000000	2046.000000
34.619999	-0.006315	-3.732365	0.390733	-1.031813	-1.418884	-1.672401	0.000000	-10.000000	0.250000	-18.000000	592.500000	1023.000000	1023.000000	2046.000000
34.639999	-0.007772	-4.593334	0.298445	-1.188392	-1.657812	-2.045574	0.000000	-10.000000	0.258333	-18.383333	586.500000	1023.000000	1023.000000	2046.000000
34.660000	-0.010174	-6.012621	0.049635	-1.398271	-2.190354	-2.473631	0.000000	-10.000000	0.258333	-19.016666	580.333313	1023.000000	1023.000000	2046.000000
34.680000	-0.012797	-7.562758	-0.334440	-1.503401	-2.651760	-3.073158	0.000000	-10.000000	0.275000	-19.433334	574.000000	1023.000000	1023.000000	2046.000000
34.700001	-0.014734	-8.707952	-0.660759	-1.596043	-2.934141	-3.517009	0.000000	-10.000000	0.283333	-19.766666	567.500000	1023.000000	1023.000000	2046.000000
34.720001	-0.016073	-9.499414	-0.901958	-1.785214	-3.192965	-3.619277	0.000000	-10.000000	0.300000	-19.800001	561.000000	1023.000000	1023.000000	2046.000000
34.740002	-0.017495	-10.339285	-1.157549	-1.874143	-3.462177	-3.845415	0.000000	-10.000000	0.316667	-19.816668	554.333313	1023.000000	1023.000000	2046.000000
34.759998	-0.018642	-11.017687	-1.466311	-1.924604	-3.609049	-4.017723	0.000000	-10.000000	0.333333	-19.850000	547.666687	1023.000000	1023.000000	2046.000000
34.779999	-0.019730	-11.660235	-1.742156	-1.971260	-3.756761	-4.190059	0.000000	-10.000000	0.350000	-20.000000	541.000000	1023.000000	1023.000000	2046.000000
34.799999	-0.020728	-12.250127	-2.029701	-2.142712	-3.919690	-4.158024	0.000000	-10.000000	0.358333	-20.300001	534.333313	1023.000000	1023.000000	2046.000000
34.820000	-0.021697	-12.822870	-2.136458	-2.321843	-4.169652	-4.194916	0.000000	-10.000000	0.358333	-20.600000	527.500000	1023.000000	1023.000000	2046.000000
34.840000	-0.022300	-13.179434	-2.360655	-2.388432	-4.177809	-4.252539	0.000000	-10.000000	0.358333	-21.000000	520.500000	1023.000000	1023.000000	2046.000000
34.860001	-0.022878	-13.521165	-2.554229	-2.455286	-4.163017	-4.348632	0.000000	-10.000000	0.358333	-21.083334	513.500000	1023.000000	1023.000000	2046.000000
34.880001	-0.023240	-13.734677	-2.678839	-2.661466	-4.240620	-4.153753	0.000000	-10.000000	0.358333	-21.150000	506.500000	1023.000000	1023.000000	2046.000000
34.900002	-0.023220	-13.722807	-2.683893	-2.742059	-4.293362	-4.003494	0.000000	-10.000000	0.358333	-21.200001	499.500000	1023.000000	1023.000000	2046.000000
34.919998	-0.022782	-13.464128	-2.717711	-2.597403	-4.207378	-3.941635	0.000000	-10.000000	0.350000	-21.316668	492.500000	1023.000000	1023.000000	2046.000000
34.939999	-0.022324	-13.193350	-2.751039	-2.485941	-4.089718	-3.866651	0.000000	-10.000000	0.358333	-21.366667	485.333344	1023.000000	1023.000000	2046.000000
34.959999	-0.022219	-13.131358	-2.837949	-2.414771	-4.057257	-3.821382	0.000000	-10.000000	0.358333	-21.300001	478.166656	1023.000000	1023.000000	2046.000000
34.980000	-0.022528	-13.314172	-2.730397	-2.420900	-4.231513	-3.931362	0.000000	-10.000000	0.358333	-21.350000	471.000000	1023.000000	1023.000000	2046.000000
35.000000	-0.023286	-13.761730	-2.844508	-2.437680	-4.255316	-4.224225	0.000000	-10.000000	0.350000	-21.400002	464.000000	1023.000000	1023.000000	2046.000000
35.020000	-0.024394	-14.416722	-3.034426	-2.843479	-4.260067	-4.278749	0.000000	-10.000000	0.350000	-21.433334	456.833344	1023.000000	1023.000000	2046.000000
35.040001	-0.025925	-15.321862	-3.234454	-3.240223	-4.355706	-4.491479	0.000000	-10.000000	0.350000	-21.483334	449.666656	1023.000000	1023.000000	2046.000000
35.060001	-0.027730	-16.388315	-3.176359	-3.787586	-4.699933	-4.724438	0.000000	-10.000000	0.350000	-21.383333	442.333344	1023.000000	1023.000000	2046.000000
35.080002	-0.029157	-17.231955	-3.317408	-4.253309	-4.780632	-4.880605	0.000000	-10.000000	0.350000	-21.350000	435.166656	1023.000000	1023.000000	2046.000000
35.099998	-0.030482	-18.014925	-3.607810	-4.669996	-4.804312	-4.932806	0.000000	-10.000000	0.358333	-21.300001	428.000000	1023.000000	1023.000000	2046.000000
35.119999	-0.031527	-18.632381	-3.737880	-5.033157	-4.965560	-4.895783	0.000000	-10.000000	0.366667	-21.400002	421.000000	1023.000000	1023.000000	2046.000000
35.139999	-0.032453	-19.179741	-3.831132	-5.120021	-5.106142	-5.122446	0.000000	-10.000000	0.366667	-21.683334	414.000000	1023.000000	1023.000000	2046.000000
35.160000	-0.032920	-19.455660	-3.915572	-5.210967	-5.130002	-5.199119	0.000000	-10.000000	0.375000	-21.883335	406.833344	1023.000000	1023.000000	2046.000000
35.180000	-0.033081	-19.551069	-4.159481	-5.371962	-4.989099	-5.030529	0.000000	-10.000000	0.375000	-22.166668	399.500000	1023.000000	1023.000000	2046.000000
35.200001	-0.033374	-19.723970	-4.129142	-5.534104	-5.052887	-5.007836	0.000000	-10.000000	0.383333	-22.133333	392.000000	1023.000000	1023.000000	2046.000000
35.220001	-0.033025	-19.517490	-3.962762	-5.433793	-5.062467	-5.058468	0.000000	-10.000000	0.375000	-22.150000	384.500000	1023.000000	1023.000000	2046.000000
35.240002	-0.032343	-19.114819	-3.965957	-5.492815	-4.898215	-4.757833	0.000000	-10.000000	0.366667	-21.950001	377.166656	1023.000000	1023.000000	2046.000000
35.259998	-0.031890	-18.846914	-3.960743	-5.557698	-4.799771	-4.528701	0.000000	-10.000000	0.350000	-21.566668	369.833344	1023.000000	1023.000000	2046.000000
35.279999	-0.032180	-19.018524	-3.980859	-5.697670	-4.784556	-4.555439	0.000000	-10.000000	0.341667	-21.333334	362.666656	1023.000000	1023.000000	2046.000000
35.299999	-0.032415	-19.157265	-3.951516	-5.693262	-4.853436	-4.659051	0.000000	-10.000000	0.350000	-21.183334	355.500000	1023.000000	1023.000000	2046.000000
35.320000	-0.032783	-19.374678	-4.151223	-5.795643	-4.867102	-4.560709	0.000000	-10.000000	0.358333	-21.566668	348.500000	1023.000000	1023.000000	2046.000000
35.340000	-0.033825	-19.990526	-4.388651	-5.968179	-5.086856	-4.546841	0.000000	-10.000000	0.366667	-21.833334	341.333344	1023.000000	1023.000000	2046.000000
35.360001	-0.035424	-20.935667	-4.708188	-6.029645	-5.304495	-4.893338	0.000000	-10.000000	0.366667	-22.133333	334.000000	1023.000000	1023.000000	2046.000000
35.380001	-0.037602	-22.222847	-5.044181	-6.212984	-5.583880	-5.381801	0.000000	-10.000000	0.383333	-22.333334	326.500000	1023.000000	1023.000000	2046.000000
35.400002	-0.039803	-23.523844	-5.369309	-6.564740	-5.890424	-5.699372	0.000000	-10.000000	0.375000	-22.350000	319.166656	1023.000000	1023.000000	2046.000000
35.419998	-0.041861	-24.740053	-5.663302	-7.120560	-6.090697	-5.865494	0.000000	-10.000000	0.375000	-22.300001	311.666656	1023.000000	1023.000000	2046.000000
35.439999	-0.043157	-25.505526	-5.793075	-7.408722	-6.208869	-6.094859	0.000000	-10.000000	0.358333	-22.100000	304.333344	1023.000000	1023.000000	2046.000000
35.459999	-0.044598	-26.357262	-5.813881	-7.445797	-6.532874	-6.564708	0.000000	-10.000000	0.358333	-21.983334	296.833344	1023.000000	1023.000000	2046.000000
35.480000	-0.046635	-27.561401	-6.073131	-7.619813	-6.826385	-7.042072	0.000000	-10.000000	0.350000	-21.750000	289.500000	1023.000000	1023.000000	2046.000000
35.500000	-0.049101	-29.018599	-6.490271	-8.022505	-7.143048	-7.362774	0.000000	-10.000000	0.350000	-21.533333	282.166656	1023.000000	1023.000000	2046.000000
35.520000	-0.051027	-30.156748	-6.822725	-8.208777	-7.394683	-7.730563	0.000000	-10.000000	0.350000	-21.350000	275.000000	1023.000000	1023.000000	2046.000000
35.540001	-0.052711	-31.152069	-7.112276	-8.317698	-7.667846	-8.054249	0.000000	-10.000000	0.350000	-21.116667	268.000000	1023.000000	1023.000000	2046.000000
35.560001	-0.054128	-31.989685	-7.421527	-8.413123	-7.893502	-8.261533	0.000000	-10.000000	0.350000	-20.900000	261.000000	1023.000000	1023.000000	2046.000000
35.580002	-0.055359	-32.717411	-7.762363	-8.691647	-8.018626	-8.244776	0.000000	-10.000000	0.341667	-20.683334	254.000000	1023.000000	1023.000000	2046.000000
35.599998	-0.056302	-33.274479	-8.020282	-8.801953	-8.160039	-8.292206	0.000000	-10.000000	0.341667	-20.700001	247.000000	1023.000000	1023.000000	2046.000000
35.619999	-0.057475	-33.967499	-8.326678	-8.858174	-8.341057	-8.441591	0.000000	-10.000000	0.341667	-20.666668	240.000000	1023.000000	1023.000000	2046.000000
35.639999	-0.058490	-34.567837	-8.576489	-8.978183	-8.491258	-8.521906	0.000000	-10.000000	0.350000	-20.700001	233.166672	1023.000000	1023.000000	2046.000000
35.660000	-0.058870	-34.792271	-8.747053	-9.139432	-8.496982	-8.408804	0.000000	-10.000000	0.341667	-20.683334	226.333328	1023.000000	1023.000000	2046.000000
35.680000	-0.059273	-35.030510	-8.868526	-9.328731	-8.552237	-8.281015	0.000000	-10.000000	0.341667	-20.700001	219.500000	1023.000000	1023.000000	2046.000000
35.700001	-0.059869	-35.382732	-9.064568	-9.312977	-8.613420	-8.391768	0.000000	-10.000000	0.341667	-20.616667	212.500000	1023.000000	1023.000000	2046.000000
35.720001	-0.059807	-35.345695	-9.136634	-9.428217	-8.592524	-8.188319	0.000000	-10.000000	0.341667	-20.433334	205.500000	1023.000000	1023.000000	2046.000000
35.740002	-0.059031	-34.887169	-9.042608	-9.388809	-8.557963	-7.897790	0.000000	-10.000000	0.333333	-20.500000	198.666672	1023.000000	1023.000000	2046.000000
35.759998	-0.058624	-34.646847	-9.106732	-9.204795	-8.497575	-7.837744	0.000000	-10.000000	0.333333	-20.616667	191.833328	1023.000000	1023.000000	2046.000000
35.779999	-0.058713	-34.699356	-9.119658	-9.143015	-8.598903	-7.837779	0.000000	-10.000000	0.341667	-20.716667	185.000000	1023.000000	1023.000000	2046.000000
35.799999	-0.058662	-34.669044	-9.192536	-9.078899	-8.532330	-7.865279	0.000000	-10.000000	0.350000	-20.616667	178.166672	1023.000000	1023.000000	2046.000000
35.820000	-0.059003	-34.870964	-9.216689	-9.171408	-8.585541	-7.897327	0.000000	-10.000000	0.350000	-20.483334	171.333328	1023.000000	1023.000000	2046.000000
35.840000	-0.060088	-35.511745	-9.394181	-9.242381	-8.669888	-8.205297	0.000000	-10.000000	0.341667	-20.533333	164.500000	1023.000000	1023.000000	2046.000000
35.860001	-0.061636	-36.426941	-9.535504	-9.644358	-8.827948	-8.419129	0.000000	-10.000000	0.341667	-20.583334	157.500000	1023.000000	1023.000000	2046.000000
35.880001	-0.062905	-37.176685	-9.575300	-10.139621	-8.961036	-8.500729	0.000000	-10.000000	0.333333	-20.333334	150.500000	1023.000000	1023.000000	2046.000000
35.900002	-0.064222	-37.955246	-9.662392	-10.692241	-9.101489	-8.499125	0.000000	-10.000000	0.333333	-20.016666	143.666672	1023.000000	1023.000000	2046.000000
35.919998	-0.065641	-38.793777	-9.917611	-10.995691	-9.150689	-8.729787	0.000000	-10.000000	0.308333	-19.583334	137.000000	1023.000000	1023.000000	2046.000000
35.939999	-0.067152	-39.686928	-10.051908	-11.348969	-9.372263	-8.913788	0.000000	-10.000000	0.283333	-19.516666	130.500000	1023.000000	1023.000000	2046.000000
35.959999	-0.067852	-40.100666	-10.269056	-11.552158	-9.361493	-8.917957	0.000000	-10.000000	0.275000	-19.350000	124.000000	1023.000000	1023.000000	2046.000000
35.980000	-0.068162	-40.283493	-10.329697	-11.724478	-9.413019	-8.816300	0.000000	-10.000000	0.266667	-19.450001	117.666664	1023.000000	1023.000000	2046.000000
36.000000	-0.068271	-40.347965	-10.336576	-11.786682	-9.473745	-8.750963	0.000000	-10.000000	0.266667	-19.316666	111.166664	1023.000000	1023.000000	2046.000000
36.020000	-0.068562	-40.520107	-10.434821	-11.902592	-9.436567	-8.746129	0.000000	-10.000000	0.250000	-19.299999	104.833336	1023.000000	1023.000000	2046.000000
36.040001	-0.068628	-40.559265	-10.479882	-11.902332	-9.402941	-8.774111	0.000000	-10.000000	0.250000	-19.066668	98.166664	1023.000000	1023.000000	2046.000000
36.060001	-0.068419	-40.435741	-10.453201	-11.926495	-9.405753	-8.650294	0.000000	-10.000000	0.250000	-18.900000	91.833336	1023.000000	1023.000000	2046.000000
36.080002	-0.067838	-40.092281	-10.396446	-11.875342	-9.269212	-8.551279	0.000000	-10.000000	0.241667	-18.616667	85.500000	1023.000000	1023.000000	2046.000000
36.099998	-0.067503	-39.894440	-10.353752	-11.910875	-9.183242	-8.446568	0.000000	-10.000000	0.241667	-18.299999	79.500000	1023.000000	1023.000000	2046.000000
36.119999	-0.067093	-39.651962	-10.320524	-11.937983	-9.081696	-8.311760	0.000000	-10.000000	0.233333	-17.900000	73.500000	1023.000000	1023.000000	2046.000000
36.139999	-0.067109	-39.661190	-10.331410	-12.028604	-9.070569	-8.230607	0.000000	-10.000000	0.241667	-17.550001	67.500000	1023.000000	1023.000000	2046.000000
36.160000	-0.067215	-39.724346	-10.314415	-12.155961	-9.062883	-8.191088	0.000000	-10.000000	0.233333	-17.133333	61.500000	1023.000000	1023.000000	2046.000000
36.180000	-0.067567	-39.932125	-10.424119	-12.210277	-9.051722	-8.246007	0.000000	-10.000000	0.233333	-16.866667	55.666668	1023.000000	1023.000000	2046.000000
36.200001	-0.067797	-40.068256	-10.513628	-12.252229	-9.078458	-8.223942	0.000000	-10.000000	0.216667	-16.533333	50.000000	1023.000000	1023.000000	2046.000000
36.220001	-0.068305	-40.368366	-10.692972	-12.282545	-9.204925	-8.187923	0.000000	-10.000000	0.200000	-16.333334	44.500000	1023.000000	1023.000000	2046.000000
36.240002	-0.069709	-41.197838	-10.918481	-12.391271	-9.454371	-8.433714	0.000000	-10.000000	0.191667	-16.083334	39.000000	1023.000000	1023.000000	2046.000000
36.259998	-0.071634	-42.335823	-11.246258	-12.509259	-9.675527	-8.904778	0.000000	-10.000000	0.183333	-15.733334	33.666668	1023.000000	1023.000000	2046.000000
36.279999	-0.073336	-43.341782	-11.461833	-12.875498	-9.923621	-9.080828	0.000000	-10.000000	0.183333	-15.150001	28.333334	1023.000000	1023.000000	2046.000000
36.299999	-0.074756	-44.180775	-11.605480	-13.198437	-10.080288	-9.296570	0.000000	-10.000000	0.175000	-14.483334	23.333334	1023.000000	1023.000000	2046.000000
36.320000	-0.076141	-44.999596	-11.720591	-13.486422	-10.228173	-9.564411	0.000000	-10.000000	0.175000	-13.983334	18.500000	1023.000000	1023.000000	2046.000000
36.340000	-0.077639	-45.884789	-11.907311	-13.698946	-10.365422	-9.913111	0.000000	-10.000000	0.166667	-13.550000	13.833333	1023.000000	1023.000000	2046.000000
36.360001	-0.079789	-47.155437	-12.259555	-13.966597	-10.643592	-10.285695	0.000000	-10.000000	0.141667	-12.883334	9.333333	1023.000000	1023.000000	2046.000000
36.380001	-0.081842	-48.368542	-12.561264	-14.144131	-10.971929	-10.691216	0.000000	-10.000000	0.108333	-12.133334	5.000000	1023.000000	1023.000000	2046.000000
36.400002	-0.083251	-49.201328	-12.842200	-14.383795	-11.148664	-10.826669	0.000000	-10.000000	0.091667	-11.433333	1.333333	1023.000000	1023.000000	2046.000000
36.419998	-0.084368	-49.861572	-13.120068	-14.549300	-11.243485	-10.948721	0.000000	-10.000000	0.083333	-10.833334	-2.333333	1023.000000	1023.000000	2046.000000
36.439999	-0.085283	-50.402538	-13.349400	-14.620434	-11.390835	-11.041869	0.000000	-10.000000	0.075000	-10.116667	-5.666667	1023.000000	1023.000000	2046.000000
36.459999	-0.086202	-50.945435	-13.526560	-14.797599	-11.576243	-11.045033	0.000000	-10.000000	0.050000	-9.150001	-9.000000	1023.000000	1023.000000	2046.000000
36.480000	-0.086573	-51.164604	-13.812953	-14.725935	-11.494889	-11.130826	0.000000	-10.000000	0.041667	-8.183333	-11.833333	1023.000000	1023.000000	2046.000000
36.500000	-0.087048	-51.445541	-13.984472	-14.907350	-11.535654	-11.018064	0.000000	-10.000000	0.033333	-7.166667	-14.666667	1023.000000	1023.000000	2046.000000
36.520000	-0.087338	-51.617012	-14.133733	-14.956811	-11.544296	-10.982172	0.000000	-10.000000	0.025000	-6.033334	-17.166666	1023.000000	1023.000000	2046.000000
36.540001	-0.087481	-51.701042	-14.190678	-15.072254	-11.531303	-10.906806	0.000000	-10.000000	0.008333	-4.650000	-19.333334	1023.000000	1023.000000	2046.000000
36.560001	-0.087132	-51.494858	-14.220551	-15.115630	-11.447237	-10.711440	0.000000	-10.000000	0.000000	-2.816667	-20.833334	1023.000000	1023.000000	2046.000000
36.580002	-0.086423	-51.075893	-14.267605	-15.024266	-11.267911	-10.516111	0.000000	-10.000000	0.000000	-0.966667	-21.666666	1023.000000	1023.000000	2046.000000
36.599998	-0.085435	-50.491978	-14.094054	-14.973816	-11.177435	-10.246672	0.000000	-10.000000	0.000000	0.700000	-22.000000	1023.000000	1023.000000	2046.000000
36.619999	-0.084149	-49.732052	-13.919665	-14.810418	-10.939800	-10.062168	0.000000	-10.000000	0.000000	1.833333	-22.000000	1023.000000	1023.000000	2046.000000
36.639999	-0.082918	-49.004505	-13.815597	-14.654221	-10.716886	-9.817804	0.000000	-10.000000	-0.008333	2.900000	-22.000000	1023.000000	1023.000000	2046.000000
36.660000	-0.082108	-48.525951	-13.597835	-14.482540	-10.646374	-9.799204	0.000000	-10.000000	-0.008333	3.983334	-22.000000	1023.000000	1023.000000	2046.000000
36.680000	-0.081281	-48.037155	-13.429974	-14.489094	-10.388143	-9.729945	0.000000	-10.000000	-0.016667	5.050000	-22.000000	1023.000000	1023.000000	2046.000000
36.700001	-0.081162	-47.966793	-13.415969	-14.477060	-10.221258	-9.852504	0.000000	-10.000000	-0.016667	5.716667	-22.000000	1023.000000	1023.000000	2046.000000
36.720001	-0.081229	-48.006306	-13.306567	-14.605530	-10.247692	-9.846517	0.000000	-10.000000	-0.025000	6.266667	-22.000000	1023.000000	1023.000000	2046.000000
36.740002	-0.081776	-48.329746	-13.230276	-14.905727	-10.268868	-9.924874	0.000000	-10.000000	-0.041667	7.266667	-22.000000	1023.000000	1023.000000	2046.000000
36.759998	-0.081917	-48.412651	-13.146570	-15.081022	-10.166852	-10.018205	0.000000	-10.000000	-0.050000	8.800000	-22.000000	1023.000000	1023.000000	2046.000000
36.779999	-0.082110	-48.527031	-13.147045	-15.265775	-10.148118	-9.966091	0.000000	-10.000000	-0.075000	10.316668	-22.000000	1023.000000	1023.000000	2046.000000
36.799999	-0.082131	-48.539665	-13.009348	-15.368028	-10.219697	-9.942594	0.000000	-10.000000	-0.083333	11.500000	-22.000000	1023.000000	1023.000000	2046.000000
36.820000	-0.081521	-48.178719	-12.916919	-15.360568	-10.018091	-9.883141	0.000000	-10.000000	-0.100000	12.016666	-7.000000	1023.000000	1023.000000	2046.000000
36.840000	-0.080928	-47.828663	-12.845459	-15.340938	-9.907581	-9.734684	0.000000	-10.000000	-0.100000	12.466666	9.333333	1023.000000	1023.000000	2046.000000
36.860001	-0.080105	-47.341763	-12.743843	-15.236256	-9.821565	-9.540099	0.000000	-10.000000	-0.100000	12.666667	27.000000	1023.000000	1023.000000	2046.000000
36.880001	-0.078757	-46.545219	-12.495274	-15.044099	-9.660333	-9.345516	0.000000	-10.000000	-0.108333	13.033334	31.000000	1023.000000	1023.000000	2046.000000
36.900002	-0.077214	-45.633270	-12.249195	-14.901769	-9.381169	-9.101135	0.000000	-10.000000	-0.108333	13.350000	35.166668	1023.000000	1023.000000	2046.000000
36.919998	-0.076035	-44.936405	-12.184937	-14.776817	-9.130485	-8.844165	0.000000	-10.000000	-0.125000	13.600000	39.500000	1023.000000	1023.000000	2046.000000
36.939999	-0.074869	-44.247646	-11.937053	-14.618378	-9.066312	-8.625905	0.000000	-10.000000	-0.133333	14.033334	44.000000	1023.000000	1023.000000	2046.000000
36.959999	-0.073187	-43.253750	-11.658219	-14.396052	-8.708641	-8.490837	0.000000	-10.000000	-0.158333	14.550000	48.500000	1023.000000	1023.000000	2046.000000
36.980000	-0.071562	-42.292850	-11.406611	-14.230270	-8.455728	-8.200239	0.000000	-10.000000	-0.166667	15.050000	53.333332	1023.000000	1023.000000	2046.000000
37.000000	-0.070121	-41.441326	-11.093960	-14.000458	-8.400414	-7.946495	0.000000	-10.000000	-0.183333	15.416667	58.333332	1023.000000	1023.000000	2046.000000
37.020000	-0.068849	-40.689941	-10.846433	-13.833983	-8.138944	-7.870581	0.000000	-10.000000	-0.183333	15.500000	63.500000	1023.000000	1023.000000	2046.000000
37.040001	-0.068375	-40.409439	-10.849016	-13.757683	-7.970870	-7.831870	0.000000	-10.000000	-0.183333	15.633333	68.500000	1023.000000	1023.000000	2046.000000
37.060001	-0.067758	-40.045147	-10.645014	-13.799149	-7.998448	-7.602538	0.000000	-10.000000	-0.183333	15.800000	73.666664	1023.000000	1023.000000	2046.000000
37.080002	-0.066383	-39.232258	-10.447946	-13.564409	-7.695152	-7.524749	0.000000	-10.000000	-0.191667	16.100000	79.000000	1023.000000	1023.000000	2046.000000
37.099998	-0.065158	-38.508396	-10.386886	-13.406268	-7.456456	-7.258784	0.000000	-10.000000	-0.200000	16.100000	84.333336	1023.000000	1023.000000	2046.000000
37.119999	-0.064466	-38.099316	-10.199020	-13.307916	-7.561722	-7.030658	0.000000	-10.000000	-0.200000	15.983334	89.666664	1023.000000	1023.000000	2046.000000
37.139999	-0.064290	-37.995644	-10.273482	-13.034861	-7.424262	-7.263040	0.000000	-10.000000	-0.200000	15.766666	95.000000	1023.000000	1023.000000	2046.000000
37.160000	-0.064586	-38.170620	-10.328510	-13.018777	-7.510157	-7.313175	0.000000	-10.000000	-0.208333	15.833334	100.333336	1023.000000	1023.000000	2046.000000
37.180000	-0.064751	-38.267994	-10.234442	-13.002039	-7.681170	-7.350344	0.000000	-10.000000	-0.200000	16.183334	105.666664	1023.000000	1023.000000	2046.000000
37.200001	-0.064744	-38.263851	-10.189990	-12.909854	-7.574953	-7.589054	0.000000	-10.000000	-0.191667	16.716667	111.000000	1023.000000	1023.000000	2046.000000
37.220001	-0.065146	-38.501549	-10.199879	-12.906710	-7.641718	-7.753243	0.000000	-10.000000	-0.166667	16.983334	116.666664	1023.000000	1023.000000	2046.000000
37.240002	-0.066155	-39.097618	-10.230738	-12.902710	-7.910376	-8.053794	0.000000	-10.000000	-0.158333	16.883333	122.166664	1023.000000	1023.000000	2046.000000
37.259998	-0.067135	-39.676678	-10.442018	-12.776392	-8.003508	-8.454761	0.000000	-10.000000	-0.150000	16.616667	127.833336	1023.000000	1023.000000	2046.000000
37.279999	-0.067973	-40.171810	-10.622231	-12.812850	-8.185230	-8.551502	0.000000	-10.000000	-0.150000	16.566668	133.333328	1023.000000	1023.000000	2046.000000
37.299999	-0.068037	-40.209789	-10.674801	-12.804103	-8.219903	-8.510982	0.000000	-10.000000	-0.150000	16.850000	139.000000	1023.000000	1023.000000	2046.000000
37.320000	-0.067796	-40.067635	-10.743720	-12.619431	-8.139357	-8.565128	0.000000	-10.000000	-0.166667	17.116667	144.666672	1023.000000	1023.000000	2046.000000
37.340000	-0.067668	-39.991673	-10.788188	-12.489451	-8.235974	-8.478060	0.000000	-10.000000	-0.183333	17.400000	150.500000	1023.000000	1023.000000	2046.000000
37.360001	-0.067022	-39.610035	-10.790703	-12.331917	-8.185989	-8.301426	0.000000	-10.000000	-0.200000	17.333334	156.166672	1023.000000	1023.000000	2046.000000
37.380001	-0.066372	-39.226074	-10.756890	-12.156503	-8.095921	-8.216763	0.000000	-10.000000	-0.200000	17.500000	161.833328	1023.000000	1023.000000	2046.000000
37.400002	-0.065811	-38.894432	-10.800594	-12.062851	-8.045938	-7.985048	0.000000	-10.000000	-0.200000	17.566668	167.500000	1023.000000	1023.000000	2046.000000
37.419998	-0.064898	-38.354847	-10.784034	-11.941024	-7.872503	-7.757286	0.000000	-10.000000	-0.200000	17.816668	173.500000	1023.000000	1023.000000	2046.000000
37.439999	-0.064124	-37.897125	-10.728864	-11.829970	-7.743723	-7.594568	0.000000	-10.000000	-0.200000	17.816668	179.500000	1023.000000	1023.000000	2046.000000
37.459999	-0.063319	-37.421539	-10.670517	-11.730611	-7.630722	-7.389691	0.000000	-10.000000	-0.200000	17.983334	185.500000	1023.000000	1023.000000	2046.000000
37.480000	-0.061850	-36.553333	-10.549923	-11.599982	-7.417449	-6.985979	0.000000	-10.000000	-0.200000	17.816668	191.500000	1023.000000	1023.000000	2046.000000
37.500000	-0.059979	-35.447727	-10.301743	-11.356320	-7.154264	-6.635400	0.000000	-10.000000	-0.200000	17.766666	197.500000	1023.000000	1023.000000	2046.000000
37.520000	-0.058178	-34.383358	-9.987273	-10.937566	-7.002077	-6.456443	0.000000	-10.000000	-0.200000	17.600000	203.500000	1023.000000	1023.000000	2046.000000
37.540001	-0.056248	-33.242340	-9.671476	-10.642078	-6.725317	-6.203468	0.000000	-10.000000	-0.200000	17.716667	209.500000	1023.000000	1023.000000	2046.000000
37.560001	-0.054276	-32.077320	-9.303915	-10.372355	-6.387164	-6.013883	0.000000	-10.000000	-0.200000	17.750000	215.500000	1023.000000	1023.000000	2046.000000
37.580002	-0.053275	-31.485474	-9.066893	-10.185427	-6.198791	-6.034363	0.000000	-10.000000	-0.183333	17.516666	221.333328	1023.000000	1023.000000	2046.000000
37.599998	-0.052985	-31.313854	-8.896508	-10.211525	-6.129680	-6.076140	0.000000	-10.000000	-0.200000	17.150000	227.000000	1023.000000	1023.000000	2046.000000
37.619999	-0.052444	-30.994276	-8.767441	-10.359932	-5.934275	-5.932629	0.000000	-10.000000	-0.200000	17.133333	232.666672	1023.000000	1023.000000	2046.000000
37.639999	-0.052260	-30.885511	-8.609751	-10.430796	-5.912749	-5.932216	0.000000	-10.000000	-0.233333	17.683334	238.500000	1023.000000	1023.000000	2046.000000
37.660000	-0.052198	-30.849295	-8.441440	-10.490279	-5.936594	-5.980981	0.000000	-10.000000	-0.225000	18.400000	244.500000	1023.000000	1023.000000	2046.000000
37.680000	-0.051460	-30.413055	-8.324610	-10.507138	-5.751467	-5.829842	0.000000	-10.000000	-0.233333	18.883333	250.500000	1023.000000	1023.000000	2046.000000
37.700001	-0.050815	-30.031599	-8.192370	-10.578478	-5.609892	-5.650858	0.000000	-10.000000	-0.233333	18.983334	256.500000	1023.000000	1023.000000	2046.000000
37.720001	-0.049776	-29.417671	-8.001175	-10.431808	-5.524343	-5.460346	0.000000	-10.000000	-0.241667	19.066668	262.833344	1023.000000	1023.000000	2046.000000
37.740002	-0.048718	-28.792160	-7.780339	-10.226540	-5.429048	-5.356234	0.000000	-10.000000	-0.250000	18.900000	269.166656	1023.000000	1023.000000	2046.000000
37.759998	-0.046797	-27.656828	-7.575620	-9.946222	-5.034731	-5.100255	0.000000	-10.000000	-0.250000	19.033333	275.500000	1023.000000	1023.000000	2046.000000
37.779999	-0.044965	-26.574198	-7.334384	-9.781772	-4.769610	-4.688430	0.000000	-10.000000	-0.250000	19.133333	281.833344	1023.000000	1023.000000	2046.000000
37.799999	-0.043377	-25.635607	-7.005538	-9.464656	-4.641869	-4.523545	0.000000	-10.000000	-0.266667	19.466667	288.166656	1023.000000	1023.000000	2046.000000
37.820000	-0.041373	-24.451328	-6.669271	-9.168977	-4.312492	-4.300588	0.000000	-10.000000	-0.283333	19.816668	294.833344	1023.000000	1023.000000	2046.000000
37.840000	-0.038940	-23.013510	-6.265568	-8.990666	-3.947508	-3.809767	0.000000	-10.000000	-0.300000	20.233334	301.333344	1023.000000	1023.000000	2046.000000
37.860001	-0.037171	-21.968325	-5.857699	-8.648242	-3.813394	-3.648989	0.000000	-10.000000	-0.300000	20.650002	308.000000	1023.000000	1023.000000	2046.000000
37.880001	-0.035905	-21.219603	-5.687022	-8.339164	-3.607302	-3.586113	0.000000	-10.000000	-0.300000	20.916668	314.666656	1023.000000	1023.000000	2046.000000
37.900002	-0.034677	-20.493914	-5.508790	-8.199163	-3.380257	-3.405703	0.000000	-10.000000	-0.316667	21.166668	321.500000	1023.000000	1023.000000	2046.000000
37.919998	-0.033397	-19.737480	-5.287486	-8.115155	-3.243071	-3.091767	0.000000	-10.000000	-0.308333	21.433334	328.666656	1023.000000	1023.000000	2046.000000
37.939999	-0.032304	-19.091656	-5.074265	-7.838762	-3.114779	-3.063850	0.000000	-10.000000	-0.325000	21.666668	335.833344	1023.000000	1023.000000	2046.000000
37.959999	-0.030481	-18.014370	-4.765664	-7.525309	-2.900138	-2.823260	0.000000	-10.000000	-0.308333	21.633333	343.166656	1023.000000	1023.000000	2046.000000
37.980000	-0.028850	-17.050299	-4.581193	-7.316357	-2.741330	-2.411419	0.000000	-10.000000	-0.333333	21.616667	350.333344	1023.000000	1023.000000	2046.000000
38.000000	-0.028260	-16.701878	-4.577397	-7.012897	-2.710432	-2.401152	0.000000	-10.000000	-0.333333	21.500000	357.666656	1023.000000	1023.000000	2046.000000
38.020000	-0.028106	-16.610424	-4.547543	-6.654681	-2.788555	-2.619646	0.000000	-10.000000	-0.341667	21.550001	364.833344	1023.000000	1023.000000	2046.000000
38.040001	-0.027929	-16.505865	-4.377525	-6.504999	-2.898697	-2.724644	0.000000	-10.000000	-0.341667	21.550001	372.000000	1023.000000	1023.000000	2046.000000
38.060001	-0.027526	-16.267750	-4.284150	-6.439619	-2.885860	-2.658121	0.000000	-10.000000	-0.341667	21.733334	379.000000	1023.000000	1023.000000	2046.000000
38.080002	-0.028315	-16.734335	-4.275051	-6.261601	-3.060515	-3.137168	0.000000	-10.000000	-0.350000	22.016666	386.166656	1023.000000	1023.000000	2046.000000
38.099998	-0.029182	-17.246603	-4.369562	-6.084339	-3.262210	-3.530491	0.000000	-10.000000	-0.333333	22.016666	393.500000	1023.000000	1023.000000	2046.000000
38.119999	-0.030107	-17.793346	-4.516066	-6.056784	-3.548626	-3.671872	0.000000	-10.000000	-0.316667	21.866667	401.000000	1023.000000	1023.000000	2046.000000
38.139999	-0.030583	-18.074415	-4.622765	-5.906351	-3.639636	-3.905665	0.000000	-10.000000	-0.316667	21.483334	408.333344	1023.000000	1023.000000	2046.000000
38.160000	-0.030218	-17.859119	-4.606513	-5.721386	-3.640622	-3.890597	0.000000	-10.000000	-0.333333	21.666668	415.666656	1023.000000	1023.000000	2046.000000
38.180000	-0.029568	-17.474445	-4.582914	-5.587612	-3.587732	-3.716187	0.000000	-10.000000	-0.350000	22.000000	422.833344	1023.000000	1023.000000	2046.000000
38.200001	-0.029065	-17.177286	-4.570054	-5.350130	-3.582540	-3.674562	0.000000	-10.000000	-0.341667	22.633333	430.166656	1023.000000	1023.000000	2046.000000
38.220001	-0.028290	-16.719400	-4.630500	-5.036990	-3.433896	-3.618014	0.000000	-10.000000	-0.333333	22.833334	437.500000	1023.000000	1023.000000	2046.000000
38.240002	-0.027336	-16.155869	-4.548728	-4.788695	-3.413916	-3.404530	0.000000	-10.000000	-0.325000	23.083334	445.166656	1023.000000	1023.000000	2046.000000
38.259998	-0.026289	-15.536803	-4.414809	-4.605553	-3.352191	-3.164250	0.000000	-10.000000	-0.333333	22.916668	452.833344	1023.000000	1023.000000	2046.000000
38.279999	-0.025029	-14.792352	-4.333935	-4.286820	-3.145339	-3.026258	0.000000	-10.000000	-0.341667	22.833334	460.500000	1023.000000	1023.000000	2046.000000
38.299999	-0.023673	-13.990846	-4.144114	-4.148143	-3.034317	-2.664272	0.000000	-10.000000	-0.333333	22.600000	468.166656	1023.000000	1023.000000	2046.000000
38.320000	-0.022746	-13.442885	-4.005669	-3.960198	-2.923846	-2.553173	0.000000	-10.000000	-0.316667	22.533333	475.666656	1023.000000	1023.000000	2046.000000
38.340000	-0.020955	-12.384412	-3.849386	-3.736088	-2.624201	-2.174736	0.000000	-10.000000	-0.291667	22.400000	483.333344	1023.000000	1023.000000	2046.000000
38.360001	-0.018989	-11.222270	-3.578136	-3.501947	-2.406636	-1.735551	0.000000	-10.000000	-0.283333	21.883333	490.666656	1023.000000	1023.000000	2046.000000
38.380001	-0.017182	-10.154479	-3.172402	-3.124983	-2.268856	-1.588238	0.000000	-10.000000	-0.266667	21.533335	498.166656	1023.000000	1023.000000	2046.000000
38.400002	-0.014892	-8.801297	-2.859700	-2.692598	-1.849945	-1.399054	0.000000	-10.000000	-0.250000	20.950001	505.333344	1023.000000	1023.000000	2046.000000
38.419998	-0.013161	-7.777884	-2.600563	-2.464695	-1.574537	-1.138091	0.000000	-10.000000	-0.233333	20.633333	512.500000	1023.000000	1023.000000	2046.000000
38.439999	-0.012180	-7.198346	-2.150440	-2.307300	-1.551587	-1.189019	0.000000	-10.000000	-0.225000	19.883333	519.500000	1023.000000	1023.000000	2046.000000
38.459999	-0.011504	-6.798649	-2.009353	-2.329638	-1.381639	-1.078019	0.000000	-10.000000	-0.233333	19.533333	526.166687	1023.000000	1023.000000	2046.000000
38.480000	-0.011488	-6.789207	-1.943871	-2.429933	-1.334051	-1.081352	0.000000	-10.000000	-0.241667	19.150000	532.833313	1023.000000	1023.000000	2046.000000
38.500000	-0.011193	-6.615292	-1.667051	-2.475440	-1.387946	-1.084855	0.000000	-10.000000	-0.233333	18.916666	539.166687	1023.000000	1023.000000	2046.000000
38.520000	-0.010788	-6.375440	-1.500731	-2.493766	-1.325489	-1.055454	0.000000	-10.000000	-0.216667	18.450001	545.500000	1023.000000	1023.000000	2046.000000
38.540001	-0.010108	-5.973876	-1.531593	-2.545116	-1.064143	-0.833024	0.000000	-10.000000	-0.200000	18.066668	551.500000	1023.000000	1023.000000	2046.000000
38.560001	-0.009650	-5.703336	-1.296671	-2.513767	-1.129911	-0.762987	0.000000	-10.000000	-0.191667	17.866667	557.500000	1023.000000	1023.000000	2046.000000
38.580002	-0.008490	-5.017300	-1.041151	-2.279719	-1.020596	-0.675834	0.000000	-10.000000	-0.175000	17.383335	563.500000	1023.000000	1023.000000	2046.000000
38.599998	-0.006941	-4.101975	-0.972528	-2.130984	-0.704064	-0.294399	0.000000	-10.000000	-0.141667	16.766666	569.500000	1023.000000	1023.000000	2046.000000
38.619999	-0.005474	-3.234971	-0.655650	-1.910627	-0.567450	-0.101245	0.000000	-10.000000	-0.116667	15.883334	575.333313	1023.000000	1023.000000	2046.000000
38.639999	-0.003892	-2.300059	-0.273738	-1.550263	-0.419588	-0.056470	0.000000	-10.000000	-0.091667	15.066667	581.000000	1023.000000	1023.000000	2046.000000
38.660000	-0.001923	-1.136703	-0.072521	-1.416425	-0.030482	0.382724	0.000000	-10.000000	-0.100000	14.500000	586.166687	1023.000000	1023.000000	2046.000000
38.680000	-0.000129	-0.076483	0.354719	-1.202497	0.144607	0.626687	0.000000	-10.000000	-0.100000	13.983334	591.166687	1023.000000	1023.000000	2046.000000
38.700001	0.001492	0.881579	0.749089	-0.876212	0.287192	0.721510	0.000000	-10.000000	-0.108333	13.583334	595.833313	1023.000000	1023.000000	2046.000000
38.720001	0.002797	1.653202	0.820550	-0.726172	0.579904	0.978920	0.000000	-10.000000	-0.091667	12.866667	600.500000	1023.000000	1023.000000	2046.000000
38.740002	0.003515	2.077448	0.961675	-0.701640	0.698818	1.118596	0.000000	-10.000000	-0.083333	12.316667	604.833313	1023.000000	1023.000000	2046.000000
38.759998	0.004704	2.779797	1.215955	-0.418449	0.826992	1.155299	0.000000	-10.000000	-0.066667	11.816667	609.000000	1023.000000	1023.000000	2046.000000
38.779999	0.005720	3.380651	1.385772	-0.217286	0.903172	1.308993	0.000000	-10.000000	-0.058333	11.316667	613.000000	1023.000000	1023.000000	2046.000000
38.799999	0.006360	3.759047	1.382219	-0.159060	0.979239	1.556649	0.000000	-10.000000	-0.050000	10.800000	617.000000	1023.000000	1023.000000	2046.000000
38.820000	0.005941	3.511390	1.353178	0.037474	0.848378	1.272360	0.000000	-10.000000	-0.041667	10.366667	620.666687	1023.000000	1023.000000	2046.000000
38.840000	0.005280	3.120346	1.288976	0.131234	0.662883	1.037253	0.000000	-10.000000	-0.041667	10.183333	624.333313	1023.000000	1023.000000	2046.000000
38.860001	0.004798	2.835657	1.251320	0.067231	0.587646	0.929461	0.000000	-10.000000	-0.050000	10.383333	627.666687	1023.000000	1023.000000	2046.000000
38.880001	0.004551	2.689590	1.339466	0.020108	0.529357	0.800660	0.000000	-10.000000	-0.058333	10.750000	631.333313	1023.000000	1023.000000	2046.000000
38.900002	0.003977	2.350510	1.437525	0.152177	0.359602	0.401207	0.000000	-10.000000	-0.066667	11.150000	634.666687	1023.000000	1023.000000	2046.000000
38.919998	0.002774	1.639662	1.316503	0.168401	0.081637	0.073122	0.000000	-10.000000	-0.058333	11.000000	638.333313	1023.000000	1023.000000	2046.000000
38.939999	0.001130	0.667589	1.129918	0.152209	-0.215838	-0.398700	0.000000	-10.000000	-0.058333	10.583333	642.000000	1023.000000	1023.000000	2046.000000
38.959999	0.000131	0.077413	1.002039	0.249830	-0.451541	-0.722914	0.000000	-10.000000	-0.050000	10.150000	644.666687	1023.000000	1023.000000	2046.000000
38.980000	-0.000145	-0.085815	0.931882	0.225332	-0.559406	-0.683624	0.000000	-10.000000	-0.058333	10.116667	648.166687	1023.000000	1023.000000	2046.000000
39.000000	0.000090	0.053050	0.891371	0.350460	-0.519622	-0.669160	0.000000	-10.000000	-0.066667	10.516666	651.500000	1023.000000	1023.000000	2046.000000
39.020000	0.000148	0.087719	0.849507	0.647028	-0.613836	-0.794980	0.000000	-10.000000	-0.066667	11.100000	656.000000	1023.000000	1023.000000	2046.000000
39.040001	0.000299	0.176999	0.749720	0.766638	-0.635392	-0.703966	0.000000	-10.000000	-0.075000	11.566667	659.500000	1023.000000	1023.000000	2046.000000
39.060001	0.001057	0.624861	0.784282	0.908481	-0.566951	-0.500951	0.000000	-10.000000	-0.083333	11.866667	663.166687	1023.000000	1023.000000	2046.000000
39.080002	0.001704	1.006982	0.762270	1.314642	-0.541154	-0.528776	0.000000	-10.000000	-0.091667	11.733334	667.000000	1023.000000	1023.000000	2046.000000
39.099998	0.002403	1.420354	0.814560	1.474010	-0.514106	-0.354110	0.000000	-10.000000	-0.083333	11.550000	669.666687	1023.000000	1023.000000	2046.000000
39.119999	0.003306	1.953747	0.885692	1.591533	-0.405645	-0.117833	0.000000	-10.000000	-0.058333	10.750000	673.666687	1023.000000	1023.000000	2046.000000
39.139999	0.003748	2.214876	0.871887	1.815200	-0.345784	-0.126427	0.000000	-10.000000	-0.041667	10.200001	676.333313	1023.000000	1023.000000	2046.000000
39.160000	0.004396	2.598293	0.975780	1.754573	-0.308778	0.176718	0.000000	-10.000000	-0.016667	8.016667	681.166687	1023.000000	1023.000000	2046.000000
39.180000	0.005435	3.212037	1.057898	1.806072	-0.146707	0.494774	0.000000	-10.000000	0.000000	4.366667	684.000000	1023.000000	1023.000000	2046.000000
39.200001	0.006310	3.729033	1.166399	2.145657	-0.071442	0.488419	0.000000	-10.000000	0.025000	0.066667	687.000000	1023.000000	1023.000000	2046.000000
39.220001	0.007036	4.158353	1.316599	2.165828	0.025045	0.650880	0.000000	-10.000000	0.041667	-2.600000	687.833313	1023.000000	1023.000000	2046.000000
39.240002	0.008072	4.770446	1.547486	2.302737	0.138094	0.782129	0.000000	-10.000000	0.050000	-4.800000	688.000000	1023.000000	1023.000000	2046.000000
39.259998	0.007739	4.574016	1.524194	2.400705	0.177676	0.471442	0.000000	-10.000000	0.058333	-6.716667	688.000000	1023.000000	1023.000000	2046.000000
39.279999	0.007015	4.145888	1.524241	2.104425	0.173983	0.343239	0.000000	-10.000000	0.066667	-8.916667	688.000000	1023.000000	1023.000000	2046.000000
39.299999	0.006118	3.615520	1.503301	1.778175	0.081699	0.252344	0.000000	-10.000000	0.075000	-9.566667	688.000000	1023.000000	1023.000000	2046.000000
39.320000	0.004665	2.757113	1.424664	1.502410	-0.091027	-0.078933	0.000000	-10.000000	0.083333	-10.083334	688.000000	1023.000000	1023.000000	2046.000000
39.340000	0.003866	2.284649	1.469883	1.125201	-0.223820	-0.086615	0.000000	-10.000000	0.091667	-10.316667	688.000000	1023.000000	1023.000000	2046.000000
39.360001	0.002944	1.739707	1.325562	0.859518	-0.255608	-0.189765	0.000000	-10.000000	0.100000	-10.800000	684.666687	1023.000000	1023.000000	2046.000000
39.380001	0.001873	1.106691	1.231046	0.582087	-0.409089	-0.297353	0.000000	-10.000000	0.116667	-11.666667	675.666687	1023.000000	1023.000000	2046.000000
39.400002	0.001816	1.073288	1.217810	0.444752	-0.391995	-0.197278	0.000000	-10.000000	0.133333	-12.533334	666.666687	1023.000000	1023.000000	2046.000000
39.419998	0.001416	0.836710	1.162570	0.452393	-0.490393	-0.287860	0.000000	-10.000000	0.166667	-13.833334	657.833313	1023.000000	1023.000000	2046.000000
39.439999	0.001259	0.744154	1.095021	0.424830	-0.457727	-0.317969	0.000000	-10.000000	0.183333	-14.883334	653.000000	1023.000000	1023.000000	2046.000000
39.459999	0.001584	0.935890	1.188062	0.368799	-0.441982	-0.178989	0.000000	-10.000000	0.208333	-16.166668	646.500000	1023.000000	1023.000000	2046.000000
39.480000	0.001417	0.837214	1.199703	0.378600	-0.439993	-0.301095	0.000000	-10.000000	0.225000	-16.916668	641.166687	1023.000000	1023.000000	2046.000000
39.500000	0.001927	1.138823	1.326196	0.350180	-0.321117	-0.216436	0.000000	-10.000000	0.241667	-17.500000	635.500000	1023.000000	1023.000000	2046.000000
39.520000	0.002872	1.697524	1.510732	0.462494	-0.233738	-0.041963	0.000000	-10.000000	0.250000	-17.850000	631.500000	1023.000000	1023.000000	2046.000000
39.540001	0.002818	1.665221	1.526111	0.358934	-0.247922	0.028097	0.000000	-10.000000	0.250000	-18.233334	627.500000	1023.000000	1023.000000	2046.000000
39.560001	0.002968	1.753918	1.520261	0.348664	-0.162647	0.047639	0.000000	-10.000000	0.250000	-18.700001	621.500000	1023.000000	1023.000000	2046.000000
39.580002	0.002921	1.726505	1.520278	0.342620	-0.203423	0.067030	0.000000	-10.000000	0.250000	-19.216667	613.166687	1023.000000	1023.000000	2046.000000
39.599998	0.002250	1.329930	1.389301	0.231037	-0.313553	0.023145	0.000000	-10.000000	0.250000	-19.550001	606.833313	1023.000000	1023.000000	2046.000000
39.619999	0.001052	0.621902	1.140371	0.153070	-0.524291	-0.147248	0.000000	-10.000000	0.266667	-19.733334	600.166687	1023.000000	1023.000000	2046.000000
39.639999	-0.000593	-0.350673	0.895072	0.010512	-0.827734	-0.428522	0.000000	-10.000000	0.300000	-19.850000	593.666687	1023.000000	1023.000000	2046.000000
39.660000	-0.003000	-1.772775	0.470701	-0.276194	-1.048133	-0.919150	0.000000	-10.000000	0.316667	-19.983334	585.000000	1023.000000	1023.000000	2046.000000
39.680000	-0.004959	-2.930649	0.261360	-0.614279	-1.321897	-1.255833	0.000000	-10.000000	0.316667	-19.983334	580.666687	1023.000000	1023.000000	2046.000000
39.700001	-0.006879	-4.065619	0.126887	-0.993773	-1.692306	-1.506426	0.000000	-10.000000	0.316667	-19.933334	576.166687	1023.000000	1023.000000	2046.000000
39.720001	-0.008259	-4.881307	-0.027136	-1.243291	-1.788168	-1.822712	0.000000	-10.000000	0.333333	-20.016666	569.333313	1023.000000	1023.000000	2046.000000
39.740002	-0.009678	-5.719959	-0.094098	-1.338771	-2.067714	-2.219376	0.000000	-10.000000	0.350000	-20.283335	560.333313	1023.000000	1023.000000	2046.000000
39.759998	-0.012379	-7.315958	-0.396662	-1.496884	-2.522657	-2.899756	0.000000	-10.000000	0.350000	-20.616667	553.666687	1023.000000	1023.000000	2046.000000
39.779999	-0.014782	-8.736293	-0.720877	-1.732589	-2.922873	-3.359954	0.000000	-10.000000	0.350000	-20.816668	549.166687	1023.000000	1023.000000	2046.000000
39.799999	-0.016641	-9.835084	-1.045240	-1.898725	-3.228180	-3.662940	0.000000	-10.000000	0.358333	-20.816668	544.500000	1023.000000	1023.000000	2046.000000
39.820000	-0.018301	-10.816171	-1.376771	-2.038065	-3.443639	-3.957696	0.000000	-10.000000	0.358333	-20.800001	535.166687	1023.000000	1023.000000	2046.000000
39.840000	-0.019480	-11.512765	-1.604353	-2.154221	-3.659232	-4.094959	0.000000	-10.000000	0.358333	-20.866667	525.833313	1023.000000	1023.000000	2046.000000
39.860001	-0.020751	-12.263956	-1.899889	-2.211232	-3.891110	-4.261725	0.000000	-10.000000	0.350000	-20.950001	518.833313	1023.000000	1023.000000	2046.000000
39.880001	-0.022056	-13.034936	-2.200878	-2.316406	-4.096664	-4.420987	0.000000	-10.000000	0.358333	-21.033335	514.166687	1023.000000	1023.000000	2046.000000
39.900002	-0.022923	-13.547654	-2.469671	-2.470576	-4.184432	-4.422976	0.000000	-10.000000	0.358333	-21.300001	507.000000	1023.000000	1023.000000	2046.000000
39.919998	-0.023948	-14.153383	-2.634270	-2.614989	-4.400997	-4.503128	0.000000	-10.000000	0.375000	-21.666666	497.500000	1023.000000	1023.000000	2046.000000
39.939999	-0.024777	-14.643436	-2.931118	-2.714373	-4.376967	-4.620978	0.000000	-10.000000	0.383333	-22.049999	490.333344	1023.000000	1023.000000	2046.000000
39.959999	-0.025337	-14.974204	-3.088869	-2.864936	-4.457433	-4.562965	0.000000	-10.000000	0.400000	-22.266666	485.500000	1023.000000	1023.000000	2046.000000
39.980000	-0.026065	-15.404644	-3.159854	-3.073282	-4.651245	-4.520263	0.000000	-10.000000	0.400000	-22.433332	480.500000	1023.000000	1023.000000	2046.000000
40.000000	-0.026005	-15.369163	-3.306401	-3.088984	-4.523604	-4.450173	0.000000	-10.000000	0.408333	-22.750000	470.500000	1023.000000	1023.000000	2046.000000
40.020000	-0.025450	-15.040750	-3.298669	-2.970064	-4.529448	-4.242569	0.000000	-10.000000	0.416667	-22.950001	463.000000	1023.000000	1023.000000	2046.000000
40.040001	-0.025102	-14.835227	-3.275570	-2.912397	-4.532849	-4.114412	0.000000	-10.000000	0.416667	-23.116667	455.333344	1023.000000	1023.000000	2046.000000
40.060001	-0.024984	-14.765454	-3.324878	-2.784445	-4.487231	-4.168900	0.000000	-10.000000	0.408333	-23.066668	450.000000	1023.000000	1023.000000	2046.000000
40.080002	-0.025193	-14.889170	-3.428075	-2.738876	-4.470115	-4.252103	0.000000	-10.000000	0.400000	-23.116667	442.333344	1023.000000	1023.000000	2046.000000
40.099998	-0.026238	-15.506824	-3.417475	-2.910554	-4.732415	-4.446381	0.000000	-10.000000	0.400000	-23.033333	434.666656	1023.000000	1023.000000	2046.000000
40.119999	-0.027456	-16.226318	-3.584077	-3.123275	-4.775605	-4.743362	0.000000	-10.000000	0.408333	-23.183332	427.000000	1023.000000	1023.000000	2046.000000
40.139999	-0.028921	-17.092226	-3.787393	-3.537733	-4.887291	-4.879808	0.000000	-10.000000	0.408333	-23.150000	419.000000	1023.000000	1023.000000	2046.000000
40.160000	-0.030563	-18.062691	-3.807451	-4.062253	-5.146327	-5.046660	0.000000	-10.000000	0.400000	-23.100000	408.666656	1023.000000	1023.000000	2046.000000
40.180000	-0.032076	-18.957136	-3.976040	-4.592624	-5.198006	-5.190467	0.000000	-10.000000	0.383333	-22.883333	401.000000	1023.000000	1023.000000	2046.000000
40.200001	-0.033451	-19.769276	-4.236419	-4.956105	-5.287515	-5.289236	0.000000	-10.000000	0.366667	-22.549999	393.333344	1023.000000	1023.000000	2046.000000
40.220001	-0.034756	-20.540936	-4.350111	-5.276834	-5.522160	-5.391831	0.000000	-10.000000	0.375000	-22.333334	388.333344	1023.000000	1023.000000	2046.000000
40.240002	-0.035450	-20.951044	-4.459668	-5.531754	-5.535837	-5.423785	0.000000	-10.000000	0.366667	-22.150000	380.833344	1023.000000	1023.000000	2046.000000
40.259998	-0.036039	-21.299330	-4.682980	-5.651678	-5.533607	-5.431065	0.000000	-10.000000	0.366667	-22.350000	371.166656	1023.000000	1023.000000	2046.000000
40.279999	-0.036619	-21.641533	-4.811374	-5.771656	-5.650547	-5.407956	0.000000	-10.000000	0.350000	-22.566668	363.833344	1023.000000	1023.000000	2046.000000
40.299999	-0.036922	-21.821123	-4.818453	-5.926175	-5.695976	-5.380520	0.000000	-10.000000	0.358333	-22.850000	356.333344	1023.000000	1023.000000	2046.000000
40.320000	-0.037007	-21.871405	-5.019515	-5.897143	-5.584473	-5.370274	0.000000	-10.000000	0.375000	-22.900000	351.166656	1023.000000	1023.000000	2046.000000
40.340000	-0.037266	-22.023928	-5.043271	-5.975588	-5.734647	-5.270421	0.000000	-10.000000	0.391667	-23.033333	343.500000	1023.000000	1023.000000	2046.000000
40.360001	-0.037260	-22.020914	-5.048096	-6.033557	-5.594788	-5.344472	0.000000	-10.000000	0.383333	-22.816666	335.833344	1023.000000	1023.000000	2046.000000
40.380001	-0.036945	-21.834364	-4.979832	-6.047659	-5.527829	-5.279044	0.000000	-10.000000	0.366667	-22.600000	328.166656	1023.000000	1023.000000	2046.000000
40.400002	-0.036922	-21.820894	-4.995715	-6.077523	-5.561247	-5.186409	0.000000	-10.000000	0.350000	-22.250000	320.500000	1023.000000	1023.000000	2046.000000
40.419998	-0.036974	-21.851833	-4.984178	-6.205508	-5.545053	-5.117093	0.000000	-10.000000	0.358333	-22.133333	313.166656	1023.000000	1023.000000	2046.000000
40.439999	-0.037600	-22.221777	-5.171680	-6.349185	-5.471778	-5.229135	0.000000	-10.000000	0.358333	-22.066668	305.833344	1023.000000	1023.000000	2046.000000
40.459999	-0.038306	-22.638744	-5.346229	-6.479746	-5.543398	-5.269372	0.000000	-10.000000	0.366667	-22.116667	298.500000	1023.000000	1023.000000	2046.000000
40.480000	-0.038722	-22.884604	-5.343768	-6.645922	-5.682477	-5.212437	0.000000	-10.000000	0.366667	-22.166668	291.000000	1023.000000	1023.000000	2046.000000
40.500000	-0.039144	-23.134323	-5.524873	-6.735758	-5.673554	-5.200139	0.000000	-10.000000	0.375000	-22.266666	283.500000	1023.000000	1023.000000	2046.000000
40.520000	-0.040511	-23.942057	-5.844840	-6.716446	-5.966856	-5.413917	0.000000	-10.000000	0.366667	-22.316668	276.166656	1023.000000	1023.000000	2046.000000
40.540001	-0.042584	-25.167240	-6.144454	-7.007473	-6.278602	-5.736712	0.000000	-10.000000	0.375000	-22.416666	268.666656	1023.000000	1023.000000	2046.000000
40.560001	-0.045005	-26.598183	-6.543460	-7.378186	-6.532308	-6.144228	0.000000	-10.000000	0.375000	-22.500000	261.333344	1023.000000	1023.000000	2046.000000
40.580002	-0.047402	-28.014418	-6.862512	-7.855302	-6.886826	-6.409778	0.000000	-10.000000	0.383333	-22.433334	253.666672	1023.000000	1023.000000	2046.000000
40.599998	-0.048904	-28.902225	-7.009830	-8.177685	-7.000668	-6.714043	0.000000	-10.000000	0.375000	-22.366667	243.666672	1023.000000	1023.000000	2046.000000
40.619999	-0.050528	-29.861893	-7.182827	-8.402078	-7.185461	-7.091527	0.000000	-10.000000	0.375000	-22.266668	236.000000	1023.000000	1023.000000	2046.000000
40.639999	-0.052811	-31.211040	-7.409745	-8.636162	-7.621963	-7.543172	0.000000	-10.000000	0.375000	-22.266668	228.666672	1023.000000	1023.000000	2046.000000
40.660000	-0.055035	-32.525486	-7.799055	-8.868361	-7.851497	-8.006573	0.000000	-10.000000	0.375000	-22.083334	223.833328	1023.000000	1023.000000	2046.000000
40.680000	-0.057163	-33.783325	-8.175900	-9.136852	-8.158841	-8.311733	0.000000	-10.000000	0.366667	-21.850000	216.500000	1023.000000	1023.000000	2046.000000
40.700001	-0.058901	-34.810234	-8.450007	-9.364937	-8.522622	-8.472666	0.000000	-10.000000	0.358333	-21.566668	209.166672	1023.000000	1023.000000	2046.000000
40.720001	-0.060041	-35.483994	-8.793745	-9.447962	-8.544656	-8.697631	0.000000	-10.000000	0.350000	-21.483334	202.000000	1023.000000	1023.000000	2046.000000
40.740002	-0.061312	-36.235561	-9.084552	-9.543588	-8.835917	-8.771505	0.000000	-10.000000	0.350000	-21.350000	194.833328	1023.000000	1023.000000	2046.000000
40.759998	-0.062452	-36.908882	-9.412379	-9.604061	-8.929613	-8.962830	0.000000	-10.000000	0.350000	-21.283333	187.666672	1023.000000	1023.000000	2046.000000
40.779999	-0.063295	-37.407230	-9.675826	-9.760015	-9.035393	-8.935994	0.000000	-10.000000	0.358333	-21.250000	180.500000	1023.000000	1023.000000	2046.000000
40.799999	-0.064259	-37.977261	-9.866401	-9.915765	-9.277481	-8.917615	0.000000	-10.000000	0.366667	-21.299999	173.500000	1023.000000	1023.000000	2046.000000
40.820000	-0.064672	-38.221413	-10.035044	-10.035555	-9.245846	-8.904968	0.000000	-10.000000	0.375000	-21.350000	166.333328	1023.000000	1023.000000	2046.000000
40.840000	-0.065228	-38.549477	-10.220266	-10.176643	-9.277309	-8.875258	0.000000	-10.000000	0.366667	-21.366667	159.166672	1023.000000	1023.000000	2046.000000
40.860001	-0.065623	-38.783016	-10.303871	-10.303218	-9.434760	-8.741168	0.000000	-10.000000	0.358333	-21.266668	152.000000	1023.000000	1023.000000	2046.000000
40.880001	-0.065218	-38.543816	-10.379907	-10.272953	-9.269779	-8.621175	0.000000	-10.000000	0.350000	-21.200001	145.000000	1023.000000	1023.000000	2046.000000
40.900002	-0.064819	-38.307961	-10.390614	-10.169031	-9.259761	-8.488555	0.000000	-10.000000	0.350000	-21.116667	138.000000	1023.000000	1023.000000	2046.000000
40.919998	-0.064653	-38.210133	-10.374285	-10.121479	-9.353677	-8.360693	0.000000	-10.000000	0.358333	-21.183334	131.000000	1023.000000	1023.000000	2046.000000
40.939999	-0.064130	-37.900761	-10.358070	-9.959008	-9.251014	-8.332667	0.000000	-10.000000	0.358333	-21.250000	123.833336	1023.000000	1023.000000	2046.000000
40.959999	-0.064356	-38.034256	-10.475119	-9.924014	-9.273685	-8.361438	0.000000	-10.000000	0.358333	-21.233334	116.666664	1023.000000	1023.000000	2046.000000
40.980000	-0.065005	-38.417946	-10.539072	-10.037043	-9.402981	-8.438849	0.000000	-10.000000	0.350000	-21.183334	109.500000	1023.000000	1023.000000	2046.000000
41.000000	-0.065761	-38.864460	-10.697925	-10.187572	-9.352238	-8.626728	0.000000	-10.000000	0.358333	-21.100000	102.500000	1023.000000	1023.000000	2046.000000
41.020000	-0.067146	-39.683403	-10.826223	-10.557246	-9.507160	-8.792771	0.000000	-10.000000	0.358333	-21.216667	95.500000	1023.000000	1023.000000	2046.000000
41.040001	-0.068643	-40.567745	-10.863451	-11.092013	-9.694706	-8.917575	0.000000	-10.000000	0.358333	-21.083334	88.333336	1023.000000	1023.000000	2046.000000
41.060001	-0.069942	-41.335709	-10.930346	-11.562509	-9.797071	-9.045784	0.000000	-10.000000	0.350000	-21.000000	81.333336	1023.000000	1023.000000	2046.000000
41.080002	-0.071258	-42.113293	-11.110397	-11.894692	-9.876156	-9.232046	0.000000	-10.000000	0.333333	-20.533335	74.333336	1023.000000	1023.000000	2046.000000
41.099998	-0.072492	-42.842609	-11.191401	-12.233641	-10.125383	-9.292184	0.000000	-10.000000	0.333333	-20.233334	67.500000	1023.000000	1023.000000	2046.000000
41.119999	-0.073015	-43.152061	-11.348716	-12.460921	-10.095066	-9.247359	0.000000	-10.000000	0.333333	-19.983334	60.666668	1023.000000	1023.000000	2046.000000
41.139999	-0.073481	-43.427402	-11.491675	-12.511747	-10.081299	-9.342683	0.000000	-10.000000	0.350000	-19.900002	54.000000	1023.000000	1023.000000	2046.000000
41.160000	-0.073883	-43.664577	-11.548147	-12.619817	-10.164461	-9.332152	0.000000	-10.000000	0.341667	-19.966667	47.333332	1023.000000	1023.000000	2046.000000
41.180000	-0.073770	-43.598141	-11.588311	-12.721122	-10.088333	-9.200377	0.000000	-10.000000	0.325000	-19.766666	40.666668	1023.000000	1023.000000	2046.000000
41.200001	-0.073729	-43.573662	-11.672764	-12.735043	-10.021500	-9.144357	0.000000	-10.000000	0.291667	-19.650000	34.000000	1023.000000	1023.000000	2046.000000
41.220001	-0.073945	-43.701591	-11.657707	-12.814857	-10.143855	-9.085173	0.000000	-10.000000	0.266667	-19.250000	27.500000	1023.000000	1023.000000	2046.000000
41.240002	-0.073544	-43.464401	-11.740845	-12.802353	-9.960120	-8.961084	0.000000	-10.000000	0.250000	-18.966667	21.000000	1023.000000	1023.000000	2046.000000
41.259998	-0.073758	-43.591072	-11.776776	-12.776768	-9.988955	-9.048573	0.000000	-10.000000	0.250000	-18.633333	14.666667	1023.000000	1023.000000	2046.000000
41.279999	-0.073526	-43.453945	-11.696338	-12.854773	-9.941130	-8.961704	0.000000	-10.000000	0.233333	-18.316668	8.500000	1023.000000	1023.000000	2046.000000
41.299999	-0.073101	-43.202637	-11.630919	-12.874481	-9.849685	-8.847552	0.000000	-10.000000	0.225000	-18.033333	2.833333	1023.000000	1023.000000	2046.000000
41.320000	-0.073056	-43.176090	-11.623927	-12.900240	-9.883162	-8.768761	0.000000	-10.000000	0.216667	-17.600000	-2.833333	1023.000000	1023.000000	2046.000000
41.340000	-0.073674	-43.541183	-11.693930	-12.998610	-9.940926	-8.907716	0.000000	-10.000000	0.225000	-17.150000	-8.500000	1023.000000	1023.000000	2046.000000
41.360001	-0.073813	-43.623299	-11.781238	-13.231223	-9.809774	-8.801063	0.000000	-10.000000	0.216667	-16.633333	-14.166667	1023.000000	1023.000000	2046.000000
41.380001	-0.074203	-43.854027	-11.845842	-13.342045	-9.827285	-8.838855	0.000000	-10.000000	0.208333	-15.983334	-19.833334	1023.000000	1023.000000	2046.000000
41.400002	-0.074546	-44.056751	-11.861592	-13.372006	-9.906031	-8.917120	0.000000	-10.000000	0.200000	-15.350000	-25.166666	1023.000000	1023.000000	2046.000000
41.419998	-0.074686	-44.139515	-12.023731	-13.515360	-9.804342	-8.796082	0.000000	-10.000000	0.191667	-14.516666	-30.333334	1023.000000	1023.000000	2046.000000
41.439999	-0.075110	-44.390041	-12.119688	-13.484324	-9.970420	-8.815610	0.000000	-10.000000	0.175000	-13.833333	-35.166668	1023.000000	1023.000000	2046.000000
41.459999	-0.076954	-45.479759	-12.336816	-13.555943	-10.292206	-9.294795	0.000000	-10.000000	0.133333	-12.883333	-39.666668	1023.000000	1023.000000	2046.000000
41.480000	-0.078360	-46.311035	-12.580258	-13.895164	-10.399467	-9.436145	0.000000	-10.000000	0.091667	-11.916667	-44.000000	1023.000000	1023.000000	2046.000000
41.500000	-0.079987	-47.272331	-12.747176	-14.182301	-10.629414	-9.713439	0.000000	-10.000000	0.058333	-10.450000	-48.000000	1023.000000	1023.000000	2046.000000
41.520000	-0.081478	-48.153332	-12.857409	-14.480102	-10.773998	-10.041822	0.000000	-10.000000	0.041667	-8.933333	-51.500000	1023.000000	1023.000000	2046.000000
41.540001	-0.082605	-48.819294	-13.034970	-14.810485	-10.778349	-10.195490	0.000000	-10.000000	0.033333	-7.116667	-54.666668	1023.000000	1023.000000	2046.000000
41.560001	-0.084648	-50.027176	-13.255781	-14.993377	-11.087802	-10.690219	0.000000	-10.000000	0.016667	-5.400000	-57.000000	1023.000000	1023.000000	2046.000000
41.580002	-0.086421	-51.074715	-13.577425	-15.128816	-11.261587	-11.106887	0.000000	-10.000000	0.008333	-3.083333	-58.833332	1023.000000	1023.000000	2046.000000
41.599998	-0.087483	-51.702602	-13.800750	-15.465770	-11.377905	-11.058178	0.000000	-10.000000	-0.008333	-0.616667	-59.666668	1023.000000	1023.000000	2046.000000
41.619999	-0.088529	-52.320419	-14.024218	-15.571459	-11.477158	-11.247585	0.000000	-10.000000	-0.016667	1.566667	-60.000000	1023.000000	1023.000000	2046.000000
41.639999	-0.088894	-52.536228	-14.226062	-15.513192	-11.414885	-11.382089	0.000000	-10.000000	-0.025000	3.250000	-60.000000	1023.000000	1023.000000	2046.000000
41.660000	-0.089035	-52.619423	-14.349161	-15.651786	-11.428110	-11.190366	0.000000	-10.000000	-0.033333	4.766667	-60.000000	1023.000000	1023.000000	2046.000000
41.680000	-0.089312	-52.783260	-14.497553	-15.565449	-11.468474	-11.251783	0.000000	-10.000000	-0.025000	6.433333	-60.000000	1023.000000	1023.000000	2046.000000
41.700001	-0.089210	-52.723072	-14.612105	-15.501225	-11.348448	-11.261295	0.000000	-10.000000	-0.016667	7.633334	-60.000000	1023.000000	1023.000000	2046.000000
41.720001	-0.088880	-52.528301	-14.618522	-15.678344	-11.305597	-10.925841	0.000000	-10.000000	-0.016667	8.450001	-60.000000	1023.000000	1023.000000	2046.000000
41.740002	-0.088731	-52.440319	-14.627310	-15.656322	-11.282855	-10.873835	0.000000	-10.000000	-0.025000	9.050000	-60.000000	1023.000000	1023.000000	2046.000000
41.759998	-0.088183	-52.116421	-14.697307	-15.543697	-11.080943	-10.794472	0.000000	-10.000000	-0.033333	9.500000	-60.000000	1023.000000	1023.000000	2046.000000
41.779999	-0.087058	-51.451279	-14.572044	-15.583406	-10.953642	-10.342187	0.000000	-10.000000	-0.033333	9.966666	-60.000000	1023.000000	1023.000000	2046.000000
41.799999	-0.085833	-50.727394	-14.373036	-15.346028	-10.837687	-10.170642	0.000000	-10.000000	-0.050000	10.233334	-32.333332	1023.000000	1023.000000	2046.000000
41.820000	-0.084348	-49.849674	-14.226988	-15.051407	-10.520818	-10.050461	0.000000	-10.000000	-0.058333	10.316667	-4.000000	1023.000000	1023.000000	2046.000000
41.840000	-0.082720	-48.887417	-13.965271	-14.936787	-10.358191	-9.627169	0.000000	-10.000000	-0.050000	10.133333	25.666666	1023.000000	1023.000000	2046.000000
41.860001	-0.081462	-48.143795	-13.678381	-14.734705	-10.244452	-9.486258	0.000000	-10.000000	-0.050000	10.100000	28.666666	1023.000000	1023.000000	2046.000000
41.880001	-0.080452	-47.546925	-13.562869	-14.542626	-9.920205	-9.521226	0.000000	-10.000000	-0.050000	10.183333	32.166668	1023.000000	1023.000000	2046.000000
41.900002	-0.079743	-47.128254	-13.298896	-14.549607	-9.880664	-9.399088	0.000000	-10.000000	-0.058333	10.150001	35.500000	1023.000000	1023.000000	2046.000000
41.919998	-0.079570	-47.025791	-13.245439	-14.540761	-9.709422	-9.530170	0.000000	-10.000000	-0.050000	9.833333	39.000000	1023.000000	1023.000000	2046.000000
41.939999	-0.079580	-47.032070	-13.133194	-14.762103	-9.650857	-9.485918	0.000000	-10.000000	-0.041667	9.683333	42.333332	1023.000000	1023.000000	2046.000000
41.959999	-0.079867	-47.201218	-13.001449	-14.961543	-9.734791	-9.503435	0.000000	-10.000000	-0.050000	10.000000	45.666668	1023.000000	1023.000000	2046.000000
41.980000	-0.080036	-47.301399	-13.003313	-15.022686	-9.665436	-9.609966	0.000000	-10.000000	-0.050000	10.633333	48.833332	1023.000000	1023.000000	2046.000000
42.000000	-0.079917	-47.231030	-12.918172	-15.154235	-9.655451	-9.503173	0.000000	-10.000000	-0.075000	11.233334	52.333332	1023.000000	1023.000000	2046.000000
42.020000	-0.079602	-47.044827	-12.779389	-15.178235	-9.694108	-9.393092	0.000000	-10.000000	-0.075000	11.566667	56.000000	1023.000000	1023.000000	2046.000000
42.040001	-0.079148	-46.776760	-12.738540	-15.055339	-9.525803	-9.457081	0.000000	-10.000000	-0.083333	11.650001	60.000000	1023.000000	1023.000000	2046.000000
42.060001	-0.078119	-46.168232	-12.683250	-14.985769	-9.318025	-9.181189	0.000000	-10.000000	-0.083333	11.666667	64.000000	1023.000000	1023.000000	2046.000000
42.080002	-0.077035	-45.527546	-12.399377	-14.817262	-9.307082	-9.003826	0.000000	-10.000000	-0.083333	11.600000	67.833336	1023.000000	1023.000000	2046.000000
42.099998	-0.075826	-44.813236	-12.234842	-14.613173	-9.105151	-8.860072	0.000000	-10.000000	-0.091667	11.750000	71.500000	1023.000000	1023.000000	2046.000000
42.119999	-0.074429	-43.987370	-12.155913	-14.516177	-8.778677	-8.536601	0.000000	-10.000000	-0.091667	12.150001	75.166664	1023.000000	1023.000000	2046.000000
42.139999	-0.073242	-43.285885	-11.898607	-14.371198	-8.681995	-8.334085	0.000000	-10.000000	-0.108333	12.700000	79.166664	1023.000000	1023.000000	2046.000000
42.160000	-0.071898	-42.491451	-11.605577	-14.176916	-8.497148	-8.211812	0.000000	-10.000000	-0.125000	13.316667	83.500000	1023.000000	1023.000000	2046.000000
42.180000	-0.069974	-41.354919	-11.328989	-13.986418	-8.159259	-7.880253	0.000000	-10.000000	-0.141667	13.933333	88.000000	1023.000000	1023.000000	2046.000000
42.200001	-0.068243	-40.331371	-11.133635	-13.738848	-7.859280	-7.599610	0.000000	-10.000000	-0.158333	14.600000	92.500000	1023.000000	1023.000000	2046.000000
42.220001	-0.067274	-39.758995	-10.748066	-13.630508	-7.913260	-7.467161	0.000000	-10.000000	-0.175000	15.300000	97.166664	1023.000000	1023.000000	2046.000000
42.240002	-0.066319	-39.194695	-10.662914	-13.440926	-7.622722	-7.468132	0.000000	-10.000000	-0.200000	16.000000	102.166664	1023.000000	1023.000000	2046.000000
42.259998	-0.065510	-38.716694	-10.645568	-13.426715	-7.387974	-7.256439	0.000000	-10.000000	-0.200000	16.850000	107.333336	1023.000000	1023.000000	2046.000000
42.279999	-0.064247	-37.969753	-10.319097	-13.336652	-7.321075	-6.992932	0.000000	-10.000000	-0.200000	17.366667	112.833336	1023.000000	1023.000000	2046.000000
42.299999	-0.063101	-37.292500	-10.187923	-13.075097	-7.112102	-6.917379	0.000000	-10.000000	-0.191667	17.616667	118.500000	1023.000000	1023.000000	2046.000000
42.320000	-0.062228	-36.776684	-10.243498	-12.923780	-6.915350	-6.694056	0.000000	-10.000000	-0.200000	17.650002	124.500000	1023.000000	1023.000000	2046.000000
42.340000	-0.062022	-36.655170	-10.156934	-12.839538	-7.004975	-6.653722	0.000000	-10.000000	-0.208333	17.733334	130.500000	1023.000000	1023.000000	2046.000000
42.360001	-0.062125	-36.715740	-10.088545	-12.548309	-7.112206	-6.966681	0.000000	-10.000000	-0.225000	18.016666	136.500000	1023.000000	1023.000000	2046.000000
42.380001	-0.061997	-36.640141	-10.128655	-12.501525	-7.070743	-6.939219	0.000000	-10.000000	-0.250000	18.500000	142.500000	1023.000000	1023.000000	2046.000000
42.400002	-0.062133	-36.720711	-9.983137	-12.557611	-7.163730	-7.016233	0.000000	-10.000000	-0.266667	19.133333	148.500000	1023.000000	1023.000000	2046.000000
42.419998	-0.062279	-36.806831	-9.880388	-12.334865	-7.236452	-7.355128	0.000000	-10.000000	-0.266667	19.600000	154.666672	1023.000000	1023.000000	2046.000000
42.439999	-0.063289	-37.403873	-10.098828	-12.362345	-7.368545	-7.574157	0.000000	-10.000000	-0.258333	19.966667	161.000000	1023.000000	1023.000000	2046.000000
42.459999	-0.064532	-38.138512	-10.342253	-12.415255	-7.579997	-7.801008	0.000000	-10.000000	-0.266667	19.966667	167.666672	1023.000000	1023.000000	2046.000000
42.480000	-0.065046	-38.441956	-10.394568	-12.301653	-7.737022	-8.008711	0.000000	-10.000000	-0.275000	20.016666	174.333328	1023.000000	1023.000000	2046.000000
42.500000	-0.064887	-38.348278	-10.468653	-12.165996	-7.730699	-7.982931	0.000000	-10.000000	-0.291667	20.066668	181.000000	1023.000000	1023.000000	2046.000000
42.520000	-0.064397	-38.058735	-10.611413	-12.063427	-7.557524	-7.826373	0.000000	-10.000000	-0.291667	20.283335	187.666672	1023.000000	1023.000000	2046.000000
42.540001	-0.063852	-37.736568	-10.525408	-11.805580	-7.618524	-7.787056	0.000000	-10.000000	-0.308333	20.566668	194.500000	1023.000000	1023.000000	2046.000000
42.560001	-0.063265	-37.389790	-10.542456	-11.529948	-7.568512	-7.748874	0.000000	-10.000000	-0.316667	20.883333	201.333328	1023.000000	1023.000000	2046.000000
42.580002	-0.062462	-36.914925	-10.545239	-11.431175	-7.484869	-7.453640	0.000000	-10.000000	-0.325000	21.333334	208.166672	1023.000000	1023.000000	2046.000000
42.599998	-0.061560	-36.382240	-10.513628	-11.249759	-7.333456	-7.285399	0.000000	-10.000000	-0.316667	21.783333	215.166672	1023.000000	1023.000000	2046.000000
42.619999	-0.060656	-35.847897	-10.403462	-10.978510	-7.249309	-7.216615	0.000000	-10.000000	-0.325000	21.866667	222.500000	1023.000000	1023.000000	2046.000000
42.639999	-0.059604	-35.226196	-10.350349	-10.957758	-7.051319	-6.866769	0.000000	-10.000000	-0.333333	22.066668	229.833328	1023.000000	1023.000000	2046.000000
42.660000	-0.058343	-34.480907	-10.197191	-10.780437	-6.876481	-6.626798	0.000000	-10.000000	-0.350000	21.883333	237.166672	1023.000000	1023.000000	2046.000000
42.680000	-0.056900	-33.627922	-10.029101	-10.504197	-6.708069	-6.386556	0.000000	-10.000000	-0.333333	21.850000	244.500000	1023.000000	1023.000000	2046.000000
42.700001	-0.054953	-32.477104	-9.762810	-10.349261	-6.434863	-5.930170	0.000000	-10.000000	-0.308333	21.450001	251.833328	1023.000000	1023.000000	2046.000000
42.720001	-0.052796	-31.202181	-9.368346	-9.964018	-6.197804	-5.672012	0.000000	-10.000000	-0.300000	21.166666	259.000000	1023.000000	1023.000000	2046.000000
42.740002	-0.050823	-30.036289	-9.051955	-9.519065	-5.902638	-5.562632	0.000000	-10.000000	-0.300000	21.066668	266.000000	1023.000000	1023.000000	2046.000000
42.759998	-0.048871	-28.882626	-8.679561	-9.330767	-5.625306	-5.246993	0.000000	-10.000000	-0.308333	20.933334	273.000000	1023.000000	1023.000000	2046.000000
42.779999	-0.047603	-28.133528	-8.376780	-9.141685	-5.387974	-5.227089	0.000000	-10.000000	-0.300000	20.816668	280.166656	1023.000000	1023.000000	2046.000000
42.799999	-0.046994	-27.773268	-8.222047	-8.997151	-5.266346	-5.287723	0.000000	-10.000000	-0.291667	20.500000	287.166656	1023.000000	1023.000000	2046.000000
42.820000	-0.046549	-27.510225	-8.069091	-9.201300	-5.135319	-5.104515	0.000000	-10.000000	-0.300000	20.566666	294.166656	1023.000000	1023.000000	2046.000000
42.840000	-0.046089	-27.238583	-7.873441	-9.234555	-5.084252	-5.046335	0.000000	-10.000000	-0.316667	20.933332	301.000000	1023.000000	1023.000000	2046.000000
42.860001	-0.045662	-26.986515	-7.715325	-9.122506	-5.061910	-5.086773	0.000000	-10.000000	-0.341667	21.366667	308.000000	1023.000000	1023.000000	2046.000000
42.880001	-0.044923	-26.549318	-7.583817	-9.224063	-4.899981	-4.841458	0.000000	-10.000000	-0.333333	21.750000	315.000000	1023.000000	1023.000000	2046.000000
42.900002	-0.043941	-25.969322	-7.324335	-9.134481	-4.794292	-4.716214	0.000000	-10.000000	-0.333333	21.800001	322.166656	1023.000000	1023.000000	2046.000000
42.919998	-0.042823	-25.308378	-7.192513	-8.909461	-4.611083	-4.595322	0.000000	-10.000000	-0.333333	21.883333	329.500000	1023.000000	1023.000000	2046.000000
42.939999	-0.041252	-24.380079	-6.872836	-8.840428	-4.458399	-4.208417	0.000000	-10.000000	-0.350000	22.033333	336.833344	1023.000000	1023.000000	2046.000000
42.959999	-0.039199	-23.166538	-6.578290	-8.562203	-4.155598	-3.870447	0.000000	-10.000000	-0.350000	21.983334	344.166656	1023.000000	1023.000000	2046.000000
42.980000	-0.037376	-22.089273	-6.306170	-8.145852	-3.896816	-3.740435	0.000000	-10.000000	-0.358333	22.150000	351.500000	1023.000000	1023.000000	2046.000000
43.000000	-0.035168	-20.784073	-5.905979	-7.906441	-3.581678	-3.389975	0.000000	-10.000000	-0.358333	22.166668	358.833344	1023.000000	1023.000000	2046.000000
43.020000	-0.032462	-19.184828	-5.398966	-7.652416	-3.237627	-2.895819	0.000000	-10.000000	-0.358333	22.366667	366.333344	1023.000000	1023.000000	2046.000000
43.040001	-0.030542	-18.050491	-5.066051	-7.251133	-3.019534	-2.713773	0.000000	-10.000000	-0.366667	22.333334	373.666656	1023.000000	1023.000000	2046.000000
43.060001	-0.029436	-17.396753	-4.942645	-7.072461	-2.781576	-2.600071	0.000000	-10.000000	-0.375000	22.400000	381.166656	1023.000000	1023.000000	2046.000000
43.080002	-0.027842	-16.454834	-4.649827	-6.901762	-2.606293	-2.296953	0.000000	-10.000000	-0.383333	22.533333	388.500000	1023.000000	1023.000000	2046.000000
43.099998	-0.026346	-15.570379	-4.428549	-6.570962	-2.385379	-2.185489	0.000000	-10.000000	-0.375000	22.750000	396.000000	1023.000000	1023.000000	2046.000000
43.119999	-0.024896	-14.713815	-4.247110	-6.379017	-2.147857	-1.939831	0.000000	-10.000000	-0.366667	22.966667	403.500000	1023.000000	1023.000000	2046.000000
43.139999	-0.023122	-13.665148	-3.997797	-6.126020	-1.950950	-1.590380	0.000000	-10.000000	-0.358333	23.049999	411.166656	1023.000000	1023.000000	2046.000000
43.160000	-0.022073	-13.045231	-3.866457	-5.714123	-1.879245	-1.585407	0.000000	-10.000000	-0.350000	22.900000	419.000000	1023.000000	1023.000000	2046.000000
43.180000	-0.021984	-12.992471	-3.798455	-5.498401	-1.994657	-1.700958	0.000000	-10.000000	-0.350000	22.683334	426.666656	1023.000000	1023.000000	2046.000000
43.200001	-0.021313	-12.595809	-3.643687	-5.239775	-1.982780	-1.729568	0.000000	-10.000000	-0.366667	22.766666	434.333344	1023.000000	1023.000000	2046.000000
43.220001	-0.020876	-12.337807	-3.464092	-5.107270	-1.993780	-1.772665	0.000000	-10.000000	-0.383333	23.133333	441.666656	1023.000000	1023.000000	2046.000000
43.240002	-0.021469	-12.687960	-3.404395	-4.945755	-2.179208	-2.158603	0.000000	-10.000000	-0.383333	23.483334	449.333344	1023.000000	1023.000000	2046.000000
43.259998	-0.022873	-13.518185	-3.626474	-4.857677	-2.423811	-2.610223	0.000000	-10.000000	-0.366667	23.650000	457.000000	1023.000000	1023.000000	2046.000000
43.279999	-0.023812	-14.072926	-3.687044	-4.765129	-2.740812	-2.879941	0.000000	-10.000000	-0.350000	23.483334	465.000000	1023.000000	1023.000000	2046.000000
43.299999	-0.024045	-14.210813	-3.795940	-4.621151	-2.798591	-2.995131	0.000000	-10.000000	-0.350000	22.933332	473.000000	1023.000000	1023.000000	2046.000000
43.320000	-0.024108	-14.248090	-3.803087	-4.535563	-2.868686	-3.040754	0.000000	-10.000000	-0.366667	22.700001	480.833344	1023.000000	1023.000000	2046.000000
43.340000	-0.023636	-13.968598	-3.850624	-4.338920	-2.760918	-3.018137	0.000000	-10.000000	-0.391667	22.466667	488.500000	1023.000000	1023.000000	2046.000000
43.360001	-0.022896	-13.531804	-3.752714	-4.152046	-2.788558	-2.838486	0.000000	-10.000000	-0.408333	22.816668	496.000000	1023.000000	1023.000000	2046.000000
43.380001	-0.021873	-12.927099	-3.691861	-3.827074	-2.706025	-2.702141	0.000000	-10.000000	-0.408333	22.933334	503.500000	1023.000000	1023.000000	2046.000000
43.400002	-0.021035	-12.431762	-3.670105	-3.543889	-2.612511	-2.605257	0.000000	-10.000000	-0.400000	23.383333	511.166656	1023.000000	1023.000000	2046.000000
43.419998	-0.019766	-11.681958	-3.577661	-3.255786	-2.423981	-2.424530	0.000000	-10.000000	-0.391667	23.500000	519.000000	1023.000000	1023.000000	2046.000000
43.439999	-0.018324	-10.829646	-3.402100	-2.981007	-2.295293	-2.151246	0.000000	-10.000000	-0.375000	23.666668	527.000000	1023.000000	1023.000000	2046.000000
43.459999	-0.017247	-10.192865	-3.226925	-2.794827	-2.206272	-1.964841	0.000000	-10.000000	-0.358333	23.566668	534.666687	1023.000000	1023.000000	2046.000000
43.480000	-0.016148	-9.543224	-3.153249	-2.626475	-2.003751	-1.759749	0.000000	-10.000000	-0.358333	23.516666	542.333313	1023.000000	1023.000000	2046.000000
43.500000	-0.014440	-8.533784	-2.902525	-2.472420	-1.800103	-1.358736	0.000000	-10.000000	-0.358333	23.383333	550.000000	1023.000000	1023.000000	2046.000000
43.520000	-0.012379	-7.315795	-2.625495	-2.120366	-1.522578	-1.047355	0.000000	-10.000000	-0.350000	23.116667	558.000000	1023.000000	1023.000000	2046.000000
43.540001	-0.010518	-6.216232	-2.271053	-1.795462	-1.337122	-0.812595	0.000000	-10.000000	-0.325000	22.666668	566.000000	1023.000000	1023.000000	2046.000000
43.560001	-0.008337	-4.926909	-1.897827	-1.400083	-1.015934	-0.613066	0.000000	-10.000000	-0.325000	22.083334	573.666687	1023.000000	1023.000000	2046.000000
43.580002	-0.006297	-3.721334	-1.499384	-1.088940	-0.745229	-0.387781	0.000000	-10.000000	-0.308333	21.616667	581.166687	1023.000000	1023.000000	2046.000000
43.599998	-0.005251	-3.103330	-1.191375	-0.985224	-0.598607	-0.328124	0.000000	-10.000000	-0.308333	21.100000	588.333313	1023.000000	1023.000000	2046.000000
43.619999	-0.004687	-2.770285	-1.015939	-0.974119	-0.442594	-0.337634	0.000000	-10.000000	-0.291667	20.666668	595.500000	1023.000000	1023.000000	2046.000000
43.639999	-0.004403	-2.602171	-0.941655	-0.967096	-0.326661	-0.366760	0.000000	-10.000000	-0.300000	20.266666	602.500000	1023.000000	1023.000000	2046.000000
43.660000	-0.003922	-2.318009	-0.710763	-0.949977	-0.346698	-0.310570	0.000000	-10.000000	-0.291667	20.266666	609.333313	1023.000000	1023.000000	2046.000000
43.680000	-0.003594	-2.123791	-0.531111	-0.974565	-0.330210	-0.287906	0.000000	-10.000000	-0.283333	20.283333	616.166687	1023.000000	1023.000000	2046.000000
43.700001	-0.002718	-1.606582	-0.355381	-0.979834	-0.144373	-0.126994	0.000000	-10.000000	-0.266667	20.283333	622.833313	1023.000000	1023.000000	2046.000000
43.720001	-0.001850	-1.093125	-0.226857	-0.888426	-0.012199	0.034357	0.000000	-10.000000	-0.258333	19.866667	629.666687	1023.000000	1023.000000	2046.000000
43.740002	-0.000543	-0.320920	0.101355	-0.723846	0.030778	0.270792	0.000000	-10.000000	-0.250000	19.600000	636.333313	1023.000000	1023.000000	2046.000000
43.759998	0.001172	0.692536	0.346346	-0.453001	0.300054	0.499137	0.000000	-10.000000	-0.241667	19.183334	643.000000	1023.000000	1023.000000	2046.000000
43.779999	0.003154	1.864012	0.678886	-0.132526	0.607269	0.710383	0.000000	-10.000000	-0.241667	18.950001	649.333313	1023.000000	1023.000000	2046.000000
43.799999	0.005474	3.235225	1.095331	0.164976	0.900304	1.074615	0.000000	-10.000000	-0.233333	18.766666	655.666687	1023.000000	1023.000000	2046.000000
43.820000	0.007676	4.536553	1.613950	0.355848	1.090664	1.476090	0.000000	-10.000000	-0.233333	18.716667	662.000000	1023.000000	1023.000000	2046.000000
43.840000	0.009522	5.627320	1.899292	0.694161	1.388367	1.645500	0.000000	-10.000000	-0.233333	18.733334	668.333313	1023.000000	1023.000000	2046.000000
43.860001	0.010993	6.496762	2.104547	0.923767	1.630561	1.837887	0.000000	-10.000000	-0.225000	18.633333	674.500000	1023.000000	1023.000000	2046.000000
43.880001	0.012365	7.307486	2.329547	1.164379	1.798449	2.015110	0.000000	-10.000000	-0.225000	18.400000	680.666687	1023.000000	1023.000000	2046.000000
43.900002	0.013690	8.090859	2.581993	1.375564	1.952473	2.180830	0.000000	-10.000000	-0.216667	18.200001	687.000000	1023.000000	1023.000000	2046.000000
43.919998	0.014887	8.798252	2.710366	1.642448	2.142036	2.303403	0.000000	-10.000000	-0.208333	17.866667	693.333313	1023.000000	1023.000000	2046.000000
43.939999	0.015826	9.353176	2.779592	1.871511	2.193347	2.508726	0.000000	-10.000000	-0.200000	17.700001	699.500000	1023.000000	1023.000000	2046.000000
43.959999	0.015596	9.217223	2.837573	2.054702	2.023052	2.301897	0.000000	-10.000000	-0.191667	17.383333	705.333313	1023.000000	1023.000000	2046.000000
43.980000	0.015553	9.191772	2.894647	2.209928	1.974015	2.113183	0.000000	-10.000000	-0.200000	17.166668	711.000000	1023.000000	1023.000000	2046.000000
44.000000	0.015403	9.103400	2.955544	2.258592	1.907102	1.982163	0.000000	-10.000000	-0.200000	17.216667	716.666687	1023.000000	1023.000000	2046.000000
44.020000	0.014775	8.732095	2.953951	2.302123	1.764197	1.711824	0.000000	-10.000000	-0.200000	17.300001	722.500000	1023.000000	1023.000000	2046.000000
44.040001	0.013499	7.977738	2.960452	2.256365	1.413940	1.346981	0.000000	-10.000000	-0.183333	17.316668	728.500000	1023.000000	1023.000000	2046.000000
44.060001	0.012233	7.229888	2.758147	2.445301	1.193097	0.833342	0.000000	-10.000000	-0.183333	17.016666	734.166687	1023.000000	1023.000000	2046.000000
44.080002	0.011224	6.633148	2.516462	2.473417	1.026055	0.617213	0.000000	-10.000000	-0.183333	16.600000	739.833313	1023.000000	1023.000000	2046.000000
44.099998	0.010885	6.432763	2.605809	2.530162	0.760133	0.536660	0.000000	-10.000000	-0.191667	16.200001	745.333313	1023.000000	1023.000000	2046.000000
44.119999	0.011385	6.728710	2.623674	2.678176	0.887866	0.538994	0.000000	-10.000000	-0.191667	15.966667	751.000000	1023.000000	1023.000000	2046.000000
44.139999	0.011726	6.929935	2.532581	2.967569	0.903265	0.526521	0.000000	-10.000000	-0.191667	16.066668	756.333313	1023.000000	1023.000000	2046.000000
44.160000	0.012104	7.153357	2.635988	3.188526	0.708658	0.620184	0.000000	-10.000000	-0.200000	15.966667	761.666687	1023.000000	1023.000000	2046.000000
44.180000	0.012966	7.662811	2.700808	3.497214	0.794425	0.670365	0.000000	-10.000000	-0.200000	16.000000	767.000000	1023.000000	1023.000000	2046.000000
44.200001	0.013730	8.114490	2.680557	3.828615	0.854105	0.751213	0.000000	-10.000000	-0.166667	15.783333	772.333313	1023.000000	1023.000000	2046.000000
44.220001	0.014441	8.534802	2.671351	4.073612	0.874822	0.915017	0.000000	-10.000000	-0.141667	15.383333	777.666687	1023.000000	1023.000000	2046.000000
44.240002	0.015263	9.020617	2.822990	4.273801	0.902902	1.020923	0.000000	-10.000000	-0.108333	14.116667	782.833313	1023.000000	1023.000000	2046.000000
44.259998	0.016103	9.517108	2.871600	4.441558	1.083018	1.120932	0.000000	-10.000000	-0.100000	12.766667	787.666687	1023.000000	1023.000000	2046.000000
44.279999	0.016731	9.888307	2.843647	4.478777	1.171536	1.394347	0.000000	-10.000000	-0.066667	11.150001	792.000000	1023.000000	1023.000000	2046.000000
44.299999	0.017687	10.452842	3.027218	4.576466	1.217505	1.631652	0.000000	-10.000000	-0.033333	9.450000	796.000000	1023.000000	1023.000000	2046.000000
44.320000	0.019155	11.320888	3.223668	4.807294	1.449401	1.840525	0.000000	-10.000000	-0.008333	7.000000	799.500000	1023.000000	1023.000000	2046.000000
44.340000	0.020328	12.013899	3.379807	5.016441	1.624053	1.993596	0.000000	-10.000000	0.000000	4.633333	802.333313	1023.000000	1023.000000	2046.000000
44.360001	0.021300	12.588524	3.498150	5.220015	1.753967	2.116392	0.000000	-10.000000	0.008333	1.666667	804.333313	1023.000000	1023.000000	2046.000000
44.380001	0.021539	12.729380	3.731550	5.273814	1.706576	2.017440	0.000000	-10.000000	0.016667	-0.816667	805.500000	1023.000000	1023.000000	2046.000000
44.400002	0.021374	12.632268	3.795439	5.180252	1.837212	1.819365	0.000000	-10.000000	0.025000	-3.200000	806.000000	1023.000000	1023.000000	2046.000000
44.419998	0.020376	12.042377	3.730229	4.802193	1.731397	1.778557	0.000000	-10.000000	0.025000	-4.850000	806.000000	1023.000000	1023.000000	2046.000000
44.439999	0.019188	11.340097	3.687348	4.493034	1.540257	1.619459	0.000000	-10.000000	0.033333	-6.200000	806.000000	1023.000000	1023.000000	2046.000000
44.459999	0.018554	10.965274	3.689436	4.209556	1.554700	1.511581	0.000000	-10.000000	0.041667	-7.283333	806.000000	1023.000000	1023.000000	2046.000000
44.480000	0.017612	10.408560	3.556207	3.899222	1.528832	1.424299	0.000000	-10.000000	0.050000	-7.966667	806.000000	1023.000000	1023.000000	2046.000000
44.500000	0.016806	9.932602	3.453349	3.629851	1.416891	1.432511	0.000000	-10.000000	0.050000	-8.683333	806.000000	1023.000000	1023.000000	2046.000000
44.520000	0.016613	9.818127	3.467557	3.561296	1.375681	1.413593	0.000000	-10.000000	0.050000	-9.300000	806.000000	1023.000000	1023.000000	2046.000000
44.540001	0.016717	9.879483	3.516215	3.519374	1.440817	1.403078	0.000000	-10.000000	0.050000	-9.900001	802.500000	1023.000000	1023.000000	2046.000000
44.560001	0.017158	10.140256	3.593387	3.459341	1.485493	1.602034	0.000000	-10.000000	0.050000	-10.633333	792.166687	1023.000000	1023.000000	2046.000000
44.580002	0.017821	10.532449	3.780315	3.475075	1.534765	1.742293	0.000000	-10.000000	0.050000	-11.183333	781.833313	1023.000000	1023.000000	2046.000000
44.599998	0.018975	11.214061	3.985557	3.542217	1.759546	1.926741	0.000000	-10.000000	0.050000	-11.550000	775.000000	1023.000000	1023.000000	2046.000000
44.619999	0.019701	11.643039	4.089523	3.617497	1.933881	2.002138	0.000000	-10.000000	0.066667	-11.483334	773.666687	1023.000000	1023.000000	2046.000000
44.639999	0.020171	11.921268	4.157089	3.564478	1.992088	2.207613	0.000000	-10.000000	0.075000	-11.466667	771.333313	1023.000000	1023.000000	2046.000000
44.660000	0.020345	12.023794	4.274996	3.522353	1.904773	2.321671	0.000000	-10.000000	0.083333	-11.483334	767.666687	1023.000000	1023.000000	2046.000000
44.680000	0.020578	12.161321	4.262144	3.661271	1.971234	2.266672	0.000000	-10.000000	0.083333	-11.666667	764.000000	1023.000000	1023.000000	2046.000000
44.700001	0.019612	11.590650	4.014003	3.603235	1.883679	2.089732	0.000000	-10.000000	0.083333	-12.050000	760.000000	1023.000000	1023.000000	2046.000000
44.720001	0.018174	10.740883	3.823869	3.404465	1.645837	1.866712	0.000000	-10.000000	0.091667	-12.550000	756.000000	1023.000000	1023.000000	2046.000000
44.740002	0.016446	9.719632	3.627661	3.158665	1.439996	1.493310	0.000000	-10.000000	0.091667	-13.066667	751.666687	1023.000000	1023.000000	2046.000000
44.759998	0.014868	8.787118	3.410945	2.902153	1.314095	1.159926	0.000000	-10.000000	0.100000	-13.333333	747.333313	1023.000000	1023.000000	2046.000000
44.779999	0.013279	7.848082	3.296083	2.566494	1.063476	0.922029	0.000000	-10.000000	0.100000	-13.366667	742.666687	1023.000000	1023.000000	2046.000000
44.799999	0.012055	7.124751	3.259667	2.337841	0.877082	0.650160	0.000000	-10.000000	0.100000	-13.366667	738.333313	1023.000000	1023.000000	2046.000000
44.820000	0.010245	6.054782	3.053070	2.319598	0.635851	0.046264	0.000000	-10.000000	0.100000	-13.533333	733.666687	1023.000000	1023.000000	2046.000000
44.840000	0.007597	4.489966	2.778255	2.061726	0.074323	-0.424338	0.000000	-10.000000	0.108333	-13.950000	727.666687	1023.000000	1023.000000	2046.000000
44.860001	0.005677	3.355160	2.463640	1.883247	-0.143436	-0.848292	0.000000	-10.000000	0.108333	-14.166667	721.333313	1023.000000	1023.000000	2046.000000
44.880001	0.003942	2.329754	2.117428	1.783703	-0.352105	-1.219272	0.000000	-10.000000	0.108333	-14.216667	716.666687	1023.000000	1023.000000	2046.000000
44.900002	0.002791	1.649639	1.967811	1.626444	-0.659884	-1.284733	0.000000	-10.000000	0.100000	-13.983334	713.500000	1023.000000	1023.000000	2046.000000
44.919998	0.002097	1.239035	1.795586	1.657407	-0.731382	-1.482576	0.000000	-10.000000	0.100000	-13.666667	710.500000	1023.000000	1023.000000	2046.000000
44.939999	0.001323	0.781721	1.508851	1.717025	-0.839683	-1.604473	0.000000	-10.000000	0.100000	-13.133333	705.833313	1023.000000	1023.000000	2046.000000
44.959999	0.000482	0.284699	1.343626	1.609725	-1.037177	-1.631476	0.000000	-10.000000	0.100000	-12.783334	701.333313	1023.000000	1023.000000	2046.000000
44.980000	0.000346	0.204682	1.239720	1.574315	-1.023321	-1.586032	0.000000	-10.000000	0.091667	-12.650000	697.000000	1023.000000	1023.000000	2046.000000
45.000000	-0.000159	-0.093786	1.058034	1.561003	-1.059215	-1.653609	0.000000	-10.000000	0.091667	-12.733334	693.000000	1023.000000	1023.000000	2046.000000
45.020000	-0.000715	-0.422799	0.962318	1.479136	-1.178819	-1.685434	0.000000	-10.000000	0.083333	-12.800000	688.833313	1023.000000	1023.000000	2046.000000
45.040001	-0.000736	-0.434769	0.856928	1.401180	-1.105319	-1.587558	0.000000	-10.000000	0.091667	-12.783334	684.500000	1023.000000	1023.000000	2046.000000
45.060001	-0.000702	-0.414744	0.776970	1.303797	-1.042027	-1.453483	0.000000	-10.000000	0.091667	-12.866667	680.166687	1023.000000	1023.000000	2046.000000
45.080002	-0.000544	-0.321476	0.706779	1.337488	-0.996851	-1.368892	0.000000	-10.000000	0.091667	-12.983334	675.833313	1023.000000	1023.000000	2046.000000
45.099998	0.000225	0.133250	0.801249	1.401393	-0.964891	-1.104502	0.000000	-10.000000	0.091667	-13.300000	671.500000	1023.000000	1023.000000	2046.000000
45.119999	0.000935	0.552679	0.874581	1.492319	-0.783885	-1.030337	0.000000	-10.000000	0.091667	-13.650001	667.000000	1023.000000	1023.000000	2046.000000
45.139999	0.001299	0.767557	0.958291	1.613678	-0.761828	-1.042584	0.000000	-10.000000	0.100000	-13.983334	662.500000	1023.000000	1023.000000	2046.000000
45.160000	0.000816	0.482155	0.966187	1.562914	-0.816281	-1.230666	0.000000	-10.000000	0.116667	-14.266666	657.833313	1023.000000	1023.000000	2046.000000
45.180000	0.000212	0.125214	0.962910	1.294895	-0.798307	-1.334283	0.000000	-10.000000	0.133333	-14.583333	653.000000	1023.000000	1023.000000	2046.000000
45.200001	-0.001160	-0.685611	0.829330	0.957422	-0.905935	-1.566428	0.000000	-10.000000	0.158333	-14.983334	648.000000	1023.000000	1023.000000	2046.000000
45.220001	-0.002840	-1.678426	0.741431	0.501927	-1.103985	-1.817800	0.000000	-10.000000	0.166667	-15.233334	643.000000	1023.000000	1023.000000	2046.000000
45.240002	-0.004103	-2.425091	0.626171	0.041047	-1.175918	-1.916391	0.000000	-10.000000	0.166667	-15.283334	638.000000	1023.000000	1023.000000	2046.000000
45.259998	-0.005196	-3.070754	0.523232	-0.343809	-1.287752	-1.962425	0.000000	-10.000000	0.175000	-15.283334	633.000000	1023.000000	1023.000000	2046.000000
45.279999	-0.006550	-3.871223	0.414977	-0.641970	-1.512285	-2.131945	0.000000	-10.000000	0.183333	-15.450000	627.833313	1023.000000	1023.000000	2046.000000
45.299999	-0.007194	-4.251902	0.250751	-0.850028	-1.481662	-2.170962	0.000000	-10.000000	0.200000	-15.800000	622.666687	1023.000000	1023.000000	2046.000000
45.320000	-0.007521	-4.444683	0.134963	-1.021603	-1.518598	-2.039445	0.000000	-10.000000	0.200000	-16.316668	617.333313	1023.000000	1023.000000	2046.000000
45.340000	-0.007937	-4.691015	0.133205	-1.020866	-1.662613	-2.140741	0.000000	-10.000000	0.208333	-17.000000	612.000000	1023.000000	1023.000000	2046.000000
45.360001	-0.007723	-4.564496	0.133500	-1.011423	-1.547092	-2.139481	0.000000	-10.000000	0.216667	-17.716667	606.333313	1023.000000	1023.000000	2046.000000
45.380001	-0.007492	-4.427883	0.202570	-1.129470	-1.542656	-1.958328	0.000000	-10.000000	0.233333	-18.316668	600.500000	1023.000000	1023.000000	2046.000000
45.400002	-0.007199	-4.254850	0.351962	-1.050880	-1.584580	-1.971352	0.000000	-10.000000	0.241667	-18.833334	594.333313	1023.000000	1023.000000	2046.000000
45.419998	-0.006546	-3.868687	0.428080	-1.049297	-1.442332	-1.805138	0.000000	-10.000000	0.266667	-19.266666	588.000000	1023.000000	1023.000000	2046.000000
45.439999	-0.006118	-3.615770	0.438493	-1.162304	-1.359340	-1.532620	0.000000	-10.000000	0.283333	-19.750000	581.500000	1023.000000	1023.000000	2046.000000
45.459999	-0.006429	-3.799714	0.366605	-1.106637	-1.416506	-1.643177	0.000000	-10.000000	0.308333	-20.133333	575.000000	1023.000000	1023.000000	2046.000000
45.480000	-0.006755	-3.992193	0.303603	-1.111071	-1.479853	-1.704872	0.000000	-10.000000	0.325000	-20.416666	568.333313	1023.000000	1023.000000	2046.000000
45.500000	-0.007253	-4.286318	0.129880	-1.213515	-1.583173	-1.619510	0.000000	-10.000000	0.341667	-20.799999	561.500000	1023.000000	1023.000000	2046.000000
45.520000	-0.008634	-5.102524	-0.174783	-1.243834	-1.871475	-1.812431	0.000000	-10.000000	0.350000	-21.316668	554.500000	1023.000000	1023.000000	2046.000000
45.540001	-0.011065	-6.539141	-0.565115	-1.489173	-2.201466	-2.283387	0.000000	-10.000000	0.350000	-21.816668	547.333313	1023.000000	1023.000000	2046.000000
45.560001	-0.013160	-7.777727	-0.909667	-1.792880	-2.403516	-2.671665	0.000000	-10.000000	0.350000	-22.100000	540.000000	1023.000000	1023.000000	2046.000000
45.580002	-0.014977	-8.851619	-1.171567	-2.259585	-2.666637	-2.753830	0.000000	-10.000000	0.350000	-22.166666	532.500000	1023.000000	1023.000000	2046.000000
45.599998	-0.017100	-10.106097	-1.368097	-2.548679	-3.000793	-3.188529	0.000000	-10.000000	0.350000	-22.066668	525.166687	1023.000000	1023.000000	2046.000000
45.619999	-0.018330	-10.832932	-1.477195	-2.768240	-3.141850	-3.445647	0.000000	-10.000000	0.350000	-21.950001	517.833313	1023.000000	1023.000000	2046.000000
45.639999	-0.019908	-11.765891	-1.672247	-2.917972	-3.413639	-3.762034	0.000000	-10.000000	0.350000	-21.766666	510.500000	1023.000000	1023.000000	2046.000000
45.660000	-0.022550	-13.326963	-2.007300	-2.986728	-3.860337	-4.472599	0.000000	-10.000000	0.341667	-21.750000	503.166656	1023.000000	1023.000000	2046.000000
45.680000	-0.024734	-14.617564	-2.349776	-3.267177	-4.188161	-4.812450	0.000000	-10.000000	0.333333	-21.483334	496.000000	1023.000000	1023.000000	2046.000000
45.700001	-0.026123	-15.438523	-2.638022	-3.524251	-4.385829	-4.890420	0.000000	-10.000000	0.325000	-21.200001	488.833344	1023.000000	1023.000000	2046.000000
45.720001	-0.027873	-16.473145	-2.969784	-3.493243	-4.635997	-5.374120	0.000000	-10.000000	0.316667	-20.766666	481.666656	1023.000000	1023.000000	2046.000000
45.740002	-0.029093	-17.193861	-3.225056	-3.726582	-4.843307	-5.398916	0.000000	-10.000000	0.316667	-20.650000	474.666656	1023.000000	1023.000000	2046.000000
45.759998	-0.030115	-17.798182	-3.547040	-3.813158	-4.982373	-5.455609	0.000000	-10.000000	0.291667	-20.516666	467.833344	1023.000000	1023.000000	2046.000000
45.779999	-0.031259	-18.474243	-3.840864	-3.811307	-5.145799	-5.676272	0.000000	-10.000000	0.308333	-20.833334	461.000000	1023.000000	1023.000000	2046.000000
45.799999	-0.032186	-19.021870	-4.082219	-4.069641	-5.264141	-5.605870	0.000000	-10.000000	0.316667	-21.116667	454.000000	1023.000000	1023.000000	2046.000000
45.820000	-0.033085	-19.553490	-4.248658	-4.177216	-5.445821	-5.681794	0.000000	-10.000000	0.350000	-21.650002	447.000000	1023.000000	1023.000000	2046.000000
45.840000	-0.033723	-19.930328	-4.507065	-4.254482	-5.378252	-5.790530	0.000000	-10.000000	0.366667	-21.983334	439.833344	1023.000000	1023.000000	2046.000000
45.860001	-0.034198	-20.211075	-4.599519	-4.485422	-5.484159	-5.641976	0.000000	-10.000000	0.366667	-22.233334	432.500000	1023.000000	1023.000000	2046.000000
45.880001	-0.034471	-20.372404	-4.655327	-4.596083	-5.570902	-5.550092	0.000000	-10.000000	0.366667	-22.550001	425.000000	1023.000000	1023.000000	2046.000000
45.900002	-0.034115	-20.162191	-4.807893	-4.483566	-5.368576	-5.502157	0.000000	-10.000000	0.366667	-22.800001	417.500000	1023.000000	1023.000000	2046.000000
45.919998	-0.033575	-19.842619	-4.752882	-4.425478	-5.411597	-5.252663	0.000000	-10.000000	0.391667	-23.400000	409.833344	1023.000000	1023.000000	2046.000000
45.939999	-0.033285	-19.671379	-4.794701	-4.296276	-5.351091	-5.229312	0.000000	-10.000000	0.425000	-23.750000	402.000000	1023.000000	1023.000000	2046.000000
45.959999	-0.033399	-19.738667	-4.829291	-4.235517	-5.398862	-5.274998	0.000000	-10.000000	0.441667	-24.033333	394.000000	1023.000000	1023.000000	2046.000000
45.980000	-0.033947	-20.062708	-4.873361	-4.304742	-5.541408	-5.343196	0.000000	-10.000000	0.450000	-24.100000	386.000000	1023.000000	1023.000000	2046.000000
46.000000	-0.035024	-20.699211	-5.021734	-4.336312	-5.650539	-5.690625	0.000000	-10.000000	0.450000	-24.233334	378.000000	1023.000000	1023.000000	2046.000000
46.020000	-0.036433	-21.532152	-5.262379	-4.774586	-5.730786	-5.764401	0.000000	-10.000000	0.458333	-24.566668	370.000000	1023.000000	1023.000000	2046.000000
46.040001	-0.038105	-22.520287	-5.298908	-5.165117	-6.014372	-6.041889	0.000000	-10.000000	0.466667	-24.816668	361.833344	1023.000000	1023.000000	2046.000000
46.060001	-0.039284	-23.216984	-5.460080	-5.573849	-5.980990	-6.202064	0.000000	-10.000000	0.466667	-24.850000	353.500000	1023.000000	1023.000000	2046.000000
46.080002	-0.040856	-24.145964	-5.676176	-6.068215	-6.137033	-6.264540	0.000000	-10.000000	0.458333	-24.633333	345.166656	1023.000000	1023.000000	2046.000000
46.099998	-0.042564	-25.155033	-5.787781	-6.472193	-6.423301	-6.471758	0.000000	-10.000000	0.433333	-24.333334	337.000000	1023.000000	1023.000000	2046.000000
46.119999	-0.043553	-25.739676	-6.057704	-6.766737	-6.401697	-6.513537	0.000000	-10.000000	0.433333	-23.983334	329.000000	1023.000000	1023.000000	2046.000000
46.139999	-0.044530	-26.317450	-6.203942	-7.015874	-6.571443	-6.526189	0.000000	-10.000000	0.416667	-23.666668	321.000000	1023.000000	1023.000000	2046.000000
46.160000	-0.045094	-26.650423	-6.254673	-7.130277	-6.635384	-6.630089	0.000000	-10.000000	0.400000	-23.383333	313.000000	1023.000000	1023.000000	2046.000000
46.180000	-0.045336	-26.793640	-6.486758	-7.326384	-6.481405	-6.499094	0.000000	-10.000000	0.366667	-23.083334	305.000000	1023.000000	1023.000000	2046.000000
46.200001	-0.045755	-27.041014	-6.501570	-7.488646	-6.635810	-6.414988	0.000000	-10.000000	0.350000	-22.850000	297.333344	1023.000000	1023.000000	2046.000000
46.220001	-0.045815	-27.076738	-6.544307	-7.500842	-6.586877	-6.444712	0.000000	-10.000000	0.350000	-22.233334	289.666656	1023.000000	1023.000000	2046.000000
46.240002	-0.045569	-26.931133	-6.624557	-7.580762	-6.464800	-6.261015	0.000000	-10.000000	0.333333	-21.750000	282.333344	1023.000000	1023.000000	2046.000000
46.259998	-0.045511	-26.896902	-6.533412	-7.723302	-6.486751	-6.153436	0.000000	-10.000000	0.325000	-21.100000	275.000000	1023.000000	1023.000000	2046.000000
46.279999	-0.045277	-26.758532	-6.457729	-7.587725	-6.400373	-6.312706	0.000000	-10.000000	0.316667	-20.666666	268.000000	1023.000000	1023.000000	2046.000000
46.299999	-0.045006	-26.598637	-6.552196	-7.818119	-6.247988	-5.980333	0.000000	-10.000000	0.325000	-20.333334	261.166656	1023.000000	1023.000000	2046.000000
46.320000	-0.045456	-26.864649	-6.574968	-7.960455	-6.281185	-6.048041	0.000000	-10.000000	0.316667	-20.000000	254.333328	1023.000000	1023.000000	2046.000000
46.340000	-0.046072	-27.228409	-6.648763	-8.074169	-6.317474	-6.188002	0.000000	-10.000000	0.308333	-19.783333	247.666672	1023.000000	1023.000000	2046.000000
46.360001	-0.046471	-27.464331	-6.796539	-8.340973	-6.287055	-6.039764	0.000000	-10.000000	0.283333	-19.533333	241.000000	1023.000000	1023.000000	2046.000000
46.380001	-0.046835	-27.679277	-6.749513	-8.287733	-6.416287	-6.225744	0.000000	-10.000000	0.266667	-19.583334	234.500000	1023.000000	1023.000000	2046.000000
46.400002	-0.047014	-27.785316	-6.969487	-8.356129	-6.376125	-6.083576	0.000000	-10.000000	0.250000	-19.683334	228.000000	1023.000000	1023.000000	2046.000000
46.419998	-0.048398	-28.603436	-7.192252	-8.511605	-6.631373	-6.268204	0.000000	-10.000000	0.250000	-19.816668	221.333328	1023.000000	1023.000000	2046.000000
46.439999	-0.050428	-29.802923	-7.471746	-8.613647	-6.958062	-6.759469	0.000000	-10.000000	0.250000	-19.916668	214.833328	1023.000000	1023.000000	2046.000000
46.459999	-0.052689	-31.138979	-7.951056	-9.115418	-7.157414	-6.915089	0.000000	-10.000000	0.250000	-19.883333	208.166672	1023.000000	1023.000000	2046.000000
46.480000	-0.054735	-32.348099	-8.103938	-9.537742	-7.449832	-7.256588	0.000000	-10.000000	0.250000	-19.683334	201.666672	1023.000000	1023.000000	2046.000000
46.500000	-0.056185	-33.205589	-8.252521	-9.858163	-7.603305	-7.491601	0.000000	-10.000000	0.250000	-19.333334	195.000000	1023.000000	1023.000000	2046.000000
46.520000	-0.057828	-34.176449	-8.478355	-10.234818	-7.743298	-7.719977	0.000000	-10.000000	0.241667	-19.066668	188.666672	1023.000000	1023.000000	2046.000000
46.540001	-0.059938	-35.423218	-8.671808	-10.295018	-8.101917	-8.354473	0.000000	-10.000000	0.233333	-18.783335	182.166672	1023.000000	1023.000000	2046.000000
46.560001	-0.062343	-36.844593	-9.150686	-10.521772	-8.402297	-8.769838	0.000000	-10.000000	0.216667	-18.383333	175.833328	1023.000000	1023.000000	2046.000000
46.580002	-0.064295	-37.998505	-9.459585	-10.951777	-8.696475	-8.890670	0.000000	-10.000000	0.216667	-17.850000	169.500000	1023.000000	1023.000000	2046.000000
46.599998	-0.066015	-39.015072	-9.674228	-11.015338	-8.996120	-9.329386	0.000000	-10.000000	0.208333	-17.616667	163.500000	1023.000000	1023.000000	2046.000000
46.619999	-0.067142	-39.680634	-10.053725	-11.201393	-9.085108	-9.340408	0.000000	-10.000000	0.208333	-17.366667	157.666672	1023.000000	1023.000000	2046.000000
46.639999	-0.068338	-40.387600	-10.357577	-11.351550	-9.228699	-9.449772	0.000000	-10.000000	0.200000	-17.333334	152.000000	1023.000000	1023.000000	2046.000000
46.660000	-0.069269	-40.937935	-10.570542	-11.301521	-9.448010	-9.617859	0.000000	-10.000000	0.200000	-17.050001	146.333328	1023.000000	1023.000000	2046.000000
46.680000	-0.070065	-41.408493	-10.877335	-11.607438	-9.477864	-9.445856	0.000000	-10.000000	0.200000	-16.933334	140.500000	1023.000000	1023.000000	2046.000000
46.700001	-0.070716	-41.793060	-10.957662	-11.662371	-9.634976	-9.538052	0.000000	-10.000000	0.191667	-16.766666	134.833328	1023.000000	1023.000000	2046.000000
46.720001	-0.071171	-42.062115	-11.170237	-11.745246	-9.669034	-9.477598	0.000000	-10.000000	0.183333	-16.633333	129.166672	1023.000000	1023.000000	2046.000000
46.740002	-0.071493	-42.252434	-11.357751	-11.959642	-9.574631	-9.360408	0.000000	-10.000000	0.175000	-16.483334	123.833336	1023.000000	1023.000000	2046.000000
46.759998	-0.071639	-42.338390	-11.393468	-11.932855	-9.691477	-9.320593	0.000000	-10.000000	0.166667	-16.233334	118.166664	1023.000000	1023.000000	2046.000000
46.779999	-0.071271	-42.121414	-11.410550	-11.973216	-9.702336	-9.035313	0.000000	-10.000000	0.166667	-16.150000	112.833336	1023.000000	1023.000000	2046.000000
46.799999	-0.070581	-41.713284	-11.429095	-11.938973	-9.517719	-8.827496	0.000000	-10.000000	0.175000	-16.083334	107.333336	1023.000000	1023.000000	2046.000000
46.820000	-0.070031	-41.388092	-11.397104	-11.703427	-9.494545	-8.793015	0.000000	-10.000000	0.183333	-16.150000	102.000000	1023.000000	1023.000000	2046.000000
46.840000	-0.069786	-41.243240	-11.354768	-11.654718	-9.539280	-8.694473	0.000000	-10.000000	0.175000	-16.033333	96.666664	1023.000000	1023.000000	2046.000000
46.860001	-0.069520	-41.086159	-11.373232	-11.595015	-9.417758	-8.700156	0.000000	-10.000000	0.166667	-16.016666	91.333336	1023.000000	1023.000000	2046.000000
46.880001	-0.070141	-41.453091	-11.440639	-11.545280	-9.493542	-8.973631	0.000000	-10.000000	0.175000	-15.933333	86.000000	1023.000000	1023.000000	2046.000000
46.900002	-0.070772	-41.826225	-11.478452	-11.847369	-9.518001	-8.982406	0.000000	-10.000000	0.183333	-16.033333	80.666664	1023.000000	1023.000000	2046.000000
46.919998	-0.071834	-42.454185	-11.560563	-12.141395	-9.603322	-9.148906	0.000000	-10.000000	0.183333	-16.000000	75.333336	1023.000000	1023.000000	2046.000000
46.939999	-0.073338	-43.342793	-11.646624	-12.509055	-9.789646	-9.397468	0.000000	-10.000000	0.166667	-15.850000	70.000000	1023.000000	1023.000000	2046.000000
46.959999	-0.074618	-44.099258	-11.739807	-13.017334	-9.878002	-9.464113	0.000000	-10.000000	0.150000	-15.350000	64.666664	1023.000000	1023.000000	2046.000000
46.980000	-0.075825	-44.812572	-11.864790	-13.283205	-10.020487	-9.644093	0.000000	-10.000000	0.141667	-14.700000	59.500000	1023.000000	1023.000000	2046.000000
47.000000	-0.076885	-45.439106	-11.984974	-13.617081	-10.139352	-9.697698	0.000000	-10.000000	0.141667	-14.133333	54.666668	1023.000000	1023.000000	2046.000000
47.020000	-0.077263	-45.662148	-12.047416	-13.791235	-10.211096	-9.612400	0.000000	-10.000000	0.150000	-13.816667	49.833332	1023.000000	1023.000000	2046.000000
47.040001	-0.077732	-45.939571	-12.188720	-13.808136	-10.223045	-9.719670	0.000000	-10.000000	0.150000	-13.700001	45.166668	1023.000000	1023.000000	2046.000000
47.060001	-0.077613	-45.869213	-12.183825	-13.956812	-10.170385	-9.558189	0.000000	-10.000000	0.133333	-13.450001	40.500000	1023.000000	1023.000000	2046.000000
47.080002	-0.077492	-45.797543	-12.243535	-13.891044	-10.101980	-9.560985	0.000000	-10.000000	0.116667	-13.166667	36.166668	1023.000000	1023.000000	2046.000000
47.099998	-0.077491	-45.797005	-12.236843	-13.976785	-10.115703	-9.467675	0.000000	-10.000000	0.091667	-12.700000	31.666666	1023.000000	1023.000000	2046.000000
47.119999	-0.076905	-45.450790	-12.156202	-13.966444	-10.035363	-9.292780	0.000000	-10.000000	0.083333	-12.266666	27.333334	1023.000000	1023.000000	2046.000000
47.139999	-0.076530	-45.229351	-12.183436	-13.831835	-9.922589	-9.291490	0.000000	-10.000000	0.066667	-11.700000	23.000000	1023.000000	1023.000000	2046.000000
47.160000	-0.076048	-44.944641	-12.085979	-13.857211	-9.805916	-9.195534	0.000000	-10.000000	0.066667	-11.100000	19.333334	1023.000000	1023.000000	2046.000000
47.180000	-0.075097	-44.382217	-11.837434	-13.875402	-9.715083	-8.954299	0.000000	-10.000000	0.058333	-10.466667	15.666667	1023.000000	1023.000000	2046.000000
47.200001	-0.074904	-44.268364	-11.835572	-13.796376	-9.669062	-8.967355	0.000000	-10.000000	0.058333	-9.900001	12.333333	1023.000000	1023.000000	2046.000000
47.220001	-0.074725	-44.162434	-11.867341	-13.828781	-9.525520	-8.940791	0.000000	-10.000000	0.041667	-9.250000	9.000000	1023.000000	1023.000000	2046.000000
47.240002	-0.074587	-44.081051	-11.835573	-13.903974	-9.483186	-8.858316	0.000000	-10.000000	0.025000	-8.716667	6.000000	1023.000000	1023.000000	2046.000000
47.259998	-0.074908	-44.270607	-11.872689	-13.971724	-9.497452	-8.928742	0.000000	-10.000000	0.016667	-8.050000	3.166667	1023.000000	1023.000000	2046.000000
47.279999	-0.074341	-43.935257	-11.802477	-14.011105	-9.396253	-8.725421	0.000000	-10.000000	0.016667	-7.550000	0.666667	1023.000000	1023.000000	2046.000000
47.299999	-0.074306	-43.915020	-11.843670	-13.879268	-9.434909	-8.757174	0.000000	-10.000000	0.025000	-7.016667	-1.500000	1023.000000	1023.000000	2046.000000
47.320000	-0.075352	-44.532742	-12.057455	-13.990754	-9.572915	-8.911615	0.000000	-10.000000	0.025000	-6.683333	-3.500000	1023.000000	1023.000000	2046.000000
47.340000	-0.076277	-45.079849	-12.164851	-14.088520	-9.767016	-9.059462	0.000000	-10.000000	0.025000	-6.283333	-5.833333	1023.000000	1023.000000	2046.000000
47.360001	-0.077589	-45.854813	-12.324178	-14.180474	-9.968609	-9.381553	0.000000	-10.000000	0.016667	-5.733334	-8.000000	1023.000000	1023.000000	2046.000000
47.380001	-0.079153	-46.779404	-12.527002	-14.435575	-10.105030	-9.711796	0.000000	-10.000000	0.008333	-5.016667	-10.000000	1023.000000	1023.000000	2046.000000
47.400002	-0.079652	-47.074493	-12.555795	-14.718885	-10.142710	-9.657104	0.000000	-10.000000	0.000000	-4.450000	-11.500000	1023.000000	1023.000000	2046.000000
47.419998	-0.081066	-47.910244	-12.648452	-14.867090	-10.343156	-10.051544	0.000000	-10.000000	0.000000	-4.216667	-13.000000	1023.000000	1023.000000	2046.000000
47.439999	-0.082730	-48.893276	-12.899863	-15.023687	-10.515983	-10.453743	0.000000	-10.000000	0.000000	-4.333333	-14.500000	1023.000000	1023.000000	2046.000000
47.459999	-0.084569	-49.980110	-13.178642	-15.193130	-10.842120	-10.766218	0.000000	-10.000000	0.000000	-4.466667	-16.000000	1023.000000	1023.000000	2046.000000
47.480000	-0.086427	-51.078148	-13.546900	-15.424011	-11.023574	-11.083662	0.000000	-10.000000	0.000000	-4.516667	-17.500000	1023.000000	1023.000000	2046.000000
47.500000	-0.087251	-51.565128	-13.741614	-15.565768	-11.133337	-11.124409	0.000000	-10.000000	0.000000	-4.466667	-19.000000	1023.000000	1023.000000	2046.000000
47.520000	-0.088129	-52.083988	-13.919718	-15.693624	-11.290976	-11.179670	0.000000	-10.000000	0.000000	-4.383334	-20.500000	1023.000000	1023.000000	2046.000000
47.540001	-0.088993	-52.595093	-14.225503	-15.726359	-11.299736	-11.343493	0.000000	-10.000000	0.000000	-4.200000	-22.000000	1023.000000	1023.000000	2046.000000
47.560001	-0.089231	-52.735275	-14.337655	-15.718170	-11.392094	-11.287354	0.000000	-10.000000	0.000000	-3.983333	-23.333334	1023.000000	1023.000000	2046.000000
47.580002	-0.089829	-53.089104	-14.496726	-15.857355	-11.497633	-11.237391	0.000000	-10.000000	0.008333	-3.883333	-24.666666	1023.000000	1023.000000	2046.000000
47.599998	-0.090193	-53.304340	-14.656833	-15.901670	-11.469133	-11.276702	0.000000	-10.000000	0.008333	-3.883333	-26.000000	1023.000000	1023.000000	2046.000000
47.619999	-0.090068	-53.229954	-14.758663	-15.940141	-11.405515	-11.125635	0.000000	-10.000000	0.016667	-3.866667	-27.333334	1023.000000	1023.000000	2046.000000
47.639999	-0.090194	-53.304359	-14.761318	-16.045279	-11.467259	-11.030503	0.000000	-10.000000	0.008333	-3.733333	-28.666666	1023.000000	1023.000000	2046.000000
47.660000	-0.089630	-52.971046	-14.778002	-15.979141	-11.313713	-10.900191	0.000000	-10.000000	0.008333	-3.533333	-29.833334	1023.000000	1023.000000	2046.000000
47.680000	-0.088729	-52.438862	-14.756499	-15.900144	-11.190327	-10.591889	0.000000	-10.000000	0.000000	-3.350000	-31.166666	1023.000000	1023.000000	2046.000000
47.700001	-0.088020	-52.019630	-14.591791	-15.804523	-11.192205	-10.431109	0.000000	-10.000000	0.000000	-3.300000	-32.333332	1023.000000	1023.000000	2046.000000
47.720001	-0.086953	-51.389351	-14.480090	-15.594759	-10.996467	-10.318035	0.000000	-10.000000	0.000000	-3.266667	-33.500000	1023.000000	1023.000000	2046.000000
47.740002	-0.085962	-50.803394	-14.379718	-15.452020	-10.808398	-10.163257	0.000000	-10.000000	0.000000	-3.183333	-34.500000	1023.000000	1023.000000	2046.000000
47.759998	-0.085403	-50.473213	-14.158280	-15.395095	-10.820348	-10.099492	0.000000	-10.000000	0.000000	-3.050000	-35.500000	1023.000000	1023.000000	2046.000000
47.779999	-0.085273	-50.396446	-14.125797	-15.363417	-10.703969	-10.203263	0.000000	-10.000000	0.008333	-3.166667	-36.500000	1023.000000	1023.000000	2046.000000
47.799999	-0.085475	-50.515614	-14.121336	-15.520354	-10.630971	-10.242950	0.000000	-10.000000	0.008333	-3.466667	-37.500000	1023.000000	1023.000000	2046.000000
47.820000	-0.086083	-50.875095	-14.028790	-15.693064	-10.759704	-10.393539	0.000000	-10.000000	0.008333	-3.650000	-38.666668	1023.000000	1023.000000	2046.000000
47.840000	-0.086927	-51.373753	-14.058310	-15.968304	-10.770917	-10.576221	0.000000	-10.000000	0.000000	-3.283333	-40.000000	1023.000000	1023.000000	2046.000000
47.860001	-0.087555	-51.745167	-14.037961	-16.222944	-10.859466	-10.624794	0.000000	-10.000000	0.000000	-2.466667	-41.166668	1023.000000	1023.000000	2046.000000
47.880001	-0.088150	-52.096825	-14.091020	-16.352928	-10.896872	-10.756005	0.000000	-10.000000	0.000000	-1.450000	-41.833332	1023.000000	1023.000000	2046.000000
47.900002	-0.088562	-52.340172	-14.054963	-16.554598	-10.992399	-10.738212	0.000000	-10.000000	0.000000	-0.633333	-42.000000	1023.000000	1023.000000	2046.000000
47.919998	-0.088623	-52.376114	-14.054783	-16.615271	-10.983509	-10.722551	0.000000	-10.000000	0.000000	-0.433333	-42.000000	1023.000000	1023.000000	2046.000000
47.939999	-0.088427	-52.260376	-14.088900	-16.552641	-10.917721	-10.701115	0.000000	-10.000000	0.000000	-0.850000	-42.000000	1023.000000	1023.000000	2046.000000
47.959999	-0.087934	-51.969120	-14.012289	-16.510521	-10.845795	-10.600516	0.000000	-10.000000	0.000000	-1.483333	-42.000000	1023.000000	1023.000000	2046.000000
47.980000	-0.087208	-51.539822	-13.912108	-16.455612	-10.757413	-10.414688	0.000000	-10.000000	0.000000	-1.800000	-42.000000	1023.000000	1023.000000	2046.000000
48.000000	-0.086568	-51.161934	-13.787560	-16.375969	-10.715832	-10.282573	0.000000	-10.000000	0.000000	-1.466667	-42.000000	1023.000000	1023.000000	2046.000000
48.020000	-0.085780	-50.695782	-13.723984	-16.260277	-10.506233	-10.205288	0.000000	-10.000000	0.000000	-0.833333	-42.000000	1023.000000	1023.000000	2046.000000
48.040001	-0.084824	-50.130970	-13.535171	-16.191164	-10.421446	-9.983188	0.000000	-10.000000	0.000000	-0.250000	-42.000000	1023.000000	1023.000000	2046.000000
48.060001	-0.083787	-49.517872	-13.295822	-16.041243	-10.277321	-9.903487	0.000000	-10.000000	0.000000	0.000000	-42.000000	1023.000000	1023.000000	2046.000000
48.080002	-0.082650	-48.846180	-13.071958	-15.892840	-10.096459	-9.784923	0.000000	-10.000000	0.000000	0.000000	-42.000000	1023.000000	1023.000000	2046.000000
48.099998	-0.081851	-48.373913	-13.017496	-15.825092	-9.956102	-9.575223	0.000000	-10.000000	-0.008333	0.000000	-42.000000	1023.000000	1023.000000	2046.000000
48.119999	-0.081428	-48.123936	-12.860794	-15.832649	-9.970567	-9.459928	0.000000	-10.000000	-0.008333	0.000000	-42.000000	1023.000000	1023.000000	2046.000000
48.139999	-0.080804	-47.755409	-12.802253	-15.708471	-9.789539	-9.455144	0.000000	-10.000000	-0.016667	0.000000	-42.000000	1023.000000	1023.000000	2046.000000
48.160000	-0.080302	-47.458408	-12.787363	-15.642026	-9.711409	-9.317614	0.000000	-10.000000	-0.008333	0.000000	-42.000000	1023.000000	1023.000000	2046.000000
48.180000	-0.080540	-47.598904	-12.772636	-15.706942	-9.891405	-9.227922	0.000000	-10.000000	-0.008333	0.000000	-42.000000	1023.000000	1023.000000	2046.000000
48.200001	-0.081198	-47.988312	-13.003083	-15.602695	-9.867467	-9.515066	0.000000	-10.000000	0.000000	0.000000	-42.000000	1023.000000	1023.000000	2046.000000
48.220001	-0.082055	-48.494221	-13.175084	-15.635010	-10.054785	-9.629343	0.000000	-10.000000	0.000000	0.000000	-42.000000	1023.000000	1023.000000	2046.000000
48.240002	-0.083223	-49.184738	-13.230025	-15.808010	-10.288795	-9.857907	0.000000	-10.000000	-0.008333	0.000000	-42.000000	1023.000000	1023.000000	2046.000000
48.259998	-0.083872	-49.568096	-13.263816	-15.848824	-10.319340	-10.136116	0.000000	-10.000000	-0.016667	0.266667	-42.000000	1023.000000	1023.000000	2046.000000
48.279999	-0.084615	-50.007751	-13.337810	-16.007818	-10.493919	-10.168205	0.000000	-10.000000	-0.016667	0.450000	-42.000000	1023.000000	1023.000000	2046.000000
48.299999	-0.085378	-50.458191	-13.315495	-16.122946	-10.589005	-10.430746	0.000000	-10.000000	-0.008333	0.450000	-42.000000	1023.000000	1023.000000	2046.000000
48.320000	-0.086864	-51.336708	-13.559146	-16.171062	-10.725481	-10.881019	0.000000	-10.000000	0.000000	0.183333	-42.000000	1023.000000	1023.000000	2046.000000
48.340000	-0.088895	-52.536755	-13.849471	-16.281511	-11.156735	-11.249036	0.000000	-10.000000	-0.008333	0.000000	-42.000000	1023.000000	1023.000000	2046.000000
48.360001	-0.090450	-53.456211	-14.127056	-16.523426	-11.325798	-11.479932	0.000000	-10.000000	-0.008333	-0.650000	-42.000000	1023.000000	1023.000000	2046.000000
48.380001	-0.091391	-54.012043	-14.418490	-16.596609	-11.389198	-11.607744	0.000000	-10.000000	-0.008333	-1.533333	-42.166668	1023.000000	1023.000000	2046.000000
48.400002	-0.092435	-54.628880	-14.613364	-16.734690	-11.635528	-11.645298	0.000000	-10.000000	0.000000	-2.583333	-42.666668	1023.000000	1023.000000	2046.000000
48.419998	-0.092817	-54.854603	-14.791018	-16.743174	-11.607470	-11.712940	0.000000	-10.000000	0.000000	-3.000000	-43.500000	1023.000000	1023.000000	2046.000000
48.439999	-0.093312	-55.147217	-15.002907	-16.763962	-11.661951	-11.718397	0.000000	-10.000000	0.000000	-3.216667	-44.666668	1023.000000	1023.000000	2046.000000
48.459999	-0.093925	-55.509686	-15.144551	-16.760735	-11.847104	-11.757296	0.000000	-10.000000	0.000000	-3.316667	-45.833332	1023.000000	1023.000000	2046.000000
48.480000	-0.094032	-55.572697	-15.195337	-16.867348	-11.827826	-11.682184	0.000000	-10.000000	0.000000	-3.500000	-47.000000	1023.000000	1023.000000	2046.000000
48.500000	-0.094002	-55.554893	-15.307853	-16.918341	-11.732875	-11.595826	0.000000	-10.000000	0.000000	-3.616667	-48.166668	1023.000000	1023.000000	2046.000000
48.520000	-0.094179	-55.659924	-15.377634	-16.970646	-11.813741	-11.497903	0.000000	-10.000000	0.000000	-3.433333	-49.333332	1023.000000	1023.000000	2046.000000
48.540001	-0.093659	-55.352699	-15.350290	-16.931175	-11.736010	-11.335225	0.000000	-10.000000	0.000000	-2.833333	-50.500000	1023.000000	1023.000000	2046.000000
48.560001	-0.092857	-54.878632	-15.326315	-16.891346	-11.552646	-11.108325	0.000000	-10.000000	0.000000	-1.816667	-51.333332	1023.000000	1023.000000	2046.000000
48.580002	-0.092074	-54.415493	-15.300517	-16.716402	-11.470068	-10.928507	0.000000	-10.000000	0.000000	-0.850000	-51.833332	1023.000000	1023.000000	2046.000000
48.599998	-0.090916	-53.731068	-15.084579	-16.518391	-11.365362	-10.762734	0.000000	-10.000000	-0.016667	0.066667	-52.000000	1023.000000	1023.000000	2046.000000
48.619999	-0.089670	-52.994869	-14.953101	-16.365593	-11.103498	-10.572678	0.000000	-10.000000	-0.025000	0.800000	-52.000000	1023.000000	1023.000000	2046.000000
48.639999	-0.088802	-52.482159	-14.844357	-16.195213	-10.967628	-10.474962	0.000000	-10.000000	-0.025000	1.383333	-52.000000	1023.000000	1023.000000	2046.000000
48.660000	-0.088342	-52.210365	-14.652971	-16.178644	-10.921286	-10.457465	0.000000	-10.000000	-0.008333	1.650000	-52.000000	1023.000000	1023.000000	2046.000000
48.680000	-0.088314	-52.193569	-14.602236	-16.147856	-10.814233	-10.629243	0.000000	-10.000000	0.000000	1.116667	-52.000000	1023.000000	1023.000000	2046.000000
48.700001	-0.088652	-52.393227	-14.526754	-16.254978	-10.906703	-10.704790	0.000000	-10.000000	-0.008333	0.800000	-52.000000	1023.000000	1023.000000	2046.000000
48.720001	-0.089285	-52.767567	-14.430866	-16.513451	-11.019858	-10.803392	0.000000	-10.000000	-0.025000	1.100000	-52.000000	1023.000000	1023.000000	2046.000000
48.740002	-0.089606	-52.957016	-14.411786	-16.699923	-10.949331	-10.895978	0.000000	-10.000000	-0.033333	2.183333	-52.000000	1023.000000	1023.000000	2046.000000
48.759998	-0.090003	-53.191769	-14.380831	-16.894728	-11.074200	-10.842012	0.000000	-10.000000	-0.041667	3.016667	-52.000000	1023.000000	1023.000000	2046.000000
48.779999	-0.090138	-53.271606	-14.347651	-16.888117	-11.067746	-10.968090	0.000000	-10.000000	-0.025000	2.966667	-52.000000	1023.000000	1023.000000	2046.000000
48.799999	-0.089999	-53.189529	-14.303416	-16.941839	-11.023493	-10.920782	0.000000	-10.000000	-0.016667	2.083333	-52.000000	1023.000000	1023.000000	2046.000000
48.820000	-0.089892	-53.126419	-14.280998	-16.947397	-11.039670	-10.858354	0.000000	-10.000000	0.000000	0.683333	-52.000000	1023.000000	1023.000000	2046.000000
48.840000	-0.089274	-52.760895	-14.229470	-16.881969	-10.890596	-10.758860	0.000000	-10.000000	0.000000	-0.883333	-52.000000	1023.000000	1023.000000	2046.000000
48.860001	-0.088490	-52.297394	-14.143897	-16.769159	-10.766284	-10.618053	0.000000	-10.000000	0.000000	-1.933333	-52.333332	1023.000000	1023.000000	2046.000000
48.880001	-0.088003	-52.009903	-13.989285	-16.744108	-10.820704	-10.455805	0.000000	-10.000000	0.000000	-2.533333	-52.833332	1023.000000	1023.000000	2046.000000
48.900002	-0.087137	-51.497940	-13.924859	-16.582691	-10.605440	-10.384952	0.000000	-10.000000	0.000000	-2.483333	-53.666668	1023.000000	1023.000000	2046.000000
48.919998	-0.086265	-50.982788	-13.762136	-16.505884	-10.476008	-10.238759	0.000000	-10.000000	0.000000	-1.883333	-54.333332	1023.000000	1023.000000	2046.000000
48.939999	-0.085183	-50.343300	-13.495269	-16.422941	-10.385525	-10.039564	0.000000	-10.000000	-0.008333	-0.983333	-54.833332	1023.000000	1023.000000	2046.000000
48.959999	-0.083954	-49.616699	-13.329702	-16.234509	-10.142299	-9.910189	0.000000	-10.000000	-0.025000	0.083333	-55.000000	1023.000000	1023.000000	2046.000000
48.980000	-0.083184	-49.161491	-13.172497	-16.156212	-10.046235	-9.786548	0.000000	-10.000000	-0.041667	1.183333	-55.000000	1023.000000	1023.000000	2046.000000
49.000000	-0.082740	-48.899521	-13.068726	-16.158068	-10.019611	-9.653115	0.000000	-10.000000	-0.050000	2.416667	-55.000000	1023.000000	1023.000000	2046.000000
49.020000	-0.081945	-48.429440	-13.018456	-16.077232	-9.804588	-9.529161	0.000000	-10.000000	-0.050000	3.666667	-55.000000	1023.000000	1023.000000	2046.000000
49.040001	-0.081317	-48.058598	-12.937654	-15.974216	-9.685397	-9.461331	0.000000	-10.000000	-0.050000	4.716667	-55.000000	1023.000000	1023.000000	2046.000000
49.060001	-0.081442	-48.132195	-12.978569	-15.959158	-9.827958	-9.366508	0.000000	-10.000000	-0.050000	5.550000	-55.000000	1023.000000	1023.000000	2046.000000
49.080002	-0.081865	-48.382065	-13.106008	-15.962276	-9.854043	-9.459741	0.000000	-10.000000	-0.041667	6.300000	-55.000000	1023.000000	1023.000000	2046.000000
49.099998	-0.082283	-48.629250	-13.160552	-15.905489	-9.865820	-9.697387	0.000000	-10.000000	-0.058333	6.966667	-55.000000	1023.000000	1023.000000	2046.000000
49.119999	-0.082852	-48.965450	-13.206962	-15.863005	-9.959223	-9.936261	0.000000	-10.000000	-0.075000	7.583333	-55.000000	1023.000000	1023.000000	2046.000000
49.139999	-0.083005	-49.055996	-13.134217	-15.949874	-10.024000	-9.947906	0.000000	-10.000000	-0.100000	8.150000	-55.000000	1023.000000	1023.000000	2046.000000
49.160000	-0.083210	-49.176819	-13.127102	-15.995003	-9.983550	-10.071163	0.000000	-10.000000	-0.100000	8.316667	-55.000000	1023.000000	1023.000000	2046.000000
49.180000	-0.083712	-49.474030	-13.169242	-15.996695	-10.051115	-10.256977	0.000000	-10.000000	-0.083333	8.183333	-42.333332	1023.000000	1023.000000	2046.000000
49.200001	-0.085124	-50.307995	-13.275450	-16.081478	-10.327325	-10.623743	0.000000	-10.000000	-0.050000	7.283333	-15.833333	1023.000000	1023.000000	2046.000000
49.220001	-0.086530	-51.139313	-13.559741	-16.208660	-10.480852	-10.890060	0.000000	-10.000000	-0.016667	6.550000	10.666667	1023.000000	1023.000000	2046.000000
49.240002	-0.087831	-51.908211	-13.865427	-16.305561	-10.640714	-11.096510	0.000000	-10.000000	0.000000	5.766667	25.166666	1023.000000	1023.000000	2046.000000
49.259998	-0.088894	-52.536312	-14.011952	-16.393068	-10.860530	-11.270763	0.000000	-10.000000	-0.016667	5.416667	26.500000	1023.000000	1023.000000	2046.000000
49.279999	-0.089027	-52.615135	-14.211307	-16.419756	-10.772557	-11.211514	0.000000	-10.000000	-0.033333	5.083333	28.500000	1023.000000	1023.000000	2046.000000
49.299999	-0.089368	-52.816647	-14.362896	-16.408134	-10.833910	-11.211708	0.000000	-10.000000	-0.050000	5.083333	30.166666	1023.000000	1023.000000	2046.000000
49.320000	-0.089733	-53.031933	-14.447801	-16.328331	-10.964998	-11.290804	0.000000	-10.000000	-0.050000	5.283333	31.833334	1023.000000	1023.000000	2046.000000
49.340000	-0.089827	-53.087505	-14.582616	-16.349007	-10.934584	-11.221301	0.000000	-10.000000	-0.050000	5.566667	33.500000	1023.000000	1023.000000	2046.000000
49.360001	-0.089437	-52.857086	-14.534915	-16.411949	-10.904195	-11.006025	0.000000	-10.000000	-0.050000	5.783333	35.500000	1023.000000	1023.000000	2046.000000
49.380001	-0.089392	-52.830387	-14.648520	-16.348213	-10.831488	-11.002166	0.000000	-10.000000	-0.058333	6.133333	37.500000	1023.000000	1023.000000	2046.000000
49.400002	-0.089096	-52.655621	-14.646049	-16.356276	-10.753388	-10.899910	0.000000	-10.000000	-0.075000	6.816667	39.500000	1023.000000	1023.000000	2046.000000
49.419998	-0.088150	-52.096668	-14.549484	-16.383736	-10.626596	-10.536853	0.000000	-10.000000	-0.091667	7.766667	41.500000	1023.000000	1023.000000	2046.000000
49.439999	-0.086956	-51.391281	-14.442628	-16.237040	-10.473859	-10.237753	0.000000	-10.000000	-0.083333	8.700001	43.833332	1023.000000	1023.000000	2046.000000
49.459999	-0.085983	-50.815769	-14.229068	-15.973424	-10.409900	-10.203379	0.000000	-10.000000	-0.083333	9.283334	46.500000	1023.000000	1023.000000	2046.000000
49.480000	-0.084312	-49.828224	-14.057271	-15.759112	-10.107135	-9.904708	0.000000	-10.000000	-0.083333	9.850000	49.666668	1023.000000	1023.000000	2046.000000
49.500000	-0.082595	-48.813625	-13.784715	-15.601707	-9.885186	-9.542019	0.000000	-10.000000	-0.091667	10.366667	52.833332	1023.000000	1023.000000	2046.000000
49.520000	-0.081416	-48.117107	-13.533760	-15.306167	-9.722712	-9.554470	0.000000	-10.000000	-0.091667	10.850000	56.333332	1023.000000	1023.000000	2046.000000
49.540001	-0.080533	-47.595001	-13.383193	-15.142635	-9.490176	-9.578998	0.000000	-10.000000	-0.091667	11.350000	59.833332	1023.000000	1023.000000	2046.000000
49.560001	-0.079920	-47.232506	-13.299788	-15.251263	-9.275578	-9.405875	0.000000	-10.000000	-0.108333	11.666667	63.500000	1023.000000	1023.000000	2046.000000
49.580002	-0.079835	-47.182522	-13.131790	-15.207755	-9.296603	-9.546374	0.000000	-10.000000	-0.125000	12.366667	67.166664	1023.000000	1023.000000	2046.000000
49.599998	-0.080114	-47.347370	-13.083673	-15.357233	-9.294716	-9.611747	0.000000	-10.000000	-0.158333	13.100000	71.166664	1023.000000	1023.000000	2046.000000
49.619999	-0.079794	-47.158340	-12.945872	-15.626451	-9.237014	-9.349003	0.000000	-10.000000	-0.191667	14.233334	75.500000	1023.000000	1023.000000	2046.000000
49.639999	-0.079530	-47.002487	-12.870044	-15.565290	-9.230274	-9.336880	0.000000	-10.000000	-0.225000	15.166667	80.166664	1023.000000	1023.000000	2046.000000
49.660000	-0.079278	-46.853436	-12.822254	-15.498476	-9.118698	-9.414006	0.000000	-10.000000	-0.258333	16.016666	85.166664	1023.000000	1023.000000	2046.000000
49.680000	-0.078409	-46.339783	-12.652611	-15.583870	-9.035182	-9.068118	0.000000	-10.000000	-0.275000	16.683334	90.333336	1023.000000	1023.000000	2046.000000
49.700001	-0.077311	-45.690769	-12.506132	-15.361145	-8.890495	-8.932995	0.000000	-10.000000	-0.275000	17.050001	95.833336	1023.000000	1023.000000	2046.000000
49.720001	-0.075875	-44.842411	-12.355882	-15.105564	-8.596309	-8.784657	0.000000	-10.000000	-0.258333	17.400002	101.500000	1023.000000	1023.000000	2046.000000
49.740002	-0.074020	-43.745701	-12.034513	-14.986487	-8.348523	-8.376175	0.000000	-10.000000	-0.250000	17.616667	107.500000	1023.000000	1023.000000	2046.000000
49.759998	-0.072034	-42.571907	-11.690503	-14.687745	-8.082647	-8.111012	0.000000	-10.000000	-0.250000	18.233334	113.500000	1023.000000	1023.000000	2046.000000
49.779999	-0.070113	-41.436531	-11.369068	-14.418736	-7.744694	-7.904033	0.000000	-10.000000	-0.266667	18.783335	119.500000	1023.000000	1023.000000	2046.000000
49.799999	-0.067933	-40.148418	-10.914710	-14.167705	-7.474140	-7.591866	0.000000	-10.000000	-0.283333	19.483334	125.500000	1023.000000	1023.000000	2046.000000
49.820000	-0.066326	-39.198467	-10.657833	-14.073470	-7.208193	-7.258972	0.000000	-10.000000	-0.308333	19.933334	131.833328	1023.000000	1023.000000	2046.000000
49.840000	-0.064954	-38.387917	-10.462334	-13.862924	-6.996264	-7.066395	0.000000	-10.000000	-0.325000	20.500000	138.333328	1023.000000	1023.000000	2046.000000
49.860001	-0.063914	-37.773434	-10.292708	-13.558235	-6.824841	-7.097649	0.000000	-10.000000	-0.341667	20.833334	145.166672	1023.000000	1023.000000	2046.000000
49.880001	-0.062446	-36.905804	-10.065109	-13.485131	-6.575252	-6.780309	0.000000	-10.000000	-0.350000	21.133333	152.000000	1023.000000	1023.000000	2046.000000
49.900002	-0.060925	-36.006836	-9.903030	-13.334472	-6.378853	-6.390481	0.000000	-10.000000	-0.350000	21.333334	159.000000	1023.000000	1023.000000	2046.000000
49.919998	-0.060120	-35.531067	-9.807029	-12.951880	-6.276600	-6.495558	0.000000	-10.000000	-0.350000	21.316668	166.000000	1023.000000	1023.000000	2046.000000
49.939999	-0.059331	-35.064346	-9.767784	-12.743635	-6.140846	-6.412082	0.000000	-10.000000	-0.350000	21.533333	173.166672	1023.000000	1023.000000	2046.000000
49.959999	-0.058871	-34.792908	-9.684589	-12.552066	-6.178971	-6.377281	0.000000	-10.000000	-0.358333	21.616667	180.333328	1023.000000	1023.000000	2046.000000
49.980000	-0.058895	-34.807007	-9.543001	-12.360274	-6.347170	-6.556560	0.000000	-10.000000	-0.375000	22.116667	187.666672	1023.000000	1023.000000	2046.000000
50.000000	-0.058868	-34.790867	-9.496192	-12.239227	-6.328666	-6.726780	0.000000	-10.000000	-0.375000	22.433334	194.833328	1023.000000	1023.000000	2046.000000
50.020000	-0.058984	-34.859367	-9.439615	-12.215250	-6.430116	-6.774387	0.000000	-10.000000	-0.366667	22.783335	202.333328	1023.000000	1023.000000	2046.000000
50.040001	-0.060106	-35.522850	-9.550317	-12.100119	-6.656312	-7.216105	0.000000	-10.000000	-0.350000	22.883335	209.666672	1023.000000	1023.000000	2046.000000
50.060001	-0.061241	-36.193684	-9.809203	-11.968360	-6.822770	-7.593350	0.000000	-10.000000	-0.350000	22.616667	217.333328	1023.000000	1023.000000	2046.000000
50.080002	-0.061548	-36.375114	-9.889686	-11.964789	-6.934443	-7.586195	0.000000	-10.000000	-0.366667	22.250000	224.833328	1023.000000	1023.000000	2046.000000
50.099998	-0.061345	-36.254753	-9.847733	-11.880740	-6.989092	-7.537189	0.000000	-10.000000	-0.366667	22.066668	232.500000	1023.000000	1023.000000	2046.000000
50.119999	-0.060737	-35.895802	-9.914051	-11.673779	-6.825410	-7.482562	0.000000	-10.000000	-0.366667	22.150000	237.500000	1023.000000	1023.000000	2046.000000
50.139999	-0.060009	-35.465561	-9.889010	-11.462204	-6.752535	-7.361810	0.000000	-10.000000	-0.350000	22.500000	245.000000	1023.000000	1023.000000	2046.000000
50.160000	-0.059154	-34.959885	-9.771837	-11.271718	-6.791559	-7.124769	0.000000	-10.000000	-0.383333	22.733334	252.333328	1023.000000	1023.000000	2046.000000
50.180000	-0.058338	-34.477962	-9.792405	-11.015455	-6.626924	-7.043179	0.000000	-10.000000	-0.400000	22.950001	262.333344	1023.000000	1023.000000	2046.000000
50.200001	-0.057132	-33.764835	-9.712911	-10.807184	-6.482866	-6.761876	0.000000	-10.000000	-0.433333	23.083334	270.000000	1023.000000	1023.000000	2046.000000
50.220001	-0.055945	-33.063457	-9.539202	-10.683757	-6.410679	-6.429821	0.000000	-10.000000	-0.433333	23.133333	277.666656	1023.000000	1023.000000	2046.000000
50.240002	-0.055069	-32.545986	-9.529523	-10.431982	-6.234785	-6.349695	0.000000	-10.000000	-0.441667	23.350000	285.333344	1023.000000	1023.000000	2046.000000
50.259998	-0.053616	-31.686949	-9.400281	-10.276800	-6.011840	-5.998026	0.000000	-10.000000	-0.425000	23.466667	293.000000	1023.000000	1023.000000	2046.000000
50.279999	-0.051843	-30.639084	-9.258867	-9.991533	-5.795712	-5.592972	0.000000	-10.000000	-0.408333	23.616667	301.000000	1023.000000	1023.000000	2046.000000
50.299999	-0.050022	-29.562992	-8.889441	-9.669031	-5.660315	-5.344205	0.000000	-10.000000	-0.400000	23.666668	309.000000	1023.000000	1023.000000	2046.000000
50.320000	-0.047573	-28.115557	-8.562837	-9.162095	-5.282170	-5.108455	0.000000	-10.000000	-0.400000	23.550001	317.000000	1023.000000	1023.000000	2046.000000
50.340000	-0.045343	-26.797724	-8.256321	-8.887991	-4.949712	-4.703699	0.000000	-10.000000	-0.400000	23.650000	324.833344	1023.000000	1023.000000	2046.000000
50.360001	-0.043397	-25.647741	-7.804460	-8.578059	-4.776264	-4.488959	0.000000	-10.000000	-0.408333	23.416666	332.500000	1023.000000	1023.000000	2046.000000
50.380001	-0.042102	-24.882093	-7.468387	-8.327231	-4.548920	-4.537555	0.000000	-10.000000	-0.408333	23.350000	340.166656	1023.000000	1023.000000	2046.000000
50.400002	-0.041138	-24.312315	-7.231820	-8.321318	-4.361276	-4.397902	0.000000	-10.000000	-0.416667	23.300001	348.000000	1023.000000	1023.000000	2046.000000
50.419998	-0.040769	-24.094521	-7.229002	-8.300178	-4.188097	-4.377242	0.000000	-10.000000	-0.416667	23.566668	356.000000	1023.000000	1023.000000	2046.000000
50.439999	-0.040459	-23.911148	-6.936223	-8.326717	-4.318532	-4.329677	0.000000	-10.000000	-0.425000	23.983334	364.000000	1023.000000	1023.000000	2046.000000
50.459999	-0.039636	-23.424784	-6.710249	-8.210001	-4.223287	-4.281246	0.000000	-10.000000	-0.433333	24.000000	372.000000	1023.000000	1023.000000	2046.000000
50.480000	-0.038765	-22.910257	-6.666218	-8.173768	-3.988848	-4.081422	0.000000	-10.000000	-0.425000	24.216667	380.000000	1023.000000	1023.000000	2046.000000
50.500000	-0.037860	-22.375200	-6.459391	-8.083122	-3.891655	-3.941033	0.000000	-10.000000	-0.425000	23.983334	388.000000	1023.000000	1023.000000	2046.000000
50.520000	-0.036379	-21.500006	-6.148442	-7.848701	-3.752119	-3.750744	0.000000	-10.000000	-0.416667	24.266666	396.000000	1023.000000	1023.000000	2046.000000
50.540001	-0.034244	-20.238464	-5.754610	-7.468364	-3.518380	-3.497110	0.000000	-10.000000	-0.433333	24.183334	404.000000	1023.000000	1023.000000	2046.000000
50.560001	-0.031960	-18.888556	-5.555489	-7.190377	-3.117747	-3.024942	0.000000	-10.000000	-0.441667	24.566668	412.000000	1023.000000	1023.000000	2046.000000
50.580002	-0.029919	-17.682215	-5.084435	-6.936160	-2.939099	-2.722521	0.000000	-10.000000	-0.450000	24.516666	420.000000	1023.000000	1023.000000	2046.000000
50.599998	-0.027318	-16.144691	-4.519580	-6.433366	-2.669473	-2.522272	0.000000	-10.000000	-0.450000	24.700001	428.166656	1023.000000	1023.000000	2046.000000
50.619999	-0.024964	-14.753620	-4.219656	-6.198112	-2.272017	-2.063836	0.000000	-10.000000	-0.450000	24.666668	436.500000	1023.000000	1023.000000	2046.000000
50.639999	-0.023228	-13.727815	-3.923250	-5.949739	-2.018380	-1.836446	0.000000	-10.000000	-0.458333	24.833334	444.833344	1023.000000	1023.000000	2046.000000
50.660000	-0.021801	-12.884479	-3.544695	-5.622434	-1.925020	-1.792330	0.000000	-10.000000	-0.458333	24.733334	453.000000	1023.000000	1023.000000	2046.000000
50.680000	-0.020322	-12.010031	-3.383171	-5.421300	-1.690497	-1.515062	0.000000	-10.000000	-0.458333	24.700001	461.333344	1023.000000	1023.000000	2046.000000
50.700001	-0.018895	-11.166808	-3.173945	-5.280993	-1.474761	-1.237108	0.000000	-10.000000	-0.433333	24.300001	469.666656	1023.000000	1023.000000	2046.000000
50.720001	-0.017341	-10.248321	-2.877824	-4.846925	-1.315827	-1.207744	0.000000	-10.000000	-0.425000	24.116667	478.000000	1023.000000	1023.000000	2046.000000
50.740002	-0.015846	-9.365135	-2.742544	-4.533843	-1.153942	-0.934805	0.000000	-10.000000	-0.408333	23.616667	486.000000	1023.000000	1023.000000	2046.000000
50.759998	-0.014969	-8.846778	-2.685526	-4.352783	-1.044481	-0.763988	0.000000	-10.000000	-0.408333	23.483334	494.000000	1023.000000	1023.000000	2046.000000
50.779999	-0.014489	-8.562913	-2.541781	-4.006061	-1.114712	-0.900359	0.000000	-10.000000	-0.400000	23.033335	501.833344	1023.000000	1023.000000	2046.000000
50.799999	-0.014154	-8.364758	-2.339526	-3.700719	-1.242754	-1.081759	0.000000	-10.000000	-0.408333	23.216667	509.500000	1023.000000	1023.000000	2046.000000
50.820000	-0.013906	-8.218207	-2.302029	-3.580570	-1.202653	-1.132955	0.000000	-10.000000	-0.408333	23.283335	517.166687	1023.000000	1023.000000	2046.000000
[truncated: 1,585,374 more chars]
