# Supplementary material for: Effect of Electrode Belt and Body Positions on Regional Pulmonary Ventilation- and Perfusion-Related Impedance Changes Measured by Electric Impedance Tomography
Source: PLoS One. 2016 Jun 2;11(6):e0155913. doi: 10.1371/journal.pone.0155913 (PMC4890811; doi:10.1371/journal.pone.0155913)
Supplement: S1 Dataset — (ZIP) [file pone.0155913.s001.zip › Dataset/Fp04-rygg-6i.txt]

Patient Name:	Fp4
Registry:	Fp4
Investigator:	 
Diagnosys:	 
Notes:	rygg6i              
Sample Rate [Hz]:	50.06
Time Base 	Pixels Mean 	Pixels Sum 	UPPER RIGHT		UPPER LEFT		LOWER RIGHT		LOWER LEFT		QRS	ETCO2	Paw	Flow (L/min)	Volume	Analog1	Analog2	AnalogSum
0.000000	0.004944	2.921955	-1.263453	-0.731188	3.720849	1.195747	0.000000	-10.000000	-0.558333	25.500000	377.333344	1023.000000	1023.000000	2046.000000
0.020000	0.007557	4.466255	-0.962824	-0.263154	4.278586	1.413646	0.000000	-10.000000	-0.575000	25.616667	385.833344	1023.000000	1023.000000	2046.000000
0.040000	0.009998	5.908855	-0.564265	0.140978	4.691518	1.640625	0.000000	-10.000000	-0.591667	25.766666	394.500000	1023.000000	1023.000000	2046.000000
0.060000	0.012286	7.261000	-0.079231	0.437889	4.965251	1.937091	0.000000	-10.000000	-0.608333	26.250000	403.166656	1023.000000	1023.000000	2046.000000
0.080000	0.015035	8.885831	0.262482	0.802644	5.443100	2.377605	0.000000	-10.000000	-0.625000	26.700001	411.833344	1023.000000	1023.000000	2046.000000
0.100000	0.017527	10.358406	0.779224	1.150901	5.661799	2.766483	0.000000	-10.000000	-0.641667	27.133333	420.666656	1023.000000	1023.000000	2046.000000
0.120000	0.019835	11.722722	1.119285	1.480129	6.023379	3.099928	0.000000	-10.000000	-0.650000	27.550001	429.500000	1023.000000	1023.000000	2046.000000
0.140000	0.021787	12.876399	1.404024	1.867878	6.408633	3.195864	0.000000	-10.000000	-0.650000	27.466667	438.666656	1023.000000	1023.000000	2046.000000
0.160000	0.023630	13.965558	1.683386	2.204337	6.760756	3.317078	0.000000	-10.000000	-0.650000	27.666668	447.833344	1023.000000	1023.000000	2046.000000
0.180000	0.025489	15.063924	2.081385	2.507676	6.989187	3.485676	0.000000	-10.000000	-0.650000	27.466667	457.166656	1023.000000	1023.000000	2046.000000
0.200000	0.027227	16.091312	2.273093	2.688807	7.285524	3.843888	0.000000	-10.000000	-0.633333	27.383333	466.333344	1023.000000	1023.000000	2046.000000
0.220000	0.028538	16.865910	2.436042	2.924483	7.419024	4.086360	0.000000	-10.000000	-0.608333	26.866667	475.500000	1023.000000	1023.000000	2046.000000
0.240000	0.029848	17.639984	2.659842	3.277047	7.427338	4.275757	0.000000	-10.000000	-0.583333	26.483334	484.500000	1023.000000	1023.000000	2046.000000
0.260000	0.030881	18.250830	2.865653	3.624279	7.493593	4.267305	0.000000	-10.000000	-0.566667	26.016666	493.333344	1023.000000	1023.000000	2046.000000
0.280000	0.031704	18.736893	3.071626	3.921825	7.559112	4.184330	0.000000	-10.000000	-0.558333	25.416668	502.166656	1023.000000	1023.000000	2046.000000
0.300000	0.032090	18.965244	3.291383	3.999457	7.577034	4.097371	0.000000	-10.000000	-0.541667	25.350000	510.666656	1023.000000	1023.000000	2046.000000
0.320000	0.031585	18.666603	3.436397	4.025228	7.399801	3.805177	0.000000	-10.000000	-0.533333	25.100000	519.166687	1023.000000	1023.000000	2046.000000
0.340000	0.030324	17.921232	3.302049	3.979707	7.105789	3.533686	0.000000	-10.000000	-0.508333	24.700001	527.500000	1023.000000	1023.000000	2046.000000
0.360000	0.029234	17.277264	3.076565	4.031008	6.795015	3.374675	0.000000	-10.000000	-0.483333	23.566668	535.833313	1023.000000	1023.000000	2046.000000
0.380000	0.029105	17.200764	2.994468	4.128848	6.672684	3.404764	0.000000	-10.000000	-0.450000	22.566668	544.000000	1023.000000	1023.000000	2046.000000
0.400000	0.029506	17.438250	3.099201	4.280133	6.573602	3.485313	0.000000	-10.000000	-0.425000	21.700001	551.666687	1023.000000	1023.000000	2046.000000
0.420000	0.030358	17.941412	3.066286	4.551252	6.774402	3.549471	0.000000	-10.000000	-0.408333	21.166668	559.166687	1023.000000	1023.000000	2046.000000
0.440000	0.031152	18.410891	3.072458	4.865999	6.867451	3.604981	0.000000	-10.000000	-0.400000	20.600000	566.333313	1023.000000	1023.000000	2046.000000
0.460000	0.031981	18.900806	3.122550	5.177624	6.891894	3.708738	0.000000	-10.000000	-0.391667	20.416666	573.333313	1023.000000	1023.000000	2046.000000
0.480000	0.033098	19.560715	3.087945	5.506441	7.100454	3.865873	0.000000	-10.000000	-0.375000	19.966667	580.166687	1023.000000	1023.000000	2046.000000
0.500000	0.034269	20.252724	3.115915	5.773746	7.304710	4.058353	0.000000	-10.000000	-0.358333	19.683332	586.833313	1023.000000	1023.000000	2046.000000
0.520000	0.035384	20.911802	3.314626	5.926299	7.390856	4.280022	0.000000	-10.000000	-0.333333	19.100000	593.500000	1023.000000	1023.000000	2046.000000
0.540000	0.036591	21.625280	3.543866	6.146685	7.510980	4.423749	0.000000	-10.000000	-0.308333	18.600000	600.000000	1023.000000	1023.000000	2046.000000
0.560000	0.037896	22.396412	3.745902	6.297131	7.687928	4.665452	0.000000	-10.000000	-0.275000	18.016666	606.333313	1023.000000	1023.000000	2046.000000
0.580000	0.039497	23.342741	4.018859	6.496738	7.987434	4.839708	0.000000	-10.000000	-0.250000	17.400000	612.500000	1023.000000	1023.000000	2046.000000
0.600000	0.041238	24.371681	4.379431	6.681086	8.269623	5.041541	0.000000	-10.000000	-0.241667	16.516666	618.500000	1023.000000	1023.000000	2046.000000
0.620000	0.042793	25.290655	4.631744	6.812449	8.571351	5.275111	0.000000	-10.000000	-0.233333	15.500000	624.166687	1023.000000	1023.000000	2046.000000
0.640000	0.044429	26.257746	4.866388	7.023317	8.984011	5.384030	0.000000	-10.000000	-0.225000	14.516666	629.500000	1023.000000	1023.000000	2046.000000
0.660000	0.045718	27.019501	5.176659	7.108711	9.246556	5.487574	0.000000	-10.000000	-0.216667	13.916667	634.333313	1023.000000	1023.000000	2046.000000
0.680000	0.046561	27.517406	5.536532	7.055381	9.309653	5.615839	0.000000	-10.000000	-0.208333	13.450000	639.166687	1023.000000	1023.000000	2046.000000
0.700000	0.046768	27.640179	5.833445	6.852022	9.317319	5.637393	0.000000	-10.000000	-0.208333	12.900000	643.666687	1023.000000	1023.000000	2046.000000
0.720000	0.046612	27.547579	5.986246	6.733867	9.329571	5.497896	0.000000	-10.000000	-0.200000	12.716667	648.000000	1023.000000	1023.000000	2046.000000
0.740000	0.046807	27.662664	6.171087	6.606264	9.402083	5.483230	0.000000	-10.000000	-0.208333	12.950001	652.333313	1023.000000	1023.000000	2046.000000
0.760000	0.047114	27.844530	6.180223	6.604680	9.621882	5.437745	0.000000	-10.000000	-0.208333	13.350000	656.666687	1023.000000	1023.000000	2046.000000
0.780000	0.047323	27.968065	6.286287	6.568943	9.679462	5.433372	0.000000	-10.000000	-0.208333	13.466667	661.166687	1023.000000	1023.000000	2046.000000
0.800000	0.048023	28.381819	6.458050	6.574918	9.768079	5.580773	0.000000	-10.000000	-0.200000	13.183333	665.500000	1023.000000	1023.000000	2046.000000
0.820000	0.049014	28.967184	6.716772	6.697006	9.788599	5.764806	0.000000	-10.000000	-0.200000	12.700000	670.000000	1023.000000	1023.000000	2046.000000
0.840000	0.050325	29.742212	6.991764	6.863081	9.877562	6.009806	0.000000	-10.000000	-0.183333	12.016666	674.500000	1023.000000	1023.000000	2046.000000
0.860000	0.051880	30.661100	7.236094	7.101439	10.101275	6.222292	0.000000	-10.000000	-0.166667	11.266666	678.666687	1023.000000	1023.000000	2046.000000
0.880000	0.053678	31.723881	7.475571	7.396255	10.457623	6.394431	0.000000	-10.000000	-0.150000	10.533334	682.500000	1023.000000	1023.000000	2046.000000
0.900000	0.055708	32.923176	7.802933	7.676095	10.809106	6.635043	0.000000	-10.000000	-0.158333	9.866667	686.000000	1023.000000	1023.000000	2046.000000
0.920000	0.057762	34.137371	8.113196	8.042830	11.174168	6.807175	0.000000	-10.000000	-0.141667	9.083333	689.500000	1023.000000	1023.000000	2046.000000
0.940000	0.059170	34.969410	8.214933	8.300352	11.440039	7.014085	0.000000	-10.000000	-0.133333	7.900000	692.666687	1023.000000	1023.000000	2046.000000
0.960000	0.059649	35.252441	8.235588	8.394224	11.582378	7.040252	0.000000	-10.000000	-0.108333	6.250000	695.666687	1023.000000	1023.000000	2046.000000
0.980000	0.060022	35.473293	8.255352	8.394467	11.666414	7.157062	0.000000	-10.000000	-0.100000	3.950000	698.000000	1023.000000	1023.000000	2046.000000
1.000000	0.060371	35.679089	8.475378	8.362825	11.515072	7.325813	0.000000	-10.000000	-0.083333	1.200000	699.833313	1023.000000	1023.000000	2046.000000
1.020000	0.060337	35.659386	8.495498	8.428099	11.390205	7.345584	0.000000	-10.000000	-0.066667	-1.250000	700.666687	1023.000000	1023.000000	2046.000000
1.040000	0.059515	35.173370	8.261317	8.395417	11.266756	7.249880	0.000000	-10.000000	-0.066667	-3.500000	701.000000	1023.000000	1023.000000	2046.000000
1.060000	0.058358	34.489544	8.011255	8.522278	11.064968	6.891041	0.000000	-10.000000	-0.058333	-5.366667	701.000000	1023.000000	1023.000000	2046.000000
1.080000	0.056752	33.540241	7.826718	8.506428	10.719493	6.487600	0.000000	-10.000000	-0.058333	-7.316667	701.000000	1023.000000	1023.000000	2046.000000
1.100000	0.055395	32.738621	7.657115	8.324724	10.522980	6.233800	0.000000	-10.000000	-0.041667	-8.700000	701.000000	1023.000000	1023.000000	2046.000000
1.120000	0.053884	31.845470	7.547001	8.084918	10.242506	5.971044	0.000000	-10.000000	-0.025000	-9.616667	701.000000	1023.000000	1023.000000	2046.000000
1.140000	0.051955	30.705130	7.325013	7.822595	9.956070	5.601453	0.000000	-10.000000	-0.008333	-10.600000	701.000000	1023.000000	1023.000000	2046.000000
1.160000	0.049099	29.017317	6.981716	7.581173	9.362309	5.092118	0.000000	-10.000000	0.008333	-11.816667	697.500000	1023.000000	1023.000000	2046.000000
1.180000	0.046341	27.387766	6.661412	7.330828	8.679178	4.716347	0.000000	-10.000000	0.025000	-13.433333	687.833313	1023.000000	1023.000000	2046.000000
1.200000	0.044197	26.120554	6.370302	7.115236	8.171948	4.463068	0.000000	-10.000000	0.041667	-14.516667	678.166687	1023.000000	1023.000000	2046.000000
1.220000	0.042751	25.265831	5.966507	7.013122	7.974637	4.311565	0.000000	-10.000000	0.041667	-15.200001	670.333313	1023.000000	1023.000000	2046.000000
1.240000	0.041809	24.708910	5.595672	7.120185	7.861753	4.131299	0.000000	-10.000000	0.033333	-15.133333	667.000000	1023.000000	1023.000000	2046.000000
1.260000	0.040984	24.221714	5.242241	7.198237	7.773129	4.008106	0.000000	-10.000000	0.033333	-14.966667	662.000000	1023.000000	1023.000000	2046.000000
1.280000	0.040069	23.680664	4.901779	7.250693	7.622857	3.905335	0.000000	-10.000000	0.058333	-14.783334	657.000000	1023.000000	1023.000000	2046.000000
1.300000	0.039239	23.190031	4.598435	7.252885	7.525530	3.813180	0.000000	-10.000000	0.066667	-14.900001	652.000000	1023.000000	1023.000000	2046.000000
1.320000	0.038435	22.715279	4.377949	7.244019	7.350615	3.742695	0.000000	-10.000000	0.075000	-15.450001	647.000000	1023.000000	1023.000000	2046.000000
1.340000	0.037294	22.040688	4.217506	7.112888	7.097970	3.612322	0.000000	-10.000000	0.083333	-16.216667	641.833313	1023.000000	1023.000000	2046.000000
1.360000	0.036393	21.508373	4.131042	6.905724	6.875351	3.596255	0.000000	-10.000000	0.116667	-17.050001	636.333313	1023.000000	1023.000000	2046.000000
1.380000	0.035730	21.116657	4.050612	6.706890	6.715340	3.643816	0.000000	-10.000000	0.141667	-17.683334	630.500000	1023.000000	1023.000000	2046.000000
1.400000	0.035624	21.053764	4.042370	6.543352	6.707821	3.760222	0.000000	-10.000000	0.150000	-18.383333	624.500000	1023.000000	1023.000000	2046.000000
1.420000	0.035429	20.938358	3.977094	6.417245	6.792500	3.751520	0.000000	-10.000000	0.166667	-19.016666	618.500000	1023.000000	1023.000000	2046.000000
1.440000	0.035294	20.858639	3.969984	6.424017	6.845194	3.619444	0.000000	-10.000000	0.183333	-19.950001	612.166687	1023.000000	1023.000000	2046.000000
1.460000	0.035065	20.723438	3.950785	6.300397	6.901173	3.571083	0.000000	-10.000000	0.216667	-20.650000	605.666687	1023.000000	1023.000000	2046.000000
1.480000	0.034649	20.477686	4.010044	6.241553	6.820300	3.405788	0.000000	-10.000000	0.250000	-21.450001	598.666687	1023.000000	1023.000000	2046.000000
1.500000	0.033250	19.650606	3.856148	6.009087	6.640523	3.144849	0.000000	-10.000000	0.275000	-21.900000	591.500000	1023.000000	1023.000000	2046.000000
1.520000	0.031497	18.614620	3.719317	5.644149	6.393189	2.857966	0.000000	-10.000000	0.291667	-22.483334	584.166687	1023.000000	1023.000000	2046.000000
1.540000	0.029021	17.151638	3.565294	5.071947	6.009975	2.504423	0.000000	-10.000000	0.291667	-22.783333	576.666687	1023.000000	1023.000000	2046.000000
1.560000	0.026611	15.726812	3.420064	4.472308	5.611474	2.222967	0.000000	-10.000000	0.291667	-22.866667	569.166687	1023.000000	1023.000000	2046.000000
1.580000	0.024750	14.627013	3.349327	3.959611	5.210641	2.107434	0.000000	-10.000000	0.291667	-22.716667	561.500000	1023.000000	1023.000000	2046.000000
1.600000	0.023207	13.715388	3.163310	3.598220	4.997312	1.956547	0.000000	-10.000000	0.291667	-22.666668	553.833313	1023.000000	1023.000000	2046.000000
1.620000	0.021964	12.980599	2.947109	3.368146	4.840354	1.824991	0.000000	-10.000000	0.300000	-23.033335	546.333313	1023.000000	1023.000000	2046.000000
1.640000	0.021022	12.423909	2.748906	3.281429	4.716935	1.676639	0.000000	-10.000000	0.300000	-23.466667	538.666687	1023.000000	1023.000000	2046.000000
1.660000	0.020312	12.004318	2.565478	3.171850	4.606308	1.660682	0.000000	-10.000000	0.300000	-24.050001	531.000000	1023.000000	1023.000000	2046.000000
1.680000	0.019827	11.717817	2.454649	3.177622	4.512578	1.572968	0.000000	-10.000000	0.308333	-24.383333	523.000000	1023.000000	1023.000000	2046.000000
1.700000	0.019350	11.435655	2.293018	3.168139	4.500448	1.474049	0.000000	-10.000000	0.325000	-24.600000	514.666687	1023.000000	1023.000000	2046.000000
1.720000	0.019236	11.368304	2.272554	3.216966	4.437004	1.441780	0.000000	-10.000000	0.333333	-24.533333	506.333344	1023.000000	1023.000000	2046.000000
1.740000	0.019098	11.286880	2.253017	3.226551	4.396110	1.411202	0.000000	-10.000000	0.333333	-24.400000	498.000000	1023.000000	1023.000000	2046.000000
1.760000	0.019018	11.239524	2.212079	3.196695	4.354146	1.476604	0.000000	-10.000000	0.325000	-24.450001	490.000000	1023.000000	1023.000000	2046.000000
1.780000	0.018528	10.950129	2.116842	3.135091	4.206668	1.491527	0.000000	-10.000000	0.333333	-24.466667	482.000000	1023.000000	1023.000000	2046.000000
1.800000	0.017846	10.547011	1.996725	2.912264	4.057496	1.580527	0.000000	-10.000000	0.341667	-24.733334	473.833344	1023.000000	1023.000000	2046.000000
1.820000	0.017163	10.143081	1.814302	2.714267	3.966910	1.647601	0.000000	-10.000000	0.366667	-24.933334	465.500000	1023.000000	1023.000000	2046.000000
1.840000	0.016295	9.630519	1.587253	2.634172	3.816943	1.592150	0.000000	-10.000000	0.383333	-25.300001	457.166656	1023.000000	1023.000000	2046.000000
1.860000	0.014974	8.849802	1.237444	2.601866	3.619802	1.390690	0.000000	-10.000000	0.416667	-25.616667	448.666656	1023.000000	1023.000000	2046.000000
1.880000	0.012712	7.512741	0.799514	2.470835	3.238893	1.003498	0.000000	-10.000000	0.433333	-25.900002	440.166656	1023.000000	1023.000000	2046.000000
1.900000	0.010291	6.081749	0.372379	2.328201	2.882439	0.498730	0.000000	-10.000000	0.441667	-26.200001	431.500000	1023.000000	1023.000000	2046.000000
1.920000	0.007893	4.664881	0.016292	2.081426	2.489907	0.077257	0.000000	-10.000000	0.433333	-26.166668	422.833344	1023.000000	1023.000000	2046.000000
1.940000	0.005896	3.484615	-0.281396	1.770246	2.200253	-0.204487	0.000000	-10.000000	0.416667	-25.950001	414.000000	1023.000000	1023.000000	2046.000000
1.960000	0.003882	2.294310	-0.437411	1.292211	1.834062	-0.394552	0.000000	-10.000000	0.408333	-25.533335	405.333344	1023.000000	1023.000000	2046.000000
1.980000	0.001824	1.078207	-0.629861	0.775710	1.495574	-0.563215	0.000000	-10.000000	0.400000	-25.350000	396.666656	1023.000000	1023.000000	2046.000000
2.000000	-0.000469	-0.277147	-0.893804	0.454962	1.047065	-0.885369	0.000000	-10.000000	0.383333	-25.216667	388.333344	1023.000000	1023.000000	2046.000000
2.020000	-0.002720	-1.607503	-1.302217	0.309924	0.682052	-1.297263	0.000000	-10.000000	0.383333	-24.933334	380.000000	1023.000000	1023.000000	2046.000000
2.040000	-0.004749	-2.806827	-1.716060	0.169586	0.396629	-1.656982	0.000000	-10.000000	0.350000	-24.550001	371.666656	1023.000000	1023.000000	2046.000000
2.060000	-0.006663	-3.937934	-2.126923	0.158307	0.081351	-2.050669	0.000000	-10.000000	0.341667	-24.250000	363.333344	1023.000000	1023.000000	2046.000000
2.080000	-0.008552	-5.054437	-2.603678	-0.004735	-0.177244	-2.268780	0.000000	-10.000000	0.316667	-24.183332	355.000000	1023.000000	1023.000000	2046.000000
2.100000	-0.010295	-6.084346	-3.075430	-0.286702	-0.417186	-2.305027	0.000000	-10.000000	0.316667	-24.200001	347.000000	1023.000000	1023.000000	2046.000000
2.120000	-0.011779	-6.961173	-3.400769	-0.552196	-0.801978	-2.206228	0.000000	-10.000000	0.325000	-24.166668	339.000000	1023.000000	1023.000000	2046.000000
2.140000	-0.012534	-7.407787	-3.721774	-0.609762	-0.947964	-2.128287	0.000000	-10.000000	0.333333	-24.350000	331.000000	1023.000000	1023.000000	2046.000000
2.160000	-0.013449	-7.948291	-3.986386	-0.658642	-1.032191	-2.271073	0.000000	-10.000000	0.333333	-24.500000	323.000000	1023.000000	1023.000000	2046.000000
2.180000	-0.014227	-8.408247	-4.210654	-0.661687	-1.097361	-2.438545	0.000000	-10.000000	0.333333	-24.666668	314.833344	1023.000000	1023.000000	2046.000000
2.200000	-0.014976	-8.850670	-4.417727	-0.718945	-1.154304	-2.559693	0.000000	-10.000000	0.333333	-24.566668	306.500000	1023.000000	1023.000000	2046.000000
2.220000	-0.015794	-9.334363	-4.623066	-0.914162	-1.229157	-2.567978	0.000000	-10.000000	0.333333	-24.350000	298.166656	1023.000000	1023.000000	2046.000000
2.240000	-0.016025	-9.470894	-4.689816	-1.191892	-1.255438	-2.333748	0.000000	-10.000000	0.325000	-24.250000	290.000000	1023.000000	1023.000000	2046.000000
2.260000	-0.016077	-9.501513	-4.550838	-1.413621	-1.426641	-2.110412	0.000000	-10.000000	0.325000	-24.300001	282.000000	1023.000000	1023.000000	2046.000000
2.280000	-0.015883	-9.387092	-4.576499	-1.359972	-1.343999	-2.106620	0.000000	-10.000000	0.333333	-24.533335	274.000000	1023.000000	1023.000000	2046.000000
2.300000	-0.016271	-9.616325	-4.697018	-1.419886	-1.299158	-2.200263	0.000000	-10.000000	0.325000	-24.533335	266.000000	1023.000000	1023.000000	2046.000000
2.320000	-0.016750	-9.899063	-4.809650	-1.423297	-1.294828	-2.371288	0.000000	-10.000000	0.308333	-24.333334	257.666656	1023.000000	1023.000000	2046.000000
2.340000	-0.017756	-10.494007	-4.998245	-1.552979	-1.414218	-2.528565	0.000000	-10.000000	0.308333	-24.233334	249.333328	1023.000000	1023.000000	2046.000000
2.360000	-0.019372	-11.449037	-5.212534	-1.833523	-1.634733	-2.768248	0.000000	-10.000000	0.316667	-24.316668	241.000000	1023.000000	1023.000000	2046.000000
2.380000	-0.020976	-12.396701	-5.360123	-2.267370	-1.861019	-2.908189	0.000000	-10.000000	0.316667	-24.416666	233.000000	1023.000000	1023.000000	2046.000000
2.400000	-0.022909	-13.539101	-5.458331	-2.809678	-2.151925	-3.119167	0.000000	-10.000000	0.300000	-24.166666	225.000000	1023.000000	1023.000000	2046.000000
2.420000	-0.024743	-14.622981	-5.585989	-3.391759	-2.447777	-3.197456	0.000000	-10.000000	0.275000	-23.433334	217.000000	1023.000000	1023.000000	2046.000000
2.440000	-0.026167	-15.464707	-5.644955	-3.672506	-2.786645	-3.360601	0.000000	-10.000000	0.266667	-22.616667	209.166672	1023.000000	1023.000000	2046.000000
2.460000	-0.027113	-16.023716	-5.865253	-3.812075	-2.866233	-3.480154	0.000000	-10.000000	0.266667	-21.783335	201.666672	1023.000000	1023.000000	2046.000000
2.480000	-0.027961	-16.524746	-5.977799	-3.818615	-2.994678	-3.733654	0.000000	-10.000000	0.275000	-21.616667	194.333328	1023.000000	1023.000000	2046.000000
2.500000	-0.028381	-16.772890	-6.091051	-3.816038	-3.050724	-3.815077	0.000000	-10.000000	0.275000	-21.633333	187.166672	1023.000000	1023.000000	2046.000000
2.520000	-0.028754	-16.993631	-6.207339	-3.850088	-3.062556	-3.873648	0.000000	-10.000000	0.266667	-21.850000	180.000000	1023.000000	1023.000000	2046.000000
2.540000	-0.028955	-17.112429	-6.288466	-3.962442	-3.053302	-3.808218	0.000000	-10.000000	0.258333	-21.616667	172.833328	1023.000000	1023.000000	2046.000000
2.560000	-0.029006	-17.142710	-6.317188	-4.058513	-3.096246	-3.670763	0.000000	-10.000000	0.250000	-21.316668	165.666672	1023.000000	1023.000000	2046.000000
2.580000	-0.029136	-17.219580	-6.338970	-4.119256	-3.154611	-3.606742	0.000000	-10.000000	0.225000	-20.783335	158.500000	1023.000000	1023.000000	2046.000000
2.600000	-0.028855	-17.053360	-6.301528	-4.157103	-3.103649	-3.491081	0.000000	-10.000000	0.200000	-20.333334	151.500000	1023.000000	1023.000000	2046.000000
2.620000	-0.028213	-16.673622	-6.207138	-4.012681	-3.076204	-3.377599	0.000000	-10.000000	0.166667	-19.950001	144.666672	1023.000000	1023.000000	2046.000000
2.640000	-0.027887	-16.481440	-6.246337	-3.936248	-2.959970	-3.338885	0.000000	-10.000000	0.158333	-19.600000	138.000000	1023.000000	1023.000000	2046.000000
2.660000	-0.027913	-16.496727	-6.331404	-3.879677	-2.905899	-3.379748	0.000000	-10.000000	0.158333	-19.333334	131.333328	1023.000000	1023.000000	2046.000000
2.680000	-0.028362	-16.761955	-6.393496	-3.947785	-2.967057	-3.453617	0.000000	-10.000000	0.158333	-18.866667	124.833336	1023.000000	1023.000000	2046.000000
2.700000	-0.028523	-16.857361	-6.479857	-3.937994	-2.954246	-3.485263	0.000000	-10.000000	0.158333	-18.633333	118.500000	1023.000000	1023.000000	2046.000000
2.720000	-0.028994	-17.135170	-6.570040	-3.985659	-3.052317	-3.527155	0.000000	-10.000000	0.141667	-18.300001	112.500000	1023.000000	1023.000000	2046.000000
2.740000	-0.029358	-17.350510	-6.674083	-3.936452	-3.217517	-3.522458	0.000000	-10.000000	0.141667	-18.233334	106.500000	1023.000000	1023.000000	2046.000000
2.760000	-0.030768	-18.183842	-6.922196	-4.059633	-3.467976	-3.734037	0.000000	-10.000000	0.133333	-18.100000	100.500000	1023.000000	1023.000000	2046.000000
2.780000	-0.032515	-19.216133	-7.266115	-4.272242	-3.677602	-4.000174	0.000000	-10.000000	0.133333	-17.966667	94.333336	1023.000000	1023.000000	2046.000000
2.800000	-0.034437	-20.351984	-7.434229	-4.547202	-4.044349	-4.326204	0.000000	-10.000000	0.125000	-17.500000	88.333336	1023.000000	1023.000000	2046.000000
2.820000	-0.036028	-21.292805	-7.559082	-4.961038	-4.318209	-4.454476	0.000000	-10.000000	0.116667	-16.733334	82.333336	1023.000000	1023.000000	2046.000000
2.840000	-0.037465	-22.141842	-7.610066	-5.463519	-4.578790	-4.489466	0.000000	-10.000000	0.091667	-16.100000	76.833336	1023.000000	1023.000000	2046.000000
2.860000	-0.038919	-23.001400	-7.770967	-5.677242	-4.773352	-4.779840	0.000000	-10.000000	0.083333	-15.550000	71.333336	1023.000000	1023.000000	2046.000000
2.880000	-0.040471	-23.918552	-8.053866	-5.740884	-4.960220	-5.163583	0.000000	-10.000000	0.066667	-15.283334	66.166664	1023.000000	1023.000000	2046.000000
2.900000	-0.042213	-24.947771	-8.278749	-5.796393	-5.368347	-5.504282	0.000000	-10.000000	0.066667	-14.850000	61.000000	1023.000000	1023.000000	2046.000000
2.920000	-0.043927	-25.960981	-8.623793	-5.980110	-5.670505	-5.686574	0.000000	-10.000000	0.050000	-14.733334	56.000000	1023.000000	1023.000000	2046.000000
2.940000	-0.045189	-26.706661	-9.011663	-6.051167	-5.797673	-5.846158	0.000000	-10.000000	0.041667	-14.600000	51.000000	1023.000000	1023.000000	2046.000000
2.960000	-0.046241	-27.328314	-9.332134	-6.171081	-5.929077	-5.896022	0.000000	-10.000000	0.041667	-14.583334	46.000000	1023.000000	1023.000000	2046.000000
2.980000	-0.047260	-27.930548	-9.685781	-6.335815	-6.075482	-5.833469	0.000000	-10.000000	0.025000	-14.283334	41.166668	1023.000000	1023.000000	2046.000000
3.000000	-0.048163	-28.464258	-9.901146	-6.482554	-6.307660	-5.772897	0.000000	-10.000000	0.016667	-13.866667	36.500000	1023.000000	1023.000000	2046.000000
3.020000	-0.048723	-28.795071	-10.145359	-6.578171	-6.347318	-5.724221	0.000000	-10.000000	0.008333	-13.616667	31.833334	1023.000000	1023.000000	2046.000000
3.040000	-0.049419	-29.206589	-10.208802	-6.705778	-6.551131	-5.740878	0.000000	-10.000000	0.008333	-13.433333	27.333334	1023.000000	1023.000000	2046.000000
3.060000	-0.049684	-29.363180	-10.362484	-6.823091	-6.518747	-5.658859	0.000000	-10.000000	0.008333	-13.283334	22.666666	1023.000000	1023.000000	2046.000000
3.080000	-0.049940	-29.514338	-10.436627	-6.848344	-6.545753	-5.683614	0.000000	-10.000000	0.000000	-13.000000	18.333334	1023.000000	1023.000000	2046.000000
3.100000	-0.049788	-29.424871	-10.403073	-6.802145	-6.556157	-5.663496	0.000000	-10.000000	0.000000	-12.683333	14.000000	1023.000000	1023.000000	2046.000000
3.120000	-0.049434	-29.215315	-10.375701	-6.818098	-6.420081	-5.601435	0.000000	-10.000000	0.000000	-12.383333	10.000000	1023.000000	1023.000000	2046.000000
3.140000	-0.048982	-28.948374	-10.307979	-6.791672	-6.301604	-5.547120	0.000000	-10.000000	0.000000	-12.283334	4.833333	1023.000000	1023.000000	2046.000000
3.160000	-0.048595	-28.719501	-10.258701	-6.859163	-6.203443	-5.398193	0.000000	-10.000000	0.000000	-12.133333	-0.500000	1023.000000	1023.000000	2046.000000
3.180000	-0.048552	-28.694353	-10.276841	-6.889549	-6.100756	-5.427207	0.000000	-10.000000	0.000000	-12.100000	-4.500000	1023.000000	1023.000000	2046.000000
3.200000	-0.048676	-28.767641	-10.340500	-7.076186	-6.040047	-5.310909	0.000000	-10.000000	0.000000	-11.883333	-7.333333	1023.000000	1023.000000	2046.000000
3.220000	-0.049125	-29.032953	-10.305061	-7.159833	-6.175077	-5.392982	0.000000	-10.000000	0.000000	-11.916667	-10.000000	1023.000000	1023.000000	2046.000000
3.240000	-0.049685	-29.363602	-10.284957	-7.358161	-6.333235	-5.387248	0.000000	-10.000000	0.000000	-11.950000	-14.000000	1023.000000	1023.000000	2046.000000
3.260000	-0.050625	-29.919476	-10.346024	-7.576066	-6.409079	-5.588307	0.000000	-10.000000	0.000000	-11.700000	-18.000000	1023.000000	1023.000000	2046.000000
3.280000	-0.051791	-30.608387	-10.366157	-7.810106	-6.497784	-5.934340	0.000000	-10.000000	0.000000	-10.700000	-21.666666	1023.000000	1023.000000	2046.000000
3.300000	-0.052729	-31.162840	-10.356124	-8.074717	-6.660111	-6.071887	0.000000	-10.000000	-0.008333	-9.033334	-25.166666	1023.000000	1023.000000	2046.000000
3.320000	-0.053514	-31.626898	-10.461205	-8.307228	-6.698485	-6.159979	0.000000	-10.000000	-0.033333	-7.183333	-28.000000	1023.000000	1023.000000	2046.000000
3.340000	-0.054136	-31.994102	-10.546241	-8.392353	-6.754980	-6.300528	0.000000	-10.000000	-0.050000	-5.616667	-30.500000	1023.000000	1023.000000	2046.000000
3.360000	-0.054555	-32.242100	-10.535169	-8.533686	-6.868036	-6.305211	0.000000	-10.000000	-0.066667	-4.566667	-32.333332	1023.000000	1023.000000	2046.000000
3.380000	-0.054506	-32.213215	-10.554933	-8.548527	-6.867557	-6.242197	0.000000	-10.000000	-0.058333	-3.916667	-34.000000	1023.000000	1023.000000	2046.000000
3.400000	-0.054113	-31.981037	-10.476089	-8.550417	-6.847392	-6.107141	0.000000	-10.000000	-0.075000	-3.350000	-35.333332	1023.000000	1023.000000	2046.000000
3.420000	-0.053538	-31.640911	-10.428987	-8.451732	-6.770135	-5.990057	0.000000	-10.000000	-0.083333	-2.533333	-36.333332	1023.000000	1023.000000	2046.000000
3.440000	-0.052667	-31.125952	-10.294551	-8.360588	-6.652698	-5.818116	0.000000	-10.000000	-0.100000	-1.366667	-36.833332	1023.000000	1023.000000	2046.000000
3.460000	-0.051737	-30.576771	-10.222782	-8.190406	-6.416734	-5.746849	0.000000	-10.000000	-0.100000	0.233333	-37.000000	1023.000000	1023.000000	2046.000000
3.480000	-0.050803	-30.024616	-9.996511	-8.033150	-6.273833	-5.721121	0.000000	-10.000000	-0.100000	1.650000	-37.000000	1023.000000	1023.000000	2046.000000
3.500000	-0.049507	-29.258663	-9.818349	-7.852348	-6.004629	-5.583336	0.000000	-10.000000	-0.100000	2.983333	-37.000000	1023.000000	1023.000000	2046.000000
3.520000	-0.048305	-28.548328	-9.729077	-7.721689	-5.696272	-5.401291	0.000000	-10.000000	-0.100000	3.950000	-37.000000	1023.000000	1023.000000	2046.000000
3.540000	-0.047722	-28.203413	-9.705154	-7.603558	-5.511401	-5.383299	0.000000	-10.000000	-0.108333	4.916667	-37.000000	1023.000000	1023.000000	2046.000000
3.560000	-0.047182	-27.884626	-9.675020	-7.611607	-5.345599	-5.252402	0.000000	-10.000000	-0.125000	5.766667	-37.000000	1023.000000	1023.000000	2046.000000
3.580000	-0.046718	-27.610338	-9.606766	-7.611917	-5.273753	-5.117902	0.000000	-10.000000	-0.141667	6.533333	-37.000000	1023.000000	1023.000000	2046.000000
3.600000	-0.046160	-27.280558	-9.493148	-7.532249	-5.283179	-4.971981	0.000000	-10.000000	-0.150000	7.283333	-37.000000	1023.000000	1023.000000	2046.000000
3.620000	-0.045315	-26.781151	-9.355409	-7.294309	-5.289106	-4.842327	0.000000	-10.000000	-0.150000	7.916667	-37.000000	1023.000000	1023.000000	2046.000000
3.640000	-0.045530	-26.908085	-9.453984	-7.234051	-5.269304	-4.950744	0.000000	-10.000000	-0.166667	8.550000	-37.000000	1023.000000	1023.000000	2046.000000
3.660000	-0.046140	-27.268534	-9.574346	-7.260890	-5.235001	-5.198297	0.000000	-10.000000	-0.183333	9.333333	-37.000000	1023.000000	1023.000000	2046.000000
3.680000	-0.046528	-27.497932	-9.561800	-7.272371	-5.268206	-5.395556	0.000000	-10.000000	-0.208333	10.633333	-17.333334	1023.000000	1023.000000	2046.000000
3.700000	-0.046963	-27.755043	-9.579803	-7.491672	-5.243655	-5.439913	0.000000	-10.000000	-0.233333	12.516667	4.833333	1023.000000	1023.000000	2046.000000
3.720000	-0.047220	-27.907200	-9.543930	-7.686570	-5.219499	-5.457201	0.000000	-10.000000	-0.258333	14.050000	27.000000	1023.000000	1023.000000	2046.000000
3.740000	-0.047638	-28.154070	-9.513130	-7.807760	-5.273619	-5.559561	0.000000	-10.000000	-0.275000	15.133334	31.166666	1023.000000	1023.000000	2046.000000
3.760000	-0.048338	-28.567640	-9.588186	-7.898230	-5.499201	-5.582023	0.000000	-10.000000	-0.275000	15.183333	34.500000	1023.000000	1023.000000	2046.000000
3.780000	-0.048834	-28.861036	-9.689556	-7.868692	-5.672135	-5.630653	0.000000	-10.000000	-0.283333	15.583334	39.500000	1023.000000	1023.000000	2046.000000
3.800000	-0.048827	-28.856827	-9.846926	-7.762051	-5.631300	-5.616550	0.000000	-10.000000	-0.291667	15.616667	44.500000	1023.000000	1023.000000	2046.000000
3.820000	-0.048758	-28.815847	-10.008004	-7.640710	-5.516004	-5.651128	0.000000	-10.000000	-0.300000	16.016666	49.666668	1023.000000	1023.000000	2046.000000
3.840000	-0.048559	-28.698320	-10.161697	-7.562163	-5.350377	-5.624083	0.000000	-10.000000	-0.300000	16.216667	55.000000	1023.000000	1023.000000	2046.000000
3.860000	-0.048223	-28.499842	-10.246118	-7.439223	-5.260238	-5.554262	0.000000	-10.000000	-0.308333	16.800001	60.333332	1023.000000	1023.000000	2046.000000
3.880000	-0.047800	-28.249754	-10.362144	-7.381717	-5.133533	-5.372358	0.000000	-10.000000	-0.333333	17.400002	65.833336	1023.000000	1023.000000	2046.000000
3.900000	-0.047264	-27.933125	-10.425806	-7.275154	-4.977718	-5.254446	0.000000	-10.000000	-0.350000	17.933334	71.500000	1023.000000	1023.000000	2046.000000
3.920000	-0.046568	-27.521723	-10.423912	-7.241512	-4.803882	-5.052416	0.000000	-10.000000	-0.341667	18.383335	77.500000	1023.000000	1023.000000	2046.000000
3.940000	-0.045852	-27.098780	-10.318873	-7.268981	-4.699129	-4.811795	0.000000	-10.000000	-0.350000	18.566668	83.500000	1023.000000	1023.000000	2046.000000
3.960000	-0.044846	-26.504210	-10.133698	-7.215662	-4.586857	-4.567992	0.000000	-10.000000	-0.350000	18.750000	89.666664	1023.000000	1023.000000	2046.000000
3.980000	-0.043353	-25.621798	-9.786294	-7.016530	-4.530066	-4.288908	0.000000	-10.000000	-0.375000	18.983334	96.000000	1023.000000	1023.000000	2046.000000
4.000000	-0.041471	-24.509342	-9.515113	-6.838099	-4.185719	-3.970411	0.000000	-10.000000	-0.358333	19.433334	102.333336	1023.000000	1023.000000	2046.000000
4.020000	-0.039493	-23.340620	-9.239069	-6.537570	-3.760537	-3.803445	0.000000	-10.000000	-0.358333	19.583334	108.833336	1023.000000	1023.000000	2046.000000
4.040000	-0.037569	-22.203327	-8.934149	-6.257762	-3.375352	-3.636065	0.000000	-10.000000	-0.350000	19.833334	115.166664	1023.000000	1023.000000	2046.000000
4.060000	-0.035669	-21.080267	-8.591756	-6.068045	-2.974432	-3.446033	0.000000	-10.000000	-0.350000	19.933334	121.833336	1023.000000	1023.000000	2046.000000
4.080000	-0.034328	-20.287615	-8.365792	-5.994296	-2.614064	-3.313461	0.000000	-10.000000	-0.350000	20.016666	128.333328	1023.000000	1023.000000	2046.000000
4.100000	-0.033317	-19.690542	-8.180161	-5.932840	-2.326195	-3.251347	0.000000	-10.000000	-0.350000	19.633333	135.000000	1023.000000	1023.000000	2046.000000
4.120000	-0.032982	-19.492187	-7.986637	-5.970682	-2.254306	-3.280564	0.000000	-10.000000	-0.358333	19.383333	141.666672	1023.000000	1023.000000	2046.000000
4.140000	-0.032752	-19.356432	-7.782234	-6.117468	-2.233056	-3.223674	0.000000	-10.000000	-0.366667	19.766666	148.166672	1023.000000	1023.000000	2046.000000
4.160000	-0.032460	-19.183680	-7.530784	-6.183315	-2.277700	-3.191881	0.000000	-10.000000	-0.400000	20.633333	154.833328	1023.000000	1023.000000	2046.000000
4.180000	-0.031837	-18.815626	-7.295481	-6.211308	-2.245255	-3.063582	0.000000	-10.000000	-0.433333	21.516666	161.500000	1023.000000	1023.000000	2046.000000
4.200000	-0.031124	-18.394552	-7.104179	-6.129245	-2.061301	-3.099827	0.000000	-10.000000	-0.466667	22.266666	168.666672	1023.000000	1023.000000	2046.000000
4.220000	-0.030086	-17.780952	-6.941947	-6.000404	-1.844922	-2.993680	0.000000	-10.000000	-0.475000	22.633333	175.833328	1023.000000	1023.000000	2046.000000
4.240000	-0.028728	-16.978376	-6.734053	-5.804092	-1.584714	-2.855519	0.000000	-10.000000	-0.475000	22.900002	183.333328	1023.000000	1023.000000	2046.000000
4.260000	-0.027165	-16.054705	-6.492291	-5.570696	-1.286637	-2.705081	0.000000	-10.000000	-0.483333	22.933334	191.000000	1023.000000	1023.000000	2046.000000
4.280000	-0.025077	-14.820771	-6.230930	-5.270497	-0.892223	-2.427122	0.000000	-10.000000	-0.483333	22.983334	198.666672	1023.000000	1023.000000	2046.000000
4.300000	-0.023174	-13.695548	-5.964263	-4.953637	-0.538372	-2.239275	0.000000	-10.000000	-0.491667	23.300001	206.333328	1023.000000	1023.000000	2046.000000
4.320000	-0.020872	-12.335258	-5.673659	-4.667720	-0.073819	-1.920060	0.000000	-10.000000	-0.483333	23.533333	214.000000	1023.000000	1023.000000	2046.000000
4.340000	-0.018594	-10.988913	-5.217211	-4.413497	0.199234	-1.557438	0.000000	-10.000000	-0.491667	23.933332	222.000000	1023.000000	1023.000000	2046.000000
4.360000	-0.016183	-9.564078	-4.745996	-4.100402	0.486626	-1.204307	0.000000	-10.000000	-0.491667	24.183332	230.000000	1023.000000	1023.000000	2046.000000
4.380000	-0.014070	-8.315655	-4.359323	-3.802882	0.766753	-0.920204	0.000000	-10.000000	-0.508333	24.683332	238.000000	1023.000000	1023.000000	2046.000000
4.400000	-0.012246	-7.237099	-4.186938	-3.516208	1.214500	-0.748453	0.000000	-10.000000	-0.516667	25.066668	246.000000	1023.000000	1023.000000	2046.000000
4.420000	-0.010482	-6.194904	-3.853601	-3.264780	1.457181	-0.533705	0.000000	-10.000000	-0.525000	25.383333	254.333328	1023.000000	1023.000000	2046.000000
4.440000	-0.008856	-5.234066	-3.692379	-2.967591	1.843621	-0.417717	0.000000	-10.000000	-0.525000	25.450001	262.666656	1023.000000	1023.000000	2046.000000
4.460000	-0.007199	-4.254831	-3.444300	-2.671637	2.067034	-0.205927	0.000000	-10.000000	-0.516667	25.366667	271.333344	1023.000000	1023.000000	2046.000000
4.480000	-0.006571	-3.883397	-3.497804	-2.495113	2.200181	-0.090662	0.000000	-10.000000	-0.516667	25.066668	279.666656	1023.000000	1023.000000	2046.000000
4.500000	-0.005989	-3.539742	-3.406993	-2.346405	2.154953	0.058704	0.000000	-10.000000	-0.508333	24.883333	288.166656	1023.000000	1023.000000	2046.000000
4.520000	-0.005415	-3.200436	-3.199545	-2.191502	2.048600	0.142011	0.000000	-10.000000	-0.516667	24.983334	296.500000	1023.000000	1023.000000	2046.000000
4.540000	-0.004839	-2.860120	-2.962521	-1.972304	2.001836	0.072870	0.000000	-10.000000	-0.533333	25.250000	304.833344	1023.000000	1023.000000	2046.000000
4.560000	-0.004156	-2.455935	-2.769521	-1.865363	2.125055	0.053893	0.000000	-10.000000	-0.550000	25.516666	313.333344	1023.000000	1023.000000	2046.000000
4.580000	-0.003933	-2.324571	-2.678637	-1.805057	2.216964	-0.057841	0.000000	-10.000000	-0.550000	25.533333	321.666656	1023.000000	1023.000000	2046.000000
4.600000	-0.004614	-2.726988	-2.773751	-1.703699	2.101523	-0.351060	0.000000	-10.000000	-0.525000	25.300001	330.333344	1023.000000	1023.000000	2046.000000
4.620000	-0.005078	-3.001007	-2.918605	-1.548115	1.940403	-0.474689	0.000000	-10.000000	-0.500000	24.916668	338.666656	1023.000000	1023.000000	2046.000000
4.640000	-0.005035	-2.975963	-3.045908	-1.329483	1.891369	-0.491940	0.000000	-10.000000	-0.491667	24.400002	347.000000	1023.000000	1023.000000	2046.000000
4.660000	-0.004546	-2.686929	-3.096300	-1.304026	1.927731	-0.214334	0.000000	-10.000000	-0.491667	24.300001	355.000000	1023.000000	1023.000000	2046.000000
4.680000	-0.003827	-2.261839	-3.009871	-1.094287	1.876426	-0.034107	0.000000	-10.000000	-0.500000	24.466667	363.166656	1023.000000	1023.000000	2046.000000
4.700000	-0.002736	-1.617264	-2.963776	-0.770488	1.985821	0.131179	0.000000	-10.000000	-0.508333	24.750000	371.500000	1023.000000	1023.000000	2046.000000
4.720000	-0.001373	-0.811552	-2.948248	-0.381989	2.235937	0.282748	0.000000	-10.000000	-0.525000	25.016668	379.833344	1023.000000	1023.000000	2046.000000
4.740000	-0.000064	-0.037942	-2.915415	0.030624	2.471729	0.375120	0.000000	-10.000000	-0.525000	25.233334	388.166656	1023.000000	1023.000000	2046.000000
4.760000	0.001408	0.831921	-2.787700	0.327386	2.696043	0.596192	0.000000	-10.000000	-0.516667	25.566668	396.500000	1023.000000	1023.000000	2046.000000
4.780000	0.002959	1.748644	-2.664781	0.560784	2.962419	0.890222	0.000000	-10.000000	-0.508333	25.683334	405.000000	1023.000000	1023.000000	2046.000000
4.800000	0.004413	2.608132	-2.537466	0.789766	3.246787	1.109045	0.000000	-10.000000	-0.508333	25.466667	413.500000	1023.000000	1023.000000	2046.000000
4.820000	0.006350	3.752649	-2.153497	0.984409	3.378384	1.543353	0.000000	-10.000000	-0.508333	25.366667	422.000000	1023.000000	1023.000000	2046.000000
4.840000	0.008415	4.973497	-1.681629	1.203496	3.609092	1.842538	0.000000	-10.000000	-0.500000	24.966667	430.500000	1023.000000	1023.000000	2046.000000
4.860000	0.010669	6.305380	-1.346815	1.547928	4.090369	2.013898	0.000000	-10.000000	-0.491667	24.716667	438.833344	1023.000000	1023.000000	2046.000000
4.880000	0.012956	7.656821	-0.966368	1.841177	4.478143	2.303869	0.000000	-10.000000	-0.475000	24.233334	447.000000	1023.000000	1023.000000	2046.000000
4.900000	0.015126	8.939630	-0.563672	2.106378	4.907449	2.489474	0.000000	-10.000000	-0.458333	23.983334	455.000000	1023.000000	1023.000000	2046.000000
4.920000	0.017345	10.250640	-0.088240	2.315263	5.251397	2.772221	0.000000	-10.000000	-0.450000	23.733334	463.000000	1023.000000	1023.000000	2046.000000
4.940000	0.018630	11.010365	0.177722	2.401069	5.548965	2.882608	0.000000	-10.000000	-0.441667	23.600000	471.000000	1023.000000	1023.000000	2046.000000
4.960000	0.019104	11.290747	0.448138	2.273365	5.632326	2.936918	0.000000	-10.000000	-0.458333	23.583334	479.000000	1023.000000	1023.000000	2046.000000
4.980000	0.019633	11.603348	0.839970	2.190938	5.582504	2.989937	0.000000	-10.000000	-0.458333	23.916668	487.000000	1023.000000	1023.000000	2046.000000
5.000000	0.020198	11.936992	0.954941	2.301619	5.778577	2.901855	0.000000	-10.000000	-0.466667	24.016666	495.000000	1023.000000	1023.000000	2046.000000
5.020000	0.021051	12.441223	1.142881	2.443388	5.945628	2.909326	0.000000	-10.000000	-0.450000	24.000000	503.000000	1023.000000	1023.000000	2046.000000
5.040000	0.022130	13.078894	1.379195	2.601707	6.098060	2.999931	0.000000	-10.000000	-0.458333	23.450001	511.000000	1023.000000	1023.000000	2046.000000
5.060000	0.023159	13.686684	1.572117	2.688226	6.256866	3.169474	0.000000	-10.000000	-0.450000	22.799999	519.000000	1023.000000	1023.000000	2046.000000
5.080000	0.024530	14.497428	1.926072	2.773139	6.389457	3.408761	0.000000	-10.000000	-0.425000	22.066666	526.833313	1023.000000	1023.000000	2046.000000
5.100000	0.026465	15.640738	2.317195	3.124760	6.572719	3.626064	0.000000	-10.000000	-0.383333	21.366667	534.333313	1023.000000	1023.000000	2046.000000
5.120000	0.028478	16.830513	2.567625	3.415289	6.970058	3.877541	0.000000	-10.000000	-0.350000	20.316668	541.500000	1023.000000	1023.000000	2046.000000
5.140000	0.030899	18.261347	2.903089	3.880144	7.408334	4.069780	0.000000	-10.000000	-0.325000	19.283335	548.500000	1023.000000	1023.000000	2046.000000
5.160000	0.033376	19.724941	3.324967	4.261153	7.803327	4.335495	0.000000	-10.000000	-0.308333	18.116667	555.166687	1023.000000	1023.000000	2046.000000
5.180000	0.035135	20.764832	3.660953	4.407766	8.071050	4.625062	0.000000	-10.000000	-0.283333	17.333334	561.500000	1023.000000	1023.000000	2046.000000
5.200000	0.036645	21.657440	4.096760	4.557628	8.160604	4.842448	0.000000	-10.000000	-0.266667	16.133333	567.333313	1023.000000	1023.000000	2046.000000
5.220000	0.037997	22.456152	4.222402	4.804438	8.435766	4.993546	0.000000	-10.000000	-0.225000	14.983334	572.833313	1023.000000	1023.000000	2046.000000
5.240000	0.039330	23.243855	4.320370	5.117404	8.743379	5.062703	0.000000	-10.000000	-0.191667	13.483334	578.000000	1023.000000	1023.000000	2046.000000
5.260000	0.040090	23.693401	4.441021	5.200202	8.851083	5.201095	0.000000	-10.000000	-0.150000	12.033334	582.666687	1023.000000	1023.000000	2046.000000
5.280000	0.039725	23.477295	4.553505	5.170128	8.652723	5.100939	0.000000	-10.000000	-0.116667	10.250000	587.000000	1023.000000	1023.000000	2046.000000
5.300000	0.039211	23.173491	4.445694	5.242208	8.463289	5.022299	0.000000	-10.000000	-0.108333	8.516666	590.833313	1023.000000	1023.000000	2046.000000
5.320000	0.038971	23.031666	4.315906	5.470806	8.417275	4.827679	0.000000	-10.000000	-0.100000	6.583333	594.000000	1023.000000	1023.000000	2046.000000
5.340000	0.038528	22.769953	4.258474	5.571394	8.361353	4.578732	0.000000	-10.000000	-0.108333	4.883334	596.500000	1023.000000	1023.000000	2046.000000
5.360000	0.037617	22.231844	4.346682	5.396609	8.122274	4.366279	0.000000	-10.000000	-0.100000	2.983333	598.333313	1023.000000	1023.000000	2046.000000
5.380000	0.036447	21.539894	4.481062	5.095707	7.745710	4.217415	0.000000	-10.000000	-0.083333	1.133333	599.833313	1023.000000	1023.000000	2046.000000
5.400000	0.034730	20.525179	4.175564	5.016915	7.474759	3.857942	0.000000	-10.000000	-0.066667	-1.166667	600.666687	1023.000000	1023.000000	2046.000000
5.420000	0.032551	19.237829	3.811945	5.029531	7.014275	3.382078	0.000000	-10.000000	-0.050000	-3.666667	601.000000	1023.000000	1023.000000	2046.000000
5.440000	0.030840	18.226324	3.458383	4.954294	6.751874	3.061774	0.000000	-10.000000	-0.050000	-6.066667	601.000000	1023.000000	1023.000000	2046.000000
5.460000	0.029218	17.267794	3.124429	4.672751	6.529865	2.940747	0.000000	-10.000000	-0.041667	-7.850000	601.000000	1023.000000	1023.000000	2046.000000
5.480000	0.028002	16.549118	3.004923	4.523562	6.100534	2.920098	0.000000	-10.000000	-0.041667	-8.733334	601.000000	1023.000000	1023.000000	2046.000000
5.500000	0.027323	16.147644	2.667600	4.676110	5.938918	2.865016	0.000000	-10.000000	-0.041667	-9.050000	601.000000	1023.000000	1023.000000	2046.000000
5.520000	0.027032	15.975760	2.319857	4.888777	5.963373	2.803753	0.000000	-10.000000	-0.050000	-9.200001	601.000000	1023.000000	1023.000000	2046.000000
5.540000	0.026458	15.636492	2.050813	4.988691	5.913637	2.683350	0.000000	-10.000000	-0.041667	-9.383333	601.000000	1023.000000	1023.000000	2046.000000
5.560000	0.025771	15.230593	1.846383	4.936821	5.851899	2.595490	0.000000	-10.000000	-0.025000	-9.816667	593.666687	1023.000000	1023.000000	2046.000000
5.580000	0.024983	14.764792	1.817682	4.705076	5.604188	2.637846	0.000000	-10.000000	-0.008333	-10.433333	585.000000	1023.000000	1023.000000	2046.000000
5.600000	0.024585	14.529656	1.750499	4.586903	5.443878	2.748377	0.000000	-10.000000	0.000000	-11.066667	575.333313	1023.000000	1023.000000	2046.000000
5.620000	0.024497	14.477778	1.604918	4.661400	5.474896	2.736565	0.000000	-10.000000	0.000000	-11.400001	571.666687	1023.000000	1023.000000	2046.000000
5.640000	0.024979	14.762321	1.493872	4.739512	5.749560	2.779377	0.000000	-10.000000	0.000000	-11.566667	568.000000	1023.000000	1023.000000	2046.000000
5.660000	0.025122	14.847006	1.597584	4.682093	5.829695	2.737634	0.000000	-10.000000	0.000000	-11.833334	564.000000	1023.000000	1023.000000	2046.000000
5.680000	0.024873	14.699867	1.662928	4.396259	5.814193	2.826487	0.000000	-10.000000	0.000000	-12.250000	560.000000	1023.000000	1023.000000	2046.000000
5.700000	0.024770	14.638972	1.904354	4.170869	5.634973	2.928776	0.000000	-10.000000	0.000000	-12.500000	556.000000	1023.000000	1023.000000	2046.000000
5.720000	0.024858	14.691303	1.945588	4.186841	5.665168	2.893707	0.000000	-10.000000	0.000000	-12.700000	551.833313	1023.000000	1023.000000	2046.000000
5.740000	0.024883	14.705646	1.915437	4.211521	5.780573	2.798115	0.000000	-10.000000	0.008333	-12.950000	547.500000	1023.000000	1023.000000	2046.000000
5.760000	0.024244	14.328315	1.906272	4.130173	5.794393	2.497477	0.000000	-10.000000	0.016667	-13.516666	543.000000	1023.000000	1023.000000	2046.000000
5.780000	0.022520	13.309059	1.761744	3.601652	5.714633	2.231031	0.000000	-10.000000	0.033333	-13.983334	538.500000	1023.000000	1023.000000	2046.000000
5.800000	0.020381	12.045284	1.735896	3.027136	5.314393	1.967860	0.000000	-10.000000	0.041667	-14.183333	533.833313	1023.000000	1023.000000	2046.000000
5.820000	0.018491	10.927964	1.790282	2.529109	4.775868	1.832705	0.000000	-10.000000	0.050000	-14.433333	529.166687	1023.000000	1023.000000	2046.000000
5.840000	0.017257	10.199102	1.625833	2.265620	4.602581	1.705068	0.000000	-10.000000	0.050000	-14.883333	524.333313	1023.000000	1023.000000	2046.000000
5.860000	0.016325	9.648341	1.398185	2.223792	4.640676	1.385688	0.000000	-10.000000	0.075000	-15.833333	519.500000	1023.000000	1023.000000	2046.000000
5.880000	0.015463	9.138426	1.304962	2.138242	4.559409	1.135812	0.000000	-10.000000	0.108333	-16.850000	514.166687	1023.000000	1023.000000	2046.000000
5.900000	0.014454	8.542402	1.201910	1.869506	4.342207	1.128779	0.000000	-10.000000	0.141667	-17.883333	508.500000	1023.000000	1023.000000	2046.000000
5.920000	0.013958	8.249208	1.214145	1.670794	4.083529	1.280741	0.000000	-10.000000	0.166667	-18.850000	502.500000	1023.000000	1023.000000	2046.000000
5.940000	0.013867	8.195397	1.183686	1.684456	3.980633	1.346622	0.000000	-10.000000	0.183333	-19.666668	496.166656	1023.000000	1023.000000	2046.000000
5.960000	0.014132	8.351891	1.131803	1.839171	4.052647	1.328271	0.000000	-10.000000	0.200000	-20.100000	489.666656	1023.000000	1023.000000	2046.000000
5.980000	0.014749	8.716651	1.187794	2.047339	4.222324	1.259194	0.000000	-10.000000	0.200000	-20.450001	482.833344	1023.000000	1023.000000	2046.000000
6.000000	0.015027	8.880711	1.182596	2.102260	4.303241	1.292614	0.000000	-10.000000	0.200000	-20.549999	476.000000	1023.000000	1023.000000	2046.000000
6.020000	0.014530	8.586983	1.072481	2.045235	4.251068	1.218198	0.000000	-10.000000	0.200000	-20.950001	469.000000	1023.000000	1023.000000	2046.000000
6.040000	0.013745	8.123302	1.008436	1.857879	4.019681	1.237307	0.000000	-10.000000	0.233333	-21.216667	462.000000	1023.000000	1023.000000	2046.000000
6.060000	0.012797	7.562785	0.928726	1.605012	3.641131	1.387915	0.000000	-10.000000	0.266667	-21.766666	455.000000	1023.000000	1023.000000	2046.000000
6.080000	0.011791	6.968557	0.634171	1.594214	3.417650	1.322522	0.000000	-10.000000	0.300000	-22.183334	447.833344	1023.000000	1023.000000	2046.000000
6.100000	0.010395	6.143543	0.205593	1.655997	3.284159	0.997793	0.000000	-10.000000	0.300000	-22.633333	440.500000	1023.000000	1023.000000	2046.000000
6.120000	0.008175	4.831559	-0.204907	1.525338	3.022019	0.489109	0.000000	-10.000000	0.300000	-22.900000	432.833344	1023.000000	1023.000000	2046.000000
6.140000	0.005768	3.409021	-0.586098	1.303162	2.676670	0.015287	0.000000	-10.000000	0.300000	-23.216667	425.000000	1023.000000	1023.000000	2046.000000
6.160000	0.003588	2.120420	-0.711195	0.946596	2.046464	-0.161446	0.000000	-10.000000	0.291667	-23.150002	417.333344	1023.000000	1023.000000	2046.000000
6.180000	0.001946	1.150264	-0.884083	0.608636	1.681488	-0.255778	0.000000	-10.000000	0.291667	-22.966667	409.666656	1023.000000	1023.000000	2046.000000
6.200000	0.000872	0.515401	-1.076450	0.453802	1.642879	-0.504831	0.000000	-10.000000	0.291667	-22.800001	402.000000	1023.000000	1023.000000	2046.000000
6.220000	-0.000714	-0.421963	-1.264117	0.272803	1.521782	-0.952431	0.000000	-10.000000	0.300000	-22.800001	394.333344	1023.000000	1023.000000	2046.000000
6.240000	-0.003375	-1.994919	-1.671174	-0.005346	1.151412	-1.469811	0.000000	-10.000000	0.291667	-22.700001	386.666656	1023.000000	1023.000000	2046.000000
6.260000	-0.006351	-3.753331	-1.985124	-0.393230	0.409327	-1.784304	0.000000	-10.000000	0.275000	-22.300001	379.333344	1023.000000	1023.000000	2046.000000
6.280000	-0.008342	-4.929927	-2.315940	-0.736603	-0.122032	-1.755352	0.000000	-10.000000	0.258333	-21.916666	371.833344	1023.000000	1023.000000	2046.000000
6.300000	-0.009742	-5.757349	-2.783386	-0.656742	-0.243469	-2.073751	0.000000	-10.000000	0.250000	-21.766666	364.500000	1023.000000	1023.000000	2046.000000
6.320000	-0.010817	-6.393000	-3.174007	-0.631416	-0.253481	-2.334095	0.000000	-10.000000	0.258333	-21.666668	357.166656	1023.000000	1023.000000	2046.000000
6.340000	-0.012134	-7.171425	-3.602419	-0.743125	-0.374546	-2.451335	0.000000	-10.000000	0.258333	-21.616667	349.833344	1023.000000	1023.000000	2046.000000
6.360000	-0.013853	-8.187010	-3.901697	-0.981101	-0.850992	-2.453221	0.000000	-10.000000	0.258333	-21.733334	342.666656	1023.000000	1023.000000	2046.000000
6.380000	-0.014921	-8.818286	-4.134944	-1.100665	-1.200119	-2.382558	0.000000	-10.000000	0.258333	-21.816668	335.333344	1023.000000	1023.000000	2046.000000
6.400000	-0.015525	-9.175420	-4.431736	-1.078335	-1.131111	-2.534238	0.000000	-10.000000	0.275000	-22.116667	328.166656	1023.000000	1023.000000	2046.000000
6.420000	-0.015986	-9.447629	-4.659751	-1.095499	-0.998065	-2.694314	0.000000	-10.000000	0.291667	-22.200001	320.666656	1023.000000	1023.000000	2046.000000
6.440000	-0.016804	-9.931314	-4.886459	-1.289789	-1.027986	-2.727081	0.000000	-10.000000	0.283333	-22.333334	313.333344	1023.000000	1023.000000	2046.000000
6.460000	-0.017520	-10.354320	-4.878289	-1.561008	-1.400883	-2.514139	0.000000	-10.000000	0.275000	-22.183334	305.833344	1023.000000	1023.000000	2046.000000
6.480000	-0.017580	-10.389817	-4.814676	-1.700613	-1.539679	-2.334848	0.000000	-10.000000	0.266667	-22.100000	298.500000	1023.000000	1023.000000	2046.000000
6.500000	-0.017223	-10.178725	-4.950997	-1.583223	-1.205734	-2.438770	0.000000	-10.000000	0.283333	-22.200001	291.166656	1023.000000	1023.000000	2046.000000
6.520000	-0.017037	-10.068828	-4.940767	-1.546550	-1.085769	-2.495742	0.000000	-10.000000	0.291667	-22.416666	283.666656	1023.000000	1023.000000	2046.000000
6.540000	-0.017532	-10.361238	-5.066283	-1.670691	-1.065146	-2.559119	0.000000	-10.000000	0.300000	-22.316668	276.333344	1023.000000	1023.000000	2046.000000
6.560000	-0.018264	-10.794090	-5.082576	-1.935908	-1.311236	-2.464371	0.000000	-10.000000	0.300000	-22.333334	268.666656	1023.000000	1023.000000	2046.000000
6.580000	-0.019392	-11.460405	-5.171191	-2.217955	-1.623587	-2.447672	0.000000	-10.000000	0.291667	-22.216667	261.333344	1023.000000	1023.000000	2046.000000
6.600000	-0.020429	-12.073440	-5.337047	-2.311406	-1.703573	-2.721413	0.000000	-10.000000	0.275000	-22.533335	253.666672	1023.000000	1023.000000	2046.000000
6.620000	-0.021740	-12.848591	-5.478461	-2.521624	-1.720308	-3.128198	0.000000	-10.000000	0.258333	-22.566668	246.333328	1023.000000	1023.000000	2046.000000
6.640000	-0.023395	-13.826263	-5.587365	-2.842528	-1.887899	-3.508471	0.000000	-10.000000	0.250000	-22.500000	238.666672	1023.000000	1023.000000	2046.000000
6.660000	-0.025291	-14.947245	-5.811184	-3.362903	-2.136046	-3.637112	0.000000	-10.000000	0.250000	-22.033333	231.333328	1023.000000	1023.000000	2046.000000
6.680000	-0.026941	-15.922006	-5.932638	-3.782925	-2.533307	-3.673136	0.000000	-10.000000	0.241667	-21.633333	223.833328	1023.000000	1023.000000	2046.000000
6.700000	-0.028142	-16.632158	-5.950915	-4.051962	-2.974459	-3.654823	0.000000	-10.000000	0.241667	-21.433334	216.666672	1023.000000	1023.000000	2046.000000
6.720000	-0.028349	-16.754156	-6.092667	-4.067100	-2.942695	-3.651694	0.000000	-10.000000	0.250000	-21.550001	209.500000	1023.000000	1023.000000	2046.000000
6.740000	-0.028452	-16.814953	-6.232146	-3.856707	-2.803847	-3.922253	0.000000	-10.000000	0.258333	-21.666668	202.333328	1023.000000	1023.000000	2046.000000
6.760000	-0.028403	-16.786118	-6.208588	-3.779464	-2.785976	-4.012090	0.000000	-10.000000	0.266667	-21.833334	195.166672	1023.000000	1023.000000	2046.000000
6.780000	-0.028878	-17.066811	-6.367778	-3.927292	-2.823079	-3.948663	0.000000	-10.000000	0.250000	-21.683334	187.833328	1023.000000	1023.000000	2046.000000
6.800000	-0.029376	-17.361391	-6.376969	-4.180812	-3.095576	-3.708033	0.000000	-10.000000	0.241667	-21.400002	180.666672	1023.000000	1023.000000	2046.000000
6.820000	-0.029395	-17.372435	-6.334710	-4.198671	-3.235344	-3.603709	0.000000	-10.000000	0.208333	-20.766668	173.500000	1023.000000	1023.000000	2046.000000
6.840000	-0.028453	-16.815998	-6.339809	-3.894085	-2.865309	-3.716795	0.000000	-10.000000	0.191667	-20.250000	166.500000	1023.000000	1023.000000	2046.000000
6.860000	-0.027760	-16.406443	-6.306177	-3.709393	-2.637040	-3.753833	0.000000	-10.000000	0.175000	-19.866667	159.666672	1023.000000	1023.000000	2046.000000
6.880000	-0.027921	-16.501249	-6.355094	-3.821630	-2.684832	-3.639693	0.000000	-10.000000	0.166667	-19.633333	153.000000	1023.000000	1023.000000	2046.000000
6.900000	-0.028402	-16.785456	-6.360273	-4.058118	-2.922823	-3.444242	0.000000	-10.000000	0.166667	-19.566668	146.500000	1023.000000	1023.000000	2046.000000
6.920000	-0.028894	-17.076365	-6.404797	-4.165643	-3.075490	-3.430434	0.000000	-10.000000	0.158333	-19.466667	140.000000	1023.000000	1023.000000	2046.000000
6.940000	-0.028759	-16.996851	-6.569436	-4.015459	-2.884241	-3.527716	0.000000	-10.000000	0.158333	-19.316668	133.500000	1023.000000	1023.000000	2046.000000
6.960000	-0.028879	-17.067730	-6.597699	-3.968271	-2.896702	-3.605058	0.000000	-10.000000	0.150000	-19.033333	127.000000	1023.000000	1023.000000	2046.000000
6.980000	-0.029793	-17.607401	-6.860927	-3.930314	-3.036264	-3.779896	0.000000	-10.000000	0.150000	-18.850000	120.666664	1023.000000	1023.000000	2046.000000
7.000000	-0.031931	-18.871277	-7.219276	-4.241003	-3.448637	-3.962361	0.000000	-10.000000	0.150000	-18.733334	114.333336	1023.000000	1023.000000	2046.000000
7.020000	-0.033976	-20.079844	-7.418463	-4.577835	-3.971270	-4.112277	0.000000	-10.000000	0.150000	-18.350000	108.000000	1023.000000	1023.000000	2046.000000
7.040000	-0.035192	-20.798643	-7.604851	-4.717800	-4.136872	-4.339120	0.000000	-10.000000	0.133333	-17.683334	101.833336	1023.000000	1023.000000	2046.000000
7.060000	-0.036446	-21.539314	-7.714771	-4.942350	-4.287738	-4.594455	0.000000	-10.000000	0.116667	-16.900002	96.000000	1023.000000	1023.000000	2046.000000
7.080000	-0.037584	-22.211977	-7.798472	-5.206145	-4.339540	-4.867819	0.000000	-10.000000	0.100000	-16.333334	90.500000	1023.000000	1023.000000	2046.000000
7.100000	-0.038890	-22.984100	-7.835129	-5.474366	-4.563688	-5.110919	0.000000	-10.000000	0.100000	-15.816668	85.000000	1023.000000	1023.000000	2046.000000
7.120000	-0.040956	-24.204990	-8.221479	-5.740392	-4.876100	-5.367018	0.000000	-10.000000	0.100000	-15.450001	79.666664	1023.000000	1023.000000	2046.000000
7.140000	-0.043147	-25.499659	-8.554349	-5.995281	-5.396253	-5.553776	0.000000	-10.000000	0.100000	-15.100000	74.500000	1023.000000	1023.000000	2046.000000
7.160000	-0.044701	-26.418303	-8.748099	-6.216731	-5.865769	-5.587703	0.000000	-10.000000	0.100000	-14.916667	69.500000	1023.000000	1023.000000	2046.000000
7.180000	-0.045857	-27.101704	-9.166514	-6.271867	-5.917921	-5.745402	0.000000	-10.000000	0.075000	-14.716667	64.500000	1023.000000	1023.000000	2046.000000
7.200000	-0.046608	-27.545059	-9.499660	-6.197707	-5.925319	-5.922374	0.000000	-10.000000	0.041667	-14.316667	59.500000	1023.000000	1023.000000	2046.000000
7.220000	-0.047514	-28.080925	-9.727542	-6.239689	-6.096138	-6.017556	0.000000	-10.000000	0.008333	-13.833334	54.666668	1023.000000	1023.000000	2046.000000
7.240000	-0.048396	-28.601936	-9.996252	-6.401761	-6.258436	-5.945488	0.000000	-10.000000	0.000000	-13.300000	50.166668	1023.000000	1023.000000	2046.000000
7.260000	-0.049464	-29.233179	-10.279379	-6.609277	-6.416458	-5.928065	0.000000	-10.000000	0.000000	-13.050000	45.666668	1023.000000	1023.000000	2046.000000
7.280000	-0.049880	-29.478970	-10.319463	-6.823722	-6.549740	-5.786043	0.000000	-10.000000	0.000000	-12.666667	41.333332	1023.000000	1023.000000	2046.000000
7.300000	-0.049987	-29.542067	-10.487731	-6.827784	-6.410762	-5.815790	0.000000	-10.000000	0.000000	-12.400001	37.000000	1023.000000	1023.000000	2046.000000
7.320000	-0.049931	-29.508993	-10.485862	-6.825446	-6.358552	-5.839134	0.000000	-10.000000	0.000000	-11.883333	33.000000	1023.000000	1023.000000	2046.000000
7.340000	-0.049702	-29.374071	-10.405732	-6.823708	-6.340766	-5.803865	0.000000	-10.000000	0.000000	-11.516667	29.000000	1023.000000	1023.000000	2046.000000
7.360000	-0.049427	-29.211102	-10.344651	-6.873363	-6.318235	-5.674853	0.000000	-10.000000	0.000000	-11.150001	25.000000	1023.000000	1023.000000	2046.000000
7.380000	-0.049227	-29.093380	-10.424798	-6.892104	-6.171593	-5.604886	0.000000	-10.000000	0.000000	-11.166667	21.333334	1023.000000	1023.000000	2046.000000
7.400000	-0.048947	-28.927670	-10.406333	-6.952293	-6.114948	-5.454094	0.000000	-10.000000	0.000000	-11.083334	17.666666	1023.000000	1023.000000	2046.000000
7.420000	-0.048744	-28.807695	-10.333720	-7.038754	-6.104080	-5.331141	0.000000	-10.000000	0.000000	-10.916667	14.000000	1023.000000	1023.000000	2046.000000
7.440000	-0.048576	-28.708406	-10.282212	-7.026973	-6.029981	-5.369240	0.000000	-10.000000	0.000000	-10.666667	10.333333	1023.000000	1023.000000	2046.000000
7.460000	-0.048793	-28.836765	-10.281946	-7.070431	-6.022181	-5.462206	0.000000	-10.000000	0.000000	-10.616667	6.666667	1023.000000	1023.000000	2046.000000
7.480000	-0.049383	-29.185499	-10.293362	-7.167627	-6.017464	-5.707046	0.000000	-10.000000	0.000000	-10.716667	3.333333	1023.000000	1023.000000	2046.000000
7.500000	-0.050583	-29.894726	-10.320214	-7.570127	-6.241052	-5.763332	0.000000	-10.000000	0.000000	-10.300000	0.000000	1023.000000	1023.000000	2046.000000
7.520000	-0.052068	-30.772078	-10.516011	-7.939681	-6.352426	-5.963960	0.000000	-10.000000	-0.016667	-9.250000	-3.000000	1023.000000	1023.000000	2046.000000
7.540000	-0.053304	-31.502674	-10.519061	-8.220894	-6.613590	-6.149128	0.000000	-10.000000	-0.041667	-7.533333	-5.833333	1023.000000	1023.000000	2046.000000
7.560000	-0.054153	-32.004494	-10.509509	-8.405964	-6.830134	-6.258886	0.000000	-10.000000	-0.058333	-6.000000	-8.333333	1023.000000	1023.000000	2046.000000
7.580000	-0.054467	-32.189762	-10.502644	-8.385338	-6.899954	-6.401827	0.000000	-10.000000	-0.075000	-4.866667	-10.500000	1023.000000	1023.000000	2046.000000
7.600000	-0.054536	-32.230793	-10.425864	-8.399196	-6.981681	-6.424054	0.000000	-10.000000	-0.083333	-4.300000	-12.166667	1023.000000	1023.000000	2046.000000
7.620000	-0.054427	-32.166168	-10.625931	-8.434890	-6.760086	-6.345261	0.000000	-10.000000	-0.091667	-4.066667	-13.666667	1023.000000	1023.000000	2046.000000
7.640000	-0.054174	-32.016552	-10.631766	-8.454682	-6.682827	-6.247278	0.000000	-10.000000	-0.091667	-3.950000	-15.000000	1023.000000	1023.000000	2046.000000
7.660000	-0.053666	-31.716883	-10.460611	-8.412822	-6.744249	-6.099199	0.000000	-10.000000	-0.091667	-3.733333	-16.333334	1023.000000	1023.000000	2046.000000
7.680000	-0.052930	-31.281542	-10.323503	-8.307559	-6.652837	-5.997643	0.000000	-10.000000	-0.091667	-3.183333	-17.500000	1023.000000	1023.000000	2046.000000
7.700000	-0.052262	-30.886944	-10.249423	-8.156820	-6.529676	-5.951025	0.000000	-10.000000	-0.091667	-2.300000	-18.333334	1023.000000	1023.000000	2046.000000
7.720000	-0.051823	-30.627659	-10.375658	-8.028224	-6.229193	-5.994584	0.000000	-10.000000	-0.083333	-1.200000	-18.833334	1023.000000	1023.000000	2046.000000
7.740000	-0.050998	-30.139805	-10.264043	-8.058344	-6.059727	-5.757690	0.000000	-10.000000	-0.100000	-0.400000	-19.000000	1023.000000	1023.000000	2046.000000
7.760000	-0.050134	-29.629416	-10.007970	-7.945483	-6.053598	-5.622365	0.000000	-10.000000	-0.100000	0.000000	-19.000000	1023.000000	1023.000000	2046.000000
7.780000	-0.049352	-29.167170	-9.820734	-7.845223	-5.986114	-5.515099	0.000000	-10.000000	-0.108333	0.533333	-19.000000	1023.000000	1023.000000	2046.000000
7.800000	-0.048827	-28.856493	-9.781113	-7.790038	-5.860619	-5.424725	0.000000	-10.000000	-0.100000	1.116667	-19.000000	1023.000000	1023.000000	2046.000000
7.820000	-0.048452	-28.635363	-9.706203	-7.730831	-5.767817	-5.430511	0.000000	-10.000000	-0.100000	1.800000	-19.000000	1023.000000	1023.000000	2046.000000
7.840000	-0.047701	-28.191198	-9.692647	-7.589150	-5.509925	-5.399476	0.000000	-10.000000	-0.100000	2.033333	-19.000000	1023.000000	1023.000000	2046.000000
7.860000	-0.047485	-28.063566	-9.831760	-7.523629	-5.391856	-5.316320	0.000000	-10.000000	-0.100000	2.300000	-19.000000	1023.000000	1023.000000	2046.000000
7.880000	-0.047571	-28.114719	-9.825286	-7.443413	-5.517391	-5.328630	0.000000	-10.000000	-0.108333	2.616667	-19.000000	1023.000000	1023.000000	2046.000000
7.900000	-0.048605	-28.725739	-9.837587	-7.590676	-5.874098	-5.423377	0.000000	-10.000000	-0.116667	3.133333	-19.000000	1023.000000	1023.000000	2046.000000
7.920000	-0.049344	-29.162180	-9.912204	-7.643604	-5.995203	-5.611168	0.000000	-10.000000	-0.133333	4.033333	-19.000000	1023.000000	1023.000000	2046.000000
7.940000	-0.049872	-29.474085	-9.940125	-7.740334	-6.039840	-5.753787	0.000000	-10.000000	-0.141667	5.500000	-19.000000	1023.000000	1023.000000	2046.000000
7.960000	-0.049984	-29.540667	-9.973162	-7.845976	-5.939276	-5.782253	0.000000	-10.000000	-0.150000	7.266667	-19.000000	1023.000000	1023.000000	2046.000000
7.980000	-0.050372	-29.770073	-10.094819	-7.996812	-5.754042	-5.924399	0.000000	-10.000000	-0.175000	8.866667	-19.000000	1023.000000	1023.000000	2046.000000
8.000000	-0.051260	-30.294643	-10.030459	-8.181691	-6.037392	-6.045101	0.000000	-10.000000	-0.191667	9.833334	-19.000000	1023.000000	1023.000000	2046.000000
8.020000	-0.052176	-30.836185	-10.055368	-8.241070	-6.317575	-6.222173	0.000000	-10.000000	-0.208333	10.366667	-19.000000	1023.000000	1023.000000	2046.000000
8.040000	-0.052830	-31.222694	-10.296207	-8.221534	-6.404629	-6.300323	0.000000	-10.000000	-0.200000	10.866667	-12.000000	1023.000000	1023.000000	2046.000000
8.060000	-0.052995	-31.320305	-10.506842	-8.127682	-6.313103	-6.372679	0.000000	-10.000000	-0.200000	11.383333	2.333333	1023.000000	1023.000000	2046.000000
8.080000	-0.053321	-31.512739	-10.811491	-8.111056	-6.188211	-6.401980	0.000000	-10.000000	-0.200000	11.866667	18.000000	1023.000000	1023.000000	2046.000000
8.100000	-0.053469	-31.600283	-10.894273	-8.147711	-6.252796	-6.305503	0.000000	-10.000000	-0.208333	12.416667	28.000000	1023.000000	1023.000000	2046.000000
8.120000	-0.053501	-31.618864	-10.867640	-8.183010	-6.426876	-6.141338	0.000000	-10.000000	-0.225000	13.033333	32.000000	1023.000000	1023.000000	2046.000000
8.140000	-0.053010	-31.328960	-10.964447	-8.052303	-6.271521	-6.040689	0.000000	-10.000000	-0.241667	13.883333	36.333332	1023.000000	1023.000000	2046.000000
8.160000	-0.052195	-30.847448	-11.056190	-7.935860	-5.948190	-5.907209	0.000000	-10.000000	-0.250000	14.350000	40.833332	1023.000000	1023.000000	2046.000000
8.180000	-0.051880	-30.661213	-11.019119	-7.945894	-5.879602	-5.816598	0.000000	-10.000000	-0.266667	14.816667	45.666668	1023.000000	1023.000000	2046.000000
8.200000	-0.051381	-30.366091	-10.871017	-7.993080	-5.870343	-5.631652	0.000000	-10.000000	-0.275000	15.133333	50.500000	1023.000000	1023.000000	2046.000000
8.220000	-0.050201	-29.668509	-10.699332	-7.867222	-5.647545	-5.454410	0.000000	-10.000000	-0.291667	15.550000	55.500000	1023.000000	1023.000000	2046.000000
8.240000	-0.048559	-28.698233	-10.525400	-7.667756	-5.321813	-5.183264	0.000000	-10.000000	-0.300000	16.033333	60.500000	1023.000000	1023.000000	2046.000000
8.260000	-0.046662	-27.577272	-10.352351	-7.337850	-4.856101	-5.030971	0.000000	-10.000000	-0.308333	16.283335	65.666664	1023.000000	1023.000000	2046.000000
8.280000	-0.045390	-26.825235	-10.190793	-7.199784	-4.598414	-4.836244	0.000000	-10.000000	-0.308333	16.283335	71.000000	1023.000000	1023.000000	2046.000000
8.300000	-0.044058	-26.038240	-9.760773	-7.051386	-4.548918	-4.677164	0.000000	-10.000000	-0.308333	16.300001	76.500000	1023.000000	1023.000000	2046.000000
8.320000	-0.042390	-25.052502	-9.433724	-7.027370	-4.301452	-4.289954	0.000000	-10.000000	-0.308333	16.350000	82.000000	1023.000000	1023.000000	2046.000000
8.340000	-0.040628	-24.011028	-9.245387	-6.884658	-3.796221	-4.084763	0.000000	-10.000000	-0.308333	16.633333	87.500000	1023.000000	1023.000000	2046.000000
8.360000	-0.039524	-23.358572	-9.025272	-6.713766	-3.511243	-4.108291	0.000000	-10.000000	-0.300000	16.483334	93.000000	1023.000000	1023.000000	2046.000000
8.380000	-0.039384	-23.275852	-8.925259	-6.773593	-3.338578	-4.238422	0.000000	-10.000000	-0.316667	16.783333	98.500000	1023.000000	1023.000000	2046.000000
8.400000	-0.039542	-23.369337	-8.638088	-7.031836	-3.493333	-4.206081	0.000000	-10.000000	-0.350000	17.366667	104.000000	1023.000000	1023.000000	2046.000000
8.420000	-0.039343	-23.251530	-8.510411	-7.162797	-3.468142	-4.110179	0.000000	-10.000000	-0.366667	18.516666	109.666664	1023.000000	1023.000000	2046.000000
8.440000	-0.038742	-22.896744	-8.433201	-7.034727	-3.214843	-4.213972	0.000000	-10.000000	-0.375000	19.366667	115.666664	1023.000000	1023.000000	2046.000000
8.460000	-0.038253	-22.607782	-8.261775	-6.920808	-3.137191	-4.288007	0.000000	-10.000000	-0.375000	19.983334	122.000000	1023.000000	1023.000000	2046.000000
8.480000	-0.038016	-22.467684	-8.165713	-6.926466	-3.047132	-4.328373	0.000000	-10.000000	-0.383333	20.233334	128.666672	1023.000000	1023.000000	2046.000000
8.500000	-0.036979	-21.854448	-7.845293	-6.976017	-3.055688	-3.977451	0.000000	-10.000000	-0.383333	20.450001	135.500000	1023.000000	1023.000000	2046.000000
8.520000	-0.035067	-20.724594	-7.661058	-6.758196	-2.621919	-3.683420	0.000000	-10.000000	-0.383333	20.533335	142.333328	1023.000000	1023.000000	2046.000000
8.540000	-0.033054	-19.535055	-7.440275	-6.346479	-2.164582	-3.583719	0.000000	-10.000000	-0.391667	20.850000	149.166672	1023.000000	1023.000000	2046.000000
8.560000	-0.031322	-18.511066	-7.228418	-6.060973	-1.834002	-3.387673	0.000000	-10.000000	-0.416667	21.200001	156.000000	1023.000000	1023.000000	2046.000000
8.580000	-0.029791	-17.606234	-6.894750	-5.953899	-1.657098	-3.100485	0.000000	-10.000000	-0.433333	21.616667	163.000000	1023.000000	1023.000000	2046.000000
8.600000	-0.027761	-16.406797	-6.498983	-5.782033	-1.434221	-2.691560	0.000000	-10.000000	-0.466667	21.950001	170.166672	1023.000000	1023.000000	2046.000000
8.620000	-0.025184	-14.883532	-6.217443	-5.383242	-0.852418	-2.430429	0.000000	-10.000000	-0.475000	22.266668	177.500000	1023.000000	1023.000000	2046.000000
8.640000	-0.022861	-13.510883	-5.816929	-4.951198	-0.448789	-2.293967	0.000000	-10.000000	-0.483333	22.833334	184.833328	1023.000000	1023.000000	2046.000000
8.660000	-0.020990	-12.405041	-5.561934	-4.603423	-0.113650	-2.126033	0.000000	-10.000000	-0.466667	23.333334	192.333328	1023.000000	1023.000000	2046.000000
8.680000	-0.019872	-11.744076	-5.338671	-4.486083	0.053403	-1.972725	0.000000	-10.000000	-0.483333	23.716667	200.000000	1023.000000	1023.000000	2046.000000
8.700000	-0.018795	-11.108034	-5.067335	-4.427206	0.110156	-1.723650	0.000000	-10.000000	-0.491667	23.816668	208.000000	1023.000000	1023.000000	2046.000000
8.720000	-0.017108	-10.110868	-4.815835	-4.256040	0.393804	-1.432799	0.000000	-10.000000	-0.508333	23.900002	216.000000	1023.000000	1023.000000	2046.000000
8.740000	-0.015196	-8.980936	-4.576049	-3.924232	0.770714	-1.251369	0.000000	-10.000000	-0.491667	24.033335	224.000000	1023.000000	1023.000000	2046.000000
8.760000	-0.013604	-8.039948	-4.323568	-3.560829	1.002678	-1.158229	0.000000	-10.000000	-0.475000	23.983334	232.000000	1023.000000	1023.000000	2046.000000
8.780000	-0.012601	-7.447097	-4.328488	-3.287328	1.267972	-1.099254	0.000000	-10.000000	-0.475000	23.916666	240.000000	1023.000000	1023.000000	2046.000000
8.800000	-0.012137	-7.172865	-4.218355	-3.256475	1.211315	-0.909350	0.000000	-10.000000	-0.466667	23.750000	248.000000	1023.000000	1023.000000	2046.000000
8.820000	-0.011602	-6.856854	-4.053323	-3.158664	1.124315	-0.769183	0.000000	-10.000000	-0.483333	23.783333	256.000000	1023.000000	1023.000000	2046.000000
8.840000	-0.010698	-6.322342	-3.847403	-2.867726	1.158998	-0.766211	0.000000	-10.000000	-0.483333	24.116667	264.000000	1023.000000	1023.000000	2046.000000
8.860000	-0.010184	-6.019028	-3.644237	-2.751488	1.211555	-0.834858	0.000000	-10.000000	-0.500000	24.450001	272.000000	1023.000000	1023.000000	2046.000000
8.880000	-0.010008	-5.914779	-3.645040	-2.575235	1.398472	-1.092977	0.000000	-10.000000	-0.500000	24.650000	280.000000	1023.000000	1023.000000	2046.000000
8.900000	-0.010718	-6.334433	-3.687941	-2.647295	1.244944	-1.244141	0.000000	-10.000000	-0.500000	24.566668	288.000000	1023.000000	1023.000000	2046.000000
8.920000	-0.011577	-6.841925	-3.716110	-2.702039	0.884272	-1.308048	0.000000	-10.000000	-0.500000	24.300001	296.166656	1023.000000	1023.000000	2046.000000
8.940000	-0.011435	-6.758146	-3.776052	-2.606710	0.766451	-1.141834	0.000000	-10.000000	-0.500000	24.233334	304.500000	1023.000000	1023.000000	2046.000000
8.960000	-0.010624	-6.279037	-3.892833	-2.241900	0.955456	-1.099760	0.000000	-10.000000	-0.500000	24.116667	312.833344	1023.000000	1023.000000	2046.000000
8.980000	-0.009944	-5.876611	-3.998718	-1.823659	1.145105	-1.199339	0.000000	-10.000000	-0.508333	24.333334	321.000000	1023.000000	1023.000000	2046.000000
9.000000	-0.009297	-5.494237	-4.081012	-1.671686	1.305913	-1.047453	0.000000	-10.000000	-0.516667	24.483334	326.333344	1023.000000	1023.000000	2046.000000
9.020000	-0.008287	-4.897525	-3.996469	-1.422149	1.351816	-0.830722	0.000000	-10.000000	-0.525000	24.800001	334.333344	1023.000000	1023.000000	2046.000000
9.040000	-0.007064	-4.174576	-3.759177	-1.292912	1.315087	-0.437574	0.000000	-10.000000	-0.516667	24.833334	342.500000	1023.000000	1023.000000	2046.000000
9.060000	-0.005485	-3.241698	-3.810901	-0.853062	1.704781	-0.282516	0.000000	-10.000000	-0.516667	24.966667	353.500000	1023.000000	1023.000000	2046.000000
9.080000	-0.004038	-2.386543	-3.677192	-0.478636	1.972416	-0.203131	0.000000	-10.000000	-0.516667	24.700001	361.833344	1023.000000	1023.000000	2046.000000
9.100000	-0.002685	-1.587051	-3.532806	-0.237736	2.250356	-0.066865	0.000000	-10.000000	-0.525000	24.733334	370.000000	1023.000000	1023.000000	2046.000000
9.120000	-0.001210	-0.715077	-3.332088	-0.148254	2.453857	0.311408	0.000000	-10.000000	-0.525000	24.833334	378.333344	1023.000000	1023.000000	2046.000000
9.140000	0.000878	0.518671	-2.921556	0.019808	2.666409	0.754010	0.000000	-10.000000	-0.516667	24.666668	386.666656	1023.000000	1023.000000	2046.000000
9.160000	0.003087	1.824213	-2.545179	0.251894	2.997190	1.120309	0.000000	-10.000000	-0.508333	24.450001	395.000000	1023.000000	1023.000000	2046.000000
9.180000	0.005513	3.258398	-2.171124	0.703368	3.426219	1.299935	0.000000	-10.000000	-0.491667	24.116667	403.000000	1023.000000	1023.000000	2046.000000
9.200000	0.007714	4.559079	-1.789483	1.036246	3.888967	1.423349	0.000000	-10.000000	-0.483333	23.983334	411.000000	1023.000000	1023.000000	2046.000000
9.220000	0.009608	5.678075	-1.405739	1.182250	4.294560	1.607005	0.000000	-10.000000	-0.491667	24.100000	419.000000	1023.000000	1023.000000	2046.000000
9.240000	0.011507	6.800519	-0.891966	1.256617	4.513442	1.922425	0.000000	-10.000000	-0.491667	24.066668	427.000000	1023.000000	1023.000000	2046.000000
9.260000	0.012815	7.573551	-0.510192	1.288064	4.679881	2.115799	0.000000	-10.000000	-0.500000	24.166668	435.166656	1023.000000	1023.000000	2046.000000
9.280000	0.013476	7.964305	-0.318539	1.425993	4.914247	1.942605	0.000000	-10.000000	-0.508333	24.150002	443.166656	1023.000000	1023.000000	2046.000000
9.300000	0.014000	8.274225	-0.131397	1.424858	5.051870	1.928894	0.000000	-10.000000	-0.533333	24.383333	451.333344	1023.000000	1023.000000	2046.000000
9.320000	0.014487	8.561710	0.076345	1.343221	5.143527	1.998617	0.000000	-10.000000	-0.541667	24.800001	459.500000	1023.000000	1023.000000	2046.000000
9.340000	0.015427	9.117581	0.426727	1.334109	5.122293	2.234452	0.000000	-10.000000	-0.541667	25.016666	467.833344	1023.000000	1023.000000	2046.000000
9.360000	0.016644	9.836637	0.566528	1.618760	5.431549	2.219800	0.000000	-10.000000	-0.533333	25.166668	476.166656	1023.000000	1023.000000	2046.000000
9.380000	0.018252	10.787186	0.886021	1.899826	5.673957	2.327382	0.000000	-10.000000	-0.525000	25.050001	484.500000	1023.000000	1023.000000	2046.000000
9.400000	0.020096	11.876949	1.114622	2.106619	6.072007	2.583702	0.000000	-10.000000	-0.491667	24.683334	492.833344	1023.000000	1023.000000	2046.000000
9.420000	0.021996	12.999362	1.568857	2.244633	6.149512	3.036361	0.000000	-10.000000	-0.466667	24.266666	501.000000	1023.000000	1023.000000	2046.000000
9.440000	0.024272	14.344992	1.827427	2.713856	6.553277	3.250433	0.000000	-10.000000	-0.450000	23.866667	509.000000	1023.000000	1023.000000	2046.000000
9.460000	0.026647	15.748344	2.225222	3.170664	6.950565	3.401894	0.000000	-10.000000	-0.450000	23.466667	517.000000	1023.000000	1023.000000	2046.000000
9.480000	0.029168	17.238504	2.686136	3.573452	7.335304	3.643612	0.000000	-10.000000	-0.450000	22.950001	525.000000	1023.000000	1023.000000	2046.000000
9.500000	0.031475	18.601936	3.080227	3.764661	7.743188	4.013861	0.000000	-10.000000	-0.450000	22.633335	533.000000	1023.000000	1023.000000	2046.000000
9.520000	0.033492	19.793600	3.547280	4.043110	7.884038	4.319172	0.000000	-10.000000	-0.433333	22.316668	540.666687	1023.000000	1023.000000	2046.000000
9.540000	0.035023	20.698589	3.734483	4.410328	8.155217	4.398561	0.000000	-10.000000	-0.400000	21.633333	548.166687	1023.000000	1023.000000	2046.000000
9.560000	0.036260	21.429585	3.987796	4.728471	8.332467	4.380850	0.000000	-10.000000	-0.350000	20.466667	555.333313	1023.000000	1023.000000	2046.000000
9.580000	0.037472	22.146038	4.194729	4.912713	8.546379	4.492217	0.000000	-10.000000	-0.291667	19.150000	562.500000	1023.000000	1023.000000	2046.000000
9.600000	0.038593	22.808548	4.360885	4.939682	8.793624	4.714358	0.000000	-10.000000	-0.250000	17.683334	569.166687	1023.000000	1023.000000	2046.000000
9.620000	0.039766	23.501646	4.689983	5.004434	8.788952	5.018278	0.000000	-10.000000	-0.225000	16.100000	575.500000	1023.000000	1023.000000	2046.000000
9.640000	0.039840	23.545649	4.600875	5.243601	8.735031	4.966140	0.000000	-10.000000	-0.208333	14.150001	581.000000	1023.000000	1023.000000	2046.000000
9.660000	0.039927	23.596970	4.588310	5.519135	8.686170	4.803354	0.000000	-10.000000	-0.175000	12.100000	586.166687	1023.000000	1023.000000	2046.000000
9.680000	0.039705	23.465437	4.563383	5.744634	8.601515	4.555905	0.000000	-10.000000	-0.141667	10.650000	589.333313	1023.000000	1023.000000	2046.000000
9.700000	0.038916	22.999111	4.589772	5.548827	8.404851	4.455661	0.000000	-10.000000	-0.116667	8.633333	593.166687	1023.000000	1023.000000	2046.000000
9.720000	0.038005	22.460768	4.694652	5.308878	8.097146	4.360092	0.000000	-10.000000	-0.100000	6.216667	596.000000	1023.000000	1023.000000	2046.000000
9.740000	0.036851	21.779121	4.616450	5.233420	7.905042	4.024209	0.000000	-10.000000	-0.075000	2.033333	599.333313	1023.000000	1023.000000	2046.000000
9.760000	0.034794	20.562969	4.347920	5.190452	7.524415	3.500183	0.000000	-10.000000	-0.058333	-0.833333	600.500000	1023.000000	1023.000000	2046.000000
9.780000	0.032285	19.080574	3.863133	5.042864	7.153001	3.021575	0.000000	-10.000000	-0.050000	-4.350000	601.000000	1023.000000	1023.000000	2046.000000
9.800000	0.030288	17.900017	3.521450	4.759816	6.718024	2.900726	0.000000	-10.000000	-0.033333	-6.650000	601.000000	1023.000000	1023.000000	2046.000000
9.820000	0.029197	17.255203	3.260194	4.699971	6.424918	2.870122	0.000000	-10.000000	-0.016667	-9.266666	601.000000	1023.000000	1023.000000	2046.000000
9.840000	0.028465	16.822777	3.026500	4.785853	6.290938	2.719486	0.000000	-10.000000	0.008333	-10.416667	601.000000	1023.000000	1023.000000	2046.000000
9.860000	0.027519	16.263741	2.680067	4.789449	6.215486	2.578740	0.000000	-10.000000	0.008333	-11.366667	601.000000	1023.000000	1023.000000	2046.000000
9.880000	0.026230	15.501714	2.332441	4.687387	5.999946	2.481940	0.000000	-10.000000	0.008333	-12.000000	601.000000	1023.000000	1023.000000	2046.000000
9.900000	0.025356	14.985198	2.153830	4.562984	5.694950	2.573434	0.000000	-10.000000	0.033333	-13.250000	593.000000	1023.000000	1023.000000	2046.000000
9.920000	0.024551	14.509680	1.931665	4.648422	5.565431	2.364162	0.000000	-10.000000	0.066667	-14.150001	585.000000	1023.000000	1023.000000	2046.000000
9.940000	0.023970	14.166257	1.812400	4.628440	5.484782	2.240636	0.000000	-10.000000	0.116667	-15.816667	573.500000	1023.000000	1023.000000	2046.000000
9.960000	0.023180	13.699122	1.654511	4.473948	5.392587	2.178076	0.000000	-10.000000	0.141667	-16.916668	568.000000	1023.000000	1023.000000	2046.000000
9.980000	0.022396	13.236314	1.404772	4.318328	5.408844	2.104369	0.000000	-10.000000	0.166667	-18.016666	562.500000	1023.000000	1023.000000	2046.000000
10.000000	0.021885	12.934244	1.359712	4.022291	5.309244	2.242998	0.000000	-10.000000	0.175000	-18.650000	558.500000	1023.000000	1023.000000	2046.000000
10.020000	0.021429	12.664836	1.418033	3.848926	5.138934	2.258944	0.000000	-10.000000	0.200000	-19.683334	552.166687	1023.000000	1023.000000	2046.000000
10.040000	0.021430	12.665301	1.470305	3.855686	5.183771	2.155539	0.000000	-10.000000	0.225000	-20.716667	545.833313	1023.000000	1023.000000	2046.000000
10.060000	0.020977	12.397178	1.425640	3.793909	5.215362	1.962267	0.000000	-10.000000	0.266667	-21.533335	539.000000	1023.000000	1023.000000	2046.000000
10.080000	0.019977	11.806529	1.285045	3.532512	5.161798	1.827173	0.000000	-10.000000	0.283333	-21.850000	531.666687	1023.000000	1023.000000	2046.000000
10.100000	0.018906	11.173265	1.313898	3.289276	4.799654	1.770437	0.000000	-10.000000	0.300000	-22.166666	524.333313	1023.000000	1023.000000	2046.000000
10.120000	0.017463	10.320514	1.232283	2.942122	4.535745	1.610363	0.000000	-10.000000	0.291667	-22.316666	514.500000	1023.000000	1023.000000	2046.000000
10.140000	0.015847	9.365450	1.094406	2.709932	4.433736	1.127375	0.000000	-10.000000	0.283333	-22.233334	509.500000	1023.000000	1023.000000	2046.000000
10.160000	0.013829	8.173016	0.932061	2.269063	4.206454	0.765438	0.000000	-10.000000	0.266667	-22.033333	499.666656	1023.000000	1023.000000	2046.000000
10.180000	0.011736	6.935782	0.685217	1.740615	3.943025	0.566927	0.000000	-10.000000	0.266667	-21.983334	492.333344	1023.000000	1023.000000	2046.000000
10.200000	0.010079	5.956394	0.658863	1.358047	3.427753	0.511732	0.000000	-10.000000	0.275000	-22.050001	482.500000	1023.000000	1023.000000	2046.000000
10.220000	0.008914	5.268275	0.463450	1.207220	3.274186	0.323419	0.000000	-10.000000	0.291667	-22.233334	477.500000	1023.000000	1023.000000	2046.000000
10.240000	0.007905	4.671762	0.278730	1.170714	3.124249	0.098070	0.000000	-10.000000	0.300000	-22.483334	472.666656	1023.000000	1023.000000	2046.000000
10.260000	0.006981	4.125879	-0.013321	1.013255	3.092693	0.033252	0.000000	-10.000000	0.300000	-22.733334	467.666656	1023.000000	1023.000000	2046.000000
10.280000	0.006221	3.676352	-0.181565	0.820873	2.886079	0.150965	0.000000	-10.000000	0.308333	-23.333334	457.333344	1023.000000	1023.000000	2046.000000
10.300000	0.005912	3.494231	-0.234984	0.825227	2.682484	0.221504	0.000000	-10.000000	0.316667	-23.799999	449.333344	1023.000000	1023.000000	2046.000000
10.320000	0.005884	3.477440	-0.410987	1.010345	2.813770	0.064312	0.000000	-10.000000	0.325000	-24.100000	441.333344	1023.000000	1023.000000	2046.000000
10.340000	0.005287	3.124346	-0.543359	1.006645	2.768125	-0.107065	0.000000	-10.000000	0.316667	-24.083334	436.000000	1023.000000	1023.000000	2046.000000
10.360000	0.005063	2.992193	-0.599819	0.861594	2.663158	0.067259	0.000000	-10.000000	0.308333	-23.950001	428.000000	1023.000000	1023.000000	2046.000000
10.380000	0.005290	3.126168	-0.422515	0.882212	2.407803	0.258668	0.000000	-10.000000	0.300000	-23.816668	420.000000	1023.000000	1023.000000	2046.000000
10.400000	0.005410	3.197128	-0.570912	1.028457	2.577133	0.162450	0.000000	-10.000000	0.300000	-23.450001	409.666656	1023.000000	1023.000000	2046.000000
10.420000	0.004558	2.693677	-0.832778	0.964670	2.609895	-0.048110	0.000000	-10.000000	0.300000	-23.333334	399.333344	1023.000000	1023.000000	2046.000000
10.440000	0.003629	2.144761	-0.975570	0.672084	2.404741	0.043506	0.000000	-10.000000	0.300000	-23.266666	391.666656	1023.000000	1023.000000	2046.000000
10.460000	0.002983	1.763242	-0.996345	0.571553	2.024090	0.163944	0.000000	-10.000000	0.308333	-23.549999	383.666656	1023.000000	1023.000000	2046.000000
10.480000	0.002248	1.328837	-1.319907	0.710614	2.025121	-0.086991	0.000000	-10.000000	0.308333	-23.783333	376.000000	1023.000000	1023.000000	2046.000000
10.500000	-0.000173	-0.101967	-1.761908	0.567839	1.607269	-0.515167	0.000000	-10.000000	0.316667	-24.066668	365.333344	1023.000000	1023.000000	2046.000000
10.520000	-0.002572	-1.520153	-2.215951	0.260358	1.204416	-0.768976	0.000000	-10.000000	0.316667	-24.200001	360.000000	1023.000000	1023.000000	2046.000000
10.540000	-0.004578	-2.705887	-2.341185	0.038014	0.602257	-1.004974	0.000000	-10.000000	0.333333	-24.266666	354.333344	1023.000000	1023.000000	2046.000000
10.560000	-0.005911	-3.493504	-2.548048	-0.132100	0.491749	-1.305106	0.000000	-10.000000	0.325000	-24.150000	349.000000	1023.000000	1023.000000	2046.000000
10.580000	-0.007463	-4.410434	-2.747775	-0.402082	0.375601	-1.636178	0.000000	-10.000000	0.316667	-23.900000	341.000000	1023.000000	1023.000000	2046.000000
10.600000	-0.009381	-5.544095	-2.970157	-0.849431	0.114829	-1.839336	0.000000	-10.000000	0.300000	-23.666666	333.000000	1023.000000	1023.000000	2046.000000
10.620000	-0.011599	-6.855281	-3.099752	-1.190914	-0.481946	-2.082669	0.000000	-10.000000	0.300000	-23.266666	322.666656	1023.000000	1023.000000	2046.000000
10.640000	-0.013530	-7.996219	-3.415030	-1.237225	-0.779482	-2.564482	0.000000	-10.000000	0.300000	-23.000000	315.000000	1023.000000	1023.000000	2046.000000
10.660000	-0.015708	-9.283693	-3.862828	-1.398390	-1.036097	-2.986379	0.000000	-10.000000	0.300000	-22.666668	307.333344	1023.000000	1023.000000	2046.000000
10.680000	-0.017732	-10.479900	-4.185091	-1.697856	-1.529618	-3.067336	0.000000	-10.000000	0.291667	-22.533335	302.166656	1023.000000	1023.000000	2046.000000
10.700000	-0.018867	-11.150565	-4.493793	-1.831461	-1.794070	-3.031241	0.000000	-10.000000	0.291667	-22.433334	294.500000	1023.000000	1023.000000	2046.000000
10.720000	-0.020019	-11.830955	-4.942054	-1.735598	-1.770839	-3.382463	0.000000	-10.000000	0.291667	-22.266666	284.500000	1023.000000	1023.000000	2046.000000
10.740000	-0.021416	-12.656613	-5.368396	-1.876078	-1.969764	-3.442374	0.000000	-10.000000	0.300000	-22.200001	277.000000	1023.000000	1023.000000	2046.000000
10.760000	-0.022600	-13.356339	-5.527524	-2.071671	-2.436615	-3.320530	0.000000	-10.000000	0.291667	-22.116667	269.666656	1023.000000	1023.000000	2046.000000
10.780000	-0.023233	-13.730497	-5.848769	-2.078251	-2.371641	-3.431837	0.000000	-10.000000	0.283333	-22.133333	262.333344	1023.000000	1023.000000	2046.000000
10.800000	-0.024038	-14.206249	-6.102122	-2.197525	-2.397916	-3.508687	0.000000	-10.000000	0.275000	-22.150000	255.000000	1023.000000	1023.000000	2046.000000
10.820000	-0.025003	-14.776860	-6.208907	-2.487052	-2.663081	-3.417820	0.000000	-10.000000	0.275000	-22.150000	247.666672	1023.000000	1023.000000	2046.000000
10.840000	-0.025262	-14.929578	-6.282139	-2.551467	-2.755158	-3.340814	0.000000	-10.000000	0.266667	-22.100000	240.333328	1023.000000	1023.000000	2046.000000
10.860000	-0.025138	-14.856717	-6.425927	-2.466920	-2.517492	-3.446378	0.000000	-10.000000	0.258333	-22.049999	233.000000	1023.000000	1023.000000	2046.000000
10.880000	-0.025406	-15.015032	-6.390302	-2.636297	-2.595128	-3.393306	0.000000	-10.000000	0.266667	-22.049999	225.666672	1023.000000	1023.000000	2046.000000
10.900000	-0.025528	-15.086855	-6.389615	-2.769081	-2.655693	-3.272466	0.000000	-10.000000	0.283333	-22.200001	220.666672	1023.000000	1023.000000	2046.000000
10.920000	-0.025528	-15.087145	-6.361410	-2.849305	-2.675781	-3.200649	0.000000	-10.000000	0.300000	-22.450001	213.333328	1023.000000	1023.000000	2046.000000
10.940000	-0.025488	-15.063174	-6.466261	-2.862455	-2.464565	-3.269893	0.000000	-10.000000	0.300000	-22.516666	205.666672	1023.000000	1023.000000	2046.000000
10.960000	-0.026099	-15.424654	-6.556979	-2.909348	-2.539058	-3.419269	0.000000	-10.000000	0.300000	-22.383333	198.333328	1023.000000	1023.000000	2046.000000
10.980000	-0.027302	-16.135773	-6.700828	-3.149216	-2.764668	-3.521062	0.000000	-10.000000	0.300000	-22.316668	190.666672	1023.000000	1023.000000	2046.000000
11.000000	-0.028588	-16.895416	-6.721842	-3.465740	-3.055636	-3.652199	0.000000	-10.000000	0.300000	-22.466667	183.333328	1023.000000	1023.000000	2046.000000
11.020000	-0.029984	-17.720467	-6.821961	-3.772763	-3.188995	-3.936747	0.000000	-10.000000	0.300000	-22.733334	175.666672	1023.000000	1023.000000	2046.000000
11.040000	-0.031644	-18.701385	-7.019249	-4.053279	-3.286702	-4.342155	0.000000	-10.000000	0.291667	-22.516666	168.166672	1023.000000	1023.000000	2046.000000
11.060000	-0.033431	-19.757851	-7.179173	-4.517929	-3.630937	-4.429813	0.000000	-10.000000	0.283333	-22.116667	160.500000	1023.000000	1023.000000	2046.000000
11.080000	-0.034697	-20.505672	-7.188068	-4.801300	-4.015685	-4.500619	0.000000	-10.000000	0.266667	-21.516666	153.166672	1023.000000	1023.000000	2046.000000
11.100000	-0.035256	-20.836180	-7.378556	-4.859980	-3.988071	-4.609573	0.000000	-10.000000	0.258333	-21.183334	146.000000	1023.000000	1023.000000	2046.000000
11.120000	-0.035767	-21.138506	-7.504347	-4.886915	-4.047266	-4.699977	0.000000	-10.000000	0.250000	-20.883333	139.000000	1023.000000	1023.000000	2046.000000
11.140000	-0.036020	-21.287891	-7.558734	-5.027225	-4.133483	-4.568450	0.000000	-10.000000	0.233333	-20.683334	132.000000	1023.000000	1023.000000	2046.000000
11.160000	-0.036267	-21.433920	-7.500367	-5.092523	-4.310581	-4.530449	0.000000	-10.000000	0.216667	-20.683334	125.166664	1023.000000	1023.000000	2046.000000
11.180000	-0.036141	-21.359154	-7.614628	-4.984332	-4.188802	-4.571391	0.000000	-10.000000	0.183333	-20.566668	118.333336	1023.000000	1023.000000	2046.000000
11.200000	-0.036038	-21.298723	-7.743827	-4.883320	-4.085955	-4.585622	0.000000	-10.000000	0.175000	-20.350000	111.500000	1023.000000	1023.000000	2046.000000
11.220000	-0.036291	-21.447943	-7.788185	-4.953613	-4.192817	-4.513328	0.000000	-10.000000	0.166667	-19.950001	104.666664	1023.000000	1023.000000	2046.000000
11.240000	-0.036264	-21.432222	-7.680764	-5.052703	-4.249269	-4.449487	0.000000	-10.000000	0.166667	-19.383333	98.000000	1023.000000	1023.000000	2046.000000
11.260000	-0.035820	-21.169441	-7.657968	-4.989828	-4.142210	-4.379436	0.000000	-10.000000	0.158333	-18.966667	91.666664	1023.000000	1023.000000	2046.000000
11.280000	-0.035351	-20.892382	-7.699770	-4.738120	-3.998864	-4.455629	0.000000	-10.000000	0.150000	-18.433334	85.166664	1023.000000	1023.000000	2046.000000
11.300000	-0.035413	-20.928885	-7.702181	-4.845388	-4.009283	-4.372032	0.000000	-10.000000	0.150000	-18.133333	78.833336	1023.000000	1023.000000	2046.000000
11.320000	-0.035923	-21.230743	-7.700027	-5.040996	-4.143480	-4.346240	0.000000	-10.000000	0.150000	-17.983334	72.500000	1023.000000	1023.000000	2046.000000
11.340000	-0.036127	-21.350910	-7.818384	-5.012130	-4.126781	-4.393615	0.000000	-10.000000	0.133333	-17.766666	66.500000	1023.000000	1023.000000	2046.000000
11.360000	-0.036139	-21.357870	-7.895066	-4.968383	-4.092295	-4.402125	0.000000	-10.000000	0.116667	-17.483334	60.833332	1023.000000	1023.000000	2046.000000
11.380000	-0.036779	-21.736305	-7.863096	-5.158349	-4.361632	-4.353229	0.000000	-10.000000	0.100000	-16.883333	55.166668	1023.000000	1023.000000	2046.000000
11.400000	-0.037703	-22.282333	-8.109603	-5.248353	-4.542209	-4.382168	0.000000	-10.000000	0.108333	-16.583334	49.666668	1023.000000	1023.000000	2046.000000
11.420000	-0.039116	-23.117311	-8.477200	-5.227022	-4.678433	-4.734657	0.000000	-10.000000	0.108333	-16.266666	44.000000	1023.000000	1023.000000	2046.000000
11.440000	-0.040600	-23.994354	-8.732419	-5.401692	-4.872451	-4.987792	0.000000	-10.000000	0.091667	-15.966667	38.500000	1023.000000	1023.000000	2046.000000
11.460000	-0.042548	-25.145721	-8.768520	-5.807453	-5.321369	-5.248379	0.000000	-10.000000	0.066667	-15.200000	33.166668	1023.000000	1023.000000	2046.000000
11.480000	-0.043893	-25.940725	-8.872833	-6.162729	-5.530604	-5.374559	0.000000	-10.000000	0.033333	-14.216667	28.000000	1023.000000	1023.000000	2046.000000
11.500000	-0.044925	-26.550961	-9.042088	-6.386995	-5.554436	-5.567442	0.000000	-10.000000	0.016667	-13.200000	23.333334	1023.000000	1023.000000	2046.000000
11.520000	-0.046266	-27.343218	-9.243266	-6.519163	-5.689021	-5.891768	0.000000	-10.000000	0.000000	-12.483334	19.000000	1023.000000	1023.000000	2046.000000
11.540000	-0.048387	-28.596863	-9.416266	-6.897292	-6.131389	-6.151916	0.000000	-10.000000	0.000000	-12.033334	15.000000	1023.000000	1023.000000	2046.000000
11.560000	-0.050048	-29.578114	-9.721063	-7.039670	-6.551315	-6.266066	0.000000	-10.000000	0.000000	-11.666667	11.000000	1023.000000	1023.000000	2046.000000
11.580000	-0.050846	-30.049738	-10.112961	-6.995498	-6.572867	-6.368412	0.000000	-10.000000	0.000000	-11.366667	7.000000	1023.000000	1023.000000	2046.000000
11.600000	-0.052045	-30.758482	-10.372207	-7.125148	-6.741171	-6.519956	0.000000	-10.000000	0.000000	-11.200000	3.166667	1023.000000	1023.000000	2046.000000
11.620000	-0.053222	-31.454290	-10.532469	-7.347370	-7.063116	-6.511337	0.000000	-10.000000	0.000000	-11.050000	-0.333333	1023.000000	1023.000000	2046.000000
11.640000	-0.053849	-31.824739	-10.930481	-7.293776	-7.104632	-6.495851	0.000000	-10.000000	0.000000	-10.600000	-3.666667	1023.000000	1023.000000	2046.000000
11.660000	-0.054115	-31.982149	-11.210732	-7.218005	-7.009536	-6.543876	0.000000	-10.000000	0.000000	-9.916667	-7.000000	1023.000000	1023.000000	2046.000000
11.680000	-0.054879	-32.433220	-11.282178	-7.514778	-7.140727	-6.495536	0.000000	-10.000000	0.000000	-9.266667	-10.333333	1023.000000	1023.000000	2046.000000
11.700000	-0.055185	-32.614578	-11.316268	-7.669916	-7.294086	-6.334309	0.000000	-10.000000	0.000000	-8.800000	-13.500000	1023.000000	1023.000000	2046.000000
11.720000	-0.055070	-32.546185	-11.481811	-7.586483	-7.157082	-6.320809	0.000000	-10.000000	0.000000	-8.533334	-16.500000	1023.000000	1023.000000	2046.000000
11.740000	-0.054750	-32.357014	-11.507426	-7.585104	-6.992805	-6.271677	0.000000	-10.000000	0.000000	-8.200000	-19.333334	1023.000000	1023.000000	2046.000000
11.760000	-0.054828	-32.403374	-11.367999	-7.714175	-7.077690	-6.243509	0.000000	-10.000000	0.000000	-7.916667	-22.000000	1023.000000	1023.000000	2046.000000
11.780000	-0.054351	-32.121197	-11.300194	-7.697769	-7.092144	-6.031088	0.000000	-10.000000	0.000000	-7.783333	-24.666666	1023.000000	1023.000000	2046.000000
11.800000	-0.053386	-31.551220	-11.343119	-7.529090	-6.771388	-5.907622	0.000000	-10.000000	0.000000	-7.950000	-27.333334	1023.000000	1023.000000	2046.000000
11.820000	-0.052706	-31.149506	-11.201710	-7.427263	-6.587715	-5.932819	0.000000	-10.000000	0.000000	-8.133333	-30.000000	1023.000000	1023.000000	2046.000000
11.840000	-0.052813	-31.212240	-11.078947	-7.614607	-6.602295	-5.916391	0.000000	-10.000000	0.000000	-8.100000	-32.666668	1023.000000	1023.000000	2046.000000
11.860000	-0.052745	-31.172054	-11.008330	-7.748165	-6.683426	-5.732132	0.000000	-10.000000	0.000000	-7.866667	-35.333332	1023.000000	1023.000000	2046.000000
11.880000	-0.052823	-31.218567	-11.139984	-7.675043	-6.539535	-5.864005	0.000000	-10.000000	0.000000	-7.700000	-38.000000	1023.000000	1023.000000	2046.000000
11.900000	-0.053233	-31.460884	-11.091680	-7.772670	-6.468562	-6.127973	0.000000	-10.000000	0.000000	-7.566667	-40.500000	1023.000000	1023.000000	2046.000000
11.920000	-0.054655	-32.301094	-11.015676	-8.197672	-6.764751	-6.322997	0.000000	-10.000000	-0.025000	-6.983334	-43.000000	1023.000000	1023.000000	2046.000000
11.940000	-0.055618	-32.870426	-10.960889	-8.526432	-7.100377	-6.282728	0.000000	-10.000000	-0.058333	-5.483334	-45.333332	1023.000000	1023.000000	2046.000000
11.960000	-0.056057	-33.129898	-11.146802	-8.551799	-6.964720	-6.466578	0.000000	-10.000000	-0.091667	-2.650000	-47.000000	1023.000000	1023.000000	2046.000000
11.980000	-0.056005	-33.099140	-11.054980	-8.579082	-6.870612	-6.594468	0.000000	-10.000000	-0.100000	0.266667	-47.833332	1023.000000	1023.000000	2046.000000
12.000000	-0.056584	-33.441158	-11.083715	-8.755660	-6.934051	-6.667731	0.000000	-10.000000	-0.100000	2.466667	-48.000000	1023.000000	1023.000000	2046.000000
12.020000	-0.056454	-33.364502	-10.945298	-8.770405	-7.175246	-6.473551	0.000000	-10.000000	-0.100000	3.583333	-48.000000	1023.000000	1023.000000	2046.000000
12.040000	-0.055499	-32.799835	-11.060265	-8.515682	-6.724131	-6.499757	0.000000	-10.000000	-0.108333	4.266667	-48.000000	1023.000000	1023.000000	2046.000000
12.060000	-0.054449	-32.179424	-10.898388	-8.436951	-6.436646	-6.407440	0.000000	-10.000000	-0.125000	4.850000	-48.000000	1023.000000	1023.000000	2046.000000
12.080000	-0.054051	-31.944254	-10.700645	-8.553698	-6.517096	-6.172814	0.000000	-10.000000	-0.133333	5.200000	-48.000000	1023.000000	1023.000000	2046.000000
12.100000	-0.053150	-31.411467	-10.642718	-8.370739	-6.396832	-6.001176	0.000000	-10.000000	-0.141667	5.600000	-48.000000	1023.000000	1023.000000	2046.000000
12.120000	-0.051691	-30.549261	-10.550415	-8.113052	-5.972912	-5.912882	0.000000	-10.000000	-0.141667	6.050000	-48.000000	1023.000000	1023.000000	2046.000000
12.140000	-0.050498	-29.844143	-10.277865	-7.952256	-5.692257	-5.921764	0.000000	-10.000000	-0.150000	6.500000	-48.000000	1023.000000	1023.000000	2046.000000
12.160000	-0.049579	-29.301325	-10.060371	-7.949924	-5.600670	-5.690360	0.000000	-10.000000	-0.141667	6.766667	-48.000000	1023.000000	1023.000000	2046.000000
12.180000	-0.048509	-28.669004	-9.829099	-7.851566	-5.630616	-5.357725	0.000000	-10.000000	-0.141667	6.933333	-48.000000	1023.000000	1023.000000	2046.000000
12.200000	-0.047356	-27.987316	-9.820710	-7.530298	-5.275848	-5.360460	0.000000	-10.000000	-0.141667	7.033333	-48.000000	1023.000000	1023.000000	2046.000000
12.220000	-0.046596	-27.538317	-9.708976	-7.411534	-4.993834	-5.423974	0.000000	-10.000000	-0.141667	7.166667	-24.666666	1023.000000	1023.000000	2046.000000
12.240000	-0.046251	-27.334063	-9.693922	-7.459670	-4.858623	-5.321849	0.000000	-10.000000	-0.141667	7.416667	-0.833333	1023.000000	1023.000000	2046.000000
12.260000	-0.045719	-27.020002	-9.467726	-7.443930	-5.079302	-5.029045	0.000000	-10.000000	-0.141667	7.750000	23.833334	1023.000000	1023.000000	2046.000000
12.280000	-0.044832	-26.495935	-9.580363	-7.188656	-4.770618	-4.956299	0.000000	-10.000000	-0.150000	8.300000	26.000000	1023.000000	1023.000000	2046.000000
12.300000	-0.044956	-26.568726	-9.617022	-7.093327	-4.717096	-5.141280	0.000000	-10.000000	-0.166667	8.900001	28.666666	1023.000000	1023.000000	2046.000000
12.320000	-0.045835	-27.088690	-9.660902	-7.272615	-4.952837	-5.202336	0.000000	-10.000000	-0.191667	9.633333	31.500000	1023.000000	1023.000000	2046.000000
12.340000	-0.046272	-27.346674	-9.682411	-7.246236	-5.139098	-5.278928	0.000000	-10.000000	-0.208333	10.350000	34.666668	1023.000000	1023.000000	2046.000000
12.360000	-0.046090	-27.239466	-9.585226	-7.164693	-5.012458	-5.477089	0.000000	-10.000000	-0.233333	11.450001	38.166668	1023.000000	1023.000000	2046.000000
12.380000	-0.046329	-27.380474	-9.606949	-7.365015	-4.858402	-5.550108	0.000000	-10.000000	-0.233333	12.883334	41.833332	1023.000000	1023.000000	2046.000000
12.400000	-0.046866	-27.697641	-9.512562	-7.635213	-5.114824	-5.435042	0.000000	-10.000000	-0.250000	14.000000	45.833332	1023.000000	1023.000000	2046.000000
12.420000	-0.047417	-28.023220	-9.623251	-7.652490	-5.231925	-5.515554	0.000000	-10.000000	-0.241667	14.683333	50.166668	1023.000000	1023.000000	2046.000000
12.440000	-0.047942	-28.333496	-9.889525	-7.453822	-5.146935	-5.843214	0.000000	-10.000000	-0.250000	14.650000	55.000000	1023.000000	1023.000000	2046.000000
12.460000	-0.048195	-28.483047	-10.009265	-7.411150	-5.143332	-5.919301	0.000000	-10.000000	-0.250000	14.750000	60.000000	1023.000000	1023.000000	2046.000000
12.480000	-0.048622	-28.735332	-10.165060	-7.475194	-5.221243	-5.873835	0.000000	-10.000000	-0.258333	14.683333	65.000000	1023.000000	1023.000000	2046.000000
12.500000	-0.048897	-28.898211	-10.264359	-7.550009	-5.454015	-5.629827	0.000000	-10.000000	-0.266667	14.933333	70.000000	1023.000000	1023.000000	2046.000000
12.520000	-0.048610	-28.728617	-10.452850	-7.465968	-5.326464	-5.483334	0.000000	-10.000000	-0.283333	15.483334	74.833336	1023.000000	1023.000000	2046.000000
12.540000	-0.047719	-28.202082	-10.548596	-7.158490	-4.963200	-5.531796	0.000000	-10.000000	-0.300000	16.316666	79.833336	1023.000000	1023.000000	2046.000000
12.560000	-0.047191	-27.890137	-10.559838	-7.043571	-4.831750	-5.454977	0.000000	-10.000000	-0.316667	16.966667	85.000000	1023.000000	1023.000000	2046.000000
12.580000	-0.046952	-27.748796	-10.493595	-7.151354	-4.917279	-5.186568	0.000000	-10.000000	-0.300000	17.383333	90.666664	1023.000000	1023.000000	2046.000000
12.600000	-0.046128	-27.261583	-10.351851	-7.176983	-4.906672	-4.826077	0.000000	-10.000000	-0.308333	17.450001	96.500000	1023.000000	1023.000000	2046.000000
12.620000	-0.044862	-26.513302	-10.321475	-6.857268	-4.512675	-4.821884	0.000000	-10.000000	-0.308333	17.866667	102.500000	1023.000000	1023.000000	2046.000000
12.640000	-0.043319	-25.601658	-10.145711	-6.554684	-4.119434	-4.781829	0.000000	-10.000000	-0.316667	18.050001	108.500000	1023.000000	1023.000000	2046.000000
12.660000	-0.041928	-24.779629	-9.921232	-6.477570	-3.935097	-4.445730	0.000000	-10.000000	-0.316667	18.366667	114.500000	1023.000000	1023.000000	2046.000000
12.680000	-0.040399	-23.875751	-9.554815	-6.509054	-3.890923	-3.920959	0.000000	-10.000000	-0.308333	18.266666	120.500000	1023.000000	1023.000000	2046.000000
12.700000	-0.038132	-22.535885	-9.305881	-6.082088	-3.370427	-3.777488	0.000000	-10.000000	-0.316667	18.400000	126.500000	1023.000000	1023.000000	2046.000000
12.720000	-0.036185	-21.385397	-9.025762	-5.698939	-2.809717	-3.850980	0.000000	-10.000000	-0.300000	18.683334	132.500000	1023.000000	1023.000000	2046.000000
12.740000	-0.034894	-20.622095	-8.728010	-5.749966	-2.622116	-3.522003	0.000000	-10.000000	-0.308333	18.950001	138.666672	1023.000000	1023.000000	2046.000000
12.760000	-0.033899	-20.034374	-8.336096	-5.845589	-2.665410	-3.187279	0.000000	-10.000000	-0.308333	19.200001	145.000000	1023.000000	1023.000000	2046.000000
12.780000	-0.032612	-19.273726	-8.185264	-5.570307	-2.182597	-3.335558	0.000000	-10.000000	-0.308333	19.083334	151.333328	1023.000000	1023.000000	2046.000000
12.800000	-0.031863	-18.831280	-7.957081	-5.473257	-1.864220	-3.536723	0.000000	-10.000000	-0.316667	19.266666	157.833328	1023.000000	1023.000000	2046.000000
12.820000	-0.032282	-19.078634	-7.791746	-5.748240	-2.089575	-3.449074	0.000000	-10.000000	-0.350000	19.666668	164.166672	1023.000000	1023.000000	2046.000000
12.840000	-0.031890	-18.847202	-7.602464	-5.867375	-2.142648	-3.234716	0.000000	-10.000000	-0.391667	20.650002	170.833328	1023.000000	1023.000000	2046.000000
12.860000	-0.031024	-18.335472	-7.506659	-5.596951	-1.761238	-3.470623	0.000000	-10.000000	-0.425000	21.583334	177.500000	1023.000000	1023.000000	2046.000000
12.880000	-0.030152	-17.819571	-7.313180	-5.462878	-1.602801	-3.440712	0.000000	-10.000000	-0.441667	22.333334	184.666672	1023.000000	1023.000000	2046.000000
12.900000	-0.029564	-17.472164	-7.085925	-5.537436	-1.683937	-3.164866	0.000000	-10.000000	-0.450000	22.850000	191.833328	1023.000000	1023.000000	2046.000000
12.920000	-0.028004	-16.550217	-6.795815	-5.355615	-1.537081	-2.861706	0.000000	-10.000000	-0.466667	23.016666	199.333328	1023.000000	1023.000000	2046.000000
12.940000	-0.025683	-15.178470	-6.598413	-4.942352	-0.882729	-2.754975	0.000000	-10.000000	-0.458333	23.266666	207.000000	1023.000000	1023.000000	2046.000000
12.960000	-0.023632	-13.966349	-6.244129	-4.662003	-0.537934	-2.522283	0.000000	-10.000000	-0.458333	23.266666	214.833328	1023.000000	1023.000000	2046.000000
12.980000	-0.022061	-13.038244	-5.926944	-4.607989	-0.425873	-2.077438	0.000000	-10.000000	-0.441667	23.583334	222.500000	1023.000000	1023.000000	2046.000000
13.000000	-0.019805	-11.704689	-5.545574	-4.351371	-0.104334	-1.703410	0.000000	-10.000000	-0.458333	23.783333	230.166672	1023.000000	1023.000000	2046.000000
13.020000	-0.016970	-10.029117	-5.177721	-3.782933	0.609631	-1.678093	0.000000	-10.000000	-0.475000	24.200001	238.000000	1023.000000	1023.000000	2046.000000
13.040000	-0.014894	-8.802423	-4.758729	-3.497080	0.875871	-1.422486	0.000000	-10.000000	-0.491667	24.700001	246.000000	1023.000000	1023.000000	2046.000000
13.060000	-0.013296	-7.858214	-4.484727	-3.412423	0.965266	-0.926331	0.000000	-10.000000	-0.516667	25.083334	254.333328	1023.000000	1023.000000	2046.000000
13.080000	-0.011465	-6.775939	-4.272672	-3.007848	1.345836	-0.841255	0.000000	-10.000000	-0.541667	25.500000	262.666656	1023.000000	1023.000000	2046.000000
13.100000	-0.009579	-5.661040	-3.963864	-2.661099	1.787848	-0.823924	0.000000	-10.000000	-0.566667	25.766666	271.333344	1023.000000	1023.000000	2046.000000
13.120000	-0.008161	-4.823090	-3.766937	-2.547352	1.991257	-0.500057	0.000000	-10.000000	-0.575000	26.133333	282.666656	1023.000000	1023.000000	2046.000000
13.140000	-0.006655	-3.932992	-3.485357	-2.399129	2.062201	-0.110708	0.000000	-10.000000	-0.575000	26.299999	291.333344	1023.000000	1023.000000	2046.000000
13.160000	-0.004916	-2.905153	-3.446544	-2.017451	2.500974	0.057868	0.000000	-10.000000	-0.583333	26.483334	300.000000	1023.000000	1023.000000	2046.000000
13.180000	-0.003817	-2.255662	-3.326170	-1.644772	2.702701	0.012578	0.000000	-10.000000	-0.591667	26.516666	306.000000	1023.000000	1023.000000	2046.000000
13.200000	-0.003279	-1.938107	-3.136674	-1.427462	2.578899	0.047130	0.000000	-10.000000	-0.591667	26.383333	315.000000	1023.000000	1023.000000	2046.000000
13.220000	-0.003004	-1.775274	-2.979753	-1.371083	2.440872	0.134690	0.000000	-10.000000	-0.600000	26.416666	323.833344	1023.000000	1023.000000	2046.000000
13.240000	-0.002173	-1.284100	-2.800785	-1.175995	2.563839	0.128841	0.000000	-10.000000	-0.608333	26.733334	332.666656	1023.000000	1023.000000	2046.000000
13.260000	-0.001918	-1.133451	-2.625170	-1.081915	2.664770	-0.091136	0.000000	-10.000000	-0.616667	27.100000	341.500000	1023.000000	1023.000000	2046.000000
13.280000	-0.002715	-1.604374	-2.710101	-1.190822	2.466593	-0.170045	0.000000	-10.000000	-0.591667	26.966667	350.500000	1023.000000	1023.000000	2046.000000
13.300000	-0.003727	-2.202712	-2.879245	-1.191107	2.086007	-0.218366	0.000000	-10.000000	-0.558333	26.416668	359.500000	1023.000000	1023.000000	2046.000000
13.320000	-0.003459	-2.044369	-2.988040	-0.800639	2.165658	-0.421348	0.000000	-10.000000	-0.525000	25.783335	368.333344	1023.000000	1023.000000	2046.000000
13.340000	-0.002970	-1.755222	-2.993896	-0.626141	2.204866	-0.340050	0.000000	-10.000000	-0.508333	25.266668	377.166656	1023.000000	1023.000000	2046.000000
13.360000	-0.002500	-1.477655	-3.085734	-0.545338	2.261496	-0.108079	0.000000	-10.000000	-0.508333	25.116667	385.666656	1023.000000	1023.000000	2046.000000
13.380000	-0.001440	-0.850800	-3.079733	-0.241255	2.383320	0.086868	0.000000	-10.000000	-0.516667	25.250000	394.166656	1023.000000	1023.000000	2046.000000
13.400000	-0.000074	-0.043961	-2.944228	0.191579	2.562325	0.146363	0.000000	-10.000000	-0.533333	25.550001	402.500000	1023.000000	1023.000000	2046.000000
13.420000	0.001125	0.664767	-2.909597	0.451305	2.741943	0.381115	0.000000	-10.000000	-0.541667	25.650000	411.000000	1023.000000	1023.000000	2046.000000
13.440000	0.002390	1.412366	-2.905832	0.647615	2.969974	0.700609	0.000000	-10.000000	-0.541667	25.683334	419.500000	1023.000000	1023.000000	2046.000000
13.460000	0.003937	2.326845	-2.665073	0.889274	3.089965	1.012679	0.000000	-10.000000	-0.533333	25.500000	428.166656	1023.000000	1023.000000	2046.000000
13.480000	0.005531	3.269104	-2.449130	1.217764	3.409261	1.091210	0.000000	-10.000000	-0.516667	25.333334	436.666656	1023.000000	1023.000000	2046.000000
13.500000	0.007300	4.314330	-2.215377	1.494546	3.661124	1.374037	0.000000	-10.000000	-0.516667	25.200001	445.333344	1023.000000	1023.000000	2046.000000
13.520000	0.009204	5.439624	-2.010121	1.670314	4.019749	1.759683	0.000000	-10.000000	-0.508333	25.133333	453.666656	1023.000000	1023.000000	2046.000000
13.540000	0.011328	6.694561	-1.541575	1.936391	4.232700	2.067045	0.000000	-10.000000	-0.508333	25.066668	462.166656	1023.000000	1023.000000	2046.000000
13.560000	0.013503	7.980233	-1.098914	2.330345	4.600402	2.148400	0.000000	-10.000000	-0.491667	24.750000	470.500000	1023.000000	1023.000000	2046.000000
13.580000	0.015680	9.266950	-0.762584	2.551005	5.031345	2.447184	0.000000	-10.000000	-0.475000	24.433334	478.833344	1023.000000	1023.000000	2046.000000
13.600000	0.017632	10.420337	-0.318565	2.710337	5.319076	2.709488	0.000000	-10.000000	-0.450000	24.166666	487.000000	1023.000000	1023.000000	2046.000000
13.620000	0.019482	11.513585	0.157226	2.927006	5.605128	2.824225	0.000000	-10.000000	-0.425000	23.816668	495.000000	1023.000000	1023.000000	2046.000000
13.640000	0.020391	12.051119	0.456351	2.938958	5.841984	2.813826	0.000000	-10.000000	-0.416667	23.250000	503.000000	1023.000000	1023.000000	2046.000000
13.660000	0.020575	12.159662	0.552176	2.848024	5.933427	2.826035	0.000000	-10.000000	-0.425000	22.666668	511.000000	1023.000000	1023.000000	2046.000000
13.680000	0.021002	12.412444	0.883671	2.835067	5.862974	2.830732	0.000000	-10.000000	-0.441667	22.466667	518.666687	1023.000000	1023.000000	2046.000000
13.700000	0.021789	12.877016	1.114269	2.939512	5.982640	2.840596	0.000000	-10.000000	-0.433333	22.383333	526.333313	1023.000000	1023.000000	2046.000000
13.720000	0.022490	13.291806	1.117796	3.011634	6.309613	2.852764	0.000000	-10.000000	-0.408333	22.000000	533.666687	1023.000000	1023.000000	2046.000000
13.740000	0.023037	13.614753	1.462775	3.006571	6.173147	2.972260	0.000000	-10.000000	-0.375000	21.366667	541.166687	1023.000000	1023.000000	2046.000000
13.760000	0.024410	14.426376	1.738025	3.206965	6.358225	3.123162	0.000000	-10.000000	-0.341667	20.600000	548.333313	1023.000000	1023.000000	2046.000000
13.780000	0.026287	15.535761	2.035749	3.515300	6.659594	3.325118	0.000000	-10.000000	-0.316667	19.766666	555.500000	1023.000000	1023.000000	2046.000000
13.800000	0.027936	16.510439	2.164071	3.792318	7.020597	3.533453	0.000000	-10.000000	-0.291667	18.983334	562.166687	1023.000000	1023.000000	2046.000000
13.820000	0.029404	17.377714	2.588557	3.965532	7.037127	3.786498	0.000000	-10.000000	-0.275000	18.083334	568.500000	1023.000000	1023.000000	2046.000000
13.840000	0.031488	18.609436	2.989302	4.321500	7.365620	3.933015	0.000000	-10.000000	-0.258333	17.450001	574.500000	1023.000000	1023.000000	2046.000000
13.860000	0.033825	19.990831	3.254525	4.667668	7.944176	4.124462	0.000000	-10.000000	-0.258333	16.750000	580.500000	1023.000000	1023.000000	2046.000000
13.880000	0.035694	21.094887	3.673063	4.866251	8.137342	4.418230	0.000000	-10.000000	-0.266667	16.483334	586.333313	1023.000000	1023.000000	2046.000000
13.900000	0.037394	22.099855	4.159492	5.095510	8.223556	4.621299	0.000000	-10.000000	-0.275000	16.016666	592.000000	1023.000000	1023.000000	2046.000000
13.920000	0.038868	22.970978	4.274263	5.403833	8.640893	4.651990	0.000000	-10.000000	-0.266667	15.583333	597.333313	1023.000000	1023.000000	2046.000000
13.940000	0.039638	23.426256	4.311365	5.495838	8.924483	4.694569	0.000000	-10.000000	-0.250000	14.933333	602.666687	1023.000000	1023.000000	2046.000000
13.960000	0.040298	23.815826	4.718522	5.472135	8.757400	4.867770	0.000000	-10.000000	-0.216667	14.233334	607.833313	1023.000000	1023.000000	2046.000000
13.980000	0.041514	24.534784	4.842416	5.658679	9.035882	4.997808	0.000000	-10.000000	-0.183333	13.300000	612.666687	1023.000000	1023.000000	2046.000000
14.000000	0.042276	24.984829	4.709741	5.919163	9.336292	5.019632	0.000000	-10.000000	-0.158333	12.250000	617.333313	1023.000000	1023.000000	2046.000000
14.020000	0.041566	24.565777	4.834462	5.822994	8.899584	5.008736	0.000000	-10.000000	-0.141667	11.200000	621.500000	1023.000000	1023.000000	2046.000000
14.040000	0.041360	24.443798	4.745615	5.988638	8.840575	4.868971	0.000000	-10.000000	-0.125000	10.416667	625.500000	1023.000000	1023.000000	2046.000000
14.060000	0.041433	24.486935	4.793638	6.252223	8.822412	4.618662	0.000000	-10.000000	-0.108333	9.783334	629.000000	1023.000000	1023.000000	2046.000000
14.080000	0.040730	24.071493	4.852775	6.123759	8.662256	4.432703	0.000000	-10.000000	-0.100000	9.500000	632.333313	1023.000000	1023.000000	2046.000000
14.100000	0.040108	23.704107	5.102514	5.869331	8.311532	4.420730	0.000000	-10.000000	-0.100000	9.016666	635.666687	1023.000000	1023.000000	2046.000000
14.120000	0.039186	23.159134	4.909768	5.839143	8.296847	4.113375	0.000000	-10.000000	-0.100000	8.233334	638.666687	1023.000000	1023.000000	2046.000000
14.140000	0.037366	22.083441	4.600350	5.957273	7.981280	3.544537	0.000000	-10.000000	-0.100000	6.616667	641.666687	1023.000000	1023.000000	2046.000000
14.160000	0.035366	20.901472	4.320686	5.740361	7.508708	3.331717	0.000000	-10.000000	-0.100000	4.733334	644.166687	1023.000000	1023.000000	2046.000000
14.180000	0.034441	20.354696	4.152569	5.651840	7.223825	3.326463	0.000000	-10.000000	-0.100000	3.066667	646.166687	1023.000000	1023.000000	2046.000000
14.200000	0.034498	20.388573	3.857801	5.802976	7.399475	3.328321	0.000000	-10.000000	-0.091667	2.350000	647.333313	1023.000000	1023.000000	2046.000000
14.220000	0.034138	20.175463	3.618133	5.999870	7.344458	3.213001	0.000000	-10.000000	-0.091667	2.250000	648.000000	1023.000000	1023.000000	2046.000000
14.240000	0.033406	19.742928	3.500770	5.964674	7.029812	3.247672	0.000000	-10.000000	-0.091667	2.516667	648.666687	1023.000000	1023.000000	2046.000000
14.260000	0.033768	19.956755	3.306178	6.126724	7.110187	3.413666	0.000000	-10.000000	-0.100000	2.533333	649.500000	1023.000000	1023.000000	2046.000000
14.280000	0.034409	20.335518	3.210063	6.454667	7.220880	3.449909	0.000000	-10.000000	-0.100000	2.216667	650.333313	1023.000000	1023.000000	2046.000000
14.300000	0.034023	20.107391	3.046743	6.466787	7.216226	3.377636	0.000000	-10.000000	-0.083333	1.316667	650.833313	1023.000000	1023.000000	2046.000000
14.320000	0.033970	20.076065	3.044512	6.369296	7.073320	3.588938	0.000000	-10.000000	-0.066667	0.216667	651.000000	1023.000000	1023.000000	2046.000000
14.340000	0.034751	20.538055	3.028865	6.534887	7.309674	3.664630	0.000000	-10.000000	-0.050000	-1.183333	651.000000	1023.000000	1023.000000	2046.000000
14.360000	0.034974	20.669775	2.961042	6.616051	7.449873	3.642809	0.000000	-10.000000	-0.058333	-2.533334	651.000000	1023.000000	1023.000000	2046.000000
14.380000	0.034975	20.670425	3.163043	6.411317	7.290449	3.805617	0.000000	-10.000000	-0.058333	-4.133334	651.000000	1023.000000	1023.000000	2046.000000
14.400000	0.035916	21.226187	3.204099	6.424309	7.566582	4.031197	0.000000	-10.000000	-0.050000	-5.833333	651.000000	1023.000000	1023.000000	2046.000000
14.420000	0.036383	21.502199	3.316017	6.584541	7.715056	3.886584	0.000000	-10.000000	-0.025000	-7.466667	651.000000	1023.000000	1023.000000	2046.000000
14.440000	0.036118	21.345974	3.399826	6.348440	7.716693	3.881014	0.000000	-10.000000	-0.008333	-8.850000	651.000000	1023.000000	1023.000000	2046.000000
14.460000	0.036373	21.496336	3.583608	6.165980	7.734631	4.012117	0.000000	-10.000000	0.000000	-9.933333	651.000000	1023.000000	1023.000000	2046.000000
14.480000	0.035803	21.159323	3.547576	6.211893	7.754387	3.645467	0.000000	-10.000000	0.000000	-10.933333	651.000000	1023.000000	1023.000000	2046.000000
14.500000	0.033643	19.882814	3.459947	5.641801	7.414474	3.366592	0.000000	-10.000000	0.000000	-11.866667	647.333313	1023.000000	1023.000000	2046.000000
14.520000	0.032169	19.011896	3.396790	5.147922	7.190653	3.276531	0.000000	-10.000000	0.000000	-12.416667	639.000000	1023.000000	1023.000000	2046.000000
14.540000	0.030982	18.310282	3.383915	5.033143	7.014946	2.878278	0.000000	-10.000000	0.016667	-12.816668	629.333313	1023.000000	1023.000000	2046.000000
14.560000	0.029267	17.296616	3.247223	4.649803	6.811920	2.587670	0.000000	-10.000000	0.025000	-12.933333	622.000000	1023.000000	1023.000000	2046.000000
14.580000	0.028153	16.638687	3.267611	4.153530	6.472452	2.745094	0.000000	-10.000000	0.041667	-13.483334	617.666687	1023.000000	1023.000000	2046.000000
14.600000	0.027643	16.336725	3.109496	4.245524	6.474306	2.507400	0.000000	-10.000000	0.058333	-14.216667	613.166687	1023.000000	1023.000000	2046.000000
14.620000	0.026626	15.736159	2.873783	4.159285	6.396171	2.306921	0.000000	-10.000000	0.100000	-15.266666	608.333313	1023.000000	1023.000000	2046.000000
14.640000	0.026441	15.626599	2.961798	3.955311	6.120776	2.588714	0.000000	-10.000000	0.133333	-16.299999	603.333313	1023.000000	1023.000000	2046.000000
14.660000	0.026464	15.639994	2.854078	4.221336	6.186024	2.378556	0.000000	-10.000000	0.166667	-17.250000	598.000000	1023.000000	1023.000000	2046.000000
14.680000	0.025658	15.163641	2.617339	4.057424	6.171956	2.316922	0.000000	-10.000000	0.183333	-18.233334	592.333313	1023.000000	1023.000000	2046.000000
14.700000	0.025680	15.176581	2.783145	3.878538	5.965298	2.549601	0.000000	-10.000000	0.200000	-18.950001	586.166687	1023.000000	1023.000000	2046.000000
14.720000	0.026104	15.427712	2.730482	4.257911	6.144370	2.294949	0.000000	-10.000000	0.200000	-19.500000	579.833313	1023.000000	1023.000000	2046.000000
14.740000	0.025689	15.182340	2.670057	4.106229	6.063244	2.342810	0.000000	-10.000000	0.200000	-19.916668	573.166687	1023.000000	1023.000000	2046.000000
14.760000	0.025777	15.234219	2.745757	3.986300	5.891597	2.610564	0.000000	-10.000000	0.216667	-20.333334	566.666687	1023.000000	1023.000000	2046.000000
14.780000	0.025394	15.007992	2.542837	4.133321	5.944966	2.386868	0.000000	-10.000000	0.233333	-20.900002	559.833313	1023.000000	1023.000000	2046.000000
14.800000	0.024165	14.281650	2.337267	3.872001	5.764924	2.307458	0.000000	-10.000000	0.266667	-21.483334	552.833313	1023.000000	1023.000000	2046.000000
14.820000	0.023194	13.707491	2.255488	3.681127	5.345582	2.425295	0.000000	-10.000000	0.283333	-22.100000	545.500000	1023.000000	1023.000000	2046.000000
14.840000	0.021589	12.759054	1.843823	3.735780	5.107414	2.072037	0.000000	-10.000000	0.300000	-22.716667	538.166687	1023.000000	1023.000000	2046.000000
14.860000	0.018898	11.168742	1.279579	3.505070	4.730645	1.653448	0.000000	-10.000000	0.308333	-23.266666	530.666687	1023.000000	1023.000000	2046.000000
14.880000	0.016517	9.761814	1.069974	3.014284	4.070411	1.607146	0.000000	-10.000000	0.316667	-23.549999	523.000000	1023.000000	1023.000000	2046.000000
14.900000	0.014726	8.702954	0.741347	3.084170	3.766211	1.111226	0.000000	-10.000000	0.325000	-23.766666	515.000000	1023.000000	1023.000000	2046.000000
14.920000	0.012695	7.503024	0.414118	2.945252	3.508832	0.634821	0.000000	-10.000000	0.316667	-23.683334	507.000000	1023.000000	1023.000000	2046.000000
14.940000	0.010846	6.409794	0.274283	2.422129	3.152857	0.560526	0.000000	-10.000000	0.316667	-23.716667	499.000000	1023.000000	1023.000000	2046.000000
14.960000	0.009202	5.438660	0.198510	2.058566	2.763543	0.418042	0.000000	-10.000000	0.308333	-23.700001	491.000000	1023.000000	1023.000000	2046.000000
14.980000	0.006752	3.990698	-0.195796	1.962949	2.462243	-0.238698	0.000000	-10.000000	0.308333	-23.966667	483.000000	1023.000000	1023.000000	2046.000000
15.000000	0.003797	2.243987	-0.686408	1.654923	2.005700	-0.730228	0.000000	-10.000000	0.308333	-24.083334	475.000000	1023.000000	1023.000000	2046.000000
15.020000	0.001450	0.856709	-0.915816	1.252731	1.306278	-0.786485	0.000000	-10.000000	0.308333	-24.033335	467.000000	1023.000000	1023.000000	2046.000000
15.040000	-0.000395	-0.233681	-1.450746	1.251073	1.143628	-1.177635	0.000000	-10.000000	0.316667	-23.750000	459.000000	1023.000000	1023.000000	2046.000000
15.060000	-0.002031	-1.200385	-1.866030	1.190195	0.926481	-1.451030	0.000000	-10.000000	0.316667	-23.716667	451.000000	1023.000000	1023.000000	2046.000000
15.080000	-0.003629	-2.144619	-2.228842	0.914680	0.605397	-1.435853	0.000000	-10.000000	0.316667	-23.516666	443.166656	1023.000000	1023.000000	2046.000000
15.100000	-0.004946	-2.923237	-2.594619	0.860158	0.304139	-1.492916	0.000000	-10.000000	0.308333	-23.550001	435.500000	1023.000000	1023.000000	2046.000000
15.120000	-0.006225	-3.679158	-2.928763	0.883886	0.116824	-1.751105	0.000000	-10.000000	0.316667	-23.466667	427.833344	1023.000000	1023.000000	2046.000000
15.140000	-0.007172	-4.238544	-3.295882	0.694684	0.099801	-1.737147	0.000000	-10.000000	0.333333	-23.733334	414.666656	1023.000000	1023.000000	2046.000000
15.160000	-0.008509	-5.028728	-3.470474	0.340780	-0.185110	-1.713924	0.000000	-10.000000	0.350000	-23.900002	404.000000	1023.000000	1023.000000	2046.000000
15.180000	-0.009383	-5.545509	-3.721228	0.225652	-0.267764	-1.782170	0.000000	-10.000000	0.350000	-24.050001	396.000000	1023.000000	1023.000000	2046.000000
15.200000	-0.009974	-5.894501	-3.827872	0.275587	-0.385929	-1.956287	0.000000	-10.000000	0.341667	-24.100000	393.333344	1023.000000	1023.000000	2046.000000
15.220000	-0.010286	-6.079318	-4.031117	0.139772	-0.308571	-1.879401	0.000000	-10.000000	0.341667	-24.183334	388.000000	1023.000000	1023.000000	2046.000000
15.240000	-0.010633	-6.284222	-4.005508	-0.148709	-0.410213	-1.719792	0.000000	-10.000000	0.341667	-24.250000	380.000000	1023.000000	1023.000000	2046.000000
15.260000	-0.011025	-6.516015	-3.994056	-0.210797	-0.596248	-1.714915	0.000000	-10.000000	0.366667	-24.666668	372.000000	1023.000000	1023.000000	2046.000000
15.280000	-0.011067	-6.540433	-4.056455	-0.106302	-0.482887	-1.894790	0.000000	-10.000000	0.383333	-24.916668	363.666656	1023.000000	1023.000000	2046.000000
15.300000	-0.011482	-6.786048	-4.231029	-0.310383	-0.369432	-1.875204	0.000000	-10.000000	0.400000	-25.116667	355.333344	1023.000000	1023.000000	2046.000000
15.320000	-0.012590	-7.440450	-4.299218	-0.567778	-0.705681	-1.867773	0.000000	-10.000000	0.400000	-24.816668	347.000000	1023.000000	1023.000000	2046.000000
15.340000	-0.013671	-8.079329	-4.506989	-0.623997	-0.821035	-2.127310	0.000000	-10.000000	0.383333	-24.866667	338.833344	1023.000000	1023.000000	2046.000000
15.360000	-0.015067	-8.904567	-4.649841	-0.846950	-0.981041	-2.426735	0.000000	-10.000000	0.366667	-24.916668	330.500000	1023.000000	1023.000000	2046.000000
15.380000	-0.017189	-10.158438	-4.864984	-1.424841	-1.192479	-2.676132	0.000000	-10.000000	0.366667	-25.000000	322.166656	1023.000000	1023.000000	2046.000000
15.400000	-0.019137	-11.309951	-4.935287	-1.961961	-1.599973	-2.812731	0.000000	-10.000000	0.350000	-24.466667	313.833344	1023.000000	1023.000000	2046.000000
15.420000	-0.020643	-12.200149	-5.115100	-2.172670	-1.815752	-3.096627	0.000000	-10.000000	0.341667	-23.950001	305.833344	1023.000000	1023.000000	2046.000000
15.440000	-0.021758	-12.858706	-5.198974	-2.313530	-2.009933	-3.336270	0.000000	-10.000000	0.316667	-23.483334	297.833344	1023.000000	1023.000000	2046.000000
15.460000	-0.022974	-13.577552	-5.473068	-2.584370	-2.067327	-3.452787	0.000000	-10.000000	0.316667	-23.416666	290.000000	1023.000000	1023.000000	2046.000000
15.480000	-0.023838	-14.088311	-5.563918	-2.838245	-2.348338	-3.337810	0.000000	-10.000000	0.325000	-23.416666	282.000000	1023.000000	1023.000000	2046.000000
15.500000	-0.023903	-14.126690	-5.639015	-2.708320	-2.400289	-3.379066	0.000000	-10.000000	0.333333	-23.483334	274.000000	1023.000000	1023.000000	2046.000000
15.520000	-0.023844	-14.091784	-5.662338	-2.621495	-2.355854	-3.452095	0.000000	-10.000000	0.341667	-23.600000	266.000000	1023.000000	1023.000000	2046.000000
15.540000	-0.024222	-14.315180	-5.890376	-2.745811	-2.266665	-3.412328	0.000000	-10.000000	0.325000	-23.433334	258.333344	1023.000000	1023.000000	2046.000000
15.560000	-0.024560	-14.515246	-5.843879	-2.802117	-2.569514	-3.299737	0.000000	-10.000000	0.308333	-23.150000	250.666672	1023.000000	1023.000000	2046.000000
15.580000	-0.024155	-14.275756	-5.838360	-2.614597	-2.464362	-3.358437	0.000000	-10.000000	0.291667	-22.916668	243.000000	1023.000000	1023.000000	2046.000000
15.600000	-0.023772	-14.049284	-5.946570	-2.549707	-2.200600	-3.352405	0.000000	-10.000000	0.291667	-22.650000	235.166672	1023.000000	1023.000000	2046.000000
15.620000	-0.023941	-14.149410	-5.867207	-2.706853	-2.379478	-3.195873	0.000000	-10.000000	0.291667	-22.366667	227.500000	1023.000000	1023.000000	2046.000000
15.640000	-0.023494	-13.885180	-5.817142	-2.643326	-2.375246	-3.049465	0.000000	-10.000000	0.291667	-21.883333	220.166672	1023.000000	1023.000000	2046.000000
15.660000	-0.023537	-13.910328	-5.873349	-2.561923	-2.273071	-3.201985	0.000000	-10.000000	0.283333	-21.666666	212.833328	1023.000000	1023.000000	2046.000000
15.680000	-0.024468	-14.460352	-6.119479	-2.790561	-2.273342	-3.276970	0.000000	-10.000000	0.266667	-21.516666	205.666672	1023.000000	1023.000000	2046.000000
15.700000	-0.024870	-14.698127	-6.060615	-2.911777	-2.568698	-3.157038	0.000000	-10.000000	0.266667	-21.450001	198.500000	1023.000000	1023.000000	2046.000000
15.720000	-0.025038	-14.797173	-6.127275	-2.834094	-2.558119	-3.277685	0.000000	-10.000000	0.266667	-21.366667	191.333328	1023.000000	1023.000000	2046.000000
15.740000	-0.025861	-15.283937	-6.437590	-2.876224	-2.628875	-3.341247	0.000000	-10.000000	0.266667	-21.366667	184.166672	1023.000000	1023.000000	2046.000000
15.760000	-0.027722	-16.383572	-6.625659	-3.175507	-3.167131	-3.415274	0.000000	-10.000000	0.266667	-21.333334	177.000000	1023.000000	1023.000000	2046.000000
15.780000	-0.029301	-17.317080	-6.922464	-3.168989	-3.334219	-3.891407	0.000000	-10.000000	0.258333	-21.266668	170.000000	1023.000000	1023.000000	2046.000000
15.800000	-0.031467	-18.596767	-7.265457	-3.511853	-3.574260	-4.245197	0.000000	-10.000000	0.241667	-21.000000	162.833328	1023.000000	1023.000000	2046.000000
15.820000	-0.032985	-19.494259	-7.177820	-3.931745	-4.139124	-4.245571	0.000000	-10.000000	0.208333	-20.350000	155.833328	1023.000000	1023.000000	2046.000000
15.840000	-0.033979	-20.081501	-7.353150	-4.088267	-4.016316	-4.623767	0.000000	-10.000000	0.191667	-19.850000	149.000000	1023.000000	1023.000000	2046.000000
15.860000	-0.035882	-21.206179	-7.561069	-4.605322	-4.269254	-4.770534	0.000000	-10.000000	0.183333	-19.233334	142.333328	1023.000000	1023.000000	2046.000000
15.880000	-0.037275	-22.029776	-7.684566	-4.728109	-4.656061	-4.961040	0.000000	-10.000000	0.191667	-19.066668	135.833328	1023.000000	1023.000000	2046.000000
15.900000	-0.039144	-23.134348	-8.117766	-4.878452	-4.809263	-5.328866	0.000000	-10.000000	0.175000	-18.683334	129.500000	1023.000000	1023.000000	2046.000000
15.920000	-0.041376	-24.453234	-8.399186	-5.220492	-5.392194	-5.441360	0.000000	-10.000000	0.175000	-18.500000	123.500000	1023.000000	1023.000000	2046.000000
15.940000	-0.042393	-25.054388	-8.689162	-5.225724	-5.596639	-5.542864	0.000000	-10.000000	0.158333	-18.250000	117.500000	1023.000000	1023.000000	2046.000000
15.960000	-0.043536	-25.729687	-9.114963	-5.201833	-5.593294	-5.819598	0.000000	-10.000000	0.158333	-18.033333	111.333336	1023.000000	1023.000000	2046.000000
15.980000	-0.045197	-26.711473	-9.435414	-5.561183	-5.968738	-5.746139	0.000000	-10.000000	0.150000	-17.800001	105.333336	1023.000000	1023.000000	2046.000000
16.000000	-0.045501	-26.891224	-9.623617	-5.510206	-6.098730	-5.658669	0.000000	-10.000000	0.141667	-17.433334	99.333336	1023.000000	1023.000000	2046.000000
16.020000	-0.046351	-27.393240	-10.006440	-5.563360	-6.021385	-5.802054	0.000000	-10.000000	0.141667	-17.133333	93.500000	1023.000000	1023.000000	2046.000000
16.040001	-0.047483	-28.062292	-10.128836	-5.932429	-6.328588	-5.672439	0.000000	-10.000000	0.133333	-16.683334	87.666664	1023.000000	1023.000000	2046.000000
16.059999	-0.047519	-28.083656	-10.174330	-5.952022	-6.354601	-5.602704	0.000000	-10.000000	0.125000	-16.450001	82.000000	1023.000000	1023.000000	2046.000000
16.080000	-0.047739	-28.213724	-10.347531	-5.893454	-6.188422	-5.784316	0.000000	-10.000000	0.108333	-16.066668	76.500000	1023.000000	1023.000000	2046.000000
16.100000	-0.048377	-28.590845	-10.512220	-6.103389	-6.284131	-5.691105	0.000000	-10.000000	0.083333	-15.816667	71.000000	1023.000000	1023.000000	2046.000000
16.120001	-0.047827	-28.265574	-10.310894	-6.151063	-6.383615	-5.420001	0.000000	-10.000000	0.083333	-15.466666	65.666664	1023.000000	1023.000000	2046.000000
16.139999	-0.047370	-27.995872	-10.350077	-6.054718	-6.058558	-5.532520	0.000000	-10.000000	0.083333	-15.216666	60.500000	1023.000000	1023.000000	2046.000000
16.160000	-0.047580	-28.119839	-10.406013	-6.255716	-6.072671	-5.385440	0.000000	-10.000000	0.100000	-15.066667	55.500000	1023.000000	1023.000000	2046.000000
16.180000	-0.047157	-27.869944	-10.231529	-6.223834	-6.221534	-5.193048	0.000000	-10.000000	0.075000	-14.766666	50.500000	1023.000000	1023.000000	2046.000000
16.200001	-0.046888	-27.710758	-10.346260	-6.153446	-5.854202	-5.356849	0.000000	-10.000000	0.050000	-14.433333	45.666668	1023.000000	1023.000000	2046.000000
16.219999	-0.047327	-27.970491	-10.476421	-6.273715	-5.811512	-5.408844	0.000000	-10.000000	0.025000	-14.033334	40.833332	1023.000000	1023.000000	2046.000000
16.240000	-0.048355	-28.577877	-10.408141	-6.601614	-6.195333	-5.372790	0.000000	-10.000000	0.025000	-13.816667	36.166668	1023.000000	1023.000000	2046.000000
16.260000	-0.049161	-29.054434	-10.469409	-6.737062	-6.261684	-5.586279	0.000000	-10.000000	0.016667	-13.566667	31.500000	1023.000000	1023.000000	2046.000000
16.280001	-0.050412	-29.793722	-10.598729	-6.995424	-6.264053	-5.935514	0.000000	-10.000000	0.008333	-12.816667	27.000000	1023.000000	1023.000000	2046.000000
16.299999	-0.052179	-30.837706	-10.728812	-7.473094	-6.526968	-6.108832	0.000000	-10.000000	0.000000	-11.400000	22.833334	1023.000000	1023.000000	2046.000000
16.320000	-0.053327	-31.516079	-10.595976	-7.793323	-7.008333	-6.118447	0.000000	-10.000000	-0.016667	-9.666667	19.000000	1023.000000	1023.000000	2046.000000
16.340000	-0.053630	-31.695250	-10.722904	-7.736767	-6.872637	-6.362940	0.000000	-10.000000	-0.033333	-7.950000	15.666667	1023.000000	1023.000000	2046.000000
16.360001	-0.054030	-31.931461	-10.832563	-7.829812	-6.850046	-6.419040	0.000000	-10.000000	-0.058333	-6.683333	12.833333	1023.000000	1023.000000	2046.000000
16.379999	-0.054256	-32.065239	-10.811301	-7.998067	-7.004589	-6.251282	0.000000	-10.000000	-0.058333	-5.550000	10.500000	1023.000000	1023.000000	2046.000000
16.400000	-0.053670	-31.718897	-10.729307	-7.906014	-6.925705	-6.157870	0.000000	-10.000000	-0.058333	-4.650000	8.833333	1023.000000	1023.000000	2046.000000
16.420000	-0.052960	-31.299280	-10.800820	-7.710930	-6.544923	-6.242607	0.000000	-10.000000	-0.066667	-3.616667	7.333333	1023.000000	1023.000000	2046.000000
16.440001	-0.052633	-31.106239	-10.778819	-7.708877	-6.482428	-6.136116	0.000000	-10.000000	-0.075000	-2.300000	6.166667	1023.000000	1023.000000	2046.000000
16.459999	-0.052145	-30.817610	-10.572984	-7.828534	-6.588245	-5.827847	0.000000	-10.000000	-0.091667	-0.350000	5.333333	1023.000000	1023.000000	2046.000000
16.480000	-0.051176	-30.245296	-10.509932	-7.575628	-6.312093	-5.847644	0.000000	-10.000000	-0.091667	1.500000	5.000000	1023.000000	1023.000000	2046.000000
16.500000	-0.050429	-29.803375	-10.451965	-7.439503	-6.065136	-5.846770	0.000000	-10.000000	-0.108333	3.150000	5.000000	1023.000000	1023.000000	2046.000000
16.520000	-0.049419	-29.206350	-10.326092	-7.399862	-5.841110	-5.639287	0.000000	-10.000000	-0.116667	4.433333	5.000000	1023.000000	1023.000000	2046.000000
16.540001	-0.048205	-28.488943	-9.988802	-7.291377	-5.821472	-5.387293	0.000000	-10.000000	-0.141667	6.000000	5.000000	1023.000000	1023.000000	2046.000000
16.559999	-0.047037	-27.798983	-9.952594	-7.017601	-5.409001	-5.419786	0.000000	-10.000000	-0.158333	7.533334	5.000000	1023.000000	1023.000000	2046.000000
16.580000	-0.046591	-27.535089	-9.963254	-6.969131	-5.230093	-5.372612	0.000000	-10.000000	-0.183333	8.816668	5.000000	1023.000000	1023.000000	2046.000000
16.600000	-0.046350	-27.392683	-9.870374	-7.071263	-5.202147	-5.248899	0.000000	-10.000000	-0.175000	9.916667	5.000000	1023.000000	1023.000000	2046.000000
16.620001	-0.045506	-26.893862	-9.647319	-7.081196	-5.128095	-5.037252	0.000000	-10.000000	-0.183333	10.950000	5.000000	1023.000000	1023.000000	2046.000000
16.639999	-0.044559	-26.334536	-9.701356	-6.908047	-4.734442	-4.990691	0.000000	-10.000000	-0.183333	11.966667	7.833333	1023.000000	1023.000000	2046.000000
16.660000	-0.043564	-25.746553	-9.618619	-6.649079	-4.587835	-4.891021	0.000000	-10.000000	-0.200000	12.550000	13.833333	1023.000000	1023.000000	2046.000000
16.680000	-0.044018	-26.014688	-9.685373	-6.839062	-4.702006	-4.788247	0.000000	-10.000000	-0.216667	13.216667	21.333334	1023.000000	1023.000000	2046.000000
16.700001	-0.044453	-26.271904	-9.625766	-6.816447	-4.856343	-4.973348	0.000000	-10.000000	-0.233333	13.983334	27.500000	1023.000000	1023.000000	2046.000000
16.719999	-0.044481	-26.288191	-9.672014	-6.712293	-4.751836	-5.152049	0.000000	-10.000000	-0.266667	15.200000	32.166668	1023.000000	1023.000000	2046.000000
16.740000	-0.044679	-26.405077	-9.678071	-6.865633	-4.759144	-5.102229	0.000000	-10.000000	-0.300000	16.450001	37.166668	1023.000000	1023.000000	2046.000000
16.760000	-0.045124	-26.668299	-9.612832	-7.166382	-4.773203	-5.115882	0.000000	-10.000000	-0.316667	17.566668	42.333332	1023.000000	1023.000000	2046.000000
16.780001	-0.045210	-26.719164	-9.471231	-7.234321	-4.857702	-5.155910	0.000000	-10.000000	-0.350000	18.383333	48.000000	1023.000000	1023.000000	2046.000000
16.799999	-0.045695	-27.005743	-9.653191	-7.111104	-4.828907	-5.412540	0.000000	-10.000000	-0.341667	18.850000	54.000000	1023.000000	1023.000000	2046.000000
16.820000	-0.046206	-27.307671	-9.900359	-7.130616	-4.835374	-5.441321	0.000000	-10.000000	-0.358333	19.000000	60.333332	1023.000000	1023.000000	2046.000000
16.840000	-0.046616	-27.549896	-9.897549	-7.248115	-5.058010	-5.346223	0.000000	-10.000000	-0.341667	19.200001	66.666664	1023.000000	1023.000000	2046.000000
16.860001	-0.046629	-27.557943	-10.099077	-7.174196	-4.963249	-5.321422	0.000000	-10.000000	-0.350000	19.266666	73.000000	1023.000000	1023.000000	2046.000000
16.879999	-0.046134	-27.265022	-10.223267	-6.984783	-4.818984	-5.237988	0.000000	-10.000000	-0.350000	19.583334	79.333336	1023.000000	1023.000000	2046.000000
16.900000	-0.045852	-27.098549	-10.326963	-6.928258	-4.698884	-5.144443	0.000000	-10.000000	-0.350000	20.016666	85.833336	1023.000000	1023.000000	2046.000000
16.920000	-0.045401	-26.832029	-10.230935	-6.964970	-4.715118	-4.921007	0.000000	-10.000000	-0.366667	20.766666	92.333336	1023.000000	1023.000000	2046.000000
16.940001	-0.044502	-26.300694	-10.173271	-6.786724	-4.576389	-4.764309	0.000000	-10.000000	-0.383333	21.183334	99.166664	1023.000000	1023.000000	2046.000000
16.959999	-0.043358	-25.624432	-10.190347	-6.587167	-4.283093	-4.563826	0.000000	-10.000000	-0.400000	21.500000	106.166664	1023.000000	1023.000000	2046.000000
16.980000	-0.042143	-24.906597	-10.140321	-6.411750	-3.945100	-4.409426	0.000000	-10.000000	-0.400000	21.650002	113.333336	1023.000000	1023.000000	2046.000000
17.000000	-0.041187	-24.341549	-9.897047	-6.404434	-3.828969	-4.211099	0.000000	-10.000000	-0.416667	21.983334	120.666664	1023.000000	1023.000000	2046.000000
17.020000	-0.039895	-23.578150	-9.574079	-6.295796	-3.762842	-3.945433	0.000000	-10.000000	-0.433333	22.150002	125.500000	1023.000000	1023.000000	2046.000000
17.040001	-0.037878	-22.385616	-9.415709	-5.951857	-3.331259	-3.686791	0.000000	-10.000000	-0.450000	22.166668	132.833328	1023.000000	1023.000000	2046.000000
17.059999	-0.035595	-21.036480	-9.104057	-5.593099	-2.905013	-3.434310	0.000000	-10.000000	-0.433333	22.016666	140.166672	1023.000000	1023.000000	2046.000000
17.080000	-0.033579	-19.845087	-8.803774	-5.346925	-2.433419	-3.260971	0.000000	-10.000000	-0.416667	21.950001	150.000000	1023.000000	1023.000000	2046.000000
17.100000	-0.031752	-18.765312	-8.308548	-5.271037	-2.241608	-2.944120	0.000000	-10.000000	-0.400000	21.833334	157.333328	1023.000000	1023.000000	2046.000000
17.120001	-0.029842	-17.636713	-7.940434	-5.048026	-1.943559	-2.704695	0.000000	-10.000000	-0.400000	21.816668	164.666672	1023.000000	1023.000000	2046.000000
17.139999	-0.028093	-16.602909	-7.688730	-4.860180	-1.519414	-2.534585	0.000000	-10.000000	-0.400000	21.550001	171.833328	1023.000000	1023.000000	2046.000000
17.160000	-0.027299	-16.133595	-7.443813	-4.805839	-1.255291	-2.628651	0.000000	-10.000000	-0.400000	21.366667	179.166672	1023.000000	1023.000000	2046.000000
17.180000	-0.027561	-16.288437	-7.151488	-5.072645	-1.397043	-2.667261	0.000000	-10.000000	-0.408333	21.383333	186.333328	1023.000000	1023.000000	2046.000000
17.200001	-0.027034	-15.977180	-6.978942	-5.029335	-1.384167	-2.584736	0.000000	-10.000000	-0.433333	21.816668	193.500000	1023.000000	1023.000000	2046.000000
17.219999	-0.026243	-15.509379	-6.889384	-4.832027	-1.180785	-2.607184	0.000000	-10.000000	-0.450000	22.433334	200.666672	1023.000000	1023.000000	2046.000000
17.240000	-0.025290	-14.946642	-6.737848	-4.753089	-0.910811	-2.544893	0.000000	-10.000000	-0.458333	22.883333	208.166672	1023.000000	1023.000000	2046.000000
17.260000	-0.024800	-14.656709	-6.497812	-4.830342	-0.836752	-2.491802	0.000000	-10.000000	-0.466667	23.100000	215.666672	1023.000000	1023.000000	2046.000000
17.280001	-0.023848	-14.093984	-6.132532	-4.729218	-0.891382	-2.340853	0.000000	-10.000000	-0.475000	23.233334	223.333328	1023.000000	1023.000000	2046.000000
17.299999	-0.021842	-12.908412	-5.981741	-4.384448	-0.515688	-2.026534	0.000000	-10.000000	-0.475000	23.416666	231.000000	1023.000000	1023.000000	2046.000000
17.320000	-0.019349	-11.435168	-5.738411	-3.948411	0.065965	-1.814311	0.000000	-10.000000	-0.458333	23.733334	239.000000	1023.000000	1023.000000	2046.000000
17.340000	-0.017460	-10.318851	-5.449555	-3.750808	0.490155	-1.608644	0.000000	-10.000000	-0.458333	23.833334	247.000000	1023.000000	1023.000000	2046.000000
17.360001	-0.015835	-9.358423	-4.994925	-3.650054	0.556552	-1.269996	0.000000	-10.000000	-0.466667	24.066668	255.000000	1023.000000	1023.000000	2046.000000
17.379999	-0.013591	-8.032267	-4.698261	-3.293780	0.862229	-0.902454	0.000000	-10.000000	-0.516667	24.183334	263.000000	1023.000000	1023.000000	2046.000000
17.400000	-0.010908	-6.446871	-4.377270	-2.737927	1.463802	-0.795475	0.000000	-10.000000	-0.533333	24.516666	271.000000	1023.000000	1023.000000	2046.000000
17.420000	-0.008589	-5.075999	-3.979757	-2.507279	1.951213	-0.540177	0.000000	-10.000000	-0.550000	24.750000	279.000000	1023.000000	1023.000000	2046.000000
17.440001	-0.006979	-4.124404	-3.440901	-2.417156	1.920348	-0.186696	0.000000	-10.000000	-0.533333	25.200001	287.000000	1023.000000	1023.000000	2046.000000
17.459999	-0.005111	-3.020747	-3.271256	-2.080193	2.232848	0.097854	0.000000	-10.000000	-0.550000	25.516668	295.333344	1023.000000	1023.000000	2046.000000
17.480000	-0.003353	-1.981732	-3.091535	-1.620451	2.696409	0.033843	0.000000	-10.000000	-0.566667	25.833334	303.833344	1023.000000	1023.000000	2046.000000
17.500000	-0.002217	-1.310292	-2.814251	-1.566391	2.916749	0.153602	0.000000	-10.000000	-0.575000	25.983334	312.500000	1023.000000	1023.000000	2046.000000
17.520000	-0.001180	-0.697118	-2.427796	-1.555815	2.798701	0.487792	0.000000	-10.000000	-0.566667	26.066668	321.166656	1023.000000	1023.000000	2046.000000
17.540001	0.001141	0.674350	-2.251373	-1.146615	3.259754	0.812584	0.000000	-10.000000	-0.566667	26.116667	329.833344	1023.000000	1023.000000	2046.000000
17.559999	0.003546	2.095428	-2.019804	-0.590888	3.756136	0.949984	0.000000	-10.000000	-0.558333	25.850000	338.500000	1023.000000	1023.000000	2046.000000
17.580000	0.004222	2.495310	-1.949785	-0.491972	3.873516	1.063551	0.000000	-10.000000	-0.566667	25.733334	347.166656	1023.000000	1023.000000	2046.000000
17.600000	0.004699	2.777407	-1.715006	-0.392431	3.623935	1.260909	0.000000	-10.000000	-0.558333	25.683334	355.666656	1023.000000	1023.000000	2046.000000
17.620001	0.005634	3.329613	-1.562282	-0.045770	3.624499	1.313167	0.000000	-10.000000	-0.558333	25.650000	364.333344	1023.000000	1023.000000	2046.000000
17.639999	0.006624	3.914787	-1.441253	0.247827	3.891737	1.216476	0.000000	-10.000000	-0.566667	25.766666	372.833344	1023.000000	1023.000000	2046.000000
17.660000	0.007014	4.145448	-1.254632	0.290379	4.042026	1.067677	0.000000	-10.000000	-0.566667	25.650000	381.500000	1023.000000	1023.000000	2046.000000
17.680000	0.006238	3.686655	-1.102031	0.111497	3.670130	1.007060	0.000000	-10.000000	-0.558333	25.616667	390.166656	1023.000000	1023.000000	2046.000000
17.700001	0.005226	3.088719	-1.255523	0.219004	3.268070	0.857168	0.000000	-10.000000	-0.525000	25.233334	398.666656	1023.000000	1023.000000	2046.000000
17.719999	0.005163	3.051572	-1.478200	0.517468	3.297098	0.715206	0.000000	-10.000000	-0.508333	24.716667	407.166656	1023.000000	1023.000000	2046.000000
17.740000	0.005696	3.366594	-1.544855	0.794495	3.472905	0.644049	0.000000	-10.000000	-0.500000	24.550001	415.500000	1023.000000	1023.000000	2046.000000
17.760000	0.005907	3.490778	-1.552192	0.736915	3.401012	0.905043	0.000000	-10.000000	-0.500000	24.400000	423.833344	1023.000000	1023.000000	2046.000000
17.780001	0.006719	3.970648	-1.466354	0.899558	3.287197	1.250248	0.000000	-10.000000	-0.500000	24.566668	432.000000	1023.000000	1023.000000	2046.000000
17.799999	0.008149	4.816075	-1.521708	1.444548	3.564815	1.328421	0.000000	-10.000000	-0.508333	24.566668	440.000000	1023.000000	1023.000000	2046.000000
17.820000	0.009717	5.742563	-1.525375	1.982535	3.954584	1.330818	0.000000	-10.000000	-0.508333	25.016666	448.166656	1023.000000	1023.000000	2046.000000
17.840000	0.010914	6.450169	-1.419829	2.235218	4.107644	1.527137	0.000000	-10.000000	-0.508333	25.183334	456.500000	1023.000000	1023.000000	2046.000000
17.860001	0.012090	7.145380	-1.189059	2.307627	4.055679	1.971133	0.000000	-10.000000	-0.500000	25.066668	464.833344	1023.000000	1023.000000	2046.000000
17.879999	0.013598	8.036489	-1.008847	2.589395	4.189834	2.266106	0.000000	-10.000000	-0.491667	24.666666	473.333344	1023.000000	1023.000000	2046.000000
17.900000	0.015550	9.189965	-0.855056	2.944755	4.637292	2.462974	0.000000	-10.000000	-0.475000	24.383333	481.666656	1023.000000	1023.000000	2046.000000
17.920000	0.017474	10.327165	-0.643651	3.339674	5.089575	2.541567	0.000000	-10.000000	-0.458333	24.166666	490.000000	1023.000000	1023.000000	2046.000000
17.940001	0.019041	11.253347	-0.270737	3.450775	5.232339	2.840971	0.000000	-10.000000	-0.450000	23.633333	498.000000	1023.000000	1023.000000	2046.000000
17.959999	0.020856	12.326156	0.218845	3.574060	5.221122	3.312129	0.000000	-10.000000	-0.433333	22.783333	506.000000	1023.000000	1023.000000	2046.000000
17.980000	0.023170	13.693704	0.481531	4.040757	5.781509	3.389907	0.000000	-10.000000	-0.408333	21.850000	513.666687	1023.000000	1023.000000	2046.000000
18.000000	0.025274	14.937120	0.926860	4.393322	6.254081	3.362857	0.000000	-10.000000	-0.358333	20.550001	521.166687	1023.000000	1023.000000	2046.000000
18.020000	0.026447	15.630404	1.289175	4.435054	6.426469	3.479706	0.000000	-10.000000	-0.308333	19.083334	528.166687	1023.000000	1023.000000	2046.000000
18.040001	0.027133	16.035570	1.765230	4.275005	6.225315	3.770020	0.000000	-10.000000	-0.266667	17.233334	535.000000	1023.000000	1023.000000	2046.000000
18.059999	0.027462	16.230293	1.810403	4.262993	6.474160	3.682737	0.000000	-10.000000	-0.225000	15.350000	541.000000	1023.000000	1023.000000	2046.000000
18.080000	0.027534	16.272493	1.956663	4.314962	6.618801	3.382067	0.000000	-10.000000	-0.200000	13.683333	546.333313	1023.000000	1023.000000	2046.000000
18.100000	0.027269	16.115824	2.085466	4.188363	6.577040	3.264956	0.000000	-10.000000	-0.150000	11.950000	551.166687	1023.000000	1023.000000	2046.000000
18.120001	0.026706	15.783138	2.130781	3.944232	6.438567	3.269559	0.000000	-10.000000	-0.125000	10.083333	555.500000	1023.000000	1023.000000	2046.000000
18.139999	0.026329	15.560192	2.291333	3.647468	6.158156	3.463235	0.000000	-10.000000	-0.083333	7.333333	559.333313	1023.000000	1023.000000	2046.000000
18.160000	0.026412	15.609492	2.177224	3.820960	6.362748	3.248560	0.000000	-10.000000	-0.066667	3.883333	562.166687	1023.000000	1023.000000	2046.000000
18.180000	0.027090	16.010078	2.246360	3.978858	6.654486	3.130374	0.000000	-10.000000	-0.058333	0.283333	564.000000	1023.000000	1023.000000	2046.000000
18.200001	0.027251	16.105154	2.273032	4.006890	6.708757	3.116476	0.000000	-10.000000	-0.058333	-2.900000	564.833313	1023.000000	1023.000000	2046.000000
18.219999	0.027176	16.061268	2.337888	3.788132	6.531371	3.403876	0.000000	-10.000000	-0.041667	-5.683333	565.000000	1023.000000	1023.000000	2046.000000
18.240000	0.027063	15.994462	2.467470	3.732372	6.306165	3.488456	0.000000	-10.000000	-0.016667	-7.983333	565.000000	1023.000000	1023.000000	2046.000000
18.260000	0.027657	16.345041	2.405473	3.953293	6.560133	3.426142	0.000000	-10.000000	0.000000	-9.916667	565.000000	1023.000000	1023.000000	2046.000000
18.280001	0.028245	16.692842	2.500477	4.101876	6.850020	3.240469	0.000000	-10.000000	0.000000	-11.283334	565.000000	1023.000000	1023.000000	2046.000000
18.299999	0.028324	16.739571	2.598393	4.061227	6.809271	3.270678	0.000000	-10.000000	0.016667	-12.600000	565.000000	1023.000000	1023.000000	2046.000000
18.320000	0.028221	16.678392	2.729273	3.852420	6.545179	3.551520	0.000000	-10.000000	0.033333	-13.800000	557.666687	1023.000000	1023.000000	2046.000000
18.340000	0.028145	16.633478	2.776481	3.844787	6.441752	3.570459	0.000000	-10.000000	0.083333	-15.016667	548.666687	1023.000000	1023.000000	2046.000000
18.360001	0.028200	16.666212	2.551090	4.005658	6.790246	3.319217	0.000000	-10.000000	0.116667	-16.216667	537.833313	1023.000000	1023.000000	2046.000000
18.379999	0.027565	16.290804	2.440332	3.955976	6.781569	3.112926	0.000000	-10.000000	0.158333	-17.466667	532.333313	1023.000000	1023.000000	2046.000000
18.400000	0.026018	15.376863	2.216763	3.666086	6.388636	3.105377	0.000000	-10.000000	0.175000	-18.700001	526.500000	1023.000000	1023.000000	2046.000000
18.420000	0.024174	14.286816	2.054948	3.320525	5.777198	3.134144	0.000000	-10.000000	0.191667	-19.800001	520.166687	1023.000000	1023.000000	2046.000000
18.440001	0.021698	12.823698	1.473959	3.280049	5.519721	2.549969	0.000000	-10.000000	0.216667	-20.816668	513.666687	1023.000000	1023.000000	2046.000000
18.459999	0.019624	11.597762	1.110036	3.173793	5.309433	2.004501	0.000000	-10.000000	0.250000	-21.483334	506.666656	1023.000000	1023.000000	2046.000000
18.480000	0.017075	10.091338	0.860705	2.831395	4.691449	1.707789	0.000000	-10.000000	0.283333	-22.100000	499.500000	1023.000000	1023.000000	2046.000000
18.500000	0.015268	9.023098	0.807691	2.412368	4.170938	1.632102	0.000000	-10.000000	0.291667	-22.433334	492.166656	1023.000000	1023.000000	2046.000000
18.520000	0.013935	8.235466	0.674789	2.342667	4.035093	1.182916	0.000000	-10.000000	0.291667	-22.750000	484.666656	1023.000000	1023.000000	2046.000000
18.540001	0.012412	7.335785	0.596790	2.182686	3.886504	0.669804	0.000000	-10.000000	0.291667	-22.966667	477.166656	1023.000000	1023.000000	2046.000000
18.559999	0.009519	5.625765	0.295335	1.728894	3.320240	0.281296	0.000000	-10.000000	0.300000	-23.283333	469.500000	1023.000000	1023.000000	2046.000000
18.580000	0.006524	3.855932	-0.047168	1.356822	2.593946	-0.047669	0.000000	-10.000000	0.300000	-23.433334	461.833344	1023.000000	1023.000000	2046.000000
18.600000	0.004615	2.727625	-0.501291	1.305558	2.336352	-0.412994	0.000000	-10.000000	0.300000	-23.400000	454.000000	1023.000000	1023.000000	2046.000000
18.620001	0.002740	1.619345	-0.798676	1.296735	2.019555	-0.898269	0.000000	-10.000000	0.300000	-23.100000	446.000000	1023.000000	1023.000000	2046.000000
18.639999	0.000797	0.471089	-1.230141	1.088520	1.646728	-1.034017	0.000000	-10.000000	0.300000	-22.916668	438.333344	1023.000000	1023.000000	2046.000000
18.660000	-0.000893	-0.527568	-1.600891	0.820470	1.216218	-0.963365	0.000000	-10.000000	0.300000	-22.850000	430.666656	1023.000000	1023.000000	2046.000000
18.680000	-0.001940	-1.146408	-2.040157	0.875240	1.127807	-1.109298	0.000000	-10.000000	0.300000	-22.850000	423.000000	1023.000000	1023.000000	2046.000000
18.700001	-0.003032	-1.792055	-2.316360	0.929849	0.974788	-1.380332	0.000000	-10.000000	0.300000	-22.916666	415.333344	1023.000000	1023.000000	2046.000000
18.719999	-0.004204	-2.484351	-2.572173	0.832211	0.730097	-1.474485	0.000000	-10.000000	0.300000	-23.116667	407.666656	1023.000000	1023.000000	2046.000000
18.740000	-0.005706	-3.372011	-2.869852	0.440413	0.465221	-1.407793	0.000000	-10.000000	0.300000	-23.433334	400.000000	1023.000000	1023.000000	2046.000000
18.760000	-0.006319	-3.734693	-3.051541	0.369209	0.409455	-1.461816	0.000000	-10.000000	0.300000	-23.583334	392.000000	1023.000000	1023.000000	2046.000000
18.780001	-0.006792	-4.014332	-3.142681	0.423640	0.355201	-1.650492	0.000000	-10.000000	0.300000	-23.683334	384.000000	1023.000000	1023.000000	2046.000000
18.799999	-0.007448	-4.401902	-3.305009	0.179236	0.247935	-1.524063	0.000000	-10.000000	0.308333	-23.833334	376.000000	1023.000000	1023.000000	2046.000000
18.820000	-0.008005	-4.730827	-3.368973	-0.056269	0.151133	-1.456716	0.000000	-10.000000	0.325000	-24.033333	368.000000	1023.000000	1023.000000	2046.000000
18.840000	-0.008130	-4.804936	-3.312433	-0.123521	0.087802	-1.456784	0.000000	-10.000000	0.350000	-24.450001	360.000000	1023.000000	1023.000000	2046.000000
18.860001	-0.008382	-4.953716	-3.370712	-0.098409	0.131818	-1.616413	0.000000	-10.000000	0.375000	-24.616667	352.000000	1023.000000	1023.000000	2046.000000
18.879999	-0.008696	-5.139402	-3.458591	-0.219443	0.108154	-1.569521	0.000000	-10.000000	0.375000	-24.766666	344.000000	1023.000000	1023.000000	2046.000000
18.900000	-0.009779	-5.779109	-3.618429	-0.463787	-0.077857	-1.619036	0.000000	-10.000000	0.383333	-24.616667	335.833344	1023.000000	1023.000000	2046.000000
18.920000	-0.010919	-6.453188	-3.742943	-0.584951	-0.283549	-1.841745	0.000000	-10.000000	0.350000	-24.550001	327.500000	1023.000000	1023.000000	2046.000000
18.940001	-0.012431	-7.346482	-3.795722	-0.906384	-0.552709	-2.091666	0.000000	-10.000000	0.350000	-24.516666	319.166656	1023.000000	1023.000000	2046.000000
18.959999	-0.014311	-8.457763	-4.076795	-1.309739	-0.658874	-2.412354	0.000000	-10.000000	0.316667	-24.216667	311.000000	1023.000000	1023.000000	2046.000000
18.980000	-0.016355	-9.665992	-4.236639	-1.845944	-0.986019	-2.597390	0.000000	-10.000000	0.316667	-23.800001	303.000000	1023.000000	1023.000000	2046.000000
19.000000	-0.017793	-10.515895	-4.287656	-2.131620	-1.323118	-2.773501	0.000000	-10.000000	0.300000	-23.350000	295.000000	1023.000000	1023.000000	2046.000000
19.020000	-0.018920	-11.181964	-4.346208	-2.317128	-1.545914	-2.972714	0.000000	-10.000000	0.300000	-23.083334	287.333344	1023.000000	1023.000000	2046.000000
19.040001	-0.019732	-11.661666	-4.639863	-2.478627	-1.508298	-3.034878	0.000000	-10.000000	0.300000	-23.116667	279.666656	1023.000000	1023.000000	2046.000000
19.059999	-0.020436	-12.077720	-4.734165	-2.623715	-1.706028	-3.013811	0.000000	-10.000000	0.300000	-23.233334	272.000000	1023.000000	1023.000000	2046.000000
19.080000	-0.020725	-12.248675	-4.750464	-2.620744	-1.842572	-3.034894	0.000000	-10.000000	0.291667	-23.316668	264.000000	1023.000000	1023.000000	2046.000000
19.100000	-0.020751	-12.263686	-4.840099	-2.556241	-1.785781	-3.081565	0.000000	-10.000000	0.291667	-23.216667	256.333344	1023.000000	1023.000000	2046.000000
19.120001	-0.021106	-12.473538	-5.073821	-2.623112	-1.715197	-3.061408	0.000000	-10.000000	0.291667	-23.000000	248.666672	1023.000000	1023.000000	2046.000000
19.139999	-0.021308	-12.593149	-4.985348	-2.665816	-1.953690	-2.988295	0.000000	-10.000000	0.300000	-22.650000	241.000000	1023.000000	1023.000000	2046.000000
19.160000	-0.021123	-12.483755	-5.062002	-2.582865	-1.864191	-2.974697	0.000000	-10.000000	0.300000	-22.466667	233.333328	1023.000000	1023.000000	2046.000000
19.180000	-0.021059	-12.445719	-5.240090	-2.573407	-1.674371	-2.957850	0.000000	-10.000000	0.291667	-22.083334	225.833328	1023.000000	1023.000000	2046.000000
19.200001	-0.021023	-12.424365	-5.018494	-2.573188	-1.917207	-2.915476	0.000000	-10.000000	0.291667	-22.166668	218.500000	1023.000000	1023.000000	2046.000000
19.219999	-0.020631	-12.193203	-4.970842	-2.478867	-1.852575	-2.890919	0.000000	-10.000000	0.283333	-22.083334	211.166672	1023.000000	1023.000000	2046.000000
19.240000	-0.020403	-12.058054	-5.119251	-2.487982	-1.666111	-2.784710	0.000000	-10.000000	0.283333	-22.350000	203.666672	1023.000000	1023.000000	2046.000000
19.260000	-0.021170	-12.511359	-5.143281	-2.620873	-1.888426	-2.858778	0.000000	-10.000000	0.283333	-22.383333	196.333328	1023.000000	1023.000000	2046.000000
19.280001	-0.021510	-12.712627	-5.209109	-2.693479	-1.897323	-2.912716	0.000000	-10.000000	0.291667	-22.566668	188.666672	1023.000000	1023.000000	2046.000000
19.299999	-0.021514	-12.714746	-5.243027	-2.708947	-1.879017	-2.883756	0.000000	-10.000000	0.291667	-22.566668	181.333328	1023.000000	1023.000000	2046.000000
19.320000	-0.022263	-13.157311	-5.437665	-2.819753	-1.980371	-2.919522	0.000000	-10.000000	0.300000	-22.549999	173.666672	1023.000000	1023.000000	2046.000000
19.340000	-0.023620	-13.959530	-5.500386	-2.933928	-2.505193	-3.020024	0.000000	-10.000000	0.291667	-22.466667	166.333328	1023.000000	1023.000000	2046.000000
19.360001	-0.025185	-14.884108	-5.866216	-3.078136	-2.679939	-3.259817	0.000000	-10.000000	0.291667	-22.450001	158.666672	1023.000000	1023.000000	2046.000000
19.379999	-0.026855	-15.871364	-6.219057	-3.145762	-2.831225	-3.675320	0.000000	-10.000000	0.266667	-22.200001	151.333328	1023.000000	1023.000000	2046.000000
19.400000	-0.028933	-17.099321	-6.339476	-3.456853	-3.313995	-3.988998	0.000000	-10.000000	0.258333	-21.716667	143.833328	1023.000000	1023.000000	2046.000000
19.420000	-0.030569	-18.066423	-6.347985	-3.979177	-3.718656	-4.020605	0.000000	-10.000000	0.241667	-21.133333	136.666672	1023.000000	1023.000000	2046.000000
19.440001	-0.031465	-18.595638	-6.499161	-4.213945	-3.634130	-4.248401	0.000000	-10.000000	0.225000	-20.650002	129.500000	1023.000000	1023.000000	2046.000000
19.459999	-0.033133	-19.581509	-6.809361	-4.420455	-3.750584	-4.601108	0.000000	-10.000000	0.208333	-20.533335	122.500000	1023.000000	1023.000000	2046.000000
19.480000	-0.035509	-20.985786	-6.912519	-4.795445	-4.449983	-4.827840	0.000000	-10.000000	0.200000	-20.383333	115.666664	1023.000000	1023.000000	2046.000000
19.500000	-0.037291	-22.038784	-7.305909	-4.943473	-4.742982	-5.046421	0.000000	-10.000000	0.183333	-20.133333	108.833336	1023.000000	1023.000000	2046.000000
19.520000	-0.038687	-22.863756	-7.752613	-4.937858	-4.858409	-5.314878	0.000000	-10.000000	0.175000	-19.700001	102.166664	1023.000000	1023.000000	2046.000000
19.540001	-0.040718	-24.064552	-8.132195	-5.182229	-5.237786	-5.512343	0.000000	-10.000000	0.166667	-19.550001	95.500000	1023.000000	1023.000000	2046.000000
19.559999	-0.042006	-24.825470	-8.324604	-5.404191	-5.645376	-5.451299	0.000000	-10.000000	0.166667	-19.350000	89.000000	1023.000000	1023.000000	2046.000000
19.580000	-0.042650	-25.205858	-8.701363	-5.365157	-5.652737	-5.486601	0.000000	-10.000000	0.158333	-19.150002	82.666664	1023.000000	1023.000000	2046.000000
19.600000	-0.043242	-25.555891	-9.036172	-5.301615	-5.640802	-5.577303	0.000000	-10.000000	0.150000	-18.783335	76.166664	1023.000000	1023.000000	2046.000000
19.620001	-0.044542	-26.324509	-9.203695	-5.535908	-5.944705	-5.640200	0.000000	-10.000000	0.150000	-18.683334	69.833336	1023.000000	1023.000000	2046.000000
19.639999	-0.045248	-26.741760	-9.304565	-5.800358	-6.120771	-5.516067	0.000000	-10.000000	0.150000	-18.700001	63.500000	1023.000000	1023.000000	2046.000000
19.660000	-0.045303	-26.774265	-9.527604	-5.815878	-5.949862	-5.480921	0.000000	-10.000000	0.150000	-18.616667	57.500000	1023.000000	1023.000000	2046.000000
19.680000	-0.045477	-26.876915	-9.651147	-5.769032	-5.891798	-5.564939	0.000000	-10.000000	0.141667	-18.466667	51.333332	1023.000000	1023.000000	2046.000000
19.700001	-0.046100	-27.245211	-9.691563	-5.972239	-6.071970	-5.509440	0.000000	-10.000000	0.141667	-18.066668	45.000000	1023.000000	1023.000000	2046.000000
19.719999	-0.046215	-27.312925	-9.643273	-6.136558	-6.168420	-5.364674	0.000000	-10.000000	0.141667	-17.966667	39.000000	1023.000000	1023.000000	2046.000000
19.740000	-0.045475	-26.875807	-9.670291	-6.035353	-5.899273	-5.270889	0.000000	-10.000000	0.150000	-17.900000	33.000000	1023.000000	1023.000000	2046.000000
19.760000	-0.045287	-26.764910	-9.725411	-5.895857	-5.800737	-5.342905	0.000000	-10.000000	0.141667	-17.966667	27.166666	1023.000000	1023.000000	2046.000000
19.780001	-0.045676	-26.994469	-9.657060	-6.115106	-5.973842	-5.248461	0.000000	-10.000000	0.125000	-17.716667	21.166666	1023.000000	1023.000000	2046.000000
19.799999	-0.045634	-26.969555	-9.703232	-6.269207	-5.934389	-5.062726	0.000000	-10.000000	0.116667	-17.516666	15.333333	1023.000000	1023.000000	2046.000000
19.820000	-0.045705	-27.011913	-9.834196	-6.207131	-5.797291	-5.173294	0.000000	-10.000000	0.125000	-17.350000	9.500000	1023.000000	1023.000000	2046.000000
19.840000	-0.046771	-27.641747	-9.939119	-6.242675	-5.933035	-5.526917	0.000000	-10.000000	0.125000	-17.416666	3.833333	1023.000000	1023.000000	2046.000000
19.860001	-0.048495	-28.660585	-9.986863	-6.757087	-6.268379	-5.648258	0.000000	-10.000000	0.116667	-17.133333	-1.833333	1023.000000	1023.000000	2046.000000
19.879999	-0.049970	-29.532452	-10.000088	-7.171152	-6.577093	-5.784120	0.000000	-10.000000	0.100000	-16.600000	-7.166667	1023.000000	1023.000000	2046.000000
19.900000	-0.051013	-30.148838	-10.098977	-7.402136	-6.677245	-5.970479	0.000000	-10.000000	0.083333	-15.600000	-12.666667	1023.000000	1023.000000	2046.000000
19.920000	-0.052083	-30.781105	-10.268628	-7.454869	-6.782866	-6.274743	0.000000	-10.000000	0.058333	-14.833333	-17.833334	1023.000000	1023.000000	2046.000000
19.940001	-0.053582	-31.667150	-10.398784	-7.823364	-7.040837	-6.404166	0.000000	-10.000000	0.025000	-14.150000	-22.833334	1023.000000	1023.000000	2046.000000
19.959999	-0.053913	-31.862391	-10.339105	-8.026253	-7.254086	-6.242948	0.000000	-10.000000	0.016667	-13.783334	-27.500000	1023.000000	1023.000000	2046.000000
19.980000	-0.053712	-31.743675	-10.413349	-7.923590	-7.179005	-6.227733	0.000000	-10.000000	0.008333	-13.416667	-32.166668	1023.000000	1023.000000	2046.000000
20.000000	-0.053591	-31.672270	-10.527822	-7.750288	-7.060627	-6.333531	0.000000	-10.000000	0.008333	-13.133334	-36.666668	1023.000000	1023.000000	2046.000000
20.020000	-0.053895	-31.852106	-10.641528	-7.860051	-7.003796	-6.346732	0.000000	-10.000000	0.000000	-12.800000	-41.000000	1023.000000	1023.000000	2046.000000
20.040001	-0.053651	-31.707573	-10.513724	-8.011362	-7.148050	-6.034436	0.000000	-10.000000	0.000000	-12.333334	-45.000000	1023.000000	1023.000000	2046.000000
20.059999	-0.053064	-31.360722	-10.567127	-7.867767	-6.982843	-5.942984	0.000000	-10.000000	0.000000	-11.683333	-49.000000	1023.000000	1023.000000	2046.000000
20.080000	-0.052647	-31.114613	-10.610948	-7.610431	-6.843579	-6.049654	0.000000	-10.000000	0.000000	-10.966667	-53.000000	1023.000000	1023.000000	2046.000000
20.100000	-0.052962	-31.300261	-10.688879	-7.739581	-6.857976	-6.013825	0.000000	-10.000000	0.000000	-10.183333	-56.833332	1023.000000	1023.000000	2046.000000
20.120001	-0.052576	-31.072674	-10.536860	-7.834929	-6.906472	-5.794413	0.000000	-10.000000	-0.016667	-9.400001	-60.333332	1023.000000	1023.000000	2046.000000
20.139999	-0.051727	-30.570625	-10.537930	-7.541778	-6.662547	-5.828371	0.000000	-10.000000	-0.016667	-8.616667	-63.500000	1023.000000	1023.000000	2046.000000
20.160000	-0.051362	-30.354986	-10.518542	-7.398785	-6.548668	-5.888990	0.000000	-10.000000	-0.025000	-7.800000	-66.500000	1023.000000	1023.000000	2046.000000
20.180000	-0.051539	-30.459280	-10.452186	-7.636505	-6.611365	-5.759225	0.000000	-10.000000	-0.025000	-7.050000	-69.166664	1023.000000	1023.000000	2046.000000
20.200001	-0.051423	-30.391024	-10.428623	-7.756001	-6.633712	-5.572687	0.000000	-10.000000	-0.050000	-6.333333	-71.500000	1023.000000	1023.000000	2046.000000
20.219999	-0.051426	-30.392891	-10.509091	-7.662988	-6.467280	-5.753531	0.000000	-10.000000	-0.075000	-5.533333	-73.500000	1023.000000	1023.000000	2046.000000
20.240000	-0.051477	-30.422983	-10.560040	-7.654672	-6.389311	-5.818961	0.000000	-10.000000	-0.091667	-4.566667	-75.333336	1023.000000	1023.000000	2046.000000
20.260000	-0.051409	-30.382841	-10.487496	-7.841787	-6.451241	-5.602316	0.000000	-10.000000	-0.091667	-3.483333	-76.833336	1023.000000	1023.000000	2046.000000
20.280001	-0.051109	-30.205463	-10.512194	-7.783673	-6.470359	-5.439237	0.000000	-10.000000	-0.091667	-2.216667	-78.000000	1023.000000	1023.000000	2046.000000
20.299999	-0.051654	-30.527639	-10.679960	-7.575490	-6.469508	-5.802681	0.000000	-10.000000	-0.091667	-0.733333	-78.666664	1023.000000	1023.000000	2046.000000
20.320000	-0.052884	-31.254278	-10.927834	-7.689048	-6.508370	-6.129025	0.000000	-10.000000	-0.108333	1.150000	-79.000000	1023.000000	1023.000000	2046.000000
20.340000	-0.053908	-31.859526	-10.850350	-8.087662	-6.831110	-6.090403	0.000000	-10.000000	-0.125000	3.250000	-79.000000	1023.000000	1023.000000	2046.000000
20.360001	-0.054423	-32.163723	-10.888437	-8.284892	-6.882205	-6.108188	0.000000	-10.000000	-0.150000	5.700000	-79.000000	1023.000000	1023.000000	2046.000000
20.379999	-0.054877	-32.432243	-10.908591	-8.354348	-6.824358	-6.344947	0.000000	-10.000000	-0.175000	7.950000	-79.000000	1023.000000	1023.000000	2046.000000
20.400000	-0.055897	-33.035004	-11.094932	-8.513750	-6.794408	-6.631916	0.000000	-10.000000	-0.175000	9.683333	-79.000000	1023.000000	1023.000000	2046.000000
20.420000	-0.056888	-33.620697	-11.215062	-8.710564	-6.995821	-6.699250	0.000000	-10.000000	-0.175000	10.733334	-79.000000	1023.000000	1023.000000	2046.000000
20.440001	-0.057638	-34.063808	-11.402197	-8.733875	-7.218209	-6.709526	0.000000	-10.000000	-0.175000	11.433333	-79.000000	1023.000000	1023.000000	2046.000000
20.459999	-0.058099	-34.336494	-11.657131	-8.590681	-7.185822	-6.902862	0.000000	-10.000000	-0.191667	12.000000	-79.000000	1023.000000	1023.000000	2046.000000
20.480000	-0.058464	-34.552231	-11.894952	-8.615095	-7.119529	-6.922657	0.000000	-10.000000	-0.216667	12.666667	-44.666668	1023.000000	1023.000000	2046.000000
20.500000	-0.058821	-34.763168	-11.974702	-8.876035	-7.213408	-6.699023	0.000000	-10.000000	-0.233333	13.433333	-9.333333	1023.000000	1023.000000	2046.000000
20.520000	-0.058579	-34.619926	-12.130675	-8.760639	-7.126617	-6.601995	0.000000	-10.000000	-0.250000	14.366667	27.500000	1023.000000	1023.000000	2046.000000
20.540001	-0.058235	-34.416924	-12.129082	-8.544326	-7.116601	-6.626915	0.000000	-10.000000	-0.266667	15.016666	31.666666	1023.000000	1023.000000	2046.000000
20.559999	-0.057828	-34.176544	-12.250102	-8.627366	-6.894519	-6.404557	0.000000	-10.000000	-0.283333	15.716666	36.500000	1023.000000	1023.000000	2046.000000
20.580000	-0.057452	-33.954231	-12.182151	-8.738894	-6.818945	-6.214242	0.000000	-10.000000	-0.308333	16.233334	41.666668	1023.000000	1023.000000	2046.000000
20.600000	-0.056557	-33.425293	-12.106966	-8.667899	-6.673299	-5.977131	0.000000	-10.000000	-0.316667	16.683334	47.000000	1023.000000	1023.000000	2046.000000
20.620001	-0.055651	-32.889927	-12.018560	-8.414998	-6.477719	-5.978651	0.000000	-10.000000	-0.333333	17.133333	52.500000	1023.000000	1023.000000	2046.000000
20.639999	-0.054444	-32.176399	-11.862828	-8.367692	-6.214026	-5.731853	0.000000	-10.000000	-0.341667	17.566668	58.000000	1023.000000	1023.000000	2046.000000
20.660000	-0.053084	-31.372427	-11.609726	-8.336724	-6.001373	-5.424605	0.000000	-10.000000	-0.350000	17.966667	63.666668	1023.000000	1023.000000	2046.000000
20.680000	-0.051432	-30.396391	-11.408121	-8.133256	-5.666303	-5.188710	0.000000	-10.000000	-0.350000	18.050001	69.500000	1023.000000	1023.000000	2046.000000
20.700001	-0.049558	-29.288639	-11.070543	-7.778481	-5.350815	-5.088801	0.000000	-10.000000	-0.341667	18.366667	75.500000	1023.000000	1023.000000	2046.000000
20.719999	-0.047947	-28.336576	-10.835249	-7.680904	-4.962342	-4.858080	0.000000	-10.000000	-0.333333	18.566668	81.666664	1023.000000	1023.000000	2046.000000
20.740000	-0.046631	-27.558666	-10.519629	-7.714044	-4.750922	-4.574071	0.000000	-10.000000	-0.316667	18.583334	88.000000	1023.000000	1023.000000	2046.000000
20.760000	-0.045503	-26.892464	-10.339797	-7.548501	-4.434836	-4.569329	0.000000	-10.000000	-0.308333	18.416668	94.333336	1023.000000	1023.000000	2046.000000
20.780001	-0.044725	-26.432440	-10.044522	-7.445964	-4.280375	-4.661578	0.000000	-10.000000	-0.333333	18.516668	100.500000	1023.000000	1023.000000	2046.000000
20.799999	-0.044729	-26.435009	-9.965475	-7.626477	-4.120914	-4.722144	0.000000	-10.000000	-0.358333	18.983334	106.500000	1023.000000	1023.000000	2046.000000
20.820000	-0.044695	-26.414944	-9.837225	-7.834898	-4.179123	-4.563698	0.000000	-10.000000	-0.400000	19.800001	112.833336	1023.000000	1023.000000	2046.000000
20.840000	-0.044382	-26.229898	-9.666400	-7.779103	-4.156330	-4.628065	0.000000	-10.000000	-0.400000	20.700001	119.333336	1023.000000	1023.000000	2046.000000
20.860001	-0.043767	-25.866081	-9.459348	-7.618818	-4.066310	-4.721607	0.000000	-10.000000	-0.408333	21.416666	126.166664	1023.000000	1023.000000	2046.000000
20.879999	-0.043377	-25.635561	-9.476763	-7.758500	-3.791075	-4.609224	0.000000	-10.000000	-0.416667	21.799999	133.166672	1023.000000	1023.000000	2046.000000
20.900000	-0.042456	-25.091648	-9.171646	-7.696320	-3.825917	-4.397766	0.000000	-10.000000	-0.433333	21.900000	140.500000	1023.000000	1023.000000	2046.000000
20.920000	-0.040653	-24.025642	-8.929504	-7.311522	-3.503180	-4.281435	0.000000	-10.000000	-0.450000	22.050001	147.833328	1023.000000	1023.000000	2046.000000
20.940001	-0.038877	-22.976292	-8.741404	-7.106163	-3.069118	-4.059607	0.000000	-10.000000	-0.450000	22.016668	155.166672	1023.000000	1023.000000	2046.000000
20.959999	-0.037342	-22.069090	-8.472129	-7.009302	-2.837584	-3.750075	0.000000	-10.000000	-0.458333	22.316668	162.500000	1023.000000	1023.000000	2046.000000
20.980000	-0.035234	-20.823185	-8.121427	-6.702250	-2.602320	-3.397188	0.000000	-10.000000	-0.458333	22.783335	169.833328	1023.000000	1023.000000	2046.000000
21.000000	-0.033118	-19.573000	-7.799549	-6.305338	-2.234212	-3.233902	0.000000	-10.000000	-0.475000	23.183334	177.333328	1023.000000	1023.000000	2046.000000
21.020000	-0.031338	-18.520571	-7.615034	-6.013813	-1.780143	-3.111579	0.000000	-10.000000	-0.483333	23.466667	185.000000	1023.000000	1023.000000	2046.000000
21.040001	-0.029517	-17.444429	-7.219297	-5.907977	-1.591547	-2.725609	0.000000	-10.000000	-0.500000	23.650000	193.000000	1023.000000	1023.000000	2046.000000
21.059999	-0.027161	-16.052288	-6.835346	-5.505044	-1.241488	-2.470411	0.000000	-10.000000	-0.500000	23.800001	201.000000	1023.000000	1023.000000	2046.000000
21.080000	-0.025046	-14.802348	-6.452065	-5.079612	-0.948075	-2.322596	0.000000	-10.000000	-0.500000	24.083334	209.000000	1023.000000	1023.000000	2046.000000
21.100000	-0.024086	-14.234773	-6.404926	-4.955292	-0.632602	-2.241953	0.000000	-10.000000	-0.500000	24.100000	217.000000	1023.000000	1023.000000	2046.000000
21.120001	-0.023336	-13.791608	-6.256924	-4.901260	-0.536059	-2.097366	0.000000	-10.000000	-0.491667	24.350000	225.000000	1023.000000	1023.000000	2046.000000
21.139999	-0.022050	-13.031532	-5.926247	-4.786412	-0.496245	-1.822628	0.000000	-10.000000	-0.475000	24.050001	238.166672	1023.000000	1023.000000	2046.000000
21.160000	-0.019934	-11.780732	-5.616168	-4.420715	-0.063943	-1.679906	0.000000	-10.000000	-0.458333	23.916666	248.666672	1023.000000	1023.000000	2046.000000
21.180000	-0.018417	-10.884690	-5.411692	-4.164933	0.261393	-1.569459	0.000000	-10.000000	-0.450000	23.650000	256.500000	1023.000000	1023.000000	2046.000000
21.200001	-0.017919	-10.590039	-5.361209	-4.275311	0.251391	-1.204909	0.000000	-10.000000	-0.450000	23.650000	259.000000	1023.000000	1023.000000	2046.000000
21.219999	-0.016796	-9.926240	-5.255099	-3.864197	0.372833	-1.179777	0.000000	-10.000000	-0.450000	23.566666	264.166656	1023.000000	1023.000000	2046.000000
21.240000	-0.015950	-9.426253	-5.154233	-3.534699	0.610564	-1.347884	0.000000	-10.000000	-0.466667	23.666666	272.000000	1023.000000	1023.000000	2046.000000
21.260000	-0.016077	-9.501753	-5.111875	-3.596258	0.565579	-1.359199	0.000000	-10.000000	-0.500000	23.683334	280.000000	1023.000000	1023.000000	2046.000000
21.280001	-0.015933	-9.416151	-4.808894	-3.704363	0.317862	-1.220756	0.000000	-10.000000	-0.516667	24.083334	288.000000	1023.000000	1023.000000	2046.000000
21.299999	-0.015700	-9.278454	-4.697073	-3.548527	0.418019	-1.450874	0.000000	-10.000000	-0.500000	24.116667	296.000000	1023.000000	1023.000000	2046.000000
21.320000	-0.016581	-9.799664	-4.953999	-3.425472	0.405481	-1.825675	0.000000	-10.000000	-0.466667	24.000000	304.000000	1023.000000	1023.000000	2046.000000
21.340000	-0.017909	-10.584015	-5.032351	-3.590966	-0.068831	-1.891866	0.000000	-10.000000	-0.466667	23.516666	312.000000	1023.000000	1023.000000	2046.000000
21.360001	-0.017673	-10.444777	-5.121996	-3.404996	-0.158212	-1.759572	0.000000	-10.000000	-0.483333	23.166666	320.000000	1023.000000	1023.000000	2046.000000
21.379999	-0.016932	-10.007086	-5.219505	-3.057268	0.120060	-1.850374	0.000000	-10.000000	-0.491667	23.133333	328.000000	1023.000000	1023.000000	2046.000000
21.400000	-0.016659	-9.845622	-5.311240	-3.004522	0.197982	-1.727842	0.000000	-10.000000	-0.491667	23.016666	335.666656	1023.000000	1023.000000	2046.000000
21.420000	-0.015919	-9.408187	-5.156477	-2.882611	0.029966	-1.399064	0.000000	-10.000000	-0.483333	23.250000	343.333344	1023.000000	1023.000000	2046.000000
21.440001	-0.014447	-8.538262	-5.070961	-2.424953	0.235714	-1.278062	0.000000	-10.000000	-0.466667	23.216667	351.000000	1023.000000	1023.000000	2046.000000
21.459999	-0.013255	-7.833774	-5.128073	-2.007036	0.612316	-1.310982	0.000000	-10.000000	-0.441667	23.483334	359.000000	1023.000000	1023.000000	2046.000000
21.480000	-0.012454	-7.360566	-5.004351	-2.059595	0.634654	-0.931274	0.000000	-10.000000	-0.433333	23.466667	366.666656	1023.000000	1023.000000	2046.000000
21.500000	-0.010896	-6.439741	-4.762719	-1.840648	0.751677	-0.588051	0.000000	-10.000000	-0.441667	23.549999	374.333344	1023.000000	1023.000000	2046.000000
21.520000	-0.009149	-5.407119	-4.639502	-1.499007	1.251931	-0.520541	0.000000	-10.000000	-0.441667	23.483334	382.000000	1023.000000	1023.000000	2046.000000
21.540001	-0.007912	-4.675947	-4.522331	-1.263961	1.528373	-0.418029	0.000000	-10.000000	-0.441667	23.466667	390.000000	1023.000000	1023.000000	2046.000000
21.559999	-0.006355	-3.756098	-4.233984	-1.197104	1.684262	-0.009273	0.000000	-10.000000	-0.433333	23.366667	398.000000	1023.000000	1023.000000	2046.000000
21.580000	-0.004190	-2.476183	-3.803752	-0.988286	1.944883	0.370973	0.000000	-10.000000	-0.441667	23.100000	406.000000	1023.000000	1023.000000	2046.000000
21.600000	-0.001859	-1.098437	-3.446924	-0.578809	2.442385	0.484912	0.000000	-10.000000	-0.450000	22.750000	413.666656	1023.000000	1023.000000	2046.000000
21.620001	0.000100	0.058942	-3.056455	-0.297061	2.857850	0.554607	0.000000	-10.000000	-0.458333	22.716667	421.333344	1023.000000	1023.000000	2046.000000
21.639999	0.001956	1.156255	-2.732170	-0.231760	3.237415	0.882770	0.000000	-10.000000	-0.458333	22.783335	428.666656	1023.000000	1023.000000	2046.000000
21.660000	0.003726	2.202224	-2.178186	-0.075484	3.306302	1.149593	0.000000	-10.000000	-0.450000	22.800001	436.333344	1023.000000	1023.000000	2046.000000
21.680000	0.005000	2.955181	-1.935302	0.058303	3.690388	1.141793	0.000000	-10.000000	-0.466667	22.516666	443.833344	1023.000000	1023.000000	2046.000000
21.700001	0.005321	3.144942	-1.762283	0.091875	3.819989	0.995361	0.000000	-10.000000	-0.483333	22.650000	451.500000	1023.000000	1023.000000	2046.000000
21.719999	0.005645	3.336013	-1.608686	-0.033211	3.855546	1.122363	0.000000	-10.000000	-0.483333	22.966667	459.166656	1023.000000	1023.000000	2046.000000
21.740000	0.006385	3.773459	-1.253272	-0.088714	3.749442	1.366003	0.000000	-10.000000	-0.466667	23.583334	466.666656	1023.000000	1023.000000	2046.000000
21.760000	0.007617	4.501427	-1.113797	0.164101	4.111886	1.339238	0.000000	-10.000000	-0.450000	23.850000	474.333344	1023.000000	1023.000000	2046.000000
21.780001	0.008771	5.183474	-0.944241	0.381262	4.420665	1.325787	0.000000	-10.000000	-0.450000	23.933334	482.000000	1023.000000	1023.000000	2046.000000
21.799999	0.010019	5.921068	-0.607091	0.383923	4.433184	1.711052	0.000000	-10.000000	-0.458333	23.916668	490.000000	1023.000000	1023.000000	2046.000000
21.820000	0.012519	7.398498	-0.240722	0.771165	4.810605	2.057449	0.000000	-10.000000	-0.466667	23.850000	498.000000	1023.000000	1023.000000	2046.000000
21.840000	0.014728	8.704434	0.015881	1.191753	5.283736	2.213065	0.000000	-10.000000	-0.483333	24.016668	506.000000	1023.000000	1023.000000	2046.000000
21.860001	0.016806	9.932366	0.303761	1.458044	5.630275	2.540286	0.000000	-10.000000	-0.491667	24.216667	514.000000	1023.000000	1023.000000	2046.000000
21.879999	0.019167	11.327494	0.802124	1.710763	5.845773	2.968834	0.000000	-10.000000	-0.500000	24.533335	522.166687	1023.000000	1023.000000	2046.000000
21.900000	0.022106	13.064384	1.244887	2.242759	6.410069	3.166669	0.000000	-10.000000	-0.508333	24.733334	530.500000	1023.000000	1023.000000	2046.000000
21.920000	0.024730	14.615688	1.683986	2.693618	6.870099	3.367985	0.000000	-10.000000	-0.525000	24.983334	538.833313	1023.000000	1023.000000	2046.000000
21.940001	0.026783	15.828883	2.053721	2.937688	7.137369	3.700105	0.000000	-10.000000	-0.541667	25.250000	547.000000	1023.000000	1023.000000	2046.000000
21.959999	0.028347	16.753033	2.440427	3.116974	7.217532	3.978100	0.000000	-10.000000	-0.533333	25.416668	555.333313	1023.000000	1023.000000	2046.000000
21.980000	0.030001	17.730337	2.612291	3.428551	7.638372	4.051123	0.000000	-10.000000	-0.533333	25.483334	563.833313	1023.000000	1023.000000	2046.000000
22.000000	0.031586	18.667089	2.813319	3.716721	7.940256	4.196794	0.000000	-10.000000	-0.516667	25.433332	572.500000	1023.000000	1023.000000	2046.000000
22.020000	0.033321	19.692997	3.129421	3.911672	8.149694	4.502209	0.000000	-10.000000	-0.516667	25.433332	578.166687	1023.000000	1023.000000	2046.000000
22.040001	0.035490	20.974651	3.576306	4.267571	8.311941	4.818834	0.000000	-10.000000	-0.491667	25.033333	586.666687	1023.000000	1023.000000	2046.000000
22.059999	0.036671	21.672335	3.649221	4.591612	8.532166	4.899337	0.000000	-10.000000	-0.491667	24.533333	595.000000	1023.000000	1023.000000	2046.000000
22.080000	0.037569	22.203281	3.739734	4.952345	8.566103	4.945098	0.000000	-10.000000	-0.475000	23.983334	606.000000	1023.000000	1023.000000	2046.000000
22.100000	0.038203	22.578085	3.929947	5.180338	8.487728	4.980072	0.000000	-10.000000	-0.466667	23.616667	614.000000	1023.000000	1023.000000	2046.000000
22.120001	0.038543	22.778757	4.218721	5.223791	8.336963	4.999282	0.000000	-10.000000	-0.450000	23.200001	622.000000	1023.000000	1023.000000	2046.000000
22.139999	0.038375	22.679775	4.342035	5.287323	8.286579	4.763839	0.000000	-10.000000	-0.441667	22.466667	629.666687	1023.000000	1023.000000	2046.000000
22.160000	0.037561	22.198566	4.312348	5.285295	8.146741	4.454184	0.000000	-10.000000	-0.408333	21.583334	637.333313	1023.000000	1023.000000	2046.000000
22.180000	0.036027	21.291998	4.077544	5.282890	7.797621	4.133943	0.000000	-10.000000	-0.366667	20.533335	644.666687	1023.000000	1023.000000	2046.000000
22.200001	0.034679	20.495573	4.036527	5.216670	7.317991	3.924386	0.000000	-10.000000	-0.316667	19.166668	651.833313	1023.000000	1023.000000	2046.000000
22.219999	0.034560	20.424755	3.946936	5.254963	7.273084	3.949773	0.000000	-10.000000	-0.291667	17.816668	658.333313	1023.000000	1023.000000	2046.000000
22.240000	0.034955	20.658522	3.817797	5.530427	7.418040	3.892257	0.000000	-10.000000	-0.275000	16.666668	664.500000	1023.000000	1023.000000	2046.000000
22.260000	0.035289	20.855663	3.734690	5.631433	7.450815	4.038726	0.000000	-10.000000	-0.258333	15.766667	670.166687	1023.000000	1023.000000	2046.000000
22.280001	0.035385	20.912561	3.715908	5.738860	7.436912	4.020883	0.000000	-10.000000	-0.233333	14.733334	675.666687	1023.000000	1023.000000	2046.000000
22.299999	0.035857	21.191700	3.814945	5.943288	7.316907	4.116560	0.000000	-10.000000	-0.191667	13.283334	680.833313	1023.000000	1023.000000	2046.000000
22.320000	0.036426	21.527588	3.683457	6.235555	7.460063	4.148511	0.000000	-10.000000	-0.150000	11.666667	685.666687	1023.000000	1023.000000	2046.000000
22.340000	0.036961	21.843857	3.742153	6.356621	7.482716	4.262368	0.000000	-10.000000	-0.108333	9.316667	689.833313	1023.000000	1023.000000	2046.000000
22.360001	0.036994	21.863411	3.836745	6.305004	7.467435	4.254229	0.000000	-10.000000	-0.091667	6.583333	693.333313	1023.000000	1023.000000	2046.000000
22.379999	0.037399	22.103027	3.828149	6.318597	7.603195	4.353086	0.000000	-10.000000	-0.075000	2.916667	696.000000	1023.000000	1023.000000	2046.000000
22.400000	0.037804	22.342123	3.781821	6.474521	7.730886	4.354895	0.000000	-10.000000	-0.066667	-0.266667	697.500000	1023.000000	1023.000000	2046.000000
22.420000	0.038553	22.784695	3.825998	6.468389	7.984308	4.505999	0.000000	-10.000000	-0.033333	-3.583333	698.000000	1023.000000	1023.000000	2046.000000
22.440001	0.038457	22.728014	4.046719	6.274132	7.893685	4.513477	0.000000	-10.000000	-0.016667	-6.450000	698.000000	1023.000000	1023.000000	2046.000000
22.459999	0.038386	22.686234	4.157703	6.143912	7.854248	4.530370	0.000000	-10.000000	0.000000	-9.100000	698.000000	1023.000000	1023.000000	2046.000000
22.480000	0.038608	22.817038	4.175396	6.205880	7.989635	4.446126	0.000000	-10.000000	0.008333	-11.233334	698.000000	1023.000000	1023.000000	2046.000000
22.500000	0.038609	22.817862	4.236288	6.196116	8.091773	4.293684	0.000000	-10.000000	0.025000	-12.716667	698.000000	1023.000000	1023.000000	2046.000000
22.520000	0.037764	22.318363	4.247871	5.924926	8.021484	4.124082	0.000000	-10.000000	0.041667	-14.183333	694.500000	1023.000000	1023.000000	2046.000000
22.540001	0.035924	21.230940	4.249754	5.432782	7.666867	3.881537	0.000000	-10.000000	0.058333	-15.300000	686.333313	1023.000000	1023.000000	2046.000000
22.559999	0.034188	20.204931	4.015047	5.089197	7.490292	3.610395	0.000000	-10.000000	0.083333	-16.283333	676.166687	1023.000000	1023.000000	2046.000000
22.580000	0.032403	19.150467	3.905682	4.783734	7.247468	3.213583	0.000000	-10.000000	0.116667	-16.983334	667.833313	1023.000000	1023.000000	2046.000000
22.600000	0.030477	18.012178	3.792903	4.264707	6.995964	2.958605	0.000000	-10.000000	0.150000	-17.900000	662.166687	1023.000000	1023.000000	2046.000000
22.620001	0.028695	16.958979	3.676448	3.923859	6.550691	2.807981	0.000000	-10.000000	0.175000	-18.916666	656.333313	1023.000000	1023.000000	2046.000000
22.639999	0.027730	16.388329	3.400037	3.849872	6.550140	2.588280	0.000000	-10.000000	0.208333	-20.116667	649.833313	1023.000000	1023.000000	2046.000000
22.660000	0.026577	15.707171	3.280695	3.672253	6.377200	2.377023	0.000000	-10.000000	0.250000	-21.133333	643.000000	1023.000000	1023.000000	2046.000000
22.680000	0.025425	15.025992	3.248234	3.362919	5.864750	2.550089	0.000000	-10.000000	0.283333	-22.000000	636.000000	1023.000000	1023.000000	2046.000000
22.700001	0.025211	14.899549	2.919710	3.544365	6.004880	2.430593	0.000000	-10.000000	0.300000	-22.783333	628.666687	1023.000000	1023.000000	2046.000000
22.719999	0.024964	14.753991	2.843576	3.606636	6.051363	2.252416	0.000000	-10.000000	0.308333	-23.300001	621.000000	1023.000000	1023.000000	2046.000000
22.740000	0.024141	14.267154	2.936266	3.376282	5.714874	2.239732	0.000000	-10.000000	0.316667	-23.616667	613.000000	1023.000000	1023.000000	2046.000000
22.760000	0.024343	14.386721	2.858546	3.477044	5.689253	2.361877	0.000000	-10.000000	0.316667	-23.600000	605.333313	1023.000000	1023.000000	2046.000000
22.780001	0.024697	14.596013	2.789489	3.714724	5.827597	2.264203	0.000000	-10.000000	0.316667	-23.466667	597.666687	1023.000000	1023.000000	2046.000000
22.799999	0.024506	14.483322	2.722660	3.662986	5.857726	2.239950	0.000000	-10.000000	0.308333	-23.433334	590.000000	1023.000000	1023.000000	2046.000000
22.820000	0.023427	13.845082	2.725499	3.304823	5.382505	2.432255	0.000000	-10.000000	0.308333	-23.283333	582.000000	1023.000000	1023.000000	2046.000000
22.840000	0.022763	13.452698	2.401963	3.351515	5.296171	2.403048	0.000000	-10.000000	0.308333	-23.366667	574.000000	1023.000000	1023.000000	2046.000000
22.860001	0.021871	12.925700	2.097281	3.434994	5.276569	2.116856	0.000000	-10.000000	0.308333	-23.383333	566.333313	1023.000000	1023.000000	2046.000000
22.879999	0.019868	11.742102	1.780180	3.154107	4.903199	1.904616	0.000000	-10.000000	0.316667	-23.566666	558.666687	1023.000000	1023.000000	2046.000000
22.900000	0.016953	10.019244	1.450824	2.708837	4.162584	1.697000	0.000000	-10.000000	0.308333	-23.700001	551.000000	1023.000000	1023.000000	2046.000000
22.920000	0.015111	8.930691	1.041845	2.708300	3.912163	1.268383	0.000000	-10.000000	0.308333	-23.700001	543.000000	1023.000000	1023.000000	2046.000000
22.940001	0.013474	7.963097	0.848891	2.613069	3.698772	0.802365	0.000000	-10.000000	0.300000	-23.733334	535.000000	1023.000000	1023.000000	2046.000000
22.959999	0.011476	6.782535	0.659861	2.207432	3.391038	0.524204	0.000000	-10.000000	0.300000	-23.450001	527.000000	1023.000000	1023.000000	2046.000000
22.980000	0.009580	5.661939	0.585623	1.683561	2.892949	0.499805	0.000000	-10.000000	0.300000	-23.400000	519.000000	1023.000000	1023.000000	2046.000000
23.000000	0.008225	4.861099	0.384998	1.469836	2.679041	0.327225	0.000000	-10.000000	0.300000	-23.316668	511.166656	1023.000000	1023.000000	2046.000000
23.020000	0.006110	3.610748	0.082381	1.401498	2.489520	-0.362651	0.000000	-10.000000	0.300000	-23.500000	506.000000	1023.000000	1023.000000	2046.000000
23.040001	0.003247	1.918976	-0.278335	1.084931	1.971259	-0.858878	0.000000	-10.000000	0.300000	-23.166666	498.333344	1023.000000	1023.000000	2046.000000
23.059999	0.000611	0.361160	-0.582840	0.638010	1.248711	-0.942721	0.000000	-10.000000	0.300000	-22.600000	490.666656	1023.000000	1023.000000	2046.000000
23.080000	-0.001042	-0.615612	-1.047953	0.521495	0.965619	-1.054773	0.000000	-10.000000	0.283333	-22.033335	480.500000	1023.000000	1023.000000	2046.000000
23.100000	-0.002268	-1.340578	-1.428848	0.588126	0.912814	-1.412670	0.000000	-10.000000	0.250000	-21.450001	473.166656	1023.000000	1023.000000	2046.000000
23.120001	-0.003891	-2.299765	-1.851897	0.415143	0.716148	-1.579159	0.000000	-10.000000	0.233333	-21.200001	466.000000	1023.000000	1023.000000	2046.000000
23.139999	-0.005710	-3.374477	-2.166199	0.090493	0.181451	-1.480222	0.000000	-10.000000	0.216667	-20.816668	459.000000	1023.000000	1023.000000	2046.000000
23.160000	-0.006634	-3.920866	-2.506105	0.059513	0.010009	-1.484283	0.000000	-10.000000	0.216667	-20.783333	452.000000	1023.000000	1023.000000	2046.000000
23.180000	-0.007158	-4.230530	-2.804165	0.088904	0.203286	-1.718556	0.000000	-10.000000	0.200000	-20.650000	447.333344	1023.000000	1023.000000	2046.000000
23.200001	-0.008217	-4.856371	-3.011510	-0.118285	0.115316	-1.841892	0.000000	-10.000000	0.200000	-20.466667	440.500000	1023.000000	1023.000000	2046.000000
23.219999	-0.009461	-5.591629	-3.103707	-0.510657	-0.300327	-1.676937	0.000000	-10.000000	0.191667	-20.183334	433.666656	1023.000000	1023.000000	2046.000000
23.240000	-0.009708	-5.737474	-3.278261	-0.559200	-0.280228	-1.619786	0.000000	-10.000000	0.191667	-19.916668	424.666656	1023.000000	1023.000000	2046.000000
23.260000	-0.009439	-5.578306	-3.364153	-0.498149	0.027704	-1.743708	0.000000	-10.000000	0.191667	-19.816668	418.000000	1023.000000	1023.000000	2046.000000
23.280001	-0.009866	-5.830884	-3.404015	-0.709089	-0.008575	-1.709204	0.000000	-10.000000	0.200000	-19.933334	411.333344	1023.000000	1023.000000	2046.000000
23.299999	-0.010177	-6.014441	-3.308289	-0.969749	-0.336439	-1.399963	0.000000	-10.000000	0.200000	-20.150000	404.666656	1023.000000	1023.000000	2046.000000
23.320000	-0.009888	-5.844098	-3.492891	-0.915473	0.047576	-1.483310	0.000000	-10.000000	0.200000	-20.416666	397.833344	1023.000000	1023.000000	2046.000000
23.340000	-0.010068	-5.949935	-3.542221	-0.840784	0.164496	-1.731427	0.000000	-10.000000	0.200000	-20.533333	391.000000	1023.000000	1023.000000	2046.000000
23.360001	-0.011429	-6.754537	-3.558274	-1.298381	-0.311561	-1.586320	0.000000	-10.000000	0.200000	-20.683334	384.166656	1023.000000	1023.000000	2046.000000
23.379999	-0.012338	-7.291719	-3.724397	-1.395070	-0.396783	-1.775469	0.000000	-10.000000	0.200000	-20.833334	377.333344	1023.000000	1023.000000	2046.000000
23.400000	-0.013610	-8.043235	-3.907134	-1.511488	-0.365948	-2.258665	0.000000	-10.000000	0.200000	-21.150002	370.500000	1023.000000	1023.000000	2046.000000
23.420000	-0.016025	-9.470944	-3.990890	-2.196577	-1.010304	-2.273173	0.000000	-10.000000	0.200000	-21.316668	365.833344	1023.000000	1023.000000	2046.000000
23.440001	-0.017718	-10.471547	-4.200068	-2.550420	-1.218932	-2.502127	0.000000	-10.000000	0.200000	-21.150002	358.666656	1023.000000	1023.000000	2046.000000
23.459999	-0.018938	-11.192430	-4.387355	-2.626804	-1.153006	-3.025266	0.000000	-10.000000	0.191667	-20.866667	351.666656	1023.000000	1023.000000	2046.000000
23.480000	-0.020738	-12.256440	-4.518217	-3.109370	-1.639265	-2.989589	0.000000	-10.000000	0.191667	-20.616667	342.333344	1023.000000	1023.000000	2046.000000
23.500000	-0.021637	-12.787375	-4.599041	-3.312964	-1.939149	-2.936222	0.000000	-10.000000	0.208333	-20.833334	335.500000	1023.000000	1023.000000	2046.000000
23.520000	-0.021637	-12.787597	-4.749987	-3.094326	-1.668118	-3.275166	0.000000	-10.000000	0.233333	-21.033335	330.833344	1023.000000	1023.000000	2046.000000
23.540001	-0.022281	-13.167939	-4.856203	-3.307922	-1.881932	-3.121883	0.000000	-10.000000	0.233333	-21.133333	323.833344	1023.000000	1023.000000	2046.000000
23.559999	-0.022501	-13.297807	-4.898483	-3.459771	-2.038975	-2.900578	0.000000	-10.000000	0.216667	-20.983334	316.833344	1023.000000	1023.000000	2046.000000
23.580000	-0.021945	-12.969263	-5.002586	-3.121688	-1.681023	-3.163965	0.000000	-10.000000	0.200000	-20.566668	307.500000	1023.000000	1023.000000	2046.000000
23.600000	-0.022339	-13.202435	-5.121779	-3.262014	-1.781713	-3.036929	0.000000	-10.000000	0.200000	-20.216667	302.833344	1023.000000	1023.000000	2046.000000
23.620001	-0.022666	-13.395433	-5.062913	-3.381388	-2.082406	-2.868726	0.000000	-10.000000	0.191667	-19.833334	296.000000	1023.000000	1023.000000	2046.000000
23.639999	-0.021832	-12.902935	-5.031558	-3.086259	-1.772543	-3.012574	0.000000	-10.000000	0.183333	-19.850000	289.333344	1023.000000	1023.000000	2046.000000
23.660000	-0.021192	-12.524430	-5.024249	-2.984465	-1.536450	-2.979266	0.000000	-10.000000	0.183333	-19.633333	280.500000	1023.000000	1023.000000	2046.000000
23.680000	-0.021645	-12.792342	-4.930483	-3.210884	-1.928495	-2.722480	0.000000	-10.000000	0.183333	-19.616667	274.000000	1023.000000	1023.000000	2046.000000
23.700001	-0.021566	-12.745226	-5.017976	-3.135041	-1.832754	-2.759455	0.000000	-10.000000	0.183333	-19.466667	269.666656	1023.000000	1023.000000	2046.000000
23.719999	-0.021370	-12.629850	-5.064120	-2.961568	-1.619513	-2.984649	0.000000	-10.000000	0.183333	-19.600000	263.166656	1023.000000	1023.000000	2046.000000
23.740000	-0.021992	-12.997168	-5.182223	-3.170161	-1.720813	-2.923970	0.000000	-10.000000	0.191667	-19.700001	256.666656	1023.000000	1023.000000	2046.000000
23.760000	-0.022866	-13.513747	-5.183854	-3.450198	-2.204413	-2.675283	0.000000	-10.000000	0.183333	-19.916668	248.000000	1023.000000	1023.000000	2046.000000
23.780001	-0.023098	-13.650958	-5.488814	-3.141054	-2.045705	-2.975386	0.000000	-10.000000	0.166667	-20.083334	243.666672	1023.000000	1023.000000	2046.000000
23.799999	-0.024548	-14.508124	-5.680832	-3.242329	-2.306511	-3.278452	0.000000	-10.000000	0.158333	-20.266666	236.833328	1023.000000	1023.000000	2046.000000
23.820000	-0.026966	-15.936662	-5.933654	-3.665034	-2.897346	-3.440628	0.000000	-10.000000	0.183333	-20.250000	230.000000	1023.000000	1023.000000	2046.000000
23.840000	-0.028053	-16.579311	-6.097253	-3.668659	-3.111246	-3.702153	0.000000	-10.000000	0.183333	-20.033333	220.833328	1023.000000	1023.000000	2046.000000
23.860001	-0.029148	-17.226295	-6.202568	-3.822399	-3.168606	-4.032724	0.000000	-10.000000	0.175000	-19.750000	216.333328	1023.000000	1023.000000	2046.000000
23.879999	-0.030316	-17.916887	-6.305647	-4.156626	-3.259326	-4.195287	0.000000	-10.000000	0.150000	-19.516668	211.833328	1023.000000	1023.000000	2046.000000
23.900000	-0.031868	-18.834019	-6.434793	-4.597836	-3.556451	-4.244938	0.000000	-10.000000	0.158333	-19.483334	205.333328	1023.000000	1023.000000	2046.000000
23.920000	-0.033762	-19.953465	-6.652335	-4.827562	-3.960494	-4.513072	0.000000	-10.000000	0.166667	-19.450001	198.833328	1023.000000	1023.000000	2046.000000
23.940001	-0.035566	-21.019722	-7.035008	-4.840791	-4.211560	-4.932362	0.000000	-10.000000	0.166667	-19.300001	192.500000	1023.000000	1023.000000	2046.000000
23.959999	-0.037265	-22.023373	-7.326071	-4.941091	-4.499886	-5.256325	0.000000	-10.000000	0.150000	-18.983334	188.166672	1023.000000	1023.000000	2046.000000
23.980000	-0.039207	-23.171541	-7.711631	-5.263201	-4.924385	-5.272324	0.000000	-10.000000	0.141667	-18.466667	179.833328	1023.000000	1023.000000	2046.000000
24.000000	-0.040488	-23.928123	-8.071596	-5.474107	-5.190272	-5.192148	0.000000	-10.000000	0.133333	-18.133333	171.500000	1023.000000	1023.000000	2046.000000
24.020000	-0.041020	-24.242937	-8.360847	-5.305687	-5.162271	-5.414131	0.000000	-10.000000	0.133333	-17.966667	165.500000	1023.000000	1023.000000	2046.000000
24.040001	-0.041790	-24.697866	-8.575428	-5.324420	-5.301604	-5.496413	0.000000	-10.000000	0.125000	-17.783333	161.500000	1023.000000	1023.000000	2046.000000
24.059999	-0.042882	-25.343233	-8.863805	-5.573949	-5.502637	-5.402843	0.000000	-10.000000	0.116667	-17.466667	155.500000	1023.000000	1023.000000	2046.000000
24.080000	-0.043426	-25.664961	-8.999027	-5.760065	-5.603147	-5.302722	0.000000	-10.000000	0.116667	-17.200001	147.833328	1023.000000	1023.000000	2046.000000
24.100000	-0.043600	-25.767765	-9.156961	-5.668150	-5.487938	-5.454716	0.000000	-10.000000	0.116667	-17.150002	142.166672	1023.000000	1023.000000	2046.000000
24.120001	-0.043968	-25.985111	-9.184007	-5.847409	-5.565890	-5.387805	0.000000	-10.000000	0.116667	-17.100000	136.500000	1023.000000	1023.000000	2046.000000
24.139999	-0.044365	-26.219896	-9.354075	-6.054279	-5.638656	-5.172886	0.000000	-10.000000	0.108333	-17.000000	132.500000	1023.000000	1023.000000	2046.000000
24.160000	-0.044061	-26.039783	-9.322083	-5.957245	-5.607518	-5.152938	0.000000	-10.000000	0.108333	-16.766666	126.833336	1023.000000	1023.000000	2046.000000
24.180000	-0.043822	-25.898952	-9.250883	-5.955503	-5.524728	-5.167840	0.000000	-10.000000	0.125000	-16.750000	123.166664	1023.000000	1023.000000	2046.000000
24.200001	-0.043747	-25.854683	-9.371837	-5.994740	-5.443022	-5.045084	0.000000	-10.000000	0.125000	-16.700001	117.666664	1023.000000	1023.000000	2046.000000
24.219999	-0.043613	-25.775486	-9.350699	-6.082344	-5.456096	-4.886348	0.000000	-10.000000	0.125000	-16.750000	112.000000	1023.000000	1023.000000	2046.000000
24.240000	-0.043335	-25.611153	-9.303823	-6.009978	-5.337367	-4.959984	0.000000	-10.000000	0.091667	-16.433334	104.666664	1023.000000	1023.000000	2046.000000
24.260000	-0.043788	-25.878777	-9.490414	-6.174603	-5.264391	-4.949369	0.000000	-10.000000	0.075000	-16.150000	99.166664	1023.000000	1023.000000	2046.000000
24.280001	-0.044582	-26.347670	-9.476876	-6.361015	-5.510050	-4.999729	0.000000	-10.000000	0.075000	-16.066668	93.666664	1023.000000	1023.000000	2046.000000
24.299999	-0.045552	-26.921087	-9.547232	-6.503769	-5.666076	-5.204010	0.000000	-10.000000	0.091667	-16.200001	90.000000	1023.000000	1023.000000	2046.000000
24.320000	-0.046921	-27.730034	-9.589185	-6.807691	-5.881051	-5.452107	0.000000	-10.000000	0.091667	-15.983334	82.833336	1023.000000	1023.000000	2046.000000
24.340000	-0.048502	-28.664724	-9.863862	-7.172160	-5.971748	-5.656955	0.000000	-10.000000	0.066667	-15.600000	77.500000	1023.000000	1023.000000	2046.000000
24.360001	-0.050115	-29.618162	-9.801723	-7.557086	-6.444507	-5.814847	0.000000	-10.000000	0.033333	-14.916667	72.333336	1023.000000	1023.000000	2046.000000
24.379999	-0.050923	-30.095634	-9.922015	-7.661644	-6.495319	-6.016655	0.000000	-10.000000	0.016667	-14.200000	69.000000	1023.000000	1023.000000	2046.000000
24.400000	-0.051495	-30.433828	-9.992896	-7.741353	-6.603639	-6.095940	0.000000	-10.000000	0.000000	-13.466667	64.333336	1023.000000	1023.000000	2046.000000
24.420000	-0.051939	-30.695679	-10.215841	-7.854103	-6.554863	-6.070871	0.000000	-10.000000	0.000000	-12.966667	59.666668	1023.000000	1023.000000	2046.000000
24.440001	-0.052107	-30.795340	-10.104993	-7.948539	-6.737831	-6.003977	0.000000	-10.000000	0.008333	-12.950000	55.333332	1023.000000	1023.000000	2046.000000
24.459999	-0.051841	-30.637913	-10.121323	-7.886862	-6.631703	-5.998026	0.000000	-10.000000	0.008333	-12.900001	51.000000	1023.000000	1023.000000	2046.000000
24.480000	-0.051381	-30.366465	-10.278809	-7.781088	-6.347823	-5.958745	0.000000	-10.000000	0.008333	-12.816667	46.666668	1023.000000	1023.000000	2046.000000
24.500000	-0.051385	-30.368296	-10.308035	-7.840497	-6.392695	-5.827068	0.000000	-10.000000	0.000000	-12.516667	42.333332	1023.000000	1023.000000	2046.000000
24.520000	-0.051283	-30.308214	-10.152556	-7.818337	-6.600450	-5.736870	0.000000	-10.000000	0.000000	-12.016667	38.000000	1023.000000	1023.000000	2046.000000
24.540001	-0.050792	-30.018063	-10.167014	-7.685812	-6.411270	-5.753964	0.000000	-10.000000	0.000000	-11.516667	34.000000	1023.000000	1023.000000	2046.000000
24.559999	-0.050475	-29.830797	-10.363375	-7.630951	-6.146168	-5.690304	0.000000	-10.000000	0.000000	-10.850000	30.166666	1023.000000	1023.000000	2046.000000
24.580000	-0.050659	-29.939203	-10.173696	-7.696605	-6.430154	-5.638749	0.000000	-10.000000	0.000000	-10.200000	26.500000	1023.000000	1023.000000	2046.000000
24.600000	-0.050079	-29.596968	-10.117805	-7.554785	-6.302494	-5.621881	0.000000	-10.000000	0.000000	-9.583334	23.166666	1023.000000	1023.000000	2046.000000
24.620001	-0.049266	-29.116135	-10.095162	-7.431911	-6.050710	-5.538351	0.000000	-10.000000	0.000000	-9.150001	20.000000	1023.000000	1023.000000	2046.000000
24.639999	-0.049109	-29.023657	-10.199854	-7.385656	-5.907804	-5.530344	0.000000	-10.000000	0.000000	-8.783334	17.000000	1023.000000	1023.000000	2046.000000
24.660000	-0.049713	-29.380432	-10.078227	-7.596385	-6.209060	-5.496759	0.000000	-10.000000	0.000000	-8.416667	14.000000	1023.000000	1023.000000	2046.000000
24.680000	-0.049873	-29.475075	-10.017535	-7.691981	-6.283839	-5.481720	0.000000	-10.000000	0.000000	-7.983334	11.166667	1023.000000	1023.000000	2046.000000
24.700001	-0.049824	-29.445921	-10.123954	-7.670156	-6.111598	-5.540213	0.000000	-10.000000	-0.008333	-7.583333	8.500000	1023.000000	1023.000000	2046.000000
24.719999	-0.049735	-29.393133	-10.286873	-7.706517	-5.904500	-5.495244	0.000000	-10.000000	-0.025000	-7.033333	6.000000	1023.000000	1023.000000	2046.000000
24.740000	-0.050064	-29.588026	-10.165271	-7.821387	-6.218087	-5.383280	0.000000	-10.000000	-0.050000	-6.433333	3.666667	1023.000000	1023.000000	2046.000000
24.760000	-0.050158	-29.643339	-10.288207	-7.801883	-6.204591	-5.348658	0.000000	-10.000000	-0.066667	-5.783333	1.666667	1023.000000	1023.000000	2046.000000
24.780001	-0.050882	-30.071428	-10.539759	-7.705157	-6.137705	-5.688808	0.000000	-10.000000	-0.066667	-5.033333	0.000000	1023.000000	1023.000000	2046.000000
24.799999	-0.052456	-31.001553	-10.637751	-7.898820	-6.474450	-5.990534	0.000000	-10.000000	-0.075000	-4.033333	-1.333333	1023.000000	1023.000000	2046.000000
24.820000	-0.053502	-31.619661	-10.592771	-8.168097	-6.806862	-6.051932	0.000000	-10.000000	-0.083333	-1.916667	-2.333333	1023.000000	1023.000000	2046.000000
24.840000	-0.053691	-31.731352	-10.686894	-8.280903	-6.598446	-6.165109	0.000000	-10.000000	-0.108333	0.566667	-2.833333	1023.000000	1023.000000	2046.000000
24.860001	-0.054358	-32.125443	-10.740912	-8.462832	-6.539508	-6.382189	0.000000	-10.000000	-0.116667	3.133333	-3.000000	1023.000000	1023.000000	2046.000000
24.879999	-0.055560	-32.835697	-10.779732	-8.789119	-6.785615	-6.481230	0.000000	-10.000000	-0.133333	5.083333	-3.000000	1023.000000	1023.000000	2046.000000
24.900000	-0.056601	-33.451164	-10.960768	-8.958376	-6.962233	-6.569788	0.000000	-10.000000	-0.150000	6.683333	-3.000000	1023.000000	1023.000000	2046.000000
24.920000	-0.057097	-33.744354	-11.192472	-8.817357	-6.943776	-6.790750	0.000000	-10.000000	-0.175000	8.183333	-3.000000	1023.000000	1023.000000	2046.000000
24.940001	-0.058093	-34.332726	-11.472654	-8.926167	-7.018375	-6.915530	0.000000	-10.000000	-0.183333	9.316667	-3.000000	1023.000000	1023.000000	2046.000000
24.959999	-0.058991	-34.863449	-11.553460	-9.174102	-7.263053	-6.872832	0.000000	-10.000000	-0.183333	10.533334	-3.000000	1023.000000	1023.000000	2046.000000
24.980000	-0.058568	-34.613426	-11.767365	-9.131235	-7.024433	-6.690392	0.000000	-10.000000	-0.191667	11.683333	-3.000000	1023.000000	1023.000000	2046.000000
25.000000	-0.058519	-34.584660	-11.924281	-9.014362	-6.876861	-6.769154	0.000000	-10.000000	-0.225000	12.883333	1.500000	1023.000000	1023.000000	2046.000000
25.020000	-0.058781	-34.739532	-11.958673	-9.205264	-6.961637	-6.613958	0.000000	-10.000000	-0.275000	14.366667	14.166667	1023.000000	1023.000000	2046.000000
25.040001	-0.057972	-34.261192	-11.976461	-9.182264	-6.758292	-6.344173	0.000000	-10.000000	-0.308333	15.466667	26.833334	1023.000000	1023.000000	2046.000000
25.059999	-0.057118	-33.756489	-11.990587	-9.002421	-6.477562	-6.285920	0.000000	-10.000000	-0.325000	16.200001	35.000000	1023.000000	1023.000000	2046.000000
25.080000	-0.056963	-33.665234	-11.960974	-9.079947	-6.396306	-6.228008	0.000000	-10.000000	-0.325000	16.516666	36.833332	1023.000000	1023.000000	2046.000000
25.100000	-0.056060	-33.131191	-11.807042	-9.155939	-6.308794	-5.859415	0.000000	-10.000000	-0.341667	17.200001	40.333332	1023.000000	1023.000000	2046.000000
25.120001	-0.054171	-32.015244	-11.677755	-8.825797	-5.840666	-5.671025	0.000000	-10.000000	-0.350000	18.033333	45.833332	1023.000000	1023.000000	2046.000000
25.139999	-0.052885	-31.254768	-11.541595	-8.621018	-5.498553	-5.593602	0.000000	-10.000000	-0.366667	18.833334	51.666668	1023.000000	1023.000000	2046.000000
25.160000	-0.051321	-30.330523	-11.179578	-8.631825	-5.364694	-5.154425	0.000000	-10.000000	-0.358333	19.350000	58.000000	1023.000000	1023.000000	2046.000000
25.180000	-0.049021	-28.971416	-10.870124	-8.312080	-4.927605	-4.861608	0.000000	-10.000000	-0.375000	19.400002	64.500000	1023.000000	1023.000000	2046.000000
25.200001	-0.047135	-27.857002	-10.609674	-8.000587	-4.470894	-4.775846	0.000000	-10.000000	-0.366667	19.416668	71.000000	1023.000000	1023.000000	2046.000000
25.219999	-0.045851	-27.097719	-10.372151	-7.983541	-4.117964	-4.624064	0.000000	-10.000000	-0.383333	19.300001	77.333336	1023.000000	1023.000000	2046.000000
25.240000	-0.044740	-26.441048	-10.000179	-8.110144	-4.004767	-4.325957	0.000000	-10.000000	-0.375000	19.783335	83.833336	1023.000000	1023.000000	2046.000000
25.260000	-0.043723	-25.840265	-9.713860	-8.005072	-3.810132	-4.311202	0.000000	-10.000000	-0.391667	20.016668	90.333336	1023.000000	1023.000000	2046.000000
25.280001	-0.043447	-25.677467	-9.614805	-7.912764	-3.625093	-4.524805	0.000000	-10.000000	-0.391667	20.500000	97.000000	1023.000000	1023.000000	2046.000000
25.299999	-0.043857	-25.919556	-9.615490	-8.034843	-3.620429	-4.648793	0.000000	-10.000000	-0.408333	20.816668	103.666664	1023.000000	1023.000000	2046.000000
25.320000	-0.043609	-25.773149	-9.365485	-8.284362	-3.730367	-4.392934	0.000000	-10.000000	-0.425000	21.366667	110.500000	1023.000000	1023.000000	2046.000000
25.340000	-0.042651	-25.206743	-9.196980	-8.071390	-3.551948	-4.386425	0.000000	-10.000000	-0.450000	21.766666	117.666664	1023.000000	1023.000000	2046.000000
25.360001	-0.041929	-24.779911	-9.062478	-7.843671	-3.383121	-4.490641	0.000000	-10.000000	-0.466667	22.133333	124.833336	1023.000000	1023.000000	2046.000000
25.379999	-0.041320	-24.419888	-8.986886	-7.797997	-3.196574	-4.438430	0.000000	-10.000000	-0.483333	22.366667	132.166672	1023.000000	1023.000000	2046.000000
25.400000	-0.040062	-23.676493	-8.656972	-7.849527	-3.149358	-4.020636	0.000000	-10.000000	-0.483333	22.566668	139.500000	1023.000000	1023.000000	2046.000000
25.420000	-0.037951	-22.429100	-8.452603	-7.490019	-2.741857	-3.744620	0.000000	-10.000000	-0.491667	22.733334	147.166672	1023.000000	1023.000000	2046.000000
25.440001	-0.036076	-21.321146	-8.215713	-7.057867	-2.346157	-3.701410	0.000000	-10.000000	-0.491667	22.800001	154.666672	1023.000000	1023.000000	2046.000000
25.459999	-0.034310	-20.277119	-7.991537	-6.929435	-1.995803	-3.360344	0.000000	-10.000000	-0.500000	22.933334	162.333328	1023.000000	1023.000000	2046.000000
25.480000	-0.032364	-19.126850	-7.566345	-6.802725	-1.859947	-2.897833	0.000000	-10.000000	-0.500000	23.066668	170.000000	1023.000000	1023.000000	2046.000000
25.500000	-0.030152	-17.819746	-7.309266	-6.322184	-1.404396	-2.783900	0.000000	-10.000000	-0.508333	23.166666	177.666672	1023.000000	1023.000000	2046.000000
25.520000	-0.028422	-16.797672	-7.039783	-5.995802	-1.105403	-2.656685	0.000000	-10.000000	-0.516667	23.250000	185.333328	1023.000000	1023.000000	2046.000000
25.540001	-0.026436	-15.623590	-6.691863	-5.884309	-0.775046	-2.272372	0.000000	-10.000000	-0.500000	23.483334	193.000000	1023.000000	1023.000000	2046.000000
25.559999	-0.024310	-14.367428	-6.289283	-5.597211	-0.526235	-1.954699	0.000000	-10.000000	-0.475000	23.633333	201.000000	1023.000000	1023.000000	2046.000000
25.580000	-0.022667	-13.395989	-6.095844	-5.217119	-0.150250	-1.932777	0.000000	-10.000000	-0.450000	23.900000	209.000000	1023.000000	1023.000000	2046.000000
25.600000	-0.021917	-12.953243	-5.942934	-4.999266	-0.024559	-1.986486	0.000000	-10.000000	-0.450000	23.866667	217.000000	1023.000000	1023.000000	2046.000000
25.620001	-0.020981	-12.400053	-5.683051	-5.094437	0.063307	-1.685873	0.000000	-10.000000	-0.458333	23.950001	225.000000	1023.000000	1023.000000	2046.000000
25.639999	-0.019555	-11.556752	-5.373668	-4.886773	0.184092	-1.480404	0.000000	-10.000000	-0.475000	23.850000	233.000000	1023.000000	1023.000000	2046.000000
25.660000	-0.017831	-10.538100	-5.139946	-4.471647	0.573554	-1.500061	0.000000	-10.000000	-0.491667	23.916668	241.000000	1023.000000	1023.000000	2046.000000
25.680000	-0.016316	-9.643044	-5.030265	-4.282043	0.930880	-1.261616	0.000000	-10.000000	-0.483333	23.750000	249.000000	1023.000000	1023.000000	2046.000000
25.700001	-0.015311	-9.049064	-4.854489	-4.291440	0.950052	-0.853187	0.000000	-10.000000	-0.466667	23.833334	257.000000	1023.000000	1023.000000	2046.000000
25.719999	-0.014442	-8.535201	-4.814445	-3.973965	1.061341	-0.808133	0.000000	-10.000000	-0.458333	23.700001	264.666656	1023.000000	1023.000000	2046.000000
25.740000	-0.013951	-8.245298	-4.678988	-3.599736	1.094819	-1.061393	0.000000	-10.000000	-0.458333	23.683334	272.333344	1023.000000	1023.000000	2046.000000
25.760000	-0.013512	-7.985400	-4.621665	-3.562225	1.217248	-1.018758	0.000000	-10.000000	-0.475000	23.633333	280.000000	1023.000000	1023.000000	2046.000000
25.780001	-0.013320	-7.871933	-4.364904	-3.676705	1.064209	-0.894533	0.000000	-10.000000	-0.483333	23.900002	288.000000	1023.000000	1023.000000	2046.000000
25.799999	-0.013250	-7.830521	-4.271727	-3.560657	1.049937	-1.048074	0.000000	-10.000000	-0.483333	24.133333	296.000000	1023.000000	1023.000000	2046.000000
25.820000	-0.013705	-8.099648	-4.315402	-3.346960	0.953261	-1.390547	0.000000	-10.000000	-0.466667	24.066668	304.000000	1023.000000	1023.000000	2046.000000
25.840000	-0.014539	-8.592370	-4.515443	-3.382025	0.801789	-1.496691	0.000000	-10.000000	-0.441667	23.750000	312.000000	1023.000000	1023.000000	2046.000000
25.860001	-0.014981	-8.853882	-4.520636	-3.476912	0.470083	-1.326417	0.000000	-10.000000	-0.425000	23.466667	320.000000	1023.000000	1023.000000	2046.000000
25.879999	-0.014545	-8.596144	-4.675895	-3.186788	0.618587	-1.352048	0.000000	-10.000000	-0.433333	23.083334	328.000000	1023.000000	1023.000000	2046.000000
25.900000	-0.013799	-8.155075	-4.641975	-2.909234	0.750282	-1.354148	0.000000	-10.000000	-0.450000	22.750000	336.000000	1023.000000	1023.000000	2046.000000
25.920000	-0.013042	-7.708106	-4.683032	-2.801322	0.944407	-1.168159	0.000000	-10.000000	-0.475000	22.650000	343.666656	1023.000000	1023.000000	2046.000000
25.940001	-0.012328	-7.285756	-4.547642	-2.655006	0.853701	-0.936809	0.000000	-10.000000	-0.483333	22.733334	351.333344	1023.000000	1023.000000	2046.000000
25.959999	-0.011056	-6.534178	-4.496337	-2.346633	1.058420	-0.749627	0.000000	-10.000000	-0.483333	22.916668	358.666656	1023.000000	1023.000000	2046.000000
25.980000	-0.009599	-5.672888	-4.356751	-1.996174	1.339854	-0.659818	0.000000	-10.000000	-0.483333	22.983334	366.333344	1023.000000	1023.000000	2046.000000
26.000000	-0.008499	-5.023138	-4.278120	-1.841402	1.581360	-0.484976	0.000000	-10.000000	-0.466667	22.883335	374.000000	1023.000000	1023.000000	2046.000000
26.020000	-0.007298	-4.313334	-4.092767	-1.825007	1.720655	-0.116215	0.000000	-10.000000	-0.458333	22.583334	381.666656	1023.000000	1023.000000	2046.000000
26.040001	-0.005595	-3.306717	-3.970371	-1.529700	2.024651	0.168702	0.000000	-10.000000	-0.458333	22.383333	389.333344	1023.000000	1023.000000	2046.000000
26.059999	-0.003626	-2.143135	-3.631806	-1.163524	2.296841	0.355355	0.000000	-10.000000	-0.466667	22.400000	396.666656	1023.000000	1023.000000	2046.000000
26.080000	-0.001530	-0.904519	-3.381880	-0.902927	2.782802	0.597485	0.000000	-10.000000	-0.466667	22.366667	404.333344	1023.000000	1023.000000	2046.000000
26.100000	0.000057	0.033602	-3.052311	-0.770983	2.991546	0.865351	0.000000	-10.000000	-0.458333	22.183334	411.666656	1023.000000	1023.000000	2046.000000
26.120001	0.002325	1.373815	-2.585716	-0.512191	3.268273	1.203448	0.000000	-10.000000	-0.433333	21.883333	419.166656	1023.000000	1023.000000	2046.000000
26.139999	0.004746	2.804691	-2.131118	-0.160350	3.776312	1.319847	0.000000	-10.000000	-0.425000	21.883333	426.500000	1023.000000	1023.000000	2046.000000
26.160000	0.006461	3.818456	-1.800801	0.084161	4.164282	1.370814	0.000000	-10.000000	-0.400000	21.700001	433.833344	1023.000000	1023.000000	2046.000000
26.180000	0.007211	4.261451	-1.512158	0.002731	4.277131	1.493747	0.000000	-10.000000	-0.408333	21.566668	441.166656	1023.000000	1023.000000	2046.000000
26.200001	0.007767	4.590199	-1.199461	-0.008734	4.227786	1.570608	0.000000	-10.000000	-0.400000	21.383333	448.333344	1023.000000	1023.000000	2046.000000
26.219999	0.008618	5.093405	-0.967679	0.125488	4.382464	1.553132	0.000000	-10.000000	-0.416667	21.500000	455.500000	1023.000000	1023.000000	2046.000000
26.240000	0.009195	5.434511	-0.857497	0.200200	4.601338	1.490470	0.000000	-10.000000	-0.425000	21.816668	462.666656	1023.000000	1023.000000	2046.000000
26.260000	0.009605	5.676336	-0.696701	0.142152	4.662066	1.568819	0.000000	-10.000000	-0.441667	22.150000	472.500000	1023.000000	1023.000000	2046.000000
26.280001	0.010630	6.282235	-0.372357	0.199321	4.614372	1.840900	0.000000	-10.000000	-0.450000	22.416666	480.000000	1023.000000	1023.000000	2046.000000
26.299999	0.012500	7.387663	-0.115896	0.596711	4.950731	1.956118	0.000000	-10.000000	-0.450000	22.533333	487.333344	1023.000000	1023.000000	2046.000000
26.320000	0.014645	8.654943	0.140350	0.921273	5.424879	2.168442	0.000000	-10.000000	-0.466667	22.566668	492.333344	1023.000000	1023.000000	2046.000000
26.340000	0.016316	9.642835	0.399290	1.071132	5.696395	2.476018	0.000000	-10.000000	-0.483333	22.733334	499.666656	1023.000000	1023.000000	2046.000000
26.360001	0.018725	11.066567	0.913282	1.414234	5.818627	2.920424	0.000000	-10.000000	-0.491667	22.766666	507.333344	1023.000000	1023.000000	2046.000000
26.379999	0.021460	12.682824	1.294065	1.942827	6.353661	3.092272	0.000000	-10.000000	-0.483333	23.016666	514.833313	1023.000000	1023.000000	2046.000000
26.400000	0.023611	13.953821	1.528158	2.220069	6.918683	3.286913	0.000000	-10.000000	-0.500000	23.166668	522.500000	1023.000000	1023.000000	2046.000000
26.420000	0.025926	15.322024	2.140731	2.390952	6.996195	3.794147	0.000000	-10.000000	-0.491667	23.516666	530.166687	1023.000000	1023.000000	2046.000000
26.440001	0.028825	17.035717	2.614702	2.862785	7.413051	4.145178	0.000000	-10.000000	-0.508333	23.783333	538.000000	1023.000000	1023.000000	2046.000000
26.459999	0.030915	18.270910	2.900440	3.330419	7.887814	4.152239	0.000000	-10.000000	-0.508333	23.950001	546.000000	1023.000000	1023.000000	2046.000000
26.480000	0.031806	18.797241	2.959736	3.405116	8.121107	4.311283	0.000000	-10.000000	-0.541667	24.333334	554.000000	1023.000000	1023.000000	2046.000000
26.500000	0.033025	19.517820	3.354056	3.501623	8.068737	4.593403	0.000000	-10.000000	-0.533333	24.350000	562.000000	1023.000000	1023.000000	2046.000000
26.520000	0.035120	20.756075	3.645693	3.909849	8.405551	4.794981	0.000000	-10.000000	-0.516667	24.450001	570.000000	1023.000000	1023.000000	2046.000000
26.540001	0.037111	21.932844	3.875158	4.265820	8.889443	4.902422	0.000000	-10.000000	-0.500000	24.216667	578.000000	1023.000000	1023.000000	2046.000000
26.559999	0.038520	22.765385	4.119574	4.479920	8.997343	5.168548	0.000000	-10.000000	-0.508333	24.066668	586.000000	1023.000000	1023.000000	2046.000000
26.580000	0.039839	23.544891	4.355903	4.719040	8.954105	5.515844	0.000000	-10.000000	-0.491667	23.766666	594.166687	1023.000000	1023.000000	2046.000000
26.600000	0.040706	24.057360	4.376697	5.197921	9.148753	5.333989	0.000000	-10.000000	-0.466667	23.316668	602.166687	1023.000000	1023.000000	2046.000000
26.620001	0.040969	24.212507	4.390176	5.412461	9.184071	5.225799	0.000000	-10.000000	-0.441667	22.583334	610.166687	1023.000000	1023.000000	2046.000000
26.639999	0.040826	24.128262	4.659461	5.310499	8.835605	5.322697	0.000000	-10.000000	-0.433333	22.066668	617.833313	1023.000000	1023.000000	2046.000000
26.660000	0.040965	24.210501	4.896838	5.307790	8.709028	5.296845	0.000000	-10.000000	-0.425000	21.550001	625.500000	1023.000000	1023.000000	2046.000000
26.680000	0.040384	23.867214	4.850517	5.436932	8.669096	4.910670	0.000000	-10.000000	-0.391667	21.000000	632.833313	1023.000000	1023.000000	2046.000000
26.700001	0.038768	22.911837	4.557704	5.482556	8.407481	4.464096	0.000000	-10.000000	-0.350000	20.166668	639.833313	1023.000000	1023.000000	2046.000000
26.719999	0.037213	21.992701	4.412852	5.284600	7.876373	4.418876	0.000000	-10.000000	-0.300000	18.816668	646.666687	1023.000000	1023.000000	2046.000000
26.740000	0.037282	22.033371	4.410518	5.392394	7.738452	4.492008	0.000000	-10.000000	-0.275000	17.766666	653.166687	1023.000000	1023.000000	2046.000000
26.760000	0.037707	22.284893	4.316113	5.645331	7.953775	4.369673	0.000000	-10.000000	-0.258333	16.600000	659.500000	1023.000000	1023.000000	2046.000000
26.780001	0.037804	22.342167	4.143429	5.787106	8.031876	4.379757	0.000000	-10.000000	-0.258333	15.983334	665.166687	1023.000000	1023.000000	2046.000000
26.799999	0.037914	22.407160	4.212132	5.815544	7.778930	4.600553	0.000000	-10.000000	-0.250000	15.466667	670.500000	1023.000000	1023.000000	2046.000000
26.820000	0.038680	22.859619	4.316879	6.109179	7.752165	4.681396	0.000000	-10.000000	-0.233333	14.733334	675.666687	1023.000000	1023.000000	2046.000000
26.840000	0.039729	23.480043	4.296066	6.455874	8.029445	4.698659	0.000000	-10.000000	-0.216667	14.000000	680.833313	1023.000000	1023.000000	2046.000000
26.860001	0.040346	23.844629	4.238654	6.649489	8.205157	4.751328	0.000000	-10.000000	-0.183333	12.533334	685.666687	1023.000000	1023.000000	2046.000000
26.879999	0.040521	23.947878	4.340776	6.615323	8.098817	4.892961	0.000000	-10.000000	-0.150000	11.233334	690.000000	1023.000000	1023.000000	2046.000000
26.900000	0.041283	24.398230	4.527288	6.699891	8.079655	5.091396	0.000000	-10.000000	-0.125000	9.166667	693.833313	1023.000000	1023.000000	2046.000000
26.920000	0.042225	24.954899	4.520793	6.977294	8.390574	5.066238	0.000000	-10.000000	-0.100000	7.300000	697.333313	1023.000000	1023.000000	2046.000000
26.940001	0.042809	25.300339	4.513002	6.968935	8.644877	5.173524	0.000000	-10.000000	-0.083333	4.466667	700.166687	1023.000000	1023.000000	2046.000000
26.959999	0.043007	25.416986	4.728203	6.782729	8.542227	5.363827	0.000000	-10.000000	-0.058333	1.150000	702.333313	1023.000000	1023.000000	2046.000000
26.980000	0.043547	25.736395	4.926116	6.805591	8.573270	5.431417	0.000000	-10.000000	-0.050000	-2.316667	703.500000	1023.000000	1023.000000	2046.000000
27.000000	0.043982	25.993505	4.965461	6.896216	8.855190	5.276638	0.000000	-10.000000	-0.041667	-5.366667	704.000000	1023.000000	1023.000000	2046.000000
27.020000	0.043895	25.941706	5.053408	6.845435	8.895748	5.147115	0.000000	-10.000000	-0.025000	-7.700000	704.000000	1023.000000	1023.000000	2046.000000
27.040001	0.042923	25.367498	5.189820	6.497100	8.611304	5.069273	0.000000	-10.000000	0.000000	-9.866667	704.000000	1023.000000	1023.000000	2046.000000
27.059999	0.041752	24.675484	5.091052	6.343721	8.551670	4.689041	0.000000	-10.000000	0.008333	-11.633333	704.000000	1023.000000	1023.000000	2046.000000
27.080000	0.039973	23.623777	4.894965	5.964663	8.387822	4.376328	0.000000	-10.000000	0.016667	-13.133333	704.000000	1023.000000	1023.000000	2046.000000
27.100000	0.037728	22.296957	4.857210	5.373317	7.903223	4.163208	0.000000	-10.000000	0.025000	-14.533334	694.833313	1023.000000	1023.000000	2046.000000
27.120001	0.036318	21.463743	4.799148	5.172499	7.695147	3.796950	0.000000	-10.000000	0.041667	-15.416667	685.666687	1023.000000	1023.000000	2046.000000
27.139999	0.034857	20.600222	4.550826	4.912624	7.615865	3.520907	0.000000	-10.000000	0.083333	-16.650000	672.833313	1023.000000	1023.000000	2046.000000
27.160000	0.033224	19.635540	4.424146	4.464827	7.271081	3.475486	0.000000	-10.000000	0.125000	-17.816666	667.166687	1023.000000	1023.000000	2046.000000
27.180000	0.032405	19.151279	4.373207	4.382977	7.043659	3.351437	0.000000	-10.000000	0.166667	-18.983334	661.500000	1023.000000	1023.000000	2046.000000
27.200001	0.031663	18.712696	4.101243	4.411332	7.054982	3.145139	0.000000	-10.000000	0.183333	-19.750000	657.333313	1023.000000	1023.000000	2046.000000
27.219999	0.030896	18.259634	4.016160	4.244376	6.826561	3.172538	0.000000	-10.000000	0.208333	-20.366667	652.833313	1023.000000	1023.000000	2046.000000
27.240000	0.030370	17.948864	3.991462	4.171084	6.670401	3.115916	0.000000	-10.000000	0.250000	-21.216667	646.000000	1023.000000	1023.000000	2046.000000
27.260000	0.030225	17.863123	3.832827	4.316287	6.777310	2.936699	0.000000	-10.000000	0.283333	-21.833334	639.000000	1023.000000	1023.000000	2046.000000
27.280001	0.029889	17.664284	3.876885	4.133572	6.643460	3.010367	0.000000	-10.000000	0.300000	-22.216667	631.666687	1023.000000	1023.000000	2046.000000
27.299999	0.030056	17.763359	3.957693	4.226053	6.577754	3.001859	0.000000	-10.000000	0.300000	-22.383333	624.333313	1023.000000	1023.000000	2046.000000
27.320000	0.030333	17.926880	3.798680	4.356858	6.738024	3.033317	0.000000	-10.000000	0.300000	-22.516666	616.666687	1023.000000	1023.000000	2046.000000
27.340000	0.029678	17.539762	3.798453	4.140732	6.501049	3.099529	0.000000	-10.000000	0.300000	-22.566668	609.333313	1023.000000	1023.000000	2046.000000
27.360001	0.029052	17.169588	3.626097	4.165170	6.396292	2.982030	0.000000	-10.000000	0.291667	-22.700001	601.666687	1023.000000	1023.000000	2046.000000
27.379999	0.028259	16.700949	3.351177	4.125753	6.294308	2.929711	0.000000	-10.000000	0.291667	-22.833334	594.166687	1023.000000	1023.000000	2046.000000
27.400000	0.026313	15.551054	3.171214	3.873136	5.768386	2.738318	0.000000	-10.000000	0.291667	-22.950001	586.500000	1023.000000	1023.000000	2046.000000
27.420000	0.024145	14.269702	2.732263	3.743201	5.373575	2.420663	0.000000	-10.000000	0.300000	-23.183334	578.833313	1023.000000	1023.000000	2046.000000
27.440001	0.021879	12.930293	2.258156	3.584854	5.099850	1.987433	0.000000	-10.000000	0.300000	-23.216667	571.000000	1023.000000	1023.000000	2046.000000
27.459999	0.019383	11.455530	1.968514	3.210632	4.646698	1.629687	0.000000	-10.000000	0.300000	-23.433334	563.333313	1023.000000	1023.000000	2046.000000
27.480000	0.017627	10.417480	1.906157	2.927771	4.131678	1.451874	0.000000	-10.000000	0.300000	-23.200001	555.666687	1023.000000	1023.000000	2046.000000
27.500000	0.016240	9.597816	1.630187	2.852600	3.974580	1.140450	0.000000	-10.000000	0.300000	-23.233334	548.000000	1023.000000	1023.000000	2046.000000
27.520000	0.014897	8.803979	1.483413	2.566332	3.870034	0.884200	0.000000	-10.000000	0.291667	-22.933334	540.000000	1023.000000	1023.000000	2046.000000
27.540001	0.012714	7.514184	1.497483	2.107164	3.270674	0.638863	0.000000	-10.000000	0.291667	-23.000000	532.333313	1023.000000	1023.000000	2046.000000
27.559999	0.010464	6.184033	1.018804	2.092912	2.927847	0.144471	0.000000	-10.000000	0.291667	-22.933334	524.666687	1023.000000	1023.000000	2046.000000
27.580000	0.008092	4.782649	0.534494	1.858198	2.641425	-0.251468	0.000000	-10.000000	0.300000	-22.916668	517.000000	1023.000000	1023.000000	2046.000000
27.600000	0.005376	3.177229	0.311585	1.358685	1.902940	-0.395981	0.000000	-10.000000	0.283333	-22.533333	509.333344	1023.000000	1023.000000	2046.000000
27.620001	0.003873	2.289013	-0.184063	1.366752	1.697971	-0.591647	0.000000	-10.000000	0.275000	-22.200001	501.833344	1023.000000	1023.000000	2046.000000
27.639999	0.002437	1.440289	-0.596976	1.262489	1.641386	-0.866610	0.000000	-10.000000	0.266667	-21.916666	494.500000	1023.000000	1023.000000	2046.000000
27.660000	0.000481	0.284342	-0.797086	1.019650	1.026114	-0.964336	0.000000	-10.000000	0.275000	-21.900000	487.166656	1023.000000	1023.000000	2046.000000
27.680000	-0.000248	-0.146565	-1.307227	1.167996	1.053179	-1.060513	0.000000	-10.000000	0.266667	-21.733334	479.833344	1023.000000	1023.000000	2046.000000
27.700001	-0.001521	-0.898716	-1.523148	0.926561	0.907958	-1.210088	0.000000	-10.000000	0.258333	-21.833334	472.500000	1023.000000	1023.000000	2046.000000
27.719999	-0.002790	-1.648914	-1.733883	0.620403	0.563487	-1.098920	0.000000	-10.000000	0.250000	-21.716667	465.166656	1023.000000	1023.000000	2046.000000
27.740000	-0.003133	-1.851565	-1.971416	0.724610	0.660730	-1.265490	0.000000	-10.000000	0.266667	-21.816668	458.000000	1023.000000	1023.000000	2046.000000
27.760000	-0.004200	-2.482404	-2.078691	0.381412	0.518695	-1.303821	0.000000	-10.000000	0.275000	-21.816668	450.833344	1023.000000	1023.000000	2046.000000
27.780001	-0.004823	-2.850546	-2.193037	0.274984	0.249172	-1.181664	0.000000	-10.000000	0.275000	-21.883333	443.500000	1023.000000	1023.000000	2046.000000
27.799999	-0.004345	-2.567831	-2.321489	0.357337	0.590016	-1.193694	0.000000	-10.000000	0.258333	-21.900002	436.166656	1023.000000	1023.000000	2046.000000
27.820000	-0.004973	-2.938761	-2.286578	0.074995	0.496586	-1.223763	0.000000	-10.000000	0.266667	-22.033335	428.833344	1023.000000	1023.000000	2046.000000
27.840000	-0.005029	-2.971870	-2.321865	-0.016530	0.328918	-0.962392	0.000000	-10.000000	0.283333	-22.333334	421.500000	1023.000000	1023.000000	2046.000000
27.860001	-0.004626	-2.734224	-2.403581	0.117016	0.632119	-1.079777	0.000000	-10.000000	0.291667	-22.383333	414.000000	1023.000000	1023.000000	2046.000000
27.879999	-0.005567	-3.289980	-2.505084	-0.210291	0.584957	-1.159562	0.000000	-10.000000	0.275000	-22.150000	406.500000	1023.000000	1023.000000	2046.000000
27.900000	-0.006646	-3.927614	-2.590966	-0.371411	0.217510	-1.182747	0.000000	-10.000000	0.275000	-21.950001	399.166656	1023.000000	1023.000000	2046.000000
27.920000	-0.007576	-4.477638	-2.831599	-0.409137	0.334436	-1.571337	0.000000	-10.000000	0.283333	-22.016666	391.833344	1023.000000	1023.000000	2046.000000
27.940001	-0.009921	-5.863343	-2.910213	-1.050096	-0.178948	-1.724087	0.000000	-10.000000	0.283333	-22.200001	384.500000	1023.000000	1023.000000	2046.000000
27.959999	-0.011653	-6.886649	-3.124378	-1.377125	-0.468974	-1.916173	0.000000	-10.000000	0.283333	-22.300001	377.000000	1023.000000	1023.000000	2046.000000
27.980000	-0.013221	-7.813425	-3.300246	-1.607208	-0.484049	-2.421921	0.000000	-10.000000	0.275000	-22.183334	369.500000	1023.000000	1023.000000	2046.000000
28.000000	-0.015522	-9.173536	-3.446602	-2.248768	-0.939782	-2.538385	0.000000	-10.000000	0.275000	-22.033335	362.166656	1023.000000	1023.000000	2046.000000
28.020000	-0.016554	-9.783418	-3.611625	-2.382147	-1.231360	-2.558286	0.000000	-10.000000	0.258333	-21.700001	354.833344	1023.000000	1023.000000	2046.000000
28.040001	-0.016824	-9.943060	-3.726712	-2.260661	-1.104176	-2.851511	0.000000	-10.000000	0.266667	-21.683334	347.666656	1023.000000	1023.000000	2046.000000
28.059999	-0.017930	-10.596742	-3.908365	-2.552680	-1.247739	-2.887958	0.000000	-10.000000	0.283333	-21.783333	340.333344	1023.000000	1023.000000	2046.000000
28.080000	-0.018211	-10.762482	-3.890051	-2.602986	-1.558393	-2.711051	0.000000	-10.000000	0.300000	-22.066666	333.166656	1023.000000	1023.000000	2046.000000
28.100000	-0.017632	-10.420421	-4.103849	-2.384080	-1.094252	-2.838239	0.000000	-10.000000	0.300000	-22.116667	325.666656	1023.000000	1023.000000	2046.000000
28.120001	-0.018270	-10.797672	-4.165236	-2.553947	-1.247050	-2.831438	0.000000	-10.000000	0.283333	-21.966667	318.333344	1023.000000	1023.000000	2046.000000
28.139999	-0.018641	-11.017115	-4.136635	-2.626612	-1.618538	-2.635329	0.000000	-10.000000	0.266667	-21.900002	311.000000	1023.000000	1023.000000	2046.000000
28.160000	-0.018133	-10.716589	-4.309896	-2.353328	-1.266005	-2.787359	0.000000	-10.000000	0.250000	-21.933334	303.666656	1023.000000	1023.000000	2046.000000
28.180000	-0.018439	-10.897238	-4.376810	-2.449723	-1.215200	-2.855506	0.000000	-10.000000	0.250000	-21.916666	296.333344	1023.000000	1023.000000	2046.000000
28.200001	-0.018460	-10.909955	-4.130426	-2.572121	-1.643206	-2.564202	0.000000	-10.000000	0.250000	-21.733334	289.000000	1023.000000	1023.000000	2046.000000
28.219999	-0.017615	-10.410486	-4.238894	-2.272855	-1.227774	-2.670964	0.000000	-10.000000	0.250000	-21.466667	281.833344	1023.000000	1023.000000	2046.000000
28.240000	-0.018224	-10.770652	-4.361195	-2.421830	-1.262583	-2.725044	0.000000	-10.000000	0.250000	-21.450001	274.666656	1023.000000	1023.000000	2046.000000
28.260000	-0.018853	-11.141945	-4.312562	-2.640867	-1.636212	-2.552305	0.000000	-10.000000	0.250000	-21.516666	267.333344	1023.000000	1023.000000	2046.000000
28.280001	-0.018978	-11.215798	-4.503480	-2.501475	-1.354176	-2.856667	0.000000	-10.000000	0.250000	-21.550001	260.166656	1023.000000	1023.000000	2046.000000
28.299999	-0.019915	-11.769849	-4.622707	-2.738286	-1.562725	-2.846130	0.000000	-10.000000	0.250000	-21.450001	253.000000	1023.000000	1023.000000	2046.000000
28.320000	-0.020284	-11.987753	-4.580121	-2.849028	-1.972314	-2.586290	0.000000	-10.000000	0.250000	-21.366667	246.000000	1023.000000	1023.000000	2046.000000
28.340000	-0.021087	-12.462483	-4.962070	-2.629389	-1.837076	-3.033948	0.000000	-10.000000	0.250000	-21.433334	238.833328	1023.000000	1023.000000	2046.000000
28.360001	-0.023269	-13.752176	-5.327210	-2.948469	-2.217132	-3.259365	0.000000	-10.000000	0.258333	-21.450001	231.666672	1023.000000	1023.000000	2046.000000
28.379999	-0.025384	-15.002181	-5.495862	-3.217490	-2.840695	-3.448135	0.000000	-10.000000	0.275000	-21.366667	224.333328	1023.000000	1023.000000	2046.000000
28.400000	-0.026386	-15.594313	-5.731836	-3.238370	-2.795763	-3.828344	0.000000	-10.000000	0.266667	-21.016666	217.166672	1023.000000	1023.000000	2046.000000
28.420000	-0.027989	-16.541544	-5.917706	-3.614126	-2.947753	-4.061958	0.000000	-10.000000	0.241667	-20.633333	210.166672	1023.000000	1023.000000	2046.000000
28.440001	-0.029491	-17.429173	-5.819778	-4.195701	-3.468660	-3.945033	0.000000	-10.000000	0.200000	-20.216667	203.333328	1023.000000	1023.000000	2046.000000
28.459999	-0.030573	-18.068476	-6.100628	-4.245382	-3.406762	-4.315704	0.000000	-10.000000	0.175000	-19.966667	196.666672	1023.000000	1023.000000	2046.000000
28.480000	-0.032296	-19.087109	-6.425080	-4.283921	-3.546349	-4.831758	0.000000	-10.000000	0.158333	-19.800001	190.000000	1023.000000	1023.000000	2046.000000
28.500000	-0.035225	-20.817930	-6.634874	-4.794640	-4.494293	-4.894123	0.000000	-10.000000	0.158333	-19.633333	183.333328	1023.000000	1023.000000	2046.000000
28.520000	-0.036632	-21.649464	-7.096498	-4.804330	-4.625222	-5.123414	0.000000	-10.000000	0.166667	-19.350000	176.833328	1023.000000	1023.000000	2046.000000
28.540001	-0.037636	-22.243122	-7.479434	-4.714818	-4.592117	-5.456751	0.000000	-10.000000	0.166667	-19.150000	170.333328	1023.000000	1023.000000	2046.000000
28.559999	-0.039711	-23.469194	-7.707176	-5.203977	-5.256533	-5.301508	0.000000	-10.000000	0.175000	-18.900000	164.000000	1023.000000	1023.000000	2046.000000
28.580000	-0.040340	-23.840855	-8.090164	-5.134691	-5.243093	-5.372906	0.000000	-10.000000	0.166667	-18.700001	157.666672	1023.000000	1023.000000	2046.000000
28.600000	-0.040799	-24.112352	-8.377398	-5.033676	-5.126271	-5.575008	0.000000	-10.000000	0.166667	-18.483334	151.500000	1023.000000	1023.000000	2046.000000
28.620001	-0.042371	-25.041090	-8.522154	-5.550336	-5.676449	-5.292151	0.000000	-10.000000	0.150000	-18.483334	145.333328	1023.000000	1023.000000	2046.000000
28.639999	-0.042491	-25.112431	-8.784146	-5.429440	-5.447002	-5.451842	0.000000	-10.000000	0.150000	-18.516666	139.000000	1023.000000	1023.000000	2046.000000
28.660000	-0.042753	-25.266901	-8.951641	-5.364679	-5.311971	-5.638611	0.000000	-10.000000	0.150000	-18.283333	132.666672	1023.000000	1023.000000	2046.000000
28.680000	-0.043847	-25.913519	-8.884731	-5.868221	-5.871805	-5.288761	0.000000	-10.000000	0.150000	-18.066668	126.500000	1023.000000	1023.000000	2046.000000
28.700001	-0.043404	-25.652050	-9.005913	-5.715798	-5.636014	-5.294325	0.000000	-10.000000	0.133333	-17.683334	120.500000	1023.000000	1023.000000	2046.000000
28.719999	-0.042892	-25.349079	-9.107048	-5.528563	-5.283786	-5.429682	0.000000	-10.000000	0.133333	-17.616667	114.500000	1023.000000	1023.000000	2046.000000
28.740000	-0.043362	-25.626797	-9.007418	-6.004530	-5.606918	-5.007930	0.000000	-10.000000	0.133333	-17.366667	108.833336	1023.000000	1023.000000	2046.000000
28.760000	-0.042647	-25.204498	-9.062994	-5.723875	-5.369237	-5.048392	0.000000	-10.000000	0.141667	-17.350000	103.166664	1023.000000	1023.000000	2046.000000
28.780001	-0.042438	-25.081007	-9.083848	-5.624144	-5.169417	-5.203597	0.000000	-10.000000	0.125000	-17.100000	97.500000	1023.000000	1023.000000	2046.000000
28.799999	-0.043173	-25.515295	-9.128613	-6.086911	-5.418843	-4.880928	0.000000	-10.000000	0.108333	-16.816668	91.666664	1023.000000	1023.000000	2046.000000
28.820000	-0.043307	-25.594543	-9.159338	-6.073315	-5.415171	-4.946718	0.000000	-10.000000	0.100000	-16.383333	86.000000	1023.000000	1023.000000	2046.000000
28.840000	-0.044047	-26.031826	-9.267392	-5.994168	-5.357379	-5.412888	0.000000	-10.000000	0.083333	-16.133333	80.500000	1023.000000	1023.000000	2046.000000
28.860001	-0.046079	-27.232613	-9.315010	-6.753600	-5.887486	-5.276516	0.000000	-10.000000	0.083333	-15.900001	75.000000	1023.000000	1023.000000	2046.000000
28.879999	-0.046980	-27.765198	-9.427091	-6.815331	-5.853855	-5.668921	0.000000	-10.000000	0.050000	-15.400001	69.666664	1023.000000	1023.000000	2046.000000
28.900000	-0.048367	-28.585045	-9.490577	-7.073980	-6.008746	-6.011741	0.000000	-10.000000	0.033333	-14.433333	64.666664	1023.000000	1023.000000	2046.000000
28.920000	-0.050193	-29.663982	-9.613314	-7.720049	-6.427979	-5.902642	0.000000	-10.000000	0.000000	-13.066667	59.833332	1023.000000	1023.000000	2046.000000
28.940001	-0.050635	-29.925463	-9.745490	-7.655335	-6.407997	-6.116641	0.000000	-10.000000	0.000000	-11.833334	55.500000	1023.000000	1023.000000	2046.000000
28.959999	-0.050861	-30.058598	-9.740591	-7.582804	-6.410252	-6.324951	0.000000	-10.000000	0.000000	-10.716667	51.500000	1023.000000	1023.000000	2046.000000
28.980000	-0.051552	-30.466978	-9.853632	-7.902958	-6.559023	-6.151365	0.000000	-10.000000	0.000000	-9.916667	48.000000	1023.000000	1023.000000	2046.000000
29.000000	-0.051190	-30.253181	-9.832413	-7.858633	-6.473414	-6.088720	0.000000	-10.000000	0.000000	-9.000000	44.666668	1023.000000	1023.000000	2046.000000
29.020000	-0.050409	-29.791456	-9.783687	-7.701550	-6.204453	-6.101766	0.000000	-10.000000	-0.025000	-7.833333	41.500000	1023.000000	1023.000000	2046.000000
29.040001	-0.050169	-29.649651	-9.762493	-7.789769	-6.116432	-5.980958	0.000000	-10.000000	-0.050000	-6.316667	38.833332	1023.000000	1023.000000	2046.000000
29.059999	-0.049660	-29.348766	-9.816121	-7.836097	-5.961595	-5.734954	0.000000	-10.000000	-0.083333	-3.833333	36.666668	1023.000000	1023.000000	2046.000000
29.080000	-0.048809	-28.846302	-9.749650	-7.632979	-5.759593	-5.704080	0.000000	-10.000000	-0.108333	-0.800000	35.500000	1023.000000	1023.000000	2046.000000
29.100000	-0.047964	-28.346590	-9.581978	-7.511582	-5.582437	-5.670592	0.000000	-10.000000	-0.133333	2.083333	35.000000	1023.000000	1023.000000	2046.000000
29.120001	-0.047311	-27.960852	-9.638863	-7.552470	-5.306901	-5.462618	0.000000	-10.000000	-0.150000	4.516667	35.000000	1023.000000	1023.000000	2046.000000
29.139999	-0.046136	-27.266586	-9.369274	-7.438865	-5.169507	-5.288940	0.000000	-10.000000	-0.158333	6.550000	35.000000	1023.000000	1023.000000	2046.000000
29.160000	-0.044812	-26.483986	-9.125490	-7.218771	-4.898365	-5.241360	0.000000	-10.000000	-0.166667	8.616667	35.000000	1023.000000	1023.000000	2046.000000
29.180000	-0.043789	-25.879154	-9.017952	-7.119352	-4.659709	-5.082141	0.000000	-10.000000	-0.191667	10.300000	35.000000	1023.000000	1023.000000	2046.000000
29.200001	-0.043611	-25.774265	-9.064857	-7.210439	-4.505007	-4.993963	0.000000	-10.000000	-0.200000	11.516666	35.000000	1023.000000	1023.000000	2046.000000
29.219999	-0.043085	-25.463438	-8.872557	-7.186323	-4.455778	-4.948780	0.000000	-10.000000	-0.216667	12.583333	35.000000	1023.000000	1023.000000	2046.000000
29.240000	-0.042437	-25.080093	-8.703567	-7.111264	-4.371823	-4.893439	0.000000	-10.000000	-0.233333	13.650000	30.666666	1023.000000	1023.000000	2046.000000
29.260000	-0.041353	-24.439821	-8.665868	-7.053911	-4.014628	-4.705414	0.000000	-10.000000	-0.266667	14.783333	27.500000	1023.000000	1023.000000	2046.000000
29.280001	-0.040313	-23.824816	-8.705034	-7.023480	-3.624960	-4.471341	0.000000	-10.000000	-0.291667	15.616667	26.166666	1023.000000	1023.000000	2046.000000
29.299999	-0.039720	-23.474510	-8.514668	-6.929471	-3.717707	-4.312665	0.000000	-10.000000	-0.308333	16.100000	31.000000	1023.000000	1023.000000	2046.000000
29.320000	-0.039308	-23.230875	-8.476554	-6.749494	-3.620203	-4.384624	0.000000	-10.000000	-0.316667	16.500000	36.333332	1023.000000	1023.000000	2046.000000
29.340000	-0.039301	-23.226814	-8.610772	-6.760929	-3.423924	-4.431190	0.000000	-10.000000	-0.341667	17.016666	41.833332	1023.000000	1023.000000	2046.000000
29.360001	-0.039726	-23.478281	-8.662447	-6.840757	-3.457428	-4.517648	0.000000	-10.000000	-0.358333	17.866667	47.333332	1023.000000	1023.000000	2046.000000
29.379999	-0.039937	-23.602873	-8.431901	-7.029788	-3.674522	-4.466661	0.000000	-10.000000	-0.375000	18.866667	53.166668	1023.000000	1023.000000	2046.000000
29.400000	-0.039566	-23.383652	-8.381962	-7.086362	-3.473870	-4.441458	0.000000	-10.000000	-0.383333	19.983334	59.166668	1023.000000	1023.000000	2046.000000
29.420000	-0.039723	-23.476515	-8.535742	-7.055238	-3.277615	-4.607920	0.000000	-10.000000	-0.391667	20.583334	65.666664	1023.000000	1023.000000	2046.000000
29.440001	-0.040681	-24.042368	-8.569064	-7.143207	-3.609029	-4.721069	0.000000	-10.000000	-0.400000	20.666666	72.500000	1023.000000	1023.000000	2046.000000
29.459999	-0.041068	-24.271303	-8.614159	-7.156239	-3.793263	-4.707643	0.000000	-10.000000	-0.400000	20.616667	79.500000	1023.000000	1023.000000	2046.000000
29.480000	-0.040779	-24.100124	-8.764293	-7.007608	-3.629129	-4.699095	0.000000	-10.000000	-0.400000	20.583334	86.333336	1023.000000	1023.000000	2046.000000
29.500000	-0.040672	-24.036886	-9.001998	-6.945926	-3.418384	-4.670578	0.000000	-10.000000	-0.400000	20.866667	93.166664	1023.000000	1023.000000	2046.000000
29.520000	-0.040446	-23.903372	-8.886320	-6.887702	-3.614844	-4.514507	0.000000	-10.000000	-0.408333	21.133333	100.000000	1023.000000	1023.000000	2046.000000
29.540001	-0.039629	-23.420633	-8.881508	-6.728683	-3.467965	-4.342478	0.000000	-10.000000	-0.425000	21.600000	107.000000	1023.000000	1023.000000	2046.000000
29.559999	-0.038335	-22.655687	-8.910025	-6.484064	-3.107697	-4.153902	0.000000	-10.000000	-0.441667	21.883333	114.166664	1023.000000	1023.000000	2046.000000
29.580000	-0.037544	-22.188604	-8.942941	-6.406730	-2.881078	-3.957855	0.000000	-10.000000	-0.450000	22.033335	121.500000	1023.000000	1023.000000	2046.000000
29.600000	-0.036600	-21.630611	-8.634763	-6.342541	-2.967236	-3.686070	0.000000	-10.000000	-0.450000	22.316668	128.833328	1023.000000	1023.000000	2046.000000
29.620001	-0.035245	-20.829912	-8.515169	-6.203103	-2.684208	-3.427431	0.000000	-10.000000	-0.450000	22.483334	136.333328	1023.000000	1023.000000	2046.000000
29.639999	-0.033390	-19.733225	-8.341188	-5.830919	-2.295612	-3.265505	0.000000	-10.000000	-0.441667	22.650000	143.666672	1023.000000	1023.000000	2046.000000
29.660000	-0.031683	-18.724474	-8.288031	-5.512996	-1.860131	-3.063316	0.000000	-10.000000	-0.450000	22.633333	151.333328	1023.000000	1023.000000	2046.000000
29.680000	-0.029790	-17.605827	-7.771346	-5.345905	-1.759879	-2.728698	0.000000	-10.000000	-0.450000	22.566668	158.666672	1023.000000	1023.000000	2046.000000
29.700001	-0.027472	-16.235811	-7.391602	-5.100255	-1.406407	-2.337547	0.000000	-10.000000	-0.458333	22.433334	166.333328	1023.000000	1023.000000	2046.000000
29.719999	-0.024775	-14.642142	-7.013737	-4.661094	-0.861014	-2.106296	0.000000	-10.000000	-0.450000	22.283333	173.833328	1023.000000	1023.000000	2046.000000
29.740000	-0.023141	-13.676112	-6.692758	-4.527367	-0.514197	-1.941790	0.000000	-10.000000	-0.450000	22.266666	181.500000	1023.000000	1023.000000	2046.000000
29.760000	-0.021504	-12.708906	-6.181853	-4.576128	-0.369984	-1.580940	0.000000	-10.000000	-0.441667	22.200001	188.833328	1023.000000	1023.000000	2046.000000
29.780001	-0.020030	-11.837811	-5.919836	-4.412053	0.009881	-1.515804	0.000000	-10.000000	-0.441667	22.066668	196.333328	1023.000000	1023.000000	2046.000000
29.799999	-0.018992	-11.224451	-5.667568	-4.241634	0.270263	-1.585512	0.000000	-10.000000	-0.433333	21.700001	203.666672	1023.000000	1023.000000	2046.000000
29.820000	-0.019076	-11.274077	-5.645521	-4.311988	0.385179	-1.701748	0.000000	-10.000000	-0.441667	21.966667	211.000000	1023.000000	1023.000000	2046.000000
29.840000	-0.019051	-11.259316	-5.311560	-4.440716	0.140512	-1.647553	0.000000	-10.000000	-0.441667	22.299999	218.166672	1023.000000	1023.000000	2046.000000
29.860001	-0.018143	-10.722770	-5.213648	-4.390179	0.345459	-1.464402	0.000000	-10.000000	-0.458333	22.933332	225.500000	1023.000000	1023.000000	2046.000000
29.879999	-0.017064	-10.084672	-5.042329	-4.153401	0.587813	-1.476755	0.000000	-10.000000	-0.466667	23.133333	233.166672	1023.000000	1023.000000	2046.000000
29.900000	-0.016374	-9.677201	-4.993586	-4.001739	0.812297	-1.494173	0.000000	-10.000000	-0.466667	23.350000	241.000000	1023.000000	1023.000000	2046.000000
29.920000	-0.014923	-8.819618	-4.515666	-4.001908	0.767170	-1.069214	0.000000	-10.000000	-0.450000	23.466667	248.666672	1023.000000	1023.000000	2046.000000
29.940001	-0.012313	-7.276853	-4.283770	-3.566130	1.295323	-0.722276	0.000000	-10.000000	-0.450000	23.766666	256.333344	1023.000000	1023.000000	2046.000000
29.959999	-0.010131	-5.987202	-4.000795	-3.122543	1.693350	-0.557213	0.000000	-10.000000	-0.450000	23.933332	264.000000	1023.000000	1023.000000	2046.000000
29.980000	-0.008474	-5.007888	-3.751162	-2.977942	1.984282	-0.263067	0.000000	-10.000000	-0.458333	24.266666	272.000000	1023.000000	1023.000000	2046.000000
30.000000	-0.005845	-3.454195	-3.383989	-2.699287	2.385069	0.244012	0.000000	-10.000000	-0.466667	24.350000	280.166656	1023.000000	1023.000000	2046.000000
30.020000	-0.003202	-1.892218	-3.003086	-2.177162	2.852196	0.435834	0.000000	-10.000000	-0.483333	24.549999	288.500000	1023.000000	1023.000000	2046.000000
30.040001	-0.001196	-0.706725	-2.755471	-1.808889	3.318053	0.539582	0.000000	-10.000000	-0.500000	24.716667	296.833344	1023.000000	1023.000000	2046.000000
30.059999	0.000923	0.545690	-2.215336	-1.689167	3.411418	1.038775	0.000000	-10.000000	-0.508333	24.933334	305.000000	1023.000000	1023.000000	2046.000000
30.080000	0.003368	1.990362	-1.922815	-1.249806	3.806037	1.356946	0.000000	-10.000000	-0.508333	25.016666	313.166656	1023.000000	1023.000000	2046.000000
30.100000	0.004651	2.748465	-1.769733	-0.787827	4.047903	1.258122	0.000000	-10.000000	-0.508333	24.933334	321.500000	1023.000000	1023.000000	2046.000000
30.120001	0.005145	3.040459	-1.654891	-0.832014	4.146981	1.380382	0.000000	-10.000000	-0.500000	24.950001	329.833344	1023.000000	1023.000000	2046.000000
30.139999	0.006920	4.090001	-1.240714	-0.642494	4.215321	1.757889	0.000000	-10.000000	-0.500000	24.766666	338.166656	1023.000000	1023.000000	2046.000000
30.160000	0.009221	5.449625	-0.974600	-0.177206	4.661986	1.939444	0.000000	-10.000000	-0.500000	24.600000	346.500000	1023.000000	1023.000000	2046.000000
30.180000	0.011041	6.525420	-0.811929	0.208667	5.024199	2.104483	0.000000	-10.000000	-0.500000	24.266666	354.833344	1023.000000	1023.000000	2046.000000
30.200001	0.012041	7.116105	-0.707871	0.312119	5.083840	2.428017	0.000000	-10.000000	-0.491667	24.266666	363.000000	1023.000000	1023.000000	2046.000000
30.219999	0.013295	7.857346	-0.553455	0.536560	5.137024	2.737216	0.000000	-10.000000	-0.466667	24.000000	371.000000	1023.000000	1023.000000	2046.000000
30.240000	0.014350	8.480598	-0.444768	1.165966	5.248734	2.510666	0.000000	-10.000000	-0.450000	24.116667	379.000000	1023.000000	1023.000000	2046.000000
30.260000	0.014871	8.788785	-0.366318	1.395253	5.333856	2.425994	0.000000	-10.000000	-0.458333	24.050001	387.000000	1023.000000	1023.000000	2046.000000
30.280001	0.015194	8.979892	-0.068361	1.200391	5.191648	2.656214	0.000000	-10.000000	-0.475000	24.316668	395.000000	1023.000000	1023.000000	2046.000000
30.299999	0.015466	9.140370	0.032136	1.342589	5.196549	2.569095	0.000000	-10.000000	-0.491667	24.316668	403.000000	1023.000000	1023.000000	2046.000000
30.320000	0.014669	8.669451	-0.039010	1.556142	4.976062	2.176257	0.000000	-10.000000	-0.466667	24.150000	411.000000	1023.000000	1023.000000	2046.000000
30.340000	0.013314	7.868491	-0.342039	1.558807	4.748667	1.903056	0.000000	-10.000000	-0.458333	23.666668	419.166656	1023.000000	1023.000000	2046.000000
30.360001	0.013155	7.774587	-0.376249	1.553462	4.539441	2.057932	0.000000	-10.000000	-0.450000	23.300001	427.166656	1023.000000	1023.000000	2046.000000
30.379999	0.013957	8.248632	-0.378791	1.720141	4.635460	2.271822	0.000000	-10.000000	-0.466667	23.033335	435.166656	1023.000000	1023.000000	2046.000000
30.400000	0.014828	8.763168	-0.398540	2.084723	4.809151	2.267834	0.000000	-10.000000	-0.475000	23.100000	443.000000	1023.000000	1023.000000	2046.000000
30.420000	0.015505	9.163237	-0.443263	2.316060	4.984933	2.305507	0.000000	-10.000000	-0.466667	22.900000	450.666656	1023.000000	1023.000000	2046.000000
30.440001	0.016579	9.798229	-0.231972	2.374151	4.903114	2.752936	0.000000	-10.000000	-0.458333	23.200001	458.333344	1023.000000	1023.000000	2046.000000
30.459999	0.018042	10.663054	-0.233335	2.855974	5.171642	2.868773	0.000000	-10.000000	-0.450000	23.483334	466.000000	1023.000000	1023.000000	2046.000000
30.480000	0.019566	11.563570	-0.053664	3.228441	5.351528	3.037266	0.000000	-10.000000	-0.450000	23.866667	474.000000	1023.000000	1023.000000	2046.000000
30.500000	0.021035	12.431705	0.003357	3.473141	5.694453	3.260753	0.000000	-10.000000	-0.466667	23.933334	482.000000	1023.000000	1023.000000	2046.000000
30.520000	0.022508	13.301987	0.306063	3.556203	5.846178	3.593542	0.000000	-10.000000	-0.458333	23.883333	490.000000	1023.000000	1023.000000	2046.000000
30.540001	0.024131	14.261603	0.454713	3.852059	6.097522	3.857309	0.000000	-10.000000	-0.458333	23.683334	498.000000	1023.000000	1023.000000	2046.000000
30.559999	0.026130	15.442612	0.751964	4.216190	6.422398	4.052060	0.000000	-10.000000	-0.450000	23.433334	505.833344	1023.000000	1023.000000	2046.000000
30.580000	0.028051	16.578213	1.096171	4.505669	6.777556	4.198816	0.000000	-10.000000	-0.441667	23.366667	513.500000	1023.000000	1023.000000	2046.000000
30.600000	0.029847	17.639351	1.486885	4.550272	7.059666	4.542527	0.000000	-10.000000	-0.441667	22.950001	521.166687	1023.000000	1023.000000	2046.000000
30.620001	0.031764	18.772694	1.903911	4.727102	7.343452	4.798229	0.000000	-10.000000	-0.416667	22.383333	529.000000	1023.000000	1023.000000	2046.000000
30.639999	0.033746	19.943966	2.302020	5.091620	7.712279	4.838047	0.000000	-10.000000	-0.400000	21.366667	536.666687	1023.000000	1023.000000	2046.000000
30.660000	0.035088	20.736727	2.687531	5.285074	7.954587	4.809534	0.000000	-10.000000	-0.350000	20.566668	544.000000	1023.000000	1023.000000	2046.000000
30.680000	0.035566	21.019770	2.885792	5.267811	8.170922	4.695243	0.000000	-10.000000	-0.316667	19.400000	550.833313	1023.000000	1023.000000	2046.000000
30.700001	0.035304	20.864534	3.107943	4.992937	8.039278	4.724377	0.000000	-10.000000	-0.291667	18.083334	557.666687	1023.000000	1023.000000	2046.000000
30.719999	0.035146	20.771524	3.266072	4.860836	7.886236	4.758380	0.000000	-10.000000	-0.266667	16.500000	563.833313	1023.000000	1023.000000	2046.000000
30.740000	0.035298	20.861088	3.362761	4.970812	7.958065	4.569448	0.000000	-10.000000	-0.241667	14.800000	569.666687	1023.000000	1023.000000	2046.000000
30.760000	0.035283	20.852119	3.456139	4.938820	7.995017	4.462142	0.000000	-10.000000	-0.191667	12.716667	574.833313	1023.000000	1023.000000	2046.000000
30.780001	0.035266	20.842501	3.503186	4.887013	8.079291	4.373009	0.000000	-10.000000	-0.150000	10.266666	579.666687	1023.000000	1023.000000	2046.000000
30.799999	0.035438	20.943928	3.706056	4.722993	7.908037	4.606842	0.000000	-10.000000	-0.108333	7.466667	583.500000	1023.000000	1023.000000	2046.000000
30.820000	0.036225	21.408941	3.798907	5.002668	8.042167	4.565199	0.000000	-10.000000	-0.091667	3.750000	586.333313	1023.000000	1023.000000	2046.000000
30.840000	0.036944	21.833693	3.924897	5.171459	8.180833	4.556504	0.000000	-10.000000	-0.075000	0.300000	588.000000	1023.000000	1023.000000	2046.000000
30.860001	0.036898	21.806883	3.888499	5.080862	8.284070	4.553451	0.000000	-10.000000	-0.075000	-2.916667	588.833313	1023.000000	1023.000000	2046.000000
30.879999	0.037170	21.967632	4.050480	5.086426	8.162284	4.668442	0.000000	-10.000000	-0.066667	-5.133333	589.000000	1023.000000	1023.000000	2046.000000
30.900000	0.038228	22.592855	4.288248	5.370090	8.340510	4.594007	0.000000	-10.000000	-0.050000	-7.300000	589.000000	1023.000000	1023.000000	2046.000000
30.920000	0.038928	23.006548	4.390078	5.430762	8.562356	4.623352	0.000000	-10.000000	-0.016667	-9.216667	589.000000	1023.000000	1023.000000	2046.000000
30.940001	0.039084	23.098888	4.476222	5.427062	8.504306	4.691299	0.000000	-10.000000	0.016667	-10.750000	589.000000	1023.000000	1023.000000	2046.000000
30.959999	0.039047	23.076918	4.534017	5.410418	8.334719	4.797763	0.000000	-10.000000	0.041667	-12.183333	589.000000	1023.000000	1023.000000	2046.000000
30.980000	0.039080	23.096212	4.532114	5.549685	8.387107	4.627307	0.000000	-10.000000	0.058333	-13.633334	585.333313	1023.000000	1023.000000	2046.000000
31.000000	0.038189	22.569836	4.296289	5.480906	8.358414	4.434227	0.000000	-10.000000	0.066667	-15.083334	576.833313	1023.000000	1023.000000	2046.000000
31.020000	0.036240	21.417852	4.001567	5.170900	7.933473	4.311912	0.000000	-10.000000	0.091667	-16.566668	566.333313	1023.000000	1023.000000	2046.000000
31.040001	0.034237	20.234293	3.819429	4.945288	7.327301	4.142276	0.000000	-10.000000	0.125000	-17.783335	557.500000	1023.000000	1023.000000	2046.000000
31.059999	0.031977	18.898380	3.388277	4.843401	7.051542	3.615160	0.000000	-10.000000	0.166667	-18.916668	551.500000	1023.000000	1023.000000	2046.000000
31.080000	0.029701	17.553131	3.021171	4.722304	6.759036	3.050621	0.000000	-10.000000	0.183333	-19.866667	545.333313	1023.000000	1023.000000	2046.000000
31.100000	0.027499	16.252071	2.726229	4.473030	6.399594	2.653218	0.000000	-10.000000	0.200000	-20.616667	538.833313	1023.000000	1023.000000	2046.000000
31.120001	0.025994	15.362548	2.827977	4.091942	5.788634	2.653994	0.000000	-10.000000	0.200000	-20.983334	532.000000	1023.000000	1023.000000	2046.000000
31.139999	0.024883	14.705989	2.751406	3.918356	5.609422	2.426804	0.000000	-10.000000	0.216667	-21.200001	525.000000	1023.000000	1023.000000	2046.000000
31.160000	0.023471	13.871360	2.572598	3.791635	5.524640	1.982486	0.000000	-10.000000	0.233333	-21.533335	517.833313	1023.000000	1023.000000	2046.000000
31.180000	0.020561	12.151444	2.102425	3.459414	5.151431	1.438175	0.000000	-10.000000	0.258333	-21.883335	510.500000	1023.000000	1023.000000	2046.000000
31.200001	0.017515	10.351257	1.761803	3.116283	4.386702	1.086470	0.000000	-10.000000	0.258333	-22.100000	503.166656	1023.000000	1023.000000	2046.000000
31.219999	0.015190	8.977295	1.432373	2.884253	3.743859	0.916811	0.000000	-10.000000	0.266667	-22.133333	495.833344	1023.000000	1023.000000	2046.000000
31.240000	0.013518	7.988859	1.027522	2.871291	3.510212	0.579834	0.000000	-10.000000	0.266667	-22.066668	488.500000	1023.000000	1023.000000	2046.000000
31.260000	0.011919	7.044127	0.573332	2.830502	3.379453	0.260840	0.000000	-10.000000	0.266667	-21.933334	481.166656	1023.000000	1023.000000	2046.000000
31.280001	0.010114	5.977627	0.142230	2.642256	3.056540	0.136601	0.000000	-10.000000	0.258333	-21.733334	473.833344	1023.000000	1023.000000	2046.000000
31.299999	0.008682	5.131334	-0.126812	2.483843	2.608501	0.165803	0.000000	-10.000000	0.250000	-21.683334	466.500000	1023.000000	1023.000000	2046.000000
31.320000	0.007864	4.647461	-0.467674	2.533605	2.540313	0.041218	0.000000	-10.000000	0.250000	-21.716667	459.166656	1023.000000	1023.000000	2046.000000
31.340000	0.006715	3.968479	-0.727449	2.532985	2.387371	-0.224428	0.000000	-10.000000	0.258333	-21.916666	452.000000	1023.000000	1023.000000	2046.000000
31.360001	0.005234	3.093163	-1.029513	2.161708	2.170120	-0.209152	0.000000	-10.000000	0.275000	-22.150000	444.666656	1023.000000	1023.000000	2046.000000
31.379999	0.004469	2.641103	-1.004065	1.935161	1.779538	-0.069532	0.000000	-10.000000	0.275000	-22.366667	437.333344	1023.000000	1023.000000	2046.000000
31.400000	0.004148	2.451226	-1.174077	1.971618	1.843091	-0.189406	0.000000	-10.000000	0.283333	-22.483334	429.666656	1023.000000	1023.000000	2046.000000
31.420000	0.003755	2.218951	-1.295795	1.911741	1.908566	-0.305561	0.000000	-10.000000	0.283333	-22.516666	422.333344	1023.000000	1023.000000	2046.000000
31.440001	0.003189	1.884542	-1.445686	1.695044	1.925868	-0.290684	0.000000	-10.000000	0.300000	-22.683334	414.666656	1023.000000	1023.000000	2046.000000
31.459999	0.002644	1.562348	-1.389022	1.404871	1.683732	-0.137232	0.000000	-10.000000	0.300000	-22.750000	407.333344	1023.000000	1023.000000	2046.000000
31.480000	0.002522	1.490242	-1.372062	1.314791	1.612153	-0.064640	0.000000	-10.000000	0.300000	-22.966667	399.666656	1023.000000	1023.000000	2046.000000
31.500000	0.002182	1.289538	-1.441534	1.312445	1.666474	-0.247847	0.000000	-10.000000	0.300000	-22.883333	392.000000	1023.000000	1023.000000	2046.000000
31.520000	0.001174	0.693751	-1.627214	1.193030	1.667047	-0.539112	0.000000	-10.000000	0.291667	-22.733334	384.333344	1023.000000	1023.000000	2046.000000
31.540001	-0.000458	-0.270964	-1.839777	0.937333	1.404454	-0.772974	0.000000	-10.000000	0.291667	-22.466667	376.666656	1023.000000	1023.000000	2046.000000
31.559999	-0.002430	-1.436189	-1.961691	0.400877	1.016127	-0.891501	0.000000	-10.000000	0.275000	-22.200001	369.333344	1023.000000	1023.000000	2046.000000
31.580000	-0.004138	-2.445856	-2.000484	-0.034123	0.773550	-1.184800	0.000000	-10.000000	0.275000	-21.850000	361.833344	1023.000000	1023.000000	2046.000000
31.600000	-0.005597	-3.307940	-2.192542	-0.333348	0.728337	-1.510387	0.000000	-10.000000	0.258333	-21.333334	354.666656	1023.000000	1023.000000	2046.000000
31.620001	-0.007141	-4.220527	-2.387269	-0.604287	0.529776	-1.758746	0.000000	-10.000000	0.233333	-20.733334	347.500000	1023.000000	1023.000000	2046.000000
31.639999	-0.008467	-5.003983	-2.541902	-0.984699	0.278719	-1.756100	0.000000	-10.000000	0.200000	-20.216667	340.500000	1023.000000	1023.000000	2046.000000
31.660000	-0.009203	-5.439022	-2.560102	-1.162737	0.037078	-1.753261	0.000000	-10.000000	0.166667	-19.700001	333.666656	1023.000000	1023.000000	2046.000000
31.680000	-0.009140	-5.401554	-2.652954	-1.136595	0.128894	-1.740898	0.000000	-10.000000	0.166667	-19.183332	327.000000	1023.000000	1023.000000	2046.000000
31.700001	-0.009296	-5.494061	-2.810826	-1.060588	0.265405	-1.888053	0.000000	-10.000000	0.158333	-19.016666	320.666656	1023.000000	1023.000000	2046.000000
31.719999	-0.009527	-5.630492	-2.944237	-1.130510	0.251966	-1.807712	0.000000	-10.000000	0.158333	-18.733334	314.333344	1023.000000	1023.000000	2046.000000
31.740000	-0.009745	-5.759150	-3.001643	-1.225352	0.149520	-1.681675	0.000000	-10.000000	0.141667	-18.566666	308.000000	1023.000000	1023.000000	2046.000000
31.760000	-0.009827	-5.807676	-2.938007	-1.266722	0.037013	-1.639960	0.000000	-10.000000	0.141667	-18.033333	301.666656	1023.000000	1023.000000	2046.000000
31.780001	-0.009445	-5.582116	-2.953118	-1.204603	0.185135	-1.609530	0.000000	-10.000000	0.141667	-17.783333	295.666656	1023.000000	1023.000000	2046.000000
31.799999	-0.009005	-5.321878	-2.988660	-1.067188	0.372267	-1.638297	0.000000	-10.000000	0.141667	-17.433334	290.000000	1023.000000	1023.000000	2046.000000
31.820000	-0.008646	-5.109834	-2.937888	-1.021467	0.381536	-1.532016	0.000000	-10.000000	0.133333	-17.350000	284.333344	1023.000000	1023.000000	2046.000000
31.840000	-0.008662	-5.119056	-2.932656	-1.160482	0.354197	-1.380114	0.000000	-10.000000	0.125000	-17.116667	278.500000	1023.000000	1023.000000	2046.000000
31.860001	-0.009049	-5.348031	-2.952950	-1.188177	0.280280	-1.487185	0.000000	-10.000000	0.125000	-17.100000	272.666656	1023.000000	1023.000000	2046.000000
31.879999	-0.009627	-5.689535	-3.144127	-1.231786	0.319080	-1.632702	0.000000	-10.000000	0.116667	-16.933334	267.000000	1023.000000	1023.000000	2046.000000
31.900000	-0.009837	-5.813711	-3.262861	-1.247359	0.333759	-1.637251	0.000000	-10.000000	0.125000	-17.016668	261.333344	1023.000000	1023.000000	2046.000000
31.920000	-0.010613	-6.272180	-3.277691	-1.458231	0.037723	-1.573980	0.000000	-10.000000	0.133333	-17.116667	255.500000	1023.000000	1023.000000	2046.000000
31.940001	-0.011213	-6.626616	-3.393201	-1.550372	-0.160589	-1.522455	0.000000	-10.000000	0.150000	-17.333334	249.833328	1023.000000	1023.000000	2046.000000
31.959999	-0.012707	-7.509828	-3.786170	-1.561861	-0.312723	-1.849074	0.000000	-10.000000	0.150000	-17.400000	244.166672	1023.000000	1023.000000	2046.000000
31.980000	-0.014333	-8.470512	-4.112921	-1.541431	-0.536440	-2.279720	0.000000	-10.000000	0.150000	-17.450001	238.500000	1023.000000	1023.000000	2046.000000
32.000000	-0.016021	-9.468619	-4.303910	-1.750758	-0.865155	-2.548796	0.000000	-10.000000	0.150000	-17.200001	232.500000	1023.000000	1023.000000	2046.000000
32.020000	-0.017630	-10.419621	-4.425602	-2.204774	-1.098455	-2.690790	0.000000	-10.000000	0.133333	-16.850000	226.666672	1023.000000	1023.000000	2046.000000
32.040001	-0.018900	-11.169751	-4.401910	-2.615160	-1.335316	-2.817365	0.000000	-10.000000	0.116667	-16.500000	221.000000	1023.000000	1023.000000	2046.000000
32.060001	-0.020076	-11.864642	-4.580978	-2.720439	-1.441782	-3.121443	0.000000	-10.000000	0.108333	-16.400000	215.500000	1023.000000	1023.000000	2046.000000
32.080002	-0.021987	-12.994571	-4.901673	-2.879108	-1.733778	-3.480011	0.000000	-10.000000	0.125000	-16.283333	210.000000	1023.000000	1023.000000	2046.000000
32.099998	-0.024060	-14.219656	-5.209428	-3.131880	-2.082803	-3.795544	0.000000	-10.000000	0.125000	-16.166666	204.666672	1023.000000	1023.000000	2046.000000
32.119999	-0.026311	-15.549538	-5.417668	-3.486793	-2.656322	-3.988755	0.000000	-10.000000	0.116667	-16.083334	199.333328	1023.000000	1023.000000	2046.000000
32.139999	-0.027615	-16.320482	-5.848414	-3.558840	-2.839333	-4.073895	0.000000	-10.000000	0.100000	-16.066666	194.000000	1023.000000	1023.000000	2046.000000
32.160000	-0.028654	-16.934671	-6.216361	-3.517743	-2.936323	-4.264246	0.000000	-10.000000	0.100000	-16.000000	188.500000	1023.000000	1023.000000	2046.000000
32.180000	-0.029678	-17.539486	-6.546552	-3.685125	-3.005621	-4.302188	0.000000	-10.000000	0.100000	-15.800000	183.166672	1023.000000	1023.000000	2046.000000
32.200001	-0.030880	-18.250145	-6.711780	-3.875869	-3.344698	-4.317798	0.000000	-10.000000	0.100000	-15.683333	177.833328	1023.000000	1023.000000	2046.000000
32.220001	-0.031389	-18.550844	-7.028917	-3.874601	-3.396562	-4.250765	0.000000	-10.000000	0.100000	-15.700000	172.666672	1023.000000	1023.000000	2046.000000
32.240002	-0.031723	-18.748068	-7.202005	-3.859300	-3.349766	-4.336997	0.000000	-10.000000	0.108333	-15.733334	167.333328	1023.000000	1023.000000	2046.000000
32.259998	-0.032417	-19.158443	-7.339225	-4.092840	-3.371137	-4.355242	0.000000	-10.000000	0.125000	-15.800000	162.166672	1023.000000	1023.000000	2046.000000
32.279999	-0.033132	-19.580990	-7.311712	-4.287487	-3.674405	-4.307387	0.000000	-10.000000	0.125000	-15.750000	156.833328	1023.000000	1023.000000	2046.000000
32.299999	-0.033083	-19.552122	-7.485441	-4.194968	-3.646957	-4.224758	0.000000	-10.000000	0.116667	-15.783334	151.666672	1023.000000	1023.000000	2046.000000
32.320000	-0.032514	-19.215658	-7.473473	-4.063453	-3.432716	-4.246016	0.000000	-10.000000	0.116667	-15.800000	146.333328	1023.000000	1023.000000	2046.000000
32.340000	-0.032632	-19.285587	-7.352492	-4.274100	-3.453629	-4.205367	0.000000	-10.000000	0.116667	-15.850000	141.000000	1023.000000	1023.000000	2046.000000
32.360001	-0.032662	-19.303362	-7.265691	-4.417949	-3.634291	-3.985430	0.000000	-10.000000	0.116667	-16.016666	135.666672	1023.000000	1023.000000	2046.000000
32.380001	-0.032166	-19.009867	-7.410966	-4.246378	-3.407115	-3.945407	0.000000	-10.000000	0.100000	-16.033333	130.333328	1023.000000	1023.000000	2046.000000
32.400002	-0.032019	-18.923096	-7.412782	-4.173038	-3.207294	-4.129981	0.000000	-10.000000	0.083333	-16.033333	125.000000	1023.000000	1023.000000	2046.000000
32.419998	-0.032979	-19.490726	-7.427797	-4.489896	-3.354543	-4.218491	0.000000	-10.000000	0.091667	-15.983334	119.666664	1023.000000	1023.000000	2046.000000
32.439999	-0.034096	-20.150459	-7.474803	-4.764007	-3.736713	-4.174936	0.000000	-10.000000	0.091667	-16.216667	114.333336	1023.000000	1023.000000	2046.000000
32.459999	-0.035107	-20.748268	-7.674829	-4.847869	-3.712946	-4.512623	0.000000	-10.000000	0.108333	-16.283333	109.000000	1023.000000	1023.000000	2046.000000
32.480000	-0.036424	-21.526375	-7.727268	-5.166618	-3.815062	-4.817427	0.000000	-10.000000	0.100000	-16.166666	103.500000	1023.000000	1023.000000	2046.000000
32.500000	-0.038487	-22.746067	-7.759897	-5.643705	-4.251373	-5.091092	0.000000	-10.000000	0.083333	-15.516666	98.000000	1023.000000	1023.000000	2046.000000
32.520000	-0.039818	-23.532450	-7.831159	-5.954892	-4.677392	-5.069007	0.000000	-10.000000	0.066667	-14.816667	92.833336	1023.000000	1023.000000	2046.000000
32.540001	-0.040370	-23.858929	-8.036805	-5.939444	-4.581413	-5.301267	0.000000	-10.000000	0.041667	-14.150001	87.833336	1023.000000	1023.000000	2046.000000
32.560001	-0.041020	-24.242992	-8.123558	-6.065544	-4.634316	-5.419575	0.000000	-10.000000	0.033333	-13.833333	83.166664	1023.000000	1023.000000	2046.000000
32.580002	-0.041697	-24.642786	-8.171548	-6.259863	-4.877776	-5.333599	0.000000	-10.000000	0.033333	-13.816667	78.500000	1023.000000	1023.000000	2046.000000
32.599998	-0.041713	-24.652222	-8.235762	-6.227457	-5.002044	-5.186959	0.000000	-10.000000	0.025000	-13.766666	73.833336	1023.000000	1023.000000	2046.000000
32.619999	-0.041252	-24.379963	-8.286881	-6.036844	-4.760390	-5.295848	0.000000	-10.000000	0.025000	-13.633333	69.333336	1023.000000	1023.000000	2046.000000
32.639999	-0.041312	-24.415226	-8.345553	-6.086110	-4.677010	-5.306552	0.000000	-10.000000	0.025000	-13.216667	64.666664	1023.000000	1023.000000	2046.000000
32.660000	-0.041570	-24.567806	-8.262217	-6.270368	-4.972155	-5.063066	0.000000	-10.000000	0.025000	-12.866667	60.333332	1023.000000	1023.000000	2046.000000
32.680000	-0.040781	-24.101585	-8.251118	-6.120198	-4.825739	-4.904531	0.000000	-10.000000	0.016667	-12.483334	56.000000	1023.000000	1023.000000	2046.000000
32.700001	-0.039866	-23.560720	-8.234720	-5.847152	-4.468265	-5.010583	0.000000	-10.000000	0.000000	-12.116667	52.000000	1023.000000	1023.000000	2046.000000
32.720001	-0.039459	-23.320164	-8.175595	-5.814588	-4.359022	-4.970960	0.000000	-10.000000	0.000000	-11.833334	48.000000	1023.000000	1023.000000	2046.000000
32.740002	-0.039640	-23.427498	-8.115520	-5.994816	-4.609138	-4.708023	0.000000	-10.000000	0.000000	-11.633333	44.000000	1023.000000	1023.000000	2046.000000
32.759998	-0.039356	-23.259230	-8.184497	-5.892527	-4.494735	-4.687471	0.000000	-10.000000	0.000000	-11.566667	40.000000	1023.000000	1023.000000	2046.000000
32.779999	-0.039127	-23.123829	-8.217125	-5.782442	-4.329539	-4.794723	0.000000	-10.000000	0.000000	-11.500000	36.000000	1023.000000	1023.000000	2046.000000
32.799999	-0.039276	-23.212385	-8.278989	-5.785827	-4.332126	-4.815443	0.000000	-10.000000	0.000000	-11.433333	32.000000	1023.000000	1023.000000	2046.000000
32.820000	-0.040296	-23.814861	-8.435487	-5.924990	-4.680885	-4.773499	0.000000	-10.000000	0.000000	-11.316667	28.333334	1023.000000	1023.000000	2046.000000
32.840000	-0.041849	-24.732513	-8.583216	-6.174953	-5.177662	-4.796682	0.000000	-10.000000	0.000000	-11.133333	24.666666	1023.000000	1023.000000	2046.000000
32.860001	-0.042838	-25.317228	-8.867881	-6.103330	-5.163733	-5.182284	0.000000	-10.000000	0.000000	-10.916667	21.000000	1023.000000	1023.000000	2046.000000
32.880001	-0.043875	-25.930079	-8.964259	-6.149344	-5.247753	-5.568721	0.000000	-10.000000	0.000000	-10.450000	17.333334	1023.000000	1023.000000	2046.000000
32.900002	-0.044887	-26.528360	-9.040633	-6.339269	-5.370946	-5.777512	0.000000	-10.000000	0.000000	-9.583333	13.833333	1023.000000	1023.000000	2046.000000
32.919998	-0.046057	-27.219463	-9.112869	-6.762996	-5.533122	-5.810476	0.000000	-10.000000	0.000000	-8.500000	10.666667	1023.000000	1023.000000	2046.000000
32.939999	-0.047100	-27.835842	-9.144643	-7.160852	-5.752198	-5.778149	0.000000	-10.000000	-0.016667	-7.550000	7.833333	1023.000000	1023.000000	2046.000000
32.959999	-0.048561	-28.699364	-9.343086	-7.390240	-6.045490	-5.920547	0.000000	-10.000000	-0.041667	-6.666667	5.166667	1023.000000	1023.000000	2046.000000
32.980000	-0.049954	-29.522783	-9.649907	-7.375506	-6.226844	-6.270525	0.000000	-10.000000	-0.058333	-5.833333	2.833333	1023.000000	1023.000000	2046.000000
33.000000	-0.050959	-30.116798	-9.957808	-7.360102	-6.225800	-6.573088	0.000000	-10.000000	-0.058333	-5.016667	1.000000	1023.000000	1023.000000	2046.000000
33.020000	-0.051873	-30.656944	-10.135122	-7.453409	-6.426857	-6.641557	0.000000	-10.000000	-0.058333	-4.300000	-0.333333	1023.000000	1023.000000	2046.000000
33.040001	-0.053010	-31.328966	-10.491529	-7.691094	-6.553883	-6.592461	0.000000	-10.000000	-0.075000	-2.800000	-1.333333	1023.000000	1023.000000	2046.000000
33.060001	-0.053672	-31.719908	-10.643525	-7.920281	-6.839448	-6.316653	0.000000	-10.000000	-0.083333	-0.466667	-2.333333	1023.000000	1023.000000	2046.000000
33.080002	-0.053419	-31.570902	-10.890367	-7.792880	-6.516172	-6.371484	0.000000	-10.000000	-0.100000	1.900000	-2.833333	1023.000000	1023.000000	2046.000000
33.099998	-0.053165	-31.420647	-10.959860	-7.681189	-6.311113	-6.468486	0.000000	-10.000000	-0.108333	3.766667	-3.000000	1023.000000	1023.000000	2046.000000
33.119999	-0.053419	-31.570606	-10.985135	-7.919084	-6.470309	-6.196080	0.000000	-10.000000	-0.133333	5.100000	-3.000000	1023.000000	1023.000000	2046.000000
33.139999	-0.053167	-31.421600	-10.937087	-8.040317	-6.489424	-5.954772	0.000000	-10.000000	-0.141667	6.650000	-3.000000	1023.000000	1023.000000	2046.000000
33.160000	-0.051844	-30.639784	-11.026132	-7.671849	-5.848914	-6.092890	0.000000	-10.000000	-0.150000	8.066667	-3.000000	1023.000000	1023.000000	2046.000000
33.180000	-0.051331	-30.336845	-10.877641	-7.710404	-5.837424	-5.911376	0.000000	-10.000000	-0.175000	9.400001	-3.000000	1023.000000	1023.000000	2046.000000
33.200001	-0.050445	-29.812895	-10.585008	-7.847891	-5.970421	-5.409576	0.000000	-10.000000	-0.175000	10.500000	-3.000000	1023.000000	1023.000000	2046.000000
33.220001	-0.048491	-28.658030	-10.553482	-7.490351	-5.226392	-5.387805	0.000000	-10.000000	-0.191667	11.283334	-3.000000	1023.000000	1023.000000	2046.000000
33.240002	-0.046834	-27.678806	-10.316275	-7.248903	-4.845612	-5.268018	0.000000	-10.000000	-0.175000	11.866667	5.333333	1023.000000	1023.000000	2046.000000
33.259998	-0.045916	-27.136536	-10.131986	-7.324547	-4.711901	-4.968102	0.000000	-10.000000	-0.191667	12.416667	14.666667	1023.000000	1023.000000	2046.000000
33.279999	-0.044596	-26.356337	-9.791327	-7.374231	-4.594700	-4.596079	0.000000	-10.000000	-0.191667	13.083334	25.333334	1023.000000	1023.000000	2046.000000
33.299999	-0.043125	-25.486740	-9.733151	-7.091095	-3.930346	-4.732149	0.000000	-10.000000	-0.208333	13.583334	29.333334	1023.000000	1023.000000	2046.000000
33.320000	-0.042560	-25.152775	-9.521075	-7.062175	-3.755157	-4.814366	0.000000	-10.000000	-0.225000	13.916667	33.666668	1023.000000	1023.000000	2046.000000
33.340000	-0.043094	-25.468325	-9.315001	-7.472523	-3.999157	-4.681643	0.000000	-10.000000	-0.250000	14.266667	38.333332	1023.000000	1023.000000	2046.000000
33.360001	-0.042776	-25.280348	-9.255483	-7.488069	-3.842901	-4.693895	0.000000	-10.000000	-0.283333	15.216667	43.000000	1023.000000	1023.000000	2046.000000
33.380001	-0.042638	-25.199055	-9.188966	-7.371428	-3.601590	-5.037070	0.000000	-10.000000	-0.316667	16.216667	48.000000	1023.000000	1023.000000	2046.000000
33.400002	-0.042813	-25.302624	-9.080856	-7.582963	-3.730140	-4.908664	0.000000	-10.000000	-0.341667	17.250000	53.166668	1023.000000	1023.000000	2046.000000
33.419998	-0.042279	-24.986759	-8.861763	-7.711624	-3.803834	-4.609539	0.000000	-10.000000	-0.358333	17.766666	58.666668	1023.000000	1023.000000	2046.000000
33.439999	-0.040980	-24.218929	-8.779398	-7.297946	-3.374527	-4.767059	0.000000	-10.000000	-0.358333	18.400000	64.500000	1023.000000	1023.000000	2046.000000
33.459999	-0.039801	-23.522511	-8.508940	-7.167455	-3.202696	-4.643420	0.000000	-10.000000	-0.350000	18.766666	70.500000	1023.000000	1023.000000	2046.000000
33.480000	-0.038578	-22.799307	-8.340188	-7.198878	-3.014508	-4.245733	0.000000	-10.000000	-0.350000	19.200001	76.833336	1023.000000	1023.000000	2046.000000
33.500000	-0.036700	-21.689663	-7.988801	-7.020322	-2.831310	-3.849230	0.000000	-10.000000	-0.358333	19.516666	83.166664	1023.000000	1023.000000	2046.000000
33.520000	-0.034561	-20.425539	-7.805380	-6.611553	-2.240412	-3.768194	0.000000	-10.000000	-0.383333	19.816668	89.833336	1023.000000	1023.000000	2046.000000
33.540001	-0.032431	-19.166719	-7.360709	-6.265513	-1.930034	-3.610463	0.000000	-10.000000	-0.391667	20.066668	96.333336	1023.000000	1023.000000	2046.000000
33.560001	-0.030513	-18.033339	-7.066236	-6.155326	-1.573451	-3.238326	0.000000	-10.000000	-0.400000	20.366667	103.000000	1023.000000	1023.000000	2046.000000
33.580002	-0.028393	-16.780048	-6.739400	-5.940022	-1.247133	-2.853494	0.000000	-10.000000	-0.400000	20.900000	109.666664	1023.000000	1023.000000	2046.000000
33.599998	-0.026107	-15.429191	-6.465850	-5.570337	-0.739541	-2.653463	0.000000	-10.000000	-0.416667	21.299999	116.500000	1023.000000	1023.000000	2046.000000
33.619999	-0.024746	-14.624627	-6.176282	-5.276163	-0.512598	-2.659584	0.000000	-10.000000	-0.425000	21.483334	123.666664	1023.000000	1023.000000	2046.000000
33.639999	-0.023722	-14.019787	-6.053199	-5.269163	-0.316506	-2.380919	0.000000	-10.000000	-0.433333	21.600000	130.833328	1023.000000	1023.000000	2046.000000
33.660000	-0.022243	-13.145653	-5.853568	-5.123444	-0.085800	-2.082842	0.000000	-10.000000	-0.425000	21.466667	138.000000	1023.000000	1023.000000	2046.000000
33.680000	-0.020594	-12.171251	-5.585094	-4.784899	0.159334	-1.960592	0.000000	-10.000000	-0.425000	21.450001	145.166672	1023.000000	1023.000000	2046.000000
33.700001	-0.019520	-11.536460	-5.531274	-4.482609	0.352444	-1.875021	0.000000	-10.000000	-0.433333	21.483334	152.333328	1023.000000	1023.000000	2046.000000
33.720001	-0.019184	-11.337938	-5.604124	-4.459796	0.447596	-1.721614	0.000000	-10.000000	-0.450000	21.683334	159.666672	1023.000000	1023.000000	2046.000000
33.740002	-0.018817	-11.120858	-5.398564	-4.295197	0.288594	-1.715691	0.000000	-10.000000	-0.475000	21.883333	166.833328	1023.000000	1023.000000	2046.000000
33.759998	-0.018312	-10.822639	-5.261659	-4.040598	0.333536	-1.853917	0.000000	-10.000000	-0.491667	22.233334	174.000000	1023.000000	1023.000000	2046.000000
33.779999	-0.017840	-10.543345	-5.097309	-3.992669	0.395904	-1.849272	0.000000	-10.000000	-0.500000	22.833334	181.333328	1023.000000	1023.000000	2046.000000
33.799999	-0.017783	-10.509626	-5.122066	-4.100850	0.518605	-1.805315	0.000000	-10.000000	-0.491667	23.350000	188.833328	1023.000000	1023.000000	2046.000000
33.820000	-0.018064	-10.675787	-4.996624	-4.123179	0.336377	-1.892361	0.000000	-10.000000	-0.475000	23.483334	196.500000	1023.000000	1023.000000	2046.000000
33.840000	-0.018560	-10.968671	-5.080279	-4.019482	0.195947	-2.064856	0.000000	-10.000000	-0.475000	23.233334	204.166672	1023.000000	1023.000000	2046.000000
33.860001	-0.019013	-11.236870	-5.222417	-3.963390	0.101603	-2.152666	0.000000	-10.000000	-0.483333	22.950001	212.000000	1023.000000	1023.000000	2046.000000
33.880001	-0.018831	-11.129242	-5.462981	-3.936278	0.257971	-1.987954	0.000000	-10.000000	-0.500000	22.833334	219.833328	1023.000000	1023.000000	2046.000000
33.900002	-0.018234	-10.776403	-5.321745	-3.822276	0.155774	-1.788157	0.000000	-10.000000	-0.491667	23.000000	227.500000	1023.000000	1023.000000	2046.000000
33.919998	-0.017162	-10.142560	-5.316379	-3.502758	0.389345	-1.712768	0.000000	-10.000000	-0.491667	23.183334	235.166672	1023.000000	1023.000000	2046.000000
33.939999	-0.016022	-9.469131	-5.485566	-3.226504	0.718921	-1.475983	0.000000	-10.000000	-0.491667	23.216667	243.000000	1023.000000	1023.000000	2046.000000
33.959999	-0.015114	-8.932487	-5.347982	-3.040252	0.669942	-1.214194	0.000000	-10.000000	-0.500000	23.316668	250.666672	1023.000000	1023.000000	2046.000000
33.980000	-0.013697	-8.094934	-5.167137	-2.743645	0.767251	-0.951402	0.000000	-10.000000	-0.508333	23.316668	258.333344	1023.000000	1023.000000	2046.000000
34.000000	-0.012045	-7.118798	-5.118599	-2.394862	1.193071	-0.798407	0.000000	-10.000000	-0.508333	23.516666	266.000000	1023.000000	1023.000000	2046.000000
34.020000	-0.010673	-6.307527	-5.072116	-2.215755	1.508851	-0.528506	0.000000	-10.000000	-0.491667	23.549999	274.000000	1023.000000	1023.000000	2046.000000
34.040001	-0.009514	-5.622726	-4.642583	-2.094790	1.360729	-0.246081	0.000000	-10.000000	-0.466667	23.799999	282.000000	1023.000000	1023.000000	2046.000000
34.060001	-0.007390	-4.367459	-4.414155	-1.754442	1.763875	0.037262	0.000000	-10.000000	-0.466667	23.700001	290.000000	1023.000000	1023.000000	2046.000000
34.080002	-0.005049	-2.983830	-4.241640	-1.457898	2.381713	0.333994	0.000000	-10.000000	-0.466667	23.783333	298.000000	1023.000000	1023.000000	2046.000000
34.099998	-0.003230	-1.909056	-3.785910	-1.266838	2.530511	0.613181	0.000000	-10.000000	-0.466667	23.683334	306.000000	1023.000000	1023.000000	2046.000000
34.119999	-0.000724	-0.428041	-3.245686	-0.952640	2.823648	0.946637	0.000000	-10.000000	-0.466667	23.833334	313.833344	1023.000000	1023.000000	2046.000000
34.139999	0.001851	1.093791	-2.907745	-0.542912	3.422210	1.122237	0.000000	-10.000000	-0.491667	23.900000	321.500000	1023.000000	1023.000000	2046.000000
34.160000	0.003760	2.222429	-2.658709	-0.318892	3.938397	1.261633	0.000000	-10.000000	-0.500000	23.900000	329.166656	1023.000000	1023.000000	2046.000000
34.180000	0.004583	2.708592	-2.136639	-0.375809	3.820520	1.400519	0.000000	-10.000000	-0.500000	23.950001	337.000000	1023.000000	1023.000000	2046.000000
34.200001	0.005583	3.299320	-1.984341	-0.303647	4.172213	1.415095	0.000000	-10.000000	-0.491667	24.016668	345.000000	1023.000000	1023.000000	2046.000000
34.220001	0.006464	3.819974	-1.886322	-0.130818	4.394932	1.442182	0.000000	-10.000000	-0.516667	24.416668	353.166656	1023.000000	1023.000000	2046.000000
34.240002	0.006751	3.989790	-1.656249	-0.154415	4.324182	1.476273	0.000000	-10.000000	-0.525000	24.716667	361.500000	1023.000000	1023.000000	2046.000000
34.259998	0.007494	4.428760	-1.337732	-0.185312	4.268896	1.682908	0.000000	-10.000000	-0.541667	25.066668	369.833344	1023.000000	1023.000000	2046.000000
34.279999	0.009226	5.452645	-1.225381	0.146030	4.767693	1.764303	0.000000	-10.000000	-0.550000	25.350000	378.166656	1023.000000	1023.000000	2046.000000
34.299999	0.010573	6.248670	-1.014342	0.445930	5.039890	1.777192	0.000000	-10.000000	-0.566667	25.633333	386.500000	1023.000000	1023.000000	2046.000000
34.320000	0.012120	7.163130	-0.565123	0.512363	5.067286	2.148603	0.000000	-10.000000	-0.575000	25.866667	395.000000	1023.000000	1023.000000	2046.000000
34.340000	0.015004	8.867179	-0.231980	0.982971	5.599329	2.516858	0.000000	-10.000000	-0.583333	26.100000	403.666656	1023.000000	1023.000000	2046.000000
34.360001	0.017687	10.453132	0.107142	1.536209	6.129643	2.680138	0.000000	-10.000000	-0.583333	26.383333	412.333344	1023.000000	1023.000000	2046.000000
34.380001	0.019925	11.775633	0.562683	1.762529	6.424614	3.025806	0.000000	-10.000000	-0.600000	26.483334	421.166656	1023.000000	1023.000000	2046.000000
34.400002	0.022823	13.488112	1.167238	2.058325	6.764708	3.497842	0.000000	-10.000000	-0.608333	26.783333	430.000000	1023.000000	1023.000000	2046.000000
34.419998	0.025911	15.313185	1.615072	2.565200	7.327049	3.805864	0.000000	-10.000000	-0.616667	27.016666	438.833344	1023.000000	1023.000000	2046.000000
34.439999	0.027919	16.500408	1.855416	3.059037	7.724072	3.861884	0.000000	-10.000000	-0.625000	27.550001	447.833344	1023.000000	1023.000000	2046.000000
34.459999	0.029208	17.261774	2.217417	3.186848	7.809061	4.048448	0.000000	-10.000000	-0.616667	27.683334	456.833344	1023.000000	1023.000000	2046.000000
34.480000	0.030886	18.253830	2.553074	3.257668	7.989858	4.453230	0.000000	-10.000000	-0.633333	27.666668	466.166656	1023.000000	1023.000000	2046.000000
34.500000	0.033313	19.688086	2.859361	3.689131	8.473638	4.665956	0.000000	-10.000000	-0.625000	27.416668	475.333344	1023.000000	1023.000000	2046.000000
34.520000	0.035108	20.748896	3.041268	4.171700	8.830782	4.705145	0.000000	-10.000000	-0.633333	26.983334	484.500000	1023.000000	1023.000000	2046.000000
34.540001	0.036389	21.506006	3.255343	4.224483	8.905573	5.120606	0.000000	-10.000000	-0.616667	26.866667	493.500000	1023.000000	1023.000000	2046.000000
34.560001	0.037970	22.440296	3.420710	4.602013	9.114356	5.303217	0.000000	-10.000000	-0.625000	26.950001	502.500000	1023.000000	1023.000000	2046.000000
34.580002	0.039306	23.229956	3.612970	5.135458	9.272006	5.209520	0.000000	-10.000000	-0.633333	27.250000	511.500000	1023.000000	1023.000000	2046.000000
34.599998	0.039859	23.556562	3.734657	5.421644	9.267242	5.133020	0.000000	-10.000000	-0.641667	27.200001	520.666687	1023.000000	1023.000000	2046.000000
34.619999	0.040210	23.764280	4.058154	5.314887	9.095558	5.295681	0.000000	-10.000000	-0.641667	27.450001	529.833313	1023.000000	1023.000000	2046.000000
34.639999	0.040463	23.913546	4.212256	5.456111	9.083784	5.161394	0.000000	-10.000000	-0.616667	27.483334	539.000000	1023.000000	1023.000000	2046.000000
34.660000	0.039397	23.283682	4.057027	5.640115	8.958735	4.627805	0.000000	-10.000000	-0.600000	27.266666	548.166687	1023.000000	1023.000000	2046.000000
34.680000	0.037875	22.383938	3.862062	5.551567	8.588123	4.382187	0.000000	-10.000000	-0.558333	26.683334	557.166687	1023.000000	1023.000000	2046.000000
34.700001	0.037950	22.428642	3.909861	5.468896	8.413505	4.636381	0.000000	-10.000000	-0.533333	25.866667	566.166687	1023.000000	1023.000000	2046.000000
34.720001	0.038807	22.935026	3.976414	5.794174	8.560946	4.603491	0.000000	-10.000000	-0.508333	25.400000	575.000000	1023.000000	1023.000000	2046.000000
34.740002	0.039422	23.298241	3.903291	6.136688	8.773066	4.485196	0.000000	-10.000000	-0.500000	24.816668	583.666687	1023.000000	1023.000000	2046.000000
34.759998	0.040045	23.666792	4.104751	6.012656	8.661049	4.888335	0.000000	-10.000000	-0.500000	24.866667	592.000000	1023.000000	1023.000000	2046.000000
34.779999	0.041852	24.734816	4.229186	6.435266	8.908142	5.162221	0.000000	-10.000000	-0.500000	24.950001	600.166687	1023.000000	1023.000000	2046.000000
34.799999	0.043098	25.470737	4.304169	6.939694	9.143707	5.083168	0.000000	-10.000000	-0.500000	24.816668	608.500000	1023.000000	1023.000000	2046.000000
34.820000	0.044415	26.249084	4.446817	7.059927	9.326007	5.416334	0.000000	-10.000000	-0.500000	24.616667	616.833313	1023.000000	1023.000000	2046.000000
34.840000	0.046176	27.289953	4.734855	7.302856	9.517302	5.734941	0.000000	-10.000000	-0.483333	24.266668	625.000000	1023.000000	1023.000000	2046.000000
34.860001	0.047850	28.279091	4.930970	7.789093	9.817397	5.741630	0.000000	-10.000000	-0.466667	24.016668	633.000000	1023.000000	1023.000000	2046.000000
34.880001	0.049166	29.057274	5.145790	7.870349	10.015000	6.026134	0.000000	-10.000000	-0.458333	23.500000	641.000000	1023.000000	1023.000000	2046.000000
34.900002	0.051177	30.245777	5.562143	8.027968	10.165692	6.489973	0.000000	-10.000000	-0.466667	23.133333	649.000000	1023.000000	1023.000000	2046.000000
34.919998	0.053268	31.481363	5.867205	8.454454	10.611394	6.548312	0.000000	-10.000000	-0.466667	22.583334	657.000000	1023.000000	1023.000000	2046.000000
34.939999	0.054955	32.478252	6.227253	8.600913	10.895264	6.754822	0.000000	-10.000000	-0.475000	22.633333	664.666687	1023.000000	1023.000000	2046.000000
34.959999	0.057178	33.792316	6.811195	8.714435	11.088791	7.177895	0.000000	-10.000000	-0.458333	22.299999	672.333313	1023.000000	1023.000000	2046.000000
34.980000	0.059517	35.174809	7.200902	9.183781	11.620263	7.169863	0.000000	-10.000000	-0.450000	22.333334	679.666687	1023.000000	1023.000000	2046.000000
35.000000	0.060788	35.925797	7.580042	9.309688	11.874754	7.161314	0.000000	-10.000000	-0.425000	22.133333	687.166687	1023.000000	1023.000000	2046.000000
35.020000	0.061576	36.391376	8.066772	9.093506	11.782044	7.449054	0.000000	-10.000000	-0.433333	22.183334	694.500000	1023.000000	1023.000000	2046.000000
35.040001	0.061830	36.541702	8.154136	9.301934	11.902605	7.183025	0.000000	-10.000000	-0.433333	22.233334	702.000000	1023.000000	1023.000000	2046.000000
35.060001	0.061893	36.578625	8.266257	9.300035	11.977436	7.034898	0.000000	-10.000000	-0.433333	22.000000	709.500000	1023.000000	1023.000000	2046.000000
35.080002	0.062277	36.805580	8.615673	9.082477	11.831519	7.275911	0.000000	-10.000000	-0.425000	21.983334	716.833313	1023.000000	1023.000000	2046.000000
35.099998	0.063110	37.297768	8.761498	9.253511	11.963665	7.319091	0.000000	-10.000000	-0.408333	21.733334	724.166687	1023.000000	1023.000000	2046.000000
35.119999	0.064166	37.921978	8.961770	9.492356	12.233934	7.233916	0.000000	-10.000000	-0.400000	21.383333	731.500000	1023.000000	1023.000000	2046.000000
35.139999	0.065484	38.701046	9.320918	9.512624	12.265276	7.602228	0.000000	-10.000000	-0.391667	21.016666	738.666687	1023.000000	1023.000000	2046.000000
35.160000	0.067682	40.000225	9.640855	10.010905	12.562732	7.785732	0.000000	-10.000000	-0.383333	20.733334	745.666687	1023.000000	1023.000000	2046.000000
35.180000	0.069857	41.285229	10.040266	10.441783	12.902141	7.901042	0.000000	-10.000000	-0.383333	20.616667	752.500000	1023.000000	1023.000000	2046.000000
35.200001	0.072063	42.589428	10.497793	10.572622	13.147431	8.371582	0.000000	-10.000000	-0.383333	20.650002	759.500000	1023.000000	1023.000000	2046.000000
35.220001	0.074870	44.247940	10.892430	11.093863	13.575275	8.686372	0.000000	-10.000000	-0.400000	20.716667	766.500000	1023.000000	1023.000000	2046.000000
35.240002	0.077364	45.722225	11.357504	11.626027	13.948793	8.789901	0.000000	-10.000000	-0.391667	21.066668	773.500000	1023.000000	1023.000000	2046.000000
35.259998	0.079341	46.890476	11.667470	11.804390	14.223636	9.194982	0.000000	-10.000000	-0.391667	21.033333	780.500000	1023.000000	1023.000000	2046.000000
35.279999	0.080892	47.807285	11.894904	12.083782	14.410826	9.417772	0.000000	-10.000000	-0.408333	21.133333	787.500000	1023.000000	1023.000000	2046.000000
35.299999	0.082506	48.760815	12.166753	12.476945	14.675565	9.441550	0.000000	-10.000000	-0.408333	20.783335	794.500000	1023.000000	1023.000000	2046.000000
35.320000	0.084040	49.667721	12.317561	12.742719	15.014515	9.592925	0.000000	-10.000000	-0.391667	20.483334	801.500000	1023.000000	1023.000000	2046.000000
35.340000	0.085224	50.367134	12.565651	12.882934	14.951608	9.966943	0.000000	-10.000000	-0.358333	20.083334	808.333313	1023.000000	1023.000000	2046.000000
35.360001	0.086194	50.940830	12.626079	13.299870	15.031294	9.983587	0.000000	-10.000000	-0.333333	19.700001	815.000000	1023.000000	1023.000000	2046.000000
35.380001	0.086829	51.315807	12.642034	13.637554	15.124543	9.911677	0.000000	-10.000000	-0.316667	19.233334	821.666687	1023.000000	1023.000000	2046.000000
35.400002	0.086625	51.195374	12.742926	13.696459	14.811420	9.944570	0.000000	-10.000000	-0.300000	18.700001	828.166687	1023.000000	1023.000000	2046.000000
35.419998	0.086741	51.264084	12.829283	13.966400	14.717995	9.750407	0.000000	-10.000000	-0.283333	18.016666	834.500000	1023.000000	1023.000000	2046.000000
35.439999	0.086368	51.043518	12.872079	13.916556	14.734673	9.520210	0.000000	-10.000000	-0.275000	17.133333	840.500000	1023.000000	1023.000000	2046.000000
35.459999	0.085242	50.378029	12.908053	13.722348	14.373111	9.374516	0.000000	-10.000000	-0.241667	15.666667	846.500000	1023.000000	1023.000000	2046.000000
35.480000	0.083804	49.528419	12.736773	13.815494	13.933554	9.042601	0.000000	-10.000000	-0.208333	13.666667	852.000000	1023.000000	1023.000000	2046.000000
35.500000	0.082258	48.614285	12.437949	13.865713	13.681264	8.629360	0.000000	-10.000000	-0.150000	11.383333	857.000000	1023.000000	1023.000000	2046.000000
35.520000	0.080996	47.868893	12.203711	13.695172	13.403627	8.566382	0.000000	-10.000000	-0.108333	8.983334	861.166687	1023.000000	1023.000000	2046.000000
35.540001	0.080623	47.647987	12.115419	13.730425	13.164135	8.638009	0.000000	-10.000000	-0.091667	6.883334	864.666687	1023.000000	1023.000000	2046.000000
35.560001	0.080665	47.673061	12.039695	13.936275	13.141498	8.555593	0.000000	-10.000000	-0.091667	4.783333	867.333313	1023.000000	1023.000000	2046.000000
35.580002	0.080265	47.436729	11.692950	13.966879	13.276580	8.500320	0.000000	-10.000000	-0.083333	2.783334	869.166687	1023.000000	1023.000000	2046.000000
35.599998	0.080033	47.299622	11.672459	13.990450	12.941673	8.695038	0.000000	-10.000000	-0.075000	0.800000	870.333313	1023.000000	1023.000000	2046.000000
35.619999	0.080613	47.642334	11.611683	14.319426	12.999671	8.711555	0.000000	-10.000000	-0.066667	-1.100000	870.833313	1023.000000	1023.000000	2046.000000
35.639999	0.080571	47.617336	11.357734	14.415845	13.198581	8.645177	0.000000	-10.000000	-0.066667	-2.850000	871.000000	1023.000000	1023.000000	2046.000000
35.660000	0.080277	47.443806	11.377440	14.276965	12.926989	8.862410	0.000000	-10.000000	-0.058333	-4.450000	871.000000	1023.000000	1023.000000	2046.000000
35.680000	0.080727	47.709831	11.415637	14.444584	12.945368	8.904243	0.000000	-10.000000	-0.050000	-5.616667	871.000000	1023.000000	1023.000000	2046.000000
35.700001	0.081294	48.044903	11.402190	14.512930	13.198134	8.931648	0.000000	-10.000000	-0.050000	-6.466667	871.000000	1023.000000	1023.000000	2046.000000
35.720001	0.081179	47.976509	11.315040	14.348266	13.301642	9.011561	0.000000	-10.000000	-0.041667	-7.150000	871.000000	1023.000000	1023.000000	2046.000000
35.740002	0.081505	48.169319	11.569734	14.228127	13.107920	9.263538	0.000000	-10.000000	-0.025000	-8.050000	871.000000	1023.000000	1023.000000	2046.000000
35.759998	0.082311	48.645870	11.712069	14.374749	13.306988	9.252065	0.000000	-10.000000	-0.025000	-9.016666	871.000000	1023.000000	1023.000000	2046.000000
35.779999	0.082472	48.740841	11.638407	14.296737	13.664028	9.141670	0.000000	-10.000000	-0.016667	-9.950001	871.000000	1023.000000	1023.000000	2046.000000
35.799999	0.082047	48.489677	11.853757	13.957341	13.426919	9.251660	0.000000	-10.000000	-0.016667	-10.550000	863.666687	1023.000000	1023.000000	2046.000000
35.820000	0.081586	48.217464	11.982126	13.929712	13.315611	8.990014	0.000000	-10.000000	0.000000	-11.033334	855.000000	1023.000000	1023.000000	2046.000000
35.840000	0.080265	47.436539	11.860762	13.623962	13.358614	8.593199	0.000000	-10.000000	0.000000	-11.500000	845.000000	1023.000000	1023.000000	2046.000000
35.860001	0.077871	46.021542	11.528321	13.013589	13.134185	8.345446	0.000000	-10.000000	0.000000	-11.833333	841.000000	1023.000000	1023.000000	2046.000000
35.880001	0.075991	44.910786	11.622451	12.454032	12.547675	8.286630	0.000000	-10.000000	0.000000	-12.016666	837.000000	1023.000000	1023.000000	2046.000000
35.900002	0.074891	44.260620	11.522173	12.248420	12.466908	8.023119	0.000000	-10.000000	0.000000	-12.083333	833.000000	1023.000000	1023.000000	2046.000000
35.919998	0.073833	43.635189	11.348228	12.079839	12.495630	7.711491	0.000000	-10.000000	0.000000	-12.283334	829.000000	1023.000000	1023.000000	2046.000000
35.939999	0.072467	42.828060	11.143767	11.723428	12.334543	7.626321	0.000000	-10.000000	0.000000	-12.616667	825.000000	1023.000000	1023.000000	2046.000000
35.959999	0.071984	42.542419	11.277943	11.509268	11.937529	7.817682	0.000000	-10.000000	0.008333	-12.983334	821.000000	1023.000000	1023.000000	2046.000000
35.980000	0.072555	42.880096	11.185055	11.769625	12.228414	7.697005	0.000000	-10.000000	0.008333	-13.400001	816.666687	1023.000000	1023.000000	2046.000000
36.000000	0.072804	43.027081	11.151138	11.833522	12.403174	7.639244	0.000000	-10.000000	0.016667	-13.600000	812.166687	1023.000000	1023.000000	2046.000000
36.020000	0.072876	43.069633	11.336426	11.668422	12.211166	7.853620	0.000000	-10.000000	0.016667	-13.633333	807.500000	1023.000000	1023.000000	2046.000000
36.040001	0.074229	43.869545	11.569327	11.931895	12.433758	7.934564	0.000000	-10.000000	0.025000	-13.466667	803.000000	1023.000000	1023.000000	2046.000000
36.060001	0.075029	44.342026	11.625750	12.073816	12.718961	7.923499	0.000000	-10.000000	0.025000	-13.300000	798.500000	1023.000000	1023.000000	2046.000000
36.080002	0.075178	44.430450	11.709970	12.002900	12.632339	8.085240	0.000000	-10.000000	0.033333	-13.316667	794.166687	1023.000000	1023.000000	2046.000000
36.099998	0.075415	44.569992	11.813427	12.066273	12.600987	8.089305	0.000000	-10.000000	0.041667	-13.516667	789.666687	1023.000000	1023.000000	2046.000000
36.119999	0.075305	44.505466	11.698715	12.117826	12.761501	7.927424	0.000000	-10.000000	0.050000	-14.033334	785.166687	1023.000000	1023.000000	2046.000000
36.139999	0.074116	43.802597	11.539912	11.784121	12.424845	8.053720	0.000000	-10.000000	0.066667	-14.783334	780.333313	1023.000000	1023.000000	2046.000000
36.160000	0.073172	43.244667	11.301926	11.904044	12.249943	7.788757	0.000000	-10.000000	0.091667	-15.616667	775.500000	1023.000000	1023.000000	2046.000000
36.180000	0.070777	41.829380	10.798579	11.695388	12.028988	7.306423	0.000000	-10.000000	0.125000	-16.450001	770.166687	1023.000000	1023.000000	2046.000000
36.200001	0.068196	40.303799	10.571171	11.254804	11.364325	7.113500	0.000000	-10.000000	0.141667	-17.183334	764.833313	1023.000000	1023.000000	2046.000000
36.220001	0.066750	39.449284	10.380160	11.248322	11.131701	6.689101	0.000000	-10.000000	0.150000	-17.716667	759.166687	1023.000000	1023.000000	2046.000000
36.240002	0.064991	38.409573	10.220524	11.001597	10.899728	6.287724	0.000000	-10.000000	0.150000	-18.316668	753.500000	1023.000000	1023.000000	2046.000000
36.259998	0.063268	37.391151	10.166996	10.430932	10.489919	6.303307	0.000000	-10.000000	0.158333	-18.783333	747.166687	1023.000000	1023.000000	2046.000000
36.279999	0.061824	36.538067	9.941666	10.320419	10.384406	5.891576	0.000000	-10.000000	0.175000	-19.583334	740.833313	1023.000000	1023.000000	2046.000000
36.299999	0.059327	35.062485	9.604858	10.093822	10.007305	5.356498	0.000000	-10.000000	0.191667	-20.100000	734.166687	1023.000000	1023.000000	2046.000000
36.320000	0.056001	33.096733	9.197368	9.575836	9.254789	5.068740	0.000000	-10.000000	0.200000	-20.766666	727.500000	1023.000000	1023.000000	2046.000000
36.340000	0.053587	31.670193	8.747858	9.416372	8.844315	4.661647	0.000000	-10.000000	0.216667	-21.100000	720.500000	1023.000000	1023.000000	2046.000000
36.360001	0.051670	30.536900	8.294502	9.309801	8.630417	4.302179	0.000000	-10.000000	0.233333	-21.433334	713.500000	1023.000000	1023.000000	2046.000000
36.380001	0.049675	29.358061	7.908764	8.955282	8.192973	4.301042	0.000000	-10.000000	0.250000	-21.516666	706.333313	1023.000000	1023.000000	2046.000000
36.400002	0.048225	28.500996	7.580427	8.863403	7.918045	4.139120	0.000000	-10.000000	0.266667	-21.666668	699.166687	1023.000000	1023.000000	2046.000000
36.419998	0.047059	27.811979	7.198509	8.944511	7.805568	3.863391	0.000000	-10.000000	0.283333	-21.866667	692.000000	1023.000000	1023.000000	2046.000000
36.439999	0.045631	26.967762	6.769049	8.748987	7.610051	3.839675	0.000000	-10.000000	0.300000	-22.266666	684.666687	1023.000000	1023.000000	2046.000000
36.459999	0.044307	26.185169	6.702929	8.500088	7.165270	3.816883	0.000000	-10.000000	0.300000	-22.750000	677.333313	1023.000000	1023.000000	2046.000000
36.480000	0.043585	25.758762	6.359707	8.464025	7.252181	3.682848	0.000000	-10.000000	0.308333	-23.150002	669.666687	1023.000000	1023.000000	2046.000000
36.500000	0.042636	25.197809	6.123009	8.339973	7.129094	3.605734	0.000000	-10.000000	0.316667	-23.433334	662.000000	1023.000000	1023.000000	2046.000000
36.520000	0.041657	24.619459	5.960481	8.061765	6.971011	3.626203	0.000000	-10.000000	0.308333	-23.633333	654.000000	1023.000000	1023.000000	2046.000000
36.540001	0.041411	24.473896	5.883233	8.019837	6.930746	3.640080	0.000000	-10.000000	0.316667	-23.916666	646.000000	1023.000000	1023.000000	2046.000000
36.560001	0.041368	24.448503	5.815653	7.914956	6.993039	3.724856	0.000000	-10.000000	0.325000	-24.250000	638.000000	1023.000000	1023.000000	2046.000000
36.580002	0.040921	24.184168	5.772262	7.630344	6.928265	3.853296	0.000000	-10.000000	0.366667	-24.633333	630.000000	1023.000000	1023.000000	2046.000000
36.599998	0.040564	23.973408	5.803665	7.544847	6.830989	3.793907	0.000000	-10.000000	0.366667	-24.733334	621.833313	1023.000000	1023.000000	2046.000000
36.619999	0.040145	23.725643	5.611819	7.564949	6.954378	3.594497	0.000000	-10.000000	0.375000	-24.933334	613.500000	1023.000000	1023.000000	2046.000000
36.639999	0.038652	22.843287	5.446517	7.152777	6.746412	3.497581	0.000000	-10.000000	0.383333	-25.000000	605.166687	1023.000000	1023.000000	2046.000000
36.660000	0.036674	21.674622	5.384253	6.808720	6.277764	3.203884	0.000000	-10.000000	0.400000	-25.366667	596.833313	1023.000000	1023.000000	2046.000000
36.680000	0.034574	20.433329	4.959901	6.556228	6.118249	2.798951	0.000000	-10.000000	0.408333	-25.433334	588.500000	1023.000000	1023.000000	2046.000000
36.700001	0.032092	18.966358	4.680544	5.905679	5.828948	2.551188	0.000000	-10.000000	0.400000	-25.500000	582.833313	1023.000000	1023.000000	2046.000000
36.720001	0.029385	17.366322	4.610357	5.209397	5.281250	2.265319	0.000000	-10.000000	0.400000	-25.333334	574.333313	1023.000000	1023.000000	2046.000000
36.740002	0.027290	16.128098	4.265659	4.877565	5.021923	1.962951	0.000000	-10.000000	0.400000	-25.333334	565.833313	1023.000000	1023.000000	2046.000000
36.759998	0.025796	15.245707	3.879911	4.690134	5.025305	1.650356	0.000000	-10.000000	0.408333	-25.283335	554.500000	1023.000000	1023.000000	2046.000000
36.779999	0.024026	14.199577	3.843526	4.209557	4.517896	1.628597	0.000000	-10.000000	0.416667	-25.666668	546.000000	1023.000000	1023.000000	2046.000000
36.799999	0.023195	13.708395	3.535829	4.189556	4.446562	1.536448	0.000000	-10.000000	0.433333	-25.933334	537.500000	1023.000000	1023.000000	2046.000000
36.820000	0.022765	13.454369	3.243557	4.189212	4.562745	1.458855	0.000000	-10.000000	0.433333	-26.066668	528.833313	1023.000000	1023.000000	2046.000000
36.840000	0.021836	12.905310	3.112109	3.931525	4.424039	1.437635	0.000000	-10.000000	0.433333	-25.883333	523.000000	1023.000000	1023.000000	2046.000000
36.860001	0.021129	12.487253	3.061680	3.793576	4.135665	1.496331	0.000000	-10.000000	0.425000	-25.766666	514.333313	1023.000000	1023.000000	2046.000000
36.880001	0.020818	12.303493	2.814569	3.896626	4.123335	1.468962	0.000000	-10.000000	0.416667	-25.683334	505.666656	1023.000000	1023.000000	2046.000000
36.900002	0.021003	12.412561	2.698575	3.931432	4.341384	1.441170	0.000000	-10.000000	0.408333	-25.600000	497.000000	1023.000000	1023.000000	2046.000000
36.919998	0.020597	12.172711	2.755617	3.771792	4.218207	1.427095	0.000000	-10.000000	0.408333	-25.483334	491.166656	1023.000000	1023.000000	2046.000000
36.939999	0.020652	12.205318	2.759084	3.819073	4.096178	1.530984	0.000000	-10.000000	0.408333	-25.366667	482.666656	1023.000000	1023.000000	2046.000000
36.959999	0.020509	12.120528	2.489676	3.921283	4.287050	1.422520	0.000000	-10.000000	0.408333	-25.466667	471.333344	1023.000000	1023.000000	2046.000000
36.980000	0.019495	11.521355	2.362603	3.669790	4.235336	1.253625	0.000000	-10.000000	0.408333	-25.450001	460.000000	1023.000000	1023.000000	2046.000000
37.000000	0.018128	10.713631	2.353366	3.328345	3.831324	1.200596	0.000000	-10.000000	0.416667	-25.583334	454.333344	1023.000000	1023.000000	2046.000000
37.020000	0.017488	10.335361	2.044799	3.301966	3.751228	1.237368	0.000000	-10.000000	0.433333	-25.650000	448.666656	1023.000000	1023.000000	2046.000000
37.040001	0.016702	9.870838	1.794772	3.334749	3.683615	1.057703	0.000000	-10.000000	0.425000	-25.983334	442.833344	1023.000000	1023.000000	2046.000000
37.060001	0.013994	8.270679	1.356673	2.913067	3.227890	0.773049	0.000000	-10.000000	0.425000	-26.266666	431.333344	1023.000000	1023.000000	2046.000000
37.080002	0.011342	6.703202	0.961069	2.618105	2.642011	0.482017	0.000000	-10.000000	0.416667	-26.333334	419.666656	1023.000000	1023.000000	2046.000000
37.099998	0.009247	5.465188	0.456038	2.552186	2.476113	-0.019149	0.000000	-10.000000	0.425000	-26.216667	411.000000	1023.000000	1023.000000	2046.000000
37.119999	0.007067	4.176589	0.255986	2.110874	2.163671	-0.353940	0.000000	-10.000000	0.416667	-26.049999	402.166656	1023.000000	1023.000000	2046.000000
37.139999	0.004830	2.854582	0.228785	1.533800	1.599213	-0.507216	0.000000	-10.000000	0.416667	-26.100000	393.500000	1023.000000	1023.000000	2046.000000
37.160000	0.003804	2.248435	-0.036402	1.349539	1.578928	-0.643629	0.000000	-10.000000	0.408333	-26.016666	381.833344	1023.000000	1023.000000	2046.000000
37.180000	0.002486	1.469361	-0.292207	1.217682	1.635635	-1.091749	0.000000	-10.000000	0.408333	-26.033333	376.000000	1023.000000	1023.000000	2046.000000
37.200001	-0.000442	-0.261286	-0.551988	0.689558	1.016106	-1.414963	0.000000	-10.000000	0.391667	-25.700001	367.333344	1023.000000	1023.000000	2046.000000
37.220001	-0.002819	-1.665849	-0.960775	0.505211	0.420654	-1.630939	0.000000	-10.000000	0.383333	-25.500000	361.666656	1023.000000	1023.000000	2046.000000
37.240002	-0.004476	-2.645081	-1.424898	0.475325	0.310048	-2.005556	0.000000	-10.000000	0.383333	-25.300001	353.000000	1023.000000	1023.000000	2046.000000
37.259998	-0.006767	-3.999292	-1.845618	0.133460	-0.014530	-2.272604	0.000000	-10.000000	0.391667	-25.333334	344.500000	1023.000000	1023.000000	2046.000000
37.279999	-0.008500	-5.023232	-2.083505	-0.119020	-0.590991	-2.229716	0.000000	-10.000000	0.400000	-25.283333	333.166656	1023.000000	1023.000000	2046.000000
37.299999	-0.009645	-5.700254	-2.679395	-0.094016	-0.557749	-2.369095	0.000000	-10.000000	0.400000	-25.233334	324.833344	1023.000000	1023.000000	2046.000000
37.320000	-0.010883	-6.431722	-2.992751	-0.158160	-0.646222	-2.634590	0.000000	-10.000000	0.400000	-25.133333	319.166656	1023.000000	1023.000000	2046.000000
37.340000	-0.012581	-7.435134	-3.215259	-0.593345	-1.060487	-2.566043	0.000000	-10.000000	0.400000	-25.183334	310.833344	1023.000000	1023.000000	2046.000000
37.360001	-0.013365	-7.898646	-3.433363	-0.624017	-1.261255	-2.580011	0.000000	-10.000000	0.400000	-25.133333	299.666656	1023.000000	1023.000000	2046.000000
37.380001	-0.013704	-8.099220	-3.650548	-0.640037	-1.096808	-2.711828	0.000000	-10.000000	0.400000	-25.100000	291.333344	1023.000000	1023.000000	2046.000000
37.400002	-0.014949	-8.834864	-3.844947	-0.978999	-1.276438	-2.734480	0.000000	-10.000000	0.383333	-24.950001	283.000000	1023.000000	1023.000000	2046.000000
37.419998	-0.015330	-9.060051	-3.837881	-0.993092	-1.608799	-2.620279	0.000000	-10.000000	0.383333	-24.966667	274.500000	1023.000000	1023.000000	2046.000000
37.439999	-0.014866	-8.785982	-3.982678	-0.881493	-1.345096	-2.576716	0.000000	-10.000000	0.383333	-24.983334	266.000000	1023.000000	1023.000000	2046.000000
37.459999	-0.014787	-8.738998	-4.063976	-0.912531	-1.164519	-2.597973	0.000000	-10.000000	0.400000	-25.200001	257.666656	1023.000000	1023.000000	2046.000000
37.480000	-0.015455	-9.133635	-4.035985	-1.211853	-1.513702	-2.372095	0.000000	-10.000000	0.400000	-25.200001	249.333328	1023.000000	1023.000000	2046.000000
37.500000	-0.015528	-9.176792	-4.195496	-1.135440	-1.488773	-2.357084	0.000000	-10.000000	0.400000	-25.200001	241.000000	1023.000000	1023.000000	2046.000000
37.520000	-0.015752	-9.309455	-4.271645	-1.114982	-1.334146	-2.588681	0.000000	-10.000000	0.400000	-24.933334	232.666672	1023.000000	1023.000000	2046.000000
37.540001	-0.017522	-10.355404	-4.414208	-1.522323	-1.721311	-2.697562	0.000000	-10.000000	0.400000	-24.783335	224.500000	1023.000000	1023.000000	2046.000000
37.560001	-0.019134	-11.308197	-4.585382	-1.824108	-2.127916	-2.770791	0.000000	-10.000000	0.400000	-24.633333	216.333328	1023.000000	1023.000000	2046.000000
37.580002	-0.020290	-11.991325	-4.877146	-1.924648	-2.026688	-3.162845	0.000000	-10.000000	0.400000	-24.616667	210.666672	1023.000000	1023.000000	2046.000000
37.599998	-0.022690	-13.409623	-5.085090	-2.465724	-2.343857	-3.514953	0.000000	-10.000000	0.408333	-24.733334	205.166672	1023.000000	1023.000000	2046.000000
37.619999	-0.025020	-14.786619	-5.091962	-3.111032	-3.086495	-3.497130	0.000000	-10.000000	0.375000	-24.550001	197.000000	1023.000000	1023.000000	2046.000000
37.639999	-0.026142	-15.450204	-5.351378	-3.160036	-3.035781	-3.903009	0.000000	-10.000000	0.341667	-24.083334	189.000000	1023.000000	1023.000000	2046.000000
37.660000	-0.027525	-16.267141	-5.574818	-3.407662	-3.128293	-4.156370	0.000000	-10.000000	0.308333	-23.416668	181.000000	1023.000000	1023.000000	2046.000000
37.680000	-0.029036	-17.160099	-5.585333	-3.827034	-3.751161	-3.996570	0.000000	-10.000000	0.300000	-22.983334	173.000000	1023.000000	1023.000000	2046.000000
37.700001	-0.029205	-17.260410	-5.832685	-3.680792	-3.554574	-4.192360	0.000000	-10.000000	0.300000	-22.766666	162.666672	1023.000000	1023.000000	2046.000000
37.720001	-0.029361	-17.352203	-5.991937	-3.727059	-3.372151	-4.261056	0.000000	-10.000000	0.291667	-22.650000	155.000000	1023.000000	1023.000000	2046.000000
37.740002	-0.030042	-17.754971	-5.984259	-4.006217	-3.739937	-4.024558	0.000000	-10.000000	0.283333	-22.533333	147.500000	1023.000000	1023.000000	2046.000000
37.759998	-0.029924	-17.684910	-6.125587	-3.892372	-3.640658	-4.026291	0.000000	-10.000000	0.275000	-22.283333	142.500000	1023.000000	1023.000000	2046.000000
37.779999	-0.029577	-17.479887	-6.229940	-3.695401	-3.367902	-4.186645	0.000000	-10.000000	0.258333	-22.083334	135.166672	1023.000000	1023.000000	2046.000000
37.799999	-0.030476	-18.011513	-6.273621	-4.016573	-3.743151	-3.978168	0.000000	-10.000000	0.258333	-21.800001	127.833336	1023.000000	1023.000000	2046.000000
37.820000	-0.030380	-17.954683	-6.384262	-3.982236	-3.701322	-3.886863	0.000000	-10.000000	0.241667	-21.450001	118.166664	1023.000000	1023.000000	2046.000000
37.840000	-0.030032	-17.748875	-6.425523	-3.755456	-3.468602	-4.099292	0.000000	-10.000000	0.225000	-20.916668	108.500000	1023.000000	1023.000000	2046.000000
37.860001	-0.030611	-18.091333	-6.565652	-3.875671	-3.579803	-4.070208	0.000000	-10.000000	0.208333	-20.533333	101.333336	1023.000000	1023.000000	2046.000000
37.880001	-0.031076	-18.366117	-6.479871	-4.102758	-3.974710	-3.808778	0.000000	-10.000000	0.200000	-20.299999	96.833336	1023.000000	1023.000000	2046.000000
37.900002	-0.030642	-18.109701	-6.587236	-3.838496	-3.633733	-4.050236	0.000000	-10.000000	0.183333	-20.033333	92.333336	1023.000000	1023.000000	2046.000000
37.919998	-0.030153	-17.820557	-6.615697	-3.676022	-3.386210	-4.142628	0.000000	-10.000000	0.175000	-19.616667	85.666664	1023.000000	1023.000000	2046.000000
37.939999	-0.031050	-18.350760	-6.576657	-4.064635	-3.790338	-3.919131	0.000000	-10.000000	0.175000	-19.366667	79.000000	1023.000000	1023.000000	2046.000000
37.959999	-0.031634	-18.695459	-6.685615	-4.106552	-3.900298	-4.002995	0.000000	-10.000000	0.175000	-19.000000	72.666664	1023.000000	1023.000000	2046.000000
37.980000	-0.032021	-18.924618	-6.775047	-4.018593	-3.731722	-4.399255	0.000000	-10.000000	0.175000	-18.716667	66.500000	1023.000000	1023.000000	2046.000000
38.000000	-0.033205	-19.624367	-6.949363	-4.347040	-3.889007	-4.438957	0.000000	-10.000000	0.158333	-18.233334	60.166668	1023.000000	1023.000000	2046.000000
38.020000	-0.034170	-20.194376	-6.960293	-4.725905	-4.316194	-4.191984	0.000000	-10.000000	0.150000	-17.333334	52.166668	1023.000000	1023.000000	2046.000000
38.040001	-0.033700	-19.916874	-7.113087	-4.535463	-3.992949	-4.275376	0.000000	-10.000000	0.133333	-16.500000	46.166668	1023.000000	1023.000000	2046.000000
38.060001	-0.033158	-19.596668	-7.232955	-4.297087	-3.639701	-4.426926	0.000000	-10.000000	0.116667	-15.583334	40.666668	1023.000000	1023.000000	2046.000000
38.080002	-0.035107	-20.748272	-7.326531	-4.858772	-4.262473	-4.300495	0.000000	-10.000000	0.075000	-14.900001	37.166668	1023.000000	1023.000000	2046.000000
38.099998	-0.036167	-21.374454	-7.595330	-4.851214	-4.299992	-4.627919	0.000000	-10.000000	0.033333	-13.716667	32.000000	1023.000000	1023.000000	2046.000000
38.119999	-0.037197	-21.983400	-7.843110	-4.859748	-4.234749	-5.045794	0.000000	-10.000000	0.000000	-11.266666	26.333334	1023.000000	1023.000000	2046.000000
38.139999	-0.039265	-23.205351	-7.944593	-5.444568	-4.714845	-5.101345	0.000000	-10.000000	0.000000	-9.283334	22.333334	1023.000000	1023.000000	2046.000000
38.160000	-0.040274	-23.801992	-7.948236	-5.938166	-4.893641	-5.021949	0.000000	-10.000000	-0.033333	-7.100000	19.166666	1023.000000	1023.000000	2046.000000
38.180000	-0.040549	-23.964561	-8.101340	-5.841640	-4.575318	-5.446263	0.000000	-10.000000	-0.058333	-5.800000	17.666666	1023.000000	1023.000000	2046.000000
38.200001	-0.042208	-24.944990	-8.340751	-6.187349	-4.864445	-5.552445	0.000000	-10.000000	-0.091667	-4.233334	15.666667	1023.000000	1023.000000	2046.000000
38.220001	-0.043878	-25.932196	-8.476602	-6.538790	-5.415158	-5.501646	0.000000	-10.000000	-0.083333	-2.666667	14.166667	1023.000000	1023.000000	2046.000000
38.240002	-0.044843	-26.502394	-8.853971	-6.374162	-5.336615	-5.937645	0.000000	-10.000000	-0.083333	-1.366667	13.333333	1023.000000	1023.000000	2046.000000
38.259998	-0.046061	-27.222240	-9.083770	-6.573690	-5.489959	-6.074821	0.000000	-10.000000	-0.066667	-0.616667	13.000000	1023.000000	1023.000000	2046.000000
38.279999	-0.047330	-27.972136	-9.325505	-6.932141	-5.827170	-5.887318	0.000000	-10.000000	-0.075000	-0.683333	13.000000	1023.000000	1023.000000	2046.000000
38.299999	-0.047562	-28.109022	-9.569202	-6.888443	-5.752871	-5.898506	0.000000	-10.000000	-0.083333	-0.683333	13.000000	1023.000000	1023.000000	2046.000000
38.320000	-0.047605	-28.134510	-9.665484	-6.723650	-5.697948	-6.047428	0.000000	-10.000000	-0.083333	-0.400000	13.000000	1023.000000	1023.000000	2046.000000
38.340000	-0.048405	-28.607538	-9.901895	-7.051789	-5.804951	-5.848903	0.000000	-10.000000	-0.075000	0.000000	13.000000	1023.000000	1023.000000	2046.000000
38.360001	-0.048374	-28.589027	-9.918803	-7.170493	-5.862935	-5.636797	0.000000	-10.000000	-0.075000	0.000000	13.000000	1023.000000	1023.000000	2046.000000
38.380001	-0.047979	-28.355600	-9.976845	-6.955107	-5.631739	-5.791910	0.000000	-10.000000	-0.091667	0.000000	13.000000	1023.000000	1023.000000	2046.000000
38.400002	-0.047838	-28.272034	-9.970927	-6.966619	-5.592137	-5.742350	0.000000	-10.000000	-0.091667	0.000000	13.000000	1023.000000	1023.000000	2046.000000
38.419998	-0.047856	-28.283175	-9.981127	-7.134488	-5.683402	-5.484158	0.000000	-10.000000	-0.091667	0.000000	13.000000	1023.000000	1023.000000	2046.000000
38.439999	-0.046619	-27.551863	-9.881732	-6.898079	-5.406058	-5.365994	0.000000	-10.000000	-0.083333	0.000000	13.000000	1023.000000	1023.000000	2046.000000
38.459999	-0.045424	-26.845339	-9.612749	-6.634612	-5.224783	-5.373193	0.000000	-10.000000	-0.091667	-0.366667	13.000000	1023.000000	1023.000000	2046.000000
38.480000	-0.044904	-26.538038	-9.627799	-6.738080	-5.051373	-5.120786	0.000000	-10.000000	-0.091667	-1.400000	12.833333	1023.000000	1023.000000	2046.000000
38.500000	-0.044063	-26.040995	-9.445440	-6.663762	-4.984991	-4.946802	0.000000	-10.000000	-0.083333	-2.600000	12.333333	1023.000000	1023.000000	2046.000000
38.520000	-0.043316	-25.599840	-9.300419	-6.535382	-4.735901	-5.028137	0.000000	-10.000000	-0.066667	-3.466667	11.333333	1023.000000	1023.000000	2046.000000
38.540001	-0.043347	-25.618034	-9.206554	-6.651781	-4.712090	-5.047609	0.000000	-10.000000	-0.050000	-3.933333	10.000000	1023.000000	1023.000000	2046.000000
38.560001	-0.043888	-25.937859	-9.127335	-6.949084	-4.859532	-5.001907	0.000000	-10.000000	-0.050000	-4.616667	8.666667	1023.000000	1023.000000	2046.000000
38.580002	-0.044532	-26.318544	-9.093026	-6.991560	-4.915904	-5.318054	0.000000	-10.000000	-0.050000	-5.583333	7.166667	1023.000000	1023.000000	2046.000000
38.599998	-0.045622	-26.962889	-9.121076	-7.223547	-5.045960	-5.572307	0.000000	-10.000000	-0.050000	-6.283333	5.500000	1023.000000	1023.000000	2046.000000
38.619999	-0.046930	-27.735504	-9.280108	-7.588754	-5.214930	-5.651711	0.000000	-10.000000	-0.066667	-6.266666	3.333333	1023.000000	1023.000000	2046.000000
38.639999	-0.047805	-28.252466	-9.248556	-7.785300	-5.437403	-5.781206	0.000000	-10.000000	-0.075000	-5.500000	1.500000	1023.000000	1023.000000	2046.000000
38.660000	-0.048437	-28.626057	-9.179965	-7.805695	-5.626636	-6.013761	0.000000	-10.000000	-0.075000	-4.433333	-0.166667	1023.000000	1023.000000	2046.000000
38.680000	-0.048623	-28.736490	-9.275052	-7.877273	-5.543306	-6.040859	0.000000	-10.000000	-0.066667	-3.816667	-1.333333	1023.000000	1023.000000	2046.000000
38.700001	-0.049115	-29.027222	-9.373236	-8.049341	-5.621119	-5.983525	0.000000	-10.000000	-0.058333	-3.966667	-2.500000	1023.000000	1023.000000	2046.000000
38.720001	-0.048621	-28.735195	-9.228124	-7.986427	-5.662570	-5.858073	0.000000	-10.000000	-0.058333	-4.650000	-3.833333	1023.000000	1023.000000	2046.000000
38.740002	-0.048049	-28.397057	-9.180978	-7.831153	-5.562123	-5.822803	0.000000	-10.000000	-0.050000	-5.316667	-5.500000	1023.000000	1023.000000	2046.000000
38.759998	-0.047892	-28.303928	-9.383806	-7.752815	-5.321505	-5.845802	0.000000	-10.000000	-0.050000	-5.700000	-7.500000	1023.000000	1023.000000	2046.000000
38.779999	-0.047638	-28.154047	-9.227527	-7.793769	-5.446010	-5.686741	0.000000	-10.000000	-0.050000	-5.816667	-9.500000	1023.000000	1023.000000	2046.000000
38.799999	-0.047323	-27.967781	-9.170666	-7.715127	-5.442643	-5.639345	0.000000	-10.000000	-0.050000	-5.816667	-11.500000	1023.000000	1023.000000	2046.000000
38.820000	-0.046758	-27.633812	-9.112170	-7.564250	-5.330653	-5.626740	0.000000	-10.000000	-0.050000	-5.800000	-13.500000	1023.000000	1023.000000	2046.000000
38.840000	-0.046857	-27.692446	-9.276421	-7.638980	-5.210186	-5.566858	0.000000	-10.000000	-0.050000	-5.883333	-15.166667	1023.000000	1023.000000	2046.000000
38.860001	-0.046742	-27.624763	-9.158778	-7.657228	-5.330946	-5.477811	0.000000	-10.000000	-0.050000	-6.016667	-17.000000	1023.000000	1023.000000	2046.000000
38.880001	-0.046378	-27.409166	-9.092291	-7.518734	-5.310599	-5.487544	0.000000	-10.000000	-0.050000	-6.166667	-19.000000	1023.000000	1023.000000	2046.000000
38.900002	-0.045489	-26.883778	-8.986510	-7.390202	-5.115182	-5.391883	0.000000	-10.000000	-0.050000	-6.333333	-21.333334	1023.000000	1023.000000	2046.000000
38.919998	-0.045118	-26.664881	-9.078942	-7.288761	-4.914496	-5.382682	0.000000	-10.000000	-0.058333	-6.516667	-23.500000	1023.000000	1023.000000	2046.000000
38.939999	-0.045052	-26.625931	-8.815901	-7.287155	-5.213894	-5.308980	0.000000	-10.000000	-0.058333	-6.583333	-25.500000	1023.000000	1023.000000	2046.000000
38.959999	-0.045132	-26.673027	-8.818534	-7.289678	-5.258158	-5.306657	0.000000	-10.000000	-0.058333	-6.650000	-27.500000	1023.000000	1023.000000	2046.000000
38.980000	-0.045266	-26.752209	-8.962715	-7.284040	-5.080534	-5.424919	0.000000	-10.000000	-0.050000	-6.716667	-29.666666	1023.000000	1023.000000	2046.000000
39.000000	-0.045712	-27.015638	-9.037039	-7.401463	-5.139407	-5.437731	0.000000	-10.000000	-0.050000	-6.816667	-32.000000	1023.000000	1023.000000	2046.000000
39.020000	-0.045775	-27.053078	-8.866644	-7.489782	-5.419734	-5.276917	0.000000	-10.000000	-0.050000	-6.766667	-34.333332	1023.000000	1023.000000	2046.000000
39.040001	-0.045552	-26.920990	-8.983329	-7.424690	-5.288137	-5.224835	0.000000	-10.000000	-0.050000	-6.666667	-36.500000	1023.000000	1023.000000	2046.000000
39.060001	-0.045892	-27.122143	-9.296771	-7.278359	-5.189034	-5.357978	0.000000	-10.000000	-0.050000	-6.500000	-38.833332	1023.000000	1023.000000	2046.000000
39.080002	-0.047821	-28.262470	-9.420694	-7.628289	-5.662045	-5.551442	0.000000	-10.000000	-0.050000	-6.200000	-41.166668	1023.000000	1023.000000	2046.000000
39.099998	-0.048888	-28.892654	-9.478329	-7.682150	-5.916236	-5.815940	0.000000	-10.000000	-0.058333	-5.416667	-43.500000	1023.000000	1023.000000	2046.000000
39.119999	-0.049279	-29.123602	-9.654394	-7.653366	-5.803376	-6.012466	0.000000	-10.000000	-0.066667	-3.700000	-45.166668	1023.000000	1023.000000	2046.000000
39.139999	-0.050458	-29.820734	-9.673076	-7.988894	-6.042862	-6.115901	0.000000	-10.000000	-0.083333	-0.616667	-46.333332	1023.000000	1023.000000	2046.000000
39.160000	-0.050751	-29.994005	-9.535485	-8.232804	-6.161196	-6.064518	0.000000	-10.000000	-0.091667	1.983333	-46.833332	1023.000000	1023.000000	2046.000000
39.180000	-0.050937	-30.103880	-9.598251	-8.230659	-6.069050	-6.205919	0.000000	-10.000000	-0.100000	3.550000	-47.000000	1023.000000	1023.000000	2046.000000
39.200001	-0.052295	-30.906334	-9.918066	-8.206078	-6.171423	-6.610768	0.000000	-10.000000	-0.100000	3.483333	-47.000000	1023.000000	1023.000000	2046.000000
39.220001	-0.054015	-31.922688	-10.063425	-8.443892	-6.719794	-6.695576	0.000000	-10.000000	-0.100000	3.266667	-47.000000	1023.000000	1023.000000	2046.000000
39.240002	-0.054929	-32.462921	-10.341507	-8.539977	-6.852310	-6.729125	0.000000	-10.000000	-0.091667	2.633333	-47.000000	1023.000000	1023.000000	2046.000000
39.259998	-0.055332	-32.701355	-10.600383	-8.425615	-6.819752	-6.855605	0.000000	-10.000000	-0.075000	1.516667	-47.000000	1023.000000	1023.000000	2046.000000
39.279999	-0.056645	-33.477222	-10.822721	-8.643860	-7.092031	-6.918609	0.000000	-10.000000	-0.058333	0.550000	-47.000000	1023.000000	1023.000000	2046.000000
39.299999	-0.056908	-33.632572	-10.969047	-8.736466	-7.169024	-6.758034	0.000000	-10.000000	-0.066667	0.000000	-47.000000	1023.000000	1023.000000	2046.000000
39.320000	-0.056785	-33.560158	-11.139076	-8.596245	-7.084860	-6.739977	0.000000	-10.000000	-0.066667	0.000000	-47.000000	1023.000000	1023.000000	2046.000000
39.340000	-0.057469	-33.963936	-11.344731	-8.659050	-7.132185	-6.827968	0.000000	-10.000000	-0.066667	0.000000	-47.000000	1023.000000	1023.000000	2046.000000
39.360001	-0.057718	-34.111610	-11.289011	-8.890171	-7.305772	-6.626657	0.000000	-10.000000	-0.058333	-0.550000	-47.000000	1023.000000	1023.000000	2046.000000
39.380001	-0.057306	-33.867821	-11.382617	-8.889371	-7.146649	-6.449182	0.000000	-10.000000	-0.066667	-1.100000	-47.000000	1023.000000	1023.000000	2046.000000
39.400002	-0.056702	-33.510784	-11.428257	-8.597852	-6.931507	-6.553168	0.000000	-10.000000	-0.075000	-1.550000	-47.000000	1023.000000	1023.000000	2046.000000
39.419998	-0.056823	-33.582241	-11.403050	-8.707164	-6.994200	-6.477825	0.000000	-10.000000	-0.066667	-1.333333	-47.000000	1023.000000	1023.000000	2046.000000
39.439999	-0.055903	-33.038471	-11.271591	-8.687325	-6.906332	-6.173224	0.000000	-10.000000	-0.066667	-0.783333	-47.000000	1023.000000	1023.000000	2046.000000
39.459999	-0.054612	-32.275852	-11.174626	-8.412227	-6.569823	-6.119176	0.000000	-10.000000	-0.066667	-0.333333	-47.000000	1023.000000	1023.000000	2046.000000
39.480000	-0.054044	-31.940088	-11.100627	-8.182882	-6.423679	-6.232900	0.000000	-10.000000	-0.075000	0.000000	-47.000000	1023.000000	1023.000000	2046.000000
39.500000	-0.053724	-31.750698	-10.872215	-8.348124	-6.498043	-6.032317	0.000000	-10.000000	-0.083333	0.000000	-47.000000	1023.000000	1023.000000	2046.000000
39.520000	-0.052676	-31.131624	-10.743300	-8.330578	-6.229428	-5.828318	0.000000	-10.000000	-0.091667	0.000000	-47.000000	1023.000000	1023.000000	2046.000000
39.540001	-0.052342	-30.934174	-10.700716	-8.224496	-6.040654	-5.968308	0.000000	-10.000000	-0.091667	0.000000	-47.000000	1023.000000	1023.000000	2046.000000
39.560001	-0.053304	-31.502796	-10.705012	-8.464403	-6.136424	-6.196956	0.000000	-10.000000	-0.091667	0.000000	-47.000000	1023.000000	1023.000000	2046.000000
39.580002	-0.053909	-31.860090	-10.482644	-8.824182	-6.405040	-6.148225	0.000000	-10.000000	-0.091667	0.416667	-47.000000	1023.000000	1023.000000	2046.000000
39.599998	-0.054050	-31.943653	-10.462889	-8.876042	-6.289473	-6.315250	0.000000	-10.000000	-0.116667	1.666667	-47.000000	1023.000000	1023.000000	2046.000000
39.619999	-0.054786	-32.378765	-10.623293	-8.904881	-6.207685	-6.642907	0.000000	-10.000000	-0.133333	3.883333	-47.000000	1023.000000	1023.000000	2046.000000
39.639999	-0.055051	-32.535088	-10.382062	-9.275711	-6.484785	-6.392531	0.000000	-10.000000	-0.158333	6.866667	-47.000000	1023.000000	1023.000000	2046.000000
39.660000	-0.054447	-32.178463	-10.345205	-9.185401	-6.277991	-6.369866	0.000000	-10.000000	-0.175000	9.600000	-47.000000	1023.000000	1023.000000	2046.000000
39.680000	-0.053979	-31.901415	-10.380680	-8.999778	-6.019052	-6.501906	0.000000	-10.000000	-0.191667	11.783333	-47.000000	1023.000000	1023.000000	2046.000000
39.700001	-0.053653	-31.709072	-10.260810	-9.225464	-5.987640	-6.235158	0.000000	-10.000000	-0.208333	13.033333	-47.000000	1023.000000	1023.000000	2046.000000
39.720001	-0.051821	-30.625933	-10.043321	-9.037966	-5.655661	-5.888984	0.000000	-10.000000	-0.225000	13.933333	-47.000000	1023.000000	1023.000000	2046.000000
39.740002	-0.050257	-29.701857	-9.863205	-8.660357	-5.297956	-5.880340	0.000000	-10.000000	-0.258333	15.183333	-22.166666	1023.000000	1023.000000	2046.000000
39.759998	-0.049449	-29.224245	-9.812592	-8.664027	-4.998994	-5.748631	0.000000	-10.000000	-0.283333	16.183334	2.666667	1023.000000	1023.000000	2046.000000
39.779999	-0.048033	-28.387577	-9.442492	-8.681477	-4.952823	-5.310784	0.000000	-10.000000	-0.300000	17.166668	29.166666	1023.000000	1023.000000	2046.000000
39.799999	-0.046100	-27.244869	-9.325667	-8.329471	-4.465919	-5.123813	0.000000	-10.000000	-0.316667	17.766666	32.833332	1023.000000	1023.000000	2046.000000
39.820000	-0.044852	-26.507580	-9.159534	-8.050973	-4.201177	-5.095897	0.000000	-10.000000	-0.333333	18.683334	38.500000	1023.000000	1023.000000	2046.000000
39.840000	-0.043634	-25.787407	-8.909802	-8.130386	-4.005668	-4.741549	0.000000	-10.000000	-0.358333	19.483334	44.666668	1023.000000	1023.000000	2046.000000
39.860001	-0.041619	-24.596684	-8.619244	-7.873226	-3.698753	-4.405460	0.000000	-10.000000	-0.375000	20.033333	51.000000	1023.000000	1023.000000	2046.000000
39.880001	-0.039948	-23.609077	-8.449081	-7.463582	-3.310196	-4.386219	0.000000	-10.000000	-0.400000	20.516666	57.666668	1023.000000	1023.000000	2046.000000
39.900002	-0.038667	-22.852045	-8.236218	-7.338136	-3.028768	-4.248922	0.000000	-10.000000	-0.416667	20.900000	64.500000	1023.000000	1023.000000	2046.000000
39.919998	-0.037188	-21.978266	-7.839559	-7.292026	-2.992201	-3.854481	0.000000	-10.000000	-0.433333	21.383333	71.500000	1023.000000	1023.000000	2046.000000
39.939999	-0.036048	-21.304125	-7.699732	-6.932770	-2.718517	-3.953106	0.000000	-10.000000	-0.450000	21.666666	78.666664	1023.000000	1023.000000	2046.000000
39.959999	-0.035499	-20.979721	-7.587048	-6.788857	-2.563421	-4.040396	0.000000	-10.000000	-0.475000	22.333334	85.833336	1023.000000	1023.000000	2046.000000
39.980000	-0.034844	-20.592930	-7.424183	-6.958307	-2.446010	-3.764430	0.000000	-10.000000	-0.491667	22.733334	93.333336	1023.000000	1023.000000	2046.000000
40.000000	-0.033169	-19.602940	-7.159811	-6.809330	-2.240557	-3.393241	0.000000	-10.000000	-0.491667	23.133333	100.666664	1023.000000	1023.000000	2046.000000
40.020000	-0.031402	-18.558722	-6.991367	-6.447624	-1.797338	-3.322392	0.000000	-10.000000	-0.491667	23.350000	108.333336	1023.000000	1023.000000	2046.000000
40.040001	-0.029804	-17.614101	-6.821877	-6.186996	-1.461340	-3.143889	0.000000	-10.000000	-0.491667	23.766668	116.000000	1023.000000	1023.000000	2046.000000
40.060001	-0.028731	-16.980055	-6.692647	-6.122901	-1.394221	-2.770286	0.000000	-10.000000	-0.491667	24.133335	124.000000	1023.000000	1023.000000	2046.000000
40.080002	-0.027613	-16.319550	-6.563237	-5.893946	-1.250774	-2.611593	0.000000	-10.000000	-0.483333	24.283335	132.000000	1023.000000	1023.000000	2046.000000
40.099998	-0.026843	-15.864392	-6.549484	-5.503676	-1.037776	-2.773457	0.000000	-10.000000	-0.483333	24.300001	140.000000	1023.000000	1023.000000	2046.000000
40.119999	-0.026481	-15.650073	-6.408522	-5.371113	-0.999038	-2.871401	0.000000	-10.000000	-0.508333	24.533333	148.000000	1023.000000	1023.000000	2046.000000
40.139999	-0.026259	-15.518942	-6.195501	-5.591601	-1.021263	-2.710576	0.000000	-10.000000	-0.533333	25.133333	156.166672	1023.000000	1023.000000	2046.000000
40.160000	-0.026113	-15.432923	-6.104780	-5.581442	-1.054216	-2.692485	0.000000	-10.000000	-0.558333	25.650000	164.500000	1023.000000	1023.000000	2046.000000
40.180000	-0.026528	-15.678064	-6.144782	-5.358153	-1.142512	-3.032617	0.000000	-10.000000	-0.558333	25.983334	173.166672	1023.000000	1023.000000	2046.000000
40.200001	-0.027190	-16.069389	-6.310510	-5.291473	-1.234750	-3.232656	0.000000	-10.000000	-0.558333	25.766666	181.833328	1023.000000	1023.000000	2046.000000
40.220001	-0.027319	-16.145786	-6.305687	-5.418662	-1.400418	-3.021020	0.000000	-10.000000	-0.550000	25.683332	190.500000	1023.000000	1023.000000	2046.000000
40.240002	-0.026872	-15.881203	-6.356406	-5.209032	-1.363679	-2.952085	0.000000	-10.000000	-0.550000	25.549999	199.000000	1023.000000	1023.000000	2046.000000
40.259998	-0.025847	-15.275474	-6.347115	-4.931845	-1.137305	-2.859210	0.000000	-10.000000	-0.550000	25.600000	207.500000	1023.000000	1023.000000	2046.000000
40.279999	-0.025233	-14.912557	-6.363856	-4.808836	-1.005236	-2.734628	0.000000	-10.000000	-0.566667	26.016666	216.000000	1023.000000	1023.000000	2046.000000
40.299999	-0.023999	-14.183698	-6.224308	-4.673429	-0.964889	-2.321071	0.000000	-10.000000	-0.583333	26.433334	224.500000	1023.000000	1023.000000	2046.000000
40.320000	-0.022540	-13.321011	-6.174935	-4.274484	-0.739290	-2.132301	0.000000	-10.000000	-0.591667	27.150000	233.333328	1023.000000	1023.000000	2046.000000
40.340000	-0.021025	-12.426034	-6.033932	-3.872416	-0.501906	-2.017780	0.000000	-10.000000	-0.591667	27.083334	242.333328	1023.000000	1023.000000	2046.000000
40.360001	-0.019614	-11.591956	-5.947635	-3.774680	-0.148561	-1.721080	0.000000	-10.000000	-0.591667	27.216667	251.500000	1023.000000	1023.000000	2046.000000
40.380001	-0.018282	-10.804562	-5.707427	-3.612418	-0.078851	-1.405866	0.000000	-10.000000	-0.608333	27.016666	260.500000	1023.000000	1023.000000	2046.000000
40.400002	-0.016417	-9.702572	-5.559831	-3.223055	0.283800	-1.203485	0.000000	-10.000000	-0.616667	27.066668	269.500000	1023.000000	1023.000000	2046.000000
40.419998	-0.014068	-8.314095	-5.281865	-2.890721	0.721521	-0.863030	0.000000	-10.000000	-0.625000	27.083334	278.500000	1023.000000	1023.000000	2046.000000
40.439999	-0.011979	-7.079462	-4.915823	-2.769351	1.074891	-0.469179	0.000000	-10.000000	-0.616667	27.000000	287.500000	1023.000000	1023.000000	2046.000000
40.459999	-0.009766	-5.771944	-4.523675	-2.432684	1.351226	-0.166811	0.000000	-10.000000	-0.608333	26.950001	296.500000	1023.000000	1023.000000	2046.000000
40.480000	-0.007048	-4.165441	-3.953745	-1.934049	1.745666	-0.023313	0.000000	-10.000000	-0.600000	26.883333	305.500000	1023.000000	1023.000000	2046.000000
40.500000	-0.004711	-2.784195	-3.606560	-1.742916	2.337317	0.227964	0.000000	-10.000000	-0.591667	26.633333	314.500000	1023.000000	1023.000000	2046.000000
40.520000	-0.003094	-1.828850	-3.130929	-1.653206	2.489997	0.465288	0.000000	-10.000000	-0.575000	26.416668	323.500000	1023.000000	1023.000000	2046.000000
40.540001	-0.001588	-0.938278	-2.843662	-1.502886	2.827226	0.581044	0.000000	-10.000000	-0.558333	25.933334	332.333344	1023.000000	1023.000000	2046.000000
40.560001	-0.000645	-0.381415	-2.528885	-1.384496	2.979216	0.552749	0.000000	-10.000000	-0.566667	25.950001	341.166656	1023.000000	1023.000000	2046.000000
40.580002	0.000086	0.050549	-2.387306	-1.333683	3.225265	0.546273	0.000000	-10.000000	-0.575000	25.883333	349.833344	1023.000000	1023.000000	2046.000000
40.599998	0.000482	0.284922	-2.178152	-1.391912	3.241960	0.613026	0.000000	-10.000000	-0.600000	26.433334	358.500000	1023.000000	1023.000000	2046.000000
40.619999	0.001588	0.938596	-1.886271	-1.272660	3.247100	0.850427	0.000000	-10.000000	-0.600000	26.550001	367.166656	1023.000000	1023.000000	2046.000000
40.639999	0.003325	1.965195	-1.639072	-0.947903	3.590895	0.961275	0.000000	-10.000000	-0.608333	27.000000	376.000000	1023.000000	1023.000000	2046.000000
40.660000	0.005209	3.078508	-1.380129	-0.606679	3.957570	1.107746	0.000000	-10.000000	-0.608333	27.133333	385.000000	1023.000000	1023.000000	2046.000000
40.680000	0.007055	4.169755	-1.136045	-0.418338	4.316439	1.407699	0.000000	-10.000000	-0.616667	27.316668	394.000000	1023.000000	1023.000000	2046.000000
40.700001	0.009335	5.517055	-0.691569	-0.120288	4.483908	1.845005	0.000000	-10.000000	-0.625000	27.416668	403.000000	1023.000000	1023.000000	2046.000000
40.720001	0.012142	7.175734	-0.271704	0.287757	4.881189	2.278492	0.000000	-10.000000	-0.633333	27.400000	412.166656	1023.000000	1023.000000	2046.000000
40.740002	0.015078	8.910983	0.142660	0.862030	5.373592	2.532702	0.000000	-10.000000	-0.633333	27.900000	421.333344	1023.000000	1023.000000	2046.000000
40.759998	0.017557	10.375982	0.286828	1.268283	6.033278	2.787594	0.000000	-10.000000	-0.641667	28.216667	430.500000	1023.000000	1023.000000	2046.000000
40.779999	0.019592	11.578876	0.722222	1.484675	6.194661	3.177317	0.000000	-10.000000	-0.641667	28.533335	439.833344	1023.000000	1023.000000	2046.000000
40.799999	0.022378	13.225199	1.249554	1.942604	6.457222	3.575820	0.000000	-10.000000	-0.650000	28.583334	449.166656	1023.000000	1023.000000	2046.000000
40.820000	0.025292	14.947501	1.687213	2.562859	6.942040	3.755390	0.000000	-10.000000	-0.650000	28.833334	458.833344	1023.000000	1023.000000	2046.000000
40.840000	0.027365	16.172646	1.956675	2.945865	7.347022	3.923084	0.000000	-10.000000	-0.658333	28.950001	468.500000	1023.000000	1023.000000	2046.000000
40.860001	0.028397	16.782503	2.166785	3.031882	7.455266	4.128570	0.000000	-10.000000	-0.675000	29.166668	478.166656	1023.000000	1023.000000	2046.000000
40.880001	0.029617	17.503885	2.517749	3.244642	7.382367	4.359127	0.000000	-10.000000	-0.683333	29.233334	487.833344	1023.000000	1023.000000	2046.000000
40.900002	0.031270	18.480679	2.711682	3.667535	7.761771	4.339690	0.000000	-10.000000	-0.683333	29.400000	497.500000	1023.000000	1023.000000	2046.000000
40.919998	0.032914	19.451965	2.888700	3.895164	8.184084	4.484016	0.000000	-10.000000	-0.675000	29.350000	507.500000	1023.000000	1023.000000	2046.000000
40.939999	0.034992	20.680038	3.248307	4.097026	8.437723	4.896983	0.000000	-10.000000	-0.675000	29.300001	517.166687	1023.000000	1023.000000	2046.000000
40.959999	0.037745	22.307173	3.795834	4.543015	8.604026	5.364298	0.000000	-10.000000	-0.666667	28.800001	526.833313	1023.000000	1023.000000	2046.000000
40.980000	0.039591	23.398458	3.881054	5.019643	9.016138	5.481624	0.000000	-10.000000	-0.658333	28.800001	536.500000	1023.000000	1023.000000	2046.000000
41.000000	0.040797	24.111252	3.927674	5.496815	9.298429	5.388334	0.000000	-10.000000	-0.641667	28.566668	546.166687	1023.000000	1023.000000	2046.000000
41.020000	0.041498	24.525229	4.172074	5.613438	9.196883	5.542834	0.000000	-10.000000	-0.625000	28.766668	555.833313	1023.000000	1023.000000	2046.000000
41.040001	0.042364	25.037111	4.516928	5.733121	9.125437	5.661626	0.000000	-10.000000	-0.616667	28.266668	565.333313	1023.000000	1023.000000	2046.000000
41.060001	0.043251	25.561316	4.764238	5.959902	9.317043	5.520133	0.000000	-10.000000	-0.600000	27.800001	575.000000	1023.000000	1023.000000	2046.000000
41.080002	0.042682	25.224869	4.829653	6.031635	9.210505	5.153075	0.000000	-10.000000	-0.583333	26.866667	584.333313	1023.000000	1023.000000	2046.000000
41.099998	0.041062	24.267807	4.565473	5.947192	8.886914	4.868228	0.000000	-10.000000	-0.541667	25.900000	593.333313	1023.000000	1023.000000	2046.000000
41.119999	0.039918	23.591551	4.510807	5.902418	8.386890	4.791436	0.000000	-10.000000	-0.500000	24.783335	602.166687	1023.000000	1023.000000	2046.000000
41.139999	0.040050	23.669369	4.513494	6.054020	8.302175	4.799681	0.000000	-10.000000	-0.458333	23.650002	610.666687	1023.000000	1023.000000	2046.000000
41.160000	0.040792	24.107786	4.512865	6.326804	8.523948	4.744170	0.000000	-10.000000	-0.441667	22.833334	618.833313	1023.000000	1023.000000	2046.000000
41.180000	0.041311	24.414988	4.452396	6.440897	8.698461	4.823235	0.000000	-10.000000	-0.433333	22.100000	626.500000	1023.000000	1023.000000	2046.000000
41.200001	0.041784	24.694273	4.598155	6.540787	8.461835	5.093497	0.000000	-10.000000	-0.425000	21.816668	634.000000	1023.000000	1023.000000	2046.000000
41.220001	0.043099	25.471453	4.621220	6.944494	8.661500	5.244240	0.000000	-10.000000	-0.408333	21.350000	641.333313	1023.000000	1023.000000	2046.000000
41.240002	0.044356	26.214470	4.629750	7.422411	8.944396	5.217913	0.000000	-10.000000	-0.391667	21.000000	648.500000	1023.000000	1023.000000	2046.000000
41.259998	0.044950	26.565733	4.694462	7.511744	8.952675	5.406852	0.000000	-10.000000	-0.375000	20.500000	655.500000	1023.000000	1023.000000	2046.000000
41.279999	0.046361	27.399628	5.026842	7.688382	8.894400	5.790005	0.000000	-10.000000	-0.350000	19.900000	662.500000	1023.000000	1023.000000	2046.000000
41.299999	0.047970	28.349974	5.169178	8.077700	9.268703	5.834394	0.000000	-10.000000	-0.325000	19.216667	669.333313	1023.000000	1023.000000	2046.000000
41.320000	0.049046	28.985952	5.250661	8.320189	9.520126	5.894978	0.000000	-10.000000	-0.308333	18.583334	676.000000	1023.000000	1023.000000	2046.000000
41.340000	0.050369	29.767824	5.584678	8.257595	9.538845	6.386705	0.000000	-10.000000	-0.316667	17.916666	682.333313	1023.000000	1023.000000	2046.000000
41.360001	0.052358	30.943604	5.914927	8.561545	9.893809	6.573321	0.000000	-10.000000	-0.300000	17.400000	688.500000	1023.000000	1023.000000	2046.000000
41.380001	0.053779	31.783318	6.182344	8.834266	10.242722	6.523986	0.000000	-10.000000	-0.300000	16.733334	694.166687	1023.000000	1023.000000	2046.000000
41.400002	0.055024	32.518917	6.568261	8.774775	10.303748	6.872131	0.000000	-10.000000	-0.266667	16.250000	699.833313	1023.000000	1023.000000	2046.000000
41.419998	0.056695	33.506989	6.995637	9.010182	10.468643	7.032528	0.000000	-10.000000	-0.250000	15.300000	705.166687	1023.000000	1023.000000	2046.000000
41.439999	0.057727	34.116428	7.212640	9.268080	10.857133	6.778575	0.000000	-10.000000	-0.216667	14.150001	710.666687	1023.000000	1023.000000	2046.000000
41.459999	0.057522	33.995529	7.348351	9.077424	10.809635	6.760121	0.000000	-10.000000	-0.191667	12.983334	715.500000	1023.000000	1023.000000	2046.000000
41.480000	0.057003	33.688526	7.556446	8.788610	10.542102	6.801370	0.000000	-10.000000	-0.175000	11.900001	720.000000	1023.000000	1023.000000	2046.000000
41.500000	0.056794	33.565430	7.592147	8.719578	10.605948	6.647756	0.000000	-10.000000	-0.150000	10.716667	724.000000	1023.000000	1023.000000	2046.000000
41.520000	0.056248	33.242710	7.608944	8.646150	10.619689	6.367928	0.000000	-10.000000	-0.100000	8.683333	727.833313	1023.000000	1023.000000	2046.000000
41.540001	0.055567	32.840034	7.591797	8.442124	10.489681	6.316432	0.000000	-10.000000	-0.075000	4.983334	731.333313	1023.000000	1023.000000	2046.000000
41.560001	0.054916	32.455093	7.627963	8.154252	10.284593	6.388286	0.000000	-10.000000	-0.050000	0.600000	733.666687	1023.000000	1023.000000	2046.000000
41.580002	0.054779	32.374180	7.642649	8.181104	10.244845	6.305582	0.000000	-10.000000	-0.041667	-4.100000	734.833313	1023.000000	1023.000000	2046.000000
41.599998	0.054669	32.309345	7.518036	8.244571	10.354310	6.192427	0.000000	-10.000000	-0.008333	-7.983334	735.000000	1023.000000	1023.000000	2046.000000
41.619999	0.054131	31.991459	7.468122	8.141437	10.184079	6.197822	0.000000	-10.000000	0.025000	-11.416667	735.000000	1023.000000	1023.000000	2046.000000
41.639999	0.053725	31.751677	7.562201	8.025835	9.911069	6.252571	0.000000	-10.000000	0.075000	-14.133333	735.000000	1023.000000	1023.000000	2046.000000
41.660000	0.053408	31.564352	7.367239	8.065967	10.014026	6.117121	0.000000	-10.000000	0.108333	-16.083334	735.000000	1023.000000	1023.000000	2046.000000
41.680000	0.052837	31.226845	7.316338	8.079045	9.891954	5.939507	0.000000	-10.000000	0.158333	-17.750000	726.833313	1023.000000	1023.000000	2046.000000
41.700001	0.052426	30.983633	7.425987	7.941832	9.691214	5.924601	0.000000	-10.000000	0.191667	-19.350000	716.666687	1023.000000	1023.000000	2046.000000
41.720001	0.052606	31.089939	7.452887	7.938426	9.736800	5.961825	0.000000	-10.000000	0.241667	-20.816668	704.166687	1023.000000	1023.000000	2046.000000
41.740002	0.052262	30.887047	7.386681	8.020333	9.723901	5.756133	0.000000	-10.000000	0.291667	-22.200001	697.333313	1023.000000	1023.000000	2046.000000
41.759998	0.051290	30.312620	7.278925	7.772341	9.498116	5.763239	0.000000	-10.000000	0.325000	-23.433332	689.833313	1023.000000	1023.000000	2046.000000
41.779999	0.049973	29.534313	7.227074	7.535835	9.156610	5.614796	0.000000	-10.000000	0.383333	-24.549999	682.000000	1023.000000	1023.000000	2046.000000
41.799999	0.048753	28.812841	6.924189	7.490241	9.011370	5.387042	0.000000	-10.000000	0.416667	-25.533333	673.833313	1023.000000	1023.000000	2046.000000
41.820000	0.046513	27.489277	6.506434	7.266274	8.584784	5.131785	0.000000	-10.000000	0.466667	-26.500000	665.333313	1023.000000	1023.000000	2046.000000
41.840000	0.043926	25.960505	6.221225	6.859942	7.938941	4.940398	0.000000	-10.000000	0.475000	-27.416668	656.500000	1023.000000	1023.000000	2046.000000
41.860001	0.040848	24.141388	5.546751	6.717093	7.613385	4.264160	0.000000	-10.000000	0.508333	-28.100000	647.333313	1023.000000	1023.000000	2046.000000
41.880001	0.038289	22.628578	5.179347	6.475779	7.141879	3.831574	0.000000	-10.000000	0.525000	-28.500000	638.000000	1023.000000	1023.000000	2046.000000
41.900002	0.035915	21.225973	5.099086	6.080222	6.553570	3.493095	0.000000	-10.000000	0.533333	-28.766666	628.333313	1023.000000	1023.000000	2046.000000
41.919998	0.034238	20.234528	4.795637	5.890194	6.378043	3.170654	0.000000	-10.000000	0.516667	-28.816668	618.833313	1023.000000	1023.000000	2046.000000
41.939999	0.032545	19.234303	4.636546	5.539455	6.183115	2.875186	0.000000	-10.000000	0.500000	-28.833334	609.166687	1023.000000	1023.000000	2046.000000
41.959999	0.030276	17.893087	4.607736	5.079730	5.644489	2.561133	0.000000	-10.000000	0.491667	-28.733334	599.500000	1023.000000	1023.000000	2046.000000
41.980000	0.027566	16.291378	4.086505	4.902709	5.281403	2.020760	0.000000	-10.000000	0.483333	-28.633333	589.833313	1023.000000	1023.000000	2046.000000
42.000000	0.024730	14.615435	3.634800	4.615444	4.802609	1.562582	0.000000	-10.000000	0.466667	-28.433334	580.166687	1023.000000	1023.000000	2046.000000
42.020000	0.021818	12.894201	3.310424	4.205801	4.060050	1.317926	0.000000	-10.000000	0.458333	-28.000000	570.833313	1023.000000	1023.000000	2046.000000
42.040001	0.020140	11.902690	2.702586	4.191562	3.942551	1.065990	0.000000	-10.000000	0.450000	-27.650002	561.500000	1023.000000	1023.000000	2046.000000
42.060001	0.018404	10.877048	2.333410	4.069824	3.659733	0.814080	0.000000	-10.000000	0.441667	-27.016668	552.333313	1023.000000	1023.000000	2046.000000
42.080002	0.016338	9.656034	2.071344	3.800434	3.131461	0.652796	0.000000	-10.000000	0.425000	-26.700001	543.333313	1023.000000	1023.000000	2046.000000
42.099998	0.014972	8.848281	1.503074	3.764607	3.015124	0.565476	0.000000	-10.000000	0.416667	-26.316668	534.333313	1023.000000	1023.000000	2046.000000
42.119999	0.013774	8.140609	1.188461	3.696705	2.864597	0.390846	0.000000	-10.000000	0.416667	-26.433332	525.666687	1023.000000	1023.000000	2046.000000
42.139999	0.012183	7.200304	1.004185	3.332849	2.531123	0.332147	0.000000	-10.000000	0.416667	-26.266666	516.833313	1023.000000	1023.000000	2046.000000
42.160000	0.011031	6.519393	0.664754	3.177560	2.386913	0.290166	0.000000	-10.000000	0.425000	-26.450001	508.000000	1023.000000	1023.000000	2046.000000
42.180000	0.010227	6.044101	0.383614	3.127455	2.413582	0.119451	0.000000	-10.000000	0.416667	-26.483334	499.166656	1023.000000	1023.000000	2046.000000
42.200001	0.009075	5.363598	0.273839	2.719542	2.238472	0.131745	0.000000	-10.000000	0.425000	-26.566668	490.333344	1023.000000	1023.000000	2046.000000
42.220001	0.008538	5.045907	0.168748	2.576188	2.079328	0.221643	0.000000	-10.000000	0.425000	-26.566668	481.500000	1023.000000	1023.000000	2046.000000
42.240002	0.008301	4.905928	0.061499	2.458146	2.244755	0.141528	0.000000	-10.000000	0.441667	-26.583334	472.500000	1023.000000	1023.000000	2046.000000
42.259998	0.007458	4.407509	0.091916	2.117741	2.014716	0.183136	0.000000	-10.000000	0.450000	-27.016668	463.500000	1023.000000	1023.000000	2046.000000
42.279999	0.007105	4.199324	-0.139046	2.106791	2.101296	0.130283	0.000000	-10.000000	0.450000	-27.083334	454.500000	1023.000000	1023.000000	2046.000000
42.299999	0.006523	3.855168	-0.198610	2.065218	2.104889	-0.116328	0.000000	-10.000000	0.450000	-27.233334	445.500000	1023.000000	1023.000000	2046.000000
42.320000	0.005169	3.054815	-0.240191	1.628852	1.826092	-0.159938	0.000000	-10.000000	0.433333	-26.900000	436.500000	1023.000000	1023.000000	2046.000000
42.340000	0.003719	2.197970	-0.571484	1.438162	1.640316	-0.309024	0.000000	-10.000000	0.433333	-26.916668	427.500000	1023.000000	1023.000000	2046.000000
42.360001	0.001967	1.162221	-0.790006	1.089796	1.570573	-0.708142	0.000000	-10.000000	0.416667	-26.750000	418.500000	1023.000000	1023.000000	2046.000000
42.380001	-0.000754	-0.445662	-0.866083	0.335407	1.127017	-1.042003	0.000000	-10.000000	0.425000	-26.383333	409.666656	1023.000000	1023.000000	2046.000000
42.400002	-0.002704	-1.597934	-1.055621	-0.052067	0.731028	-1.221274	0.000000	-10.000000	0.391667	-25.883333	400.833344	1023.000000	1023.000000	2046.000000
42.419998	-0.004051	-2.394214	-1.320150	-0.287033	0.732649	-1.519681	0.000000	-10.000000	0.391667	-25.300001	392.333344	1023.000000	1023.000000	2046.000000
42.439999	-0.005457	-3.225131	-1.493265	-0.682634	0.628524	-1.677756	0.000000	-10.000000	0.366667	-25.166668	383.666656	1023.000000	1023.000000	2046.000000
42.459999	-0.006954	-4.109712	-1.562420	-1.016156	0.128923	-1.660060	0.000000	-10.000000	0.383333	-24.950001	375.333344	1023.000000	1023.000000	2046.000000
42.480000	-0.007107	-4.199972	-1.889351	-0.906185	0.316042	-1.720477	0.000000	-10.000000	0.366667	-25.033335	367.000000	1023.000000	1023.000000	2046.000000
42.500000	-0.007534	-4.452535	-1.988169	-0.989474	0.379082	-1.853973	0.000000	-10.000000	0.383333	-25.166668	358.666656	1023.000000	1023.000000	2046.000000
42.520000	-0.008452	-4.995241	-1.987522	-1.285636	-0.030642	-1.691442	0.000000	-10.000000	0.383333	-25.233334	350.333344	1023.000000	1023.000000	2046.000000
42.540001	-0.008518	-5.034374	-2.271709	-1.132049	0.111654	-1.742271	0.000000	-10.000000	0.400000	-25.133333	341.666656	1023.000000	1023.000000	2046.000000
42.560001	-0.008516	-5.032907	-2.399241	-1.043436	0.295266	-1.885496	0.000000	-10.000000	0.400000	-24.850000	333.333344	1023.000000	1023.000000	2046.000000
42.580002	-0.009274	-5.480747	-2.385753	-1.299176	-0.053404	-1.742414	0.000000	-10.000000	0.383333	-24.683334	325.000000	1023.000000	1023.000000	2046.000000
42.599998	-0.009230	-5.454945	-2.579093	-1.161528	0.029041	-1.743364	0.000000	-10.000000	0.383333	-24.616667	317.000000	1023.000000	1023.000000	2046.000000
42.619999	-0.008848	-5.229326	-2.557981	-1.038749	0.245238	-1.877834	0.000000	-10.000000	0.383333	-24.600000	308.666656	1023.000000	1023.000000	2046.000000
42.639999	-0.009314	-5.504474	-2.543179	-1.267377	0.044492	-1.738410	0.000000	-10.000000	0.400000	-24.616667	300.333344	1023.000000	1023.000000	2046.000000
42.660000	-0.009441	-5.579697	-2.691224	-1.216505	-0.003069	-1.668900	0.000000	-10.000000	0.383333	-24.566668	292.000000	1023.000000	1023.000000	2046.000000
42.680000	-0.009710	-5.738645	-2.852126	-1.170551	0.214578	-1.930546	0.000000	-10.000000	0.383333	-24.683334	284.000000	1023.000000	1023.000000	2046.000000
42.700001	-0.011211	-6.625540	-2.863657	-1.571475	-0.250570	-1.939838	0.000000	-10.000000	0.383333	-24.633333	275.833344	1023.000000	1023.000000	2046.000000
42.720001	-0.011519	-6.807800	-3.107149	-1.468169	-0.210347	-2.022135	0.000000	-10.000000	0.391667	-24.566666	267.500000	1023.000000	1023.000000	2046.000000
42.740002	-0.011936	-7.054349	-3.212289	-1.591474	-0.170545	-2.080041	0.000000	-10.000000	0.366667	-24.366667	259.166656	1023.000000	1023.000000	2046.000000
42.759998	-0.013309	-7.865560	-3.393338	-1.837244	-0.748289	-1.886689	0.000000	-10.000000	0.341667	-24.483334	251.000000	1023.000000	1023.000000	2046.000000
42.779999	-0.014615	-8.637556	-3.870873	-1.668909	-0.746974	-2.350800	0.000000	-10.000000	0.325000	-24.483334	243.000000	1023.000000	1023.000000	2046.000000
42.799999	-0.016832	-9.947957	-4.151511	-1.945863	-1.065110	-2.785474	0.000000	-10.000000	0.325000	-24.433332	235.000000	1023.000000	1023.000000	2046.000000
42.820000	-0.019162	-11.324936	-4.296689	-2.338518	-1.824072	-2.865656	0.000000	-10.000000	0.316667	-24.183332	227.000000	1023.000000	1023.000000	2046.000000
42.840000	-0.020342	-12.021902	-4.547770	-2.445669	-1.791361	-3.237102	0.000000	-10.000000	0.308333	-23.916666	219.000000	1023.000000	1023.000000	2046.000000
42.860001	-0.021989	-12.995373	-4.644363	-2.909722	-1.966777	-3.474510	0.000000	-10.000000	0.291667	-23.750000	211.000000	1023.000000	1023.000000	2046.000000
42.880001	-0.023931	-14.143402	-4.716620	-3.381437	-2.537515	-3.507830	0.000000	-10.000000	0.291667	-23.466667	203.000000	1023.000000	1023.000000	2046.000000
42.900002	-0.025366	-14.991304	-5.077159	-3.381952	-2.483243	-4.048951	0.000000	-10.000000	0.291667	-23.433332	195.000000	1023.000000	1023.000000	2046.000000
42.919998	-0.027700	-16.370853	-5.398723	-3.650581	-2.944780	-4.376768	0.000000	-10.000000	0.291667	-23.033333	187.000000	1023.000000	1023.000000	2046.000000
42.939999	-0.030147	-17.816647	-5.688078	-3.990340	-3.702548	-4.435679	0.000000	-10.000000	0.283333	-22.916668	179.333328	1023.000000	1023.000000	2046.000000
42.959999	-0.031240	-18.462629	-6.208707	-3.914759	-3.645210	-4.693954	0.000000	-10.000000	0.283333	-22.733334	171.666672	1023.000000	1023.000000	2046.000000
42.980000	-0.032442	-19.173172	-6.548225	-3.951405	-3.731478	-4.942065	0.000000	-10.000000	0.283333	-22.850000	164.166672	1023.000000	1023.000000	2046.000000
43.000000	-0.034249	-20.240879	-6.799511	-4.271860	-4.348691	-4.820818	0.000000	-10.000000	0.283333	-22.700001	156.500000	1023.000000	1023.000000	2046.000000
43.020000	-0.035094	-20.740532	-7.214889	-4.256309	-4.426611	-4.842725	0.000000	-10.000000	0.283333	-22.600000	149.000000	1023.000000	1023.000000	2046.000000
43.040001	-0.035597	-21.037535	-7.479747	-4.250862	-4.317407	-4.989519	0.000000	-10.000000	0.291667	-22.549999	141.500000	1023.000000	1023.000000	2046.000000
43.060001	-0.036683	-21.679371	-7.700175	-4.519513	-4.521503	-4.938179	0.000000	-10.000000	0.300000	-22.616667	133.833328	1023.000000	1023.000000	2046.000000
43.080002	-0.037618	-22.232067	-7.787269	-4.804721	-4.906958	-4.733119	0.000000	-10.000000	0.300000	-22.583334	126.333336	1023.000000	1023.000000	2046.000000
43.099998	-0.037791	-22.334539	-8.043790	-4.700573	-4.722804	-4.867372	0.000000	-10.000000	0.300000	-22.516668	118.666664	1023.000000	1023.000000	2046.000000
43.119999	-0.037784	-22.330141	-8.081680	-4.629000	-4.598723	-5.020737	0.000000	-10.000000	0.300000	-22.383333	111.333336	1023.000000	1023.000000	2046.000000
43.139999	-0.038054	-22.490089	-8.066833	-4.849831	-4.737116	-4.836309	0.000000	-10.000000	0.291667	-22.300001	103.666664	1023.000000	1023.000000	2046.000000
43.160000	-0.038194	-22.572380	-8.011975	-5.039837	-4.955793	-4.564776	0.000000	-10.000000	0.291667	-22.350000	96.333336	1023.000000	1023.000000	2046.000000
43.180000	-0.037654	-22.253756	-8.050364	-4.815262	-4.604072	-4.784059	0.000000	-10.000000	0.283333	-22.500000	88.666664	1023.000000	1023.000000	2046.000000
43.200001	-0.037707	-22.285015	-8.140573	-4.900780	-4.532379	-4.711284	0.000000	-10.000000	0.291667	-22.616667	81.333336	1023.000000	1023.000000	2046.000000
43.220001	-0.038343	-22.660744	-8.106756	-5.109757	-4.881980	-4.562250	0.000000	-10.000000	0.283333	-22.383333	73.666664	1023.000000	1023.000000	2046.000000
43.240002	-0.038554	-22.785425	-8.219064	-5.128051	-4.793308	-4.645003	0.000000	-10.000000	0.283333	-22.299999	66.333336	1023.000000	1023.000000	2046.000000
43.259998	-0.039384	-23.275854	-8.367378	-5.153923	-4.757109	-4.997445	0.000000	-10.000000	0.275000	-22.133333	58.833332	1023.000000	1023.000000	2046.000000
43.279999	-0.041332	-24.427217	-8.437933	-5.663694	-5.247204	-5.078386	0.000000	-10.000000	0.275000	-22.116667	51.500000	1023.000000	1023.000000	2046.000000
43.299999	-0.042786	-25.286489	-8.543180	-6.118024	-5.492241	-5.133044	0.000000	-10.000000	0.258333	-21.666666	44.166668	1023.000000	1023.000000	2046.000000
43.320000	-0.043914	-25.953060	-8.657789	-6.223511	-5.383981	-5.687777	0.000000	-10.000000	0.225000	-20.983334	36.833332	1023.000000	1023.000000	2046.000000
43.340000	-0.045690	-27.002535	-8.775436	-6.696552	-5.735833	-5.794712	0.000000	-10.000000	0.183333	-20.133333	29.833334	1023.000000	1023.000000	2046.000000
43.360001	-0.047119	-27.847395	-8.810638	-7.138020	-6.263401	-5.635335	0.000000	-10.000000	0.158333	-19.250000	23.000000	1023.000000	1023.000000	2046.000000
43.380001	-0.047348	-27.982824	-9.021759	-6.993098	-6.035192	-5.932775	0.000000	-10.000000	0.141667	-18.700001	16.666666	1023.000000	1023.000000	2046.000000
43.400002	-0.047758	-28.224751	-9.123982	-7.010389	-6.029142	-6.061237	0.000000	-10.000000	0.141667	-18.266666	10.500000	1023.000000	1023.000000	2046.000000
43.419998	-0.048483	-28.653328	-9.136477	-7.330502	-6.393761	-5.792588	0.000000	-10.000000	0.141667	-18.150000	4.666667	1023.000000	1023.000000	2046.000000
43.439999	-0.048107	-28.431288	-9.185251	-7.165639	-6.278662	-5.801735	0.000000	-10.000000	0.133333	-17.750000	-1.000000	1023.000000	1023.000000	2046.000000
43.459999	-0.047673	-28.174452	-9.266375	-6.956099	-5.989080	-5.962898	0.000000	-10.000000	0.125000	-17.383333	-6.666667	1023.000000	1023.000000	2046.000000
43.480000	-0.048077	-28.413336	-9.343582	-7.150476	-6.121895	-5.797383	0.000000	-10.000000	0.116667	-16.733334	-12.500000	1023.000000	1023.000000	2046.000000
43.500000	-0.048222	-28.499407	-9.315604	-7.287601	-6.377878	-5.518324	0.000000	-10.000000	0.125000	-16.233334	-18.166666	1023.000000	1023.000000	2046.000000
43.520000	-0.047636	-28.152658	-9.412931	-6.974475	-6.064160	-5.701092	0.000000	-10.000000	0.100000	-15.533334	-23.666666	1023.000000	1023.000000	2046.000000
43.540001	-0.047524	-28.086836	-9.435039	-6.985839	-5.937023	-5.728936	0.000000	-10.000000	0.075000	-15.033334	-28.833334	1023.000000	1023.000000	2046.000000
43.560001	-0.047780	-28.237877	-9.397078	-7.202936	-6.140416	-5.497448	0.000000	-10.000000	0.041667	-14.433333	-33.833332	1023.000000	1023.000000	2046.000000
43.580002	-0.047144	-27.862249	-9.323275	-7.095866	-6.062314	-5.380796	0.000000	-10.000000	0.033333	-14.016666	-38.500000	1023.000000	1023.000000	2046.000000
43.599998	-0.046748	-27.628336	-9.357208	-6.830093	-5.803853	-5.637182	0.000000	-10.000000	0.025000	-13.533334	-43.166668	1023.000000	1023.000000	2046.000000
43.619999	-0.047463	-28.050789	-9.453927	-7.129295	-5.942757	-5.524809	0.000000	-10.000000	0.025000	-13.133333	-47.666668	1023.000000	1023.000000	2046.000000
43.639999	-0.048076	-28.412874	-9.454455	-7.354085	-6.200902	-5.403432	0.000000	-10.000000	0.016667	-12.700000	-52.166668	1023.000000	1023.000000	2046.000000
43.660000	-0.047796	-28.247362	-9.518297	-7.159339	-5.994318	-5.575408	0.000000	-10.000000	0.008333	-12.300000	-56.500000	1023.000000	1023.000000	2046.000000
43.680000	-0.047772	-28.233126	-9.545627	-7.100114	-5.899909	-5.687475	0.000000	-10.000000	0.000000	-11.950000	-60.833332	1023.000000	1023.000000	2046.000000
43.700001	-0.048344	-28.571033	-9.742492	-7.290530	-6.071511	-5.466502	0.000000	-10.000000	0.000000	-11.800000	-64.833336	1023.000000	1023.000000	2046.000000
43.720001	-0.049103	-29.020071	-9.855412	-7.335124	-6.286556	-5.542981	0.000000	-10.000000	0.000000	-11.650000	-68.500000	1023.000000	1023.000000	2046.000000
43.740002	-0.049889	-29.484327	-10.041636	-7.172142	-6.268776	-6.001773	0.000000	-10.000000	0.000000	-11.366667	-72.166664	1023.000000	1023.000000	2046.000000
43.759998	-0.051557	-30.469894	-10.193741	-7.431545	-6.601672	-6.242937	0.000000	-10.000000	0.000000	-10.816667	-76.000000	1023.000000	1023.000000	2046.000000
43.779999	-0.053150	-31.411627	-10.284357	-7.909787	-7.000051	-6.217432	0.000000	-10.000000	0.000000	-9.900001	-79.666664	1023.000000	1023.000000	2046.000000
43.799999	-0.053734	-31.756695	-10.328627	-8.051006	-6.910456	-6.466606	0.000000	-10.000000	0.000000	-9.050000	-83.166664	1023.000000	1023.000000	2046.000000
43.820000	-0.054727	-32.343437	-10.385719	-8.257962	-7.041065	-6.658692	0.000000	-10.000000	0.000000	-8.283333	-86.166664	1023.000000	1023.000000	2046.000000
43.840000	-0.056730	-33.527695	-10.674840	-8.595698	-7.426416	-6.830738	0.000000	-10.000000	0.000000	-7.933333	-89.000000	1023.000000	1023.000000	2046.000000
43.860001	-0.057762	-34.137306	-10.932552	-8.602326	-7.584631	-7.017794	0.000000	-10.000000	0.000000	-7.600000	-91.666664	1023.000000	1023.000000	2046.000000
43.880001	-0.059122	-34.941380	-11.162567	-8.609628	-7.853708	-7.315477	0.000000	-10.000000	0.000000	-7.416667	-94.166664	1023.000000	1023.000000	2046.000000
43.900002	-0.060684	-35.864124	-11.517932	-8.918385	-8.178324	-7.249485	0.000000	-10.000000	0.000000	-7.300000	-96.666664	1023.000000	1023.000000	2046.000000
43.919998	-0.061542	-36.371304	-11.815193	-8.988374	-8.283468	-7.284268	0.000000	-10.000000	-0.008333	-7.283333	-99.000000	1023.000000	1023.000000	2046.000000
43.939999	-0.062015	-36.650738	-12.078259	-8.891006	-8.218500	-7.462972	0.000000	-10.000000	-0.033333	-6.950000	-101.500000	1023.000000	1023.000000	2046.000000
43.959999	-0.062894	-37.170589	-12.334484	-9.113410	-8.385269	-7.337428	0.000000	-10.000000	-0.050000	-6.400000	-104.000000	1023.000000	1023.000000	2046.000000
43.980000	-0.063498	-37.527218	-12.513584	-9.193575	-8.504797	-7.315261	0.000000	-10.000000	-0.066667	-5.583333	-106.166664	1023.000000	1023.000000	2046.000000
44.000000	-0.063449	-37.498211	-12.592950	-9.198491	-8.402264	-7.304508	0.000000	-10.000000	-0.075000	-4.733334	-108.000000	1023.000000	1023.000000	2046.000000
44.020000	-0.063659	-37.622444	-12.630529	-9.272051	-8.408242	-7.311622	0.000000	-10.000000	-0.091667	-3.633333	-109.500000	1023.000000	1023.000000	2046.000000
44.040001	-0.063710	-37.652752	-12.774169	-9.430986	-8.275622	-7.171976	0.000000	-10.000000	-0.100000	-2.033333	-110.500000	1023.000000	1023.000000	2046.000000
44.060001	-0.063292	-37.405659	-12.660430	-9.363644	-8.305259	-7.076326	0.000000	-10.000000	-0.108333	-0.033333	-111.000000	1023.000000	1023.000000	2046.000000
44.080002	-0.062521	-36.949776	-12.545784	-9.208760	-8.131588	-7.063643	0.000000	-10.000000	-0.108333	1.766667	-111.000000	1023.000000	1023.000000	2046.000000
44.099998	-0.061728	-36.481453	-12.534919	-9.204959	-7.846297	-6.895278	0.000000	-10.000000	-0.108333	3.116667	-111.000000	1023.000000	1023.000000	2046.000000
44.119999	-0.061021	-36.063328	-12.333421	-9.144305	-7.816721	-6.768881	0.000000	-10.000000	-0.116667	4.150000	-111.000000	1023.000000	1023.000000	2046.000000
44.139999	-0.059819	-35.352818	-12.110265	-9.019742	-7.560334	-6.662477	0.000000	-10.000000	-0.133333	5.516667	-111.000000	1023.000000	1023.000000	2046.000000
44.160000	-0.058951	-34.839882	-11.964910	-8.966075	-7.291378	-6.617519	0.000000	-10.000000	-0.166667	7.016667	-111.000000	1023.000000	1023.000000	2046.000000
44.180000	-0.058488	-34.566456	-11.943011	-9.096688	-7.008934	-6.517821	0.000000	-10.000000	-0.183333	8.350000	-111.000000	1023.000000	1023.000000	2046.000000
44.200001	-0.058315	-34.463905	-11.735110	-9.126747	-7.040811	-6.561238	0.000000	-10.000000	-0.208333	9.466667	-111.000000	1023.000000	1023.000000	2046.000000
44.220001	-0.058215	-34.404961	-11.604515	-9.207891	-6.909422	-6.683132	0.000000	-10.000000	-0.216667	10.633333	-111.000000	1023.000000	1023.000000	2046.000000
44.240002	-0.058655	-34.665314	-11.683958	-9.378833	-6.775100	-6.827424	0.000000	-10.000000	-0.250000	12.383333	-111.000000	1023.000000	1023.000000	2046.000000
44.259998	-0.059099	-34.927799	-11.546312	-9.631686	-6.964381	-6.785419	0.000000	-10.000000	-0.283333	14.383333	-66.000000	1023.000000	1023.000000	2046.000000
44.279999	-0.059073	-34.912369	-11.401180	-9.670029	-6.955625	-6.885536	0.000000	-10.000000	-0.333333	16.466667	-19.666666	1023.000000	1023.000000	2046.000000
44.299999	-0.058630	-34.650524	-11.359649	-9.679415	-6.791762	-6.819698	0.000000	-10.000000	-0.366667	17.866667	28.500000	1023.000000	1023.000000	2046.000000
44.320000	-0.058326	-34.470486	-11.300716	-9.769897	-6.707314	-6.692556	0.000000	-10.000000	-0.383333	18.733334	33.833332	1023.000000	1023.000000	2046.000000
44.340000	-0.057443	-33.948704	-11.050814	-9.691156	-6.649717	-6.557016	0.000000	-10.000000	-0.383333	19.366667	40.000000	1023.000000	1023.000000	2046.000000
44.360001	-0.055955	-33.069469	-10.973338	-9.486242	-6.187061	-6.422827	0.000000	-10.000000	-0.366667	19.916668	46.500000	1023.000000	1023.000000	2046.000000
44.380001	-0.054619	-32.279621	-10.897285	-9.355109	-5.822686	-6.204543	0.000000	-10.000000	-0.366667	20.500000	53.000000	1023.000000	1023.000000	2046.000000
44.400002	-0.053381	-31.548105	-10.533072	-9.283815	-5.815653	-5.915564	0.000000	-10.000000	-0.383333	20.800001	59.666668	1023.000000	1023.000000	2046.000000
44.419998	-0.051656	-30.528990	-10.341577	-9.056573	-5.425850	-5.704989	0.000000	-10.000000	-0.408333	21.283333	66.500000	1023.000000	1023.000000	2046.000000
44.439999	-0.050020	-29.561916	-10.230805	-8.771784	-4.992600	-5.566728	0.000000	-10.000000	-0.433333	21.683334	73.666664	1023.000000	1023.000000	2046.000000
44.459999	-0.048729	-28.798628	-10.023104	-8.673828	-4.789889	-5.311806	0.000000	-10.000000	-0.450000	22.133333	80.833336	1023.000000	1023.000000	2046.000000
44.480000	-0.047171	-27.877796	-9.662259	-8.533041	-4.650527	-5.031970	0.000000	-10.000000	-0.475000	22.600000	88.166664	1023.000000	1023.000000	2046.000000
44.500000	-0.045209	-26.718403	-9.492029	-8.210304	-4.116356	-4.899713	0.000000	-10.000000	-0.491667	23.033335	95.500000	1023.000000	1023.000000	2046.000000
44.520000	-0.043290	-25.584667	-9.236261	-7.942296	-3.716399	-4.689710	0.000000	-10.000000	-0.491667	23.466667	103.166664	1023.000000	1023.000000	2046.000000
44.540001	-0.042077	-24.867767	-8.818687	-7.863255	-3.736852	-4.448973	0.000000	-10.000000	-0.475000	23.683334	111.000000	1023.000000	1023.000000	2046.000000
44.560001	-0.040937	-24.194023	-8.652744	-7.700043	-3.487944	-4.353291	0.000000	-10.000000	-0.475000	23.783333	119.000000	1023.000000	1023.000000	2046.000000
44.580002	-0.040033	-23.659622	-8.566074	-7.487165	-3.212136	-4.394246	0.000000	-10.000000	-0.483333	24.000000	127.000000	1023.000000	1023.000000	2046.000000
44.599998	-0.039376	-23.271219	-8.404220	-7.485767	-3.091355	-4.289876	0.000000	-10.000000	-0.491667	24.033333	135.000000	1023.000000	1023.000000	2046.000000
44.619999	-0.038028	-22.474554	-8.025554	-7.421149	-3.066794	-3.961056	0.000000	-10.000000	-0.483333	24.183334	143.000000	1023.000000	1023.000000	2046.000000
44.639999	-0.036191	-21.388914	-7.899665	-7.172256	-2.563825	-3.753168	0.000000	-10.000000	-0.475000	24.033335	151.000000	1023.000000	1023.000000	2046.000000
44.660000	-0.034663	-20.485699	-7.897557	-6.787909	-2.171139	-3.629094	0.000000	-10.000000	-0.475000	24.000000	159.000000	1023.000000	1023.000000	2046.000000
44.680000	-0.034192	-20.207380	-7.683547	-6.722685	-2.310912	-3.490237	0.000000	-10.000000	-0.475000	23.916668	167.000000	1023.000000	1023.000000	2046.000000
44.700001	-0.033255	-19.653631	-7.641384	-6.551991	-2.085185	-3.375072	0.000000	-10.000000	-0.483333	24.083334	175.000000	1023.000000	1023.000000	2046.000000
44.720001	-0.032734	-19.346054	-7.594225	-6.249535	-1.911677	-3.590616	0.000000	-10.000000	-0.491667	24.316668	183.000000	1023.000000	1023.000000	2046.000000
44.740002	-0.033075	-19.547205	-7.360877	-6.416275	-2.177413	-3.592639	0.000000	-10.000000	-0.508333	24.850000	191.000000	1023.000000	1023.000000	2046.000000
44.759998	-0.032613	-19.274088	-7.204215	-6.381611	-2.180942	-3.507320	0.000000	-10.000000	-0.508333	24.950001	199.166672	1023.000000	1023.000000	2046.000000
44.779999	-0.032884	-19.434521	-7.329255	-6.219812	-2.074234	-3.811219	0.000000	-10.000000	-0.508333	24.950001	207.500000	1023.000000	1023.000000	2046.000000
44.799999	-0.034292	-20.266720	-7.493986	-6.341392	-2.440615	-3.990727	0.000000	-10.000000	-0.483333	24.583334	215.833328	1023.000000	1023.000000	2046.000000
44.820000	-0.034549	-20.418522	-7.501954	-6.277428	-2.729433	-3.909706	0.000000	-10.000000	-0.466667	24.233334	224.000000	1023.000000	1023.000000	2046.000000
44.840000	-0.033713	-19.924124	-7.670784	-6.048935	-2.412430	-3.791975	0.000000	-10.000000	-0.450000	23.766666	232.000000	1023.000000	1023.000000	2046.000000
44.860001	-0.033596	-19.855345	-7.817829	-5.874814	-2.364781	-3.797920	0.000000	-10.000000	-0.466667	23.400000	240.000000	1023.000000	1023.000000	2046.000000
44.880001	-0.033099	-19.561644	-7.729548	-5.826613	-2.482470	-3.523012	0.000000	-10.000000	-0.466667	23.600000	248.000000	1023.000000	1023.000000	2046.000000
44.900002	-0.031695	-18.731478	-7.777949	-5.405398	-2.143763	-3.404368	0.000000	-10.000000	-0.483333	23.800001	256.000000	1023.000000	1023.000000	2046.000000
44.919998	-0.030768	-18.184053	-7.806684	-5.107350	-1.983951	-3.286069	0.000000	-10.000000	-0.483333	24.000000	264.000000	1023.000000	1023.000000	2046.000000
44.939999	-0.029995	-17.726824	-7.583006	-5.070016	-2.066075	-3.007727	0.000000	-10.000000	-0.483333	23.616667	272.000000	1023.000000	1023.000000	2046.000000
44.959999	-0.028380	-16.772646	-7.534970	-4.820480	-1.704359	-2.712837	0.000000	-10.000000	-0.475000	23.350000	280.000000	1023.000000	1023.000000	2046.000000
44.980000	-0.026854	-15.870728	-7.371550	-4.437310	-1.433423	-2.628445	0.000000	-10.000000	-0.475000	23.166668	287.833344	1023.000000	1023.000000	2046.000000
45.000000	-0.025898	-15.305460	-7.327930	-4.276396	-1.169964	-2.531170	0.000000	-10.000000	-0.475000	23.316668	295.500000	1023.000000	1023.000000	2046.000000
45.020000	-0.024339	-14.384229	-6.975032	-4.247505	-1.077196	-2.084496	0.000000	-10.000000	-0.483333	23.283335	303.166656	1023.000000	1023.000000	2046.000000
45.040001	-0.021980	-12.989967	-6.631818	-3.993361	-0.606906	-1.757883	0.000000	-10.000000	-0.466667	23.166668	311.000000	1023.000000	1023.000000	2046.000000
45.060001	-0.020008	-11.824549	-6.268101	-3.537758	-0.247981	-1.770708	0.000000	-10.000000	-0.466667	22.800001	318.833344	1023.000000	1023.000000	2046.000000
45.080002	-0.018195	-10.752954	-5.908247	-3.333558	0.077548	-1.588697	0.000000	-10.000000	-0.466667	22.733334	326.500000	1023.000000	1023.000000	2046.000000
45.099998	-0.016434	-9.712420	-5.443020	-3.301033	0.292946	-1.261314	0.000000	-10.000000	-0.466667	22.516666	334.000000	1023.000000	1023.000000	2046.000000
45.119999	-0.013987	-8.266459	-4.966475	-3.042545	0.675488	-0.932927	0.000000	-10.000000	-0.458333	22.216667	341.500000	1023.000000	1023.000000	2046.000000
45.139999	-0.012528	-7.404321	-4.709787	-2.722159	1.089926	-1.062301	0.000000	-10.000000	-0.441667	22.083334	349.000000	1023.000000	1023.000000	2046.000000
45.160000	-0.012312	-7.276438	-4.526418	-2.780197	1.206995	-1.176817	0.000000	-10.000000	-0.458333	22.433334	358.833344	1023.000000	1023.000000	2046.000000
45.180000	-0.011948	-7.061392	-4.185096	-3.076521	1.093367	-0.893142	0.000000	-10.000000	-0.483333	23.016666	366.166656	1023.000000	1023.000000	2046.000000
45.200001	-0.010792	-6.378190	-3.951390	-2.929042	1.329699	-0.827457	0.000000	-10.000000	-0.508333	23.283333	373.666656	1023.000000	1023.000000	2046.000000
45.220001	-0.010179	-6.015678	-3.830402	-2.705900	1.516975	-0.996350	0.000000	-10.000000	-0.508333	23.483334	379.000000	1023.000000	1023.000000	2046.000000
45.240002	-0.009795	-5.788607	-3.693251	-2.828775	1.628823	-0.895404	0.000000	-10.000000	-0.491667	23.466667	387.000000	1023.000000	1023.000000	2046.000000
45.259998	-0.008218	-4.857106	-3.318755	-2.738960	1.723461	-0.522852	0.000000	-10.000000	-0.466667	23.600000	394.666656	1023.000000	1023.000000	2046.000000
45.279999	-0.006179	-3.652062	-3.026264	-2.325933	2.083397	-0.383261	0.000000	-10.000000	-0.450000	23.550001	402.333344	1023.000000	1023.000000	2046.000000
45.299999	-0.004403	-2.602445	-2.891657	-1.972850	2.552891	-0.290830	0.000000	-10.000000	-0.450000	23.516668	410.000000	1023.000000	1023.000000	2046.000000
45.320000	-0.002488	-1.470309	-2.462303	-1.941305	2.710723	0.222576	0.000000	-10.000000	-0.450000	23.566668	418.000000	1023.000000	1023.000000	2046.000000
45.340000	-0.000033	-0.019773	-2.097269	-1.601828	3.076010	0.603312	0.000000	-10.000000	-0.466667	23.666668	426.000000	1023.000000	1023.000000	2046.000000
45.360001	0.002559	1.512460	-1.755674	-1.023530	3.589338	0.702326	0.000000	-10.000000	-0.483333	24.066668	434.000000	1023.000000	1023.000000	2046.000000
45.380001	0.004585	2.709902	-1.470729	-0.780966	4.055990	0.905607	0.000000	-10.000000	-0.500000	24.366667	442.000000	1023.000000	1023.000000	2046.000000
45.400002	0.007194	4.251770	-0.893810	-0.662116	4.248910	1.558786	0.000000	-10.000000	-0.500000	24.450001	450.000000	1023.000000	1023.000000	2046.000000
45.419998	0.009415	5.564183	-0.605018	-0.052772	4.686505	1.535468	0.000000	-10.000000	-0.500000	24.500000	458.000000	1023.000000	1023.000000	2046.000000
45.439999	0.010531	6.224075	-0.499381	0.125833	4.995444	1.602178	0.000000	-10.000000	-0.491667	24.500000	466.000000	1023.000000	1023.000000	2046.000000
45.459999	0.011942	7.057896	-0.092440	0.126277	4.979032	2.045027	0.000000	-10.000000	-0.500000	24.750000	474.333344	1023.000000	1023.000000	2046.000000
45.480000	0.013760	8.132016	0.095252	0.607536	5.381447	2.047781	0.000000	-10.000000	-0.508333	24.916668	482.666656	1023.000000	1023.000000	2046.000000
45.500000	0.015408	9.106078	0.332623	0.865548	5.705306	2.202601	0.000000	-10.000000	-0.525000	24.983334	491.000000	1023.000000	1023.000000	2046.000000
45.520000	0.017311	10.230624	0.713484	0.923895	5.758440	2.834805	0.000000	-10.000000	-0.525000	24.916668	499.333344	1023.000000	1023.000000	2046.000000
45.540001	0.018774	11.095253	0.702298	1.497500	6.113422	2.782033	0.000000	-10.000000	-0.516667	24.616667	507.666656	1023.000000	1023.000000	2046.000000
45.560001	0.019425	11.480309	0.766131	1.796560	6.180459	2.737159	0.000000	-10.000000	-0.525000	24.516666	516.000000	1023.000000	1023.000000	2046.000000
45.580002	0.020363	12.034385	1.109418	1.894083	5.982152	3.048733	0.000000	-10.000000	-0.533333	24.566668	524.000000	1023.000000	1023.000000	2046.000000
45.599998	0.021271	12.571234	1.250586	2.302993	6.140330	2.877325	0.000000	-10.000000	-0.541667	24.966667	532.166687	1023.000000	1023.000000	2046.000000
45.619999	0.021307	12.592291	1.332671	2.350355	6.237979	2.671287	0.000000	-10.000000	-0.533333	25.200001	540.500000	1023.000000	1023.000000	2046.000000
45.639999	0.020742	12.258610	1.468533	2.065061	5.933026	2.791989	0.000000	-10.000000	-0.525000	25.316668	548.833313	1023.000000	1023.000000	2046.000000
45.660000	0.020032	11.838940	1.311426	2.346751	5.715565	2.465197	0.000000	-10.000000	-0.508333	25.016666	557.333313	1023.000000	1023.000000	2046.000000
45.680000	0.019428	11.481890	1.140061	2.550636	5.557224	2.233968	0.000000	-10.000000	-0.491667	24.783333	565.666687	1023.000000	1023.000000	2046.000000
45.700001	0.019460	11.500934	1.087450	2.519786	5.495436	2.398261	0.000000	-10.000000	-0.466667	24.233334	574.000000	1023.000000	1023.000000	2046.000000
45.720001	0.020376	12.042186	1.116520	2.669214	5.544574	2.711878	0.000000	-10.000000	-0.475000	24.100000	582.000000	1023.000000	1023.000000	2046.000000
45.740002	0.021392	12.642502	1.182500	3.159250	5.623394	2.677358	0.000000	-10.000000	-0.483333	23.983334	590.000000	1023.000000	1023.000000	2046.000000
45.759998	0.022328	13.195695	1.091079	3.457751	5.841900	2.804965	0.000000	-10.000000	-0.500000	24.416668	598.000000	1023.000000	1023.000000	2046.000000
45.779999	0.023538	13.911124	1.256158	3.632265	5.805279	3.217422	0.000000	-10.000000	-0.508333	24.766666	606.166687	1023.000000	1023.000000	2046.000000
45.799999	0.025104	14.836371	1.278027	4.131663	6.055391	3.371290	0.000000	-10.000000	-0.508333	24.883333	614.500000	1023.000000	1023.000000	2046.000000
45.820000	0.026456	15.635489	1.470761	4.552648	6.169665	3.442415	0.000000	-10.000000	-0.500000	24.500000	622.833313	1023.000000	1023.000000	2046.000000
45.840000	0.027855	16.462322	1.591303	4.642487	6.411763	3.816770	0.000000	-10.000000	-0.475000	23.900000	631.000000	1023.000000	1023.000000	2046.000000
45.860001	0.029356	17.349470	1.767284	4.895905	6.591870	4.094410	0.000000	-10.000000	-0.450000	23.483334	639.000000	1023.000000	1023.000000	2046.000000
45.880001	0.030912	18.269272	2.016921	5.260100	6.846148	4.146101	0.000000	-10.000000	-0.441667	23.000000	647.000000	1023.000000	1023.000000	2046.000000
45.900002	0.032624	19.280624	2.312236	5.315442	7.162683	4.490263	0.000000	-10.000000	-0.425000	22.383333	654.833313	1023.000000	1023.000000	2046.000000
45.919998	0.034104	20.155228	2.674427	5.457269	7.294559	4.728974	0.000000	-10.000000	-0.408333	21.416668	662.500000	1023.000000	1023.000000	2046.000000
45.939999	0.036182	21.383394	3.045038	5.822234	7.696412	4.819711	0.000000	-10.000000	-0.366667	20.283335	669.833313	1023.000000	1023.000000	2046.000000
45.959999	0.037750	22.310490	3.442111	5.913797	7.986093	4.968488	0.000000	-10.000000	-0.325000	19.166668	676.833313	1023.000000	1023.000000	2046.000000
45.980000	0.039163	23.145515	3.861892	6.059723	8.080374	5.143527	0.000000	-10.000000	-0.283333	18.100000	683.333313	1023.000000	1023.000000	2046.000000
46.000000	0.040313	23.824850	4.204393	6.244575	8.330319	5.045562	0.000000	-10.000000	-0.266667	16.950001	689.500000	1023.000000	1023.000000	2046.000000
46.020000	0.040319	23.828381	4.294625	6.061588	8.499793	4.972374	0.000000	-10.000000	-0.250000	15.750000	695.333313	1023.000000	1023.000000	2046.000000
46.040001	0.040048	23.668467	4.474607	5.819593	8.306143	5.068123	0.000000	-10.000000	-0.233333	14.450000	700.833313	1023.000000	1023.000000	2046.000000
46.060001	0.040072	23.682440	4.697045	5.852201	8.258416	4.874778	0.000000	-10.000000	-0.200000	13.266666	706.000000	1023.000000	1023.000000	2046.000000
46.080002	0.040094	23.695517	4.783048	5.784907	8.372754	4.754807	0.000000	-10.000000	-0.158333	11.850000	710.666687	1023.000000	1023.000000	2046.000000
46.099998	0.039766	23.501474	4.847872	5.536925	8.328064	4.788612	0.000000	-10.000000	-0.133333	9.900000	715.000000	1023.000000	1023.000000	2046.000000
46.119999	0.040027	23.656013	4.957659	5.603940	8.289649	4.804766	0.000000	-10.000000	-0.108333	7.250000	718.500000	1023.000000	1023.000000	2046.000000
46.139999	0.040848	24.141203	5.082584	5.807133	8.480455	4.771030	0.000000	-10.000000	-0.100000	3.683333	721.333313	1023.000000	1023.000000	2046.000000
46.160000	0.040948	24.200319	5.015872	5.740251	8.630043	4.814154	0.000000	-10.000000	-0.083333	0.200000	723.000000	1023.000000	1023.000000	2046.000000
46.180000	0.041610	24.591745	5.262712	5.716989	8.584537	5.027507	0.000000	-10.000000	-0.066667	-2.966667	723.833313	1023.000000	1023.000000	2046.000000
46.200001	0.042818	25.305691	5.493753	5.994598	8.806948	5.010391	0.000000	-10.000000	-0.058333	-5.400000	724.000000	1023.000000	1023.000000	2046.000000
46.220001	0.043899	25.944525	5.651800	6.133007	9.092387	5.067330	0.000000	-10.000000	-0.041667	-7.333333	724.000000	1023.000000	1023.000000	2046.000000
46.240002	0.044233	26.141977	5.712802	6.160697	9.134023	5.134456	0.000000	-10.000000	-0.033333	-8.916667	724.000000	1023.000000	1023.000000	2046.000000
46.259998	0.044259	26.157030	5.860898	6.090696	8.926547	5.278889	0.000000	-10.000000	-0.016667	-10.150001	724.000000	1023.000000	1023.000000	2046.000000
46.279999	0.044358	26.215397	5.843165	6.139198	8.929250	5.303785	0.000000	-10.000000	0.000000	-11.533334	724.000000	1023.000000	1023.000000	2046.000000
46.299999	0.043996	26.001904	5.690639	6.203229	9.001821	5.106215	0.000000	-10.000000	0.025000	-13.066667	720.500000	1023.000000	1023.000000	2046.000000
46.320000	0.042279	24.987141	5.285831	6.025657	8.827738	4.847916	0.000000	-10.000000	0.058333	-14.550000	712.166687	1023.000000	1023.000000	2046.000000
46.340000	0.039871	23.563919	5.070187	5.662303	8.162889	4.668540	0.000000	-10.000000	0.100000	-16.100000	702.000000	1023.000000	1023.000000	2046.000000
46.360001	0.038052	22.488989	4.741803	5.622041	7.844722	4.280424	0.000000	-10.000000	0.141667	-17.433334	693.333313	1023.000000	1023.000000	2046.000000
46.380001	0.036545	21.598316	4.467680	5.619153	7.687088	3.824395	0.000000	-10.000000	0.166667	-18.616667	687.500000	1023.000000	1023.000000	2046.000000
46.400002	0.034357	20.305050	4.274057	5.262716	7.263502	3.504774	0.000000	-10.000000	0.175000	-19.433334	681.333313	1023.000000	1023.000000	2046.000000
46.419998	0.032514	19.215986	4.291691	4.868447	6.687600	3.368247	0.000000	-10.000000	0.200000	-20.133333	674.833313	1023.000000	1023.000000	2046.000000
46.439999	0.030931	18.280115	4.126664	4.741680	6.520123	2.891648	0.000000	-10.000000	0.233333	-21.066668	668.000000	1023.000000	1023.000000	2046.000000
46.459999	0.028551	16.873480	3.833283	4.490982	6.196747	2.352467	0.000000	-10.000000	0.266667	-21.916666	661.000000	1023.000000	1023.000000	2046.000000
46.480000	0.025086	14.825727	3.320147	4.107853	5.611974	1.785752	0.000000	-10.000000	0.283333	-22.500000	653.666687	1023.000000	1023.000000	2046.000000
46.500000	0.022359	13.214283	2.929616	3.787856	4.915993	1.580818	0.000000	-10.000000	0.291667	-22.933334	646.333313	1023.000000	1023.000000	2046.000000
46.520000	0.020583	12.164326	2.574375	3.730705	4.527480	1.331766	0.000000	-10.000000	0.300000	-23.200001	638.666687	1023.000000	1023.000000	2046.000000
46.540001	0.019137	11.309910	2.133067	3.703856	4.453475	1.019511	0.000000	-10.000000	0.300000	-23.350000	631.000000	1023.000000	1023.000000	2046.000000
46.560001	0.017318	10.235111	1.604335	3.539141	4.244560	0.847076	0.000000	-10.000000	0.300000	-23.216667	623.000000	1023.000000	1023.000000	2046.000000
46.580002	0.015546	9.187410	1.307359	3.308474	3.709907	0.861670	0.000000	-10.000000	0.300000	-23.166668	615.166687	1023.000000	1023.000000	2046.000000
46.599998	0.014542	8.594064	1.048134	3.331802	3.424636	0.789491	0.000000	-10.000000	0.300000	-23.300001	607.500000	1023.000000	1023.000000	2046.000000
46.619999	0.013614	8.045733	0.699134	3.342775	3.421998	0.581826	0.000000	-10.000000	0.308333	-23.600000	599.833313	1023.000000	1023.000000	2046.000000
46.639999	0.012335	7.290021	0.321609	3.218700	3.325101	0.424611	0.000000	-10.000000	0.325000	-24.016668	592.000000	1023.000000	1023.000000	2046.000000
46.660000	0.010784	6.373154	0.126099	2.881483	2.984207	0.381365	0.000000	-10.000000	0.341667	-24.383335	584.000000	1023.000000	1023.000000	2046.000000
46.680000	0.009867	5.831553	0.040432	2.672957	2.687589	0.430575	0.000000	-10.000000	0.350000	-24.683334	575.833313	1023.000000	1023.000000	2046.000000
46.700001	0.009632	5.692565	-0.056208	2.649175	2.691333	0.408266	0.000000	-10.000000	0.350000	-24.816668	567.500000	1023.000000	1023.000000	2046.000000
46.720001	0.009282	5.485409	-0.076494	2.530916	2.696458	0.334530	0.000000	-10.000000	0.366667	-25.150002	559.166687	1023.000000	1023.000000	2046.000000
46.740002	0.008634	5.102635	-0.276038	2.407144	2.742529	0.229000	0.000000	-10.000000	0.383333	-25.316668	550.666687	1023.000000	1023.000000	2046.000000
46.759998	0.007743	4.575887	-0.340189	2.102125	2.550867	0.263084	0.000000	-10.000000	0.383333	-25.416668	542.333313	1023.000000	1023.000000	2046.000000
46.779999	0.007299	4.313436	-0.263574	1.961861	2.309687	0.305463	0.000000	-10.000000	0.383333	-25.383333	533.666687	1023.000000	1023.000000	2046.000000
46.799999	0.006692	3.954851	-0.397354	1.906998	2.351840	0.093367	0.000000	-10.000000	0.366667	-25.233334	525.333313	1023.000000	1023.000000	2046.000000
46.820000	0.005400	3.191175	-0.671718	1.775834	2.320376	-0.233316	0.000000	-10.000000	0.383333	-25.233334	516.833313	1023.000000	1023.000000	2046.000000
46.840000	0.003081	1.820903	-0.853201	1.174546	1.873523	-0.373965	0.000000	-10.000000	0.366667	-25.066668	508.500000	1023.000000	1023.000000	2046.000000
46.860001	0.001164	0.688172	-0.856929	0.645375	1.458995	-0.559269	0.000000	-10.000000	0.350000	-24.733334	500.166656	1023.000000	1023.000000	2046.000000
46.880001	-0.000653	-0.385935	-1.053420	0.337957	1.397040	-1.067512	0.000000	-10.000000	0.316667	-24.200001	492.000000	1023.000000	1023.000000	2046.000000
46.900002	-0.002313	-1.366692	-1.237054	-0.005226	1.212774	-1.337187	0.000000	-10.000000	0.308333	-23.733334	484.000000	1023.000000	1023.000000	2046.000000
46.919998	-0.004068	-2.404290	-1.330851	-0.528732	0.745552	-1.290259	0.000000	-10.000000	0.316667	-23.500000	476.000000	1023.000000	1023.000000	2046.000000
46.939999	-0.004700	-2.777857	-1.481308	-0.588071	0.664068	-1.372546	0.000000	-10.000000	0.325000	-23.583334	468.000000	1023.000000	1023.000000	2046.000000
46.959999	-0.005321	-3.144967	-1.662982	-0.600791	0.694262	-1.575456	0.000000	-10.000000	0.325000	-23.766666	460.000000	1023.000000	1023.000000	2046.000000
46.980000	-0.006280	-3.711392	-1.955518	-0.808522	0.653923	-1.601275	0.000000	-10.000000	0.325000	-23.916666	452.000000	1023.000000	1023.000000	2046.000000
47.000000	-0.006790	-4.012744	-1.906154	-1.037495	0.352776	-1.421871	0.000000	-10.000000	0.325000	-23.966667	444.000000	1023.000000	1023.000000	2046.000000
47.020000	-0.006546	-3.868629	-1.971506	-0.917479	0.509410	-1.489053	0.000000	-10.000000	0.316667	-23.716667	436.000000	1023.000000	1023.000000	2046.000000
47.040001	-0.006144	-3.631063	-1.985862	-0.797708	0.709276	-1.556769	0.000000	-10.000000	0.308333	-23.616667	428.166656	1023.000000	1023.000000	2046.000000
47.060001	-0.005996	-3.543764	-2.014960	-0.858421	0.720209	-1.390592	0.000000	-10.000000	0.291667	-23.133333	420.500000	1023.000000	1023.000000	2046.000000
47.080002	-0.005798	-3.426880	-1.887859	-0.908616	0.562658	-1.193064	0.000000	-10.000000	0.291667	-22.850000	412.833344	1023.000000	1023.000000	2046.000000
47.099998	-0.005805	-3.430922	-1.995298	-0.847192	0.672264	-1.260697	0.000000	-10.000000	0.291667	-22.550001	405.166656	1023.000000	1023.000000	2046.000000
47.119999	-0.006105	-3.608286	-2.167889	-0.852754	0.767590	-1.355232	0.000000	-10.000000	0.300000	-22.466667	397.500000	1023.000000	1023.000000	2046.000000
47.139999	-0.006942	-4.102622	-2.370759	-0.972265	0.591644	-1.351243	0.000000	-10.000000	0.291667	-22.516666	390.000000	1023.000000	1023.000000	2046.000000
47.160000	-0.008131	-4.805377	-2.531541	-1.062740	0.232590	-1.443688	0.000000	-10.000000	0.291667	-22.700001	382.500000	1023.000000	1023.000000	2046.000000
47.180000	-0.009761	-5.768589	-2.856421	-1.249035	-0.059596	-1.603538	0.000000	-10.000000	0.283333	-23.033333	374.833344	1023.000000	1023.000000	2046.000000
47.200001	-0.011493	-6.792582	-3.213592	-1.247686	-0.225750	-2.105556	0.000000	-10.000000	0.291667	-23.050001	367.166656	1023.000000	1023.000000	2046.000000
47.220001	-0.012964	-7.661432	-3.531321	-1.416309	-0.354689	-2.359113	0.000000	-10.000000	0.283333	-22.916668	359.500000	1023.000000	1023.000000	2046.000000
47.240002	-0.014795	-8.743930	-3.525287	-1.820090	-0.936205	-2.462347	0.000000	-10.000000	0.283333	-22.500000	351.833344	1023.000000	1023.000000	2046.000000
47.259998	-0.015782	-9.327234	-3.639266	-2.050314	-1.000242	-2.637413	0.000000	-10.000000	0.266667	-22.250000	344.333344	1023.000000	1023.000000	2046.000000
47.279999	-0.016974	-10.031608	-3.790431	-2.184707	-1.028728	-3.027742	0.000000	-10.000000	0.266667	-22.016666	336.833344	1023.000000	1023.000000	2046.000000
47.299999	-0.018762	-11.088499	-4.094179	-2.478376	-1.241715	-3.274228	0.000000	-10.000000	0.258333	-21.900000	329.500000	1023.000000	1023.000000	2046.000000
47.320000	-0.021330	-12.606007	-4.234404	-2.875380	-1.944711	-3.551512	0.000000	-10.000000	0.250000	-21.483334	322.166656	1023.000000	1023.000000	2046.000000
47.340000	-0.023153	-13.683345	-4.592539	-2.985594	-2.246968	-3.858243	0.000000	-10.000000	0.216667	-20.933334	315.000000	1023.000000	1023.000000	2046.000000
47.360001	-0.024707	-14.601771	-5.029349	-3.048660	-2.402841	-4.120921	0.000000	-10.000000	0.191667	-20.466667	308.166656	1023.000000	1023.000000	2046.000000
47.380001	-0.026337	-15.565328	-5.474590	-3.229609	-2.646931	-4.214198	0.000000	-10.000000	0.183333	-20.316668	301.333344	1023.000000	1023.000000	2046.000000
47.400002	-0.027754	-16.402756	-5.654111	-3.472556	-3.137782	-4.138309	0.000000	-10.000000	0.191667	-20.333334	294.500000	1023.000000	1023.000000	2046.000000
47.419998	-0.028717	-16.971470	-6.084856	-3.394271	-3.156516	-4.335827	0.000000	-10.000000	0.200000	-20.183332	287.666656	1023.000000	1023.000000	2046.000000
47.439999	-0.029619	-17.505112	-6.481782	-3.439212	-3.236867	-4.347251	0.000000	-10.000000	0.183333	-20.166666	281.000000	1023.000000	1023.000000	2046.000000
47.459999	-0.030767	-18.183107	-6.709824	-3.688198	-3.469210	-4.315874	0.000000	-10.000000	0.175000	-20.000000	274.333344	1023.000000	1023.000000	2046.000000
47.480000	-0.031252	-18.469803	-6.842901	-3.807653	-3.553793	-4.265456	0.000000	-10.000000	0.175000	-19.966667	267.666656	1023.000000	1023.000000	2046.000000
47.500000	-0.031970	-18.894094	-7.067701	-3.807529	-3.609988	-4.408876	0.000000	-10.000000	0.183333	-19.733334	261.000000	1023.000000	1023.000000	2046.000000
47.520000	-0.032386	-19.140221	-7.255298	-3.937790	-3.581838	-4.365295	0.000000	-10.000000	0.183333	-19.650000	254.333328	1023.000000	1023.000000	2046.000000
47.540001	-0.032732	-19.344484	-7.117294	-4.151416	-3.842158	-4.233615	0.000000	-10.000000	0.175000	-19.500000	247.833328	1023.000000	1023.000000	2046.000000
47.560001	-0.032448	-19.177025	-7.205493	-4.119005	-3.652330	-4.200197	0.000000	-10.000000	0.175000	-19.533333	241.166672	1023.000000	1023.000000	2046.000000
47.580002	-0.032189	-19.023520	-7.240587	-4.042172	-3.552531	-4.188229	0.000000	-10.000000	0.166667	-19.483334	234.833328	1023.000000	1023.000000	2046.000000
47.599998	-0.032164	-19.008863	-7.281164	-4.096264	-3.474310	-4.157125	0.000000	-10.000000	0.150000	-19.366667	228.166672	1023.000000	1023.000000	2046.000000
47.619999	-0.032557	-19.241199	-7.137062	-4.360592	-3.684825	-4.058722	0.000000	-10.000000	0.141667	-19.100000	221.833328	1023.000000	1023.000000	2046.000000
47.639999	-0.032706	-19.329098	-7.211319	-4.348251	-3.639344	-4.130185	0.000000	-10.000000	0.141667	-18.816668	215.333328	1023.000000	1023.000000	2046.000000
47.660000	-0.033164	-19.599634	-7.445253	-4.341762	-3.527664	-4.284956	0.000000	-10.000000	0.158333	-18.783333	209.000000	1023.000000	1023.000000	2046.000000
47.680000	-0.034502	-20.390421	-7.529143	-4.692257	-3.740564	-4.428455	0.000000	-10.000000	0.150000	-18.683332	202.666672	1023.000000	1023.000000	2046.000000
47.700001	-0.036139	-21.358212	-7.389371	-5.123110	-4.217758	-4.627973	0.000000	-10.000000	0.141667	-18.366667	196.500000	1023.000000	1023.000000	2046.000000
47.720001	-0.037652	-22.252377	-7.622374	-5.417625	-4.283712	-4.928666	0.000000	-10.000000	0.116667	-17.550001	190.500000	1023.000000	1023.000000	2046.000000
47.740002	-0.038831	-22.949104	-7.774885	-5.659619	-4.400224	-5.114375	0.000000	-10.000000	0.091667	-16.500000	184.666672	1023.000000	1023.000000	2046.000000
47.759998	-0.040397	-23.874578	-7.922511	-6.066577	-4.617956	-5.267535	0.000000	-10.000000	0.050000	-15.600000	179.000000	1023.000000	1023.000000	2046.000000
47.779999	-0.041333	-24.427610	-7.906744	-6.284639	-4.927968	-5.308260	0.000000	-10.000000	0.050000	-15.000000	173.833328	1023.000000	1023.000000	2046.000000
47.799999	-0.041560	-24.562071	-8.120894	-6.219422	-4.905940	-5.315814	0.000000	-10.000000	0.066667	-14.833334	168.833328	1023.000000	1023.000000	2046.000000
47.820000	-0.041535	-24.547108	-8.223413	-6.208921	-4.780550	-5.334221	0.000000	-10.000000	0.100000	-14.800000	164.000000	1023.000000	1023.000000	2046.000000
47.840000	-0.041965	-24.801121	-8.048774	-6.476714	-5.064933	-5.210699	0.000000	-10.000000	0.083333	-14.850000	159.000000	1023.000000	1023.000000	2046.000000
47.860001	-0.041673	-24.628494	-8.232623	-6.306719	-4.935398	-5.153754	0.000000	-10.000000	0.083333	-14.800000	154.000000	1023.000000	1023.000000	2046.000000
47.880001	-0.041049	-24.260040	-8.290483	-6.110791	-4.700873	-5.157892	0.000000	-10.000000	0.058333	-14.650000	149.000000	1023.000000	1023.000000	2046.000000
47.900002	-0.041143	-24.315689	-8.097796	-6.301814	-4.813368	-5.102710	0.000000	-10.000000	0.050000	-14.333333	144.000000	1023.000000	1023.000000	2046.000000
47.919998	-0.040316	-23.826548	-8.026839	-6.114503	-4.764948	-4.920258	0.000000	-10.000000	0.016667	-14.050000	139.166672	1023.000000	1023.000000	2046.000000
47.939999	-0.039424	-23.299585	-8.041924	-5.913437	-4.501632	-4.842594	0.000000	-10.000000	0.008333	-13.716667	134.500000	1023.000000	1023.000000	2046.000000
47.959999	-0.039217	-23.177061	-8.012723	-5.959950	-4.393924	-4.810465	0.000000	-10.000000	0.008333	-13.700000	130.000000	1023.000000	1023.000000	2046.000000
47.980000	-0.039595	-23.400846	-7.943069	-6.173849	-4.556105	-4.727824	0.000000	-10.000000	0.008333	-13.633333	125.500000	1023.000000	1023.000000	2046.000000
48.000000	-0.039400	-23.285381	-8.042545	-6.057184	-4.534662	-4.650991	0.000000	-10.000000	0.016667	-13.750000	120.833336	1023.000000	1023.000000	2046.000000
48.020000	-0.039141	-23.132133	-8.147430	-5.884994	-4.385719	-4.713990	0.000000	-10.000000	0.016667	-13.866667	116.166664	1023.000000	1023.000000	2046.000000
48.040001	-0.039958	-23.615078	-8.236233	-5.991667	-4.588087	-4.799091	0.000000	-10.000000	0.025000	-14.100000	111.500000	1023.000000	1023.000000	2046.000000
48.060001	-0.041658	-24.619858	-8.413357	-6.153746	-5.104978	-4.947776	0.000000	-10.000000	0.033333	-14.233334	106.833336	1023.000000	1023.000000	2046.000000
48.080002	-0.042677	-25.221888	-8.749328	-6.129243	-5.158178	-5.185138	0.000000	-10.000000	0.033333	-14.283334	102.166664	1023.000000	1023.000000	2046.000000
48.099998	-0.043641	-25.792002	-8.872421	-6.191028	-5.174465	-5.554089	0.000000	-10.000000	0.025000	-14.116667	97.333336	1023.000000	1023.000000	2046.000000
48.119999	-0.045444	-26.857327	-8.811326	-6.690254	-5.716540	-5.639206	0.000000	-10.000000	0.008333	-13.750000	92.666664	1023.000000	1023.000000	2046.000000
48.139999	-0.045985	-27.177380	-8.974519	-6.862306	-5.716608	-5.623947	0.000000	-10.000000	0.000000	-13.166667	88.000000	1023.000000	1023.000000	2046.000000
48.160000	-0.046513	-27.489386	-9.012565	-6.940889	-5.644991	-5.890942	0.000000	-10.000000	0.000000	-12.766667	83.500000	1023.000000	1023.000000	2046.000000
48.180000	-0.048446	-28.631317	-9.162558	-7.291268	-5.969584	-6.207909	0.000000	-10.000000	0.000000	-12.616667	79.166664	1023.000000	1023.000000	2046.000000
48.200001	-0.050429	-29.803629	-9.350558	-7.560806	-6.598939	-6.293325	0.000000	-10.000000	0.000000	-12.633334	75.000000	1023.000000	1023.000000	2046.000000
48.220001	-0.051696	-30.552418	-9.820661	-7.521581	-6.722421	-6.487755	0.000000	-10.000000	0.000000	-12.583334	71.000000	1023.000000	1023.000000	2046.000000
48.240002	-0.052701	-31.146513	-10.141635	-7.490940	-6.752985	-6.760954	0.000000	-10.000000	0.000000	-12.633333	66.833336	1023.000000	1023.000000	2046.000000
48.259998	-0.054296	-32.088684	-10.434410	-7.786266	-7.043900	-6.824111	0.000000	-10.000000	0.000000	-12.666667	62.500000	1023.000000	1023.000000	2046.000000
48.279999	-0.055261	-32.659336	-10.616879	-7.926190	-7.440049	-6.676219	0.000000	-10.000000	0.000000	-12.666667	58.166668	1023.000000	1023.000000	2046.000000
48.299999	-0.055638	-32.882011	-11.007753	-7.824028	-7.318865	-6.731366	0.000000	-10.000000	0.000000	-12.516666	54.000000	1023.000000	1023.000000	2046.000000
48.320000	-0.056026	-33.111362	-11.197376	-7.792356	-7.246289	-6.875340	0.000000	-10.000000	0.000000	-12.500000	50.000000	1023.000000	1023.000000	2046.000000
48.340000	-0.057003	-33.688942	-11.244090	-8.117976	-7.580443	-6.746434	0.000000	-10.000000	0.000000	-12.466667	45.666668	1023.000000	1023.000000	2046.000000
48.360001	-0.057185	-33.796490	-11.381079	-8.151140	-7.628286	-6.635984	0.000000	-10.000000	0.000000	-12.333334	41.333332	1023.000000	1023.000000	2046.000000
48.380001	-0.056798	-33.567780	-11.473160	-8.016133	-7.395870	-6.682615	0.000000	-10.000000	0.000000	-12.000000	37.000000	1023.000000	1023.000000	2046.000000
48.400002	-0.056801	-33.569351	-11.537944	-8.070793	-7.294058	-6.666555	0.000000	-10.000000	0.000000	-11.700000	33.000000	1023.000000	1023.000000	2046.000000
48.419998	-0.057021	-33.699612	-11.441504	-8.261209	-7.531430	-6.465469	0.000000	-10.000000	0.000000	-11.500000	29.166666	1023.000000	1023.000000	2046.000000
48.439999	-0.056261	-33.249996	-11.417772	-8.113615	-7.406934	-6.311674	0.000000	-10.000000	0.000000	-11.466667	25.500000	1023.000000	1023.000000	2046.000000
48.459999	-0.055390	-32.735451	-11.378780	-7.825674	-7.064605	-6.466391	0.000000	-10.000000	0.000000	-11.466667	21.833334	1023.000000	1023.000000	2046.000000
48.480000	-0.055555	-32.833115	-11.339445	-8.068524	-7.124278	-6.300867	0.000000	-10.000000	0.000000	-11.200000	18.000000	1023.000000	1023.000000	2046.000000
48.500000	-0.055247	-32.650700	-11.202672	-8.046099	-7.260831	-6.141098	0.000000	-10.000000	0.000000	-10.800000	14.166667	1023.000000	1023.000000	2046.000000
48.520000	-0.054796	-32.384609	-11.329968	-7.922611	-6.854329	-6.277700	0.000000	-10.000000	0.000000	-10.250000	10.500000	1023.000000	1023.000000	2046.000000
48.540001	-0.055350	-32.711803	-11.319879	-8.144778	-6.836549	-6.410599	0.000000	-10.000000	0.000000	-10.050000	7.166667	1023.000000	1023.000000	2046.000000
48.560001	-0.056648	-33.479061	-11.214096	-8.560359	-7.327137	-6.377468	0.000000	-10.000000	0.000000	-9.683333	3.833333	1023.000000	1023.000000	2046.000000
48.580002	-0.057301	-33.865017	-11.341067	-8.614108	-7.257610	-6.652229	0.000000	-10.000000	-0.033333	-8.883333	1.000000	1023.000000	1023.000000	2046.000000
48.599998	-0.058052	-34.308681	-11.331420	-8.760160	-7.204650	-7.012449	0.000000	-10.000000	-0.066667	-7.183333	-1.833333	1023.000000	1023.000000	2046.000000
48.619999	-0.059629	-35.240803	-11.347484	-9.259058	-7.585006	-7.049256	0.000000	-10.000000	-0.100000	-4.483334	-3.833333	1023.000000	1023.000000	2046.000000
48.639999	-0.060250	-35.607605	-11.274429	-9.454765	-7.916928	-6.961482	0.000000	-10.000000	-0.100000	-1.683333	-5.333333	1023.000000	1023.000000	2046.000000
48.660000	-0.060062	-35.496933	-11.411249	-9.306419	-7.594904	-7.184361	0.000000	-10.000000	-0.108333	0.783333	-5.833333	1023.000000	1023.000000	2046.000000
48.680000	-0.059975	-35.445316	-11.468201	-9.284475	-7.410019	-7.282619	0.000000	-10.000000	-0.116667	2.333333	-6.000000	1023.000000	1023.000000	2046.000000
48.700001	-0.060124	-35.533405	-11.321956	-9.494236	-7.695563	-7.021652	0.000000	-10.000000	-0.133333	3.816667	-6.000000	1023.000000	1023.000000	2046.000000
48.720001	-0.059077	-34.914433	-11.246983	-9.304445	-7.489648	-6.873358	0.000000	-10.000000	-0.141667	5.333333	-6.000000	1023.000000	1023.000000	2046.000000
48.740002	-0.057778	-34.147079	-11.225861	-9.008838	-6.959698	-6.952682	0.000000	-10.000000	-0.166667	7.150000	-6.000000	1023.000000	1023.000000	2046.000000
48.759998	-0.057008	-33.691566	-11.093615	-8.978231	-6.813427	-6.806293	0.000000	-10.000000	-0.175000	8.816667	-6.000000	1023.000000	1023.000000	2046.000000
48.779999	-0.056338	-33.295723	-10.941655	-9.048299	-6.795550	-6.510218	0.000000	-10.000000	-0.200000	10.416667	-6.000000	1023.000000	1023.000000	2046.000000
48.799999	-0.055316	-32.691753	-10.787301	-8.936257	-6.674148	-6.294049	0.000000	-10.000000	-0.216667	11.866667	-6.000000	1023.000000	1023.000000	2046.000000
48.820000	-0.053812	-31.802948	-10.746799	-8.567785	-6.071890	-6.416473	0.000000	-10.000000	-0.241667	13.333334	-1.333333	1023.000000	1023.000000	2046.000000
48.840000	-0.052566	-31.066229	-10.582582	-8.504563	-5.729557	-6.249527	0.000000	-10.000000	-0.266667	14.583334	8.333333	1023.000000	1023.000000	2046.000000
48.860001	-0.051685	-30.545773	-10.235057	-8.628933	-5.841683	-5.840099	0.000000	-10.000000	-0.300000	15.683333	19.833334	1023.000000	1023.000000	2046.000000
48.880001	-0.050391	-29.780979	-10.098877	-8.394728	-5.536602	-5.750774	0.000000	-10.000000	-0.333333	16.533333	28.333334	1023.000000	1023.000000	2046.000000
48.900002	-0.049138	-29.040386	-10.003784	-8.007696	-5.061028	-5.967879	0.000000	-10.000000	-0.341667	17.566668	33.833332	1023.000000	1023.000000	2046.000000
48.919998	-0.049056	-28.991945	-9.951982	-8.256800	-5.019249	-5.763914	0.000000	-10.000000	-0.341667	18.433334	39.500000	1023.000000	1023.000000	2046.000000
48.939999	-0.048408	-28.609241	-9.644832	-8.418087	-5.225584	-5.320739	0.000000	-10.000000	-0.341667	19.233334	45.500000	1023.000000	1023.000000	2046.000000
48.959999	-0.046869	-27.699831	-9.618725	-8.011372	-4.700728	-5.369006	0.000000	-10.000000	-0.350000	19.566668	51.833332	1023.000000	1023.000000	2046.000000
48.980000	-0.045370	-26.813576	-9.507205	-7.781459	-4.264163	-5.260750	0.000000	-10.000000	-0.358333	19.783333	58.333332	1023.000000	1023.000000	2046.000000
49.000000	-0.045760	-27.044317	-9.598250	-7.947700	-4.473869	-5.024498	0.000000	-10.000000	-0.366667	19.900000	65.000000	1023.000000	1023.000000	2046.000000
49.020000	-0.045706	-27.012024	-9.561313	-7.881356	-4.581239	-4.988117	0.000000	-10.000000	-0.383333	20.233334	71.500000	1023.000000	1023.000000	2046.000000
49.040001	-0.045124	-26.668562	-9.550262	-7.546124	-4.249743	-5.322433	0.000000	-10.000000	-0.408333	20.716667	78.166664	1023.000000	1023.000000	2046.000000
49.060001	-0.045641	-26.973616	-9.541390	-7.729331	-4.357320	-5.345574	0.000000	-10.000000	-0.433333	21.116667	82.666664	1023.000000	1023.000000	2046.000000
49.080002	-0.045916	-27.136600	-9.260843	-8.069836	-4.746152	-5.059769	0.000000	-10.000000	-0.458333	21.850000	89.666664	1023.000000	1023.000000	2046.000000
49.099998	-0.045252	-26.743841	-9.336054	-7.845158	-4.247246	-5.315383	0.000000	-10.000000	-0.466667	22.583334	97.000000	1023.000000	1023.000000	2046.000000
49.119999	-0.045172	-26.696379	-9.394847	-7.769185	-4.042887	-5.489460	0.000000	-10.000000	-0.458333	23.083334	107.000000	1023.000000	1023.000000	2046.000000
49.139999	-0.046788	-27.651737	-9.542563	-8.103295	-4.566002	-5.439876	0.000000	-10.000000	-0.458333	23.066668	114.666664	1023.000000	1023.000000	2046.000000
49.160000	-0.047153	-27.867149	-9.552705	-8.142247	-4.836432	-5.335765	0.000000	-10.000000	-0.450000	22.766666	122.333336	1023.000000	1023.000000	2046.000000
49.180000	-0.046543	-27.506655	-9.788988	-7.800592	-4.451404	-5.465670	0.000000	-10.000000	-0.475000	22.933334	130.000000	1023.000000	1023.000000	2046.000000
49.200001	-0.046063	-27.223293	-9.916969	-7.672227	-4.208432	-5.425664	0.000000	-10.000000	-0.475000	23.033335	137.666672	1023.000000	1023.000000	2046.000000
49.220001	-0.046225	-27.319042	-9.808020	-7.811904	-4.596230	-5.102888	0.000000	-10.000000	-0.483333	23.283335	145.333328	1023.000000	1023.000000	2046.000000
49.240002	-0.045123	-26.667500	-9.850700	-7.533500	-4.358155	-4.925145	0.000000	-10.000000	-0.466667	23.450001	153.000000	1023.000000	1023.000000	2046.000000
49.259998	-0.043674	-25.811548	-9.875026	-7.147979	-3.863398	-4.925146	0.000000	-10.000000	-0.458333	23.783335	161.000000	1023.000000	1023.000000	2046.000000
49.279999	-0.043390	-25.643723	-9.827692	-7.259347	-3.919713	-4.636969	0.000000	-10.000000	-0.466667	23.883333	169.000000	1023.000000	1023.000000	2046.000000
49.299999	-0.042305	-25.002071	-9.626734	-7.239890	-3.931438	-4.204009	0.000000	-10.000000	-0.475000	24.050001	177.000000	1023.000000	1023.000000	2046.000000
49.320000	-0.040407	-23.880541	-9.586277	-6.750393	-3.362285	-4.181585	0.000000	-10.000000	-0.483333	23.933334	185.000000	1023.000000	1023.000000	2046.000000
49.340000	-0.038938	-23.012394	-9.365113	-6.506567	-3.120380	-4.020334	0.000000	-10.000000	-0.483333	24.150002	193.000000	1023.000000	1023.000000	2046.000000
49.360001	-0.037652	-22.252268	-9.151229	-6.521909	-3.023412	-3.555719	0.000000	-10.000000	-0.483333	24.233334	201.000000	1023.000000	1023.000000	2046.000000
49.380001	-0.035277	-20.848919	-8.694423	-6.180974	-2.719660	-3.253862	0.000000	-10.000000	-0.491667	24.216667	209.000000	1023.000000	1023.000000	2046.000000
49.400002	-0.032743	-19.351040	-8.360133	-5.708327	-2.115701	-3.166879	0.000000	-10.000000	-0.491667	24.433334	217.000000	1023.000000	1023.000000	2046.000000
49.419998	-0.030420	-17.978052	-7.910886	-5.398292	-1.719361	-2.949513	0.000000	-10.000000	-0.500000	24.350000	225.000000	1023.000000	1023.000000	2046.000000
49.439999	-0.028856	-17.053789	-7.546295	-5.482180	-1.533518	-2.491798	0.000000	-10.000000	-0.500000	24.483334	233.000000	1023.000000	1023.000000	2046.000000
49.459999	-0.027053	-15.988257	-7.140389	-5.348636	-1.228121	-2.271111	0.000000	-10.000000	-0.483333	24.016668	241.166672	1023.000000	1023.000000	2046.000000
49.480000	-0.025440	-15.035042	-6.855895	-5.061998	-0.744496	-2.372654	0.000000	-10.000000	-0.500000	23.866667	249.333328	1023.000000	1023.000000	2046.000000
49.500000	-0.024733	-14.616962	-6.570537	-5.049819	-0.564012	-2.432595	0.000000	-10.000000	-0.516667	23.716667	257.333344	1023.000000	1023.000000	2046.000000
49.520000	-0.025037	-14.796972	-6.411983	-5.318269	-0.721877	-2.344844	0.000000	-10.000000	-0.533333	24.100000	265.166656	1023.000000	1023.000000	2046.000000
49.540001	-0.024181	-14.291203	-6.224413	-5.207541	-0.598866	-2.260382	0.000000	-10.000000	-0.516667	24.250000	273.000000	1023.000000	1023.000000	2046.000000
49.560001	-0.023317	-13.780217	-5.976811	-4.976143	-0.412055	-2.415207	0.000000	-10.000000	-0.500000	24.483334	281.333344	1023.000000	1023.000000	2046.000000
49.580002	-0.022940	-13.557654	-5.886049	-5.072650	-0.315173	-2.283782	0.000000	-10.000000	-0.500000	24.366667	289.666656	1023.000000	1023.000000	2046.000000
49.599998	-0.022019	-13.013457	-5.590724	-5.054900	-0.337879	-2.029953	0.000000	-10.000000	-0.500000	24.250000	298.000000	1023.000000	1023.000000	2046.000000
49.619999	-0.020074	-11.863660	-5.403880	-4.657284	0.080465	-1.882961	0.000000	-10.000000	-0.500000	24.233334	306.000000	1023.000000	1023.000000	2046.000000
49.639999	-0.017828	-10.536434	-5.018709	-4.248347	0.453041	-1.722419	0.000000	-10.000000	-0.500000	24.266666	314.000000	1023.000000	1023.000000	2046.000000
49.660000	-0.016102	-9.516294	-4.842934	-4.132421	0.749193	-1.290131	0.000000	-10.000000	-0.491667	24.383333	322.000000	1023.000000	1023.000000	2046.000000
49.680000	-0.013992	-8.269287	-4.440223	-3.902987	0.965787	-0.891863	0.000000	-10.000000	-0.491667	24.350000	330.000000	1023.000000	1023.000000	2046.000000
49.700001	-0.011551	-6.826641	-4.087782	-3.396749	1.408039	-0.750149	0.000000	-10.000000	-0.508333	24.450001	338.000000	1023.000000	1023.000000	2046.000000
49.720001	-0.009262	-5.473888	-3.726181	-3.058615	1.816395	-0.505489	0.000000	-10.000000	-0.516667	24.550001	346.333344	1023.000000	1023.000000	2046.000000
49.740002	-0.007081	-4.184926	-3.427086	-2.866626	2.234619	-0.125833	0.000000	-10.000000	-0.533333	24.750000	354.666656	1023.000000	1023.000000	2046.000000
49.759998	-0.004861	-2.872721	-3.045079	-2.497263	2.543745	0.125876	0.000000	-10.000000	-0.533333	24.799999	363.000000	1023.000000	1023.000000	2046.000000
49.779999	-0.002772	-1.638051	-2.631910	-2.116171	2.803885	0.306144	0.000000	-10.000000	-0.550000	24.933332	371.166656	1023.000000	1023.000000	2046.000000
49.799999	-0.001437	-0.849327	-2.293594	-1.871077	2.951271	0.364073	0.000000	-10.000000	-0.541667	24.950001	379.500000	1023.000000	1023.000000	2046.000000
49.820000	-0.000385	-0.227604	-2.227457	-1.796014	3.211281	0.584587	0.000000	-10.000000	-0.533333	25.000000	387.833344	1023.000000	1023.000000	2046.000000
49.840000	0.001077	0.636454	-1.951518	-1.594740	3.380018	0.802694	0.000000	-10.000000	-0.516667	25.100000	396.166656	1023.000000	1023.000000	2046.000000
49.860001	0.002897	1.712194	-1.628076	-1.270396	3.648186	0.962480	0.000000	-10.000000	-0.508333	25.066668	404.500000	1023.000000	1023.000000	2046.000000
49.880001	0.005028	2.971560	-1.339628	-0.935321	3.990979	1.255530	0.000000	-10.000000	-0.508333	25.150002	412.833344	1023.000000	1023.000000	2046.000000
49.900002	0.006197	3.662609	-1.419994	-0.643694	4.300710	1.425587	0.000000	-10.000000	-0.500000	25.100000	421.166656	1023.000000	1023.000000	2046.000000
49.919998	0.006945	4.104518	-1.233152	-0.503196	4.209279	1.631588	0.000000	-10.000000	-0.500000	25.133333	429.500000	1023.000000	1023.000000	2046.000000
49.939999	0.007916	4.678308	-1.057418	-0.103944	4.239335	1.600335	0.000000	-10.000000	-0.500000	25.116667	437.833344	1023.000000	1023.000000	2046.000000
49.959999	0.008950	5.289270	-0.810710	0.195904	4.304549	1.599526	0.000000	-10.000000	-0.516667	25.150000	446.333344	1023.000000	1023.000000	2046.000000
49.980000	0.009352	5.527094	-0.783842	0.202368	4.462914	1.645653	0.000000	-10.000000	-0.516667	25.266666	454.666656	1023.000000	1023.000000	2046.000000
50.000000	0.009413	5.563147	-0.558742	0.155640	4.292530	1.673719	0.000000	-10.000000	-0.508333	25.300001	463.333344	1023.000000	1023.000000	2046.000000
50.020000	0.008887	5.252482	-0.552052	0.308565	4.099442	1.396527	0.000000	-10.000000	-0.491667	25.233334	471.666656	1023.000000	1023.000000	2046.000000
50.040001	0.008224	4.860424	-0.711229	0.489808	3.878130	1.203714	0.000000	-10.000000	-0.483333	25.050001	480.166656	1023.000000	1023.000000	2046.000000
50.060001	0.008030	4.745826	-1.052928	0.631865	4.000428	1.166461	0.000000	-10.000000	-0.475000	24.850000	485.666656	1023.000000	1023.000000	2046.000000
50.080002	0.008231	4.864766	-0.947878	0.675573	3.768587	1.368485	0.000000	-10.000000	-0.475000	24.566668	494.000000	1023.000000	1023.000000	2046.000000
50.099998	0.009224	5.451447	-0.836505	0.902539	3.822018	1.563395	0.000000	-10.000000	-0.475000	24.366667	502.166656	1023.000000	1023.000000	2046.000000
50.119999	0.010488	6.198359	-0.869741	1.267245	4.079617	1.721238	0.000000	-10.000000	-0.475000	24.200001	513.000000	1023.000000	1023.000000	2046.000000
50.139999	0.011618	6.866132	-1.033109	1.590163	4.422187	1.886891	0.000000	-10.000000	-0.475000	24.216667	521.000000	1023.000000	1023.000000	2046.000000
50.160000	0.012800	7.564968	-0.791214	1.818145	4.325814	2.212224	0.000000	-10.000000	-0.475000	24.216667	529.000000	1023.000000	1023.000000	2046.000000
50.180000	0.014266	8.431411	-0.586837	2.163753	4.392452	2.462043	0.000000	-10.000000	-0.475000	24.433332	537.000000	1023.000000	1023.000000	2046.000000
50.200001	0.015833	9.357059	-0.515607	2.464674	4.734727	2.673265	0.000000	-10.000000	-0.466667	24.216667	545.333313	1023.000000	1023.000000	2046.000000
50.220001	0.017695	10.457947	-0.470050	2.859416	5.212382	2.856199	0.000000	-10.000000	-0.458333	24.200001	553.666687	1023.000000	1023.000000	2046.000000
50.240002	0.019000	11.228925	-0.202367	3.115674	5.266672	3.048945	0.000000	-10.000000	-0.441667	23.833334	562.000000	1023.000000	1023.000000	2046.000000
50.259998	0.020693	12.229345	0.231819	3.266160	5.312526	3.418841	0.000000	-10.000000	-0.433333	23.666668	570.000000	1023.000000	1023.000000	2046.000000
50.279999	0.022902	13.535013	0.532997	3.587842	5.735981	3.678192	0.000000	-10.000000	-0.433333	23.166668	577.833313	1023.000000	1023.000000	2046.000000
50.299999	0.024986	14.766976	0.793666	3.952245	6.181313	3.839752	0.000000	-10.000000	-0.425000	22.433334	585.500000	1023.000000	1023.000000	2046.000000
50.320000	0.026707	15.783570	1.122579	4.216024	6.506739	3.938228	0.000000	-10.000000	-0.416667	21.933334	590.500000	1023.000000	1023.000000	2046.000000
50.340000	0.028193	16.662161	1.731407	4.278371	6.504862	4.147520	0.000000	-10.000000	-0.366667	20.616667	597.833313	1023.000000	1023.000000	2046.000000
50.360001	0.029678	17.539970	2.150683	4.416699	6.725094	4.247493	0.000000	-10.000000	-0.308333	19.150000	605.000000	1023.000000	1023.000000	2046.000000
50.380001	0.030539	18.048759	2.399132	4.511440	6.964050	4.174137	0.000000	-10.000000	-0.241667	16.566668	614.166687	1023.000000	1023.000000	2046.000000
50.400002	0.030330	17.924759	2.370697	4.442414	7.129149	3.982497	0.000000	-10.000000	-0.191667	14.516667	620.166687	1023.000000	1023.000000	2046.000000
50.419998	0.029564	17.472332	2.637893	4.233078	6.768792	3.832569	0.000000	-10.000000	-0.150000	11.933333	625.333313	1023.000000	1023.000000	2046.000000
50.439999	0.029178	17.244459	2.770016	3.955825	6.632045	3.886573	0.000000	-10.000000	-0.108333	9.550000	629.666687	1023.000000	1023.000000	2046.000000
50.459999	0.029264	17.294775	2.716159	4.023939	6.883205	3.671471	0.000000	-10.000000	-0.075000	5.916667	633.333313	1023.000000	1023.000000	2046.000000
50.480000	0.028587	16.894701	2.671541	3.900991	6.816891	3.505279	0.000000	-10.000000	-0.066667	1.766667	636.000000	1023.000000	1023.000000	2046.000000
50.500000	0.028208	16.670809	2.904401	3.748093	6.503273	3.515043	0.000000	-10.000000	-0.058333	-2.050000	637.500000	1023.000000	1023.000000	2046.000000
50.520000	0.028845	17.047539	2.904034	3.794264	6.705266	3.643973	0.000000	-10.000000	-0.058333	-4.166667	638.000000	1023.000000	1023.000000	2046.000000
50.540001	0.029129	17.215014	2.826209	3.982842	6.873985	3.531978	0.000000	-10.000000	-0.033333	-6.583333	638.000000	1023.000000	1023.000000	2046.000000
50.560001	0.028587	16.895012	2.911753	3.845686	6.654159	3.483414	0.000000	-10.000000	-0.016667	-8.916667	638.000000	1023.000000	1023.000000	2046.000000
50.580002	0.028686	16.953386	2.944252	3.834605	6.646077	3.528451	0.000000	-10.000000	0.000000	-11.250000	638.000000	1023.000000	1023.000000	2046.000000
50.599998	0.029039	17.161919	2.944171	3.966130	6.777408	3.474211	0.000000	-10.000000	0.016667	-12.533334	638.000000	1023.000000	1023.000000	2046.000000
50.619999	0.028780	17.009117	2.978202	4.004443	6.792112	3.234361	0.000000	-10.000000	0.033333	-13.616667	630.500000	1023.000000	1023.000000	2046.000000
50.639999	0.028779	17.008171	3.221055	3.876638	6.541439	3.369039	0.000000	-10.000000	0.050000	-14.983334	621.333313	1023.000000	1023.000000	2046.000000
50.660000	0.029464	17.413206	3.258515	4.008387	6.702893	3.443411	0.000000	-10.000000	0.066667	-15.816667	610.500000	1023.000000	1023.000000	2046.000000
50.680000	0.029751	17.582991	3.218365	4.151355	6.838433	3.374837	0.000000	-10.000000	0.091667	-16.616667	605.166687	1023.000000	1023.000000	2046.000000
50.700001	0.028666	16.941692	3.200655	3.946424	6.561003	3.233611	0.000000	-10.000000	0.116667	-17.299999	599.500000	1023.000000	1023.000000	2046.000000
50.720001	0.028220	16.678175	3.088376	3.763978	6.488603	3.337219	0.000000	-10.000000	0.133333	-18.049999	593.500000	1023.000000	1023.000000	2046.000000
50.740002	0.027547	16.280556	2.906397	3.850248	6.368033	3.155879	0.000000	-10.000000	0.158333	-18.799999	587.500000	1023.000000	1023.000000	2046.000000
50.759998	0.025044	14.801267	2.531003	3.603750	5.938683	2.727832	0.000000	-10.000000	0.175000	-19.583334	581.333313	1023.000000	1023.000000	2046.000000
50.779999	0.022780	13.463180	2.200600	3.261526	5.501647	2.499407	0.000000	-10.000000	0.191667	-20.383333	575.000000	1023.000000	1023.000000	2046.000000
50.799999	0.020811	12.299559	1.913951	3.216131	5.177070	1.992406	0.000000	-10.000000	0.191667	-20.916666	570.666687	1023.000000	1023.000000	2046.000000
50.820000	0.018287	10.807590	1.627173	2.980632	4.743909	1.455875	0.000000	-10.000000	0.200000	-21.333334	566.000000	1023.000000	1023.000000	2046.000000
50.840000	0.017016	10.056326	1.630980	2.707679	4.342760	1.374907	0.000000	-10.000000	0.225000	-21.750000	558.666687	1023.000000	1023.000000	2046.000000
50.860001	0.015962	9.433630	1.568844	2.589422	4.191025	1.084339	0.000000	-10.000000	0.258333	-22.333334	548.833313	1023.000000	1023.000000	2046.000000
50.880001	0.013846	8.183086	1.407705	2.176220	3.871381	0.727781	0.000000	-10.000000	0.291667	-22.833334	541.500000	1023.000000	1023.000000	2046.000000
50.900002	0.012165	7.189659	1.350872	1.843922	3.477116	0.517748	0.000000	-10.000000	0.300000	-23.216667	536.333313	1023.000000	1023.000000	2046.000000
50.919998	0.009660	5.708916	0.939595	1.873510	3.053493	-0.157682	0.000000	-10.000000	0.300000	-23.616667	528.333313	1023.000000	1023.000000	2046.000000
50.939999	0.006400	3.782598	0.439143	1.498797	2.453884	-0.609225	0.000000	-10.000000	0.300000	-23.833334	517.666687	1023.000000	1023.000000	2046.000000
50.959999	0.004843	2.862432	0.092639	1.283865	2.104187	-0.618260	0.000000	-10.000000	0.316667	-23.900000	507.166656	1023.000000	1023.000000	2046.000000
50.980000	0.003390	2.003724	-0.330500	1.431648	1.920770	-1.018195	0.000000	-10.000000	0.333333	-23.783333	502.000000	1023.000000	1023.000000	2046.000000
51.000000	0.001321	0.780612	-0.775281	1.200992	1.591558	-1.236657	0.000000	-10.000000	0.333333	-24.016666	497.000000	1023.000000	1023.000000	2046.000000
51.020000	-0.000043	-0.025410	-0.906878	0.952389	1.030911	-1.101833	0.000000	-10.000000	0.333333	-24.333334	488.833344	1023.000000	1023.000000	2046.000000
51.040001	-0.000766	-0.452587	-1.257049	1.083822	0.980912	-1.260273	0.000000	-10.000000	0.341667	-24.783335	478.000000	1023.000000	1023.000000	2046.000000
51.060001	-0.002119	-1.252105	-1.666123	1.073032	0.864501	-1.523515	0.000000	-10.000000	0.366667	-25.066668	469.666656	1023.000000	1023.000000	2046.000000
51.080002	-0.003375	-1.994378	-1.862113	0.754449	0.603273	-1.489986	0.000000	-10.000000	0.383333	-25.316668	464.333344	1023.000000	1023.000000	2046.000000
51.099998	-0.003776	-2.231508	-1.958887	0.643551	0.485753	-1.401925	0.000000	-10.000000	0.391667	-25.633333	455.833344	1023.000000	1023.000000	2046.000000
51.119999	-0.004332	-2.560436	-2.190208	0.761151	0.488034	-1.619413	0.000000	-10.000000	0.416667	-26.050001	444.500000	1023.000000	1023.000000	2046.000000
51.139999	-0.005225	-3.087877	-2.337634	0.498310	0.351311	-1.599864	0.000000	-10.000000	0.441667	-26.616667	429.833344	1023.000000	1023.000000	2046.000000
51.160000	-0.005163	-3.051520	-2.285287	0.306979	0.232689	-1.305902	0.000000	-10.000000	0.466667	-26.983334	421.000000	1023.000000	1023.000000	2046.000000
51.180000	-0.005204	-3.075820	-2.373151	0.438414	0.313269	-1.454352	0.000000	-10.000000	0.466667	-27.466667	412.000000	1023.000000	1023.000000	2046.000000
51.200001	-0.005745	-3.395105	-2.506708	0.347607	0.305017	-1.541021	0.000000	-10.000000	0.458333	-27.683332	409.000000	1023.000000	1023.000000	2046.000000
51.220001	-0.006277	-3.709840	-2.397789	0.051530	0.017912	-1.381492	0.000000	-10.000000	0.450000	-27.900000	399.833344	1023.000000	1023.000000	2046.000000
51.240002	-0.006590	-3.894926	-2.635828	0.170853	0.182340	-1.612292	0.000000	-10.000000	0.450000	-27.900000	393.666656	1023.000000	1023.000000	2046.000000
51.259998	-0.007890	-4.662851	-2.826477	0.079863	0.017379	-1.933617	0.000000	-10.000000	0.450000	-27.933332	381.166656	1023.000000	1023.000000	2046.000000
51.279999	-0.009503	-5.616087	-2.844184	-0.404445	-0.396352	-1.971106	0.000000	-10.000000	0.450000	-27.966667	374.833344	1023.000000	1023.000000	2046.000000
51.299999	-0.011162	-6.596746	-3.002656	-0.761052	-0.618773	-2.214265	0.000000	-10.000000	0.458333	-28.066668	365.500000	1023.000000	1023.000000	2046.000000
51.320000	-0.013019	-7.694459	-3.140555	-1.058952	-0.820979	-2.673973	0.000000	-10.000000	0.458333	-28.066668	359.333344	1023.000000	1023.000000	2046.000000
51.340000	-0.015186	-8.974909	-3.399793	-1.560015	-1.038440	-2.976660	0.000000	-10.000000	0.458333	-27.883333	350.000000	1023.000000	1023.000000	2046.000000
51.360001	-0.016627	-9.826537	-3.403355	-2.054083	-1.457922	-2.911177	0.000000	-10.000000	0.450000	-27.766666	340.666656	1023.000000	1023.000000	2046.000000
51.380001	-0.017471	-10.325574	-3.612815	-2.088538	-1.539325	-3.084895	0.000000	-10.000000	0.450000	-27.566668	331.500000	1023.000000	1023.000000	2046.000000
51.400002	-0.018435	-10.895094	-3.884892	-2.098537	-1.558303	-3.353362	0.000000	-10.000000	0.450000	-27.600000	319.333344	1023.000000	1023.000000	2046.000000
51.419998	-0.019340	-11.430139	-3.917753	-2.350982	-1.808212	-3.353192	0.000000	-10.000000	0.441667	-27.550001	307.000000	1023.000000	1023.000000	2046.000000
51.439999	-0.019508	-11.529017	-3.947808	-2.510475	-1.939694	-3.131041	0.000000	-10.000000	0.433333	-27.650002	297.666656	1023.000000	1023.000000	2046.000000
51.459999	-0.019709	-11.648289	-4.193892	-2.352190	-1.821614	-3.280592	0.000000	-10.000000	0.433333	-27.600000	291.500000	1023.000000	1023.000000	2046.000000
51.480000	-0.020011	-11.826675	-4.355289	-2.273369	-1.771065	-3.426952	0.000000	-10.000000	0.441667	-27.383333	282.333344	1023.000000	1023.000000	2046.000000
51.500000	-0.020346	-12.024445	-4.275795	-2.554314	-2.013404	-3.180931	0.000000	-10.000000	0.450000	-27.166668	273.166656	1023.000000	1023.000000	2046.000000
[truncated: 1,313,585 more chars]
