# Supplementary material for: Effect of Electrode Belt and Body Positions on Regional Pulmonary Ventilation- and Perfusion-Related Impedance Changes Measured by Electric Impedance Tomography
Source: PLoS One. 2016 Jun 2;11(6):e0155913. doi: 10.1371/journal.pone.0155913 (PMC4890811; doi:10.1371/journal.pone.0155913)
Supplement: S1 Dataset — (ZIP) [file pone.0155913.s001.zip › Dataset/Fp04-semi-2i.txt]

Patient Name:	Fp4
Registry:	Fp4
Investigator:	 
Diagnosys:	 
Notes:	semi2i              
Sample Rate [Hz]:	50.08
Time Base 	Pixels Mean 	Pixels Sum 	UPPER RIGHT		UPPER LEFT		LOWER RIGHT		LOWER LEFT		QRS	ETCO2	Paw	Flow (L/min)	Volume	Analog1	Analog2	AnalogSum
0.000000	0.041915	24.771532	9.186096	9.227102	3.237890	3.120444	0.000000	-10.000000	-0.175000	16.133333	1104.333374	1023.000000	1023.000000	2046.000000
0.020000	0.042252	24.971079	9.042075	9.401175	3.554686	2.973141	0.000000	-10.000000	-0.175000	15.666667	1110.000000	1023.000000	1023.000000	2046.000000
0.040000	0.042498	25.116127	9.373635	9.405531	3.249203	3.087758	0.000000	-10.000000	-0.166667	15.516666	1115.333374	1023.000000	1023.000000	2046.000000
0.060000	0.043272	25.573938	9.239834	9.449129	3.679549	3.205427	0.000000	-10.000000	-0.133333	15.433333	1120.500000	1023.000000	1023.000000	2046.000000
0.080000	0.043552	25.739098	9.522085	9.601577	3.429312	3.186124	0.000000	-10.000000	-0.116667	15.600000	1125.500000	1023.000000	1023.000000	2046.000000
0.100000	0.044450	26.270245	9.587489	9.635330	3.671289	3.376137	0.000000	-10.000000	-0.125000	15.383333	1130.666626	1023.000000	1023.000000	2046.000000
0.120000	0.044686	26.409300	9.546655	9.854415	3.781188	3.227041	0.000000	-10.000000	-0.150000	15.183333	1135.833374	1023.000000	1023.000000	2046.000000
0.140000	0.045466	26.870522	9.909539	9.829686	3.597028	3.534267	0.000000	-10.000000	-0.166667	14.733334	1141.000000	1023.000000	1023.000000	2046.000000
0.160000	0.045674	26.993200	9.712753	10.002568	3.869864	3.408015	0.000000	-10.000000	-0.158333	14.450000	1146.000000	1023.000000	1023.000000	2046.000000
0.180000	0.046222	27.317181	10.073479	10.087101	3.594632	3.561969	0.000000	-10.000000	-0.150000	14.000000	1151.000000	1023.000000	1023.000000	2046.000000
0.200000	0.046924	27.732176	9.955720	10.206801	3.987527	3.582128	0.000000	-10.000000	-0.150000	13.583333	1155.666626	1023.000000	1023.000000	2046.000000
0.220000	0.046997	27.775280	10.187747	10.300323	3.746125	3.541085	0.000000	-10.000000	-0.133333	13.250000	1160.333374	1023.000000	1023.000000	2046.000000
0.240000	0.047767	28.230530	10.184425	10.353789	4.050955	3.641360	0.000000	-10.000000	-0.116667	12.883333	1164.666626	1023.000000	1023.000000	2046.000000
0.260000	0.047804	28.252277	10.416868	10.435070	3.852826	3.547512	0.000000	-10.000000	-0.100000	12.516666	1169.000000	1023.000000	1023.000000	2046.000000
0.280000	0.047872	28.292179	10.402890	10.399278	3.982930	3.507081	0.000000	-10.000000	-0.100000	12.083334	1173.333374	1023.000000	1023.000000	2046.000000
0.300000	0.046504	27.484083	10.370858	10.456538	3.668680	2.988006	0.000000	-10.000000	-0.083333	11.450001	1177.500000	1023.000000	1023.000000	2046.000000
0.320000	0.045286	26.763865	10.262308	10.178188	3.473253	2.850114	0.000000	-10.000000	-0.066667	10.683333	1181.500000	1023.000000	1023.000000	2046.000000
0.340000	0.043781	25.874805	10.041211	10.126666	3.243905	2.463023	0.000000	-10.000000	-0.058333	10.133333	1185.000000	1023.000000	1023.000000	2046.000000
0.360000	0.043349	25.618990	10.082608	9.932849	3.050576	2.552956	0.000000	-10.000000	-0.058333	10.183333	1188.500000	1023.000000	1023.000000	2046.000000
0.380000	0.043123	25.485575	9.859510	10.147508	3.194797	2.283759	0.000000	-10.000000	-0.058333	10.583333	1192.000000	1023.000000	1023.000000	2046.000000
0.400000	0.043352	25.620941	10.207446	10.109991	2.845666	2.457837	0.000000	-10.000000	-0.058333	10.866667	1195.500000	1023.000000	1023.000000	2046.000000
0.420000	0.043769	25.867479	9.905287	10.366958	3.234958	2.360277	0.000000	-10.000000	-0.058333	10.900001	1199.166626	1023.000000	1023.000000	2046.000000
0.440000	0.044024	26.018183	10.300803	10.328396	2.833564	2.555421	0.000000	-10.000000	-0.058333	10.566667	1202.666626	1023.000000	1023.000000	2046.000000
0.460000	0.044774	26.461580	10.095504	10.562911	3.251665	2.551501	0.000000	-10.000000	-0.041667	10.050000	1206.333374	1023.000000	1023.000000	2046.000000
0.480000	0.045106	26.657656	10.453109	10.579411	2.951956	2.673181	0.000000	-10.000000	-0.033333	9.100000	1209.666626	1023.000000	1023.000000	2046.000000
0.500000	0.046238	27.326851	10.366613	10.796347	3.383588	2.780303	0.000000	-10.000000	-0.016667	8.233334	1213.000000	1023.000000	1023.000000	2046.000000
0.520000	0.046677	27.586163	10.564978	10.896441	3.242412	2.882332	0.000000	-10.000000	-0.008333	7.233334	1215.833374	1023.000000	1023.000000	2046.000000
0.540000	0.047910	28.314526	10.641723	11.044790	3.543120	3.084893	0.000000	-10.000000	0.000000	6.550000	1218.333374	1023.000000	1023.000000	2046.000000
0.560000	0.048528	28.679832	10.845626	11.174249	3.521654	3.138303	0.000000	-10.000000	0.000000	5.933333	1220.500000	1023.000000	1023.000000	2046.000000
0.580000	0.049342	29.160940	10.863895	11.266665	3.726934	3.303446	0.000000	-10.000000	-0.008333	5.366667	1222.500000	1023.000000	1023.000000	2046.000000
0.600000	0.049531	29.273067	10.966556	11.269547	3.674005	3.362959	0.000000	-10.000000	-0.016667	4.933333	1224.500000	1023.000000	1023.000000	2046.000000
0.620000	0.049889	29.484211	10.907475	11.326393	3.861817	3.388525	0.000000	-10.000000	-0.016667	4.416667	1226.333374	1023.000000	1023.000000	2046.000000
0.640000	0.049674	29.357403	11.006836	11.271575	3.728176	3.350816	0.000000	-10.000000	-0.008333	4.116667	1228.000000	1023.000000	1023.000000	2046.000000
0.660000	0.049973	29.534225	10.925752	11.295728	3.906512	3.406234	0.000000	-10.000000	0.000000	3.650000	1229.500000	1023.000000	1023.000000	2046.000000
0.680000	0.049962	29.527805	11.070083	11.260393	3.784014	3.413317	0.000000	-10.000000	0.000000	3.133333	1230.833374	1023.000000	1023.000000	2046.000000
0.700000	0.050411	29.793039	10.952886	11.327073	4.030475	3.482604	0.000000	-10.000000	0.008333	1.900000	1232.000000	1023.000000	1023.000000	2046.000000
0.720000	0.050533	29.864790	11.175274	11.263098	3.875237	3.551182	0.000000	-10.000000	0.016667	0.150000	1232.666626	1023.000000	1023.000000	2046.000000
0.740000	0.050930	30.099749	10.996782	11.345049	4.136693	3.621224	0.000000	-10.000000	0.025000	-1.650000	1233.000000	1023.000000	1023.000000	2046.000000
0.760000	0.050970	30.123249	11.255440	11.340296	3.883214	3.644301	0.000000	-10.000000	0.016667	-3.083333	1233.000000	1023.000000	1023.000000	2046.000000
0.780000	0.051218	30.269699	11.065615	11.327595	4.112499	3.763991	0.000000	-10.000000	0.016667	-4.366667	1233.000000	1023.000000	1023.000000	2046.000000
0.800000	0.050885	30.073059	11.222975	11.277922	3.865048	3.707115	0.000000	-10.000000	0.025000	-5.650000	1233.000000	1023.000000	1023.000000	2046.000000
0.820000	0.051191	30.253727	10.943466	11.372164	4.232339	3.705757	0.000000	-10.000000	0.041667	-6.750000	1233.000000	1023.000000	1023.000000	2046.000000
0.840000	0.050868	30.062782	11.176435	11.245486	3.921406	3.719455	0.000000	-10.000000	0.050000	-7.533333	1233.000000	1023.000000	1023.000000	2046.000000
0.860000	0.050764	30.001749	10.891637	11.227032	4.210927	3.672154	0.000000	-10.000000	0.050000	-8.183333	1233.000000	1023.000000	1023.000000	2046.000000
0.880000	0.050585	29.895790	11.128216	11.072186	3.995108	3.700280	0.000000	-10.000000	0.050000	-8.750000	1233.000000	1023.000000	1023.000000	2046.000000
0.900000	0.050377	29.772755	10.888556	11.040105	4.214473	3.629621	0.000000	-10.000000	0.058333	-9.200000	1233.000000	1023.000000	1023.000000	2046.000000
0.920000	0.049433	29.215185	11.048927	10.856520	3.860945	3.448793	0.000000	-10.000000	0.058333	-9.733334	1225.833374	1023.000000	1023.000000	2046.000000
0.940000	0.047895	28.305738	10.654226	10.800003	3.877224	2.974284	0.000000	-10.000000	0.058333	-10.250000	1215.166626	1023.000000	1023.000000	2046.000000
0.960000	0.045794	27.064230	10.647827	10.372963	3.308120	2.735318	0.000000	-10.000000	0.050000	-10.683333	1204.500000	1023.000000	1023.000000	2046.000000
0.980000	0.044240	26.145565	10.219031	10.221583	3.244614	2.460336	0.000000	-10.000000	0.050000	-10.850000	1201.000000	1023.000000	1023.000000	2046.000000
1.000000	0.043296	25.588097	10.162457	10.002439	3.014565	2.408637	0.000000	-10.000000	0.050000	-10.683333	1199.666626	1023.000000	1023.000000	2046.000000
1.020000	0.042732	25.254457	9.940584	10.061532	2.989637	2.262704	0.000000	-10.000000	0.058333	-10.416667	1197.166626	1023.000000	1023.000000	2046.000000
1.040000	0.042407	25.062567	9.962944	9.951789	2.856895	2.290940	0.000000	-10.000000	0.058333	-10.016667	1193.500000	1023.000000	1023.000000	2046.000000
1.060000	0.042242	24.964849	9.794627	10.042987	2.895403	2.231832	0.000000	-10.000000	0.066667	-9.883333	1190.166626	1023.000000	1023.000000	2046.000000
1.080000	0.042273	24.983522	9.864751	9.951769	2.807499	2.359505	0.000000	-10.000000	0.066667	-10.016666	1186.833374	1023.000000	1023.000000	2046.000000
1.100000	0.042262	24.976608	9.691338	10.096121	2.925767	2.263382	0.000000	-10.000000	0.083333	-10.466666	1183.500000	1023.000000	1023.000000	2046.000000
1.120000	0.042410	25.064058	9.832246	9.952465	2.854365	2.424982	0.000000	-10.000000	0.091667	-11.200000	1179.833374	1023.000000	1023.000000	2046.000000
1.140000	0.042553	25.148806	9.649184	10.133084	3.008465	2.358072	0.000000	-10.000000	0.100000	-12.083334	1176.000000	1023.000000	1023.000000	2046.000000
1.160000	0.042959	25.389040	9.782329	10.014189	2.968894	2.623628	0.000000	-10.000000	0.108333	-13.116667	1172.000000	1023.000000	1023.000000	2046.000000
1.180000	0.043405	25.652149	9.710201	10.214946	3.142255	2.584748	0.000000	-10.000000	0.141667	-14.000000	1167.666626	1023.000000	1023.000000	2046.000000
1.200000	0.043728	25.843473	9.875884	10.070247	3.101391	2.795952	0.000000	-10.000000	0.175000	-14.833334	1163.000000	1023.000000	1023.000000	2046.000000
1.220000	0.043852	25.916300	9.738919	10.203980	3.239706	2.733694	0.000000	-10.000000	0.200000	-15.350000	1158.000000	1023.000000	1023.000000	2046.000000
1.240000	0.043797	25.883801	9.822203	9.995398	3.191439	2.874763	0.000000	-10.000000	0.200000	-15.783334	1152.833374	1023.000000	1023.000000	2046.000000
1.260000	0.043437	25.671001	9.553255	10.026261	3.346445	2.745041	0.000000	-10.000000	0.200000	-15.916667	1147.666626	1023.000000	1023.000000	2046.000000
1.280000	0.042961	25.389782	9.689597	9.792167	3.100016	2.808002	0.000000	-10.000000	0.200000	-16.050001	1142.333374	1023.000000	1023.000000	2046.000000
1.300000	0.042655	25.209070	9.369338	9.775911	3.335216	2.728606	0.000000	-10.000000	0.200000	-16.150000	1137.000000	1023.000000	1023.000000	2046.000000
1.320000	0.042362	25.035975	9.566957	9.588737	3.078649	2.801633	0.000000	-10.000000	0.200000	-16.300001	1131.666626	1023.000000	1023.000000	2046.000000
1.340000	0.042070	24.863174	9.257213	9.506023	3.331304	2.768634	0.000000	-10.000000	0.200000	-16.466667	1126.166626	1023.000000	1023.000000	2046.000000
1.360000	0.042066	24.861227	9.472063	9.409244	3.140916	2.839004	0.000000	-10.000000	0.208333	-16.700001	1120.833374	1023.000000	1023.000000	2046.000000
1.380000	0.041987	24.814381	9.140787	9.378819	3.443329	2.851445	0.000000	-10.000000	0.216667	-17.016666	1115.166626	1023.000000	1023.000000	2046.000000
1.400000	0.042012	24.828939	9.384567	9.359966	3.182495	2.901912	0.000000	-10.000000	0.233333	-17.483334	1109.500000	1023.000000	1023.000000	2046.000000
1.420000	0.041877	24.749592	9.086432	9.376880	3.383134	2.903147	0.000000	-10.000000	0.241667	-17.833334	1103.500000	1023.000000	1023.000000	2046.000000
1.440000	0.041680	24.632792	9.200300	9.140513	3.200467	3.091511	0.000000	-10.000000	0.250000	-18.300001	1097.500000	1023.000000	1023.000000	2046.000000
1.460000	0.041106	24.293398	8.965716	9.323336	3.198813	2.805532	0.000000	-10.000000	0.250000	-18.583334	1091.500000	1023.000000	1023.000000	2046.000000
1.480000	0.041095	24.287050	8.943181	8.987557	3.271975	3.084336	0.000000	-10.000000	0.258333	-18.883335	1085.333374	1023.000000	1023.000000	2046.000000
1.500000	0.040302	23.818359	8.875329	9.130885	3.080138	2.732006	0.000000	-10.000000	0.258333	-19.033335	1079.000000	1023.000000	1023.000000	2046.000000
1.520000	0.039816	23.531532	8.587853	8.702818	3.290568	2.950293	0.000000	-10.000000	0.258333	-19.283335	1072.666626	1023.000000	1023.000000	2046.000000
1.540000	0.039237	23.189081	8.699723	8.695566	3.055084	2.738709	0.000000	-10.000000	0.250000	-19.350000	1066.166626	1023.000000	1023.000000	2046.000000
1.560000	0.038485	22.744904	8.368527	8.394670	3.206289	2.775418	0.000000	-10.000000	0.266667	-19.600000	1059.833374	1023.000000	1023.000000	2046.000000
1.580000	0.037355	22.076689	8.403939	8.263689	2.896585	2.512477	0.000000	-10.000000	0.291667	-19.950001	1053.166626	1023.000000	1023.000000	2046.000000
1.600000	0.035410	20.927227	8.102181	8.084007	2.673959	2.067079	0.000000	-10.000000	0.325000	-20.483334	1046.500000	1023.000000	1023.000000	2046.000000
1.620000	0.033587	19.849648	7.934916	7.607856	2.388365	1.918510	0.000000	-10.000000	0.341667	-20.933334	1039.666626	1023.000000	1023.000000	2046.000000
1.640000	0.031444	18.583441	7.648637	7.605461	1.983729	1.345614	0.000000	-10.000000	0.350000	-21.016666	1032.666626	1023.000000	1023.000000	2046.000000
1.660000	0.030688	18.136448	7.412249	7.132881	2.025923	1.565394	0.000000	-10.000000	0.333333	-20.883333	1025.666626	1023.000000	1023.000000	2046.000000
1.680000	0.029545	17.461271	7.397141	7.289278	1.655553	1.119299	0.000000	-10.000000	0.333333	-20.633333	1018.666687	1023.000000	1023.000000	2046.000000
1.700000	0.029220	17.268930	7.135087	7.073054	1.782259	1.278530	0.000000	-10.000000	0.316667	-20.366667	1011.833313	1023.000000	1023.000000	2046.000000
1.720000	0.028707	16.965582	7.112651	7.100234	1.613394	1.139303	0.000000	-10.000000	0.325000	-20.300001	1005.166687	1023.000000	1023.000000	2046.000000
1.740000	0.028473	16.827808	6.955628	7.117818	1.631574	1.122787	0.000000	-10.000000	0.325000	-20.300001	998.333313	1023.000000	1023.000000	2046.000000
1.760000	0.028360	16.760635	6.914539	6.957508	1.626715	1.261873	0.000000	-10.000000	0.341667	-20.616667	991.500000	1023.000000	1023.000000	2046.000000
1.780000	0.027828	16.446354	6.768864	7.127180	1.555248	0.995062	0.000000	-10.000000	0.341667	-20.850000	984.500000	1023.000000	1023.000000	2046.000000
1.800000	0.028151	16.637217	6.769823	6.797896	1.656755	1.412743	0.000000	-10.000000	0.341667	-21.133333	977.500000	1023.000000	1023.000000	2046.000000
1.820000	0.027885	16.480217	6.625185	7.057869	1.621982	1.175180	0.000000	-10.000000	0.341667	-21.383333	970.500000	1023.000000	1023.000000	2046.000000
1.840000	0.028545	16.870234	6.725146	6.801158	1.736014	1.607917	0.000000	-10.000000	0.358333	-21.683334	963.333313	1023.000000	1023.000000	2046.000000
1.860000	0.028298	16.724318	6.673177	7.114597	1.676255	1.260290	0.000000	-10.000000	0.358333	-21.966667	956.166687	1023.000000	1023.000000	2046.000000
1.880000	0.028786	17.012783	6.694674	6.744208	1.808003	1.765898	0.000000	-10.000000	0.358333	-22.100000	948.833313	1023.000000	1023.000000	2046.000000
1.900000	0.028365	16.763479	6.605017	7.054023	1.756070	1.348369	0.000000	-10.000000	0.358333	-22.366667	941.500000	1023.000000	1023.000000	2046.000000
1.920000	0.028465	16.823095	6.536327	6.643585	1.873441	1.769742	0.000000	-10.000000	0.375000	-22.450001	934.000000	1023.000000	1023.000000	2046.000000
1.940000	0.027536	16.274065	6.447031	6.844180	1.696293	1.286561	0.000000	-10.000000	0.391667	-22.683334	926.500000	1023.000000	1023.000000	2046.000000
1.960000	0.027475	16.237461	6.420789	6.383484	1.778626	1.654562	0.000000	-10.000000	0.391667	-22.800001	918.833313	1023.000000	1023.000000	2046.000000
1.980000	0.026673	15.763884	6.308497	6.556047	1.647569	1.251770	0.000000	-10.000000	0.383333	-22.883333	911.333313	1023.000000	1023.000000	2046.000000
2.000000	0.026697	15.777681	6.305859	6.061829	1.750837	1.659156	0.000000	-10.000000	0.383333	-22.950001	903.666687	1023.000000	1023.000000	2046.000000
2.020000	0.025832	15.266804	6.179167	6.233284	1.608722	1.245632	0.000000	-10.000000	0.391667	-22.983334	896.000000	1023.000000	1023.000000	2046.000000
2.040000	0.025860	15.283334	6.113952	5.766447	1.734047	1.668888	0.000000	-10.000000	0.400000	-23.133333	888.333313	1023.000000	1023.000000	2046.000000
2.060000	0.025085	14.824965	5.984893	5.945100	1.629887	1.265084	0.000000	-10.000000	0.400000	-23.383333	880.666687	1023.000000	1023.000000	2046.000000
2.080000	0.025223	14.906693	6.011458	5.527340	1.695887	1.672008	0.000000	-10.000000	0.408333	-23.550001	873.000000	1023.000000	1023.000000	2046.000000
2.100000	0.024797	14.655142	5.872440	5.702576	1.714254	1.365872	0.000000	-10.000000	0.425000	-23.800001	862.333313	1023.000000	1023.000000	2046.000000
2.120000	0.025257	14.926751	5.911485	5.486989	1.835991	1.692285	0.000000	-10.000000	0.441667	-23.866667	854.333313	1023.000000	1023.000000	2046.000000
2.140000	0.025461	15.047279	5.902271	5.676395	1.881501	1.587113	0.000000	-10.000000	0.458333	-24.183334	846.333313	1023.000000	1023.000000	2046.000000
2.160000	0.025463	15.048836	5.892214	5.607023	1.860837	1.688762	0.000000	-10.000000	0.475000	-24.433334	841.000000	1023.000000	1023.000000	2046.000000
2.180000	0.025441	15.035852	5.809060	5.509010	1.910519	1.807263	0.000000	-10.000000	0.491667	-24.850000	832.833313	1023.000000	1023.000000	2046.000000
2.200000	0.024541	14.503918	5.644397	5.526448	1.740000	1.593073	0.000000	-10.000000	0.500000	-25.100000	824.500000	1023.000000	1023.000000	2046.000000
2.220000	0.024410	14.426046	5.520048	5.278309	1.818228	1.809461	0.000000	-10.000000	0.500000	-25.233334	816.000000	1023.000000	1023.000000	2046.000000
2.240000	0.023200	13.711120	5.344426	5.372392	1.605705	1.388596	0.000000	-10.000000	0.491667	-25.200001	807.500000	1023.000000	1023.000000	2046.000000
2.260000	0.022317	13.189631	5.071692	4.746166	1.688045	1.683727	0.000000	-10.000000	0.491667	-25.216667	799.166687	1023.000000	1023.000000	2046.000000
2.280000	0.020643	12.200191	4.715575	4.639032	1.612149	1.233434	0.000000	-10.000000	0.491667	-25.216667	790.666687	1023.000000	1023.000000	2046.000000
2.300000	0.019841	11.726143	4.593972	3.987436	1.588968	1.555767	0.000000	-10.000000	0.500000	-25.083334	782.333313	1023.000000	1023.000000	2046.000000
2.320000	0.018312	10.822627	4.291444	4.019626	1.467270	1.044288	0.000000	-10.000000	0.491667	-25.183332	774.000000	1023.000000	1023.000000	2046.000000
2.340000	0.017144	10.132105	4.311485	3.572758	1.205269	1.042592	0.000000	-10.000000	0.491667	-25.233334	765.666687	1023.000000	1023.000000	2046.000000
2.360000	0.015116	8.933545	4.033773	3.581670	0.944165	0.373938	0.000000	-10.000000	0.491667	-25.350000	757.333313	1023.000000	1023.000000	2046.000000
2.380000	0.013482	7.968067	3.855456	3.071033	0.651760	0.389819	0.000000	-10.000000	0.500000	-25.383333	748.666687	1023.000000	1023.000000	2046.000000
2.400000	0.011391	6.732191	3.489752	3.134056	0.329670	-0.221287	0.000000	-10.000000	0.508333	-25.383333	740.333313	1023.000000	1023.000000	2046.000000
2.420000	0.010694	6.319996	3.378841	2.789279	0.219669	-0.067792	0.000000	-10.000000	0.500000	-25.383333	731.666687	1023.000000	1023.000000	2046.000000
2.440000	0.009512	5.621850	3.121900	2.972735	0.045429	-0.518214	0.000000	-10.000000	0.500000	-25.200001	723.333313	1023.000000	1023.000000	2046.000000
2.460000	0.009199	5.436708	3.019151	2.677850	-0.010247	-0.250045	0.000000	-10.000000	0.483333	-25.133333	714.833313	1023.000000	1023.000000	2046.000000
2.480000	0.008435	4.984996	2.802739	2.898215	-0.106538	-0.609421	0.000000	-10.000000	0.491667	-25.116667	706.500000	1023.000000	1023.000000	2046.000000
2.500000	0.008440	4.987922	2.788123	2.617092	-0.146640	-0.270653	0.000000	-10.000000	0.483333	-25.150002	698.166687	1023.000000	1023.000000	2046.000000
2.520000	0.007732	4.569607	2.598094	2.821968	-0.231149	-0.619307	0.000000	-10.000000	0.483333	-25.133335	689.666687	1023.000000	1023.000000	2046.000000
2.540000	0.007833	4.629027	2.631469	2.535302	-0.249225	-0.288519	0.000000	-10.000000	0.475000	-25.133335	684.000000	1023.000000	1023.000000	2046.000000
2.560000	0.007493	4.428608	2.399769	2.693802	-0.180897	-0.484065	0.000000	-10.000000	0.475000	-24.933334	675.500000	1023.000000	1023.000000	2046.000000
2.580000	0.007855	4.642313	2.511243	2.500614	-0.258201	-0.111342	0.000000	-10.000000	0.475000	-24.866667	667.166687	1023.000000	1023.000000	2046.000000
2.600000	0.008018	4.738845	2.388845	2.716949	-0.130091	-0.236858	0.000000	-10.000000	0.483333	-24.750000	656.166687	1023.000000	1023.000000	2046.000000
2.620000	0.008354	4.937073	2.525350	2.606706	-0.190798	-0.004185	0.000000	-10.000000	0.475000	-24.733334	648.000000	1023.000000	1023.000000	2046.000000
2.640000	0.008421	4.976596	2.344621	2.667951	-0.064369	0.028393	0.000000	-10.000000	0.466667	-24.650000	639.833313	1023.000000	1023.000000	2046.000000
2.660000	0.008408	4.968867	2.406263	2.670333	-0.149467	0.041738	0.000000	-10.000000	0.458333	-24.583334	631.500000	1023.000000	1023.000000	2046.000000
2.680000	0.008248	4.874793	2.264068	2.573907	-0.083463	0.120280	0.000000	-10.000000	0.466667	-24.566668	623.166687	1023.000000	1023.000000	2046.000000
2.700000	0.007865	4.647959	2.217711	2.664930	-0.151585	-0.083097	0.000000	-10.000000	0.483333	-24.650000	615.000000	1023.000000	1023.000000	2046.000000
2.720000	0.007682	4.539938	2.138920	2.424948	-0.122119	0.098189	0.000000	-10.000000	0.483333	-24.716667	607.000000	1023.000000	1023.000000	2046.000000
2.740000	0.007194	4.251687	1.987408	2.519334	-0.121125	-0.133931	0.000000	-10.000000	0.483333	-24.800001	598.666687	1023.000000	1023.000000	2046.000000
2.760000	0.006890	4.072219	2.021596	2.189615	-0.215663	0.076671	0.000000	-10.000000	0.466667	-24.683334	590.333313	1023.000000	1023.000000	2046.000000
2.780000	0.006329	3.740698	1.786926	2.142939	-0.145734	-0.043433	0.000000	-10.000000	0.466667	-24.650000	582.000000	1023.000000	1023.000000	2046.000000
2.800000	0.005996	3.543721	1.788941	1.978355	-0.225720	0.002146	0.000000	-10.000000	0.466667	-24.566668	576.666687	1023.000000	1023.000000	2046.000000
2.820000	0.005650	3.339137	1.632642	1.772378	-0.214965	0.149083	0.000000	-10.000000	0.466667	-24.566668	568.333313	1023.000000	1023.000000	2046.000000
2.840000	0.005299	3.131619	1.518206	1.806106	-0.211045	0.018352	0.000000	-10.000000	0.466667	-24.550001	560.000000	1023.000000	1023.000000	2046.000000
2.860000	0.005193	3.069333	1.477881	1.569500	-0.207392	0.229344	0.000000	-10.000000	0.466667	-24.600000	549.000000	1023.000000	1023.000000	2046.000000
2.880000	0.004717	2.787594	1.252705	1.620083	-0.153625	0.068431	0.000000	-10.000000	0.475000	-24.566668	541.000000	1023.000000	1023.000000	2046.000000
2.900000	0.004594	2.715032	1.284443	1.467055	-0.193209	0.156743	0.000000	-10.000000	0.475000	-24.583334	533.000000	1023.000000	1023.000000	2046.000000
2.920000	0.004357	2.575049	1.114763	1.382469	-0.114791	0.192608	0.000000	-10.000000	0.466667	-24.483334	524.666687	1023.000000	1023.000000	2046.000000
2.940000	0.004377	2.586578	1.146765	1.322285	-0.065974	0.183503	0.000000	-10.000000	0.458333	-24.550001	516.333313	1023.000000	1023.000000	2046.000000
2.960000	0.004654	2.750560	1.091950	1.259239	0.011920	0.387452	0.000000	-10.000000	0.450000	-24.483334	508.000000	1023.000000	1023.000000	2046.000000
2.980000	0.004849	2.865516	1.120541	1.341189	0.060137	0.343649	0.000000	-10.000000	0.458333	-24.666666	500.000000	1023.000000	1023.000000	2046.000000
3.000000	0.004948	2.924196	0.979335	1.282029	0.172844	0.489988	0.000000	-10.000000	0.466667	-24.766666	491.833344	1023.000000	1023.000000	2046.000000
3.020000	0.004506	2.663143	0.941951	1.208828	0.033448	0.478916	0.000000	-10.000000	0.475000	-24.866667	483.500000	1023.000000	1023.000000	2046.000000
3.040000	0.003902	2.305989	0.694548	1.089242	0.006432	0.515767	0.000000	-10.000000	0.483333	-24.866667	475.166656	1023.000000	1023.000000	2046.000000
3.060000	0.003104	1.834614	0.546612	1.014155	-0.104140	0.377986	0.000000	-10.000000	0.475000	-24.916668	467.000000	1023.000000	1023.000000	2046.000000
3.080000	0.001913	1.130800	0.226999	0.691436	-0.167139	0.379504	0.000000	-10.000000	0.475000	-24.916668	458.666656	1023.000000	1023.000000	2046.000000
3.100000	0.000225	0.133052	-0.165871	0.257089	-0.177248	0.219082	0.000000	-10.000000	0.458333	-24.766668	450.333344	1023.000000	1023.000000	2046.000000
3.120000	-0.001541	-0.910657	-0.602561	-0.397867	-0.167056	0.256827	0.000000	-10.000000	0.466667	-24.550001	442.000000	1023.000000	1023.000000	2046.000000
3.140000	-0.003180	-1.879324	-0.985992	-0.826089	-0.201382	0.134138	0.000000	-10.000000	0.475000	-24.566668	434.000000	1023.000000	1023.000000	2046.000000
3.160000	-0.004639	-2.741793	-1.191096	-1.224110	-0.367943	0.041357	0.000000	-10.000000	0.475000	-24.633333	425.666656	1023.000000	1023.000000	2046.000000
3.180000	-0.006109	-3.610414	-1.373322	-1.406872	-0.535324	-0.294896	0.000000	-10.000000	0.475000	-24.716667	417.333344	1023.000000	1023.000000	2046.000000
3.200000	-0.007652	-4.522583	-1.529455	-1.700485	-0.749639	-0.543004	0.000000	-10.000000	0.466667	-24.600000	409.000000	1023.000000	1023.000000	2046.000000
3.220000	-0.009523	-5.628018	-1.875503	-1.921455	-0.985508	-0.845553	0.000000	-10.000000	0.466667	-24.350000	401.000000	1023.000000	1023.000000	2046.000000
3.240000	-0.011078	-6.547157	-2.076606	-2.126131	-1.246967	-1.097453	0.000000	-10.000000	0.458333	-24.033333	393.000000	1023.000000	1023.000000	2046.000000
3.260000	-0.012496	-7.385394	-2.425125	-2.282506	-1.412528	-1.265236	0.000000	-10.000000	0.466667	-23.933334	385.000000	1023.000000	1023.000000	2046.000000
3.280000	-0.013339	-7.883331	-2.584773	-2.414530	-1.491285	-1.392744	0.000000	-10.000000	0.466667	-23.683334	377.000000	1023.000000	1023.000000	2046.000000
3.300000	-0.014114	-8.341566	-2.870576	-2.486440	-1.555483	-1.429068	0.000000	-10.000000	0.466667	-23.633333	369.000000	1023.000000	1023.000000	2046.000000
3.320000	-0.014630	-8.646079	-2.988832	-2.540876	-1.623169	-1.493202	0.000000	-10.000000	0.450000	-23.416668	361.000000	1023.000000	1023.000000	2046.000000
3.340000	-0.015051	-8.895020	-3.143955	-2.656224	-1.705093	-1.389748	0.000000	-10.000000	0.441667	-23.350000	353.000000	1023.000000	1023.000000	2046.000000
3.360000	-0.015382	-9.090838	-3.188238	-2.689238	-1.762217	-1.451146	0.000000	-10.000000	0.416667	-23.050001	345.166656	1023.000000	1023.000000	2046.000000
3.380000	-0.015581	-9.208669	-3.359535	-2.774661	-1.731556	-1.342916	0.000000	-10.000000	0.391667	-22.750000	337.500000	1023.000000	1023.000000	2046.000000
3.400000	-0.015407	-9.105605	-3.359271	-2.748843	-1.699593	-1.297899	0.000000	-10.000000	0.383333	-22.533333	330.000000	1023.000000	1023.000000	2046.000000
3.420000	-0.015416	-9.110631	-3.484528	-2.763296	-1.689546	-1.173261	0.000000	-10.000000	0.375000	-22.433334	322.500000	1023.000000	1023.000000	2046.000000
3.440000	-0.015024	-8.879173	-3.360547	-2.739048	-1.682360	-1.097218	0.000000	-10.000000	0.383333	-22.250000	315.000000	1023.000000	1023.000000	2046.000000
3.460000	-0.014985	-8.856261	-3.531205	-2.695598	-1.566099	-1.063359	0.000000	-10.000000	0.375000	-22.133333	307.500000	1023.000000	1023.000000	2046.000000
3.480000	-0.014801	-8.747293	-3.490635	-2.762655	-1.558815	-0.935187	0.000000	-10.000000	0.375000	-21.966667	300.166656	1023.000000	1023.000000	2046.000000
3.500000	-0.014924	-8.820146	-3.618538	-2.759586	-1.527146	-0.914875	0.000000	-10.000000	0.366667	-21.983334	292.833344	1023.000000	1023.000000	2046.000000
3.520000	-0.014968	-8.846247	-3.572712	-2.769033	-1.530095	-0.974407	0.000000	-10.000000	0.366667	-21.950001	285.500000	1023.000000	1023.000000	2046.000000
3.540000	-0.015330	-9.059964	-3.688239	-2.824501	-1.559733	-0.987490	0.000000	-10.000000	0.375000	-21.983334	280.500000	1023.000000	1023.000000	2046.000000
3.560000	-0.015620	-9.231331	-3.658885	-2.952428	-1.623859	-0.996160	0.000000	-10.000000	0.375000	-21.933334	275.666656	1023.000000	1023.000000	2046.000000
3.580000	-0.016047	-9.483706	-3.848103	-3.031296	-1.524242	-1.080065	0.000000	-10.000000	0.366667	-21.850000	270.833344	1023.000000	1023.000000	2046.000000
3.600000	-0.016396	-9.690262	-3.812521	-3.226101	-1.621294	-1.030346	0.000000	-10.000000	0.358333	-21.600000	261.166656	1023.000000	1023.000000	2046.000000
3.620000	-0.016911	-9.994591	-4.044200	-3.373654	-1.510931	-1.065806	0.000000	-10.000000	0.350000	-21.216667	251.500000	1023.000000	1023.000000	2046.000000
3.640000	-0.017312	-10.231335	-4.086553	-3.585862	-1.565833	-0.993086	0.000000	-10.000000	0.350000	-21.033333	242.000000	1023.000000	1023.000000	2046.000000
3.660000	-0.017729	-10.477893	-4.277665	-3.677478	-1.484400	-1.038349	0.000000	-10.000000	0.350000	-20.833334	235.000000	1023.000000	1023.000000	2046.000000
3.680000	-0.018190	-10.750162	-4.327612	-3.856966	-1.572317	-0.993268	0.000000	-10.000000	0.350000	-20.783333	230.333328	1023.000000	1023.000000	2046.000000
3.700000	-0.018401	-10.875028	-4.447700	-3.965155	-1.487182	-0.974991	0.000000	-10.000000	0.341667	-20.466667	223.500000	1023.000000	1023.000000	2046.000000
3.720000	-0.018920	-11.181778	-4.596589	-4.088682	-1.503505	-0.993003	0.000000	-10.000000	0.341667	-20.250000	216.666672	1023.000000	1023.000000	2046.000000
3.740000	-0.018914	-11.178464	-4.571483	-4.196885	-1.438987	-0.971109	0.000000	-10.000000	0.316667	-19.783335	207.666672	1023.000000	1023.000000	2046.000000
3.760000	-0.019175	-11.332328	-4.726045	-4.294162	-1.365052	-0.947069	0.000000	-10.000000	0.300000	-19.450001	203.166672	1023.000000	1023.000000	2046.000000
3.780000	-0.019131	-11.306662	-4.625203	-4.465497	-1.372383	-0.843579	0.000000	-10.000000	0.266667	-19.116667	196.666672	1023.000000	1023.000000	2046.000000
3.800000	-0.018918	-11.180291	-4.821553	-4.441156	-1.158915	-0.758667	0.000000	-10.000000	0.275000	-18.933334	190.166672	1023.000000	1023.000000	2046.000000
3.820000	-0.018819	-11.121741	-4.701807	-4.497065	-1.209156	-0.713713	0.000000	-10.000000	0.283333	-18.766666	181.666672	1023.000000	1023.000000	2046.000000
3.840000	-0.018968	-11.209838	-4.936985	-4.489880	-1.107043	-0.675930	0.000000	-10.000000	0.300000	-18.683334	177.500000	1023.000000	1023.000000	2046.000000
3.860000	-0.019553	-11.556099	-4.974744	-4.711752	-1.255321	-0.614281	0.000000	-10.000000	0.283333	-18.450001	171.500000	1023.000000	1023.000000	2046.000000
3.880000	-0.020103	-11.880946	-5.242170	-4.688678	-1.217906	-0.732192	0.000000	-10.000000	0.266667	-18.200001	165.500000	1023.000000	1023.000000	2046.000000
3.900000	-0.020918	-12.362689	-5.277456	-4.989436	-1.370637	-0.725160	0.000000	-10.000000	0.250000	-17.950001	159.500000	1023.000000	1023.000000	2046.000000
3.920000	-0.022113	-13.069018	-5.724596	-5.203741	-1.258088	-0.882593	0.000000	-10.000000	0.250000	-17.750000	153.500000	1023.000000	1023.000000	2046.000000
3.940000	-0.023860	-14.101328	-5.946363	-5.812854	-1.395736	-0.946375	0.000000	-10.000000	0.241667	-17.400000	147.500000	1023.000000	1023.000000	2046.000000
3.960000	-0.025126	-14.849707	-6.350147	-6.227366	-1.261371	-1.010822	0.000000	-10.000000	0.233333	-17.000000	139.500000	1023.000000	1023.000000	2046.000000
3.980000	-0.026377	-15.588579	-6.471597	-6.737651	-1.403014	-0.976316	0.000000	-10.000000	0.225000	-16.799999	135.500000	1023.000000	1023.000000	2046.000000
4.000000	-0.027734	-16.390837	-6.785943	-6.940628	-1.433458	-1.230806	0.000000	-10.000000	0.216667	-16.483334	129.833328	1023.000000	1023.000000	2046.000000
4.020000	-0.029232	-17.276339	-6.852564	-7.201460	-1.673895	-1.548420	0.000000	-10.000000	0.208333	-16.183334	124.500000	1023.000000	1023.000000	2046.000000
4.040000	-0.030944	-18.287695	-7.077649	-7.416307	-1.895151	-1.898587	0.000000	-10.000000	0.200000	-15.850000	117.333336	1023.000000	1023.000000	2046.000000
4.060000	-0.032647	-19.294361	-7.396264	-7.667944	-2.128992	-2.101162	0.000000	-10.000000	0.200000	-15.783334	113.833336	1023.000000	1023.000000	2046.000000
4.080000	-0.033720	-19.928276	-7.599627	-7.781042	-2.267794	-2.279813	0.000000	-10.000000	0.200000	-15.516666	108.500000	1023.000000	1023.000000	2046.000000
4.100000	-0.034654	-20.480520	-7.837450	-7.891424	-2.381978	-2.369668	0.000000	-10.000000	0.191667	-15.083333	103.333336	1023.000000	1023.000000	2046.000000
4.120000	-0.035214	-20.811592	-7.975830	-7.940360	-2.428238	-2.467164	0.000000	-10.000000	0.183333	-14.650000	98.166664	1023.000000	1023.000000	2046.000000
4.140000	-0.035740	-21.122450	-8.180521	-8.008600	-2.483705	-2.449623	0.000000	-10.000000	0.183333	-14.400000	95.000000	1023.000000	1023.000000	2046.000000
4.160000	-0.035997	-21.274475	-8.259962	-8.029723	-2.535017	-2.449773	0.000000	-10.000000	0.191667	-14.266666	91.833336	1023.000000	1023.000000	2046.000000
4.180000	-0.036271	-21.435873	-8.394579	-8.032763	-2.579059	-2.429473	0.000000	-10.000000	0.191667	-14.066667	87.000000	1023.000000	1023.000000	2046.000000
4.200000	-0.036307	-21.457436	-8.337762	-8.078897	-2.645540	-2.395236	0.000000	-10.000000	0.183333	-13.866667	82.333336	1023.000000	1023.000000	2046.000000
4.220000	-0.036185	-21.385418	-8.535359	-7.981557	-2.549943	-2.318558	0.000000	-10.000000	0.166667	-13.650001	77.666664	1023.000000	1023.000000	2046.000000
4.240000	-0.035972	-21.259474	-8.394035	-8.025780	-2.626685	-2.212973	0.000000	-10.000000	0.166667	-13.366667	71.666664	1023.000000	1023.000000	2046.000000
4.260000	-0.035599	-21.039003	-8.481333	-7.874008	-2.581930	-2.101732	0.000000	-10.000000	0.166667	-13.133333	67.000000	1023.000000	1023.000000	2046.000000
4.280000	-0.035128	-20.760721	-8.318749	-7.931009	-2.540520	-1.970443	0.000000	-10.000000	0.166667	-12.916667	62.666668	1023.000000	1023.000000	2046.000000
4.300000	-0.034817	-20.576735	-8.390133	-7.762248	-2.463112	-1.961243	0.000000	-10.000000	0.141667	-12.683333	60.000000	1023.000000	1023.000000	2046.000000
4.320000	-0.034485	-20.380623	-8.320606	-7.811791	-2.418025	-1.830200	0.000000	-10.000000	0.116667	-12.416667	56.000000	1023.000000	1023.000000	2046.000000
4.340000	-0.034332	-20.290178	-8.416832	-7.702261	-2.313158	-1.857927	0.000000	-10.000000	0.100000	-12.150000	52.000000	1023.000000	1023.000000	2046.000000
4.360000	-0.034141	-20.177132	-8.313148	-7.757023	-2.319632	-1.787328	0.000000	-10.000000	0.100000	-11.966666	48.000000	1023.000000	1023.000000	2046.000000
4.380000	-0.034309	-20.276787	-8.381912	-7.722810	-2.305323	-1.866741	0.000000	-10.000000	0.100000	-11.833333	44.000000	1023.000000	1023.000000	2046.000000
4.400000	-0.034407	-20.334335	-8.370108	-7.791599	-2.288807	-1.883821	0.000000	-10.000000	0.100000	-11.616667	40.000000	1023.000000	1023.000000	2046.000000
4.420000	-0.034767	-20.547012	-8.415936	-7.923459	-2.301166	-1.906452	0.000000	-10.000000	0.100000	-11.283334	36.000000	1023.000000	1023.000000	2046.000000
4.440000	-0.035002	-20.686443	-8.480704	-8.051770	-2.291877	-1.862092	0.000000	-10.000000	0.091667	-10.650001	31.000000	1023.000000	1023.000000	2046.000000
4.460000	-0.035370	-20.903580	-8.499763	-8.186014	-2.340550	-1.877251	0.000000	-10.000000	0.083333	-10.183333	27.333334	1023.000000	1023.000000	2046.000000
4.480000	-0.035515	-20.989611	-8.569371	-8.323539	-2.301951	-1.794749	0.000000	-10.000000	0.066667	-9.833334	23.833334	1023.000000	1023.000000	2046.000000
4.500000	-0.035689	-21.092234	-8.597661	-8.395967	-2.294355	-1.804252	0.000000	-10.000000	0.066667	-9.700000	21.666666	1023.000000	1023.000000	2046.000000
4.520000	-0.035731	-21.117229	-8.665870	-8.448736	-2.251945	-1.750678	0.000000	-10.000000	0.058333	-9.500000	17.333334	1023.000000	1023.000000	2046.000000
4.540000	-0.035822	-21.171024	-8.621286	-8.496635	-2.268740	-1.784362	0.000000	-10.000000	0.058333	-9.366667	14.166667	1023.000000	1023.000000	2046.000000
4.560000	-0.035733	-21.118067	-8.728495	-8.509183	-2.166720	-1.713670	0.000000	-10.000000	0.050000	-9.183333	11.000000	1023.000000	1023.000000	2046.000000
4.580000	-0.035602	-21.040621	-8.609861	-8.597368	-2.124379	-1.709012	0.000000	-10.000000	0.058333	-8.900000	8.000000	1023.000000	1023.000000	2046.000000
4.600000	-0.035381	-20.909975	-8.805075	-8.594507	-1.943373	-1.567021	0.000000	-10.000000	0.058333	-8.483334	4.166667	1023.000000	1023.000000	2046.000000
4.620000	-0.035208	-20.807644	-8.606593	-8.690804	-1.983607	-1.526639	0.000000	-10.000000	0.058333	-8.183333	1.333333	1023.000000	1023.000000	2046.000000
4.640000	-0.034775	-20.551775	-8.762576	-8.516265	-1.817117	-1.455816	0.000000	-10.000000	0.050000	-8.016666	-0.166667	1023.000000	1023.000000	2046.000000
4.660000	-0.034963	-20.663382	-8.665628	-8.730865	-1.893249	-1.373639	0.000000	-10.000000	0.050000	-7.850000	-1.833333	1023.000000	1023.000000	2046.000000
4.680000	-0.035377	-20.907829	-8.923479	-8.634324	-1.875279	-1.474749	0.000000	-10.000000	0.050000	-7.583333	-4.166667	1023.000000	1023.000000	2046.000000
4.700000	-0.035512	-20.987572	-8.825040	-8.831607	-1.959474	-1.371452	0.000000	-10.000000	0.050000	-7.233334	-7.500000	1023.000000	1023.000000	2046.000000
4.720000	-0.036191	-21.388700	-9.075593	-8.877954	-1.942531	-1.492622	0.000000	-10.000000	0.050000	-7.016667	-9.833333	1023.000000	1023.000000	2046.000000
4.740000	-0.037141	-21.950264	-9.222100	-9.280004	-1.973721	-1.474440	0.000000	-10.000000	0.050000	-6.750000	-12.166667	1023.000000	1023.000000	2046.000000
4.760000	-0.038225	-22.590822	-9.462813	-9.615777	-1.899456	-1.612776	0.000000	-10.000000	0.050000	-6.450000	-13.666667	1023.000000	1023.000000	2046.000000
4.780000	-0.038937	-23.011953	-9.656472	-9.972930	-1.858753	-1.523798	0.000000	-10.000000	0.050000	-5.966667	-16.000000	1023.000000	1023.000000	2046.000000
4.800000	-0.039874	-23.565458	-9.671490	-10.201845	-1.965917	-1.726207	0.000000	-10.000000	0.050000	-5.583333	-18.000000	1023.000000	1023.000000	2046.000000
4.820000	-0.040856	-24.146107	-9.904328	-10.302642	-2.045048	-1.894087	0.000000	-10.000000	0.041667	-5.266667	-19.833334	1023.000000	1023.000000	2046.000000
4.840000	-0.042330	-25.017048	-9.866186	-10.507957	-2.326296	-2.316608	0.000000	-10.000000	0.025000	-4.883334	-21.500000	1023.000000	1023.000000	2046.000000
4.860000	-0.043868	-25.926186	-10.180411	-10.664981	-2.551420	-2.529374	0.000000	-10.000000	0.008333	-4.316667	-23.166666	1023.000000	1023.000000	2046.000000
4.880000	-0.045036	-26.616571	-10.202873	-10.859846	-2.787519	-2.766333	0.000000	-10.000000	0.000000	-3.816667	-24.666666	1023.000000	1023.000000	2046.000000
4.900000	-0.045631	-26.967789	-10.529742	-10.785822	-2.843715	-2.808511	0.000000	-10.000000	0.000000	-3.400000	-25.833334	1023.000000	1023.000000	2046.000000
4.920000	-0.046086	-27.236979	-10.477569	-10.876523	-2.966719	-2.916167	0.000000	-10.000000	0.000000	-3.066667	-27.000000	1023.000000	1023.000000	2046.000000
4.940000	-0.046183	-27.294073	-10.688820	-10.661502	-2.993906	-2.949845	0.000000	-10.000000	0.000000	-2.566667	-28.000000	1023.000000	1023.000000	2046.000000
4.960000	-0.046195	-27.301298	-10.622655	-10.729980	-3.051980	-2.896682	0.000000	-10.000000	0.000000	-2.166667	-28.666666	1023.000000	1023.000000	2046.000000
4.980000	-0.046040	-27.209431	-10.789884	-10.553861	-3.045451	-2.820235	0.000000	-10.000000	0.000000	-1.916667	-29.000000	1023.000000	1023.000000	2046.000000
5.000000	-0.045882	-27.116133	-10.680117	-10.607955	-3.086537	-2.741525	0.000000	-10.000000	0.000000	-1.850000	-29.000000	1023.000000	1023.000000	2046.000000
5.020000	-0.045641	-26.973989	-10.748950	-10.418118	-3.057225	-2.749696	0.000000	-10.000000	0.000000	-1.783333	-29.000000	1023.000000	1023.000000	2046.000000
5.040000	-0.045005	-26.598110	-10.685254	-10.411949	-2.988981	-2.511925	0.000000	-10.000000	0.000000	-1.616667	-29.000000	1023.000000	1023.000000	2046.000000
5.060000	-0.044535	-26.320351	-10.640338	-10.169254	-3.015003	-2.495755	0.000000	-10.000000	0.000000	-1.633333	-29.000000	1023.000000	1023.000000	2046.000000
5.080000	-0.043524	-25.722466	-10.416958	-10.043696	-2.953467	-2.308344	0.000000	-10.000000	0.000000	-1.800000	-29.166666	1023.000000	1023.000000	2046.000000
5.100000	-0.043016	-25.422192	-10.313272	-9.855600	-2.921442	-2.331877	0.000000	-10.000000	0.000000	-2.016667	-29.666666	1023.000000	1023.000000	2046.000000
5.120000	-0.042207	-24.944435	-10.232788	-9.815021	-2.762295	-2.134331	0.000000	-10.000000	0.008333	-2.066667	-30.333334	1023.000000	1023.000000	2046.000000
5.140000	-0.041833	-24.723587	-10.146924	-9.683670	-2.738102	-2.154891	0.000000	-10.000000	0.016667	-2.116667	-31.000000	1023.000000	1023.000000	2046.000000
5.160000	-0.041334	-24.428600	-10.082950	-9.690421	-2.681742	-1.973486	0.000000	-10.000000	0.025000	-2.266667	-31.666666	1023.000000	1023.000000	2046.000000
5.180000	-0.041279	-24.395689	-10.050324	-9.555854	-2.628356	-2.161154	0.000000	-10.000000	0.016667	-2.416667	-32.333332	1023.000000	1023.000000	2046.000000
5.200000	-0.040934	-24.191711	-10.003710	-9.651900	-2.575091	-1.961011	0.000000	-10.000000	0.008333	-2.400000	-33.166668	1023.000000	1023.000000	2046.000000
5.220000	-0.041030	-24.248781	-10.020516	-9.638345	-2.504489	-2.085430	0.000000	-10.000000	-0.008333	-2.083333	-34.000000	1023.000000	1023.000000	2046.000000
5.240000	-0.040984	-24.221300	-9.981071	-9.796983	-2.529535	-1.913712	0.000000	-10.000000	-0.008333	-1.466667	-34.666668	1023.000000	1023.000000	2046.000000
5.260000	-0.041207	-24.353422	-9.992016	-9.813375	-2.501119	-2.046912	0.000000	-10.000000	-0.008333	-0.716667	-35.000000	1023.000000	1023.000000	2046.000000
5.280000	-0.041074	-24.274843	-9.941042	-9.960347	-2.492309	-1.881145	0.000000	-10.000000	0.000000	-0.216667	-35.000000	1023.000000	1023.000000	2046.000000
5.300000	-0.041312	-24.415112	-9.992182	-9.898737	-2.464238	-2.059955	0.000000	-10.000000	0.000000	0.000000	-35.000000	1023.000000	1023.000000	2046.000000
5.320000	-0.041026	-24.246252	-9.918256	-10.054072	-2.443676	-1.830249	0.000000	-10.000000	0.008333	0.000000	-35.000000	1023.000000	1023.000000	2046.000000
5.340000	-0.040989	-24.224228	-9.969026	-9.948687	-2.332380	-1.974136	0.000000	-10.000000	0.008333	0.000000	-35.000000	1023.000000	1023.000000	2046.000000
5.360000	-0.040606	-23.998228	-9.874102	-10.114768	-2.297303	-1.712056	0.000000	-10.000000	0.008333	0.000000	-35.000000	1023.000000	1023.000000	2046.000000
5.380000	-0.040487	-23.928043	-9.881095	-9.964846	-2.211370	-1.870733	0.000000	-10.000000	0.000000	0.000000	-35.000000	1023.000000	1023.000000	2046.000000
5.400000	-0.040013	-23.647850	-9.828146	-10.141546	-2.042462	-1.635697	0.000000	-10.000000	-0.008333	0.000000	-35.000000	1023.000000	1023.000000	2046.000000
5.420000	-0.039716	-23.472061	-9.846749	-9.947793	-1.999291	-1.678228	0.000000	-10.000000	-0.008333	0.000000	-35.000000	1023.000000	1023.000000	2046.000000
5.440000	-0.039124	-23.122482	-9.743763	-10.020812	-1.889818	-1.468090	0.000000	-10.000000	-0.008333	0.000000	-35.000000	1023.000000	1023.000000	2046.000000
5.460000	-0.039109	-23.113468	-9.839164	-9.855030	-1.879420	-1.539855	0.000000	-10.000000	0.000000	0.000000	-35.000000	1023.000000	1023.000000	2046.000000
5.480000	-0.039151	-23.138472	-9.807350	-10.002689	-1.896683	-1.431750	0.000000	-10.000000	0.000000	0.000000	-35.000000	1023.000000	1023.000000	2046.000000
5.500000	-0.039317	-23.236231	-9.916345	-9.888570	-1.906090	-1.525227	0.000000	-10.000000	0.000000	0.000000	-35.000000	1023.000000	1023.000000	2046.000000
5.520000	-0.039535	-23.365185	-9.893627	-10.098664	-1.953165	-1.419728	0.000000	-10.000000	0.000000	0.000000	-35.000000	1023.000000	1023.000000	2046.000000
5.540000	-0.040462	-23.913088	-10.122867	-10.212763	-1.970220	-1.607240	0.000000	-10.000000	0.000000	-0.550000	-35.000000	1023.000000	1023.000000	2046.000000
5.560000	-0.041193	-24.344917	-10.188968	-10.668773	-1.977330	-1.509846	0.000000	-10.000000	0.000000	-0.916667	-35.000000	1023.000000	1023.000000	2046.000000
5.580000	-0.041829	-24.720709	-10.362643	-10.801619	-1.891690	-1.664756	0.000000	-10.000000	0.000000	-0.916667	-35.000000	1023.000000	1023.000000	2046.000000
5.600000	-0.042169	-24.921848	-10.271868	-11.086391	-1.984383	-1.579207	0.000000	-10.000000	0.000000	-0.366667	-35.000000	1023.000000	1023.000000	2046.000000
5.620000	-0.043385	-25.640594	-10.453354	-11.073413	-2.091240	-2.022588	0.000000	-10.000000	0.000000	0.000000	-35.000000	1023.000000	1023.000000	2046.000000
5.640000	-0.044591	-26.353472	-10.414090	-11.312971	-2.419800	-2.206611	0.000000	-10.000000	0.000000	0.000000	-35.000000	1023.000000	1023.000000	2046.000000
5.660000	-0.046354	-27.395126	-10.659319	-11.400086	-2.645446	-2.690275	0.000000	-10.000000	0.000000	0.000000	-35.000000	1023.000000	1023.000000	2046.000000
5.680000	-0.047348	-27.982544	-10.777970	-11.676948	-2.860326	-2.667300	0.000000	-10.000000	0.000000	0.000000	-35.000000	1023.000000	1023.000000	2046.000000
5.700000	-0.048222	-28.499487	-11.001162	-11.572282	-2.942959	-2.983085	0.000000	-10.000000	0.000000	0.000000	-35.000000	1023.000000	1023.000000	2046.000000
5.720000	-0.048304	-28.547638	-10.956315	-11.650623	-3.097217	-2.843483	0.000000	-10.000000	0.000000	0.000000	-35.000000	1023.000000	1023.000000	2046.000000
5.740000	-0.048627	-28.738731	-11.154689	-11.437087	-3.074732	-3.072223	0.000000	-10.000000	0.000000	0.000000	-35.000000	1023.000000	1023.000000	2046.000000
5.760000	-0.048340	-28.569212	-11.089777	-11.449691	-3.179288	-2.850455	0.000000	-10.000000	0.000000	0.000000	-35.000000	1023.000000	1023.000000	2046.000000
5.780000	-0.048428	-28.621040	-11.288515	-11.264906	-3.100730	-2.966888	0.000000	-10.000000	0.000000	0.000000	-35.000000	1023.000000	1023.000000	2046.000000
5.800000	-0.048087	-28.419214	-11.171670	-11.252373	-3.231635	-2.763538	0.000000	-10.000000	0.000000	0.000000	-35.000000	1023.000000	1023.000000	2046.000000
5.820000	-0.047940	-28.332703	-11.228241	-11.040911	-3.193024	-2.870528	0.000000	-10.000000	0.000000	0.000000	-35.000000	1023.000000	1023.000000	2046.000000
5.840000	-0.047296	-27.952099	-11.138563	-11.066880	-3.162640	-2.584017	0.000000	-10.000000	0.000000	0.000000	-35.000000	1023.000000	1023.000000	2046.000000
5.860000	-0.046847	-27.686546	-11.146432	-10.751360	-3.146714	-2.642042	0.000000	-10.000000	0.000000	-0.333333	-35.000000	1023.000000	1023.000000	2046.000000
5.880000	-0.045790	-27.062122	-10.996622	-10.691406	-2.989852	-2.384242	0.000000	-10.000000	0.008333	-1.066667	-35.000000	1023.000000	1023.000000	2046.000000
5.900000	-0.045141	-26.678497	-10.754612	-10.477715	-3.124247	-2.321923	0.000000	-10.000000	0.008333	-1.700000	-35.333332	1023.000000	1023.000000	2046.000000
5.920000	-0.044512	-26.306417	-10.789413	-10.376531	-2.850895	-2.289579	0.000000	-10.000000	0.008333	-2.000000	-35.666668	1023.000000	1023.000000	2046.000000
5.940000	-0.043852	-25.916378	-10.558333	-10.312147	-2.961837	-2.084061	0.000000	-10.000000	0.008333	-1.950000	-36.000000	1023.000000	1023.000000	2046.000000
5.960000	-0.043611	-25.773983	-10.664339	-10.152870	-2.746088	-2.210686	0.000000	-10.000000	0.008333	-1.966667	-36.333332	1023.000000	1023.000000	2046.000000
5.980000	-0.043192	-25.526384	-10.499579	-10.215272	-2.769773	-2.041760	0.000000	-10.000000	0.016667	-1.950000	-36.666668	1023.000000	1023.000000	2046.000000
6.000000	-0.043337	-25.612007	-10.577614	-10.102610	-2.735178	-2.196606	0.000000	-10.000000	0.008333	-1.716667	-37.000000	1023.000000	1023.000000	2046.000000
6.020000	-0.042915	-25.362644	-10.491698	-10.289081	-2.619368	-1.962496	0.000000	-10.000000	0.008333	-1.066667	-37.000000	1023.000000	1023.000000	2046.000000
6.040000	-0.043091	-25.467007	-10.452640	-10.274468	-2.726645	-2.013253	0.000000	-10.000000	0.000000	-0.450000	-37.000000	1023.000000	1023.000000	2046.000000
6.060000	-0.042888	-25.346958	-10.481033	-10.340214	-2.486921	-2.038790	0.000000	-10.000000	0.000000	0.000000	-37.000000	1023.000000	1023.000000	2046.000000
6.080000	-0.043065	-25.451319	-10.286938	-10.423566	-2.755184	-1.985632	0.000000	-10.000000	0.000000	0.000000	-37.000000	1023.000000	1023.000000	2046.000000
6.100000	-0.042849	-25.323524	-10.429485	-10.412045	-2.434322	-2.047672	0.000000	-10.000000	0.000000	0.000000	-37.000000	1023.000000	1023.000000	2046.000000
6.120000	-0.042779	-25.282305	-10.222247	-10.562826	-2.655784	-1.841448	0.000000	-10.000000	0.000000	0.000000	-37.000000	1023.000000	1023.000000	2046.000000
6.140000	-0.042485	-25.108532	-10.343275	-10.447923	-2.345730	-1.971604	0.000000	-10.000000	-0.008333	0.000000	-37.000000	1023.000000	1023.000000	2046.000000
6.160000	-0.042184	-24.930956	-10.109503	-10.565239	-2.526375	-1.729839	0.000000	-10.000000	-0.008333	0.000000	-37.000000	1023.000000	1023.000000	2046.000000
6.180000	-0.041922	-24.775949	-10.283853	-10.444212	-2.175900	-1.871985	0.000000	-10.000000	-0.008333	0.000000	-37.000000	1023.000000	1023.000000	2046.000000
6.200000	-0.041387	-24.459711	-10.009315	-10.547908	-2.312905	-1.589584	0.000000	-10.000000	0.000000	0.300000	-37.000000	1023.000000	1023.000000	2046.000000
6.220000	-0.040975	-24.216026	-10.153473	-10.359558	-2.009541	-1.693455	0.000000	-10.000000	0.000000	0.933333	-37.000000	1023.000000	1023.000000	2046.000000
6.240000	-0.040315	-23.826229	-9.939230	-10.411979	-2.057974	-1.417045	0.000000	-10.000000	0.000000	1.666667	-37.000000	1023.000000	1023.000000	2046.000000
6.260000	-0.040534	-23.955444	-10.106282	-10.319076	-2.001820	-1.528268	0.000000	-10.000000	0.000000	2.233333	-37.000000	1023.000000	1023.000000	2046.000000
6.280000	-0.040170	-23.740646	-10.085658	-10.359187	-1.880853	-1.414948	0.000000	-10.000000	0.000000	2.533333	-37.000000	1023.000000	1023.000000	2046.000000
6.300000	-0.040530	-23.953276	-10.084537	-10.369470	-2.037144	-1.462126	0.000000	-10.000000	0.000000	2.733333	-37.000000	1023.000000	1023.000000	2046.000000
6.320000	-0.040689	-24.046955	-10.195724	-10.530176	-1.893619	-1.427436	0.000000	-10.000000	-0.008333	2.783333	-37.000000	1023.000000	1023.000000	2046.000000
6.340000	-0.041713	-24.652336	-10.292522	-10.766060	-2.068546	-1.525209	0.000000	-10.000000	-0.016667	2.916667	-37.000000	1023.000000	1023.000000	2046.000000
6.360000	-0.041796	-24.701305	-10.437706	-11.001749	-1.766984	-1.494866	0.000000	-10.000000	-0.025000	3.266667	-37.000000	1023.000000	1023.000000	2046.000000
6.380000	-0.042395	-25.055628	-10.289198	-11.143024	-2.052667	-1.570738	0.000000	-10.000000	-0.033333	3.783334	-37.000000	1023.000000	1023.000000	2046.000000
6.400000	-0.042718	-25.246454	-10.464684	-11.213382	-1.853392	-1.714996	0.000000	-10.000000	-0.033333	4.283334	-37.000000	1023.000000	1023.000000	2046.000000
6.420000	-0.044080	-26.051319	-10.380739	-11.304274	-2.319466	-2.046840	0.000000	-10.000000	-0.025000	4.716667	-37.000000	1023.000000	1023.000000	2046.000000
6.440000	-0.045059	-26.629614	-10.547358	-11.478137	-2.335532	-2.268588	0.000000	-10.000000	-0.016667	5.133334	-37.000000	1023.000000	1023.000000	2046.000000
6.460000	-0.046678	-27.586966	-10.586105	-11.600594	-2.807247	-2.593018	0.000000	-10.000000	-0.016667	5.433333	-37.000000	1023.000000	1023.000000	2046.000000
6.480000	-0.047048	-27.805319	-10.764135	-11.663629	-2.723320	-2.654234	0.000000	-10.000000	-0.016667	5.616667	-37.000000	1023.000000	1023.000000	2046.000000
6.500000	-0.047504	-28.074966	-10.812788	-11.554347	-2.895716	-2.812115	0.000000	-10.000000	-0.025000	5.816667	-37.000000	1023.000000	1023.000000	2046.000000
6.520000	-0.047174	-27.880053	-10.853345	-11.515021	-2.801404	-2.710282	0.000000	-10.000000	-0.025000	6.300000	-37.000000	1023.000000	1023.000000	2046.000000
6.540000	-0.047161	-27.872406	-10.853392	-11.310572	-2.903116	-2.805327	0.000000	-10.000000	-0.025000	7.000000	-17.666666	1023.000000	1023.000000	2046.000000
6.560000	-0.046582	-27.529806	-10.822552	-11.254099	-2.837382	-2.615773	0.000000	-10.000000	-0.025000	7.733334	2.333333	1023.000000	1023.000000	2046.000000
6.580000	-0.046406	-27.426218	-10.850503	-10.997118	-2.867047	-2.711550	0.000000	-10.000000	-0.033333	8.316667	23.166666	1023.000000	1023.000000	2046.000000
6.600000	-0.045737	-27.030405	-10.659348	-10.947595	-2.906108	-2.517354	0.000000	-10.000000	-0.041667	8.716667	25.666666	1023.000000	1023.000000	2046.000000
6.620000	-0.045170	-26.695562	-10.739302	-10.712516	-2.711079	-2.532665	0.000000	-10.000000	-0.041667	9.016666	28.500000	1023.000000	1023.000000	2046.000000
6.640000	-0.044238	-26.144699	-10.463843	-10.655798	-2.808351	-2.216707	0.000000	-10.000000	-0.041667	9.233334	31.500000	1023.000000	1023.000000	2046.000000
6.660000	-0.043361	-25.626097	-10.485166	-10.319818	-2.556595	-2.264517	0.000000	-10.000000	-0.050000	9.233334	34.500000	1023.000000	1023.000000	2046.000000
6.680000	-0.042189	-24.933691	-10.024841	-10.200553	-2.712730	-1.995569	0.000000	-10.000000	-0.050000	9.383333	37.666668	1023.000000	1023.000000	2046.000000
6.700000	-0.041124	-24.304407	-10.034532	-9.990928	-2.340364	-1.938585	0.000000	-10.000000	-0.050000	9.616667	40.833332	1023.000000	1023.000000	2046.000000
6.720000	-0.040556	-23.968437	-9.861145	-9.857840	-2.400591	-1.848861	0.000000	-10.000000	-0.050000	10.116667	44.000000	1023.000000	1023.000000	2046.000000
6.740000	-0.039478	-23.331516	-9.659683	-9.774472	-2.256550	-1.640811	0.000000	-10.000000	-0.058333	10.450000	47.333332	1023.000000	1023.000000	2046.000000
6.760000	-0.039105	-23.110815	-9.747444	-9.556202	-2.035396	-1.771773	0.000000	-10.000000	-0.058333	10.700000	50.666668	1023.000000	1023.000000	2046.000000
6.780000	-0.038447	-22.722122	-9.441882	-9.609297	-2.131050	-1.539892	0.000000	-10.000000	-0.075000	11.050000	54.333332	1023.000000	1023.000000	2046.000000
6.800000	-0.038123	-22.530674	-9.587006	-9.437781	-1.853526	-1.652361	0.000000	-10.000000	-0.083333	11.716667	58.000000	1023.000000	1023.000000	2046.000000
6.820000	-0.037670	-22.262909	-9.282351	-9.554410	-1.998934	-1.427215	0.000000	-10.000000	-0.125000	12.800000	62.000000	1023.000000	1023.000000	2046.000000
6.840000	-0.037337	-22.066269	-9.446736	-9.407536	-1.638131	-1.573865	0.000000	-10.000000	-0.158333	14.100000	66.000000	1023.000000	1023.000000	2046.000000
6.860000	-0.037037	-21.888769	-9.050091	-9.562070	-1.933998	-1.342610	0.000000	-10.000000	-0.191667	15.116667	70.333336	1023.000000	1023.000000	2046.000000
6.880000	-0.036502	-21.572424	-9.253108	-9.426283	-1.503349	-1.389684	0.000000	-10.000000	-0.191667	15.883333	75.166664	1023.000000	1023.000000	2046.000000
6.900000	-0.036221	-21.406401	-8.865305	-9.512554	-1.800171	-1.228370	0.000000	-10.000000	-0.208333	16.500000	80.333336	1023.000000	1023.000000	2046.000000
6.920000	-0.035370	-20.903400	-8.998713	-9.399033	-1.359725	-1.145930	0.000000	-10.000000	-0.225000	17.033335	85.833336	1023.000000	1023.000000	2046.000000
6.940000	-0.034965	-20.664200	-8.733177	-9.370161	-1.491549	-1.069312	0.000000	-10.000000	-0.250000	17.666668	91.500000	1023.000000	1023.000000	2046.000000
6.960000	-0.033775	-19.960917	-8.643848	-9.251882	-1.187396	-0.877791	0.000000	-10.000000	-0.250000	18.050001	97.500000	1023.000000	1023.000000	2046.000000
6.980000	-0.033087	-19.554249	-8.501917	-9.125815	-1.140836	-0.785680	0.000000	-10.000000	-0.250000	18.500000	103.500000	1023.000000	1023.000000	2046.000000
7.000000	-0.031817	-18.804071	-8.354449	-8.933179	-0.936593	-0.579849	0.000000	-10.000000	-0.250000	18.533335	109.500000	1023.000000	1023.000000	2046.000000
7.020000	-0.031638	-18.698303	-8.318747	-8.835559	-0.964546	-0.579450	0.000000	-10.000000	-0.250000	18.716667	115.500000	1023.000000	1023.000000	2046.000000
7.040000	-0.030937	-18.283781	-8.263064	-8.754340	-0.845405	-0.420973	0.000000	-10.000000	-0.233333	18.816668	123.833336	1023.000000	1023.000000	2046.000000
7.060000	-0.030752	-18.174374	-8.117651	-8.677436	-0.948390	-0.430898	0.000000	-10.000000	-0.216667	19.000000	130.166672	1023.000000	1023.000000	2046.000000
7.080000	-0.030284	-17.897884	-8.168618	-8.587725	-0.732560	-0.408981	0.000000	-10.000000	-0.216667	18.950001	136.500000	1023.000000	1023.000000	2046.000000
7.100000	-0.030477	-18.011799	-8.065454	-8.673998	-0.828671	-0.443676	0.000000	-10.000000	-0.233333	19.133333	140.666672	1023.000000	1023.000000	2046.000000
7.120000	-0.029980	-17.718199	-8.003366	-8.616386	-0.662753	-0.435695	0.000000	-10.000000	-0.250000	19.500000	147.000000	1023.000000	1023.000000	2046.000000
7.140000	-0.029809	-17.617361	-7.785243	-8.630283	-0.737047	-0.464788	0.000000	-10.000000	-0.266667	20.066668	153.500000	1023.000000	1023.000000	2046.000000
7.160000	-0.029791	-17.606543	-7.776542	-8.542321	-0.687963	-0.599716	0.000000	-10.000000	-0.283333	20.433334	160.166672	1023.000000	1023.000000	2046.000000
7.180000	-0.030694	-18.140423	-7.728903	-8.602862	-0.937326	-0.871332	0.000000	-10.000000	-0.291667	20.583334	167.000000	1023.000000	1023.000000	2046.000000
7.200000	-0.031687	-18.727133	-7.727026	-8.543970	-1.228779	-1.227358	0.000000	-10.000000	-0.266667	20.450001	173.833328	1023.000000	1023.000000	2046.000000
7.220000	-0.032656	-19.299679	-7.874362	-8.637732	-1.342839	-1.444747	0.000000	-10.000000	-0.250000	20.083334	180.666672	1023.000000	1023.000000	2046.000000
7.240000	-0.032878	-19.430910	-7.715088	-8.573606	-1.601752	-1.540463	0.000000	-10.000000	-0.241667	19.866667	187.333328	1023.000000	1023.000000	2046.000000
7.260000	-0.032527	-19.223188	-7.863953	-8.448043	-1.354882	-1.556311	0.000000	-10.000000	-0.258333	19.883333	194.000000	1023.000000	1023.000000	2046.000000
7.280000	-0.032036	-18.933519	-7.492437	-8.271602	-1.649864	-1.519618	0.000000	-10.000000	-0.275000	20.350000	200.666672	1023.000000	1023.000000	2046.000000
7.300000	-0.031214	-18.447489	-7.652704	-8.045013	-1.267945	-1.481827	0.000000	-10.000000	-0.291667	20.883333	207.333328	1023.000000	1023.000000	2046.000000
7.320000	-0.030462	-18.003326	-7.239286	-7.832887	-1.553561	-1.377592	0.000000	-10.000000	-0.316667	21.533333	214.333328	1023.000000	1023.000000	2046.000000
7.340000	-0.029571	-17.476528	-7.449943	-7.579191	-1.147665	-1.299729	0.000000	-10.000000	-0.333333	21.900000	221.333328	1023.000000	1023.000000	2046.000000
7.360000	-0.028800	-17.020794	-6.971503	-7.394195	-1.447282	-1.207813	0.000000	-10.000000	-0.316667	21.966667	228.666672	1023.000000	1023.000000	2046.000000
7.380000	-0.027672	-16.353949	-7.128155	-7.117922	-1.020215	-1.087657	0.000000	-10.000000	-0.300000	21.816668	236.000000	1023.000000	1023.000000	2046.000000
7.400000	-0.026703	-15.781620	-6.720887	-6.975509	-1.215036	-0.870188	0.000000	-10.000000	-0.283333	21.700001	243.333328	1023.000000	1023.000000	2046.000000
7.420000	-0.025607	-15.133665	-6.717960	-6.681818	-0.959021	-0.774866	0.000000	-10.000000	-0.275000	21.600000	250.666672	1023.000000	1023.000000	2046.000000
7.440000	-0.024328	-14.377942	-6.390402	-6.495722	-0.900907	-0.590911	0.000000	-10.000000	-0.258333	21.483334	257.833344	1023.000000	1023.000000	2046.000000
7.460000	-0.023109	-13.657129	-6.234681	-6.168427	-0.706990	-0.547031	0.000000	-10.000000	-0.241667	21.400000	265.000000	1023.000000	1023.000000	2046.000000
7.480000	-0.022231	-13.138291	-5.968524	-6.099386	-0.701577	-0.368806	0.000000	-10.000000	-0.258333	21.316668	272.166656	1023.000000	1023.000000	2046.000000
7.500000	-0.021222	-12.542125	-5.890259	-5.818000	-0.496872	-0.336994	0.000000	-10.000000	-0.275000	21.100000	279.333344	1023.000000	1023.000000	2046.000000
7.520000	-0.020601	-12.175144	-5.696394	-5.837916	-0.447012	-0.193822	0.000000	-10.000000	-0.283333	20.733334	286.500000	1023.000000	1023.000000	2046.000000
7.540000	-0.019905	-11.763700	-5.594715	-5.668375	-0.345879	-0.154730	0.000000	-10.000000	-0.291667	20.516666	293.500000	1023.000000	1023.000000	2046.000000
7.560000	-0.019497	-11.522776	-5.501378	-5.713979	-0.263955	-0.043463	0.000000	-10.000000	-0.291667	20.816668	300.333344	1023.000000	1023.000000	2046.000000
7.580000	-0.018996	-11.226640	-5.383459	-5.557947	-0.224963	-0.060271	0.000000	-10.000000	-0.300000	21.016666	307.166656	1023.000000	1023.000000	2046.000000
7.600000	-0.018645	-11.019015	-5.342165	-5.677164	-0.076473	0.076786	0.000000	-10.000000	-0.300000	21.266666	314.000000	1023.000000	1023.000000	2046.000000
7.620000	-0.018159	-10.732164	-5.126523	-5.549068	-0.137472	0.080899	0.000000	-10.000000	-0.300000	21.050001	321.000000	1023.000000	1023.000000	2046.000000
7.640000	-0.017626	-10.417136	-5.099597	-5.623829	0.099031	0.207260	0.000000	-10.000000	-0.300000	21.283333	328.166656	1023.000000	1023.000000	2046.000000
7.660000	-0.017020	-10.058809	-4.909794	-5.443917	0.100238	0.194664	0.000000	-10.000000	-0.300000	21.366667	335.333344	1023.000000	1023.000000	2046.000000
7.680000	-0.016150	-9.544809	-4.830244	-5.464990	0.324534	0.425891	0.000000	-10.000000	-0.300000	21.533333	342.500000	1023.000000	1023.000000	2046.000000
7.700000	-0.015188	-8.975984	-4.550058	-5.125916	0.285712	0.414277	0.000000	-10.000000	-0.283333	21.600000	349.666656	1023.000000	1023.000000	2046.000000
7.720000	-0.014117	-8.343128	-4.487774	-5.103486	0.552877	0.695255	0.000000	-10.000000	-0.266667	21.650000	356.833344	1023.000000	1023.000000	2046.000000
7.740000	-0.013447	-7.947105	-4.216403	-4.759341	0.411629	0.617010	0.000000	-10.000000	-0.250000	21.650000	364.000000	1023.000000	1023.000000	2046.000000
7.760000	-0.012694	-7.502059	-4.300224	-4.742658	0.728231	0.812592	0.000000	-10.000000	-0.250000	21.600000	371.166656	1023.000000	1023.000000	2046.000000
7.780000	-0.012049	-7.121229	-3.927027	-4.447407	0.507392	0.745812	0.000000	-10.000000	-0.258333	21.333334	378.500000	1023.000000	1023.000000	2046.000000
7.800000	-0.011609	-6.860802	-4.028083	-4.507110	0.797889	0.876502	0.000000	-10.000000	-0.258333	21.216667	385.833344	1023.000000	1023.000000	2046.000000
7.820000	-0.011406	-6.740759	-3.621022	-4.279371	0.467660	0.691974	0.000000	-10.000000	-0.275000	21.000000	393.000000	1023.000000	1023.000000	2046.000000
7.840000	-0.010867	-6.422174	-3.761759	-4.343902	0.879032	0.804455	0.000000	-10.000000	-0.283333	21.050001	400.000000	1023.000000	1023.000000	2046.000000
7.860000	-0.010640	-6.288357	-3.320062	-4.130448	0.541288	0.620865	0.000000	-10.000000	-0.300000	21.133333	407.000000	1023.000000	1023.000000	2046.000000
7.880000	-0.010919	-6.453143	-3.531540	-4.266548	0.760512	0.584433	0.000000	-10.000000	-0.308333	21.350000	414.000000	1023.000000	1023.000000	2046.000000
7.900000	-0.012034	-7.111921	-3.253973	-4.089447	0.165729	0.065770	0.000000	-10.000000	-0.308333	21.500000	421.000000	1023.000000	1023.000000	2046.000000
7.920000	-0.013093	-7.738197	-3.559247	-4.274582	0.206203	-0.110570	0.000000	-10.000000	-0.283333	21.183334	428.166656	1023.000000	1023.000000	2046.000000
7.940000	-0.014034	-8.293822	-3.265993	-4.176774	-0.368113	-0.482942	0.000000	-10.000000	-0.258333	20.700001	435.333344	1023.000000	1023.000000	2046.000000
7.960000	-0.013997	-8.272328	-3.535388	-4.273608	-0.065955	-0.397376	0.000000	-10.000000	-0.258333	20.283333	442.333344	1023.000000	1023.000000	2046.000000
7.980000	-0.013729	-8.114123	-3.103636	-4.031722	-0.447478	-0.531288	0.000000	-10.000000	-0.291667	20.683334	449.166656	1023.000000	1023.000000	2046.000000
8.000000	-0.012930	-7.641773	-3.301591	-3.936883	-0.034916	-0.368384	0.000000	-10.000000	-0.325000	21.300001	456.000000	1023.000000	1023.000000	2046.000000
8.020000	-0.012392	-7.323826	-2.876513	-3.573161	-0.381887	-0.492264	0.000000	-10.000000	-0.341667	21.833334	463.000000	1023.000000	1023.000000	2046.000000
8.040000	-0.011496	-6.793984	-3.034448	-3.478554	-0.027147	-0.253835	0.000000	-10.000000	-0.350000	21.933334	470.166656	1023.000000	1023.000000	2046.000000
8.060000	-0.010694	-6.320088	-2.606519	-3.141775	-0.290608	-0.281186	0.000000	-10.000000	-0.333333	21.783333	477.500000	1023.000000	1023.000000	2046.000000
8.080000	-0.009617	-5.683723	-2.703766	-2.913193	0.077291	-0.144055	0.000000	-10.000000	-0.316667	21.650000	487.166656	1023.000000	1023.000000	2046.000000
8.100000	-0.008596	-5.080455	-2.210915	-2.691786	-0.168191	-0.009564	0.000000	-10.000000	-0.283333	21.516666	496.833344	1023.000000	1023.000000	2046.000000
8.120000	-0.007443	-4.398947	-2.358114	-2.394628	0.209470	0.144325	0.000000	-10.000000	-0.266667	21.466667	504.000000	1023.000000	1023.000000	2046.000000
8.140000	-0.006372	-3.765689	-1.976497	-2.262283	0.134833	0.338257	0.000000	-10.000000	-0.266667	21.533333	509.000000	1023.000000	1023.000000	2046.000000
8.160000	-0.005121	-3.026426	-1.830321	-1.793634	0.294126	0.303403	0.000000	-10.000000	-0.283333	21.700001	513.833313	1023.000000	1023.000000	2046.000000
8.180000	-0.003784	-2.236611	-1.539655	-1.745277	0.420445	0.627875	0.000000	-10.000000	-0.300000	22.116667	521.000000	1023.000000	1023.000000	2046.000000
8.200000	-0.002829	-1.672074	-1.448946	-1.375234	0.554064	0.598043	0.000000	-10.000000	-0.300000	22.450001	528.333313	1023.000000	1023.000000	2046.000000
8.220000	-0.001857	-1.097388	-1.168712	-1.388460	0.593219	0.866565	0.000000	-10.000000	-0.300000	22.650000	535.666687	1023.000000	1023.000000	2046.000000
8.240000	-0.001250	-0.738515	-1.145954	-1.039531	0.724022	0.722948	0.000000	-10.000000	-0.316667	22.433334	543.333313	1023.000000	1023.000000	2046.000000
8.260000	-0.000508	-0.299935	-0.946820	-1.136286	0.798367	0.984803	0.000000	-10.000000	-0.325000	22.666668	550.666687	1023.000000	1023.000000	2046.000000
8.280000	-0.000157	-0.092535	-0.925565	-0.824571	0.831162	0.826439	0.000000	-10.000000	-0.333333	22.833334	558.333313	1023.000000	1023.000000	2046.000000
8.300000	0.000467	0.275989	-0.748373	-0.983432	0.903142	1.104652	0.000000	-10.000000	-0.316667	22.983334	566.000000	1023.000000	1023.000000	2046.000000
8.320000	0.000825	0.487666	-0.689993	-0.691755	0.927025	0.942390	0.000000	-10.000000	-0.325000	22.600000	573.666687	1023.000000	1023.000000	2046.000000
8.340000	0.001659	0.980639	-0.519508	-0.839566	1.071528	1.268184	0.000000	-10.000000	-0.308333	22.316668	581.333313	1023.000000	1023.000000	2046.000000
8.360000	0.002167	1.280441	-0.406507	-0.470702	1.089592	1.068057	0.000000	-10.000000	-0.308333	22.250000	588.666687	1023.000000	1023.000000	2046.000000
8.380000	0.003414	2.017695	-0.190492	-0.530416	1.282111	1.456491	0.000000	-10.000000	-0.291667	22.183334	596.166687	1023.000000	1023.000000	2046.000000
8.400000	0.004280	2.529336	-0.044112	-0.083483	1.325025	1.331906	0.000000	-10.000000	-0.300000	22.250000	603.500000	1023.000000	1023.000000	2046.000000
8.420000	0.005524	3.264697	0.216886	-0.036853	1.421405	1.663259	0.000000	-10.000000	-0.308333	22.100000	610.833313	1023.000000	1023.000000	2046.000000
8.440000	0.005951	3.517036	0.275689	0.259175	1.412302	1.569870	0.000000	-10.000000	-0.308333	22.116667	618.333313	1023.000000	1023.000000	2046.000000
8.460000	0.006974	4.121796	0.481808	0.339488	1.529926	1.770573	0.000000	-10.000000	-0.308333	21.866667	625.666687	1023.000000	1023.000000	2046.000000
8.480000	0.007400	4.373534	0.588226	0.629725	1.522176	1.633407	0.000000	-10.000000	-0.283333	21.633333	633.166687	1023.000000	1023.000000	2046.000000
8.500000	0.008084	4.777552	0.758128	0.592306	1.614314	1.812804	0.000000	-10.000000	-0.300000	21.516666	640.333313	1023.000000	1023.000000	2046.000000
8.520000	0.008154	4.819286	0.820800	0.834975	1.587806	1.575704	0.000000	-10.000000	-0.300000	21.566668	647.666687	1023.000000	1023.000000	2046.000000
8.540000	0.008793	5.196614	1.073912	0.722199	1.639405	1.761098	0.000000	-10.000000	-0.300000	21.383333	654.833313	1023.000000	1023.000000	2046.000000
8.560000	0.008524	5.037953	1.132610	0.932088	1.536325	1.436929	0.000000	-10.000000	-0.266667	20.966667	662.000000	1023.000000	1023.000000	2046.000000
8.580000	0.007861	4.646120	1.149966	0.730168	1.429448	1.336537	0.000000	-10.000000	-0.250000	20.150000	669.000000	1023.000000	1023.000000	2046.000000
8.600000	0.006276	3.709219	1.040369	0.818915	1.079562	0.770373	0.000000	-10.000000	-0.233333	19.366667	675.833313	1023.000000	1023.000000	2046.000000
8.620000	0.005406	3.194664	1.092164	0.603450	0.838281	0.660769	0.000000	-10.000000	-0.208333	18.216667	682.333313	1023.000000	1023.000000	2046.000000
8.640000	0.004821	2.848982	1.026383	0.740039	0.717339	0.365221	0.000000	-10.000000	-0.191667	17.483334	688.500000	1023.000000	1023.000000	2046.000000
8.660000	0.005142	3.038646	1.211627	0.690761	0.661289	0.474970	0.000000	-10.000000	-0.208333	17.100000	694.500000	1023.000000	1023.000000	2046.000000
8.680000	0.005334	3.152479	1.223133	1.009178	0.649119	0.271049	0.000000	-10.000000	-0.225000	17.366667	700.500000	1023.000000	1023.000000	2046.000000
8.700000	0.006211	3.670898	1.427506	1.067505	0.683372	0.492515	0.000000	-10.000000	-0.216667	17.549999	706.333313	1023.000000	1023.000000	2046.000000
8.720000	0.006531	3.859766	1.460075	1.470212	0.632757	0.296722	0.000000	-10.000000	-0.183333	17.483334	712.000000	1023.000000	1023.000000	2046.000000
8.740000	0.007503	4.434208	1.609381	1.439127	0.756921	0.628779	0.000000	-10.000000	-0.141667	16.833334	717.666687	1023.000000	1023.000000	2046.000000
8.760000	0.007945	4.695618	1.679186	1.870028	0.722799	0.423605	0.000000	-10.000000	-0.116667	15.750000	723.500000	1023.000000	1023.000000	2046.000000
8.780000	0.009152	5.408821	1.914596	1.873764	0.834881	0.785581	0.000000	-10.000000	-0.116667	14.766666	729.166687	1023.000000	1023.000000	2046.000000
8.800000	0.009897	5.849099	1.998007	2.249238	0.884568	0.717286	0.000000	-10.000000	-0.116667	14.100000	734.333313	1023.000000	1023.000000	2046.000000
8.820000	0.011123	6.573714	2.204963	2.318684	1.008339	1.041728	0.000000	-10.000000	-0.116667	13.533334	739.166687	1023.000000	1023.000000	2046.000000
8.840000	0.011992	7.087492	2.335262	2.611004	1.082448	1.058777	0.000000	-10.000000	-0.100000	12.816667	743.666687	1023.000000	1023.000000	2046.000000
8.860000	0.013281	7.849041	2.618554	2.746615	1.209240	1.274631	0.000000	-10.000000	-0.091667	12.300000	748.000000	1023.000000	1023.000000	2046.000000
8.880000	0.013847	8.183823	2.711576	2.991036	1.242721	1.238491	0.000000	-10.000000	-0.083333	12.033334	752.000000	1023.000000	1023.000000	2046.000000
8.900000	0.014807	8.750798	2.869274	3.010076	1.388640	1.482809	0.000000	-10.000000	-0.083333	12.033334	756.000000	1023.000000	1023.000000	2046.000000
8.920000	0.015086	8.915709	2.932818	3.178647	1.392497	1.411747	0.000000	-10.000000	-0.091667	12.133333	760.000000	1023.000000	1023.000000	2046.000000
8.940000	0.015717	9.288550	3.035761	3.152191	1.532813	1.567786	0.000000	-10.000000	-0.100000	12.350000	764.166687	1023.000000	1023.000000	2046.000000
8.960000	0.015660	9.255166	3.047808	3.313850	1.482935	1.410572	0.000000	-10.000000	-0.100000	12.666667	768.500000	1023.000000	1023.000000	2046.000000
8.980000	0.016222	9.587352	3.090314	3.203740	1.655432	1.637866	0.000000	-10.000000	-0.100000	12.700001	772.833313	1023.000000	1023.000000	2046.000000
9.000000	0.016238	9.596668	3.188385	3.339600	1.549829	1.518854	0.000000	-10.000000	-0.100000	12.716667	777.000000	1023.000000	1023.000000	2046.000000
9.020000	0.016833	9.948462	3.204369	3.256354	1.771063	1.716677	0.000000	-10.000000	-0.100000	12.816667	781.000000	1023.000000	1023.000000	2046.000000
9.040000	0.017329	10.241641	3.391235	3.336434	1.735355	1.778618	0.000000	-10.000000	-0.100000	12.916667	785.333313	1023.000000	1023.000000	2046.000000
9.060000	0.018144	10.722945	3.450303	3.577015	1.900274	1.795353	0.000000	-10.000000	-0.108333	13.250000	789.666687	1023.000000	1023.000000	2046.000000
9.080000	0.019090	11.282310	3.653519	3.588336	1.963916	2.076539	0.000000	-10.000000	-0.125000	13.433333	794.166687	1023.000000	1023.000000	2046.000000
9.100000	0.019378	11.452355	3.664810	3.982817	1.961806	1.842922	0.000000	-10.000000	-0.125000	13.550000	798.500000	1023.000000	1023.000000	2046.000000
9.120000	0.020055	11.852471	3.767624	3.809267	2.069830	2.205750	0.000000	-10.000000	-0.125000	13.350000	803.166687	1023.000000	1023.000000	2046.000000
9.140000	0.020225	11.953099	3.813177	4.244641	2.030503	1.864778	0.000000	-10.000000	-0.108333	13.116667	807.666687	1023.000000	1023.000000	2046.000000
9.160000	0.020992	12.406187	3.952199	3.997501	2.150353	2.306134	0.000000	-10.000000	-0.108333	12.866667	812.166687	1023.000000	1023.000000	2046.000000
9.180000	0.020656	12.207910	3.993808	4.336854	1.997627	1.879620	0.000000	-10.000000	-0.116667	12.850000	816.500000	1023.000000	1023.000000	2046.000000
9.200000	0.021408	12.651984	4.104923	4.091614	2.192904	2.262543	0.000000	-10.000000	-0.116667	12.633333	820.833313	1023.000000	1023.000000	2046.000000
9.220000	0.021153	12.501370	4.214831	4.344010	2.048927	1.893602	0.000000	-10.000000	-0.116667	12.650001	825.000000	1023.000000	1023.000000	2046.000000
9.240000	0.021015	12.419873	4.198245	4.133881	2.127900	1.959848	0.000000	-10.000000	-0.100000	12.266667	829.000000	1023.000000	1023.000000	2046.000000
9.260000	0.019657	11.617128	4.225108	4.107886	1.745258	1.538878	0.000000	-10.000000	-0.083333	11.850000	833.000000	1023.000000	1023.000000	2046.000000
9.280000	0.018088	10.689913	4.023026	4.070569	1.519698	1.076620	0.000000	-10.000000	-0.066667	11.083334	837.000000	1023.000000	1023.000000	2046.000000
9.300000	0.017267	10.204544	4.000483	3.746279	1.341406	1.116375	0.000000	-10.000000	-0.050000	10.516666	841.000000	1023.000000	1023.000000	2046.000000
9.320000	0.016502	9.752661	3.913775	3.987137	1.191707	0.660043	0.000000	-10.000000	-0.058333	10.316667	844.666687	1023.000000	1023.000000	2046.000000
9.340000	0.016889	9.981182	4.031571	3.781019	1.197371	0.971221	0.000000	-10.000000	-0.075000	10.783333	848.333313	1023.000000	1023.000000	2046.000000
9.360000	0.016944	10.014012	4.072726	4.229613	1.103614	0.608059	0.000000	-10.000000	-0.091667	11.400000	851.666687	1023.000000	1023.000000	2046.000000
9.380000	0.017915	10.587816	4.202113	4.153788	1.244285	0.987630	0.000000	-10.000000	-0.100000	12.366667	855.333313	1023.000000	1023.000000	2046.000000
9.400000	0.018119	10.708160	4.300811	4.487133	1.115431	0.804786	0.000000	-10.000000	-0.100000	12.816667	859.333313	1023.000000	1023.000000	2046.000000
9.420000	0.018951	11.199814	4.371425	4.581389	1.234002	1.012997	0.000000	-10.000000	-0.100000	13.000000	863.666687	1023.000000	1023.000000	2046.000000
9.440000	0.019518	11.534932	4.551736	4.735373	1.190988	1.056834	0.000000	-10.000000	-0.091667	12.533334	868.000000	1023.000000	1023.000000	2046.000000
9.460000	0.020278	11.984205	4.590188	4.965399	1.355540	1.073078	0.000000	-10.000000	-0.075000	11.966667	872.000000	1023.000000	1023.000000	2046.000000
9.480000	0.021354	12.620248	4.808343	4.979963	1.437942	1.394000	0.000000	-10.000000	-0.058333	11.166667	876.000000	1023.000000	1023.000000	2046.000000
9.500000	0.021990	12.996068	4.776821	5.366548	1.591642	1.261057	0.000000	-10.000000	-0.050000	10.500000	880.000000	1023.000000	1023.000000	2046.000000
9.520000	0.023370	13.811848	5.097137	5.305058	1.702237	1.707416	0.000000	-10.000000	-0.050000	9.850000	883.833313	1023.000000	1023.000000	2046.000000
9.540000	0.023992	14.179531	5.143163	5.747713	1.824804	1.463852	0.000000	-10.000000	-0.041667	9.683333	887.333313	1023.000000	1023.000000	2046.000000
9.560000	0.025059	14.809820	5.333062	5.570764	1.959473	1.946522	0.000000	-10.000000	-0.033333	9.433333	890.666687	1023.000000	1023.000000	2046.000000
9.580000	0.025097	14.832371	5.341032	5.910685	1.946052	1.634602	0.000000	-10.000000	-0.025000	9.466666	893.833313	1023.000000	1023.000000	2046.000000
9.600000	0.025791	15.242402	5.473106	5.678091	2.072641	2.018565	0.000000	-10.000000	-0.033333	9.216666	897.000000	1023.000000	1023.000000	2046.000000
9.620000	0.025463	15.048755	5.428965	5.892085	2.029572	1.698134	0.000000	-10.000000	-0.033333	9.133333	900.000000	1023.000000	1023.000000	2046.000000
9.640000	0.025947	15.334439	5.491670	5.716761	2.128278	1.997730	0.000000	-10.000000	-0.041667	9.166667	903.000000	1023.000000	1023.000000	2046.000000
9.660000	0.025852	15.278242	5.554539	5.797011	2.052557	1.874135	0.000000	-10.000000	-0.041667	9.466667	906.000000	1023.000000	1023.000000	2046.000000
9.680000	0.026250	15.513765	5.528657	5.740866	2.218744	2.025499	0.000000	-10.000000	-0.050000	9.716667	909.166687	1023.000000	1023.000000	2046.000000
9.700000	0.026621	15.732905	5.664339	5.833843	2.203162	2.031562	0.000000	-10.000000	-0.041667	9.500000	912.500000	1023.000000	1023.000000	2046.000000
9.720000	0.027333	16.153908	5.675560	5.916439	2.408419	2.153490	0.000000	-10.000000	-0.041667	9.150000	915.833313	1023.000000	1023.000000	2046.000000
9.740000	0.027839	16.452883	5.940977	6.008453	2.277174	2.226278	0.000000	-10.000000	-0.025000	8.633333	919.000000	1023.000000	1023.000000	2046.000000
9.760000	0.028248	16.694693	5.799288	6.199027	2.505328	2.191050	0.000000	-10.000000	-0.016667	8.166667	921.833313	1023.000000	1023.000000	2046.000000
9.780000	0.028371	16.767193	6.024784	6.067696	2.294921	2.379792	0.000000	-10.000000	0.000000	7.483334	924.666687	1023.000000	1023.000000	2046.000000
9.800000	0.028542	16.868155	5.847085	6.345014	2.503767	2.172289	0.000000	-10.000000	0.000000	6.616667	927.166687	1023.000000	1023.000000	2046.000000
9.820000	0.028926	17.095072	6.068574	6.197966	2.418743	2.409790	0.000000	-10.000000	0.000000	5.433333	929.500000	1023.000000	1023.000000	2046.000000
9.840000	0.028600	16.902428	5.854310	6.318858	2.555375	2.173886	0.000000	-10.000000	0.000000	3.916667	931.500000	1023.000000	1023.000000	2046.000000
9.860000	0.028774	17.005522	6.072342	6.104862	2.443532	2.384786	0.000000	-10.000000	0.000000	2.066667	933.000000	1023.000000	1023.000000	2046.000000
9.880000	0.028428	16.800926	5.958545	6.159869	2.494180	2.188332	0.000000	-10.000000	0.008333	-0.116667	933.833313	1023.000000	1023.000000	2046.000000
9.900000	0.027809	16.435293	6.032756	5.976360	2.307573	2.118603	0.000000	-10.000000	0.016667	-2.133333	934.000000	1023.000000	1023.000000	2046.000000
9.920000	0.026352	15.574157	5.751537	5.921606	2.211076	1.689938	0.000000	-10.000000	0.033333	-4.283333	934.000000	1023.000000	1023.000000	2046.000000
9.940000	0.024474	14.464108	5.650777	5.605123	1.809360	1.398849	0.000000	-10.000000	0.041667	-6.316667	934.000000	1023.000000	1023.000000	2046.000000
9.960000	0.022632	13.375526	5.300386	5.413771	1.633652	1.027718	0.000000	-10.000000	0.050000	-8.283334	934.000000	1023.000000	1023.000000	2046.000000
9.980000	0.021734	12.844858	5.279923	5.125354	1.412803	1.026779	0.000000	-10.000000	0.050000	-9.450000	934.000000	1023.000000	1023.000000	2046.000000
10.000000	0.021001	12.411740	5.126358	5.221091	1.309421	0.754870	0.000000	-10.000000	0.058333	-9.700000	934.000000	1023.000000	1023.000000	2046.000000
10.020000	0.020996	12.408683	5.191446	5.087436	1.247370	0.882430	0.000000	-10.000000	0.058333	-9.466667	934.000000	1023.000000	1023.000000	2046.000000
10.040000	0.020598	12.173691	5.011678	5.227580	1.230612	0.703821	0.000000	-10.000000	0.058333	-9.150001	930.666687	1023.000000	1023.000000	2046.000000
10.060000	0.020706	12.237522	5.114335	5.139968	1.155215	0.828004	0.000000	-10.000000	0.066667	-9.283334	922.166687	1023.000000	1023.000000	2046.000000
10.080000	0.020655	12.207278	4.941371	5.193714	1.240704	0.831489	0.000000	-10.000000	0.083333	-9.533334	913.666687	1023.000000	1023.000000	2046.000000
10.100000	0.020735	12.254150	5.046079	5.201983	1.138529	0.867560	0.000000	-10.000000	0.100000	-10.100000	907.333313	1023.000000	1023.000000	2046.000000
10.120000	0.020955	12.384583	4.954953	5.208149	1.270785	0.950696	0.000000	-10.000000	0.100000	-10.633333	905.000000	1023.000000	1023.000000	2046.000000
10.140000	0.021221	12.541517	5.023774	5.269057	1.252271	0.996416	0.000000	-10.000000	0.100000	-11.366667	901.500000	1023.000000	1023.000000	2046.000000
10.160000	0.021721	12.837292	4.978597	5.248749	1.380821	1.229125	0.000000	-10.000000	0.100000	-11.950000	897.833313	1023.000000	1023.000000	2046.000000
10.180000	0.022179	13.108049	5.122826	5.425074	1.380386	1.179763	0.000000	-10.000000	0.100000	-12.366667	893.833313	1023.000000	1023.000000	2046.000000
10.200000	0.022783	13.465019	5.164125	5.288218	1.520444	1.492232	0.000000	-10.000000	0.100000	-12.483334	889.500000	1023.000000	1023.000000	2046.000000
10.220000	0.022808	13.479421	5.102499	5.449277	1.582724	1.344921	0.000000	-10.000000	0.100000	-12.566667	885.166687	1023.000000	1023.000000	2046.000000
10.240000	0.023064	13.630714	5.146844	5.258356	1.626994	1.598520	0.000000	-10.000000	0.100000	-12.466667	881.000000	1023.000000	1023.000000	2046.000000
10.260000	0.022400	13.238281	4.958618	5.328106	1.629300	1.322257	0.000000	-10.000000	0.100000	-12.600000	877.000000	1023.000000	1023.000000	2046.000000
10.280000	0.022119	13.072145	4.977180	5.024457	1.576980	1.493529	0.000000	-10.000000	0.100000	-12.616667	872.833313	1023.000000	1023.000000	2046.000000
10.300000	0.021390	12.641682	4.749797	5.043370	1.588520	1.259995	0.000000	-10.000000	0.091667	-12.600000	868.500000	1023.000000	1023.000000	2046.000000
10.320000	0.021245	12.556048	4.792523	4.770825	1.551933	1.440767	0.000000	-10.000000	0.083333	-12.400001	864.166687	1023.000000	1023.000000	2046.000000
10.340000	0.020558	12.150002	4.540845	4.688745	1.614394	1.306018	0.000000	-10.000000	0.083333	-12.316667	860.000000	1023.000000	1023.000000	2046.000000
10.360000	0.020419	12.067431	4.593035	4.457425	1.579760	1.437212	0.000000	-10.000000	0.091667	-12.466667	856.000000	1023.000000	1023.000000	2046.000000
10.380000	0.020198	11.937119	4.425778	4.478210	1.665247	1.367883	0.000000	-10.000000	0.116667	-12.900000	852.000000	1023.000000	1023.000000	2046.000000
10.400000	0.020394	12.052863	4.519164	4.388500	1.658381	1.486818	0.000000	-10.000000	0.133333	-13.550000	847.666687	1023.000000	1023.000000	2046.000000
10.420000	0.020466	12.095419	4.457700	4.408522	1.691377	1.537821	0.000000	-10.000000	0.166667	-14.300000	843.166687	1023.000000	1023.000000	2046.000000
10.440000	0.020497	12.113528	4.480927	4.432085	1.689059	1.511457	0.000000	-10.000000	0.183333	-15.183333	838.333313	1023.000000	1023.000000	2046.000000
10.460000	0.019962	11.797709	4.303414	4.264497	1.661961	1.567837	0.000000	-10.000000	0.208333	-15.883334	833.333313	1023.000000	1023.000000	2046.000000
10.480000	0.019624	11.597986	4.262362	4.283741	1.593299	1.458584	0.000000	-10.000000	0.208333	-16.583334	828.000000	1023.000000	1023.000000	2046.000000
10.500000	0.019219	11.358155	4.157291	4.038099	1.575544	1.587221	0.000000	-10.000000	0.225000	-17.116667	822.333313	1023.000000	1023.000000	2046.000000
10.520000	0.018224	10.770123	3.916036	3.869806	1.565660	1.418621	0.000000	-10.000000	0.233333	-17.616667	816.500000	1023.000000	1023.000000	2046.000000
10.540000	0.017510	10.348331	3.804731	3.585577	1.530126	1.427899	0.000000	-10.000000	0.250000	-17.916668	810.500000	1023.000000	1023.000000	2046.000000
10.560000	0.016663	9.847788	3.739418	3.406304	1.453607	1.248459	0.000000	-10.000000	0.250000	-18.150000	804.500000	1023.000000	1023.000000	2046.000000
10.580000	0.015708	9.283525	3.559655	3.149827	1.392129	1.181914	0.000000	-10.000000	0.250000	-18.616667	798.500000	1023.000000	1023.000000	2046.000000
10.600000	0.014239	8.415206	3.471283	2.994021	1.150142	0.799759	0.000000	-10.000000	0.266667	-19.266666	792.333313	1023.000000	1023.000000	2046.000000
10.620000	0.012212	7.217487	3.173431	2.685557	0.897177	0.461323	0.000000	-10.000000	0.300000	-19.983334	786.000000	1023.000000	1023.000000	2046.000000
10.640000	0.010321	6.099927	3.024323	2.429793	0.533720	0.112091	0.000000	-10.000000	0.333333	-20.450001	779.333313	1023.000000	1023.000000	2046.000000
10.660000	0.008835	5.221626	2.727989	2.209839	0.373481	-0.089684	0.000000	-10.000000	0.341667	-20.700001	772.500000	1023.000000	1023.000000	2046.000000
10.680000	0.007962	4.705518	2.666782	2.125672	0.181067	-0.268003	0.000000	-10.000000	0.333333	-20.633333	765.500000	1023.000000	1023.000000	2046.000000
10.700000	0.007214	4.263443	2.462664	2.035609	0.106136	-0.340966	0.000000	-10.000000	0.325000	-20.566668	758.666687	1023.000000	1023.000000	2046.000000
10.720000	0.006880	4.065797	2.491651	2.039698	-0.059023	-0.406528	0.000000	-10.000000	0.333333	-20.533333	751.833313	1023.000000	1023.000000	2046.000000
10.740000	0.006426	3.797578	2.260001	1.987170	-0.048039	-0.401555	0.000000	-10.000000	0.341667	-20.716667	745.000000	1023.000000	1023.000000	2046.000000
10.760000	0.006332	3.742467	2.272140	2.021543	-0.126661	-0.424556	0.000000	-10.000000	0.350000	-20.850000	738.000000	1023.000000	1023.000000	2046.000000
10.780000	0.006010	3.551775	2.090775	1.995858	-0.118174	-0.416684	0.000000	-10.000000	0.350000	-21.133333	731.000000	1023.000000	1023.000000	2046.000000
10.800000	0.005985	3.537395	2.101808	1.957338	-0.130699	-0.391051	0.000000	-10.000000	0.350000	-21.333334	724.000000	1023.000000	1023.000000	2046.000000
10.820000	0.005807	3.431812	1.927421	1.958340	-0.094756	-0.359194	0.000000	-10.000000	0.350000	-21.616667	717.000000	1023.000000	1023.000000	2046.000000
10.840000	0.006266	3.703476	1.996077	1.990945	-0.064030	-0.219516	0.000000	-10.000000	0.350000	-21.833334	709.833313	1023.000000	1023.000000	2046.000000
10.860000	0.006536	3.863063	1.964616	2.079400	-0.031691	-0.149262	0.000000	-10.000000	0.366667	-22.183334	702.500000	1023.000000	1023.000000	2046.000000
10.880000	0.006967	4.117659	2.058372	2.088280	0.016114	-0.045107	0.000000	-10.000000	0.383333	-22.383333	695.000000	1023.000000	1023.000000	2046.000000
10.900000	0.006921	4.090014	1.933375	2.088168	0.034018	0.034451	0.000000	-10.000000	0.391667	-22.450001	687.500000	1023.000000	1023.000000	2046.000000
10.920000	0.007089	4.189596	1.966948	2.096523	0.072218	0.053907	0.000000	-10.000000	0.391667	-22.466667	680.000000	1023.000000	1023.000000	2046.000000
10.940000	0.006818	4.029513	1.850520	2.079964	0.068476	0.030554	0.000000	-10.000000	0.375000	-22.516666	672.500000	1023.000000	1023.000000	2046.000000
10.960000	0.006373	3.766296	1.851395	1.955096	-0.017827	-0.022368	0.000000	-10.000000	0.375000	-22.683334	665.000000	1023.000000	1023.000000	2046.000000
10.980000	0.005833	3.447468	1.678026	1.887715	-0.030730	-0.087542	0.000000	-10.000000	0.358333	-22.733334	657.500000	1023.000000	1023.000000	2046.000000
11.000000	0.005535	3.271187	1.704551	1.736372	-0.066611	-0.103124	0.000000	-10.000000	0.375000	-22.900000	649.833313	1023.000000	1023.000000	2046.000000
11.020000	0.005075	2.999464	1.555192	1.607622	-0.055965	-0.107384	0.000000	-10.000000	0.383333	-22.866667	642.166687	1023.000000	1023.000000	2046.000000
11.040000	0.004909	2.901311	1.577080	1.462954	-0.065603	-0.073119	0.000000	-10.000000	0.400000	-22.916666	634.500000	1023.000000	1023.000000	2046.000000
11.060000	0.004242	2.506897	1.339108	1.342137	-0.074722	-0.099625	0.000000	-10.000000	0.391667	-22.866667	626.833313	1023.000000	1023.000000	2046.000000
11.080000	0.004164	2.461016	1.349675	1.240504	-0.065960	-0.063203	0.000000	-10.000000	0.383333	-22.983334	619.333313	1023.000000	1023.000000	2046.000000
11.100000	0.003753	2.218187	1.247417	1.139102	-0.126882	-0.041449	0.000000	-10.000000	0.375000	-22.950001	611.666687	1023.000000	1023.000000	2046.000000
11.120000	0.003682	2.175950	1.169387	1.078318	-0.066043	-0.005712	0.000000	-10.000000	0.375000	-22.850000	604.000000	1023.000000	1023.000000	2046.000000
11.140000	0.003425	2.023977	1.125749	1.005735	-0.122253	0.014745	0.000000	-10.000000	0.375000	-22.766668	596.333313	1023.000000	1023.000000	2046.000000
11.160000	0.003578	2.114558	1.094863	0.953184	-0.006593	0.073104	0.000000	-10.000000	0.383333	-22.716667	588.666687	1023.000000	1023.000000	2046.000000
11.180000	0.003548	2.097158	1.088802	0.953436	-0.037557	0.092477	0.000000	-10.000000	0.383333	-22.716667	581.166687	1023.000000	1023.000000	2046.000000
11.200000	0.004138	2.445829	1.098139	0.992153	0.119103	0.236435	0.000000	-10.000000	0.391667	-22.650000	573.500000	1023.000000	1023.000000	2046.000000
11.220000	0.004185	2.473484	1.103718	1.044290	0.068497	0.256980	0.000000	-10.000000	0.391667	-22.533335	566.000000	1023.000000	1023.000000	2046.000000
11.240000	0.004376	2.586241	1.028555	1.061413	0.161195	0.335078	0.000000	-10.000000	0.383333	-22.566668	558.500000	1023.000000	1023.000000	2046.000000
11.260000	0.003681	2.175268	0.896186	0.916078	-0.003271	0.366275	0.000000	-10.000000	0.375000	-22.550001	550.833313	1023.000000	1023.000000	2046.000000
11.280000	0.003335	1.970902	0.755155	0.929781	-0.007596	0.293562	0.000000	-10.000000	0.358333	-22.650002	543.333313	1023.000000	1023.000000	2046.000000
11.300000	0.002536	1.498695	0.588251	0.750472	-0.121236	0.281208	0.000000	-10.000000	0.375000	-22.466667	535.666687	1023.000000	1023.000000	2046.000000
11.320000	0.001336	0.789357	0.256042	0.454116	-0.091854	0.171053	0.000000	-10.000000	0.366667	-22.466667	528.333313	1023.000000	1023.000000	2046.000000
11.340000	-0.000433	-0.255612	-0.060828	-0.071209	-0.207752	0.084177	0.000000	-10.000000	0.383333	-22.316668	520.666687	1023.000000	1023.000000	2046.000000
11.360000	-0.001645	-0.972171	-0.403028	-0.450257	-0.127637	0.008751	0.000000	-10.000000	0.375000	-22.266666	513.333313	1023.000000	1023.000000	2046.000000
11.380000	-0.002949	-1.742991	-0.585323	-0.844763	-0.295012	-0.017893	0.000000	-10.000000	0.391667	-22.083334	505.833344	1023.000000	1023.000000	2046.000000
11.400000	-0.004085	-2.414473	-0.763325	-0.967125	-0.376865	-0.307159	0.000000	-10.000000	0.391667	-22.200001	498.500000	1023.000000	1023.000000	2046.000000
11.420000	-0.005729	-3.385664	-0.865593	-1.238474	-0.689583	-0.592014	0.000000	-10.000000	0.383333	-22.216667	491.166656	1023.000000	1023.000000	2046.000000
11.440000	-0.007326	-4.329645	-1.137768	-1.419738	-0.831180	-0.940958	0.000000	-10.000000	0.375000	-22.100000	483.666656	1023.000000	1023.000000	2046.000000
11.460000	-0.009206	-5.440763	-1.340461	-1.741263	-1.233239	-1.125800	0.000000	-10.000000	0.358333	-21.850000	476.333344	1023.000000	1023.000000	2046.000000
11.480000	-0.010372	-6.129606	-1.636284	-1.819475	-1.313324	-1.360523	0.000000	-10.000000	0.358333	-21.716667	469.000000	1023.000000	1023.000000	2046.000000
11.500000	-0.011536	-6.817599	-1.826575	-1.960872	-1.535383	-1.494769	0.000000	-10.000000	0.350000	-21.650000	461.833344	1023.000000	1023.000000	2046.000000
11.520000	-0.012018	-7.102734	-1.948134	-1.998389	-1.596631	-1.559581	0.000000	-10.000000	0.358333	-21.550001	454.666656	1023.000000	1023.000000	2046.000000
11.540000	-0.012827	-7.580596	-2.181843	-2.037870	-1.719026	-1.641857	0.000000	-10.000000	0.358333	-21.716667	447.333344	1023.000000	1023.000000	2046.000000
11.560000	-0.012945	-7.650622	-2.236375	-2.072101	-1.738903	-1.603244	0.000000	-10.000000	0.375000	-21.750000	440.166656	1023.000000	1023.000000	2046.000000
11.580000	-0.013401	-7.920175	-2.431733	-2.070264	-1.773253	-1.644925	0.000000	-10.000000	0.366667	-21.883333	432.833344	1023.000000	1023.000000	2046.000000
11.600000	-0.013434	-7.939261	-2.442675	-2.106834	-1.794122	-1.595630	0.000000	-10.000000	0.366667	-21.750000	425.500000	1023.000000	1023.000000	2046.000000
11.620000	-0.013743	-8.122368	-2.633750	-2.184405	-1.767361	-1.536851	0.000000	-10.000000	0.350000	-21.833334	418.166656	1023.000000	1023.000000	2046.000000
11.640000	-0.013201	-7.801967	-2.537126	-2.196202	-1.739779	-1.328861	0.000000	-10.000000	0.341667	-21.733334	410.833344	1023.000000	1023.000000	2046.000000
11.660000	-0.013312	-7.867309	-2.691694	-2.126000	-1.720461	-1.329154	0.000000	-10.000000	0.341667	-21.633335	403.666656	1023.000000	1023.000000	2046.000000
11.680000	-0.012740	-7.529116	-2.558093	-2.146007	-1.676622	-1.148393	0.000000	-10.000000	0.350000	-21.566668	396.333344	1023.000000	1023.000000	2046.000000
11.700000	-0.012618	-7.457403	-2.727463	-2.064734	-1.553862	-1.111343	0.000000	-10.000000	0.358333	-21.633333	389.166656	1023.000000	1023.000000	2046.000000
11.720000	-0.012365	-7.307530	-2.654297	-2.114663	-1.562853	-0.975717	0.000000	-10.000000	0.358333	-21.516666	382.000000	1023.000000	1023.000000	2046.000000
11.740000	-0.012530	-7.405509	-2.860906	-2.082012	-1.463292	-0.999299	0.000000	-10.000000	0.350000	-21.483334	374.833344	1023.000000	1023.000000	2046.000000
11.760000	-0.012711	-7.512190	-2.778779	-2.169496	-1.579364	-0.984551	0.000000	-10.000000	0.350000	-21.416668	367.666656	1023.000000	1023.000000	2046.000000
11.780000	-0.013149	-7.771065	-3.033446	-2.185701	-1.491560	-1.060358	0.000000	-10.000000	0.350000	-21.566668	360.500000	1023.000000	1023.000000	2046.000000
11.800000	-0.013358	-7.894314	-2.950793	-2.301503	-1.572665	-1.069353	0.000000	-10.000000	0.350000	-21.616667	353.333344	1023.000000	1023.000000	2046.000000
11.820000	-0.014025	-8.288530	-3.151341	-2.372124	-1.598481	-1.166583	0.000000	-10.000000	0.350000	-21.700001	346.166656	1023.000000	1023.000000	2046.000000
11.840000	-0.014218	-8.402781	-3.146550	-2.577734	-1.579171	-1.099325	0.000000	-10.000000	0.350000	-21.566668	338.833344	1023.000000	1023.000000	2046.000000
11.860000	-0.014942	-8.830935	-3.344678	-2.760512	-1.614577	-1.111168	0.000000	-10.000000	0.350000	-21.466667	331.666656	1023.000000	1023.000000	2046.000000
11.880000	-0.015177	-8.969392	-3.416920	-2.929103	-1.561459	-1.061910	0.000000	-10.000000	0.350000	-21.233334	324.500000	1023.000000	1023.000000	2046.000000
11.900000	-0.015796	-9.335526	-3.472699	-3.136525	-1.699438	-1.026864	0.000000	-10.000000	0.350000	-21.250000	317.500000	1023.000000	1023.000000	2046.000000
11.920000	-0.016145	-9.541901	-3.706686	-3.181771	-1.562027	-1.091418	0.000000	-10.000000	0.350000	-21.316668	310.333344	1023.000000	1023.000000	2046.000000
11.940000	-0.016483	-9.741709	-3.643108	-3.401807	-1.700816	-0.995978	0.000000	-10.000000	0.350000	-21.283335	303.166656	1023.000000	1023.000000	2046.000000
11.960000	-0.016867	-9.968546	-3.951357	-3.402836	-1.543019	-1.071333	0.000000	-10.000000	0.350000	-21.283335	296.000000	1023.000000	1023.000000	2046.000000
11.980000	-0.016940	-10.011583	-3.852041	-3.635377	-1.588704	-0.935462	0.000000	-10.000000	0.350000	-21.100000	289.000000	1023.000000	1023.000000	2046.000000
12.000000	-0.017085	-10.097479	-4.052900	-3.558877	-1.437443	-1.048258	0.000000	-10.000000	0.350000	-21.133333	282.000000	1023.000000	1023.000000	2046.000000
12.020000	-0.016909	-9.993348	-4.007045	-3.796428	-1.348246	-0.841629	0.000000	-10.000000	0.350000	-21.116667	275.000000	1023.000000	1023.000000	2046.000000
12.040000	-0.016860	-9.964482	-4.144118	-3.749690	-1.238084	-0.832590	0.000000	-10.000000	0.350000	-21.083334	267.833344	1023.000000	1023.000000	2046.000000
12.060000	-0.016453	-9.723936	-4.078956	-3.751481	-1.155437	-0.738063	0.000000	-10.000000	0.350000	-21.000000	260.666656	1023.000000	1023.000000	2046.000000
12.080000	-0.016621	-9.823064	-4.180217	-3.721049	-1.158850	-0.762948	0.000000	-10.000000	0.350000	-20.750000	253.500000	1023.000000	1023.000000	2046.000000
12.100000	-0.016512	-9.758620	-4.227336	-3.792109	-1.104881	-0.634294	0.000000	-10.000000	0.350000	-20.450001	246.666672	1023.000000	1023.000000	2046.000000
12.120000	-0.017491	-10.337242	-4.403345	-4.017276	-1.292657	-0.623964	0.000000	-10.000000	0.350000	-20.216667	240.000000	1023.000000	1023.000000	2046.000000
12.140000	-0.018006	-10.641458	-4.583879	-4.007964	-1.284308	-0.765306	0.000000	-10.000000	0.350000	-20.016666	233.333328	1023.000000	1023.000000	2046.000000
12.160000	-0.019155	-11.320889	-4.731205	-4.354973	-1.456672	-0.778039	0.000000	-10.000000	0.341667	-19.966667	226.666672	1023.000000	1023.000000	2046.000000
12.180000	-0.020474	-12.099929	-5.098995	-4.689149	-1.395719	-0.916065	0.000000	-10.000000	0.325000	-19.799999	220.000000	1023.000000	1023.000000	2046.000000
12.200000	-0.022261	-13.156276	-5.418383	-5.318284	-1.468612	-0.950997	0.000000	-10.000000	0.308333	-19.566668	213.333328	1023.000000	1023.000000	2046.000000
12.220000	-0.023647	-13.975273	-5.826359	-5.709518	-1.383521	-1.055875	0.000000	-10.000000	0.283333	-19.366667	206.833328	1023.000000	1023.000000	2046.000000
12.240000	-0.024901	-14.716678	-5.927763	-6.166988	-1.544304	-1.077623	0.000000	-10.000000	0.266667	-19.183334	200.166672	1023.000000	1023.000000	2046.000000
12.260000	-0.026093	-15.420697	-6.198317	-6.273309	-1.573996	-1.375075	0.000000	-10.000000	0.250000	-18.983334	193.833328	1023.000000	1023.000000	2046.000000
12.280000	-0.027554	-16.284483	-6.177933	-6.653337	-1.889156	-1.564058	0.000000	-10.000000	0.250000	-18.666668	187.500000	1023.000000	1023.000000	2046.000000
12.300000	-0.029398	-17.374498	-6.672891	-6.765146	-1.937015	-1.999446	0.000000	-10.000000	0.241667	-18.266666	181.500000	1023.000000	1023.000000	2046.000000
12.320000	-0.031036	-18.342407	-6.721798	-7.137276	-2.346571	-2.136762	0.000000	-10.000000	0.241667	-18.050001	175.500000	1023.000000	1023.000000	2046.000000
12.340000	-0.032411	-19.154743	-7.118076	-7.182718	-2.443583	-2.410365	0.000000	-10.000000	0.225000	-17.733334	169.500000	1023.000000	1023.000000	2046.000000
12.360000	-0.033349	-19.709173	-7.167444	-7.440071	-2.669564	-2.432094	0.000000	-10.000000	0.216667	-17.516666	163.500000	1023.000000	1023.000000	2046.000000
12.380000	-0.034073	-20.137201	-7.555043	-7.380835	-2.614794	-2.586529	0.000000	-10.000000	0.208333	-17.133333	157.500000	1023.000000	1023.000000	2046.000000
12.400000	-0.034567	-20.429361	-7.506472	-7.586397	-2.822653	-2.513840	0.000000	-10.000000	0.216667	-16.900000	151.666672	1023.000000	1023.000000	2046.000000
12.420000	-0.035127	-20.759775	-7.873108	-7.498337	-2.749818	-2.638512	0.000000	-10.000000	0.216667	-16.700001	146.000000	1023.000000	1023.000000	2046.000000
12.440000	-0.035267	-20.842550	-7.755732	-7.668588	-2.905563	-2.512667	0.000000	-10.000000	0.208333	-16.433332	140.333328	1023.000000	1023.000000	2046.000000
12.460000	-0.035532	-20.999311	-8.073880	-7.553693	-2.764463	-2.607274	0.000000	-10.000000	0.200000	-16.150000	134.833328	1023.000000	1023.000000	2046.000000
12.480000	-0.035255	-20.835594	-7.906440	-7.639500	-2.828506	-2.461148	0.000000	-10.000000	0.200000	-15.800000	129.500000	1023.000000	1023.000000	2046.000000
12.500000	-0.035088	-20.737301	-8.073726	-7.555451	-2.755390	-2.352733	0.000000	-10.000000	0.200000	-15.566667	124.333336	1023.000000	1023.000000	2046.000000
12.520000	-0.034691	-20.502098	-7.990877	-7.548362	-2.710996	-2.251863	0.000000	-10.000000	0.200000	-15.433333	119.166664	1023.000000	1023.000000	2046.000000
12.540000	-0.034499	-20.389189	-8.051430	-7.487308	-2.683545	-2.166907	0.000000	-10.000000	0.191667	-15.233334	113.833336	1023.000000	1023.000000	2046.000000
12.560000	-0.034096	-20.150673	-8.012173	-7.479829	-2.591059	-2.067611	0.000000	-10.000000	0.191667	-15.000000	108.833336	1023.000000	1023.000000	2046.000000
12.580000	-0.034066	-20.132935	-8.114324	-7.419012	-2.554194	-2.045406	0.000000	-10.000000	0.183333	-14.700000	103.833336	1023.000000	1023.000000	2046.000000
12.600000	-0.033897	-20.033354	-8.105058	-7.473013	-2.493595	-1.961688	0.000000	-10.000000	0.183333	-14.400001	99.000000	1023.000000	1023.000000	2046.000000
12.620000	-0.033985	-20.085142	-8.124543	-7.477757	-2.524033	-1.958809	0.000000	-10.000000	0.183333	-14.266666	94.000000	1023.000000	1023.000000	2046.000000
12.640000	-0.033994	-20.090395	-8.073646	-7.502275	-2.500707	-2.013767	0.000000	-10.000000	0.175000	-14.083333	89.166664	1023.000000	1023.000000	2046.000000
12.660000	-0.034317	-20.281328	-8.181766	-7.524330	-2.502298	-2.072936	0.000000	-10.000000	0.175000	-13.916667	84.500000	1023.000000	1023.000000	2046.000000
12.680000	-0.034578	-20.435417	-8.156887	-7.736520	-2.499775	-2.042235	0.000000	-10.000000	0.158333	-13.500000	79.833336	1023.000000	1023.000000	2046.000000
12.700000	-0.035027	-20.701157	-8.383571	-7.771496	-2.447797	-2.098293	0.000000	-10.000000	0.150000	-13.050000	75.333336	1023.000000	1023.000000	2046.000000
12.720000	-0.035349	-20.891407	-8.293973	-7.978381	-2.524587	-2.094466	0.000000	-10.000000	0.125000	-12.550000	71.000000	1023.000000	1023.000000	2046.000000
12.740000	-0.035809	-21.162838	-8.536024	-8.052774	-2.502057	-2.071983	0.000000	-10.000000	0.100000	-12.266667	67.000000	1023.000000	1023.000000	2046.000000
12.760000	-0.036077	-21.321789	-8.421929	-8.266388	-2.589220	-2.044252	0.000000	-10.000000	0.091667	-11.933333	63.000000	1023.000000	1023.000000	2046.000000
12.780000	-0.036289	-21.446989	-8.644293	-8.254580	-2.511115	-2.037002	0.000000	-10.000000	0.091667	-11.766667	59.000000	1023.000000	1023.000000	2046.000000
12.800000	-0.036346	-21.480507	-8.551809	-8.465900	-2.496517	-1.966280	0.000000	-10.000000	0.100000	-11.433333	55.000000	1023.000000	1023.000000	2046.000000
12.820000	-0.036500	-21.571592	-8.740176	-8.376124	-2.444163	-2.011128	0.000000	-10.000000	0.100000	-11.266667	51.000000	1023.000000	1023.000000	2046.000000
12.840000	-0.036495	-21.568474	-8.659456	-8.579721	-2.410373	-1.918922	0.000000	-10.000000	0.083333	-10.866667	47.166668	1023.000000	1023.000000	2046.000000
12.860000	-0.036538	-21.594124	-8.847775	-8.486977	-2.332910	-1.926460	0.000000	-10.000000	0.075000	-10.550000	43.500000	1023.000000	1023.000000	2046.000000
12.880000	-0.036428	-21.529158	-8.666431	-8.660751	-2.357941	-1.844034	0.000000	-10.000000	0.058333	-10.116667	40.000000	1023.000000	1023.000000	2046.000000
12.900000	-0.036288	-21.446352	-8.879440	-8.568178	-2.163786	-1.834947	0.000000	-10.000000	0.058333	-9.900001	36.666668	1023.000000	1023.000000	2046.000000
12.920000	-0.035943	-21.242241	-8.654903	-8.769085	-2.155715	-1.662537	0.000000	-10.000000	0.050000	-9.650001	33.333332	1023.000000	1023.000000	2046.000000
12.940000	-0.035645	-21.065947	-8.786362	-8.602082	-2.026241	-1.651261	0.000000	-10.000000	0.050000	-9.366667	30.166666	1023.000000	1023.000000	2046.000000
12.960000	-0.035160	-20.779268	-8.687046	-8.677710	-1.911930	-1.502583	0.000000	-10.000000	0.050000	-9.083334	27.000000	1023.000000	1023.000000	2046.000000
12.980000	-0.035078	-20.731079	-8.726448	-8.578922	-1.934944	-1.490765	0.000000	-10.000000	0.050000	-8.816667	24.000000	1023.000000	1023.000000	2046.000000
13.000000	-0.034882	-20.615507	-8.661351	-8.613697	-1.916919	-1.423540	0.000000	-10.000000	0.050000	-8.616667	21.000000	1023.000000	1023.000000	2046.000000
13.020000	-0.035535	-21.001190	-8.870985	-8.696151	-2.040571	-1.393484	0.000000	-10.000000	0.050000	-8.433333	18.166666	1023.000000	1023.000000	2046.000000
13.040000	-0.035999	-21.275661	-8.912093	-8.792891	-2.082048	-1.488630	0.000000	-10.000000	0.050000	-8.233334	15.333333	1023.000000	1023.000000	2046.000000
13.060000	-0.036879	-21.795551	-9.094136	-8.962378	-2.189536	-1.549502	0.000000	-10.000000	0.050000	-8.000000	12.666667	1023.000000	1023.000000	2046.000000
13.080000	-0.037912	-22.406282	-9.272343	-9.321598	-2.160659	-1.651683	0.000000	-10.000000	0.050000	-7.516667	10.000000	1023.000000	1023.000000	2046.000000
13.100000	-0.039209	-23.172251	-9.526110	-9.759832	-2.204620	-1.681688	0.000000	-10.000000	0.041667	-6.933333	7.500000	1023.000000	1023.000000	2046.000000
13.120000	-0.039975	-23.625143	-9.723308	-10.008928	-2.093297	-1.799610	0.000000	-10.000000	0.041667	-6.400000	5.000000	1023.000000	1023.000000	2046.000000
13.140000	-0.040905	-24.175119	-9.789260	-10.331518	-2.245476	-1.808866	0.000000	-10.000000	0.041667	-6.050000	2.666667	1023.000000	1023.000000	2046.000000
13.160000	-0.042011	-24.828686	-9.917496	-10.400368	-2.364047	-2.146776	0.000000	-10.000000	0.033333	-5.800000	0.833333	1023.000000	1023.000000	2046.000000
13.180000	-0.043354	-25.622265	-9.970953	-10.669850	-2.602408	-2.379053	0.000000	-10.000000	0.025000	-5.416667	-0.666667	1023.000000	1023.000000	2046.000000
13.200000	-0.045050	-26.624592	-10.268958	-10.788482	-2.787435	-2.779717	0.000000	-10.000000	0.025000	-5.000000	-2.000000	1023.000000	1023.000000	2046.000000
13.220000	-0.046273	-27.347227	-10.393072	-11.043820	-3.082048	-2.828286	0.000000	-10.000000	0.033333	-4.550000	-3.500000	1023.000000	1023.000000	2046.000000
13.240000	-0.047122	-27.848976	-10.629599	-10.976809	-3.162189	-3.080381	0.000000	-10.000000	0.025000	-4.250000	-5.000000	1023.000000	1023.000000	2046.000000
13.260000	-0.047595	-28.128414	-10.673887	-11.074914	-3.333759	-3.045854	0.000000	-10.000000	0.016667	-3.950000	-6.500000	1023.000000	1023.000000	2046.000000
13.280000	-0.047867	-28.289600	-10.827191	-10.936573	-3.343573	-3.182265	0.000000	-10.000000	0.016667	-3.766667	-7.833333	1023.000000	1023.000000	2046.000000
13.300000	-0.047877	-28.295403	-10.813307	-10.954769	-3.436107	-3.091221	0.000000	-10.000000	0.016667	-3.616667	-9.166667	1023.000000	1023.000000	2046.000000
13.320000	-0.047909	-28.313978	-10.992835	-10.789961	-3.388953	-3.142230	0.000000	-10.000000	0.016667	-3.583333	-10.333333	1023.000000	1023.000000	2046.000000
13.340000	-0.047698	-28.189236	-10.827368	-10.859722	-3.507416	-2.994730	0.000000	-10.000000	0.016667	-3.550000	-11.500000	1023.000000	1023.000000	2046.000000
13.360000	-0.047622	-28.144648	-11.013877	-10.689732	-3.409411	-3.031629	0.000000	-10.000000	0.016667	-3.416667	-12.666667	1023.000000	1023.000000	2046.000000
13.380000	-0.047053	-27.808220	-10.796281	-10.732810	-3.455216	-2.823912	0.000000	-10.000000	0.016667	-3.233333	-13.833333	1023.000000	1023.000000	2046.000000
13.400000	-0.046627	-27.556328	-10.965817	-10.479567	-3.325240	-2.785705	0.000000	-10.000000	0.025000	-3.166667	-15.000000	1023.000000	1023.000000	2046.000000
13.420000	-0.045844	-27.094042	-10.691757	-10.458001	-3.368506	-2.575778	0.000000	-10.000000	0.025000	-3.283333	-16.000000	1023.000000	1023.000000	2046.000000
13.440000	-0.045266	-26.751940	-10.777160	-10.238169	-3.176639	-2.559973	0.000000	-10.000000	0.025000	-3.350000	-17.166666	1023.000000	1023.000000	2046.000000
13.460000	-0.044625	-26.373640	-10.548008	-10.261412	-3.182244	-2.381976	0.000000	-10.000000	0.016667	-3.366667	-18.333334	1023.000000	1023.000000	2046.000000
13.480000	-0.044272	-26.164516	-10.704419	-10.081367	-3.005939	-2.372790	0.000000	-10.000000	0.033333	-3.316667	-19.500000	1023.000000	1023.000000	2046.000000
13.500000	-0.043860	-25.921078	-10.443542	-10.138774	-3.064906	-2.273856	0.000000	-10.000000	0.033333	-3.366667	-20.500000	1023.000000	1023.000000	2046.000000
13.520000	-0.043709	-25.832136	-10.625935	-9.958113	-2.886332	-2.361758	0.000000	-10.000000	0.033333	-3.483333	-21.666666	1023.000000	1023.000000	2046.000000
13.540000	-0.043496	-25.706068	-10.386286	-10.077771	-2.935074	-2.306937	0.000000	-10.000000	0.016667	-3.550000	-22.833334	1023.000000	1023.000000	2046.000000
13.560000	-0.043651	-25.797522	-10.531795	-9.988547	-2.886293	-2.390886	0.000000	-10.000000	0.008333	-3.483333	-24.166666	1023.000000	1023.000000	2046.000000
13.580000	-0.043550	-25.737852	-10.323214	-10.199039	-2.908064	-2.307535	0.000000	-10.000000	0.008333	-3.150000	-25.333334	1023.000000	1023.000000	2046.000000
13.600000	-0.043824	-25.899956	-10.534833	-10.160022	-2.848210	-2.356892	0.000000	-10.000000	0.008333	-2.750000	-26.333334	1023.000000	1023.000000	2046.000000
13.620000	-0.043937	-25.966709	-10.359797	-10.410267	-2.912805	-2.283840	0.000000	-10.000000	0.016667	-2.400000	-27.166666	1023.000000	1023.000000	2046.000000
13.640000	-0.043951	-25.974777	-10.545472	-10.315313	-2.805137	-2.308855	0.000000	-10.000000	0.025000	-2.233333	-28.000000	1023.000000	1023.000000	2046.000000
13.660000	-0.043957	-25.978579	-10.413787	-10.512775	-2.794218	-2.257798	0.000000	-10.000000	0.041667	-2.250000	-28.833334	1023.000000	1023.000000	2046.000000
13.680000	-0.043832	-25.904938	-10.520659	-10.441969	-2.741924	-2.200386	0.000000	-10.000000	0.033333	-2.333333	-29.666666	1023.000000	1023.000000	2046.000000
13.700000	-0.043792	-25.881157	-10.406747	-10.551150	-2.726222	-2.197038	0.000000	-10.000000	0.016667	-2.333333	-30.333334	1023.000000	1023.000000	2046.000000
13.720000	-0.043507	-25.712786	-10.430504	-10.515235	-2.667444	-2.099604	0.000000	-10.000000	0.008333	-2.250000	-31.166666	1023.000000	1023.000000	2046.000000
13.740000	-0.043525	-25.723392	-10.455067	-10.519297	-2.604599	-2.144432	0.000000	-10.000000	0.008333	-2.166667	-31.833334	1023.000000	1023.000000	2046.000000
13.760000	-0.043195	-25.528111	-10.355775	-10.609854	-2.610625	-1.951857	0.000000	-10.000000	0.025000	-2.150000	-32.666668	1023.000000	1023.000000	2046.000000
13.780000	-0.043087	-25.464195	-10.471883	-10.444367	-2.485798	-2.062146	0.000000	-10.000000	0.016667	-2.133333	-33.333332	1023.000000	1023.000000	2046.000000
13.800000	-0.042816	-25.304150	-10.290367	-10.600389	-2.500322	-1.913071	0.000000	-10.000000	0.025000	-2.100000	-34.166668	1023.000000	1023.000000	2046.000000
13.820000	-0.042430	-25.076290	-10.443926	-10.426442	-2.282157	-1.923766	0.000000	-10.000000	0.008333	-2.016667	-34.666668	1023.000000	1023.000000	2046.000000
13.840000	-0.042012	-24.828880	-10.257902	-10.527950	-2.238090	-1.804939	0.000000	-10.000000	0.008333	-1.933333	-35.000000	1023.000000	1023.000000	2046.000000
13.860000	-0.041481	-24.515314	-10.182881	-10.495382	-2.213159	-1.623891	0.000000	-10.000000	0.008333	-1.866667	-35.000000	1023.000000	1023.000000	2046.000000
13.880000	-0.041159	-24.324982	-10.274881	-10.272197	-2.066365	-1.711539	0.000000	-10.000000	0.008333	-1.850000	-35.333332	1023.000000	1023.000000	2046.000000
13.900000	-0.040689	-24.047083	-10.056555	-10.381850	-2.069131	-1.539548	0.000000	-10.000000	0.016667	-1.766667	-35.666668	1023.000000	1023.000000	2046.000000
13.920000	-0.040518	-23.946253	-10.177421	-10.284567	-2.049990	-1.434275	0.000000	-10.000000	0.016667	-1.750000	-36.000000	1023.000000	1023.000000	2046.000000
13.940000	-0.040821	-24.125366	-10.152148	-10.350158	-2.104564	-1.518496	0.000000	-10.000000	0.016667	-1.800000	-36.000000	1023.000000	1023.000000	2046.000000
13.960000	-0.041128	-24.306362	-10.217995	-10.392809	-2.228868	-1.466691	0.000000	-10.000000	0.016667	-1.900000	-36.000000	1023.000000	1023.000000	2046.000000
13.980000	-0.041963	-24.800022	-10.462961	-10.477842	-2.160828	-1.698392	0.000000	-10.000000	0.008333	-1.783333	-36.333332	1023.000000	1023.000000	2046.000000
14.000000	-0.042855	-25.327499	-10.465169	-10.963621	-2.277194	-1.621515	0.000000	-10.000000	0.008333	-1.283333	-36.666668	1023.000000	1023.000000	2046.000000
14.020000	-0.043695	-25.823854	-10.775203	-11.032093	-2.178774	-1.837784	0.000000	-10.000000	0.000000	-0.650000	-37.000000	1023.000000	1023.000000	2046.000000
14.040000	-0.044113	-26.070572	-10.659042	-11.365664	-2.210343	-1.835521	0.000000	-10.000000	0.000000	-0.166667	-37.000000	1023.000000	1023.000000	2046.000000
14.060000	-0.044807	-26.481031	-10.828131	-11.439593	-2.290068	-1.923240	0.000000	-10.000000	0.000000	0.000000	-37.000000	1023.000000	1023.000000	2046.000000
14.080000	-0.046024	-27.200020	-10.837701	-11.563778	-2.462825	-2.335717	0.000000	-10.000000	0.016667	0.000000	-37.000000	1023.000000	1023.000000	2046.000000
14.100000	-0.047552	-28.103497	-10.919724	-11.805820	-2.839485	-2.538468	0.000000	-10.000000	0.016667	0.000000	-37.000000	1023.000000	1023.000000	2046.000000
14.120000	-0.049171	-29.060024	-11.254546	-11.847925	-2.972342	-2.985211	0.000000	-10.000000	0.016667	0.000000	-37.000000	1023.000000	1023.000000	2046.000000
14.140000	-0.049871	-29.473553	-11.229160	-12.055131	-3.228616	-2.960644	0.000000	-10.000000	0.000000	0.000000	-37.000000	1023.000000	1023.000000	2046.000000
14.160000	-0.050686	-29.955563	-11.551987	-11.907012	-3.276933	-3.219630	0.000000	-10.000000	0.000000	0.000000	-37.000000	1023.000000	1023.000000	2046.000000
14.180000	-0.050706	-29.967001	-11.425974	-11.968091	-3.386473	-3.186463	0.000000	-10.000000	0.000000	0.000000	-37.000000	1023.000000	1023.000000	2046.000000
14.200000	-0.050842	-30.047615	-11.604220	-11.777058	-3.465523	-3.200813	0.000000	-10.000000	0.000000	0.000000	-37.000000	1023.000000	1023.000000	2046.000000
14.220000	-0.050626	-29.920214	-11.553032	-11.739118	-3.439942	-3.188122	0.000000	-10.000000	0.000000	0.000000	-37.000000	1023.000000	1023.000000	2046.000000
14.240000	-0.050445	-29.813057	-11.632250	-11.599383	-3.520583	-3.060840	0.000000	-10.000000	0.000000	0.000000	-37.000000	1023.000000	1023.000000	2046.000000
14.260000	-0.050352	-29.758200	-11.650218	-11.483036	-3.476468	-3.148477	0.000000	-10.000000	0.000000	0.000000	-37.000000	1023.000000	1023.000000	2046.000000
14.280000	-0.049784	-29.422586	-11.513925	-11.490186	-3.513676	-2.904800	0.000000	-10.000000	0.008333	0.000000	-37.000000	1023.000000	1023.000000	2046.000000
14.300000	-0.049487	-29.246557	-11.625002	-11.246612	-3.420838	-2.954107	0.000000	-10.000000	0.008333	0.000000	-37.000000	1023.000000	1023.000000	2046.000000
14.320000	-0.048467	-28.643904	-11.405709	-11.212362	-3.378841	-2.646992	0.000000	-10.000000	0.008333	-0.483333	-37.000000	1023.000000	1023.000000	2046.000000
14.340000	-0.047837	-28.271530	-11.384116	-10.862520	-3.326458	-2.698437	0.000000	-10.000000	0.000000	-0.733333	-37.000000	1023.000000	1023.000000	2046.000000
14.360000	-0.047010	-27.782623	-11.171415	-10.869476	-3.191222	-2.550509	0.000000	-10.000000	0.000000	-0.733333	-37.000000	1023.000000	1023.000000	2046.000000
14.380000	-0.046454	-27.454031	-11.199326	-10.706734	-3.142367	-2.405606	0.000000	-10.000000	0.000000	-0.250000	-37.000000	1023.000000	1023.000000	2046.000000
14.400000	-0.045911	-27.133471	-11.059478	-10.692637	-3.019962	-2.361394	0.000000	-10.000000	0.008333	0.000000	-37.000000	1023.000000	1023.000000	2046.000000
14.420000	-0.045619	-26.960661	-11.060525	-10.604435	-3.042099	-2.253603	0.000000	-10.000000	0.016667	-0.583333	-37.000000	1023.000000	1023.000000	2046.000000
14.440000	-0.045575	-26.934994	-10.976693	-10.577131	-2.975819	-2.405350	0.000000	-10.000000	0.016667	-1.200000	-37.000000	1023.000000	1023.000000	2046.000000
14.460000	-0.045404	-26.833921	-10.917731	-10.640130	-3.032858	-2.243202	0.000000	-10.000000	0.008333	-1.800000	-37.000000	1023.000000	1023.000000	2046.000000
14.480000	-0.045580	-26.937809	-10.985718	-10.632863	-2.935822	-2.383406	0.000000	-10.000000	0.000000	-1.650000	-37.000000	1023.000000	1023.000000	2046.000000
14.500000	-0.045422	-26.844503	-10.867390	-10.801434	-2.954886	-2.220795	0.000000	-10.000000	0.000000	-1.033333	-37.000000	1023.000000	1023.000000	2046.000000
14.520000	-0.045616	-26.958832	-10.950140	-10.768534	-2.881004	-2.359155	0.000000	-10.000000	0.016667	-0.433333	-37.000000	1023.000000	1023.000000	2046.000000
14.540000	-0.045532	-26.909283	-10.831982	-10.963966	-2.892212	-2.221123	0.000000	-10.000000	0.016667	0.000000	-37.000000	1023.000000	1023.000000	2046.000000
14.560000	-0.045734	-27.028696	-10.995974	-10.858625	-2.808897	-2.365201	0.000000	-10.000000	0.016667	0.000000	-37.000000	1023.000000	1023.000000	2046.000000
14.580000	-0.045519	-26.901493	-10.834974	-11.062996	-2.789554	-2.213968	0.000000	-10.000000	0.000000	0.000000	-37.000000	1023.000000	1023.000000	2046.000000
14.600000	-0.045544	-26.916327	-10.965841	-10.929857	-2.740163	-2.280466	0.000000	-10.000000	0.000000	0.000000	-37.000000	1023.000000	1023.000000	2046.000000
14.620000	-0.045234	-26.733339	-10.835772	-11.056750	-2.667828	-2.172988	0.000000	-10.000000	0.000000	0.000000	-37.000000	1023.000000	1023.000000	2046.000000
14.640000	-0.045086	-26.645704	-10.902818	-10.945055	-2.634449	-2.163383	0.000000	-10.000000	0.000000	0.000000	-37.000000	1023.000000	1023.000000	2046.000000
14.660000	-0.044778	-26.463673	-10.778444	-11.051978	-2.559319	-2.073932	0.000000	-10.000000	0.000000	0.000000	-37.000000	1023.000000	1023.000000	2046.000000
14.680000	-0.044517	-26.309650	-10.778159	-11.004774	-2.568979	-1.957738	0.000000	-10.000000	0.008333	0.000000	-37.000000	1023.000000	1023.000000	2046.000000
14.700000	-0.044230	-26.139862	-10.734075	-10.978400	-2.417002	-2.010386	0.000000	-10.000000	0.008333	0.000000	-37.000000	1023.000000	1023.000000	2046.000000
14.720000	-0.043671	-25.809301	-10.608903	-11.052508	-2.397933	-1.749957	0.000000	-10.000000	0.016667	0.000000	-37.000000	1023.000000	1023.000000	2046.000000
14.740000	-0.043373	-25.633181	-10.687702	-10.863075	-2.225768	-1.856634	0.000000	-10.000000	0.016667	0.000000	-37.000000	1023.000000	1023.000000	2046.000000
14.760000	-0.042688	-25.228579	-10.505093	-10.896502	-2.207477	-1.619505	0.000000	-10.000000	0.016667	0.000000	-37.000000	1023.000000	1023.000000	2046.000000
14.780000	-0.042389	-25.052055	-10.606762	-10.680490	-2.107252	-1.657552	0.000000	-10.000000	0.008333	0.000000	-37.000000	1023.000000	1023.000000	2046.000000
14.800000	-0.042166	-24.919994	-10.492712	-10.827813	-2.113581	-1.485888	0.000000	-10.000000	0.000000	0.000000	-37.000000	1023.000000	1023.000000	2046.000000
14.820000	-0.042563	-25.155010	-10.616095	-10.836990	-2.250735	-1.451190	0.000000	-10.000000	0.000000	-0.583333	-37.000000	1023.000000	1023.000000	2046.000000
14.840000	-0.042904	-25.356112	-10.679340	-10.802264	-2.191687	-1.682821	0.000000	-10.000000	0.000000	-1.200000	-37.000000	1023.000000	1023.000000	2046.000000
14.860000	-0.043500	-25.708216	-10.734885	-11.069426	-2.355036	-1.548869	0.000000	-10.000000	0.000000	-1.716667	-37.000000	1023.000000	1023.000000	2046.000000
14.880000	-0.044492	-26.294579	-11.008650	-11.221651	-2.213642	-1.850636	0.000000	-10.000000	0.000000	-1.316667	-37.000000	1023.000000	1023.000000	2046.000000
14.900000	-0.044825	-26.491310	-10.896756	-11.568015	-2.337159	-1.689379	0.000000	-10.000000	0.008333	-0.700000	-37.000000	1023.000000	1023.000000	2046.000000
14.920000	-0.045542	-26.915075	-11.119507	-11.599995	-2.250676	-1.944898	0.000000	-10.000000	0.008333	-0.183333	-37.000000	1023.000000	1023.000000	2046.000000
14.940000	-0.045949	-27.155790	-11.034217	-11.850809	-2.328498	-1.942267	0.000000	-10.000000	0.008333	0.000000	-37.000000	1023.000000	1023.000000	2046.000000
14.960000	-0.047269	-27.936047	-11.205116	-11.826850	-2.540366	-2.363714	0.000000	-10.000000	0.000000	0.000000	-37.000000	1023.000000	1023.000000	2046.000000
14.980000	-0.048725	-28.796356	-11.276284	-12.063522	-2.761812	-2.694738	0.000000	-10.000000	0.008333	0.000000	-37.000000	1023.000000	1023.000000	2046.000000
15.000000	-0.050198	-29.667023	-11.396918	-12.276440	-3.198093	-2.795571	0.000000	-10.000000	0.016667	0.000000	-37.000000	1023.000000	1023.000000	2046.000000
15.020000	-0.051263	-30.296211	-11.668119	-12.283386	-3.212039	-3.132666	0.000000	-10.000000	0.016667	0.000000	-37.000000	1023.000000	1023.000000	2046.000000
15.040000	-0.051633	-30.515081	-11.618713	-12.351199	-3.492936	-3.052233	0.000000	-10.000000	0.008333	0.000000	-37.000000	1023.000000	1023.000000	2046.000000
15.060000	-0.052012	-30.739014	-11.818730	-12.158912	-3.433845	-3.327527	0.000000	-10.000000	0.000000	0.000000	-37.000000	1023.000000	1023.000000	2046.000000
15.080000	-0.051856	-30.646673	-11.765781	-12.179155	-3.561548	-3.140188	0.000000	-10.000000	0.000000	0.000000	-37.000000	1023.000000	1023.000000	2046.000000
15.100000	-0.051865	-30.652172	-11.925699	-11.966158	-3.482573	-3.277741	0.000000	-10.000000	0.000000	0.000000	-37.000000	1023.000000	1023.000000	2046.000000
15.120000	-0.051444	-30.403606	-11.818907	-12.006927	-3.559470	-3.018303	0.000000	-10.000000	0.000000	0.000000	-37.000000	1023.000000	1023.000000	2046.000000
15.140000	-0.051565	-30.474741	-12.015591	-11.772013	-3.486231	-3.200907	0.000000	-10.000000	0.000000	0.000000	-37.000000	1023.000000	1023.000000	2046.000000
15.160000	-0.050983	-30.130753	-11.850261	-11.826956	-3.517254	-2.936282	0.000000	-10.000000	0.000000	0.000000	-37.000000	1023.000000	1023.000000	2046.000000
15.180000	-0.050667	-29.944300	-11.897774	-11.564672	-3.489413	-2.992441	0.000000	-10.000000	0.000000	-0.266667	-37.000000	1023.000000	1023.000000	2046.000000
15.200000	-0.049753	-29.403906	-11.749078	-11.536971	-3.411030	-2.706826	0.000000	-10.000000	0.000000	-0.983333	-37.000000	1023.000000	1023.000000	2046.000000
15.220000	-0.049046	-28.986176	-11.666763	-11.207965	-3.395092	-2.716355	0.000000	-10.000000	0.000000	-1.633333	-37.333332	1023.000000	1023.000000	2046.000000
15.240000	-0.048241	-28.510202	-11.464295	-11.197168	-3.294559	-2.554179	0.000000	-10.000000	0.000000	-1.933333	-37.666668	1023.000000	1023.000000	2046.000000
15.260000	-0.047830	-28.267776	-11.485266	-10.976037	-3.259474	-2.547001	0.000000	-10.000000	0.008333	-1.816667	-38.000000	1023.000000	1023.000000	2046.000000
15.280000	-0.047021	-27.789146	-11.379054	-11.024697	-3.056687	-2.328708	0.000000	-10.000000	0.016667	-1.750000	-38.000000	1023.000000	1023.000000	2046.000000
15.300000	-0.046974	-27.761854	-11.372252	-10.837841	-3.143222	-2.408539	0.000000	-10.000000	0.016667	-1.800000	-38.000000	1023.000000	1023.000000	2046.000000
15.320000	-0.046659	-27.575289	-11.302768	-10.916262	-3.014079	-2.342181	0.000000	-10.000000	0.008333	-1.800000	-38.000000	1023.000000	1023.000000	2046.000000
15.340000	-0.046683	-27.589581	-11.280428	-10.847912	-3.104038	-2.357203	0.000000	-10.000000	0.000000	-1.433333	-38.333332	1023.000000	1023.000000	2046.000000
15.360000	-0.046593	-27.536272	-11.298941	-10.969298	-2.898910	-2.369122	0.000000	-10.000000	0.000000	-0.816667	-38.666668	1023.000000	1023.000000	2046.000000
15.380000	-0.046671	-27.582458	-11.209813	-11.067681	-3.068052	-2.236914	0.000000	-10.000000	0.000000	-0.216667	-39.000000	1023.000000	1023.000000	2046.000000
15.400000	-0.046753	-27.631002	-11.247836	-11.156760	-2.893378	-2.333028	0.000000	-10.000000	0.000000	0.000000	-39.000000	1023.000000	1023.000000	2046.000000
15.420000	-0.046709	-27.605261	-11.158461	-11.270879	-3.009290	-2.166631	0.000000	-10.000000	0.000000	0.000000	-39.000000	1023.000000	1023.000000	2046.000000
15.440000	-0.046790	-27.652731	-11.235619	-11.169453	-2.845464	-2.402197	0.000000	-10.000000	0.000000	0.000000	-39.000000	1023.000000	1023.000000	2046.000000
15.460000	-0.046442	-27.447023	-11.081341	-11.365304	-2.891450	-2.108927	0.000000	-10.000000	0.000000	0.000000	-39.000000	1023.000000	1023.000000	2046.000000
15.480000	-0.046507	-27.485369	-11.239795	-11.186872	-2.734472	-2.324229	0.000000	-10.000000	0.000000	0.000000	-39.000000	1023.000000	1023.000000	2046.000000
15.500000	-0.045955	-27.159378	-11.077954	-11.343195	-2.665227	-2.073001	0.000000	-10.000000	0.000000	0.000000	-39.000000	1023.000000	1023.000000	2046.000000
15.520000	-0.045916	-27.136513	-11.112791	-11.189358	-2.664095	-2.170269	0.000000	-10.000000	0.000000	0.333333	-39.000000	1023.000000	1023.000000	2046.000000
15.540000	-0.045182	-26.702368	-10.983919	-11.284854	-2.458591	-1.975004	0.000000	-10.000000	0.000000	1.000000	-39.000000	1023.000000	1023.000000	2046.000000
15.560000	-0.044991	-26.589874	-10.974816	-11.202151	-2.458513	-1.954393	0.000000	-10.000000	-0.008333	1.783333	-39.000000	1023.000000	1023.000000	2046.000000
15.580000	-0.044194	-26.118582	-10.833106	-11.206968	-2.261694	-1.816813	0.000000	-10.000000	-0.008333	2.400000	-39.000000	1023.000000	1023.000000	2046.000000
15.600000	-0.043738	-25.849342	-10.792041	-11.037064	-2.264374	-1.755864	0.000000	-10.000000	-0.008333	2.850000	-39.000000	1023.000000	1023.000000	2046.000000
15.620000	-0.043012	-25.420025	-10.669070	-11.009718	-2.106330	-1.634906	0.000000	-10.000000	0.000000	3.300000	-39.000000	1023.000000	1023.000000	2046.000000
15.640000	-0.042859	-25.329414	-10.698564	-10.976768	-2.153933	-1.500150	0.000000	-10.000000	0.000000	3.716667	-39.000000	1023.000000	1023.000000	2046.000000
15.660000	-0.042982	-25.402185	-10.728257	-11.034783	-2.087475	-1.551669	0.000000	-10.000000	0.000000	4.016666	-39.000000	1023.000000	1023.000000	2046.000000
15.680000	-0.043233	-25.550747	-10.757465	-10.991011	-2.223867	-1.578404	0.000000	-10.000000	-0.008333	4.283333	-39.000000	1023.000000	1023.000000	2046.000000
15.700000	-0.043539	-25.731646	-10.817342	-11.143221	-2.121554	-1.649530	0.000000	-10.000000	-0.016667	4.616667	-39.000000	1023.000000	1023.000000	2046.000000
15.720000	-0.044206	-26.125977	-10.956359	-11.357450	-2.174797	-1.637370	0.000000	-10.000000	-0.033333	5.266667	-39.000000	1023.000000	1023.000000	2046.000000
15.740000	-0.044419	-26.251539	-10.921555	-11.549094	-2.034660	-1.746229	0.000000	-10.000000	-0.033333	6.233334	-39.000000	1023.000000	1023.000000	2046.000000
15.760000	-0.044679	-26.405426	-10.914730	-11.699414	-2.139817	-1.651464	0.000000	-10.000000	-0.058333	7.300000	-39.000000	1023.000000	1023.000000	2046.000000
15.780000	-0.045047	-26.622866	-10.910756	-11.768666	-2.075086	-1.868356	0.000000	-10.000000	-0.050000	8.250000	-39.000000	1023.000000	1023.000000	2046.000000
15.800000	-0.046122	-27.258236	-10.985799	-11.804945	-2.335413	-2.132078	0.000000	-10.000000	-0.058333	9.033334	-29.000000	1023.000000	1023.000000	2046.000000
15.820000	-0.047174	-27.880005	-11.014352	-11.942643	-2.466644	-2.456367	0.000000	-10.000000	-0.041667	9.750000	-8.666667	1023.000000	1023.000000	2046.000000
15.840000	-0.048438	-28.626591	-11.100663	-12.064926	-2.841024	-2.619978	0.000000	-10.000000	-0.058333	10.416667	12.833333	1023.000000	1023.000000	2046.000000
15.860000	-0.049084	-29.008841	-11.288037	-12.080707	-2.771807	-2.868290	0.000000	-10.000000	-0.066667	11.066667	25.500000	1023.000000	1023.000000	2046.000000
15.880000	-0.049158	-29.052294	-11.174424	-12.073163	-3.020563	-2.784143	0.000000	-10.000000	-0.083333	11.750000	29.166666	1023.000000	1023.000000	2046.000000
15.900000	-0.049186	-29.068890	-11.353187	-11.840309	-2.823885	-3.051508	0.000000	-10.000000	-0.100000	12.466666	33.000000	1023.000000	1023.000000	2046.000000
15.920000	-0.048570	-28.705029	-11.083967	-11.822450	-3.029042	-2.769568	0.000000	-10.000000	-0.125000	13.300000	37.000000	1023.000000	1023.000000	2046.000000
15.940000	-0.048268	-28.526630	-11.219508	-11.528689	-2.845473	-2.932958	0.000000	-10.000000	-0.141667	14.083333	41.333332	1023.000000	1023.000000	2046.000000
15.960000	-0.047383	-28.003588	-10.978117	-11.440567	-2.907611	-2.677293	0.000000	-10.000000	-0.158333	14.783334	45.833332	1023.000000	1023.000000	2046.000000
15.980000	-0.046962	-27.754818	-11.048627	-11.137777	-2.782831	-2.785583	0.000000	-10.000000	-0.166667	15.100000	50.666668	1023.000000	1023.000000	2046.000000
16.000000	-0.045930	-27.144785	-10.853230	-11.077819	-2.684302	-2.529433	0.000000	-10.000000	-0.183333	15.316667	55.666668	1023.000000	1023.000000	2046.000000
16.020000	-0.045360	-26.807640	-10.798539	-10.831703	-2.705228	-2.472172	0.000000	-10.000000	-0.183333	15.316667	60.833332	1023.000000	1023.000000	2046.000000
16.040001	-0.044017	-26.013948	-10.604435	-10.690460	-2.501989	-2.217064	0.000000	-10.000000	-0.183333	15.366667	66.000000	1023.000000	1023.000000	2046.000000
16.059999	-0.042951	-25.383907	-10.320557	-10.350149	-2.582020	-2.131181	0.000000	-10.000000	-0.183333	15.466667	71.000000	1023.000000	1023.000000	2046.000000
16.080000	-0.041763	-24.681711	-10.171597	-10.236043	-2.283207	-1.990865	0.000000	-10.000000	-0.191667	15.866667	76.166664	1023.000000	1023.000000	2046.000000
16.100000	-0.041042	-24.255854	-9.982072	-10.033977	-2.373827	-1.865977	0.000000	-10.000000	-0.200000	16.183334	81.333336	1023.000000	1023.000000	2046.000000
16.120001	-0.039897	-23.579151	-9.876130	-9.935053	-2.038640	-1.729328	0.000000	-10.000000	-0.208333	16.299999	86.833336	1023.000000	1023.000000	2046.000000
16.139999	-0.039445	-23.311813	-9.784792	-9.752850	-2.059145	-1.715026	0.000000	-10.000000	-0.208333	16.299999	92.166664	1023.000000	1023.000000	2046.000000
16.160000	-0.038705	-22.874861	-9.664323	-9.771659	-1.873270	-1.565608	0.000000	-10.000000	-0.216667	16.716667	97.833336	1023.000000	1023.000000	2046.000000
16.180000	-0.038469	-22.735102	-9.623308	-9.599314	-1.847335	-1.665144	0.000000	-10.000000	-0.216667	17.283333	103.166664	1023.000000	1023.000000	2046.000000
16.200001	-0.037833	-22.359051	-9.483984	-9.700928	-1.728003	-1.446136	0.000000	-10.000000	-0.233333	18.000000	108.833336	1023.000000	1023.000000	2046.000000
16.219999	-0.037692	-22.275707	-9.461615	-9.536504	-1.709554	-1.568035	0.000000	-10.000000	-0.241667	18.566668	114.500000	1023.000000	1023.000000	2046.000000
16.240000	-0.036988	-21.859760	-9.283470	-9.678134	-1.595021	-1.303136	0.000000	-10.000000	-0.258333	19.150000	120.833336	1023.000000	1023.000000	2046.000000
16.260000	-0.036810	-21.754936	-9.300200	-9.507898	-1.526006	-1.420832	0.000000	-10.000000	-0.275000	19.616667	127.166664	1023.000000	1023.000000	2046.000000
16.280001	-0.036046	-21.302925	-9.098560	-9.597968	-1.432913	-1.173483	0.000000	-10.000000	-0.291667	20.233334	133.833328	1023.000000	1023.000000	2046.000000
16.299999	-0.035763	-21.135681	-9.098541	-9.356671	-1.365639	-1.314830	0.000000	-10.000000	-0.308333	20.866667	140.333328	1023.000000	1023.000000	2046.000000
16.320000	-0.034743	-20.533131	-8.846770	-9.453072	-1.236216	-0.997072	0.000000	-10.000000	-0.325000	21.600000	147.333328	1023.000000	1023.000000	2046.000000
16.340000	-0.034098	-20.151945	-8.755202	-9.181449	-1.144325	-1.070968	0.000000	-10.000000	-0.350000	21.950001	154.333328	1023.000000	1023.000000	2046.000000
16.360001	-0.032853	-19.416130	-8.572044	-9.179511	-0.888561	-0.776014	0.000000	-10.000000	-0.375000	22.316668	161.666672	1023.000000	1023.000000	2046.000000
16.379999	-0.031911	-18.859125	-8.435951	-8.828366	-0.833916	-0.760892	0.000000	-10.000000	-0.375000	22.583334	169.000000	1023.000000	1023.000000	2046.000000
16.400000	-0.030573	-18.068897	-8.211437	-8.789676	-0.617206	-0.450579	0.000000	-10.000000	-0.366667	22.950001	176.500000	1023.000000	1023.000000	2046.000000
16.420000	-0.029739	-17.575586	-8.035434	-8.501881	-0.632215	-0.406057	0.000000	-10.000000	-0.350000	23.050001	184.166672	1023.000000	1023.000000	2046.000000
16.440001	-0.028879	-17.067755	-7.904643	-8.458730	-0.473719	-0.230664	0.000000	-10.000000	-0.350000	23.016666	191.833328	1023.000000	1023.000000	2046.000000
16.459999	-0.028502	-16.844408	-7.801295	-8.178017	-0.567894	-0.297202	0.000000	-10.000000	-0.333333	22.700001	199.500000	1023.000000	1023.000000	2046.000000
16.480000	-0.027962	-16.525486	-7.794808	-8.137167	-0.295355	-0.298157	0.000000	-10.000000	-0.333333	22.650000	207.166672	1023.000000	1023.000000	2046.000000
16.500000	-0.027810	-16.435556	-7.558619	-8.119583	-0.547087	-0.210266	0.000000	-10.000000	-0.358333	22.616667	214.666672	1023.000000	1023.000000	2046.000000
16.520000	-0.027471	-16.235250	-7.543844	-7.989244	-0.325577	-0.376584	0.000000	-10.000000	-0.375000	23.066668	222.333328	1023.000000	1023.000000	2046.000000
16.540001	-0.027007	-15.960958	-7.212581	-8.044841	-0.509581	-0.193954	0.000000	-10.000000	-0.366667	23.200001	230.000000	1023.000000	1023.000000	2046.000000
16.559999	-0.027219	-16.086679	-7.365340	-7.823866	-0.313899	-0.583574	0.000000	-10.000000	-0.333333	23.299999	235.333328	1023.000000	1023.000000	2046.000000
16.580000	-0.027778	-16.416786	-7.187626	-7.955379	-0.640667	-0.633115	0.000000	-10.000000	-0.316667	22.766666	243.000000	1023.000000	1023.000000	2046.000000
16.600000	-0.029218	-17.267883	-7.339689	-7.804439	-0.941712	-1.182044	0.000000	-10.000000	-0.300000	22.066668	250.666672	1023.000000	1023.000000	2046.000000
16.620001	-0.029712	-17.559664	-7.329071	-7.943760	-1.029810	-1.257022	0.000000	-10.000000	-0.291667	21.333334	260.666656	1023.000000	1023.000000	2046.000000
16.639999	-0.030413	-17.974154	-7.288491	-7.915882	-1.363465	-1.406316	0.000000	-10.000000	-0.291667	20.916668	268.000000	1023.000000	1023.000000	2046.000000
16.660000	-0.030063	-17.767006	-7.262476	-7.850768	-1.195608	-1.458154	0.000000	-10.000000	-0.300000	20.966667	275.000000	1023.000000	1023.000000	2046.000000
16.680000	-0.029757	-17.586679	-7.063975	-7.690144	-1.427931	-1.404631	0.000000	-10.000000	-0.300000	20.783333	282.000000	1023.000000	1023.000000	2046.000000
16.700001	-0.028992	-17.134073	-7.068550	-7.478828	-1.144407	-1.442288	0.000000	-10.000000	-0.300000	20.900000	289.000000	1023.000000	1023.000000	2046.000000
16.719999	-0.028211	-16.672523	-6.775953	-7.310433	-1.335316	-1.250821	0.000000	-10.000000	-0.316667	20.866667	296.000000	1023.000000	1023.000000	2046.000000
16.740000	-0.027462	-16.229956	-6.826833	-7.022358	-1.057263	-1.323502	0.000000	-10.000000	-0.300000	21.250000	303.000000	1023.000000	1023.000000	2046.000000
16.760000	-0.026453	-15.633702	-6.473395	-6.904049	-1.236820	-1.019438	0.000000	-10.000000	-0.300000	21.116667	310.000000	1023.000000	1023.000000	2046.000000
16.780001	-0.025615	-15.138463	-6.496769	-6.589363	-0.935927	-1.116404	0.000000	-10.000000	-0.283333	21.033335	317.000000	1023.000000	1023.000000	2046.000000
16.799999	-0.024422	-14.433405	-6.172883	-6.453630	-1.042489	-0.764403	0.000000	-10.000000	-0.300000	20.816668	324.000000	1023.000000	1023.000000	2046.000000
16.820000	-0.023367	-13.809809	-6.212464	-6.160185	-0.696567	-0.740592	0.000000	-10.000000	-0.300000	21.083334	331.000000	1023.000000	1023.000000	2046.000000
16.840000	-0.022245	-13.146617	-5.806227	-6.018004	-0.875779	-0.446607	0.000000	-10.000000	-0.300000	21.166666	338.000000	1023.000000	1023.000000	2046.000000
16.860001	-0.021033	-12.430703	-5.768116	-5.611922	-0.498250	-0.552415	0.000000	-10.000000	-0.316667	21.333334	345.000000	1023.000000	1023.000000	2046.000000
16.879999	-0.019841	-11.726090	-5.419322	-5.510112	-0.577015	-0.219642	0.000000	-10.000000	-0.333333	21.433334	352.000000	1023.000000	1023.000000	2046.000000
16.900000	-0.018973	-11.212877	-5.425372	-5.279494	-0.236751	-0.271259	0.000000	-10.000000	-0.350000	21.616667	359.166656	1023.000000	1023.000000	2046.000000
16.920000	-0.018225	-10.770844	-5.145350	-5.224977	-0.364988	-0.035528	0.000000	-10.000000	-0.350000	21.750000	366.500000	1023.000000	1023.000000	2046.000000
16.940001	-0.017402	-10.284760	-5.158820	-5.068889	-0.004260	-0.052792	0.000000	-10.000000	-0.366667	22.000000	373.833344	1023.000000	1023.000000	2046.000000
16.959999	-0.017040	-10.070781	-4.944878	-5.008811	-0.196504	0.079411	0.000000	-10.000000	-0.366667	22.483334	381.000000	1023.000000	1023.000000	2046.000000
16.980000	-0.016359	-9.668375	-4.972635	-4.919904	0.135380	0.088785	0.000000	-10.000000	-0.358333	22.800001	388.333344	1023.000000	1023.000000	2046.000000
17.000000	-0.016153	-9.546294	-4.796145	-4.846481	-0.059012	0.155344	0.000000	-10.000000	-0.333333	22.866667	393.333344	1023.000000	1023.000000	2046.000000
17.020000	-0.015429	-9.118654	-4.802446	-4.819957	0.271847	0.231901	0.000000	-10.000000	-0.308333	22.433334	401.000000	1023.000000	1023.000000	2046.000000
17.040001	-0.015287	-9.034610	-4.596987	-4.648522	0.056843	0.154056	0.000000	-10.000000	-0.291667	22.116667	406.000000	1023.000000	1023.000000	2046.000000
17.059999	-0.014223	-8.405815	-4.475264	-4.677592	0.361132	0.385908	0.000000	-10.000000	-0.283333	21.516668	416.000000	1023.000000	1023.000000	2046.000000
17.080000	-0.013767	-8.136253	-4.257796	-4.488606	0.214876	0.395273	0.000000	-10.000000	-0.300000	21.266668	423.333344	1023.000000	1023.000000	2046.000000
17.100000	-0.012197	-7.208235	-4.098583	-4.362691	0.584447	0.668592	0.000000	-10.000000	-0.308333	20.766668	433.000000	1023.000000	1023.000000	2046.000000
17.120001	-0.011444	-6.763263	-3.874473	-4.085702	0.460906	0.736006	0.000000	-10.000000	-0.308333	20.550001	437.666656	1023.000000	1023.000000	2046.000000
17.139999	-0.010043	-5.935643	-3.773803	-3.883079	0.836420	0.884818	0.000000	-10.000000	-0.291667	20.233334	444.500000	1023.000000	1023.000000	2046.000000
17.160000	-0.009597	-5.671750	-3.526228	-3.755581	0.605512	1.004547	0.000000	-10.000000	-0.275000	20.016666	451.333344	1023.000000	1023.000000	2046.000000
17.180000	-0.008809	-5.206205	-3.540368	-3.504391	0.921527	0.917026	0.000000	-10.000000	-0.266667	19.799999	460.333344	1023.000000	1023.000000	2046.000000
17.200001	-0.008517	-5.033753	-3.236737	-3.459945	0.625095	1.037833	0.000000	-10.000000	-0.266667	19.516666	467.000000	1023.000000	1023.000000	2046.000000
17.219999	-0.008134	-4.807124	-3.310538	-3.290497	0.928265	0.865646	0.000000	-10.000000	-0.275000	19.383333	471.333344	1023.000000	1023.000000	2046.000000
17.240000	-0.007843	-4.635120	-2.973172	-3.311323	0.659168	0.990207	0.000000	-10.000000	-0.266667	19.400000	477.833344	1023.000000	1023.000000	2046.000000
17.260000	-0.007474	-4.416848	-2.973229	-3.147234	0.916581	0.787034	0.000000	-10.000000	-0.258333	19.550001	482.166656	1023.000000	1023.000000	2046.000000
17.280001	-0.007606	-4.494909	-2.719173	-3.187309	0.624031	0.787542	0.000000	-10.000000	-0.241667	19.533335	488.833344	1023.000000	1023.000000	2046.000000
17.299999	-0.008441	-4.988760	-2.890301	-3.118573	0.675470	0.344644	0.000000	-10.000000	-0.225000	19.216667	495.500000	1023.000000	1023.000000	2046.000000
17.320000	-0.009784	-5.782282	-2.808700	-3.274411	0.158110	0.142719	0.000000	-10.000000	-0.191667	18.283333	504.166656	1023.000000	1023.000000	2046.000000
17.340000	-0.010846	-6.410278	-3.008934	-3.266445	0.134518	-0.269417	0.000000	-10.000000	-0.166667	17.516666	510.500000	1023.000000	1023.000000	2046.000000
17.360001	-0.011470	-6.778651	-2.885556	-3.391095	-0.218289	-0.283711	0.000000	-10.000000	-0.150000	16.750000	514.500000	1023.000000	1023.000000	2046.000000
17.379999	-0.011398	-6.736326	-2.940294	-3.306986	-0.050359	-0.438687	0.000000	-10.000000	-0.183333	16.700001	520.166687	1023.000000	1023.000000	2046.000000
17.400000	-0.011155	-6.592669	-2.734949	-3.248899	-0.284560	-0.324262	0.000000	-10.000000	-0.208333	16.900000	527.666687	1023.000000	1023.000000	2046.000000
17.420000	-0.010478	-6.192298	-2.713163	-3.013850	-0.078324	-0.386962	0.000000	-10.000000	-0.233333	17.250000	533.166687	1023.000000	1023.000000	2046.000000
17.440001	-0.009890	-5.844769	-2.515133	-2.855554	-0.229205	-0.244877	0.000000	-10.000000	-0.225000	17.766666	538.833313	1023.000000	1023.000000	2046.000000
17.459999	-0.008901	-5.260640	-2.501907	-2.587053	0.080765	-0.252445	0.000000	-10.000000	-0.225000	18.016666	544.666687	1023.000000	1023.000000	2046.000000
17.480000	-0.008320	-4.917087	-2.194149	-2.441759	-0.213522	-0.067657	0.000000	-10.000000	-0.225000	18.266666	550.500000	1023.000000	1023.000000	2046.000000
17.500000	-0.007271	-4.297129	-2.216599	-2.147542	0.158518	-0.091505	0.000000	-10.000000	-0.225000	18.233334	554.500000	1023.000000	1023.000000	2046.000000
17.520000	-0.006297	-3.721807	-1.865024	-2.041296	-0.025972	0.210485	0.000000	-10.000000	-0.216667	18.166668	558.500000	1023.000000	1023.000000	2046.000000
17.540001	-0.005093	-3.010075	-1.892692	-1.741812	0.353977	0.270453	0.000000	-10.000000	-0.208333	17.966667	564.500000	1023.000000	1023.000000	2046.000000
17.559999	-0.004184	-2.472856	-1.547025	-1.549969	0.158193	0.465944	0.000000	-10.000000	-0.200000	17.733334	570.500000	1023.000000	1023.000000	2046.000000
17.580000	-0.002817	-1.664992	-1.511911	-1.228918	0.574270	0.501567	0.000000	-10.000000	-0.200000	17.516666	576.500000	1023.000000	1023.000000	2046.000000
17.600000	-0.002010	-1.188110	-1.152084	-1.139469	0.341313	0.762130	0.000000	-10.000000	-0.183333	17.583334	582.500000	1023.000000	1023.000000	2046.000000
17.620001	-0.001055	-0.623676	-1.206728	-0.860222	0.742780	0.700494	0.000000	-10.000000	-0.175000	17.400000	588.500000	1023.000000	1023.000000	2046.000000
17.639999	-0.000308	-0.182216	-0.907874	-0.865263	0.594538	0.996383	0.000000	-10.000000	-0.166667	17.383333	594.500000	1023.000000	1023.000000	2046.000000
17.660000	0.000124	0.073315	-1.001033	-0.627171	0.910098	0.791421	0.000000	-10.000000	-0.183333	17.483334	600.333313	1023.000000	1023.000000	2046.000000
17.680000	0.000573	0.338926	-0.708788	-0.677737	0.699781	1.025671	0.000000	-10.000000	-0.208333	17.850000	606.000000	1023.000000	1023.000000	2046.000000
17.700001	0.000797	0.470928	-0.906003	-0.488404	1.013885	0.851450	0.000000	-10.000000	-0.233333	18.400000	614.000000	1023.000000	1023.000000	2046.000000
17.719999	0.001268	0.749106	-0.571973	-0.582319	0.788064	1.115334	0.000000	-10.000000	-0.250000	18.683334	620.166687	1023.000000	1023.000000	2046.000000
17.740000	0.001559	0.921408	-0.697963	-0.424448	1.056332	0.987487	0.000000	-10.000000	-0.250000	19.233334	626.500000	1023.000000	1023.000000	2046.000000
17.760000	0.002203	1.301846	-0.313449	-0.464857	0.834077	1.246075	0.000000	-10.000000	-0.250000	19.316668	630.666687	1023.000000	1023.000000	2046.000000
17.780001	0.003047	1.800646	-0.415648	-0.260018	1.294033	1.182279	0.000000	-10.000000	-0.258333	19.600000	637.000000	1023.000000	1023.000000	2046.000000
17.799999	0.003967	2.344726	-0.020960	-0.080062	1.099581	1.346168	0.000000	-10.000000	-0.258333	19.616667	643.500000	1023.000000	1023.000000	2046.000000
17.820000	0.005303	3.134268	-0.019328	0.168752	1.537434	1.447410	0.000000	-10.000000	-0.258333	19.666666	650.000000	1023.000000	1023.000000	2046.000000
17.840000	0.006159	3.639868	0.386593	0.331752	1.267444	1.654078	0.000000	-10.000000	-0.250000	19.483334	656.500000	1023.000000	1023.000000	2046.000000
17.860001	0.007272	4.297972	0.328575	0.526701	1.695277	1.747419	0.000000	-10.000000	-0.266667	19.450001	665.166687	1023.000000	1023.000000	2046.000000
17.879999	0.007560	4.468113	0.639616	0.717577	1.381316	1.729604	0.000000	-10.000000	-0.283333	19.533333	671.666687	1023.000000	1023.000000	2046.000000
17.900000	0.008500	5.023608	0.616857	0.903057	1.757774	1.745919	0.000000	-10.000000	-0.291667	19.799999	678.166687	1023.000000	1023.000000	2046.000000
17.920000	0.008666	5.121866	0.875409	1.049989	1.480375	1.716092	0.000000	-10.000000	-0.283333	20.033333	682.666687	1023.000000	1023.000000	2046.000000
17.940001	0.009239	5.460256	0.877811	1.067406	1.757900	1.757139	0.000000	-10.000000	-0.283333	20.383333	691.500000	1023.000000	1023.000000	2046.000000
17.959999	0.009301	5.497058	1.156085	1.211803	1.490033	1.639137	0.000000	-10.000000	-0.291667	20.583334	698.166687	1023.000000	1023.000000	2046.000000
17.980000	0.009638	5.695867	1.144687	1.197940	1.738676	1.614565	0.000000	-10.000000	-0.291667	20.533335	704.833313	1023.000000	1023.000000	2046.000000
18.000000	0.008660	5.117963	1.280348	1.200256	1.290075	1.347284	0.000000	-10.000000	-0.275000	20.183334	709.500000	1023.000000	1023.000000	2046.000000
18.020000	0.007682	4.540224	1.055371	1.151392	1.345940	0.987521	0.000000	-10.000000	-0.258333	19.850000	716.500000	1023.000000	1023.000000	2046.000000
18.040001	0.006232	3.682991	1.170102	1.067705	0.761726	0.683458	0.000000	-10.000000	-0.250000	19.433334	723.166687	1023.000000	1023.000000	2046.000000
18.059999	0.005814	3.436011	1.013468	0.982354	0.909266	0.530923	0.000000	-10.000000	-0.250000	19.183334	729.833313	1023.000000	1023.000000	2046.000000
18.080000	0.005627	3.325614	1.257712	1.072248	0.552822	0.442832	0.000000	-10.000000	-0.250000	18.950001	736.166687	1023.000000	1023.000000	2046.000000
18.100000	0.006208	3.668693	1.194042	1.234116	0.873036	0.367500	0.000000	-10.000000	-0.258333	19.299999	742.500000	1023.000000	1023.000000	2046.000000
18.120001	0.006753	3.991046	1.584576	1.365746	0.528736	0.511988	0.000000	-10.000000	-0.275000	19.950001	748.833313	1023.000000	1023.000000	2046.000000
18.139999	0.007589	4.485142	1.497632	1.672433	0.887341	0.427736	0.000000	-10.000000	-0.291667	20.633333	755.333313	1023.000000	1023.000000	2046.000000
18.160000	0.008383	4.954427	1.897187	1.824381	0.610137	0.622722	0.000000	-10.000000	-0.300000	21.033335	762.166687	1023.000000	1023.000000	2046.000000
18.180000	0.009404	5.558007	1.827536	2.184099	1.013524	0.532849	0.000000	-10.000000	-0.300000	21.200001	769.000000	1023.000000	1023.000000	2046.000000
18.200001	0.010317	6.097288	2.259454	2.292794	0.761801	0.783238	0.000000	-10.000000	-0.300000	21.066668	776.166687	1023.000000	1023.000000	2046.000000
18.219999	0.011689	6.908341	2.228674	2.629989	1.244761	0.804916	0.000000	-10.000000	-0.300000	20.883333	783.333313	1023.000000	1023.000000	2046.000000
18.240000	0.012711	7.512252	2.627032	2.715780	1.025656	1.143785	0.000000	-10.000000	-0.291667	20.616667	790.500000	1023.000000	1023.000000	2046.000000
18.260000	0.013785	8.146646	2.540018	3.052129	1.445362	1.109138	0.000000	-10.000000	-0.275000	20.200001	797.333313	1023.000000	1023.000000	2046.000000
18.280001	0.015120	8.936153	3.065867	3.214150	1.246405	1.409731	0.000000	-10.000000	-0.258333	19.966667	804.000000	1023.000000	1023.000000	2046.000000
18.299999	0.016191	9.569066	2.992691	3.535115	1.675147	1.366113	0.000000	-10.000000	-0.250000	19.533333	810.666687	1023.000000	1023.000000	2046.000000
18.320000	0.017149	10.135327	3.416331	3.563565	1.467123	1.688308	0.000000	-10.000000	-0.250000	19.466667	817.333313	1023.000000	1023.000000	2046.000000
18.340000	0.017983	10.628041	3.290379	3.872081	1.906743	1.558839	0.000000	-10.000000	-0.250000	19.316668	824.000000	1023.000000	1023.000000	2046.000000
18.360001	0.018535	10.954000	3.667276	3.781745	1.658856	1.846122	0.000000	-10.000000	-0.250000	19.466667	830.333313	1023.000000	1023.000000	2046.000000
18.379999	0.018774	11.095640	3.499587	4.062347	1.943990	1.589717	0.000000	-10.000000	-0.250000	19.350000	836.833313	1023.000000	1023.000000	2046.000000
18.400000	0.019265	11.385318	3.772090	3.946954	1.793633	1.872640	0.000000	-10.000000	-0.250000	19.350000	843.166687	1023.000000	1023.000000	2046.000000
18.420000	0.019329	11.423479	3.679349	4.172182	1.919927	1.652021	0.000000	-10.000000	-0.250000	19.100000	849.833313	1023.000000	1023.000000	2046.000000
18.440001	0.020234	11.958140	3.834331	4.138754	2.092661	1.892394	0.000000	-10.000000	-0.241667	19.083334	856.166687	1023.000000	1023.000000	2046.000000
18.459999	0.020441	12.080776	4.052790	4.209987	1.895180	1.922819	0.000000	-10.000000	-0.233333	18.833334	862.666687	1023.000000	1023.000000	2046.000000
18.480000	0.021597	12.763825	4.021461	4.453732	2.342017	1.946616	0.000000	-10.000000	-0.216667	18.466667	869.000000	1023.000000	1023.000000	2046.000000
18.500000	0.022557	13.331093	4.511069	4.573448	2.048877	2.197699	0.000000	-10.000000	-0.191667	18.100000	875.333313	1023.000000	1023.000000	2046.000000
18.520000	0.023483	13.878709	4.361398	4.945684	2.482596	2.089030	0.000000	-10.000000	-0.175000	17.483334	881.500000	1023.000000	1023.000000	2046.000000
18.540001	0.024537	14.501500	4.757678	4.954981	2.324990	2.463852	0.000000	-10.000000	-0.158333	16.900000	887.500000	1023.000000	1023.000000	2046.000000
18.559999	0.024637	14.560339	4.643285	5.199191	2.466918	2.250945	0.000000	-10.000000	-0.150000	16.400000	893.166687	1023.000000	1023.000000	2046.000000
18.580000	0.025496	15.067939	4.917153	5.261111	2.438237	2.451437	0.000000	-10.000000	-0.141667	16.000000	898.666687	1023.000000	1023.000000	2046.000000
18.600000	0.025557	15.104045	4.929600	5.430876	2.418583	2.324985	0.000000	-10.000000	-0.125000	15.733334	904.000000	1023.000000	1023.000000	2046.000000
18.620001	0.026191	15.478591	5.061647	5.420000	2.527065	2.469880	0.000000	-10.000000	-0.116667	15.400000	909.333313	1023.000000	1023.000000	2046.000000
18.639999	0.025946	15.334019	5.129506	5.547918	2.405144	2.251451	0.000000	-10.000000	-0.100000	15.266666	914.500000	1023.000000	1023.000000	2046.000000
18.660000	0.026536	15.682561	5.254685	5.485258	2.546560	2.396058	0.000000	-10.000000	-0.116667	14.983334	919.500000	1023.000000	1023.000000	2046.000000
18.680000	0.025713	15.196277	5.269933	5.530126	2.312624	2.083593	0.000000	-10.000000	-0.108333	14.466667	924.666687	1023.000000	1023.000000	2046.000000
18.700001	0.025035	14.795501	5.146224	5.414445	2.353158	1.881674	0.000000	-10.000000	-0.108333	13.466667	929.666687	1023.000000	1023.000000	2046.000000
18.719999	0.023078	13.638968	5.165718	5.224913	1.722074	1.526262	0.000000	-10.000000	-0.075000	12.333334	934.500000	1023.000000	1023.000000	2046.000000
18.740000	0.022055	13.034557	4.790876	5.118634	1.905045	1.220002	0.000000	-10.000000	-0.066667	10.933333	938.833313	1023.000000	1023.000000	2046.000000
18.760000	0.021268	12.569279	5.053490	4.919179	1.362441	1.234169	0.000000	-10.000000	-0.041667	9.716667	942.666687	1023.000000	1023.000000	2046.000000
18.780001	0.021047	12.438797	4.757072	5.114855	1.673186	0.893683	0.000000	-10.000000	-0.033333	9.016666	946.000000	1023.000000	1023.000000	2046.000000
18.799999	0.021320	12.600382	5.071652	5.047286	1.370812	1.110632	0.000000	-10.000000	-0.033333	9.033334	949.000000	1023.000000	1023.000000	2046.000000
18.820000	0.021511	12.713154	4.932704	5.312879	1.570310	0.897261	0.000000	-10.000000	-0.050000	9.400000	952.000000	1023.000000	1023.000000	2046.000000
18.840000	0.022317	13.189594	5.127747	5.330538	1.566609	1.164702	0.000000	-10.000000	-0.058333	9.583333	955.166687	1023.000000	1023.000000	2046.000000
18.860001	0.022505	13.300177	5.216043	5.559904	1.477588	1.046642	0.000000	-10.000000	-0.058333	9.516666	958.333313	1023.000000	1023.000000	2046.000000
18.879999	0.023561	13.924647	5.232699	5.621378	1.791054	1.279515	0.000000	-10.000000	-0.033333	8.950000	961.666687	1023.000000	1023.000000	2046.000000
18.900000	0.023848	14.093932	5.521213	5.745154	1.500409	1.327156	0.000000	-10.000000	-0.016667	8.266666	964.666687	1023.000000	1023.000000	2046.000000
18.920000	0.024864	14.694413	5.380804	5.967838	1.993339	1.352432	0.000000	-10.000000	0.000000	7.316667	967.666687	1023.000000	1023.000000	2046.000000
18.940001	0.025461	15.047404	5.769644	5.949851	1.656102	1.671808	0.000000	-10.000000	0.000000	6.450000	970.166687	1023.000000	1023.000000	2046.000000
18.959999	0.026364	15.580880	5.588497	6.251897	2.142475	1.598011	0.000000	-10.000000	0.000000	5.233334	972.500000	1023.000000	1023.000000	2046.000000
18.980000	0.027200	16.075155	5.977767	6.234509	1.947027	1.915853	0.000000	-10.000000	0.000000	4.133333	974.333313	1023.000000	1023.000000	2046.000000
19.000000	0.027692	16.365984	5.798229	6.503482	2.304680	1.759594	0.000000	-10.000000	0.000000	3.250000	976.000000	1023.000000	1023.000000	2046.000000
19.020000	0.028330	16.742958	6.027296	6.368555	2.245923	2.101184	0.000000	-10.000000	0.000000	2.783333	977.333313	1023.000000	1023.000000	2046.000000
19.040001	0.028090	16.601273	5.946384	6.519728	2.263820	1.871342	0.000000	-10.000000	0.000000	2.550000	978.333313	1023.000000	1023.000000	2046.000000
19.059999	0.028432	16.803020	5.914355	6.366592	2.450303	2.071771	0.000000	-10.000000	0.008333	2.333333	979.166687	1023.000000	1023.000000	2046.000000
19.080000	0.027835	16.450382	6.024076	6.371285	2.139267	1.915755	0.000000	-10.000000	0.008333	2.283333	980.000000	1023.000000	1023.000000	2046.000000
19.100000	0.028104	16.609482	5.857827	6.323680	2.447177	1.980798	0.000000	-10.000000	0.008333	2.200000	980.833313	1023.000000	1023.000000	2046.000000
19.120001	0.027818	16.440550	6.031060	6.218237	2.158214	2.033038	0.000000	-10.000000	0.000000	2.233333	981.500000	1023.000000	1023.000000	2046.000000
19.139999	0.028339	16.748137	5.841119	6.291477	2.590066	2.025474	0.000000	-10.000000	0.000000	2.083333	982.166687	1023.000000	1023.000000	2046.000000
19.160000	0.028542	16.868553	6.187961	6.195426	2.230977	2.254191	0.000000	-10.000000	0.000000	1.800000	983.000000	1023.000000	1023.000000	2046.000000
19.180000	0.029202	17.258331	5.931538	6.494248	2.737827	2.094718	0.000000	-10.000000	0.000000	1.050000	983.666687	1023.000000	1023.000000	2046.000000
19.200001	0.029570	17.475777	6.269965	6.368876	2.426178	2.410758	0.000000	-10.000000	0.016667	0.450000	984.000000	1023.000000	1023.000000	2046.000000
19.219999	0.029628	17.510033	5.991957	6.576963	2.700035	2.241077	0.000000	-10.000000	0.025000	0.000000	984.000000	1023.000000	1023.000000	2046.000000
19.240000	0.029715	17.561468	6.194943	6.440603	2.480727	2.445195	0.000000	-10.000000	0.033333	-0.583333	984.000000	1023.000000	1023.000000	2046.000000
19.260000	0.029499	17.433731	6.024367	6.653866	2.586432	2.169066	0.000000	-10.000000	0.025000	-1.316667	984.000000	1023.000000	1023.000000	2046.000000
19.280001	0.029855	17.644550	6.105603	6.462750	2.629782	2.446415	0.000000	-10.000000	0.016667	-2.100000	984.000000	1023.000000	1023.000000	2046.000000
19.299999	0.029225	17.271984	6.117527	6.468712	2.440350	2.245394	0.000000	-10.000000	0.008333	-2.250000	984.000000	1023.000000	1023.000000	2046.000000
19.320000	0.029670	17.534882	6.045132	6.435422	2.750635	2.303693	0.000000	-10.000000	0.000000	-2.083333	984.000000	1023.000000	1023.000000	2046.000000
19.340000	0.029010	17.145035	6.232846	6.260768	2.348368	2.303052	0.000000	-10.000000	0.000000	-1.816667	984.000000	1023.000000	1023.000000	2046.000000
19.360001	0.028263	16.703335	5.898648	6.302777	2.584950	1.916959	0.000000	-10.000000	0.000000	-1.766667	984.000000	1023.000000	1023.000000	2046.000000
19.379999	0.026464	15.640423	5.999547	5.936660	1.955827	1.748389	0.000000	-10.000000	0.008333	-2.216667	984.000000	1023.000000	1023.000000	2046.000000
19.400000	0.024638	14.561054	5.496334	5.921129	1.978594	1.164997	0.000000	-10.000000	0.008333	-3.150000	984.000000	1023.000000	1023.000000	2046.000000
19.420000	0.023521	13.900866	5.553202	5.544095	1.595106	1.208463	0.000000	-10.000000	0.008333	-4.050000	984.000000	1023.000000	1023.000000	2046.000000
19.440001	0.022534	13.317368	5.322422	5.552046	1.525517	0.917384	0.000000	-10.000000	0.000000	-4.216667	984.000000	1023.000000	1023.000000	2046.000000
19.459999	0.022660	13.392344	5.328136	5.505311	1.559624	0.999272	0.000000	-10.000000	0.008333	-3.383333	984.000000	1023.000000	1023.000000	2046.000000
19.480000	0.022279	13.166935	5.404303	5.547193	1.292419	0.923021	0.000000	-10.000000	0.016667	-1.800000	984.000000	1023.000000	1023.000000	2046.000000
19.500000	0.022817	13.484865	5.226724	5.671734	1.626978	0.959429	0.000000	-10.000000	0.016667	-0.616667	984.000000	1023.000000	1023.000000	2046.000000
19.520000	0.022782	13.464028	5.551883	5.660599	1.187171	1.064375	0.000000	-10.000000	0.008333	0.000000	984.000000	1023.000000	1023.000000	2046.000000
19.540001	0.023264	13.748974	5.231137	5.876245	1.675452	0.966140	0.000000	-10.000000	0.000000	0.000000	984.000000	1023.000000	1023.000000	2046.000000
19.559999	0.023597	13.945595	5.571498	5.777097	1.378826	1.218173	0.000000	-10.000000	0.000000	-0.316667	984.000000	1023.000000	1023.000000	2046.000000
19.580000	0.023946	14.152336	5.304530	6.025978	1.753280	1.068547	0.000000	-10.000000	0.008333	-1.150000	984.000000	1023.000000	1023.000000	2046.000000
19.600000	0.024728	14.614311	5.543645	5.928206	1.681299	1.461160	0.000000	-10.000000	0.025000	-2.383333	984.000000	1023.000000	1023.000000	2046.000000
19.620001	0.025050	14.804298	5.493693	6.108510	1.782911	1.419185	0.000000	-10.000000	0.041667	-3.816667	984.000000	1023.000000	1023.000000	2046.000000
19.639999	0.026139	15.448037	5.658148	6.121401	1.960400	1.708089	0.000000	-10.000000	0.050000	-5.066667	984.000000	1023.000000	1023.000000	2046.000000
19.660000	0.026118	15.435555	5.659015	6.250278	1.911064	1.615199	0.000000	-10.000000	0.050000	-6.116667	984.000000	1023.000000	1023.000000	2046.000000
19.680000	0.026768	15.819880	5.680336	6.172462	2.106241	1.860842	0.000000	-10.000000	0.050000	-6.983333	984.000000	1023.000000	1023.000000	2046.000000
19.700001	0.026272	15.526991	5.661816	6.196718	1.968784	1.699673	0.000000	-10.000000	0.058333	-7.650000	984.000000	1023.000000	1023.000000	2046.000000
19.719999	0.026298	15.542336	5.541630	6.020332	2.148637	1.831736	0.000000	-10.000000	0.066667	-8.383333	984.000000	1023.000000	1023.000000	2046.000000
19.740000	0.025427	15.027336	5.532925	5.928295	1.875932	1.690185	0.000000	-10.000000	0.066667	-8.950000	984.000000	1023.000000	1023.000000	2046.000000
19.760000	0.025227	14.909387	5.287463	5.850722	2.106014	1.665188	0.000000	-10.000000	0.058333	-9.416667	980.500000	1023.000000	1023.000000	2046.000000
19.780001	0.024722	14.610833	5.427283	5.654785	1.781736	1.747029	0.000000	-10.000000	0.050000	-9.783334	971.500000	1023.000000	1023.000000	2046.000000
19.799999	0.024586	14.530126	5.075456	5.623925	2.177189	1.653555	0.000000	-10.000000	0.050000	-9.983334	962.500000	1023.000000	1023.000000	2046.000000
19.820000	0.024238	14.324439	5.351635	5.409716	1.752244	1.810844	0.000000	-10.000000	0.050000	-10.200001	956.000000	1023.000000	1023.000000	2046.000000
19.840000	0.024612	14.545928	5.031191	5.525721	2.243213	1.745803	0.000000	-10.000000	0.066667	-10.350000	953.666687	1023.000000	1023.000000	2046.000000
19.860001	0.024853	14.688224	5.361427	5.485326	1.903082	1.938389	0.000000	-10.000000	0.083333	-10.566667	950.333313	1023.000000	1023.000000	2046.000000
19.879999	0.025249	14.921955	5.064692	5.630081	2.335188	1.891995	0.000000	-10.000000	0.100000	-10.833334	946.666687	1023.000000	1023.000000	2046.000000
19.900000	0.025171	14.876064	5.356600	5.503144	1.930467	2.085855	0.000000	-10.000000	0.100000	-11.200000	943.000000	1023.000000	1023.000000	2046.000000
19.920000	0.024873	14.700015	4.945705	5.525020	2.285641	1.943649	0.000000	-10.000000	0.100000	-11.533334	939.000000	1023.000000	1023.000000	2046.000000
19.940001	0.024337	14.383409	5.124755	5.386618	1.873593	1.998442	0.000000	-10.000000	0.100000	-12.050000	935.166687	1023.000000	1023.000000	2046.000000
19.959999	0.024118	14.253960	4.781553	5.372825	2.210778	1.888804	0.000000	-10.000000	0.100000	-12.566667	931.166687	1023.000000	1023.000000	2046.000000
19.980000	0.023261	13.747477	4.906415	5.070775	1.832093	1.938193	0.000000	-10.000000	0.100000	-13.116667	927.166687	1023.000000	1023.000000	2046.000000
20.000000	0.022942	13.558847	4.592071	4.991298	2.171467	1.804012	0.000000	-10.000000	0.100000	-13.400000	922.666687	1023.000000	1023.000000	2046.000000
20.020000	0.021973	12.986272	4.729575	4.709507	1.766132	1.781058	0.000000	-10.000000	0.116667	-13.566667	918.333313	1023.000000	1023.000000	2046.000000
20.040001	0.021340	12.612018	4.395772	4.580443	2.024606	1.611196	0.000000	-10.000000	0.133333	-13.883333	913.666687	1023.000000	1023.000000	2046.000000
20.059999	0.019568	11.564528	4.445309	4.289272	1.483184	1.346764	0.000000	-10.000000	0.166667	-14.500000	909.166687	1023.000000	1023.000000	2046.000000
20.080000	0.017685	10.452046	3.925359	4.140708	1.545263	0.840716	0.000000	-10.000000	0.200000	-15.450001	902.333313	1023.000000	1023.000000	2046.000000
20.100000	0.015475	9.145805	3.972425	3.683705	0.827914	0.661761	0.000000	-10.000000	0.233333	-16.333334	895.500000	1023.000000	1023.000000	2046.000000
20.120001	0.014294	8.447822	3.486274	3.616143	1.020005	0.325400	0.000000	-10.000000	0.250000	-16.900002	890.166687	1023.000000	1023.000000	2046.000000
20.139999	0.013344	7.886012	3.646982	3.322415	0.543587	0.373028	0.000000	-10.000000	0.241667	-17.133335	886.500000	1023.000000	1023.000000	2046.000000
20.160000	0.012739	7.528497	3.280443	3.461511	0.751785	0.034759	0.000000	-10.000000	0.233333	-17.250000	880.666687	1023.000000	1023.000000	2046.000000
20.180000	0.012475	7.373007	3.434823	3.240251	0.467195	0.230738	0.000000	-10.000000	0.225000	-17.366667	874.833313	1023.000000	1023.000000	2046.000000
20.200001	0.012052	7.122961	3.121971	3.388306	0.635400	-0.022716	0.000000	-10.000000	0.233333	-17.566666	869.166687	1023.000000	1023.000000	2046.000000
20.219999	0.011988	7.084899	3.319111	3.201664	0.372566	0.191558	0.000000	-10.000000	0.241667	-17.850000	865.333313	1023.000000	1023.000000	2046.000000
20.240000	0.011645	6.882325	3.073005	3.322440	0.518638	-0.031758	0.000000	-10.000000	0.250000	-18.350000	859.500000	1023.000000	1023.000000	2046.000000
20.260000	0.011811	6.980395	3.180075	3.151188	0.430533	0.218599	0.000000	-10.000000	0.258333	-18.833334	853.166687	1023.000000	1023.000000	2046.000000
20.280001	0.011662	6.892132	2.937422	3.252671	0.624615	0.077424	0.000000	-10.000000	0.275000	-19.316668	846.833313	1023.000000	1023.000000	2046.000000
20.299999	0.012159	7.185948	3.071771	3.145194	0.551537	0.417446	0.000000	-10.000000	0.308333	-19.650000	840.166687	1023.000000	1023.000000	2046.000000
20.320000	0.012290	7.263342	2.949028	3.292955	0.698490	0.322869	0.000000	-10.000000	0.333333	-19.950001	833.666687	1023.000000	1023.000000	2046.000000
20.340000	0.012892	7.619199	3.140654	3.239660	0.669419	0.569467	0.000000	-10.000000	0.350000	-20.266666	827.000000	1023.000000	1023.000000	2046.000000
20.360001	0.012682	7.495227	2.955800	3.342780	0.750482	0.446165	0.000000	-10.000000	0.350000	-20.616667	820.333313	1023.000000	1023.000000	2046.000000
20.379999	0.012994	7.679233	3.017652	3.203120	0.769050	0.689411	0.000000	-10.000000	0.358333	-20.933334	813.500000	1023.000000	1023.000000	2046.000000
20.400000	0.012279	7.256729	2.856421	3.162239	0.708939	0.529130	0.000000	-10.000000	0.366667	-21.216667	806.500000	1023.000000	1023.000000	2046.000000
20.420000	0.012034	7.112363	2.811114	3.015986	0.719331	0.565932	0.000000	-10.000000	0.375000	-21.550001	799.333313	1023.000000	1023.000000	2046.000000
20.440001	0.011054	6.533139	2.668198	2.897095	0.592313	0.375533	0.000000	-10.000000	0.375000	-21.933334	792.166687	1023.000000	1023.000000	2046.000000
20.459999	0.010880	6.430336	2.597082	2.715052	0.654180	0.464022	0.000000	-10.000000	0.366667	-22.033335	784.833313	1023.000000	1023.000000	2046.000000
20.480000	0.010099	5.968376	2.533351	2.594481	0.493378	0.347166	0.000000	-10.000000	0.366667	-22.033335	777.500000	1023.000000	1023.000000	2046.000000
20.500000	0.010003	5.911584	2.338602	2.439486	0.705565	0.427931	0.000000	-10.000000	0.375000	-21.900002	770.166687	1023.000000	1023.000000	2046.000000
20.520000	0.009218	5.447703	2.379401	2.282599	0.419721	0.365981	0.000000	-10.000000	0.391667	-21.950001	762.833313	1023.000000	1023.000000	2046.000000
20.540001	0.009141	5.402051	2.105489	2.174222	0.681849	0.440490	0.000000	-10.000000	0.400000	-22.000000	755.500000	1023.000000	1023.000000	2046.000000
20.559999	0.008588	5.075600	2.231212	2.024687	0.343326	0.476374	0.000000	-10.000000	0.400000	-22.083334	748.166687	1023.000000	1023.000000	2046.000000
20.580000	0.008614	5.090755	1.895931	2.022090	0.709804	0.462930	0.000000	-10.000000	0.383333	-22.100000	740.666687	1023.000000	1023.000000	2046.000000
20.600000	0.008241	4.870627	2.052629	1.891701	0.410887	0.515411	0.000000	-10.000000	0.383333	-22.166668	733.333313	1023.000000	1023.000000	2046.000000
20.620001	0.008521	5.036033	1.866635	1.928417	0.699209	0.541772	0.000000	-10.000000	0.375000	-22.233334	725.833313	1023.000000	1023.000000	2046.000000
20.639999	0.008434	4.984646	1.984177	1.877168	0.544731	0.578571	0.000000	-10.000000	0.391667	-22.350000	718.500000	1023.000000	1023.000000	2046.000000
20.660000	0.009005	5.321794	1.881751	1.901976	0.817698	0.720368	0.000000	-10.000000	0.391667	-22.366667	711.000000	1023.000000	1023.000000	2046.000000
20.680000	0.009131	5.396455	1.988581	2.007930	0.693243	0.706702	0.000000	-10.000000	0.400000	-22.516666	703.500000	1023.000000	1023.000000	2046.000000
20.700001	0.009713	5.740464	1.954622	1.976360	0.894260	0.915222	0.000000	-10.000000	0.400000	-22.766666	696.000000	1023.000000	1023.000000	2046.000000
20.719999	0.009397	5.553766	1.995550	2.062933	0.708869	0.786414	0.000000	-10.000000	0.400000	-23.033333	688.500000	1023.000000	1023.000000	2046.000000
20.740000	0.009359	5.530917	1.816491	1.907025	0.825816	0.981585	0.000000	-10.000000	0.408333	-23.116667	680.833313	1023.000000	1023.000000	2046.000000
20.760000	0.008246	4.873618	1.752604	1.887049	0.496320	0.737645	0.000000	-10.000000	0.408333	-23.266666	673.000000	1023.000000	1023.000000	2046.000000
20.780001	0.007816	4.619369	1.454452	1.710978	0.674042	0.779897	0.000000	-10.000000	0.408333	-23.350000	665.166687	1023.000000	1023.000000	2046.000000
20.799999	0.006257	3.697702	1.328407	1.416793	0.368547	0.583956	0.000000	-10.000000	0.400000	-23.466667	657.500000	1023.000000	1023.000000	2046.000000
20.820000	0.005023	2.968511	0.901013	0.992128	0.545303	0.530067	0.000000	-10.000000	0.400000	-23.383333	649.833313	1023.000000	1023.000000	2046.000000
20.840000	0.003439	2.032417	0.763138	0.631882	0.299617	0.337780	0.000000	-10.000000	0.400000	-23.150002	642.000000	1023.000000	1023.000000	2046.000000
20.860001	0.002586	1.528360	0.417497	0.285847	0.469666	0.355349	0.000000	-10.000000	0.400000	-23.116667	634.166687	1023.000000	1023.000000	2046.000000
20.879999	0.001024	0.605253	0.499201	0.065056	-0.035303	0.076299	0.000000	-10.000000	0.408333	-23.116667	626.500000	1023.000000	1023.000000	2046.000000
20.900000	-0.000196	-0.116014	0.184470	-0.109286	0.042759	-0.233957	0.000000	-10.000000	0.408333	-23.316668	618.833313	1023.000000	1023.000000	2046.000000
20.920000	-0.002374	-1.403026	0.199675	-0.373774	-0.604271	-0.624657	0.000000	-10.000000	0.408333	-23.266668	611.000000	1023.000000	1023.000000	2046.000000
20.940001	-0.003933	-2.324557	-0.439944	-0.533548	-0.416602	-0.934463	0.000000	-10.000000	0.400000	-23.200001	603.000000	1023.000000	1023.000000	2046.000000
20.959999	-0.005554	-3.282574	-0.326430	-0.847292	-1.090211	-1.018641	0.000000	-10.000000	0.391667	-23.000000	595.333313	1023.000000	1023.000000	2046.000000
20.980000	-0.006567	-3.881008	-0.817327	-0.744033	-0.894959	-1.424690	0.000000	-10.000000	0.391667	-22.833334	587.666687	1023.000000	1023.000000	2046.000000
21.000000	-0.007124	-4.210418	-0.688613	-0.981164	-1.298874	-1.241767	0.000000	-10.000000	0.391667	-22.616667	580.166687	1023.000000	1023.000000	2046.000000
21.020000	-0.007688	-4.543399	-1.076219	-0.822645	-1.118786	-1.525748	0.000000	-10.000000	0.400000	-22.533335	572.500000	1023.000000	1023.000000	2046.000000
21.040001	-0.007894	-4.665476	-0.938361	-1.008688	-1.418179	-1.300248	0.000000	-10.000000	0.400000	-22.550001	565.000000	1023.000000	1023.000000	2046.000000
21.059999	-0.008222	-4.859263	-1.248985	-0.900976	-1.240207	-1.469096	0.000000	-10.000000	0.391667	-22.533333	557.500000	1023.000000	1023.000000	2046.000000
21.080000	-0.008388	-4.957512	-1.196405	-1.051868	-1.406875	-1.302364	0.000000	-10.000000	0.383333	-22.500000	550.000000	1023.000000	1023.000000	2046.000000
21.100000	-0.008632	-5.101732	-1.378477	-0.978717	-1.321423	-1.423116	0.000000	-10.000000	0.366667	-22.266666	542.500000	1023.000000	1023.000000	2046.000000
21.120001	-0.008384	-4.954924	-1.307916	-1.126832	-1.391751	-1.128425	0.000000	-10.000000	0.358333	-22.166668	535.000000	1023.000000	1023.000000	2046.000000
21.139999	-0.008250	-4.875976	-1.513702	-0.965885	-1.200307	-1.196081	0.000000	-10.000000	0.366667	-21.966667	527.500000	1023.000000	1023.000000	2046.000000
21.160000	-0.007674	-4.535196	-1.257075	-1.022560	-1.349360	-0.906201	0.000000	-10.000000	0.375000	-22.033333	520.166687	1023.000000	1023.000000	2046.000000
21.180000	-0.007455	-4.405852	-1.618003	-0.850834	-0.945381	-0.991634	0.000000	-10.000000	0.391667	-21.983334	512.833313	1023.000000	1023.000000	2046.000000
21.200001	-0.007378	-4.360138	-1.317832	-1.015188	-1.310906	-0.716213	0.000000	-10.000000	0.375000	-22.200001	505.500000	1023.000000	1023.000000	2046.000000
21.219999	-0.007238	-4.277941	-1.711643	-0.853836	-0.873679	-0.838783	0.000000	-10.000000	0.375000	-22.150000	498.166656	1023.000000	1023.000000	2046.000000
21.240000	-0.007547	-4.460456	-1.424037	-1.064988	-1.291048	-0.680383	0.000000	-10.000000	0.366667	-22.083334	490.833344	1023.000000	1023.000000	2046.000000
21.260000	-0.007810	-4.615900	-1.858186	-0.940518	-0.906009	-0.911186	0.000000	-10.000000	0.375000	-21.933334	483.500000	1023.000000	1023.000000	2046.000000
21.280001	-0.008274	-4.889661	-1.617679	-1.202016	-1.297395	-0.772570	0.000000	-10.000000	0.383333	-21.783333	476.166656	1023.000000	1023.000000	2046.000000
21.299999	-0.008824	-5.214752	-1.952137	-1.164209	-1.085508	-1.012898	0.000000	-10.000000	0.375000	-21.800001	468.833344	1023.000000	1023.000000	2046.000000
21.320000	-0.008985	-5.310408	-1.815387	-1.453942	-1.259774	-0.781305	0.000000	-10.000000	0.366667	-21.533333	461.500000	1023.000000	1023.000000	2046.000000
21.340000	-0.009750	-5.762464	-2.070926	-1.519057	-1.195495	-0.976987	0.000000	-10.000000	0.350000	-21.450001	454.166656	1023.000000	1023.000000	2046.000000
21.360001	-0.009952	-5.881565	-2.159163	-1.748822	-1.166891	-0.806689	0.000000	-10.000000	0.350000	-21.116667	447.000000	1023.000000	1023.000000	2046.000000
21.379999	-0.010727	-6.339706	-2.191362	-1.909858	-1.384225	-0.854261	0.000000	-10.000000	0.350000	-21.083334	440.000000	1023.000000	1023.000000	2046.000000
21.400000	-0.010745	-6.350052	-2.518455	-1.990273	-1.052861	-0.788463	0.000000	-10.000000	0.350000	-20.883335	433.000000	1023.000000	1023.000000	2046.000000
21.420000	-0.011423	-6.751285	-2.302479	-2.203075	-1.495232	-0.750499	0.000000	-10.000000	0.350000	-20.883335	426.000000	1023.000000	1023.000000	2046.000000
21.440001	-0.011471	-6.779126	-2.781978	-2.168555	-0.998489	-0.830103	0.000000	-10.000000	0.350000	-20.783335	419.000000	1023.000000	1023.000000	2046.000000
21.459999	-0.011711	-6.920979	-2.573062	-2.414293	-1.320237	-0.613387	0.000000	-10.000000	0.358333	-20.833334	412.000000	1023.000000	1023.000000	2046.000000
21.480000	-0.011888	-7.026032	-2.849036	-2.334174	-1.066934	-0.775889	0.000000	-10.000000	0.358333	-20.716667	405.000000	1023.000000	1023.000000	2046.000000
21.500000	-0.011744	-6.940732	-2.870008	-2.502666	-1.012535	-0.555523	0.000000	-10.000000	0.358333	-20.633333	398.166656	1023.000000	1023.000000	2046.000000
21.520000	-0.012148	-7.179214	-2.661561	-2.604545	-1.325802	-0.587306	0.000000	-10.000000	0.350000	-20.383333	391.333344	1023.000000	1023.000000	2046.000000
21.540001	-0.011796	-6.971298	-3.080484	-2.469006	-0.745587	-0.676221	0.000000	-10.000000	0.350000	-20.233334	384.500000	1023.000000	1023.000000	2046.000000
21.559999	-0.011381	-6.726140	-2.765890	-2.621098	-0.975499	-0.363653	0.000000	-10.000000	0.350000	-20.216667	377.666656	1023.000000	1023.000000	2046.000000
21.580000	-0.011388	-6.730049	-2.892532	-2.527950	-0.873718	-0.435849	0.000000	-10.000000	0.341667	-20.216667	371.000000	1023.000000	1023.000000	2046.000000
21.600000	-0.010931	-6.460256	-3.039964	-2.544799	-0.596023	-0.279471	0.000000	-10.000000	0.341667	-20.166668	364.333344	1023.000000	1023.000000	2046.000000
21.620001	-0.011210	-6.624911	-2.771253	-2.644091	-1.022276	-0.187291	0.000000	-10.000000	0.341667	-20.083334	357.666656	1023.000000	1023.000000	2046.000000
21.639999	-0.011205	-6.621998	-3.234779	-2.539618	-0.578841	-0.268762	0.000000	-10.000000	0.350000	-20.016666	350.833344	1023.000000	1023.000000	2046.000000
21.660000	-0.011953	-7.064203	-3.116245	-2.785455	-1.016026	-0.146477	0.000000	-10.000000	0.350000	-20.133333	344.166656	1023.000000	1023.000000	2046.000000
21.680000	-0.012905	-7.627153	-3.474079	-2.805358	-0.936723	-0.410994	0.000000	-10.000000	0.350000	-20.066668	337.333344	1023.000000	1023.000000	2046.000000
21.700001	-0.014133	-8.352870	-3.786820	-3.250058	-0.934813	-0.381179	0.000000	-10.000000	0.350000	-20.200001	330.666656	1023.000000	1023.000000	2046.000000
21.719999	-0.016131	-9.533400	-3.962465	-3.773663	-1.268090	-0.529182	0.000000	-10.000000	0.350000	-20.166666	324.000000	1023.000000	1023.000000	2046.000000
21.740000	-0.017611	-10.408040	-4.684288	-4.178290	-0.837620	-0.707842	0.000000	-10.000000	0.350000	-20.216667	317.333344	1023.000000	1023.000000	2046.000000
21.760000	-0.019082	-11.277391	-4.613163	-4.732577	-1.310421	-0.621230	0.000000	-10.000000	0.350000	-20.200001	310.500000	1023.000000	1023.000000	2046.000000
21.780001	-0.020166	-11.917966	-5.132314	-4.849008	-0.990258	-0.946386	0.000000	-10.000000	0.341667	-20.266666	303.666656	1023.000000	1023.000000	2046.000000
21.799999	-0.021453	-12.678457	-4.903965	-5.214338	-1.544021	-1.016134	0.000000	-10.000000	0.333333	-20.300001	296.833344	1023.000000	1023.000000	2046.000000
21.820000	-0.023035	-13.613524	-5.359522	-5.280125	-1.458216	-1.515662	0.000000	-10.000000	0.325000	-20.166668	290.166656	1023.000000	1023.000000	2046.000000
21.840000	-0.024808	-14.661582	-5.441967	-5.735858	-1.920663	-1.563095	0.000000	-10.000000	0.316667	-20.050001	283.333344	1023.000000	1023.000000	2046.000000
21.860001	-0.026766	-15.818851	-5.872886	-5.845275	-2.089610	-2.011081	0.000000	-10.000000	0.325000	-19.916668	276.666656	1023.000000	1023.000000	2046.000000
21.879999	-0.027815	-16.438709	-6.049506	-6.152321	-2.273507	-1.963375	0.000000	-10.000000	0.333333	-19.883333	270.000000	1023.000000	1023.000000	2046.000000
21.900000	-0.029073	-17.181870	-6.358269	-6.154554	-2.367662	-2.301384	0.000000	-10.000000	0.341667	-19.816668	263.333344	1023.000000	1023.000000	2046.000000
21.920000	-0.029561	-17.470814	-6.485938	-6.359567	-2.450666	-2.174644	0.000000	-10.000000	0.341667	-19.766666	256.833344	1023.000000	1023.000000	2046.000000
21.940001	-0.030358	-17.941732	-6.661932	-6.354623	-2.561488	-2.363690	0.000000	-10.000000	0.333333	-19.700001	250.166672	1023.000000	1023.000000	2046.000000
21.959999	-0.030520	-18.037182	-6.833324	-6.471620	-2.488635	-2.243604	0.000000	-10.000000	0.333333	-19.583334	243.666672	1023.000000	1023.000000	2046.000000
21.980000	-0.031160	-18.415623	-6.819260	-6.539736	-2.747391	-2.309236	0.000000	-10.000000	0.300000	-19.383333	237.000000	1023.000000	1023.000000	2046.000000
22.000000	-0.031042	-18.345675	-7.115327	-6.537983	-2.430637	-2.261727	0.000000	-10.000000	0.275000	-19.049999	230.666672	1023.000000	1023.000000	2046.000000
22.020000	-0.031365	-18.536781	-6.914880	-6.692630	-2.781637	-2.147634	0.000000	-10.000000	0.250000	-18.850000	224.166672	1023.000000	1023.000000	2046.000000
22.040001	-0.030952	-18.292913	-7.300669	-6.537258	-2.327356	-2.127631	0.000000	-10.000000	0.250000	-18.650000	217.833328	1023.000000	1023.000000	2046.000000
22.059999	-0.030948	-18.290152	-7.024495	-6.688084	-2.669753	-1.907821	0.000000	-10.000000	0.250000	-18.566668	211.500000	1023.000000	1023.000000	2046.000000
22.080000	-0.030501	-18.026180	-7.328329	-6.442358	-2.248063	-2.007430	0.000000	-10.000000	0.250000	-18.366667	205.500000	1023.000000	1023.000000	2046.000000
22.100000	-0.030393	-17.962479	-7.125711	-6.652986	-2.492720	-1.691062	0.000000	-10.000000	0.250000	-18.150000	199.500000	1023.000000	1023.000000	2046.000000
22.120001	-0.030473	-18.009630	-7.387605	-6.518025	-2.253436	-1.850565	0.000000	-10.000000	0.250000	-17.983334	193.500000	1023.000000	1023.000000	2046.000000
22.139999	-0.030256	-17.881552	-7.296700	-6.639868	-2.292594	-1.652390	0.000000	-10.000000	0.241667	-17.916666	187.500000	1023.000000	1023.000000	2046.000000
22.160000	-0.030557	-18.059443	-7.348089	-6.612224	-2.299203	-1.799927	0.000000	-10.000000	0.241667	-17.816668	181.500000	1023.000000	1023.000000	2046.000000
22.180000	-0.030685	-18.135078	-7.465108	-6.684480	-2.197318	-1.788172	0.000000	-10.000000	0.241667	-17.700001	175.500000	1023.000000	1023.000000	2046.000000
22.200001	-0.031332	-18.517065	-7.331637	-6.849452	-2.482503	-1.853472	0.000000	-10.000000	0.250000	-17.633335	169.500000	1023.000000	1023.000000	2046.000000
22.219999	-0.031551	-18.646620	-7.690701	-6.844804	-2.127269	-1.983845	0.000000	-10.000000	0.250000	-17.466667	163.500000	1023.000000	1023.000000	2046.000000
22.240000	-0.032228	-19.046995	-7.479824	-7.181140	-2.533995	-1.852036	0.000000	-10.000000	0.250000	-17.233334	157.666672	1023.000000	1023.000000	2046.000000
22.260000	-0.032677	-19.311920	-7.925003	-7.219386	-2.175373	-1.992160	0.000000	-10.000000	0.233333	-16.750000	152.000000	1023.000000	1023.000000	2046.000000
22.280001	-0.033225	-19.636065	-7.729078	-7.546864	-2.527152	-1.832971	0.000000	-10.000000	0.225000	-16.433334	146.333328	1023.000000	1023.000000	2046.000000
22.299999	-0.033508	-19.803429	-8.153461	-7.520533	-2.147828	-1.981606	0.000000	-10.000000	0.208333	-16.183334	140.833328	1023.000000	1023.000000	2046.000000
22.320000	-0.033874	-20.019281	-7.902461	-7.799425	-2.518415	-1.798980	0.000000	-10.000000	0.216667	-16.016666	135.333328	1023.000000	1023.000000	2046.000000
22.340000	-0.034091	-20.147507	-8.297707	-7.758140	-2.152595	-1.939065	0.000000	-10.000000	0.208333	-15.950001	130.000000	1023.000000	1023.000000	2046.000000
22.360001	-0.034317	-20.281624	-8.079680	-7.995025	-2.449680	-1.757240	0.000000	-10.000000	0.208333	-15.733334	124.666664	1023.000000	1023.000000	2046.000000
22.379999	-0.034387	-20.322685	-8.454862	-7.918788	-2.060643	-1.888393	0.000000	-10.000000	0.200000	-15.516666	119.500000	1023.000000	1023.000000	2046.000000
22.400000	-0.034561	-20.425552	-8.204802	-8.118259	-2.373211	-1.729281	0.000000	-10.000000	0.200000	-15.233334	114.333336	1023.000000	1023.000000	2046.000000
22.420000	-0.034722	-20.520588	-8.561408	-8.118651	-2.025115	-1.815415	0.000000	-10.000000	0.200000	-14.966667	109.166664	1023.000000	1023.000000	2046.000000
22.440001	-0.034625	-20.463560	-8.352271	-8.258751	-2.208148	-1.644390	0.000000	-10.000000	0.191667	-14.683333	104.000000	1023.000000	1023.000000	2046.000000
22.459999	-0.034732	-20.526484	-8.556488	-8.236771	-1.974568	-1.758657	0.000000	-10.000000	0.175000	-14.300000	99.166664	1023.000000	1023.000000	2046.000000
22.480000	-0.034391	-20.325157	-8.374813	-8.358412	-2.045394	-1.546538	0.000000	-10.000000	0.166667	-13.883334	94.500000	1023.000000	1023.000000	2046.000000
22.500000	-0.034346	-20.298479	-8.528223	-8.310793	-1.862934	-1.596530	0.000000	-10.000000	0.166667	-13.550000	89.833336	1023.000000	1023.000000	2046.000000
22.520000	-0.033864	-20.013754	-8.411510	-8.326450	-1.863102	-1.412691	0.000000	-10.000000	0.175000	-13.316667	85.333336	1023.000000	1023.000000	2046.000000
22.540001	-0.033927	-20.050566	-8.364907	-8.312224	-1.942380	-1.431054	0.000000	-10.000000	0.175000	-13.133333	80.833336	1023.000000	1023.000000	2046.000000
22.559999	-0.033558	-19.832981	-8.573627	-8.299006	-1.610253	-1.350096	0.000000	-10.000000	0.158333	-12.833333	76.500000	1023.000000	1023.000000	2046.000000
22.580000	-0.033814	-19.984295	-8.332673	-8.428458	-1.994987	-1.228176	0.000000	-10.000000	0.133333	-12.466667	72.166664	1023.000000	1023.000000	2046.000000
22.600000	-0.034221	-20.224760	-8.839032	-8.373809	-1.654532	-1.357388	0.000000	-10.000000	0.108333	-12.216667	68.000000	1023.000000	1023.000000	2046.000000
22.620001	-0.035060	-20.720354	-8.634140	-8.571038	-2.182236	-1.332941	0.000000	-10.000000	0.100000	-11.966667	64.000000	1023.000000	1023.000000	2046.000000
22.639999	-0.035974	-21.260916	-9.150662	-8.681781	-1.836694	-1.591778	0.000000	-10.000000	0.100000	-11.666667	60.000000	1023.000000	1023.000000	2046.000000
22.660000	-0.037454	-22.135347	-9.159392	-9.252839	-2.190090	-1.533025	0.000000	-10.000000	0.100000	-11.116667	56.000000	1023.000000	1023.000000	2046.000000
22.680000	-0.038865	-22.969084	-9.682074	-9.565746	-1.917509	-1.803756	0.000000	-10.000000	0.100000	-10.483334	52.333332	1023.000000	1023.000000	2046.000000
22.700001	-0.039770	-23.504311	-9.699184	-10.049124	-2.098213	-1.657790	0.000000	-10.000000	0.100000	-9.900000	48.833332	1023.000000	1023.000000	2046.000000
22.719999	-0.040764	-24.091394	-9.861386	-10.226398	-2.152770	-1.850839	0.000000	-10.000000	0.091667	-9.516666	45.666668	1023.000000	1023.000000	2046.000000
22.740000	-0.041588	-24.578510	-9.943089	-10.404621	-2.226907	-2.003893	0.000000	-10.000000	0.091667	-9.300000	42.333332	1023.000000	1023.000000	2046.000000
22.760000	-0.043220	-25.542940	-9.909618	-10.628975	-2.648199	-2.356149	0.000000	-10.000000	0.083333	-8.966667	39.166668	1023.000000	1023.000000	2046.000000
22.780001	-0.044657	-26.392347	-10.399024	-10.774887	-2.556509	-2.661928	0.000000	-10.000000	0.075000	-8.550000	36.166668	1023.000000	1023.000000	2046.000000
22.799999	-0.046451	-27.452305	-10.350637	-11.100247	-3.201054	-2.800364	0.000000	-10.000000	0.058333	-8.016666	33.333332	1023.000000	1023.000000	2046.000000
22.820000	-0.047333	-27.973841	-10.906601	-10.996114	-2.938459	-3.132666	0.000000	-10.000000	0.058333	-7.650000	30.666666	1023.000000	1023.000000	2046.000000
22.840000	-0.048127	-28.442823	-10.793172	-11.252113	-3.372769	-3.024769	0.000000	-10.000000	0.066667	-7.300000	28.000000	1023.000000	1023.000000	2046.000000
22.860001	-0.048589	-28.716331	-11.026945	-11.119474	-3.340418	-3.229494	0.000000	-10.000000	0.075000	-7.016667	25.666666	1023.000000	1023.000000	2046.000000
22.879999	-0.048513	-28.671415	-11.158592	-11.139271	-3.272147	-3.101406	0.000000	-10.000000	0.066667	-6.783333	23.333334	1023.000000	1023.000000	2046.000000
22.900000	-0.048899	-28.899555	-10.997343	-11.206201	-3.636689	-3.059324	0.000000	-10.000000	0.058333	-6.550000	21.000000	1023.000000	1023.000000	2046.000000
22.920000	-0.048641	-28.746973	-11.413069	-10.979123	-3.164563	-3.190218	0.000000	-10.000000	0.050000	-6.300000	18.666666	1023.000000	1023.000000	2046.000000
22.940001	-0.048624	-28.736940	-11.147026	-11.134933	-3.511052	-2.943930	0.000000	-10.000000	0.050000	-5.900000	16.500000	1023.000000	1023.000000	2046.000000
22.959999	-0.048377	-28.590706	-11.320769	-10.932515	-3.270741	-3.066679	0.000000	-10.000000	0.050000	-5.450000	14.500000	1023.000000	1023.000000	2046.000000
22.980000	-0.047700	-28.190517	-11.247124	-10.914200	-3.244353	-2.784842	0.000000	-10.000000	0.050000	-5.066667	12.833333	1023.000000	1023.000000	2046.000000
23.000000	-0.047335	-27.975252	-11.033873	-10.839515	-3.416809	-2.685056	0.000000	-10.000000	0.050000	-4.916667	11.166667	1023.000000	1023.000000	2046.000000
23.020000	-0.046522	-27.494484	-11.216105	-10.584822	-3.011697	-2.681860	0.000000	-10.000000	0.050000	-4.950000	9.500000	1023.000000	1023.000000	2046.000000
23.040001	-0.046185	-27.295286	-10.931961	-10.716793	-3.259751	-2.386781	0.000000	-10.000000	0.050000	-4.933333	7.833333	1023.000000	1023.000000	2046.000000
23.059999	-0.045690	-27.002701	-11.135121	-10.504009	-2.903451	-2.460119	0.000000	-10.000000	0.050000	-4.833333	6.166667	1023.000000	1023.000000	2046.000000
23.080000	-0.045242	-26.738256	-10.985623	-10.551397	-2.934814	-2.266423	0.000000	-10.000000	0.050000	-4.700000	4.666667	1023.000000	1023.000000	2046.000000
23.100000	-0.045262	-26.750080	-10.825479	-10.519629	-3.086615	-2.318358	0.000000	-10.000000	0.041667	-4.716667	3.000000	1023.000000	1023.000000	2046.000000
23.120001	-0.044965	-26.574322	-11.046621	-10.366815	-2.697141	-2.463745	0.000000	-10.000000	0.041667	-4.750000	1.500000	1023.000000	1023.000000	2046.000000
23.139999	-0.045080	-26.642458	-10.697803	-10.583730	-3.057938	-2.302988	0.000000	-10.000000	0.041667	-4.750000	0.333333	1023.000000	1023.000000	2046.000000
23.160000	-0.045324	-26.786493	-10.903799	-10.535850	-2.843121	-2.503724	0.000000	-10.000000	0.041667	-4.500000	-1.000000	1023.000000	1023.000000	2046.000000
23.180000	-0.045351	-26.802441	-10.911152	-10.675379	-2.823444	-2.392467	0.000000	-10.000000	0.025000	-4.016667	-2.166667	1023.000000	1023.000000	2046.000000
23.200001	-0.045806	-27.071144	-10.795619	-10.844599	-3.037322	-2.393605	0.000000	-10.000000	0.025000	-3.433333	-3.666667	1023.000000	1023.000000	2046.000000
23.219999	-0.045765	-27.046848	-11.049781	-10.834257	-2.749372	-2.413438	0.000000	-10.000000	0.033333	-2.966667	-4.833333	1023.000000	1023.000000	2046.000000
23.240000	-0.046109	-27.250265	-10.826562	-11.033892	-3.051676	-2.338136	0.000000	-10.000000	0.050000	-2.716667	-5.833333	1023.000000	1023.000000	2046.000000
23.260000	-0.045984	-27.176741	-11.150879	-10.966949	-2.649207	-2.409707	0.000000	-10.000000	0.050000	-2.566667	-6.666667	1023.000000	1023.000000	2046.000000
23.280001	-0.046054	-27.218191	-10.829780	-11.127082	-2.983654	-2.277677	0.000000	-10.000000	0.041667	-2.450000	-7.500000	1023.000000	1023.000000	2046.000000
23.299999	-0.045811	-27.074175	-11.178118	-10.978394	-2.532757	-2.384906	0.000000	-10.000000	0.041667	-2.266667	-8.333333	1023.000000	1023.000000	2046.000000
23.320000	-0.045674	-26.993231	-10.841482	-11.147845	-2.831884	-2.172019	0.000000	-10.000000	0.033333	-2.100000	-9.166667	1023.000000	1023.000000	2046.000000
23.340000	-0.045538	-26.912935	-11.028581	-11.086424	-2.583503	-2.214429	0.000000	-10.000000	0.033333	-1.950000	-9.666667	1023.000000	1023.000000	2046.000000
23.360001	-0.045168	-26.694159	-11.022923	-11.080711	-2.499968	-2.090555	0.000000	-10.000000	0.025000	-1.866667	-10.000000	1023.000000	1023.000000	2046.000000
23.379999	-0.045178	-26.700014	-10.784465	-11.157296	-2.727890	-2.030362	0.000000	-10.000000	0.025000	-1.783333	-10.000000	1023.000000	1023.000000	2046.000000
23.400000	-0.044614	-26.366602	-11.055982	-10.946113	-2.245075	-2.119433	0.000000	-10.000000	0.033333	-1.716667	-10.000000	1023.000000	1023.000000	2046.000000
23.420000	-0.044195	-26.118961	-10.675488	-11.059009	-2.487329	-1.897137	0.000000	-10.000000	0.033333	-1.666667	-10.000000	1023.000000	1023.000000	2046.000000
23.440001	-0.043700	-25.826733	-10.781308	-10.941273	-2.217871	-1.886281	0.000000	-10.000000	0.025000	-1.666667	-10.000000	1023.000000	1023.000000	2046.000000
23.459999	-0.043061	-25.449070	-10.663307	-10.911139	-2.175275	-1.699348	0.000000	-10.000000	0.025000	-1.700000	-10.000000	1023.000000	1023.000000	2046.000000
23.480000	-0.042716	-25.245066	-10.532770	-10.863254	-2.189580	-1.659461	0.000000	-10.000000	0.033333	-1.750000	-10.000000	1023.000000	1023.000000	2046.000000
23.500000	-0.042164	-24.918900	-10.661211	-10.749110	-1.925179	-1.583400	0.000000	-10.000000	0.041667	-1.783333	-10.000000	1023.000000	1023.000000	2046.000000
23.520000	-0.042232	-24.959368	-10.388496	-10.834440	-2.276430	-1.460001	0.000000	-10.000000	0.033333	-1.800000	-10.000000	1023.000000	1023.000000	2046.000000
23.540001	-0.042501	-25.118174	-10.803318	-10.748050	-1.969681	-1.597125	0.000000	-10.000000	0.025000	-1.883333	-10.000000	1023.000000	1023.000000	2046.000000
23.559999	-0.043159	-25.506853	-10.575325	-10.892814	-2.432358	-1.606356	0.000000	-10.000000	0.025000	-1.966667	-10.166667	1023.000000	1023.000000	2046.000000
23.580000	-0.043658	-25.801584	-11.070710	-10.960614	-1.996262	-1.773998	0.000000	-10.000000	0.033333	-2.016667	-10.666667	1023.000000	1023.000000	2046.000000
23.600000	-0.044807	-26.481049	-10.874635	-11.366515	-2.461077	-1.778823	0.000000	-10.000000	0.041667	-1.766667	-11.333333	1023.000000	1023.000000	2046.000000
23.620001	-0.045288	-26.765453	-11.282673	-11.504920	-2.047182	-1.930680	0.000000	-10.000000	0.041667	-1.083333	-11.833333	1023.000000	1023.000000	2046.000000
23.639999	-0.045813	-27.075359	-11.059170	-11.799974	-2.362875	-1.853341	0.000000	-10.000000	0.041667	-0.433333	-12.000000	1023.000000	1023.000000	2046.000000
23.660000	-0.046400	-27.422287	-11.320262	-11.837355	-2.192417	-2.072253	0.000000	-10.000000	0.025000	0.000000	-12.000000	1023.000000	1023.000000	2046.000000
23.680000	-0.047286	-27.946196	-11.184978	-12.050419	-2.518773	-2.192026	0.000000	-10.000000	0.033333	0.000000	-12.000000	1023.000000	1023.000000	2046.000000
23.700001	-0.048885	-28.890881	-11.324389	-12.149965	-2.762424	-2.654101	0.000000	-10.000000	0.033333	0.000000	-12.000000	1023.000000	1023.000000	2046.000000
23.719999	-0.050390	-29.780396	-11.622103	-12.351596	-2.906317	-2.900379	0.000000	-10.000000	0.050000	0.000000	-12.000000	1023.000000	1023.000000	2046.000000
23.740000	-0.051868	-30.653744	-11.582305	-12.557428	-3.445161	-3.068849	0.000000	-10.000000	0.041667	0.000000	-12.000000	1023.000000	1023.000000	2046.000000
23.760000	-0.052435	-30.989237	-12.037704	-12.474715	-3.214145	-3.262671	0.000000	-10.000000	0.041667	0.000000	-12.000000	1023.000000	1023.000000	2046.000000
23.780001	-0.052978	-31.309792	-11.878354	-12.594355	-3.614234	-3.222848	0.000000	-10.000000	0.041667	0.000000	-12.000000	1023.000000	1023.000000	2046.000000
23.799999	-0.052934	-31.283991	-12.214671	-12.353943	-3.311783	-3.403594	0.000000	-10.000000	0.050000	0.000000	-12.000000	1023.000000	1023.000000	2046.000000
23.820000	-0.052986	-31.314880	-12.054524	-12.409260	-3.614274	-3.236822	0.000000	-10.000000	0.041667	0.000000	-12.000000	1023.000000	1023.000000	2046.000000
23.840000	-0.052861	-31.241129	-12.210587	-12.250210	-3.485549	-3.294784	0.000000	-10.000000	0.033333	0.000000	-12.000000	1023.000000	1023.000000	2046.000000
23.860001	-0.052600	-31.086311	-12.127428	-12.241595	-3.590721	-3.126567	0.000000	-10.000000	0.025000	0.000000	-12.000000	1023.000000	1023.000000	2046.000000
23.879999	-0.052521	-31.039948	-12.156589	-12.133763	-3.578807	-3.170789	0.000000	-10.000000	0.033333	0.000000	-12.000000	1023.000000	1023.000000	2046.000000
23.900000	-0.051944	-30.698933	-12.225706	-12.036124	-3.402702	-3.034399	0.000000	-10.000000	0.041667	0.000000	-12.000000	1023.000000	1023.000000	2046.000000
23.920000	-0.051524	-30.450794	-12.019773	-11.964620	-3.596622	-2.869781	0.000000	-10.000000	0.050000	-0.616667	-12.000000	1023.000000	1023.000000	2046.000000
23.940001	-0.050503	-29.847267	-12.118625	-11.663087	-3.253118	-2.812439	0.000000	-10.000000	0.050000	-1.400000	-12.000000	1023.000000	1023.000000	2046.000000
23.959999	-0.049961	-29.527130	-11.747540	-11.651774	-3.504879	-2.622937	0.000000	-10.000000	0.041667	-2.233333	-12.333333	1023.000000	1023.000000	2046.000000
23.980000	-0.049151	-29.047945	-12.028643	-11.397087	-2.992370	-2.629845	0.000000	-10.000000	0.041667	-2.433333	-13.000000	1023.000000	1023.000000	2046.000000
24.000000	-0.048899	-28.899540	-11.609620	-11.491421	-3.373174	-2.425325	0.000000	-10.000000	0.033333	-2.516667	-14.000000	1023.000000	1023.000000	2046.000000
24.020000	-0.048399	-28.603867	-11.883562	-11.240938	-2.919939	-2.559427	0.000000	-10.000000	0.041667	-2.583333	-14.833333	1023.000000	1023.000000	2046.000000
24.040001	-0.048213	-28.493761	-11.512329	-11.351921	-3.244874	-2.384637	0.000000	-10.000000	0.041667	-2.750000	-15.666667	1023.000000	1023.000000	2046.000000
24.059999	-0.048224	-28.500534	-11.713390	-11.231356	-2.977523	-2.578265	0.000000	-10.000000	0.050000	-2.900000	-16.500000	1023.000000	1023.000000	2046.000000
24.080000	-0.048134	-28.447380	-11.466355	-11.393276	-3.171362	-2.416386	0.000000	-10.000000	0.050000	-2.916667	-17.500000	1023.000000	1023.000000	2046.000000
24.100000	-0.048293	-28.541052	-11.620047	-11.390767	-2.992901	-2.537338	0.000000	-10.000000	0.041667	-2.683333	-18.500000	1023.000000	1023.000000	2046.000000
24.120001	-0.048274	-28.529730	-11.530297	-11.515103	-3.048089	-2.436241	0.000000	-10.000000	0.033333	-2.050000	-19.333334	1023.000000	1023.000000	2046.000000
24.139999	-0.048628	-28.738857	-11.530729	-11.627232	-3.093261	-2.487635	0.000000	-10.000000	0.033333	-1.133333	-19.833334	1023.000000	1023.000000	2046.000000
24.160000	-0.048414	-28.612711	-11.644244	-11.633545	-2.878483	-2.456439	0.000000	-10.000000	0.041667	-0.383333	-20.000000	1023.000000	1023.000000	2046.000000
24.180000	-0.048718	-28.792459	-11.460724	-11.828221	-3.134894	-2.368621	0.000000	-10.000000	0.050000	0.000000	-20.000000	1023.000000	1023.000000	2046.000000
24.200001	-0.048451	-28.634291	-11.787156	-11.701173	-2.674263	-2.471699	0.000000	-10.000000	0.041667	0.000000	-20.000000	1023.000000	1023.000000	2046.000000
24.219999	-0.048535	-28.684324	-11.457700	-11.910132	-3.025717	-2.290776	0.000000	-10.000000	0.033333	0.000000	-20.000000	1023.000000	1023.000000	2046.000000
24.240000	-0.048223	-28.499844	-11.797133	-11.710824	-2.568346	-2.423541	0.000000	-10.000000	0.033333	0.000000	-20.000000	1023.000000	1023.000000	2046.000000
24.260000	-0.048005	-28.370975	-11.437519	-11.839842	-2.884124	-2.209490	0.000000	-10.000000	0.025000	0.000000	-20.000000	1023.000000	1023.000000	2046.000000
24.280001	-0.047647	-28.159567	-11.581609	-11.729846	-2.602982	-2.245131	0.000000	-10.000000	0.025000	0.000000	-20.000000	1023.000000	1023.000000	2046.000000
24.299999	-0.047204	-27.897600	-11.496902	-11.752708	-2.594090	-2.053899	0.000000	-10.000000	0.016667	0.000000	-20.000000	1023.000000	1023.000000	2046.000000
24.320000	-0.047171	-27.878048	-11.356866	-11.764222	-2.714973	-2.041986	0.000000	-10.000000	0.016667	0.000000	-20.000000	1023.000000	1023.000000	2046.000000
24.340000	-0.046515	-27.490108	-11.528146	-11.615862	-2.327850	-2.018252	0.000000	-10.000000	0.016667	0.000000	-20.000000	1023.000000	1023.000000	2046.000000
24.360001	-0.046284	-27.353765	-11.148227	-11.681988	-2.620632	-1.902919	0.000000	-10.000000	0.016667	0.000000	-20.000000	1023.000000	1023.000000	2046.000000
24.379999	-0.045470	-26.872828	-11.398749	-11.485289	-2.104634	-1.884156	0.000000	-10.000000	0.016667	0.000000	-20.000000	1023.000000	1023.000000	2046.000000
24.400000	-0.045196	-26.710909	-10.993940	-11.535244	-2.448495	-1.733230	0.000000	-10.000000	0.016667	0.000000	-20.000000	1023.000000	1023.000000	2046.000000
24.420000	-0.044465	-26.279016	-11.266302	-11.330254	-1.947315	-1.735146	0.000000	-10.000000	0.016667	0.000000	-20.000000	1023.000000	1023.000000	2046.000000
24.440001	-0.044139	-26.086224	-10.833248	-11.387620	-2.316090	-1.549267	0.000000	-10.000000	0.025000	0.000000	-20.000000	1023.000000	1023.000000	2046.000000
24.459999	-0.043712	-25.833948	-11.136390	-11.236444	-1.881281	-1.579834	0.000000	-10.000000	0.033333	0.000000	-20.000000	1023.000000	1023.000000	2046.000000
24.480000	-0.044023	-26.017752	-10.915178	-11.331764	-2.271258	-1.499551	0.000000	-10.000000	0.033333	0.000000	-20.000000	1023.000000	1023.000000	2046.000000
24.500000	-0.044215	-26.131170	-11.271108	-11.269186	-1.987720	-1.603157	0.000000	-10.000000	0.033333	0.000000	-20.000000	1023.000000	1023.000000	2046.000000
24.520000	-0.044862	-26.513439	-11.097480	-11.492934	-2.317687	-1.605338	0.000000	-10.000000	0.033333	0.616667	-20.000000	1023.000000	1023.000000	2046.000000
24.540001	-0.045656	-26.982851	-11.440321	-11.660882	-2.090316	-1.791332	0.000000	-10.000000	0.025000	1.583333	-20.000000	1023.000000	1023.000000	2046.000000
24.559999	-0.045989	-27.179426	-11.312930	-11.922023	-2.226041	-1.718432	0.000000	-10.000000	0.016667	2.916667	-20.000000	1023.000000	1023.000000	2046.000000
24.580000	-0.046505	-27.484703	-11.370705	-12.057983	-2.205008	-1.851007	0.000000	-10.000000	0.008333	3.833333	-20.000000	1023.000000	1023.000000	2046.000000
24.600000	-0.046931	-27.736290	-11.405128	-12.203982	-2.247800	-1.879379	0.000000	-10.000000	0.008333	4.500000	-20.000000	1023.000000	1023.000000	2046.000000
24.620001	-0.048051	-28.398409	-11.339366	-12.298399	-2.544266	-2.216378	0.000000	-10.000000	0.008333	4.866667	-20.000000	1023.000000	1023.000000	2046.000000
24.639999	-0.049305	-29.139095	-11.611648	-12.362317	-2.573345	-2.591786	0.000000	-10.000000	0.000000	5.016667	-20.000000	1023.000000	1023.000000	2046.000000
24.660000	-0.050930	-30.099651	-11.551569	-12.634142	-3.094792	-2.819149	0.000000	-10.000000	0.000000	5.066667	-20.000000	1023.000000	1023.000000	2046.000000
24.680000	-0.051789	-30.607588	-12.014902	-12.642241	-2.909061	-3.041384	0.000000	-10.000000	0.000000	5.116667	-20.000000	1023.000000	1023.000000	2046.000000
24.700001	-0.052600	-31.086817	-11.760734	-12.763749	-3.466351	-3.095985	0.000000	-10.000000	0.000000	5.300000	-20.000000	1023.000000	1023.000000	2046.000000
24.719999	-0.052512	-31.034796	-12.177625	-12.593838	-3.046021	-3.217313	0.000000	-10.000000	0.000000	5.700000	-20.000000	1023.000000	1023.000000	2046.000000
24.740000	-0.052633	-31.106144	-11.855204	-12.618702	-3.503881	-3.128357	0.000000	-10.000000	0.000000	6.166667	-20.000000	1023.000000	1023.000000	2046.000000
24.760000	-0.052234	-30.870035	-12.148833	-12.348815	-3.141781	-3.230605	0.000000	-10.000000	-0.016667	6.616667	-20.000000	1023.000000	1023.000000	2046.000000
24.780001	-0.051802	-30.614733	-11.902570	-12.353599	-3.380106	-2.978458	0.000000	-10.000000	-0.016667	7.000000	-13.000000	1023.000000	1023.000000	2046.000000
24.799999	-0.051588	-30.488552	-11.934665	-12.180348	-3.326793	-3.046746	0.000000	-10.000000	-0.016667	7.616667	1.833333	1023.000000	1023.000000	2046.000000
24.820000	-0.050931	-30.099979	-11.982871	-12.046103	-3.138699	-2.932305	0.000000	-10.000000	0.000000	8.133333	16.666666	1023.000000	1023.000000	2046.000000
24.840000	-0.050591	-29.899549	-11.675855	-12.027386	-3.404183	-2.792128	0.000000	-10.000000	0.000000	8.650000	25.500000	1023.000000	1023.000000	2046.000000
24.860001	-0.049507	-29.258905	-11.931722	-11.660045	-2.891381	-2.775759	0.000000	-10.000000	0.000000	8.683333	27.500000	1023.000000	1023.000000	2046.000000
24.879999	-0.048563	-28.700775	-11.467772	-11.615611	-3.177351	-2.440042	0.000000	-10.000000	0.000000	8.366667	30.500000	1023.000000	1023.000000	2046.000000
24.900000	-0.047568	-28.112480	-11.498409	-11.304801	-2.832484	-2.476785	0.000000	-10.000000	0.000000	8.016666	33.333332	1023.000000	1023.000000	2046.000000
24.920000	-0.046701	-27.600204	-11.269486	-11.282051	-2.848197	-2.200470	0.000000	-10.000000	0.000000	7.933333	36.000000	1023.000000	1023.000000	2046.000000
24.940001	-0.046160	-27.280554	-11.147812	-11.147048	-2.803255	-2.182439	0.000000	-10.000000	0.000000	8.133333	38.666668	1023.000000	1023.000000	2046.000000
24.959999	-0.045250	-26.742924	-11.196314	-10.970364	-2.480976	-2.095270	0.000000	-10.000000	0.000000	8.116667	41.333332	1023.000000	1023.000000	2046.000000
24.980000	-0.045160	-26.689842	-10.844655	-11.013572	-2.775706	-2.055910	0.000000	-10.000000	0.000000	7.900000	44.000000	1023.000000	1023.000000	2046.000000
25.000000	-0.044656	-26.391657	-11.087982	-10.793339	-2.322854	-2.187483	0.000000	-10.000000	0.000000	7.900000	46.666668	1023.000000	1023.000000	2046.000000
25.020000	-0.044519	-26.310471	-10.747848	-10.977305	-2.590218	-1.995100	0.000000	-10.000000	0.000000	8.233334	49.333332	1023.000000	1023.000000	2046.000000
25.040001	-0.044422	-26.253326	-10.883943	-10.933400	-2.349341	-2.086643	0.000000	-10.000000	0.000000	8.650001	52.166668	1023.000000	1023.000000	2046.000000
25.059999	-0.044188	-26.115379	-10.734507	-11.026080	-2.398901	-1.955891	0.000000	-10.000000	0.000000	9.166667	55.000000	1023.000000	1023.000000	2046.000000
25.080000	-0.044181	-26.110807	-10.752935	-11.080356	-2.303522	-1.973995	0.000000	-10.000000	-0.016667	9.600000	58.000000	1023.000000	1023.000000	2046.000000
25.100000	-0.043877	-25.931519	-10.706360	-11.060702	-2.247522	-1.916935	0.000000	-10.000000	-0.033333	10.183333	61.000000	1023.000000	1023.000000	2046.000000
25.120001	-0.043743	-25.852148	-10.587733	-11.120264	-2.267537	-1.876614	0.000000	-10.000000	-0.050000	10.533334	64.333336	1023.000000	1023.000000	2046.000000
25.139999	-0.043202	-25.532351	-10.649403	-11.021479	-2.032719	-1.828750	0.000000	-10.000000	-0.050000	10.966666	67.666664	1023.000000	1023.000000	2046.000000
25.160000	-0.043017	-25.423086	-10.448425	-11.088611	-2.164302	-1.721747	0.000000	-10.000000	-0.050000	11.233334	71.333336	1023.000000	1023.000000	2046.000000
25.180000	-0.042261	-24.976067	-10.592058	-10.915250	-1.799009	-1.669749	0.000000	-10.000000	-0.050000	11.533334	75.000000	1023.000000	1023.000000	2046.000000
25.200001	-0.041855	-24.736431	-10.227305	-10.943064	-2.053519	-1.512544	0.000000	-10.000000	-0.058333	11.850000	79.000000	1023.000000	1023.000000	2046.000000
25.219999	-0.041001	-24.231766	-10.453856	-10.679502	-1.542685	-1.555724	0.000000	-10.000000	-0.066667	12.233334	83.000000	1023.000000	1023.000000	2046.000000
25.240000	-0.040222	-23.771044	-10.133820	-10.658932	-1.667029	-1.311264	0.000000	-10.000000	-0.075000	12.766667	87.000000	1023.000000	1023.000000	2046.000000
25.260000	-0.039679	-23.450581	-9.868679	-10.596662	-1.741667	-1.243572	0.000000	-10.000000	-0.083333	13.200000	91.000000	1023.000000	1023.000000	2046.000000
25.280001	-0.038564	-22.791367	-10.049479	-10.321567	-1.197765	-1.222556	0.000000	-10.000000	-0.091667	13.533334	95.333336	1023.000000	1023.000000	2046.000000
25.299999	-0.037738	-22.302881	-9.688209	-10.321568	-1.354455	-0.938648	0.000000	-10.000000	-0.100000	13.816667	99.833336	1023.000000	1023.000000	2046.000000
25.320000	-0.036987	-21.859570	-9.425871	-10.147152	-1.382118	-0.904428	0.000000	-10.000000	-0.116667	14.100000	104.500000	1023.000000	1023.000000	2046.000000
25.340000	-0.035841	-21.181990	-9.604177	-9.837322	-0.842895	-0.897595	0.000000	-10.000000	-0.133333	14.600000	109.166664	1023.000000	1023.000000	2046.000000
25.360001	-0.035076	-20.729677	-9.230273	-9.876656	-1.041453	-0.581296	0.000000	-10.000000	-0.150000	14.916667	114.000000	1023.000000	1023.000000	2046.000000
25.379999	-0.034907	-20.630138	-9.087296	-9.764288	-1.169046	-0.609509	0.000000	-10.000000	-0.150000	15.133333	119.000000	1023.000000	1023.000000	2046.000000
25.400000	-0.034453	-20.361629	-9.350731	-9.546451	-0.778948	-0.685500	0.000000	-10.000000	-0.133333	15.400000	124.000000	1023.000000	1023.000000	2046.000000
25.420000	-0.034677	-20.493904	-9.087652	-9.706212	-1.101263	-0.598776	0.000000	-10.000000	-0.116667	15.466666	129.000000	1023.000000	1023.000000	2046.000000
25.440001	-0.034981	-20.673960	-9.097239	-9.722389	-1.078122	-0.776209	0.000000	-10.000000	-0.125000	15.916667	134.166672	1023.000000	1023.000000	2046.000000
25.459999	-0.034715	-20.516598	-9.214572	-9.707707	-0.800891	-0.793427	0.000000	-10.000000	-0.141667	16.216667	139.333328	1023.000000	1023.000000	2046.000000
25.480000	-0.034957	-20.659401	-8.801842	-9.819736	-1.221267	-0.816555	0.000000	-10.000000	-0.158333	16.950001	144.833328	1023.000000	1023.000000	2046.000000
25.500000	-0.035103	-20.745770	-9.105783	-9.722917	-0.890384	-1.026684	0.000000	-10.000000	-0.150000	17.166668	150.333328	1023.000000	1023.000000	2046.000000
25.520000	-0.036076	-21.321062	-8.892453	-9.821915	-1.377391	-1.229302	0.000000	-10.000000	-0.141667	17.100000	156.000000	1023.000000	1023.000000	2046.000000
25.540001	-0.037527	-22.178436	-8.994225	-9.864924	-1.657666	-1.661622	0.000000	-10.000000	-0.125000	16.866667	161.666672	1023.000000	1023.000000	2046.000000
25.559999	-0.038440	-22.717854	-9.294023	-9.886859	-1.636267	-1.900705	0.000000	-10.000000	-0.108333	16.683332	167.333328	1023.000000	1023.000000	2046.000000
25.580000	-0.039136	-23.129456	-9.019332	-10.027088	-2.144637	-1.938398	0.000000	-10.000000	-0.108333	16.600000	173.000000	1023.000000	1023.000000	2046.000000
25.600000	-0.038917	-23.000113	-9.239359	-9.826193	-1.855999	-2.078560	0.000000	-10.000000	-0.125000	16.716667	178.500000	1023.000000	1023.000000	2046.000000
25.620001	-0.038542	-22.778580	-9.122961	-9.734594	-1.935885	-1.985140	0.000000	-10.000000	-0.158333	17.049999	184.000000	1023.000000	1023.000000	2046.000000
25.639999	-0.038159	-22.552172	-8.866905	-9.583328	-2.117795	-1.984144	0.000000	-10.000000	-0.175000	17.566668	189.666672	1023.000000	1023.000000	2046.000000
25.660000	-0.037368	-22.084402	-9.124616	-9.306870	-1.697755	-1.955162	0.000000	-10.000000	-0.191667	18.100000	195.500000	1023.000000	1023.000000	2046.000000
25.680000	-0.036790	-21.742836	-8.655045	-9.234484	-2.065544	-1.787763	0.000000	-10.000000	-0.183333	18.550001	201.500000	1023.000000	1023.000000	2046.000000
25.700001	-0.035835	-21.178709	-8.891587	-8.917213	-1.562628	-1.807280	0.000000	-10.000000	-0.191667	18.750000	207.500000	1023.000000	1023.000000	2046.000000
25.719999	-0.035175	-20.788563	-8.511578	-8.858758	-1.831441	-1.586787	0.000000	-10.000000	-0.191667	18.783335	213.833328	1023.000000	1023.000000	2046.000000
25.740000	-0.034307	-20.275324	-8.486807	-8.624915	-1.618655	-1.544948	0.000000	-10.000000	-0.200000	18.666668	220.166672	1023.000000	1023.000000	2046.000000
25.760000	-0.033137	-19.584099	-8.432942	-8.403476	-1.441507	-1.306173	0.000000	-10.000000	-0.200000	18.850000	226.500000	1023.000000	1023.000000	2046.000000
25.780001	-0.032119	-18.982229	-7.976299	-8.234370	-1.638428	-1.133132	0.000000	-10.000000	-0.208333	18.700001	232.666672	1023.000000	1023.000000	2046.000000
25.799999	-0.030663	-18.122042	-8.090567	-7.842150	-1.078970	-1.110356	0.000000	-10.000000	-0.208333	19.000000	239.000000	1023.000000	1023.000000	2046.000000
25.820000	-0.029959	-17.705740	-7.680286	-7.840905	-1.325440	-0.859110	0.000000	-10.000000	-0.216667	19.066668	245.333328	1023.000000	1023.000000	2046.000000
25.840000	-0.028928	-17.096647	-7.705507	-7.579698	-0.966889	-0.844553	0.000000	-10.000000	-0.216667	19.400002	251.666672	1023.000000	1023.000000	2046.000000
25.860001	-0.028036	-16.569521	-7.569310	-7.496287	-0.837400	-0.666524	0.000000	-10.000000	-0.225000	19.350000	258.000000	1023.000000	1023.000000	2046.000000
25.879999	-0.027748	-16.399204	-7.250408	-7.476097	-1.030820	-0.641879	0.000000	-10.000000	-0.233333	19.250000	264.500000	1023.000000	1023.000000	2046.000000
25.900000	-0.027082	-16.005398	-7.469515	-7.290318	-0.560673	-0.684892	0.000000	-10.000000	-0.241667	19.549999	271.000000	1023.000000	1023.000000	2046.000000
25.920000	-0.026763	-15.816823	-7.088210	-7.385375	-0.843550	-0.499687	0.000000	-10.000000	-0.250000	19.783333	277.500000	1023.000000	1023.000000	2046.000000
25.940001	-0.026466	-15.641623	-7.183182	-7.269529	-0.617706	-0.571206	0.000000	-10.000000	-0.250000	20.183334	284.000000	1023.000000	1023.000000	2046.000000
25.959999	-0.025943	-15.332504	-7.048704	-7.276545	-0.595658	-0.411598	0.000000	-10.000000	-0.250000	20.133333	290.666656	1023.000000	1023.000000	2046.000000
25.980000	-0.025823	-15.261336	-6.847035	-7.275712	-0.741246	-0.397344	0.000000	-10.000000	-0.250000	20.100000	297.333344	1023.000000	1023.000000	2046.000000
26.000000	-0.025080	-14.822140	-6.990639	-7.076537	-0.348221	-0.406743	0.000000	-10.000000	-0.250000	19.983334	304.166656	1023.000000	1023.000000	2046.000000
26.020000	-0.024650	-14.568310	-6.616086	-7.135496	-0.595514	-0.221213	0.000000	-10.000000	-0.258333	20.150000	310.833344	1023.000000	1023.000000	2046.000000
26.040001	-0.023758	-14.041133	-6.644302	-6.855462	-0.276883	-0.264485	0.000000	-10.000000	-0.266667	20.183334	317.666656	1023.000000	1023.000000	2046.000000
26.059999	-0.022828	-13.491595	-6.405389	-6.747610	-0.270461	-0.068136	0.000000	-10.000000	-0.266667	20.533333	324.333344	1023.000000	1023.000000	2046.000000
26.080000	-0.022048	-13.030370	-6.129116	-6.630624	-0.295831	0.025201	0.000000	-10.000000	-0.258333	20.483334	333.500000	1023.000000	1023.000000	2046.000000
26.100000	-0.020739	-12.256534	-6.195667	-6.282204	0.178877	0.042461	0.000000	-10.000000	-0.258333	20.633333	342.500000	1023.000000	1023.000000	2046.000000
26.120001	-0.019616	-11.592955	-5.625638	-6.209250	-0.066675	0.308608	0.000000	-10.000000	-0.266667	20.516668	349.333344	1023.000000	1023.000000	2046.000000
26.139999	-0.018324	-10.829453	-5.651024	-5.896130	0.367057	0.350644	0.000000	-10.000000	-0.266667	20.466667	353.833344	1023.000000	1023.000000	2046.000000
26.160000	-0.017064	-10.084782	-5.399663	-5.670550	0.450444	0.534988	0.000000	-10.000000	-0.266667	20.450001	358.500000	1023.000000	1023.000000	2046.000000
26.180000	-0.016098	-9.514199	-4.993066	-5.570692	0.324231	0.725327	0.000000	-10.000000	-0.266667	20.483334	365.333344	1023.000000	1023.000000	2046.000000
26.200001	-0.015091	-8.918670	-5.177997	-5.272764	0.801450	0.730641	0.000000	-10.000000	-0.283333	20.650000	372.166656	1023.000000	1023.000000	2046.000000
26.219999	-0.014714	-8.695699	-4.762488	-5.170601	0.435277	0.802113	0.000000	-10.000000	-0.283333	20.666668	379.000000	1023.000000	1023.000000	2046.000000
26.240000	-0.014366	-8.490511	-4.918707	-5.002992	0.705113	0.726074	0.000000	-10.000000	-0.283333	20.600000	386.000000	1023.000000	1023.000000	2046.000000
26.260000	-0.014169	-8.373742	-4.640761	-4.971559	0.487291	0.751286	0.000000	-10.000000	-0.266667	20.466667	392.833344	1023.000000	1023.000000	2046.000000
26.280001	-0.014144	-8.359394	-4.573757	-4.913785	0.494746	0.633402	0.000000	-10.000000	-0.258333	20.483334	399.666656	1023.000000	1023.000000	2046.000000
26.299999	-0.013746	-8.123869	-4.524438	-4.779171	0.601013	0.578727	0.000000	-10.000000	-0.250000	20.400000	406.500000	1023.000000	1023.000000	2046.000000
26.320000	-0.014031	-8.292335	-4.165482	-4.852866	0.225403	0.500609	0.000000	-10.000000	-0.250000	20.250000	413.333344	1023.000000	1023.000000	2046.000000
26.340000	-0.014598	-8.627577	-4.583719	-4.728234	0.532004	0.152372	0.000000	-10.000000	-0.250000	20.000000	420.000000	1023.000000	1023.000000	2046.000000
26.360001	-0.016129	-9.532499	-4.261304	-4.821437	-0.242614	-0.207144	0.000000	-10.000000	-0.241667	19.450001	426.666656	1023.000000	1023.000000	2046.000000
26.379999	-0.017223	-10.178545	-4.669749	-4.865379	-0.128586	-0.514830	0.000000	-10.000000	-0.216667	18.800001	433.166656	1023.000000	1023.000000	2046.000000
26.400000	-0.017895	-10.575762	-4.452673	-4.989454	-0.574209	-0.559425	0.000000	-10.000000	-0.200000	18.533335	439.500000	1023.000000	1023.000000	2046.000000
26.420000	-0.018109	-10.702191	-4.498827	-4.915441	-0.572886	-0.715037	0.000000	-10.000000	-0.208333	18.700001	445.833344	1023.000000	1023.000000	2046.000000
26.440001	-0.017713	-10.468589	-4.622045	-4.755494	-0.368007	-0.723043	0.000000	-10.000000	-0.233333	19.250000	452.166656	1023.000000	1023.000000	2046.000000
26.459999	-0.017335	-10.245270	-4.226703	-4.700492	-0.724420	-0.593654	0.000000	-10.000000	-0.258333	19.633333	458.666656	1023.000000	1023.000000	2046.000000
26.480000	-0.016459	-9.727140	-4.337368	-4.393384	-0.374764	-0.621624	0.000000	-10.000000	-0.258333	20.050001	465.000000	1023.000000	1023.000000	2046.000000
26.500000	-0.015683	-9.268381	-4.062264	-4.262078	-0.529592	-0.414446	0.000000	-10.000000	-0.266667	20.283335	471.666656	1023.000000	1023.000000	2046.000000
26.520000	-0.014980	-8.853215	-3.938896	-4.021576	-0.501464	-0.391280	0.000000	-10.000000	-0.258333	20.183334	478.500000	1023.000000	1023.000000	2046.000000
26.540001	-0.013878	-8.202164	-4.001187	-3.746508	-0.180566	-0.273903	0.000000	-10.000000	-0.258333	20.183334	485.333344	1023.000000	1023.000000	2046.000000
26.559999	-0.013045	-7.709867	-3.531520	-3.596259	-0.455403	-0.126685	0.000000	-10.000000	-0.258333	20.200001	492.000000	1023.000000	1023.000000	2046.000000
26.580000	-0.011766	-6.953577	-3.744007	-3.243318	0.062717	-0.028968	0.000000	-10.000000	-0.258333	20.266666	498.666656	1023.000000	1023.000000	2046.000000
26.600000	-0.010879	-6.429354	-3.373768	-3.182968	-0.140209	0.267592	0.000000	-10.000000	-0.250000	20.033333	505.500000	1023.000000	1023.000000	2046.000000
26.620001	-0.009698	-5.731410	-3.219343	-2.835975	0.036667	0.287242	0.000000	-10.000000	-0.241667	19.850000	512.333313	1023.000000	1023.000000	2046.000000
26.639999	-0.008478	-5.010591	-3.081151	-2.614366	0.227087	0.457839	0.000000	-10.000000	-0.241667	20.033333	519.000000	1023.000000	1023.000000	2046.000000
26.660000	-0.007656	-4.524859	-2.785707	-2.494305	0.180235	0.574919	0.000000	-10.000000	-0.250000	20.200001	525.666687	1023.000000	1023.000000	2046.000000
26.680000	-0.006649	-3.929747	-2.859999	-2.255012	0.545973	0.639291	0.000000	-10.000000	-0.250000	20.333334	532.333313	1023.000000	1023.000000	2046.000000
26.700001	-0.006182	-3.653559	-2.435541	-2.218173	0.290086	0.710070	0.000000	-10.000000	-0.266667	20.450001	539.166687	1023.000000	1023.000000	2046.000000
26.719999	-0.005525	-3.265397	-2.701415	-1.988628	0.786391	0.638256	0.000000	-10.000000	-0.266667	20.900000	545.833313	1023.000000	1023.000000	2046.000000
26.740000	-0.005310	-3.138421	-2.263415	-2.007465	0.384145	0.748314	0.000000	-10.000000	-0.291667	21.266666	552.833313	1023.000000	1023.000000	2046.000000
26.760000	-0.004849	-2.865525	-2.488947	-1.828417	0.769139	0.682701	0.000000	-10.000000	-0.291667	21.733334	559.833313	1023.000000	1023.000000	2046.000000
26.780001	-0.004361	-2.577380	-2.131626	-1.874743	0.542920	0.886069	0.000000	-10.000000	-0.291667	21.966667	567.000000	1023.000000	1023.000000	2046.000000
26.799999	-0.003948	-2.333179	-2.157291	-1.738975	0.728415	0.834673	0.000000	-10.000000	-0.283333	22.383333	574.333313	1023.000000	1023.000000	2046.000000
26.820000	-0.003291	-1.945199	-1.922642	-1.699831	0.661210	1.016063	0.000000	-10.000000	-0.266667	22.266666	581.666687	1023.000000	1023.000000	2046.000000
26.840000	-0.002614	-1.544883	-1.777845	-1.543531	0.748332	1.028161	0.000000	-10.000000	-0.291667	22.166668	589.166687	1023.000000	1023.000000	2046.000000
26.860001	-0.001458	-0.861462	-1.709376	-1.346541	1.017740	1.176716	0.000000	-10.000000	-0.275000	21.900002	596.500000	1023.000000	1023.000000	2046.000000
26.879999	-0.000493	-0.291403	-1.218514	-1.170502	0.810574	1.287039	0.000000	-10.000000	-0.275000	21.733334	603.833313	1023.000000	1023.000000	2046.000000
26.900000	0.001055	0.623738	-1.272668	-0.752357	1.322570	1.326193	0.000000	-10.000000	-0.250000	21.650002	611.166687	1023.000000	1023.000000	2046.000000
26.920000	0.002431	1.436663	-0.747573	-0.627124	1.154897	1.656463	0.000000	-10.000000	-0.250000	21.550001	618.333313	1023.000000	1023.000000	2046.000000
26.940001	0.003667	2.167414	-0.682107	-0.255413	1.482505	1.622429	0.000000	-10.000000	-0.250000	21.533333	625.666687	1023.000000	1023.000000	2046.000000
26.959999	0.004749	2.806622	-0.401329	-0.109888	1.461720	1.856118	0.000000	-10.000000	-0.250000	21.516666	632.833313	1023.000000	1023.000000	2046.000000
26.980000	0.005175	3.058666	-0.241830	0.033952	1.432651	1.833893	0.000000	-10.000000	-0.250000	21.550001	640.000000	1023.000000	1023.000000	2046.000000
27.000000	0.005913	3.494703	-0.286758	0.350740	1.670450	1.760271	0.000000	-10.000000	-0.250000	21.583334	647.166687	1023.000000	1023.000000	2046.000000
27.020000	0.006000	3.546158	0.086210	0.302578	1.345980	1.811390	0.000000	-10.000000	-0.266667	21.400000	654.333313	1023.000000	1023.000000	2046.000000
27.040001	0.006422	3.795375	-0.110290	0.532908	1.734957	1.637799	0.000000	-10.000000	-0.283333	21.333334	661.666687	1023.000000	1023.000000	2046.000000
27.059999	0.006616	3.910250	0.357336	0.494092	1.367228	1.691594	0.000000	-10.000000	-0.316667	21.350000	668.833313	1023.000000	1023.000000	2046.000000
27.080000	0.006912	4.085095	0.330081	0.620769	1.591365	1.542880	0.000000	-10.000000	-0.316667	21.366667	676.000000	1023.000000	1023.000000	2046.000000
27.100000	0.006489	3.835041	0.472925	0.583274	1.377648	1.401194	0.000000	-10.000000	-0.316667	21.350000	683.000000	1023.000000	1023.000000	2046.000000
27.120001	0.005047	2.982978	0.461320	0.436326	1.037905	1.047426	0.000000	-10.000000	-0.266667	20.933334	690.166687	1023.000000	1023.000000	2046.000000
27.139999	0.003827	2.261806	0.128841	0.434790	1.031592	0.666584	0.000000	-10.000000	-0.250000	20.466667	697.333313	1023.000000	1023.000000	2046.000000
27.160000	0.002599	1.535786	0.359103	0.203811	0.445568	0.527303	0.000000	-10.000000	-0.225000	19.633333	704.333313	1023.000000	1023.000000	2046.000000
27.180000	0.002466	1.457666	0.096731	0.332612	0.721916	0.306407	0.000000	-10.000000	-0.241667	19.250000	711.000000	1023.000000	1023.000000	2046.000000
27.200001	0.002563	1.514782	0.447009	0.286708	0.374566	0.406498	0.000000	-10.000000	-0.241667	19.416666	717.333313	1023.000000	1023.000000	2046.000000
27.219999	0.003171	1.874053	0.382929	0.537102	0.611853	0.342169	0.000000	-10.000000	-0.258333	19.900000	723.833313	1023.000000	1023.000000	2046.000000
27.240000	0.003994	2.360222	0.626416	0.722094	0.539911	0.471800	0.000000	-10.000000	-0.266667	20.500000	730.333313	1023.000000	1023.000000	2046.000000
27.260000	0.004705	2.780466	0.790996	0.926768	0.573000	0.489701	0.000000	-10.000000	-0.266667	20.516668	737.166687	1023.000000	1023.000000	2046.000000
27.280001	0.005688	3.361405	0.815888	1.195673	0.768010	0.581834	0.000000	-10.000000	-0.258333	20.666668	744.000000	1023.000000	1023.000000	2046.000000
27.299999	0.006407	3.786713	1.236037	1.349114	0.502753	0.698809	0.000000	-10.000000	-0.250000	20.400000	750.833313	1023.000000	1023.000000	2046.000000
27.320000	0.007623	4.505033	1.069626	1.670967	1.023582	0.740858	0.000000	-10.000000	-0.250000	20.416666	757.666687	1023.000000	1023.000000	2046.000000
27.340000	0.008761	5.177536	1.577182	1.869871	0.773783	0.956700	0.000000	-10.000000	-0.250000	20.216667	764.500000	1023.000000	1023.000000	2046.000000
27.360001	0.009722	5.745498	1.494122	2.090353	1.090661	1.070362	0.000000	-10.000000	-0.233333	20.000000	771.333313	1023.000000	1023.000000	2046.000000
27.379999	0.010983	6.491138	1.633683	2.329768	1.256425	1.271262	0.000000	-10.000000	-0.233333	19.750000	778.000000	1023.000000	1023.000000	2046.000000
27.400000	0.011897	7.031425	2.103914	2.508610	1.046163	1.372737	0.000000	-10.000000	-0.233333	19.733334	784.666687	1023.000000	1023.000000	2046.000000
27.420000	0.013148	7.770364	1.944469	2.827137	1.571336	1.427422	0.000000	-10.000000	-0.250000	19.716667	791.333313	1023.000000	1023.000000	2046.000000
27.440001	0.014008	8.278535	2.397077	2.926986	1.359148	1.595323	0.000000	-10.000000	-0.241667	19.833334	798.000000	1023.000000	1023.000000	2046.000000
27.459999	0.014730	8.705496	2.415814	3.084715	1.586076	1.618891	0.000000	-10.000000	-0.233333	19.666668	804.500000	1023.000000	1023.000000	2046.000000
27.480000	0.015204	8.985517	2.413941	3.178359	1.728583	1.664635	0.000000	-10.000000	-0.233333	19.716667	811.000000	1023.000000	1023.000000	2046.000000
27.500000	0.015296	9.039976	2.735781	3.177497	1.430430	1.696269	0.000000	-10.000000	-0.241667	19.800001	817.666687	1023.000000	1023.000000	2046.000000
27.520000	0.015777	9.323915	2.454240	3.378275	1.872410	1.618990	0.000000	-10.000000	-0.233333	19.783335	824.333313	1023.000000	1023.000000	2046.000000
27.540001	0.016134	9.535483	2.850718	3.338314	1.554090	1.792361	0.000000	-10.000000	-0.225000	19.850000	831.000000	1023.000000	1023.000000	2046.000000
27.559999	0.016559	9.786428	2.767985	3.497862	1.796815	1.723767	0.000000	-10.000000	-0.216667	19.650000	837.500000	1023.000000	1023.000000	2046.000000
27.580000	0.017179	10.152560	2.964009	3.536705	1.775687	1.876159	0.000000	-10.000000	-0.216667	19.700001	844.000000	1023.000000	1023.000000	2046.000000
27.600000	0.017868	10.559733	3.307489	3.697753	1.669371	1.885120	0.000000	-10.000000	-0.208333	19.583334	850.666687	1023.000000	1023.000000	2046.000000
27.620001	0.019140	11.311813	3.244658	3.966974	2.113502	1.986680	0.000000	-10.000000	-0.200000	19.533335	857.166687	1023.000000	1023.000000	2046.000000
27.639999	0.020183	11.928141	3.752117	4.114739	1.890715	2.170569	0.000000	-10.000000	-0.200000	19.400002	863.833313	1023.000000	1023.000000	2046.000000
27.660000	0.021679	12.812442	3.664080	4.506023	2.421408	2.220931	0.000000	-10.000000	-0.200000	19.250000	870.166687	1023.000000	1023.000000	2046.000000
27.680000	0.022809	13.480032	4.173808	4.637561	2.204911	2.463752	0.000000	-10.000000	-0.200000	18.933334	876.833313	1023.000000	1023.000000	2046.000000
27.700001	0.023845	14.092418	4.260495	4.899109	2.428977	2.503837	0.000000	-10.000000	-0.191667	18.616667	883.166687	1023.000000	1023.000000	2046.000000
27.719999	0.024383	14.410265	4.294221	4.950163	2.521571	2.644309	0.000000	-10.000000	-0.183333	18.100000	889.500000	1023.000000	1023.000000	2046.000000
27.740000	0.024678	14.584609	4.596426	5.119206	2.309908	2.559068	0.000000	-10.000000	-0.166667	17.700001	895.500000	1023.000000	1023.000000	2046.000000
27.760000	0.025213	14.901056	4.427866	5.352427	2.651032	2.469732	0.000000	-10.000000	-0.150000	17.383333	901.500000	1023.000000	1023.000000	2046.000000
27.780001	0.025344	14.978209	4.773599	5.285455	2.356929	2.562226	0.000000	-10.000000	-0.133333	17.016666	907.500000	1023.000000	1023.000000	2046.000000
27.799999	0.025515	15.079257	4.850413	5.413230	2.408117	2.407497	0.000000	-10.000000	-0.116667	16.716667	913.166687	1023.000000	1023.000000	2046.000000
27.820000	0.025734	15.208858	4.783044	5.466349	2.568169	2.391295	0.000000	-10.000000	-0.108333	16.000000	918.833313	1023.000000	1023.000000	2046.000000
27.840000	0.024914	14.723971	5.059458	5.350714	2.108650	2.205149	0.000000	-10.000000	-0.100000	15.733334	924.166687	1023.000000	1023.000000	2046.000000
27.860001	0.023853	14.096899	4.673025	5.386397	2.247767	1.789710	0.000000	-10.000000	-0.083333	15.166667	929.500000	1023.000000	1023.000000	2046.000000
27.879999	0.022216	13.129423	4.646875	5.110640	1.750058	1.621850	0.000000	-10.000000	-0.083333	14.400001	934.666687	1023.000000	1023.000000	2046.000000
27.900000	0.020775	12.277827	4.643106	4.893601	1.369271	1.371849	0.000000	-10.000000	-0.083333	13.533334	939.500000	1023.000000	1023.000000	2046.000000
27.920000	0.020278	11.984127	4.256255	4.963100	1.654278	1.110494	0.000000	-10.000000	-0.100000	12.966667	944.333313	1023.000000	1023.000000	2046.000000
27.940001	0.020165	11.917512	4.525959	4.829683	1.323006	1.238864	0.000000	-10.000000	-0.100000	12.966667	948.666687	1023.000000	1023.000000	2046.000000
27.959999	0.020320	12.009268	4.547581	4.973552	1.344074	1.144061	0.000000	-10.000000	-0.091667	13.133333	953.000000	1023.000000	1023.000000	2046.000000
27.980000	0.020930	12.369653	4.448123	5.193362	1.581066	1.147102	0.000000	-10.000000	-0.091667	13.283334	957.333313	1023.000000	1023.000000	2046.000000
28.000000	0.021302	12.589728	4.818779	5.220211	1.279012	1.271726	0.000000	-10.000000	-0.083333	13.233334	961.666687	1023.000000	1023.000000	2046.000000
28.020000	0.022114	13.069170	4.659345	5.528750	1.670263	1.210811	0.000000	-10.000000	-0.083333	12.950000	966.333313	1023.000000	1023.000000	2046.000000
28.040001	0.022923	13.547502	4.913548	5.573044	1.589511	1.471398	0.000000	-10.000000	-0.066667	12.350000	970.666687	1023.000000	1023.000000	2046.000000
28.059999	0.023526	13.903809	5.174005	5.698882	1.496783	1.534140	0.000000	-10.000000	-0.058333	11.800000	975.000000	1023.000000	1023.000000	2046.000000
28.080000	0.024537	14.501552	5.031616	5.994819	1.944208	1.530908	0.000000	-10.000000	-0.041667	11.200001	979.000000	1023.000000	1023.000000	2046.000000
28.100000	0.025375	14.996666	5.314582	5.984694	1.810102	1.887286	0.000000	-10.000000	-0.025000	10.750000	982.833313	1023.000000	1023.000000	2046.000000
28.120001	0.026105	15.428323	5.492229	6.187270	1.830981	1.917844	0.000000	-10.000000	-0.008333	10.300000	986.500000	1023.000000	1023.000000	2046.000000
28.139999	0.027202	16.076365	5.357055	6.465723	2.300514	1.953072	0.000000	-10.000000	-0.008333	10.033334	990.000000	1023.000000	1023.000000	2046.000000
28.160000	0.027742	16.395739	5.833074	6.442248	1.946778	2.173637	0.000000	-10.000000	-0.008333	9.766667	993.500000	1023.000000	1023.000000	2046.000000
28.180000	0.028470	16.825510	5.695408	6.580911	2.353404	2.195787	0.000000	-10.000000	-0.016667	9.700001	996.833313	1023.000000	1023.000000	2046.000000
28.200001	0.028870	17.062275	5.886975	6.619330	2.275144	2.280825	0.000000	-10.000000	-0.008333	9.350000	1000.000000	1023.000000	1023.000000	2046.000000
28.219999	0.028769	17.002550	5.938896	6.605820	2.246395	2.211440	0.000000	-10.000000	-0.008333	9.150001	1003.166687	1023.000000	1023.000000	2046.000000
28.240000	0.028764	16.999624	5.715418	6.654107	2.482728	2.147370	0.000000	-10.000000	0.000000	9.033334	1006.166687	1023.000000	1023.000000	2046.000000
28.260000	0.028578	16.889757	5.994037	6.571538	2.153039	2.171145	0.000000	-10.000000	0.000000	9.016666	1009.166687	1023.000000	1023.000000	2046.000000
28.280001	0.028841	17.045115	5.696958	6.667467	2.575575	2.105115	0.000000	-10.000000	0.000000	9.200000	1012.166687	1023.000000	1023.000000	2046.000000
28.299999	0.028998	17.137531	6.053411	6.566500	2.246393	2.271227	0.000000	-10.000000	0.000000	9.083334	1015.333313	1023.000000	1023.000000	2046.000000
28.320000	0.029415	17.383976	6.055807	6.606054	2.448222	2.273893	0.000000	-10.000000	0.000000	9.000000	1018.500000	1023.000000	1023.000000	2046.000000
28.340000	0.030304	17.909416	6.137350	6.773991	2.619805	2.378271	0.000000	-10.000000	0.000000	8.633333	1021.500000	1023.000000	1023.000000	2046.000000
28.360001	0.031072	18.363268	6.478378	6.902122	2.482211	2.500556	0.000000	-10.000000	0.000000	8.333333	1024.500000	1023.000000	1023.000000	2046.000000
28.379999	0.032251	19.060476	6.315002	7.173155	2.949545	2.622773	0.000000	-10.000000	0.000000	7.900000	1027.333374	1023.000000	1023.000000	2046.000000
28.400000	0.033050	19.532259	6.825085	7.260360	2.643456	2.803359	0.000000	-10.000000	0.000000	7.633334	1030.000000	1023.000000	1023.000000	2046.000000
28.420000	0.033577	19.843742	6.733623	7.397156	2.919068	2.793896	0.000000	-10.000000	0.000000	7.350000	1032.500000	1023.000000	1023.000000	2046.000000
28.440001	0.033718	19.927423	6.731149	7.442664	2.922302	2.831308	0.000000	-10.000000	0.000000	7.150000	1035.000000	1023.000000	1023.000000	2046.000000
28.459999	0.033705	19.919764	7.008674	7.425975	2.672623	2.812491	0.000000	-10.000000	0.000000	6.850000	1037.333374	1023.000000	1023.000000	2046.000000
28.480000	0.033925	20.049723	6.686114	7.562121	3.093523	2.707964	0.000000	-10.000000	0.000000	6.683333	1039.833374	1023.000000	1023.000000	2046.000000
28.500000	0.033849	20.004753	7.052344	7.444194	2.726685	2.781531	0.000000	-10.000000	0.000000	6.500000	1042.166626	1023.000000	1023.000000	2046.000000
28.520000	0.033919	20.046200	6.973519	7.517538	2.920777	2.634365	0.000000	-10.000000	0.000000	6.483334	1044.500000	1023.000000	1023.000000	2046.000000
28.540001	0.033648	19.885771	6.966505	7.455090	2.863924	2.600253	0.000000	-10.000000	0.000000	6.316667	1046.500000	1023.000000	1023.000000	2046.000000
28.559999	0.032458	19.182873	7.034477	7.299875	2.519255	2.329266	0.000000	-10.000000	0.008333	6.066667	1048.500000	1023.000000	1023.000000	2046.000000
28.580000	0.030797	18.201050	6.602439	7.201677	2.488970	1.907963	0.000000	-10.000000	0.016667	5.750000	1049.833374	1023.000000	1023.000000	2046.000000
28.600000	0.028969	17.120716	6.665725	6.884873	1.891044	1.679072	0.000000	-10.000000	0.033333	4.483334	1051.833374	1023.000000	1023.000000	2046.000000
28.620001	0.027962	16.525539	6.155763	6.799021	2.156638	1.414117	0.000000	-10.000000	0.025000	3.633333	1053.500000	1023.000000	1023.000000	2046.000000
28.639999	0.027211	16.081869	6.445505	6.600486	1.624608	1.411271	0.000000	-10.000000	0.016667	3.200000	1055.500000	1023.000000	1023.000000	2046.000000
28.660000	0.027140	16.039923	6.158282	6.699442	1.890726	1.291473	0.000000	-10.000000	-0.008333	4.350000	1056.500000	1023.000000	1023.000000	2046.000000
28.680000	0.027412	16.200342	6.382229	6.695454	1.691195	1.431463	0.000000	-10.000000	-0.008333	5.733334	1057.833374	1023.000000	1023.000000	2046.000000
28.700001	0.027765	16.409243	6.286210	6.870143	1.900532	1.352357	0.000000	-10.000000	-0.008333	6.816667	1059.500000	1023.000000	1023.000000	2046.000000
28.719999	0.028266	16.705420	6.485808	6.931202	1.760277	1.528132	0.000000	-10.000000	0.000000	7.366667	1061.500000	1023.000000	1023.000000	2046.000000
28.740000	0.028615	16.911224	6.535811	7.065328	1.807091	1.502993	0.000000	-10.000000	0.000000	7.400000	1063.833374	1023.000000	1023.000000	2046.000000
28.760000	0.029313	17.323805	6.515226	7.202561	1.991465	1.614552	0.000000	-10.000000	0.000000	7.133334	1066.166626	1023.000000	1023.000000	2046.000000
28.780001	0.029856	17.644913	6.809884	7.274251	1.848913	1.711865	0.000000	-10.000000	0.000000	6.733334	1068.833374	1023.000000	1023.000000	2046.000000
28.799999	0.030762	18.180189	6.579427	7.505536	2.309998	1.785228	0.000000	-10.000000	0.000000	6.033333	1071.166626	1023.000000	1023.000000	2046.000000
28.820000	0.031398	18.555983	6.953547	7.472462	2.069783	2.060190	0.000000	-10.000000	0.008333	5.100000	1073.500000	1023.000000	1023.000000	2046.000000
28.840000	0.032308	19.094051	6.843155	7.758547	2.454856	2.037493	0.000000	-10.000000	0.025000	4.083333	1075.166626	1023.000000	1023.000000	2046.000000
28.860001	0.032954	19.475870	7.103060	7.745957	2.334702	2.292151	0.000000	-10.000000	0.041667	2.733333	1076.666626	1023.000000	1023.000000	2046.000000
28.879999	0.033418	19.749773	7.155095	7.805996	2.447726	2.340956	0.000000	-10.000000	0.050000	1.433333	1077.833374	1023.000000	1023.000000	2046.000000
28.900000	0.033739	19.939716	7.053758	7.917960	2.641041	2.326957	0.000000	-10.000000	0.050000	0.366667	1078.666626	1023.000000	1023.000000	2046.000000
28.920000	0.033508	19.803242	7.249854	7.793839	2.407725	2.351823	0.000000	-10.000000	0.041667	0.000000	1079.000000	1023.000000	1023.000000	2046.000000
28.940001	0.033406	19.742838	6.903637	7.866427	2.756897	2.215877	0.000000	-10.000000	0.041667	0.000000	1079.000000	1023.000000	1023.000000	2046.000000
28.959999	0.033026	19.518320	7.190031	7.662238	2.365299	2.300751	0.000000	-10.000000	0.041667	0.000000	1079.000000	1023.000000	1023.000000	2046.000000
28.980000	0.033067	19.542709	6.867071	7.702157	2.742288	2.231194	0.000000	-10.000000	0.050000	0.000000	1079.000000	1023.000000	1023.000000	2046.000000
29.000000	0.032971	19.485983	7.170598	7.566809	2.403181	2.345395	0.000000	-10.000000	0.050000	0.266667	1079.000000	1023.000000	1023.000000	2046.000000
29.020000	0.033185	19.612385	6.979272	7.636143	2.720201	2.276768	0.000000	-10.000000	0.050000	0.433333	1079.000000	1023.000000	1023.000000	2046.000000
29.040001	0.033514	19.807020	7.123180	7.606141	2.671093	2.406605	0.000000	-10.000000	0.050000	0.433333	1079.000000	1023.000000	1023.000000	2046.000000
29.059999	0.034074	20.137934	7.311863	7.671208	2.649165	2.505697	0.000000	-10.000000	0.050000	-0.433333	1079.000000	1023.000000	1023.000000	2046.000000
29.080000	0.034896	20.623343	7.194976	7.935949	2.955950	2.536468	0.000000	-10.000000	0.058333	-1.350000	1079.000000	1023.000000	1023.000000	2046.000000
29.100000	0.035392	20.916670	7.536738	7.928343	2.707166	2.744424	0.000000	-10.000000	0.058333	-2.400000	1079.000000	1023.000000	1023.000000	2046.000000
29.120001	0.035688	21.091509	7.380333	8.031234	2.939433	2.740509	0.000000	-10.000000	0.058333	-3.116667	1079.000000	1023.000000	1023.000000	2046.000000
29.139999	0.035549	21.009472	7.304011	8.033401	2.941263	2.730796	0.000000	-10.000000	0.050000	-3.833333	1079.000000	1023.000000	1023.000000	2046.000000
29.160000	0.035407	20.925671	7.498480	7.947357	2.715511	2.764322	0.000000	-10.000000	0.050000	-4.266667	1079.000000	1023.000000	1023.000000	2046.000000
29.180000	0.035303	20.863926	7.157637	8.031661	3.051452	2.623176	0.000000	-10.000000	0.050000	-4.450000	1079.000000	1023.000000	1023.000000	2046.000000
29.200001	0.034888	20.618858	7.347056	7.831313	2.747279	2.693211	0.000000	-10.000000	0.050000	-4.566667	1079.000000	1023.000000	1023.000000	2046.000000
29.219999	0.034621	20.460806	7.315130	7.737835	2.785492	2.622349	0.000000	-10.000000	0.058333	-4.833333	1079.000000	1023.000000	1023.000000	2046.000000
29.240000	0.034196	20.209873	7.093940	7.712420	2.909976	2.493537	0.000000	-10.000000	0.058333	-5.383333	1079.000000	1023.000000	1023.000000	2046.000000
29.260000	0.033054	19.534658	7.235112	7.453961	2.452866	2.392720	0.000000	-10.000000	0.066667	-6.200000	1079.000000	1023.000000	1023.000000	2046.000000
29.280001	0.031376	18.543196	6.807032	7.319306	2.481548	1.935309	0.000000	-10.000000	0.075000	-7.316667	1079.000000	1023.000000	1023.000000	2046.000000
29.299999	0.029297	17.314428	6.563189	7.015361	2.108561	1.627317	0.000000	-10.000000	0.091667	-8.366667	1079.000000	1023.000000	1023.000000	2046.000000
29.320000	0.027513	16.260159	6.542281	6.645460	1.626595	1.445822	0.000000	-10.000000	0.100000	-8.950000	1071.666626	1023.000000	1023.000000	2046.000000
29.340000	0.026678	15.766431	6.084482	6.623666	1.869410	1.188873	0.000000	-10.000000	0.100000	-8.783334	1063.333374	1023.000000	1023.000000	2046.000000
29.360001	0.026284	15.533568	6.226600	6.490788	1.565529	1.250652	0.000000	-10.000000	0.083333	-8.083334	1054.166626	1023.000000	1023.000000	2046.000000
29.379999	0.026008	15.370497	6.151942	6.442615	1.555301	1.220639	0.000000	-10.000000	0.075000	-7.250000	1051.500000	1023.000000	1023.000000	2046.000000
29.400000	0.025987	15.358114	5.881818	6.585996	1.751482	1.138819	0.000000	-10.000000	0.066667	-6.750000	1049.000000	1023.000000	1023.000000	2046.000000
29.420000	0.025976	15.351543	6.181302	6.513839	1.400581	1.255823	0.000000	-10.000000	0.066667	-6.750000	1046.666626	1023.000000	1023.000000	2046.000000
29.440001	0.026212	15.491393	5.904171	6.608324	1.741340	1.237558	0.000000	-10.000000	0.066667	-7.300000	1044.333374	1023.000000	1023.000000	2046.000000
29.459999	0.026377	15.588664	5.976886	6.638115	1.654453	1.319210	0.000000	-10.000000	0.075000	-8.166667	1042.000000	1023.000000	1023.000000	2046.000000
29.480000	0.026446	15.629796	6.145387	6.578629	1.506450	1.399330	0.000000	-10.000000	0.091667	-9.166667	1039.333374	1023.000000	1023.000000	2046.000000
29.500000	0.027084	16.006561	5.874828	6.760123	1.951887	1.419722	0.000000	-10.000000	0.108333	-10.333333	1035.000000	1023.000000	1023.000000	2046.000000
29.520000	0.027417	16.203642	6.102251	6.672920	1.723146	1.705326	0.000000	-10.000000	0.116667	-11.133333	1031.500000	1023.000000	1023.000000	2046.000000
29.540001	0.028032	16.567051	6.097674	6.826241	1.916682	1.726454	0.000000	-10.000000	0.133333	-11.816667	1027.666626	1023.000000	1023.000000	2046.000000
29.559999	0.028404	16.786589	5.987669	6.870304	2.094755	1.833861	0.000000	-10.000000	0.141667	-12.250000	1025.000000	1023.000000	1023.000000	2046.000000
29.580000	0.028489	16.836981	6.234402	6.793173	1.859552	1.949854	0.000000	-10.000000	0.150000	-12.766667	1021.000000	1023.000000	1023.000000	2046.000000
29.600000	0.028639	16.925367	5.914140	6.863908	2.255192	1.892128	0.000000	-10.000000	0.141667	-13.200001	1016.833313	1023.000000	1023.000000	2046.000000
29.620001	0.028187	16.658243	6.058292	6.666757	1.957680	1.975515	0.000000	-10.000000	0.141667	-13.700001	1012.500000	1023.000000	1023.000000	2046.000000
29.639999	0.027520	16.264294	5.921707	6.546445	1.961055	1.835087	0.000000	-10.000000	0.141667	-14.066667	1007.833313	1023.000000	1023.000000	2046.000000
29.660000	0.026960	15.933439	5.621047	6.428276	2.085735	1.798381	0.000000	-10.000000	0.183333	-14.416667	1003.166687	1023.000000	1023.000000	2046.000000
29.680000	0.026403	15.604445	5.793024	6.208529	1.780523	1.822369	0.000000	-10.000000	0.208333	-14.683333	998.333313	1023.000000	1023.000000	2046.000000
29.700001	0.025989	15.359721	5.374582	6.141249	2.120939	1.722952	0.000000	-10.000000	0.233333	-15.000000	995.166687	1023.000000	1023.000000	2046.000000
29.719999	0.025523	15.084329	5.531301	5.888768	1.815113	1.849146	0.000000	-10.000000	0.233333	-15.550000	990.166687	1023.000000	1023.000000	2046.000000
29.740000	0.025325	14.967067	5.382826	5.828726	1.968932	1.786582	0.000000	-10.000000	0.250000	-16.233334	984.833313	1023.000000	1023.000000	2046.000000
29.760000	0.025472	15.053926	5.316541	5.841785	2.032831	1.862768	0.000000	-10.000000	0.258333	-16.916666	977.666687	1023.000000	1023.000000	2046.000000
29.780001	0.025672	15.172312	5.528986	5.808241	1.863860	1.971224	0.000000	-10.000000	0.266667	-17.416666	972.000000	1023.000000	1023.000000	2046.000000
29.799999	0.025984	15.356705	5.198671	5.958864	2.262034	1.937135	0.000000	-10.000000	0.275000	-17.783333	966.333313	1023.000000	1023.000000	2046.000000
29.820000	0.025780	15.235967	5.443258	5.835162	1.909294	2.048254	0.000000	-10.000000	0.291667	-18.283333	960.500000	1023.000000	1023.000000	2046.000000
29.840000	0.025289	14.945606	5.089713	5.768444	2.118912	1.968537	0.000000	-10.000000	0.291667	-18.733334	954.166687	1023.000000	1023.000000	2046.000000
29.860001	0.024911	14.722594	5.160049	5.683355	1.887516	1.991674	0.000000	-10.000000	0.325000	-19.116667	947.833313	1023.000000	1023.000000	2046.000000
29.879999	0.024404	14.422655	5.030591	5.526056	1.907105	1.958903	0.000000	-10.000000	0.350000	-19.533333	941.333313	1023.000000	1023.000000	2046.000000
29.900000	0.023537	13.910243	4.737311	5.388774	1.933903	1.850256	0.000000	-10.000000	0.375000	-19.750000	935.000000	1023.000000	1023.000000	2046.000000
29.920000	0.022639	13.379687	4.783350	5.090147	1.704740	1.801451	0.000000	-10.000000	0.366667	-20.233334	928.333313	1023.000000	1023.000000	2046.000000
29.940001	0.022140	13.084811	4.457610	5.020497	1.952210	1.654493	0.000000	-10.000000	0.375000	-20.383333	921.666687	1023.000000	1023.000000	2046.000000
29.959999	0.021078	12.456936	4.552288	4.723063	1.568227	1.613358	0.000000	-10.000000	0.391667	-21.016666	914.833313	1023.000000	1023.000000	2046.000000
29.980000	0.019765	11.681064	4.223562	4.615422	1.607220	1.234860	0.000000	-10.000000	0.400000	-21.300001	908.000000	1023.000000	1023.000000	2046.000000
30.000000	0.017747	10.488376	4.138362	4.295898	1.095696	0.958420	0.000000	-10.000000	0.400000	-21.850000	900.833313	1023.000000	1023.000000	2046.000000
30.020000	0.015784	9.328099	3.854992	3.998139	0.859025	0.615943	0.000000	-10.000000	0.400000	-21.916668	893.500000	1023.000000	1023.000000	2046.000000
30.040001	0.014357	8.485162	3.495229	3.899665	0.761890	0.328377	0.000000	-10.000000	0.400000	-21.950001	886.166687	1023.000000	1023.000000	2046.000000
30.059999	0.013323	7.873856	3.554084	3.601112	0.381049	0.337611	0.000000	-10.000000	0.391667	-21.799999	878.833313	1023.000000	1023.000000	2046.000000
30.080000	0.012796	7.562685	3.174932	3.729665	0.581980	0.076109	0.000000	-10.000000	0.391667	-21.783333	871.500000	1023.000000	1023.000000	2046.000000
30.100000	0.012087	7.143516	3.340957	3.586050	0.137747	0.078761	0.000000	-10.000000	0.391667	-21.833334	864.166687	1023.000000	1023.000000	2046.000000
30.120001	0.011696	6.912171	2.989584	3.558968	0.347409	0.016210	0.000000	-10.000000	0.408333	-22.066668	856.833313	1023.000000	1023.000000	2046.000000
30.139999	0.011258	6.653644	3.029505	3.499866	0.108433	0.015839	0.000000	-10.000000	0.416667	-22.566668	849.500000	1023.000000	1023.000000	2046.000000
30.160000	0.010997	6.499318	2.964600	3.397453	0.091697	0.045568	0.000000	-10.000000	0.425000	-23.066668	841.833313	1023.000000	1023.000000	2046.000000
30.180000	0.010902	6.443283	2.754704	3.514368	0.227566	-0.053355	0.000000	-10.000000	0.433333	-23.516668	834.000000	1023.000000	1023.000000	2046.000000
30.200001	0.010902	6.442964	2.968224	3.337824	-0.000343	0.137259	0.000000	-10.000000	0.441667	-23.683334	826.333313	1023.000000	1023.000000	2046.000000
30.219999	0.011266	6.658064	2.652102	3.429694	0.394089	0.182179	0.000000	-10.000000	0.450000	-23.816668	818.666687	1023.000000	1023.000000	2046.000000
30.240000	0.011644	6.881651	2.935084	3.445965	0.150314	0.350289	0.000000	-10.000000	0.466667	-23.983334	811.000000	1023.000000	1023.000000	2046.000000
30.260000	0.011989	7.085788	2.902223	3.432588	0.306481	0.444497	0.000000	-10.000000	0.483333	-23.916668	803.000000	1023.000000	1023.000000	2046.000000
30.280001	0.012218	7.220584	2.748672	3.570936	0.488551	0.412425	0.000000	-10.000000	0.500000	-23.866667	795.000000	1023.000000	1023.000000	2046.000000
30.299999	0.012145	7.177892	2.954238	3.423252	0.246775	0.553627	0.000000	-10.000000	0.491667	-23.783335	787.000000	1023.000000	1023.000000	2046.000000
30.320000	0.012014	7.100062	2.564782	3.490259	0.602554	0.442467	0.000000	-10.000000	0.491667	-23.900002	779.000000	1023.000000	1023.000000	2046.000000
30.340000	0.011363	6.715425	2.785183	3.299068	0.195348	0.435826	0.000000	-10.000000	0.491667	-23.966667	771.000000	1023.000000	1023.000000	2046.000000
30.360001	0.010893	6.437715	2.438975	3.160711	0.459602	0.378426	0.000000	-10.000000	0.500000	-23.983334	765.666687	1023.000000	1023.000000	2046.000000
30.379999	0.010385	6.137354	2.627897	3.047852	0.142830	0.318774	0.000000	-10.000000	0.500000	-24.033333	757.666687	1023.000000	1023.000000	2046.000000
30.400000	0.010019	5.921243	2.454587	2.834512	0.298426	0.333718	0.000000	-10.000000	0.500000	-24.050001	749.666687	1023.000000	1023.000000	2046.000000
30.420000	0.009632	5.692493	2.468479	2.734591	0.190976	0.298447	0.000000	-10.000000	0.500000	-24.233334	738.833313	1023.000000	1023.000000	2046.000000
30.440001	0.009187	5.429275	2.392031	2.468197	0.215292	0.353755	0.000000	-10.000000	0.500000	-24.383335	733.333313	1023.000000	1023.000000	2046.000000
30.459999	0.008768	5.181695	2.162521	2.447665	0.301348	0.270161	0.000000	-10.000000	0.500000	-24.400002	727.666687	1023.000000	1023.000000	2046.000000
30.480000	0.008513	5.030906	2.318468	2.243472	0.120032	0.348934	0.000000	-10.000000	0.500000	-24.383333	719.500000	1023.000000	1023.000000	2046.000000
30.500000	0.008406	4.968210	1.989758	2.267923	0.440157	0.270371	0.000000	-10.000000	0.500000	-24.366667	711.333313	1023.000000	1023.000000	2046.000000
30.520000	0.008573	5.066908	2.313227	2.175565	0.200003	0.378112	0.000000	-10.000000	0.500000	-24.483334	700.666687	1023.000000	1023.000000	2046.000000
30.540001	0.008981	5.307481	2.094323	2.215408	0.538070	0.459679	0.000000	-10.000000	0.508333	-24.466667	692.666687	1023.000000	1023.000000	2046.000000
30.559999	0.009177	5.423669	2.236701	2.255567	0.378253	0.553148	0.000000	-10.000000	0.508333	-24.550001	681.666687	1023.000000	1023.000000	2046.000000
30.580000	0.009421	5.567940	2.294143	2.264130	0.384535	0.625132	0.000000	-10.000000	0.508333	-24.650000	676.000000	1023.000000	1023.000000	2046.000000
30.600000	0.009388	5.548363	1.981485	2.340450	0.619132	0.607296	0.000000	-10.000000	0.500000	-24.783333	667.666687	1023.000000	1023.000000	2046.000000
30.620001	0.008577	5.068920	2.138463	2.132375	0.141822	0.656261	0.000000	-10.000000	0.500000	-24.750000	659.666687	1023.000000	1023.000000	2046.000000
30.639999	0.008270	4.887678	1.777026	2.139765	0.413319	0.557567	0.000000	-10.000000	0.500000	-24.666666	648.833313	1023.000000	1023.000000	2046.000000
30.660000	0.007202	4.256587	1.669085	1.938457	0.170192	0.478854	0.000000	-10.000000	0.500000	-24.549999	643.333313	1023.000000	1023.000000	2046.000000
30.680000	0.005881	3.475595	1.379294	1.492504	0.153207	0.450591	0.000000	-10.000000	0.500000	-24.500000	637.666687	1023.000000	1023.000000	2046.000000
30.700001	0.004487	2.651853	0.893613	1.143664	0.287803	0.326772	0.000000	-10.000000	0.500000	-24.283333	629.500000	1023.000000	1023.000000	2046.000000
30.719999	0.003159	1.866728	0.816297	0.688561	0.049216	0.312654	0.000000	-10.000000	0.500000	-24.100000	618.666687	1023.000000	1023.000000	2046.000000
30.740000	0.002120	1.252998	0.390047	0.523643	0.199360	0.139948	0.000000	-10.000000	0.500000	-23.966667	608.000000	1023.000000	1023.000000	2046.000000
30.760000	0.001015	0.600081	0.564249	0.292573	-0.233291	-0.023450	0.000000	-10.000000	0.500000	-24.050001	602.666687	1023.000000	1023.000000	2046.000000
30.780001	-0.000185	-0.109485	0.278690	0.133703	-0.202154	-0.319723	0.000000	-10.000000	0.500000	-24.050001	594.666687	1023.000000	1023.000000	2046.000000
30.799999	-0.002013	-1.189502	0.069351	-0.042384	-0.564233	-0.652236	0.000000	-10.000000	0.500000	-23.833334	586.666687	1023.000000	1023.000000	2046.000000
30.820000	-0.003631	-2.145821	-0.060311	-0.337617	-0.906810	-0.841083	0.000000	-10.000000	0.491667	-23.583334	576.166687	1023.000000	1023.000000	2046.000000
30.840000	-0.004809	-2.842077	-0.512763	-0.389929	-0.831165	-1.108220	0.000000	-10.000000	0.483333	-23.383333	571.000000	1023.000000	1023.000000	2046.000000
30.860001	-0.005822	-3.440954	-0.521455	-0.568268	-1.204755	-1.146476	0.000000	-10.000000	0.466667	-23.216667	563.333313	1023.000000	1023.000000	2046.000000
30.879999	-0.006390	-3.776632	-0.765345	-0.647294	-1.166757	-1.197237	0.000000	-10.000000	0.450000	-23.150000	555.500000	1023.000000	1023.000000	2046.000000
30.900000	-0.007037	-4.158959	-0.927308	-0.630015	-1.307565	-1.294070	0.000000	-10.000000	0.425000	-23.116667	545.166687	1023.000000	1023.000000	2046.000000
30.920000	-0.007357	-4.347939	-0.914017	-0.778603	-1.441389	-1.213930	0.000000	-10.000000	0.425000	-23.266666	537.500000	1023.000000	1023.000000	2046.000000
30.940001	-0.007598	-4.490409	-1.211208	-0.695680	-1.279845	-1.303677	0.000000	-10.000000	0.433333	-23.266666	529.833313	1023.000000	1023.000000	2046.000000
30.959999	-0.007817	-4.619768	-1.082884	-0.820478	-1.522153	-1.194253	0.000000	-10.000000	0.450000	-23.233334	524.666687	1023.000000	1023.000000	2046.000000
30.980000	-0.007630	-4.509537	-1.266074	-0.885537	-1.299937	-1.057990	0.000000	-10.000000	0.450000	-23.049999	519.333313	1023.000000	1023.000000	2046.000000
31.000000	-0.007569	-4.473227	-1.391786	-0.746063	-1.268355	-1.067022	0.000000	-10.000000	0.433333	-23.016666	511.666656	1023.000000	1023.000000	2046.000000
31.020000	-0.007300	-4.314345	-1.195443	-0.848569	-1.401273	-0.869060	0.000000	-10.000000	0.416667	-22.933334	501.333344	1023.000000	1023.000000	2046.000000
31.040001	-0.006809	-4.024009	-1.429199	-0.680331	-1.071538	-0.842940	0.000000	-10.000000	0.416667	-22.883333	491.333344	1023.000000	1023.000000	2046.000000
31.059999	-0.006716	-3.969165	-1.254503	-0.781566	-1.273433	-0.659664	0.000000	-10.000000	0.416667	-22.666666	483.666656	1023.000000	1023.000000	2046.000000
31.080000	-0.006560	-3.876804	-1.547991	-0.783072	-0.963152	-0.582589	0.000000	-10.000000	0.416667	-22.500000	478.666656	1023.000000	1023.000000	2046.000000
31.100000	-0.006990	-4.131057	-1.429002	-0.778031	-1.263866	-0.660157	0.000000	-10.000000	0.408333	-22.566666	473.500000	1023.000000	1023.000000	2046.000000
31.120001	-0.007146	-4.223222	-1.661360	-0.927353	-1.051093	-0.583416	0.000000	-10.000000	0.416667	-22.566666	468.500000	1023.000000	1023.000000	2046.000000
31.139999	-0.007808	-4.614598	-1.677654	-0.880365	-1.273121	-0.783458	0.000000	-10.000000	0.416667	-22.683332	461.000000	1023.000000	1023.000000	2046.000000
31.160000	-0.008125	-4.801707	-1.767058	-1.105083	-1.222094	-0.707472	0.000000	-10.000000	0.408333	-22.583334	453.500000	1023.000000	1023.000000	2046.000000
31.180000	-0.008547	-5.051134	-1.931364	-1.069143	-1.185945	-0.864682	0.000000	-10.000000	0.400000	-22.483334	445.833344	1023.000000	1023.000000	2046.000000
31.200001	-0.008986	-5.310991	-1.892456	-1.442253	-1.288878	-0.687404	0.000000	-10.000000	0.400000	-22.300001	435.833344	1023.000000	1023.000000	2046.000000
31.219999	-0.009550	-5.643905	-2.192276	-1.479859	-1.172583	-0.799187	0.000000	-10.000000	0.400000	-22.166668	428.333344	1023.000000	1023.000000	2046.000000
31.240000	-0.010001	-5.910320	-2.138847	-1.785990	-1.322784	-0.662700	0.000000	-10.000000	0.400000	-22.183334	421.000000	1023.000000	1023.000000	2046.000000
31.260000	-0.010276	-6.073127	-2.513029	-1.807702	-1.065735	-0.686661	0.000000	-10.000000	0.400000	-22.200001	413.500000	1023.000000	1023.000000	2046.000000
31.280001	-0.010533	-6.225037	-2.300001	-1.971500	-1.302858	-0.650678	0.000000	-10.000000	0.400000	-22.216667	406.000000	1023.000000	1023.000000	2046.000000
31.299999	-0.010670	-6.306148	-2.638273	-2.051051	-0.973963	-0.642860	0.000000	-10.000000	0.400000	-22.316668	398.666656	1023.000000	1023.000000	2046.000000
31.320000	-0.010549	-6.234570	-2.376074	-2.099648	-1.176078	-0.582769	0.000000	-10.000000	0.400000	-22.450001	393.666656	1023.000000	1023.000000	2046.000000
31.340000	-0.010201	-6.028680	-2.694180	-2.085506	-0.755655	-0.493339	0.000000	-10.000000	0.400000	-22.566668	386.333344	1023.000000	1023.000000	2046.000000
31.360001	-0.010075	-5.954226	-2.405023	-2.094119	-1.040040	-0.415044	0.000000	-10.000000	0.408333	-22.716667	376.166656	1023.000000	1023.000000	2046.000000
31.379999	-0.010063	-5.947377	-2.791071	-2.156493	-0.690626	-0.309187	0.000000	-10.000000	0.416667	-22.799999	368.666656	1023.000000	1023.000000	2046.000000
31.400000	-0.010771	-6.365650	-2.701413	-2.263854	-1.055519	-0.344865	0.000000	-10.000000	0.416667	-22.933332	361.000000	1023.000000	1023.000000	2046.000000
31.420000	-0.011298	-6.677279	-3.058284	-2.434867	-0.865661	-0.318468	0.000000	-10.000000	0.400000	-22.850000	353.333344	1023.000000	1023.000000	2046.000000
31.440001	-0.012213	-7.218047	-3.179178	-2.477702	-1.051889	-0.509277	0.000000	-10.000000	0.383333	-22.766666	345.666656	1023.000000	1023.000000	2046.000000
31.459999	-0.013345	-7.886744	-3.469163	-2.995896	-1.004755	-0.416930	0.000000	-10.000000	0.383333	-22.583334	338.000000	1023.000000	1023.000000	2046.000000
31.480000	-0.015105	-8.927222	-4.007170	-3.356411	-0.914348	-0.649293	0.000000	-10.000000	0.391667	-22.500000	333.000000	1023.000000	1023.000000	2046.000000
31.500000	-0.016492	-9.746598	-4.103139	-3.892855	-1.112734	-0.637870	0.000000	-10.000000	0.400000	-22.216667	325.500000	1023.000000	1023.000000	2046.000000
31.520000	-0.017747	-10.488426	-4.589985	-4.293825	-0.937060	-0.667556	0.000000	-10.000000	0.400000	-22.000000	318.166656	1023.000000	1023.000000	2046.000000
31.540001	-0.019139	-11.310880	-4.532444	-4.546206	-1.356158	-0.876072	0.000000	-10.000000	0.391667	-21.750000	310.833344	1023.000000	1023.000000	2046.000000
31.559999	-0.020159	-11.914238	-4.775776	-4.813047	-1.290762	-1.034652	0.000000	-10.000000	0.383333	-21.666668	303.500000	1023.000000	1023.000000	2046.000000
31.580000	-0.021918	-12.953625	-4.981654	-4.957640	-1.580803	-1.433527	0.000000	-10.000000	0.383333	-21.433334	296.166656	1023.000000	1023.000000	2046.000000
31.600000	-0.023447	-13.857190	-5.150208	-5.328267	-1.825377	-1.553338	0.000000	-10.000000	0.383333	-21.200001	289.000000	1023.000000	1023.000000	2046.000000
31.620001	-0.024995	-14.772132	-5.583159	-5.378777	-1.912080	-1.898115	0.000000	-10.000000	0.383333	-20.816668	282.000000	1023.000000	1023.000000	2046.000000
31.639999	-0.026025	-15.380524	-5.585042	-5.630428	-2.216295	-1.948758	0.000000	-10.000000	0.375000	-20.433334	275.000000	1023.000000	1023.000000	2046.000000
31.660000	-0.026824	-15.853200	-5.985027	-5.742973	-2.091177	-2.034023	0.000000	-10.000000	0.366667	-19.983334	268.166656	1023.000000	1023.000000	2046.000000
31.680000	-0.027736	-16.391912	-6.051573	-5.804523	-2.398112	-2.137705	0.000000	-10.000000	0.358333	-19.650000	261.500000	1023.000000	1023.000000	2046.000000
31.700001	-0.028036	-16.569399	-6.269971	-5.965756	-2.292328	-2.041344	0.000000	-10.000000	0.350000	-19.466667	255.000000	1023.000000	1023.000000	2046.000000
31.719999	-0.028636	-16.923893	-6.448899	-5.905364	-2.383162	-2.186468	0.000000	-10.000000	0.350000	-19.333334	248.500000	1023.000000	1023.000000	2046.000000
31.740000	-0.028678	-16.948784	-6.411428	-6.066006	-2.432191	-2.039159	0.000000	-10.000000	0.333333	-19.100000	242.000000	1023.000000	1023.000000	2046.000000
31.760000	-0.028611	-16.909397	-6.630356	-5.974893	-2.249521	-2.054628	0.000000	-10.000000	0.316667	-18.850000	235.666672	1023.000000	1023.000000	2046.000000
31.780001	-0.028503	-16.845440	-6.493004	-6.005813	-2.446335	-1.900289	0.000000	-10.000000	0.283333	-18.550001	229.500000	1023.000000	1023.000000	2046.000000
31.799999	-0.027999	-16.547575	-6.552979	-6.037884	-2.246516	-1.710196	0.000000	-10.000000	0.275000	-18.300001	223.333328	1023.000000	1023.000000	2046.000000
31.820000	-0.027911	-16.495518	-6.540858	-5.899069	-2.314742	-1.740849	0.000000	-10.000000	0.258333	-17.983334	217.333328	1023.000000	1023.000000	2046.000000
31.840000	-0.027552	-16.282942	-6.513541	-5.948977	-2.226451	-1.593973	0.000000	-10.000000	0.258333	-17.583334	211.333328	1023.000000	1023.000000	2046.000000
31.860001	-0.027344	-16.160345	-6.727283	-5.870018	-1.992508	-1.570537	0.000000	-10.000000	0.250000	-17.300001	205.500000	1023.000000	1023.000000	2046.000000
31.879999	-0.027575	-16.297010	-6.576178	-5.873992	-2.255208	-1.591633	0.000000	-10.000000	0.241667	-17.016666	199.500000	1023.000000	1023.000000	2046.000000
31.900000	-0.027502	-16.253666	-6.745620	-5.989165	-2.033551	-1.485329	0.000000	-10.000000	0.241667	-16.900000	193.666672	1023.000000	1023.000000	2046.000000
31.920000	-0.027940	-16.512688	-6.712284	-5.891105	-2.235233	-1.674066	0.000000	-10.000000	0.241667	-16.733334	188.000000	1023.000000	1023.000000	2046.000000
31.940001	-0.028042	-16.572905	-6.755291	-6.136752	-2.136888	-1.543975	0.000000	-10.000000	0.241667	-16.600000	182.333328	1023.000000	1023.000000	2046.000000
31.959999	-0.028468	-16.824724	-6.929807	-6.095748	-2.091754	-1.707415	0.000000	-10.000000	0.225000	-16.433334	176.833328	1023.000000	1023.000000	2046.000000
31.980000	-0.028793	-17.016685	-6.794835	-6.388393	-2.256269	-1.577187	0.000000	-10.000000	0.216667	-15.983334	171.333328	1023.000000	1023.000000	2046.000000
32.000000	-0.029091	-17.192810	-7.065948	-6.508985	-2.038597	-1.579281	0.000000	-10.000000	0.216667	-15.533334	166.166672	1023.000000	1023.000000	2046.000000
32.020000	-0.029617	-17.503937	-6.971059	-6.559184	-2.310130	-1.663565	0.000000	-10.000000	0.216667	-14.950000	161.000000	1023.000000	1023.000000	2046.000000
32.040001	-0.029800	-17.612089	-7.172168	-6.856184	-2.108104	-1.475634	0.000000	-10.000000	0.208333	-14.800000	156.000000	1023.000000	1023.000000	2046.000000
32.060001	-0.030240	-17.871977	-7.215211	-6.771471	-2.238644	-1.646650	0.000000	-10.000000	0.200000	-14.566667	151.000000	1023.000000	1023.000000	2046.000000
32.080002	-0.030228	-17.864519	-7.237531	-7.042218	-2.144497	-1.440272	0.000000	-10.000000	0.200000	-14.333334	144.500000	1023.000000	1023.000000	2046.000000
32.099998	-0.030299	-17.906528	-7.405063	-6.905609	-2.000900	-1.594955	0.000000	-10.000000	0.200000	-13.883333	138.166672	1023.000000	1023.000000	2046.000000
32.119999	-0.030175	-17.833582	-7.182902	-7.096370	-2.113577	-1.440733	0.000000	-10.000000	0.200000	-13.566667	133.500000	1023.000000	1023.000000	2046.000000
32.139999	-0.029809	-17.616835	-7.458042	-7.128270	-1.711487	-1.319035	0.000000	-10.000000	0.191667	-13.450000	130.333328	1023.000000	1023.000000	2046.000000
32.160000	-0.029552	-17.465145	-7.179595	-7.064410	-1.938466	-1.282675	0.000000	-10.000000	0.191667	-13.316667	127.333336	1023.000000	1023.000000	2046.000000
32.180000	-0.029234	-17.277569	-7.353836	-7.158179	-1.666309	-1.099245	0.000000	-10.000000	0.175000	-13.100000	122.833336	1023.000000	1023.000000	2046.000000
32.200001	-0.029399	-17.374924	-7.389505	-7.034547	-1.761609	-1.189262	0.000000	-10.000000	0.166667	-12.750000	118.500000	1023.000000	1023.000000	2046.000000
32.220001	-0.029729	-17.569614	-7.475402	-7.312930	-1.758949	-1.022334	0.000000	-10.000000	0.150000	-12.466667	114.166664	1023.000000	1023.000000	2046.000000
32.240002	-0.030360	-17.942787	-7.754651	-7.183175	-1.733477	-1.271484	0.000000	-10.000000	0.133333	-12.233334	110.000000	1023.000000	1023.000000	2046.000000
32.259998	-0.030958	-18.296017	-7.649999	-7.396155	-1.997910	-1.251953	0.000000	-10.000000	0.116667	-12.000000	106.000000	1023.000000	1023.000000	2046.000000
32.279999	-0.031980	-18.900352	-8.096253	-7.861554	-1.768981	-1.173563	0.000000	-10.000000	0.100000	-11.800000	102.000000	1023.000000	1023.000000	2046.000000
32.299999	-0.033440	-19.762917	-8.260947	-8.080013	-1.951197	-1.470759	0.000000	-10.000000	0.100000	-11.500000	98.000000	1023.000000	1023.000000	2046.000000
32.320000	-0.034202	-20.213131	-8.492192	-8.673738	-1.809069	-1.238131	0.000000	-10.000000	0.100000	-11.100000	94.166664	1023.000000	1023.000000	2046.000000
32.340000	-0.035398	-20.920036	-8.690739	-8.712420	-1.953123	-1.563755	0.000000	-10.000000	0.091667	-10.733334	90.500000	1023.000000	1023.000000	2046.000000
32.360001	-0.036315	-21.461962	-8.686420	-9.078655	-2.113231	-1.583656	0.000000	-10.000000	0.091667	-10.466667	87.000000	1023.000000	1023.000000	2046.000000
32.380001	-0.037761	-22.316717	-8.916075	-9.085106	-2.235785	-2.079752	0.000000	-10.000000	0.091667	-10.250000	83.500000	1023.000000	1023.000000	2046.000000
32.400002	-0.039145	-23.134563	-8.950334	-9.409222	-2.558758	-2.216251	0.000000	-10.000000	0.100000	-9.850000	80.000000	1023.000000	1023.000000	2046.000000
32.419998	-0.040661	-24.030792	-9.391667	-9.526272	-2.632829	-2.480023	0.000000	-10.000000	0.100000	-9.433333	76.666664	1023.000000	1023.000000	2046.000000
32.439999	-0.041529	-24.543814	-9.362074	-9.660956	-2.948737	-2.572047	0.000000	-10.000000	0.091667	-9.000000	73.500000	1023.000000	1023.000000	2046.000000
32.459999	-0.042323	-25.012917	-9.776312	-9.683706	-2.850625	-2.702273	0.000000	-10.000000	0.083333	-8.750000	70.500000	1023.000000	1023.000000	2046.000000
32.480000	-0.042728	-25.252262	-9.648352	-9.713228	-3.150959	-2.739724	0.000000	-10.000000	0.075000	-8.433333	67.500000	1023.000000	1023.000000	2046.000000
32.500000	-0.042942	-25.378744	-9.985756	-9.726273	-2.967807	-2.698908	0.000000	-10.000000	0.083333	-8.266666	64.666664	1023.000000	1023.000000	2046.000000
32.520000	-0.043175	-25.516479	-9.861339	-9.660647	-3.242978	-2.751516	0.000000	-10.000000	0.083333	-8.100000	62.000000	1023.000000	1023.000000	2046.000000
32.540001	-0.043099	-25.471397	-10.095395	-9.719543	-3.042861	-2.613597	0.000000	-10.000000	0.083333	-8.050000	59.333332	1023.000000	1023.000000	2046.000000
32.560001	-0.043198	-25.529959	-9.959260	-9.536800	-3.281007	-2.752892	0.000000	-10.000000	0.066667	-7.983334	56.666668	1023.000000	1023.000000	2046.000000
32.580002	-0.042599	-25.176296	-10.012186	-9.693834	-3.066981	-2.403294	0.000000	-10.000000	0.066667	-7.816667	54.000000	1023.000000	1023.000000	2046.000000
32.599998	-0.042369	-25.040051	-10.017392	-9.365469	-3.116423	-2.540767	0.000000	-10.000000	0.066667	-7.650000	51.333332	1023.000000	1023.000000	2046.000000
32.619999	-0.041566	-24.565414	-9.869365	-9.469217	-3.030305	-2.196527	0.000000	-10.000000	0.066667	-7.516667	48.833332	1023.000000	1023.000000	2046.000000
32.639999	-0.041228	-24.365631	-9.858243	-9.142336	-2.999243	-2.365809	0.000000	-10.000000	0.058333	-7.433333	46.166668	1023.000000	1023.000000	2046.000000
32.660000	-0.040531	-23.953838	-9.727061	-9.246219	-2.916382	-2.064175	0.000000	-10.000000	0.050000	-7.316667	43.833332	1023.000000	1023.000000	2046.000000
32.680000	-0.040143	-23.724644	-9.808702	-9.151772	-2.752928	-2.011241	0.000000	-10.000000	0.050000	-7.183333	41.166668	1023.000000	1023.000000	2046.000000
32.700001	-0.040033	-23.659599	-9.674152	-9.076435	-2.862973	-2.046038	0.000000	-10.000000	0.050000	-7.100000	38.833332	1023.000000	1023.000000	2046.000000
32.720001	-0.039716	-23.472158	-9.761298	-9.141333	-2.645236	-1.924292	0.000000	-10.000000	0.050000	-7.050000	36.333332	1023.000000	1023.000000	2046.000000
32.740002	-0.040047	-23.667915	-9.684009	-8.964568	-2.841937	-2.177402	0.000000	-10.000000	0.058333	-7.016667	34.000000	1023.000000	1023.000000	2046.000000
32.759998	-0.039770	-23.503866	-9.744573	-9.264053	-2.621369	-1.873870	0.000000	-10.000000	0.066667	-6.883334	31.666666	1023.000000	1023.000000	2046.000000
32.779999	-0.040170	-23.740267	-9.759623	-9.114616	-2.719268	-2.146760	0.000000	-10.000000	0.075000	-6.616667	29.500000	1023.000000	1023.000000	2046.000000
32.799999	-0.040107	-23.703491	-9.723757	-9.441425	-2.647151	-1.891159	0.000000	-10.000000	0.066667	-6.250000	27.500000	1023.000000	1023.000000	2046.000000
32.820000	-0.040401	-23.877274	-9.795144	-9.354382	-2.646277	-2.081471	0.000000	-10.000000	0.058333	-5.866667	25.500000	1023.000000	1023.000000	2046.000000
32.840000	-0.040484	-23.926014	-9.730968	-9.520238	-2.697425	-1.977382	0.000000	-10.000000	0.050000	-5.583333	23.500000	1023.000000	1023.000000	2046.000000
32.860001	-0.040390	-23.870537	-9.788755	-9.632273	-2.594621	-1.854887	0.000000	-10.000000	0.050000	-5.466667	21.500000	1023.000000	1023.000000	2046.000000
32.880001	-0.040741	-24.077822	-9.766290	-9.514205	-2.723678	-2.073649	0.000000	-10.000000	0.050000	-5.450000	19.500000	1023.000000	1023.000000	2046.000000
32.900002	-0.040242	-23.783123	-9.802325	-9.812257	-2.455194	-1.713346	0.000000	-10.000000	0.050000	-5.416667	17.500000	1023.000000	1023.000000	2046.000000
32.919998	-0.040334	-23.837471	-9.824674	-9.547658	-2.461826	-2.003313	0.000000	-10.000000	0.041667	-5.283333	15.500000	1023.000000	1023.000000	2046.000000
32.939999	-0.039923	-23.594469	-9.720793	-9.805365	-2.382936	-1.685376	0.000000	-10.000000	0.041667	-5.150000	13.833333	1023.000000	1023.000000	2046.000000
32.959999	-0.039475	-23.329475	-9.747291	-9.627854	-2.223414	-1.730917	0.000000	-10.000000	0.033333	-5.000000	12.166667	1023.000000	1023.000000	2046.000000
32.980000	-0.038977	-23.035532	-9.614437	-9.658226	-2.208508	-1.554361	0.000000	-10.000000	0.041667	-4.883333	10.666667	1023.000000	1023.000000	2046.000000
33.000000	-0.038617	-22.822449	-9.743860	-9.646733	-2.017775	-1.414081	0.000000	-10.000000	0.041667	-4.700000	9.000000	1023.000000	1023.000000	2046.000000
33.020000	-0.038947	-23.017477	-9.639486	-9.612602	-2.270130	-1.495258	0.000000	-10.000000	0.041667	-4.450000	7.333333	1023.000000	1023.000000	2046.000000
33.040001	-0.039136	-23.129173	-9.888136	-9.824227	-2.083906	-1.332904	0.000000	-10.000000	0.041667	-4.183333	5.833333	1023.000000	1023.000000	2046.000000
33.060001	-0.039586	-23.395250	-9.829299	-9.643929	-2.305400	-1.616623	0.000000	-10.000000	0.041667	-3.966667	4.333333	1023.000000	1023.000000	2046.000000
33.080002	-0.040055	-23.672337	-10.029235	-10.114366	-2.159490	-1.369246	0.000000	-10.000000	0.033333	-3.783333	3.000000	1023.000000	1023.000000	2046.000000
33.099998	-0.041346	-24.435200	-10.210612	-10.149002	-2.292004	-1.783582	0.000000	-10.000000	0.016667	-3.483333	1.666667	1023.000000	1023.000000	2046.000000
33.119999	-0.041704	-24.647148	-10.297341	-10.723205	-2.143018	-1.483585	0.000000	-10.000000	0.008333	-3.066667	0.666667	1023.000000	1023.000000	2046.000000
33.139999	-0.042366	-25.038097	-10.448493	-10.679658	-2.149863	-1.760084	0.000000	-10.000000	0.016667	-2.666667	0.000000	1023.000000	1023.000000	2046.000000
33.160000	-0.042944	-25.379917	-10.381929	-10.910583	-2.311144	-1.776260	0.000000	-10.000000	0.025000	-2.450000	-0.500000	1023.000000	1023.000000	2046.000000
33.180000	-0.044035	-26.024841	-10.489232	-11.044469	-2.454473	-2.036667	0.000000	-10.000000	0.016667	-2.100000	-1.166667	1023.000000	1023.000000	2046.000000
33.200001	-0.045723	-27.022081	-10.539749	-11.024057	-2.864055	-2.594219	0.000000	-10.000000	0.008333	-1.316667	-1.666667	1023.000000	1023.000000	2046.000000
33.220001	-0.046818	-27.669682	-10.800755	-11.467276	-2.893944	-2.507707	0.000000	-10.000000	0.000000	-0.516667	-2.000000	1023.000000	1023.000000	2046.000000
33.240002	-0.048094	-28.423418	-10.996182	-11.256459	-3.177858	-2.992918	0.000000	-10.000000	0.008333	0.000000	-2.000000	1023.000000	1023.000000	2046.000000
33.259998	-0.048309	-28.550718	-11.030995	-11.408988	-3.229574	-2.881161	0.000000	-10.000000	0.008333	0.000000	-2.000000	1023.000000	1023.000000	2046.000000
33.279999	-0.048515	-28.672348	-11.180661	-11.391050	-3.220302	-2.880334	0.000000	-10.000000	0.008333	0.000000	-2.000000	1023.000000	1023.000000	2046.000000
33.299999	-0.048765	-28.820271	-11.244522	-11.152362	-3.335831	-3.087556	0.000000	-10.000000	0.008333	0.000000	-2.000000	1023.000000	1023.000000	2046.000000
33.320000	-0.048368	-28.585651	-11.217052	-11.300570	-3.303740	-2.764289	0.000000	-10.000000	0.016667	0.000000	-2.000000	1023.000000	1023.000000	2046.000000
33.340000	-0.048390	-28.598673	-11.299396	-11.039131	-3.341289	-2.918857	0.000000	-10.000000	0.025000	0.000000	-2.000000	1023.000000	1023.000000	2046.000000
33.360001	-0.047973	-28.351854	-11.228415	-10.968228	-3.345407	-2.809803	0.000000	-10.000000	0.025000	0.000000	-2.000000	1023.000000	1023.000000	2046.000000
33.380001	-0.047418	-28.024115	-11.259192	-10.974244	-3.200861	-2.589818	0.000000	-10.000000	0.025000	0.000000	-2.000000	1023.000000	1023.000000	2046.000000
33.400002	-0.047123	-27.849762	-11.199076	-10.641185	-3.281502	-2.727999	0.000000	-10.000000	0.025000	0.000000	-2.000000	1023.000000	1023.000000	2046.000000
33.419998	-0.045873	-27.110865	-11.023376	-10.662598	-3.113912	-2.310979	0.000000	-10.000000	0.025000	0.000000	-2.000000	1023.000000	1023.000000	2046.000000
33.439999	-0.045188	-26.706209	-10.901930	-10.293361	-3.077597	-2.433322	0.000000	-10.000000	0.025000	0.000000	-2.000000	1023.000000	1023.000000	2046.000000
33.459999	-0.044324	-26.195206	-10.708091	-10.261221	-3.007841	-2.218052	0.000000	-10.000000	0.025000	0.550000	-2.000000	1023.000000	1023.000000	2046.000000
33.480000	-0.043559	-25.743654	-10.649689	-10.225958	-2.850081	-2.017927	0.000000	-10.000000	0.016667	1.116667	-2.000000	1023.000000	1023.000000	2046.000000
33.500000	-0.043394	-25.645676	-10.605943	-9.927471	-2.876446	-2.235816	0.000000	-10.000000	0.016667	1.750000	-2.000000	1023.000000	1023.000000	2046.000000
33.520000	-0.042638	-25.198792	-10.469119	-10.075759	-2.733690	-1.920223	0.000000	-10.000000	0.008333	1.850000	-2.000000	1023.000000	1023.000000	2046.000000
33.540001	-0.042536	-25.138927	-10.428163	-9.950418	-2.740691	-2.019657	0.000000	-10.000000	0.008333	2.050000	-2.000000	1023.000000	1023.000000	2046.000000
33.560001	-0.042571	-25.159641	-10.411381	-9.909515	-2.753604	-2.085142	0.000000	-10.000000	0.000000	2.416667	-2.000000	1023.000000	1023.000000	2046.000000
33.580002	-0.042018	-24.832918	-10.323645	-10.125725	-2.573188	-1.810362	0.000000	-10.000000	0.000000	3.066667	-2.000000	1023.000000	1023.000000	2046.000000
33.599998	-0.042263	-24.977543	-10.327003	-9.991920	-2.606054	-2.052566	0.000000	-10.000000	0.000000	3.883333	-2.000000	1023.000000	1023.000000	2046.000000
33.619999	-0.042071	-24.863832	-10.281337	-10.115224	-2.536520	-1.930752	0.000000	-10.000000	0.000000	4.716667	-2.000000	1023.000000	1023.000000	2046.000000
33.639999	-0.041714	-24.652758	-10.187564	-10.249232	-2.441952	-1.774009	0.000000	-10.000000	-0.016667	5.350000	-2.000000	1023.000000	1023.000000	2046.000000
33.660000	-0.042010	-24.827854	-10.210931	-10.111397	-2.517658	-1.987869	0.000000	-10.000000	-0.025000	5.683333	-2.000000	1023.000000	1023.000000	2046.000000
33.680000	-0.041364	-24.445835	-10.141274	-10.336714	-2.303579	-1.664268	0.000000	-10.000000	-0.025000	5.883333	-2.000000	1023.000000	1023.000000	2046.000000
33.700001	-0.041109	-24.295448	-10.092387	-10.168839	-2.249219	-1.785002	0.000000	-10.000000	-0.016667	6.083333	-2.000000	1023.000000	1023.000000	2046.000000
33.720001	-0.040679	-24.041220	-9.999308	-10.164782	-2.170755	-1.706375	0.000000	-10.000000	-0.025000	6.416667	-2.000000	1023.000000	1023.000000	2046.000000
33.740002	-0.039815	-23.530445	-9.882921	-10.294959	-1.954858	-1.397706	0.000000	-10.000000	-0.033333	6.700000	-2.000000	1023.000000	1023.000000	2046.000000
33.759998	-0.039617	-23.413607	-9.824359	-9.972099	-1.995086	-1.622063	0.000000	-10.000000	-0.025000	7.100000	-2.000000	1023.000000	1023.000000	2046.000000
33.779999	-0.038512	-22.760471	-9.703837	-10.102684	-1.766120	-1.187830	0.000000	-10.000000	-0.008333	7.483334	5.666667	1023.000000	1023.000000	2046.000000
33.799999	-0.038297	-22.633385	-9.667461	-9.964928	-1.779141	-1.221854	0.000000	-10.000000	-0.016667	7.966667	14.000000	1023.000000	1023.000000	2046.000000
33.820000	-0.038341	-22.659702	-9.677572	-9.963631	-1.790002	-1.228497	0.000000	-10.000000	-0.016667	8.416667	23.166666	1023.000000	1023.000000	2046.000000
33.840000	-0.037981	-22.446547	-9.697921	-10.034884	-1.646910	-1.066832	0.000000	-10.000000	-0.025000	8.783334	25.666666	1023.000000	1023.000000	2046.000000
33.860001	-0.038582	-22.801720	-9.714299	-9.890424	-1.813016	-1.383979	0.000000	-10.000000	-0.016667	9.033334	28.500000	1023.000000	1023.000000	2046.000000
33.880001	-0.038656	-22.845680	-9.849658	-10.401217	-1.591884	-1.002922	0.000000	-10.000000	-0.025000	9.150001	31.666666	1023.000000	1023.000000	2046.000000
33.900002	-0.039263	-23.204412	-9.851030	-10.199295	-1.700578	-1.453509	0.000000	-10.000000	-0.033333	9.566667	34.833332	1023.000000	1023.000000	2046.000000
33.919998	-0.038839	-22.953920	-9.774869	-10.613397	-1.518092	-1.047564	0.000000	-10.000000	-0.041667	10.133333	38.000000	1023.000000	1023.000000	2046.000000
33.939999	-0.039462	-23.322124	-9.794364	-10.357350	-1.660530	-1.509879	0.000000	-10.000000	-0.058333	10.650001	41.333332	1023.000000	1023.000000	2046.000000
33.959999	-0.039922	-23.594194	-9.723796	-10.604861	-1.769832	-1.495706	0.000000	-10.000000	-0.066667	11.050000	44.666668	1023.000000	1023.000000	2046.000000
33.980000	-0.041303	-24.409788	-9.800049	-10.493992	-2.078254	-2.037494	0.000000	-10.000000	-0.066667	11.233334	48.333332	1023.000000	1023.000000	2046.000000
34.000000	-0.042134	-24.901239	-9.845226	-10.751767	-2.238157	-2.066089	0.000000	-10.000000	-0.058333	11.416667	52.000000	1023.000000	1023.000000	2046.000000
34.020000	-0.042986	-25.404814	-9.999924	-10.709699	-2.395598	-2.299594	0.000000	-10.000000	-0.050000	11.416667	56.000000	1023.000000	1023.000000	2046.000000
34.040001	-0.042987	-25.405333	-9.959280	-10.658950	-2.464833	-2.322268	0.000000	-10.000000	-0.066667	11.666667	59.833332	1023.000000	1023.000000	2046.000000
34.060001	-0.042832	-25.313807	-10.010758	-10.532107	-2.422581	-2.348359	0.000000	-10.000000	-0.083333	11.916667	63.500000	1023.000000	1023.000000	2046.000000
34.080002	-0.042450	-25.088238	-9.900610	-10.310573	-2.492053	-2.385002	0.000000	-10.000000	-0.108333	12.483334	67.166664	1023.000000	1023.000000	2046.000000
34.099998	-0.041881	-24.751814	-9.886835	-10.215714	-2.430639	-2.218625	0.000000	-10.000000	-0.116667	12.850000	71.333336	1023.000000	1023.000000	2046.000000
34.119999	-0.041327	-24.424511	-9.820171	-9.973531	-2.412279	-2.218530	0.000000	-10.000000	-0.125000	13.266667	75.666664	1023.000000	1023.000000	2046.000000
34.139999	-0.040788	-24.105860	-9.799834	-9.822545	-2.351515	-2.131966	0.000000	-10.000000	-0.116667	13.533334	80.166664	1023.000000	1023.000000	2046.000000
34.160000	-0.039929	-23.597933	-9.644836	-9.717678	-2.282764	-1.952654	0.000000	-10.000000	-0.116667	13.733334	84.500000	1023.000000	1023.000000	2046.000000
34.180000	-0.039163	-23.145441	-9.562255	-9.461126	-2.223779	-1.898282	0.000000	-10.000000	-0.116667	14.133333	89.166664	1023.000000	1023.000000	2046.000000
34.200001	-0.037917	-22.409201	-9.372150	-9.295285	-2.105615	-1.636150	0.000000	-10.000000	-0.116667	14.116667	93.833336	1023.000000	1023.000000	2046.000000
34.220001	-0.036972	-21.850382	-9.162313	-9.024761	-2.069087	-1.594222	0.000000	-10.000000	-0.125000	14.366667	98.666664	1023.000000	1023.000000	2046.000000
34.240002	-0.035679	-21.086237	-8.923927	-8.824492	-1.903612	-1.434207	0.000000	-10.000000	-0.133333	14.400001	103.333336	1023.000000	1023.000000	2046.000000
34.259998	-0.034823	-20.580530	-8.808177	-8.736576	-1.788125	-1.247652	0.000000	-10.000000	-0.150000	14.600000	108.166664	1023.000000	1023.000000	2046.000000
34.279999	-0.033929	-20.052103	-8.668848	-8.477419	-1.659572	-1.246263	0.000000	-10.000000	-0.150000	14.750000	113.000000	1023.000000	1023.000000	2046.000000
34.299999	-0.033155	-19.594622	-8.518048	-8.517622	-1.550674	-1.008278	0.000000	-10.000000	-0.150000	14.933333	118.000000	1023.000000	1023.000000	2046.000000
34.320000	-0.032987	-19.495127	-8.512853	-8.232413	-1.487217	-1.262643	0.000000	-10.000000	-0.150000	15.166667	123.000000	1023.000000	1023.000000	2046.000000
34.340000	-0.032190	-19.024130	-8.307099	-8.479884	-1.401991	-0.835155	0.000000	-10.000000	-0.141667	15.450000	128.000000	1023.000000	1023.000000	2046.000000
34.360001	-0.032252	-19.060934	-8.348583	-8.166203	-1.369430	-1.176718	0.000000	-10.000000	-0.141667	15.966667	133.000000	1023.000000	1023.000000	2046.000000
34.380001	-0.031377	-18.544058	-8.173703	-8.391363	-1.196322	-0.782669	0.000000	-10.000000	-0.175000	16.483334	138.166672	1023.000000	1023.000000	2046.000000
34.400002	-0.031269	-18.480011	-8.071865	-8.332069	-1.231032	-0.845044	0.000000	-10.000000	-0.200000	16.916668	143.666672	1023.000000	1023.000000	2046.000000
34.419998	-0.031050	-18.350443	-8.077279	-8.243950	-1.136451	-0.892763	0.000000	-10.000000	-0.200000	16.983334	149.166672	1023.000000	1023.000000	2046.000000
34.439999	-0.030352	-17.937748	-7.910352	-8.450909	-1.036794	-0.539694	0.000000	-10.000000	-0.191667	17.166668	154.833328	1023.000000	1023.000000	2046.000000
34.459999	-0.030168	-17.829409	-7.885322	-8.093563	-1.006885	-0.843639	0.000000	-10.000000	-0.191667	17.266666	160.500000	1023.000000	1023.000000	2046.000000
34.480000	-0.028984	-17.129295	-7.729359	-8.235918	-0.742578	-0.421440	0.000000	-10.000000	-0.208333	17.600000	166.500000	1023.000000	1023.000000	2046.000000
34.500000	-0.028233	-16.685928	-7.496707	-8.030130	-0.748980	-0.410111	0.000000	-10.000000	-0.200000	18.066668	172.500000	1023.000000	1023.000000	2046.000000
34.520000	-0.027162	-16.052938	-7.413825	-7.841316	-0.538496	-0.259301	0.000000	-10.000000	-0.208333	18.283333	178.500000	1023.000000	1023.000000	2046.000000
34.540001	-0.026017	-15.375786	-7.170823	-7.787266	-0.459952	0.042254	0.000000	-10.000000	-0.233333	18.833334	184.500000	1023.000000	1023.000000	2046.000000
34.560001	-0.025492	-15.065595	-7.199834	-7.399797	-0.320776	-0.145187	0.000000	-10.000000	-0.250000	19.350000	190.500000	1023.000000	1023.000000	2046.000000
34.580002	-0.024473	-14.463758	-7.044842	-7.498573	-0.175114	0.254772	0.000000	-10.000000	-0.258333	20.066668	196.833328	1023.000000	1023.000000	2046.000000
34.599998	-0.024204	-14.304829	-6.924906	-7.233195	-0.248426	0.101698	0.000000	-10.000000	-0.258333	20.133333	203.333328	1023.000000	1023.000000	2046.000000
34.619999	-0.023952	-14.155584	-6.933915	-7.131644	-0.142688	0.052663	0.000000	-10.000000	-0.266667	20.066668	210.166672	1023.000000	1023.000000	2046.000000
34.639999	-0.023669	-13.988187	-6.752219	-7.321292	-0.177331	0.262655	0.000000	-10.000000	-0.283333	20.133333	216.833328	1023.000000	1023.000000	2046.000000
34.660000	-0.023642	-13.972586	-6.671751	-6.980058	-0.211154	-0.109623	0.000000	-10.000000	-0.291667	20.466667	223.666672	1023.000000	1023.000000	2046.000000
34.680000	-0.023004	-13.595220	-6.562424	-7.137846	-0.036630	0.141681	0.000000	-10.000000	-0.300000	20.783333	230.333328	1023.000000	1023.000000	2046.000000
34.700001	-0.023491	-13.883360	-6.427627	-7.079059	-0.277107	-0.099567	0.000000	-10.000000	-0.283333	20.883333	237.166672	1023.000000	1023.000000	2046.000000
34.720001	-0.024726	-14.613229	-6.556568	-6.901206	-0.497613	-0.657843	0.000000	-10.000000	-0.275000	20.700001	244.000000	1023.000000	1023.000000	2046.000000
34.740002	-0.025508	-15.075021	-6.558577	-7.189213	-0.679178	-0.648053	0.000000	-10.000000	-0.241667	20.133335	251.000000	1023.000000	1023.000000	2046.000000
34.759998	-0.026554	-15.693415	-6.552447	-7.147008	-0.999636	-0.994323	0.000000	-10.000000	-0.225000	19.333334	257.833344	1023.000000	1023.000000	2046.000000
34.779999	-0.027033	-15.976409	-6.628354	-7.085385	-1.067714	-1.194956	0.000000	-10.000000	-0.208333	18.683334	264.333344	1023.000000	1023.000000	2046.000000
34.799999	-0.026566	-15.700280	-6.508869	-7.193032	-1.035256	-0.963122	0.000000	-10.000000	-0.225000	18.299999	270.833344	1023.000000	1023.000000	2046.000000
34.820000	-0.026278	-15.530571	-6.404765	-6.714378	-1.097951	-1.313477	0.000000	-10.000000	-0.233333	18.600000	277.166656	1023.000000	1023.000000	2046.000000
34.840000	-0.025367	-14.991771	-6.356530	-6.681677	-0.938945	-1.014619	0.000000	-10.000000	-0.233333	18.916668	283.500000	1023.000000	1023.000000	2046.000000
34.860001	-0.024712	-14.604822	-6.145810	-6.576588	-1.014313	-0.868112	0.000000	-10.000000	-0.233333	19.350000	289.500000	1023.000000	1023.000000	2046.000000
34.880001	-0.024251	-14.332534	-6.162807	-6.146353	-0.945082	-1.078292	0.000000	-10.000000	-0.241667	19.450001	295.833344	1023.000000	1023.000000	2046.000000
34.900002	-0.023086	-13.643848	-5.974305	-6.233917	-0.811520	-0.624106	0.000000	-10.000000	-0.241667	19.300001	302.333344	1023.000000	1023.000000	2046.000000
34.919998	-0.022431	-13.256618	-5.850971	-5.762291	-0.802029	-0.841328	0.000000	-10.000000	-0.241667	19.200001	309.000000	1023.000000	1023.000000	2046.000000
34.939999	-0.021185	-12.520439	-5.739722	-5.752399	-0.616415	-0.411902	0.000000	-10.000000	-0.225000	18.833334	315.333344	1023.000000	1023.000000	2046.000000
34.959999	-0.020254	-11.969828	-5.506101	-5.520194	-0.620583	-0.322950	0.000000	-10.000000	-0.216667	18.733334	321.500000	1023.000000	1023.000000	2046.000000
34.980000	-0.019183	-11.337350	-5.353149	-5.075006	-0.483125	-0.426070	0.000000	-10.000000	-0.200000	18.383333	327.833344	1023.000000	1023.000000	2046.000000
35.000000	-0.017782	-10.509177	-5.091352	-5.157233	-0.314205	0.053614	0.000000	-10.000000	-0.200000	18.433334	334.166656	1023.000000	1023.000000	2046.000000
35.020000	-0.017146	-10.133374	-5.000529	-4.706496	-0.258191	-0.168159	0.000000	-10.000000	-0.191667	18.166666	340.500000	1023.000000	1023.000000	2046.000000
35.040001	-0.015926	-9.412153	-4.815307	-4.772263	-0.053879	0.229296	0.000000	-10.000000	-0.191667	18.049999	346.500000	1023.000000	1023.000000	2046.000000
35.060001	-0.015587	-9.212207	-4.681525	-4.593955	-0.069231	0.132504	0.000000	-10.000000	-0.183333	17.750000	352.500000	1023.000000	1023.000000	2046.000000
35.080002	-0.014966	-8.844876	-4.608751	-4.474320	0.048731	0.189465	0.000000	-10.000000	-0.191667	17.950001	358.500000	1023.000000	1023.000000	2046.000000
35.099998	-0.014492	-8.564565	-4.452421	-4.559306	0.070044	0.377119	0.000000	-10.000000	-0.200000	18.283333	364.500000	1023.000000	1023.000000	2046.000000
35.119999	-0.014272	-8.434979	-4.528607	-4.243691	0.200806	0.136513	0.000000	-10.000000	-0.208333	18.566668	370.500000	1023.000000	1023.000000	2046.000000
35.139999	-0.013596	-8.035212	-4.315408	-4.511801	0.241395	0.550602	0.000000	-10.000000	-0.208333	18.683334	376.500000	1023.000000	1023.000000	2046.000000
35.160000	-0.013508	-7.983291	-4.288557	-4.232398	0.260380	0.277283	0.000000	-10.000000	-0.191667	18.633333	382.666656	1023.000000	1023.000000	2046.000000
35.180000	-0.012615	-7.455728	-4.140754	-4.330940	0.392287	0.623678	0.000000	-10.000000	-0.191667	18.600000	389.000000	1023.000000	1023.000000	2046.000000
35.200001	-0.012142	-7.175781	-3.920463	-4.261354	0.360781	0.645256	0.000000	-10.000000	-0.191667	18.616667	395.333344	1023.000000	1023.000000	2046.000000
35.220001	-0.011362	-6.714650	-3.934518	-3.896691	0.580177	0.536383	0.000000	-10.000000	-0.200000	18.583334	401.500000	1023.000000	1023.000000	2046.000000
35.240002	-0.009926	-5.866416	-3.627861	-3.948779	0.683050	1.027174	0.000000	-10.000000	-0.200000	18.549999	407.500000	1023.000000	1023.000000	2046.000000
35.259998	-0.009284	-5.486750	-3.525909	-3.541441	0.731849	0.848751	0.000000	-10.000000	-0.200000	18.416666	413.666656	1023.000000	1023.000000	2046.000000
35.279999	-0.008347	-4.933344	-3.400205	-3.572436	0.843909	1.195388	0.000000	-10.000000	-0.200000	18.133333	420.000000	1023.000000	1023.000000	2046.000000
35.299999	-0.007976	-4.713958	-3.246322	-3.408319	0.798060	1.142623	0.000000	-10.000000	-0.200000	17.850000	426.333344	1023.000000	1023.000000	2046.000000
35.320000	-0.007518	-4.442855	-3.242975	-3.128009	0.915920	1.012209	0.000000	-10.000000	-0.200000	17.666668	432.500000	1023.000000	1023.000000	2046.000000
35.340000	-0.007069	-4.177975	-3.004679	-3.280034	0.859304	1.247433	0.000000	-10.000000	-0.191667	17.666668	438.166656	1023.000000	1023.000000	2046.000000
35.360001	-0.007028	-4.153667	-3.032773	-2.969355	0.939250	0.909211	0.000000	-10.000000	-0.183333	17.733334	443.833344	1023.000000	1023.000000	2046.000000
35.380001	-0.006311	-3.729747	-2.770987	-3.130345	0.971452	1.200132	0.000000	-10.000000	-0.183333	17.916666	449.500000	1023.000000	1023.000000	2046.000000
35.400002	-0.006535	-3.862334	-2.657434	-2.921518	0.870999	0.845619	0.000000	-10.000000	-0.191667	18.016666	455.500000	1023.000000	1023.000000	2046.000000
35.419998	-0.007197	-4.253349	-2.697441	-3.071558	0.776743	0.738908	0.000000	-10.000000	-0.183333	17.950001	461.500000	1023.000000	1023.000000	2046.000000
35.439999	-0.008720	-5.153679	-2.651799	-3.076014	0.334690	0.239443	0.000000	-10.000000	-0.166667	17.333334	467.500000	1023.000000	1023.000000	2046.000000
35.459999	-0.009944	-5.876904	-2.890140	-3.181135	0.229477	-0.035106	0.000000	-10.000000	-0.150000	16.500000	473.500000	1023.000000	1023.000000	2046.000000
35.480000	-0.010679	-6.311246	-2.763542	-3.333605	-0.082230	-0.131869	0.000000	-10.000000	-0.150000	15.583333	479.333344	1023.000000	1023.000000	2046.000000
35.500000	-0.011099	-6.559232	-2.891419	-3.144759	-0.086986	-0.436068	0.000000	-10.000000	-0.158333	14.966667	484.833344	1023.000000	1023.000000	2046.000000
35.520000	-0.010452	-6.177149	-2.714683	-3.259401	-0.072969	-0.130096	0.000000	-10.000000	-0.158333	14.800000	490.000000	1023.000000	1023.000000	2046.000000
35.540001	-0.010221	-6.040657	-2.676596	-2.875238	-0.098462	-0.390360	0.000000	-10.000000	-0.166667	14.916667	495.000000	1023.000000	1023.000000	2046.000000
35.560001	-0.009476	-5.600042	-2.620902	-2.846565	-0.002446	-0.130130	0.000000	-10.000000	-0.166667	15.050000	500.000000	1023.000000	1023.000000	2046.000000
35.580002	-0.008870	-5.242108	-2.427950	-2.646522	-0.077885	-0.089750	0.000000	-10.000000	-0.166667	15.000000	505.000000	1023.000000	1023.000000	2046.000000
35.599998	-0.008393	-4.960114	-2.505188	-2.334691	0.051333	-0.171569	0.000000	-10.000000	-0.158333	14.816667	510.000000	1023.000000	1023.000000	2046.000000
35.619999	-0.007321	-4.326813	-2.262051	-2.355114	0.110612	0.179739	0.000000	-10.000000	-0.133333	14.450000	515.000000	1023.000000	1023.000000	2046.000000
35.639999	-0.006558	-3.875528	-2.104468	-1.957815	0.120982	0.065772	0.000000	-10.000000	-0.133333	14.266666	519.833313	1023.000000	1023.000000	2046.000000
35.660000	-0.005430	-3.209245	-2.095949	-1.902701	0.366296	0.423110	0.000000	-10.000000	-0.116667	13.816667	524.500000	1023.000000	1023.000000	2046.000000
35.680000	-0.004575	-2.704038	-1.761744	-1.722905	0.256596	0.524015	0.000000	-10.000000	-0.116667	13.300000	529.166687	1023.000000	1023.000000	2046.000000
35.700001	-0.003661	-2.163595	-1.727254	-1.307276	0.446386	0.424550	0.000000	-10.000000	-0.100000	12.816667	533.666687	1023.000000	1023.000000	2046.000000
35.720001	-0.002401	-1.418991	-1.506545	-1.380004	0.593013	0.874545	0.000000	-10.000000	-0.091667	12.566667	538.000000	1023.000000	1023.000000	2046.000000
35.740002	-0.001841	-1.087951	-1.389017	-1.017927	0.612892	0.706102	0.000000	-10.000000	-0.083333	12.516666	542.333313	1023.000000	1023.000000	2046.000000
35.759998	-0.001116	-0.659306	-1.343348	-0.999568	0.766046	0.917564	0.000000	-10.000000	-0.083333	12.150000	546.666687	1023.000000	1023.000000	2046.000000
35.779999	-0.000728	-0.430406	-1.146370	-0.992228	0.727418	0.980774	0.000000	-10.000000	-0.091667	12.066667	551.000000	1023.000000	1023.000000	2046.000000
35.799999	-0.000455	-0.268908	-1.240285	-0.740404	0.897974	0.813807	0.000000	-10.000000	-0.100000	12.216666	555.000000	1023.000000	1023.000000	2046.000000
35.820000	-0.000013	-0.007432	-1.144593	-0.950941	0.927174	1.160928	0.000000	-10.000000	-0.108333	12.533334	559.000000	1023.000000	1023.000000	2046.000000
35.840000	0.000005	0.002674	-1.041115	-0.842562	0.853179	1.033173	0.000000	-10.000000	-0.108333	12.866667	563.000000	1023.000000	1023.000000	2046.000000
35.860001	0.000271	0.160207	-1.072217	-0.837973	0.982315	1.088082	0.000000	-10.000000	-0.108333	12.833334	567.166687	1023.000000	1023.000000	2046.000000
35.880001	0.000666	0.393436	-0.927152	-0.957539	1.012066	1.266061	0.000000	-10.000000	-0.100000	12.916667	571.500000	1023.000000	1023.000000	2046.000000
35.900002	0.001222	0.722392	-0.878409	-0.630021	1.150062	1.080760	0.000000	-10.000000	-0.100000	12.650001	575.833313	1023.000000	1023.000000	2046.000000
35.919998	0.002252	1.330694	-0.686897	-0.708226	1.241557	1.484260	0.000000	-10.000000	-0.100000	12.766666	580.000000	1023.000000	1023.000000	2046.000000
35.939999	0.003078	1.819347	-0.508315	-0.440987	1.297891	1.470757	0.000000	-10.000000	-0.100000	12.700000	584.166687	1023.000000	1023.000000	2046.000000
35.959999	0.003899	2.304417	-0.485767	-0.179305	1.449488	1.520002	0.000000	-10.000000	-0.100000	12.633333	588.500000	1023.000000	1023.000000	2046.000000
35.980000	0.004672	2.761057	-0.253854	-0.253145	1.442266	1.825790	0.000000	-10.000000	-0.100000	12.450000	592.833313	1023.000000	1023.000000	2046.000000
36.000000	0.004942	2.920876	-0.262099	0.090388	1.519584	1.573003	0.000000	-10.000000	-0.091667	12.400001	597.000000	1023.000000	1023.000000	2046.000000
36.020000	0.005535	3.271285	-0.133502	0.071542	1.542205	1.791040	0.000000	-10.000000	-0.091667	12.450001	601.000000	1023.000000	1023.000000	2046.000000
36.040001	0.005640	3.333289	0.025221	0.114606	1.471890	1.721572	0.000000	-10.000000	-0.091667	12.683333	605.000000	1023.000000	1023.000000	2046.000000
36.060001	0.005685	3.359691	-0.025117	0.259607	1.576959	1.548242	0.000000	-10.000000	-0.100000	12.966667	609.333313	1023.000000	1023.000000	2046.000000
36.080002	0.006160	3.640574	0.160933	0.092926	1.618577	1.768138	0.000000	-10.000000	-0.100000	13.250000	613.666687	1023.000000	1023.000000	2046.000000
36.099998	0.005889	3.480262	0.233872	0.222421	1.541876	1.482093	0.000000	-10.000000	-0.100000	13.316667	618.166687	1023.000000	1023.000000	2046.000000
36.119999	0.005053	2.986076	0.162172	0.142407	1.407126	1.274371	0.000000	-10.000000	-0.100000	13.100000	622.500000	1023.000000	1023.000000	2046.000000
36.139999	0.003669	2.168226	0.184954	-0.073270	1.074189	0.982353	0.000000	-10.000000	-0.091667	12.583333	626.833313	1023.000000	1023.000000	2046.000000
36.160000	0.002030	1.199945	-0.039289	-0.026598	0.834835	0.430997	0.000000	-10.000000	-0.075000	11.766666	631.000000	1023.000000	1023.000000	2046.000000
36.180000	0.001348	0.796483	-0.009067	-0.292528	0.639574	0.458505	0.000000	-10.000000	-0.058333	11.050000	635.000000	1023.000000	1023.000000	2046.000000
36.200001	0.000980	0.579379	-0.038869	-0.148742	0.577320	0.189670	0.000000	-10.000000	-0.058333	10.883333	639.000000	1023.000000	1023.000000	2046.000000
36.220001	0.001315	0.776926	0.010075	-0.139564	0.586500	0.319915	0.000000	-10.000000	-0.075000	11.233334	642.666687	1023.000000	1023.000000	2046.000000
36.240002	0.001691	0.999196	0.216260	0.045740	0.475916	0.261280	0.000000	-10.000000	-0.091667	11.950000	646.333313	1023.000000	1023.000000	2046.000000
36.259998	0.002239	1.323285	0.155900	0.291371	0.618936	0.257079	0.000000	-10.000000	-0.100000	12.350000	650.000000	1023.000000	1023.000000	2046.000000
36.279999	0.002907	1.718298	0.315206	0.356856	0.616279	0.429957	0.000000	-10.000000	-0.100000	12.666667	654.333313	1023.000000	1023.000000	2046.000000
36.299999	0.003435	2.029976	0.353939	0.655555	0.661909	0.358573	0.000000	-10.000000	-0.100000	12.616667	658.666687	1023.000000	1023.000000	2046.000000
36.320000	0.004358	2.575755	0.509385	0.679043	0.756152	0.631176	0.000000	-10.000000	-0.083333	12.483334	663.000000	1023.000000	1023.000000	2046.000000
36.340000	0.005089	3.007461	0.726294	0.969106	0.741634	0.570426	0.000000	-10.000000	-0.066667	12.016666	667.000000	1023.000000	1023.000000	2046.000000
36.360001	0.006058	3.580101	0.702956	1.056456	0.966125	0.854563	0.000000	-10.000000	-0.050000	11.433333	671.000000	1023.000000	1023.000000	2046.000000
36.380001	0.006909	4.083010	0.973327	1.213721	0.913589	0.982374	0.000000	-10.000000	-0.058333	10.950000	675.000000	1023.000000	1023.000000	2046.000000
36.400002	0.008053	4.759106	1.107047	1.590292	1.092973	0.968794	0.000000	-10.000000	-0.058333	10.516667	678.833313	1023.000000	1023.000000	2046.000000
36.419998	0.009083	5.367945	1.228005	1.574520	1.219882	1.345539	0.000000	-10.000000	-0.058333	10.316667	682.500000	1023.000000	1023.000000	2046.000000
36.439999	0.009711	5.739365	1.425673	1.776876	1.226649	1.310167	0.000000	-10.000000	-0.050000	10.083334	685.833313	1023.000000	1023.000000	2046.000000
36.459999	0.010254	6.059987	1.354861	1.894898	1.428673	1.381555	0.000000	-10.000000	-0.050000	10.016666	689.166687	1023.000000	1023.000000	2046.000000
36.480000	0.010691	6.318139	1.519624	1.866605	1.453155	1.478755	0.000000	-10.000000	-0.050000	9.983334	692.500000	1023.000000	1023.000000	2046.000000
36.500000	0.010699	6.322831	1.597733	2.009439	1.370778	1.344880	0.000000	-10.000000	-0.050000	9.966667	696.000000	1023.000000	1023.000000	2046.000000
36.520000	0.010809	6.388048	1.482433	1.927273	1.501427	1.476914	0.000000	-10.000000	-0.050000	10.066667	699.500000	1023.000000	1023.000000	2046.000000
36.540001	0.011002	6.502295	1.629762	1.913441	1.457416	1.501675	0.000000	-10.000000	-0.050000	10.116667	702.833313	1023.000000	1023.000000	2046.000000
36.560001	0.011222	6.632475	1.636727	2.012881	1.538942	1.443926	0.000000	-10.000000	-0.050000	10.350000	706.166687	1023.000000	1023.000000	2046.000000
36.580002	0.011662	6.892499	1.686737	1.875038	1.630359	1.700365	0.000000	-10.000000	-0.050000	10.450000	709.500000	1023.000000	1023.000000	2046.000000
36.599998	0.012311	7.275937	1.903198	2.051269	1.655726	1.665744	0.000000	-10.000000	-0.050000	10.500000	713.000000	1023.000000	1023.000000	2046.000000
36.619999	0.013147	7.769928	1.949679	2.198235	1.805875	1.816139	0.000000	-10.000000	-0.058333	10.566667	716.500000	1023.000000	1023.000000	2046.000000
36.639999	0.014110	8.339035	2.171412	2.326993	1.881631	1.958998	0.000000	-10.000000	-0.058333	10.533333	720.000000	1023.000000	1023.000000	2046.000000
36.660000	0.014738	8.710202	2.231034	2.585059	1.950942	1.943167	0.000000	-10.000000	-0.058333	10.633333	723.500000	1023.000000	1023.000000	2046.000000
36.680000	0.015224	8.997464	2.339469	2.512194	1.962128	2.183673	0.000000	-10.000000	-0.050000	10.450000	727.166687	1023.000000	1023.000000	2046.000000
36.700001	0.015495	9.157797	2.441568	2.744578	1.969144	2.002506	0.000000	-10.000000	-0.050000	10.400001	730.666687	1023.000000	1023.000000	2046.000000
36.720001	0.015749	9.307952	2.425558	2.769838	2.027089	2.085467	0.000000	-10.000000	-0.058333	10.316667	734.166687	1023.000000	1023.000000	2046.000000
36.740002	0.015886	9.388598	2.539350	2.769869	2.006447	2.072933	0.000000	-10.000000	-0.058333	10.566667	737.500000	1023.000000	1023.000000	2046.000000
36.759998	0.015904	9.399414	2.512555	2.855345	2.066889	1.964625	0.000000	-10.000000	-0.075000	10.800000	741.166687	1023.000000	1023.000000	2046.000000
36.779999	0.016140	9.538613	2.677666	2.736094	2.062826	2.062028	0.000000	-10.000000	-0.075000	11.166667	744.666687	1023.000000	1023.000000	2046.000000
36.799999	0.015813	9.345395	2.686754	2.795584	2.008250	1.854806	0.000000	-10.000000	-0.075000	11.383333	748.333313	1023.000000	1023.000000	2046.000000
36.820000	0.014932	8.824769	2.642182	2.621083	1.868275	1.693230	0.000000	-10.000000	-0.058333	11.466667	752.000000	1023.000000	1023.000000	2046.000000
36.840000	0.013342	7.885408	2.570342	2.586368	1.553418	1.175280	0.000000	-10.000000	-0.050000	11.083333	756.000000	1023.000000	1023.000000	2046.000000
36.860001	0.011951	7.062760	2.428608	2.307508	1.316558	1.010086	0.000000	-10.000000	-0.050000	10.500000	759.833313	1023.000000	1023.000000	2046.000000
36.880001	0.011222	6.632469	2.433685	2.301778	1.132226	0.764780	0.000000	-10.000000	-0.066667	10.266666	763.500000	1023.000000	1023.000000	2046.000000
36.900002	0.011044	6.526726	2.393266	2.294312	1.078616	0.760532	0.000000	-10.000000	-0.066667	10.500000	766.833313	1023.000000	1023.000000	2046.000000
36.919998	0.011303	6.680348	2.452138	2.408132	1.123378	0.696700	0.000000	-10.000000	-0.075000	11.200001	770.333313	1023.000000	1023.000000	2046.000000
36.939999	0.011766	6.953905	2.573727	2.617266	1.082903	0.680008	0.000000	-10.000000	-0.083333	11.983334	774.000000	1023.000000	1023.000000	2046.000000
36.959999	0.012465	7.366710	2.665224	2.724058	1.154497	0.822931	0.000000	-10.000000	-0.100000	12.450001	778.000000	1023.000000	1023.000000	2046.000000
36.980000	0.013047	7.710622	2.772342	2.917069	1.189572	0.831639	0.000000	-10.000000	-0.108333	12.800000	782.000000	1023.000000	1023.000000	2046.000000
37.000000	0.013774	8.140563	2.886538	3.029459	1.246908	0.977659	0.000000	-10.000000	-0.100000	12.566667	786.000000	1023.000000	1023.000000	2046.000000
37.020000	0.014455	8.542984	3.079751	3.236464	1.257219	0.969549	0.000000	-10.000000	-0.100000	12.300000	790.333313	1023.000000	1023.000000	2046.000000
37.040001	0.015344	9.068415	3.120686	3.353327	1.422729	1.171673	0.000000	-10.000000	-0.091667	11.800000	794.666687	1023.000000	1023.000000	2046.000000
37.060001	0.016363	9.670401	3.274300	3.540521	1.549287	1.306292	0.000000	-10.000000	-0.091667	11.566667	798.833313	1023.000000	1023.000000	2046.000000
37.080002	0.017408	10.288187	3.450743	3.787834	1.619507	1.430102	0.000000	-10.000000	-0.083333	11.233334	802.500000	1023.000000	1023.000000	2046.000000
37.099998	0.018671	11.034327	3.664992	3.949041	1.790205	1.630088	0.000000	-10.000000	-0.075000	11.133333	806.166687	1023.000000	1023.000000	2046.000000
37.119999	0.019441	11.489645	3.833813	4.112588	1.844146	1.699096	0.000000	-10.000000	-0.066667	10.966667	810.000000	1023.000000	1023.000000	2046.000000
37.139999	0.020134	11.899282	3.898908	4.231259	1.957717	1.811398	0.000000	-10.000000	-0.075000	11.150001	813.666687	1023.000000	1023.000000	2046.000000
37.160000	0.020678	12.220929	3.988943	4.299737	2.067096	1.865152	0.000000	-10.000000	-0.091667	11.200000	817.333313	1023.000000	1023.000000	2046.000000
37.180000	0.020997	12.409001	4.078710	4.386405	2.082638	1.861250	0.000000	-10.000000	-0.100000	11.483334	821.000000	1023.000000	1023.000000	2046.000000
37.200001	0.021053	12.442389	4.064372	4.342616	2.090253	1.945149	0.000000	-10.000000	-0.108333	11.933333	825.000000	1023.000000	1023.000000	2046.000000
37.220001	0.021359	12.623310	4.189619	4.468221	2.112219	1.853251	0.000000	-10.000000	-0.125000	12.483334	829.000000	1023.000000	1023.000000	2046.000000
37.240002	0.021799	12.883262	4.236257	4.479664	2.189919	1.977422	0.000000	-10.000000	-0.141667	13.050000	833.000000	1023.000000	1023.000000	2046.000000
37.259998	0.022499	13.296969	4.305494	4.539193	2.350436	2.101847	0.000000	-10.000000	-0.150000	13.416667	837.166687	1023.000000	1023.000000	2046.000000
37.279999	0.023244	13.736955	4.537914	4.708817	2.351670	2.138554	0.000000	-10.000000	-0.150000	13.766666	841.500000	1023.000000	1023.000000	2046.000000
37.299999	0.023998	14.183078	4.591930	4.841385	2.462727	2.287037	0.000000	-10.000000	-0.150000	13.900000	846.166687	1023.000000	1023.000000	2046.000000
37.320000	0.025005	14.778243	4.801138	5.101564	2.555987	2.319554	0.000000	-10.000000	-0.141667	13.916667	850.833313	1023.000000	1023.000000	2046.000000
37.340000	0.025596	15.127431	4.872792	5.210615	2.591232	2.452792	0.000000	-10.000000	-0.141667	13.783334	855.500000	1023.000000	1023.000000	2046.000000
37.360001	0.026278	15.530403	4.940939	5.315848	2.723270	2.550346	0.000000	-10.000000	-0.141667	13.650001	860.166687	1023.000000	1023.000000	2046.000000
37.380001	0.026839	15.862122	5.095362	5.505490	2.712732	2.548538	0.000000	-10.000000	-0.150000	13.600000	864.666687	1023.000000	1023.000000	2046.000000
37.400002	0.027136	16.037462	5.163057	5.581131	2.739112	2.554163	0.000000	-10.000000	-0.150000	13.866667	869.333313	1023.000000	1023.000000	2046.000000
37.419998	0.027408	16.198000	5.332316	5.642843	2.693864	2.528978	0.000000	-10.000000	-0.150000	14.183333	873.833313	1023.000000	1023.000000	2046.000000
37.439999	0.027640	16.335213	5.360459	5.638161	2.757823	2.578771	0.000000	-10.000000	-0.150000	14.350000	878.666687	1023.000000	1023.000000	2046.000000
37.459999	0.028113	16.614853	5.502654	5.703619	2.856873	2.551707	0.000000	-10.000000	-0.150000	14.166667	883.333313	1023.000000	1023.000000	2046.000000
37.480000	0.027717	16.380877	5.500525	5.684841	2.763199	2.432312	0.000000	-10.000000	-0.133333	13.850000	888.166687	1023.000000	1023.000000	2046.000000
37.500000	0.026827	15.854741	5.459607	5.659701	2.640943	2.094490	0.000000	-10.000000	-0.108333	13.233334	892.833313	1023.000000	1023.000000	2046.000000
37.520000	0.025315	14.961156	5.473015	5.498145	2.225153	1.764843	0.000000	-10.000000	-0.091667	12.533334	897.500000	1023.000000	1023.000000	2046.000000
37.540001	0.023885	14.116106	5.189502	5.309721	2.082073	1.534810	0.000000	-10.000000	-0.083333	11.683333	901.833313	1023.000000	1023.000000	2046.000000
37.560001	0.023304	13.772694	5.199519	5.239284	1.943363	1.390527	0.000000	-10.000000	-0.091667	11.350000	905.833313	1023.000000	1023.000000	2046.000000
37.580002	0.023092	13.647302	5.161957	5.271488	1.864639	1.349217	0.000000	-10.000000	-0.091667	11.266666	909.500000	1023.000000	1023.000000	2046.000000
37.599998	0.023545	13.915372	5.155935	5.421630	2.009864	1.327943	0.000000	-10.000000	-0.100000	11.716667	913.166687	1023.000000	1023.000000	2046.000000
37.619999	0.023906	14.128708	5.355128	5.556559	1.857096	1.359926	0.000000	-10.000000	-0.100000	12.066667	917.000000	1023.000000	1023.000000	2046.000000
37.639999	0.024288	14.354258	5.289783	5.712776	1.958608	1.393090	0.000000	-10.000000	-0.091667	12.116667	921.000000	1023.000000	1023.000000	2046.000000
37.660000	0.024946	14.743174	5.506911	5.824914	1.929981	1.481367	0.000000	-10.000000	-0.075000	11.700001	925.000000	1023.000000	1023.000000	2046.000000
37.680000	0.025446	15.038802	5.496008	5.963017	2.025313	1.554463	0.000000	-10.000000	-0.058333	11.050000	929.000000	1023.000000	1023.000000	2046.000000
37.700001	0.026272	15.527022	5.740583	6.070588	2.055005	1.660845	0.000000	-10.000000	-0.050000	10.316667	933.000000	1023.000000	1023.000000	2046.000000
37.720001	0.027045	15.983587	5.719001	6.237619	2.229907	1.797060	0.000000	-10.000000	-0.033333	9.516666	936.666687	1023.000000	1023.000000	2046.000000
37.740002	0.027962	16.525509	5.857342	6.376998	2.344197	1.946971	0.000000	-10.000000	-0.016667	8.350000	940.000000	1023.000000	1023.000000	2046.000000
37.759998	0.028999	17.138506	6.045716	6.588928	2.456089	2.047772	0.000000	-10.000000	0.000000	7.100000	942.833313	1023.000000	1023.000000	2046.000000
37.779999	0.029835	17.632669	6.124609	6.705177	2.631704	2.171180	0.000000	-10.000000	0.000000	5.616667	945.333313	1023.000000	1023.000000	2046.000000
37.799999	0.030225	17.863026	6.237817	6.720740	2.607843	2.296625	0.000000	-10.000000	0.000000	3.933333	947.500000	1023.000000	1023.000000	2046.000000
37.820000	0.030572	18.068214	6.237384	6.772866	2.713641	2.344323	0.000000	-10.000000	0.008333	2.033333	949.000000	1023.000000	1023.000000	2046.000000
37.840000	0.030489	18.019283	6.310678	6.706020	2.657949	2.344635	0.000000	-10.000000	0.008333	0.100000	949.833313	1023.000000	1023.000000	2046.000000
37.860001	0.030329	17.924580	6.200751	6.701241	2.740688	2.281899	0.000000	-10.000000	0.008333	-0.900000	950.000000	1023.000000	1023.000000	2046.000000
37.880001	0.030249	17.877123	6.280600	6.610009	2.660877	2.325636	0.000000	-10.000000	0.016667	-1.350000	950.000000	1023.000000	1023.000000	2046.000000
37.900002	0.030262	17.885000	6.163208	6.616286	2.779510	2.325997	0.000000	-10.000000	0.025000	-1.400000	950.000000	1023.000000	1023.000000	2046.000000
37.919998	0.030229	17.865316	6.261695	6.500055	2.716467	2.387100	0.000000	-10.000000	0.033333	-1.883333	950.000000	1023.000000	1023.000000	2046.000000
37.939999	0.030207	17.852282	6.126516	6.484350	2.846175	2.395241	0.000000	-10.000000	0.033333	-2.616667	950.000000	1023.000000	1023.000000	2046.000000
37.959999	0.030664	18.122507	6.311911	6.468567	2.836829	2.505202	0.000000	-10.000000	0.033333	-3.466667	950.000000	1023.000000	1023.000000	2046.000000
37.980000	0.031027	18.337204	6.265435	6.574975	2.949054	2.547741	0.000000	-10.000000	0.033333	-4.166667	950.000000	1023.000000	1023.000000	2046.000000
38.000000	0.031568	18.656790	6.446349	6.661882	2.928756	2.619803	0.000000	-10.000000	0.033333	-4.683333	950.000000	1023.000000	1023.000000	2046.000000
38.020000	0.031731	18.752995	6.366537	6.723598	2.996794	2.666065	0.000000	-10.000000	0.033333	-5.050000	950.000000	1023.000000	1023.000000	2046.000000
38.040001	0.031849	18.822577	6.354990	6.710605	3.057522	2.699459	0.000000	-10.000000	0.025000	-5.233333	950.000000	1023.000000	1023.000000	2046.000000
38.060001	0.031623	18.689453	6.290469	6.669752	3.016283	2.712950	0.000000	-10.000000	0.016667	-5.350000	950.000000	1023.000000	1023.000000	2046.000000
38.080002	0.031560	18.651787	6.284822	6.663805	3.013193	2.689965	0.000000	-10.000000	0.025000	-5.716667	950.000000	1023.000000	1023.000000	2046.000000
38.099998	0.031068	18.361183	6.208947	6.526464	2.958947	2.666825	0.000000	-10.000000	0.050000	-6.216667	950.000000	1023.000000	1023.000000	2046.000000
38.119999	0.030956	18.294891	6.174675	6.433606	3.031758	2.654852	0.000000	-10.000000	0.066667	-6.650000	950.000000	1023.000000	1023.000000	2046.000000
38.139999	0.030405	17.969345	6.138448	6.287803	2.930466	2.612628	0.000000	-10.000000	0.066667	-6.816667	950.000000	1023.000000	1023.000000	2046.000000
38.160000	0.030058	17.764214	6.048782	6.200895	2.967897	2.546638	0.000000	-10.000000	0.058333	-6.983334	943.166687	1023.000000	1023.000000	2046.000000
38.180000	0.028622	16.915333	5.955623	6.017829	2.700052	2.241829	0.000000	-10.000000	0.050000	-7.733334	934.500000	1023.000000	1023.000000	2046.000000
38.200001	0.027027	15.972697	5.753022	5.859507	2.511298	1.848870	0.000000	-10.000000	0.050000	-8.416667	925.833313	1023.000000	1023.000000	2046.000000
38.220001	0.025055	14.807379	5.592013	5.532933	2.126448	1.555985	0.000000	-10.000000	0.050000	-9.033334	923.000000	1023.000000	1023.000000	2046.000000
38.240002	0.023766	14.045737	5.320706	5.381032	1.999995	1.344005	0.000000	-10.000000	0.058333	-8.883333	921.000000	1023.000000	1023.000000	2046.000000
38.259998	0.022971	13.575876	5.349332	5.223353	1.736742	1.266449	0.000000	-10.000000	0.058333	-8.433333	918.166687	1023.000000	1023.000000	2046.000000
38.279999	0.022707	13.419610	5.104773	5.304045	1.845023	1.165769	0.000000	-10.000000	0.058333	-7.750000	915.333313	1023.000000	1023.000000	2046.000000
38.299999	0.022592	13.352042	5.222559	5.222899	1.672130	1.234455	0.000000	-10.000000	0.050000	-7.233334	912.833313	1023.000000	1023.000000	2046.000000
38.320000	0.022396	13.236050	4.955070	5.317632	1.779059	1.184287	0.000000	-10.000000	0.050000	-7.133333	910.333313	1023.000000	1023.000000	2046.000000
38.340000	0.022433	13.257692	5.113994	5.287618	1.629559	1.226520	0.000000	-10.000000	0.066667	-7.433333	908.000000	1023.000000	1023.000000	2046.000000
38.360001	0.022445	13.264904	4.913305	5.393383	1.746249	1.211967	0.000000	-10.000000	0.066667	-7.983334	905.500000	1023.000000	1023.000000	2046.000000
38.380001	0.022731	13.434141	5.074875	5.354684	1.689337	1.315244	0.000000	-10.000000	0.075000	-8.550000	902.833313	1023.000000	1023.000000	2046.000000
38.400002	0.023015	13.601737	4.928790	5.446538	1.851688	1.374722	0.000000	-10.000000	0.066667	-9.066667	900.000000	1023.000000	1023.000000	2046.000000
38.419998	0.023525	13.903273	5.104806	5.420742	1.805140	1.572585	0.000000	-10.000000	0.083333	-9.466667	897.000000	1023.000000	1023.000000	2046.000000
38.439999	0.024075	14.228313	5.026759	5.596861	1.973736	1.630957	0.000000	-10.000000	0.083333	-9.883333	893.833313	1023.000000	1023.000000	2046.000000
38.459999	0.024564	14.517335	5.212720	5.562626	1.987195	1.754795	0.000000	-10.000000	0.091667	-10.150001	890.500000	1023.000000	1023.000000	2046.000000
38.480000	0.024718	14.608590	5.048790	5.647460	2.124189	1.788151	0.000000	-10.000000	0.091667	-10.583334	887.000000	1023.000000	1023.000000	2046.000000
38.500000	0.024755	14.630193	5.169702	5.518909	2.074883	1.866699	0.000000	-10.000000	0.100000	-10.916667	883.500000	1023.000000	1023.000000	2046.000000
38.520000	0.024390	14.414711	4.965468	5.503675	2.117743	1.827825	0.000000	-10.000000	0.100000	-11.583334	879.833313	1023.000000	1023.000000	2046.000000
38.540001	0.024052	14.214483	4.939308	5.324589	2.119776	1.830810	0.000000	-10.000000	0.100000	-12.066667	876.000000	1023.000000	1023.000000	2046.000000
38.560001	0.023564	13.926509	4.801658	5.248532	2.107370	1.768949	0.000000	-10.000000	0.108333	-12.616667	872.000000	1023.000000	1023.000000	2046.000000
38.580002	0.023340	13.793766	4.786945	5.114372	2.095421	1.797027	0.000000	-10.000000	0.116667	-12.916667	867.666687	1023.000000	1023.000000	2046.000000
38.599998	0.022949	13.562932	4.681771	5.027855	2.062205	1.791100	0.000000	-10.000000	0.133333	-13.216666	863.333313	1023.000000	1023.000000	2046.000000
38.619999	0.022748	13.443940	4.665713	4.863898	2.079270	1.835059	0.000000	-10.000000	0.141667	-13.600000	858.833313	1023.000000	1023.000000	2046.000000
38.639999	0.022318	13.189840	4.470362	4.757542	2.134653	1.827284	0.000000	-10.000000	0.158333	-14.033334	854.500000	1023.000000	1023.000000	2046.000000
38.660000	0.022233	13.139629	4.518377	4.634387	2.134155	1.852711	0.000000	-10.000000	0.175000	-14.500000	849.833313	1023.000000	1023.000000	2046.000000
38.680000	0.022207	13.124316	4.393297	4.664806	2.197707	1.868506	0.000000	-10.000000	0.191667	-14.833334	845.000000	1023.000000	1023.000000	2046.000000
38.700001	0.022685	13.407133	4.544928	4.655157	2.232387	1.974661	0.000000	-10.000000	0.216667	-15.283334	840.000000	1023.000000	1023.000000	2046.000000
38.720001	0.022780	13.462943	4.410061	4.735781	2.315629	2.001472	0.000000	-10.000000	0.233333	-15.850000	834.833313	1023.000000	1023.000000	2046.000000
38.740002	0.022668	13.396780	4.501764	4.591424	2.235722	2.067870	0.000000	-10.000000	0.258333	-16.433334	829.500000	1023.000000	1023.000000	2046.000000
38.759998	0.022124	13.075238	4.232324	4.517119	2.255871	2.069925	0.000000	-10.000000	0.258333	-16.966667	824.000000	1023.000000	1023.000000	2046.000000
38.779999	0.021764	12.862765	4.188497	4.454347	2.218614	2.001308	0.000000	-10.000000	0.258333	-17.500000	818.333313	1023.000000	1023.000000	2046.000000
38.799999	0.021084	12.460543	3.996431	4.342279	2.168454	1.953378	0.000000	-10.000000	0.250000	-17.966667	812.500000	1023.000000	1023.000000	2046.000000
38.820000	0.020255	11.970455	3.922058	4.102194	2.071716	1.874488	0.000000	-10.000000	0.266667	-18.283333	806.500000	1023.000000	1023.000000	2046.000000
38.840000	0.019293	11.401937	3.687694	3.812816	2.084187	1.817240	0.000000	-10.000000	0.275000	-18.483334	800.500000	1023.000000	1023.000000	2046.000000
38.860001	0.018509	10.938807	3.538455	3.592013	2.075849	1.732490	0.000000	-10.000000	0.291667	-18.783333	794.333313	1023.000000	1023.000000	2046.000000
38.880001	0.017347	10.252178	3.511667	3.197791	1.867597	1.675124	0.000000	-10.000000	0.308333	-19.200001	788.000000	1023.000000	1023.000000	2046.000000
38.900002	0.015774	9.322533	3.185647	3.114522	1.735207	1.287157	0.000000	-10.000000	0.333333	-19.650000	781.500000	1023.000000	1023.000000	2046.000000
38.919998	0.013933	8.234357	3.196696	2.769559	1.330485	0.937618	0.000000	-10.000000	0.350000	-20.000000	775.000000	1023.000000	1023.000000	2046.000000
38.939999	0.011885	7.023788	2.789413	2.547131	1.130890	0.556354	0.000000	-10.000000	0.350000	-20.433334	768.333313	1023.000000	1023.000000	2046.000000
38.959999	0.010355	6.119612	2.544263	2.335275	0.907202	0.332871	0.000000	-10.000000	0.366667	-20.633333	761.500000	1023.000000	1023.000000	2046.000000
38.980000	0.009289	5.489844	2.548808	2.116767	0.623756	0.200513	0.000000	-10.000000	0.366667	-20.783333	754.500000	1023.000000	1023.000000	2046.000000
39.000000	0.008616	5.091825	2.229051	2.167953	0.658284	0.036537	0.000000	-10.000000	0.366667	-20.716667	747.500000	1023.000000	1023.000000	2046.000000
39.020000	0.008157	4.820965	2.294085	2.063520	0.478667	-0.015308	0.000000	-10.000000	0.341667	-20.600000	740.666687	1023.000000	1023.000000	2046.000000
39.040001	0.007868	4.650204	2.101797	2.086824	0.472470	-0.010887	0.000000	-10.000000	0.341667	-20.483334	733.833313	1023.000000	1023.000000	2046.000000
39.060001	0.007670	4.532901	2.064680	2.107685	0.407474	-0.046938	0.000000	-10.000000	0.341667	-20.433334	727.000000	1023.000000	1023.000000	2046.000000
39.080002	0.007401	4.374257	2.090803	1.970673	0.289247	0.023533	0.000000	-10.000000	0.350000	-20.450001	720.166687	1023.000000	1023.000000	2046.000000
39.099998	0.007161	4.232108	1.811099	2.074444	0.402842	-0.056277	0.000000	-10.000000	0.350000	-20.516666	713.333313	1023.000000	1023.000000	2046.000000
39.119999	0.007208	4.259942	1.962664	1.950785	0.288843	0.057651	0.000000	-10.000000	0.358333	-20.483334	706.500000	1023.000000	1023.000000	2046.000000
39.139999	0.007458	4.407682	1.725176	2.048160	0.446840	0.187506	0.000000	-10.000000	0.366667	-20.733334	699.500000	1023.000000	1023.000000	2046.000000
39.160000	0.007932	4.687532	1.857087	2.102510	0.463852	0.264083	0.000000	-10.000000	0.375000	-20.950001	692.500000	1023.000000	1023.000000	2046.000000
39.180000	0.008162	4.823989	1.941891	2.089280	0.416087	0.376731	0.000000	-10.000000	0.366667	-21.100000	685.500000	1023.000000	1023.000000	2046.000000
39.200001	0.008277	4.891579	1.784772	2.169056	0.539807	0.397944	0.000000	-10.000000	0.375000	-21.283333	678.500000	1023.000000	1023.000000	2046.000000
39.220001	0.008289	4.898534	1.921635	2.061003	0.467782	0.448115	0.000000	-10.000000	0.375000	-21.433334	671.500000	1023.000000	1023.000000	2046.000000
39.240002	0.008021	4.740541	1.621451	2.116757	0.588189	0.414144	0.000000	-10.000000	0.383333	-21.733334	664.333313	1023.000000	1023.000000	2046.000000
39.259998	0.007565	4.471161	1.740240	1.969686	0.447562	0.313674	0.000000	-10.000000	0.383333	-21.766666	657.166687	1023.000000	1023.000000	2046.000000
39.279999	0.007255	4.287621	1.607642	1.883903	0.460963	0.335114	0.000000	-10.000000	0.391667	-21.850000	649.833313	1023.000000	1023.000000	2046.000000
39.299999	0.006848	4.046977	1.547710	1.762106	0.453483	0.283678	0.000000	-10.000000	0.400000	-21.900000	642.500000	1023.000000	1023.000000	2046.000000
39.320000	0.006633	3.920260	1.643429	1.559668	0.387004	0.330159	0.000000	-10.000000	0.400000	-21.850000	635.166687	1023.000000	1023.000000	2046.000000
39.340000	0.006160	3.640310	1.415394	1.517385	0.428378	0.279153	0.000000	-10.000000	0.400000	-21.866667	627.833313	1023.000000	1023.000000	2046.000000
39.360001	0.005703	3.370228	1.478272	1.272372	0.350439	0.269145	0.000000	-10.000000	0.400000	-21.916666	620.666687	1023.000000	1023.000000	2046.000000
39.380001	0.005488	3.243196	1.217226	1.282613	0.449917	0.293439	0.000000	-10.000000	0.391667	-22.100000	613.333313	1023.000000	1023.000000	2046.000000
39.400002	0.005077	3.000626	1.270292	1.055761	0.381173	0.293399	0.000000	-10.000000	0.391667	-22.266666	606.000000	1023.000000	1023.000000	2046.000000
39.419998	0.005041	2.979087	1.061234	1.053042	0.488801	0.376009	0.000000	-10.000000	0.391667	-22.316668	598.500000	1023.000000	1023.000000	2046.000000
39.439999	0.004797	2.835285	1.107160	0.975040	0.406082	0.347002	0.000000	-10.000000	0.400000	-22.316668	591.000000	1023.000000	1023.000000	2046.000000
39.459999	0.004938	2.918076	1.136760	0.913564	0.426507	0.441245	0.000000	-10.000000	0.391667	-22.183334	583.500000	1023.000000	1023.000000	2046.000000
39.480000	0.004863	2.874184	1.052836	0.899819	0.488411	0.433117	0.000000	-10.000000	0.391667	-22.150000	576.166687	1023.000000	1023.000000	2046.000000
39.500000	0.005116	3.023563	1.169666	0.781215	0.513584	0.559098	0.000000	-10.000000	0.391667	-22.083334	568.833313	1023.000000	1023.000000	2046.000000
39.520000	0.005320	3.144356	0.986873	0.961246	0.631769	0.564469	0.000000	-10.000000	0.400000	-22.116667	561.500000	1023.000000	1023.000000	2046.000000
39.540001	0.005440	3.215139	1.063633	0.869173	0.659928	0.622404	0.000000	-10.000000	0.400000	-22.133333	554.000000	1023.000000	1023.000000	2046.000000
39.560001	0.005477	3.237129	0.876994	0.989754	0.695289	0.675092	0.000000	-10.000000	0.400000	-22.116667	546.500000	1023.000000	1023.000000	2046.000000
39.580002	0.004949	2.924863	0.833176	0.859011	0.591416	0.641261	0.000000	-10.000000	0.400000	-22.133333	539.166687	1023.000000	1023.000000	2046.000000
39.599998	0.004662	2.755166	0.692316	0.808949	0.542692	0.711209	0.000000	-10.000000	0.400000	-22.100000	531.833313	1023.000000	1023.000000	2046.000000
39.619999	0.003567	2.108047	0.462192	0.683950	0.419892	0.542014	0.000000	-10.000000	0.400000	-22.100000	524.500000	1023.000000	1023.000000	2046.000000
39.639999	0.002161	1.277218	0.240776	0.168140	0.332912	0.535390	0.000000	-10.000000	0.400000	-22.150000	517.166687	1023.000000	1023.000000	2046.000000
39.660000	0.000745	0.440370	-0.251921	-0.111471	0.424984	0.378778	0.000000	-10.000000	0.400000	-21.900000	509.666656	1023.000000	1023.000000	2046.000000
39.680000	-0.000624	-0.369003	-0.385176	-0.664902	0.320115	0.360959	0.000000	-10.000000	0.400000	-21.950001	502.333344	1023.000000	1023.000000	2046.000000
39.700001	-0.001806	-1.067317	-0.688534	-0.910171	0.244068	0.287320	0.000000	-10.000000	0.400000	-21.833334	495.000000	1023.000000	1023.000000	2046.000000
39.720001	-0.003248	-1.919329	-0.785511	-1.064372	0.017995	-0.087441	0.000000	-10.000000	0.400000	-22.100000	487.833344	1023.000000	1023.000000	2046.000000
39.740002	-0.004713	-2.785625	-0.823953	-1.389440	-0.262136	-0.310095	0.000000	-10.000000	0.400000	-21.983334	480.500000	1023.000000	1023.000000	2046.000000
39.759998	-0.006581	-3.889327	-1.248149	-1.457998	-0.432034	-0.751146	0.000000	-10.000000	0.400000	-22.000000	473.166656	1023.000000	1023.000000	2046.000000
39.779999	-0.008270	-4.887854	-1.351037	-1.814029	-0.781698	-0.941090	0.000000	-10.000000	0.400000	-21.833334	465.833344	1023.000000	1023.000000	2046.000000
39.799999	-0.009335	-5.516848	-1.642115	-1.838910	-0.940903	-1.094920	0.000000	-10.000000	0.400000	-21.900000	458.500000	1023.000000	1023.000000	2046.000000
39.820000	-0.010247	-6.055886	-1.760293	-1.940875	-1.080264	-1.274454	0.000000	-10.000000	0.400000	-21.766666	451.166656	1023.000000	1023.000000	2046.000000
39.840000	-0.010775	-6.367877	-1.863822	-2.059182	-1.227612	-1.217261	0.000000	-10.000000	0.391667	-21.733334	443.833344	1023.000000	1023.000000	2046.000000
39.860001	-0.011422	-6.750693	-2.175400	-1.947456	-1.221882	-1.405953	0.000000	-10.000000	0.391667	-21.616667	436.666656	1023.000000	1023.000000	2046.000000
39.880001	-0.011743	-6.940081	-2.099607	-2.110256	-1.419802	-1.310415	0.000000	-10.000000	0.391667	-21.616667	429.333344	1023.000000	1023.000000	2046.000000
39.900002	-0.012001	-7.092847	-2.414669	-1.995416	-1.325065	-1.357696	0.000000	-10.000000	0.400000	-21.600000	422.166656	1023.000000	1023.000000	2046.000000
39.919998	-0.012184	-7.200498	-2.365467	-2.131131	-1.377683	-1.326217	0.000000	-10.000000	0.400000	-21.466667	414.833344	1023.000000	1023.000000	2046.000000
39.939999	-0.012022	-7.104827	-2.431466	-2.190421	-1.395058	-1.087882	0.000000	-10.000000	0.391667	-21.233334	407.666656	1023.000000	1023.000000	2046.000000
39.959999	-0.012097	-7.149591	-2.627706	-2.075345	-1.308815	-1.137725	0.000000	-10.000000	0.375000	-21.116667	400.500000	1023.000000	1023.000000	2046.000000
39.980000	-0.011765	-6.953247	-2.450942	-2.119556	-1.339685	-1.043064	0.000000	-10.000000	0.358333	-20.950001	393.500000	1023.000000	1023.000000	2046.000000
40.000000	-0.011252	-6.649888	-2.526971	-2.019968	-1.251631	-0.851317	0.000000	-10.000000	0.358333	-20.800001	386.500000	1023.000000	1023.000000	2046.000000
40.020000	-0.011068	-6.541304	-2.542292	-1.971640	-1.163037	-0.864334	0.000000	-10.000000	0.358333	-20.616667	379.500000	1023.000000	1023.000000	2046.000000
40.040001	-0.010923	-6.455694	-2.529691	-2.048163	-1.204747	-0.673093	0.000000	-10.000000	0.358333	-20.400000	372.666656	1023.000000	1023.000000	2046.000000
40.060001	-0.011142	-6.585170	-2.714972	-1.956737	-1.126013	-0.787447	0.000000	-10.000000	0.358333	-20.350000	365.833344	1023.000000	1023.000000	2046.000000
40.080002	-0.011358	-6.712537	-2.697625	-2.057343	-1.155531	-0.802037	0.000000	-10.000000	0.358333	-20.183334	359.166656	1023.000000	1023.000000	2046.000000
40.099998	-0.011525	-6.811099	-2.832309	-1.992209	-1.161197	-0.825383	0.000000	-10.000000	0.358333	-20.166668	352.333344	1023.000000	1023.000000	2046.000000
40.119999	-0.011909	-7.038118	-2.775403	-2.176693	-1.211106	-0.874916	0.000000	-10.000000	0.350000	-20.033333	345.666656	1023.000000	1023.000000	2046.000000
40.139999	-0.012172	-7.193419	-2.929726	-2.240975	-1.209707	-0.813011	0.000000	-10.000000	0.350000	-19.866667	339.000000	1023.000000	1023.000000	2046.000000
40.160000	-0.012552	-7.418269	-2.933059	-2.425302	-1.214881	-0.845027	0.000000	-10.000000	0.358333	-19.799999	332.333344	1023.000000	1023.000000	2046.000000
40.180000	-0.012846	-7.591882	-3.037347	-2.629869	-1.229670	-0.694996	0.000000	-10.000000	0.358333	-19.783333	325.666656	1023.000000	1023.000000	2046.000000
40.200001	-0.013394	-7.915980	-3.198145	-2.706560	-1.207184	-0.804091	0.000000	-10.000000	0.358333	-19.833334	319.000000	1023.000000	1023.000000	2046.000000
40.220001	-0.013568	-8.018657	-3.181814	-2.905545	-1.245140	-0.686158	0.000000	-10.000000	0.350000	-19.700001	312.500000	1023.000000	1023.000000	2046.000000
40.240002	-0.013926	-8.230184	-3.403748	-2.882636	-1.206694	-0.737106	0.000000	-10.000000	0.350000	-19.583334	306.000000	1023.000000	1023.000000	2046.000000
40.259998	-0.014038	-8.296291	-3.373581	-3.057054	-1.161997	-0.703660	0.000000	-10.000000	0.350000	-19.516666	299.333344	1023.000000	1023.000000	2046.000000
40.279999	-0.014021	-8.286348	-3.459688	-3.061400	-1.143630	-0.621631	0.000000	-10.000000	0.350000	-19.516666	292.833344	1023.000000	1023.000000	2046.000000
40.299999	-0.014167	-8.372623	-3.494306	-3.230712	-1.018688	-0.628917	0.000000	-10.000000	0.350000	-19.433334	286.166656	1023.000000	1023.000000	2046.000000
40.320000	-0.013879	-8.202551	-3.475724	-3.312893	-0.979852	-0.434083	0.000000	-10.000000	0.350000	-19.216667	279.833344	1023.000000	1023.000000	2046.000000
40.340000	-0.013824	-8.169960	-3.562979	-3.228156	-0.883532	-0.495293	0.000000	-10.000000	0.350000	-19.050001	273.333344	1023.000000	1023.000000	2046.000000
40.360001	-0.013631	-8.056169	-3.522296	-3.347206	-0.876090	-0.310577	0.000000	-10.000000	0.350000	-18.783335	267.000000	1023.000000	1023.000000	2046.000000
40.380001	-0.013931	-8.233374	-3.765081	-3.240388	-0.815574	-0.412330	0.000000	-10.000000	0.333333	-18.600000	260.666656	1023.000000	1023.000000	2046.000000
40.400002	-0.014456	-8.543757	-3.830494	-3.450236	-0.879673	-0.383355	0.000000	-10.000000	0.333333	-18.300001	254.500000	1023.000000	1023.000000	2046.000000
40.419998	-0.014866	-8.785721	-4.039219	-3.406348	-0.913368	-0.426786	0.000000	-10.000000	0.333333	-18.300001	248.500000	1023.000000	1023.000000	2046.000000
40.439999	-0.015745	-9.305050	-4.112646	-3.752531	-0.990779	-0.449094	0.000000	-10.000000	0.316667	-18.183334	242.500000	1023.000000	1023.000000	2046.000000
40.459999	-0.017075	-10.091601	-4.494211	-4.065216	-1.045036	-0.487138	0.000000	-10.000000	0.283333	-18.083334	236.500000	1023.000000	1023.000000	2046.000000
40.480000	-0.018612	-10.999561	-4.796981	-4.605700	-0.983020	-0.613861	0.000000	-10.000000	0.250000	-17.750000	230.500000	1023.000000	1023.000000	2046.000000
40.500000	-0.019757	-11.676567	-5.070483	-5.015149	-1.051225	-0.539710	0.000000	-10.000000	0.250000	-17.483334	224.500000	1023.000000	1023.000000	2046.000000
40.520000	-0.021111	-12.476778	-5.313275	-5.289042	-1.075058	-0.799403	0.000000	-10.000000	0.250000	-17.316668	218.500000	1023.000000	1023.000000	2046.000000
40.540001	-0.022180	-13.108118	-5.384803	-5.579407	-1.294594	-0.849314	0.000000	-10.000000	0.250000	-17.100000	212.500000	1023.000000	1023.000000	2046.000000
40.560001	-0.023689	-14.000178	-5.559450	-5.692050	-1.428473	-1.320205	0.000000	-10.000000	0.250000	-16.866667	206.833328	1023.000000	1023.000000	2046.000000
40.580002	-0.025281	-14.941264	-5.700625	-6.085836	-1.722332	-1.432471	0.000000	-10.000000	0.250000	-16.600000	201.166672	1023.000000	1023.000000	2046.000000
40.599998	-0.026966	-15.936958	-6.081620	-6.117095	-1.888994	-1.849249	0.000000	-10.000000	0.241667	-16.283335	195.833328	1023.000000	1023.000000	2046.000000
40.619999	-0.028103	-16.608759	-6.214460	-6.439195	-2.087781	-1.867322	0.000000	-10.000000	0.225000	-16.050001	190.333328	1023.000000	1023.000000	2046.000000
40.639999	-0.028949	-17.108709	-6.487873	-6.387623	-2.173568	-2.059646	0.000000	-10.000000	0.216667	-15.633333	185.000000	1023.000000	1023.000000	2046.000000
40.660000	-0.029531	-17.452919	-6.621202	-6.539104	-2.207946	-2.084665	0.000000	-10.000000	0.216667	-15.350000	179.666672	1023.000000	1023.000000	2046.000000
40.680000	-0.030057	-17.763859	-6.799347	-6.516825	-2.349349	-2.098338	0.000000	-10.000000	0.225000	-15.000000	174.500000	1023.000000	1023.000000	2046.000000
40.700001	-0.030319	-17.918547	-6.891158	-6.584217	-2.323802	-2.119370	0.000000	-10.000000	0.216667	-14.900001	169.500000	1023.000000	1023.000000	2046.000000
40.720001	-0.030505	-18.028467	-6.928323	-6.617379	-2.484615	-1.998150	0.000000	-10.000000	0.208333	-14.766667	164.500000	1023.000000	1023.000000	2046.000000
40.740002	-0.030695	-18.140810	-7.035930	-6.579559	-2.399778	-2.125543	0.000000	-10.000000	0.208333	-14.566667	159.666672	1023.000000	1023.000000	2046.000000
40.759998	-0.030302	-17.908558	-6.991867	-6.650693	-2.440381	-1.825617	0.000000	-10.000000	0.208333	-14.250000	154.833328	1023.000000	1023.000000	2046.000000
40.779999	-0.030234	-17.868029	-7.129177	-6.506122	-2.329973	-1.902756	0.000000	-10.000000	0.208333	-14.050000	150.000000	1023.000000	1023.000000	2046.000000
40.799999	-0.029625	-17.508238	-6.932169	-6.554165	-2.389156	-1.632748	0.000000	-10.000000	0.200000	-13.866667	145.166672	1023.000000	1023.000000	2046.000000
40.820000	-0.029286	-17.307806	-7.000835	-6.370320	-2.282559	-1.654091	0.000000	-10.000000	0.200000	-13.700000	140.500000	1023.000000	1023.000000	2046.000000
40.840000	-0.028899	-17.079159	-6.986477	-6.403843	-2.144849	-1.543989	0.000000	-10.000000	0.191667	-13.383333	136.000000	1023.000000	1023.000000	2046.000000
40.860001	-0.028577	-16.888723	-6.944936	-6.376575	-2.189579	-1.377631	0.000000	-10.000000	0.191667	-13.216667	131.500000	1023.000000	1023.000000	2046.000000
40.880001	-0.028742	-16.986668	-7.049191	-6.291618	-2.079173	-1.566684	0.000000	-10.000000	0.183333	-13.066667	127.166664	1023.000000	1023.000000	2046.000000
40.900002	-0.028562	-16.880337	-6.913611	-6.422337	-2.189860	-1.354528	0.000000	-10.000000	0.191667	-13.083334	122.833336	1023.000000	1023.000000	2046.000000
40.919998	-0.028949	-17.108744	-7.131453	-6.314264	-2.051177	-1.611850	0.000000	-10.000000	0.183333	-12.983334	118.500000	1023.000000	1023.000000	2046.000000
40.939999	-0.028961	-17.116137	-7.087489	-6.503551	-2.030894	-1.494202	0.000000	-10.000000	0.166667	-12.850000	114.166664	1023.000000	1023.000000	2046.000000
40.959999	-0.029363	-17.353596	-7.146076	-6.554514	-2.099579	-1.553428	0.000000	-10.000000	0.133333	-12.566667	110.000000	1023.000000	1023.000000	2046.000000
40.980000	-0.029642	-17.518681	-7.215166	-6.782573	-2.011918	-1.509024	0.000000	-10.000000	0.116667	-12.150001	106.000000	1023.000000	1023.000000	2046.000000
41.000000	-0.030006	-17.733534	-7.239975	-6.860322	-2.150363	-1.482873	0.000000	-10.000000	0.108333	-11.850000	102.000000	1023.000000	1023.000000	2046.000000
41.020000	-0.030340	-17.930973	-7.372469	-7.007543	-2.028271	-1.522689	0.000000	-10.000000	0.125000	-11.633333	98.000000	1023.000000	1023.000000	2046.000000
41.040001	-0.030382	-17.955690	-7.287778	-7.166331	-2.174696	-1.326885	0.000000	-10.000000	0.116667	-11.583333	94.000000	1023.000000	1023.000000	2046.000000
41.060001	-0.030756	-18.176800	-7.509877	-7.138048	-2.009899	-1.518976	0.000000	-10.000000	0.116667	-11.466667	90.000000	1023.000000	1023.000000	2046.000000
41.080002	-0.030663	-18.121986	-7.424981	-7.310017	-2.052162	-1.334827	0.000000	-10.000000	0.100000	-11.333333	86.000000	1023.000000	1023.000000	2046.000000
41.099998	-0.030784	-18.193516	-7.537464	-7.221476	-1.972320	-1.462257	0.000000	-10.000000	0.108333	-11.133333	82.166664	1023.000000	1023.000000	2046.000000
41.119999	-0.030536	-18.046911	-7.471394	-7.394149	-1.885608	-1.295761	0.000000	-10.000000	0.116667	-10.900001	78.500000	1023.000000	1023.000000	2046.000000
41.139999	-0.030467	-18.006065	-7.435858	-7.376080	-1.930374	-1.263753	0.000000	-10.000000	0.116667	-10.716667	74.833336	1023.000000	1023.000000	2046.000000
41.160000	-0.030186	-17.839743	-7.551534	-7.431540	-1.654868	-1.201800	0.000000	-10.000000	0.108333	-10.616667	71.333336	1023.000000	1023.000000	2046.000000
41.180000	-0.029751	-17.582611	-7.391891	-7.437982	-1.764363	-0.988375	0.000000	-10.000000	0.100000	-10.533334	67.666664	1023.000000	1023.000000	2046.000000
41.200001	-0.029848	-17.640137	-7.598143	-7.360191	-1.581294	-1.100509	0.000000	-10.000000	0.100000	-10.383333	64.333336	1023.000000	1023.000000	2046.000000
41.220001	-0.030095	-17.786201	-7.528711	-7.540725	-1.778821	-0.937945	0.000000	-10.000000	0.100000	-10.133333	60.666668	1023.000000	1023.000000	2046.000000
41.240002	-0.030575	-18.070028	-7.778783	-7.404864	-1.700646	-1.185735	0.000000	-10.000000	0.100000	-10.016666	57.333332	1023.000000	1023.000000	2046.000000
41.259998	-0.030844	-18.228939	-7.831803	-7.682744	-1.691824	-1.022568	0.000000	-10.000000	0.100000	-9.816667	53.833332	1023.000000	1023.000000	2046.000000
41.279999	-0.032013	-18.919491	-7.999902	-7.894915	-1.885903	-1.138771	0.000000	-10.000000	0.091667	-9.616667	50.666668	1023.000000	1023.000000	2046.000000
41.299999	-0.033078	-19.548944	-8.357701	-8.297507	-1.656718	-1.237019	0.000000	-10.000000	0.083333	-9.166667	47.500000	1023.000000	1023.000000	2046.000000
41.320000	-0.034069	-20.134867	-8.341570	-8.751342	-1.912000	-1.129956	0.000000	-10.000000	0.083333	-8.783333	44.500000	1023.000000	1023.000000	2046.000000
41.340000	-0.035166	-20.782986	-8.683902	-8.906354	-1.784962	-1.407768	0.000000	-10.000000	0.083333	-8.516666	41.500000	1023.000000	1023.000000	2046.000000
41.360001	-0.035929	-21.234003	-8.674710	-9.226406	-1.954816	-1.378070	0.000000	-10.000000	0.075000	-8.316667	38.500000	1023.000000	1023.000000	2046.000000
41.380001	-0.037582	-22.211195	-8.813441	-9.215916	-2.265681	-1.916156	0.000000	-10.000000	0.066667	-8.000000	35.666668	1023.000000	1023.000000	2046.000000
41.400002	-0.038865	-22.969261	-9.045744	-9.516506	-2.275427	-2.131584	0.000000	-10.000000	0.058333	-7.633334	33.000000	1023.000000	1023.000000	2046.000000
41.419998	-0.040516	-23.944799	-9.074477	-9.762053	-2.846813	-2.261457	0.000000	-10.000000	0.058333	-7.250000	30.666666	1023.000000	1023.000000	2046.000000
41.439999	-0.041611	-24.592113	-9.489050	-9.691178	-2.738062	-2.673824	0.000000	-10.000000	0.050000	-6.983334	28.166666	1023.000000	1023.000000	2046.000000
41.459999	-0.042034	-24.841875	-9.463102	-9.889148	-2.977631	-2.511995	0.000000	-10.000000	0.050000	-6.666667	25.833334	1023.000000	1023.000000	2046.000000
41.480000	-0.042684	-25.226305	-9.745065	-9.762023	-2.976692	-2.742525	0.000000	-10.000000	0.058333	-6.316667	23.500000	1023.000000	1023.000000	2046.000000
41.500000	-0.042546	-25.144825	-9.726985	-9.821813	-3.000592	-2.595435	0.000000	-10.000000	0.058333	-6.033333	21.500000	1023.000000	1023.000000	2046.000000
41.520000	-0.042876	-25.339737	-9.874473	-9.693656	-3.078516	-2.693091	0.000000	-10.000000	0.058333	-5.900000	19.500000	1023.000000	1023.000000	2046.000000
41.540001	-0.042449	-25.087107	-9.885291	-9.697212	-2.965920	-2.538683	0.000000	-10.000000	0.058333	-5.850000	17.500000	1023.000000	1023.000000	2046.000000
41.560001	-0.042682	-25.225029	-9.840441	-9.668698	-3.198037	-2.517854	0.000000	-10.000000	0.058333	-5.700000	15.500000	1023.000000	1023.000000	2046.000000
41.580002	-0.042181	-24.928896	-9.891768	-9.577677	-2.991086	-2.468364	0.000000	-10.000000	0.058333	-5.450000	13.500000	1023.000000	1023.000000	2046.000000
41.599998	-0.041799	-24.703197	-9.789589	-9.525136	-3.138403	-2.250070	0.000000	-10.000000	0.050000	-5.350000	11.500000	1023.000000	1023.000000	2046.000000
41.619999	-0.041012	-24.238230	-9.830393	-9.316226	-2.857633	-2.233979	0.000000	-10.000000	0.050000	-5.300000	9.833333	1023.000000	1023.000000	2046.000000
41.639999	-0.040420	-23.888309	-9.465654	-9.297880	-3.111683	-2.013092	0.000000	-10.000000	0.050000	-5.216667	8.166667	1023.000000	1023.000000	2046.000000
41.660000	-0.040052	-23.670488	-9.719574	-9.071566	-2.738734	-2.140614	0.000000	-10.000000	0.050000	-4.983334	6.500000	1023.000000	1023.000000	2046.000000
41.680000	-0.039267	-23.207071	-9.470374	-9.100492	-2.771646	-1.864560	0.000000	-10.000000	0.050000	-4.733334	4.666667	1023.000000	1023.000000	2046.000000
41.700001	-0.039199	-23.166519	-9.529168	-8.936584	-2.701687	-1.999081	0.000000	-10.000000	0.041667	-4.566667	3.000000	1023.000000	1023.000000	2046.000000
41.720001	-0.038628	-22.829376	-9.472565	-8.961131	-2.534286	-1.861394	0.000000	-10.000000	0.041667	-4.416667	1.500000	1023.000000	1023.000000	2046.000000
41.740002	-0.038852	-22.961309	-9.372365	-8.983254	-2.727878	-1.877812	0.000000	-10.000000	0.033333	-4.233334	0.333333	1023.000000	1023.000000	2046.000000
41.759998	-0.038593	-22.808674	-9.470777	-9.027433	-2.456287	-1.854176	0.000000	-10.000000	0.041667	-3.866667	-0.666667	1023.000000	1023.000000	2046.000000
41.779999	-0.038900	-22.989641	-9.289330	-9.148610	-2.745034	-1.806668	0.000000	-10.000000	0.041667	-3.400000	-1.666667	1023.000000	1023.000000	2046.000000
41.799999	-0.038827	-22.946938	-9.502452	-9.164242	-2.378494	-1.901749	0.000000	-10.000000	0.041667	-2.900000	-2.833333	1023.000000	1023.000000	2046.000000
41.820000	-0.039091	-23.102568	-9.229724	-9.333977	-2.762192	-1.776675	0.000000	-10.000000	0.033333	-2.483333	-3.833333	1023.000000	1023.000000	2046.000000
41.840000	-0.038918	-23.000364	-9.503721	-9.369011	-2.343063	-1.784569	0.000000	-10.000000	0.025000	-2.250000	-4.666667	1023.000000	1023.000000	2046.000000
41.860001	-0.039137	-23.130182	-9.276448	-9.480759	-2.657018	-1.715957	0.000000	-10.000000	0.033333	-2.183333	-5.333333	1023.000000	1023.000000	2046.000000
41.880001	-0.038851	-22.960762	-9.476852	-9.422366	-2.286370	-1.775175	0.000000	-10.000000	0.033333	-2.233333	-6.166667	1023.000000	1023.000000	2046.000000
41.900002	-0.038867	-22.970411	-9.194532	-9.526705	-2.605428	-1.643746	0.000000	-10.000000	0.033333	-2.233333	-6.833333	1023.000000	1023.000000	2046.000000
41.919998	-0.038505	-22.756685	-9.440569	-9.481565	-2.172973	-1.661578	0.000000	-10.000000	0.033333	-2.150000	-7.500000	1023.000000	1023.000000	2046.000000
41.939999	-0.038393	-22.690481	-9.175423	-9.542771	-2.419113	-1.553175	0.000000	-10.000000	0.041667	-2.100000	-8.000000	1023.000000	1023.000000	2046.000000
41.959999	-0.037912	-22.405897	-9.384671	-9.502750	-1.984139	-1.534335	0.000000	-10.000000	0.041667	-2.033333	-8.500000	1023.000000	1023.000000	2046.000000
41.980000	-0.037767	-22.320164	-9.083545	-9.586939	-2.276732	-1.372948	0.000000	-10.000000	0.041667	-2.016667	-9.000000	1023.000000	1023.000000	2046.000000
42.000000	-0.037218	-21.995834	-9.328705	-9.461139	-1.837387	-1.368605	0.000000	-10.000000	0.033333	-1.983333	-9.500000	1023.000000	1023.000000	2046.000000
42.020000	-0.036911	-21.814266	-9.049158	-9.481158	-2.085410	-1.198541	0.000000	-10.000000	0.025000	-1.983333	-10.000000	1023.000000	1023.000000	2046.000000
42.040001	-0.036727	-21.705484	-9.368272	-9.355737	-1.694633	-1.286843	0.000000	-10.000000	0.016667	-1.950000	-10.500000	1023.000000	1023.000000	2046.000000
42.060001	-0.037117	-21.936258	-9.166907	-9.511039	-2.098009	-1.160303	0.000000	-10.000000	0.025000	-2.016667	-10.833333	1023.000000	1023.000000	2046.000000
42.080002	-0.037156	-21.959396	-9.464333	-9.416193	-1.777311	-1.301559	0.000000	-10.000000	0.041667	-2.200000	-11.333333	1023.000000	1023.000000	2046.000000
42.099998	-0.037815	-22.348528	-9.308990	-9.721898	-2.137794	-1.179845	0.000000	-10.000000	0.050000	-2.400000	-12.000000	1023.000000	1023.000000	2046.000000
42.119999	-0.038810	-22.936466	-9.785491	-9.870099	-1.833442	-1.447434	0.000000	-10.000000	0.033333	-2.400000	-12.833333	1023.000000	1023.000000	2046.000000
42.139999	-0.039474	-23.328938	-9.680898	-10.304809	-2.038901	-1.304330	0.000000	-10.000000	0.033333	-2.183333	-13.500000	1023.000000	1023.000000	2046.000000
42.160000	-0.040218	-23.768549	-9.960915	-10.381886	-1.879475	-1.546274	0.000000	-10.000000	0.025000	-2.016667	-13.833333	1023.000000	1023.000000	2046.000000
42.180000	-0.040632	-24.013519	-9.884220	-10.649714	-2.020580	-1.459006	0.000000	-10.000000	0.033333	-1.933333	-14.166667	1023.000000	1023.000000	2046.000000
42.200001	-0.042206	-24.943604	-9.990943	-10.695593	-2.301356	-1.955712	0.000000	-10.000000	0.016667	-1.900000	-14.500000	1023.000000	1023.000000	2046.000000
42.220001	-0.043418	-25.660210	-10.115932	-10.868227	-2.461133	-2.214919	0.000000	-10.000000	0.008333	-1.783333	-14.833333	1023.000000	1023.000000	2046.000000
42.240002	-0.045196	-26.710947	-10.202605	-11.097325	-2.924454	-2.486563	0.000000	-10.000000	0.000000	-1.783333	-15.000000	1023.000000	1023.000000	2046.000000
42.259998	-0.045851	-27.097902	-10.508981	-11.080288	-2.837261	-2.671372	0.000000	-10.000000	0.000000	-1.816667	-15.000000	1023.000000	1023.000000	2046.000000
42.279999	-0.046704	-27.602140	-10.427984	-11.191275	-3.276442	-2.706439	0.000000	-10.000000	0.008333	-1.950000	-15.000000	1023.000000	1023.000000	2046.000000
42.299999	-0.046701	-27.600035	-10.760702	-11.038317	-2.976946	-2.824069	0.000000	-10.000000	0.008333	-1.900000	-15.166667	1023.000000	1023.000000	2046.000000
42.320000	-0.046974	-27.761620	-10.543575	-11.094555	-3.392185	-2.731305	0.000000	-10.000000	0.016667	-1.916667	-15.500000	1023.000000	1023.000000	2046.000000
42.340000	-0.046829	-27.676180	-10.957238	-10.854587	-2.991179	-2.873175	0.000000	-10.000000	0.016667	-1.950000	-15.833333	1023.000000	1023.000000	2046.000000
42.360001	-0.046842	-27.683838	-10.672733	-10.925967	-3.416107	-2.669031	0.000000	-10.000000	0.016667	-2.116667	-16.333334	1023.000000	1023.000000	2046.000000
42.380001	-0.046676	-27.585340	-10.996184	-10.710578	-3.099991	-2.778586	0.000000	-10.000000	0.008333	-2.266667	-17.000000	1023.000000	1023.000000	2046.000000
42.400002	-0.046276	-27.349068	-10.731841	-10.743947	-3.326828	-2.546451	0.000000	-10.000000	0.000000	-2.350000	-17.833334	1023.000000	1023.000000	2046.000000
42.419998	-0.045879	-27.114557	-10.893661	-10.548912	-3.127884	-2.544099	0.000000	-10.000000	0.008333	-2.500000	-18.666666	1023.000000	1023.000000	2046.000000
42.439999	-0.044979	-26.582451	-10.712154	-10.448836	-3.134694	-2.286766	0.000000	-10.000000	0.008333	-2.766667	-19.500000	1023.000000	1023.000000	2046.000000
42.459999	-0.044395	-26.237389	-10.487149	-10.234150	-3.213136	-2.302953	0.000000	-10.000000	0.016667	-3.000000	-20.500000	1023.000000	1023.000000	2046.000000
42.480000	-0.043459	-25.684175	-10.549913	-10.060857	-2.881461	-2.191944	0.000000	-10.000000	0.016667	-3.100000	-21.500000	1023.000000	1023.000000	2046.000000
42.500000	-0.043233	-25.550478	-10.237348	-10.090366	-3.174241	-2.048522	0.000000	-10.000000	0.016667	-3.066667	-22.500000	1023.000000	1023.000000	2046.000000
42.520000	-0.042505	-25.120182	-10.465759	-9.843229	-2.722671	-2.088521	0.000000	-10.000000	0.016667	-3.133333	-23.500000	1023.000000	1023.000000	2046.000000
42.540001	-0.042360	-25.034740	-10.121634	-9.898352	-3.053501	-1.961254	0.000000	-10.000000	0.008333	-3.250000	-24.500000	1023.000000	1023.000000	2046.000000
42.560001	-0.042048	-24.850504	-10.385079	-9.715162	-2.660654	-2.089608	0.000000	-10.000000	0.008333	-3.283333	-25.500000	1023.000000	1023.000000	2046.000000
42.580002	-0.042100	-24.881165	-10.062184	-9.900064	-2.995566	-1.923350	0.000000	-10.000000	0.008333	-3.083333	-26.666666	1023.000000	1023.000000	2046.000000
42.599998	-0.042073	-24.864861	-10.342905	-9.859934	-2.625962	-2.036059	0.000000	-10.000000	0.016667	-2.833333	-27.500000	1023.000000	1023.000000	2046.000000
42.619999	-0.041876	-24.748777	-10.020564	-10.019698	-2.854885	-1.853631	0.000000	-10.000000	0.033333	-2.350000	-28.333334	1023.000000	1023.000000	2046.000000
42.639999	-0.042107	-24.885122	-10.241848	-10.046533	-2.635264	-1.961478	0.000000	-10.000000	0.033333	-1.966667	-28.666666	1023.000000	1023.000000	2046.000000
42.660000	-0.042003	-24.823767	-10.049267	-10.159225	-2.770515	-1.844759	0.000000	-10.000000	0.033333	-1.633333	-29.000000	1023.000000	1023.000000	2046.000000
42.680000	-0.042136	-24.902584	-10.158689	-10.174466	-2.634787	-1.934643	0.000000	-10.000000	0.025000	-1.633333	-29.000000	1023.000000	1023.000000	2046.000000
42.700001	-0.041791	-24.698191	-10.087289	-10.205474	-2.591743	-1.813683	0.000000	-10.000000	0.016667	-1.683333	-29.000000	1023.000000	1023.000000	2046.000000
42.720001	-0.041854	-24.735462	-10.015994	-10.244646	-2.640621	-1.834201	0.000000	-10.000000	0.008333	-1.500000	-29.000000	1023.000000	1023.000000	2046.000000
42.740002	-0.041500	-24.526257	-10.132224	-10.218459	-2.398344	-1.777231	0.000000	-10.000000	0.000000	-0.916667	-29.000000	1023.000000	1023.000000	2046.000000
42.759998	-0.041370	-24.449471	-9.845085	-10.305813	-2.613318	-1.685255	0.000000	-10.000000	0.008333	-0.366667	-29.000000	1023.000000	1023.000000	2046.000000
42.779999	-0.040826	-24.128315	-10.157778	-10.187195	-2.085019	-1.698324	0.000000	-10.000000	0.008333	0.000000	-29.000000	1023.000000	1023.000000	2046.000000
42.799999	-0.040291	-23.812063	-9.784911	-10.233156	-2.331172	-1.462824	0.000000	-10.000000	0.008333	0.000000	-29.000000	1023.000000	1023.000000	2046.000000
42.820000	-0.039777	-23.508387	-9.971975	-10.111174	-1.983183	-1.442055	0.000000	-10.000000	0.000000	0.000000	-29.000000	1023.000000	1023.000000	2046.000000
42.840000	-0.039682	-23.452219	-9.851776	-10.125690	-2.138250	-1.336502	0.000000	-10.000000	-0.008333	0.600000	-29.000000	1023.000000	1023.000000	2046.000000
42.860001	-0.039852	-23.552826	-9.919552	-10.139194	-2.113886	-1.380194	0.000000	-10.000000	-0.008333	1.316667	-29.000000	1023.000000	1023.000000	2046.000000
42.880001	-0.039675	-23.448076	-9.991712	-10.106316	-2.003015	-1.347034	0.000000	-10.000000	-0.008333	2.016667	-29.000000	1023.000000	1023.000000	2046.000000
42.900002	-0.040312	-23.824635	-9.860622	-10.305800	-2.308055	-1.350158	0.000000	-10.000000	0.000000	2.300000	-29.000000	1023.000000	1023.000000	2046.000000
42.919998	-0.040848	-24.141027	-10.331665	-10.439958	-1.910167	-1.459237	0.000000	-10.000000	0.000000	2.716667	-29.000000	1023.000000	1023.000000	2046.000000
42.939999	-0.041625	-24.600538	-10.100081	-10.802427	-2.272751	-1.425277	0.000000	-10.000000	0.000000	3.333333	-29.000000	1023.000000	1023.000000	2046.000000
42.959999	-0.041742	-24.669607	-10.424236	-10.887192	-1.856125	-1.502054	0.000000	-10.000000	-0.008333	3.983333	-29.000000	1023.000000	1023.000000	2046.000000
42.980000	-0.042258	-24.974216	-10.135437	-11.019483	-2.256747	-1.562551	0.000000	-10.000000	-0.016667	4.550000	-29.000000	1023.000000	1023.000000	2046.000000
43.000000	-0.043145	-25.498938	-10.409909	-11.080796	-2.141173	-1.867059	0.000000	-10.000000	-0.033333	5.116667	-29.000000	1023.000000	1023.000000	2046.000000
43.020000	-0.044373	-26.224730	-10.247295	-11.186107	-2.615228	-2.176100	0.000000	-10.000000	-0.041667	5.616667	-29.000000	1023.000000	1023.000000	2046.000000
43.040001	-0.045763	-27.045826	-10.575799	-11.353756	-2.650447	-2.465824	0.000000	-10.000000	-0.050000	6.016667	-29.000000	1023.000000	1023.000000	2046.000000
43.060001	-0.046657	-27.574238	-10.575153	-11.386532	-2.970369	-2.642184	0.000000	-10.000000	-0.050000	6.366667	-29.000000	1023.000000	1023.000000	2046.000000
43.080002	-0.046907	-27.722239	-10.681317	-11.418649	-2.961694	-2.660579	0.000000	-10.000000	-0.033333	6.733334	-29.000000	1023.000000	1023.000000	2046.000000
43.099998	-0.046897	-27.716246	-10.730748	-11.301378	-2.990166	-2.693953	0.000000	-10.000000	-0.016667	7.183333	-29.000000	1023.000000	1023.000000	2046.000000
43.119999	-0.046909	-27.723263	-10.671388	-11.298808	-3.083583	-2.669483	0.000000	-10.000000	0.000000	7.683333	-20.500000	1023.000000	1023.000000	2046.000000
43.139999	-0.046497	-27.479929	-10.813225	-11.039504	-2.941559	-2.685642	0.000000	-10.000000	-0.016667	8.550000	-1.333333	1023.000000	1023.000000	2046.000000
43.160000	-0.046209	-27.309471	-10.558492	-10.991980	-3.191410	-2.567591	0.000000	-10.000000	-0.033333	9.266666	17.833334	1023.000000	1023.000000	2046.000000
43.180000	-0.045486	-26.882195	-10.767901	-10.696609	-2.820984	-2.596700	0.000000	-10.000000	-0.050000	9.800000	28.500000	1023.000000	1023.000000	2046.000000
43.200001	-0.044972	-26.578611	-10.436007	-10.663534	-3.078220	-2.400851	0.000000	-10.000000	-0.058333	10.000000	29.500000	1023.000000	1023.000000	2046.000000
43.220001	-0.044106	-26.066368	-10.529523	-10.505531	-2.776254	-2.255059	0.000000	-10.000000	-0.058333	10.283334	31.666666	1023.000000	1023.000000	2046.000000
43.240002	-0.043142	-25.497007	-10.349100	-10.232244	-2.778164	-2.137499	0.000000	-10.000000	-0.066667	10.516667	35.000000	1023.000000	1023.000000	2046.000000
43.259998	-0.042090	-24.875174	-10.047882	-10.120081	-2.743094	-1.964117	0.000000	-10.000000	-0.066667	10.850000	38.500000	1023.000000	1023.000000	2046.000000
43.279999	-0.041009	-24.236105	-10.037527	-9.784908	-2.451638	-1.962030	0.000000	-10.000000	-0.083333	11.366667	42.166668	1023.000000	1023.000000	2046.000000
43.299999	-0.040196	-23.755547	-9.675705	-9.746593	-2.561063	-1.772186	0.000000	-10.000000	-0.100000	12.100000	46.000000	1023.000000	1023.000000	2046.000000
43.320000	-0.039151	-23.138077	-9.843422	-9.539636	-2.067491	-1.687529	0.000000	-10.000000	-0.108333	12.683333	50.000000	1023.000000	1023.000000	2046.000000
43.340000	-0.038533	-22.773067	-9.354591	-9.431343	-2.374923	-1.612210	0.000000	-10.000000	-0.108333	13.166667	54.000000	1023.000000	1023.000000	2046.000000
43.360001	-0.037969	-22.439930	-9.551859	-9.455044	-1.945004	-1.488023	0.000000	-10.000000	-0.116667	13.633334	58.166668	1023.000000	1023.000000	2046.000000
43.380001	-0.037642	-22.246563	-9.200044	-9.353564	-2.211245	-1.481710	0.000000	-10.000000	-0.133333	14.166667	62.500000	1023.000000	1023.000000	2046.000000
43.400002	-0.037025	-21.881981	-9.336485	-9.403449	-1.798731	-1.343316	0.000000	-10.000000	-0.166667	14.716667	67.166664	1023.000000	1023.000000	2046.000000
43.419998	-0.036847	-21.776377	-9.022974	-9.300998	-2.064443	-1.387962	0.000000	-10.000000	-0.183333	15.350000	72.000000	1023.000000	1023.000000	2046.000000
43.439999	-0.036357	-21.486942	-9.105432	-9.468753	-1.719709	-1.193049	0.000000	-10.000000	-0.208333	15.983334	77.166664	1023.000000	1023.000000	2046.000000
43.459999	-0.036130	-21.352839	-8.863669	-9.261034	-1.902170	-1.325964	0.000000	-10.000000	-0.208333	16.366667	82.333336	1023.000000	1023.000000	2046.000000
43.480000	-0.035522	-20.993719	-8.900634	-9.452360	-1.597604	-1.043121	0.000000	-10.000000	-0.208333	16.700001	87.833336	1023.000000	1023.000000	2046.000000
43.500000	-0.035214	-20.811445	-8.759265	-9.205157	-1.655526	-1.191496	0.000000	-10.000000	-0.200000	17.033333	93.166664	1023.000000	1023.000000	2046.000000
43.520000	-0.034371	-20.313232	-8.691637	-9.355633	-1.402590	-0.863373	0.000000	-10.000000	-0.200000	17.316668	98.833336	1023.000000	1023.000000	2046.000000
43.540001	-0.033912	-20.041925	-8.551991	-9.117514	-1.411617	-0.960804	0.000000	-10.000000	-0.191667	17.633333	104.500000	1023.000000	1023.000000	2046.000000
43.560001	-0.032952	-19.474722	-8.429687	-9.222863	-1.181035	-0.641137	0.000000	-10.000000	-0.191667	17.650002	110.500000	1023.000000	1023.000000	2046.000000
43.580002	-0.032109	-18.976231	-8.368080	-8.831617	-1.060154	-0.716378	0.000000	-10.000000	-0.191667	17.850000	116.500000	1023.000000	1023.000000	2046.000000
43.599998	-0.031157	-18.413872	-8.171147	-8.912375	-0.945052	-0.385297	0.000000	-10.000000	-0.200000	17.833334	120.500000	1023.000000	1023.000000	2046.000000
43.619999	-0.030714	-18.152122	-8.243180	-8.619321	-0.809658	-0.479963	0.000000	-10.000000	-0.200000	17.766666	126.500000	1023.000000	1023.000000	2046.000000
43.639999	-0.030309	-17.912645	-8.017529	-8.696338	-0.905555	-0.293223	0.000000	-10.000000	-0.200000	17.733334	132.500000	1023.000000	1023.000000	2046.000000
43.660000	-0.029812	-17.618959	-8.094946	-8.457031	-0.721774	-0.345209	0.000000	-10.000000	-0.200000	17.700001	138.500000	1023.000000	1023.000000	2046.000000
43.680000	-0.029642	-17.518703	-7.880794	-8.560354	-0.822794	-0.254762	0.000000	-10.000000	-0.200000	17.766668	144.333328	1023.000000	1023.000000	2046.000000
43.700001	-0.029613	-17.501270	-8.056885	-8.524089	-0.601334	-0.318963	0.000000	-10.000000	-0.200000	17.983334	150.000000	1023.000000	1023.000000	2046.000000
43.720001	-0.029364	-17.354368	-7.649243	-8.553302	-0.829321	-0.322504	0.000000	-10.000000	-0.208333	18.283335	157.666672	1023.000000	1023.000000	2046.000000
43.740002	-0.029113	-17.205791	-7.777602	-8.500197	-0.557679	-0.370313	0.000000	-10.000000	-0.208333	18.583334	163.666672	1023.000000	1023.000000	2046.000000
43.759998	-0.029470	-17.416622	-7.451731	-8.486197	-0.917415	-0.561281	0.000000	-10.000000	-0.216667	18.716667	170.000000	1023.000000	1023.000000	2046.000000
43.779999	-0.030222	-17.861069	-7.733536	-8.479320	-0.828328	-0.819886	0.000000	-10.000000	-0.208333	18.633333	176.333328	1023.000000	1023.000000	2046.000000
43.799999	-0.031491	-18.611229	-7.539363	-8.449917	-1.380041	-1.241908	0.000000	-10.000000	-0.200000	18.483334	182.500000	1023.000000	1023.000000	2046.000000
43.820000	-0.032299	-19.088993	-7.806724	-8.553631	-1.348446	-1.380193	0.000000	-10.000000	-0.191667	18.200001	188.500000	1023.000000	1023.000000	2046.000000
43.840000	-0.032517	-19.217436	-7.529352	-8.449350	-1.696640	-1.542092	0.000000	-10.000000	-0.191667	18.299999	194.500000	1023.000000	1023.000000	2046.000000
43.860001	-0.032224	-19.044197	-7.705754	-8.374786	-1.475188	-1.488469	0.000000	-10.000000	-0.216667	18.583334	200.666672	1023.000000	1023.000000	2046.000000
43.880001	-0.031683	-18.724586	-7.427518	-8.173887	-1.634753	-1.488429	0.000000	-10.000000	-0.233333	19.049999	207.000000	1023.000000	1023.000000	2046.000000
43.900002	-0.030982	-18.310238	-7.499288	-8.017959	-1.425674	-1.367317	0.000000	-10.000000	-0.250000	19.333334	213.333328	1023.000000	1023.000000	2046.000000
43.919998	-0.030352	-17.937902	-7.234059	-7.755050	-1.581949	-1.366844	0.000000	-10.000000	-0.250000	19.716667	219.833328	1023.000000	1023.000000	2046.000000
43.939999	-0.029387	-17.367615	-7.255552	-7.626649	-1.330907	-1.154505	0.000000	-10.000000	-0.250000	20.066668	226.333328	1023.000000	1023.000000	2046.000000
43.959999	-0.028848	-17.048912	-6.995470	-7.295236	-1.519430	-1.238776	0.000000	-10.000000	-0.250000	20.233334	233.000000	1023.000000	1023.000000	2046.000000
43.980000	-0.027581	-16.300137	-6.953565	-7.319751	-1.201098	-0.825723	0.000000	-10.000000	-0.250000	20.216667	239.666672	1023.000000	1023.000000	2046.000000
44.000000	-0.026936	-15.919160	-6.808574	-6.831028	-1.272598	-1.006960	0.000000	-10.000000	-0.241667	19.950001	246.333328	1023.000000	1023.000000	2046.000000
44.020000	-0.025572	-15.113022	-6.641634	-6.892235	-1.025221	-0.553933	0.000000	-10.000000	-0.241667	19.733334	253.000000	1023.000000	1023.000000	2046.000000
44.040001	-0.024537	-14.501606	-6.415329	-6.363334	-1.018894	-0.704050	0.000000	-10.000000	-0.241667	19.516666	257.333344	1023.000000	1023.000000	2046.000000
44.060001	-0.023144	-13.678357	-6.164330	-6.320124	-0.820297	-0.373606	0.000000	-10.000000	-0.241667	19.383333	264.000000	1023.000000	1023.000000	2046.000000
44.080002	-0.022459	-13.273245	-6.085310	-6.031875	-0.744722	-0.411338	0.000000	-10.000000	-0.225000	19.166668	272.833344	1023.000000	1023.000000	2046.000000
44.099998	-0.021442	-12.672410	-5.814890	-5.944949	-0.674191	-0.238379	0.000000	-10.000000	-0.208333	18.950001	281.666656	1023.000000	1023.000000	2046.000000
44.119999	-0.020795	-12.290142	-5.808138	-5.845027	-0.487887	-0.149089	0.000000	-10.000000	-0.200000	18.833334	288.166656	1023.000000	1023.000000	2046.000000
44.139999	-0.020210	-11.944032	-5.606538	-5.784789	-0.470518	-0.082186	0.000000	-10.000000	-0.216667	19.033333	292.333344	1023.000000	1023.000000	2046.000000
44.160000	-0.019733	-11.662131	-5.629156	-5.728072	-0.322170	0.017267	0.000000	-10.000000	-0.233333	19.233334	296.500000	1023.000000	1023.000000	2046.000000
44.180000	-0.019382	-11.455019	-5.451050	-5.618530	-0.351625	-0.033815	0.000000	-10.000000	-0.250000	19.516666	300.666656	1023.000000	1023.000000	2046.000000
44.200001	-0.018801	-11.111199	-5.440970	-5.757791	-0.158363	0.245924	0.000000	-10.000000	-0.250000	19.783333	307.166656	1023.000000	1023.000000	2046.000000
44.220001	-0.018624	-11.006749	-5.245110	-5.477105	-0.298438	0.013904	0.000000	-10.000000	-0.250000	20.133333	316.000000	1023.000000	1023.000000	2046.000000
44.240002	-0.017766	-10.499942	-5.256348	-5.708184	0.033839	0.430752	0.000000	-10.000000	-0.250000	20.300001	324.833344	1023.000000	1023.000000	2046.000000
44.259998	-0.017539	-10.365295	-5.056448	-5.345004	-0.083525	0.119681	0.000000	-10.000000	-0.250000	20.316668	329.333344	1023.000000	1023.000000	2046.000000
44.279999	-0.016385	-9.683311	-4.947064	-5.532953	0.187292	0.609414	0.000000	-10.000000	-0.258333	20.433334	336.166656	1023.000000	1023.000000	2046.000000
44.299999	-0.015710	-9.284582	-4.763351	-5.013473	0.159480	0.332762	0.000000	-10.000000	-0.258333	20.450001	343.166656	1023.000000	1023.000000	2046.000000
44.320000	-0.014275	-8.436803	-4.581256	-5.131144	0.416757	0.858841	0.000000	-10.000000	-0.258333	20.466667	352.333344	1023.000000	1023.000000	2046.000000
44.340000	-0.013684	-8.087283	-4.446797	-4.690656	0.403666	0.646504	0.000000	-10.000000	-0.258333	20.450001	359.166656	1023.000000	1023.000000	2046.000000
44.360001	-0.012873	-7.608109	-4.272740	-4.758720	0.483410	0.939942	0.000000	-10.000000	-0.266667	20.600000	363.666656	1023.000000	1023.000000	2046.000000
44.380001	-0.012078	-7.138368	-4.186716	-4.545105	0.617590	0.975863	0.000000	-10.000000	-0.266667	20.433334	370.500000	1023.000000	1023.000000	2046.000000
44.400002	-0.011839	-6.997133	-4.041674	-4.327711	0.561480	0.810772	0.000000	-10.000000	-0.258333	20.133333	377.333344	1023.000000	1023.000000	2046.000000
44.419998	-0.011288	-6.671283	-3.941997	-4.456338	0.688844	1.038208	0.000000	-10.000000	-0.250000	19.833334	384.166656	1023.000000	1023.000000	2046.000000
44.439999	-0.011364	-6.716114	-3.799926	-4.092388	0.551634	0.624566	0.000000	-10.000000	-0.266667	20.200001	388.666656	1023.000000	1023.000000	2046.000000
44.459999	-0.010532	-6.224643	-3.581965	-4.300413	0.686019	0.971716	0.000000	-10.000000	-0.275000	20.483334	395.333344	1023.000000	1023.000000	2046.000000
44.480000	-0.011116	-6.569510	-3.530994	-4.020084	0.504480	0.477088	0.000000	-10.000000	-0.283333	20.916666	404.333344	1023.000000	1023.000000	2046.000000
44.500000	-0.011682	-6.903934	-3.501082	-4.186416	0.373412	0.410152	0.000000	-10.000000	-0.275000	21.000000	411.166656	1023.000000	1023.000000	2046.000000
44.520000	-0.013185	-7.792478	-3.596472	-4.061626	0.010175	-0.144555	0.000000	-10.000000	-0.258333	20.916666	415.833344	1023.000000	1023.000000	2046.000000
44.540001	-0.013725	-8.111499	-3.606396	-4.189898	-0.099316	-0.215888	0.000000	-10.000000	-0.250000	20.383333	420.500000	1023.000000	1023.000000	2046.000000
44.560001	-0.014207	-8.396230	-3.513762	-4.216074	-0.328488	-0.337905	0.000000	-10.000000	-0.241667	19.883333	427.500000	1023.000000	1023.000000	2046.000000
44.580002	-0.013945	-8.241387	-3.529325	-3.983476	-0.245229	-0.483356	0.000000	-10.000000	-0.250000	19.866667	434.166656	1023.000000	1023.000000	2046.000000
44.599998	-0.013279	-7.847604	-3.347898	-4.046298	-0.259061	-0.194348	0.000000	-10.000000	-0.266667	20.216667	440.833344	1023.000000	1023.000000	2046.000000
44.619999	-0.012953	-7.655461	-3.285675	-3.564588	-0.301050	-0.504149	0.000000	-10.000000	-0.283333	20.716667	447.500000	1023.000000	1023.000000	2046.000000
44.639999	-0.011768	-6.954975	-3.080865	-3.629148	-0.201819	-0.043142	0.000000	-10.000000	-0.308333	21.133333	456.833344	1023.000000	1023.000000	2046.000000
44.660000	-0.011320	-6.690112	-3.045601	-3.081722	-0.221375	-0.341415	0.000000	-10.000000	-0.316667	21.483334	463.833344	1023.000000	1023.000000	2046.000000
44.680000	-0.010020	-5.921727	-2.863224	-3.134009	-0.049339	0.124845	0.000000	-10.000000	-0.316667	21.766666	470.833344	1023.000000	1023.000000	2046.000000
44.700001	-0.009397	-5.553578	-2.743932	-2.610843	-0.076867	-0.121935	0.000000	-10.000000	-0.308333	21.516666	475.666656	1023.000000	1023.000000	2046.000000
44.720001	-0.007892	-4.663998	-2.542059	-2.660148	0.129714	0.408495	0.000000	-10.000000	-0.300000	21.433332	482.833344	1023.000000	1023.000000	2046.000000
44.740002	-0.007221	-4.267663	-2.471724	-2.154030	0.171107	0.186984	0.000000	-10.000000	-0.266667	21.066666	490.000000	1023.000000	1023.000000	2046.000000
44.759998	-0.005437	-3.213071	-2.144858	-2.131386	0.378380	0.684794	0.000000	-10.000000	-0.250000	20.866667	499.333344	1023.000000	1023.000000	2046.000000
44.779999	-0.004772	-2.820025	-1.966222	-1.625197	0.333643	0.437751	0.000000	-10.000000	-0.233333	20.366667	508.666656	1023.000000	1023.000000	2046.000000
44.799999	-0.003352	-1.981062	-1.761042	-1.705622	0.571839	0.913763	0.000000	-10.000000	-0.250000	20.033333	515.666687	1023.000000	1023.000000	2046.000000
44.820000	-0.002718	-1.606061	-1.596987	-1.301229	0.555437	0.736719	0.000000	-10.000000	-0.250000	19.983334	520.166687	1023.000000	1023.000000	2046.000000
44.840000	-0.001618	-0.956388	-1.456613	-1.399961	0.786717	1.113469	0.000000	-10.000000	-0.250000	19.933332	524.666687	1023.000000	1023.000000	2046.000000
44.860001	-0.001398	-0.826195	-1.337468	-1.083728	0.719135	0.875866	0.000000	-10.000000	-0.250000	20.049999	533.500000	1023.000000	1023.000000	2046.000000
44.880001	-0.000548	-0.323723	-1.244442	-1.207695	0.903866	1.224547	0.000000	-10.000000	-0.250000	20.083334	540.166687	1023.000000	1023.000000	2046.000000
44.900002	-0.000510	-0.301236	-1.118320	-0.962099	0.762821	1.016362	0.000000	-10.000000	-0.250000	20.316668	546.833313	1023.000000	1023.000000	2046.000000
44.919998	0.000290	0.171472	-1.102270	-1.054054	1.029567	1.298229	0.000000	-10.000000	-0.258333	20.533333	553.666687	1023.000000	1023.000000	2046.000000
44.939999	0.000582	0.343817	-0.943750	-0.799234	0.960433	1.126367	0.000000	-10.000000	-0.266667	20.750000	560.500000	1023.000000	1023.000000	2046.000000
44.959999	0.001611	0.952171	-0.795516	-0.873506	1.187078	1.434115	0.000000	-10.000000	-0.283333	20.916666	567.333313	1023.000000	1023.000000	2046.000000
44.980000	0.002238	1.322674	-0.613025	-0.558859	1.192035	1.302522	0.000000	-10.000000	-0.283333	20.750000	572.000000	1023.000000	1023.000000	2046.000000
45.000000	0.003635	2.148018	-0.446865	-0.526740	1.416034	1.705589	0.000000	-10.000000	-0.275000	20.616667	579.000000	1023.000000	1023.000000	2046.000000
45.020000	0.004343	2.566843	-0.264932	-0.110159	1.397923	1.544010	0.000000	-10.000000	-0.266667	20.483334	585.833313	1023.000000	1023.000000	2046.000000
45.040001	0.005488	3.243620	-0.098280	-0.123718	1.568820	1.896798	0.000000	-10.000000	-0.258333	20.400000	592.666687	1023.000000	1023.000000	2046.000000
45.060001	0.005756	3.402019	0.018237	0.212576	1.486606	1.684600	0.000000	-10.000000	-0.258333	20.150000	599.500000	1023.000000	1023.000000	2046.000000
45.080002	0.006874	4.062582	0.177991	0.207120	1.684503	1.992969	0.000000	-10.000000	-0.241667	19.966667	606.333313	1023.000000	1023.000000	2046.000000
45.099998	0.006903	4.079519	0.324998	0.495377	1.551723	1.707421	0.000000	-10.000000	-0.233333	19.850000	613.000000	1023.000000	1023.000000	2046.000000
45.119999	0.007594	4.488066	0.470123	0.359850	1.673298	1.984795	0.000000	-10.000000	-0.233333	19.966667	619.666687	1023.000000	1023.000000	2046.000000
45.139999	0.007663	4.528790	0.650372	0.657028	1.566049	1.655341	0.000000	-10.000000	-0.241667	20.150002	628.500000	1023.000000	1023.000000	2046.000000
45.160000	0.008096	4.784728	0.775850	0.526580	1.662249	1.820049	0.000000	-10.000000	-0.250000	20.400002	635.166687	1023.000000	1023.000000	2046.000000
45.180000	0.007182	4.244362	0.766723	0.602752	1.474451	1.400437	0.000000	-10.000000	-0.250000	20.283335	641.833313	1023.000000	1023.000000	2046.000000
45.200001	0.006130	3.622635	0.685255	0.439409	1.318717	1.179254	0.000000	-10.000000	-0.241667	19.766666	646.500000	1023.000000	1023.000000	2046.000000
45.220001	0.004451	2.630261	0.653642	0.431503	0.884708	0.660408	0.000000	-10.000000	-0.216667	18.950001	653.166687	1023.000000	1023.000000	2046.000000
45.240002	0.003964	2.342839	0.581209	0.248779	0.845199	0.667652	0.000000	-10.000000	-0.191667	18.133333	659.500000	1023.000000	1023.000000	2046.000000
45.259998	0.003502	2.069860	0.656719	0.362906	0.648344	0.401890	0.000000	-10.000000	-0.175000	17.583334	665.500000	1023.000000	1023.000000	2046.000000
45.279999	0.004128	2.439699	0.754920	0.395098	0.712262	0.577419	0.000000	-10.000000	-0.183333	17.533335	671.500000	1023.000000	1023.000000	2046.000000
45.299999	0.004539	2.682711	0.902889	0.720826	0.657922	0.401075	0.000000	-10.000000	-0.200000	17.833334	677.500000	1023.000000	1023.000000	2046.000000
45.320000	0.005399	3.190995	1.028142	0.817788	0.746129	0.598936	0.000000	-10.000000	-0.225000	18.383333	683.500000	1023.000000	1023.000000	2046.000000
45.340000	0.006018	3.556386	1.188355	1.139866	0.716341	0.511824	0.000000	-10.000000	-0.241667	18.916668	689.500000	1023.000000	1023.000000	2046.000000
45.360001	0.007040	4.160399	1.327769	1.245774	0.823965	0.762891	0.000000	-10.000000	-0.250000	19.266666	695.833313	1023.000000	1023.000000	2046.000000
45.380001	0.007813	4.617399	1.475164	1.541188	0.870553	0.730493	0.000000	-10.000000	-0.233333	19.533335	702.166687	1023.000000	1023.000000	2046.000000
45.400002	0.009141	5.402533	1.674646	1.665198	1.039366	1.023322	0.000000	-10.000000	-0.233333	19.433334	708.833313	1023.000000	1023.000000	2046.000000
45.419998	0.010084	5.959904	1.815107	1.994083	1.120580	1.030134	0.000000	-10.000000	-0.216667	19.216667	715.166687	1023.000000	1023.000000	2046.000000
45.439999	0.011324	6.692261	2.026412	2.085962	1.239057	1.340830	0.000000	-10.000000	-0.216667	18.783333	721.666687	1023.000000	1023.000000	2046.000000
45.459999	0.012349	7.298102	2.252808	2.480431	1.299545	1.265318	0.000000	-10.000000	-0.200000	18.383333	728.000000	1023.000000	1023.000000	2046.000000
45.480000	0.013583	8.027298	2.453433	2.572027	1.441612	1.560226	0.000000	-10.000000	-0.208333	18.233334	734.333313	1023.000000	1023.000000	2046.000000
45.500000	0.014295	8.448256	2.633462	2.843821	1.458532	1.512440	0.000000	-10.000000	-0.208333	18.083334	740.500000	1023.000000	1023.000000	2046.000000
45.520000	0.015298	9.041147	2.722168	2.897260	1.671401	1.750318	0.000000	-10.000000	-0.208333	18.300001	746.500000	1023.000000	1023.000000	2046.000000
45.540001	0.015713	9.286097	2.944141	3.102218	1.612852	1.626886	0.000000	-10.000000	-0.208333	18.283335	752.500000	1023.000000	1023.000000	2046.000000
45.560001	0.016241	9.598384	2.909579	3.100220	1.803397	1.785187	0.000000	-10.000000	-0.225000	18.583334	758.500000	1023.000000	1023.000000	2046.000000
45.580002	0.016507	9.755700	3.087032	3.243611	1.717167	1.707891	0.000000	-10.000000	-0.233333	18.650000	764.500000	1023.000000	1023.000000	2046.000000
45.599998	0.017079	10.093818	3.121080	3.213652	1.861067	1.898018	0.000000	-10.000000	-0.241667	19.166666	770.833313	1023.000000	1023.000000	2046.000000
45.619999	0.017393	10.279356	3.260789	3.347878	1.859426	1.811263	0.000000	-10.000000	-0.233333	19.166666	777.166687	1023.000000	1023.000000	2046.000000
45.639999	0.018351	10.845714	3.384585	3.367493	2.028569	2.065067	0.000000	-10.000000	-0.225000	19.050001	783.833313	1023.000000	1023.000000	2046.000000
45.660000	0.019087	11.280437	3.555007	3.651869	2.085569	1.987992	0.000000	-10.000000	-0.200000	18.516668	790.166687	1023.000000	1023.000000	2046.000000
45.680000	0.020161	11.915218	3.724871	3.732917	2.201664	2.255767	0.000000	-10.000000	-0.175000	17.966667	796.500000	1023.000000	1023.000000	2046.000000
45.700001	0.020838	12.315301	3.897849	4.023428	2.215992	2.178031	0.000000	-10.000000	-0.158333	17.583334	802.500000	1023.000000	1023.000000	2046.000000
45.720001	0.021336	12.609393	3.962075	4.028386	2.274031	2.344901	0.000000	-10.000000	-0.150000	17.250000	808.500000	1023.000000	1023.000000	2046.000000
45.740002	0.021946	12.969793	4.127851	4.296018	2.274338	2.271586	0.000000	-10.000000	-0.150000	17.100000	814.166687	1023.000000	1023.000000	2046.000000
45.759998	0.022478	13.284338	4.221131	4.328720	2.335679	2.398809	0.000000	-10.000000	-0.150000	16.966667	819.833313	1023.000000	1023.000000	2046.000000
45.779999	0.022728	13.432426	4.352544	4.463134	2.319958	2.296791	0.000000	-10.000000	-0.166667	16.883333	825.500000	1023.000000	1023.000000	2046.000000
45.799999	0.023079	13.639472	4.431537	4.462825	2.385578	2.359532	0.000000	-10.000000	-0.175000	17.183334	831.166687	1023.000000	1023.000000	2046.000000
45.820000	0.023459	13.864063	4.622869	4.507596	2.374838	2.358759	0.000000	-10.000000	-0.191667	17.483334	836.833313	1023.000000	1023.000000	2046.000000
45.840000	0.023189	13.704780	4.544555	4.479642	2.436986	2.243597	0.000000	-10.000000	-0.175000	17.666666	842.500000	1023.000000	1023.000000	2046.000000
45.860001	0.022200	13.120186	4.647253	4.479805	2.126001	1.867126	0.000000	-10.000000	-0.150000	17.116667	848.500000	1023.000000	1023.000000	2046.000000
45.880001	0.020670	12.215987	4.437221	4.391238	1.906895	1.480634	0.000000	-10.000000	-0.125000	16.200001	854.333313	1023.000000	1023.000000	2046.000000
45.900002	0.019599	11.583058	4.481925	4.286186	1.600749	1.214200	0.000000	-10.000000	-0.091667	14.900001	860.000000	1023.000000	1023.000000	2046.000000
45.919998	0.018868	11.151266	4.306016	4.222407	1.533962	1.088880	0.000000	-10.000000	-0.091667	13.833334	865.166687	1023.000000	1023.000000	2046.000000
45.939999	0.019071	11.270862	4.436074	4.255786	1.505513	1.073489	0.000000	-10.000000	-0.083333	13.233334	870.000000	1023.000000	1023.000000	2046.000000
45.959999	0.019288	11.399199	4.472790	4.434278	1.464509	1.027622	0.000000	-10.000000	-0.108333	13.383334	874.500000	1023.000000	1023.000000	2046.000000
45.980000	0.019994	11.816313	4.649908	4.568896	1.497397	1.100112	0.000000	-10.000000	-0.116667	13.833334	879.000000	1023.000000	1023.000000	2046.000000
46.000000	0.020419	12.067725	4.639642	4.771017	1.548464	1.108603	0.000000	-10.000000	-0.125000	14.050000	883.500000	1023.000000	1023.000000	2046.000000
46.020000	0.021251	12.559406	4.841803	4.900605	1.587953	1.229046	0.000000	-10.000000	-0.125000	14.150000	888.166687	1023.000000	1023.000000	2046.000000
46.040001	0.021783	12.873867	4.934035	5.106661	1.598542	1.234628	0.000000	-10.000000	-0.116667	13.866667	892.833313	1023.000000	1023.000000	2046.000000
46.060001	0.022935	13.554318	5.117118	5.287972	1.753233	1.395995	0.000000	-10.000000	-0.100000	13.550000	897.500000	1023.000000	1023.000000	2046.000000
46.080002	0.023677	13.993270	5.205746	5.469121	1.809893	1.508510	0.000000	-10.000000	-0.075000	12.950001	902.166687	1023.000000	1023.000000	2046.000000
46.099998	0.024783	14.646762	5.359594	5.613603	1.947188	1.726376	0.000000	-10.000000	-0.058333	12.250000	906.666687	1023.000000	1023.000000	2046.000000
46.119999	0.025654	15.161551	5.575840	5.824453	1.958434	1.802824	0.000000	-10.000000	-0.050000	11.466667	911.000000	1023.000000	1023.000000	2046.000000
46.139999	0.026749	15.808786	5.705650	5.992812	2.159379	1.950946	0.000000	-10.000000	-0.041667	10.633333	914.833313	1023.000000	1023.000000	2046.000000
46.160000	0.027262	16.111794	5.766756	6.108776	2.209168	2.027094	0.000000	-10.000000	-0.041667	10.066667	918.500000	1023.000000	1023.000000	2046.000000
46.180000	0.028110	16.612804	5.910943	6.211002	2.348875	2.141985	0.000000	-10.000000	-0.033333	9.566667	921.833313	1023.000000	1023.000000	2046.000000
46.200001	0.028035	16.568495	5.936712	6.230862	2.313636	2.087284	0.000000	-10.000000	-0.033333	9.283334	925.166687	1023.000000	1023.000000	2046.000000
46.220001	0.028357	16.758842	5.972665	6.275487	2.401150	2.109540	0.000000	-10.000000	-0.016667	9.133333	928.333313	1023.000000	1023.000000	2046.000000
46.240002	0.028449	16.813118	6.043406	6.212939	2.389233	2.167539	0.000000	-10.000000	-0.008333	9.116667	931.500000	1023.000000	1023.000000	2046.000000
46.259998	0.028714	16.969852	6.010440	6.289220	2.499073	2.171119	0.000000	-10.000000	0.000000	8.933333	934.500000	1023.000000	1023.000000	2046.000000
46.279999	0.029086	17.189896	6.149859	6.259624	2.490719	2.289695	0.000000	-10.000000	0.000000	8.633333	937.500000	1023.000000	1023.000000	2046.000000
46.299999	0.029534	17.454622	6.129786	6.404281	2.643912	2.276644	0.000000	-10.000000	0.000000	8.000000	940.500000	1023.000000	1023.000000	2046.000000
46.320000	0.030065	17.768547	6.344533	6.387082	2.589106	2.447826	0.000000	-10.000000	0.000000	7.366667	943.166687	1023.000000	1023.000000	2046.000000
46.340000	0.030226	17.863777	6.269426	6.526110	2.695327	2.372914	0.000000	-10.000000	0.000000	6.500000	945.833313	1023.000000	1023.000000	2046.000000
46.360001	0.030537	18.047268	6.419570	6.468736	2.650918	2.508043	0.000000	-10.000000	0.000000	5.683333	948.166687	1023.000000	1023.000000	2046.000000
46.380001	0.030712	18.150841	6.340302	6.640668	2.734669	2.435203	0.000000	-10.000000	0.000000	4.750000	950.333313	1023.000000	1023.000000	2046.000000
46.400002	0.030912	18.269188	6.480627	6.601043	2.696258	2.491260	0.000000	-10.000000	0.008333	3.733333	952.000000	1023.000000	1023.000000	2046.000000
46.419998	0.030775	18.187786	6.371302	6.597237	2.749687	2.469560	0.000000	-10.000000	0.016667	2.683333	953.333313	1023.000000	1023.000000	2046.000000
46.439999	0.031144	18.406214	6.490247	6.574131	2.828893	2.512944	0.000000	-10.000000	0.025000	1.633333	954.333313	1023.000000	1023.000000	2046.000000
46.459999	0.030909	18.267038	6.488117	6.526281	2.796899	2.455742	0.000000	-10.000000	0.025000	0.450000	954.833313	1023.000000	1023.000000	2046.000000
46.480000	0.030804	18.205215	6.516085	6.483130	2.824381	2.381620	0.000000	-10.000000	0.025000	-0.416667	955.000000	1023.000000	1023.000000	2046.000000
46.500000	0.029405	17.378534	6.488996	6.315164	2.487206	2.087169	0.000000	-10.000000	0.041667	-1.450000	955.000000	1023.000000	1023.000000	2046.000000
46.520000	0.027818	16.440247	6.251020	6.182730	2.313750	1.692745	0.000000	-10.000000	0.050000	-2.383333	955.000000	1023.000000	1023.000000	2046.000000
46.540001	0.025975	15.350959	6.132911	5.852191	1.920119	1.445738	0.000000	-10.000000	0.058333	-3.783333	955.000000	1023.000000	1023.000000	2046.000000
46.560001	0.024777	14.642986	5.801414	5.776849	1.857599	1.207125	0.000000	-10.000000	0.050000	-4.633333	955.000000	1023.000000	1023.000000	2046.000000
46.580002	0.024371	14.403289	5.848078	5.615119	1.716015	1.224078	0.000000	-10.000000	0.050000	-4.666667	955.000000	1023.000000	1023.000000	2046.000000
46.599998	0.024116	14.252674	5.694895	5.725702	1.733111	1.098965	0.000000	-10.000000	0.033333	-3.883333	955.000000	1023.000000	1023.000000	2046.000000
46.619999	0.024388	14.413572	5.781042	5.712903	1.713224	1.206403	0.000000	-10.000000	0.016667	-2.700000	955.000000	1023.000000	1023.000000	2046.000000
46.639999	0.024236	14.323397	5.742311	5.786317	1.622396	1.172373	0.000000	-10.000000	0.008333	-1.416667	955.000000	1023.000000	1023.000000	2046.000000
46.660000	0.024628	14.555396	5.679072	5.888267	1.755299	1.232758	0.000000	-10.000000	0.016667	-1.183333	955.000000	1023.000000	1023.000000	2046.000000
46.680000	0.024689	14.591039	5.822158	5.862784	1.617764	1.288333	0.000000	-10.000000	0.033333	-1.750000	955.000000	1023.000000	1023.000000	2046.000000
46.700001	0.025077	14.820297	5.647614	6.034882	1.852942	1.284858	0.000000	-10.000000	0.033333	-3.166667	955.000000	1023.000000	1023.000000	2046.000000
46.720001	0.025704	15.191212	5.835646	5.983074	1.835488	1.537004	0.000000	-10.000000	0.041667	-4.200000	955.000000	1023.000000	1023.000000	2046.000000
46.740002	0.026112	15.432161	5.768617	6.162543	1.930950	1.570051	0.000000	-10.000000	0.041667	-5.150000	955.000000	1023.000000	1023.000000	2046.000000
46.759998	0.027032	15.975911	5.936102	6.266287	2.056789	1.716733	0.000000	-10.000000	0.050000	-5.933333	955.000000	1023.000000	1023.000000	2046.000000
46.779999	0.027364	16.172241	6.032508	6.266804	2.039417	1.833513	0.000000	-10.000000	0.050000	-6.500000	955.000000	1023.000000	1023.000000	2046.000000
46.799999	0.027744	16.396507	5.948729	6.353442	2.202018	1.892318	0.000000	-10.000000	0.050000	-7.100000	955.000000	1023.000000	1023.000000	2046.000000
46.820000	0.027686	16.362175	6.027614	6.204903	2.143983	1.985675	0.000000	-10.000000	0.058333	-7.600000	955.000000	1023.000000	1023.000000	2046.000000
46.840000	0.027426	16.208870	5.840845	6.280320	2.221792	1.865914	0.000000	-10.000000	0.066667	-8.266667	955.000000	1023.000000	1023.000000	2046.000000
46.860001	0.027047	15.984595	5.943275	6.057923	2.088105	1.895293	0.000000	-10.000000	0.075000	-8.800000	951.500000	1023.000000	1023.000000	2046.000000
46.880001	0.026751	15.810067	5.657316	6.084947	2.236061	1.831744	0.000000	-10.000000	0.075000	-9.366667	942.833313	1023.000000	1023.000000	2046.000000
46.900002	0.026482	15.650794	5.747605	5.849891	2.156085	1.897213	0.000000	-10.000000	0.075000	-9.666667	934.166687	1023.000000	1023.000000	2046.000000
46.919998	0.026313	15.550762	5.562894	5.900803	2.227659	1.859406	0.000000	-10.000000	0.083333	-9.900001	927.833313	1023.000000	1023.000000	2046.000000
46.939999	0.026460	15.637860	5.665728	5.694488	2.246041	2.031605	0.000000	-10.000000	0.100000	-10.116667	925.500000	1023.000000	1023.000000	2046.000000
46.959999	0.026343	15.569000	5.489724	5.817018	2.289959	1.972299	0.000000	-10.000000	0.108333	-10.500000	922.166687	1023.000000	1023.000000	2046.000000
46.980000	0.026555	15.694105	5.609190	5.715154	2.269953	2.099810	0.000000	-10.000000	0.108333	-11.033333	918.666687	1023.000000	1023.000000	2046.000000
47.000000	0.026269	15.524698	5.404089	5.726202	2.284070	2.110337	0.000000	-10.000000	0.100000	-11.633333	915.000000	1023.000000	1023.000000	2046.000000
47.020000	0.026047	15.393619	5.462048	5.674800	2.196859	2.059911	0.000000	-10.000000	0.108333	-12.250000	911.000000	1023.000000	1023.000000	2046.000000
47.040001	0.025777	15.234083	5.314730	5.643848	2.212025	2.063480	0.000000	-10.000000	0.125000	-12.766666	907.000000	1023.000000	1023.000000	2046.000000
47.060001	0.025409	15.016903	5.251992	5.503651	2.216903	2.044358	0.000000	-10.000000	0.141667	-13.283334	902.666687	1023.000000	1023.000000	2046.000000
47.080002	0.024800	14.656866	5.084819	5.321963	2.215795	2.034289	0.000000	-10.000000	0.150000	-13.716667	898.166687	1023.000000	1023.000000	2046.000000
47.099998	0.024545	14.505930	5.087671	5.173290	2.230402	2.014565	0.000000	-10.000000	0.141667	-14.033334	893.500000	1023.000000	1023.000000	2046.000000
47.119999	0.023831	14.084358	4.999157	4.957272	2.150497	1.977431	0.000000	-10.000000	0.150000	-14.350000	888.833313	1023.000000	1023.000000	2046.000000
47.139999	0.022710	13.421385	4.820631	4.886173	2.031982	1.682599	0.000000	-10.000000	0.166667	-14.783334	884.000000	1023.000000	1023.000000	2046.000000
47.160000	0.020903	12.353936	4.725300	4.595140	1.693386	1.340109	0.000000	-10.000000	0.191667	-15.450001	879.000000	1023.000000	1023.000000	2046.000000
47.180000	0.018840	11.134369	4.303684	4.419126	1.487816	0.923743	0.000000	-10.000000	0.216667	-16.166668	873.833313	1023.000000	1023.000000	2046.000000
47.200001	0.017183	10.155123	4.268556	4.020745	1.103095	0.762727	0.000000	-10.000000	0.216667	-16.783333	868.500000	1023.000000	1023.000000	2046.000000
47.220001	0.015948	9.425322	3.864450	3.981738	1.044217	0.534917	0.000000	-10.000000	0.233333	-17.150000	863.000000	1023.000000	1023.000000	2046.000000
47.240002	0.015321	9.054845	3.939888	3.733542	0.852618	0.528797	0.000000	-10.000000	0.233333	-17.400000	857.333313	1023.000000	1023.000000	2046.000000
47.259998	0.014759	8.722749	3.619373	3.830909	0.881293	0.391174	0.000000	-10.000000	0.250000	-17.300001	851.500000	1023.000000	1023.000000	2046.000000
47.279999	0.014512	8.576461	3.673968	3.698308	0.795231	0.408955	0.000000	-10.000000	0.241667	-17.416666	845.500000	1023.000000	1023.000000	2046.000000
47.299999	0.014143	8.358686	3.432689	3.699457	0.798589	0.427951	0.000000	-10.000000	0.241667	-17.483334	839.833313	1023.000000	1023.000000	2046.000000
47.320000	0.013923	8.228419	3.494780	3.655605	0.708007	0.370027	0.000000	-10.000000	0.241667	-17.866667	834.166687	1023.000000	1023.000000	2046.000000
47.340000	0.013819	8.167004	3.394185	3.637144	0.704762	0.430912	0.000000	-10.000000	0.250000	-18.183334	828.333313	1023.000000	1023.000000	2046.000000
47.360001	0.013890	8.208774	3.399230	3.596813	0.747118	0.465611	0.000000	-10.000000	0.250000	-18.516666	822.000000	1023.000000	1023.000000	2046.000000
47.380001	0.014082	8.322201	3.322630	3.572525	0.774764	0.652282	0.000000	-10.000000	0.258333	-18.883333	815.666687	1023.000000	1023.000000	2046.000000
47.400002	0.014418	8.521331	3.315400	3.712489	0.855181	0.638261	0.000000	-10.000000	0.275000	-19.150000	809.333313	1023.000000	1023.000000	2046.000000
47.419998	0.014766	8.726416	3.461560	3.642223	0.810860	0.811772	0.000000	-10.000000	0.291667	-19.333334	803.000000	1023.000000	1023.000000	2046.000000
47.439999	0.014837	8.768401	3.253609	3.755409	0.978761	0.780622	0.000000	-10.000000	0.316667	-19.516666	796.666687	1023.000000	1023.000000	2046.000000
47.459999	0.014894	8.802544	3.408709	3.605931	0.866256	0.921647	0.000000	-10.000000	0.333333	-19.650000	790.166687	1023.000000	1023.000000	2046.000000
47.480000	0.014426	8.525489	3.088280	3.674234	0.997293	0.765683	0.000000	-10.000000	0.350000	-19.883333	783.666687	1023.000000	1023.000000	2046.000000
47.500000	0.014023	8.287415	3.199119	3.391208	0.889768	0.807320	0.000000	-10.000000	0.333333	-20.133333	776.833313	1023.000000	1023.000000	2046.000000
47.520000	0.013485	7.969343	2.941390	3.393145	0.924956	0.709853	0.000000	-10.000000	0.333333	-20.266666	770.166687	1023.000000	1023.000000	2046.000000
47.540001	0.013059	7.718099	3.049098	3.130854	0.847910	0.690237	0.000000	-10.000000	0.333333	-20.250000	763.333313	1023.000000	1023.000000	2046.000000
47.560001	0.012742	7.530479	2.855798	3.036862	0.878037	0.759783	0.000000	-10.000000	0.316667	-20.083334	756.666687	1023.000000	1023.000000	2046.000000
47.580002	0.012281	7.258001	2.843191	2.819705	0.899644	0.695461	0.000000	-10.000000	0.300000	-20.100000	750.000000	1023.000000	1023.000000	2046.000000
47.599998	0.011962	7.069255	2.699821	2.660828	0.890088	0.818518	0.000000	-10.000000	0.300000	-20.233334	743.333313	1023.000000	1023.000000	2046.000000
47.619999	0.011697	6.912805	2.707092	2.569490	0.911606	0.724616	0.000000	-10.000000	0.333333	-20.583334	736.500000	1023.000000	1023.000000	2046.000000
47.639999	0.011960	7.068426	2.756615	2.546530	0.868819	0.896462	0.000000	-10.000000	0.350000	-20.766668	729.500000	1023.000000	1023.000000	2046.000000
47.660000	0.011847	7.001677	2.592085	2.600340	1.008990	0.800261	0.000000	-10.000000	0.350000	-21.100000	722.500000	1023.000000	1023.000000	2046.000000
47.680000	0.012013	7.099485	2.663202	2.482907	0.951283	1.002093	0.000000	-10.000000	0.350000	-21.266668	715.500000	1023.000000	1023.000000	2046.000000
47.700001	0.011260	6.654512	2.415178	2.425043	0.944899	0.869392	0.000000	-10.000000	0.350000	-21.516668	708.333313	1023.000000	1023.000000	2046.000000
47.720001	0.010951	6.472100	2.401601	2.289332	0.855416	0.925750	0.000000	-10.000000	0.366667	-21.583334	701.166687	1023.000000	1023.000000	2046.000000
47.740002	0.010277	6.073704	2.138369	2.266502	0.875040	0.793792	0.000000	-10.000000	0.366667	-21.650000	694.000000	1023.000000	1023.000000	2046.000000
47.759998	0.009458	5.589642	2.026128	1.893467	0.800540	0.869506	0.000000	-10.000000	0.366667	-21.750000	686.833313	1023.000000	1023.000000	2046.000000
47.779999	0.008140	4.810578	1.694082	1.662777	0.810965	0.642754	0.000000	-10.000000	0.358333	-21.866667	679.500000	1023.000000	1023.000000	2046.000000
47.799999	0.007584	4.482223	1.661700	1.257393	0.781471	0.781659	0.000000	-10.000000	0.366667	-22.000000	672.166687	1023.000000	1023.000000	2046.000000
47.820000	0.006401	3.783210	1.418268	1.164302	0.711114	0.489526	0.000000	-10.000000	0.383333	-22.166666	664.833313	1023.000000	1023.000000	2046.000000
47.840000	0.005359	3.167035	1.434565	0.880733	0.484287	0.367450	0.000000	-10.000000	0.400000	-22.450001	657.500000	1023.000000	1023.000000	2046.000000
47.860001	0.003521	2.080859	1.160574	0.806505	0.275678	-0.161898	0.000000	-10.000000	0.408333	-22.816668	649.833313	1023.000000	1023.000000	2046.000000
47.880001	0.001811	1.070341	0.999079	0.395051	-0.041094	-0.282694	0.000000	-10.000000	0.408333	-23.133333	642.333313	1023.000000	1023.000000	2046.000000
47.900002	0.000023	0.013467	0.692892	0.324305	-0.296927	-0.706804	0.000000	-10.000000	0.400000	-23.316668	634.666687	1023.000000	1023.000000	2046.000000
47.919998	-0.000978	-0.578275	0.625655	0.065638	-0.551279	-0.718289	0.000000	-10.000000	0.400000	-23.300001	627.000000	1023.000000	1023.000000	2046.000000
47.939999	-0.001970	-1.164406	0.394096	0.145782	-0.651991	-1.052293	0.000000	-10.000000	0.400000	-23.283333	619.000000	1023.000000	1023.000000	2046.000000
47.959999	-0.002253	-1.331394	0.343084	-0.039335	-0.722281	-0.912862	0.000000	-10.000000	0.408333	-23.100000	611.166687	1023.000000	1023.000000	2046.000000
47.980000	-0.002786	-1.646807	0.125973	0.061183	-0.735247	-1.098715	0.000000	-10.000000	0.408333	-22.950001	603.500000	1023.000000	1023.000000	2046.000000
48.000000	-0.002906	-1.717410	0.143563	-0.085868	-0.854455	-0.920650	0.000000	-10.000000	0.408333	-22.700001	595.833313	1023.000000	1023.000000	2046.000000
48.020000	-0.003368	-1.990326	-0.066792	0.059528	-0.840563	-1.142499	0.000000	-10.000000	0.400000	-22.716667	588.333313	1023.000000	1023.000000	2046.000000
48.040001	-0.003277	-1.936890	-0.009221	-0.161982	-0.881225	-0.884461	0.000000	-10.000000	0.391667	-22.700001	580.666687	1023.000000	1023.000000	2046.000000
48.060001	-0.003490	-2.062326	-0.193681	0.013118	-0.854094	-1.027669	0.000000	-10.000000	0.383333	-22.550001	573.166687	1023.000000	1023.000000	2046.000000
48.080002	-0.003057	-1.806393	-0.151436	-0.108106	-0.803720	-0.743131	0.000000	-10.000000	0.375000	-22.250000	565.500000	1023.000000	1023.000000	2046.000000
48.099998	-0.002828	-1.671402	-0.191736	0.134204	-0.801378	-0.812492	0.000000	-10.000000	0.375000	-22.050001	558.166687	1023.000000	1023.000000	2046.000000
48.119999	-0.002184	-1.290721	-0.076781	0.010565	-0.707764	-0.516741	0.000000	-10.000000	0.366667	-21.950001	550.833313	1023.000000	1023.000000	2046.000000
48.139999	-0.002184	-1.290566	-0.233676	0.221592	-0.655430	-0.623053	0.000000	-10.000000	0.366667	-21.966667	543.500000	1023.000000	1023.000000	2046.000000
48.160000	-0.001883	-1.112988	-0.175802	0.088284	-0.602584	-0.422886	0.000000	-10.000000	0.358333	-21.816668	536.166687	1023.000000	1023.000000	2046.000000
48.180000	-0.002266	-1.339346	-0.277456	0.178929	-0.723569	-0.517250	0.000000	-10.000000	0.358333	-21.750000	528.833313	1023.000000	1023.000000	2046.000000
48.200001	-0.002291	-1.354161	-0.241438	0.081347	-0.692648	-0.501422	0.000000	-10.000000	0.350000	-21.450001	521.666687	1023.000000	1023.000000	2046.000000
48.220001	-0.002869	-1.695497	-0.379323	0.089323	-0.794571	-0.610926	0.000000	-10.000000	0.350000	-21.450001	514.500000	1023.000000	1023.000000	2046.000000
48.240002	-0.002890	-1.707854	-0.379813	-0.087233	-0.688375	-0.552432	0.000000	-10.000000	0.350000	-21.266666	507.333344	1023.000000	1023.000000	2046.000000
48.259998	-0.003442	-2.034464	-0.449719	-0.153468	-0.835754	-0.595523	0.000000	-10.000000	0.350000	-21.283333	500.166656	1023.000000	1023.000000	2046.000000
48.279999	-0.003504	-2.071053	-0.535091	-0.331240	-0.651508	-0.553214	0.000000	-10.000000	0.350000	-21.133333	493.000000	1023.000000	1023.000000	2046.000000
48.299999	-0.004017	-2.373764	-0.627419	-0.435335	-0.826231	-0.484778	0.000000	-10.000000	0.350000	-21.016666	486.000000	1023.000000	1023.000000	2046.000000
48.320000	-0.004245	-2.508550	-0.711317	-0.574564	-0.719539	-0.503130	0.000000	-10.000000	0.350000	-20.866667	479.000000	1023.000000	1023.000000	2046.000000
48.340000	-0.004656	-2.751772	-0.802736	-0.648021	-0.849822	-0.451193	0.000000	-10.000000	0.350000	-20.816668	472.000000	1023.000000	1023.000000	2046.000000
48.360001	-0.004674	-2.762119	-0.882855	-0.775083	-0.689983	-0.414197	0.000000	-10.000000	0.350000	-20.850000	465.000000	1023.000000	1023.000000	2046.000000
48.380001	-0.004946	-2.923126	-0.963804	-0.841836	-0.796383	-0.321104	0.000000	-10.000000	0.358333	-20.883333	458.000000	1023.000000	1023.000000	2046.000000
48.400002	-0.005060	-2.990731	-1.071179	-0.919030	-0.628665	-0.371857	0.000000	-10.000000	0.358333	-20.783333	451.000000	1023.000000	1023.000000	2046.000000
48.419998	-0.005204	-3.075832	-1.087924	-0.982464	-0.770913	-0.234532	0.000000	-10.000000	0.358333	-20.800001	444.166656	1023.000000	1023.000000	2046.000000
48.439999	-0.005386	-3.182980	-1.221758	-1.027888	-0.590615	-0.342720	0.000000	-10.000000	0.350000	-20.850000	437.333344	1023.000000	1023.000000	2046.000000
48.459999	-0.005330	-3.150164	-1.157035	-1.158460	-0.698259	-0.136410	0.000000	-10.000000	0.350000	-20.883333	430.500000	1023.000000	1023.000000	2046.000000
48.480000	-0.005313	-3.140224	-1.369081	-1.101073	-0.400057	-0.270012	0.000000	-10.000000	0.350000	-20.883333	423.500000	1023.000000	1023.000000	2046.000000
48.500000	-0.004755	-2.810339	-1.141695	-1.183528	-0.534404	0.049288	0.000000	-10.000000	0.350000	-20.900002	416.500000	1023.000000	1023.000000	2046.000000
48.520000	-0.004762	-2.814220	-1.365981	-1.011659	-0.315107	-0.121472	0.000000	-10.000000	0.350000	-20.933334	409.500000	1023.000000	1023.000000	2046.000000
48.540001	-0.004365	-2.579526	-1.266427	-1.128538	-0.314071	0.129509	0.000000	-10.000000	0.350000	-21.016668	402.500000	1023.000000	1023.000000	2046.000000
48.560001	-0.004765	-2.816033	-1.388005	-1.100828	-0.432312	0.105112	0.000000	-10.000000	0.350000	-20.900002	395.500000	1023.000000	1023.000000	2046.000000
48.580002	-0.005062	-2.991591	-1.556209	-1.175360	-0.343857	0.083834	0.000000	-10.000000	0.350000	-20.783335	388.500000	1023.000000	1023.000000	2046.000000
48.599998	-0.006056	-3.579265	-1.671012	-1.281371	-0.659230	0.032348	0.000000	-10.000000	0.350000	-20.750000	381.500000	1023.000000	1023.000000	2046.000000
48.619999	-0.007387	-4.365580	-2.163485	-1.596621	-0.443716	-0.161758	0.000000	-10.000000	0.350000	-20.750000	374.500000	1023.000000	1023.000000	2046.000000
48.639999	-0.009254	-5.468870	-2.408253	-2.194822	-0.734850	-0.130945	0.000000	-10.000000	0.333333	-20.516666	367.500000	1023.000000	1023.000000	2046.000000
48.660000	-0.011067	-6.540371	-3.006840	-2.649301	-0.505950	-0.378281	0.000000	-10.000000	0.333333	-20.150000	360.666656	1023.000000	1023.000000	2046.000000
48.680000	-0.012290	-7.263501	-3.055777	-3.193896	-0.807398	-0.206430	0.000000	-10.000000	0.333333	-19.900000	354.000000	1023.000000	1023.000000	2046.000000
48.700001	-0.014048	-8.302201	-3.446149	-3.298746	-0.811536	-0.745770	0.000000	-10.000000	0.350000	-19.966667	347.333344	1023.000000	1023.000000	2046.000000
48.720001	-0.015021	-8.877211	-3.421253	-3.695788	-1.011609	-0.748560	0.000000	-10.000000	0.341667	-19.933334	340.666656	1023.000000	1023.000000	2046.000000
48.740002	-0.017095	-10.103172	-3.636375	-3.901264	-1.416486	-1.149048	0.000000	-10.000000	0.325000	-19.783333	334.000000	1023.000000	1023.000000	2046.000000
48.759998	-0.018647	-11.020387	-4.025582	-4.162052	-1.420622	-1.412131	0.000000	-10.000000	0.308333	-19.583334	327.500000	1023.000000	1023.000000	2046.000000
48.779999	-0.020359	-12.032349	-4.138469	-4.352428	-1.961559	-1.579892	0.000000	-10.000000	0.283333	-19.350000	321.000000	1023.000000	1023.000000	2046.000000
48.799999	-0.021338	-12.610757	-4.574350	-4.426126	-1.777202	-1.833079	0.000000	-10.000000	0.283333	-19.166668	314.500000	1023.000000	1023.000000	2046.000000
48.820000	-0.022209	-13.125271	-4.539223	-4.619808	-2.208503	-1.757737	0.000000	-10.000000	0.266667	-18.866667	308.000000	1023.000000	1023.000000	2046.000000
48.840000	-0.022693	-13.411756	-4.911361	-4.594044	-1.979186	-1.927165	0.000000	-10.000000	0.266667	-18.800001	301.666656	1023.000000	1023.000000	2046.000000
48.860001	-0.023193	-13.706888	-4.860532	-4.721535	-2.322463	-1.802358	0.000000	-10.000000	0.250000	-18.583334	295.500000	1023.000000	1023.000000	2046.000000
48.880001	-0.023405	-13.832160	-5.157968	-4.642920	-2.093450	-1.937823	0.000000	-10.000000	0.250000	-18.550001	289.500000	1023.000000	1023.000000	2046.000000
48.900002	-0.023575	-13.933087	-5.022648	-4.793919	-2.397065	-1.719455	0.000000	-10.000000	0.250000	-18.266666	283.166656	1023.000000	1023.000000	2046.000000
48.919998	-0.023529	-13.905590	-5.337282	-4.697313	-2.031443	-1.839551	0.000000	-10.000000	0.250000	-18.150000	276.833344	1023.000000	1023.000000	2046.000000
48.939999	-0.023262	-13.747855	-5.092175	-4.820515	-2.326911	-1.508254	0.000000	-10.000000	0.250000	-17.950001	270.500000	1023.000000	1023.000000	2046.000000
48.959999	-0.023102	-13.653263	-5.356636	-4.594032	-2.018577	-1.684019	0.000000	-10.000000	0.250000	-17.883333	264.500000	1023.000000	1023.000000	2046.000000
48.980000	-0.022455	-13.271168	-5.115115	-4.713930	-2.109222	-1.332901	0.000000	-10.000000	0.241667	-17.783333	258.666656	1023.000000	1023.000000	2046.000000
49.000000	-0.022590	-13.350969	-5.335760	-4.546749	-1.975293	-1.493167	0.000000	-10.000000	0.241667	-17.583334	253.000000	1023.000000	1023.000000	2046.000000
49.020000	-0.022113	-13.068905	-5.272821	-4.671263	-1.910202	-1.214618	0.000000	-10.000000	0.241667	-17.350000	247.333328	1023.000000	1023.000000	2046.000000
49.040001	-0.022547	-13.325262	-5.377835	-4.593404	-1.991953	-1.362070	0.000000	-10.000000	0.233333	-17.266666	241.500000	1023.000000	1023.000000	2046.000000
49.060001	-0.022228	-13.136887	-5.399057	-4.679180	-1.836629	-1.222020	0.000000	-10.000000	0.225000	-17.216667	235.500000	1023.000000	1023.000000	2046.000000
49.080002	-0.022929	-13.551136	-5.402618	-4.655013	-2.068141	-1.425364	0.000000	-10.000000	0.225000	-17.299999	229.666672	1023.000000	1023.000000	2046.000000
49.099998	-0.022685	-13.406664	-5.492768	-4.752378	-1.838929	-1.322590	0.000000	-10.000000	0.225000	-17.133333	224.000000	1023.000000	1023.000000	2046.000000
49.119999	-0.023343	-13.795971	-5.446214	-4.858684	-2.115350	-1.375723	0.000000	-10.000000	0.216667	-16.950001	218.333328	1023.000000	1023.000000	2046.000000
49.139999	-0.023309	-13.775432	-5.650742	-4.955158	-1.804341	-1.365191	0.000000	-10.000000	0.200000	-16.533333	212.666672	1023.000000	1023.000000	2046.000000
49.160000	-0.023941	-14.149424	-5.444891	-5.229581	-2.235103	-1.239849	0.000000	-10.000000	0.200000	-16.333334	207.000000	1023.000000	1023.000000	2046.000000
49.180000	-0.024347	-14.388890	-5.890800	-5.179135	-1.823884	-1.495071	0.000000	-10.000000	0.200000	-16.033333	201.666672	1023.000000	1023.000000	2046.000000
49.200001	-0.024555	-14.512028	-5.683187	-5.487821	-2.132132	-1.208888	0.000000	-10.000000	0.200000	-15.916667	196.333328	1023.000000	1023.000000	2046.000000
49.220001	-0.024958	-14.750019	-6.054310	-5.453159	-1.836887	-1.405662	0.000000	-10.000000	0.200000	-15.533334	191.000000	1023.000000	1023.000000	2046.000000
49.240002	-0.024977	-14.761198	-5.857786	-5.707945	-2.058423	-1.137043	0.000000	-10.000000	0.191667	-15.466667	185.666672	1023.000000	1023.000000	2046.000000
49.259998	-0.025521	-15.082811	-6.127972	-5.669310	-1.922514	-1.363015	0.000000	-10.000000	0.191667	-15.250000	180.500000	1023.000000	1023.000000	2046.000000
49.279999	-0.025112	-14.840903	-6.026839	-5.832729	-1.878233	-1.103103	0.000000	-10.000000	0.183333	-15.083334	175.500000	1023.000000	1023.000000	2046.000000
49.299999	-0.025617	-15.139494	-6.169506	-5.872378	-1.845777	-1.251834	0.000000	-10.000000	0.175000	-14.833334	170.500000	1023.000000	1023.000000	2046.000000
49.320000	-0.025133	-14.853754	-6.188932	-5.978826	-1.614312	-1.071684	0.000000	-10.000000	0.166667	-14.516667	165.500000	1023.000000	1023.000000	2046.000000
49.340000	-0.025315	-14.961095	-6.085339	-6.028162	-1.808116	-1.039478	0.000000	-10.000000	0.158333	-14.350000	160.666672	1023.000000	1023.000000	2046.000000
49.360001	-0.024660	-14.573771	-6.296480	-5.966305	-1.369684	-0.941302	0.000000	-10.000000	0.158333	-14.133334	155.833328	1023.000000	1023.000000	2046.000000
49.380001	-0.024790	-14.650643	-6.004602	-6.033086	-1.767593	-0.845363	0.000000	-10.000000	0.150000	-14.066667	151.166672	1023.000000	1023.000000	2046.000000
49.400002	-0.024610	-14.544384	-6.433076	-5.984033	-1.276419	-0.850856	0.000000	-10.000000	0.150000	-13.900001	146.500000	1023.000000	1023.000000	2046.000000
49.419998	-0.025482	-15.060002	-6.212581	-6.195101	-1.831361	-0.820960	0.000000	-10.000000	0.150000	-13.700000	141.833328	1023.000000	1023.000000	2046.000000
49.439999	-0.025690	-15.182803	-6.658435	-6.176550	-1.432817	-0.915001	0.000000	-10.000000	0.150000	-13.416667	137.333328	1023.000000	1023.000000	2046.000000
49.459999	-0.026813	-15.846609	-6.519778	-6.476199	-1.916797	-0.933835	0.000000	-10.000000	0.150000	-13.250000	132.666672	1023.000000	1023.000000	2046.000000
49.480000	-0.028010	-16.553909	-7.176688	-6.776648	-1.480635	-1.119939	0.000000	-10.000000	0.150000	-13.016667	128.333328	1023.000000	1023.000000	2046.000000
49.500000	-0.029454	-17.407389	-7.103555	-7.364040	-1.885952	-1.053842	0.000000	-10.000000	0.133333	-12.750000	124.000000	1023.000000	1023.000000	2046.000000
49.520000	-0.030507	-18.029657	-7.692564	-7.598562	-1.475285	-1.263245	0.000000	-10.000000	0.116667	-12.366667	119.666664	1023.000000	1023.000000	2046.000000
49.540001	-0.031578	-18.662756	-7.504496	-8.026671	-1.963483	-1.168106	0.000000	-10.000000	0.100000	-12.083333	115.333336	1023.000000	1023.000000	2046.000000
49.560001	-0.032768	-19.365868	-7.924457	-8.061189	-1.749664	-1.630558	0.000000	-10.000000	0.091667	-11.833333	111.000000	1023.000000	1023.000000	2046.000000
49.580002	-0.034256	-20.245447	-7.784897	-8.407436	-2.278280	-1.774834	0.000000	-10.000000	0.083333	-11.516666	107.333336	1023.000000	1023.000000	2046.000000
49.599998	-0.035908	-21.221781	-8.253675	-8.497285	-2.256490	-2.214331	0.000000	-10.000000	0.083333	-11.150001	103.666664	1023.000000	1023.000000	2046.000000
49.619999	-0.037214	-21.993675	-8.266466	-8.840135	-2.708843	-2.178232	0.000000	-10.000000	0.083333	-10.800000	100.000000	1023.000000	1023.000000	2046.000000
49.639999	-0.038286	-22.626833	-8.609013	-8.755952	-2.700315	-2.561554	0.000000	-10.000000	0.091667	-10.533334	96.333336	1023.000000	1023.000000	2046.000000
49.660000	-0.038838	-22.953350	-8.624956	-8.963714	-2.931401	-2.433280	0.000000	-10.000000	0.083333	-10.150000	92.666664	1023.000000	1023.000000	2046.000000
49.680000	-0.039403	-23.287130	-8.837621	-8.869403	-2.953933	-2.626174	0.000000	-10.000000	0.075000	-9.883333	89.333336	1023.000000	1023.000000	2046.000000
49.700001	-0.039438	-23.308100	-8.925608	-8.915512	-2.977338	-2.489642	0.000000	-10.000000	0.066667	-9.650000	86.000000	1023.000000	1023.000000	2046.000000
49.720001	-0.039778	-23.508589	-9.067814	-8.852007	-2.995753	-2.593016	0.000000	-10.000000	0.058333	-9.516666	82.833336	1023.000000	1023.000000	2046.000000
49.740002	-0.039629	-23.420612	-9.114272	-8.908616	-2.992862	-2.404862	0.000000	-10.000000	0.075000	-9.416667	79.666664	1023.000000	1023.000000	2046.000000
49.759998	-0.039814	-23.530237	-9.008781	-8.887459	-3.200766	-2.433230	0.000000	-10.000000	0.066667	-9.133333	76.500000	1023.000000	1023.000000	2046.000000
49.779999	-0.039218	-23.177782	-9.216434	-8.757633	-2.879151	-2.324565	0.000000	-10.000000	0.066667	-8.883333	73.500000	1023.000000	1023.000000	2046.000000
49.799999	-0.039017	-23.059162	-8.993954	-8.778951	-3.140376	-2.145881	0.000000	-10.000000	0.050000	-8.600000	70.500000	1023.000000	1023.000000	2046.000000
49.820000	-0.038303	-22.637100	-9.136327	-8.532667	-2.822305	-2.145801	0.000000	-10.000000	0.050000	-8.550000	67.500000	1023.000000	1023.000000	2046.000000
49.840000	-0.037972	-22.441607	-8.867725	-8.562072	-3.015541	-1.996268	0.000000	-10.000000	0.050000	-8.450000	64.666664	1023.000000	1023.000000	2046.000000
49.860001	-0.037335	-22.064859	-9.088899	-8.418813	-2.636569	-1.920579	0.000000	-10.000000	0.050000	-8.333333	61.833332	1023.000000	1023.000000	2046.000000
49.880001	-0.037236	-22.006611	-8.851260	-8.505149	-2.856149	-1.794054	0.000000	-10.000000	0.050000	-8.150000	59.166668	1023.000000	1023.000000	2046.000000
49.900002	-0.036772	-21.732149	-9.073640	-8.291631	-2.500071	-1.866807	0.000000	-10.000000	0.050000	-8.016666	56.333332	1023.000000	1023.000000	2046.000000
49.919998	-0.036853	-21.779980	-8.768132	-8.409321	-2.788700	-1.813827	0.000000	-10.000000	0.050000	-7.933333	53.666668	1023.000000	1023.000000	2046.000000
49.939999	-0.036686	-21.681187	-8.995541	-8.322313	-2.480034	-1.883298	0.000000	-10.000000	0.050000	-7.816667	51.000000	1023.000000	1023.000000	2046.000000
49.959999	-0.036964	-21.845974	-8.740651	-8.476138	-2.757603	-1.871581	0.000000	-10.000000	0.050000	-7.683333	48.333332	1023.000000	1023.000000	2046.000000
49.980000	-0.036982	-21.856655	-9.058951	-8.495996	-2.419847	-1.881861	0.000000	-10.000000	0.050000	-7.366667	45.833332	1023.000000	1023.000000	2046.000000
50.000000	-0.037414	-22.111897	-8.774250	-8.726357	-2.792220	-1.819068	0.000000	-10.000000	0.058333	-7.050000	43.166668	1023.000000	1023.000000	2046.000000
50.020000	-0.037554	-22.194252	-9.171925	-8.703550	-2.423051	-1.895726	0.000000	-10.000000	0.058333	-6.666667	40.833332	1023.000000	1023.000000	2046.000000
50.040001	-0.037751	-22.310751	-8.853888	-8.901996	-2.776051	-1.778818	0.000000	-10.000000	0.058333	-6.466667	38.500000	1023.000000	1023.000000	2046.000000
50.060001	-0.037660	-22.257055	-9.196472	-8.851007	-2.373935	-1.835640	0.000000	-10.000000	0.050000	-6.350000	36.500000	1023.000000	1023.000000	2046.000000
50.080002	-0.037847	-22.367733	-8.914460	-9.036420	-2.703115	-1.713737	0.000000	-10.000000	0.050000	-6.250000	33.833332	1023.000000	1023.000000	2046.000000
50.099998	-0.037747	-22.308523	-9.227543	-8.995818	-2.324796	-1.760367	0.000000	-10.000000	0.050000	-6.100000	31.166666	1023.000000	1023.000000	2046.000000
50.119999	-0.037687	-22.273090	-8.928355	-9.073359	-2.620218	-1.651158	0.000000	-10.000000	0.050000	-5.966667	29.166666	1023.000000	1023.000000	2046.000000
50.139999	-0.037568	-22.202713	-9.227253	-9.067863	-2.251643	-1.655954	0.000000	-10.000000	0.050000	-5.866667	27.833334	1023.000000	1023.000000	2046.000000
50.160000	-0.037435	-22.124165	-8.945607	-9.078983	-2.502249	-1.597326	0.000000	-10.000000	0.050000	-5.733334	26.500000	1023.000000	1023.000000	2046.000000
50.180000	-0.037176	-21.970760	-9.172892	-9.120610	-2.151033	-1.526225	0.000000	-10.000000	0.050000	-5.500000	24.500000	1023.000000	1023.000000	2046.000000
50.200001	-0.037023	-21.880434	-8.931462	-9.110478	-2.329328	-1.509165	0.000000	-10.000000	0.041667	-5.283333	22.500000	1023.000000	1023.000000	2046.000000
50.220001	-0.036629	-21.647583	-9.209711	-9.172234	-1.902935	-1.362705	0.000000	-10.000000	0.033333	-5.033333	20.500000	1023.000000	1023.000000	2046.000000
50.240002	-0.036286	-21.445026	-8.849924	-9.102275	-2.176104	-1.316724	0.000000	-10.000000	0.033333	-4.783333	18.833334	1023.000000	1023.000000	2046.000000
50.259998	-0.035873	-21.200932	-9.199294	-9.033449	-1.724971	-1.243218	0.000000	-10.000000	0.041667	-4.533333	17.166666	1023.000000	1023.000000	2046.000000
50.279999	-0.035683	-21.088663	-8.821077	-9.047437	-2.071053	-1.149095	0.000000	-10.000000	0.041667	-4.283333	15.833333	1023.000000	1023.000000	2046.000000
50.299999	-0.035872	-21.200531	-9.186825	-9.078668	-1.821168	-1.113872	0.000000	-10.000000	0.041667	-4.066667	14.333333	1023.000000	1023.000000	2046.000000
50.320000	-0.036168	-21.375479	-8.979856	-9.077343	-2.141362	-1.176919	0.000000	-10.000000	0.025000	-3.933333	13.000000	1023.000000	1023.000000	2046.000000
50.340000	-0.036721	-21.702223	-9.375827	-9.174145	-1.901708	-1.250543	0.000000	-10.000000	0.025000	-3.833333	11.666667	1023.000000	1023.000000	2046.000000
50.360001	-0.037797	-22.338215	-9.279462	-9.553964	-2.205879	-1.298912	0.000000	-10.000000	0.016667	-3.666667	10.333333	1023.000000	1023.000000	2046.000000
50.380001	-0.038861	-22.966818	-9.786367	-9.848320	-1.902829	-1.429300	0.000000	-10.000000	0.016667	-3.283333	9.166667	1023.000000	1023.000000	2046.000000
50.400002	-0.039537	-23.366146	-9.570035	-10.204727	-2.187372	-1.404011	0.000000	-10.000000	0.008333	-2.783333	8.000000	1023.000000	1023.000000	2046.000000
50.419998	-0.040287	-23.809530	-9.947824	-10.334025	-1.981120	-1.546560	0.000000	-10.000000	0.000000	-2.416667	7.000000	1023.000000	1023.000000	2046.000000
50.439999	-0.041425	-24.481880	-9.770650	-10.516090	-2.403563	-1.791578	0.000000	-10.000000	0.000000	-2.100000	6.333333	1023.000000	1023.000000	2046.000000
50.459999	-0.042867	-25.334351	-10.126693	-10.603432	-2.427004	-2.177222	0.000000	-10.000000	0.000000	-1.533333	6.000000	1023.000000	1023.000000	2046.000000
50.480000	-0.044457	-26.274029	-10.077814	-10.854076	-2.896560	-2.445577	0.000000	-10.000000	0.000000	-0.783333	6.000000	1023.000000	1023.000000	2046.000000
50.500000	-0.045674	-26.993620	-10.477630	-10.943301	-2.908283	-2.664406	0.000000	-10.000000	0.008333	-0.183333	6.000000	1023.000000	1023.000000	2046.000000
50.520000	-0.046303	-27.364790	-10.324306	-11.002912	-3.293276	-2.744296	0.000000	-10.000000	0.008333	0.000000	6.000000	1023.000000	1023.000000	2046.000000
50.540001	-0.046519	-27.492781	-10.648751	-10.914088	-3.110504	-2.819436	0.000000	-10.000000	0.008333	0.000000	6.000000	1023.000000	1023.000000	2046.000000
50.560001	-0.046617	-27.550894	-10.511504	-10.902731	-3.345139	-2.791520	0.000000	-10.000000	0.008333	0.000000	6.000000	1023.000000	1023.000000	2046.000000
50.580002	-0.046553	-27.512632	-10.791551	-10.704944	-3.175477	-2.840661	0.000000	-10.000000	0.008333	0.000000	6.000000	1023.000000	1023.000000	2046.000000
50.599998	-0.046429	-27.439587	-10.615261	-10.696191	-3.396179	-2.731956	0.000000	-10.000000	0.016667	0.000000	6.000000	1023.000000	1023.000000	2046.000000
50.619999	-0.046281	-27.352280	-10.818516	-10.481503	-3.247943	-2.804318	0.000000	-10.000000	0.008333	0.000000	6.000000	1023.000000	1023.000000	2046.000000
50.639999	-0.045906	-27.130714	-10.653419	-10.544014	-3.328407	-2.604873	0.000000	-10.000000	0.016667	0.000000	6.000000	1023.000000	1023.000000	2046.000000
50.660000	-0.045499	-26.890032	-10.715776	-10.266617	-3.248553	-2.659086	0.000000	-10.000000	0.016667	0.000000	6.000000	1023.000000	1023.000000	2046.000000
50.680000	-0.044669	-26.399302	-10.596272	-10.354142	-3.170994	-2.277894	0.000000	-10.000000	0.016667	0.000000	6.000000	1023.000000	1023.000000	2046.000000
50.700001	-0.044136	-26.084360	-10.427508	-9.895650	-3.289747	-2.471454	0.000000	-10.000000	0.016667	0.000000	6.000000	1023.000000	1023.000000	2046.000000
50.720001	-0.042999	-25.412264	-10.348270	-10.069285	-2.992500	-2.002208	0.000000	-10.000000	0.008333	0.000000	6.000000	1023.000000	1023.000000	2046.000000
50.740002	-0.042696	-25.233540	-10.185596	-9.692039	-3.110410	-2.245494	0.000000	-10.000000	0.008333	0.000000	6.000000	1023.000000	1023.000000	2046.000000
50.759998	-0.041846	-24.730831	-10.239882	-9.832631	-2.799881	-1.858436	0.000000	-10.000000	0.000000	0.000000	6.000000	1023.000000	1023.000000	2046.000000
50.779999	-0.041746	-24.672075	-10.041051	-9.538240	-2.979758	-2.113026	0.000000	-10.000000	0.000000	0.000000	6.000000	1023.000000	1023.000000	2046.000000
50.799999	-0.041223	-24.362633	-10.091145	-9.693795	-2.726162	-1.851532	0.000000	-10.000000	0.000000	-0.266667	6.000000	1023.000000	1023.000000	2046.000000
50.820000	-0.041300	-24.408459	-9.907078	-9.605415	-2.909795	-1.986171	0.000000	-10.000000	0.000000	-0.683333	6.000000	1023.000000	1023.000000	2046.000000
50.840000	-0.041019	-24.242443	-10.052853	-9.637742	-2.633974	-1.917876	0.000000	-10.000000	0.000000	-1.000000	6.000000	1023.000000	1023.000000	2046.000000
50.860001	-0.041068	-24.271227	-9.884641	-9.749782	-2.744514	-1.892290	0.000000	-10.000000	0.000000	-0.733333	6.000000	1023.000000	1023.000000	2046.000000
50.880001	-0.041229	-24.366169	-9.977592	-9.758327	-2.692157	-1.938094	0.000000	-10.000000	0.000000	-0.316667	6.000000	1023.000000	1023.000000	2046.000000
50.900002	-0.041099	-24.289284	-9.903520	-9.957056	-2.645936	-1.782772	0.000000	-10.000000	0.000000	0.000000	6.000000	1023.000000	1023.000000	2046.000000
50.919998	-0.041292	-24.403700	-9.946017	-9.784230	-2.667017	-2.006436	0.000000	-10.000000	0.008333	0.000000	6.000000	1023.000000	1023.000000	2046.000000
50.939999	-0.040911	-24.178295	-9.872627	-10.099702	-2.541578	-1.664388	0.000000	-10.000000	0.008333	0.000000	6.000000	1023.000000	1023.000000	2046.000000
50.959999	-0.041140	-24.314011	-9.915591	-9.818655	-2.577133	-2.002632	0.000000	-10.000000	0.008333	0.000000	6.000000	1023.000000	1023.000000	2046.000000
50.980000	-0.040624	-24.008747	-9.864021	-10.134701	-2.413701	-1.596324	0.000000	-10.000000	0.008333	0.000000	6.000000	1023.000000	1023.000000	2046.000000
51.000000	-0.040701	-24.054392	-9.912476	-9.806060	-2.419438	-1.916418	0.000000	-10.000000	0.008333	0.000000	6.000000	1023.000000	1023.000000	2046.000000
51.020000	-0.040035	-23.660698	-9.807392	-10.138309	-2.279071	-1.435926	0.000000	-10.000000	0.016667	0.000000	6.000000	1023.000000	1023.000000	2046.000000
51.040001	-0.040240	-23.781914	-9.818877	-9.789290	-2.352458	-1.821289	0.000000	-10.000000	0.008333	0.000000	6.000000	1023.000000	1023.000000	2046.000000
51.060001	-0.039456	-23.318546	-9.727187	-10.128157	-2.145739	-1.317462	0.000000	-10.000000	0.008333	0.566667	6.000000	1023.000000	1023.000000	2046.000000
51.080002	-0.039495	-23.341455	-9.708251	-9.792428	-2.170409	-1.670368	0.000000	-10.000000	0.000000	1.283333	6.000000	1023.000000	1023.000000	2046.000000
51.099998	-0.038579	-22.799929	-9.584024	-10.096111	-1.942403	-1.177391	0.000000	-10.000000	0.000000	2.233333	6.000000	1023.000000	1023.000000	2046.000000
51.119999	-0.038479	-22.741358	-9.594866	-9.768543	-1.940660	-1.437288	0.000000	-10.000000	0.000000	2.816667	6.000000	1023.000000	1023.000000	2046.000000
51.139999	-0.037520	-22.174316	-9.467938	-9.933313	-1.762967	-1.010097	0.000000	-10.000000	-0.008333	3.416667	6.000000	1023.000000	1023.000000	2046.000000
51.160000	-0.037096	-21.923515	-9.387991	-9.692495	-1.735544	-1.107485	0.000000	-10.000000	-0.008333	3.933333	6.000000	1023.000000	1023.000000	2046.000000
51.180000	-0.036906	-21.811720	-9.328337	-9.810430	-1.779913	-0.893042	0.000000	-10.000000	-0.016667	4.400000	6.000000	1023.000000	1023.000000	2046.000000
51.200001	-0.037058	-21.901325	-9.439197	-9.692430	-1.737921	-1.031779	0.000000	-10.000000	-0.008333	4.816667	6.000000	1023.000000	1023.000000	2046.000000
51.220001	-0.037189	-21.978529	-9.420673	-9.738241	-1.786150	-1.033465	0.000000	-10.000000	-0.025000	5.200000	6.000000	1023.000000	1023.000000	2046.000000
51.240002	-0.037636	-22.242743	-9.547660	-10.008347	-1.706560	-0.980176	0.000000	-10.000000	-0.033333	5.633334	6.000000	1023.000000	1023.000000	2046.000000
51.259998	-0.038722	-22.884712	-9.707101	-10.090270	-1.786748	-1.300594	0.000000	-10.000000	-0.041667	6.283333	6.000000	1023.000000	1023.000000	2046.000000
51.279999	-0.038637	-22.834478	-9.675198	-10.489207	-1.635650	-1.034425	0.000000	-10.000000	-0.058333	7.100000	6.000000	1023.000000	1023.000000	2046.000000
51.299999	-0.039380	-23.273617	-9.751492	-10.345043	-1.726117	-1.450965	0.000000	-10.000000	-0.075000	7.833333	6.000000	1023.000000	1023.000000	2046.000000
51.320000	-0.039800	-23.521624	-9.646207	-10.751982	-1.861638	-1.261797	0.000000	-10.000000	-0.091667	8.416667	8.500000	1023.000000	1023.000000	2046.000000
51.340000	-0.041378	-24.454517	-9.795989	-10.515487	-2.131485	-2.011557	0.000000	-10.000000	-0.075000	8.916667	13.833333	1023.000000	1023.000000	2046.000000
51.360001	-0.042439	-25.081615	-9.787808	-10.938596	-2.367711	-1.987501	0.000000	-10.000000	-0.058333	9.316667	20.166666	1023.000000	1023.000000	2046.000000
51.380001	-0.043685	-25.817972	-9.977706	-10.800394	-2.570527	-2.469347	0.000000	-10.000000	-0.050000	9.616667	25.000000	1023.000000	1023.000000	2046.000000
51.400002	-0.043895	-25.941704	-9.949599	-11.015119	-2.677209	-2.299776	0.000000	-10.000000	-0.050000	9.933333	28.166666	1023.000000	1023.000000	2046.000000
51.419998	-0.044020	-26.015694	-10.038932	-10.800744	-2.672434	-2.503584	0.000000	-10.000000	-0.058333	10.266666	31.500000	1023.000000	1023.000000	2046.000000
51.439999	-0.043766	-25.865549	-9.956808	-10.673065	-2.749214	-2.486462	0.000000	-10.000000	-0.075000	10.800000	34.833332	1023.000000	1023.000000	2046.000000
51.459999	-0.043268	-25.571136	-10.050014	-10.595543	-2.574840	-2.350740	0.000000	-10.000000	-0.091667	11.250000	38.333332	1023.000000	1023.000000	2046.000000
51.480000	-0.042997	-25.411152	-9.963951	-10.239522	-2.710357	-2.497321	0.000000	-10.000000	-0.100000	11.866667	42.000000	1023.000000	1023.000000	2046.000000
51.500000	-0.042169	-24.921879	-9.963866	-10.269272	-2.521231	-2.167510	0.000000	-10.000000	-0.108333	12.250000	46.000000	1023.000000	1023.000000	2046.000000
51.520000	-0.041868	-24.743860	-9.875797	-9.884587	-2.623753	-2.359722	0.000000	-10.000000	-0.116667	12.666667	50.000000	1023.000000	1023.000000	2046.000000
51.540001	-0.040916	-24.181351	-9.732632	-10.006899	-2.505761	-1.936059	0.000000	-10.000000	-0.125000	12.833334	54.166668	1023.000000	1023.000000	2046.000000
51.560001	-0.040284	-23.807922	-9.741693	-9.515147	-2.425372	-2.125710	0.000000	-10.000000	-0.116667	13.083334	58.500000	1023.000000	1023.000000	2046.000000
51.580002	-0.038959	-23.024744	-9.446340	-9.614810	-2.381143	-1.582451	0.000000	-10.000000	-0.108333	13.150001	62.833332	1023.000000	1023.000000	2046.000000
[truncated: 1,450,076 more chars]
