# Supplementary material for: Effect of Electrode Belt and Body Positions on Regional Pulmonary Ventilation- and Perfusion-Related Impedance Changes Measured by Electric Impedance Tomography
Source: PLoS One. 2016 Jun 2;11(6):e0155913. doi: 10.1371/journal.pone.0155913 (PMC4890811; doi:10.1371/journal.pone.0155913)
Supplement: S1 Dataset — (ZIP) [file pone.0155913.s001.zip › Dataset/Fp04-semi-4i.txt]

Patient Name:	Fp4
Registry:	Fp4
Investigator:	 
Diagnosys:	 
Notes:	semi4i              
Sample Rate [Hz]:	50.07
Time Base 	Pixels Mean 	Pixels Sum 	UPPER RIGHT		UPPER LEFT		LOWER RIGHT		LOWER LEFT		QRS	ETCO2	Paw	Flow (L/min)	Volume	Analog1	Analog2	AnalogSum
0.000000	0.005881	3.475442	0.669199	3.071458	-1.438708	1.173493	0.000000	-10.000000	0.050000	-5.300000	78.500000	1023.000000	1023.000000	2046.000000
0.020000	0.004220	2.493759	0.747341	2.811500	-1.884839	0.819758	0.000000	-10.000000	0.066667	-5.083333	76.833336	1023.000000	1023.000000	2046.000000
0.040000	0.003271	1.933266	0.801653	2.463132	-2.085682	0.754162	0.000000	-10.000000	0.066667	-4.800000	75.166664	1023.000000	1023.000000	2046.000000
0.060000	0.002942	1.738952	0.548523	2.086944	-1.798884	0.902369	0.000000	-10.000000	0.066667	-4.466667	73.666664	1023.000000	1023.000000	2046.000000
0.080000	0.002112	1.248062	0.396864	2.021067	-1.701541	0.531672	0.000000	-10.000000	0.058333	-4.283333	72.000000	1023.000000	1023.000000	2046.000000
0.100000	0.001039	0.614138	0.796114	1.875371	-2.189233	0.131886	0.000000	-10.000000	0.058333	-4.283333	70.666664	1023.000000	1023.000000	2046.000000
0.120000	0.000413	0.243799	0.772051	1.848685	-2.340088	-0.036849	0.000000	-10.000000	0.058333	-4.400000	69.166664	1023.000000	1023.000000	2046.000000
0.140000	-0.000427	-0.252562	0.321103	1.802368	-2.250705	-0.125328	0.000000	-10.000000	0.050000	-4.283333	67.833336	1023.000000	1023.000000	2046.000000
0.160000	-0.002213	-1.308000	-0.054486	1.825850	-2.446039	-0.633325	0.000000	-10.000000	0.050000	-4.016667	66.333336	1023.000000	1023.000000	2046.000000
0.180000	-0.003433	-2.028674	0.205778	1.710543	-3.035863	-0.909132	0.000000	-10.000000	0.050000	-3.700000	65.000000	1023.000000	1023.000000	2046.000000
0.200000	-0.003179	-1.878882	0.232113	1.917461	-3.170334	-0.858123	0.000000	-10.000000	0.050000	-3.450000	63.666668	1023.000000	1023.000000	2046.000000
0.220000	-0.002973	-1.756846	-0.441333	2.030544	-2.609599	-0.736458	0.000000	-10.000000	0.050000	-3.250000	62.500000	1023.000000	1023.000000	2046.000000
0.240000	-0.004207	-2.486527	-0.221552	2.048956	-3.242488	-1.071443	0.000000	-10.000000	0.050000	-3.200000	61.500000	1023.000000	1023.000000	2046.000000
0.260000	-0.003684	-2.177348	-0.089892	2.198589	-3.441538	-0.844507	0.000000	-10.000000	0.050000	-3.316667	60.500000	1023.000000	1023.000000	2046.000000
0.280000	-0.003285	-1.941417	-0.724366	2.302307	-2.823880	-0.695478	0.000000	-10.000000	0.050000	-3.383333	59.333332	1023.000000	1023.000000	2046.000000
0.300000	-0.003794	-2.242006	-0.691932	2.319847	-3.101786	-0.768135	0.000000	-10.000000	0.058333	-3.300000	58.166668	1023.000000	1023.000000	2046.000000
0.320000	-0.003802	-2.246711	-0.315816	2.373248	-3.514857	-0.789286	0.000000	-10.000000	0.058333	-3.083333	57.000000	1023.000000	1023.000000	2046.000000
0.340000	-0.002709	-1.601130	-0.663080	2.540973	-3.010794	-0.468230	0.000000	-10.000000	0.058333	-2.900000	56.000000	1023.000000	1023.000000	2046.000000
0.360000	-0.002451	-1.448359	-0.795434	2.545295	-2.860394	-0.337826	0.000000	-10.000000	0.050000	-2.833333	55.000000	1023.000000	1023.000000	2046.000000
0.380000	-0.002243	-1.325613	-0.199084	2.495234	-3.328493	-0.293271	0.000000	-10.000000	0.050000	-2.850000	54.000000	1023.000000	1023.000000	2046.000000
0.400000	-0.001038	-0.613443	-0.175193	2.838913	-3.127800	-0.149363	0.000000	-10.000000	0.050000	-2.883333	53.000000	1023.000000	1023.000000	2046.000000
0.420000	-0.000242	-0.142846	-0.653061	2.960813	-2.463224	0.012626	0.000000	-10.000000	0.050000	-2.783333	52.000000	1023.000000	1023.000000	2046.000000
0.440000	-0.000750	-0.443319	-0.114634	2.705941	-3.042161	0.007535	0.000000	-10.000000	0.050000	-2.616667	51.000000	1023.000000	1023.000000	2046.000000
0.460000	-0.000051	-0.029934	-0.021733	3.032164	-2.920088	-0.120276	0.000000	-10.000000	0.050000	-2.333333	50.166668	1023.000000	1023.000000	2046.000000
0.480000	-0.000216	-0.127716	-0.532433	2.888606	-2.335028	-0.148861	0.000000	-10.000000	0.050000	-2.250000	49.500000	1023.000000	1023.000000	2046.000000
0.500000	-0.000912	-0.538783	-0.206618	2.373418	-2.659694	-0.045889	0.000000	-10.000000	0.041667	-2.350000	48.833332	1023.000000	1023.000000	2046.000000
0.520000	-0.001050	-0.620664	0.192314	2.405286	-3.062805	-0.155459	0.000000	-10.000000	0.041667	-2.500000	48.000000	1023.000000	1023.000000	2046.000000
0.540000	-0.001558	-0.920598	-0.306041	2.250767	-2.514345	-0.350978	0.000000	-10.000000	0.041667	-2.516667	47.000000	1023.000000	1023.000000	2046.000000
0.560000	-0.002094	-1.237670	-0.389095	1.764884	-2.484259	-0.129200	0.000000	-10.000000	0.050000	-2.333333	46.166668	1023.000000	1023.000000	2046.000000
0.580000	-0.002501	-1.478283	-0.005518	1.467499	-2.926506	-0.013758	0.000000	-10.000000	0.050000	-2.200000	45.333332	1023.000000	1023.000000	2046.000000
0.600000	-0.002602	-1.537821	-0.008675	1.609095	-2.948548	-0.189693	0.000000	-10.000000	0.050000	-2.083333	44.666668	1023.000000	1023.000000	2046.000000
0.620000	-0.003059	-1.807785	-0.548016	1.566235	-2.426008	-0.399997	0.000000	-10.000000	0.050000	-2.016667	43.833332	1023.000000	1023.000000	2046.000000
0.640000	-0.003292	-1.945369	-0.373101	1.133623	-2.607932	-0.097959	0.000000	-10.000000	0.050000	-1.983333	43.333332	1023.000000	1023.000000	2046.000000
0.660000	-0.002960	-1.749094	-0.003046	1.139776	-2.982703	0.096880	0.000000	-10.000000	0.050000	-2.016667	42.833332	1023.000000	1023.000000	2046.000000
0.680000	-0.003111	-1.838892	-0.408503	1.448218	-2.553750	-0.324857	0.000000	-10.000000	0.050000	-2.000000	42.500000	1023.000000	1023.000000	2046.000000
0.700000	-0.003137	-1.854200	-0.421897	1.137243	-2.448418	-0.121128	0.000000	-10.000000	0.050000	-1.933333	42.166668	1023.000000	1023.000000	2046.000000
0.720000	-0.002698	-1.594319	0.004320	0.982490	-2.813625	0.232496	0.000000	-10.000000	0.050000	-1.816667	42.000000	1023.000000	1023.000000	2046.000000
0.740000	-0.002555	-1.509763	-0.233087	1.276832	-2.515365	-0.038142	0.000000	-10.000000	0.050000	-1.833333	42.000000	1023.000000	1023.000000	2046.000000
0.760000	-0.002791	-1.649204	-0.449294	1.228369	-2.271457	-0.156823	0.000000	-10.000000	0.050000	-1.850000	42.000000	1023.000000	1023.000000	2046.000000
0.780000	-0.002136	-1.262660	-0.058607	0.965225	-2.486713	0.317435	0.000000	-10.000000	0.050000	-1.783333	42.000000	1023.000000	1023.000000	2046.000000
0.800000	-0.001781	-1.052764	0.095595	1.169148	-2.622869	0.305360	0.000000	-10.000000	0.041667	-1.533333	42.000000	1023.000000	1023.000000	2046.000000
0.820000	-0.001989	-1.175326	-0.307078	1.415630	-2.174373	-0.109506	0.000000	-10.000000	0.041667	-1.333333	42.000000	1023.000000	1023.000000	2046.000000
0.840000	-0.001393	-0.823347	-0.112586	1.184130	-2.104346	0.209454	0.000000	-10.000000	0.041667	-1.200000	42.000000	1023.000000	1023.000000	2046.000000
0.860000	-0.000537	-0.317239	0.308798	1.039685	-2.291661	0.625939	0.000000	-10.000000	0.050000	-1.266667	42.000000	1023.000000	1023.000000	2046.000000
0.880000	-0.000301	-0.177832	0.206290	1.308610	-2.100306	0.407573	0.000000	-10.000000	0.041667	-1.366667	42.000000	1023.000000	1023.000000	2046.000000
0.900000	-0.000228	-0.135028	-0.039414	1.351687	-1.752960	0.305658	0.000000	-10.000000	0.041667	-1.450000	42.000000	1023.000000	1023.000000	2046.000000
0.920000	0.000569	0.336045	0.326073	1.043772	-1.891054	0.857255	0.000000	-10.000000	0.041667	-1.433333	42.000000	1023.000000	1023.000000	2046.000000
0.940000	0.001051	0.621110	0.533671	1.069084	-2.091241	1.109596	0.000000	-10.000000	0.050000	-1.250000	42.000000	1023.000000	1023.000000	2046.000000
0.960000	0.000243	0.143363	0.134939	1.295667	-1.868236	0.580994	0.000000	-10.000000	0.050000	-1.116667	42.000000	1023.000000	1023.000000	2046.000000
0.980000	0.000030	0.017741	0.035703	1.265808	-1.879094	0.595324	0.000000	-10.000000	0.050000	-0.666667	42.000000	1023.000000	1023.000000	2046.000000
1.000000	-0.000213	-0.125620	0.177143	1.035484	-2.254224	0.915977	0.000000	-10.000000	0.050000	-0.333333	42.000000	1023.000000	1023.000000	2046.000000
1.020000	-0.001145	-0.676859	0.018538	1.018646	-2.345773	0.631731	0.000000	-10.000000	0.050000	0.000000	42.000000	1023.000000	1023.000000	2046.000000
1.040000	-0.002727	-1.611503	-0.347263	0.932420	-2.175116	-0.021544	0.000000	-10.000000	0.050000	0.000000	42.000000	1023.000000	1023.000000	2046.000000
1.060000	-0.003243	-1.916789	-0.305511	0.668377	-2.188462	-0.091193	0.000000	-10.000000	0.050000	0.000000	42.000000	1023.000000	1023.000000	2046.000000
1.080000	-0.003013	-1.780818	0.000756	0.416589	-2.407016	0.208851	0.000000	-10.000000	0.050000	0.000000	42.000000	1023.000000	1023.000000	2046.000000
1.100000	-0.003451	-2.039537	0.108310	0.461339	-2.585385	-0.023801	0.000000	-10.000000	0.050000	0.000000	42.000000	1023.000000	1023.000000	2046.000000
1.120000	-0.005382	-3.180877	-0.336098	0.539273	-2.511827	-0.872225	0.000000	-10.000000	0.050000	0.000000	42.000000	1023.000000	1023.000000	2046.000000
1.140000	-0.006728	-3.976355	-0.475816	0.452186	-2.795758	-1.156966	0.000000	-10.000000	0.050000	0.000000	42.000000	1023.000000	1023.000000	2046.000000
1.160000	-0.007336	-4.335617	-0.511880	0.362602	-3.147500	-1.038839	0.000000	-10.000000	0.050000	0.000000	42.000000	1023.000000	1023.000000	2046.000000
1.180000	-0.007375	-4.358876	-0.559960	0.475676	-3.299610	-0.974982	0.000000	-10.000000	0.041667	0.000000	42.000000	1023.000000	1023.000000	2046.000000
1.200000	-0.008531	-5.041931	-0.944896	0.634383	-3.206166	-1.525253	0.000000	-10.000000	0.033333	0.000000	42.000000	1023.000000	1023.000000	2046.000000
1.220000	-0.008589	-5.075885	-0.966486	0.814534	-3.339036	-1.584898	0.000000	-10.000000	0.033333	0.000000	42.000000	1023.000000	1023.000000	2046.000000
1.240000	-0.007911	-4.675319	-0.932697	0.855977	-3.537690	-1.060909	0.000000	-10.000000	0.041667	0.000000	42.000000	1023.000000	1023.000000	2046.000000
1.260000	-0.007958	-4.703443	-1.181826	1.079790	-3.486151	-1.115255	0.000000	-10.000000	0.050000	-0.266667	42.000000	1023.000000	1023.000000	2046.000000
1.280000	-0.008742	-5.166767	-1.408439	1.162069	-3.450799	-1.469599	0.000000	-10.000000	0.050000	-0.866667	42.000000	1023.000000	1023.000000	2046.000000
1.300000	-0.008106	-4.790885	-1.303360	1.103790	-3.607998	-0.983318	0.000000	-10.000000	0.050000	-1.566667	41.833332	1023.000000	1023.000000	2046.000000
1.320000	-0.007950	-4.698673	-1.523260	1.318895	-3.530771	-0.963537	0.000000	-10.000000	0.050000	-2.033333	41.333332	1023.000000	1023.000000	2046.000000
1.340000	-0.008262	-4.883065	-1.519783	1.327449	-3.508077	-1.182655	0.000000	-10.000000	0.050000	-2.266667	40.666668	1023.000000	1023.000000	2046.000000
1.360000	-0.007079	-4.183457	-1.303873	1.379292	-3.606763	-0.652113	0.000000	-10.000000	0.050000	-2.616667	39.833332	1023.000000	1023.000000	2046.000000
1.380000	-0.006302	-3.724259	-1.349507	1.636183	-3.501583	-0.509352	0.000000	-10.000000	0.050000	-3.183333	39.000000	1023.000000	1023.000000	2046.000000
1.400000	-0.006480	-3.829756	-1.384975	1.698805	-3.350794	-0.792792	0.000000	-10.000000	0.050000	-3.600000	37.833332	1023.000000	1023.000000	2046.000000
1.420000	-0.005709	-3.374142	-1.137800	1.640152	-3.462877	-0.413617	0.000000	-10.000000	0.050000	-3.700000	36.666668	1023.000000	1023.000000	2046.000000
1.440000	-0.005187	-3.065745	-1.365449	1.918749	-3.214707	-0.404338	0.000000	-10.000000	0.050000	-3.583333	35.333332	1023.000000	1023.000000	2046.000000
1.460000	-0.005903	-3.488680	-1.239805	1.726274	-3.257212	-0.717937	0.000000	-10.000000	0.050000	-3.600000	34.166668	1023.000000	1023.000000	2046.000000
1.480000	-0.005600	-3.309655	-1.055575	1.562426	-3.401739	-0.414768	0.000000	-10.000000	0.050000	-3.866667	32.833332	1023.000000	1023.000000	2046.000000
1.500000	-0.005879	-3.474447	-1.305079	1.498128	-3.195710	-0.471786	0.000000	-10.000000	0.058333	-4.200000	31.666666	1023.000000	1023.000000	2046.000000
1.520000	-0.006939	-4.100782	-1.173547	1.131259	-3.354051	-0.704443	0.000000	-10.000000	0.058333	-4.400000	30.166666	1023.000000	1023.000000	2046.000000
1.540000	-0.007369	-4.355302	-1.090650	0.696910	-3.436342	-0.525220	0.000000	-10.000000	0.058333	-4.333333	28.833334	1023.000000	1023.000000	2046.000000
1.560000	-0.007540	-4.456027	-1.300541	0.636093	-3.319873	-0.471706	0.000000	-10.000000	0.050000	-4.083333	27.333334	1023.000000	1023.000000	2046.000000
1.580000	-0.008371	-4.947544	-1.344437	0.479675	-3.398584	-0.684197	0.000000	-10.000000	0.050000	-3.900000	26.000000	1023.000000	1023.000000	2046.000000
1.600000	-0.008640	-5.106102	-1.279095	0.194842	-3.412620	-0.609229	0.000000	-10.000000	0.050000	-3.883333	24.666666	1023.000000	1023.000000	2046.000000
1.620000	-0.008527	-5.039390	-1.421121	0.272267	-3.358089	-0.532447	0.000000	-10.000000	0.050000	-4.050000	23.333334	1023.000000	1023.000000	2046.000000
1.640000	-0.008933	-5.279579	-1.463921	0.223375	-3.382045	-0.656989	0.000000	-10.000000	0.058333	-4.133333	22.000000	1023.000000	1023.000000	2046.000000
1.660000	-0.009153	-5.409403	-1.330896	-0.010876	-3.475550	-0.592081	0.000000	-10.000000	0.058333	-4.116667	20.500000	1023.000000	1023.000000	2046.000000
1.680000	-0.008606	-5.086402	-1.441449	0.155070	-3.330707	-0.469316	0.000000	-10.000000	0.058333	-4.000000	19.000000	1023.000000	1023.000000	2046.000000
1.700000	-0.008785	-5.192218	-1.565870	0.187361	-3.262574	-0.551135	0.000000	-10.000000	0.050000	-3.850000	17.666666	1023.000000	1023.000000	2046.000000
1.720000	-0.008878	-5.246769	-1.356523	-0.063561	-3.337580	-0.489105	0.000000	-10.000000	0.050000	-3.566667	16.500000	1023.000000	1023.000000	2046.000000
1.740000	-0.008304	-4.907800	-1.405969	-0.007978	-3.214187	-0.279666	0.000000	-10.000000	0.041667	-3.116667	15.333333	1023.000000	1023.000000	2046.000000
1.760000	-0.008402	-4.965802	-1.657578	0.173677	-3.047217	-0.434683	0.000000	-10.000000	0.041667	-2.616667	14.333333	1023.000000	1023.000000	2046.000000
1.780000	-0.008200	-4.846481	-1.381652	0.075380	-3.193777	-0.346432	0.000000	-10.000000	0.041667	-2.233333	13.333333	1023.000000	1023.000000	2046.000000
1.800000	-0.007776	-4.595633	-1.236519	0.020626	-3.205346	-0.174395	0.000000	-10.000000	0.041667	-1.800000	12.666667	1023.000000	1023.000000	2046.000000
1.820000	-0.007502	-4.433843	-1.430270	0.276560	-2.939319	-0.340814	0.000000	-10.000000	0.033333	-1.083333	12.166667	1023.000000	1023.000000	2046.000000
1.840000	-0.007093	-4.191971	-1.124753	0.111086	-2.982288	-0.196016	0.000000	-10.000000	0.025000	-0.433333	12.000000	1023.000000	1023.000000	2046.000000
1.860000	-0.006286	-3.714983	-0.922411	0.018878	-2.928077	0.116627	0.000000	-10.000000	0.025000	0.000000	12.000000	1023.000000	1023.000000	2046.000000
1.880000	-0.005930	-3.504869	-1.129360	0.193339	-2.636473	0.067625	0.000000	-10.000000	0.025000	0.000000	12.000000	1023.000000	1023.000000	2046.000000
1.900000	-0.005503	-3.252469	-0.858389	0.185241	-2.768000	0.188679	0.000000	-10.000000	0.016667	0.000000	12.000000	1023.000000	1023.000000	2046.000000
1.920000	-0.005116	-3.023778	-0.803909	0.102659	-2.719082	0.396553	0.000000	-10.000000	0.016667	0.000000	12.000000	1023.000000	1023.000000	2046.000000
1.940000	-0.005248	-3.101491	-1.103763	0.204880	-2.516604	0.313995	0.000000	-10.000000	0.025000	0.000000	12.000000	1023.000000	1023.000000	2046.000000
1.960000	-0.005772	-3.411258	-0.983161	0.159163	-2.848749	0.261489	0.000000	-10.000000	0.041667	0.000000	12.000000	1023.000000	1023.000000	2046.000000
1.980000	-0.006104	-3.607412	-0.987808	0.047147	-2.997711	0.330960	0.000000	-10.000000	0.050000	0.000000	12.000000	1023.000000	1023.000000	2046.000000
2.000000	-0.007052	-4.167530	-1.490557	0.148041	-2.786956	-0.038058	0.000000	-10.000000	0.041667	0.000000	12.000000	1023.000000	1023.000000	2046.000000
2.020000	-0.008132	-4.805827	-1.355317	-0.123325	-3.088082	-0.239102	0.000000	-10.000000	0.033333	0.000000	12.000000	1023.000000	1023.000000	2046.000000
2.040000	-0.008455	-4.996678	-1.212243	-0.349120	-3.178744	-0.256572	0.000000	-10.000000	0.033333	0.000000	12.000000	1023.000000	1023.000000	2046.000000
2.060000	-0.008602	-5.083665	-1.329212	-0.438749	-2.990323	-0.325381	0.000000	-10.000000	0.041667	0.000000	12.000000	1023.000000	1023.000000	2046.000000
2.080000	-0.009564	-5.652296	-1.346661	-0.331376	-3.139071	-0.835188	0.000000	-10.000000	0.050000	0.000000	12.000000	1023.000000	1023.000000	2046.000000
2.100000	-0.010597	-6.262740	-1.227584	-0.461597	-3.480803	-1.092757	0.000000	-10.000000	0.050000	0.000000	12.000000	1023.000000	1023.000000	2046.000000
2.120000	-0.011777	-6.960267	-1.559388	-0.537357	-3.555520	-1.308002	0.000000	-10.000000	0.041667	0.000000	12.000000	1023.000000	1023.000000	2046.000000
2.140000	-0.012891	-7.618421	-1.833141	-0.487888	-3.715423	-1.581968	0.000000	-10.000000	0.033333	0.000000	12.000000	1023.000000	1023.000000	2046.000000
2.160000	-0.013551	-8.008897	-1.730740	-0.440258	-4.050326	-1.787572	0.000000	-10.000000	0.025000	0.000000	12.000000	1023.000000	1023.000000	2046.000000
2.180000	-0.013248	-7.829336	-1.711123	-0.349147	-4.117581	-1.651484	0.000000	-10.000000	0.025000	0.000000	12.000000	1023.000000	1023.000000	2046.000000
2.200000	-0.013307	-7.864565	-2.154633	-0.102869	-3.888889	-1.718174	0.000000	-10.000000	0.033333	0.000000	12.000000	1023.000000	1023.000000	2046.000000
2.220000	-0.013585	-8.028800	-2.204553	0.113913	-4.157027	-1.781133	0.000000	-10.000000	0.033333	0.000000	12.000000	1023.000000	1023.000000	2046.000000
2.240000	-0.013351	-7.890385	-2.123989	0.231569	-4.300602	-1.697363	0.000000	-10.000000	0.033333	0.000000	12.000000	1023.000000	1023.000000	2046.000000
2.260000	-0.013095	-7.738984	-2.286330	0.258125	-4.135910	-1.574869	0.000000	-10.000000	0.025000	0.000000	12.000000	1023.000000	1023.000000	2046.000000
2.280000	-0.013109	-7.747296	-2.574735	0.360094	-4.028502	-1.504153	0.000000	-10.000000	0.025000	0.000000	12.000000	1023.000000	1023.000000	2046.000000
2.300000	-0.013120	-7.754169	-2.381595	0.440459	-4.316778	-1.496255	0.000000	-10.000000	0.025000	0.000000	12.000000	1023.000000	1023.000000	2046.000000
2.320000	-0.012420	-7.339967	-2.231460	0.490749	-4.313305	-1.285951	0.000000	-10.000000	0.033333	0.000000	12.000000	1023.000000	1023.000000	2046.000000
2.340000	-0.011372	-6.721000	-2.434191	0.558815	-3.899213	-0.946412	0.000000	-10.000000	0.041667	0.000000	12.000000	1023.000000	1023.000000	2046.000000
2.360000	-0.011181	-6.608023	-2.242218	0.725667	-4.117375	-0.974097	0.000000	-10.000000	0.033333	0.000000	12.000000	1023.000000	1023.000000	2046.000000
2.380000	-0.010516	-6.215190	-1.970061	0.853439	-4.175307	-0.923261	0.000000	-10.000000	0.016667	0.000000	12.000000	1023.000000	1023.000000	2046.000000
2.400000	-0.009624	-5.687616	-2.085074	0.887491	-3.752032	-0.738001	0.000000	-10.000000	0.008333	0.000000	12.000000	1023.000000	1023.000000	2046.000000
2.420000	-0.009462	-5.591769	-2.090208	1.019162	-3.744119	-0.776605	0.000000	-10.000000	0.016667	0.000000	12.000000	1023.000000	1023.000000	2046.000000
2.440000	-0.009311	-5.502928	-1.805020	0.900368	-3.923548	-0.674728	0.000000	-10.000000	0.016667	0.000000	12.000000	1023.000000	1023.000000	2046.000000
2.460000	-0.009176	-5.423053	-1.936335	0.787325	-3.544547	-0.729496	0.000000	-10.000000	0.025000	0.000000	12.000000	1023.000000	1023.000000	2046.000000
2.480000	-0.009728	-5.749007	-1.948430	0.635723	-3.690706	-0.745595	0.000000	-10.000000	0.025000	0.000000	12.000000	1023.000000	1023.000000	2046.000000
2.500000	-0.010200	-6.028273	-1.683243	0.358631	-3.926425	-0.777236	0.000000	-10.000000	0.033333	0.000000	12.000000	1023.000000	1023.000000	2046.000000
2.520000	-0.010455	-6.178639	-2.058568	0.162987	-3.396250	-0.886809	0.000000	-10.000000	0.025000	0.000000	12.000000	1023.000000	1023.000000	2046.000000
2.540000	-0.010977	-6.487352	-1.761819	-0.161052	-3.844003	-0.720478	0.000000	-10.000000	0.033333	0.000000	12.000000	1023.000000	1023.000000	2046.000000
2.560000	-0.011215	-6.628033	-1.713383	-0.273070	-3.791767	-0.849813	0.000000	-10.000000	0.041667	0.000000	12.000000	1023.000000	1023.000000	2046.000000
2.580000	-0.011284	-6.668584	-2.010388	-0.324882	-3.470705	-0.862609	0.000000	-10.000000	0.050000	-0.266667	12.000000	1023.000000	1023.000000	2046.000000
2.600000	-0.011578	-6.842688	-1.827785	-0.513916	-3.760902	-0.740085	0.000000	-10.000000	0.050000	-0.783333	12.000000	1023.000000	1023.000000	2046.000000
2.620000	-0.011466	-6.776591	-1.730859	-0.502426	-3.759860	-0.783446	0.000000	-10.000000	0.050000	-1.300000	12.000000	1023.000000	1023.000000	2046.000000
2.640000	-0.011576	-6.841636	-2.048900	-0.540740	-3.427217	-0.824778	0.000000	-10.000000	0.050000	-1.583333	12.000000	1023.000000	1023.000000	2046.000000
2.660000	-0.011383	-6.727303	-1.791462	-0.519693	-3.731634	-0.684515	0.000000	-10.000000	0.041667	-1.616667	12.000000	1023.000000	1023.000000	2046.000000
2.680000	-0.011030	-6.518587	-1.838474	-0.505845	-3.469371	-0.704897	0.000000	-10.000000	0.041667	-1.583333	12.000000	1023.000000	1023.000000	2046.000000
2.700000	-0.011087	-6.552432	-1.959905	-0.578554	-3.358864	-0.655109	0.000000	-10.000000	0.041667	-1.616667	12.000000	1023.000000	1023.000000	2046.000000
2.720000	-0.010814	-6.391348	-1.744218	-0.587674	-3.589678	-0.469778	0.000000	-10.000000	0.050000	-1.683333	12.000000	1023.000000	1023.000000	2046.000000
2.740000	-0.010577	-6.250774	-1.823259	-0.529395	-3.333421	-0.564699	0.000000	-10.000000	0.050000	-1.800000	12.000000	1023.000000	1023.000000	2046.000000
2.760000	-0.010355	-6.120048	-1.863528	-0.517266	-3.227960	-0.511293	0.000000	-10.000000	0.050000	-1.800000	12.000000	1023.000000	1023.000000	2046.000000
2.780000	-0.010045	-5.936547	-1.591773	-0.616093	-3.410147	-0.318533	0.000000	-10.000000	0.050000	-1.833333	12.000000	1023.000000	1023.000000	2046.000000
2.800000	-0.009449	-5.584072	-1.668078	-0.461473	-3.026431	-0.428090	0.000000	-10.000000	0.050000	-2.000000	12.000000	1023.000000	1023.000000	2046.000000
2.820000	-0.008923	-5.273436	-1.513991	-0.571283	-3.037757	-0.150405	0.000000	-10.000000	0.041667	-2.250000	11.666667	1023.000000	1023.000000	2046.000000
2.840000	-0.008550	-5.052989	-1.345966	-0.566185	-3.178638	0.037800	0.000000	-10.000000	0.041667	-2.516667	11.000000	1023.000000	1023.000000	2046.000000
2.860000	-0.008279	-4.892873	-1.599663	-0.452338	-2.808475	-0.032397	0.000000	-10.000000	0.033333	-2.716667	10.166667	1023.000000	1023.000000	2046.000000
2.880000	-0.008595	-5.079576	-1.566824	-0.640440	-2.997292	0.124980	0.000000	-10.000000	0.041667	-2.916667	9.333333	1023.000000	1023.000000	2046.000000
2.900000	-0.009228	-5.453704	-1.560454	-0.680918	-3.259413	0.047082	0.000000	-10.000000	0.033333	-3.100000	8.500000	1023.000000	1023.000000	2046.000000
2.920000	-0.009694	-5.729369	-1.835621	-0.540433	-3.203868	-0.149447	0.000000	-10.000000	0.041667	-3.166667	7.333333	1023.000000	1023.000000	2046.000000
2.940000	-0.010826	-6.398353	-1.987136	-0.670830	-3.386303	-0.354083	0.000000	-10.000000	0.041667	-3.100000	6.166667	1023.000000	1023.000000	2046.000000
2.960000	-0.011558	-6.830897	-1.954351	-0.806492	-3.532245	-0.537810	0.000000	-10.000000	0.050000	-2.866667	5.000000	1023.000000	1023.000000	2046.000000
2.980000	-0.011806	-6.977451	-2.013688	-1.003080	-3.411412	-0.549271	0.000000	-10.000000	0.050000	-2.616667	4.000000	1023.000000	1023.000000	2046.000000
3.000000	-0.012484	-7.378291	-2.093896	-1.059191	-3.390595	-0.834609	0.000000	-10.000000	0.050000	-2.500000	3.166667	1023.000000	1023.000000	2046.000000
3.020000	-0.013052	-7.713838	-1.933075	-1.268315	-3.595086	-0.917362	0.000000	-10.000000	0.050000	-2.483333	2.333333	1023.000000	1023.000000	2046.000000
3.040000	-0.013902	-8.215976	-2.068094	-1.091980	-3.753458	-1.302444	0.000000	-10.000000	0.041667	-2.416667	1.666667	1023.000000	1023.000000	2046.000000
3.060000	-0.015432	-9.120526	-2.405681	-1.073082	-3.920247	-1.721517	0.000000	-10.000000	0.033333	-1.950000	0.833333	1023.000000	1023.000000	2046.000000
3.080000	-0.016585	-9.801739	-2.337321	-1.313308	-4.374751	-1.776360	0.000000	-10.000000	0.025000	-1.100000	0.333333	1023.000000	1023.000000	2046.000000
3.100000	-0.016780	-9.917256	-2.450589	-1.146455	-4.432729	-1.887483	0.000000	-10.000000	0.033333	-0.383333	0.000000	1023.000000	1023.000000	2046.000000
3.120000	-0.017127	-10.122282	-2.828120	-0.877139	-4.293445	-2.123578	0.000000	-10.000000	0.033333	0.000000	0.000000	1023.000000	1023.000000	2046.000000
3.140000	-0.017223	-10.178691	-2.667340	-0.948769	-4.637035	-1.925546	0.000000	-10.000000	0.033333	0.000000	0.000000	1023.000000	1023.000000	2046.000000
3.160000	-0.016676	-9.855672	-2.767383	-0.636411	-4.620192	-1.831686	0.000000	-10.000000	0.025000	0.000000	0.000000	1023.000000	1023.000000	2046.000000
3.180000	-0.016600	-9.810616	-3.131253	-0.387243	-4.394408	-1.897711	0.000000	-10.000000	0.025000	0.000000	0.000000	1023.000000	1023.000000	2046.000000
3.200000	-0.016857	-9.962453	-3.030428	-0.393109	-4.679094	-1.859821	0.000000	-10.000000	0.025000	0.000000	0.000000	1023.000000	1023.000000	2046.000000
3.220000	-0.016346	-9.660706	-2.896802	-0.321338	-4.808631	-1.633934	0.000000	-10.000000	0.025000	0.316667	0.000000	1023.000000	1023.000000	2046.000000
3.240000	-0.015750	-9.308501	-3.129858	-0.117228	-4.432806	-1.628609	0.000000	-10.000000	0.016667	1.233333	0.000000	1023.000000	1023.000000	2046.000000
3.260000	-0.015589	-9.212906	-3.110006	-0.076511	-4.515350	-1.511038	0.000000	-10.000000	0.016667	2.450000	0.000000	1023.000000	1023.000000	2046.000000
3.280000	-0.014731	-8.705998	-2.785343	-0.085680	-4.610060	-1.224916	0.000000	-10.000000	0.008333	3.533334	0.000000	1023.000000	1023.000000	2046.000000
3.300000	-0.013363	-7.897824	-2.693803	0.162542	-4.313474	-1.053089	0.000000	-10.000000	0.008333	4.200000	0.000000	1023.000000	1023.000000	2046.000000
3.320000	-0.012689	-7.498980	-2.739269	0.421986	-4.045969	-1.135727	0.000000	-10.000000	-0.008333	5.050000	0.000000	1023.000000	1023.000000	2046.000000
3.340000	-0.011760	-6.950046	-2.396833	0.440967	-4.126641	-0.867539	0.000000	-10.000000	-0.008333	6.016667	0.000000	1023.000000	1023.000000	2046.000000
3.360000	-0.010857	-6.416701	-2.205541	0.484007	-4.002322	-0.692845	0.000000	-10.000000	-0.008333	7.050000	0.000000	1023.000000	1023.000000	2046.000000
3.380000	-0.010334	-6.107585	-2.197280	0.590486	-3.707285	-0.793505	0.000000	-10.000000	0.000000	7.633333	0.000000	1023.000000	1023.000000	2046.000000
3.400000	-0.010369	-6.128154	-2.162126	0.555947	-3.622584	-0.899391	0.000000	-10.000000	0.000000	7.966667	0.000000	1023.000000	1023.000000	2046.000000
3.420000	-0.010353	-6.118362	-1.908834	0.174298	-3.690039	-0.693789	0.000000	-10.000000	0.000000	8.133333	0.000000	1023.000000	1023.000000	2046.000000
3.440000	-0.009977	-5.896544	-1.755033	0.058132	-3.611068	-0.588574	0.000000	-10.000000	0.000000	8.400001	0.000000	1023.000000	1023.000000	2046.000000
3.460000	-0.010061	-5.945958	-1.838453	0.018950	-3.389082	-0.737372	0.000000	-10.000000	0.000000	8.800000	9.166667	1023.000000	1023.000000	2046.000000
3.480000	-0.010228	-6.044537	-1.622312	-0.290296	-3.473834	-0.658094	0.000000	-10.000000	0.000000	9.116667	18.333334	1023.000000	1023.000000	2046.000000
3.500000	-0.009757	-5.766508	-1.439847	-0.409784	-3.447191	-0.469687	0.000000	-10.000000	0.000000	9.300000	27.500000	1023.000000	1023.000000	2046.000000
3.520000	-0.009169	-5.418612	-1.546355	-0.247285	-3.059257	-0.565715	0.000000	-10.000000	-0.008333	9.333334	28.666666	1023.000000	1023.000000	2046.000000
3.540000	-0.009449	-5.584579	-1.343816	-0.352247	-3.190608	-0.697909	0.000000	-10.000000	-0.008333	9.483334	30.833334	1023.000000	1023.000000	2046.000000
3.560000	-0.009015	-5.327827	-1.162981	-0.546738	-3.152062	-0.466046	0.000000	-10.000000	-0.016667	9.700000	34.000000	1023.000000	1023.000000	2046.000000
3.580000	-0.007854	-4.641554	-1.151612	-0.439695	-2.835184	-0.215063	0.000000	-10.000000	-0.016667	9.983334	37.166668	1023.000000	1023.000000	2046.000000
3.600000	-0.007515	-4.441461	-1.086758	-0.274317	-2.747467	-0.332920	0.000000	-10.000000	-0.033333	10.200000	40.500000	1023.000000	1023.000000	2046.000000
3.620000	-0.006940	-4.101734	-0.744345	-0.319162	-2.790874	-0.247353	0.000000	-10.000000	-0.033333	10.333334	43.833332	1023.000000	1023.000000	2046.000000
3.640000	-0.005627	-3.325533	-0.647265	-0.203970	-2.535762	0.061465	0.000000	-10.000000	-0.033333	10.483334	47.333332	1023.000000	1023.000000	2046.000000
3.660000	-0.004648	-2.747020	-0.689898	-0.125348	-2.189317	0.257543	0.000000	-10.000000	-0.033333	10.600000	50.666668	1023.000000	1023.000000	2046.000000
3.680000	-0.004375	-2.585752	-0.360944	0.029185	-2.303301	0.049308	0.000000	-10.000000	-0.033333	10.650000	54.333332	1023.000000	1023.000000	2046.000000
3.700000	-0.003316	-1.959507	0.069909	-0.073543	-2.243812	0.287940	0.000000	-10.000000	-0.041667	10.550000	57.666668	1023.000000	1023.000000	2046.000000
3.720000	-0.001658	-0.980049	0.084398	0.043349	-1.795222	0.687427	0.000000	-10.000000	-0.033333	10.433333	61.333332	1023.000000	1023.000000	2046.000000
3.740000	-0.000749	-0.442938	0.065702	0.217551	-1.486246	0.760056	0.000000	-10.000000	-0.041667	10.566668	64.666664	1023.000000	1023.000000	2046.000000
3.760000	-0.000171	-0.100996	0.594809	0.174612	-1.725523	0.855106	0.000000	-10.000000	-0.050000	11.050000	68.333336	1023.000000	1023.000000	2046.000000
3.780000	0.001087	0.642451	0.724729	0.334022	-1.554693	1.138393	0.000000	-10.000000	-0.075000	11.833334	72.000000	1023.000000	1023.000000	2046.000000
3.800000	0.001993	1.178050	0.395292	0.433385	-1.043611	1.392985	0.000000	-10.000000	-0.091667	12.833334	76.000000	1023.000000	1023.000000	2046.000000
3.820000	0.001520	0.898377	0.623603	0.449468	-1.396312	1.221618	0.000000	-10.000000	-0.108333	13.633333	80.000000	1023.000000	1023.000000	2046.000000
3.840000	0.001745	1.031490	0.943817	0.601281	-1.662744	1.149135	0.000000	-10.000000	-0.116667	14.216667	84.333336	1023.000000	1023.000000	2046.000000
3.860000	0.002456	1.451538	0.614346	0.717166	-1.141929	1.261954	0.000000	-10.000000	-0.133333	14.633333	89.000000	1023.000000	1023.000000	2046.000000
3.880000	0.002073	1.224919	0.494784	0.591595	-0.968844	1.107385	0.000000	-10.000000	-0.125000	15.200000	93.833336	1023.000000	1023.000000	2046.000000
3.900000	0.002067	1.221776	1.260676	0.488730	-1.501673	0.974044	0.000000	-10.000000	-0.116667	15.800000	98.833336	1023.000000	1023.000000	2046.000000
3.920000	0.003044	1.798774	1.502039	0.688370	-1.407326	1.015691	0.000000	-10.000000	-0.100000	16.200001	104.000000	1023.000000	1023.000000	2046.000000
3.940000	0.003096	1.829813	1.027387	0.843986	-0.854399	0.812839	0.000000	-10.000000	-0.116667	16.466667	109.333336	1023.000000	1023.000000	2046.000000
3.960000	0.002016	1.191646	0.971065	0.936817	-1.132139	0.415903	0.000000	-10.000000	-0.133333	16.650000	114.833336	1023.000000	1023.000000	2046.000000
3.980000	0.001440	0.851189	1.487523	0.889056	-1.740252	0.214863	0.000000	-10.000000	-0.141667	16.750000	120.333336	1023.000000	1023.000000	2046.000000
4.000000	0.002310	1.365283	1.495281	1.201531	-1.632268	0.300739	0.000000	-10.000000	-0.158333	17.033333	126.000000	1023.000000	1023.000000	2046.000000
4.020000	0.003068	1.813043	0.996535	1.368070	-0.966352	0.414790	0.000000	-10.000000	-0.175000	17.333334	131.666672	1023.000000	1023.000000	2046.000000
4.040000	0.003322	1.963395	1.396881	1.485940	-1.354396	0.434969	0.000000	-10.000000	-0.200000	17.883333	137.500000	1023.000000	1023.000000	2046.000000
4.060000	0.004356	2.574247	1.738670	1.969103	-1.646937	0.513410	0.000000	-10.000000	-0.200000	18.533335	143.500000	1023.000000	1023.000000	2046.000000
4.080000	0.005900	3.486793	1.357257	2.369971	-1.053751	0.813316	0.000000	-10.000000	-0.216667	19.050001	149.500000	1023.000000	1023.000000	2046.000000
4.100000	0.006471	3.824424	1.264255	2.404174	-0.858739	1.014735	0.000000	-10.000000	-0.225000	19.550001	155.666672	1023.000000	1023.000000	2046.000000
4.120000	0.006946	4.105013	1.880618	2.545700	-1.399287	1.077982	0.000000	-10.000000	-0.233333	19.650002	162.000000	1023.000000	1023.000000	2046.000000
4.140000	0.008605	5.085299	1.772095	3.069671	-0.963380	1.206913	0.000000	-10.000000	-0.241667	19.833334	168.500000	1023.000000	1023.000000	2046.000000
4.160000	0.009693	5.728542	1.569982	3.069257	-0.500762	1.590064	0.000000	-10.000000	-0.250000	20.033333	175.000000	1023.000000	1023.000000	2046.000000
4.180000	0.010728	6.340491	2.176492	3.113910	-0.770818	1.820907	0.000000	-10.000000	-0.266667	20.200001	181.666672	1023.000000	1023.000000	2046.000000
4.200000	0.012981	7.671789	2.611511	3.754505	-0.703376	2.009149	0.000000	-10.000000	-0.258333	20.350000	188.500000	1023.000000	1023.000000	2046.000000
4.220000	0.014555	8.602233	2.285431	4.046772	0.115325	2.154705	0.000000	-10.000000	-0.258333	20.283335	195.333328	1023.000000	1023.000000	2046.000000
4.240000	0.016034	9.476127	2.666948	3.921593	0.265440	2.622146	0.000000	-10.000000	-0.258333	20.466667	202.000000	1023.000000	1023.000000	2046.000000
4.260000	0.017366	10.263269	3.271535	4.036656	0.142956	2.812123	0.000000	-10.000000	-0.275000	20.633333	208.666672	1023.000000	1023.000000	2046.000000
4.280000	0.018889	11.163339	3.616172	4.395893	0.311709	2.839564	0.000000	-10.000000	-0.266667	20.850000	215.500000	1023.000000	1023.000000	2046.000000
4.300000	0.019758	11.677189	3.337020	4.566381	1.033326	2.740461	0.000000	-10.000000	-0.275000	20.850000	222.500000	1023.000000	1023.000000	2046.000000
4.320000	0.020321	12.009804	3.692826	3.988149	1.092711	3.236119	0.000000	-10.000000	-0.275000	20.966667	229.500000	1023.000000	1023.000000	2046.000000
4.340000	0.020912	12.359279	4.208392	3.989757	0.712120	3.449010	0.000000	-10.000000	-0.300000	21.200001	236.500000	1023.000000	1023.000000	2046.000000
4.360000	0.021480	12.694492	4.108426	4.289252	1.011646	3.285167	0.000000	-10.000000	-0.300000	21.466667	243.666672	1023.000000	1023.000000	2046.000000
4.380000	0.021963	12.980287	3.947666	4.262701	1.446244	3.323676	0.000000	-10.000000	-0.300000	21.916668	250.833328	1023.000000	1023.000000	2046.000000
4.400000	0.022657	13.390242	4.398880	3.889695	1.278270	3.823396	0.000000	-10.000000	-0.283333	22.083334	258.000000	1023.000000	1023.000000	2046.000000
4.420000	0.023627	13.963526	4.807433	4.117944	1.083211	3.954937	0.000000	-10.000000	-0.275000	22.216667	265.333344	1023.000000	1023.000000	2046.000000
4.440000	0.024497	14.477448	4.775392	4.489891	1.357579	3.854586	0.000000	-10.000000	-0.275000	22.033335	272.666656	1023.000000	1023.000000	2046.000000
4.460000	0.025288	14.945108	4.560157	4.612079	1.858165	3.914707	0.000000	-10.000000	-0.300000	22.383333	280.166656	1023.000000	1023.000000	2046.000000
4.480000	0.026808	15.843435	5.079413	4.448415	1.785884	4.529723	0.000000	-10.000000	-0.308333	22.566668	287.500000	1023.000000	1023.000000	2046.000000
4.500000	0.028347	16.753065	5.567721	4.794819	1.604543	4.785982	0.000000	-10.000000	-0.308333	22.666666	295.166656	1023.000000	1023.000000	2046.000000
4.520000	0.029675	17.538033	5.511641	5.235424	2.160090	4.630878	0.000000	-10.000000	-0.300000	22.383333	302.666656	1023.000000	1023.000000	2046.000000
4.540000	0.031293	18.494173	5.740352	5.408681	2.510460	4.834680	0.000000	-10.000000	-0.316667	22.299999	310.166656	1023.000000	1023.000000	2046.000000
4.560000	0.033552	19.829508	6.396127	5.387916	2.529340	5.516126	0.000000	-10.000000	-0.316667	22.500000	317.500000	1023.000000	1023.000000	2046.000000
4.580000	0.035480	20.968838	6.780838	5.704843	2.598806	5.884350	0.000000	-10.000000	-0.341667	22.733334	325.000000	1023.000000	1023.000000	2046.000000
4.600000	0.036797	21.746843	6.674685	6.269217	3.096906	5.706035	0.000000	-10.000000	-0.341667	23.066668	332.500000	1023.000000	1023.000000	2046.000000
4.620000	0.038177	22.562628	6.857557	6.460320	3.312422	5.932328	0.000000	-10.000000	-0.358333	23.150000	340.166656	1023.000000	1023.000000	2046.000000
4.640000	0.039468	23.325615	7.197934	6.510720	3.241498	6.375462	0.000000	-10.000000	-0.350000	23.366667	348.000000	1023.000000	1023.000000	2046.000000
4.660000	0.040487	23.927868	7.514226	6.773764	3.029698	6.610180	0.000000	-10.000000	-0.333333	23.066668	355.833344	1023.000000	1023.000000	2046.000000
4.680000	0.040413	23.884033	7.323673	7.183537	3.226210	6.150614	0.000000	-10.000000	-0.341667	23.050001	363.500000	1023.000000	1023.000000	2046.000000
4.700000	0.040583	23.984297	7.242758	7.398272	3.430455	5.912812	0.000000	-10.000000	-0.358333	22.966667	371.166656	1023.000000	1023.000000	2046.000000
4.720000	0.041579	24.573225	7.697410	7.245078	3.355801	6.274936	0.000000	-10.000000	-0.375000	23.216667	378.833344	1023.000000	1023.000000	2046.000000
4.740000	0.042430	25.076303	8.210359	7.287584	3.110574	6.467787	0.000000	-10.000000	-0.358333	23.216667	386.500000	1023.000000	1023.000000	2046.000000
4.760000	0.042338	25.021776	8.187450	7.508733	3.236944	6.088648	0.000000	-10.000000	-0.333333	23.116667	394.166656	1023.000000	1023.000000	2046.000000
4.780000	0.041590	24.579817	8.013466	7.864303	3.266389	5.435658	0.000000	-10.000000	-0.316667	22.933334	402.000000	1023.000000	1023.000000	2046.000000
4.800000	0.041478	24.513298	8.116033	7.826933	3.132771	5.437560	0.000000	-10.000000	-0.300000	22.566668	409.666656	1023.000000	1023.000000	2046.000000
4.820000	0.042141	24.905146	8.504743	7.989398	2.782401	5.628604	0.000000	-10.000000	-0.291667	22.116667	417.333344	1023.000000	1023.000000	2046.000000
4.840000	0.042509	25.122801	8.583290	8.241733	2.816797	5.480981	0.000000	-10.000000	-0.275000	22.083334	424.666656	1023.000000	1023.000000	2046.000000
4.860000	0.042777	25.281160	8.531132	8.617715	2.993037	5.139277	0.000000	-10.000000	-0.283333	22.083334	432.166656	1023.000000	1023.000000	2046.000000
4.880000	0.043631	25.785961	8.688446	8.809863	3.001553	5.286098	0.000000	-10.000000	-0.266667	22.333334	439.500000	1023.000000	1023.000000	2046.000000
4.900000	0.045299	26.771545	8.856137	9.181713	2.945949	5.787747	0.000000	-10.000000	-0.283333	22.133333	446.833344	1023.000000	1023.000000	2046.000000
4.920000	0.046255	27.336557	8.900758	9.519019	2.966512	5.950269	0.000000	-10.000000	-0.300000	22.033333	454.333344	1023.000000	1023.000000	2046.000000
4.940000	0.046509	27.486813	8.784025	9.894157	3.168687	5.639944	0.000000	-10.000000	-0.316667	21.883333	461.666656	1023.000000	1023.000000	2046.000000
4.960000	0.047782	28.239155	8.976924	10.060351	3.260609	5.941270	0.000000	-10.000000	-0.283333	21.533333	469.166656	1023.000000	1023.000000	2046.000000
4.980000	0.049398	29.194260	9.232003	10.331377	3.207571	6.423308	0.000000	-10.000000	-0.250000	21.333334	476.333344	1023.000000	1023.000000	2046.000000
5.000000	0.050233	29.687912	9.196450	10.600192	3.457620	6.433649	0.000000	-10.000000	-0.225000	20.800001	483.500000	1023.000000	1023.000000	2046.000000
5.020000	0.050949	30.110941	9.422264	10.751874	3.531885	6.404919	0.000000	-10.000000	-0.241667	20.683334	490.500000	1023.000000	1023.000000	2046.000000
5.040000	0.052837	31.226856	9.746824	10.941107	3.709735	6.829191	0.000000	-10.000000	-0.241667	20.299999	497.500000	1023.000000	1023.000000	2046.000000
5.060000	0.055000	32.505032	10.106780	11.330360	3.792411	7.275479	0.000000	-10.000000	-0.241667	20.066668	504.333344	1023.000000	1023.000000	2046.000000
5.080000	0.056176	33.199833	10.186585	11.697563	4.134405	7.181280	0.000000	-10.000000	-0.233333	19.566668	511.000000	1023.000000	1023.000000	2046.000000
5.100000	0.057075	33.731514	10.659686	11.762611	4.224334	7.084883	0.000000	-10.000000	-0.216667	19.283335	517.666687	1023.000000	1023.000000	2046.000000
5.120000	0.058353	34.486351	10.981390	11.732313	4.411724	7.360923	0.000000	-10.000000	-0.208333	18.983334	524.166687	1023.000000	1023.000000	2046.000000
5.140000	0.059305	35.049366	11.108399	11.806884	4.529464	7.604620	0.000000	-10.000000	-0.200000	18.950001	530.500000	1023.000000	1023.000000	2046.000000
5.160000	0.059272	35.030003	11.162189	11.730322	4.626977	7.510514	0.000000	-10.000000	-0.200000	18.700001	536.833313	1023.000000	1023.000000	2046.000000
5.180000	0.059171	34.969776	11.403646	11.519205	4.560554	7.486372	0.000000	-10.000000	-0.200000	18.600000	543.166687	1023.000000	1023.000000	2046.000000
5.200000	0.060082	35.508286	11.555945	11.531487	4.560629	7.860224	0.000000	-10.000000	-0.191667	18.383333	549.500000	1023.000000	1023.000000	2046.000000
5.220000	0.060247	35.605686	11.442736	11.640328	4.715791	7.806832	0.000000	-10.000000	-0.175000	18.166666	555.500000	1023.000000	1023.000000	2046.000000
5.240000	0.060276	35.623150	11.674629	11.594469	4.652618	7.701433	0.000000	-10.000000	-0.166667	17.866667	561.500000	1023.000000	1023.000000	2046.000000
5.260000	0.060988	36.043640	11.882344	11.552712	4.716854	7.891729	0.000000	-10.000000	-0.158333	17.450001	567.500000	1023.000000	1023.000000	2046.000000
5.280000	0.062578	36.983707	12.043714	11.831218	4.912392	8.196385	0.000000	-10.000000	-0.158333	17.400000	573.500000	1023.000000	1023.000000	2046.000000
5.300000	0.063632	37.606796	12.230771	12.111319	5.059281	8.205424	0.000000	-10.000000	-0.150000	17.216667	579.500000	1023.000000	1023.000000	2046.000000
5.320000	0.065091	38.468899	12.681083	12.190343	5.200762	8.396712	0.000000	-10.000000	-0.158333	17.216667	587.166687	1023.000000	1023.000000	2046.000000
5.340000	0.066763	39.457214	13.061996	12.420807	5.264637	8.709776	0.000000	-10.000000	-0.166667	17.383333	594.833313	1023.000000	1023.000000	2046.000000
5.360000	0.068568	40.523426	13.097364	12.744498	5.641834	9.039730	0.000000	-10.000000	-0.175000	17.700001	600.500000	1023.000000	1023.000000	2046.000000
5.380000	0.069515	41.083599	13.202355	13.116867	5.727911	9.036465	0.000000	-10.000000	-0.175000	18.133333	604.500000	1023.000000	1023.000000	2046.000000
5.400000	0.069858	41.286045	13.432581	13.167868	5.646394	9.039201	0.000000	-10.000000	-0.166667	18.100000	608.500000	1023.000000	1023.000000	2046.000000
5.420000	0.070560	41.701099	13.595490	13.311913	5.677905	9.115791	0.000000	-10.000000	-0.166667	18.016666	614.500000	1023.000000	1023.000000	2046.000000
5.440000	0.071374	42.181995	13.572179	13.642076	5.777807	9.189934	0.000000	-10.000000	-0.158333	17.700001	620.500000	1023.000000	1023.000000	2046.000000
5.460000	0.071378	42.184406	13.556782	13.924305	5.768681	8.934637	0.000000	-10.000000	-0.166667	17.700001	626.500000	1023.000000	1023.000000	2046.000000
5.480000	0.071685	42.365875	13.947305	13.724760	5.696579	8.997231	0.000000	-10.000000	-0.166667	17.850000	632.500000	1023.000000	1023.000000	2046.000000
5.500000	0.072367	42.768990	14.168878	13.869833	5.711457	9.018824	0.000000	-10.000000	-0.166667	17.950001	638.500000	1023.000000	1023.000000	2046.000000
5.520000	0.072662	42.943413	14.038465	14.236054	5.886402	8.782491	0.000000	-10.000000	-0.166667	17.916668	644.500000	1023.000000	1023.000000	2046.000000
5.540000	0.072357	42.762798	14.279971	14.415890	5.548456	8.518479	0.000000	-10.000000	-0.150000	17.566668	650.500000	1023.000000	1023.000000	2046.000000
5.560000	0.071763	42.412010	14.330837	14.423078	5.318882	8.339211	0.000000	-10.000000	-0.133333	17.200001	656.500000	1023.000000	1023.000000	2046.000000
5.580000	0.071557	42.290466	14.147031	14.658269	5.436789	8.048377	0.000000	-10.000000	-0.108333	16.700001	662.333313	1023.000000	1023.000000	2046.000000
5.600000	0.071626	42.330772	14.200116	14.890382	5.339686	7.900590	0.000000	-10.000000	-0.100000	16.416668	666.166687	1023.000000	1023.000000	2046.000000
5.620000	0.072210	42.676113	14.479750	14.911540	5.213708	8.071117	0.000000	-10.000000	-0.116667	16.633335	671.666687	1023.000000	1023.000000	2046.000000
5.640000	0.073000	43.142754	14.533574	15.161036	5.264530	8.183611	0.000000	-10.000000	-0.133333	16.866667	677.166687	1023.000000	1023.000000	2046.000000
5.660000	0.073425	43.394146	14.309323	15.605023	5.407873	8.071927	0.000000	-10.000000	-0.150000	17.183334	684.666687	1023.000000	1023.000000	2046.000000
5.680000	0.074339	43.934101	14.591831	15.821293	5.249453	8.271523	0.000000	-10.000000	-0.150000	17.116667	690.333313	1023.000000	1023.000000	2046.000000
5.700000	0.075234	44.463032	14.747765	15.990658	5.256063	8.468546	0.000000	-10.000000	-0.141667	16.966667	696.000000	1023.000000	1023.000000	2046.000000
5.720000	0.075896	44.854561	14.469816	16.396866	5.562387	8.425491	0.000000	-10.000000	-0.125000	16.766666	701.666687	1023.000000	1023.000000	2046.000000
5.740000	0.076547	45.239368	14.803257	16.458437	5.426783	8.550890	0.000000	-10.000000	-0.125000	16.400000	707.166687	1023.000000	1023.000000	2046.000000
5.760000	0.077733	45.940174	15.022929	16.488815	5.477587	8.950844	0.000000	-10.000000	-0.116667	16.383333	712.833313	1023.000000	1023.000000	2046.000000
5.780000	0.078632	46.471546	14.810467	16.758232	5.838120	9.064728	0.000000	-10.000000	-0.116667	16.116667	718.166687	1023.000000	1023.000000	2046.000000
5.800000	0.079790	47.155861	15.093936	17.036762	5.830574	9.194590	0.000000	-10.000000	-0.100000	15.983334	723.666687	1023.000000	1023.000000	2046.000000
5.820000	0.081505	48.169346	15.482514	17.261126	5.925907	9.499799	0.000000	-10.000000	-0.100000	15.733334	729.000000	1023.000000	1023.000000	2046.000000
5.840000	0.082859	48.969482	15.597811	17.408926	6.257012	9.705733	0.000000	-10.000000	-0.100000	15.716667	734.333313	1023.000000	1023.000000	2046.000000
5.860000	0.083837	49.547886	15.799805	17.707664	6.408300	9.632116	0.000000	-10.000000	-0.100000	15.783334	739.666687	1023.000000	1023.000000	2046.000000
5.880000	0.084625	50.013191	16.232384	17.591799	6.442512	9.746494	0.000000	-10.000000	-0.100000	15.716667	745.000000	1023.000000	1023.000000	2046.000000
5.900000	0.085051	50.264858	16.275984	17.433290	6.678606	9.876979	0.000000	-10.000000	-0.100000	15.666667	750.333313	1023.000000	1023.000000	2046.000000
5.920000	0.084836	50.138058	16.254934	17.466011	6.615057	9.802053	0.000000	-10.000000	-0.100000	15.600000	755.500000	1023.000000	1023.000000	2046.000000
5.940000	0.084957	50.209503	16.468632	17.278355	6.569140	9.893376	0.000000	-10.000000	-0.100000	15.583334	760.666687	1023.000000	1023.000000	2046.000000
5.960000	0.085281	50.400841	16.379423	17.205147	6.804009	10.012262	0.000000	-10.000000	-0.100000	15.300000	765.833313	1023.000000	1023.000000	2046.000000
5.980000	0.085218	50.363846	16.424894	17.245367	6.668043	10.025539	0.000000	-10.000000	-0.083333	14.933333	771.000000	1023.000000	1023.000000	2046.000000
6.000000	0.085656	50.622765	16.732943	17.147795	6.630183	10.111847	0.000000	-10.000000	-0.083333	14.283334	776.000000	1023.000000	1023.000000	2046.000000
6.020000	0.086592	51.176125	16.762512	17.192766	6.912244	10.308603	0.000000	-10.000000	-0.083333	13.800000	781.000000	1023.000000	1023.000000	2046.000000
6.040000	0.087283	51.584152	16.891134	17.409178	6.921354	10.362482	0.000000	-10.000000	-0.100000	13.450000	785.666687	1023.000000	1023.000000	2046.000000
6.060000	0.088763	52.459091	17.448809	17.607248	6.887594	10.515439	0.000000	-10.000000	-0.100000	13.383333	790.333313	1023.000000	1023.000000	2046.000000
6.080000	0.090595	53.541752	17.442135	17.780457	7.405538	10.913620	0.000000	-10.000000	-0.100000	13.500000	794.666687	1023.000000	1023.000000	2046.000000
6.100000	0.091606	54.139385	17.579948	18.093132	7.401831	11.064475	0.000000	-10.000000	-0.100000	13.516666	799.333313	1023.000000	1023.000000	2046.000000
6.120000	0.092510	54.673485	17.991533	18.218107	7.293044	11.170798	0.000000	-10.000000	-0.100000	13.433333	803.666687	1023.000000	1023.000000	2046.000000
6.140000	0.093311	55.146896	18.055943	18.268723	7.500563	11.321666	0.000000	-10.000000	-0.100000	13.433333	808.333313	1023.000000	1023.000000	2046.000000
6.160000	0.093560	55.293808	17.913946	18.520313	7.558093	11.301456	0.000000	-10.000000	-0.091667	13.350000	812.666687	1023.000000	1023.000000	2046.000000
6.180000	0.093702	55.378010	18.116323	18.679464	7.339526	11.242696	0.000000	-10.000000	-0.091667	13.350000	817.333313	1023.000000	1023.000000	2046.000000
6.200000	0.094124	55.627090	18.293726	18.805241	7.359077	11.169048	0.000000	-10.000000	-0.091667	12.950000	821.666687	1023.000000	1023.000000	2046.000000
6.220000	0.094346	55.758778	18.065960	18.911154	7.659766	11.121895	0.000000	-10.000000	-0.091667	12.866667	826.000000	1023.000000	1023.000000	2046.000000
6.240000	0.094215	55.680946	18.420759	18.864754	7.335411	11.060024	0.000000	-10.000000	-0.091667	12.716667	830.333313	1023.000000	1023.000000	2046.000000
6.260000	0.094447	55.818016	18.730619	19.002563	7.209127	10.875705	0.000000	-10.000000	-0.083333	12.666667	834.666687	1023.000000	1023.000000	2046.000000
6.280000	0.093985	55.544891	18.306923	19.204010	7.481517	10.552439	0.000000	-10.000000	-0.066667	11.883334	839.000000	1023.000000	1023.000000	2046.000000
6.300000	0.092764	54.823483	18.279844	19.253906	7.042418	10.247313	0.000000	-10.000000	-0.033333	10.633334	843.000000	1023.000000	1023.000000	2046.000000
6.320000	0.091927	54.328663	18.542423	19.197477	6.574543	10.014216	0.000000	-10.000000	-0.008333	9.266667	846.666687	1023.000000	1023.000000	2046.000000
6.340000	0.091966	54.351986	18.233784	19.310928	7.012311	9.794962	0.000000	-10.000000	0.000000	8.716667	850.000000	1023.000000	1023.000000	2046.000000
6.360000	0.092026	54.387505	18.284870	19.393555	6.809118	9.899961	0.000000	-10.000000	-0.008333	8.916667	853.000000	1023.000000	1023.000000	2046.000000
6.380000	0.092289	54.542618	18.533241	19.596960	6.522385	9.890033	0.000000	-10.000000	-0.025000	9.600000	856.000000	1023.000000	1023.000000	2046.000000
6.400000	0.092929	54.921062	18.359581	19.858303	6.875337	9.827840	0.000000	-10.000000	-0.041667	10.166667	859.166687	1023.000000	1023.000000	2046.000000
6.420000	0.093476	55.244492	18.305988	20.063660	6.869431	10.005412	0.000000	-10.000000	-0.041667	10.566667	862.500000	1023.000000	1023.000000	2046.000000
6.440000	0.093880	55.483337	18.532692	20.171768	6.616408	10.162468	0.000000	-10.000000	-0.033333	10.616667	866.000000	1023.000000	1023.000000	2046.000000
6.460000	0.094492	55.844643	18.581612	20.348560	6.742230	10.172238	0.000000	-10.000000	-0.016667	10.266666	869.500000	1023.000000	1023.000000	2046.000000
6.480000	0.095242	56.288124	18.354208	20.620480	7.048496	10.264942	0.000000	-10.000000	-0.008333	9.916667	873.000000	1023.000000	1023.000000	2046.000000
6.500000	0.095497	56.438602	18.525396	20.516098	6.879712	10.517397	0.000000	-10.000000	0.000000	9.383334	876.333313	1023.000000	1023.000000	2046.000000
6.520000	0.096354	56.945114	18.727278	20.572392	6.881347	10.764097	0.000000	-10.000000	0.000000	9.066667	879.666687	1023.000000	1023.000000	2046.000000
6.540000	0.097449	57.592457	18.523893	20.988916	7.347388	10.732261	0.000000	-10.000000	0.000000	8.566667	882.666687	1023.000000	1023.000000	2046.000000
6.560000	0.098457	58.188137	18.852367	20.939415	7.248960	11.147395	0.000000	-10.000000	0.000000	8.200000	885.666687	1023.000000	1023.000000	2046.000000
6.580000	0.099647	58.891399	19.157671	21.116034	7.290584	11.327112	0.000000	-10.000000	0.000000	8.083334	888.500000	1023.000000	1023.000000	2046.000000
6.600000	0.100538	59.418171	19.045198	21.353748	7.808133	11.211091	0.000000	-10.000000	0.000000	8.150001	890.500000	1023.000000	1023.000000	2046.000000
6.620000	0.100881	59.620857	19.398720	21.205593	7.695668	11.320878	0.000000	-10.000000	0.000000	8.516667	893.166687	1023.000000	1023.000000	2046.000000
6.640000	0.100811	59.579563	19.564962	20.922432	7.624769	11.467401	0.000000	-10.000000	0.000000	8.650001	895.833313	1023.000000	1023.000000	2046.000000
6.660000	0.100511	59.401794	19.252317	20.836098	7.987218	11.326160	0.000000	-10.000000	0.000000	8.783334	899.500000	1023.000000	1023.000000	2046.000000
6.680000	0.100307	59.281219	19.446054	20.597933	7.787088	11.450147	0.000000	-10.000000	0.000000	8.783334	902.500000	1023.000000	1023.000000	2046.000000
6.700000	0.100380	59.324364	19.619032	20.530844	7.648839	11.525649	0.000000	-10.000000	0.000000	8.650001	905.500000	1023.000000	1023.000000	2046.000000
6.720000	0.100482	59.384613	19.345774	20.513483	8.003970	11.521384	0.000000	-10.000000	0.000000	8.350000	908.500000	1023.000000	1023.000000	2046.000000
6.740000	0.100526	59.411037	19.622641	20.328867	7.809100	11.650431	0.000000	-10.000000	0.000000	7.966667	911.333313	1023.000000	1023.000000	2046.000000
6.760000	0.100996	59.688488	19.765661	20.325815	7.826067	11.770944	0.000000	-10.000000	0.000000	7.683333	914.000000	1023.000000	1023.000000	2046.000000
6.780000	0.101661	60.081429	19.671093	20.557869	8.147326	11.705140	0.000000	-10.000000	0.000000	7.550000	916.666687	1023.000000	1023.000000	2046.000000
6.800000	0.102621	60.649296	20.059616	20.610535	8.072774	11.906375	0.000000	-10.000000	0.000000	7.300000	919.166687	1023.000000	1023.000000	2046.000000
6.820000	0.104052	61.494869	20.351309	20.726257	8.147947	12.269356	0.000000	-10.000000	0.000000	7.183333	921.833313	1023.000000	1023.000000	2046.000000
6.840000	0.105228	62.189636	20.283728	20.971783	8.555943	12.378181	0.000000	-10.000000	0.000000	7.033333	924.166687	1023.000000	1023.000000	2046.000000
6.860000	0.105761	62.504704	20.443918	21.137522	8.521757	12.401507	0.000000	-10.000000	0.000000	7.133333	926.500000	1023.000000	1023.000000	2046.000000
6.880000	0.106387	62.874504	20.654507	21.141434	8.427358	12.651205	0.000000	-10.000000	0.000000	7.150000	928.833313	1023.000000	1023.000000	2046.000000
6.900000	0.106715	63.068459	20.545576	21.201351	8.620837	12.700695	0.000000	-10.000000	0.000000	7.033333	931.166687	1023.000000	1023.000000	2046.000000
6.920000	0.106523	62.955162	20.449389	21.407227	8.560275	12.538275	0.000000	-10.000000	0.000000	6.566667	933.666687	1023.000000	1023.000000	2046.000000
6.940000	0.106568	62.981857	20.623209	21.435535	8.337138	12.585976	0.000000	-10.000000	0.000000	6.083333	936.000000	1023.000000	1023.000000	2046.000000
6.960000	0.106439	62.905663	20.524574	21.531868	8.526807	12.322415	0.000000	-10.000000	0.000000	5.850000	938.166687	1023.000000	1023.000000	2046.000000
6.980000	0.106196	62.762005	20.535261	21.546682	8.498286	12.181774	0.000000	-10.000000	0.000000	5.916667	940.000000	1023.000000	1023.000000	2046.000000
7.000000	0.106119	62.716156	20.826050	21.387957	8.259216	12.242935	0.000000	-10.000000	0.000000	5.933333	941.666687	1023.000000	1023.000000	2046.000000
7.020000	0.105972	62.629623	20.894281	21.656055	8.154016	11.925270	0.000000	-10.000000	0.008333	5.383334	943.500000	1023.000000	1023.000000	2046.000000
7.040000	0.104813	61.944725	20.347443	21.838224	8.287875	11.471183	0.000000	-10.000000	0.025000	4.050000	945.500000	1023.000000	1023.000000	2046.000000
7.060000	0.103165	60.970516	20.472797	21.477657	7.710279	11.309783	0.000000	-10.000000	0.033333	2.316667	947.333313	1023.000000	1023.000000	2046.000000
7.080000	0.102710	60.701668	20.525827	21.534687	7.511674	11.129479	0.000000	-10.000000	0.041667	1.200000	948.500000	1023.000000	1023.000000	2046.000000
7.100000	0.102593	60.632320	20.147610	21.778000	7.824841	10.881870	0.000000	-10.000000	0.025000	1.383333	949.000000	1023.000000	1023.000000	2046.000000
7.120000	0.102341	60.483398	20.304125	21.815109	7.475947	10.888218	0.000000	-10.000000	0.016667	2.283333	949.000000	1023.000000	1023.000000	2046.000000
7.140000	0.102831	60.773178	20.392746	21.916986	7.387046	11.076398	0.000000	-10.000000	0.016667	3.133333	949.333313	1023.000000	1023.000000	2046.000000
7.160000	0.103207	60.995289	20.039360	22.279652	7.752726	10.923553	0.000000	-10.000000	0.016667	3.383333	950.166687	1023.000000	1023.000000	2046.000000
7.180000	0.103164	60.970181	20.219786	22.185619	7.461557	11.103218	0.000000	-10.000000	0.033333	3.216667	951.333313	1023.000000	1023.000000	2046.000000
7.200000	0.103720	61.298721	20.318666	22.249458	7.359364	11.371235	0.000000	-10.000000	0.025000	2.633333	952.500000	1023.000000	1023.000000	2046.000000
7.220000	0.104103	61.524670	19.959190	22.599995	7.777557	11.187928	0.000000	-10.000000	0.041667	1.933333	953.333313	1023.000000	1023.000000	2046.000000
7.240000	0.103902	61.405788	20.074526	22.394163	7.577379	11.359721	0.000000	-10.000000	0.033333	1.000000	953.833313	1023.000000	1023.000000	2046.000000
7.260000	0.104292	61.636597	20.197187	22.299749	7.451354	11.688308	0.000000	-10.000000	0.041667	0.416667	954.000000	1023.000000	1023.000000	2046.000000
7.280000	0.105377	62.277687	20.130873	22.617546	7.828702	11.700563	0.000000	-10.000000	0.041667	0.000000	954.000000	1023.000000	1023.000000	2046.000000
7.300000	0.106015	62.655106	20.251003	22.836073	7.908214	11.659813	0.000000	-10.000000	0.041667	0.000000	954.000000	1023.000000	1023.000000	2046.000000
7.320000	0.106792	63.113953	20.453770	22.675419	7.935482	12.049282	0.000000	-10.000000	0.025000	0.000000	954.000000	1023.000000	1023.000000	2046.000000
7.340000	0.107792	63.705330	20.616257	22.784201	8.072916	12.231956	0.000000	-10.000000	0.025000	0.000000	954.000000	1023.000000	1023.000000	2046.000000
7.360000	0.107654	63.623512	20.530960	22.775534	8.325077	11.991941	0.000000	-10.000000	0.033333	-0.316667	954.000000	1023.000000	1023.000000	2046.000000
7.380000	0.106900	63.178112	20.665373	22.409561	8.187867	11.915310	0.000000	-10.000000	0.050000	-0.983333	954.000000	1023.000000	1023.000000	2046.000000
7.400000	0.106638	63.023041	20.676756	22.024836	8.123174	12.198276	0.000000	-10.000000	0.050000	-1.750000	954.000000	1023.000000	1023.000000	2046.000000
7.420000	0.105830	62.545288	20.270880	21.960630	8.370193	11.943584	0.000000	-10.000000	0.050000	-2.216667	954.000000	1023.000000	1023.000000	2046.000000
7.440000	0.104781	61.925289	20.381529	21.745630	8.074557	11.723575	0.000000	-10.000000	0.050000	-2.416667	954.000000	1023.000000	1023.000000	2046.000000
7.460000	0.104555	61.792091	20.405357	21.322811	7.995599	12.068326	0.000000	-10.000000	0.050000	-2.650000	954.000000	1023.000000	1023.000000	2046.000000
7.480000	0.104297	61.639309	20.095024	21.248796	8.255095	12.040391	0.000000	-10.000000	0.041667	-2.966667	954.000000	1023.000000	1023.000000	2046.000000
7.500000	0.103668	61.267532	20.191235	21.179586	8.048407	11.848306	0.000000	-10.000000	0.041667	-3.216667	954.000000	1023.000000	1023.000000	2046.000000
7.520000	0.103931	61.423069	20.398264	21.038748	7.927982	12.058077	0.000000	-10.000000	0.041667	-3.300000	954.000000	1023.000000	1023.000000	2046.000000
7.540000	0.104853	61.967903	20.244263	21.118711	8.324843	12.280084	0.000000	-10.000000	0.050000	-3.350000	954.000000	1023.000000	1023.000000	2046.000000
7.560000	0.105109	62.119617	20.386099	21.349897	8.287680	12.095942	0.000000	-10.000000	0.041667	-3.483333	954.000000	1023.000000	1023.000000	2046.000000
7.580000	0.105941	62.610912	20.813509	21.324083	8.165006	12.308312	0.000000	-10.000000	0.041667	-3.650000	954.000000	1023.000000	1023.000000	2046.000000
7.600000	0.107400	63.473339	20.796993	21.447535	8.482964	12.745846	0.000000	-10.000000	0.041667	-3.783333	954.000000	1023.000000	1023.000000	2046.000000
7.620000	0.107407	63.477268	20.684736	21.615711	8.584189	12.592631	0.000000	-10.000000	0.050000	-3.800000	954.000000	1023.000000	1023.000000	2046.000000
7.640000	0.107138	63.318413	21.057142	21.478390	8.185783	12.597097	0.000000	-10.000000	0.050000	-3.850000	954.000000	1023.000000	1023.000000	2046.000000
7.660000	0.107501	63.532967	20.737757	21.520052	8.461221	12.813937	0.000000	-10.000000	0.050000	-4.016666	954.000000	1023.000000	1023.000000	2046.000000
7.680000	0.106942	63.202923	20.322493	21.621937	8.650023	12.608471	0.000000	-10.000000	0.050000	-4.350000	954.000000	1023.000000	1023.000000	2046.000000
7.700000	0.105677	62.455124	20.637640	21.517986	8.065102	12.234397	0.000000	-10.000000	0.050000	-4.666667	954.000000	1023.000000	1023.000000	2046.000000
7.720000	0.105758	62.502716	20.572109	21.485451	8.099969	12.345188	0.000000	-10.000000	0.050000	-4.733334	950.666687	1023.000000	1023.000000	2046.000000
7.740000	0.105095	62.110924	20.092730	21.321451	8.468851	12.227894	0.000000	-10.000000	0.050000	-4.766667	943.166687	1023.000000	1023.000000	2046.000000
7.760000	0.104061	61.499954	20.643990	21.144594	7.805344	11.906027	0.000000	-10.000000	0.050000	-4.783333	935.666687	1023.000000	1023.000000	2046.000000
7.780000	0.104357	61.674698	20.584185	21.236588	7.915793	11.938134	0.000000	-10.000000	0.058333	-5.233334	930.833313	1023.000000	1023.000000	2046.000000
7.800000	0.103143	60.957714	19.902866	21.286007	8.213271	11.555569	0.000000	-10.000000	0.066667	-6.100000	929.666687	1023.000000	1023.000000	2046.000000
7.820000	0.100701	59.514145	20.225750	21.089815	7.267172	10.931407	0.000000	-10.000000	0.083333	-7.333333	927.666687	1023.000000	1023.000000	2046.000000
7.840000	0.099930	59.058865	20.112570	21.058001	7.093281	10.795013	0.000000	-10.000000	0.083333	-8.216667	925.333313	1023.000000	1023.000000	2046.000000
7.860000	0.099244	58.653378	19.330986	21.050671	7.633051	10.638668	0.000000	-10.000000	0.083333	-8.366667	922.500000	1023.000000	1023.000000	2046.000000
7.880000	0.098000	57.917992	19.813784	20.932423	6.795598	10.376186	0.000000	-10.000000	0.066667	-7.966667	919.666687	1023.000000	1023.000000	2046.000000
7.900000	0.098187	58.028294	19.835094	21.121265	6.694227	10.377707	0.000000	-10.000000	0.066667	-7.466667	917.000000	1023.000000	1023.000000	2046.000000
7.920000	0.098298	58.094162	19.026749	21.217299	7.374152	10.475964	0.000000	-10.000000	0.075000	-7.183333	914.666687	1023.000000	1023.000000	2046.000000
7.940000	0.097567	57.661850	19.386402	20.988615	6.803988	10.482844	0.000000	-10.000000	0.083333	-7.166667	912.166687	1023.000000	1023.000000	2046.000000
7.960000	0.097670	57.722912	19.604324	21.265755	6.462480	10.390351	0.000000	-10.000000	0.083333	-7.416667	909.833313	1023.000000	1023.000000	2046.000000
7.980000	0.097946	57.886036	18.763514	21.403425	7.307040	10.412060	0.000000	-10.000000	0.083333	-7.816667	907.166687	1023.000000	1023.000000	2046.000000
8.000000	0.097082	57.375420	19.004633	21.000948	6.818110	10.551727	0.000000	-10.000000	0.083333	-8.283334	904.666687	1023.000000	1023.000000	2046.000000
8.020000	0.097035	57.347935	19.335970	21.092171	6.382054	10.537739	0.000000	-10.000000	0.091667	-8.750000	901.833313	1023.000000	1023.000000	2046.000000
8.040000	0.097618	57.692154	18.651604	21.129738	7.173194	10.737617	0.000000	-10.000000	0.091667	-9.266666	899.000000	1023.000000	1023.000000	2046.000000
8.060000	0.097854	57.831463	18.953896	20.902601	6.955165	11.019800	0.000000	-10.000000	0.100000	-9.833333	895.833313	1023.000000	1023.000000	2046.000000
8.080000	0.098347	58.123024	19.307734	21.141289	6.649628	11.024374	0.000000	-10.000000	0.116667	-10.333333	892.500000	1023.000000	1023.000000	2046.000000
8.100000	0.099023	58.522877	18.688120	21.344049	7.486256	11.004454	0.000000	-10.000000	0.116667	-10.833333	889.000000	1023.000000	1023.000000	2046.000000
8.120000	0.098593	58.268322	18.939173	20.912373	7.226875	11.189900	0.000000	-10.000000	0.116667	-11.150001	885.500000	1023.000000	1023.000000	2046.000000
8.140000	0.097991	57.912975	19.309275	20.859753	6.737494	11.006454	0.000000	-10.000000	0.116667	-11.666667	881.833313	1023.000000	1023.000000	2046.000000
8.160000	0.097033	57.346264	18.643604	20.729912	7.297025	10.675721	0.000000	-10.000000	0.133333	-12.116667	878.000000	1023.000000	1023.000000	2046.000000
8.180000	0.095660	56.535061	18.462730	20.026564	7.227166	10.818602	0.000000	-10.000000	0.150000	-12.616667	874.000000	1023.000000	1023.000000	2046.000000
8.200000	0.094420	55.802402	18.743727	19.613209	6.585511	10.859954	0.000000	-10.000000	0.150000	-13.033334	869.666687	1023.000000	1023.000000	2046.000000
8.220000	0.093512	55.265491	18.425470	19.624643	6.630427	10.584952	0.000000	-10.000000	0.150000	-13.333334	865.333313	1023.000000	1023.000000	2046.000000
8.240000	0.092231	54.508480	17.882561	19.200497	6.955709	10.469716	0.000000	-10.000000	0.158333	-13.883333	860.666687	1023.000000	1023.000000	2046.000000
8.260000	0.091276	53.944355	18.003683	18.680798	6.597261	10.662615	0.000000	-10.000000	0.183333	-14.350000	856.166687	1023.000000	1023.000000	2046.000000
8.280000	0.090847	53.690479	18.121456	18.740587	6.226928	10.601506	0.000000	-10.000000	0.200000	-14.883333	851.333313	1023.000000	1023.000000	2046.000000
8.300000	0.090066	53.228745	17.500900	18.865625	6.639556	10.222662	0.000000	-10.000000	0.208333	-15.233334	846.500000	1023.000000	1023.000000	2046.000000
8.320000	0.089955	53.163193	17.587914	18.499386	6.552169	10.523726	0.000000	-10.000000	0.216667	-15.466667	841.333313	1023.000000	1023.000000	2046.000000
8.340000	0.089763	53.049660	17.903835	18.407894	6.067163	10.670768	0.000000	-10.000000	0.225000	-15.716667	836.166687	1023.000000	1023.000000	2046.000000
8.360000	0.089639	52.976784	17.330530	18.776525	6.653804	10.215922	0.000000	-10.000000	0.241667	-15.966667	830.833313	1023.000000	1023.000000	2046.000000
8.380000	0.089830	53.089344	17.598911	18.324171	6.567255	10.599006	0.000000	-10.000000	0.241667	-16.250000	825.500000	1023.000000	1023.000000	2046.000000
8.400000	0.090236	53.329380	17.921307	18.393122	6.267489	10.747465	0.000000	-10.000000	0.250000	-16.600000	820.000000	1023.000000	1023.000000	2046.000000
8.420000	0.090176	53.293919	17.425882	18.771559	6.822959	10.273518	0.000000	-10.000000	0.250000	-16.883333	814.333313	1023.000000	1023.000000	2046.000000
8.440000	0.090591	53.539280	17.545889	18.473780	6.792235	10.727376	0.000000	-10.000000	0.250000	-17.316668	808.833313	1023.000000	1023.000000	2046.000000
8.460000	0.090579	53.532471	17.819738	18.326693	6.375201	11.010841	0.000000	-10.000000	0.250000	-17.600000	803.166687	1023.000000	1023.000000	2046.000000
8.480000	0.089625	52.968281	17.295389	18.632282	6.629754	10.410854	0.000000	-10.000000	0.266667	-17.883333	797.500000	1023.000000	1023.000000	2046.000000
8.500000	0.088425	52.259014	16.961758	18.376657	6.573238	10.347361	0.000000	-10.000000	0.283333	-18.183334	791.500000	1023.000000	1023.000000	2046.000000
8.520000	0.087708	51.835243	17.113985	18.083328	6.045732	10.592196	0.000000	-10.000000	0.300000	-18.516666	785.333313	1023.000000	1023.000000	2046.000000
8.540000	0.085908	50.771435	16.431665	18.317772	6.227643	9.794356	0.000000	-10.000000	0.300000	-18.866667	779.000000	1023.000000	1023.000000	2046.000000
8.560000	0.084757	50.091171	16.299927	17.960039	6.069059	9.762149	0.000000	-10.000000	0.316667	-19.166668	772.666687	1023.000000	1023.000000	2046.000000
8.580000	0.083652	49.438572	16.491653	17.506243	5.566740	9.873937	0.000000	-10.000000	0.333333	-19.500000	766.166687	1023.000000	1023.000000	2046.000000
8.600000	0.081602	48.226665	15.876122	17.558380	5.850707	8.941457	0.000000	-10.000000	0.358333	-19.816668	759.666687	1023.000000	1023.000000	2046.000000
8.620000	0.081154	47.961933	16.036388	17.109924	5.683771	9.131849	0.000000	-10.000000	0.366667	-20.233334	753.000000	1023.000000	1023.000000	2046.000000
8.640000	0.080698	47.692314	16.275230	17.092749	5.255172	9.069164	0.000000	-10.000000	0.383333	-20.700001	746.333313	1023.000000	1023.000000	2046.000000
8.660000	0.078538	46.415825	15.660336	17.324486	5.375959	8.055045	0.000000	-10.000000	0.391667	-21.133333	739.500000	1023.000000	1023.000000	2046.000000
8.680000	0.076698	45.328365	15.453050	17.038643	4.997508	7.839167	0.000000	-10.000000	0.400000	-21.333334	732.333313	1023.000000	1023.000000	2046.000000
8.700000	0.075742	44.763275	15.571994	16.873306	4.390156	7.927819	0.000000	-10.000000	0.400000	-21.549999	725.166687	1023.000000	1023.000000	2046.000000
8.720000	0.073725	43.571308	14.994898	17.005314	4.454432	7.116662	0.000000	-10.000000	0.400000	-21.583334	718.000000	1023.000000	1023.000000	2046.000000
8.740000	0.072617	42.916908	14.735738	17.026791	4.369476	6.784904	0.000000	-10.000000	0.391667	-21.466667	710.833313	1023.000000	1023.000000	2046.000000
8.760000	0.072489	42.840961	14.772966	16.964096	4.019754	7.084145	0.000000	-10.000000	0.391667	-21.216667	703.666687	1023.000000	1023.000000	2046.000000
8.780000	0.071952	42.523891	14.626108	16.990688	3.889742	7.017352	0.000000	-10.000000	0.391667	-21.216667	696.500000	1023.000000	1023.000000	2046.000000
8.800000	0.070369	41.588131	14.152911	17.085829	3.978657	6.370731	0.000000	-10.000000	0.400000	-21.350000	689.500000	1023.000000	1023.000000	2046.000000
8.820000	0.070175	41.473694	14.088966	16.994749	3.852200	6.537777	0.000000	-10.000000	0.400000	-21.466667	682.333313	1023.000000	1023.000000	2046.000000
8.840000	0.070283	41.537056	14.228388	16.897276	3.581409	6.829983	0.000000	-10.000000	0.400000	-21.550001	675.166687	1023.000000	1023.000000	2046.000000
8.860000	0.068636	40.564030	13.732553	16.891293	3.729543	6.210642	0.000000	-10.000000	0.400000	-21.616667	668.000000	1023.000000	1023.000000	2046.000000
8.880000	0.068705	40.604458	13.756243	16.648853	3.640776	6.558584	0.000000	-10.000000	0.400000	-21.533333	660.833313	1023.000000	1023.000000	2046.000000
8.900000	0.069431	41.033596	13.905278	16.723141	3.499085	6.906093	0.000000	-10.000000	0.400000	-21.383333	653.666687	1023.000000	1023.000000	2046.000000
8.920000	0.068698	40.600395	13.577725	16.836552	3.718853	6.467267	0.000000	-10.000000	0.400000	-21.299999	646.500000	1023.000000	1023.000000	2046.000000
8.940000	0.069106	40.841801	13.573065	16.775106	3.789230	6.704401	0.000000	-10.000000	0.391667	-21.333334	639.333313	1023.000000	1023.000000	2046.000000
8.960000	0.069467	41.055012	13.543193	16.791323	3.705758	7.014740	0.000000	-10.000000	0.375000	-21.333334	632.166687	1023.000000	1023.000000	2046.000000
8.980000	0.067977	40.174671	13.245066	16.701334	3.767407	6.460865	0.000000	-10.000000	0.366667	-21.250000	625.000000	1023.000000	1023.000000	2046.000000
9.000000	0.067213	39.723015	13.203764	16.457729	3.731509	6.330012	0.000000	-10.000000	0.366667	-21.333334	618.000000	1023.000000	1023.000000	2046.000000
9.020000	0.066854	39.510532	13.214907	16.169760	3.534084	6.591781	0.000000	-10.000000	0.375000	-21.316668	611.000000	1023.000000	1023.000000	2046.000000
9.040000	0.065025	38.429626	12.775186	15.879056	3.628370	6.147014	0.000000	-10.000000	0.375000	-21.450001	603.833313	1023.000000	1023.000000	2046.000000
9.060000	0.063471	37.511612	12.729013	15.340732	3.485079	5.956787	0.000000	-10.000000	0.375000	-21.183334	596.666687	1023.000000	1023.000000	2046.000000
9.080000	0.062817	37.125118	12.726123	14.932647	3.212337	6.254011	0.000000	-10.000000	0.375000	-21.083334	589.500000	1023.000000	1023.000000	2046.000000
9.100000	0.061753	36.495926	12.387317	14.746298	3.259329	6.102981	0.000000	-10.000000	0.366667	-20.800001	582.500000	1023.000000	1023.000000	2046.000000
9.120000	0.059804	35.343910	12.153708	14.324201	3.140137	5.725864	0.000000	-10.000000	0.366667	-20.900000	575.500000	1023.000000	1023.000000	2046.000000
9.140000	0.059061	34.905060	12.061299	14.019519	2.991664	5.832578	0.000000	-10.000000	0.358333	-20.833334	568.500000	1023.000000	1023.000000	2046.000000
9.160000	0.058777	34.737041	11.777509	13.943860	2.991972	6.023702	0.000000	-10.000000	0.358333	-20.883333	561.500000	1023.000000	1023.000000	2046.000000
9.180000	0.057241	33.829723	11.608982	13.752222	2.851718	5.616803	0.000000	-10.000000	0.358333	-20.800001	554.500000	1023.000000	1023.000000	2046.000000
9.200000	0.056552	33.422466	11.518056	13.465576	2.839084	5.599752	0.000000	-10.000000	0.366667	-20.766666	547.500000	1023.000000	1023.000000	2046.000000
9.220000	0.056632	33.469688	11.460668	13.395168	2.732528	5.881323	0.000000	-10.000000	0.383333	-20.766666	540.666687	1023.000000	1023.000000	2046.000000
9.240000	0.055779	32.965389	11.078771	13.454156	2.878146	5.554317	0.000000	-10.000000	0.375000	-20.716667	533.833313	1023.000000	1023.000000	2046.000000
9.260000	0.055046	32.532207	11.149077	13.181006	2.695276	5.506849	0.000000	-10.000000	0.375000	-20.783335	527.000000	1023.000000	1023.000000	2046.000000
9.280000	0.054899	32.445477	11.072029	13.098905	2.608256	5.666286	0.000000	-10.000000	0.375000	-20.833334	520.000000	1023.000000	1023.000000	2046.000000
9.300000	0.054484	32.199970	10.714609	13.224135	2.710217	5.551010	0.000000	-10.000000	0.383333	-20.866667	513.000000	1023.000000	1023.000000	2046.000000
9.320000	0.053693	31.732534	10.720652	13.053211	2.573520	5.385151	0.000000	-10.000000	0.383333	-20.783335	506.000000	1023.000000	1023.000000	2046.000000
9.340000	0.053384	31.550121	10.717985	12.879536	2.491943	5.460658	0.000000	-10.000000	0.366667	-20.566668	499.000000	1023.000000	1023.000000	2046.000000
9.360000	0.053433	31.579176	10.431379	13.012273	2.713023	5.422501	0.000000	-10.000000	0.358333	-20.383333	492.166656	1023.000000	1023.000000	2046.000000
9.380000	0.053304	31.502480	10.520539	12.925825	2.647212	5.408903	0.000000	-10.000000	0.358333	-20.366667	485.333344	1023.000000	1023.000000	2046.000000
9.400000	0.053125	31.396910	10.569351	12.749599	2.597916	5.480043	0.000000	-10.000000	0.358333	-20.299999	478.500000	1023.000000	1023.000000	2046.000000
9.420000	0.053271	31.483408	10.297895	12.839880	2.748200	5.597433	0.000000	-10.000000	0.366667	-20.233334	471.666656	1023.000000	1023.000000	2046.000000
9.440000	0.052794	31.201397	10.261550	12.760051	2.679096	5.500700	0.000000	-10.000000	0.366667	-20.133333	465.000000	1023.000000	1023.000000	2046.000000
9.460000	0.052386	30.960058	10.274801	12.543395	2.560717	5.581145	0.000000	-10.000000	0.366667	-20.116667	458.333344	1023.000000	1023.000000	2046.000000
9.480000	0.052495	31.024502	10.025240	12.629602	2.681782	5.687877	0.000000	-10.000000	0.358333	-20.150000	451.666656	1023.000000	1023.000000	2046.000000
9.500000	0.051309	30.323671	9.825127	12.685270	2.374662	5.438611	0.000000	-10.000000	0.366667	-20.100000	444.833344	1023.000000	1023.000000	2046.000000
9.520000	0.050068	29.589993	9.678240	12.392585	2.138983	5.380185	0.000000	-10.000000	0.366667	-20.066668	438.166656	1023.000000	1023.000000	2046.000000
9.540000	0.048447	28.632099	9.249259	12.277965	2.029539	5.075336	0.000000	-10.000000	0.366667	-19.933334	431.333344	1023.000000	1023.000000	2046.000000
9.560000	0.046237	27.326044	8.855989	11.959098	1.795088	4.715870	0.000000	-10.000000	0.350000	-19.766666	424.833344	1023.000000	1023.000000	2046.000000
9.580000	0.044165	26.101669	8.733781	11.188891	1.588839	4.590157	0.000000	-10.000000	0.350000	-19.450001	418.166656	1023.000000	1023.000000	2046.000000
9.600000	0.042642	25.201359	8.518739	10.669713	1.556595	4.456311	0.000000	-10.000000	0.350000	-19.216667	413.833344	1023.000000	1023.000000	2046.000000
9.620000	0.041556	24.559322	8.344788	10.496816	1.551441	4.166276	0.000000	-10.000000	0.350000	-19.200001	407.166656	1023.000000	1023.000000	2046.000000
9.640000	0.040856	24.145632	8.459890	10.377893	1.352778	3.955070	0.000000	-10.000000	0.350000	-19.283335	400.833344	1023.000000	1023.000000	2046.000000
9.660000	0.039899	23.580572	8.424482	10.278410	1.128026	3.749654	0.000000	-10.000000	0.333333	-19.333334	392.166656	1023.000000	1023.000000	2046.000000
9.680000	0.037906	22.402290	7.886920	10.332743	0.996366	3.186261	0.000000	-10.000000	0.316667	-19.033335	385.833344	1023.000000	1023.000000	2046.000000
9.700000	0.036312	21.460163	7.774691	10.223257	0.581714	2.880501	0.000000	-10.000000	0.316667	-18.750000	379.500000	1023.000000	1023.000000	2046.000000
9.720000	0.035419	20.932858	7.696925	10.142543	0.327351	2.766039	0.000000	-10.000000	0.300000	-18.500000	373.333344	1023.000000	1023.000000	2046.000000
9.740000	0.034261	20.248396	7.195330	10.229980	0.355015	2.468070	0.000000	-10.000000	0.283333	-18.433334	367.000000	1023.000000	1023.000000	2046.000000
9.760000	0.033398	19.738136	7.050987	10.277920	0.100991	2.308239	0.000000	-10.000000	0.283333	-18.400000	360.666656	1023.000000	1023.000000	2046.000000
9.780000	0.032936	19.465393	7.034106	10.133809	-0.117344	2.414823	0.000000	-10.000000	0.283333	-18.433334	354.500000	1023.000000	1023.000000	2046.000000
9.800000	0.032610	19.272722	6.725426	10.220252	-0.053680	2.380725	0.000000	-10.000000	0.300000	-18.333334	348.500000	1023.000000	1023.000000	2046.000000
9.820000	0.031716	18.743992	6.431140	10.283795	-0.152580	2.181636	0.000000	-10.000000	0.300000	-18.416668	342.500000	1023.000000	1023.000000	2046.000000
9.840000	0.031195	18.436352	6.349081	10.131660	-0.269290	2.224900	0.000000	-10.000000	0.333333	-18.400000	336.500000	1023.000000	1023.000000	2046.000000
9.860000	0.031158	18.414343	6.184633	9.995340	-0.245339	2.479709	0.000000	-10.000000	0.333333	-18.533333	330.166656	1023.000000	1023.000000	2046.000000
9.880000	0.030816	18.212215	5.917769	10.123011	-0.190946	2.362381	0.000000	-10.000000	0.333333	-18.433334	323.833344	1023.000000	1023.000000	2046.000000
9.900000	0.030934	18.282248	6.042292	10.067637	-0.322051	2.494369	0.000000	-10.000000	0.333333	-18.466667	317.500000	1023.000000	1023.000000	2046.000000
9.920000	0.031331	18.516720	6.018839	10.078540	-0.298288	2.717628	0.000000	-10.000000	0.316667	-18.533335	311.500000	1023.000000	1023.000000	2046.000000
9.940000	0.031045	18.347528	5.691299	10.224889	-0.188210	2.619551	0.000000	-10.000000	0.300000	-18.550001	305.500000	1023.000000	1023.000000	2046.000000
9.960000	0.030857	18.236673	5.782730	10.053381	-0.297813	2.698375	0.000000	-10.000000	0.283333	-18.350000	299.500000	1023.000000	1023.000000	2046.000000
9.980000	0.030875	18.247099	5.725435	10.054669	-0.237101	2.704095	0.000000	-10.000000	0.291667	-18.083334	293.500000	1023.000000	1023.000000	2046.000000
10.000000	0.030078	17.776115	5.372612	9.927847	-0.115953	2.591609	0.000000	-10.000000	0.291667	-17.950001	287.500000	1023.000000	1023.000000	2046.000000
10.020000	0.029346	17.343426	5.504740	9.739710	-0.358185	2.457161	0.000000	-10.000000	0.283333	-17.916666	281.500000	1023.000000	1023.000000	2046.000000
10.040000	0.028647	16.930378	5.491185	9.428231	-0.418191	2.429154	0.000000	-10.000000	0.283333	-17.933334	275.500000	1023.000000	1023.000000	2046.000000
10.060000	0.027462	16.230087	4.956434	9.181520	-0.225635	2.317767	0.000000	-10.000000	0.283333	-18.000000	269.500000	1023.000000	1023.000000	2046.000000
10.080000	0.026155	15.457774	5.042442	8.764022	-0.598169	2.249479	0.000000	-10.000000	0.283333	-17.900000	263.500000	1023.000000	1023.000000	2046.000000
10.100000	0.025146	14.861188	5.077727	8.329920	-0.779202	2.232742	0.000000	-10.000000	0.275000	-17.900000	257.500000	1023.000000	1023.000000	2046.000000
10.120000	0.024298	14.360119	4.547068	8.105659	-0.494407	2.201799	0.000000	-10.000000	0.275000	-17.633333	251.500000	1023.000000	1023.000000	2046.000000
10.140000	0.023174	13.695694	4.534267	7.829056	-0.813432	2.145802	0.000000	-10.000000	0.266667	-17.683334	245.500000	1023.000000	1023.000000	2046.000000
10.160000	0.022572	13.340259	4.566286	7.619343	-0.967575	2.122204	0.000000	-10.000000	0.266667	-17.566668	239.500000	1023.000000	1023.000000	2046.000000
10.180000	0.022029	13.018980	4.108792	7.440240	-0.637480	2.107427	0.000000	-10.000000	0.258333	-17.516666	233.500000	1023.000000	1023.000000	2046.000000
10.200000	0.021027	12.426710	4.005979	7.318798	-0.872339	1.974273	0.000000	-10.000000	0.258333	-17.300001	227.500000	1023.000000	1023.000000	2046.000000
10.220000	0.020576	12.160174	4.098167	7.097560	-1.048490	2.012937	0.000000	-10.000000	0.258333	-17.150000	221.833328	1023.000000	1023.000000	2046.000000
10.240000	0.020568	12.155550	3.913062	7.010709	-0.815614	2.047393	0.000000	-10.000000	0.258333	-17.066668	216.166672	1023.000000	1023.000000	2046.000000
10.260000	0.019775	11.686965	3.580691	6.866046	-0.756517	1.996744	0.000000	-10.000000	0.258333	-16.950001	210.500000	1023.000000	1023.000000	2046.000000
10.280000	0.019548	11.552952	3.785678	6.768905	-1.071483	2.069854	0.000000	-10.000000	0.258333	-16.750000	204.833328	1023.000000	1023.000000	2046.000000
10.300000	0.019377	11.451598	3.680609	6.662870	-0.935548	2.043667	0.000000	-10.000000	0.250000	-16.583334	199.166672	1023.000000	1023.000000	2046.000000
10.320000	0.019081	11.277084	3.324550	6.600909	-0.669101	2.020726	0.000000	-10.000000	0.241667	-16.533335	193.666672	1023.000000	1023.000000	2046.000000
10.340000	0.018664	11.030276	3.371520	6.483718	-0.929478	2.104516	0.000000	-10.000000	0.241667	-16.450001	188.000000	1023.000000	1023.000000	2046.000000
10.360000	0.018281	10.804319	3.499933	6.390934	-1.139380	2.052832	0.000000	-10.000000	0.241667	-16.366667	182.500000	1023.000000	1023.000000	2046.000000
10.380000	0.018268	10.796543	3.185524	6.376397	-0.720938	1.955561	0.000000	-10.000000	0.241667	-16.200001	177.000000	1023.000000	1023.000000	2046.000000
10.400000	0.018145	10.723578	3.155328	6.269961	-0.728382	2.026671	0.000000	-10.000000	0.233333	-16.116667	171.666672	1023.000000	1023.000000	2046.000000
10.420000	0.017992	10.633447	3.311509	6.103279	-0.966831	2.185490	0.000000	-10.000000	0.225000	-15.950001	166.333328	1023.000000	1023.000000	2046.000000
10.440000	0.018006	10.641628	3.264140	6.034351	-0.787039	2.130175	0.000000	-10.000000	0.233333	-15.800000	161.000000	1023.000000	1023.000000	2046.000000
10.460000	0.017724	10.474813	2.950430	5.856301	-0.551547	2.219629	0.000000	-10.000000	0.241667	-15.700000	155.666672	1023.000000	1023.000000	2046.000000
10.480000	0.017281	10.213011	3.063627	5.698658	-0.807009	2.257734	0.000000	-10.000000	0.233333	-15.366667	150.500000	1023.000000	1023.000000	2046.000000
10.500000	0.017343	10.249498	3.076102	5.694004	-0.838334	2.317727	0.000000	-10.000000	0.225000	-15.066667	145.500000	1023.000000	1023.000000	2046.000000
10.520000	0.016899	9.987302	2.676042	5.713909	-0.620199	2.217550	0.000000	-10.000000	0.208333	-14.733334	140.500000	1023.000000	1023.000000	2046.000000
10.540000	0.016034	9.476200	2.687091	5.554967	-1.047782	2.281924	0.000000	-10.000000	0.208333	-14.600000	135.500000	1023.000000	1023.000000	2046.000000
10.560000	0.014683	8.677419	2.507363	5.458559	-1.228496	1.939993	0.000000	-10.000000	0.208333	-14.416667	130.500000	1023.000000	1023.000000	2046.000000
10.580000	0.013180	7.789119	1.957018	5.246378	-1.010595	1.596318	0.000000	-10.000000	0.208333	-14.016666	125.666664	1023.000000	1023.000000	2046.000000
10.600000	0.011657	6.889056	1.984457	4.717798	-1.375814	1.562615	0.000000	-10.000000	0.208333	-13.766666	122.500000	1023.000000	1023.000000	2046.000000
10.620000	0.010343	6.112453	1.930416	4.301263	-1.506093	1.386867	0.000000	-10.000000	0.200000	-13.333334	118.000000	1023.000000	1023.000000	2046.000000
10.640000	0.009450	5.585095	1.655407	3.931968	-1.191221	1.188940	0.000000	-10.000000	0.191667	-13.016667	113.666664	1023.000000	1023.000000	2046.000000
10.660000	0.008948	5.288117	1.931386	3.730173	-1.483788	1.110346	0.000000	-10.000000	0.175000	-12.716667	107.833336	1023.000000	1023.000000	2046.000000
10.680000	0.007880	4.657235	1.888345	3.687793	-1.653649	0.734746	0.000000	-10.000000	0.141667	-12.383334	103.500000	1023.000000	1023.000000	2046.000000
10.700000	0.006301	3.723656	1.455859	3.607588	-1.617127	0.277337	0.000000	-10.000000	0.116667	-11.916667	99.166664	1023.000000	1023.000000	2046.000000
10.720000	0.004901	2.896665	1.431933	3.336799	-2.058518	0.186451	0.000000	-10.000000	0.100000	-11.250000	95.333336	1023.000000	1023.000000	2046.000000
10.740000	0.003796	2.243564	1.210142	3.445191	-2.249256	-0.162512	0.000000	-10.000000	0.100000	-10.633333	91.666664	1023.000000	1023.000000	2046.000000
10.760000	0.003034	1.793112	0.831748	3.547515	-2.124151	-0.461999	0.000000	-10.000000	0.100000	-10.150001	88.333336	1023.000000	1023.000000	2046.000000
10.780000	0.002314	1.367433	0.953701	3.344479	-2.553469	-0.377277	0.000000	-10.000000	0.100000	-9.733334	84.833336	1023.000000	1023.000000	2046.000000
10.800000	0.002244	1.326394	0.746569	3.531924	-2.555773	-0.396326	0.000000	-10.000000	0.100000	-9.450000	81.500000	1023.000000	1023.000000	2046.000000
10.820000	0.001865	1.102009	0.437337	3.616006	-2.438797	-0.512537	0.000000	-10.000000	0.100000	-9.166667	78.166664	1023.000000	1023.000000	2046.000000
10.840000	0.001558	0.920945	0.557533	3.543853	-2.755538	-0.424902	0.000000	-10.000000	0.100000	-8.950000	75.000000	1023.000000	1023.000000	2046.000000
10.860000	0.001666	0.984878	0.278970	3.654627	-2.582591	-0.366128	0.000000	-10.000000	0.091667	-8.750000	72.166664	1023.000000	1023.000000	2046.000000
10.880000	0.001412	0.834270	0.103472	3.675712	-2.545762	-0.399152	0.000000	-10.000000	0.091667	-8.700000	69.333336	1023.000000	1023.000000	2046.000000
10.900000	0.001648	0.973818	0.290195	3.552870	-2.712549	-0.156698	0.000000	-10.000000	0.091667	-8.566667	66.500000	1023.000000	1023.000000	2046.000000
10.920000	0.002396	1.415975	0.202893	3.695276	-2.483110	0.000916	0.000000	-10.000000	0.100000	-8.566667	63.500000	1023.000000	1023.000000	2046.000000
10.940000	0.002519	1.488541	0.210325	3.761324	-2.491591	0.008483	0.000000	-10.000000	0.100000	-8.600000	60.666668	1023.000000	1023.000000	2046.000000
10.960000	0.002931	1.732449	0.402039	3.769658	-2.620394	0.181146	0.000000	-10.000000	0.100000	-8.766667	57.833332	1023.000000	1023.000000	2046.000000
10.980000	0.003540	2.092412	0.114074	3.994199	-2.183011	0.167150	0.000000	-10.000000	0.100000	-9.000000	55.000000	1023.000000	1023.000000	2046.000000
11.000000	0.003363	1.987249	0.285559	3.904229	-2.426293	0.223754	0.000000	-10.000000	0.100000	-9.100000	52.000000	1023.000000	1023.000000	2046.000000
11.020000	0.003701	2.187258	0.303185	3.933294	-2.327347	0.278126	0.000000	-10.000000	0.100000	-9.183333	48.833332	1023.000000	1023.000000	2046.000000
11.040000	0.003312	1.957215	0.113841	3.899227	-2.132557	0.076703	0.000000	-10.000000	0.100000	-9.216667	45.666668	1023.000000	1023.000000	2046.000000
11.060000	0.002657	1.570487	0.348210	3.529538	-2.429770	0.122508	0.000000	-10.000000	0.100000	-9.333334	42.500000	1023.000000	1023.000000	2046.000000
11.080000	0.002303	1.361362	0.204970	3.329030	-2.228149	0.055511	0.000000	-10.000000	0.091667	-9.450000	39.500000	1023.000000	1023.000000	2046.000000
11.100000	0.001262	0.746043	-0.060174	3.156688	-2.208202	-0.142269	0.000000	-10.000000	0.091667	-9.416667	36.333332	1023.000000	1023.000000	2046.000000
11.120000	0.000350	0.206898	0.184522	2.618295	-2.585717	-0.010202	0.000000	-10.000000	0.091667	-9.333333	33.166668	1023.000000	1023.000000	2046.000000
11.140000	0.000266	0.157393	-0.045645	2.474352	-2.280269	0.008956	0.000000	-10.000000	0.100000	-9.233334	30.000000	1023.000000	1023.000000	2046.000000
11.160000	-0.000888	-0.524925	-0.249810	2.338464	-2.369865	-0.243715	0.000000	-10.000000	0.100000	-9.216667	27.000000	1023.000000	1023.000000	2046.000000
11.180000	-0.001301	-0.768693	-0.087688	1.989039	-2.637945	-0.032098	0.000000	-10.000000	0.100000	-9.150001	24.000000	1023.000000	1023.000000	2046.000000
11.200000	-0.001334	-0.788454	-0.341474	1.971120	-2.338911	-0.079190	0.000000	-10.000000	0.108333	-9.100000	20.833334	1023.000000	1023.000000	2046.000000
11.220000	-0.002218	-1.310757	-0.440391	1.892770	-2.476040	-0.287095	0.000000	-10.000000	0.116667	-9.016666	18.666666	1023.000000	1023.000000	2046.000000
11.240000	-0.002397	-1.416559	-0.383176	1.652626	-2.607344	-0.078665	0.000000	-10.000000	0.116667	-8.850000	15.666667	1023.000000	1023.000000	2046.000000
11.260000	-0.002180	-1.288337	-0.551120	1.678209	-2.320962	-0.094463	0.000000	-10.000000	0.108333	-8.700000	13.833333	1023.000000	1023.000000	2046.000000
11.280000	-0.002744	-1.621965	-0.530539	1.583562	-2.516382	-0.158607	0.000000	-10.000000	0.091667	-8.516666	10.000000	1023.000000	1023.000000	2046.000000
11.300000	-0.002680	-1.584082	-0.466426	1.455439	-2.620280	0.047185	0.000000	-10.000000	0.083333	-8.483334	8.000000	1023.000000	1023.000000	2046.000000
11.320000	-0.002363	-1.396513	-0.678011	1.640070	-2.280413	-0.078160	0.000000	-10.000000	0.075000	-8.500000	4.166667	1023.000000	1023.000000	2046.000000
11.340000	-0.002861	-1.691008	-0.580392	1.458356	-2.520746	-0.048226	0.000000	-10.000000	0.083333	-8.583333	1.666667	1023.000000	1023.000000	2046.000000
11.360000	-0.002814	-1.663231	-0.581143	1.396563	-2.570834	0.092183	0.000000	-10.000000	0.083333	-8.550000	-1.833333	1023.000000	1023.000000	2046.000000
11.380000	-0.002653	-1.567677	-0.780270	1.472067	-2.299310	0.039835	0.000000	-10.000000	0.083333	-8.466667	-4.500000	1023.000000	1023.000000	2046.000000
11.400000	-0.002912	-1.720846	-0.704009	1.505493	-2.449796	-0.072534	0.000000	-10.000000	0.075000	-8.350000	-6.500000	1023.000000	1023.000000	2046.000000
11.420000	-0.002914	-1.722303	-0.644416	1.329565	-2.495474	0.088023	0.000000	-10.000000	0.075000	-8.366667	-9.333333	1023.000000	1023.000000	2046.000000
11.440000	-0.002180	-1.288626	-0.663623	1.384280	-2.217399	0.208115	0.000000	-10.000000	0.083333	-8.283334	-12.000000	1023.000000	1023.000000	2046.000000
11.460000	-0.002582	-1.526070	-0.655674	1.348333	-2.276959	0.058230	0.000000	-10.000000	0.091667	-8.200001	-14.666667	1023.000000	1023.000000	2046.000000
11.480000	-0.002459	-1.453443	-0.591612	1.185520	-2.308272	0.260920	0.000000	-10.000000	0.100000	-8.066667	-17.333334	1023.000000	1023.000000	2046.000000
11.500000	-0.001819	-1.075143	-0.707402	1.137473	-2.026331	0.521116	0.000000	-10.000000	0.100000	-8.016666	-20.166666	1023.000000	1023.000000	2046.000000
11.520000	-0.002312	-1.366375	-0.686214	1.151592	-2.159127	0.327374	0.000000	-10.000000	0.100000	-7.833333	-23.833334	1023.000000	1023.000000	2046.000000
11.540000	-0.002378	-1.405421	-0.684960	1.029432	-2.219058	0.469165	0.000000	-10.000000	0.100000	-7.683333	-25.666666	1023.000000	1023.000000	2046.000000
11.560000	-0.002364	-1.397387	-0.870875	0.992179	-2.227029	0.708339	0.000000	-10.000000	0.100000	-7.500000	-27.333334	1023.000000	1023.000000	2046.000000
11.580000	-0.003607	-2.131443	-1.189466	1.135659	-2.342294	0.264657	0.000000	-10.000000	0.100000	-7.283333	-29.833334	1023.000000	1023.000000	2046.000000
11.600000	-0.004995	-2.952311	-1.127456	0.967407	-2.745014	-0.047248	0.000000	-10.000000	0.100000	-7.066667	-32.333332	1023.000000	1023.000000	2046.000000
11.620000	-0.005620	-3.321202	-1.293058	0.693290	-2.761387	0.039953	0.000000	-10.000000	0.083333	-6.583333	-35.500000	1023.000000	1023.000000	2046.000000
11.640000	-0.006255	-3.696683	-1.630137	0.530331	-2.488020	-0.108857	0.000000	-10.000000	0.066667	-6.266667	-37.000000	1023.000000	1023.000000	2046.000000
11.660000	-0.007838	-4.632378	-1.343715	0.138685	-2.967437	-0.459911	0.000000	-10.000000	0.050000	-5.800000	-39.166668	1023.000000	1023.000000	2046.000000
11.680000	-0.007931	-4.687519	-1.214969	-0.082535	-2.950934	-0.439080	0.000000	-10.000000	0.050000	-5.616667	-41.166668	1023.000000	1023.000000	2046.000000
11.700000	-0.008065	-4.766516	-1.512712	-0.065568	-2.648906	-0.539330	0.000000	-10.000000	0.050000	-5.283333	-43.500000	1023.000000	1023.000000	2046.000000
11.720000	-0.009810	-5.797521	-1.584344	0.009216	-3.014115	-1.208277	0.000000	-10.000000	0.050000	-5.100000	-45.166668	1023.000000	1023.000000	2046.000000
11.740000	-0.011433	-6.757000	-1.514988	-0.110293	-3.546401	-1.585318	0.000000	-10.000000	0.050000	-4.516667	-46.166668	1023.000000	1023.000000	2046.000000
11.760000	-0.011703	-6.916216	-1.942796	-0.163204	-3.371305	-1.438911	0.000000	-10.000000	0.041667	-3.916667	-47.333332	1023.000000	1023.000000	2046.000000
11.780000	-0.012871	-7.606902	-2.181699	-0.126876	-3.504511	-1.793815	0.000000	-10.000000	0.041667	-3.116667	-48.833332	1023.000000	1023.000000	2046.000000
11.800000	-0.013641	-8.061626	-1.903835	-0.108073	-4.027287	-2.022431	0.000000	-10.000000	0.041667	-2.616667	-50.166668	1023.000000	1023.000000	2046.000000
11.820000	-0.012918	-7.634328	-2.206046	0.070628	-3.758376	-1.740534	0.000000	-10.000000	0.050000	-2.283333	-51.166668	1023.000000	1023.000000	2046.000000
11.840000	-0.013451	-7.949799	-2.716616	0.189399	-3.598309	-1.824274	0.000000	-10.000000	0.050000	-2.300000	-52.166668	1023.000000	1023.000000	2046.000000
11.860000	-0.014128	-8.349445	-2.393447	0.155042	-4.190526	-1.920514	0.000000	-10.000000	0.050000	-2.450000	-52.666668	1023.000000	1023.000000	2046.000000
11.880000	-0.013463	-7.956510	-2.516018	0.307507	-4.066256	-1.681743	0.000000	-10.000000	0.058333	-2.766667	-53.333332	1023.000000	1023.000000	2046.000000
11.900000	-0.013398	-7.918071	-3.149094	0.412281	-3.560020	-1.621238	0.000000	-10.000000	0.058333	-3.250000	-54.333332	1023.000000	1023.000000	2046.000000
11.920000	-0.013968	-8.255090	-2.800489	0.311463	-4.110821	-1.655242	0.000000	-10.000000	0.058333	-3.700000	-55.833332	1023.000000	1023.000000	2046.000000
11.940000	-0.013131	-7.760711	-2.514849	0.451439	-4.262477	-1.434824	0.000000	-10.000000	0.050000	-4.016667	-57.333332	1023.000000	1023.000000	2046.000000
11.960000	-0.012210	-7.216228	-3.088648	0.586596	-3.525596	-1.188580	0.000000	-10.000000	0.050000	-4.133333	-58.666668	1023.000000	1023.000000	2046.000000
11.980000	-0.012282	-7.258461	-2.680105	0.552280	-3.948665	-1.181971	0.000000	-10.000000	0.050000	-4.283333	-59.500000	1023.000000	1023.000000	2046.000000
12.000000	-0.011616	-6.865067	-2.415185	0.785828	-4.080993	-1.154718	0.000000	-10.000000	0.050000	-4.383333	-60.500000	1023.000000	1023.000000	2046.000000
12.020000	-0.010650	-6.294261	-2.913188	0.886454	-3.387696	-0.879830	0.000000	-10.000000	0.050000	-4.250000	-61.500000	1023.000000	1023.000000	2046.000000
12.040000	-0.011105	-6.563164	-2.805998	0.719118	-3.521228	-0.955056	0.000000	-10.000000	0.050000	-4.066667	-63.000000	1023.000000	1023.000000	2046.000000
12.060000	-0.011098	-6.558833	-2.209986	0.751589	-4.010282	-1.090154	0.000000	-10.000000	0.050000	-3.933333	-64.333336	1023.000000	1023.000000	2046.000000
12.080000	-0.010554	-6.237665	-2.518354	0.791531	-3.462589	-1.048254	0.000000	-10.000000	0.058333	-4.083333	-66.166664	1023.000000	1023.000000	2046.000000
12.100000	-0.011168	-6.600101	-2.761365	0.424385	-3.245303	-1.017818	0.000000	-10.000000	0.058333	-4.216667	-68.000000	1023.000000	1023.000000	2046.000000
12.120000	-0.012072	-7.134825	-2.266494	-0.004200	-3.796667	-1.067463	0.000000	-10.000000	0.058333	-4.316667	-69.500000	1023.000000	1023.000000	2046.000000
12.140000	-0.011878	-7.020111	-2.370167	0.075825	-3.612169	-1.113600	0.000000	-10.000000	0.050000	-4.133333	-70.833336	1023.000000	1023.000000	2046.000000
12.160000	-0.012579	-7.434223	-2.795756	-0.239246	-3.263932	-1.135289	0.000000	-10.000000	0.050000	-4.016667	-71.666664	1023.000000	1023.000000	2046.000000
12.180000	-0.013238	-7.823752	-2.406628	-0.643095	-3.711783	-1.062247	0.000000	-10.000000	0.050000	-3.950000	-73.000000	1023.000000	1023.000000	2046.000000
12.200000	-0.012907	-7.628181	-2.282222	-0.387497	-3.790885	-1.167578	0.000000	-10.000000	0.050000	-4.083333	-74.000000	1023.000000	1023.000000	2046.000000
12.220000	-0.012968	-7.664102	-2.802679	-0.475315	-3.226660	-1.159448	0.000000	-10.000000	0.041667	-3.983334	-76.000000	1023.000000	1023.000000	2046.000000
12.240000	-0.013297	-7.858783	-2.523486	-0.844428	-3.468557	-1.022311	0.000000	-10.000000	0.033333	-3.833333	-77.500000	1023.000000	1023.000000	2046.000000
12.260000	-0.012980	-7.671267	-2.154769	-0.676496	-3.834467	-1.005535	0.000000	-10.000000	0.016667	-1.716667	-78.666664	1023.000000	1023.000000	2046.000000
12.280000	-0.012613	-7.454139	-2.675635	-0.520383	-3.163181	-1.094940	0.000000	-10.000000	0.025000	-0.850000	-78.833336	1023.000000	1023.000000	2046.000000
12.300000	-0.012415	-7.337301	-2.559555	-0.809041	-3.161411	-0.807294	0.000000	-10.000000	0.033333	0.350000	-79.000000	1023.000000	1023.000000	2046.000000
12.320000	-0.012044	-7.117933	-2.116384	-0.751338	-3.544702	-0.705510	0.000000	-10.000000	0.041667	-0.333333	-79.000000	1023.000000	1023.000000	2046.000000
12.340000	-0.011455	-6.769768	-2.333948	-0.387846	-3.161088	-0.886887	0.000000	-10.000000	0.033333	0.000000	-79.000000	1023.000000	1023.000000	2046.000000
12.360000	-0.011053	-6.532252	-2.422556	-0.637446	-2.873051	-0.599199	0.000000	-10.000000	0.025000	0.000000	-79.000000	1023.000000	1023.000000	2046.000000
12.380000	-0.010762	-6.360233	-1.903250	-0.671963	-3.315250	-0.469771	0.000000	-10.000000	0.033333	0.000000	-79.000000	1023.000000	1023.000000	2046.000000
12.400000	-0.010107	-5.973116	-2.154625	-0.298174	-2.887304	-0.633014	0.000000	-10.000000	0.033333	0.000000	-79.000000	1023.000000	1023.000000	2046.000000
12.420000	-0.009602	-5.674985	-2.117460	-0.439803	-2.704058	-0.413665	0.000000	-10.000000	0.025000	0.000000	-79.000000	1023.000000	1023.000000	2046.000000
12.440000	-0.008939	-5.282712	-1.571971	-0.537419	-3.002454	-0.170868	0.000000	-10.000000	0.008333	0.000000	-79.000000	1023.000000	1023.000000	2046.000000
12.460000	-0.007896	-4.666718	-1.661742	-0.043953	-2.611350	-0.349673	0.000000	-10.000000	0.008333	0.000000	-79.000000	1023.000000	1023.000000	2046.000000
12.480000	-0.007160	-4.231842	-1.726915	-0.074763	-2.223045	-0.207120	0.000000	-10.000000	0.025000	0.000000	-79.000000	1023.000000	1023.000000	2046.000000
12.500000	-0.006412	-3.789270	-1.258323	-0.364807	-2.422437	0.256297	0.000000	-10.000000	0.041667	0.000000	-79.000000	1023.000000	1023.000000	2046.000000
12.520000	-0.005225	-3.087737	-0.991943	0.019317	-2.455163	0.340053	0.000000	-10.000000	0.041667	0.000000	-79.000000	1023.000000	1023.000000	2046.000000
12.540000	-0.004798	-2.835444	-1.336147	0.295776	-1.930920	0.135847	0.000000	-10.000000	0.041667	0.000000	-79.000000	1023.000000	1023.000000	2046.000000
12.560000	-0.003999	-2.363300	-1.055360	0.105571	-1.977908	0.564397	0.000000	-10.000000	0.033333	0.000000	-79.000000	1023.000000	1023.000000	2046.000000
12.580000	-0.003720	-2.198673	-0.721017	0.141814	-2.421069	0.801599	0.000000	-10.000000	0.041667	0.000000	-79.000000	1023.000000	1023.000000	2046.000000
12.600000	-0.004070	-2.405229	-1.021430	0.585132	-2.314524	0.345593	0.000000	-10.000000	0.041667	0.000000	-79.000000	1023.000000	1023.000000	2046.000000
12.620000	-0.004957	-2.929841	-1.340517	0.666221	-2.194019	-0.061526	0.000000	-10.000000	0.041667	0.000000	-79.000000	1023.000000	1023.000000	2046.000000
12.640000	-0.005191	-3.067679	-1.026841	0.125246	-2.483596	0.317511	0.000000	-10.000000	0.041667	0.000000	-79.000000	1023.000000	1023.000000	2046.000000
12.660000	-0.005784	-3.418061	-0.948901	0.085210	-2.604312	0.049942	0.000000	-10.000000	0.041667	0.000000	-79.000000	1023.000000	1023.000000	2046.000000
12.680000	-0.006607	-3.904814	-1.214361	0.095719	-2.347863	-0.438309	0.000000	-10.000000	0.041667	0.000000	-79.000000	1023.000000	1023.000000	2046.000000
12.700000	-0.006253	-3.695449	-0.896050	-0.209160	-2.419317	-0.170921	0.000000	-10.000000	0.033333	0.000000	-79.000000	1023.000000	1023.000000	2046.000000
12.720000	-0.007015	-4.145871	-0.738038	-0.135075	-2.796564	-0.476195	0.000000	-10.000000	0.033333	0.000000	-79.000000	1023.000000	1023.000000	2046.000000
12.740000	-0.008894	-5.256189	-1.437614	0.236538	-2.608999	-1.446114	0.000000	-10.000000	0.025000	0.000000	-79.000000	1023.000000	1023.000000	2046.000000
12.760000	-0.009484	-5.605028	-1.346751	-0.039263	-2.892025	-1.326990	0.000000	-10.000000	0.033333	0.000000	-79.000000	1023.000000	1023.000000	2046.000000
12.780000	-0.009723	-5.746181	-1.202284	-0.053507	-3.291865	-1.198526	0.000000	-10.000000	0.033333	0.000000	-79.000000	1023.000000	1023.000000	2046.000000
12.800000	-0.010861	-6.418658	-1.690652	0.217657	-3.109828	-1.835836	0.000000	-10.000000	0.050000	0.000000	-79.000000	1023.000000	1023.000000	2046.000000
12.820000	-0.010666	-6.303451	-1.693782	0.232064	-3.142083	-1.699649	0.000000	-10.000000	0.041667	0.000000	-79.000000	1023.000000	1023.000000	2046.000000
12.840000	-0.010238	-6.050552	-1.548669	0.383511	-3.520637	-1.364757	0.000000	-10.000000	0.041667	0.000000	-79.000000	1023.000000	1023.000000	2046.000000
12.860000	-0.010851	-6.412926	-2.138141	0.730730	-3.236143	-1.769372	0.000000	-10.000000	0.041667	0.000000	-79.000000	1023.000000	1023.000000	2046.000000
12.880000	-0.010759	-6.358652	-2.171149	0.749937	-3.276292	-1.661148	0.000000	-10.000000	0.041667	0.650000	-79.000000	1023.000000	1023.000000	2046.000000
12.900000	-0.009840	-5.815377	-1.914853	0.761635	-3.586306	-1.075853	0.000000	-10.000000	0.033333	1.416667	-79.000000	1023.000000	1023.000000	2046.000000
12.920000	-0.010405	-6.149484	-2.312265	0.985127	-3.389728	-1.432619	0.000000	-10.000000	0.025000	2.200000	-79.000000	1023.000000	1023.000000	2046.000000
12.940000	-0.010499	-6.204903	-2.327959	0.985696	-3.380354	-1.482286	0.000000	-10.000000	0.016667	2.250000	-79.000000	1023.000000	1023.000000	2046.000000
12.960000	-0.009121	-5.390410	-2.083223	1.042489	-3.482962	-0.866714	0.000000	-10.000000	0.000000	2.600000	-79.000000	1023.000000	1023.000000	2046.000000
12.980000	-0.008357	-4.939282	-2.057856	1.254547	-3.428569	-0.707404	0.000000	-10.000000	-0.016667	4.333333	-79.000000	1023.000000	1023.000000	2046.000000
13.000000	-0.008675	-5.126959	-2.199831	1.436136	-3.279145	-1.084118	0.000000	-10.000000	0.000000	5.366667	-79.000000	1023.000000	1023.000000	2046.000000
13.020000	-0.007836	-4.631250	-2.067354	1.403072	-3.281026	-0.685942	0.000000	-10.000000	0.025000	4.983334	-79.000000	1023.000000	1023.000000	2046.000000
13.040000	-0.007143	-4.221319	-2.065245	1.529129	-3.308062	-0.377141	0.000000	-10.000000	0.083333	1.183333	-79.000000	1023.000000	1023.000000	2046.000000
13.060000	-0.008054	-4.759856	-2.325630	1.629674	-3.172491	-0.891409	0.000000	-10.000000	0.116667	-4.583333	-79.500000	1023.000000	1023.000000	2046.000000
13.080000	-0.008507	-5.027795	-2.268875	1.373935	-3.170197	-0.962659	0.000000	-10.000000	0.141667	-9.583334	-81.333336	1023.000000	1023.000000	2046.000000
13.100000	-0.008489	-5.016868	-2.199771	1.122355	-3.266495	-0.672956	0.000000	-10.000000	0.141667	-12.700000	-84.666664	1023.000000	1023.000000	2046.000000
13.120000	-0.009151	-5.408134	-2.381533	0.876154	-3.224283	-0.678472	0.000000	-10.000000	0.141667	-13.133333	-88.833336	1023.000000	1023.000000	2046.000000
13.140000	-0.010563	-6.242733	-2.530297	0.588658	-3.221702	-1.079393	0.000000	-10.000000	0.150000	-13.433333	-93.333336	1023.000000	1023.000000	2046.000000
13.160000	-0.011077	-6.546372	-2.438075	0.164464	-3.301296	-0.971465	0.000000	-10.000000	0.150000	-13.583334	-97.833336	1023.000000	1023.000000	2046.000000
13.180000	-0.011010	-6.507129	-2.427369	0.064693	-3.393726	-0.750727	0.000000	-10.000000	0.141667	-13.683333	-102.500000	1023.000000	1023.000000	2046.000000
13.200000	-0.011541	-6.820881	-2.643565	-0.018226	-3.271151	-0.887939	0.000000	-10.000000	0.141667	-13.533334	-107.000000	1023.000000	1023.000000	2046.000000
13.220000	-0.012715	-7.514801	-2.714057	-0.333016	-3.302891	-1.164837	0.000000	-10.000000	0.141667	-13.266666	-111.500000	1023.000000	1023.000000	2046.000000
13.240000	-0.013140	-7.765616	-2.680071	-0.633514	-3.426299	-1.025733	0.000000	-10.000000	0.141667	-13.033334	-115.833336	1023.000000	1023.000000	2046.000000
13.260000	-0.012951	-7.654011	-2.798059	-0.638632	-3.420746	-0.796574	0.000000	-10.000000	0.141667	-12.850000	-120.333336	1023.000000	1023.000000	2046.000000
13.280000	-0.013682	-8.086155	-3.116916	-0.618639	-3.279872	-1.070727	0.000000	-10.000000	0.141667	-12.716666	-124.666664	1023.000000	1023.000000	2046.000000
13.300000	-0.014352	-8.481849	-3.020126	-0.866705	-3.382296	-1.212721	0.000000	-10.000000	0.141667	-12.450000	-129.000000	1023.000000	1023.000000	2046.000000
13.320000	-0.014360	-8.486491	-2.994826	-1.073297	-3.319747	-1.098621	0.000000	-10.000000	0.125000	-12.183333	-133.000000	1023.000000	1023.000000	2046.000000
13.340000	-0.013778	-8.142859	-2.999550	-1.038354	-3.298375	-0.806580	0.000000	-10.000000	0.108333	-11.733334	-138.333328	1023.000000	1023.000000	2046.000000
13.360000	-0.013998	-8.272554	-3.194771	-0.957256	-3.100694	-1.019834	0.000000	-10.000000	0.100000	-11.366667	-142.333328	1023.000000	1023.000000	2046.000000
13.380000	-0.014230	-8.409805	-3.000800	-1.233067	-3.220733	-0.955205	0.000000	-10.000000	0.100000	-10.900001	-146.166672	1023.000000	1023.000000	2046.000000
13.400000	-0.013613	-8.045240	-2.891067	-1.313922	-3.190355	-0.649896	0.000000	-10.000000	0.100000	-10.583334	-148.500000	1023.000000	1023.000000	2046.000000
13.420000	-0.013410	-7.925385	-3.074565	-1.244308	-3.105606	-0.500906	0.000000	-10.000000	0.100000	-10.216667	-152.000000	1023.000000	1023.000000	2046.000000
13.440000	-0.014304	-8.453810	-3.264812	-1.285184	-3.233259	-0.670554	0.000000	-10.000000	0.100000	-9.883333	-155.500000	1023.000000	1023.000000	2046.000000
13.460000	-0.015093	-8.920158	-3.268877	-1.441327	-3.364850	-0.845105	0.000000	-10.000000	0.100000	-9.566667	-158.833328	1023.000000	1023.000000	2046.000000
13.480000	-0.015432	-9.120543	-3.384908	-1.512956	-3.502289	-0.720390	0.000000	-10.000000	0.100000	-9.316667	-162.000000	1023.000000	1023.000000	2046.000000
13.500000	-0.016520	-9.763493	-3.848038	-1.486440	-3.412568	-1.016446	0.000000	-10.000000	0.100000	-9.083333	-165.000000	1023.000000	1023.000000	2046.000000
13.520000	-0.017876	-10.564513	-3.747556	-1.837619	-3.671008	-1.308331	0.000000	-10.000000	0.091667	-8.883333	-168.000000	1023.000000	1023.000000	2046.000000
13.540000	-0.018598	-10.991159	-3.628775	-2.323578	-3.755503	-1.283303	0.000000	-10.000000	0.083333	-8.316667	-171.000000	1023.000000	1023.000000	2046.000000
13.560000	-0.018906	-11.173302	-3.738714	-2.384529	-3.654611	-1.395447	0.000000	-10.000000	0.083333	-7.933333	-173.833328	1023.000000	1023.000000	2046.000000
13.580000	-0.019616	-11.593198	-3.869168	-2.288907	-3.661713	-1.773410	0.000000	-10.000000	0.083333	-7.583333	-176.666672	1023.000000	1023.000000	2046.000000
13.600000	-0.020778	-12.279990	-3.785532	-2.525853	-3.910924	-2.057681	0.000000	-10.000000	0.075000	-7.383334	-179.166672	1023.000000	1023.000000	2046.000000
13.620000	-0.022072	-13.044577	-3.923538	-2.670799	-4.203346	-2.246894	0.000000	-10.000000	0.058333	-7.100000	-181.666672	1023.000000	1023.000000	2046.000000
13.640000	-0.023145	-13.678966	-4.389536	-2.558793	-4.164279	-2.566357	0.000000	-10.000000	0.050000	-6.616667	-184.000000	1023.000000	1023.000000	2046.000000
13.660000	-0.023996	-14.181395	-4.395020	-2.632969	-4.443481	-2.709924	0.000000	-10.000000	0.050000	-6.083333	-186.333328	1023.000000	1023.000000	2046.000000
13.680000	-0.024235	-14.322875	-4.350177	-2.722417	-4.607363	-2.642917	0.000000	-10.000000	0.041667	-5.300000	-188.500000	1023.000000	1023.000000	2046.000000
13.700000	-0.024317	-14.371398	-4.665582	-2.536752	-4.472757	-2.696307	0.000000	-10.000000	0.033333	-4.366667	-190.166672	1023.000000	1023.000000	2046.000000
13.720000	-0.024633	-14.557809	-4.896319	-2.297136	-4.550504	-2.813850	0.000000	-10.000000	0.033333	-3.433333	-191.666672	1023.000000	1023.000000	2046.000000
13.740000	-0.024545	-14.506174	-4.824389	-2.319445	-4.712850	-2.649491	0.000000	-10.000000	0.033333	-2.700000	-192.666672	1023.000000	1023.000000	2046.000000
13.760000	-0.024369	-14.401952	-4.847508	-2.298984	-4.743810	-2.511650	0.000000	-10.000000	0.041667	-2.133333	-193.500000	1023.000000	1023.000000	2046.000000
13.780000	-0.024211	-14.308451	-5.060681	-2.137548	-4.587250	-2.522971	0.000000	-10.000000	0.041667	-1.433333	-193.833328	1023.000000	1023.000000	2046.000000
13.800000	-0.024114	-14.251088	-5.157839	-1.993357	-4.563897	-2.535996	0.000000	-10.000000	0.033333	-0.683333	-194.000000	1023.000000	1023.000000	2046.000000
13.820000	-0.023376	-13.815489	-4.865472	-2.040145	-4.701825	-2.208045	0.000000	-10.000000	0.033333	-0.150000	-194.000000	1023.000000	1023.000000	2046.000000
13.840000	-0.022220	-13.131734	-4.659809	-1.864804	-4.650795	-1.956326	0.000000	-10.000000	0.025000	0.000000	-194.000000	1023.000000	1023.000000	2046.000000
13.860000	-0.021567	-12.746088	-4.790589	-1.652931	-4.357856	-1.944712	0.000000	-10.000000	0.041667	0.000000	-194.000000	1023.000000	1023.000000	2046.000000
13.880000	-0.021077	-12.456587	-4.792814	-1.388056	-4.298247	-1.977469	0.000000	-10.000000	0.033333	0.000000	-194.000000	1023.000000	1023.000000	2046.000000
13.900000	-0.020464	-12.094133	-4.526444	-1.473714	-4.290127	-1.803849	0.000000	-10.000000	0.025000	0.000000	-194.000000	1023.000000	1023.000000	2046.000000
13.920000	-0.019846	-11.729266	-4.337302	-1.410285	-4.292254	-1.689424	0.000000	-10.000000	0.016667	0.000000	-194.000000	1023.000000	1023.000000	2046.000000
13.940000	-0.019820	-11.713833	-4.526780	-1.422723	-3.990795	-1.773535	0.000000	-10.000000	0.025000	0.000000	-194.000000	1023.000000	1023.000000	2046.000000
13.960000	-0.019954	-11.792994	-4.414487	-1.480702	-4.025455	-1.872351	0.000000	-10.000000	0.041667	0.000000	-194.000000	1023.000000	1023.000000	2046.000000
13.980000	-0.020201	-11.938590	-4.229509	-1.808018	-4.093677	-1.807386	0.000000	-10.000000	0.041667	0.366667	-194.000000	1023.000000	1023.000000	2046.000000
14.000000	-0.020079	-11.866438	-4.166340	-2.072169	-4.002145	-1.625783	0.000000	-10.000000	0.033333	1.450000	-194.000000	1023.000000	1023.000000	2046.000000
14.020000	-0.020575	-12.159580	-4.385222	-2.140131	-3.830314	-1.803915	0.000000	-10.000000	0.016667	3.066667	-194.000000	1023.000000	1023.000000	2046.000000
14.040000	-0.020729	-12.251020	-4.142636	-2.284861	-3.945254	-1.878269	0.000000	-10.000000	0.000000	4.733333	-194.000000	1023.000000	1023.000000	2046.000000
14.060000	-0.020459	-12.091538	-3.957933	-2.451654	-3.932639	-1.749312	0.000000	-10.000000	-0.025000	5.933333	-194.000000	1023.000000	1023.000000	2046.000000
14.080000	-0.020067	-11.859464	-3.925998	-2.578262	-3.750868	-1.604336	0.000000	-10.000000	-0.025000	6.750000	-194.000000	1023.000000	1023.000000	2046.000000
14.100000	-0.020097	-11.877118	-4.058346	-2.613963	-3.586024	-1.618785	0.000000	-10.000000	-0.016667	7.316667	-194.000000	1023.000000	1023.000000	2046.000000
14.120000	-0.019832	-11.720928	-3.808983	-2.682641	-3.638431	-1.590874	0.000000	-10.000000	0.000000	7.883334	-194.000000	1023.000000	1023.000000	2046.000000
14.140000	-0.019016	-11.238494	-3.551608	-2.702345	-3.582219	-1.402321	0.000000	-10.000000	0.000000	8.516666	-194.000000	1023.000000	1023.000000	2046.000000
14.160000	-0.018279	-10.802904	-3.598739	-2.735422	-3.253047	-1.215696	0.000000	-10.000000	-0.008333	9.033334	-194.000000	1023.000000	1023.000000	2046.000000
14.180000	-0.017851	-10.549679	-3.641319	-2.571078	-3.074932	-1.262350	0.000000	-10.000000	-0.025000	9.700000	-158.000000	1023.000000	1023.000000	2046.000000
14.200000	-0.016921	-10.000110	-3.242438	-2.542710	-3.108491	-1.106472	0.000000	-10.000000	-0.050000	10.700000	-83.333336	1023.000000	1023.000000	2046.000000
14.220000	-0.015611	-9.225835	-2.846830	-2.495551	-2.960584	-0.922869	0.000000	-10.000000	-0.066667	11.650000	-8.666667	1023.000000	1023.000000	2046.000000
14.240000	-0.014136	-8.354154	-2.727361	-2.438297	-2.579520	-0.608976	0.000000	-10.000000	-0.075000	12.200000	30.000000	1023.000000	1023.000000	2046.000000
14.260000	-0.013097	-7.740517	-2.738183	-2.279842	-2.310767	-0.411725	0.000000	-10.000000	-0.075000	12.433333	31.333334	1023.000000	1023.000000	2046.000000
14.280000	-0.012307	-7.273526	-2.459660	-2.175782	-2.388452	-0.249633	0.000000	-10.000000	-0.091667	12.966667	35.666668	1023.000000	1023.000000	2046.000000
14.300000	-0.011449	-6.766227	-2.222841	-2.131135	-2.352550	-0.059701	0.000000	-10.000000	-0.108333	13.500000	40.000000	1023.000000	1023.000000	2046.000000
14.320000	-0.010657	-6.298067	-2.214934	-2.074215	-2.119445	0.110527	0.000000	-10.000000	-0.125000	13.983334	44.500000	1023.000000	1023.000000	2046.000000
14.340000	-0.010526	-6.220707	-2.496196	-1.807020	-1.935643	0.018153	0.000000	-10.000000	-0.125000	14.250000	47.500000	1023.000000	1023.000000	2046.000000
14.360000	-0.010674	-6.308567	-2.243167	-1.841780	-2.208269	-0.015350	0.000000	-10.000000	-0.133333	14.766667	52.166668	1023.000000	1023.000000	2046.000000
14.380000	-0.010517	-6.215394	-1.972273	-1.907028	-2.265021	-0.071072	0.000000	-10.000000	-0.158333	15.250000	57.000000	1023.000000	1023.000000	2046.000000
14.400000	-0.009921	-5.863160	-2.056048	-1.894289	-1.796368	-0.116455	0.000000	-10.000000	-0.183333	15.866667	62.000000	1023.000000	1023.000000	2046.000000
14.420000	-0.009767	-5.772005	-1.872023	-1.862775	-1.885229	-0.151977	0.000000	-10.000000	-0.191667	16.333334	67.166664	1023.000000	1023.000000	2046.000000
14.440000	-0.009673	-5.716899	-1.629227	-1.759915	-2.049963	-0.277795	0.000000	-10.000000	-0.175000	16.850000	72.500000	1023.000000	1023.000000	2046.000000
14.460000	-0.009872	-5.834116	-1.510386	-1.651204	-2.118503	-0.554025	0.000000	-10.000000	-0.158333	16.950001	78.000000	1023.000000	1023.000000	2046.000000
14.480000	-0.010303	-6.088808	-1.848775	-1.539081	-1.919237	-0.781716	0.000000	-10.000000	-0.150000	17.066668	83.666664	1023.000000	1023.000000	2046.000000
14.500000	-0.010581	-6.253155	-1.793373	-1.530400	-2.131667	-0.797715	0.000000	-10.000000	-0.150000	16.966667	89.500000	1023.000000	1023.000000	2046.000000
14.520000	-0.010118	-5.979976	-1.551439	-1.467812	-2.283688	-0.677036	0.000000	-10.000000	-0.166667	17.483334	95.166664	1023.000000	1023.000000	2046.000000
14.540000	-0.009475	-5.599933	-1.371550	-1.282731	-2.289537	-0.656115	0.000000	-10.000000	-0.191667	17.983334	100.833336	1023.000000	1023.000000	2046.000000
14.560000	-0.008543	-5.048839	-1.581854	-0.989961	-1.888429	-0.588593	0.000000	-10.000000	-0.225000	18.833334	106.500000	1023.000000	1023.000000	2046.000000
14.580000	-0.007780	-4.597722	-1.632823	-0.781164	-1.838651	-0.345084	0.000000	-10.000000	-0.241667	19.500000	112.833336	1023.000000	1023.000000	2046.000000
14.600000	-0.006945	-4.104647	-1.481368	-0.562752	-1.968506	-0.092021	0.000000	-10.000000	-0.258333	20.133333	119.333336	1023.000000	1023.000000	2046.000000
14.620000	-0.006013	-3.553457	-1.326402	-0.301882	-1.918386	-0.006788	0.000000	-10.000000	-0.275000	20.716667	126.166664	1023.000000	1023.000000	2046.000000
14.640000	-0.004882	-2.885386	-1.578226	-0.089115	-1.414162	0.196116	0.000000	-10.000000	-0.291667	21.216667	133.000000	1023.000000	1023.000000	2046.000000
14.660000	-0.003999	-2.363149	-1.350657	0.013239	-1.491257	0.465525	0.000000	-10.000000	-0.300000	21.750000	140.000000	1023.000000	1023.000000	2046.000000
14.680000	-0.002407	-1.422727	-0.899044	0.304738	-1.621967	0.793546	0.000000	-10.000000	-0.283333	22.033335	147.000000	1023.000000	1023.000000	2046.000000
14.700000	-0.000477	-0.281980	-0.868970	0.640319	-1.020542	0.967214	0.000000	-10.000000	-0.283333	22.250000	154.333328	1023.000000	1023.000000	2046.000000
14.720000	0.001130	0.667584	-0.555936	0.936309	-0.935616	1.222828	0.000000	-10.000000	-0.283333	22.366667	161.666672	1023.000000	1023.000000	2046.000000
14.740000	0.002823	1.668130	-0.110430	1.175832	-0.952791	1.555518	0.000000	-10.000000	-0.300000	22.333334	169.333328	1023.000000	1023.000000	2046.000000
14.760000	0.004528	2.675902	0.019814	1.488931	-0.482958	1.650115	0.000000	-10.000000	-0.300000	22.316668	176.666672	1023.000000	1023.000000	2046.000000
14.780000	0.005723	3.382555	0.222515	1.626355	-0.167064	1.700750	0.000000	-10.000000	-0.300000	22.483334	184.166672	1023.000000	1023.000000	2046.000000
14.800000	0.006680	3.948035	0.585268	1.546662	-0.117149	1.933254	0.000000	-10.000000	-0.300000	22.666666	191.500000	1023.000000	1023.000000	2046.000000
14.820000	0.007468	4.413351	0.954235	1.526562	-0.172896	2.105450	0.000000	-10.000000	-0.308333	22.716667	199.166672	1023.000000	1023.000000	2046.000000
14.840000	0.007960	4.704129	0.870482	1.472886	0.204469	2.156292	0.000000	-10.000000	-0.316667	22.733334	206.666672	1023.000000	1023.000000	2046.000000
14.860000	0.008644	5.108351	1.015101	1.507079	0.315184	2.270987	0.000000	-10.000000	-0.325000	23.000000	214.333328	1023.000000	1023.000000	2046.000000
14.880000	0.009262	5.473765	1.251323	1.411350	0.217180	2.593911	0.000000	-10.000000	-0.333333	23.283333	222.000000	1023.000000	1023.000000	2046.000000
14.900000	0.009966	5.890157	1.493364	1.468578	0.231730	2.696484	0.000000	-10.000000	-0.341667	23.516666	229.666672	1023.000000	1023.000000	2046.000000
14.920000	0.010546	6.232669	1.346774	1.561562	0.614812	2.709521	0.000000	-10.000000	-0.350000	23.783333	237.333328	1023.000000	1023.000000	2046.000000
14.940000	0.011480	6.784826	1.667390	1.599167	0.571491	2.946779	0.000000	-10.000000	-0.350000	24.050001	245.000000	1023.000000	1023.000000	2046.000000
14.960000	0.012678	7.492407	1.987926	1.737301	0.534113	3.233068	0.000000	-10.000000	-0.358333	24.133333	253.000000	1023.000000	1023.000000	2046.000000
14.980000	0.014032	8.292917	2.070698	2.023088	0.835339	3.363793	0.000000	-10.000000	-0.366667	23.883333	261.000000	1023.000000	1023.000000	2046.000000
15.000000	0.015155	8.956472	2.212010	2.211133	1.004359	3.528970	0.000000	-10.000000	-0.375000	23.966667	269.000000	1023.000000	1023.000000	2046.000000
15.020000	0.016879	9.975643	2.699219	2.332511	1.030232	3.913682	0.000000	-10.000000	-0.366667	24.016666	277.000000	1023.000000	1023.000000	2046.000000
15.040000	0.018931	11.188144	2.920124	2.642227	1.443848	4.181944	0.000000	-10.000000	-0.358333	24.350000	285.166656	1023.000000	1023.000000	2046.000000
15.060000	0.020600	12.174714	3.246345	3.018352	1.626461	4.283556	0.000000	-10.000000	-0.366667	24.450001	293.500000	1023.000000	1023.000000	2046.000000
15.080000	0.022509	13.303105	3.741431	3.216646	1.709674	4.635354	0.000000	-10.000000	-0.383333	24.850000	301.833344	1023.000000	1023.000000	2046.000000
15.100000	0.024549	14.508171	4.030275	3.463508	1.977137	5.037251	0.000000	-10.000000	-0.408333	25.100000	310.000000	1023.000000	1023.000000	2046.000000
15.120000	0.026211	15.490461	4.050893	3.904311	2.437960	5.097297	0.000000	-10.000000	-0.416667	25.350000	318.333344	1023.000000	1023.000000	2046.000000
15.140000	0.027369	16.175026	4.438677	4.087728	2.318319	5.330302	0.000000	-10.000000	-0.416667	25.283333	326.666656	1023.000000	1023.000000	2046.000000
15.160000	0.028628	16.919086	4.693040	4.261904	2.336608	5.627535	0.000000	-10.000000	-0.408333	25.433334	335.166656	1023.000000	1023.000000	2046.000000
15.180000	0.029292	17.311632	4.553567	4.653892	2.620309	5.483864	0.000000	-10.000000	-0.400000	25.333334	343.500000	1023.000000	1023.000000	2046.000000
15.200000	0.029404	17.377501	4.643724	4.856099	2.516278	5.361400	0.000000	-10.000000	-0.391667	25.400002	352.000000	1023.000000	1023.000000	2046.000000
15.220000	0.030064	17.767696	5.029137	4.904608	2.395010	5.438942	0.000000	-10.000000	-0.391667	25.150002	360.500000	1023.000000	1023.000000	2046.000000
15.240000	0.030764	18.181446	5.216992	5.115499	2.627962	5.220994	0.000000	-10.000000	-0.391667	25.300001	368.833344	1023.000000	1023.000000	2046.000000
15.260000	0.030768	18.183794	5.315985	5.196030	2.626294	5.045485	0.000000	-10.000000	-0.391667	25.166666	377.333344	1023.000000	1023.000000	2046.000000
15.280000	0.030284	17.897795	5.633996	5.116027	2.233613	4.914159	0.000000	-10.000000	-0.375000	25.066666	385.666656	1023.000000	1023.000000	2046.000000
15.300000	0.029922	17.683792	5.659129	5.315352	2.050675	4.658636	0.000000	-10.000000	-0.358333	24.549999	394.166656	1023.000000	1023.000000	2046.000000
15.320000	0.029369	17.357157	5.290540	5.460575	2.280975	4.325066	0.000000	-10.000000	-0.341667	24.083334	402.500000	1023.000000	1023.000000	2046.000000
15.340000	0.029180	17.245663	5.606213	5.411612	1.910351	4.317487	0.000000	-10.000000	-0.333333	23.600000	410.833344	1023.000000	1023.000000	2046.000000
15.360000	0.030238	17.870779	5.840898	5.587187	1.909217	4.533477	0.000000	-10.000000	-0.325000	23.333334	418.666656	1023.000000	1023.000000	2046.000000
15.380000	0.030974	18.305742	5.597888	6.048946	2.293349	4.365560	0.000000	-10.000000	-0.333333	23.333334	426.333344	1023.000000	1023.000000	2046.000000
15.400000	0.031536	18.637640	5.850984	6.195317	2.067197	4.524142	0.000000	-10.000000	-0.341667	23.416668	434.000000	1023.000000	1023.000000	2046.000000
15.420000	0.032637	19.288416	6.013158	6.400011	1.991498	4.883749	0.000000	-10.000000	-0.350000	23.600000	442.000000	1023.000000	1023.000000	2046.000000
15.440000	0.033645	19.884380	5.845782	6.841171	2.321490	4.875937	0.000000	-10.000000	-0.350000	23.800001	450.000000	1023.000000	1023.000000	2046.000000
15.460000	0.034192	20.207272	5.955304	6.982675	2.274510	4.994783	0.000000	-10.000000	-0.341667	23.766666	458.000000	1023.000000	1023.000000	2046.000000
15.480000	0.035133	20.763372	6.150754	7.085850	2.199990	5.326778	0.000000	-10.000000	-0.308333	23.333334	466.000000	1023.000000	1023.000000	2046.000000
15.500000	0.036340	21.477011	6.234419	7.407625	2.407115	5.427852	0.000000	-10.000000	-0.275000	22.700001	473.666656	1023.000000	1023.000000	2046.000000
15.520000	0.037415	22.112110	6.266513	7.747511	2.631079	5.467006	0.000000	-10.000000	-0.241667	21.866667	481.333344	1023.000000	1023.000000	2046.000000
15.540000	0.038630	22.830151	6.663979	7.809009	2.543594	5.813569	0.000000	-10.000000	-0.241667	21.166668	488.666656	1023.000000	1023.000000	2046.000000
15.560000	0.040661	24.030373	7.088353	8.182982	2.617013	6.142023	0.000000	-10.000000	-0.241667	20.866667	496.000000	1023.000000	1023.000000	2046.000000
15.580000	0.042491	25.112381	7.238025	8.598820	3.057817	6.217719	0.000000	-10.000000	-0.233333	20.833334	503.000000	1023.000000	1023.000000	2046.000000
15.600000	0.043867	25.925468	7.621281	8.838293	3.218348	6.247547	0.000000	-10.000000	-0.216667	20.950001	510.000000	1023.000000	1023.000000	2046.000000
15.620000	0.044840	26.500570	8.003788	8.840317	3.260516	6.395950	0.000000	-10.000000	-0.200000	20.733334	517.000000	1023.000000	1023.000000	2046.000000
15.640000	0.046169	27.286081	8.263391	8.887706	3.461875	6.673108	0.000000	-10.000000	-0.200000	20.766666	523.833313	1023.000000	1023.000000	2046.000000
15.660000	0.046175	27.289591	8.240304	9.055213	3.601191	6.392883	0.000000	-10.000000	-0.208333	20.583334	530.666687	1023.000000	1023.000000	2046.000000
15.680000	0.046361	27.399216	8.529697	8.859682	3.446540	6.563298	0.000000	-10.000000	-0.225000	20.533333	537.500000	1023.000000	1023.000000	2046.000000
15.700000	0.047248	27.923443	8.750995	8.732108	3.449371	6.990969	0.000000	-10.000000	-0.233333	20.666666	544.500000	1023.000000	1023.000000	2046.000000
15.720000	0.047698	28.189491	8.614646	8.949936	3.749151	6.875758	0.000000	-10.000000	-0.241667	20.983334	551.500000	1023.000000	1023.000000	2046.000000
15.740000	0.047809	28.254986	8.857048	9.051990	3.624803	6.721146	0.000000	-10.000000	-0.241667	21.116667	558.500000	1023.000000	1023.000000	2046.000000
15.760000	0.048727	28.797373	9.202319	9.038622	3.573070	6.983361	0.000000	-10.000000	-0.250000	20.933334	565.500000	1023.000000	1023.000000	2046.000000
15.780000	0.050329	29.744473	9.254200	9.194118	3.901615	7.394540	0.000000	-10.000000	-0.241667	20.716667	572.500000	1023.000000	1023.000000	2046.000000
15.800000	0.051272	30.301691	9.526113	9.555815	3.979624	7.240139	0.000000	-10.000000	-0.241667	20.516668	579.500000	1023.000000	1023.000000	2046.000000
15.820000	0.052627	31.102499	10.082904	9.686836	3.905571	7.427187	0.000000	-10.000000	-0.233333	20.383335	586.333313	1023.000000	1023.000000	2046.000000
15.840000	0.054884	32.436501	10.398322	9.868180	4.187436	7.982563	0.000000	-10.000000	-0.233333	20.000000	593.166687	1023.000000	1023.000000	2046.000000
15.860000	0.056235	33.234783	10.320904	10.253100	4.624565	8.036214	0.000000	-10.000000	-0.216667	19.783333	599.833313	1023.000000	1023.000000	2046.000000
15.880000	0.057153	33.777264	10.885337	10.454342	4.362856	8.074730	0.000000	-10.000000	-0.225000	19.750000	606.500000	1023.000000	1023.000000	2046.000000
15.900000	0.058295	34.452484	11.098003	10.568313	4.429402	8.356767	0.000000	-10.000000	-0.233333	19.950001	613.000000	1023.000000	1023.000000	2046.000000
15.920000	0.059381	35.094330	10.783016	10.853078	4.958763	8.499474	0.000000	-10.000000	-0.258333	20.266666	619.666687	1023.000000	1023.000000	2046.000000
15.940000	0.059100	34.928043	11.047633	11.006185	4.598274	8.275951	0.000000	-10.000000	-0.258333	20.183334	626.333313	1023.000000	1023.000000	2046.000000
15.960000	0.059625	35.238625	11.361000	11.302143	4.381341	8.194142	0.000000	-10.000000	-0.258333	20.366667	633.166687	1023.000000	1023.000000	2046.000000
15.980000	0.060679	35.861252	11.143930	11.399501	4.917142	8.400678	0.000000	-10.000000	-0.250000	20.066668	639.833313	1023.000000	1023.000000	2046.000000
16.000000	0.060256	35.611362	11.557652	11.389282	4.596714	8.067713	0.000000	-10.000000	-0.250000	20.116667	646.666687	1023.000000	1023.000000	2046.000000
16.020000	0.060810	35.938877	12.058350	11.612051	4.343067	7.925412	0.000000	-10.000000	-0.250000	19.916668	653.333313	1023.000000	1023.000000	2046.000000
16.040001	0.061155	36.142357	11.484048	11.773761	4.978284	7.906263	0.000000	-10.000000	-0.250000	19.950001	660.000000	1023.000000	1023.000000	2046.000000
16.059999	0.059592	35.218769	11.786610	11.860362	4.249421	7.322378	0.000000	-10.000000	-0.233333	19.633333	666.666687	1023.000000	1023.000000	2046.000000
16.080000	0.059229	35.004482	11.997727	11.951779	3.886631	7.168346	0.000000	-10.000000	-0.208333	19.100000	673.333313	1023.000000	1023.000000	2046.000000
16.100000	0.059398	35.104282	11.395310	12.087132	4.530744	7.091093	0.000000	-10.000000	-0.175000	18.366667	680.000000	1023.000000	1023.000000	2046.000000
16.120001	0.058965	34.848305	12.024552	11.988289	3.867332	6.968131	0.000000	-10.000000	-0.166667	17.950001	686.333313	1023.000000	1023.000000	2046.000000
16.139999	0.060174	35.562710	12.169782	12.393482	3.887592	7.111854	0.000000	-10.000000	-0.166667	17.833334	692.500000	1023.000000	1023.000000	2046.000000
16.160000	0.060968	36.032028	11.585480	12.628908	4.543925	7.273715	0.000000	-10.000000	-0.166667	17.916666	698.500000	1023.000000	1023.000000	2046.000000
16.180000	0.060989	36.044735	12.175379	12.796895	3.888401	7.184060	0.000000	-10.000000	-0.175000	17.933334	704.500000	1023.000000	1023.000000	2046.000000
16.200001	0.062309	36.824799	12.332532	13.218929	3.877991	7.395346	0.000000	-10.000000	-0.175000	17.983334	710.500000	1023.000000	1023.000000	2046.000000
16.219999	0.063300	37.410164	11.789186	13.415856	4.585307	7.619814	0.000000	-10.000000	-0.183333	17.916666	716.500000	1023.000000	1023.000000	2046.000000
16.240000	0.063543	37.553795	12.115796	13.517060	4.272278	7.648661	0.000000	-10.000000	-0.175000	17.966667	722.500000	1023.000000	1023.000000	2046.000000
16.260000	0.064579	38.166443	12.598121	13.814615	3.936524	7.817182	0.000000	-10.000000	-0.166667	17.650000	728.500000	1023.000000	1023.000000	2046.000000
16.280001	0.065984	38.996700	12.014173	14.012510	4.878607	8.091409	0.000000	-10.000000	-0.150000	17.450001	734.333313	1023.000000	1023.000000	2046.000000
16.299999	0.066591	39.355320	12.556797	13.950866	4.503959	8.343699	0.000000	-10.000000	-0.133333	16.850000	740.000000	1023.000000	1023.000000	2046.000000
16.320000	0.068409	40.429523	13.012180	14.535147	4.436771	8.445426	0.000000	-10.000000	-0.133333	16.666668	745.666687	1023.000000	1023.000000	2046.000000
16.340000	0.069815	41.260406	12.645251	14.746438	5.285355	8.583363	0.000000	-10.000000	-0.133333	16.483334	751.166687	1023.000000	1023.000000	2046.000000
16.360001	0.070843	41.868366	13.383553	14.663994	4.972440	8.848378	0.000000	-10.000000	-0.141667	16.316666	756.833313	1023.000000	1023.000000	2046.000000
16.379999	0.072008	42.556950	13.694092	15.065820	5.081265	8.715775	0.000000	-10.000000	-0.141667	16.216667	762.166687	1023.000000	1023.000000	2046.000000
16.400000	0.072124	42.625248	13.347578	14.832544	5.687950	8.757175	0.000000	-10.000000	-0.133333	15.866667	767.666687	1023.000000	1023.000000	2046.000000
16.420000	0.072132	42.630238	13.720145	14.491092	5.434166	8.984833	0.000000	-10.000000	-0.116667	15.816667	773.000000	1023.000000	1023.000000	2046.000000
16.440001	0.072434	42.808685	14.218908	14.571350	4.974493	9.043935	0.000000	-10.000000	-0.100000	15.450000	778.333313	1023.000000	1023.000000	2046.000000
16.459999	0.072848	43.053116	13.951876	14.823748	5.442261	8.835232	0.000000	-10.000000	-0.091667	15.333334	783.500000	1023.000000	1023.000000	2046.000000
16.480000	0.073052	43.173775	13.840655	14.573762	5.682011	9.077346	0.000000	-10.000000	-0.075000	15.033334	788.666687	1023.000000	1023.000000	2046.000000
16.500000	0.073276	43.306335	14.302715	14.399918	5.317997	9.285707	0.000000	-10.000000	-0.058333	14.783334	793.833313	1023.000000	1023.000000	2046.000000
16.520000	0.074071	43.775719	14.483982	14.763926	5.297367	9.230443	0.000000	-10.000000	-0.066667	14.616667	798.833313	1023.000000	1023.000000	2046.000000
16.540001	0.074974	44.309677	14.251804	15.005587	5.865009	9.187276	0.000000	-10.000000	-0.066667	14.566667	803.666687	1023.000000	1023.000000	2046.000000
16.559999	0.076365	45.131466	14.733526	14.867926	5.861358	9.668656	0.000000	-10.000000	-0.075000	14.450001	808.500000	1023.000000	1023.000000	2046.000000
16.580000	0.077879	46.026646	15.384581	15.135601	5.550951	9.955512	0.000000	-10.000000	-0.075000	14.383334	813.333313	1023.000000	1023.000000	2046.000000
16.600000	0.079204	46.809853	15.247159	15.655328	6.065996	9.841370	0.000000	-10.000000	-0.091667	14.116667	818.166687	1023.000000	1023.000000	2046.000000
16.620001	0.080255	47.430790	15.260896	15.750561	6.423905	9.995431	0.000000	-10.000000	-0.100000	14.033334	823.000000	1023.000000	1023.000000	2046.000000
16.639999	0.081319	48.059292	15.631771	15.639950	6.288948	10.498625	0.000000	-10.000000	-0.100000	13.850000	827.666687	1023.000000	1023.000000	2046.000000
16.660000	0.081772	48.327045	15.948830	15.843071	5.986828	10.548318	0.000000	-10.000000	-0.100000	13.583334	832.333313	1023.000000	1023.000000	2046.000000
16.680000	0.082015	48.470974	15.835887	16.186836	6.156766	10.291484	0.000000	-10.000000	-0.091667	13.250000	836.833313	1023.000000	1023.000000	2046.000000
16.700001	0.081743	48.310120	15.468621	16.431177	6.457740	9.952581	0.000000	-10.000000	-0.083333	12.850000	841.500000	1023.000000	1023.000000	2046.000000
16.719999	0.081900	48.402946	15.614738	16.264051	6.383169	10.140985	0.000000	-10.000000	-0.066667	12.550000	845.833313	1023.000000	1023.000000	2046.000000
16.740000	0.082459	48.733330	16.160250	16.162169	6.027401	10.383509	0.000000	-10.000000	-0.058333	12.466667	850.000000	1023.000000	1023.000000	2046.000000
16.760000	0.082520	48.769035	16.277752	16.465107	6.014255	10.011920	0.000000	-10.000000	-0.058333	12.316667	854.000000	1023.000000	1023.000000	2046.000000
16.780001	0.082071	48.503674	15.931159	16.755239	6.371691	9.445583	0.000000	-10.000000	-0.066667	12.566667	858.166687	1023.000000	1023.000000	2046.000000
16.799999	0.081774	48.328445	16.039770	16.815044	6.123759	9.349874	0.000000	-10.000000	-0.066667	12.300000	862.500000	1023.000000	1023.000000	2046.000000
16.820000	0.081023	47.884598	16.236452	16.645954	5.647602	9.354590	0.000000	-10.000000	-0.058333	11.716667	866.833313	1023.000000	1023.000000	2046.000000
16.840000	0.080492	47.570641	16.296600	16.739962	5.442708	9.091373	0.000000	-10.000000	-0.050000	10.883333	870.833313	1023.000000	1023.000000	2046.000000
16.860001	0.079764	47.140354	15.867463	16.989502	5.773385	8.510005	0.000000	-10.000000	-0.050000	10.466667	874.500000	1023.000000	1023.000000	2046.000000
16.879999	0.080417	47.526550	16.063021	16.971222	5.693360	8.798945	0.000000	-10.000000	-0.058333	10.783334	878.000000	1023.000000	1023.000000	2046.000000
16.900000	0.081259	48.023857	16.427162	17.076944	5.341543	9.178206	0.000000	-10.000000	-0.058333	11.316667	881.500000	1023.000000	1023.000000	2046.000000
16.920000	0.081286	48.040230	16.121607	17.480179	5.562266	8.876179	0.000000	-10.000000	-0.066667	11.900001	885.166687	1023.000000	1023.000000	2046.000000
16.940001	0.081321	48.060631	15.893902	17.739828	5.709393	8.717509	0.000000	-10.000000	-0.058333	12.216667	889.000000	1023.000000	1023.000000	2046.000000
16.959999	0.082468	48.738697	16.069086	17.736889	5.677027	9.255694	0.000000	-10.000000	-0.058333	12.166667	893.000000	1023.000000	1023.000000	2046.000000
16.980000	0.083329	49.247402	16.326771	17.905582	5.443200	9.571849	0.000000	-10.000000	-0.050000	11.950000	897.000000	1023.000000	1023.000000	2046.000000
17.000000	0.083235	49.192017	16.059973	18.050623	5.738054	9.343367	0.000000	-10.000000	-0.050000	11.533334	901.000000	1023.000000	1023.000000	2046.000000
17.020000	0.083602	49.408871	16.030836	18.105288	5.888059	9.384686	0.000000	-10.000000	-0.041667	11.183333	905.000000	1023.000000	1023.000000	2046.000000
17.040001	0.085182	50.342834	16.315617	18.123117	5.858378	10.045722	0.000000	-10.000000	-0.025000	10.583334	909.000000	1023.000000	1023.000000	2046.000000
17.059999	0.086444	51.088516	16.508459	18.420641	5.956888	10.202527	0.000000	-10.000000	-0.008333	10.050000	912.666687	1023.000000	1023.000000	2046.000000
17.080000	0.086753	51.270870	16.411663	18.658884	6.279279	9.921044	0.000000	-10.000000	0.000000	9.416667	916.166687	1023.000000	1023.000000	2046.000000
17.100000	0.088338	52.207539	16.681002	18.742756	6.452028	10.331754	0.000000	-10.000000	0.000000	8.833334	919.333313	1023.000000	1023.000000	2046.000000
17.120001	0.089718	53.023262	17.231991	18.740267	6.319686	10.731318	0.000000	-10.000000	0.000000	8.183333	922.500000	1023.000000	1023.000000	2046.000000
17.139999	0.089075	52.643093	17.037020	18.713346	6.631682	10.261044	0.000000	-10.000000	0.000000	7.750000	925.333313	1023.000000	1023.000000	2046.000000
17.160000	0.088637	52.384224	17.110615	18.484821	6.666996	10.121791	0.000000	-10.000000	0.000000	7.333333	928.000000	1023.000000	1023.000000	2046.000000
17.180000	0.089118	52.668682	17.313297	18.265251	6.493035	10.597100	0.000000	-10.000000	0.000000	7.116667	930.500000	1023.000000	1023.000000	2046.000000
17.200001	0.089123	52.671936	17.281513	18.268976	6.554214	10.567231	0.000000	-10.000000	0.000000	6.916667	933.000000	1023.000000	1023.000000	2046.000000
17.219999	0.088288	52.178104	17.140400	18.123499	6.682436	10.231770	0.000000	-10.000000	0.000000	6.866667	935.333313	1023.000000	1023.000000	2046.000000
17.240000	0.088441	52.268452	17.246176	18.015179	6.623874	10.383223	0.000000	-10.000000	0.000000	6.750000	937.500000	1023.000000	1023.000000	2046.000000
17.260000	0.089360	52.811855	17.431629	18.005497	6.555501	10.819229	0.000000	-10.000000	0.000000	6.633333	939.833313	1023.000000	1023.000000	2046.000000
17.280001	0.089753	53.043884	17.405380	18.129082	6.753966	10.755455	0.000000	-10.000000	0.000000	6.533333	942.166687	1023.000000	1023.000000	2046.000000
17.299999	0.089922	53.143738	17.550829	18.192820	6.814676	10.585411	0.000000	-10.000000	0.000000	6.500000	944.500000	1023.000000	1023.000000	2046.000000
17.320000	0.091571	54.118397	17.857065	18.299627	6.979098	10.982608	0.000000	-10.000000	0.000000	6.550000	948.000000	1023.000000	1023.000000	2046.000000
17.340000	0.093384	55.189785	18.134943	18.588827	7.027006	11.439006	0.000000	-10.000000	0.000000	6.650000	950.833313	1023.000000	1023.000000	2046.000000
17.360001	0.093815	55.444679	18.149107	18.861935	7.235230	11.198407	0.000000	-10.000000	0.000000	6.750000	953.000000	1023.000000	1023.000000	2046.000000
17.379999	0.094284	55.722111	18.371025	18.756573	7.253951	11.340563	0.000000	-10.000000	0.000000	6.866667	953.833313	1023.000000	1023.000000	2046.000000
17.400000	0.095394	56.377991	18.504196	18.955387	7.165792	11.752616	0.000000	-10.000000	0.000000	6.950000	955.333313	1023.000000	1023.000000	2046.000000
17.420000	0.095419	56.392841	18.288103	19.139143	7.341707	11.623886	0.000000	-10.000000	0.000000	6.766667	957.666687	1023.000000	1023.000000	2046.000000
17.440001	0.094750	55.997482	18.295481	19.241728	7.242827	11.217447	0.000000	-10.000000	0.000000	6.233334	960.000000	1023.000000	1023.000000	2046.000000
17.459999	0.094760	56.003094	18.339411	19.146833	7.215761	11.301088	0.000000	-10.000000	0.000000	5.500000	962.333313	1023.000000	1023.000000	2046.000000
17.480000	0.095124	56.218464	18.456036	19.189762	7.082068	11.490598	0.000000	-10.000000	0.000000	5.000000	964.166687	1023.000000	1023.000000	2046.000000
17.500000	0.094961	56.121910	18.373377	19.256781	7.220529	11.271224	0.000000	-10.000000	0.000000	4.900000	965.833313	1023.000000	1023.000000	2046.000000
17.520000	0.094380	55.778675	18.554068	19.317635	7.063944	10.843030	0.000000	-10.000000	0.000000	5.016667	967.500000	1023.000000	1023.000000	2046.000000
17.540001	0.094101	55.613659	18.653574	19.348217	6.937168	10.674699	0.000000	-10.000000	0.008333	4.783333	969.166687	1023.000000	1023.000000	2046.000000
17.559999	0.093349	55.169018	18.514240	19.485275	6.714636	10.454865	0.000000	-10.000000	0.025000	3.366667	970.833313	1023.000000	1023.000000	2046.000000
17.580000	0.091731	54.213127	18.180670	19.442123	6.607155	9.983176	0.000000	-10.000000	0.041667	1.650000	972.000000	1023.000000	1023.000000	2046.000000
17.600000	0.090750	53.633312	18.247448	19.195793	6.403024	9.787045	0.000000	-10.000000	0.041667	0.316667	972.833313	1023.000000	1023.000000	2046.000000
17.620001	0.090567	53.525276	18.302223	19.223906	6.219487	9.779661	0.000000	-10.000000	0.041667	0.716667	973.000000	1023.000000	1023.000000	2046.000000
17.639999	0.090852	53.693634	18.080919	19.466944	6.301798	9.843975	0.000000	-10.000000	0.025000	1.783333	973.000000	1023.000000	1023.000000	2046.000000
17.660000	0.090452	53.457359	17.906410	19.670080	6.202862	9.678005	0.000000	-10.000000	0.033333	2.983333	973.333313	1023.000000	1023.000000	2046.000000
17.680000	0.090543	53.510860	17.930883	19.678347	6.161882	9.739747	0.000000	-10.000000	0.025000	3.350000	974.000000	1023.000000	1023.000000	2046.000000
17.700001	0.090848	53.690914	17.976727	19.705750	6.084897	9.923540	0.000000	-10.000000	0.041667	3.000000	975.000000	1023.000000	1023.000000	2046.000000
17.719999	0.091167	53.879421	17.804525	19.902384	6.201193	9.971319	0.000000	-10.000000	0.041667	2.033333	976.000000	1023.000000	1023.000000	2046.000000
17.740000	0.091136	53.861610	17.686958	20.012571	6.200047	9.962033	0.000000	-10.000000	0.050000	0.950000	976.666687	1023.000000	1023.000000	2046.000000
17.760000	0.091101	53.840797	17.706654	19.859093	6.211486	10.063562	0.000000	-10.000000	0.050000	-0.083333	977.000000	1023.000000	1023.000000	2046.000000
17.780001	0.091557	54.110012	17.737585	19.818745	6.241098	10.312586	0.000000	-10.000000	0.050000	-1.150000	977.000000	1023.000000	1023.000000	2046.000000
17.799999	0.092117	54.440899	17.583494	19.977497	6.411741	10.468165	0.000000	-10.000000	0.050000	-2.350000	977.000000	1023.000000	1023.000000	2046.000000
17.820000	0.092789	54.838303	17.801212	20.070211	6.428155	10.538724	0.000000	-10.000000	0.050000	-3.700000	977.000000	1023.000000	1023.000000	2046.000000
17.840000	0.093410	55.205463	17.983410	20.016966	6.461281	10.743806	0.000000	-10.000000	0.066667	-4.833333	977.000000	1023.000000	1023.000000	2046.000000
17.860001	0.093921	55.507492	17.958420	19.971884	6.711661	10.865527	0.000000	-10.000000	0.066667	-5.850000	977.000000	1023.000000	1023.000000	2046.000000
17.879999	0.093419	55.210541	17.857677	20.009155	6.803819	10.539889	0.000000	-10.000000	0.075000	-6.566667	977.000000	1023.000000	1023.000000	2046.000000
17.900000	0.092707	54.789993	18.004292	19.576080	6.649805	10.559817	0.000000	-10.000000	0.066667	-7.166667	977.000000	1023.000000	1023.000000	2046.000000
17.920000	0.091863	54.291290	17.930325	19.174498	6.600243	10.586223	0.000000	-10.000000	0.075000	-7.633334	977.000000	1023.000000	1023.000000	2046.000000
17.940001	0.091365	53.996761	17.771019	18.930056	6.635620	10.660069	0.000000	-10.000000	0.083333	-8.100000	977.000000	1023.000000	1023.000000	2046.000000
17.959999	0.090228	53.324856	17.477175	18.767429	6.660389	10.419864	0.000000	-10.000000	0.091667	-8.533334	977.000000	1023.000000	1023.000000	2046.000000
17.980000	0.089408	52.840359	17.462198	18.546995	6.474749	10.356417	0.000000	-10.000000	0.100000	-9.066667	968.666687	1023.000000	1023.000000	2046.000000
18.000000	0.088881	52.528534	17.506437	18.262678	6.344822	10.414598	0.000000	-10.000000	0.100000	-9.433333	960.333313	1023.000000	1023.000000	2046.000000
18.020000	0.088884	52.530651	17.514343	18.126463	6.359887	10.529960	0.000000	-10.000000	0.100000	-9.683333	951.000000	1023.000000	1023.000000	2046.000000
18.040001	0.088580	52.350685	17.262648	18.072746	6.552057	10.463236	0.000000	-10.000000	0.100000	-9.866667	948.833313	1023.000000	1023.000000	2046.000000
18.059999	0.089102	52.659328	17.517469	18.248087	6.428970	10.464803	0.000000	-10.000000	0.100000	-10.100000	945.500000	1023.000000	1023.000000	2046.000000
18.080000	0.089810	53.077606	17.739307	18.138618	6.419536	10.780145	0.000000	-10.000000	0.100000	-10.383333	942.166687	1023.000000	1023.000000	2046.000000
18.100000	0.090335	53.388176	17.585375	18.237963	6.621186	10.943653	0.000000	-10.000000	0.100000	-10.550000	938.666687	1023.000000	1023.000000	2046.000000
18.120001	0.089884	53.121517	17.483145	18.327507	6.560303	10.750564	0.000000	-10.000000	0.100000	-10.800000	935.333313	1023.000000	1023.000000	2046.000000
18.139999	0.089425	52.850414	17.503548	18.213894	6.399029	10.733946	0.000000	-10.000000	0.100000	-11.066667	931.666687	1023.000000	1023.000000	2046.000000
18.160000	0.088845	52.507305	17.345367	18.083292	6.306475	10.772170	0.000000	-10.000000	0.100000	-11.500000	928.000000	1023.000000	1023.000000	2046.000000
18.180000	0.088112	52.073929	16.963579	18.079800	6.398955	10.631597	0.000000	-10.000000	0.108333	-11.950000	924.000000	1023.000000	1023.000000	2046.000000
18.200001	0.087080	51.464554	16.806496	17.983210	6.257664	10.417183	0.000000	-10.000000	0.125000	-12.416667	920.000000	1023.000000	1023.000000	2046.000000
18.219999	0.086052	50.856544	16.855217	17.704857	6.066919	10.229550	0.000000	-10.000000	0.133333	-12.633333	916.000000	1023.000000	1023.000000	2046.000000
18.240000	0.085285	50.403458	16.919958	17.377697	5.926710	10.179094	0.000000	-10.000000	0.141667	-12.800000	911.666687	1023.000000	1023.000000	2046.000000
18.260000	0.084821	50.129436	16.693796	17.322346	6.128961	9.984336	0.000000	-10.000000	0.141667	-13.000000	907.333313	1023.000000	1023.000000	2046.000000
18.280001	0.083771	49.508518	16.740234	17.359121	5.877744	9.531420	0.000000	-10.000000	0.150000	-13.433333	902.833313	1023.000000	1023.000000	2046.000000
18.299999	0.082567	48.797173	16.708040	17.376348	5.605843	9.106939	0.000000	-10.000000	0.183333	-14.016666	898.500000	1023.000000	1023.000000	2046.000000
18.320000	0.081140	47.953960	16.660294	17.131493	5.291786	8.870389	0.000000	-10.000000	0.208333	-14.616667	893.833313	1023.000000	1023.000000	2046.000000
18.340000	0.079628	47.060188	16.203226	16.967791	5.358809	8.530361	0.000000	-10.000000	0.233333	-15.116667	889.000000	1023.000000	1023.000000	2046.000000
18.360001	0.078398	46.333290	15.989481	16.987133	5.115103	8.241572	0.000000	-10.000000	0.216667	-15.166667	884.000000	1023.000000	1023.000000	2046.000000
18.379999	0.077634	45.881824	16.009192	16.930315	4.819126	8.123191	0.000000	-10.000000	0.216667	-14.933333	879.000000	1023.000000	1023.000000	2046.000000
18.400000	0.077159	45.600906	15.926359	16.869299	4.694604	8.110645	0.000000	-10.000000	0.208333	-14.550000	874.000000	1023.000000	1023.000000	2046.000000
18.420000	0.076709	45.335091	15.467724	16.974176	4.853415	8.039777	0.000000	-10.000000	0.208333	-14.350000	869.000000	1023.000000	1023.000000	2046.000000
18.440001	0.075789	44.791092	15.177491	16.902750	4.728576	7.982276	0.000000	-10.000000	0.200000	-14.283334	864.166687	1023.000000	1023.000000	2046.000000
18.459999	0.075230	44.461067	15.232564	16.867872	4.436322	7.924311	0.000000	-10.000000	0.200000	-14.400001	859.333313	1023.000000	1023.000000	2046.000000
18.480000	0.075097	44.382526	15.230629	16.815498	4.433283	7.903118	0.000000	-10.000000	0.208333	-14.650001	854.500000	1023.000000	1023.000000	2046.000000
18.500000	0.074855	44.239597	14.891323	16.624657	4.672201	8.051416	0.000000	-10.000000	0.208333	-14.966667	849.500000	1023.000000	1023.000000	2046.000000
18.520000	0.074274	43.895714	14.723043	16.508999	4.587732	8.075938	0.000000	-10.000000	0.225000	-15.233334	844.500000	1023.000000	1023.000000	2046.000000
18.540001	0.074433	43.990097	14.860209	16.492672	4.432453	8.204762	0.000000	-10.000000	0.225000	-15.500000	839.500000	1023.000000	1023.000000	2046.000000
18.559999	0.074975	44.310097	15.031363	16.579477	4.409125	8.290133	0.000000	-10.000000	0.233333	-15.750000	834.333313	1023.000000	1023.000000	2046.000000
18.580000	0.075277	44.488468	14.831496	16.649969	4.748479	8.258525	0.000000	-10.000000	0.233333	-15.866667	829.166687	1023.000000	1023.000000	2046.000000
18.600000	0.074998	44.323593	14.559977	16.654667	4.894073	8.214877	0.000000	-10.000000	0.241667	-16.066666	823.833313	1023.000000	1023.000000	2046.000000
18.620001	0.074502	44.030407	14.686529	16.458521	4.644399	8.240958	0.000000	-10.000000	0.250000	-16.283333	818.500000	1023.000000	1023.000000	2046.000000
18.639999	0.073405	43.382324	14.649740	16.275202	4.452264	8.005117	0.000000	-10.000000	0.250000	-16.683332	813.000000	1023.000000	1023.000000	2046.000000
18.660000	0.072615	42.915447	14.596842	15.945574	4.436996	7.936035	0.000000	-10.000000	0.250000	-17.033333	807.333313	1023.000000	1023.000000	2046.000000
18.680000	0.071448	42.225655	14.158616	15.620579	4.708941	7.737516	0.000000	-10.000000	0.250000	-17.333334	801.666687	1023.000000	1023.000000	2046.000000
18.700001	0.070315	41.555962	14.118036	15.204592	4.453842	7.779492	0.000000	-10.000000	0.258333	-17.550001	796.000000	1023.000000	1023.000000	2046.000000
18.719999	0.069001	40.779377	14.076098	14.887537	4.130291	7.685451	0.000000	-10.000000	0.266667	-17.666668	790.333313	1023.000000	1023.000000	2046.000000
18.740000	0.068084	40.237526	13.984627	14.677248	4.051235	7.524418	0.000000	-10.000000	0.283333	-17.850000	784.500000	1023.000000	1023.000000	2046.000000
18.760000	0.067111	39.662651	13.541245	14.440962	4.286102	7.394341	0.000000	-10.000000	0.283333	-18.016666	778.500000	1023.000000	1023.000000	2046.000000
18.780001	0.066249	39.153450	13.376258	14.186796	4.168119	7.422276	0.000000	-10.000000	0.291667	-18.216667	772.500000	1023.000000	1023.000000	2046.000000
18.799999	0.065595	38.766396	13.312664	14.143922	3.912881	7.396930	0.000000	-10.000000	0.291667	-18.549999	766.333313	1023.000000	1023.000000	2046.000000
18.820000	0.065262	38.569565	13.270223	14.158154	3.787233	7.353957	0.000000	-10.000000	0.308333	-18.900000	760.000000	1023.000000	1023.000000	2046.000000
18.840000	0.064718	38.248055	12.971842	14.074615	3.968067	7.233531	0.000000	-10.000000	0.325000	-19.333334	753.666687	1023.000000	1023.000000	2046.000000
18.860001	0.064260	37.977459	12.799485	14.007874	3.998933	7.171166	0.000000	-10.000000	0.341667	-19.433334	747.166687	1023.000000	1023.000000	2046.000000
18.879999	0.064043	37.849617	12.931638	13.918986	3.812933	7.186061	0.000000	-10.000000	0.358333	-19.733334	740.833313	1023.000000	1023.000000	2046.000000
18.900000	0.064228	37.959038	12.989528	13.891179	3.784960	7.293370	0.000000	-10.000000	0.358333	-19.716667	734.166687	1023.000000	1023.000000	2046.000000
18.920000	0.064378	38.047470	12.828243	13.953978	4.090238	7.175010	0.000000	-10.000000	0.358333	-19.950001	727.666687	1023.000000	1023.000000	2046.000000
18.940001	0.064637	38.200527	12.888926	13.845760	4.082384	7.383456	0.000000	-10.000000	0.350000	-19.883333	721.000000	1023.000000	1023.000000	2046.000000
18.959999	0.064560	38.155087	12.882824	13.852558	3.994985	7.424718	0.000000	-10.000000	0.358333	-19.983334	714.333313	1023.000000	1023.000000	2046.000000
18.980000	0.064422	38.073692	12.791261	13.900646	3.924404	7.457383	0.000000	-10.000000	0.358333	-19.900000	707.666687	1023.000000	1023.000000	2046.000000
19.000000	0.063339	37.433304	12.360126	13.901124	4.030076	7.141981	0.000000	-10.000000	0.358333	-19.933334	701.000000	1023.000000	1023.000000	2046.000000
19.020000	0.062030	36.659527	12.142312	13.720501	3.814022	6.982690	0.000000	-10.000000	0.366667	-19.950001	694.333313	1023.000000	1023.000000	2046.000000
19.040001	0.060815	35.941944	12.050906	13.542919	3.425843	6.922274	0.000000	-10.000000	0.366667	-20.183334	687.666687	1023.000000	1023.000000	2046.000000
19.059999	0.059376	35.091003	11.670377	13.421085	3.361520	6.638023	0.000000	-10.000000	0.366667	-20.350000	680.833313	1023.000000	1023.000000	2046.000000
19.080000	0.057327	33.880028	11.255900	13.051998	3.364360	6.207769	0.000000	-10.000000	0.350000	-20.483334	674.000000	1023.000000	1023.000000	2046.000000
19.100000	0.055541	32.824993	11.372582	12.391632	2.982806	6.077974	0.000000	-10.000000	0.358333	-20.400000	667.166687	1023.000000	1023.000000	2046.000000
19.120001	0.054552	32.240238	11.307483	12.171077	2.893648	5.868030	0.000000	-10.000000	0.358333	-20.550001	660.333313	1023.000000	1023.000000	2046.000000
19.139999	0.053623	31.691004	11.055113	12.133785	3.023451	5.478653	0.000000	-10.000000	0.366667	-20.883333	653.500000	1023.000000	1023.000000	2046.000000
19.160000	0.052110	30.797224	11.053517	11.997077	2.709134	5.037495	0.000000	-10.000000	0.375000	-21.133333	646.500000	1023.000000	1023.000000	2046.000000
19.180000	0.050541	29.869987	10.927787	11.900984	2.355144	4.686074	0.000000	-10.000000	0.391667	-21.183334	639.500000	1023.000000	1023.000000	2046.000000
19.200001	0.049534	29.274704	10.673574	11.871167	2.184918	4.545044	0.000000	-10.000000	0.391667	-21.116667	632.500000	1023.000000	1023.000000	2046.000000
19.219999	0.047899	28.308084	10.216543	12.012019	2.089770	3.989752	0.000000	-10.000000	0.375000	-20.933334	625.500000	1023.000000	1023.000000	2046.000000
19.240000	0.046927	27.734049	10.255495	11.909676	1.666285	3.902593	0.000000	-10.000000	0.358333	-20.633333	618.500000	1023.000000	1023.000000	2046.000000
19.260000	0.046465	27.460615	10.056868	12.083144	1.501410	3.819192	0.000000	-10.000000	0.358333	-20.283333	611.500000	1023.000000	1023.000000	2046.000000
19.280001	0.045773	27.051825	9.620092	12.176463	1.604357	3.650913	0.000000	-10.000000	0.358333	-20.200001	604.666687	1023.000000	1023.000000	2046.000000
19.299999	0.044738	26.439968	9.448919	12.205553	1.329800	3.455694	0.000000	-10.000000	0.358333	-20.116667	598.000000	1023.000000	1023.000000	2046.000000
19.320000	0.044262	26.158968	9.441931	11.940460	1.090625	3.685952	0.000000	-10.000000	0.350000	-20.233334	591.333313	1023.000000	1023.000000	2046.000000
19.340000	0.043939	25.967802	9.172333	12.000770	1.232911	3.561788	0.000000	-10.000000	0.350000	-20.283333	584.500000	1023.000000	1023.000000	2046.000000
19.360001	0.043221	25.543758	8.859816	11.942464	1.260698	3.480781	0.000000	-10.000000	0.341667	-20.266666	577.666687	1023.000000	1023.000000	2046.000000
19.379999	0.042773	25.279041	9.020250	11.675701	0.921232	3.661857	0.000000	-10.000000	0.350000	-20.066666	571.000000	1023.000000	1023.000000	2046.000000
19.400000	0.043463	25.686724	8.912686	11.806240	1.169577	3.798221	0.000000	-10.000000	0.350000	-19.900000	564.333313	1023.000000	1023.000000	2046.000000
19.420000	0.043211	25.537495	8.677456	11.946328	1.246539	3.667172	0.000000	-10.000000	0.358333	-19.933332	557.666687	1023.000000	1023.000000	2046.000000
19.440001	0.043117	25.482185	8.786358	11.822931	1.041486	3.831410	0.000000	-10.000000	0.350000	-19.916666	551.000000	1023.000000	1023.000000	2046.000000
19.459999	0.043477	25.695065	8.698782	11.969707	1.166647	3.859928	0.000000	-10.000000	0.350000	-19.866667	544.333313	1023.000000	1023.000000	2046.000000
19.480000	0.043076	25.458040	8.322349	12.067679	1.380612	3.687400	0.000000	-10.000000	0.366667	-19.750000	537.666687	1023.000000	1023.000000	2046.000000
19.500000	0.041925	24.777441	8.355058	11.792972	1.029204	3.600206	0.000000	-10.000000	0.366667	-19.600000	531.000000	1023.000000	1023.000000	2046.000000
19.520000	0.041429	24.484398	8.284613	11.543992	0.973135	3.682659	0.000000	-10.000000	0.366667	-19.483334	524.500000	1023.000000	1023.000000	2046.000000
19.540001	0.040513	23.943449	7.962035	11.299940	1.193096	3.488378	0.000000	-10.000000	0.341667	-19.500000	518.000000	1023.000000	1023.000000	2046.000000
19.559999	0.039047	23.076855	7.920488	10.969499	0.895864	3.291005	0.000000	-10.000000	0.341667	-19.533333	511.500000	1023.000000	1023.000000	2046.000000
19.580000	0.038147	22.544912	7.946933	10.551270	0.692273	3.354437	0.000000	-10.000000	0.341667	-19.600000	505.000000	1023.000000	1023.000000	2046.000000
19.600000	0.037623	22.234947	7.755308	10.294657	0.812953	3.372028	0.000000	-10.000000	0.341667	-19.433334	498.333344	1023.000000	1023.000000	2046.000000
19.620001	0.036240	21.417723	7.467898	10.088749	0.766111	3.094965	0.000000	-10.000000	0.341667	-19.200001	491.833344	1023.000000	1023.000000	2046.000000
19.639999	0.035112	20.751469	7.434301	9.705246	0.491454	3.120467	0.000000	-10.000000	0.341667	-18.966667	485.500000	1023.000000	1023.000000	2046.000000
19.660000	0.034527	20.405424	7.317474	9.458584	0.375371	3.253995	0.000000	-10.000000	0.316667	-18.883333	479.166656	1023.000000	1023.000000	2046.000000
19.680000	0.034098	20.151947	7.003953	9.407248	0.554102	3.186643	0.000000	-10.000000	0.300000	-18.883333	472.833344	1023.000000	1023.000000	2046.000000
19.700001	0.033149	19.590927	6.745913	9.313462	0.506442	3.025109	0.000000	-10.000000	0.300000	-18.883333	466.500000	1023.000000	1023.000000	2046.000000
19.719999	0.032460	19.184082	6.830369	9.084902	0.237088	3.031723	0.000000	-10.000000	0.300000	-18.783333	460.166656	1023.000000	1023.000000	2046.000000
19.740000	0.032149	19.000349	6.647408	8.949418	0.245610	3.157912	0.000000	-10.000000	0.283333	-18.566666	453.833344	1023.000000	1023.000000	2046.000000
19.760000	0.031844	18.819536	6.345320	8.920990	0.470789	3.082437	0.000000	-10.000000	0.250000	-18.366667	447.500000	1023.000000	1023.000000	2046.000000
19.780001	0.030893	18.257618	6.331150	8.800958	0.208771	2.916740	0.000000	-10.000000	0.250000	-18.216667	441.500000	1023.000000	1023.000000	2046.000000
19.799999	0.030545	18.052256	6.262696	8.531848	0.191733	3.065977	0.000000	-10.000000	0.250000	-18.183334	435.500000	1023.000000	1023.000000	2046.000000
19.820000	0.030931	18.280365	6.068377	8.610961	0.449453	3.151574	0.000000	-10.000000	0.250000	-18.000000	429.500000	1023.000000	1023.000000	2046.000000
19.840000	0.030402	17.967409	6.092216	8.585775	0.354175	2.935244	0.000000	-10.000000	0.250000	-17.816668	423.500000	1023.000000	1023.000000	2046.000000
19.860001	0.030429	17.983347	6.194324	8.440838	0.278755	3.069429	0.000000	-10.000000	0.250000	-17.516666	417.500000	1023.000000	1023.000000	2046.000000
19.879999	0.031096	18.377916	5.988390	8.410525	0.568084	3.410917	0.000000	-10.000000	0.250000	-17.299999	411.500000	1023.000000	1023.000000	2046.000000
19.900000	0.030379	17.953819	5.744842	8.397584	0.621123	3.190270	0.000000	-10.000000	0.241667	-17.066668	405.833344	1023.000000	1023.000000	2046.000000
19.920000	0.029889	17.664692	6.046567	8.211456	0.156550	3.250119	0.000000	-10.000000	0.241667	-16.966667	400.166656	1023.000000	1023.000000	2046.000000
19.940001	0.029435	17.396059	5.837962	8.109054	0.083187	3.365856	0.000000	-10.000000	0.241667	-16.850000	394.500000	1023.000000	1023.000000	2046.000000
19.959999	0.029156	17.230938	5.316982	8.146278	0.319283	3.448395	0.000000	-10.000000	0.250000	-16.733334	388.833344	1023.000000	1023.000000	2046.000000
19.980000	0.027259	16.109962	4.912242	8.077927	0.167920	2.951872	0.000000	-10.000000	0.250000	-16.600000	383.166656	1023.000000	1023.000000	2046.000000
20.000000	0.025190	14.887115	5.043575	7.658017	-0.433602	2.619126	0.000000	-10.000000	0.250000	-16.500000	377.833344	1023.000000	1023.000000	2046.000000
20.020000	0.023407	13.833811	4.743872	7.111957	-0.452530	2.430512	0.000000	-10.000000	0.241667	-16.316668	372.166656	1023.000000	1023.000000	2046.000000
20.040001	0.022590	13.350537	4.311519	6.535531	-0.074998	2.578485	0.000000	-10.000000	0.225000	-16.133335	366.833344	1023.000000	1023.000000	2046.000000
20.059999	0.020860	12.328161	4.271083	6.232540	-0.293357	2.117894	0.000000	-10.000000	0.216667	-16.000000	361.333344	1023.000000	1023.000000	2046.000000
20.080000	0.019831	11.720257	4.587704	6.078532	-0.698982	1.753003	0.000000	-10.000000	0.208333	-16.016666	356.000000	1023.000000	1023.000000	2046.000000
20.100000	0.019053	11.260413	4.555238	6.008015	-0.856836	1.553996	0.000000	-10.000000	0.208333	-15.950001	350.666656	1023.000000	1023.000000	2046.000000
20.120001	0.018160	10.732487	3.890913	5.994009	-0.547011	1.394574	0.000000	-10.000000	0.200000	-15.766666	345.333344	1023.000000	1023.000000	2046.000000
20.139999	0.016242	9.599312	3.610645	5.907374	-0.914250	0.995543	0.000000	-10.000000	0.200000	-15.450000	340.166656	1023.000000	1023.000000	2046.000000
20.160000	0.014821	8.759457	3.813576	5.850525	-1.579056	0.674411	0.000000	-10.000000	0.200000	-15.116667	335.000000	1023.000000	1023.000000	2046.000000
20.180000	0.014348	8.479725	3.694932	6.098635	-1.795014	0.481172	0.000000	-10.000000	0.200000	-14.866667	330.000000	1023.000000	1023.000000	2046.000000
20.200001	0.014242	8.417112	3.046682	6.131045	-1.410872	0.650256	0.000000	-10.000000	0.200000	-14.616667	325.000000	1023.000000	1023.000000	2046.000000
20.219999	0.013159	7.776876	2.596237	6.073876	-1.453419	0.560182	0.000000	-10.000000	0.200000	-14.616667	320.000000	1023.000000	1023.000000	2046.000000
20.240000	0.012360	7.304543	3.008588	6.038300	-2.185919	0.443575	0.000000	-10.000000	0.200000	-14.600000	315.000000	1023.000000	1023.000000	2046.000000
20.260000	0.012526	7.403139	2.804503	6.231651	-2.145499	0.512484	0.000000	-10.000000	0.200000	-14.683333	310.000000	1023.000000	1023.000000	2046.000000
20.280001	0.012390	7.322761	2.060895	6.213742	-1.573613	0.621736	0.000000	-10.000000	0.200000	-14.433333	305.166656	1023.000000	1023.000000	2046.000000
20.299999	0.011659	6.890351	2.131160	6.005376	-1.917158	0.670974	0.000000	-10.000000	0.200000	-14.133333	300.500000	1023.000000	1023.000000	2046.000000
20.320000	0.011619	6.866695	2.520477	6.005125	-2.356449	0.697542	0.000000	-10.000000	0.191667	-13.800000	295.833344	1023.000000	1023.000000	2046.000000
20.340000	0.012463	7.365373	2.364612	6.299597	-2.094778	0.795942	0.000000	-10.000000	0.183333	-13.566667	291.166656	1023.000000	1023.000000	2046.000000
20.360001	0.012824	7.579003	1.946468	6.304469	-1.619304	0.947370	0.000000	-10.000000	0.175000	-13.416667	286.500000	1023.000000	1023.000000	2046.000000
20.379999	0.012665	7.485234	2.144250	6.149675	-1.880659	1.071967	0.000000	-10.000000	0.175000	-13.150001	282.166656	1023.000000	1023.000000	2046.000000
20.400000	0.012723	7.519588	2.440152	6.353848	-2.250957	0.976546	0.000000	-10.000000	0.175000	-13.033334	277.666656	1023.000000	1023.000000	2046.000000
20.420000	0.013061	7.719038	1.955965	6.486071	-1.698898	0.975901	0.000000	-10.000000	0.150000	-12.733334	273.333344	1023.000000	1023.000000	2046.000000
20.440001	0.012373	7.312584	1.838235	6.152017	-1.688599	1.010932	0.000000	-10.000000	0.133333	-12.650001	269.000000	1023.000000	1023.000000	2046.000000
20.459999	0.011736	6.936144	2.337257	6.017398	-2.307481	0.888970	0.000000	-10.000000	0.108333	-12.566667	265.000000	1023.000000	1023.000000	2046.000000
20.480000	0.011486	6.788304	1.684129	5.952137	-1.631439	0.783477	0.000000	-10.000000	0.108333	-12.616667	260.666656	1023.000000	1023.000000	2046.000000
20.500000	0.010299	6.086450	1.844941	5.327437	-1.960912	0.874985	0.000000	-10.000000	0.100000	-12.450001	256.333344	1023.000000	1023.000000	2046.000000
20.520000	0.009400	5.555318	2.092337	5.139178	-2.412507	0.736311	0.000000	-10.000000	0.100000	-12.233334	252.000000	1023.000000	1023.000000	2046.000000
20.540001	0.008904	5.262225	1.522497	5.074891	-1.915142	0.579978	0.000000	-10.000000	0.100000	-11.983334	248.000000	1023.000000	1023.000000	2046.000000
20.559999	0.007997	4.726154	1.372761	4.546693	-1.965397	0.772097	0.000000	-10.000000	0.108333	-11.733334	244.000000	1023.000000	1023.000000	2046.000000
20.580000	0.007284	4.304601	1.707926	4.271700	-2.468228	0.793203	0.000000	-10.000000	0.116667	-11.616667	240.000000	1023.000000	1023.000000	2046.000000
20.600000	0.006972	4.120732	1.431069	4.408982	-2.298013	0.578694	0.000000	-10.000000	0.116667	-11.500000	236.166672	1023.000000	1023.000000	2046.000000
20.620001	0.006301	3.723742	1.034303	4.183507	-2.032652	0.538585	0.000000	-10.000000	0.108333	-11.516667	232.500000	1023.000000	1023.000000	2046.000000
20.639999	0.005932	3.505631	1.295797	3.706064	-2.368762	0.872532	0.000000	-10.000000	0.100000	-11.450000	228.833328	1023.000000	1023.000000	2046.000000
20.660000	0.005820	3.439576	1.315663	3.896693	-2.481427	0.708647	0.000000	-10.000000	0.091667	-11.383333	225.000000	1023.000000	1023.000000	2046.000000
20.680000	0.005299	3.131727	0.752827	3.979724	-2.016559	0.415734	0.000000	-10.000000	0.091667	-11.233334	221.000000	1023.000000	1023.000000	2046.000000
20.700001	0.005119	3.025588	0.932464	3.483614	-2.172731	0.782241	0.000000	-10.000000	0.091667	-11.000000	217.333328	1023.000000	1023.000000	2046.000000
20.719999	0.005077	3.000763	1.196390	3.429939	-2.553690	0.928124	0.000000	-10.000000	0.100000	-10.750000	213.666672	1023.000000	1023.000000	2046.000000
20.740000	0.004648	2.746894	0.703073	3.688359	-2.176931	0.532393	0.000000	-10.000000	0.100000	-10.583333	210.166672	1023.000000	1023.000000	2046.000000
20.760000	0.004486	2.651139	0.604047	3.473965	-2.049374	0.622501	0.000000	-10.000000	0.091667	-10.400000	206.500000	1023.000000	1023.000000	2046.000000
20.780001	0.004549	2.688371	0.937443	3.130279	-2.356280	0.976929	0.000000	-10.000000	0.091667	-10.166667	203.000000	1023.000000	1023.000000	2046.000000
20.799999	0.004716	2.787101	0.880105	3.367943	-2.238218	0.777271	0.000000	-10.000000	0.091667	-9.916667	199.500000	1023.000000	1023.000000	2046.000000
20.820000	0.004518	2.669874	0.619006	3.343687	-1.915480	0.622661	0.000000	-10.000000	0.100000	-9.750000	196.166672	1023.000000	1023.000000	2046.000000
20.840000	0.005034	2.975001	0.937935	2.980327	-2.098442	1.155180	0.000000	-10.000000	0.100000	-9.716666	193.000000	1023.000000	1023.000000	2046.000000
20.860001	0.004965	2.934309	0.873884	3.115991	-2.091375	1.035807	0.000000	-10.000000	0.100000	-9.750000	189.833328	1023.000000	1023.000000	2046.000000
20.879999	0.004573	2.702513	0.503037	3.191037	-1.782221	0.790660	0.000000	-10.000000	0.100000	-9.716667	186.500000	1023.000000	1023.000000	2046.000000
20.900000	0.004870	2.877994	0.802804	2.813597	-2.066898	1.328491	0.000000	-10.000000	0.100000	-9.600000	183.166672	1023.000000	1023.000000	2046.000000
20.920000	0.004278	2.528425	0.728533	2.849091	-2.346728	1.297530	0.000000	-10.000000	0.100000	-9.450001	180.000000	1023.000000	1023.000000	2046.000000
20.940001	0.002890	1.707983	0.051197	3.141652	-2.064818	0.579951	0.000000	-10.000000	0.100000	-9.300000	177.000000	1023.000000	1023.000000	2046.000000
20.959999	0.002175	1.285423	0.145129	2.628659	-2.357096	0.868731	0.000000	-10.000000	0.091667	-9.216667	173.833328	1023.000000	1023.000000	2046.000000
20.980000	0.001083	0.640147	0.179062	2.329255	-2.687211	0.819041	0.000000	-10.000000	0.091667	-8.916667	170.666672	1023.000000	1023.000000	2046.000000
21.000000	-0.000721	-0.426155	-0.332726	2.216628	-2.408000	0.097943	0.000000	-10.000000	0.083333	-8.716667	167.500000	1023.000000	1023.000000	2046.000000
21.020000	-0.001188	-0.701971	-0.194203	1.727119	-2.397825	0.162938	0.000000	-10.000000	0.083333	-8.416667	164.666672	1023.000000	1023.000000	2046.000000
21.040001	-0.001372	-0.811001	0.138316	1.509918	-2.753411	0.294175	0.000000	-10.000000	0.083333	-8.366667	161.833328	1023.000000	1023.000000	2046.000000
21.059999	-0.002778	-1.641582	-0.234063	1.668436	-2.588822	-0.487132	0.000000	-10.000000	0.075000	-7.900000	159.166672	1023.000000	1023.000000	2046.000000
21.080000	-0.004156	-2.455961	-0.358519	1.494032	-2.728603	-0.862870	0.000000	-10.000000	0.066667	-7.266667	156.500000	1023.000000	1023.000000	2046.000000
21.100000	-0.004786	-2.828467	-0.245048	1.344647	-3.249793	-0.678273	0.000000	-10.000000	0.050000	-6.516667	154.000000	1023.000000	1023.000000	2046.000000
21.120001	-0.005870	-3.468940	-0.590179	1.453299	-3.284169	-1.047892	0.000000	-10.000000	0.050000	-5.983334	151.666672	1023.000000	1023.000000	2046.000000
21.139999	-0.007172	-4.238438	-0.928874	1.535277	-3.307291	-1.537550	0.000000	-10.000000	0.050000	-5.500000	149.500000	1023.000000	1023.000000	2046.000000
21.160000	-0.006976	-4.123040	-0.874888	1.545274	-3.537273	-1.256154	0.000000	-10.000000	0.050000	-4.883334	147.833328	1023.000000	1023.000000	2046.000000
21.180000	-0.006784	-4.009362	-0.988636	1.715200	-3.693930	-1.041997	0.000000	-10.000000	0.041667	-4.383334	146.333328	1023.000000	1023.000000	2046.000000
21.200001	-0.007899	-4.668055	-1.475662	1.893573	-3.578511	-1.507455	0.000000	-10.000000	0.041667	-4.200000	145.000000	1023.000000	1023.000000	2046.000000
21.219999	-0.007682	-4.540105	-1.485356	1.843314	-3.629215	-1.268848	0.000000	-10.000000	0.041667	-4.216667	143.500000	1023.000000	1023.000000	2046.000000
21.240000	-0.007155	-4.228717	-1.359650	1.955781	-3.884096	-0.940751	0.000000	-10.000000	0.050000	-4.233333	142.000000	1023.000000	1023.000000	2046.000000
21.260000	-0.007727	-4.566634	-1.746547	2.105544	-3.645198	-1.280432	0.000000	-10.000000	0.050000	-4.016666	140.666672	1023.000000	1023.000000	2046.000000
21.280001	-0.007491	-4.427039	-1.613023	1.984867	-3.681908	-1.116975	0.000000	-10.000000	0.050000	-3.733333	139.333328	1023.000000	1023.000000	2046.000000
21.299999	-0.006015	-3.554810	-1.368911	2.218065	-3.818012	-0.585953	0.000000	-10.000000	0.050000	-3.516667	138.166672	1023.000000	1023.000000	2046.000000
21.320000	-0.006142	-3.630176	-1.559667	2.338757	-3.596410	-0.812856	0.000000	-10.000000	0.050000	-3.416667	136.833328	1023.000000	1023.000000	2046.000000
21.340000	-0.006005	-3.549252	-1.403775	2.286641	-3.576398	-0.855720	0.000000	-10.000000	0.050000	-3.366667	135.666672	1023.000000	1023.000000	2046.000000
21.360001	-0.004747	-2.805719	-1.201075	2.381733	-3.636987	-0.349390	0.000000	-10.000000	0.050000	-3.350000	134.500000	1023.000000	1023.000000	2046.000000
21.379999	-0.004418	-2.611117	-1.403901	2.545572	-3.384123	-0.368665	0.000000	-10.000000	0.041667	-3.400000	133.500000	1023.000000	1023.000000	2046.000000
21.400000	-0.005044	-2.981251	-1.407721	2.503034	-3.347506	-0.729058	0.000000	-10.000000	0.041667	-3.583333	132.333328	1023.000000	1023.000000	2046.000000
21.420000	-0.004774	-2.821387	-1.225067	2.256568	-3.344567	-0.508321	0.000000	-10.000000	0.033333	-3.783333	131.000000	1023.000000	1023.000000	2046.000000
21.440001	-0.004555	-2.691875	-1.270217	2.222438	-3.317445	-0.326651	0.000000	-10.000000	0.041667	-3.966667	129.666672	1023.000000	1023.000000	2046.000000
21.459999	-0.005620	-3.321579	-1.377714	2.011035	-3.275062	-0.679838	0.000000	-10.000000	0.033333	-4.066667	128.333328	1023.000000	1023.000000	2046.000000
21.480000	-0.006169	-3.646116	-1.178640	1.574377	-3.404370	-0.637484	0.000000	-10.000000	0.041667	-3.983333	127.000000	1023.000000	1023.000000	2046.000000
21.500000	-0.005990	-3.539917	-1.304301	1.456280	-3.318789	-0.373106	0.000000	-10.000000	0.041667	-3.833333	125.666664	1023.000000	1023.000000	2046.000000
21.520000	-0.006964	-4.115875	-1.232315	1.215329	-3.349290	-0.749599	0.000000	-10.000000	0.050000	-3.683333	124.333336	1023.000000	1023.000000	2046.000000
21.540001	-0.006804	-4.021459	-1.192063	1.091313	-3.412527	-0.508182	0.000000	-10.000000	0.050000	-3.733333	123.166664	1023.000000	1023.000000	2046.000000
21.559999	-0.006958	-4.112451	-1.407541	1.157455	-3.255102	-0.607263	0.000000	-10.000000	0.050000	-3.766667	121.833336	1023.000000	1023.000000	2046.000000
21.580000	-0.007618	-4.502152	-1.254499	0.775082	-3.368255	-0.654480	0.000000	-10.000000	0.050000	-3.833333	120.666664	1023.000000	1023.000000	2046.000000
21.600000	-0.007090	-4.190217	-1.303653	0.838736	-3.316252	-0.409048	0.000000	-10.000000	0.050000	-3.766667	119.333336	1023.000000	1023.000000	2046.000000
21.620001	-0.007675	-4.536111	-1.373660	0.814206	-3.338074	-0.638583	0.000000	-10.000000	0.041667	-3.716667	118.000000	1023.000000	1023.000000	2046.000000
21.639999	-0.007568	-4.472626	-1.240506	0.584145	-3.325767	-0.490499	0.000000	-10.000000	0.041667	-3.583333	116.666664	1023.000000	1023.000000	2046.000000
21.660000	-0.007227	-4.271129	-1.511998	0.795027	-3.099645	-0.454513	0.000000	-10.000000	0.041667	-3.516667	115.500000	1023.000000	1023.000000	2046.000000
21.680000	-0.007436	-4.394680	-1.297807	0.523961	-3.213095	-0.407738	0.000000	-10.000000	0.050000	-3.416667	114.500000	1023.000000	1023.000000	2046.000000
21.700001	-0.007148	-4.224413	-1.348778	0.590050	-3.149342	-0.316344	0.000000	-10.000000	0.050000	-3.300000	113.333336	1023.000000	1023.000000	2046.000000
21.719999	-0.007002	-4.138390	-1.554446	0.757841	-2.989511	-0.352274	0.000000	-10.000000	0.050000	-3.066667	112.166664	1023.000000	1023.000000	2046.000000
21.740000	-0.007264	-4.293119	-1.332102	0.539910	-3.108634	-0.392293	0.000000	-10.000000	0.041667	-2.883333	111.000000	1023.000000	1023.000000	2046.000000
21.760000	-0.006949	-4.107138	-1.339683	0.521142	-3.043190	-0.245407	0.000000	-10.000000	0.041667	-2.783333	110.000000	1023.000000	1023.000000	2046.000000
21.780001	-0.006465	-3.820889	-1.456528	0.734488	-2.817833	-0.281017	0.000000	-10.000000	0.033333	-2.766667	109.000000	1023.000000	1023.000000	2046.000000
21.799999	-0.006268	-3.704417	-1.084574	0.443087	-2.924733	-0.138197	0.000000	-10.000000	0.041667	-2.833333	108.166664	1023.000000	1023.000000	2046.000000
21.820000	-0.005850	-3.457186	-1.078098	0.421729	-2.814839	0.014022	0.000000	-10.000000	0.033333	-2.800000	107.333336	1023.000000	1023.000000	2046.000000
21.840000	-0.005480	-3.238493	-1.297161	0.553943	-2.559640	0.064365	0.000000	-10.000000	0.033333	-2.766667	106.500000	1023.000000	1023.000000	2046.000000
21.860001	-0.005342	-3.157414	-1.022365	0.424197	-2.693160	0.133913	0.000000	-10.000000	0.033333	-2.716667	105.500000	1023.000000	1023.000000	2046.000000
21.879999	-0.004985	-2.945975	-0.915060	0.296874	-2.761046	0.433257	0.000000	-10.000000	0.033333	-2.683333	104.500000	1023.000000	1023.000000	2046.000000
21.900000	-0.005557	-3.284271	-1.361473	0.482756	-2.586268	0.180715	0.000000	-10.000000	0.033333	-2.666667	103.500000	1023.000000	1023.000000	2046.000000
21.920000	-0.005941	-3.511035	-1.199960	0.433730	-2.871379	0.126575	0.000000	-10.000000	0.033333	-2.583333	102.666664	1023.000000	1023.000000	2046.000000
21.940001	-0.006564	-3.879089	-1.305480	0.331632	-2.995765	0.090524	0.000000	-10.000000	0.041667	-2.466667	101.833336	1023.000000	1023.000000	2046.000000
21.959999	-0.007559	-4.467333	-1.705193	0.346851	-2.854852	-0.254138	0.000000	-10.000000	0.050000	-2.183333	101.000000	1023.000000	1023.000000	2046.000000
21.980000	-0.008334	-4.925525	-1.497264	-0.062510	-3.042965	-0.322786	0.000000	-10.000000	0.050000	-1.633333	100.333336	1023.000000	1023.000000	2046.000000
22.000000	-0.008705	-5.144706	-1.462178	-0.283879	-3.000807	-0.397842	0.000000	-10.000000	0.050000	-1.266667	100.000000	1023.000000	1023.000000	2046.000000
22.020000	-0.009266	-5.476234	-1.597410	-0.251413	-2.911665	-0.715747	0.000000	-10.000000	0.058333	-0.850000	100.000000	1023.000000	1023.000000	2046.000000
22.040001	-0.009999	-5.909566	-1.351985	-0.373098	-3.229799	-0.954684	0.000000	-10.000000	0.058333	-0.550000	100.000000	1023.000000	1023.000000	2046.000000
22.059999	-0.011198	-6.617863	-1.560762	-0.397652	-3.385860	-1.273589	0.000000	-10.000000	0.058333	-0.166667	100.000000	1023.000000	1023.000000	2046.000000
22.080000	-0.012611	-7.453190	-1.884489	-0.264395	-3.570328	-1.733978	0.000000	-10.000000	0.050000	0.000000	100.000000	1023.000000	1023.000000	2046.000000
22.100000	-0.013311	-7.866793	-1.851689	-0.405710	-3.811795	-1.797599	0.000000	-10.000000	0.050000	0.000000	100.000000	1023.000000	1023.000000	2046.000000
22.120001	-0.013410	-7.925065	-1.898791	-0.394803	-3.932214	-1.699258	0.000000	-10.000000	0.041667	0.000000	100.000000	1023.000000	1023.000000	2046.000000
22.139999	-0.013908	-8.219336	-2.380074	-0.037760	-3.827174	-1.974327	0.000000	-10.000000	0.041667	0.000000	100.000000	1023.000000	1023.000000	2046.000000
22.160000	-0.014062	-8.310698	-2.334087	0.059386	-4.060340	-1.975656	0.000000	-10.000000	0.041667	0.000000	100.000000	1023.000000	1023.000000	2046.000000
22.180000	-0.013823	-8.169502	-2.368290	0.140356	-4.186057	-1.755511	0.000000	-10.000000	0.041667	0.000000	100.000000	1023.000000	1023.000000	2046.000000
22.200001	-0.013777	-8.142135	-2.810808	0.414768	-3.956731	-1.789364	0.000000	-10.000000	0.033333	0.000000	100.000000	1023.000000	1023.000000	2046.000000
22.219999	-0.013918	-8.225770	-2.748103	0.505626	-4.202160	-1.781133	0.000000	-10.000000	0.025000	0.000000	100.000000	1023.000000	1023.000000	2046.000000
22.240000	-0.013656	-8.070759	-2.645728	0.560660	-4.278014	-1.707677	0.000000	-10.000000	0.033333	0.000000	100.000000	1023.000000	1023.000000	2046.000000
22.260000	-0.012976	-7.668941	-2.651423	0.538023	-4.192347	-1.363194	0.000000	-10.000000	0.041667	0.000000	100.000000	1023.000000	1023.000000	2046.000000
22.280001	-0.012596	-7.444119	-2.900782	0.799319	-3.962641	-1.380015	0.000000	-10.000000	0.050000	-0.266667	100.000000	1023.000000	1023.000000	2046.000000
22.299999	-0.012118	-7.161982	-2.581599	0.808401	-4.106724	-1.282061	0.000000	-10.000000	0.050000	-0.733333	100.000000	1023.000000	1023.000000	2046.000000
22.320000	-0.011327	-6.694164	-2.358181	0.923965	-4.117653	-1.142295	0.000000	-10.000000	0.050000	-1.150000	100.000000	1023.000000	1023.000000	2046.000000
22.340000	-0.010452	-6.176874	-2.467385	1.012264	-3.805043	-0.916710	0.000000	-10.000000	0.041667	-1.333333	100.000000	1023.000000	1023.000000	2046.000000
22.360001	-0.010264	-6.065896	-2.493541	1.199468	-3.759677	-1.012146	0.000000	-10.000000	0.050000	-0.866667	100.000000	1023.000000	1023.000000	2046.000000
22.379999	-0.010124	-5.983498	-2.212699	1.102119	-3.875761	-0.997156	0.000000	-10.000000	0.041667	-0.716667	100.000000	1023.000000	1023.000000	2046.000000
22.400000	-0.009800	-5.791519	-2.071287	0.970740	-3.792344	-0.898628	0.000000	-10.000000	0.050000	-0.816667	100.000000	1023.000000	1023.000000	2046.000000
22.420000	-0.010064	-5.947973	-2.423692	0.855029	-3.463278	-0.916032	0.000000	-10.000000	0.033333	-1.383333	100.000000	1023.000000	1023.000000	2046.000000
22.440001	-0.010686	-6.315372	-2.269158	0.635129	-3.701802	-0.979541	0.000000	-10.000000	0.041667	-1.600000	100.000000	1023.000000	1023.000000	2046.000000
22.459999	-0.010689	-6.317172	-1.984048	0.425279	-3.788873	-0.969530	0.000000	-10.000000	0.033333	-1.500000	100.000000	1023.000000	1023.000000	2046.000000
22.480000	-0.010846	-6.409871	-2.151136	0.167567	-3.509807	-0.916495	0.000000	-10.000000	0.041667	-1.350000	100.000000	1023.000000	1023.000000	2046.000000
22.500000	-0.011370	-6.719749	-2.200633	0.027337	-3.590819	-0.955635	0.000000	-10.000000	0.033333	-1.300000	100.000000	1023.000000	1023.000000	2046.000000
22.520000	-0.011700	-6.914418	-1.992146	-0.076330	-3.803554	-1.042387	0.000000	-10.000000	0.033333	-1.316667	100.000000	1023.000000	1023.000000	2046.000000
22.540001	-0.011628	-6.872069	-1.999123	-0.255059	-3.663819	-0.954068	0.000000	-10.000000	0.025000	-1.400000	100.000000	1023.000000	1023.000000	2046.000000
22.559999	-0.011881	-7.021827	-2.352964	-0.295065	-3.386401	-0.987396	0.000000	-10.000000	0.033333	-1.466667	100.000000	1023.000000	1023.000000	2046.000000
22.580000	-0.012101	-7.151898	-2.199879	-0.368608	-3.629714	-0.953697	0.000000	-10.000000	0.041667	-1.500000	100.000000	1023.000000	1023.000000	2046.000000
22.600000	-0.011859	-7.008832	-2.001947	-0.409578	-3.652374	-0.944932	0.000000	-10.000000	0.041667	-1.500000	100.000000	1023.000000	1023.000000	2046.000000
22.620001	-0.011598	-6.854462	-2.312866	-0.385416	-3.224524	-0.931655	0.000000	-10.000000	0.041667	-1.516667	100.000000	1023.000000	1023.000000	2046.000000
22.639999	-0.011608	-6.860252	-2.144119	-0.476460	-3.461875	-0.777798	0.000000	-10.000000	0.033333	-1.516667	100.000000	1023.000000	1023.000000	2046.000000
22.660000	-0.011431	-6.755520	-1.900928	-0.487039	-3.606904	-0.760648	0.000000	-10.000000	0.033333	-1.466667	100.000000	1023.000000	1023.000000	2046.000000
22.680000	-0.011190	-6.613504	-2.155787	-0.445460	-3.175461	-0.836795	0.000000	-10.000000	0.025000	-1.383333	100.000000	1023.000000	1023.000000	2046.000000
22.700001	-0.011057	-6.534403	-2.211504	-0.427837	-3.191788	-0.703274	0.000000	-10.000000	0.033333	-1.283333	100.000000	1023.000000	1023.000000	2046.000000
22.719999	-0.011025	-6.515801	-1.922972	-0.443819	-3.504127	-0.644883	0.000000	-10.000000	0.041667	-1.216667	100.000000	1023.000000	1023.000000	2046.000000
22.740000	-0.010527	-6.221559	-2.003231	-0.350925	-3.142236	-0.725166	0.000000	-10.000000	0.041667	-1.150000	100.000000	1023.000000	1023.000000	2046.000000
22.760000	-0.010198	-6.027106	-2.036920	-0.385440	-2.992464	-0.612283	0.000000	-10.000000	0.025000	-1.150000	100.000000	1023.000000	1023.000000	2046.000000
22.780001	-0.009873	-5.835175	-1.768183	-0.496836	-3.178236	-0.391920	0.000000	-10.000000	0.025000	-1.266667	100.000000	1023.000000	1023.000000	2046.000000
22.799999	-0.009313	-5.504121	-1.636514	-0.492104	-3.065825	-0.309678	0.000000	-10.000000	0.033333	-1.683333	100.000000	1023.000000	1023.000000	2046.000000
22.820000	-0.008948	-5.288369	-1.878329	-0.423940	-2.714070	-0.272030	0.000000	-10.000000	0.050000	-2.183333	99.833336	1023.000000	1023.000000	2046.000000
22.840000	-0.008952	-5.290404	-1.707632	-0.556106	-2.979321	-0.047345	0.000000	-10.000000	0.050000	-2.650000	99.333336	1023.000000	1023.000000	2046.000000
22.860001	-0.009145	-5.404653	-1.662567	-0.507329	-3.169376	-0.065380	0.000000	-10.000000	0.058333	-2.883333	98.500000	1023.000000	1023.000000	2046.000000
22.879999	-0.009551	-5.644826	-1.990943	-0.465575	-2.979851	-0.208458	0.000000	-10.000000	0.050000	-3.083333	97.500000	1023.000000	1023.000000	2046.000000
22.900000	-0.010411	-6.152720	-2.215013	-0.478531	-3.066458	-0.392717	0.000000	-10.000000	0.050000	-3.216667	96.500000	1023.000000	1023.000000	2046.000000
22.920000	-0.011219	-6.630486	-2.219998	-0.682827	-3.309511	-0.418150	0.000000	-10.000000	0.033333	-3.316667	95.500000	1023.000000	1023.000000	2046.000000
22.940001	-0.012129	-7.167986	-2.187945	-0.873073	-3.489785	-0.617183	0.000000	-10.000000	0.041667	-3.366667	94.333336	1023.000000	1023.000000	2046.000000
22.959999	-0.012859	-7.599924	-2.414150	-1.083504	-3.212236	-0.890035	0.000000	-10.000000	0.041667	-3.566667	93.166664	1023.000000	1023.000000	2046.000000
22.980000	-0.013168	-7.782249	-2.241762	-1.265047	-3.342451	-0.932989	0.000000	-10.000000	0.050000	-3.883333	91.833336	1023.000000	1023.000000	2046.000000
23.000000	-0.014140	-8.356644	-2.217503	-1.173670	-3.654429	-1.311041	0.000000	-10.000000	0.050000	-4.200000	90.666664	1023.000000	1023.000000	2046.000000
23.020000	-0.015476	-9.146423	-2.515008	-1.157366	-3.716766	-1.757283	0.000000	-10.000000	0.050000	-4.283333	89.166664	1023.000000	1023.000000	2046.000000
23.040001	-0.016934	-10.008203	-2.770327	-1.258165	-3.952048	-2.027663	0.000000	-10.000000	0.050000	-4.183333	87.833336	1023.000000	1023.000000	2046.000000
23.059999	-0.017929	-10.595820	-2.867572	-1.367081	-4.250254	-2.110914	0.000000	-10.000000	0.050000	-4.033333	86.333336	1023.000000	1023.000000	2046.000000
23.080000	-0.018301	-10.816123	-2.906965	-1.199602	-4.476608	-2.232948	0.000000	-10.000000	0.041667	-3.883333	85.000000	1023.000000	1023.000000	2046.000000
23.100000	-0.018656	-11.025541	-3.301579	-1.060772	-4.335462	-2.327728	0.000000	-10.000000	0.033333	-3.683333	83.666664	1023.000000	1023.000000	2046.000000
23.120001	-0.019098	-11.286707	-3.399559	-0.939648	-4.525621	-2.421880	0.000000	-10.000000	0.033333	-3.600000	82.500000	1023.000000	1023.000000	2046.000000
23.139999	-0.018947	-11.197767	-3.449515	-0.892226	-4.672300	-2.183726	0.000000	-10.000000	0.041667	-3.700000	81.333336	1023.000000	1023.000000	2046.000000
23.160000	-0.018841	-11.135047	-3.646672	-0.723875	-4.677040	-2.087460	0.000000	-10.000000	0.050000	-3.933333	80.000000	1023.000000	1023.000000	2046.000000
23.180000	-0.019079	-11.275491	-3.985035	-0.491525	-4.567252	-2.231679	0.000000	-10.000000	0.050000	-4.066667	78.666664	1023.000000	1023.000000	2046.000000
23.200001	-0.019098	-11.286668	-3.843786	-0.493274	-4.816000	-2.133609	0.000000	-10.000000	0.050000	-4.016666	77.333336	1023.000000	1023.000000	2046.000000
23.219999	-0.018722	-11.064445	-3.815825	-0.473228	-4.846579	-1.928813	0.000000	-10.000000	0.050000	-3.716667	76.000000	1023.000000	1023.000000	2046.000000
23.240000	-0.018161	-10.733143	-3.975523	-0.381813	-4.566493	-1.809314	0.000000	-10.000000	0.050000	-3.350000	74.666664	1023.000000	1023.000000	2046.000000
23.260000	-0.017841	-10.543961	-3.873227	-0.258440	-4.645801	-1.766492	0.000000	-10.000000	0.033333	-2.833333	73.500000	1023.000000	1023.000000	2046.000000
23.280001	-0.017173	-10.149525	-3.730407	-0.246883	-4.617621	-1.554614	0.000000	-10.000000	0.025000	-1.950000	72.666664	1023.000000	1023.000000	2046.000000
23.299999	-0.016304	-9.635410	-3.539597	-0.109815	-4.582279	-1.403720	0.000000	-10.000000	0.016667	-0.950000	72.166664	1023.000000	1023.000000	2046.000000
23.320000	-0.015691	-9.273311	-3.750051	0.147357	-4.169295	-1.501321	0.000000	-10.000000	0.016667	0.833333	72.000000	1023.000000	1023.000000	2046.000000
23.340000	-0.015313	-9.049960	-3.473243	0.129251	-4.319556	-1.386413	0.000000	-10.000000	0.008333	2.033333	72.000000	1023.000000	1023.000000	2046.000000
23.360001	-0.015108	-8.928927	-3.235875	-0.015604	-4.426071	-1.251379	0.000000	-10.000000	0.000000	3.050000	72.000000	1023.000000	1023.000000	2046.000000
23.379999	-0.014859	-8.781587	-3.375858	-0.073152	-3.999348	-1.333228	0.000000	-10.000000	0.000000	3.316667	72.000000	1023.000000	1023.000000	2046.000000
23.400000	-0.015085	-8.915163	-3.330726	-0.217217	-3.989823	-1.377396	0.000000	-10.000000	0.000000	3.950000	72.000000	1023.000000	1023.000000	2046.000000
23.420000	-0.015329	-9.059391	-3.044333	-0.634004	-4.202069	-1.178985	0.000000	-10.000000	0.000000	4.883333	72.000000	1023.000000	1023.000000	2046.000000
23.440001	-0.014929	-8.823078	-2.974693	-0.720225	-3.962366	-1.165795	0.000000	-10.000000	-0.008333	5.733334	72.000000	1023.000000	1023.000000	2046.000000
23.459999	-0.015183	-8.973310	-3.080939	-0.717865	-3.784511	-1.389997	0.000000	-10.000000	-0.016667	6.350000	72.000000	1023.000000	1023.000000	2046.000000
23.480000	-0.014865	-8.785468	-2.697694	-0.938837	-4.013278	-1.135659	0.000000	-10.000000	-0.025000	6.666667	72.000000	1023.000000	1023.000000	2046.000000
23.500000	-0.014458	-8.544782	-2.706655	-0.956366	-3.749447	-1.132313	0.000000	-10.000000	-0.025000	6.866667	72.000000	1023.000000	1023.000000	2046.000000
23.520000	-0.014553	-8.600731	-2.834780	-0.919688	-3.515869	-1.330395	0.000000	-10.000000	-0.016667	7.066667	72.000000	1023.000000	1023.000000	2046.000000
23.540001	-0.014254	-8.424090	-2.539242	-1.148935	-3.684831	-1.051082	0.000000	-10.000000	-0.008333	7.466667	72.000000	1023.000000	1023.000000	2046.000000
23.559999	-0.013438	-7.942115	-2.364754	-1.180461	-3.585360	-0.811539	0.000000	-10.000000	0.000000	8.100000	63.500000	1023.000000	1023.000000	2046.000000
23.580000	-0.012942	-7.648621	-2.543104	-0.915795	-3.177252	-1.012470	0.000000	-10.000000	0.000000	9.016667	48.833332	1023.000000	1023.000000	2046.000000
23.600000	-0.012453	-7.359482	-2.261661	-1.077103	-3.240669	-0.780049	0.000000	-10.000000	0.000000	9.733334	34.166668	1023.000000	1023.000000	2046.000000
23.620001	-0.011574	-6.840460	-1.987021	-1.081899	-3.260632	-0.510908	0.000000	-10.000000	0.000000	10.150001	28.000000	1023.000000	1023.000000	2046.000000
23.639999	-0.010748	-6.352325	-2.088207	-0.878456	-2.831436	-0.554225	0.000000	-10.000000	-0.008333	10.183333	29.166666	1023.000000	1023.000000	2046.000000
23.660000	-0.010398	-6.145287	-1.888803	-0.822542	-2.802649	-0.631293	0.000000	-10.000000	-0.025000	10.416667	31.500000	1023.000000	1023.000000	2046.000000
23.680000	-0.009537	-5.636173	-1.619726	-0.949811	-2.740829	-0.325807	0.000000	-10.000000	-0.041667	10.866667	35.000000	1023.000000	1023.000000	2046.000000
23.700001	-0.008268	-4.886298	-1.285789	-0.903278	-2.637726	-0.059505	0.000000	-10.000000	-0.050000	11.433333	38.500000	1023.000000	1023.000000	2046.000000
23.719999	-0.006909	-4.082945	-1.249355	-0.693387	-2.193043	0.052840	0.000000	-10.000000	-0.050000	11.950000	42.166668	1023.000000	1023.000000	2046.000000
23.740000	-0.006126	-3.620357	-1.071368	-0.620034	-2.050309	0.121354	0.000000	-10.000000	-0.066667	12.366667	46.000000	1023.000000	1023.000000	2046.000000
23.760000	-0.005238	-3.095627	-0.771374	-0.632518	-2.027532	0.335797	0.000000	-10.000000	-0.083333	12.633333	48.666668	1023.000000	1023.000000	2046.000000
23.780001	-0.003809	-2.250947	-0.556176	-0.615739	-1.889464	0.810432	0.000000	-10.000000	-0.100000	13.050000	53.000000	1023.000000	1023.000000	2046.000000
23.799999	-0.002815	-1.663887	-0.615316	-0.457525	-1.553060	0.962014	0.000000	-10.000000	-0.108333	13.466667	57.500000	1023.000000	1023.000000	2046.000000
23.820000	-0.002746	-1.622775	-0.537509	-0.225308	-1.600215	0.740257	0.000000	-10.000000	-0.116667	14.200000	63.500000	1023.000000	1023.000000	2046.000000
23.840000	-0.002831	-1.673048	-0.336697	-0.184770	-1.837882	0.686301	0.000000	-10.000000	-0.133333	14.733334	68.166664	1023.000000	1023.000000	2046.000000
23.860001	-0.002459	-1.453425	-0.258891	-0.290009	-1.828863	0.924338	0.000000	-10.000000	-0.141667	15.333333	73.000000	1023.000000	1023.000000	2046.000000
23.879999	-0.002141	-1.265264	-0.414219	-0.273827	-1.488340	0.911123	0.000000	-10.000000	-0.166667	15.750000	78.000000	1023.000000	1023.000000	2046.000000
23.900000	-0.002353	-1.390841	-0.378312	-0.213225	-1.337828	0.538524	0.000000	-10.000000	-0.166667	16.333334	83.166664	1023.000000	1023.000000	2046.000000
23.920000	-0.002385	-1.409423	0.193687	-0.326026	-1.724209	0.447125	0.000000	-10.000000	-0.166667	16.633333	88.500000	1023.000000	1023.000000	2046.000000
23.940001	-0.001954	-1.154940	0.319457	-0.202585	-1.685867	0.414054	0.000000	-10.000000	-0.150000	17.100000	94.000000	1023.000000	1023.000000	2046.000000
23.959999	-0.002106	-1.244626	0.012290	-0.025838	-1.460851	0.229773	0.000000	-10.000000	-0.150000	17.033335	99.666664	1023.000000	1023.000000	2046.000000
23.980000	-0.003067	-1.812765	-0.036978	0.029270	-1.682530	-0.122527	0.000000	-10.000000	-0.150000	17.350000	105.500000	1023.000000	1023.000000	2046.000000
24.000000	-0.003366	-1.989214	0.349012	-0.008595	-2.088766	-0.240866	0.000000	-10.000000	-0.150000	17.283333	111.166664	1023.000000	1023.000000	2046.000000
24.020000	-0.002394	-1.415002	0.415574	0.184847	-2.020308	0.004885	0.000000	-10.000000	-0.166667	17.866667	116.833336	1023.000000	1023.000000	2046.000000
24.040001	-0.001326	-0.783447	0.101879	0.472995	-1.521952	0.163630	0.000000	-10.000000	-0.200000	18.466667	122.500000	1023.000000	1023.000000	2046.000000
24.059999	-0.000994	-0.587356	-0.017578	0.796898	-1.470858	0.104183	0.000000	-10.000000	-0.233333	19.316668	128.666672	1023.000000	1023.000000	2046.000000
24.080000	-0.000524	-0.309834	0.347557	1.073329	-1.816633	0.085913	0.000000	-10.000000	-0.250000	19.933334	135.000000	1023.000000	1023.000000	2046.000000
24.100000	0.000669	0.395301	0.586596	1.357265	-1.939460	0.390899	0.000000	-10.000000	-0.258333	20.250000	141.666672	1023.000000	1023.000000	2046.000000
24.120001	0.002307	1.363193	0.354750	1.631235	-1.417447	0.794655	0.000000	-10.000000	-0.266667	20.433332	148.333328	1023.000000	1023.000000	2046.000000
24.139999	0.002871	1.697044	0.119476	1.787508	-1.061733	0.851792	0.000000	-10.000000	-0.266667	20.600000	155.166672	1023.000000	1023.000000	2046.000000
24.160000	0.003540	2.092220	0.575158	1.984880	-1.390701	0.922881	0.000000	-10.000000	-0.258333	20.616667	162.000000	1023.000000	1023.000000	2046.000000
24.180000	0.005201	3.074018	1.107982	2.217551	-1.546875	1.295359	0.000000	-10.000000	-0.250000	20.833334	169.000000	1023.000000	1023.000000	2046.000000
24.200001	0.007615	4.500178	1.053955	2.561006	-0.873013	1.758229	0.000000	-10.000000	-0.250000	20.816668	176.000000	1023.000000	1023.000000	2046.000000
24.219999	0.009107	5.382499	1.102192	2.812036	-0.459190	1.927461	0.000000	-10.000000	-0.250000	21.266666	183.000000	1023.000000	1023.000000	2046.000000
24.240000	0.010416	6.155652	1.741236	3.015007	-0.662791	2.062199	0.000000	-10.000000	-0.250000	21.450001	190.000000	1023.000000	1023.000000	2046.000000
24.260000	0.012490	7.381819	2.314446	3.403635	-0.619581	2.283320	0.000000	-10.000000	-0.250000	21.866667	197.000000	1023.000000	1023.000000	2046.000000
24.280001	0.014299	8.450644	2.101650	3.554207	0.244491	2.550297	0.000000	-10.000000	-0.266667	21.683334	204.166672	1023.000000	1023.000000	2046.000000
24.299999	0.014872	8.789249	2.340792	3.347567	0.361307	2.739583	0.000000	-10.000000	-0.266667	21.716667	211.500000	1023.000000	1023.000000	2046.000000
24.320000	0.015463	9.138621	2.990907	3.304432	0.012093	2.831190	0.000000	-10.000000	-0.266667	21.666668	218.833328	1023.000000	1023.000000	2046.000000
24.340000	0.016469	9.733011	2.996672	3.527064	0.336125	2.873150	0.000000	-10.000000	-0.258333	21.883333	226.000000	1023.000000	1023.000000	2046.000000
24.360001	0.016936	10.009257	2.731103	3.282510	0.837369	3.158275	0.000000	-10.000000	-0.258333	21.883333	233.166672	1023.000000	1023.000000	2046.000000
24.379999	0.017100	10.106339	3.162090	3.186567	0.553595	3.204087	0.000000	-10.000000	-0.258333	21.950001	240.500000	1023.000000	1023.000000	2046.000000
24.400000	0.017729	10.477638	3.550863	3.292910	0.342355	3.291510	0.000000	-10.000000	-0.250000	22.016666	247.833328	1023.000000	1023.000000	2046.000000
24.420000	0.018807	11.114767	3.668414	3.487083	0.544731	3.414539	0.000000	-10.000000	-0.241667	22.116667	255.166672	1023.000000	1023.000000	2046.000000
24.440001	0.019483	11.514709	3.412374	3.525515	1.073381	3.503439	0.000000	-10.000000	-0.241667	21.783333	262.500000	1023.000000	1023.000000	2046.000000
24.459999	0.020268	11.978119	3.568830	3.427038	1.144081	3.838170	0.000000	-10.000000	-0.241667	21.600000	269.833344	1023.000000	1023.000000	2046.000000
24.480000	0.021260	12.564813	4.034434	3.572611	0.937976	4.019791	0.000000	-10.000000	-0.250000	21.316668	277.166656	1023.000000	1023.000000	2046.000000
24.500000	0.022754	13.447883	4.411713	3.978494	0.896218	4.161457	0.000000	-10.000000	-0.241667	21.133333	284.333344	1023.000000	1023.000000	2046.000000
24.520000	0.024046	14.211363	4.113346	4.422312	1.582650	4.093055	0.000000	-10.000000	-0.233333	20.966667	291.500000	1023.000000	1023.000000	2046.000000
24.540001	0.025369	14.992856	4.394144	4.318351	1.737972	4.542389	0.000000	-10.000000	-0.216667	20.816668	298.500000	1023.000000	1023.000000	2046.000000
24.559999	0.026752	15.810233	4.900932	4.417870	1.637829	4.853601	0.000000	-10.000000	-0.208333	20.883335	305.500000	1023.000000	1023.000000	2046.000000
24.580000	0.028545	16.870007	5.421763	4.859442	1.605991	4.982810	0.000000	-10.000000	-0.200000	20.833334	312.500000	1023.000000	1023.000000	2046.000000
24.600000	0.029981	17.718849	5.287683	5.201433	2.261437	4.968296	0.000000	-10.000000	-0.200000	20.850000	319.500000	1023.000000	1023.000000	2046.000000
24.620001	0.031496	18.613981	5.544700	5.271273	2.519679	5.278329	0.000000	-10.000000	-0.200000	20.866667	324.166656	1023.000000	1023.000000	2046.000000
24.639999	0.033064	19.540941	6.061967	5.270886	2.448847	5.759241	0.000000	-10.000000	-0.208333	20.766666	328.833344	1023.000000	1023.000000	2046.000000
24.660000	0.034626	20.464016	6.361869	5.759118	2.511148	5.831882	0.000000	-10.000000	-0.208333	20.816668	335.666656	1023.000000	1023.000000	2046.000000
24.680000	0.035525	20.995279	6.186108	6.040169	2.967296	5.801707	0.000000	-10.000000	-0.208333	20.916666	345.000000	1023.000000	1023.000000	2046.000000
24.700001	0.036542	21.596495	6.509944	5.968007	2.907573	6.210971	0.000000	-10.000000	-0.208333	20.900000	354.333344	1023.000000	1023.000000	2046.000000
24.719999	0.037129	21.943531	6.837534	6.277759	2.524269	6.303968	0.000000	-10.000000	-0.225000	20.600000	361.500000	1023.000000	1023.000000	2046.000000
24.740000	0.036985	21.857998	6.493063	6.682605	2.791432	5.890898	0.000000	-10.000000	-0.250000	20.616667	368.333344	1023.000000	1023.000000	2046.000000
24.760000	0.037156	21.959375	6.493092	6.703127	2.962126	5.801032	0.000000	-10.000000	-0.241667	20.800001	375.166656	1023.000000	1023.000000	2046.000000
24.780001	0.038048	22.486290	7.078924	6.561150	2.721592	6.124625	0.000000	-10.000000	-0.241667	21.050001	382.000000	1023.000000	1023.000000	2046.000000
24.799999	0.038332	22.654078	7.414865	6.758650	2.564181	5.916381	0.000000	-10.000000	-0.233333	20.933334	386.666656	1023.000000	1023.000000	2046.000000
24.820000	0.037454	22.135590	6.995074	7.096669	2.859080	5.184766	0.000000	-10.000000	-0.241667	20.883333	393.666656	1023.000000	1023.000000	2046.000000
24.840000	0.037151	21.956419	7.177694	7.050947	2.586223	5.141554	0.000000	-10.000000	-0.241667	20.466667	400.833344	1023.000000	1023.000000	2046.000000
24.860001	0.037037	21.888714	7.412719	7.090965	2.180487	5.204544	0.000000	-10.000000	-0.241667	20.216667	410.166656	1023.000000	1023.000000	2046.000000
24.879999	0.036946	21.834875	7.390490	7.298079	2.184738	4.961569	0.000000	-10.000000	-0.250000	20.066668	417.000000	1023.000000	1023.000000	2046.000000
24.900000	0.036911	21.814608	7.125609	7.655469	2.479926	4.553604	0.000000	-10.000000	-0.250000	20.533333	423.666656	1023.000000	1023.000000	2046.000000
24.920000	0.038200	22.576090	7.455443	7.718228	2.346368	5.056051	0.000000	-10.000000	-0.250000	20.900000	430.500000	1023.000000	1023.000000	2046.000000
24.940001	0.039467	23.324816	7.776875	8.125877	2.119933	5.302131	0.000000	-10.000000	-0.250000	21.033333	437.500000	1023.000000	1023.000000	2046.000000
24.959999	0.039624	23.418062	7.466148	8.526935	2.414410	5.010570	0.000000	-10.000000	-0.233333	20.983334	444.500000	1023.000000	1023.000000	2046.000000
24.980000	0.040460	23.911785	7.471016	8.779318	2.483242	5.178208	0.000000	-10.000000	-0.225000	20.816668	451.500000	1023.000000	1023.000000	2046.000000
25.000000	0.041957	24.796621	7.715628	8.956355	2.408463	5.716176	0.000000	-10.000000	-0.225000	20.666668	458.500000	1023.000000	1023.000000	2046.000000
25.020000	0.043119	25.483528	7.968137	9.209640	2.336126	5.969626	0.000000	-10.000000	-0.241667	20.533335	465.333344	1023.000000	1023.000000	2046.000000
25.040001	0.043246	25.558622	7.697960	9.576138	2.648710	5.635814	0.000000	-10.000000	-0.241667	20.333334	472.166656	1023.000000	1023.000000	2046.000000
25.059999	0.044592	26.353592	7.854357	9.727116	2.846918	5.925201	0.000000	-10.000000	-0.233333	20.216667	476.666656	1023.000000	1023.000000	2046.000000
25.080000	0.046382	27.411953	8.245932	9.875716	2.792382	6.497923	0.000000	-10.000000	-0.216667	19.700001	483.500000	1023.000000	1023.000000	2046.000000
25.100000	0.048052	28.398481	8.570331	10.247760	2.881546	6.698845	0.000000	-10.000000	-0.208333	19.283333	490.000000	1023.000000	1023.000000	2046.000000
25.120001	0.048790	28.834908	8.599688	10.597875	3.246514	6.390831	0.000000	-10.000000	-0.200000	18.833334	498.833344	1023.000000	1023.000000	2046.000000
25.139999	0.050991	30.135681	9.100337	10.739205	3.429422	6.866718	0.000000	-10.000000	-0.200000	18.783333	503.166656	1023.000000	1023.000000	2046.000000
25.160000	0.052842	31.229368	9.628163	10.859833	3.481192	7.260180	0.000000	-10.000000	-0.200000	18.766666	507.500000	1023.000000	1023.000000	2046.000000
25.180000	0.052671	31.128649	9.581764	10.938063	3.763960	6.844862	0.000000	-10.000000	-0.200000	18.583334	513.666687	1023.000000	1023.000000	2046.000000
25.200001	0.052942	31.288568	9.779532	10.829673	3.809184	6.870179	0.000000	-10.000000	-0.200000	18.650002	521.833313	1023.000000	1023.000000	2046.000000
25.219999	0.054042	31.939026	10.106522	10.740191	3.724639	7.367673	0.000000	-10.000000	-0.200000	18.700001	528.000000	1023.000000	1023.000000	2046.000000
25.240000	0.054519	32.220642	10.201580	10.755854	3.770269	7.492938	0.000000	-10.000000	-0.200000	18.966667	532.166687	1023.000000	1023.000000	2046.000000
25.260000	0.053945	31.881212	10.082032	10.776238	3.941418	7.081524	0.000000	-10.000000	-0.191667	18.700001	538.333313	1023.000000	1023.000000	2046.000000
25.280001	0.054520	32.221104	10.280405	10.650508	3.985101	7.305089	0.000000	-10.000000	-0.183333	18.299999	546.500000	1023.000000	1023.000000	2046.000000
25.299999	0.055678	32.905979	10.582093	10.738694	3.877928	7.707262	0.000000	-10.000000	-0.175000	17.883333	552.500000	1023.000000	1023.000000	2046.000000
25.320000	0.056279	33.261040	10.579739	10.875465	4.060434	7.745400	0.000000	-10.000000	-0.166667	17.966667	556.500000	1023.000000	1023.000000	2046.000000
25.340000	0.056593	33.446667	10.746648	11.005745	4.136993	7.557278	0.000000	-10.000000	-0.158333	17.816668	560.666687	1023.000000	1023.000000	2046.000000
25.360001	0.058087	34.329681	11.104579	11.140169	4.215478	7.869455	0.000000	-10.000000	-0.150000	17.616667	568.666687	1023.000000	1023.000000	2046.000000
25.379999	0.060366	35.676556	11.473293	11.501950	4.370150	8.331161	0.000000	-10.000000	-0.150000	17.200001	574.666687	1023.000000	1023.000000	2046.000000
25.400000	0.061273	36.212196	11.579854	11.691616	4.643349	8.297379	0.000000	-10.000000	-0.150000	17.083334	580.500000	1023.000000	1023.000000	2046.000000
25.420000	0.062267	36.799919	11.909624	11.799270	4.790894	8.300131	0.000000	-10.000000	-0.141667	16.950001	584.500000	1023.000000	1023.000000	2046.000000
25.440001	0.064022	37.837284	12.257957	11.948727	4.890119	8.740483	0.000000	-10.000000	-0.141667	16.966667	590.166687	1023.000000	1023.000000	2046.000000
25.459999	0.065337	38.613983	12.350597	12.305521	4.975950	8.981915	0.000000	-10.000000	-0.141667	17.000000	597.833313	1023.000000	1023.000000	2046.000000
25.480000	0.065482	38.699913	12.334388	12.533326	5.052039	8.780160	0.000000	-10.000000	-0.150000	17.100000	603.500000	1023.000000	1023.000000	2046.000000
25.500000	0.065520	38.722237	12.419655	12.572933	5.061398	8.668251	0.000000	-10.000000	-0.141667	16.800001	611.166687	1023.000000	1023.000000	2046.000000
25.520000	0.066361	39.219528	12.622642	12.752238	4.874754	8.969894	0.000000	-10.000000	-0.133333	16.550001	614.833313	1023.000000	1023.000000	2046.000000
25.540001	0.066545	39.328247	12.522773	13.022648	5.010417	8.772410	0.000000	-10.000000	-0.116667	16.316668	620.333313	1023.000000	1023.000000	2046.000000
25.559999	0.066302	39.184639	12.749025	13.007153	4.951073	8.477387	0.000000	-10.000000	-0.125000	16.466667	624.000000	1023.000000	1023.000000	2046.000000
25.580000	0.066735	39.440582	13.079967	12.894689	4.868681	8.597247	0.000000	-10.000000	-0.125000	16.550001	631.333313	1023.000000	1023.000000	2046.000000
25.600000	0.066864	39.516899	12.981359	13.193479	4.934799	8.407264	0.000000	-10.000000	-0.133333	16.616667	636.833313	1023.000000	1023.000000	2046.000000
25.620001	0.065853	38.919182	12.963837	13.369795	4.683945	7.901605	0.000000	-10.000000	-0.116667	16.150002	642.500000	1023.000000	1023.000000	2046.000000
25.639999	0.064876	38.341469	13.050438	13.280350	4.424675	7.586005	0.000000	-10.000000	-0.091667	15.583334	646.166687	1023.000000	1023.000000	2046.000000
25.660000	0.064954	38.387772	13.192402	13.389286	4.233229	7.572854	0.000000	-10.000000	-0.091667	14.933333	653.000000	1023.000000	1023.000000	2046.000000
25.680000	0.065103	38.475910	13.007976	13.672665	4.391276	7.403991	0.000000	-10.000000	-0.108333	14.766667	659.500000	1023.000000	1023.000000	2046.000000
25.700001	0.065282	38.581448	13.090364	13.859488	4.310275	7.321321	0.000000	-10.000000	-0.141667	14.766667	664.333313	1023.000000	1023.000000	2046.000000
25.719999	0.065720	38.840397	13.229766	13.909599	4.286579	7.414454	0.000000	-10.000000	-0.150000	14.850000	667.666687	1023.000000	1023.000000	2046.000000
25.740000	0.066750	39.448963	13.316398	14.241623	4.255731	7.635213	0.000000	-10.000000	-0.150000	14.966667	672.666687	1023.000000	1023.000000	2046.000000
25.760000	0.067259	39.750088	13.059868	14.651164	4.419555	7.619500	0.000000	-10.000000	-0.150000	15.083333	677.666687	1023.000000	1023.000000	2046.000000
25.780001	0.067851	40.099945	13.249861	14.860637	4.315555	7.673894	0.000000	-10.000000	-0.150000	15.200000	682.666687	1023.000000	1023.000000	2046.000000
25.799999	0.068629	40.559494	13.359669	14.932289	4.364964	7.902574	0.000000	-10.000000	-0.116667	15.200000	686.000000	1023.000000	1023.000000	2046.000000
25.820000	0.069598	41.132587	13.440177	15.205138	4.415181	8.072092	0.000000	-10.000000	-0.116667	15.150000	691.000000	1023.000000	1023.000000	2046.000000
25.840000	0.070224	41.502258	13.258677	15.423247	4.656136	8.164197	0.000000	-10.000000	-0.116667	15.150000	696.166687	1023.000000	1023.000000	2046.000000
25.860001	0.071392	42.192802	13.555216	15.545196	4.648273	8.444116	0.000000	-10.000000	-0.150000	15.033334	701.333313	1023.000000	1023.000000	2046.000000
25.879999	0.072737	42.987576	13.883229	15.737783	4.677849	8.688712	0.000000	-10.000000	-0.150000	14.833333	706.500000	1023.000000	1023.000000	2046.000000
25.900000	0.074384	43.960739	13.959326	16.079144	5.018353	8.903916	0.000000	-10.000000	-0.150000	14.750000	711.333313	1023.000000	1023.000000	2046.000000
25.920000	0.075302	44.503719	14.052615	16.306778	5.237208	8.907119	0.000000	-10.000000	-0.133333	14.700000	716.166687	1023.000000	1023.000000	2046.000000
25.940001	0.076360	45.128513	14.548233	16.361626	5.204032	9.014622	0.000000	-10.000000	-0.133333	14.916667	721.000000	1023.000000	1023.000000	2046.000000
25.959999	0.077175	45.610344	14.845923	16.248018	5.326594	9.189808	0.000000	-10.000000	-0.133333	14.916667	726.000000	1023.000000	1023.000000	2046.000000
25.980000	0.077391	45.738079	14.779400	16.205540	5.545853	9.207289	0.000000	-10.000000	-0.150000	15.033334	731.000000	1023.000000	1023.000000	2046.000000
26.000000	0.077178	45.612041	14.836073	16.201483	5.508079	9.066408	0.000000	-10.000000	-0.150000	15.050000	736.000000	1023.000000	1023.000000	2046.000000
26.020000	0.077500	45.802612	15.079583	15.992694	5.470006	9.260330	0.000000	-10.000000	-0.150000	15.116667	741.000000	1023.000000	1023.000000	2046.000000
26.040001	0.078136	46.178177	15.127359	15.971386	5.591356	9.488074	0.000000	-10.000000	-0.150000	15.200001	746.166687	1023.000000	1023.000000	2046.000000
26.059999	0.078066	46.136875	15.047756	16.087563	5.652084	9.349471	0.000000	-10.000000	-0.150000	15.266667	751.333313	1023.000000	1023.000000	2046.000000
26.080000	0.078471	46.376534	15.323284	15.976996	5.603996	9.472255	0.000000	-10.000000	-0.150000	15.216667	756.500000	1023.000000	1023.000000	2046.000000
26.100000	0.079625	47.058510	15.557651	16.060461	5.681056	9.759339	0.000000	-10.000000	-0.133333	15.133333	761.500000	1023.000000	1023.000000	2046.000000
26.120001	0.080312	47.464466	15.494079	16.300253	5.938013	9.732121	0.000000	-10.000000	-0.116667	14.933333	766.500000	1023.000000	1023.000000	2046.000000
26.139999	0.081824	48.357998	16.082335	16.458122	5.892266	9.925276	0.000000	-10.000000	-0.116667	14.900001	771.500000	1023.000000	1023.000000	2046.000000
26.160000	0.083594	49.404060	16.403688	16.609051	6.059511	10.331810	0.000000	-10.000000	-0.100000	14.850000	776.500000	1023.000000	1023.000000	2046.000000
26.180000	0.084820	50.128757	16.325771	16.981024	6.429198	10.392764	0.000000	-10.000000	-0.116667	15.000000	781.500000	1023.000000	1023.000000	2046.000000
26.200001	0.085964	50.804630	16.692471	17.151436	6.427011	10.533712	0.000000	-10.000000	-0.116667	15.083334	786.500000	1023.000000	1023.000000	2046.000000
26.219999	0.086826	51.314064	16.958584	17.258101	6.407483	10.689897	0.000000	-10.000000	-0.116667	14.900001	791.500000	1023.000000	1023.000000	2046.000000
26.240000	0.087548	51.740929	16.936399	17.427240	6.590597	10.786690	0.000000	-10.000000	-0.100000	14.633334	796.500000	1023.000000	1023.000000	2046.000000
26.260000	0.087698	51.829712	16.812872	17.696560	6.634536	10.685743	0.000000	-10.000000	-0.075000	14.200001	801.500000	1023.000000	1023.000000	2046.000000
26.280001	0.087822	51.902725	17.107891	17.745388	6.412642	10.636806	0.000000	-10.000000	-0.100000	14.216667	806.333313	1023.000000	1023.000000	2046.000000
26.299999	0.088345	52.211720	17.214798	17.827641	6.485013	10.684268	0.000000	-10.000000	-0.108333	14.166667	811.166687	1023.000000	1023.000000	2046.000000
26.320000	0.088311	52.191601	17.154795	17.997896	6.544194	10.494718	0.000000	-10.000000	-0.125000	14.366667	815.833313	1023.000000	1023.000000	2046.000000
26.340000	0.088417	52.254505	17.596453	17.947294	6.265838	10.444919	0.000000	-10.000000	-0.108333	14.566667	820.666687	1023.000000	1023.000000	2046.000000
26.360001	0.088776	52.466732	17.520172	18.218058	6.476686	10.251819	0.000000	-10.000000	-0.091667	14.450000	825.500000	1023.000000	1023.000000	2046.000000
26.379999	0.087737	51.852577	17.318123	18.337070	6.272531	9.924852	0.000000	-10.000000	-0.066667	13.983334	830.333313	1023.000000	1023.000000	2046.000000
26.400000	0.086697	51.237720	17.495594	18.307060	5.856069	9.578998	0.000000	-10.000000	-0.066667	13.016667	835.166687	1023.000000	1023.000000	2046.000000
26.420000	0.086604	51.183037	17.327604	18.307812	6.020838	9.526782	0.000000	-10.000000	-0.058333	12.300000	839.666687	1023.000000	1023.000000	2046.000000
26.440001	0.086284	50.993763	17.303558	18.398817	5.872335	9.419054	0.000000	-10.000000	-0.066667	12.016666	844.000000	1023.000000	1023.000000	2046.000000
26.459999	0.086518	51.132168	17.584415	18.546495	5.629890	9.371367	0.000000	-10.000000	-0.058333	12.083333	848.000000	1023.000000	1023.000000	2046.000000
26.480000	0.087402	51.654514	17.323500	18.830196	6.026602	9.474216	0.000000	-10.000000	-0.066667	12.450000	852.000000	1023.000000	1023.000000	2046.000000
26.500000	0.087357	51.627781	17.290779	19.042889	5.838293	9.455821	0.000000	-10.000000	-0.075000	12.666667	856.000000	1023.000000	1023.000000	2046.000000
26.520000	0.087970	51.990379	17.556091	19.278196	5.618859	9.537232	0.000000	-10.000000	-0.083333	12.666667	860.166687	1023.000000	1023.000000	2046.000000
26.540001	0.088966	52.579166	17.484140	19.402184	5.936219	9.756624	0.000000	-10.000000	-0.075000	12.350000	864.500000	1023.000000	1023.000000	2046.000000
26.559999	0.089576	52.939602	17.394957	19.665207	6.029583	9.849856	0.000000	-10.000000	-0.058333	11.866667	868.833313	1023.000000	1023.000000	2046.000000
26.580000	0.089824	53.085831	17.662998	19.652834	5.744031	10.025970	0.000000	-10.000000	-0.058333	11.600000	873.000000	1023.000000	1023.000000	2046.000000
26.600000	0.090932	53.740910	17.718924	19.787380	6.053219	10.181387	0.000000	-10.000000	-0.058333	11.300000	876.833313	1023.000000	1023.000000	2046.000000
26.620001	0.091823	54.267185	17.493116	19.970821	6.419764	10.383484	0.000000	-10.000000	-0.058333	11.066667	880.500000	1023.000000	1023.000000	2046.000000
26.639999	0.092975	54.948223	17.908251	20.244164	6.189500	10.606310	0.000000	-10.000000	-0.033333	10.583333	884.166687	1023.000000	1023.000000	2046.000000
26.660000	0.094447	55.818081	18.257812	20.463503	6.299259	10.797505	0.000000	-10.000000	-0.025000	10.283334	887.833313	1023.000000	1023.000000	2046.000000
26.680000	0.095591	56.493996	18.091679	20.663303	6.910922	10.828092	0.000000	-10.000000	-0.016667	10.050000	891.500000	1023.000000	1023.000000	2046.000000
26.700001	0.096167	56.834431	18.448448	20.547806	6.826876	11.011302	0.000000	-10.000000	-0.025000	10.133333	894.833313	1023.000000	1023.000000	2046.000000
26.719999	0.096360	56.948635	18.777224	20.523643	6.666657	10.981112	0.000000	-10.000000	-0.025000	10.166667	898.166687	1023.000000	1023.000000	2046.000000
26.740000	0.096386	56.964214	18.673956	20.304253	7.005518	10.980488	0.000000	-10.000000	-0.025000	10.216667	901.500000	1023.000000	1023.000000	2046.000000
26.760000	0.096264	56.891769	18.538078	20.191505	7.115591	11.046595	0.000000	-10.000000	-0.033333	10.250000	904.833313	1023.000000	1023.000000	2046.000000
26.780001	0.096130	56.812626	18.759233	20.044621	6.814281	11.194489	0.000000	-10.000000	-0.025000	10.233334	908.333313	1023.000000	1023.000000	2046.000000
26.799999	0.096169	56.835987	18.802401	19.999578	6.887596	11.146411	0.000000	-10.000000	-0.025000	10.066668	911.666687	1023.000000	1023.000000	2046.000000
26.820000	0.096121	56.807587	18.555426	19.981964	7.201501	11.068694	0.000000	-10.000000	-0.008333	9.716667	915.166687	1023.000000	1023.000000	2046.000000
26.840000	0.096379	56.960148	18.874670	19.820925	6.968875	11.295678	0.000000	-10.000000	-0.008333	9.116667	918.333313	1023.000000	1023.000000	2046.000000
26.860001	0.097113	57.393879	19.084572	19.961136	6.919254	11.428917	0.000000	-10.000000	0.000000	8.583334	921.500000	1023.000000	1023.000000	2046.000000
26.879999	0.098193	58.031963	19.142776	20.109272	7.274247	11.505670	0.000000	-10.000000	0.000000	8.200000	924.500000	1023.000000	1023.000000	2046.000000
26.900000	0.099399	58.744740	19.313507	20.244425	7.492630	11.694178	0.000000	-10.000000	0.000000	8.016666	927.333313	1023.000000	1023.000000	2046.000000
26.920000	0.100819	59.583878	19.619497	20.383804	7.528445	12.052131	0.000000	-10.000000	0.000000	7.966667	930.000000	1023.000000	1023.000000	2046.000000
26.940001	0.101892	60.218151	19.875065	20.643200	7.461531	12.238354	0.000000	-10.000000	0.000000	7.816667	932.666687	1023.000000	1023.000000	2046.000000
26.959999	0.102223	60.414043	19.714132	20.777863	7.838239	12.083812	0.000000	-10.000000	0.000000	7.816667	935.333313	1023.000000	1023.000000	2046.000000
26.980000	0.102390	60.512753	19.833746	20.752369	7.724316	12.202321	0.000000	-10.000000	0.000000	7.766667	938.000000	1023.000000	1023.000000	2046.000000
27.000000	0.102508	60.582157	19.952168	20.945059	7.514149	12.170783	0.000000	-10.000000	0.000000	7.600000	940.666687	1023.000000	1023.000000	2046.000000
27.020000	0.102703	60.697243	19.758135	21.126642	7.712506	12.099958	0.000000	-10.000000	0.000000	7.183333	943.166687	1023.000000	1023.000000	2046.000000
27.040001	0.102105	60.343979	19.775192	21.012941	7.609037	11.946810	0.000000	-10.000000	0.000000	6.816667	945.833313	1023.000000	1023.000000	2046.000000
27.059999	0.101994	60.278332	19.999481	20.925508	7.408526	11.944816	0.000000	-10.000000	0.000000	6.616667	948.166687	1023.000000	1023.000000	2046.000000
27.080000	0.102189	60.393509	20.003574	21.010098	7.539286	11.840552	0.000000	-10.000000	0.000000	6.633333	950.500000	1023.000000	1023.000000	2046.000000
27.100000	0.101645	60.071964	19.934845	21.157248	7.486675	11.493195	0.000000	-10.000000	0.000000	6.366667	952.500000	1023.000000	1023.000000	2046.000000
27.120001	0.100656	59.487434	19.954016	21.130726	7.151094	11.251600	0.000000	-10.000000	0.008333	5.666667	954.500000	1023.000000	1023.000000	2046.000000
27.139999	0.099692	58.917774	19.723988	21.149364	7.034404	11.010018	0.000000	-10.000000	0.016667	3.833333	956.500000	1023.000000	1023.000000	2046.000000
27.160000	0.098306	58.098824	19.444473	21.129396	6.985166	10.539791	0.000000	-10.000000	0.025000	1.883333	958.333313	1023.000000	1023.000000	2046.000000
27.180000	0.097892	57.854073	19.676647	21.060539	6.628213	10.488673	0.000000	-10.000000	0.016667	1.233333	959.500000	1023.000000	1023.000000	2046.000000
27.200001	0.098339	58.118469	19.687489	21.203724	6.639750	10.587504	0.000000	-10.000000	0.008333	2.250000	960.000000	1023.000000	1023.000000	2046.000000
27.219999	0.098481	58.202244	19.500521	21.376211	6.801247	10.524264	0.000000	-10.000000	0.000000	3.983334	960.333313	1023.000000	1023.000000	2046.000000
27.240000	0.098554	58.245384	19.543076	21.579088	6.628426	10.494793	0.000000	-10.000000	0.000000	5.100000	961.166687	1023.000000	1023.000000	2046.000000
27.260000	0.098909	58.455002	19.601358	21.608200	6.543664	10.701778	0.000000	-10.000000	-0.008333	5.683333	962.666687	1023.000000	1023.000000	2046.000000
27.280001	0.099517	58.814686	19.407721	21.893208	6.830793	10.682966	0.000000	-10.000000	0.000000	5.666667	964.500000	1023.000000	1023.000000	2046.000000
27.299999	0.099489	58.798000	19.461569	21.943014	6.652202	10.741215	0.000000	-10.000000	0.000000	5.133333	966.500000	1023.000000	1023.000000	2046.000000
27.320000	0.099712	58.929562	19.518013	21.905334	6.594574	10.911642	0.000000	-10.000000	0.008333	4.416667	968.333313	1023.000000	1023.000000	2046.000000
27.340000	0.100491	59.389904	19.339758	21.967855	6.936558	11.145733	0.000000	-10.000000	0.000000	3.783333	970.000000	1023.000000	1023.000000	2046.000000
27.360001	0.100786	59.564560	19.393661	22.126390	6.881248	11.163261	0.000000	-10.000000	0.000000	3.300000	971.333313	1023.000000	1023.000000	2046.000000
27.379999	0.101739	60.127674	19.675861	22.203035	6.795060	11.453717	0.000000	-10.000000	0.008333	2.733333	972.500000	1023.000000	1023.000000	2046.000000
27.400000	0.103149	60.961193	19.779083	22.335846	7.129428	11.716834	0.000000	-10.000000	0.008333	2.200000	973.333313	1023.000000	1023.000000	2046.000000
27.420000	0.103705	61.289616	19.669022	22.550079	7.439489	11.631025	0.000000	-10.000000	0.025000	1.733333	973.833313	1023.000000	1023.000000	2046.000000
27.440001	0.103929	61.421848	20.108906	22.349508	7.212051	11.751383	0.000000	-10.000000	0.033333	1.550000	974.000000	1023.000000	1023.000000	2046.000000
27.459999	0.104048	61.492466	20.188532	22.256018	7.269284	11.778633	0.000000	-10.000000	0.033333	1.000000	974.000000	1023.000000	1023.000000	2046.000000
27.480000	0.103502	61.169704	19.942251	22.064482	7.585304	11.577668	0.000000	-10.000000	0.033333	0.500000	974.000000	1023.000000	1023.000000	2046.000000
27.500000	0.102474	60.562054	19.970078	21.715971	7.312503	11.563504	0.000000	-10.000000	0.033333	0.000000	974.000000	1023.000000	1023.000000	2046.000000
27.520000	0.102209	60.405315	19.999580	21.495159	7.224451	11.686126	0.000000	-10.000000	0.041667	0.000000	974.000000	1023.000000	1023.000000	2046.000000
27.540001	0.102070	60.323296	19.886663	21.356703	7.417312	11.662617	0.000000	-10.000000	0.041667	0.000000	974.000000	1023.000000	1023.000000	2046.000000
27.559999	0.101390	59.921452	19.807219	21.363220	7.341972	11.409039	0.000000	-10.000000	0.041667	0.000000	974.000000	1023.000000	1023.000000	2046.000000
27.580000	0.101259	59.843967	19.955044	20.969555	7.162547	11.756821	0.000000	-10.000000	0.050000	-0.650000	974.000000	1023.000000	1023.000000	2046.000000
27.600000	0.101525	60.001167	19.865831	21.012247	7.310558	11.812530	0.000000	-10.000000	0.050000	-1.483333	974.000000	1023.000000	1023.000000	2046.000000
27.620001	0.101699	60.104366	19.809072	21.219526	7.448845	11.626925	0.000000	-10.000000	0.050000	-2.483333	974.000000	1023.000000	1023.000000	2046.000000
27.639999	0.102186	60.391884	20.054825	21.080465	7.417419	11.839176	0.000000	-10.000000	0.050000	-2.800000	974.000000	1023.000000	1023.000000	2046.000000
27.660000	0.103534	61.188580	20.274916	21.213137	7.546776	12.153749	0.000000	-10.000000	0.050000	-2.933333	974.000000	1023.000000	1023.000000	2046.000000
27.680000	0.104252	61.613205	20.286678	21.470736	7.794032	12.061758	0.000000	-10.000000	0.041667	-2.733333	974.000000	1023.000000	1023.000000	2046.000000
27.700001	0.104814	61.944809	20.601526	21.411146	7.699320	12.232816	0.000000	-10.000000	0.041667	-2.300000	974.000000	1023.000000	1023.000000	2046.000000
27.719999	0.106077	62.691345	20.630711	21.508932	7.913670	12.638034	0.000000	-10.000000	0.033333	-1.333333	974.000000	1023.000000	1023.000000	2046.000000
27.740000	0.105849	62.556690	20.430155	21.697041	8.057165	12.372328	0.000000	-10.000000	0.033333	-0.533333	974.000000	1023.000000	1023.000000	2046.000000
27.760000	0.105091	62.108498	20.534224	21.646091	7.691957	12.236224	0.000000	-10.000000	0.025000	-0.300000	974.000000	1023.000000	1023.000000	2046.000000
27.780001	0.105041	62.079166	20.336391	21.574486	7.775988	12.392302	0.000000	-10.000000	0.033333	-1.133333	974.000000	1023.000000	1023.000000	2046.000000
27.799999	0.104664	61.856232	20.098818	21.602858	7.843110	12.311448	0.000000	-10.000000	0.041667	-2.333333	974.000000	1023.000000	1023.000000	2046.000000
27.820000	0.103256	61.024349	20.154531	21.588100	7.481980	11.799737	0.000000	-10.000000	0.050000	-3.416667	974.000000	1023.000000	1023.000000	2046.000000
27.840000	0.102721	60.708374	20.251066	21.223570	7.391848	11.841887	0.000000	-10.000000	0.050000	-3.883333	974.000000	1023.000000	1023.000000	2046.000000
27.860001	0.102860	60.790371	20.041048	21.206589	7.653185	11.889548	0.000000	-10.000000	0.050000	-4.000000	974.000000	1023.000000	1023.000000	2046.000000
27.879999	0.101509	59.991703	20.157360	21.241974	7.245815	11.346555	0.000000	-10.000000	0.058333	-4.233334	974.000000	1023.000000	1023.000000	2046.000000
27.900000	0.100204	59.220676	20.062855	21.122551	6.968330	11.066941	0.000000	-10.000000	0.066667	-5.116667	974.000000	1023.000000	1023.000000	2046.000000
27.920000	0.099074	58.552826	19.522646	21.077206	7.143921	10.809056	0.000000	-10.000000	0.075000	-6.533333	974.000000	1023.000000	1023.000000	2046.000000
27.940001	0.097035	57.347450	19.551304	20.914061	6.545067	10.337017	0.000000	-10.000000	0.075000	-7.800000	974.000000	1023.000000	1023.000000	2046.000000
27.959999	0.096418	56.983177	19.508238	20.852102	6.428809	10.194026	0.000000	-10.000000	0.075000	-8.333334	974.000000	1023.000000	1023.000000	2046.000000
27.980000	0.096585	57.081905	19.086195	20.990446	6.718762	10.286501	0.000000	-10.000000	0.075000	-8.116667	974.000000	1023.000000	1023.000000	2046.000000
28.000000	0.095590	56.493752	19.214010	21.000471	6.266478	10.012792	0.000000	-10.000000	0.083333	-7.550000	967.166687	1023.000000	1023.000000	2046.000000
28.020000	0.095438	56.403774	19.229338	20.985405	6.130667	10.058366	0.000000	-10.000000	0.083333	-7.033333	959.500000	1023.000000	1023.000000	2046.000000
28.040001	0.095922	56.689781	18.661234	21.146387	6.645944	10.236216	0.000000	-10.000000	0.075000	-6.750000	951.000000	1023.000000	1023.000000	2046.000000
28.059999	0.094904	56.088055	18.916958	21.034550	6.081717	10.054831	0.000000	-10.000000	0.058333	-6.783333	948.666687	1023.000000	1023.000000	2046.000000
28.080000	0.095288	56.315212	18.928719	21.119881	6.072508	10.194103	0.000000	-10.000000	0.066667	-7.083333	946.500000	1023.000000	1023.000000	2046.000000
28.100000	0.095283	56.312111	18.263056	21.140219	6.631500	10.277337	0.000000	-10.000000	0.083333	-7.483334	944.166687	1023.000000	1023.000000	2046.000000
28.120001	0.094429	55.807613	18.629915	20.884201	6.071582	10.221913	0.000000	-10.000000	0.100000	-7.883333	941.666687	1023.000000	1023.000000	2046.000000
28.139999	0.095560	56.476017	18.842760	20.972809	6.060494	10.599954	0.000000	-10.000000	0.100000	-8.166667	939.000000	1023.000000	1023.000000	2046.000000
28.160000	0.096540	57.055424	18.369148	21.138540	6.730148	10.817588	0.000000	-10.000000	0.100000	-8.433333	936.333313	1023.000000	1023.000000	2046.000000
28.180000	0.096608	57.095600	18.468563	21.119932	6.662005	10.845102	0.000000	-10.000000	0.100000	-8.566667	933.500000	1023.000000	1023.000000	2046.000000
28.200001	0.096672	57.133060	18.989826	21.094402	6.258922	10.789907	0.000000	-10.000000	0.100000	-8.766666	930.500000	1023.000000	1023.000000	2046.000000
28.219999	0.097317	57.514462	18.864332	21.118773	6.611434	10.919921	0.000000	-10.000000	0.100000	-8.883333	927.500000	1023.000000	1023.000000	2046.000000
28.240000	0.096512	57.038383	18.343204	20.811186	7.070639	10.813355	0.000000	-10.000000	0.100000	-9.016666	924.500000	1023.000000	1023.000000	2046.000000
28.260000	0.094936	56.107254	18.778017	20.294832	6.428833	10.605573	0.000000	-10.000000	0.100000	-9.116667	921.500000	1023.000000	1023.000000	2046.000000
28.280001	0.094504	55.851597	18.677870	20.124006	6.377227	10.672492	0.000000	-10.000000	0.091667	-9.083333	918.500000	1023.000000	1023.000000	2046.000000
28.299999	0.093740	55.400604	17.958771	19.897982	6.914320	10.629533	0.000000	-10.000000	0.091667	-8.900000	915.500000	1023.000000	1023.000000	2046.000000
28.320000	0.092276	54.535019	18.343174	19.342024	6.248594	10.601229	0.000000	-10.000000	0.075000	-8.600000	912.500000	1023.000000	1023.000000	2046.000000
28.340000	0.092154	54.462921	18.266161	19.471182	6.206059	10.519520	0.000000	-10.000000	0.075000	-8.466667	909.666687	1023.000000	1023.000000	2046.000000
28.360001	0.091447	54.044930	17.644463	19.191769	6.659144	10.549554	0.000000	-10.000000	0.075000	-8.566667	906.833313	1023.000000	1023.000000	2046.000000
28.379999	0.090696	53.601391	18.029951	18.900930	6.084099	10.586408	0.000000	-10.000000	0.083333	-8.716667	904.000000	1023.000000	1023.000000	2046.000000
28.400000	0.091036	53.802391	17.996563	19.213366	6.061450	10.531012	0.000000	-10.000000	0.091667	-8.900001	901.000000	1023.000000	1023.000000	2046.000000
28.420000	0.091160	53.875736	17.502295	19.161840	6.582113	10.629488	0.000000	-10.000000	0.091667	-9.033334	898.000000	1023.000000	1023.000000	2046.000000
28.440001	0.090767	53.643063	17.966007	18.846628	6.080302	10.750124	0.000000	-10.000000	0.091667	-9.200000	895.000000	1023.000000	1023.000000	2046.000000
28.459999	0.091553	54.107868	17.949259	19.284815	6.190882	10.682911	0.000000	-10.000000	0.075000	-9.283334	892.000000	1023.000000	1023.000000	2046.000000
28.480000	0.091850	54.283161	17.669107	19.243689	6.657493	10.712873	0.000000	-10.000000	0.075000	-9.283334	889.000000	1023.000000	1023.000000	2046.000000
28.500000	0.092321	54.561440	18.241240	19.007643	6.307366	11.005189	0.000000	-10.000000	0.066667	-9.183333	885.833313	1023.000000	1023.000000	2046.000000
28.520000	0.093321	55.152428	18.228642	19.502745	6.533288	10.887753	0.000000	-10.000000	0.083333	-9.066667	882.666687	1023.000000	1023.000000	2046.000000
28.540001	0.093915	55.503551	17.959063	19.500843	6.978230	11.065416	0.000000	-10.000000	0.083333	-8.966667	879.500000	1023.000000	1023.000000	2046.000000
28.559999	0.094149	55.642345	18.407864	19.248602	6.588421	11.397457	0.000000	-10.000000	0.091667	-9.016667	876.500000	1023.000000	1023.000000	2046.000000
28.580000	0.094344	55.757500	18.317204	19.681898	6.581912	11.176486	0.000000	-10.000000	0.091667	-9.133334	873.500000	1023.000000	1023.000000	2046.000000
28.600000	0.093736	55.398170	17.820700	19.595499	6.872738	11.109234	0.000000	-10.000000	0.091667	-9.400001	870.500000	1023.000000	1023.000000	2046.000000
28.620001	0.092594	54.723118	17.981077	19.139372	6.341533	11.261138	0.000000	-10.000000	0.100000	-9.700000	867.333313	1023.000000	1023.000000	2046.000000
28.639999	0.091859	54.288944	17.658894	19.460478	6.296059	10.873515	0.000000	-10.000000	0.100000	-10.000000	864.166687	1023.000000	1023.000000	2046.000000
28.660000	0.090611	53.551216	17.188761	19.374538	6.442539	10.545379	0.000000	-10.000000	0.100000	-10.200000	860.833313	1023.000000	1023.000000	2046.000000
28.680000	0.089594	52.949947	17.488104	18.802567	5.976233	10.683043	0.000000	-10.000000	0.091667	-10.150001	857.500000	1023.000000	1023.000000	2046.000000
28.700001	0.088631	52.380890	17.372799	18.881119	5.871355	10.255618	0.000000	-10.000000	0.083333	-9.983334	854.000000	1023.000000	1023.000000	2046.000000
28.719999	0.087787	51.882149	17.034475	18.706814	6.131126	10.009733	0.000000	-10.000000	0.083333	-9.783334	850.666687	1023.000000	1023.000000	2046.000000
28.740000	0.087461	51.689224	17.349800	18.283667	5.851395	10.204364	0.000000	-10.000000	0.091667	-9.916667	847.333313	1023.000000	1023.000000	2046.000000
28.760000	0.086235	50.965027	17.267244	18.565308	5.533150	9.599326	0.000000	-10.000000	0.100000	-10.250000	844.166687	1023.000000	1023.000000	2046.000000
28.780001	0.083943	49.610252	16.596012	18.621323	5.638610	8.754307	0.000000	-10.000000	0.108333	-10.783334	840.666687	1023.000000	1023.000000	2046.000000
28.799999	0.082824	48.948860	16.716782	18.176950	5.265184	8.789944	0.000000	-10.000000	0.108333	-11.150001	837.000000	1023.000000	1023.000000	2046.000000
28.820000	0.082085	48.512371	16.841677	18.073023	4.790487	8.807184	0.000000	-10.000000	0.108333	-11.133333	833.166687	1023.000000	1023.000000	2046.000000
28.840000	0.080998	47.869976	16.258598	18.445414	5.025775	8.140188	0.000000	-10.000000	0.100000	-10.816667	829.500000	1023.000000	1023.000000	2046.000000
28.860001	0.080786	47.744797	16.155313	18.387905	4.999871	8.201705	0.000000	-10.000000	0.100000	-10.233334	826.000000	1023.000000	1023.000000	2046.000000
28.879999	0.080626	47.649982	16.356333	18.141272	4.571135	8.581244	0.000000	-10.000000	0.100000	-9.950001	822.500000	1023.000000	1023.000000	2046.000000
28.900000	0.079945	47.247280	15.906245	18.461294	4.740613	8.139129	0.000000	-10.000000	0.100000	-9.850000	819.166687	1023.000000	1023.000000	2046.000000
28.920000	0.079738	47.125259	15.708436	18.419485	4.873825	8.123511	0.000000	-10.000000	0.100000	-10.150001	815.833313	1023.000000	1023.000000	2046.000000
28.940001	0.079753	47.133904	15.955148	18.202839	4.478538	8.497379	0.000000	-10.000000	0.100000	-10.566667	812.500000	1023.000000	1023.000000	2046.000000
28.959999	0.079310	46.872169	15.669971	18.281166	4.616861	8.304172	0.000000	-10.000000	0.100000	-10.983334	808.833313	1023.000000	1023.000000	2046.000000
28.980000	0.078587	46.444824	15.377914	18.242632	4.764450	8.059827	0.000000	-10.000000	0.108333	-11.416667	805.333313	1023.000000	1023.000000	2046.000000
29.000000	0.079533	47.004101	15.590904	18.063742	4.672187	8.677267	0.000000	-10.000000	0.100000	-11.766667	801.666687	1023.000000	1023.000000	2046.000000
29.020000	0.080182	47.387718	15.722000	18.205143	4.586168	8.874407	0.000000	-10.000000	0.100000	-12.216667	797.833313	1023.000000	1023.000000	2046.000000
29.040001	0.079810	47.167828	15.340219	18.486841	4.939070	8.401697	0.000000	-10.000000	0.108333	-12.633334	793.500000	1023.000000	1023.000000	2046.000000
29.059999	0.080061	47.316048	15.403475	18.304308	4.993698	8.614570	0.000000	-10.000000	0.116667	-13.033334	789.166687	1023.000000	1023.000000	2046.000000
29.080000	0.080413	47.524113	15.660780	18.136909	4.781143	8.945282	0.000000	-10.000000	0.150000	-13.400001	784.833313	1023.000000	1023.000000	2046.000000
29.100000	0.079484	46.974754	15.518464	17.928999	4.837493	8.689796	0.000000	-10.000000	0.150000	-13.716667	780.500000	1023.000000	1023.000000	2046.000000
29.120001	0.077570	45.843681	15.171639	17.670649	4.937433	8.063958	0.000000	-10.000000	0.166667	-14.066667	775.833313	1023.000000	1023.000000	2046.000000
29.139999	0.077065	45.545467	15.252690	17.175621	4.785329	8.331827	0.000000	-10.000000	0.166667	-14.450001	771.166687	1023.000000	1023.000000	2046.000000
29.160000	0.076483	45.201313	15.190986	16.886965	4.599182	8.524180	0.000000	-10.000000	0.191667	-14.666667	766.333313	1023.000000	1023.000000	2046.000000
29.180000	0.074587	44.080688	14.806049	16.687954	4.644020	7.942665	0.000000	-10.000000	0.208333	-14.783334	761.500000	1023.000000	1023.000000	2046.000000
29.200001	0.073742	43.581760	14.772734	16.253592	4.563787	7.991649	0.000000	-10.000000	0.216667	-14.733334	756.500000	1023.000000	1023.000000	2046.000000
29.219999	0.073479	43.425808	14.775291	16.026382	4.322469	8.301665	0.000000	-10.000000	0.208333	-14.783334	751.500000	1023.000000	1023.000000	2046.000000
29.240000	0.072078	42.597809	14.369582	15.965923	4.446495	7.815808	0.000000	-10.000000	0.216667	-14.883333	746.500000	1023.000000	1023.000000	2046.000000
29.260000	0.071170	42.061325	14.356887	15.661082	4.316392	7.726965	0.000000	-10.000000	0.216667	-15.050000	741.500000	1023.000000	1023.000000	2046.000000
29.280001	0.071439	42.220581	14.460751	15.557810	4.127381	8.074641	0.000000	-10.000000	0.225000	-15.233334	736.500000	1023.000000	1023.000000	2046.000000
29.299999	0.071161	42.056179	14.182820	15.651416	4.288719	7.933226	0.000000	-10.000000	0.233333	-15.466667	731.500000	1023.000000	1023.000000	2046.000000
29.320000	0.070254	41.520229	14.143598	15.534373	4.248714	7.593544	0.000000	-10.000000	0.225000	-15.650001	726.333313	1023.000000	1023.000000	2046.000000
29.340000	0.070542	41.690262	14.119664	15.439527	4.269196	7.861876	0.000000	-10.000000	0.216667	-15.833333	719.333313	1023.000000	1023.000000	2046.000000
29.360001	0.070738	41.806438	14.056734	15.492334	4.242225	8.015147	0.000000	-10.000000	0.200000	-15.900000	714.000000	1023.000000	1023.000000	2046.000000
29.379999	0.069925	41.325832	13.895655	15.497553	4.264589	7.668037	0.000000	-10.000000	0.216667	-15.966666	708.833313	1023.000000	1023.000000	2046.000000
29.400000	0.069869	41.292801	13.990685	15.332304	4.308910	7.660901	0.000000	-10.000000	0.225000	-15.866667	705.333313	1023.000000	1023.000000	2046.000000
29.420000	0.070575	41.709969	14.078319	15.414389	4.304472	7.912788	0.000000	-10.000000	0.233333	-15.950001	700.000000	1023.000000	1023.000000	2046.000000
29.440001	0.070509	41.671074	13.919916	15.556087	4.504006	7.691064	0.000000	-10.000000	0.225000	-16.050001	694.666687	1023.000000	1023.000000	2046.000000
29.459999	0.070372	41.589828	14.105126	15.385329	4.471463	7.627910	0.000000	-10.000000	0.233333	-16.400002	689.166687	1023.000000	1023.000000	2046.000000
29.480000	0.071196	42.076580	14.134410	15.440388	4.488426	8.013356	0.000000	-10.000000	0.241667	-16.550001	683.833313	1023.000000	1023.000000	2046.000000
29.500000	0.070912	41.909245	13.860676	15.510807	4.638328	7.899435	0.000000	-10.000000	0.250000	-16.716667	678.166687	1023.000000	1023.000000	2046.000000
29.520000	0.070227	41.504040	13.951336	15.334279	4.451534	7.766893	0.000000	-10.000000	0.250000	-16.866667	672.666687	1023.000000	1023.000000	2046.000000
29.540001	0.069572	41.117104	13.765555	15.270910	4.210441	7.870198	0.000000	-10.000000	0.250000	-16.966667	667.000000	1023.000000	1023.000000	2046.000000
29.559999	0.068141	40.271126	13.210563	15.373082	4.257567	7.429913	0.000000	-10.000000	0.241667	-17.233334	661.333313	1023.000000	1023.000000	2046.000000
29.580000	0.066424	39.256618	13.184369	15.006682	3.927805	7.137763	0.000000	-10.000000	0.241667	-17.433334	655.500000	1023.000000	1023.000000	2046.000000
29.600000	0.065077	38.460632	12.998531	14.715807	3.730178	7.016118	0.000000	-10.000000	0.241667	-17.766666	649.500000	1023.000000	1023.000000	2046.000000
29.620001	0.063755	37.679424	12.569115	14.592944	3.811739	6.705625	0.000000	-10.000000	0.250000	-17.816668	643.500000	1023.000000	1023.000000	2046.000000
29.639999	0.061705	36.467392	12.523387	14.014596	3.546218	6.383193	0.000000	-10.000000	0.258333	-17.816668	637.500000	1023.000000	1023.000000	2046.000000
29.660000	0.060707	35.877899	12.519333	13.576553	3.497840	6.284173	0.000000	-10.000000	0.266667	-17.799999	631.833313	1023.000000	1023.000000	2046.000000
29.680000	0.060303	35.638981	12.493129	13.624403	3.405785	6.115663	0.000000	-10.000000	0.266667	-18.116667	626.000000	1023.000000	1023.000000	2046.000000
29.700001	0.059128	34.944405	12.240379	13.733991	3.318873	5.651161	0.000000	-10.000000	0.258333	-18.350000	620.000000	1023.000000	1023.000000	2046.000000
29.719999	0.057210	33.811264	12.207461	13.519550	2.912531	5.171720	0.000000	-10.000000	0.258333	-18.550001	613.666687	1023.000000	1023.000000	2046.000000
29.740000	0.055501	32.801117	11.993542	13.300204	2.590363	4.917006	0.000000	-10.000000	0.258333	-18.350000	607.500000	1023.000000	1023.000000	2046.000000
29.760000	0.054354	32.123463	11.516433	13.422875	2.609448	4.574708	0.000000	-10.000000	0.258333	-18.100000	601.500000	1023.000000	1023.000000	2046.000000
29.780001	0.053370	31.541561	11.554019	13.281751	2.304971	4.400820	0.000000	-10.000000	0.241667	-17.733334	595.500000	1023.000000	1023.000000	2046.000000
29.799999	0.052633	31.105951	11.427293	13.272291	2.084906	4.321462	0.000000	-10.000000	0.241667	-17.366667	589.500000	1023.000000	1023.000000	2046.000000
29.820000	0.052045	30.758749	10.938745	13.481770	2.221882	4.116353	0.000000	-10.000000	0.241667	-17.233334	583.666687	1023.000000	1023.000000	2046.000000
29.840000	0.051234	30.279217	10.952218	13.431388	1.876591	4.019020	0.000000	-10.000000	0.250000	-17.216667	578.000000	1023.000000	1023.000000	2046.000000
29.860001	0.050766	30.002741	10.860443	13.296051	1.760640	4.085605	0.000000	-10.000000	0.250000	-17.583334	572.333313	1023.000000	1023.000000	2046.000000
29.879999	0.050254	29.700367	10.404072	13.391717	1.958629	3.945950	0.000000	-10.000000	0.250000	-17.833334	566.500000	1023.000000	1023.000000	2046.000000
29.900000	0.049727	29.388645	10.462886	13.318627	1.661700	3.945431	0.000000	-10.000000	0.250000	-18.150002	560.500000	1023.000000	1023.000000	2046.000000
29.920000	0.049385	29.186310	10.439861	13.024938	1.562706	4.158805	0.000000	-10.000000	0.250000	-18.300001	554.500000	1023.000000	1023.000000	2046.000000
29.940001	0.049660	29.349018	10.029208	13.314747	1.879214	4.125850	0.000000	-10.000000	0.266667	-18.500000	548.333313	1023.000000	1023.000000	2046.000000
29.959999	0.049717	29.382809	10.192345	13.374655	1.599975	4.215833	0.000000	-10.000000	0.275000	-18.566668	542.000000	1023.000000	1023.000000	2046.000000
29.980000	0.049896	29.488731	10.201527	13.350893	1.551875	4.384436	0.000000	-10.000000	0.283333	-18.566668	535.666687	1023.000000	1023.000000	2046.000000
30.000000	0.049669	29.354321	9.746696	13.496404	1.874020	4.237202	0.000000	-10.000000	0.275000	-18.483334	529.500000	1023.000000	1023.000000	2046.000000
30.020000	0.049418	29.205784	9.852168	13.426279	1.680151	4.247188	0.000000	-10.000000	0.275000	-18.566668	523.500000	1023.000000	1023.000000	2046.000000
30.040001	0.049120	29.029884	9.883430	13.251277	1.605777	4.289401	0.000000	-10.000000	0.266667	-18.466667	517.500000	1023.000000	1023.000000	2046.000000
30.059999	0.048125	28.441833	9.460485	13.135697	1.786612	4.059040	0.000000	-10.000000	0.258333	-18.616667	511.166656	1023.000000	1023.000000	2046.000000
30.080000	0.047039	27.800070	9.561208	12.732359	1.504205	4.002298	0.000000	-10.000000	0.266667	-18.600000	504.833344	1023.000000	1023.000000	2046.000000
30.100000	0.046070	27.227402	9.466625	12.359412	1.379297	4.022067	0.000000	-10.000000	0.275000	-18.733334	498.500000	1023.000000	1023.000000	2046.000000
30.120001	0.044671	26.400276	9.008978	12.127056	1.456649	3.807592	0.000000	-10.000000	0.291667	-18.616667	492.500000	1023.000000	1023.000000	2046.000000
30.139999	0.043552	25.739456	9.134517	11.717939	1.128007	3.758994	0.000000	-10.000000	0.283333	-18.566668	486.333344	1023.000000	1023.000000	2046.000000
30.160000	0.042694	25.231998	8.936979	11.457345	1.087376	3.750297	0.000000	-10.000000	0.275000	-18.516666	480.000000	1023.000000	1023.000000	2046.000000
30.180000	0.041521	24.538803	8.429235	11.309644	1.195355	3.604569	0.000000	-10.000000	0.275000	-18.533335	473.666656	1023.000000	1023.000000	2046.000000
30.200001	0.040527	23.951405	8.514932	11.036613	0.876981	3.522879	0.000000	-10.000000	0.275000	-18.733334	467.500000	1023.000000	1023.000000	2046.000000
30.219999	0.040103	23.701149	8.441242	10.818790	0.799536	3.641582	0.000000	-10.000000	0.291667	-18.866667	461.333344	1023.000000	1023.000000	2046.000000
30.240000	0.039285	23.217354	7.879395	10.751648	1.036077	3.550234	0.000000	-10.000000	0.300000	-19.066666	455.000000	1023.000000	1023.000000	2046.000000
30.260000	0.038354	22.666979	7.866663	10.631020	0.757210	3.412086	0.000000	-10.000000	0.308333	-19.100000	448.666656	1023.000000	1023.000000	2046.000000
30.280001	0.038082	22.506279	7.916891	10.392878	0.622823	3.573688	0.000000	-10.000000	0.325000	-19.150000	442.166656	1023.000000	1023.000000	2046.000000
30.299999	0.037820	22.351864	7.443049	10.432474	0.923778	3.552563	0.000000	-10.000000	0.316667	-19.166668	435.833344	1023.000000	1023.000000	2046.000000
30.320000	0.037003	21.868895	7.486252	10.343332	0.608765	3.430545	0.000000	-10.000000	0.333333	-19.200001	429.500000	1023.000000	1023.000000	2046.000000
30.340000	0.036744	21.715939	7.490368	10.257140	0.514165	3.454265	0.000000	-10.000000	0.316667	-19.233334	423.166656	1023.000000	1023.000000	2046.000000
30.360001	0.036423	21.526020	7.094440	10.162575	0.753495	3.515508	0.000000	-10.000000	0.316667	-19.116667	416.833344	1023.000000	1023.000000	2046.000000
30.379999	0.035818	21.168592	6.948947	10.204369	0.568556	3.446721	0.000000	-10.000000	0.283333	-18.933334	410.333344	1023.000000	1023.000000	2046.000000
30.400000	0.035445	20.948025	7.086762	10.063241	0.349368	3.448653	0.000000	-10.000000	0.283333	-18.766666	404.000000	1023.000000	1023.000000	2046.000000
30.420000	0.035438	20.943666	6.867379	10.037660	0.637573	3.401056	0.000000	-10.000000	0.266667	-18.683334	397.666656	1023.000000	1023.000000	2046.000000
30.440001	0.035217	20.813261	6.740559	10.030890	0.599823	3.441989	0.000000	-10.000000	0.283333	-18.616667	391.500000	1023.000000	1023.000000	2046.000000
30.459999	0.035014	20.693375	6.879479	9.892916	0.433020	3.487960	0.000000	-10.000000	0.283333	-18.633333	385.333344	1023.000000	1023.000000	2046.000000
30.480000	0.035156	20.777216	6.766614	9.807699	0.646706	3.556197	0.000000	-10.000000	0.283333	-18.466667	379.000000	1023.000000	1023.000000	2046.000000
30.500000	0.034673	20.491478	6.420405	9.724269	0.744970	3.601835	0.000000	-10.000000	0.283333	-18.450001	372.666656	1023.000000	1023.000000	2046.000000
30.520000	0.034368	20.311779	6.584849	9.647081	0.429531	3.650317	0.000000	-10.000000	0.266667	-18.483334	366.500000	1023.000000	1023.000000	2046.000000
30.540001	0.034334	20.291626	6.566997	9.536742	0.460924	3.726962	0.000000	-10.000000	0.300000	-18.550001	360.500000	1023.000000	1023.000000	2046.000000
30.559999	0.033470	19.780756	6.037158	9.610677	0.500704	3.632218	0.000000	-10.000000	0.283333	-18.516668	354.500000	1023.000000	1023.000000	2046.000000
30.580000	0.032286	19.081305	6.026335	9.473888	0.042273	3.538807	0.000000	-10.000000	0.283333	-18.316668	348.166656	1023.000000	1023.000000	2046.000000
30.600000	0.030969	18.302870	5.805870	9.250203	-0.014613	3.261410	0.000000	-10.000000	0.250000	-18.133333	341.833344	1023.000000	1023.000000	2046.000000
30.620001	0.029077	17.184252	5.243867	8.922931	0.015765	3.001689	0.000000	-10.000000	0.250000	-17.750000	335.500000	1023.000000	1023.000000	2046.000000
30.639999	0.026936	15.918933	5.273825	8.350029	-0.460664	2.755744	0.000000	-10.000000	0.250000	-17.350000	329.833344	1023.000000	1023.000000	2046.000000
30.660000	0.025511	15.077106	4.998196	7.737932	-0.266367	2.607344	0.000000	-10.000000	0.241667	-17.133333	324.166656	1023.000000	1023.000000	2046.000000
30.680000	0.024519	14.490489	4.740354	7.387830	-0.182632	2.544937	0.000000	-10.000000	0.241667	-17.033333	318.500000	1023.000000	1023.000000	2046.000000
30.700001	0.023523	13.901917	5.016221	7.177514	-0.589963	2.298146	0.000000	-10.000000	0.241667	-17.066668	312.833344	1023.000000	1023.000000	2046.000000
30.719999	0.022749	13.444729	4.871578	7.133866	-0.487693	1.926977	0.000000	-10.000000	0.233333	-16.766666	307.166656	1023.000000	1023.000000	2046.000000
30.740000	0.021077	12.456320	4.475921	7.081933	-0.613130	1.511597	0.000000	-10.000000	0.225000	-16.450001	301.666656	1023.000000	1023.000000	2046.000000
30.760000	0.019148	11.316741	4.396327	6.869372	-1.202864	1.253906	0.000000	-10.000000	0.216667	-16.050001	296.000000	1023.000000	1023.000000	2046.000000
30.780001	0.018033	10.657436	4.309094	6.834239	-1.455390	0.969493	0.000000	-10.000000	0.233333	-16.033333	290.666656	1023.000000	1023.000000	2046.000000
30.799999	0.017113	10.113858	3.792284	6.926240	-1.271893	0.667227	0.000000	-10.000000	0.233333	-15.966667	285.333344	1023.000000	1023.000000	2046.000000
30.820000	0.016370	9.674474	3.706639	6.847193	-1.646825	0.767466	0.000000	-10.000000	0.241667	-15.916667	280.000000	1023.000000	1023.000000	2046.000000
30.840000	0.015742	9.303441	3.659061	6.892925	-1.902379	0.653835	0.000000	-10.000000	0.241667	-15.750000	274.666656	1023.000000	1023.000000	2046.000000
30.860001	0.015350	9.072069	3.189617	6.963801	-1.618168	0.536820	0.000000	-10.000000	0.233333	-15.816668	269.333344	1023.000000	1023.000000	2046.000000
30.879999	0.014888	8.798764	3.172181	6.857513	-1.863766	0.632837	0.000000	-10.000000	0.225000	-15.866668	264.000000	1023.000000	1023.000000	2046.000000
30.900000	0.014484	8.560252	3.162006	6.795073	-2.067925	0.671099	0.000000	-10.000000	0.208333	-15.666667	258.666656	1023.000000	1023.000000	2046.000000
30.920000	0.014067	8.313741	2.768775	6.839582	-1.810409	0.515793	0.000000	-10.000000	0.208333	-15.350000	253.500000	1023.000000	1023.000000	2046.000000
30.940001	0.014065	8.312499	2.837090	6.675976	-1.997975	0.797407	0.000000	-10.000000	0.208333	-14.883333	248.500000	1023.000000	1023.000000	2046.000000
30.959999	0.014638	8.651133	2.902223	6.786737	-1.984985	0.947157	0.000000	-10.000000	0.208333	-14.716667	243.500000	1023.000000	1023.000000	2046.000000
30.980000	0.014680	8.675742	2.645288	6.903127	-1.762666	0.889993	0.000000	-10.000000	0.208333	-14.366667	238.500000	1023.000000	1023.000000	2046.000000
31.000000	0.015007	8.868868	2.783081	6.859972	-1.907530	1.133345	0.000000	-10.000000	0.200000	-14.233334	233.666672	1023.000000	1023.000000	2046.000000
31.020000	0.015185	8.974449	2.800566	6.961107	-1.963321	1.176097	0.000000	-10.000000	0.200000	-13.950000	228.833328	1023.000000	1023.000000	2046.000000
31.040001	0.014911	8.812488	2.419715	7.038120	-1.602102	0.956754	0.000000	-10.000000	0.200000	-13.800000	224.333328	1023.000000	1023.000000	2046.000000
31.059999	0.014537	8.591124	2.642642	6.669693	-1.870528	1.149317	0.000000	-10.000000	0.200000	-13.633333	219.666672	1023.000000	1023.000000	2046.000000
31.080000	0.014332	8.470304	2.660590	6.713997	-1.920906	1.016624	0.000000	-10.000000	0.200000	-13.633333	215.166672	1023.000000	1023.000000	2046.000000
31.100000	0.013397	7.917610	2.258369	6.518543	-1.663585	0.804284	0.000000	-10.000000	0.191667	-13.750000	210.500000	1023.000000	1023.000000	2046.000000
31.120001	0.012404	7.330597	2.425236	6.056614	-2.000375	0.849122	0.000000	-10.000000	0.191667	-13.900000	205.833328	1023.000000	1023.000000	2046.000000
31.139999	0.011505	6.799638	2.327580	5.683926	-2.105065	0.893198	0.000000	-10.000000	0.183333	-13.966667	201.166672	1023.000000	1023.000000	2046.000000
31.160000	0.010561	6.241507	2.031853	5.478449	-1.998057	0.729262	0.000000	-10.000000	0.191667	-13.933333	196.500000	1023.000000	1023.000000	2046.000000
31.180000	0.009289	5.489513	1.940314	5.192680	-2.225809	0.582328	0.000000	-10.000000	0.191667	-13.883334	191.833328	1023.000000	1023.000000	2046.000000
31.200001	0.008621	5.095124	1.918737	4.892962	-2.358776	0.642201	0.000000	-10.000000	0.200000	-13.900001	187.333328	1023.000000	1023.000000	2046.000000
31.219999	0.008153	4.818478	1.668815	4.738636	-2.209500	0.620527	0.000000	-10.000000	0.200000	-13.950000	182.666672	1023.000000	1023.000000	2046.000000
31.240000	0.007316	4.323697	1.449264	4.650855	-2.218961	0.442538	0.000000	-10.000000	0.200000	-14.033334	178.000000	1023.000000	1023.000000	2046.000000
31.260000	0.006755	3.991999	1.549482	4.309629	-2.448243	0.581131	0.000000	-10.000000	0.191667	-13.916667	173.166672	1023.000000	1023.000000	2046.000000
31.280001	0.006498	3.840380	1.507539	4.260949	-2.480031	0.551923	0.000000	-10.000000	0.183333	-13.716667	168.500000	1023.000000	1023.000000	2046.000000
31.299999	0.006500	3.841694	1.368650	4.150901	-2.325316	0.647458	0.000000	-10.000000	0.183333	-13.350000	164.000000	1023.000000	1023.000000	2046.000000
31.320000	0.006030	3.563813	1.105539	4.138319	-2.161508	0.481464	0.000000	-10.000000	0.183333	-13.116667	159.500000	1023.000000	1023.000000	2046.000000
31.340000	0.005643	3.334748	1.300524	3.897993	-2.455310	0.591541	0.000000	-10.000000	0.191667	-12.933333	155.166672	1023.000000	1023.000000	2046.000000
31.360001	0.005664	3.347353	1.367267	3.799252	-2.557150	0.737985	0.000000	-10.000000	0.183333	-12.833334	151.000000	1023.000000	1023.000000	2046.000000
31.379999	0.005551	3.280580	0.976823	3.851080	-2.126371	0.579048	0.000000	-10.000000	0.166667	-12.583334	146.666672	1023.000000	1023.000000	2046.000000
31.400000	0.005132	3.032926	0.955336	3.705734	-2.290227	0.662083	0.000000	-10.000000	0.133333	-12.316667	142.333328	1023.000000	1023.000000	2046.000000
31.420000	0.004927	2.911819	1.152157	3.581906	-2.544839	0.722595	0.000000	-10.000000	0.108333	-11.966667	138.000000	1023.000000	1023.000000	2046.000000
31.440001	0.005178	3.059977	0.964160	3.658978	-2.209024	0.645863	0.000000	-10.000000	0.100000	-11.716667	134.000000	1023.000000	1023.000000	2046.000000
31.459999	0.004788	2.829621	0.912925	3.594161	-2.231825	0.554359	0.000000	-10.000000	0.100000	-11.416667	130.166672	1023.000000	1023.000000	2046.000000
31.480000	0.004811	2.843560	1.094071	3.348078	-2.355992	0.757402	0.000000	-10.000000	0.100000	-11.250000	126.500000	1023.000000	1023.000000	2046.000000
31.500000	0.005263	3.110597	1.111231	3.283726	-2.272055	0.987695	0.000000	-10.000000	0.108333	-11.166667	122.833336	1023.000000	1023.000000	2046.000000
31.520000	0.005144	3.040286	0.775902	3.342914	-1.924002	0.845471	0.000000	-10.000000	0.108333	-11.166667	119.000000	1023.000000	1023.000000	2046.000000
31.540001	0.004882	2.885004	0.863834	3.102560	-2.073555	0.992165	0.000000	-10.000000	0.108333	-11.066668	115.166664	1023.000000	1023.000000	2046.000000
31.559999	0.004849	2.865764	0.946795	2.961500	-2.235862	1.193331	0.000000	-10.000000	0.100000	-10.933333	111.500000	1023.000000	1023.000000	2046.000000
31.580000	0.004724	2.791604	0.746250	3.025778	-2.101805	1.121381	0.000000	-10.000000	0.100000	-10.683333	107.833336	1023.000000	1023.000000	2046.000000
31.600000	0.003707	2.191058	0.598921	3.030757	-2.306629	0.868009	0.000000	-10.000000	0.100000	-10.550000	104.333336	1023.000000	1023.000000	2046.000000
31.620001	0.002806	1.658560	0.509285	2.858357	-2.584146	0.875064	0.000000	-10.000000	0.100000	-10.316667	100.666664	1023.000000	1023.000000	2046.000000
31.639999	0.001682	0.994176	0.144259	2.760970	-2.499859	0.588806	0.000000	-10.000000	0.100000	-10.166667	97.333336	1023.000000	1023.000000	2046.000000
31.660000	-0.000083	-0.049281	-0.031286	2.444414	-2.680550	0.218141	0.000000	-10.000000	0.091667	-9.733334	93.833336	1023.000000	1023.000000	2046.000000
31.680000	-0.001085	-0.641343	-0.015223	1.904535	-2.848678	0.318023	0.000000	-10.000000	0.083333	-9.316667	90.666664	1023.000000	1023.000000	2046.000000
31.700001	-0.001633	-0.964830	-0.141516	1.679796	-2.675693	0.172583	0.000000	-10.000000	0.083333	-8.966667	87.500000	1023.000000	1023.000000	2046.000000
31.719999	-0.002593	-1.532279	-0.055986	1.588458	-2.798386	-0.266365	0.000000	-10.000000	0.083333	-8.800000	84.500000	1023.000000	1023.000000	2046.000000
31.740000	-0.003489	-2.061922	-0.041855	1.356151	-3.042489	-0.333729	0.000000	-10.000000	0.075000	-8.683333	81.500000	1023.000000	1023.000000	2046.000000
31.760000	-0.004419	-2.611703	-0.274317	1.377771	-3.139997	-0.575159	0.000000	-10.000000	0.058333	-8.150000	78.666664	1023.000000	1023.000000	2046.000000
31.780001	-0.006341	-3.747576	-0.534569	1.382496	-3.405630	-1.189873	0.000000	-10.000000	0.050000	-7.600000	76.000000	1023.000000	1023.000000	2046.000000
31.799999	-0.007500	-4.432321	-0.596878	1.241428	-3.739426	-1.337445	0.000000	-10.000000	0.050000	-6.966667	73.666664	1023.000000	1023.000000	2046.000000
31.820000	-0.007598	-4.490206	-0.832715	1.219191	-3.685074	-1.191608	0.000000	-10.000000	0.050000	-6.566667	71.166664	1023.000000	1023.000000	2046.000000
31.840000	-0.008382	-4.953704	-1.062792	1.452101	-3.757638	-1.585375	0.000000	-10.000000	0.041667	-6.116667	68.833336	1023.000000	1023.000000	2046.000000
31.860001	-0.008816	-5.210039	-0.993991	1.422192	-4.076155	-1.562085	0.000000	-10.000000	0.050000	-5.683333	66.500000	1023.000000	1023.000000	2046.000000
31.879999	-0.008510	-5.029202	-1.189035	1.468441	-4.033547	-1.275060	0.000000	-10.000000	0.050000	-5.383334	64.833336	1023.000000	1023.000000	2046.000000
31.900000	-0.008664	-5.120323	-1.585379	1.613758	-3.803407	-1.345295	0.000000	-10.000000	0.058333	-5.266667	63.166668	1023.000000	1023.000000	2046.000000
31.920000	-0.009327	-5.512372	-1.511557	1.651906	-4.079207	-1.573514	0.000000	-10.000000	0.066667	-5.250000	61.500000	1023.000000	1023.000000	2046.000000
31.940001	-0.009231	-5.455801	-1.359475	1.549023	-4.290648	-1.354702	0.000000	-10.000000	0.075000	-5.150000	59.500000	1023.000000	1023.000000	2046.000000
31.959999	-0.008495	-5.020523	-1.348763	1.617222	-4.250687	-1.038294	0.000000	-10.000000	0.075000	-5.016667	57.833332	1023.000000	1023.000000	2046.000000
31.980000	-0.007756	-4.583588	-1.717147	1.753048	-3.813320	-0.806168	0.000000	-10.000000	0.058333	-4.933333	56.166668	1023.000000	1023.000000	2046.000000
32.000000	-0.007764	-4.588380	-1.623998	1.979038	-3.903007	-1.040413	0.000000	-10.000000	0.050000	-5.016667	54.500000	1023.000000	1023.000000	2046.000000
32.020000	-0.007496	-4.429958	-1.258540	1.964502	-4.206154	-0.929766	0.000000	-10.000000	0.050000	-5.083333	52.833332	1023.000000	1023.000000	2046.000000
32.040001	-0.006673	-3.943447	-1.182337	2.043622	-4.133765	-0.670966	0.000000	-10.000000	0.050000	-5.083333	51.166668	1023.000000	1023.000000	2046.000000
32.060001	-0.006072	-3.588728	-1.502864	2.083731	-3.726656	-0.442938	0.000000	-10.000000	0.050000	-5.083333	49.500000	1023.000000	1023.000000	2046.000000
32.080002	-0.006535	-3.861942	-1.580576	2.049337	-3.668226	-0.662478	0.000000	-10.000000	0.058333	-5.050000	47.666668	1023.000000	1023.000000	2046.000000
32.099998	-0.007054	-4.168979	-1.167325	1.911942	-4.036695	-0.876902	0.000000	-10.000000	0.058333	-5.166667	46.000000	1023.000000	1023.000000	2046.000000
32.119999	-0.006551	-3.871477	-1.235736	1.907749	-3.829695	-0.713795	0.000000	-10.000000	0.058333	-5.266667	44.333332	1023.000000	1023.000000	2046.000000
32.139999	-0.007028	-4.153480	-1.672881	1.693928	-3.398479	-0.776048	0.000000	-10.000000	0.050000	-5.300000	42.500000	1023.000000	1023.000000	2046.000000
32.160000	-0.008314	-4.913599	-1.403059	1.335497	-3.880446	-0.965592	0.000000	-10.000000	0.058333	-5.183333	40.666668	1023.000000	1023.000000	2046.000000
32.180000	-0.008874	-5.244261	-1.144731	1.074960	-4.197950	-0.976540	0.000000	-10.000000	0.058333	-4.983334	39.000000	1023.000000	1023.000000	2046.000000
32.200001	-0.008877	-5.246333	-1.208530	0.999057	-4.106228	-0.930632	0.000000	-10.000000	0.058333	-4.850000	37.333332	1023.000000	1023.000000	2046.000000
32.220001	-0.009148	-5.406195	-1.783740	0.784702	-3.557893	-0.849264	0.000000	-10.000000	0.050000	-4.783333	35.833332	1023.000000	1023.000000	2046.000000
32.240002	-0.009915	-5.860059	-1.536469	0.529489	-3.955608	-0.897472	0.000000	-10.000000	0.050000	-4.783333	34.166668	1023.000000	1023.000000	2046.000000
32.259998	-0.010136	-5.990276	-1.219535	0.498662	-4.299682	-0.969721	0.000000	-10.000000	0.050000	-4.766667	32.666668	1023.000000	1023.000000	2046.000000
32.279999	-0.009678	-5.719974	-1.562724	0.494274	-3.864458	-0.787066	0.000000	-10.000000	0.041667	-4.750000	31.000000	1023.000000	1023.000000	2046.000000
32.299999	-0.010154	-6.001291	-1.967892	0.312557	-3.560484	-0.785472	0.000000	-10.000000	0.041667	-4.683333	29.333334	1023.000000	1023.000000	2046.000000
32.320000	-0.010542	-6.230509	-1.514550	0.151385	-4.048370	-0.818974	0.000000	-10.000000	0.041667	-4.616667	27.833334	1023.000000	1023.000000	2046.000000
32.340000	-0.010102	-5.970097	-1.320126	0.316043	-4.172504	-0.793510	0.000000	-10.000000	0.050000	-4.533333	26.166666	1023.000000	1023.000000	2046.000000
32.360001	-0.009814	-5.799949	-1.790584	0.264017	-3.572070	-0.701312	0.000000	-10.000000	0.050000	-4.433333	24.833334	1023.000000	1023.000000	2046.000000
32.380001	-0.010118	-5.979965	-1.871298	0.094066	-3.533614	-0.669119	0.000000	-10.000000	0.041667	-4.333333	23.166666	1023.000000	1023.000000	2046.000000
32.400002	-0.010184	-6.018602	-1.513245	-0.022627	-3.900439	-0.582290	0.000000	-10.000000	0.041667	-4.166667	21.833334	1023.000000	1023.000000	2046.000000
32.419998	-0.009771	-5.774887	-1.397168	0.310944	-3.951612	-0.737051	0.000000	-10.000000	0.041667	-4.000000	20.333334	1023.000000	1023.000000	2046.000000
32.439999	-0.009461	-5.591556	-1.807412	0.303940	-3.381302	-0.706782	0.000000	-10.000000	0.050000	-3.916667	19.000000	1023.000000	1023.000000	2046.000000
32.459999	-0.009535	-5.635252	-1.697634	0.116246	-3.491613	-0.562251	0.000000	-10.000000	0.050000	-3.866667	17.666666	1023.000000	1023.000000	2046.000000
32.480000	-0.009467	-5.594941	-1.313639	0.033807	-3.825169	-0.489940	0.000000	-10.000000	0.050000	-3.800000	16.333334	1023.000000	1023.000000	2046.000000
32.500000	-0.008724	-5.156032	-1.140288	0.271125	-3.799590	-0.487279	0.000000	-10.000000	0.050000	-3.716667	15.166667	1023.000000	1023.000000	2046.000000
32.520000	-0.008467	-5.004233	-1.585375	0.209636	-3.145682	-0.482813	0.000000	-10.000000	0.050000	-3.700000	13.833333	1023.000000	1023.000000	2046.000000
32.540001	-0.008208	-4.851217	-1.352115	-0.065841	-3.258538	-0.174723	0.000000	-10.000000	0.050000	-3.700000	12.666667	1023.000000	1023.000000	2046.000000
32.560001	-0.007862	-4.646625	-1.020161	-0.033944	-3.542475	-0.050044	0.000000	-10.000000	0.050000	-3.683333	11.333333	1023.000000	1023.000000	2046.000000
32.580002	-0.007689	-4.544102	-1.117670	0.158490	-3.371581	-0.213340	0.000000	-10.000000	0.050000	-3.633333	10.166667	1023.000000	1023.000000	2046.000000
32.599998	-0.007531	-4.450557	-1.466617	0.159487	-2.972171	-0.171256	0.000000	-10.000000	0.050000	-3.566667	8.833333	1023.000000	1023.000000	2046.000000
32.619999	-0.008028	-4.744339	-1.441021	-0.075846	-3.181654	-0.045819	0.000000	-10.000000	0.050000	-3.516667	7.666667	1023.000000	1023.000000	2046.000000
32.639999	-0.008631	-5.101204	-1.357782	-0.175880	-3.556656	-0.010885	0.000000	-10.000000	0.050000	-3.416667	6.500000	1023.000000	1023.000000	2046.000000
32.660000	-0.009432	-5.574229	-1.447573	0.029369	-3.792991	-0.363033	0.000000	-10.000000	0.050000	-3.300000	5.333333	1023.000000	1023.000000	2046.000000
32.680000	-0.010672	-6.307157	-1.963665	-0.068854	-3.444975	-0.829662	0.000000	-10.000000	0.033333	-3.050000	4.166667	1023.000000	1023.000000	2046.000000
32.700001	-0.011354	-6.710353	-1.854382	-0.640068	-3.563775	-0.652129	0.000000	-10.000000	0.016667	-2.716667	3.000000	1023.000000	1023.000000	2046.000000
32.720001	-0.011838	-6.996473	-1.514729	-0.878250	-3.967069	-0.636424	0.000000	-10.000000	0.016667	-2.516667	2.166667	1023.000000	1023.000000	2046.000000
32.740002	-0.012264	-7.248003	-1.552434	-0.812693	-3.879256	-1.003622	0.000000	-10.000000	0.033333	-2.500000	1.333333	1023.000000	1023.000000	2046.000000
32.759998	-0.013448	-7.947509	-1.973431	-0.649751	-3.643005	-1.681322	0.000000	-10.000000	0.050000	-2.666667	0.666667	1023.000000	1023.000000	2046.000000
32.779999	-0.014711	-8.694143	-1.974362	-1.006196	-3.999774	-1.713811	0.000000	-10.000000	0.041667	-2.716667	0.000000	1023.000000	1023.000000	2046.000000
32.799999	-0.015832	-9.356836	-1.950914	-1.088985	-4.485360	-1.831578	0.000000	-10.000000	0.041667	-2.650000	-0.500000	1023.000000	1023.000000	2046.000000
32.820000	-0.016721	-9.882072	-2.075819	-1.051867	-4.727577	-2.026810	0.000000	-10.000000	0.041667	-2.416667	-1.166667	1023.000000	1023.000000	2046.000000
32.840000	-0.017625	-10.416269	-2.556145	-0.833325	-4.493683	-2.533116	0.000000	-10.000000	0.041667	-2.033333	-1.666667	1023.000000	1023.000000	2046.000000
32.860001	-0.017832	-10.538702	-2.686126	-0.784162	-4.529742	-2.538671	0.000000	-10.000000	0.033333	-1.716667	-2.000000	1023.000000	1023.000000	2046.000000
32.880001	-0.017505	-10.345196	-2.630816	-0.831647	-4.765980	-2.116752	0.000000	-10.000000	0.033333	-1.483333	-2.000000	1023.000000	1023.000000	2046.000000
32.900002	-0.017420	-10.295420	-2.614355	-0.655893	-5.023961	-2.001212	0.000000	-10.000000	0.033333	-1.550000	-2.000000	1023.000000	1023.000000	2046.000000
32.919998	-0.018101	-10.697705	-3.129728	-0.322336	-4.751968	-2.493674	0.000000	-10.000000	0.041667	-1.666667	-2.000000	1023.000000	1023.000000	2046.000000
32.939999	-0.017842	-10.544698	-3.146368	-0.367326	-4.748953	-2.282051	0.000000	-10.000000	0.041667	-1.900000	-2.000000	1023.000000	1023.000000	2046.000000
32.959999	-0.017358	-10.258291	-2.963077	-0.447497	-4.988464	-1.859253	0.000000	-10.000000	0.041667	-1.983333	-2.333333	1023.000000	1023.000000	2046.000000
32.980000	-0.017108	-10.111007	-2.975510	-0.312065	-5.011469	-1.811963	0.000000	-10.000000	0.041667	-2.016667	-2.666667	1023.000000	1023.000000	2046.000000
33.000000	-0.017170	-10.147420	-3.260544	0.005286	-4.735294	-2.156868	0.000000	-10.000000	0.033333	-1.966667	-3.333333	1023.000000	1023.000000	2046.000000
33.020000	-0.016312	-9.640246	-3.123456	-0.015837	-4.679004	-1.821949	0.000000	-10.000000	0.033333	-2.033333	-3.666667	1023.000000	1023.000000	2046.000000
33.040001	-0.015275	-9.027360	-2.901695	-0.000802	-4.732516	-1.392347	0.000000	-10.000000	0.025000	-2.083333	-4.333333	1023.000000	1023.000000	2046.000000
33.060001	-0.014427	-8.526572	-2.678710	0.126612	-4.826664	-1.147810	0.000000	-10.000000	0.033333	-2.083333	-4.833333	1023.000000	1023.000000	2046.000000
33.080002	-0.014756	-8.720578	-2.943643	0.296109	-4.522158	-1.550886	0.000000	-10.000000	0.041667	-2.083333	-5.500000	1023.000000	1023.000000	2046.000000
33.099998	-0.014762	-8.724363	-2.944702	0.263668	-4.386805	-1.656524	0.000000	-10.000000	0.050000	-2.083333	-6.000000	1023.000000	1023.000000	2046.000000
33.119999	-0.014216	-8.401361	-2.717412	0.130178	-4.431736	-1.382392	0.000000	-10.000000	0.050000	-2.233333	-6.666667	1023.000000	1023.000000	2046.000000
33.139999	-0.014082	-8.322231	-2.482464	-0.036411	-4.608144	-1.195212	0.000000	-10.000000	0.050000	-2.366667	-7.333333	1023.000000	1023.000000	2046.000000
33.160000	-0.015106	-8.927762	-2.724255	-0.196504	-4.407763	-1.599239	0.000000	-10.000000	0.050000	-2.516667	-8.166667	1023.000000	1023.000000	2046.000000
33.180000	-0.015799	-9.337021	-2.709106	-0.483098	-4.413527	-1.731290	0.000000	-10.000000	0.050000	-2.483333	-9.000000	1023.000000	1023.000000	2046.000000
33.200001	-0.015830	-9.355388	-2.628539	-0.807119	-4.468732	-1.450997	0.000000	-10.000000	0.050000	-2.316667	-10.000000	1023.000000	1023.000000	2046.000000
33.220001	-0.015734	-9.298940	-2.498482	-0.873972	-4.584753	-1.341732	0.000000	-10.000000	0.050000	-2.116667	-10.666667	1023.000000	1023.000000	2046.000000
33.240002	-0.016896	-9.985481	-2.751481	-0.929702	-4.440654	-1.863645	0.000000	-10.000000	0.050000	-2.083333	-11.000000	1023.000000	1023.000000	2046.000000
33.259998	-0.017019	-10.058346	-2.747121	-1.137525	-4.411361	-1.762339	0.000000	-10.000000	0.050000	-2.233333	-11.333333	1023.000000	1023.000000	2046.000000
33.279999	-0.016573	-9.794770	-2.575964	-1.280062	-4.594285	-1.344460	0.000000	-10.000000	0.041667	-2.466667	-12.000000	1023.000000	1023.000000	2046.000000
33.299999	-0.017037	-10.069084	-2.784896	-1.266608	-4.448386	-1.569194	0.000000	-10.000000	0.041667	-2.750000	-13.000000	1023.000000	1023.000000	2046.000000
33.320000	-0.017758	-10.495049	-2.884391	-1.404637	-4.405497	-1.800524	0.000000	-10.000000	0.033333	-3.050000	-14.000000	1023.000000	1023.000000	2046.000000
33.340000	-0.017193	-10.161273	-2.783450	-1.464879	-4.434644	-1.478300	0.000000	-10.000000	0.041667	-3.366667	-15.000000	1023.000000	1023.000000	2046.000000
33.360001	-0.016714	-9.877991	-2.716700	-1.450242	-4.462232	-1.248816	0.000000	-10.000000	0.050000	-3.650000	-16.166666	1023.000000	1023.000000	2046.000000
33.380001	-0.017466	-10.322346	-2.877780	-1.431295	-4.366086	-1.647185	0.000000	-10.000000	0.050000	-3.833333	-17.333334	1023.000000	1023.000000	2046.000000
33.400002	-0.017316	-10.233551	-2.798045	-1.610379	-4.309969	-1.515158	0.000000	-10.000000	0.050000	-3.900000	-18.666666	1023.000000	1023.000000	2046.000000
33.419998	-0.016487	-9.743840	-2.677525	-1.509205	-4.418590	-1.138520	0.000000	-10.000000	0.041667	-3.866667	-20.000000	1023.000000	1023.000000	2046.000000
33.439999	-0.016729	-9.887070	-2.882005	-1.388911	-4.236967	-1.379187	0.000000	-10.000000	0.041667	-3.750000	-21.333334	1023.000000	1023.000000	2046.000000
33.459999	-0.017076	-10.091812	-2.787758	-1.526802	-4.254185	-1.523067	0.000000	-10.000000	0.041667	-3.566667	-22.500000	1023.000000	1023.000000	2046.000000
33.480000	-0.016637	-9.832232	-2.699494	-1.527608	-4.271499	-1.333631	0.000000	-10.000000	0.041667	-3.316667	-23.666666	1023.000000	1023.000000	2046.000000
33.500000	-0.015673	-9.262811	-2.614118	-1.428180	-4.186404	-1.034108	0.000000	-10.000000	0.050000	-3.066667	-24.833334	1023.000000	1023.000000	2046.000000
33.520000	-0.015744	-9.304967	-2.660702	-1.333854	-4.019259	-1.291151	0.000000	-10.000000	0.050000	-2.833333	-26.000000	1023.000000	1023.000000	2046.000000
33.540001	-0.015505	-9.163265	-2.452681	-1.532719	-3.977752	-1.200113	0.000000	-10.000000	0.041667	-2.600000	-27.000000	1023.000000	1023.000000	2046.000000
33.560001	-0.014389	-8.503997	-2.277131	-1.505119	-3.965575	-0.756172	0.000000	-10.000000	0.041667	-2.316667	-27.833334	1023.000000	1023.000000	2046.000000
33.580002	-0.014098	-8.331830	-2.405398	-1.456413	-3.748283	-0.721735	0.000000	-10.000000	0.033333	-2.100000	-28.500000	1023.000000	1023.000000	2046.000000
33.599998	-0.014161	-8.369143	-2.363009	-1.482135	-3.717769	-0.806231	0.000000	-10.000000	0.033333	-1.783333	-28.833334	1023.000000	1023.000000	2046.000000
33.619999	-0.014230	-8.409665	-2.218152	-1.653752	-3.879208	-0.658554	0.000000	-10.000000	0.033333	-1.566667	-29.000000	1023.000000	1023.000000	2046.000000
33.639999	-0.014198	-8.391184	-2.344826	-1.484557	-3.913764	-0.648036	0.000000	-10.000000	0.041667	-1.433333	-29.000000	1023.000000	1023.000000	2046.000000
33.660000	-0.014949	-8.834649	-2.654572	-1.394199	-3.913747	-0.872131	0.000000	-10.000000	0.050000	-1.500000	-29.000000	1023.000000	1023.000000	2046.000000
33.680000	-0.016044	-9.481887	-2.677804	-1.450167	-4.123420	-1.230496	0.000000	-10.000000	0.050000	-1.533333	-29.000000	1023.000000	1023.000000	2046.000000
33.700001	-0.016907	-9.992244	-2.674459	-1.804599	-4.186533	-1.326652	0.000000	-10.000000	0.041667	-1.483333	-29.000000	1023.000000	1023.000000	2046.000000
33.720001	-0.017156	-10.139249	-2.628765	-2.007140	-4.240211	-1.263132	0.000000	-10.000000	0.025000	-1.483333	-29.000000	1023.000000	1023.000000	2046.000000
33.740002	-0.017841	-10.543967	-2.802756	-2.016413	-4.124119	-1.600678	0.000000	-10.000000	0.025000	-1.650000	-29.000000	1023.000000	1023.000000	2046.000000
33.759998	-0.018388	-10.867370	-2.603453	-2.099973	-4.338599	-1.825344	0.000000	-10.000000	0.033333	-1.833333	-29.000000	1023.000000	1023.000000	2046.000000
33.779999	-0.019745	-11.669108	-2.704240	-2.191940	-4.498670	-2.274259	0.000000	-10.000000	0.050000	-1.983333	-29.333334	1023.000000	1023.000000	2046.000000
33.799999	-0.020875	-12.337290	-2.889735	-2.214336	-4.796767	-2.436452	0.000000	-10.000000	0.041667	-2.000000	-29.833334	1023.000000	1023.000000	2046.000000
33.820000	-0.022160	-13.096440	-3.299560	-2.152885	-4.850237	-2.793757	0.000000	-10.000000	0.041667	-1.916667	-30.500000	1023.000000	1023.000000	2046.000000
33.840000	-0.022813	-13.482693	-3.231518	-2.273130	-5.136739	-2.841306	0.000000	-10.000000	0.041667	-1.433333	-30.833334	1023.000000	1023.000000	2046.000000
33.860001	-0.023122	-13.665236	-3.271568	-2.245114	-5.237021	-2.911533	0.000000	-10.000000	0.041667	-0.766667	-31.000000	1023.000000	1023.000000	2046.000000
33.880001	-0.022938	-13.556308	-3.472167	-2.009557	-5.223386	-2.851198	0.000000	-10.000000	0.041667	-0.200000	-31.000000	1023.000000	1023.000000	2046.000000
33.900002	-0.023330	-13.787734	-3.814259	-1.785452	-5.173668	-3.014354	0.000000	-10.000000	0.041667	0.000000	-31.000000	1023.000000	1023.000000	2046.000000
33.919998	-0.023292	-13.765598	-3.722350	-1.699616	-5.409237	-2.934394	0.000000	-10.000000	0.050000	0.000000	-31.000000	1023.000000	1023.000000	2046.000000
33.939999	-0.023036	-13.614453	-3.746934	-1.664914	-5.453222	-2.749382	0.000000	-10.000000	0.050000	0.000000	-31.000000	1023.000000	1023.000000	2046.000000
33.959999	-0.022736	-13.436903	-3.905746	-1.620310	-5.343473	-2.567374	0.000000	-10.000000	0.050000	0.000000	-31.000000	1023.000000	1023.000000	2046.000000
33.980000	-0.022893	-13.529803	-4.095260	-1.449163	-5.307035	-2.678345	0.000000	-10.000000	0.050000	0.000000	-31.000000	1023.000000	1023.000000	2046.000000
34.000000	-0.022405	-13.241137	-3.962112	-1.363067	-5.422606	-2.493351	0.000000	-10.000000	0.050000	0.000000	-31.000000	1023.000000	1023.000000	2046.000000
34.020000	-0.021555	-12.739071	-3.761814	-1.372411	-5.394585	-2.210260	0.000000	-10.000000	0.050000	0.000000	-31.000000	1023.000000	1023.000000	2046.000000
34.040001	-0.020911	-12.358540	-3.807151	-1.303010	-5.185449	-2.062930	0.000000	-10.000000	0.050000	0.000000	-31.000000	1023.000000	1023.000000	2046.000000
34.060001	-0.020489	-12.108937	-3.845793	-1.033290	-5.079579	-2.150276	0.000000	-10.000000	0.041667	0.000000	-31.000000	1023.000000	1023.000000	2046.000000
34.080002	-0.019904	-11.763289	-3.588391	-1.013835	-5.124227	-2.036838	0.000000	-10.000000	0.025000	0.266667	-31.000000	1023.000000	1023.000000	2046.000000
34.099998	-0.019164	-11.325767	-3.408645	-1.091870	-5.054582	-1.770669	0.000000	-10.000000	0.016667	0.783333	-31.000000	1023.000000	1023.000000	2046.000000
34.119999	-0.019052	-11.259675	-3.619781	-0.951155	-4.767138	-1.921601	0.000000	-10.000000	0.025000	1.433333	-31.000000	1023.000000	1023.000000	2046.000000
34.139999	-0.019173	-11.330967	-3.398453	-1.024839	-4.885788	-2.021887	0.000000	-10.000000	0.041667	1.850000	-31.000000	1023.000000	1023.000000	2046.000000
34.160000	-0.019060	-11.264403	-3.236635	-1.251821	-4.880401	-1.895546	0.000000	-10.000000	0.041667	2.183333	-31.000000	1023.000000	1023.000000	2046.000000
34.180000	-0.019097	-11.286060	-3.355772	-1.381009	-4.701759	-1.847521	0.000000	-10.000000	0.033333	2.633333	-31.000000	1023.000000	1023.000000	2046.000000
34.200001	-0.019662	-11.620404	-3.269805	-1.568575	-4.797162	-1.984863	0.000000	-10.000000	0.016667	3.233333	-31.000000	1023.000000	1023.000000	2046.000000
34.220001	-0.019553	-11.556002	-2.994974	-1.889688	-4.908851	-1.762489	0.000000	-10.000000	0.025000	3.666667	-31.000000	1023.000000	1023.000000	2046.000000
34.240002	-0.019692	-11.637985	-3.318268	-1.821099	-4.600581	-1.898037	0.000000	-10.000000	0.025000	3.616667	-31.000000	1023.000000	1023.000000	2046.000000
34.259998	-0.019895	-11.758234	-3.098280	-1.926410	-4.798818	-1.934726	0.000000	-10.000000	0.033333	2.933333	-31.000000	1023.000000	1023.000000	2046.000000
34.279999	-0.019674	-11.627235	-3.015334	-2.069575	-4.781934	-1.760393	0.000000	-10.000000	0.033333	1.650000	-31.000000	1023.000000	1023.000000	2046.000000
34.299999	-0.019701	-11.643314	-3.270760	-2.074381	-4.559428	-1.738746	0.000000	-10.000000	0.041667	0.600000	-31.000000	1023.000000	1023.000000	2046.000000
34.320000	-0.020001	-11.820781	-3.221682	-2.057213	-4.675361	-1.866525	0.000000	-10.000000	0.041667	0.000000	-31.000000	1023.000000	1023.000000	2046.000000
34.340000	-0.019752	-11.673347	-3.019253	-2.178471	-4.765257	-1.710367	0.000000	-10.000000	0.041667	0.000000	-31.000000	1023.000000	1023.000000	2046.000000
34.360001	-0.019454	-11.497212	-3.284115	-2.142321	-4.435225	-1.635551	0.000000	-10.000000	0.041667	-0.266667	-31.000000	1023.000000	1023.000000	2046.000000
34.380001	-0.019523	-11.537910	-3.206439	-2.063797	-4.561948	-1.705725	0.000000	-10.000000	0.050000	-0.950000	-31.000000	1023.000000	1023.000000	2046.000000
34.400002	-0.019282	-11.395939	-2.975735	-2.142034	-4.665107	-1.613063	0.000000	-10.000000	0.050000	-1.666667	-31.166666	1023.000000	1023.000000	2046.000000
34.419998	-0.018876	-11.155494	-3.241448	-2.028457	-4.313130	-1.572459	0.000000	-10.000000	0.050000	-2.150000	-31.500000	1023.000000	1023.000000	2046.000000
34.439999	-0.019089	-11.281549	-3.148370	-2.064550	-4.503172	-1.565458	0.000000	-10.000000	0.041667	-1.933333	-32.166668	1023.000000	1023.000000	2046.000000
34.459999	-0.018618	-11.003082	-2.909993	-2.096964	-4.570040	-1.426085	0.000000	-10.000000	0.033333	-1.400000	-32.666668	1023.000000	1023.000000	2046.000000
34.480000	-0.017990	-10.632109	-3.100163	-2.009284	-4.192426	-1.330237	0.000000	-10.000000	0.033333	-0.650000	-33.000000	1023.000000	1023.000000	2046.000000
34.500000	-0.017790	-10.513628	-2.819709	-2.014390	-4.343524	-1.336006	0.000000	-10.000000	0.033333	-0.183333	-33.000000	1023.000000	1023.000000	2046.000000
34.520000	-0.016971	-10.029698	-2.520383	-1.995208	-4.290421	-1.223686	0.000000	-10.000000	0.033333	0.000000	-33.000000	1023.000000	1023.000000	2046.000000
34.540001	-0.016254	-9.606412	-2.825265	-1.863276	-3.854089	-1.063782	0.000000	-10.000000	0.016667	0.333333	-33.000000	1023.000000	1023.000000	2046.000000
34.560001	-0.016028	-9.472445	-2.521093	-1.914077	-4.039663	-0.997612	0.000000	-10.000000	0.016667	1.333333	-33.000000	1023.000000	1023.000000	2046.000000
34.580002	-0.015131	-8.942204	-2.269570	-1.979957	-3.987433	-0.705242	0.000000	-10.000000	0.008333	2.783333	-33.000000	1023.000000	1023.000000	2046.000000
34.599998	-0.015051	-8.894983	-2.692808	-1.805591	-3.627408	-0.769176	0.000000	-10.000000	0.008333	4.283333	-33.000000	1023.000000	1023.000000	2046.000000
34.619999	-0.015425	-9.115948	-2.415771	-1.858880	-4.105695	-0.735602	0.000000	-10.000000	-0.016667	5.450000	-33.000000	1023.000000	1023.000000	2046.000000
34.639999	-0.015455	-9.133721	-2.490322	-1.789247	-4.007880	-0.846273	0.000000	-10.000000	-0.016667	6.516667	-33.000000	1023.000000	1023.000000	2046.000000
34.660000	-0.015947	-9.424837	-2.754747	-1.803523	-3.880418	-0.986150	0.000000	-10.000000	-0.025000	7.583333	-33.000000	1023.000000	1023.000000	2046.000000
34.680000	-0.016315	-9.641994	-2.469208	-1.958942	-4.132470	-1.081373	0.000000	-10.000000	-0.025000	8.750000	-33.000000	1023.000000	1023.000000	2046.000000
34.700001	-0.016143	-9.540497	-2.341617	-2.014270	-3.899885	-1.284725	0.000000	-10.000000	-0.041667	9.733334	-33.000000	1023.000000	1023.000000	2046.000000
34.720001	-0.015835	-9.358756	-2.432250	-2.026263	-3.606745	-1.293497	0.000000	-10.000000	-0.050000	10.566667	-33.000000	1023.000000	1023.000000	2046.000000
34.740002	-0.016125	-9.529615	-2.085174	-1.955581	-3.975066	-1.513795	0.000000	-10.000000	-0.058333	11.183333	-15.000000	1023.000000	1023.000000	2046.000000
34.759998	-0.016423	-9.706176	-2.073258	-1.829061	-3.981573	-1.822284	0.000000	-10.000000	-0.083333	11.966667	6.833333	1023.000000	1023.000000	2046.000000
34.779999	-0.017530	-10.360429	-2.399910	-1.806830	-3.998830	-2.154859	0.000000	-10.000000	-0.108333	12.516667	28.666666	1023.000000	1023.000000	2046.000000
34.799999	-0.017955	-10.611195	-2.144786	-1.897117	-4.462858	-2.106433	0.000000	-10.000000	-0.125000	12.850000	32.500000	1023.000000	1023.000000	2046.000000
34.820000	-0.017377	-10.269711	-2.173509	-1.712885	-4.200489	-2.182827	0.000000	-10.000000	-0.125000	13.200001	34.000000	1023.000000	1023.000000	2046.000000
34.840000	-0.016960	-10.023479	-2.363634	-1.504089	-4.002697	-2.153059	0.000000	-10.000000	-0.133333	13.650001	36.833332	1023.000000	1023.000000	2046.000000
34.860001	-0.016376	-9.678066	-2.164130	-1.309805	-4.231362	-1.972769	0.000000	-10.000000	-0.141667	14.516666	41.333332	1023.000000	1023.000000	2046.000000
34.880001	-0.015557	-9.194317	-2.151381	-1.041106	-4.117335	-1.884495	0.000000	-10.000000	-0.150000	14.983334	46.000000	1023.000000	1023.000000	2046.000000
34.900002	-0.014936	-8.827379	-2.293055	-0.815531	-3.891525	-1.827268	0.000000	-10.000000	-0.141667	15.500000	51.000000	1023.000000	1023.000000	2046.000000
34.919998	-0.014035	-8.294772	-2.042413	-0.687748	-4.070672	-1.493940	0.000000	-10.000000	-0.141667	15.733334	56.000000	1023.000000	1023.000000	2046.000000
34.939999	-0.013182	-7.790769	-1.955548	-0.398567	-3.977410	-1.459244	0.000000	-10.000000	-0.158333	16.116667	61.166668	1023.000000	1023.000000	2046.000000
34.959999	-0.012222	-7.223111	-2.095574	-0.244846	-3.580448	-1.302243	0.000000	-10.000000	-0.166667	16.616667	66.500000	1023.000000	1023.000000	2046.000000
34.980000	-0.010827	-6.398685	-1.785576	-0.149786	-3.602629	-0.860694	0.000000	-10.000000	-0.166667	17.033333	72.000000	1023.000000	1023.000000	2046.000000
35.000000	-0.009211	-5.443542	-1.406153	0.125044	-3.580276	-0.582157	0.000000	-10.000000	-0.150000	17.433332	77.666664	1023.000000	1023.000000	2046.000000
35.020000	-0.007935	-4.689809	-1.488728	0.454012	-3.035121	-0.619972	0.000000	-10.000000	-0.166667	17.583334	83.500000	1023.000000	1023.000000	2046.000000
35.040001	-0.006305	-3.726137	-1.132445	0.564714	-2.942497	-0.215909	0.000000	-10.000000	-0.175000	17.966667	89.500000	1023.000000	1023.000000	2046.000000
35.060001	-0.004859	-2.871721	-0.756695	0.811066	-2.951131	0.025039	0.000000	-10.000000	-0.191667	18.366667	95.500000	1023.000000	1023.000000	2046.000000
35.080002	-0.003659	-2.162559	-0.738796	1.067304	-2.441437	-0.049630	0.000000	-10.000000	-0.200000	18.733334	101.500000	1023.000000	1023.000000	2046.000000
35.099998	-0.002612	-1.543692	-0.322710	0.924773	-2.384367	0.238613	0.000000	-10.000000	-0.208333	18.766666	107.500000	1023.000000	1023.000000	2046.000000
35.119999	-0.001728	-1.020990	-0.030195	0.968043	-2.340775	0.381938	0.000000	-10.000000	-0.208333	18.783333	113.666664	1023.000000	1023.000000	2046.000000
35.139999	-0.001274	-0.753226	-0.112197	0.945420	-1.923956	0.337507	0.000000	-10.000000	-0.216667	19.166666	120.000000	1023.000000	1023.000000	2046.000000
35.160000	-0.000902	-0.533241	0.174121	0.717884	-1.961310	0.536064	0.000000	-10.000000	-0.233333	19.933334	126.333336	1023.000000	1023.000000	2046.000000
35.180000	-0.000016	-0.009248	0.432555	0.788131	-1.941805	0.711871	0.000000	-10.000000	-0.258333	20.500000	132.833328	1023.000000	1023.000000	2046.000000
35.200001	0.000388	0.229235	0.360043	0.819043	-1.631322	0.681470	0.000000	-10.000000	-0.266667	21.166668	139.500000	1023.000000	1023.000000	2046.000000
35.220001	0.001149	0.678940	0.733341	0.653976	-1.704330	0.995952	0.000000	-10.000000	-0.283333	21.083334	146.500000	1023.000000	1023.000000	2046.000000
35.240002	0.002140	1.264553	0.915245	0.747314	-1.588714	1.190708	0.000000	-10.000000	-0.283333	21.450001	153.666672	1023.000000	1023.000000	2046.000000
35.259998	0.002818	1.665318	0.818327	0.937795	-1.241434	1.150630	0.000000	-10.000000	-0.275000	21.500000	160.833328	1023.000000	1023.000000	2046.000000
35.279999	0.004016	2.373406	1.225042	0.910658	-1.303462	1.541168	0.000000	-10.000000	-0.291667	21.916668	168.000000	1023.000000	1023.000000	2046.000000
35.299999	0.005572	3.293147	1.362409	1.179706	-1.061333	1.812366	0.000000	-10.000000	-0.316667	22.133333	175.166672	1023.000000	1023.000000	2046.000000
35.320000	0.006573	3.884631	1.326203	1.436249	-0.725925	1.848104	0.000000	-10.000000	-0.333333	22.383333	182.500000	1023.000000	1023.000000	2046.000000
35.340000	0.007792	4.605116	1.658275	1.583044	-0.704654	2.068450	0.000000	-10.000000	-0.316667	22.650000	190.000000	1023.000000	1023.000000	2046.000000
35.360001	0.009313	5.504002	1.975809	1.727331	-0.604271	2.405133	0.000000	-10.000000	-0.308333	22.900000	197.500000	1023.000000	1023.000000	2046.000000
35.380001	0.010959	6.476531	2.057755	2.098145	-0.227839	2.548470	0.000000	-10.000000	-0.308333	22.983334	205.166672	1023.000000	1023.000000	2046.000000
35.400002	0.012149	7.180308	2.366213	2.305291	-0.140772	2.649576	0.000000	-10.000000	-0.308333	23.216667	212.666672	1023.000000	1023.000000	2046.000000
35.419998	0.013768	8.136740	2.775778	2.374430	-0.052176	3.038708	0.000000	-10.000000	-0.316667	23.233334	220.333328	1023.000000	1023.000000	2046.000000
35.439999	0.015840	9.361578	3.033536	2.736346	0.365344	3.226352	0.000000	-10.000000	-0.325000	23.566668	228.000000	1023.000000	1023.000000	2046.000000
35.459999	0.017159	10.141171	3.171815	3.077031	0.614970	3.277354	0.000000	-10.000000	-0.333333	23.533333	236.000000	1023.000000	1023.000000	2046.000000
35.480000	0.018511	10.940291	3.626634	3.061206	0.568211	3.684240	0.000000	-10.000000	-0.325000	23.683334	244.000000	1023.000000	1023.000000	2046.000000
35.500000	0.020538	12.137750	3.794056	3.390920	0.973023	3.979751	0.000000	-10.000000	-0.325000	23.433334	252.000000	1023.000000	1023.000000	2046.000000
35.520000	0.021726	12.839912	3.911118	3.631145	1.207206	4.090442	0.000000	-10.000000	-0.325000	23.366667	259.833344	1023.000000	1023.000000	2046.000000
35.540001	0.022977	13.579438	4.404793	3.766761	1.010394	4.397491	0.000000	-10.000000	-0.350000	23.850000	267.500000	1023.000000	1023.000000	2046.000000
35.560001	0.024331	14.379522	4.265280	4.174964	1.461352	4.477927	0.000000	-10.000000	-0.375000	24.450001	275.166656	1023.000000	1023.000000	2046.000000
35.580002	0.024349	14.390516	4.437053	4.403980	1.176170	4.373313	0.000000	-10.000000	-0.408333	25.183334	283.333344	1023.000000	1023.000000	2046.000000
35.599998	0.025005	14.777949	4.642998	4.461171	1.152590	4.521191	0.000000	-10.000000	-0.408333	25.299999	291.666656	1023.000000	1023.000000	2046.000000
35.619999	0.025454	15.043504	4.539642	4.738663	1.511732	4.253467	0.000000	-10.000000	-0.416667	25.316668	300.166656	1023.000000	1023.000000	2046.000000
35.639999	0.025523	15.084091	5.060574	4.625870	1.178345	4.219302	0.000000	-10.000000	-0.425000	25.533333	308.500000	1023.000000	1023.000000	2046.000000
35.660000	0.026238	15.506443	5.266506	4.797994	1.251283	4.190660	0.000000	-10.000000	-0.416667	25.750000	317.000000	1023.000000	1023.000000	2046.000000
35.680000	0.025746	15.215623	5.080504	5.143946	1.308163	3.683009	0.000000	-10.000000	-0.383333	25.616667	325.500000	1023.000000	1023.000000	2046.000000
35.700001	0.025086	14.825614	5.264360	5.070798	0.920096	3.570359	0.000000	-10.000000	-0.350000	25.066668	334.166656	1023.000000	1023.000000	2046.000000
35.720001	0.025279	14.939736	5.374401	5.141377	0.823944	3.600014	0.000000	-10.000000	-0.341667	24.366667	342.666656	1023.000000	1023.000000	2046.000000
35.740002	0.025654	15.161687	5.278965	5.508894	0.993845	3.379983	0.000000	-10.000000	-0.350000	24.183334	351.000000	1023.000000	1023.000000	2046.000000
35.759998	0.026253	15.515702	5.510408	5.636899	0.916974	3.451421	0.000000	-10.000000	-0.358333	24.483334	359.000000	1023.000000	1023.000000	2046.000000
35.779999	0.027689	16.364395	5.728062	6.010944	0.888925	3.736464	0.000000	-10.000000	-0.375000	24.833334	367.000000	1023.000000	1023.000000	2046.000000
35.799999	0.028639	16.925594	5.589040	6.518222	1.157628	3.660704	0.000000	-10.000000	-0.391667	25.266666	375.333344	1023.000000	1023.000000	2046.000000
35.820000	0.029584	17.484306	5.828366	6.668626	1.021032	3.966283	0.000000	-10.000000	-0.408333	25.433334	383.666656	1023.000000	1023.000000	2046.000000
35.840000	0.031130	18.397799	5.876348	6.995111	1.184596	4.341743	0.000000	-10.000000	-0.416667	25.766666	392.333344	1023.000000	1023.000000	2046.000000
35.860001	0.032239	19.053164	5.924887	7.455691	1.345884	4.326702	0.000000	-10.000000	-0.416667	25.866667	400.833344	1023.000000	1023.000000	2046.000000
35.880001	0.033350	19.709980	6.219559	7.558458	1.288886	4.643077	0.000000	-10.000000	-0.416667	25.883333	409.500000	1023.000000	1023.000000	2046.000000
35.900002	0.035290	20.856276	6.269723	7.881694	1.660780	5.044079	0.000000	-10.000000	-0.400000	25.933334	418.000000	1023.000000	1023.000000	2046.000000
35.919998	0.036361	21.489435	6.491027	8.262317	1.712574	5.023517	0.000000	-10.000000	-0.400000	25.733334	426.666656	1023.000000	1023.000000	2046.000000
35.939999	0.038208	22.580746	6.945938	8.459373	1.731181	5.444254	0.000000	-10.000000	-0.400000	25.766666	435.333344	1023.000000	1023.000000	2046.000000
35.959999	0.040521	23.948074	7.019200	8.931139	2.264085	5.733652	0.000000	-10.000000	-0.408333	25.983334	444.000000	1023.000000	1023.000000	2046.000000
35.980000	0.041833	24.723473	7.610756	9.185051	2.178129	5.749536	0.000000	-10.000000	-0.408333	26.200001	452.500000	1023.000000	1023.000000	2046.000000
36.000000	0.044316	26.190807	7.903652	9.389213	2.631323	6.266619	0.000000	-10.000000	-0.408333	26.250000	461.166656	1023.000000	1023.000000	2046.000000
36.020000	0.045335	26.792786	8.104330	9.688113	2.877984	6.122359	0.000000	-10.000000	-0.425000	25.933334	470.000000	1023.000000	1023.000000	2046.000000
36.040001	0.045890	27.121080	8.632606	9.528709	2.755566	6.204199	0.000000	-10.000000	-0.441667	25.983334	478.833344	1023.000000	1023.000000	2046.000000
36.060001	0.047198	27.894014	8.573905	9.529633	3.188643	6.601833	0.000000	-10.000000	-0.441667	26.016666	487.500000	1023.000000	1023.000000	2046.000000
36.080002	0.047367	27.993612	8.718323	9.595215	3.147395	6.532680	0.000000	-10.000000	-0.416667	26.200001	496.166656	1023.000000	1023.000000	2046.000000
36.099998	0.047851	28.280222	9.152867	9.500218	2.947421	6.679716	0.000000	-10.000000	-0.400000	26.316666	504.833344	1023.000000	1023.000000	2046.000000
36.119999	0.049165	29.056225	8.994372	9.587570	3.444701	7.029581	0.000000	-10.000000	-0.391667	26.500000	513.666687	1023.000000	1023.000000	2046.000000
36.139999	0.049441	29.219667	9.303378	9.743028	3.240607	6.932654	0.000000	-10.000000	-0.408333	26.633333	522.333313	1023.000000	1023.000000	2046.000000
36.160000	0.050235	29.688879	9.674426	9.809235	3.152578	7.052641	0.000000	-10.000000	-0.408333	26.783335	531.166687	1023.000000	1023.000000	2046.000000
36.180000	0.052054	30.764124	9.525999	10.022040	3.755315	7.460768	0.000000	-10.000000	-0.416667	26.933334	540.000000	1023.000000	1023.000000	2046.000000
36.200001	0.052625	31.101614	10.020820	10.221933	3.439186	7.419676	0.000000	-10.000000	-0.408333	27.100000	549.000000	1023.000000	1023.000000	2046.000000
36.220001	0.054323	32.104683	10.444503	10.608735	3.468054	7.583390	0.000000	-10.000000	-0.408333	27.016666	558.000000	1023.000000	1023.000000	2046.000000
36.240002	0.056866	33.608025	10.372476	10.901851	4.268274	8.065423	0.000000	-10.000000	-0.400000	26.666668	567.000000	1023.000000	1023.000000	2046.000000
36.259998	0.057923	34.232651	11.083031	11.115134	3.993209	8.041275	0.000000	-10.000000	-0.416667	26.433334	576.000000	1023.000000	1023.000000	2046.000000
36.279999	0.060231	35.596561	11.572978	11.406953	4.221984	8.394648	0.000000	-10.000000	-0.416667	26.550001	585.000000	1023.000000	1023.000000	2046.000000
36.299999	0.062402	36.879818	11.394632	11.757437	5.000916	8.726830	0.000000	-10.000000	-0.433333	26.916668	593.833313	1023.000000	1023.000000	2046.000000
36.320000	0.063521	37.541092	12.242692	11.955047	4.543908	8.799447	0.000000	-10.000000	-0.425000	26.966667	602.666687	1023.000000	1023.000000	2046.000000
36.340000	0.065590	38.763687	12.371831	12.375553	4.894308	9.121994	0.000000	-10.000000	-0.425000	26.950001	611.666687	1023.000000	1023.000000	2046.000000
36.360001	0.066479	39.289165	12.140212	12.679074	5.293404	9.176475	0.000000	-10.000000	-0.400000	26.616667	620.666687	1023.000000	1023.000000	2046.000000
36.380001	0.066744	39.445511	12.864107	12.867614	4.668014	9.045777	0.000000	-10.000000	-0.391667	26.383333	629.666687	1023.000000	1023.000000	2046.000000
36.400002	0.068043	40.213146	12.747032	13.240435	5.027597	9.198081	0.000000	-10.000000	-0.400000	25.983334	638.333313	1023.000000	1023.000000	2046.000000
36.419998	0.068169	40.287952	12.663156	13.277108	5.189148	9.158540	0.000000	-10.000000	-0.425000	25.833334	647.166687	1023.000000	1023.000000	2046.000000
36.439999	0.068454	40.456341	13.523623	13.355238	4.603505	8.973975	0.000000	-10.000000	-0.425000	26.033333	655.833313	1023.000000	1023.000000	2046.000000
36.459999	0.069542	41.099487	13.481494	13.614700	4.988352	9.014942	0.000000	-10.000000	-0.408333	26.216667	664.500000	1023.000000	1023.000000	2046.000000
36.480000	0.069513	41.082428	13.249323	13.772041	5.215745	8.845319	0.000000	-10.000000	-0.383333	26.416666	673.166687	1023.000000	1023.000000	2046.000000
36.500000	0.068581	40.531387	13.808067	13.836334	4.463033	8.423953	0.000000	-10.000000	-0.375000	26.116667	682.000000	1023.000000	1023.000000	2046.000000
36.520000	0.068731	40.620129	13.737932	14.286226	4.425382	8.170589	0.000000	-10.000000	-0.366667	25.633333	690.833313	1023.000000	1023.000000	2046.000000
36.540001	0.068642	40.567184	13.379319	14.302285	4.772638	8.112943	0.000000	-10.000000	-0.366667	24.966667	699.500000	1023.000000	1023.000000	2046.000000
36.560001	0.068528	40.500191	14.130698	14.332391	4.080328	7.956773	0.000000	-10.000000	-0.375000	24.383333	707.833313	1023.000000	1023.000000	2046.000000
36.580002	0.069985	41.360916	13.935182	14.833013	4.576075	8.016647	0.000000	-10.000000	-0.383333	24.350000	716.000000	1023.000000	1023.000000	2046.000000
36.599998	0.070520	41.677071	13.847841	14.900208	4.726398	8.202623	0.000000	-10.000000	-0.391667	24.250000	724.000000	1023.000000	1023.000000	2046.000000
36.619999	0.071315	42.146954	14.453297	15.337847	4.156602	8.199209	0.000000	-10.000000	-0.391667	24.533335	732.333313	1023.000000	1023.000000	2046.000000
36.639999	0.073070	43.184326	14.068860	15.914324	4.874870	8.326274	0.000000	-10.000000	-0.400000	24.583334	738.000000	1023.000000	1023.000000	2046.000000
36.660000	0.073861	43.652031	14.201056	15.971248	4.843343	8.636384	0.000000	-10.000000	-0.400000	24.816668	746.333313	1023.000000	1023.000000	2046.000000
36.680000	0.074637	44.110756	14.814988	16.324415	4.319070	8.652281	0.000000	-10.000000	-0.400000	24.833334	754.333313	1023.000000	1023.000000	2046.000000
36.700001	0.076368	45.133286	14.431132	16.786299	5.057946	8.857908	0.000000	-10.000000	-0.400000	24.700001	765.166687	1023.000000	1023.000000	2046.000000
36.720001	0.077142	45.590862	14.699622	16.657078	5.005090	9.229071	0.000000	-10.000000	-0.391667	24.716667	773.500000	1023.000000	1023.000000	2046.000000
36.740002	0.078858	46.605118	15.194161	17.181751	4.836691	9.392513	0.000000	-10.000000	-0.375000	24.616667	781.833313	1023.000000	1023.000000	2046.000000
36.759998	0.080882	47.800983	14.923435	17.729488	5.600076	9.547982	0.000000	-10.000000	-0.375000	24.616667	790.000000	1023.000000	1023.000000	2046.000000
36.779999	0.082449	48.727200	15.543118	17.667109	5.495094	10.021879	0.000000	-10.000000	-0.375000	24.550001	798.166687	1023.000000	1023.000000	2046.000000
36.799999	0.084185	49.753288	16.097126	18.157377	5.468342	10.030443	0.000000	-10.000000	-0.391667	24.583334	806.500000	1023.000000	1023.000000	2046.000000
36.820000	0.085877	50.753048	16.031406	18.481802	6.187176	10.052665	0.000000	-10.000000	-0.391667	24.766666	814.833313	1023.000000	1023.000000	2046.000000
36.840000	0.086624	51.194717	16.743940	18.124664	5.919589	10.406524	0.000000	-10.000000	-0.400000	24.833334	823.000000	1023.000000	1023.000000	2046.000000
36.860001	0.087397	51.651417	16.922028	18.465763	6.009005	10.254622	0.000000	-10.000000	-0.383333	24.716667	831.166687	1023.000000	1023.000000	2046.000000
36.880001	0.087825	51.904301	16.689600	18.504223	6.444093	10.266385	0.000000	-10.000000	-0.366667	24.300001	839.500000	1023.000000	1023.000000	2046.000000
36.900002	0.088363	52.222378	17.213240	18.158730	6.136180	10.714229	0.000000	-10.000000	-0.350000	24.100000	847.833313	1023.000000	1023.000000	2046.000000
36.919998	0.089117	52.668304	17.350859	18.556791	6.173368	10.587285	0.000000	-10.000000	-0.358333	24.000000	856.000000	1023.000000	1023.000000	2046.000000
36.939999	0.089672	52.996449	17.148758	18.593885	6.581832	10.671973	0.000000	-10.000000	-0.358333	24.183334	864.000000	1023.000000	1023.000000	2046.000000
36.959999	0.090476	53.471268	17.758524	18.416338	6.226181	11.070224	0.000000	-10.000000	-0.375000	24.283335	872.000000	1023.000000	1023.000000	2046.000000
36.980000	0.091582	54.125164	17.701315	18.963732	6.625497	10.834620	0.000000	-10.000000	-0.366667	24.366667	880.000000	1023.000000	1023.000000	2046.000000
37.000000	0.093253	55.112255	18.159941	18.856930	6.799246	11.296139	0.000000	-10.000000	-0.366667	24.200001	888.000000	1023.000000	1023.000000	2046.000000
37.020000	0.095010	56.150906	18.684454	19.127497	6.694890	11.644064	0.000000	-10.000000	-0.350000	23.933334	896.000000	1023.000000	1023.000000	2046.000000
37.040001	0.096558	57.065853	18.560677	19.695770	7.312325	11.497079	0.000000	-10.000000	-0.341667	23.583334	904.000000	1023.000000	1023.000000	2046.000000
37.060001	0.098494	58.209858	19.271555	19.557133	7.120735	12.260436	0.000000	-10.000000	-0.341667	23.483334	912.000000	1023.000000	1023.000000	2046.000000
37.080002	0.099934	59.060741	19.306551	20.176825	7.441037	12.136330	0.000000	-10.000000	-0.341667	23.366667	920.000000	1023.000000	1023.000000	2046.000000
37.099998	0.100806	59.576431	19.433887	20.309118	7.574473	12.258953	0.000000	-10.000000	-0.333333	23.433334	928.000000	1023.000000	1023.000000	2046.000000
37.119999	0.101724	60.118759	19.823479	20.393915	7.359608	12.541757	0.000000	-10.000000	-0.316667	23.266666	935.666687	1023.000000	1023.000000	2046.000000
37.139999	0.102218	60.410988	19.559422	20.981977	7.706743	12.162846	0.000000	-10.000000	-0.308333	23.100000	943.333313	1023.000000	1023.000000	2046.000000
37.160000	0.103137	60.954113	19.995554	20.905951	7.506497	12.546110	0.000000	-10.000000	-0.308333	22.866667	951.000000	1023.000000	1023.000000	2046.000000
37.180000	0.103666	61.266884	20.199596	21.203699	7.510186	12.353404	0.000000	-10.000000	-0.325000	22.883333	958.833313	1023.000000	1023.000000	2046.000000
37.200001	0.103872	61.388351	20.137772	21.464581	7.769269	12.016728	0.000000	-10.000000	-0.325000	22.966667	966.500000	1023.000000	1023.000000	2046.000000
37.220001	0.104489	61.752953	20.601080	21.340401	7.436044	12.375427	0.000000	-10.000000	-0.316667	22.966667	974.166687	1023.000000	1023.000000	2046.000000
37.240002	0.103588	61.220718	20.248432	21.879345	7.517589	11.575352	0.000000	-10.000000	-0.283333	22.850000	981.833313	1023.000000	1023.000000	2046.000000
37.259998	0.103125	60.946884	20.447903	21.689878	7.138959	11.670143	0.000000	-10.000000	-0.258333	22.283333	989.500000	1023.000000	1023.000000	2046.000000
37.279999	0.102750	60.725399	20.432163	21.869421	6.979949	11.443864	0.000000	-10.000000	-0.233333	21.600000	997.000000	1023.000000	1023.000000	2046.000000
37.299999	0.102325	60.474277	20.267015	21.972778	7.135905	11.098578	0.000000	-10.000000	-0.233333	21.083334	1004.333313	1023.000000	1023.000000	2046.000000
37.320000	0.103351	61.080154	20.671888	22.039692	6.848895	11.519680	0.000000	-10.000000	-0.258333	21.050001	1011.500000	1023.000000	1023.000000	2046.000000
37.340000	0.103634	61.247704	20.465584	22.474817	7.080819	11.226483	0.000000	-10.000000	-0.300000	21.333334	1018.500000	1023.000000	1023.000000	2046.000000
37.360001	0.104609	61.823864	20.606657	22.680691	7.109764	11.426752	0.000000	-10.000000	-0.333333	21.516668	1025.500000	1023.000000	1023.000000	2046.000000
37.380001	0.105909	62.592453	20.874132	22.933748	6.940886	11.843686	0.000000	-10.000000	-0.308333	21.650002	1032.666626	1023.000000	1023.000000	2046.000000
37.400002	0.106220	62.776081	20.561823	23.387609	7.281971	11.544678	0.000000	-10.000000	-0.283333	21.700001	1039.833374	1023.000000	1023.000000	2046.000000
37.419998	0.107302	63.415359	20.855715	23.405539	7.210646	11.943461	0.000000	-10.000000	-0.250000	21.700001	1047.166626	1023.000000	1023.000000	2046.000000
37.439999	0.108615	64.191231	20.941908	23.665394	7.253577	12.330349	0.000000	-10.000000	-0.241667	21.566668	1054.333374	1023.000000	1023.000000	2046.000000
37.459999	0.108555	64.156151	20.767727	23.868282	7.503242	12.016895	0.000000	-10.000000	-0.250000	21.100000	1061.666626	1023.000000	1023.000000	2046.000000
37.480000	0.110616	65.373993	21.168198	23.889080	7.464593	12.852123	0.000000	-10.000000	-0.250000	20.550001	1068.666626	1023.000000	1023.000000	2046.000000
37.500000	0.111836	66.094864	21.182951	24.307808	7.727135	12.876971	0.000000	-10.000000	-0.250000	19.983334	1075.666626	1023.000000	1023.000000	2046.000000
37.520000	0.112932	66.742867	21.404520	24.585979	7.944749	12.807618	0.000000	-10.000000	-0.241667	19.783335	1082.333374	1023.000000	1023.000000	2046.000000
37.540001	0.115151	68.054291	21.906469	24.700089	7.965815	13.481921	0.000000	-10.000000	-0.233333	19.583334	1089.000000	1023.000000	1023.000000	2046.000000
37.560001	0.116312	68.740410	21.975143	25.031448	8.360862	13.372954	0.000000	-10.000000	-0.233333	19.616667	1095.666626	1023.000000	1023.000000	2046.000000
37.580002	0.116646	68.938057	22.248735	24.886681	8.533996	13.268642	0.000000	-10.000000	-0.233333	19.550001	1102.166626	1023.000000	1023.000000	2046.000000
37.599998	0.117747	69.588715	22.607740	24.806490	8.433990	13.740496	0.000000	-10.000000	-0.241667	19.800001	1108.833374	1023.000000	1023.000000	2046.000000
37.619999	0.117538	69.464821	22.480623	24.862391	8.637195	13.484610	0.000000	-10.000000	-0.250000	19.966667	1115.333374	1023.000000	1023.000000	2046.000000
37.639999	0.117163	69.243385	22.577599	24.641642	8.604181	13.419960	0.000000	-10.000000	-0.250000	20.200001	1119.833374	1023.000000	1023.000000	2046.000000
37.660000	0.118389	69.967903	22.883865	24.663597	8.521733	13.898707	0.000000	-10.000000	-0.250000	20.150002	1126.500000	1023.000000	1023.000000	2046.000000
37.680000	0.118467	70.014145	22.761600	24.798477	8.719282	13.734783	0.000000	-10.000000	-0.241667	19.900002	1133.166626	1023.000000	1023.000000	2046.000000
37.700001	0.118686	70.143639	23.008574	24.637712	8.730544	13.766806	0.000000	-10.000000	-0.233333	19.666668	1142.000000	1023.000000	1023.000000	2046.000000
37.720001	0.120746	71.360817	23.268888	24.867580	8.853671	14.370676	0.000000	-10.000000	-0.216667	19.316668	1148.666626	1023.000000	1023.000000	2046.000000
37.740002	0.121178	71.616142	23.461073	25.047451	8.977500	14.130117	0.000000	-10.000000	-0.200000	19.200001	1155.166626	1023.000000	1023.000000	2046.000000
37.759998	0.123214	72.819595	23.856907	25.203539	9.069143	14.690005	0.000000	-10.000000	-0.191667	18.950001	1161.666626	1023.000000	1023.000000	2046.000000
37.779999	0.125063	73.912094	23.921989	25.707388	9.392046	14.890667	0.000000	-10.000000	-0.191667	18.833334	1168.000000	1023.000000	1023.000000	2046.000000
37.799999	0.125971	74.449074	24.265522	25.750128	9.486983	14.946441	0.000000	-10.000000	-0.191667	18.666666	1174.333374	1023.000000	1023.000000	2046.000000
37.820000	0.127770	75.511818	24.480864	26.020716	9.542395	15.467845	0.000000	-10.000000	-0.191667	18.683334	1180.500000	1023.000000	1023.000000	2046.000000
37.840000	0.127786	75.521553	24.380934	26.245106	9.624783	15.270734	0.000000	-10.000000	-0.175000	18.316668	1186.833374	1023.000000	1023.000000	2046.000000
37.860001	0.128156	75.740120	24.597527	26.232819	9.585829	15.323946	0.000000	-10.000000	-0.183333	18.100000	1193.166626	1023.000000	1023.000000	2046.000000
37.880001	0.129026	76.254372	24.589783	26.524069	9.645629	15.494893	0.000000	-10.000000	-0.183333	17.883333	1199.500000	1023.000000	1023.000000	2046.000000
37.900002	0.128743	76.087120	24.626842	26.668184	9.584196	15.207897	0.000000	-10.000000	-0.200000	17.983334	1205.500000	1023.000000	1023.000000	2046.000000
37.919998	0.129006	76.242676	24.892435	26.652748	9.516283	15.181211	0.000000	-10.000000	-0.191667	18.083334	1211.500000	1023.000000	1023.000000	2046.000000
37.939999	0.129532	76.553680	24.825308	26.903080	9.633060	15.192236	0.000000	-10.000000	-0.183333	17.733334	1217.500000	1023.000000	1023.000000	2046.000000
37.959999	0.128832	76.139862	24.910873	26.970266	9.393909	14.864814	0.000000	-10.000000	-0.158333	17.283333	1223.333374	1023.000000	1023.000000	2046.000000
37.980000	0.127802	75.530960	24.895891	26.936485	9.088284	14.610296	0.000000	-10.000000	-0.133333	16.299999	1229.000000	1023.000000	1023.000000	2046.000000
38.000000	0.127071	75.098747	24.512079	27.174768	9.081424	14.330479	0.000000	-10.000000	-0.108333	15.500000	1234.500000	1023.000000	1023.000000	2046.000000
38.020000	0.126167	74.564751	24.656292	26.950100	8.837911	14.120444	0.000000	-10.000000	-0.116667	14.983334	1239.833374	1023.000000	1023.000000	2046.000000
38.040001	0.126445	74.728889	24.740442	27.030994	8.765862	14.191588	0.000000	-10.000000	-0.133333	15.166667	1245.000000	1023.000000	1023.000000	2046.000000
38.060001	0.126836	74.960129	24.567701	27.442944	8.849086	14.100400	0.000000	-10.000000	-0.166667	15.750000	1250.000000	1023.000000	1023.000000	2046.000000
38.080002	0.127140	75.139954	24.723032	27.447792	8.763160	14.205970	0.000000	-10.000000	-0.166667	16.200001	1255.166626	1023.000000	1023.000000	2046.000000
38.099998	0.127668	75.451904	24.829916	27.589785	8.738970	14.293231	0.000000	-10.000000	-0.150000	16.250000	1260.500000	1023.000000	1023.000000	2046.000000
38.119999	0.128565	75.981934	24.652308	27.938089	8.941529	14.450007	0.000000	-10.000000	-0.108333	15.833334	1266.000000	1023.000000	1023.000000	2046.000000
38.139999	0.128963	76.217308	24.735643	28.125975	8.901246	14.454446	0.000000	-10.000000	-0.075000	15.266666	1271.333374	1023.000000	1023.000000	2046.000000
38.160000	0.129581	76.582558	24.871632	28.093624	8.945802	14.671503	0.000000	-10.000000	-0.066667	14.566667	1276.500000	1023.000000	1023.000000	2046.000000
38.180000	0.130273	76.991531	24.805790	28.245773	9.078211	14.861758	0.000000	-10.000000	-0.075000	14.050000	1281.333374	1023.000000	1023.000000	2046.000000
38.200001	0.130803	77.304665	24.766378	28.445168	9.156305	14.936810	0.000000	-10.000000	-0.083333	13.600000	1286.166626	1023.000000	1023.000000	2046.000000
38.220001	0.131806	77.897316	25.083672	28.359425	9.199186	15.255033	0.000000	-10.000000	-0.091667	13.250000	1290.833374	1023.000000	1023.000000	2046.000000
38.240002	0.133364	78.818138	25.289415	28.657213	9.367166	15.504347	0.000000	-10.000000	-0.075000	12.583334	1295.500000	1023.000000	1023.000000	2046.000000
38.259998	0.134362	79.407784	25.274672	28.932095	9.649946	15.551070	0.000000	-10.000000	-0.066667	12.000000	1299.833374	1023.000000	1023.000000	2046.000000
38.279999	0.135561	80.116631	25.674046	28.959679	9.723712	15.759195	0.000000	-10.000000	-0.041667	11.450000	1304.000000	1023.000000	1023.000000	2046.000000
38.299999	0.136471	80.654564	26.060257	28.856075	9.804706	15.933524	0.000000	-10.000000	-0.033333	11.300000	1306.666626	1023.000000	1023.000000	2046.000000
38.320000	0.136409	80.617912	25.798407	28.910730	10.189128	15.719647	0.000000	-10.000000	-0.025000	10.850000	1310.333374	1023.000000	1023.000000	2046.000000
38.340000	0.135986	80.367432	25.996370	28.614294	9.988190	15.768579	0.000000	-10.000000	-0.025000	10.366667	1313.833374	1023.000000	1023.000000	2046.000000
38.360001	0.135693	80.194443	26.095707	28.342289	9.923743	15.832704	0.000000	-10.000000	-0.016667	9.900001	1318.500000	1023.000000	1023.000000	2046.000000
38.380001	0.135568	80.120491	25.887505	28.297485	10.114774	15.820728	0.000000	-10.000000	-0.008333	9.616667	1321.833374	1023.000000	1023.000000	2046.000000
38.400002	0.135446	80.048370	26.030165	28.246752	9.981051	15.790402	0.000000	-10.000000	0.000000	9.166667	1325.166626	1023.000000	1023.000000	2046.000000
38.419998	0.135631	80.157959	26.206581	28.036854	9.966421	15.948103	0.000000	-10.000000	0.000000	8.400001	1328.333374	1023.000000	1023.000000	2046.000000
38.439999	0.136237	80.515915	26.281929	28.011408	10.112151	16.110424	0.000000	-10.000000	0.000000	7.716667	1331.333374	1023.000000	1023.000000	2046.000000
38.459999	0.136673	80.773476	26.300253	28.202028	10.245067	16.026131	0.000000	-10.000000	0.000000	7.333333	1334.000000	1023.000000	1023.000000	2046.000000
38.480000	0.137990	81.551888	26.687531	28.275753	10.300348	16.288256	0.000000	-10.000000	0.000000	7.250000	1335.666626	1023.000000	1023.000000	2046.000000
38.500000	0.139768	82.602631	27.004375	28.463152	10.442429	16.692673	0.000000	-10.000000	0.000000	7.466667	1338.166626	1023.000000	1023.000000	2046.000000
38.520000	0.140856	83.246101	26.982098	28.767593	10.722821	16.773588	0.000000	-10.000000	0.000000	7.733334	1340.666626	1023.000000	1023.000000	2046.000000
38.540001	0.141554	83.658699	27.176334	28.998323	10.690756	16.793287	0.000000	-10.000000	0.000000	8.000000	1344.000000	1023.000000	1023.000000	2046.000000
38.560001	0.141642	83.710564	27.339249	28.844040	10.577800	16.949478	0.000000	-10.000000	0.000000	8.050000	1345.666626	1023.000000	1023.000000	2046.000000
38.580002	0.141924	83.877045	27.102606	28.977182	10.794506	17.002748	0.000000	-10.000000	0.000000	7.883334	1348.333374	1023.000000	1023.000000	2046.000000
38.599998	0.141681	83.733612	27.058241	29.138767	10.694050	16.842552	0.000000	-10.000000	0.000000	7.633334	1351.000000	1023.000000	1023.000000	2046.000000
38.619999	0.141789	83.797188	27.304903	29.117964	10.528998	16.845322	0.000000	-10.000000	0.000000	7.350000	1354.666626	1023.000000	1023.000000	2046.000000
38.639999	0.141939	83.885918	27.320259	29.180433	10.612007	16.773216	0.000000	-10.000000	0.000000	7.233334	1356.500000	1023.000000	1023.000000	2046.000000
38.660000	0.141733	83.764305	27.204048	29.315573	10.656572	16.588116	0.000000	-10.000000	0.000000	7.166667	1359.000000	1023.000000	1023.000000	2046.000000
38.680000	0.141745	83.771347	27.476955	29.382027	10.460942	16.451422	0.000000	-10.000000	0.000000	7.133333	1360.500000	1023.000000	1023.000000	2046.000000
38.700001	0.141170	83.431587	27.500206	29.410200	10.247548	16.273630	0.000000	-10.000000	0.008333	6.266666	1363.500000	1023.000000	1023.000000	2046.000000
38.720001	0.139594	82.500137	26.977367	29.542669	10.198917	15.781182	0.000000	-10.000000	0.025000	4.216667	1365.666626	1023.000000	1023.000000	2046.000000
38.740002	0.138135	81.637703	27.072807	29.295544	9.777903	15.491450	0.000000	-10.000000	0.041667	1.850000	1368.000000	1023.000000	1023.000000	2046.000000
38.759998	0.137857	81.473389	27.019976	29.246208	9.742306	15.464894	0.000000	-10.000000	0.041667	0.316667	1368.833374	1023.000000	1023.000000	2046.000000
38.779999	0.137431	81.221519	26.664949	29.434633	9.812074	15.309862	0.000000	-10.000000	0.033333	0.000000	1369.000000	1023.000000	1023.000000	2046.000000
38.799999	0.137339	81.167313	26.895182	29.497541	9.537682	15.236911	0.000000	-10.000000	0.025000	0.366667	1369.000000	1023.000000	1023.000000	2046.000000
38.820000	0.137854	81.471718	26.918295	29.654371	9.591046	15.308005	0.000000	-10.000000	0.025000	1.300000	1369.000000	1023.000000	1023.000000	2046.000000
38.840000	0.137976	81.544029	26.535767	29.863573	9.830123	15.314567	0.000000	-10.000000	0.025000	1.916667	1369.666626	1023.000000	1023.000000	2046.000000
38.860001	0.137832	81.458832	26.636412	29.905376	9.595362	15.321680	0.000000	-10.000000	0.033333	1.550000	1370.666626	1023.000000	1023.000000	2046.000000
38.880001	0.138198	81.674782	26.840036	29.958641	9.511943	15.364161	0.000000	-10.000000	0.041667	0.616667	1371.666626	1023.000000	1023.000000	2046.000000
38.900002	0.138677	81.958107	26.504770	30.008076	9.865497	15.579762	0.000000	-10.000000	0.050000	0.000000	1372.000000	1023.000000	1023.000000	2046.000000
38.919998	0.138539	81.876335	26.558319	29.965843	9.651807	15.700369	0.000000	-10.000000	0.050000	0.000000	1372.000000	1023.000000	1023.000000	2046.000000
38.939999	0.139199	82.266533	26.784113	29.951359	9.676454	15.854609	0.000000	-10.000000	0.050000	-0.300000	1372.000000	1023.000000	1023.000000	2046.000000
38.959999	0.140453	83.007957	26.674049	30.186152	10.079165	16.068592	0.000000	-10.000000	0.050000	-1.183333	1372.000000	1023.000000	1023.000000	2046.000000
38.980000	0.140981	83.319786	26.704184	30.348787	10.122098	16.144720	0.000000	-10.000000	0.050000	-2.066667	1372.000000	1023.000000	1023.000000	2046.000000
39.000000	0.141837	83.825653	27.123779	30.339939	10.059699	16.302233	0.000000	-10.000000	0.050000	-2.750000	1372.000000	1023.000000	1023.000000	2046.000000
39.020000	0.142577	84.263130	27.304636	30.305977	10.260836	16.391678	0.000000	-10.000000	0.050000	-3.000000	1372.000000	1023.000000	1023.000000	2046.000000
39.040001	0.142190	84.034477	26.995796	30.179941	10.550486	16.308256	0.000000	-10.000000	0.050000	-3.300000	1372.000000	1023.000000	1023.000000	2046.000000
39.060001	0.141092	83.385597	27.161804	29.792263	10.225760	16.205769	0.000000	-10.000000	0.050000	-3.500000	1372.000000	1023.000000	1023.000000	2046.000000
39.080002	0.140166	82.837967	27.221054	29.412277	10.058154	16.146479	0.000000	-10.000000	0.050000	-3.600000	1372.000000	1023.000000	1023.000000	2046.000000
39.099998	0.139438	82.407883	26.719650	29.178453	10.458920	16.050858	0.000000	-10.000000	0.050000	-3.616667	1372.000000	1023.000000	1023.000000	2046.000000
39.119999	0.138698	81.970459	26.755676	28.904388	10.155771	16.154627	0.000000	-10.000000	0.050000	-3.666667	1372.000000	1023.000000	1023.000000	2046.000000
39.139999	0.138335	81.756241	26.992392	28.719509	9.901084	16.143257	0.000000	-10.000000	0.050000	-3.800000	1372.000000	1023.000000	1023.000000	2046.000000
39.160000	0.138165	81.655281	26.587824	28.670601	10.348139	16.048716	0.000000	-10.000000	0.050000	-4.116667	1372.000000	1023.000000	1023.000000	2046.000000
39.180000	0.137927	81.514832	26.558500	28.564854	10.239686	16.151793	0.000000	-10.000000	0.050000	-4.383333	1372.000000	1023.000000	1023.000000	2046.000000
39.200001	0.138310	81.741150	26.858932	28.567579	10.038157	16.276480	0.000000	-10.000000	0.050000	-4.516667	1372.000000	1023.000000	1023.000000	2046.000000
39.220001	0.138823	82.044556	26.881008	28.657640	10.345583	16.160324	0.000000	-10.000000	0.050000	-4.500000	1372.000000	1023.000000	1023.000000	2046.000000
39.240002	0.139906	82.684525	26.909313	28.766817	10.563600	16.444794	0.000000	-10.000000	0.058333	-4.216667	1372.000000	1023.000000	1023.000000	2046.000000
39.259998	0.140875	83.257393	27.345612	28.862114	10.359330	16.690334	0.000000	-10.000000	0.058333	-3.866667	1372.000000	1023.000000	1023.000000	2046.000000
39.279999	0.142155	84.013832	27.490477	29.115618	10.646715	16.761026	0.000000	-10.000000	0.058333	-3.516667	1372.000000	1023.000000	1023.000000	2046.000000
39.299999	0.142951	84.484230	27.348213	29.326933	10.948533	16.860554	0.000000	-10.000000	0.058333	-3.383333	1368.500000	1023.000000	1023.000000	2046.000000
39.320000	0.142994	84.509323	27.564983	29.293083	10.624037	17.027216	0.000000	-10.000000	0.058333	-3.416667	1360.333374	1023.000000	1023.000000	2046.000000
39.340000	0.142661	84.312904	27.531530	29.282167	10.522834	16.976376	0.000000	-10.000000	0.058333	-3.450000	1352.166626	1023.000000	1023.000000	2046.000000
39.360001	0.142077	83.967468	27.025158	29.359644	10.877553	16.705114	0.000000	-10.000000	0.050000	-3.550000	1347.500000	1023.000000	1023.000000	2046.000000
39.380001	0.141745	83.771294	27.151134	29.275759	10.557892	16.786505	0.000000	-10.000000	0.050000	-3.550000	1347.500000	1023.000000	1023.000000	2046.000000
39.400002	0.141016	83.340683	27.263376	29.291464	10.218082	16.567764	0.000000	-10.000000	0.050000	-3.550000	1347.000000	1023.000000	1023.000000	2046.000000
39.419998	0.140538	83.057922	27.003927	29.293144	10.453368	16.307482	0.000000	-10.000000	0.050000	-3.316667	1345.833374	1023.000000	1023.000000	2046.000000
39.439999	0.140202	82.859138	26.984812	29.168447	10.395707	16.310177	0.000000	-10.000000	0.050000	-3.083333	1344.666626	1023.000000	1023.000000	2046.000000
39.459999	0.139685	82.553833	27.138157	29.103235	10.037602	16.274839	0.000000	-10.000000	0.050000	-2.916667	1343.666626	1023.000000	1023.000000	2046.000000
39.480000	0.138543	81.878967	26.905428	29.297775	9.992142	15.683619	0.000000	-10.000000	0.050000	-3.300000	1343.000000	1023.000000	1023.000000	2046.000000
39.500000	0.136816	80.858032	26.547718	29.143240	9.836751	15.330323	0.000000	-10.000000	0.050000	-4.283333	1341.833374	1023.000000	1023.000000	2046.000000
39.520000	0.135297	79.960724	26.463018	28.876394	9.500890	15.120421	0.000000	-10.000000	0.050000	-5.566667	1340.333374	1023.000000	1023.000000	2046.000000
39.540001	0.134373	79.414238	26.493109	28.828810	9.162284	14.930037	0.000000	-10.000000	0.050000	-6.433333	1338.500000	1023.000000	1023.000000	2046.000000
39.560001	0.133837	79.097939	26.119692	28.983835	9.365017	14.629394	0.000000	-10.000000	0.050000	-6.416667	1336.500000	1023.000000	1023.000000	2046.000000
39.580002	0.133778	79.062820	26.075243	28.995176	9.317698	14.674704	0.000000	-10.000000	0.050000	-5.816667	1334.500000	1023.000000	1023.000000	2046.000000
39.599998	0.133769	79.057571	26.197166	29.014568	9.049009	14.796824	0.000000	-10.000000	0.050000	-5.150000	1332.500000	1023.000000	1023.000000	2046.000000
39.619999	0.133712	79.023827	25.992611	29.181559	9.195931	14.653728	0.000000	-10.000000	0.050000	-4.816667	1330.500000	1023.000000	1023.000000	2046.000000
39.639999	0.133784	79.066261	25.786324	29.342442	9.300240	14.637254	0.000000	-10.000000	0.050000	-4.883333	1328.833374	1023.000000	1023.000000	2046.000000
39.660000	0.133709	79.021843	25.901943	29.199200	9.091271	14.829426	0.000000	-10.000000	0.050000	-5.383333	1327.166626	1023.000000	1023.000000	2046.000000
39.680000	0.133729	79.033974	25.852526	29.210505	9.098638	14.872301	0.000000	-10.000000	0.050000	-6.066667	1325.500000	1023.000000	1023.000000	2046.000000
39.700001	0.133487	78.890808	25.535210	29.216963	9.310797	14.827841	0.000000	-10.000000	0.066667	-6.766667	1323.500000	1023.000000	1023.000000	2046.000000
39.720001	0.133786	79.067802	25.767979	28.987452	9.182117	15.130251	0.000000	-10.000000	0.083333	-7.350000	1321.166626	1023.000000	1023.000000	2046.000000
39.740002	0.135005	79.788147	25.868271	29.205833	9.353480	15.360560	0.000000	-10.000000	0.100000	-7.883334	1318.666626	1023.000000	1023.000000	2046.000000
39.759998	0.135404	80.023552	25.678652	29.394642	9.669952	15.280303	0.000000	-10.000000	0.100000	-8.533334	1315.833374	1023.000000	1023.000000	2046.000000
39.779999	0.135838	80.280174	26.031059	29.254545	9.521895	15.472674	0.000000	-10.000000	0.108333	-9.200001	1313.000000	1023.000000	1023.000000	2046.000000
39.799999	0.136146	80.462090	26.118011	29.193205	9.630637	15.520242	0.000000	-10.000000	0.116667	-9.900001	1310.000000	1023.000000	1023.000000	2046.000000
39.820000	0.135414	80.029732	25.828316	29.006479	9.920159	15.274776	0.000000	-10.000000	0.133333	-10.450000	1306.666626	1023.000000	1023.000000	2046.000000
39.840000	0.133834	79.096115	25.810869	28.526072	9.656096	15.103081	0.000000	-10.000000	0.125000	-10.916667	1303.333374	1023.000000	1023.000000	2046.000000
39.860001	0.132920	78.555649	25.817238	28.098835	9.459682	15.179894	0.000000	-10.000000	0.125000	-11.333333	1299.666626	1023.000000	1023.000000	2046.000000
39.880001	0.132031	78.030319	25.431564	27.880697	9.651914	15.066142	0.000000	-10.000000	0.108333	-11.483334	1296.000000	1023.000000	1023.000000	2046.000000
39.900002	0.130691	77.238281	25.245972	27.552879	9.510301	14.929132	0.000000	-10.000000	0.116667	-11.516666	1292.000000	1023.000000	1023.000000	2046.000000
39.919998	0.129980	76.818352	25.287914	27.165148	9.279676	15.085615	0.000000	-10.000000	0.108333	-11.383333	1288.000000	1023.000000	1023.000000	2046.000000
39.939999	0.129567	76.574028	25.045393	27.061081	9.429812	15.037745	0.000000	-10.000000	0.116667	-11.383333	1284.166626	1023.000000	1023.000000	2046.000000
39.959999	0.128848	76.149422	24.878426	27.011988	9.370531	14.888477	0.000000	-10.000000	0.108333	-11.500000	1280.500000	1023.000000	1023.000000	2046.000000
39.980000	0.128675	76.046852	24.984451	26.817947	9.185931	15.058520	0.000000	-10.000000	0.125000	-11.516666	1276.833374	1023.000000	1023.000000	2046.000000
40.000000	0.129063	76.276070	24.868910	26.947704	9.410867	15.048588	0.000000	-10.000000	0.125000	-11.633333	1273.000000	1023.000000	1023.000000	2046.000000
40.020000	0.128944	76.205788	24.852333	27.015457	9.375447	14.962553	0.000000	-10.000000	0.125000	-11.583334	1269.000000	1023.000000	1023.000000	2046.000000
40.040001	0.129085	76.289032	25.019323	26.905468	9.223412	15.140830	0.000000	-10.000000	0.108333	-11.500000	1265.000000	1023.000000	1023.000000	2046.000000
40.060001	0.129971	76.812843	25.088923	27.070219	9.487212	15.166490	0.000000	-10.000000	0.100000	-11.233334	1261.000000	1023.000000	1023.000000	2046.000000
40.080002	0.130383	77.056168	25.016708	27.099388	9.777016	15.163060	0.000000	-10.000000	0.100000	-10.933333	1257.333374	1023.000000	1023.000000	2046.000000
40.099998	0.130983	77.410950	25.362692	27.129082	9.608927	15.310246	0.000000	-10.000000	0.100000	-10.666667	1253.666626	1023.000000	1023.000000	2046.000000
40.119999	0.132120	78.082718	25.617149	27.282192	9.646945	15.536435	0.000000	-10.000000	0.100000	-10.366667	1250.333374	1023.000000	1023.000000	2046.000000
40.139999	0.132822	78.497505	25.384037	27.449963	10.119101	15.544407	0.000000	-10.000000	0.100000	-10.200001	1246.666626	1023.000000	1023.000000	2046.000000
40.160000	0.132764	78.463776	25.405333	27.531353	10.031018	15.496071	0.000000	-10.000000	0.091667	-10.150001	1243.333374	1023.000000	1023.000000	2046.000000
40.180000	0.132877	78.530220	25.492662	27.436979	9.851718	15.748862	0.000000	-10.000000	0.091667	-10.216667	1239.833374	1023.000000	1023.000000	2046.000000
40.200001	0.132374	78.232811	25.379814	27.311142	9.732126	15.809727	0.000000	-10.000000	0.091667	-10.233334	1236.500000	1023.000000	1023.000000	2046.000000
40.220001	0.131162	77.516449	24.934677	27.352741	9.838038	15.390997	0.000000	-10.000000	0.100000	-10.233334	1233.166626	1023.000000	1023.000000	2046.000000
40.240002	0.129932	76.789742	24.774702	27.223593	9.665462	15.125984	0.000000	-10.000000	0.100000	-10.233334	1229.666626	1023.000000	1023.000000	2046.000000
40.259998	0.128740	76.085274	24.690767	26.914738	9.411778	15.067986	0.000000	-10.000000	0.100000	-10.183333	1226.333374	1023.000000	1023.000000	2046.000000
40.279999	0.128245	75.792809	24.718107	26.753963	9.246280	15.074459	0.000000	-10.000000	0.100000	-10.133333	1222.833374	1023.000000	1023.000000	2046.000000
40.299999	0.127401	75.294266	24.443508	26.730154	9.386428	14.734179	0.000000	-10.000000	0.100000	-10.083334	1218.500000	1023.000000	1023.000000	2046.000000
40.320000	0.126410	74.708405	24.463371	26.518257	9.219812	14.506959	0.000000	-10.000000	0.100000	-10.116667	1215.166626	1023.000000	1023.000000	2046.000000
40.340000	0.125925	74.421890	24.530178	26.442026	8.993096	14.456592	0.000000	-10.000000	0.108333	-10.316668	1211.833374	1023.000000	1023.000000	2046.000000
40.360001	0.124789	73.750359	24.355328	26.517391	8.834963	14.042679	0.000000	-10.000000	0.125000	-10.866667	1209.500000	1023.000000	1023.000000	2046.000000
40.380001	0.122507	72.401741	23.914324	26.426819	8.700385	13.360213	0.000000	-10.000000	0.141667	-11.583334	1205.833374	1023.000000	1023.000000	2046.000000
40.400002	0.120639	71.297371	23.837372	26.168085	8.272845	13.019065	0.000000	-10.000000	0.133333	-12.116667	1202.000000	1023.000000	1023.000000	2046.000000
40.419998	0.119918	70.871506	23.761932	26.042545	8.066068	13.000960	0.000000	-10.000000	0.116667	-12.116667	1198.000000	1023.000000	1023.000000	2046.000000
40.439999	0.119662	70.720016	23.595562	26.088459	8.082471	12.953521	0.000000	-10.000000	0.100000	-11.750000	1194.000000	1023.000000	1023.000000	2046.000000
40.459999	0.118844	70.236961	23.350786	26.267372	8.031985	12.586815	0.000000	-10.000000	0.100000	-11.250000	1190.000000	1023.000000	1023.000000	2046.000000
40.480000	0.118351	69.945251	23.301113	26.105667	7.869316	12.669152	0.000000	-10.000000	0.108333	-10.933333	1186.000000	1023.000000	1023.000000	2046.000000
40.500000	0.118357	69.948822	23.222897	26.049299	7.809096	12.867532	0.000000	-10.000000	0.116667	-11.050000	1181.000000	1023.000000	1023.000000	2046.000000
40.520000	0.118663	70.129814	23.103771	26.145634	7.921903	12.958503	0.000000	-10.000000	0.125000	-11.316667	1177.333374	1023.000000	1023.000000	2046.000000
40.540001	0.118035	69.758614	22.823376	26.220118	7.973747	12.741377	0.000000	-10.000000	0.125000	-11.633333	1173.666626	1023.000000	1023.000000	2046.000000
40.560001	0.117203	69.266838	22.880424	26.012659	7.727095	12.646656	0.000000	-10.000000	0.125000	-11.733334	1171.000000	1023.000000	1023.000000	2046.000000
40.580002	0.117171	69.248329	22.833462	25.781572	7.721959	12.911340	0.000000	-10.000000	0.133333	-11.950000	1167.000000	1023.000000	1023.000000	2046.000000
40.599998	0.118328	69.931641	22.758970	25.834152	7.952106	13.386412	0.000000	-10.000000	0.133333	-12.233334	1163.000000	1023.000000	1023.000000	2046.000000
40.619999	0.118417	69.984573	22.730019	26.092495	7.983148	13.178912	0.000000	-10.000000	0.141667	-12.583334	1159.000000	1023.000000	1023.000000	2046.000000
40.639999	0.118524	70.047562	22.936876	26.038616	7.892699	13.179373	0.000000	-10.000000	0.141667	-12.950001	1155.000000	1023.000000	1023.000000	2046.000000
40.660000	0.119295	70.503548	22.951986	25.983940	8.052749	13.514876	0.000000	-10.000000	0.150000	-13.350000	1150.666626	1023.000000	1023.000000	2046.000000
40.680000	0.119036	70.350441	22.636873	25.913778	8.406646	13.393142	0.000000	-10.000000	0.150000	-13.750000	1146.166626	1023.000000	1023.000000	2046.000000
40.700001	0.117660	69.537041	22.935144	25.555513	7.977034	13.069345	0.000000	-10.000000	0.150000	-14.033334	1141.500000	1023.000000	1023.000000	2046.000000
40.720001	0.116796	69.026375	22.755587	25.089628	8.011331	13.169830	0.000000	-10.000000	0.150000	-14.200001	1136.833374	1023.000000	1023.000000	2046.000000
40.740002	0.115575	68.304947	22.273949	24.745268	8.232879	13.052852	0.000000	-10.000000	0.166667	-14.433333	1132.166626	1023.000000	1023.000000	2046.000000
40.759998	0.113954	67.346916	22.360170	24.456423	7.748316	12.782010	0.000000	-10.000000	0.183333	-14.616667	1127.333374	1023.000000	1023.000000	2046.000000
40.779999	0.113056	66.816048	22.256002	24.067581	7.647788	12.844680	0.000000	-10.000000	0.200000	-14.733334	1122.500000	1023.000000	1023.000000	2046.000000
40.799999	0.112633	66.565872	21.819038	23.829546	7.902058	13.015232	0.000000	-10.000000	0.216667	-14.750000	1117.500000	1023.000000	1023.000000	2046.000000
40.820000	0.111178	65.706085	21.603659	23.604712	7.742012	12.755702	0.000000	-10.000000	0.216667	-14.816667	1112.500000	1023.000000	1023.000000	2046.000000
40.840000	0.110123	65.082504	21.753775	23.384291	7.351242	12.593197	0.000000	-10.000000	0.216667	-14.950001	1107.500000	1023.000000	1023.000000	2046.000000
40.860001	0.110317	65.197166	21.763256	23.344584	7.313590	12.775737	0.000000	-10.000000	0.200000	-15.100000	1102.500000	1023.000000	1023.000000	2046.000000
40.880001	0.110502	65.306946	21.255507	23.346905	7.808172	12.896363	0.000000	-10.000000	0.200000	-15.200000	1097.500000	1023.000000	1023.000000	2046.000000
40.900002	0.109809	64.897263	21.278711	23.323511	7.586465	12.708573	0.000000	-10.000000	0.208333	-15.283334	1092.500000	1023.000000	1023.000000	2046.000000
40.919998	0.109378	64.642159	21.505611	23.316624	7.270747	12.549173	0.000000	-10.000000	0.208333	-15.266666	1087.500000	1023.000000	1023.000000	2046.000000
40.939999	0.110150	65.098503	21.663378	23.333691	7.241426	12.860008	0.000000	-10.000000	0.208333	-15.150001	1082.333374	1023.000000	1023.000000	2046.000000
40.959999	0.110431	65.264938	21.220869	23.375292	7.742245	12.926531	0.000000	-10.000000	0.200000	-14.916667	1077.166626	1023.000000	1023.000000	2046.000000
40.980000	0.110096	65.066734	21.083168	23.338881	7.780635	12.864050	0.000000	-10.000000	0.200000	-14.666667	1072.166626	1023.000000	1023.000000	2046.000000
41.000000	0.109424	64.669693	21.332163	23.231646	7.432652	12.673229	0.000000	-10.000000	0.200000	-14.416667	1067.333374	1023.000000	1023.000000	2046.000000
41.020000	0.109743	64.858109	21.590410	23.303280	7.267828	12.696591	0.000000	-10.000000	0.200000	-14.266666	1062.666626	1023.000000	1023.000000	2046.000000
41.040001	0.110598	65.363525	21.362274	23.305582	7.808974	12.886693	0.000000	-10.000000	0.208333	-14.300000	1057.833374	1023.000000	1023.000000	2046.000000
41.060001	0.110657	65.398537	21.176430	23.305861	8.070453	12.845793	0.000000	-10.000000	0.216667	-14.416667	1053.000000	1023.000000	1023.000000	2046.000000
41.080002	0.110608	65.369438	21.588894	23.290249	7.688998	12.801296	0.000000	-10.000000	0.225000	-14.600000	1048.166626	1023.000000	1023.000000	2046.000000
41.099998	0.111430	65.855362	21.912783	23.438690	7.553722	12.950166	0.000000	-10.000000	0.225000	-14.733334	1043.333374	1023.000000	1023.000000	2046.000000
41.119999	0.111769	66.055481	21.376179	23.406340	8.184834	13.088127	0.000000	-10.000000	0.225000	-14.866667	1038.500000	1023.000000	1023.000000	2046.000000
41.139999	0.111327	65.794380	21.345240	23.262838	8.094640	13.091666	0.000000	-10.000000	0.233333	-15.033334	1033.500000	1023.000000	1023.000000	2046.000000
41.160000	0.110586	65.356186	21.624294	23.205690	7.521542	13.004658	0.000000	-10.000000	0.225000	-15.250000	1028.500000	1023.000000	1023.000000	2046.000000
41.180000	0.109878	64.937965	21.454090	23.187757	7.362803	12.933312	0.000000	-10.000000	0.225000	-15.600000	1023.333313	1023.000000	1023.000000	2046.000000
41.200001	0.108464	64.102119	20.683470	23.075869	7.764604	12.578175	0.000000	-10.000000	0.216667	-15.766667	1018.000000	1023.000000	1023.000000	2046.000000
41.220001	0.106473	62.925774	20.457090	22.708279	7.491227	12.269178	0.000000	-10.000000	0.225000	-15.750000	1012.666687	1023.000000	1023.000000	2046.000000
41.240002	0.104854	61.968735	20.549994	22.379976	7.017503	12.021262	0.000000	-10.000000	0.225000	-15.666667	1007.500000	1023.000000	1023.000000	2046.000000
41.259998	0.103879	61.392422	20.706064	22.210649	6.659395	11.816314	0.000000	-10.000000	0.233333	-15.600000	1002.333313	1023.000000	1023.000000	2046.000000
41.279999	0.102852	60.785618	20.195955	21.960291	7.028110	11.601262	0.000000	-10.000000	0.233333	-15.700001	997.166687	1023.000000	1023.000000	2046.000000
41.299999	0.102015	60.290730	20.052397	21.700792	7.092859	11.444681	0.000000	-10.000000	0.241667	-15.966667	991.833313	1023.000000	1023.000000	2046.000000
41.320000	0.100774	59.557400	20.403166	21.594706	6.483857	11.075670	0.000000	-10.000000	0.241667	-16.350000	984.666687	1023.000000	1023.000000	2046.000000
41.340000	0.099570	58.845821	20.193270	21.830664	6.354336	10.467551	0.000000	-10.000000	0.250000	-16.616667	979.166687	1023.000000	1023.000000	2046.000000
41.360001	0.097636	57.703026	19.542982	21.609453	6.503687	10.046904	0.000000	-10.000000	0.241667	-16.650002	973.666687	1023.000000	1023.000000	2046.000000
41.380001	0.095903	56.678730	19.684235	21.231539	5.896276	9.866681	0.000000	-10.000000	0.233333	-16.533335	970.000000	1023.000000	1023.000000	2046.000000
41.400002	0.095182	56.252296	19.777971	21.434177	5.446304	9.593843	0.000000	-10.000000	0.225000	-16.316668	964.500000	1023.000000	1023.000000	2046.000000
41.419998	0.094439	55.813507	19.022602	21.603535	5.907595	9.279778	0.000000	-10.000000	0.233333	-16.050001	959.000000	1023.000000	1023.000000	2046.000000
41.439999	0.093611	55.324085	19.004778	21.355371	5.573837	9.390097	0.000000	-10.000000	0.233333	-15.900001	953.666687	1023.000000	1023.000000	2046.000000
41.459999	0.093268	55.121353	19.214684	21.469252	5.067291	9.370126	0.000000	-10.000000	0.233333	-15.850000	948.333313	1023.000000	1023.000000	2046.000000
41.480000	0.092768	54.826065	18.632776	21.741476	5.443303	9.008508	0.000000	-10.000000	0.225000	-16.066668	943.000000	1023.000000	1023.000000	2046.000000
41.500000	0.092294	54.546005	18.402231	21.529261	5.501860	9.112655	0.000000	-10.000000	0.241667	-16.450001	937.666687	1023.000000	1023.000000	2046.000000
41.520000	0.091717	54.204994	18.589489	21.293938	5.108163	9.213404	0.000000	-10.000000	0.250000	-16.850000	932.166687	1023.000000	1023.000000	2046.000000
41.540001	0.091346	53.985218	18.501020	21.337843	4.978051	9.168303	0.000000	-10.000000	0.258333	-17.416668	926.500000	1023.000000	1023.000000	2046.000000
41.560001	0.091240	53.923042	18.023094	21.482439	5.405211	9.012300	0.000000	-10.000000	0.258333	-17.700001	920.500000	1023.000000	1023.000000	2046.000000
41.580002	0.091767	54.234188	18.165718	21.266567	5.352489	9.449414	0.000000	-10.000000	0.258333	-18.066668	914.500000	1023.000000	1023.000000	2046.000000
41.599998	0.092314	54.557346	18.541481	21.345560	4.989579	9.680725	0.000000	-10.000000	0.258333	-18.050001	908.500000	1023.000000	1023.000000	2046.000000
41.619999	0.092456	54.641468	18.273399	21.656652	5.247136	9.464282	0.000000	-10.000000	0.250000	-18.166668	902.500000	1023.000000	1023.000000	2046.000000
41.639999	0.092085	54.421947	17.899601	21.625147	5.575542	9.321656	0.000000	-10.000000	0.258333	-18.266666	896.500000	1023.000000	1023.000000	2046.000000
41.660000	0.091363	53.995693	17.977669	21.164169	5.462928	9.390926	0.000000	-10.000000	0.258333	-18.383333	890.500000	1023.000000	1023.000000	2046.000000
41.680000	0.090841	53.687099	18.171194	20.774681	5.167712	9.573513	0.000000	-10.000000	0.258333	-18.433332	884.500000	1023.000000	1023.000000	2046.000000
41.700001	0.089669	52.994446	17.986536	20.704029	5.125626	9.178255	0.000000	-10.000000	0.258333	-18.566666	878.500000	1023.000000	1023.000000	2046.000000
41.720001	0.087926	51.964111	17.400824	20.402376	5.419955	8.740956	0.000000	-10.000000	0.275000	-18.683332	872.166687	1023.000000	1023.000000	2046.000000
41.740002	0.086933	51.377499	17.415705	19.754322	5.233043	8.974428	0.000000	-10.000000	0.291667	-18.733334	865.833313	1023.000000	1023.000000	2046.000000
41.759998	0.085908	50.771351	17.577276	19.340580	4.777215	9.076282	0.000000	-10.000000	0.300000	-18.800001	859.500000	1023.000000	1023.000000	2046.000000
41.779999	0.084591	49.993313	17.231451	19.221054	4.839328	8.701478	0.000000	-10.000000	0.300000	-18.866667	853.333313	1023.000000	1023.000000	2046.000000
41.799999	0.083130	49.129692	16.766224	18.958574	5.027316	8.377582	0.000000	-10.000000	0.316667	-19.083334	847.000000	1023.000000	1023.000000	2046.000000
41.820000	0.082920	49.005535	16.908045	18.538563	4.758152	8.800774	0.000000	-10.000000	0.333333	-19.116667	840.666687	1023.000000	1023.000000	2046.000000
41.840000	0.082306	48.642742	16.809923	18.447903	4.606424	8.778491	0.000000	-10.000000	0.350000	-19.300001	834.166687	1023.000000	1023.000000	2046.000000
41.860001	0.081081	47.918770	16.302847	18.571857	4.818776	8.225289	0.000000	-10.000000	0.350000	-19.466667	827.833313	1023.000000	1023.000000	2046.000000
41.880001	0.080984	47.861599	16.374008	18.288607	4.676263	8.522721	0.000000	-10.000000	0.350000	-19.700001	821.166687	1023.000000	1023.000000	2046.000000
41.900002	0.080862	47.789295	16.556824	18.064873	4.356494	8.811105	0.000000	-10.000000	0.350000	-19.866667	814.666687	1023.000000	1023.000000	2046.000000
41.919998	0.079887	47.213467	16.030109	18.321516	4.637166	8.224677	0.000000	-10.000000	0.358333	-19.983334	808.000000	1023.000000	1023.000000	2046.000000
41.939999	0.079703	47.104317	15.948499	18.199055	4.682989	8.273773	0.000000	-10.000000	0.366667	-20.166668	801.333313	1023.000000	1023.000000	2046.000000
41.959999	0.079586	47.035282	16.136396	17.982897	4.354136	8.561852	0.000000	-10.000000	0.375000	-20.450001	794.666687	1023.000000	1023.000000	2046.000000
41.980000	0.078810	46.576900	15.775821	18.071232	4.466741	8.263105	0.000000	-10.000000	0.383333	-20.950001	787.833313	1023.000000	1023.000000	2046.000000
42.000000	0.078022	46.111065	15.435194	18.103655	4.612279	7.959937	0.000000	-10.000000	0.391667	-21.366667	781.000000	1023.000000	1023.000000	2046.000000
42.020000	0.078094	46.153309	15.579434	17.868013	4.358185	8.347676	0.000000	-10.000000	0.400000	-21.766668	773.833313	1023.000000	1023.000000	2046.000000
42.040001	0.077755	45.952942	15.656242	17.781946	4.149608	8.365145	0.000000	-10.000000	0.400000	-22.050001	766.500000	1023.000000	1023.000000	2046.000000
42.060001	0.076875	45.433163	15.273198	17.881025	4.452185	7.826755	0.000000	-10.000000	0.400000	-22.183334	759.166687	1023.000000	1023.000000	2046.000000
42.080002	0.077241	45.649334	15.358708	17.726925	4.475574	8.088126	0.000000	-10.000000	0.400000	-22.150000	751.666687	1023.000000	1023.000000	2046.000000
42.099998	0.077595	45.858578	15.626418	17.650621	4.169674	8.411866	0.000000	-10.000000	0.400000	-21.983334	744.333313	1023.000000	1023.000000	2046.000000
42.119999	0.076816	45.397991	15.163299	17.774202	4.512631	7.947860	0.000000	-10.000000	0.400000	-21.850000	736.833313	1023.000000	1023.000000	2046.000000
42.139999	0.076679	45.317444	15.168996	17.517736	4.491551	8.139160	0.000000	-10.000000	0.391667	-21.683334	729.666687	1023.000000	1023.000000	2046.000000
42.160000	0.077217	45.635174	15.451953	17.437531	4.206778	8.538913	0.000000	-10.000000	0.383333	-21.383333	722.333313	1023.000000	1023.000000	2046.000000
42.180000	0.076188	45.027374	14.952720	17.640594	4.484661	7.949400	0.000000	-10.000000	0.375000	-21.083334	715.166687	1023.000000	1023.000000	2046.000000
42.200001	0.075629	44.696938	14.908983	17.365627	4.216483	8.205842	0.000000	-10.000000	0.366667	-20.800001	708.166687	1023.000000	1023.000000	2046.000000
42.220001	0.074693	44.143475	14.817616	17.282972	3.857357	8.185529	0.000000	-10.000000	0.358333	-20.483334	701.333313	1023.000000	1023.000000	2046.000000
42.240002	0.071618	42.326305	14.105824	17.117929	3.864804	7.237749	0.000000	-10.000000	0.350000	-20.283335	694.500000	1023.000000	1023.000000	2046.000000
42.259998	0.069955	41.343540	13.897136	16.572678	3.673924	7.199802	0.000000	-10.000000	0.341667	-20.016668	687.666687	1023.000000	1023.000000	2046.000000
42.279999	0.068368	40.405289	13.866691	15.964823	3.339094	7.234679	0.000000	-10.000000	0.341667	-19.933334	681.000000	1023.000000	1023.000000	2046.000000
42.299999	0.065790	38.881668	13.447087	15.532588	3.413348	6.488645	0.000000	-10.000000	0.341667	-19.816668	674.333313	1023.000000	1023.000000	2046.000000
42.320000	0.065330	38.609802	13.502019	15.140284	3.340105	6.627394	0.000000	-10.000000	0.358333	-19.800001	667.666687	1023.000000	1023.000000	2046.000000
42.340000	0.064968	38.395969	13.655501	15.135210	3.073673	6.531584	0.000000	-10.000000	0.358333	-19.933334	661.000000	1023.000000	1023.000000	2046.000000
42.360001	0.062783	37.104542	13.289558	15.170746	3.045539	5.598699	0.000000	-10.000000	0.358333	-19.866667	654.333313	1023.000000	1023.000000	2046.000000
42.380001	0.061594	36.401993	13.129885	14.925008	2.720324	5.626778	0.000000	-10.000000	0.350000	-19.950001	647.833313	1023.000000	1023.000000	2046.000000
42.400002	0.060268	35.618187	12.948245	14.993754	2.333868	5.342319	0.000000	-10.000000	0.350000	-19.716667	641.166687	1023.000000	1023.000000	2046.000000
42.419998	0.057985	34.269226	12.549798	14.927479	2.146591	4.645360	0.000000	-10.000000	0.350000	-19.683334	634.666687	1023.000000	1023.000000	2046.000000
42.439999	0.057486	33.974117	12.408387	14.863586	1.923601	4.778541	0.000000	-10.000000	0.341667	-19.550001	628.000000	1023.000000	1023.000000	2046.000000
42.459999	0.056953	33.659092	12.237244	14.957453	1.669082	4.795314	0.000000	-10.000000	0.341667	-19.650002	621.500000	1023.000000	1023.000000	2046.000000
42.480000	0.055309	32.687607	11.801883	14.984886	1.654075	4.246762	0.000000	-10.000000	0.341667	-19.850000	615.000000	1023.000000	1023.000000	2046.000000
42.500000	0.054979	32.492340	11.702371	14.873372	1.496645	4.419954	0.000000	-10.000000	0.350000	-20.116667	608.333313	1023.000000	1023.000000	2046.000000
42.520000	0.055126	32.579723	11.562979	15.001657	1.339287	4.675799	0.000000	-10.000000	0.350000	-20.333334	601.500000	1023.000000	1023.000000	2046.000000
42.540001	0.053585	31.668856	11.170706	14.981342	1.310171	4.206637	0.000000	-10.000000	0.358333	-20.550001	594.666687	1023.000000	1023.000000	2046.000000
42.560001	0.053127	31.398163	11.090001	14.763691	1.197283	4.347188	0.000000	-10.000000	0.366667	-20.716667	587.833313	1023.000000	1023.000000	2046.000000
42.580002	0.053803	31.797810	11.004769	14.871078	1.100477	4.821486	0.000000	-10.000000	0.366667	-20.816668	581.000000	1023.000000	1023.000000	2046.000000
42.599998	0.053197	31.439211	10.704433	14.996624	1.219724	4.518429	0.000000	-10.000000	0.358333	-20.683332	574.000000	1023.000000	1023.000000	2046.000000
42.619999	0.053054	31.354624	10.671252	14.919465	1.135147	4.628758	0.000000	-10.000000	0.366667	-20.600000	567.166687	1023.000000	1023.000000	2046.000000
42.639999	0.053828	31.812319	10.563754	15.134474	1.124480	4.989612	0.000000	-10.000000	0.366667	-20.533333	560.333313	1023.000000	1023.000000	2046.000000
42.660000	0.052911	31.270325	10.228712	15.151940	1.199704	4.689968	0.000000	-10.000000	0.366667	-20.516666	553.500000	1023.000000	1023.000000	2046.000000
42.680000	0.052271	30.892113	10.251478	14.940728	1.112578	4.587328	0.000000	-10.000000	0.350000	-20.400002	546.500000	1023.000000	1023.000000	2046.000000
42.700001	0.052384	30.959084	10.222829	14.940161	1.003492	4.792602	0.000000	-10.000000	0.358333	-20.283335	539.666687	1023.000000	1023.000000	2046.000000
42.720001	0.050984	30.131489	9.921286	14.781951	1.012481	4.415771	0.000000	-10.000000	0.358333	-20.233334	532.833313	1023.000000	1023.000000	2046.000000
42.740002	0.049701	29.373568	9.863199	14.272804	0.853689	4.383875	0.000000	-10.000000	0.358333	-20.183334	526.166687	1023.000000	1023.000000	2046.000000
42.759998	0.049091	29.013071	9.666742	14.061732	0.791852	4.492745	0.000000	-10.000000	0.350000	-20.083334	519.333313	1023.000000	1023.000000	2046.000000
42.779999	0.047283	27.944201	9.497390	13.664529	0.649411	4.132872	0.000000	-10.000000	0.350000	-20.033333	512.666687	1023.000000	1023.000000	2046.000000
42.799999	0.046163	27.282570	9.459281	13.072841	0.427191	4.323257	0.000000	-10.000000	0.350000	-19.916668	506.000000	1023.000000	1023.000000	2046.000000
42.820000	0.045602	26.950916	9.085724	13.051836	0.532948	4.280408	0.000000	-10.000000	0.350000	-19.950001	499.333344	1023.000000	1023.000000	2046.000000
42.840000	0.044289	26.174629	8.890430	12.868684	0.392675	4.022840	0.000000	-10.000000	0.350000	-20.000000	492.666656	1023.000000	1023.000000	2046.000000
42.860001	0.043364	25.628393	8.810249	12.463683	0.290225	4.064237	0.000000	-10.000000	0.358333	-20.133333	486.000000	1023.000000	1023.000000	2046.000000
42.880001	0.042964	25.391714	8.542313	12.436156	0.274312	4.138934	0.000000	-10.000000	0.358333	-20.333334	479.333344	1023.000000	1023.000000	2046.000000
42.900002	0.041822	24.716568	8.377048	12.235341	0.152973	3.951206	0.000000	-10.000000	0.358333	-20.383333	472.500000	1023.000000	1023.000000	2046.000000
42.919998	0.041268	24.389107	8.354852	11.912159	0.070870	4.051227	0.000000	-10.000000	0.350000	-20.516666	465.666656	1023.000000	1023.000000	2046.000000
42.939999	0.041108	24.294886	8.117451	11.916735	0.112331	4.148368	0.000000	-10.000000	0.358333	-20.433334	458.833344	1023.000000	1023.000000	2046.000000
42.959999	0.040339	23.840576	7.914323	11.874319	0.132429	3.919506	0.000000	-10.000000	0.358333	-20.450001	452.000000	1023.000000	1023.000000	2046.000000
42.980000	0.039809	23.526823	7.938103	11.570874	-0.026550	4.044396	0.000000	-10.000000	0.358333	-20.250000	445.166656	1023.000000	1023.000000	2046.000000
43.000000	0.039612	23.410400	7.577530	11.649879	0.136032	4.046961	0.000000	-10.000000	0.350000	-20.100000	438.333344	1023.000000	1023.000000	2046.000000
43.020000	0.038811	22.937197	7.583755	11.504224	-0.068965	3.918182	0.000000	-10.000000	0.341667	-19.866667	431.666656	1023.000000	1023.000000	2046.000000
43.040001	0.038375	22.679510	7.484144	11.250611	-0.114697	4.059453	0.000000	-10.000000	0.341667	-19.766666	425.000000	1023.000000	1023.000000	2046.000000
43.060001	0.037892	22.394279	7.181242	11.333791	-0.029009	3.908256	0.000000	-10.000000	0.341667	-19.616667	418.333344	1023.000000	1023.000000	2046.000000
43.080002	0.037493	22.158245	7.269600	11.081512	-0.118178	3.925311	0.000000	-10.000000	0.350000	-19.400002	411.833344	1023.000000	1023.000000	2046.000000
43.099998	0.037533	22.181942	7.112997	11.042096	0.039014	3.987836	0.000000	-10.000000	0.350000	-19.183334	405.333344	1023.000000	1023.000000	2046.000000
43.119999	0.037117	21.935919	7.134799	10.977357	-0.080228	3.903991	0.000000	-10.000000	0.333333	-19.016668	399.000000	1023.000000	1023.000000	2046.000000
43.139999	0.036861	21.785015	7.061048	10.689554	-0.054827	4.089240	0.000000	-10.000000	0.333333	-19.100000	392.666656	1023.000000	1023.000000	2046.000000
43.160000	0.036442	21.537254	6.729317	10.714156	0.102786	3.990995	0.000000	-10.000000	0.316667	-19.016668	386.166656	1023.000000	1023.000000	2046.000000
43.180000	0.036070	21.317225	6.839762	10.465215	-0.074455	4.086703	0.000000	-10.000000	0.316667	-18.783335	379.833344	1023.000000	1023.000000	2046.000000
43.200001	0.036039	21.298977	6.729072	10.359000	-0.030282	4.241187	0.000000	-10.000000	0.300000	-18.500000	373.500000	1023.000000	1023.000000	2046.000000
43.220001	0.035167	20.783854	6.475642	10.461184	-0.174850	4.021877	0.000000	-10.000000	0.316667	-18.216667	367.500000	1023.000000	1023.000000	2046.000000
43.240002	0.034259	20.246885	6.356450	10.276917	-0.399879	4.013397	0.000000	-10.000000	0.300000	-18.133333	361.500000	1023.000000	1023.000000	2046.000000
43.259998	0.032802	19.386089	6.016516	10.078358	-0.500049	3.791263	0.000000	-10.000000	0.283333	-17.900000	355.500000	1023.000000	1023.000000	2046.000000
43.279999	0.030585	18.075781	5.634574	9.821177	-0.716586	3.336615	0.000000	-10.000000	0.250000	-17.633333	349.500000	1023.000000	1023.000000	2046.000000
43.299999	0.028832	17.039827	5.516868	9.165862	-0.895817	3.252913	0.000000	-10.000000	0.241667	-17.250000	343.500000	1023.000000	1023.000000	2046.000000
43.320000	0.026974	15.941847	5.113595	8.612431	-0.811581	3.027402	0.000000	-10.000000	0.241667	-16.766666	337.666656	1023.000000	1023.000000	2046.000000
43.340000	0.025846	15.275187	5.171027	8.220769	-0.945744	2.829135	0.000000	-10.000000	0.241667	-16.616667	332.000000	1023.000000	1023.000000	2046.000000
43.360001	0.025308	14.957289	5.320280	7.857007	-1.101169	2.881171	0.000000	-10.000000	0.241667	-16.466667	326.500000	1023.000000	1023.000000	2046.000000
43.380001	0.023953	14.156075	4.955801	7.977295	-1.036595	2.259574	0.000000	-10.000000	0.233333	-16.500000	321.000000	1023.000000	1023.000000	2046.000000
43.400002	0.022407	13.242651	4.953570	7.764368	-1.444127	1.968840	0.000000	-10.000000	0.216667	-15.916666	315.500000	1023.000000	1023.000000	2046.000000
43.419998	0.021178	12.516279	4.719559	7.681100	-1.654701	1.770320	0.000000	-10.000000	0.200000	-15.183333	310.166656	1023.000000	1023.000000	2046.000000
43.439999	0.019561	11.560606	4.388018	7.693439	-1.854343	1.333492	0.000000	-10.000000	0.191667	-14.166667	305.000000	1023.000000	1023.000000	2046.000000
43.459999	0.018835	11.131755	4.385078	7.592953	-2.094021	1.247745	0.000000	-10.000000	0.166667	-13.283334	300.333344	1023.000000	1023.000000	2046.000000
43.480000	0.018530	10.951477	4.051768	7.661943	-1.995583	1.233349	0.000000	-10.000000	0.141667	-12.500000	296.000000	1023.000000	1023.000000	2046.000000
43.500000	0.017706	10.464189	3.915786	7.777514	-2.218348	0.989236	0.000000	-10.000000	0.108333	-12.000000	292.000000	1023.000000	1023.000000	2046.000000
43.520000	0.017667	10.441227	3.930480	7.686589	-2.352902	1.177061	0.000000	-10.000000	0.108333	-11.816667	288.000000	1023.000000	1023.000000	2046.000000
43.540001	0.017340	10.247995	3.466341	7.854860	-2.149092	1.075886	0.000000	-10.000000	0.108333	-11.666667	284.000000	1023.000000	1023.000000	2046.000000
43.560001	0.016899	9.987309	3.530951	7.835140	-2.367656	0.988874	0.000000	-10.000000	0.108333	-11.416667	280.000000	1023.000000	1023.000000	2046.000000
43.580002	0.017028	10.063409	3.470110	7.696382	-2.402419	1.299336	0.000000	-10.000000	0.100000	-11.083334	276.000000	1023.000000	1023.000000	2046.000000
43.599998	0.016547	9.779088	3.234930	7.740739	-2.366537	1.169956	0.000000	-10.000000	0.108333	-10.800000	272.333344	1023.000000	1023.000000	2046.000000
43.619999	0.017211	10.171809	3.438061	7.767642	-2.467909	1.434016	0.000000	-10.000000	0.108333	-10.533334	268.666656	1023.000000	1023.000000	2046.000000
43.639999	0.017616	10.410930	3.245703	7.858903	-2.223938	1.530262	0.000000	-10.000000	0.108333	-10.400001	265.333344	1023.000000	1023.000000	2046.000000
43.660000	0.017614	10.409740	3.333165	7.925627	-2.353891	1.504840	0.000000	-10.000000	0.091667	-10.216667	261.666656	1023.000000	1023.000000	2046.000000
43.680000	0.018076	10.683090	3.402747	7.900398	-2.342515	1.722460	0.000000	-10.000000	0.091667	-10.033334	258.333344	1023.000000	1023.000000	2046.000000
43.700001	0.018023	10.651556	3.041758	7.972826	-2.029222	1.666193	0.000000	-10.000000	0.091667	-9.816667	254.833328	1023.000000	1023.000000	2046.000000
43.720001	0.017670	10.443071	3.287166	7.829272	-2.263408	1.590041	0.000000	-10.000000	0.100000	-9.650000	251.666672	1023.000000	1023.000000	2046.000000
43.740002	0.017672	10.444250	3.282873	7.662583	-2.107752	1.606545	0.000000	-10.000000	0.100000	-9.583333	248.333328	1023.000000	1023.000000	2046.000000
43.759998	0.016676	9.855289	3.069931	7.556675	-2.125665	1.354347	0.000000	-10.000000	0.100000	-9.466667	245.166672	1023.000000	1023.000000	2046.000000
43.779999	0.016021	9.468240	3.296726	7.130514	-2.332111	1.373110	0.000000	-10.000000	0.091667	-9.350000	242.000000	1023.000000	1023.000000	2046.000000
43.799999	0.015487	9.152683	2.990761	6.807526	-2.076945	1.431342	0.000000	-10.000000	0.091667	-9.133334	239.000000	1023.000000	1023.000000	2046.000000
43.820000	0.014273	8.435238	3.021129	6.485711	-2.348929	1.277327	0.000000	-10.000000	0.083333	-8.900001	236.000000	1023.000000	1023.000000	2046.000000
43.840000	0.013920	8.226663	3.108097	6.297223	-2.449977	1.271319	0.000000	-10.000000	0.075000	-8.600000	233.000000	1023.000000	1023.000000	2046.000000
43.860001	0.013537	8.000614	2.693636	6.091080	-2.098953	1.314850	0.000000	-10.000000	0.066667	-8.316667	230.000000	1023.000000	1023.000000	2046.000000
43.880001	0.012751	7.535874	2.824094	5.951007	-2.475784	1.236556	0.000000	-10.000000	0.066667	-8.066667	227.166672	1023.000000	1023.000000	2046.000000
43.900002	0.012591	7.441023	2.907051	5.776285	-2.503684	1.261370	0.000000	-10.000000	0.075000	-7.933333	224.333328	1023.000000	1023.000000	2046.000000
43.919998	0.012482	7.376624	2.520611	5.666111	-2.126159	1.316061	0.000000	-10.000000	0.075000	-7.700000	221.833328	1023.000000	1023.000000	2046.000000
43.939999	0.011845	7.000411	2.584960	5.540276	-2.403304	1.278479	0.000000	-10.000000	0.066667	-7.466667	219.166672	1023.000000	1023.000000	2046.000000
43.959999	0.011752	6.945276	2.678346	5.463801	-2.457036	1.260165	0.000000	-10.000000	0.066667	-7.133333	216.833328	1023.000000	1023.000000	2046.000000
43.980000	0.012121	7.163394	2.546653	5.435799	-2.155942	1.336885	0.000000	-10.000000	0.075000	-6.983334	214.333328	1023.000000	1023.000000	2046.000000
44.000000	0.011828	6.990147	2.413249	5.367550	-2.187410	1.396757	0.000000	-10.000000	0.075000	-6.816667	212.000000	1023.000000	1023.000000	2046.000000
44.020000	0.011646	6.882931	2.601653	5.313379	-2.387572	1.355471	0.000000	-10.000000	0.066667	-6.750000	209.666672	1023.000000	1023.000000	2046.000000
44.040001	0.011962	7.069392	2.630664	5.256854	-2.265341	1.447214	0.000000	-10.000000	0.050000	-6.733334	207.500000	1023.000000	1023.000000	2046.000000
44.060001	0.011715	6.923409	2.298122	5.259272	-2.042769	1.408784	0.000000	-10.000000	0.050000	-6.850000	205.166672	1023.000000	1023.000000	2046.000000
44.080002	0.011503	6.798141	2.478763	5.170363	-2.306926	1.455942	0.000000	-10.000000	0.058333	-6.966667	202.833328	1023.000000	1023.000000	2046.000000
44.099998	0.011691	6.909461	2.598680	5.225197	-2.389565	1.475148	0.000000	-10.000000	0.058333	-7.050000	200.500000	1023.000000	1023.000000	2046.000000
44.119999	0.011893	7.028564	2.304058	5.193560	-1.936920	1.467867	0.000000	-10.000000	0.066667	-7.050000	198.166672	1023.000000	1023.000000	2046.000000
44.139999	0.011653	6.886894	2.414752	5.142514	-2.152558	1.482187	0.000000	-10.000000	0.066667	-7.116667	195.833328	1023.000000	1023.000000	2046.000000
44.160000	0.011884	7.023531	2.629725	5.047809	-2.274683	1.620680	0.000000	-10.000000	0.075000	-7.233334	193.333328	1023.000000	1023.000000	2046.000000
44.180000	0.012161	7.186869	2.388842	5.021929	-1.826430	1.602527	0.000000	-10.000000	0.066667	-7.350000	191.000000	1023.000000	1023.000000	2046.000000
44.200001	0.012112	7.158019	2.390314	4.842111	-1.921066	1.846659	0.000000	-10.000000	0.058333	-7.350000	188.500000	1023.000000	1023.000000	2046.000000
44.220001	0.011893	7.028901	2.559791	4.764011	-2.149701	1.854800	0.000000	-10.000000	0.050000	-7.233334	186.000000	1023.000000	1023.000000	2046.000000
44.240002	0.012347	7.297090	2.365064	4.811891	-1.719374	1.839509	0.000000	-10.000000	0.066667	-7.150000	183.666672	1023.000000	1023.000000	2046.000000
44.259998	0.011687	6.906805	2.217026	4.661233	-1.952806	1.981351	0.000000	-10.000000	0.083333	-7.150000	181.166672	1023.000000	1023.000000	2046.000000
44.279999	0.010845	6.409302	2.281777	4.714414	-2.426886	1.839997	0.000000	-10.000000	0.091667	-7.216667	178.833328	1023.000000	1023.000000	2046.000000
44.299999	0.010068	5.950111	1.900331	4.769915	-2.203576	1.483440	0.000000	-10.000000	0.083333	-7.283333	176.333328	1023.000000	1023.000000	2046.000000
44.320000	0.008590	5.076643	1.599896	4.427319	-2.278340	1.327768	0.000000	-10.000000	0.075000	-7.266667	174.000000	1023.000000	1023.000000	2046.000000
44.340000	0.007214	4.263665	1.733968	3.993688	-2.710332	1.246341	0.000000	-10.000000	0.066667	-7.133333	171.666672	1023.000000	1023.000000	2046.000000
44.360001	0.006442	3.807054	1.630002	3.667540	-2.566336	1.075847	0.000000	-10.000000	0.066667	-6.916667	169.166672	1023.000000	1023.000000	2046.000000
44.380001	0.005639	3.332354	1.379915	3.499084	-2.341370	0.794724	0.000000	-10.000000	0.066667	-6.933333	166.833328	1023.000000	1023.000000	2046.000000
44.400002	0.004824	2.850707	1.619630	3.353989	-2.781007	0.658096	0.000000	-10.000000	0.075000	-7.033334	164.500000	1023.000000	1023.000000	2046.000000
44.419998	0.003605	2.130476	1.500906	3.413914	-2.984004	0.199662	0.000000	-10.000000	0.066667	-7.033334	162.166672	1023.000000	1023.000000	2046.000000
44.439999	0.002006	1.185714	0.986983	3.350695	-2.923080	-0.228885	0.000000	-10.000000	0.058333	-6.750000	159.833328	1023.000000	1023.000000	2046.000000
44.459999	0.000714	0.422220	1.034863	3.186677	-3.468346	-0.330973	0.000000	-10.000000	0.050000	-6.366667	157.500000	1023.000000	1023.000000	2046.000000
44.480000	0.000092	0.054355	0.963937	3.239285	-3.684060	-0.464807	0.000000	-10.000000	0.050000	-5.983334	155.500000	1023.000000	1023.000000	2046.000000
44.500000	-0.000269	-0.158811	0.595941	3.439874	-3.450317	-0.744308	0.000000	-10.000000	0.050000	-5.583333	153.500000	1023.000000	1023.000000	2046.000000
44.520000	-0.000534	-0.315715	0.606916	3.452977	-3.766371	-0.609237	0.000000	-10.000000	0.050000	-5.100000	151.500000	1023.000000	1023.000000	2046.000000
44.540001	-0.000545	-0.322013	0.488840	3.629327	-3.877053	-0.563128	0.000000	-10.000000	0.050000	-4.816667	149.833328	1023.000000	1023.000000	2046.000000
44.560001	-0.000751	-0.443728	0.137563	3.791502	-3.669039	-0.703754	0.000000	-10.000000	0.050000	-4.650000	148.166672	1023.000000	1023.000000	2046.000000
44.580002	-0.000622	-0.367369	0.190290	3.776059	-3.840374	-0.493345	0.000000	-10.000000	0.050000	-4.516667	146.666672	1023.000000	1023.000000	2046.000000
44.599998	-0.000583	-0.344312	0.229295	3.879649	-4.051295	-0.401960	0.000000	-10.000000	0.050000	-4.050000	145.000000	1023.000000	1023.000000	2046.000000
44.619999	-0.000396	-0.233935	0.027667	3.952266	-3.768479	-0.445388	0.000000	-10.000000	0.050000	-3.366667	143.666672	1023.000000	1023.000000	2046.000000
44.639999	0.000014	0.008396	0.108075	3.902270	-3.813771	-0.188178	0.000000	-10.000000	0.050000	-2.683333	142.500000	1023.000000	1023.000000	2046.000000
44.660000	0.000776	0.458676	0.290800	4.047356	-3.941771	0.062291	0.000000	-10.000000	0.041667	-2.283334	141.666672	1023.000000	1023.000000	2046.000000
44.680000	0.001380	0.815572	0.151452	4.214193	-3.575507	0.025435	0.000000	-10.000000	0.041667	-2.216667	141.000000	1023.000000	1023.000000	2046.000000
44.700001	0.001724	1.018708	0.230748	4.218493	-3.546516	0.115984	0.000000	-10.000000	0.041667	-2.233333	140.500000	1023.000000	1023.000000	2046.000000
44.720001	0.002358	1.393336	0.462498	4.392458	-3.756014	0.294394	0.000000	-10.000000	0.050000	-2.366667	139.833328	1023.000000	1023.000000	2046.000000
44.740002	0.002625	1.551401	0.233732	4.449694	-3.340667	0.208643	0.000000	-10.000000	0.050000	-2.383333	139.000000	1023.000000	1023.000000	2046.000000
44.759998	0.002478	1.464353	0.452747	4.259295	-3.472477	0.224788	0.000000	-10.000000	0.050000	-2.583333	138.000000	1023.000000	1023.000000	2046.000000
44.779999	0.002665	1.574958	0.611436	4.235876	-3.524547	0.252192	0.000000	-10.000000	0.050000	-2.833333	137.166672	1023.000000	1023.000000	2046.000000
44.799999	0.002159	1.275942	0.334814	4.084885	-3.222651	0.078893	0.000000	-10.000000	0.050000	-3.216667	136.333328	1023.000000	1023.000000	2046.000000
44.820000	0.001552	0.917224	0.488664	3.684571	-3.413951	0.157939	0.000000	-10.000000	0.041667	-3.466667	135.333328	1023.000000	1023.000000	2046.000000
44.840000	0.001360	0.803770	0.602167	3.406954	-3.518281	0.312930	0.000000	-10.000000	0.041667	-3.466667	134.166672	1023.000000	1023.000000	2046.000000
44.860001	0.000590	0.348402	0.310490	3.315246	-3.291559	0.014225	0.000000	-10.000000	0.041667	-3.266667	132.833328	1023.000000	1023.000000	2046.000000
44.880001	0.000136	0.080501	0.501974	3.021578	-3.534485	0.091435	0.000000	-10.000000	0.041667	-3.133333	131.666672	1023.000000	1023.000000	2046.000000
44.900002	0.000176	0.103951	0.455622	2.965852	-3.471445	0.153922	0.000000	-10.000000	0.041667	-3.100000	130.500000	1023.000000	1023.000000	2046.000000
44.919998	-0.000400	-0.236658	0.201020	2.895842	-3.257244	-0.076276	0.000000	-10.000000	0.041667	-3.150000	129.500000	1023.000000	1023.000000	2046.000000
44.939999	-0.000679	-0.401381	0.432506	2.626411	-3.534813	0.074514	0.000000	-10.000000	0.050000	-3.100000	128.500000	1023.000000	1023.000000	2046.000000
44.959999	-0.000297	-0.175403	0.362249	2.624247	-3.405061	0.243162	0.000000	-10.000000	0.050000	-3.050000	127.500000	1023.000000	1023.000000	2046.000000
44.980000	-0.000403	-0.238025	0.165642	2.633982	-3.185819	0.148170	0.000000	-10.000000	0.050000	-2.916667	126.500000	1023.000000	1023.000000	2046.000000
45.000000	-0.000646	-0.381620	0.338460	2.499530	-3.350810	0.131200	0.000000	-10.000000	0.050000	-2.833333	125.500000	1023.000000	1023.000000	2046.000000
45.020000	-0.000250	-0.147843	0.406724	2.479338	-3.345429	0.311524	0.000000	-10.000000	0.050000	-2.750000	124.500000	1023.000000	1023.000000	2046.000000
45.040001	0.000258	0.152538	0.357499	2.543592	-3.139975	0.391423	0.000000	-10.000000	0.050000	-2.716667	123.500000	1023.000000	1023.000000	2046.000000
45.060001	-0.000107	-0.063441	0.355019	2.550406	-3.206231	0.237365	0.000000	-10.000000	0.041667	-2.666667	122.666664	1023.000000	1023.000000	2046.000000
45.080002	0.000211	0.124673	0.488574	2.433383	-3.263563	0.466279	0.000000	-10.000000	0.033333	-2.600000	121.833336	1023.000000	1023.000000	2046.000000
45.099998	0.000496	0.292893	0.379908	2.548115	-3.057137	0.422007	0.000000	-10.000000	0.033333	-2.616667	121.000000	1023.000000	1023.000000	2046.000000
45.119999	0.000568	0.335512	0.304718	2.663946	-2.993026	0.359874	0.000000	-10.000000	0.041667	-2.716667	120.000000	1023.000000	1023.000000	2046.000000
45.139999	0.000543	0.320753	0.565126	2.445093	-3.231205	0.541740	0.000000	-10.000000	0.050000	-2.900000	119.000000	1023.000000	1023.000000	2046.000000
45.160000	0.001082	0.639665	0.678156	2.545422	-3.159374	0.575462	0.000000	-10.000000	0.050000	-3.116667	118.000000	1023.000000	1023.000000	2046.000000
45.180000	0.001698	1.003564	0.544896	2.676580	-2.745620	0.527709	0.000000	-10.000000	0.050000	-3.200000	117.000000	1023.000000	1023.000000	2046.000000
45.200001	0.001592	0.940654	0.655314	2.564539	-2.841706	0.562507	0.000000	-10.000000	0.050000	-3.150000	116.000000	1023.000000	1023.000000	2046.000000
45.220001	0.001983	1.171734	0.877597	2.398397	-2.927840	0.823580	0.000000	-10.000000	0.050000	-2.966667	115.000000	1023.000000	1023.000000	2046.000000
45.240002	0.002700	1.595542	0.891038	2.418946	-2.687587	0.973145	0.000000	-10.000000	0.050000	-2.766667	114.000000	1023.000000	1023.000000	2046.000000
45.259998	0.002986	1.764530	0.631761	2.552398	-2.305637	0.886007	0.000000	-10.000000	0.050000	-2.516667	113.000000	1023.000000	1023.000000	2046.000000
45.279999	0.002531	1.495617	0.780053	2.431509	-2.656797	0.940852	0.000000	-10.000000	0.041667	-2.166667	112.000000	1023.000000	1023.000000	2046.000000
45.299999	0.002214	1.308628	0.859928	2.426730	-2.938501	0.960471	0.000000	-10.000000	0.041667	-1.866667	111.333336	1023.000000	1023.000000	2046.000000
45.320000	0.002154	1.272975	0.635512	2.519538	-2.827592	0.945516	0.000000	-10.000000	0.033333	-1.700000	111.000000	1023.000000	1023.000000	2046.000000
45.340000	0.000897	0.529916	0.209238	2.513292	-2.678522	0.485907	0.000000	-10.000000	0.033333	-1.566667	111.000000	1023.000000	1023.000000	2046.000000
45.360001	-0.000564	-0.333152	0.386417	2.052100	-3.108610	0.336941	0.000000	-10.000000	0.025000	-1.016667	111.000000	1023.000000	1023.000000	2046.000000
45.380001	-0.000917	-0.541878	0.553725	1.701681	-3.227313	0.430030	0.000000	-10.000000	0.033333	-0.450000	111.000000	1023.000000	1023.000000	2046.000000
45.400002	-0.001047	-0.618988	0.476947	1.619652	-2.971238	0.255650	0.000000	-10.000000	0.041667	-0.266667	111.000000	1023.000000	1023.000000	2046.000000
45.419998	-0.002131	-1.259281	0.338993	1.761979	-3.056448	-0.303806	0.000000	-10.000000	0.050000	-0.700000	111.000000	1023.000000	1023.000000	2046.000000
45.439999	-0.003196	-1.888926	0.460917	1.572284	-3.481453	-0.440673	0.000000	-10.000000	0.050000	-1.050000	111.000000	1023.000000	1023.000000	2046.000000
45.459999	-0.004276	-2.526888	0.179788	1.601115	-3.541625	-0.766166	0.000000	-10.000000	0.050000	-0.783333	111.000000	1023.000000	1023.000000	2046.000000
45.480000	-0.005789	-3.421353	-0.023289	1.686188	-3.834409	-1.249843	0.000000	-10.000000	0.050000	-0.350000	111.000000	1023.000000	1023.000000	2046.000000
45.500000	-0.006338	-3.745515	0.029269	1.489264	-4.128473	-1.135575	0.000000	-10.000000	0.050000	0.000000	111.000000	1023.000000	1023.000000	2046.000000
45.520000	-0.006033	-3.565767	-0.223544	1.785262	-3.935707	-1.191778	0.000000	-10.000000	0.041667	0.000000	111.000000	1023.000000	1023.000000	2046.000000
45.540001	-0.006522	-3.854336	-0.393442	1.953883	-4.029427	-1.385349	0.000000	-10.000000	0.025000	0.000000	111.000000	1023.000000	1023.000000	2046.000000
45.560001	-0.006586	-3.892056	-0.367044	2.007962	-4.296067	-1.236908	0.000000	-10.000000	0.016667	0.000000	111.000000	1023.000000	1023.000000	2046.000000
45.580002	-0.005984	-3.536365	-0.557396	2.267469	-4.173494	-1.072943	0.000000	-10.000000	0.016667	0.000000	111.000000	1023.000000	1023.000000	2046.000000
45.599998	-0.005994	-3.542173	-0.768355	2.532907	-4.107241	-1.199485	0.000000	-10.000000	0.033333	0.000000	111.000000	1023.000000	1023.000000	2046.000000
45.619999	-0.006090	-3.599303	-0.627161	2.446456	-4.350352	-1.068246	0.000000	-10.000000	0.033333	0.000000	111.000000	1023.000000	1023.000000	2046.000000
45.639999	-0.005713	-3.376292	-0.701621	2.528029	-4.345589	-0.857111	0.000000	-10.000000	0.041667	0.000000	111.000000	1023.000000	1023.000000	2046.000000
45.660000	-0.005142	-3.038645	-0.849476	2.647397	-4.114783	-0.721782	0.000000	-10.000000	0.033333	-0.266667	111.000000	1023.000000	1023.000000	2046.000000
45.680000	-0.005034	-2.975341	-0.660246	2.664245	-4.309170	-0.670170	0.000000	-10.000000	0.041667	-0.916667	111.000000	1023.000000	1023.000000	2046.000000
45.700001	-0.004002	-2.365419	-0.604652	2.854471	-4.214178	-0.401061	0.000000	-10.000000	0.033333	-1.766667	111.000000	1023.000000	1023.000000	2046.000000
45.720001	-0.003459	-2.044015	-0.672150	3.032206	-3.992805	-0.411267	0.000000	-10.000000	0.041667	-2.333333	110.666664	1023.000000	1023.000000	2046.000000
45.740002	-0.003467	-2.048939	-0.452979	3.083660	-4.175294	-0.504325	0.000000	-10.000000	0.041667	-2.616667	110.000000	1023.000000	1023.000000	2046.000000
45.759998	-0.002566	-1.516662	-0.534412	3.089879	-3.903116	-0.169013	0.000000	-10.000000	0.058333	-2.766667	109.166664	1023.000000	1023.000000	2046.000000
45.779999	-0.002947	-1.741957	-0.567058	3.131678	-3.879021	-0.427556	0.000000	-10.000000	0.058333	-3.066667	108.333336	1023.000000	1023.000000	2046.000000
45.799999	-0.003359	-1.984958	-0.393217	2.937677	-4.017838	-0.511580	0.000000	-10.000000	0.058333	-3.416667	107.333336	1023.000000	1023.000000	2046.000000
45.820000	-0.003044	-1.799247	-0.476074	2.629511	-3.793940	-0.158744	0.000000	-10.000000	0.041667	-3.733333	106.166664	1023.000000	1023.000000	2046.000000
45.840000	-0.004048	-2.392345	-0.584020	2.476288	-3.822400	-0.462213	0.000000	-10.000000	0.041667	-3.816667	104.833336	1023.000000	1023.000000	2046.000000
45.860001	-0.004745	-2.804440	-0.336255	2.110752	-4.102924	-0.476014	0.000000	-10.000000	0.033333	-3.583333	103.666664	1023.000000	1023.000000	2046.000000
45.880001	-0.004655	-2.751058	-0.468626	1.859074	-3.926829	-0.214677	0.000000	-10.000000	0.033333	-3.200000	102.500000	1023.000000	1023.000000	2046.000000
45.900002	-0.005545	-3.276893	-0.654796	1.887931	-3.914776	-0.595252	0.000000	-10.000000	0.025000	-2.950000	101.500000	1023.000000	1023.000000	2046.000000
45.919998	-0.005988	-3.538934	-0.369438	1.566079	-4.192990	-0.542585	0.000000	-10.000000	0.033333	-2.950000	100.500000	1023.000000	1023.000000	2046.000000
45.939999	-0.005450	-3.221046	-0.646531	1.530747	-3.840389	-0.264873	0.000000	-10.000000	0.041667	-3.050000	99.500000	1023.000000	1023.000000	2046.000000
45.959999	-0.005964	-3.524499	-0.769181	1.523587	-3.840705	-0.438200	0.000000	-10.000000	0.050000	-3.083333	98.333336	1023.000000	1023.000000	2046.000000
45.980000	-0.006405	-3.785558	-0.464419	1.385616	-4.172425	-0.534330	0.000000	-10.000000	0.050000	-2.950000	97.166664	1023.000000	1023.000000	2046.000000
46.000000	-0.005842	-3.452671	-0.573130	1.291716	-3.986656	-0.184601	0.000000	-10.000000	0.050000	-2.733333	96.000000	1023.000000	1023.000000	2046.000000
46.020000	-0.005579	-3.297001	-0.902532	1.368537	-3.577104	-0.185903	0.000000	-10.000000	0.041667	-2.450000	95.166664	1023.000000	1023.000000	2046.000000
46.040001	-0.006070	-3.587311	-0.566547	1.369027	-3.988404	-0.401387	0.000000	-10.000000	0.033333	-2.200000	94.500000	1023.000000	1023.000000	2046.000000
46.060001	-0.005522	-3.263287	-0.471468	1.330020	-3.956165	-0.165675	0.000000	-10.000000	0.033333	-1.950000	93.833336	1023.000000	1023.000000	2046.000000
46.080002	-0.005074	-2.998699	-0.856051	1.426576	-3.467255	-0.101969	0.000000	-10.000000	0.041667	-1.766667	93.333336	1023.000000	1023.000000	2046.000000
46.099998	-0.005473	-3.234813	-0.492141	1.351835	-3.913828	-0.180680	0.000000	-10.000000	0.041667	-1.600000	93.000000	1023.000000	1023.000000	2046.000000
46.119999	-0.005082	-3.003418	-0.377910	1.378524	-3.920641	-0.083390	0.000000	-10.000000	0.041667	-1.433333	93.000000	1023.000000	1023.000000	2046.000000
46.139999	-0.004234	-2.502108	-0.804498	1.436185	-3.252774	0.118980	0.000000	-10.000000	0.033333	-0.900000	93.000000	1023.000000	1023.000000	2046.000000
46.160000	-0.004523	-2.672903	-0.370092	1.387183	-3.658144	-0.031850	0.000000	-10.000000	0.041667	-0.400000	93.000000	1023.000000	1023.000000	2046.000000
46.180000	-0.003583	-2.117601	-0.189325	1.477342	-3.552600	0.146982	0.000000	-10.000000	0.041667	0.000000	93.000000	1023.000000	1023.000000	2046.000000
46.200001	-0.002820	-1.666530	-0.563010	1.509046	-2.966217	0.353651	0.000000	-10.000000	0.041667	0.000000	93.000000	1023.000000	1023.000000	2046.000000
46.220001	-0.002921	-1.726224	0.097326	1.390254	-3.541315	0.327510	0.000000	-10.000000	0.033333	0.000000	93.000000	1023.000000	1023.000000	2046.000000
46.240002	-0.001640	-0.969369	-0.143009	1.521299	-3.000756	0.653097	0.000000	-10.000000	0.033333	0.783333	93.000000	1023.000000	1023.000000	2046.000000
46.259998	-0.001932	-1.142073	-0.309959	1.474847	-2.929228	0.622267	0.000000	-10.000000	0.025000	2.033333	93.000000	1023.000000	1023.000000	2046.000000
46.279999	-0.002262	-1.336662	0.184946	1.467859	-3.511436	0.521968	0.000000	-10.000000	0.016667	3.600000	93.000000	1023.000000	1023.000000	2046.000000
46.299999	-0.001712	-1.011966	-0.287401	1.657111	-2.991734	0.610057	0.000000	-10.000000	-0.008333	4.683333	93.000000	1023.000000	1023.000000	2046.000000
46.320000	-0.002711	-1.602113	-0.485474	1.579015	-3.064133	0.368478	0.000000	-10.000000	-0.025000	5.600000	93.000000	1023.000000	1023.000000	2046.000000
46.340000	-0.003528	-2.085112	0.114300	1.359068	-3.681833	0.123354	0.000000	-10.000000	-0.025000	6.533333	93.000000	1023.000000	1023.000000	2046.000000
46.360001	-0.002943	-1.739506	-0.228975	1.318773	-3.039598	0.210294	0.000000	-10.000000	-0.016667	7.416667	93.000000	1023.000000	1023.000000	2046.000000
46.380001	-0.003318	-1.960785	-0.200109	1.052718	-2.940434	0.127040	0.000000	-10.000000	0.000000	8.100000	93.000000	1023.000000	1023.000000	2046.000000
46.400002	-0.003857	-2.279582	0.418785	1.051947	-3.488052	-0.262262	0.000000	-10.000000	0.000000	8.466667	93.000000	1023.000000	1023.000000	2046.000000
46.419998	-0.003505	-2.071269	0.285758	1.334059	-3.240683	-0.450402	0.000000	-10.000000	-0.008333	8.966667	93.000000	1023.000000	1023.000000	2046.000000
46.439999	-0.004593	-2.714225	-0.176480	1.206763	-3.091378	-0.653131	0.000000	-10.000000	-0.008333	9.500000	81.166664	1023.000000	1023.000000	2046.000000
46.459999	-0.005558	-3.284596	0.258282	1.139666	-3.732870	-0.949674	0.000000	-10.000000	-0.025000	10.800000	61.500000	1023.000000	1023.000000	2046.000000
46.480000	-0.005035	-2.975865	0.388390	1.413013	-3.807613	-0.969655	0.000000	-10.000000	-0.033333	11.716667	41.833332	1023.000000	1023.000000	2046.000000
46.500000	-0.004546	-2.686388	-0.161828	1.629355	-3.149188	-1.004727	0.000000	-10.000000	-0.050000	12.500000	34.000000	1023.000000	1023.000000	2046.000000
46.520000	-0.004476	-2.645301	0.158881	1.562585	-3.472787	-0.893979	0.000000	-10.000000	-0.050000	12.500000	34.000000	1023.000000	1023.000000	2046.000000
46.540001	-0.003766	-2.225856	0.508704	1.965727	-3.848960	-0.851327	0.000000	-10.000000	-0.050000	12.466667	35.333332	1023.000000	1023.000000	2046.000000
46.560001	-0.002539	-1.500730	0.071096	2.386724	-3.233464	-0.725086	0.000000	-10.000000	-0.050000	12.383333	38.333332	1023.000000	1023.000000	2046.000000
46.580002	-0.002312	-1.366441	0.049392	2.305769	-3.195649	-0.525952	0.000000	-10.000000	-0.050000	12.300000	42.666668	1023.000000	1023.000000	2046.000000
46.599998	-0.001588	-0.938617	0.559199	2.544673	-3.613168	-0.429321	0.000000	-10.000000	-0.058333	12.150000	47.000000	1023.000000	1023.000000	2046.000000
46.619999	-0.000237	-0.140198	0.390349	3.070454	-3.185492	-0.415510	0.000000	-10.000000	-0.066667	12.166667	51.000000	1023.000000	1023.000000	2046.000000
46.639999	0.000603	0.356217	0.252853	2.978141	-2.848373	-0.026403	0.000000	-10.000000	-0.075000	12.200000	55.000000	1023.000000	1023.000000	2046.000000
46.660000	0.001816	1.073362	1.044341	3.118492	-3.320742	0.231270	0.000000	-10.000000	-0.075000	12.466667	59.000000	1023.000000	1023.000000	2046.000000
46.680000	0.003808	2.250710	0.849569	3.632130	-2.567559	0.336571	0.000000	-10.000000	-0.083333	12.833334	63.000000	1023.000000	1023.000000	2046.000000
46.700001	0.004991	2.949579	1.013494	3.570686	-2.308150	0.673548	0.000000	-10.000000	-0.108333	13.533334	67.166664	1023.000000	1023.000000	2046.000000
46.720001	0.006017	3.556130	1.612792	3.704606	-2.582490	0.821221	0.000000	-10.000000	-0.133333	14.333334	71.500000	1023.000000	1023.000000	2046.000000
46.740002	0.007791	4.604741	1.750697	4.138471	-2.209278	0.924851	0.000000	-10.000000	-0.150000	14.933333	76.166664	1023.000000	1023.000000	2046.000000
46.759998	0.008592	5.077742	1.521019	4.058241	-1.558899	1.057380	0.000000	-10.000000	-0.141667	15.333334	81.166664	1023.000000	1023.000000	2046.000000
46.779999	0.008815	5.209459	2.095841	3.668535	-1.818364	1.263446	0.000000	-10.000000	-0.141667	15.616667	86.333336	1023.000000	1023.000000	2046.000000
46.799999	0.009386	5.546916	2.355821	3.885909	-1.847337	1.152523	0.000000	-10.000000	-0.141667	15.950001	91.500000	1023.000000	1023.000000	2046.000000
46.820000	0.009906	5.854695	2.056131	3.760489	-1.226198	1.264274	0.000000	-10.000000	-0.150000	16.116667	96.666664	1023.000000	1023.000000	2046.000000
46.840000	0.010280	6.075399	2.423804	3.326358	-1.270350	1.595586	0.000000	-10.000000	-0.150000	16.516666	102.000000	1023.000000	1023.000000	2046.000000
46.860001	0.010548	6.234101	2.813990	3.404913	-1.544048	1.559245	0.000000	-10.000000	-0.166667	16.883333	107.500000	1023.000000	1023.000000	2046.000000
46.880001	0.011325	6.693012	2.446664	3.653189	-0.887310	1.480469	0.000000	-10.000000	-0.166667	17.316668	113.000000	1023.000000	1023.000000	2046.000000
46.900002	0.011910	7.038981	2.735053	3.187526	-0.877616	1.994018	0.000000	-10.000000	-0.175000	17.583334	118.666664	1023.000000	1023.000000	2046.000000
46.919998	0.012318	7.279986	3.142994	3.252267	-1.180529	2.065254	0.000000	-10.000000	-0.175000	17.783333	124.500000	1023.000000	1023.000000	2046.000000
46.939999	0.013269	7.841763	2.821967	3.688484	-0.561684	1.892996	0.000000	-10.000000	-0.200000	18.116667	130.500000	1023.000000	1023.000000	2046.000000
46.959999	0.014285	8.442659	3.242455	3.306028	-0.577925	2.472101	0.000000	-10.000000	-0.208333	18.250000	136.500000	1023.000000	1023.000000	2046.000000
46.980000	0.015488	9.153123	3.562637	3.770882	-0.657787	2.477390	0.000000	-10.000000	-0.216667	18.616667	142.500000	1023.000000	1023.000000	2046.000000
47.000000	0.016527	9.767323	3.245592	3.985567	0.012088	2.524076	0.000000	-10.000000	-0.225000	18.933332	148.666672	1023.000000	1023.000000	2046.000000
47.020000	0.017760	10.496280	3.828052	3.782246	-0.175102	3.061084	0.000000	-10.000000	-0.233333	19.283333	155.000000	1023.000000	1023.000000	2046.000000
47.040001	0.019193	11.343244	3.923427	4.364131	0.032348	3.023338	0.000000	-10.000000	-0.241667	19.516666	161.500000	1023.000000	1023.000000	2046.000000
47.060001	0.020366	12.036013	3.981652	4.370041	0.421281	3.263039	0.000000	-10.000000	-0.241667	19.800001	168.000000	1023.000000	1023.000000	2046.000000
47.080002	0.021691	12.819322	4.596926	4.322576	0.216536	3.683284	0.000000	-10.000000	-0.250000	20.033333	174.500000	1023.000000	1023.000000	2046.000000
47.099998	0.023329	13.787467	4.634173	4.924044	0.692574	3.536675	0.000000	-10.000000	-0.258333	20.400000	181.166672	1023.000000	1023.000000	2046.000000
47.119999	0.024792	14.652078	4.763971	5.040798	1.094924	3.752385	0.000000	-10.000000	-0.275000	20.650000	188.000000	1023.000000	1023.000000	2046.000000
47.139999	0.026525	15.676013	5.418772	4.863726	0.917839	4.475676	0.000000	-10.000000	-0.291667	20.900000	195.000000	1023.000000	1023.000000	2046.000000
47.160000	0.027843	16.454948	5.459752	5.384841	1.262063	4.348292	0.000000	-10.000000	-0.300000	21.049999	202.000000	1023.000000	1023.000000	2046.000000
47.180000	0.029152	17.229057	5.471516	5.554798	1.712841	4.489902	0.000000	-10.000000	-0.300000	21.233334	209.000000	1023.000000	1023.000000	2046.000000
47.200001	0.030808	18.207521	6.121352	5.471334	1.455921	5.158915	0.000000	-10.000000	-0.300000	21.366667	216.000000	1023.000000	1023.000000	2046.000000
47.220001	0.031652	18.706383	6.027435	6.030310	1.766818	4.881820	0.000000	-10.000000	-0.316667	21.450001	223.000000	1023.000000	1023.000000	2046.000000
47.240002	0.032365	19.127941	6.015828	6.200075	1.958554	4.953485	0.000000	-10.000000	-0.325000	21.450001	230.000000	1023.000000	1023.000000	2046.000000
47.259998	0.032932	19.462841	6.423099	6.134533	1.561811	5.343397	0.000000	-10.000000	-0.341667	21.683334	237.166672	1023.000000	1023.000000	2046.000000
47.279999	0.032760	19.361359	6.262529	6.456841	1.727703	4.914286	0.000000	-10.000000	-0.341667	21.950001	244.500000	1023.000000	1023.000000	2046.000000
47.299999	0.033075	19.547062	6.357858	6.447369	1.955531	4.786304	0.000000	-10.000000	-0.333333	22.333334	251.833328	1023.000000	1023.000000	2046.000000
47.320000	0.033751	19.946745	6.908608	6.217635	1.634299	5.186204	0.000000	-10.000000	-0.316667	22.633333	261.666656	1023.000000	1023.000000	2046.000000
47.340000	0.033621	19.869881	6.736211	6.725720	1.821579	4.586371	0.000000	-10.000000	-0.300000	22.950001	271.666656	1023.000000	1023.000000	2046.000000
47.360001	0.033042	19.528025	6.736331	6.894695	1.715262	4.181736	0.000000	-10.000000	-0.300000	23.133333	279.333344	1023.000000	1023.000000	2046.000000
47.380001	0.033140	19.585453	7.097415	6.801223	1.268672	4.418143	0.000000	-10.000000	-0.300000	23.000000	284.500000	1023.000000	1023.000000	2046.000000
47.400002	0.033173	19.605232	7.008673	7.136828	1.370080	4.089651	0.000000	-10.000000	-0.316667	22.916666	289.500000	1023.000000	1023.000000	2046.000000
47.419998	0.033621	19.870081	6.924195	7.500573	1.589395	3.855918	0.000000	-10.000000	-0.333333	22.883333	297.166656	1023.000000	1023.000000	2046.000000
47.439999	0.035078	20.731331	7.300259	7.590254	1.472018	4.368801	0.000000	-10.000000	-0.358333	23.216667	304.833344	1023.000000	1023.000000	2046.000000
47.459999	0.036375	21.497723	7.520970	8.050926	1.349611	4.576216	0.000000	-10.000000	-0.375000	23.716667	312.500000	1023.000000	1023.000000	2046.000000
47.480000	0.036908	21.812677	7.182773	8.698222	1.706421	4.225262	0.000000	-10.000000	-0.391667	24.150000	320.166656	1023.000000	1023.000000	2046.000000
47.500000	0.038630	22.830221	7.541991	8.800738	1.643247	4.844245	0.000000	-10.000000	-0.391667	24.533333	328.000000	1023.000000	1023.000000	2046.000000
47.520000	0.040026	23.655479	7.726941	9.104726	1.607016	5.216796	0.000000	-10.000000	-0.375000	24.366667	336.333344	1023.000000	1023.000000	2046.000000
47.540001	0.040609	23.999958	7.512440	9.660577	1.956873	4.870067	0.000000	-10.000000	-0.375000	24.299999	344.666656	1023.000000	1023.000000	2046.000000
47.560001	0.042232	24.959137	7.862888	9.684344	1.995600	5.416303	0.000000	-10.000000	-0.383333	24.266666	353.000000	1023.000000	1023.000000	2046.000000
47.580002	0.044101	26.063818	8.172173	9.927622	1.993912	5.970111	0.000000	-10.000000	-0.391667	24.583334	361.000000	1023.000000	1023.000000	2046.000000
47.599998	0.044744	26.443569	8.073890	10.322149	2.361799	5.685731	0.000000	-10.000000	-0.375000	24.616667	369.000000	1023.000000	1023.000000	2046.000000
47.619999	0.046832	27.677828	8.509261	10.555049	2.530241	6.083276	0.000000	-10.000000	-0.366667	24.466667	377.166656	1023.000000	1023.000000	2046.000000
47.639999	0.049208	29.081713	9.043520	10.812192	2.541894	6.684108	0.000000	-10.000000	-0.366667	24.283333	385.500000	1023.000000	1023.000000	2046.000000
47.660000	0.050497	29.843752	9.055506	11.213360	3.024618	6.550269	0.000000	-10.000000	-0.375000	24.200001	393.833344	1023.000000	1023.000000	2046.000000
47.680000	0.051902	30.674292	9.410253	11.377432	3.288602	6.598006	0.000000	-10.000000	-0.383333	24.299999	402.000000	1023.000000	1023.000000	2046.000000
47.700001	0.053672	31.720430	9.954612	11.276604	3.334472	7.154743	0.000000	-10.000000	-0.391667	24.366667	410.000000	1023.000000	1023.000000	2046.000000
47.720001	0.054507	32.213493	10.062129	11.371135	3.529098	7.251131	0.000000	-10.000000	-0.391667	24.516666	418.000000	1023.000000	1023.000000	2046.000000
47.740002	0.054425	32.165249	10.111567	11.425346	3.663286	6.965050	0.000000	-10.000000	-0.391667	24.550001	426.000000	1023.000000	1023.000000	2046.000000
47.759998	0.055695	32.915710	10.489843	11.345357	3.584491	7.496021	0.000000	-10.000000	-0.391667	24.583334	434.000000	1023.000000	1023.000000	2046.000000
47.779999	0.056669	33.491261	10.634580	11.453062	3.696683	7.706936	0.000000	-10.000000	-0.400000	24.650000	442.333344	1023.000000	1023.000000	2046.000000
47.799999	0.056505	33.394699	10.635541	11.540977	3.826883	7.391298	0.000000	-10.000000	-0.400000	24.833334	450.666656	1023.000000	1023.000000	2046.000000
47.820000	0.057518	33.993061	10.911662	11.364390	3.914351	7.802659	0.000000	-10.000000	-0.408333	24.933334	459.000000	1023.000000	1023.000000	2046.000000
47.840000	0.059277	35.032513	11.274012	11.682860	3.851713	8.223927	0.000000	-10.000000	-0.416667	25.050001	467.166656	1023.000000	1023.000000	2046.000000
47.860001	0.059797	35.340122	11.295032	12.004124	4.145490	7.895475	0.000000	-10.000000	-0.416667	25.016666	475.500000	1023.000000	1023.000000	2046.000000
47.880001	0.061180	36.157520	11.643415	12.089428	4.270109	8.154570	0.000000	-10.000000	-0.408333	24.966667	483.833344	1023.000000	1023.000000	2046.000000
47.900002	0.063409	37.474529	12.096982	12.342993	4.284209	8.750345	0.000000	-10.000000	-0.400000	24.833334	492.333344	1023.000000	1023.000000	2046.000000
47.919998	0.064644	38.204617	12.201436	12.771333	4.684173	8.547675	0.000000	-10.000000	-0.400000	24.600000	500.666656	1023.000000	1023.000000	2046.000000
47.939999	0.066492	39.297028	12.806179	12.791012	4.883019	8.816817	0.000000	-10.000000	-0.408333	24.700001	509.000000	1023.000000	1023.000000	2046.000000
47.959999	0.069185	40.888237	13.283846	13.138577	5.037203	9.428613	0.000000	-10.000000	-0.425000	24.700001	517.000000	1023.000000	1023.000000	2046.000000
47.980000	0.070386	41.598423	13.376836	13.578293	5.418062	9.225231	0.000000	-10.000000	-0.441667	25.183334	525.333313	1023.000000	1023.000000	2046.000000
48.000000	0.072124	42.625404	13.881722	13.658549	5.489354	9.595778	0.000000	-10.000000	-0.450000	25.266666	533.666687	1023.000000	1023.000000	2046.000000
48.020000	0.074360	43.946861	14.068609	14.071939	5.684713	10.121599	0.000000	-10.000000	-0.433333	25.516666	542.166687	1023.000000	1023.000000	2046.000000
48.040001	0.074406	43.974155	14.216381	14.292906	5.682040	9.782828	0.000000	-10.000000	-0.416667	25.283333	550.500000	1023.000000	1023.000000	2046.000000
48.060001	0.075618	44.690098	14.465612	14.490272	5.645654	10.088560	0.000000	-10.000000	-0.383333	24.683334	559.000000	1023.000000	1023.000000	2046.000000
48.080002	0.075867	44.837692	14.312763	14.863501	5.698195	9.963234	0.000000	-10.000000	-0.350000	23.950001	567.500000	1023.000000	1023.000000	2046.000000
48.099998	0.075540	44.644382	14.529139	14.855800	5.597440	9.662005	0.000000	-10.000000	-0.308333	23.050001	575.500000	1023.000000	1023.000000	2046.000000
48.119999	0.076353	45.124577	14.835085	14.970343	5.453518	9.865630	0.000000	-10.000000	-0.266667	22.316668	583.333313	1023.000000	1023.000000	2046.000000
48.139999	0.075997	44.914318	14.722189	15.150769	5.540360	9.501000	0.000000	-10.000000	-0.250000	21.216667	590.833313	1023.000000	1023.000000	2046.000000
48.160000	0.075485	44.611870	14.906225	15.032684	5.407929	9.265029	0.000000	-10.000000	-0.233333	20.183334	598.333313	1023.000000	1023.000000	2046.000000
48.180000	0.075343	44.527821	14.843522	15.391822	5.185986	9.106491	0.000000	-10.000000	-0.225000	19.016666	605.166687	1023.000000	1023.000000	2046.000000
48.200001	0.074122	43.805969	14.735271	15.549059	4.973583	8.548055	0.000000	-10.000000	-0.200000	18.233334	611.500000	1023.000000	1023.000000	2046.000000
48.220001	0.073654	43.529720	14.872434	15.412377	4.819572	8.425338	0.000000	-10.000000	-0.191667	17.700001	617.500000	1023.000000	1023.000000	2046.000000
48.240002	0.074347	43.939262	14.849400	15.710931	4.878290	8.500645	0.000000	-10.000000	-0.191667	17.700001	623.500000	1023.000000	1023.000000	2046.000000
48.259998	0.074514	44.037743	14.977792	15.922820	4.821784	8.315344	0.000000	-10.000000	-0.208333	17.950001	629.500000	1023.000000	1023.000000	2046.000000
48.279999	0.075203	44.444950	15.122267	16.061224	4.776366	8.485092	0.000000	-10.000000	-0.216667	18.299999	635.500000	1023.000000	1023.000000	2046.000000
48.299999	0.076395	45.149475	14.978068	16.630695	4.920289	8.620424	0.000000	-10.000000	-0.216667	18.750000	641.500000	1023.000000	1023.000000	2046.000000
48.320000	0.076817	45.399139	15.186391	16.717144	4.846183	8.649422	0.000000	-10.000000	-0.216667	18.916666	647.833313	1023.000000	1023.000000	2046.000000
48.340000	0.078102	46.158501	15.261748	17.082121	4.919002	8.895631	0.000000	-10.000000	-0.216667	18.983334	654.166687	1023.000000	1023.000000	2046.000000
48.360001	0.079093	46.744053	15.188883	17.532352	5.083071	8.939747	0.000000	-10.000000	-0.216667	18.950001	660.500000	1023.000000	1023.000000	2046.000000
48.380001	0.079510	46.990295	15.449328	17.502115	5.006101	9.032750	0.000000	-10.000000	-0.208333	18.966667	666.833313	1023.000000	1023.000000	2046.000000
48.400002	0.080983	47.860722	15.547300	17.751068	5.156125	9.406227	0.000000	-10.000000	-0.208333	18.850000	673.166687	1023.000000	1023.000000	2046.000000
48.419998	0.082241	48.604305	15.529558	18.165289	5.407500	9.501957	0.000000	-10.000000	-0.208333	18.616667	679.500000	1023.000000	1023.000000	2046.000000
48.439999	0.083395	49.286674	15.914548	18.175169	5.421014	9.775942	0.000000	-10.000000	-0.216667	18.600000	685.666687	1023.000000	1023.000000	2046.000000
48.459999	0.085577	50.575783	16.117167	18.594282	5.720662	10.143671	0.000000	-10.000000	-0.208333	18.566668	692.000000	1023.000000	1023.000000	2046.000000
48.480000	0.087099	51.475800	16.421495	18.947863	5.887611	10.218832	0.000000	-10.000000	-0.216667	18.733334	698.333313	1023.000000	1023.000000	2046.000000
48.500000	0.088024	52.022358	16.865128	18.855724	6.064463	10.237044	0.000000	-10.000000	-0.208333	18.766666	704.500000	1023.000000	1023.000000	2046.000000
48.520000	0.089340	52.799896	17.007486	19.070656	6.335464	10.386291	0.000000	-10.000000	-0.216667	19.000000	710.666687	1023.000000	1023.000000	2046.000000
48.540001	0.089517	52.904278	17.205677	18.980164	6.329619	10.388818	0.000000	-10.000000	-0.225000	19.166668	717.000000	1023.000000	1023.000000	2046.000000
48.560001	0.089690	53.006607	17.421759	18.764643	6.295060	10.525145	0.000000	-10.000000	-0.241667	19.483334	723.333313	1023.000000	1023.000000	2046.000000
48.580002	0.090413	53.433914	17.293495	18.947891	6.559083	10.633445	0.000000	-10.000000	-0.250000	19.900000	729.833313	1023.000000	1023.000000	2046.000000
48.599998	0.090707	53.607800	17.577843	18.844574	6.458741	10.726642	0.000000	-10.000000	-0.258333	20.150000	736.333313	1023.000000	1023.000000	2046.000000
48.619999	0.091198	53.898022	17.794943	18.762486	6.433208	10.907386	0.000000	-10.000000	-0.266667	20.100000	743.166687	1023.000000	1023.000000	2046.000000
48.639999	0.091982	54.361343	17.653387	19.080639	6.705097	10.922222	0.000000	-10.000000	-0.275000	19.950001	749.833313	1023.000000	1023.000000	2046.000000
48.660000	0.092848	54.873104	18.092928	19.020374	6.650953	11.108850	0.000000	-10.000000	-0.258333	19.700001	756.666687	1023.000000	1023.000000	2046.000000
48.680000	0.094253	55.703621	18.283272	19.202188	6.905776	11.312385	0.000000	-10.000000	-0.241667	19.466667	763.166687	1023.000000	1023.000000	2046.000000
48.700001	0.095703	56.560745	18.550646	19.586273	7.025090	11.398737	0.000000	-10.000000	-0.225000	19.066668	769.833313	1023.000000	1023.000000	2046.000000
48.720001	0.097302	57.505287	19.023804	19.642096	7.122566	11.716823	0.000000	-10.000000	-0.216667	18.833334	776.166687	1023.000000	1023.000000	2046.000000
48.740002	0.099085	58.559517	19.144245	19.940418	7.481013	11.993842	0.000000	-10.000000	-0.208333	18.783333	782.500000	1023.000000	1023.000000	2046.000000
48.759998	0.100332	59.295940	19.448599	20.220085	7.508590	12.118667	0.000000	-10.000000	-0.208333	18.900000	788.666687	1023.000000	1023.000000	2046.000000
48.779999	0.101523	60.000023	19.736807	20.278297	7.556712	12.428207	0.000000	-10.000000	-0.216667	19.016666	795.000000	1023.000000	1023.000000	2046.000000
48.799999	0.102265	60.438545	19.624826	20.687834	7.763758	12.362127	0.000000	-10.000000	-0.225000	19.116667	801.333313	1023.000000	1023.000000	2046.000000
48.820000	0.102843	60.780220	19.819534	20.873373	7.699526	12.387785	0.000000	-10.000000	-0.216667	19.083334	807.833313	1023.000000	1023.000000	2046.000000
48.840000	0.103331	61.068539	20.037231	20.922344	7.573773	12.535191	0.000000	-10.000000	-0.208333	19.033335	814.166687	1023.000000	1023.000000	2046.000000
48.860001	0.103639	61.250729	19.868999	21.280809	7.803387	12.297531	0.000000	-10.000000	-0.200000	18.950001	820.500000	1023.000000	1023.000000	2046.000000
48.880001	0.103799	61.345436	20.217020	21.221748	7.641470	12.265199	0.000000	-10.000000	-0.200000	18.950001	826.833313	1023.000000	1023.000000	2046.000000
48.900002	0.104164	61.560692	20.412815	21.209721	7.627976	12.310178	0.000000	-10.000000	-0.200000	18.700001	833.166687	1023.000000	1023.000000	2046.000000
48.919998	0.104069	61.504913	20.242176	21.610006	7.706717	11.946012	0.000000	-10.000000	-0.191667	18.466667	839.500000	1023.000000	1023.000000	2046.000000
48.939999	0.103187	60.983471	20.440058	21.586105	7.246798	11.710508	0.000000	-10.000000	-0.175000	17.766666	845.500000	1023.000000	1023.000000	2046.000000
48.959999	0.102293	60.455021	20.069702	21.737000	7.287131	11.361188	0.000000	-10.000000	-0.150000	17.133333	851.500000	1023.000000	1023.000000	2046.000000
48.980000	0.101771	60.146461	20.271311	21.698387	6.995432	11.181329	0.000000	-10.000000	-0.141667	16.433334	857.500000	1023.000000	1023.000000	2046.000000
49.000000	0.101948	60.251343	20.252611	21.770811	7.058691	11.169230	0.000000	-10.000000	-0.125000	16.066668	863.166687	1023.000000	1023.000000	2046.000000
49.020000	0.102094	60.337597	20.312761	22.000406	6.964409	11.060021	0.000000	-10.000000	-0.133333	16.016666	868.666687	1023.000000	1023.000000	2046.000000
49.040001	0.102919	60.825085	20.503822	22.133179	6.881426	11.306658	0.000000	-10.000000	-0.133333	16.116667	874.000000	1023.000000	1023.000000	2046.000000
49.060001	0.103402	61.110363	20.167681	22.573368	7.147496	11.221817	0.000000	-10.000000	-0.133333	16.300001	879.333313	1023.000000	1023.000000	2046.000000
49.080002	0.104091	61.517788	20.454144	22.776663	6.960291	11.326691	0.000000	-10.000000	-0.133333	16.316668	884.833313	1023.000000	1023.000000	2046.000000
49.099998	0.104769	61.918522	20.326584	22.910398	7.151000	11.530541	0.000000	-10.000000	-0.116667	16.016666	890.166687	1023.000000	1023.000000	2046.000000
49.119999	0.105283	62.222351	20.399563	23.286573	7.085472	11.450743	0.000000	-10.000000	-0.116667	15.700001	895.666687	1023.000000	1023.000000	2046.000000
49.139999	0.106150	62.734913	20.602324	23.235378	7.078621	11.818586	0.000000	-10.000000	-0.083333	15.050000	900.833313	1023.000000	1023.000000	2046.000000
49.160000	0.106716	63.069054	20.383512	23.509203	7.339795	11.836543	0.000000	-10.000000	-0.083333	14.633333	906.000000	1023.000000	1023.000000	2046.000000
49.180000	0.107938	63.791283	20.718819	23.532810	7.326354	12.213300	0.000000	-10.000000	-0.075000	14.133333	911.000000	1023.000000	1023.000000	2046.000000
49.200001	0.109225	64.551857	20.720192	23.786678	7.625062	12.419924	0.000000	-10.000000	-0.108333	14.000000	915.833313	1023.000000	1023.000000	2046.000000
49.220001	0.110526	65.320885	20.953445	24.093517	7.734964	12.538960	0.000000	-10.000000	-0.125000	13.950001	920.500000	1023.000000	1023.000000	2046.000000
49.240002	0.112202	66.311234	21.468683	24.161423	7.799790	12.881334	0.000000	-10.000000	-0.150000	14.183333	925.166687	1023.000000	1023.000000	2046.000000
49.259998	0.113200	66.901207	21.408072	24.425240	8.210527	12.857367	0.000000	-10.000000	-0.141667	14.483334	929.833313	1023.000000	1023.000000	2046.000000
49.279999	0.113376	67.005203	21.826735	24.176970	8.094468	12.907028	0.000000	-10.000000	-0.141667	14.783334	934.666687	1023.000000	1023.000000	2046.000000
49.299999	0.113569	67.119049	21.894714	24.066401	8.175857	12.982077	0.000000	-10.000000	-0.141667	14.966667	939.500000	1023.000000	1023.000000	2046.000000
49.320000	0.113343	66.985550	21.765400	23.991203	8.247650	12.981294	0.000000	-10.000000	-0.133333	15.100000	944.500000	1023.000000	1023.000000	2046.000000
49.340000	0.113483	67.068207	22.039307	23.836044	8.121614	13.071243	0.000000	-10.000000	-0.116667	14.916667	949.500000	1023.000000	1023.000000	2046.000000
49.360001	0.113848	67.284027	21.858831	23.854448	8.429314	13.141434	0.000000	-10.000000	-0.100000	14.466667	954.500000	1023.000000	1023.000000	2046.000000
49.380001	0.113603	67.139626	22.092388	23.738031	8.183310	13.125900	0.000000	-10.000000	-0.100000	13.783334	959.333313	1023.000000	1023.000000	2046.000000
49.400002	0.114362	67.587708	22.304731	23.702412	8.277205	13.303361	0.000000	-10.000000	-0.100000	13.216667	964.166687	1023.000000	1023.000000	2046.000000
49.419998	0.115181	68.071739	22.298994	23.907211	8.442239	13.423295	0.000000	-10.000000	-0.100000	12.833334	968.666687	1023.000000	1023.000000	2046.000000
49.439999	0.116574	68.895355	22.845562	23.929129	8.494480	13.626183	0.000000	-10.000000	-0.091667	12.616667	973.000000	1023.000000	1023.000000	2046.000000
49.459999	0.118094	69.793350	22.730898	24.332510	8.866033	13.863913	0.000000	-10.000000	-0.091667	12.500000	977.333313	1023.000000	1023.000000	2046.000000
49.480000	0.119285	70.497314	23.295578	24.363937	8.733301	14.104499	0.000000	-10.000000	-0.083333	12.350000	981.666687	1023.000000	1023.000000	2046.000000
49.500000	0.120772	71.376305	23.096752	24.826534	9.225798	14.227220	0.000000	-10.000000	-0.075000	12.383333	986.000000	1023.000000	1023.000000	2046.000000
49.520000	0.121048	71.539467	23.500477	24.755465	8.887553	14.395972	0.000000	-10.000000	-0.058333	12.133333	990.000000	1023.000000	1023.000000	2046.000000
49.540001	0.121640	71.889412	23.501144	24.918207	9.056557	14.413506	0.000000	-10.000000	-0.050000	11.850000	994.000000	1023.000000	1023.000000	2046.000000
49.560001	0.121763	71.961861	23.345537	25.148024	9.078836	14.389465	0.000000	-10.000000	-0.050000	11.483334	998.000000	1023.000000	1023.000000	2046.000000
49.580002	0.121744	71.950745	23.648457	25.144970	8.853774	14.303546	0.000000	-10.000000	-0.050000	11.150000	1002.000000	1023.000000	1023.000000	2046.000000
49.599998	0.121823	71.997169	23.305904	25.303261	9.146515	14.241490	0.000000	-10.000000	-0.050000	10.983334	1005.833313	1023.000000	1023.000000	2046.000000
49.619999	0.121562	71.843216	23.698586	25.176014	8.779596	14.189021	0.000000	-10.000000	-0.050000	10.633333	1009.500000	1023.000000	1023.000000	2046.000000
49.639999	0.121952	72.073814	23.748407	25.291834	8.963667	14.069907	0.000000	-10.000000	-0.041667	10.416667	1013.000000	1023.000000	1023.000000	2046.000000
49.660000	0.121117	71.579933	23.582363	25.416342	8.779088	13.802138	0.000000	-10.000000	-0.033333	10.166667	1015.333313	1023.000000	1023.000000	2046.000000
49.680000	0.119959	70.895546	23.692303	25.450529	8.366240	13.386475	0.000000	-10.000000	-0.016667	9.233334	1018.666687	1023.000000	1023.000000	2046.000000
49.700001	0.118827	70.227013	23.152676	25.534033	8.486126	13.054177	0.000000	-10.000000	-0.008333	8.083333	1021.833313	1023.000000	1023.000000	2046.000000
49.720001	0.117935	69.699379	23.466990	25.342857	7.986411	12.903124	0.000000	-10.000000	0.000000	6.866667	1025.833374	1023.000000	1023.000000	2046.000000
49.740002	0.118151	69.827324	23.119036	25.613707	8.349589	12.744991	0.000000	-10.000000	0.000000	6.766667	1028.333374	1023.000000	1023.000000	2046.000000
49.759998	0.118021	69.750641	23.317947	25.629610	7.962864	12.840222	0.000000	-10.000000	0.000000	7.166667	1030.666626	1023.000000	1023.000000	2046.000000
49.779999	0.118475	70.018669	23.398441	25.834446	7.981990	12.803791	0.000000	-10.000000	0.000000	7.550000	1033.000000	1023.000000	1023.000000	2046.000000
49.799999	0.118783	70.200691	23.070332	26.117952	8.122851	12.889558	0.000000	-10.000000	0.000000	7.383334	1035.500000	1023.000000	1023.000000	2046.000000
49.820000	0.118853	70.241951	23.347469	26.151497	7.820247	12.922738	0.000000	-10.000000	0.000000	6.716667	1038.000000	1023.000000	1023.000000	2046.000000
49.840000	0.119442	70.590416	22.981964	26.384382	8.248208	12.975857	0.000000	-10.000000	0.008333	5.766667	1040.333374	1023.000000	1023.000000	2046.000000
49.860001	0.119361	70.542213	23.150946	26.367964	7.926483	13.096822	0.000000	-10.000000	0.016667	4.733334	1042.500000	1023.000000	1023.000000	2046.000000
49.880001	0.119839	70.824768	22.991209	26.472752	8.296817	13.063991	0.000000	-10.000000	0.025000	3.200000	1044.166626	1023.000000	1023.000000	2046.000000
49.900002	0.119850	70.831535	23.075350	26.243689	8.043215	13.469284	0.000000	-10.000000	0.033333	1.633333	1045.666626	1023.000000	1023.000000	2046.000000
49.919998	0.120711	71.339958	23.134277	26.390955	8.301870	13.512858	0.000000	-10.000000	0.041667	-0.283333	1046.500000	1023.000000	1023.000000	2046.000000
49.939999	0.121393	71.743111	23.186842	26.561230	8.252888	13.742152	0.000000	-10.000000	0.058333	-1.483333	1047.000000	1023.000000	1023.000000	2046.000000
49.959999	0.122217	72.230537	23.374678	26.653233	8.445080	13.757547	0.000000	-10.000000	0.058333	-2.633333	1047.000000	1023.000000	1023.000000	2046.000000
49.980000	0.122910	72.639603	23.370407	26.692446	8.595034	13.981715	0.000000	-10.000000	0.058333	-3.466667	1047.000000	1023.000000	1023.000000	2046.000000
50.000000	0.122956	72.666992	23.734715	26.624846	8.464624	13.842807	0.000000	-10.000000	0.050000	-4.500000	1047.000000	1023.000000	1023.000000	2046.000000
50.020000	0.122420	72.350380	23.332739	26.449265	8.912012	13.656369	0.000000	-10.000000	0.050000	-5.433333	1047.000000	1023.000000	1023.000000	2046.000000
50.040001	0.121410	71.753082	23.617180	25.959330	8.448720	13.727855	0.000000	-10.000000	0.050000	-6.166667	1047.000000	1023.000000	1023.000000	2046.000000
50.060001	0.120876	71.437523	23.170067	25.822588	8.859778	13.585091	0.000000	-10.000000	0.050000	-6.766667	1047.000000	1023.000000	1023.000000	2046.000000
50.080002	0.120019	70.930977	23.361732	25.413456	8.421665	13.734127	0.000000	-10.000000	0.058333	-7.333333	1047.000000	1023.000000	1023.000000	2046.000000
50.099998	0.119630	70.701294	23.149982	25.264900	8.684059	13.602351	0.000000	-10.000000	0.066667	-8.066667	1047.000000	1023.000000	1023.000000	2046.000000
50.119999	0.118848	70.239426	23.138857	24.979908	8.457406	13.663253	0.000000	-10.000000	0.083333	-8.900000	1047.000000	1023.000000	1023.000000	2046.000000
50.139999	0.118515	70.042313	23.225544	24.770195	8.411281	13.635291	0.000000	-10.000000	0.091667	-9.733334	1039.666626	1023.000000	1023.000000	2046.000000
50.160000	0.118770	70.193298	23.052696	24.780645	8.674482	13.685474	0.000000	-10.000000	0.100000	-10.366667	1031.166626	1023.000000	1023.000000	2046.000000
50.180000	0.119110	70.393723	23.362890	24.735161	8.423712	13.871955	0.000000	-10.000000	0.100000	-10.733334	1021.500000	1023.000000	1023.000000	2046.000000
50.200001	0.119851	70.831757	23.179451	24.941809	8.820667	13.889830	0.000000	-10.000000	0.100000	-10.966667	1017.833313	1023.000000	1023.000000	2046.000000
50.220001	0.119900	70.860985	23.386805	24.795275	8.550619	14.128290	0.000000	-10.000000	0.100000	-11.033334	1014.166687	1023.000000	1023.000000	2046.000000
50.240002	0.119952	70.891426	23.224459	24.939955	8.771697	13.955318	0.000000	-10.000000	0.100000	-11.333334	1010.500000	1023.000000	1023.000000	2046.000000
50.259998	0.119434	70.585411	23.104500	24.758886	8.652033	14.069994	0.000000	-10.000000	0.100000	-11.433333	1006.833313	1023.000000	1023.000000	2046.000000
50.279999	0.118914	70.278160	22.983297	24.774500	8.670164	13.850200	0.000000	-10.000000	0.108333	-11.616667	1003.000000	1023.000000	1023.000000	2046.000000
50.299999	0.118221	69.868507	22.896866	24.616199	8.500037	13.855404	0.000000	-10.000000	0.116667	-11.450000	999.000000	1023.000000	1023.000000	2046.000000
50.320000	0.117304	69.326645	22.815701	24.483562	8.380507	13.646874	0.000000	-10.000000	0.116667	-11.583334	995.000000	1023.000000	1023.000000	2046.000000
50.340000	0.116456	68.825653	22.618311	24.330242	8.444793	13.432304	0.000000	-10.000000	0.108333	-11.666667	991.000000	1023.000000	1023.000000	2046.000000
50.360001	0.115760	68.414253	22.803183	24.133818	8.165187	13.312069	0.000000	-10.000000	0.108333	-11.966667	987.000000	1023.000000	1023.000000	2046.000000
50.380001	0.115270	68.124420	22.545124	24.166393	8.344831	13.068070	0.000000	-10.000000	0.125000	-12.283334	983.000000	1023.000000	1023.000000	2046.000000
50.400002	0.114024	67.388336	22.693966	24.100555	7.793319	12.800496	0.000000	-10.000000	0.141667	-12.983334	979.000000	1023.000000	1023.000000	2046.000000
50.419998	0.112310	66.375023	22.122711	24.095903	7.942572	12.213837	0.000000	-10.000000	0.141667	-13.683333	974.666687	1023.000000	1023.000000	2046.000000
50.439999	0.110649	65.393623	22.131945	23.825483	7.445598	11.990596	0.000000	-10.000000	0.141667	-14.150000	970.166687	1023.000000	1023.000000	2046.000000
50.459999	0.109550	64.744347	21.880735	23.733271	7.367984	11.762354	0.000000	-10.000000	0.141667	-14.050000	965.500000	1023.000000	1023.000000	2046.000000
50.480000	0.108649	64.211838	21.725882	23.726154	7.185162	11.574637	0.000000	-10.000000	0.150000	-13.683333	960.833313	1023.000000	1023.000000	2046.000000
50.500000	0.108260	63.981758	21.656885	23.739046	7.018411	11.567416	0.000000	-10.000000	0.133333	-13.400001	956.333313	1023.000000	1023.000000	2046.000000
50.520000	0.107632	63.610779	21.165028	23.945953	7.206344	11.293453	0.000000	-10.000000	0.125000	-13.266666	951.666687	1023.000000	1023.000000	2046.000000
50.540001	0.107090	63.289936	21.313208	23.789011	6.750687	11.437033	0.000000	-10.000000	0.125000	-13.466667	947.333313	1023.000000	1023.000000	2046.000000
50.560001	0.106980	63.225204	21.000542	23.853662	6.963767	11.407233	0.000000	-10.000000	0.141667	-13.750000	942.666687	1023.000000	1023.000000	2046.000000
50.580002	0.106348	62.851711	20.916870	23.862122	6.780844	11.291873	0.000000	-10.000000	0.158333	-14.216667	938.166687	1023.000000	1023.000000	2046.000000
50.599998	0.106101	62.705875	20.857410	23.672770	6.749312	11.426382	0.000000	-10.000000	0.175000	-14.583334	933.333313	1023.000000	1023.000000	2046.000000
50.619999	0.105466	62.330185	20.527311	23.662453	6.840291	11.300130	0.000000	-10.000000	0.191667	-14.900001	928.500000	1023.000000	1023.000000	2046.000000
50.639999	0.105643	62.435139	20.637398	23.439373	6.701757	11.656610	0.000000	-10.000000	0.200000	-15.266667	923.500000	1023.000000	1023.000000	2046.000000
50.660000	0.106000	62.645802	20.409731	23.662302	7.010628	11.563141	0.000000	-10.000000	0.200000	-15.550000	920.166687	1023.000000	1023.000000	2046.000000
50.680000	0.106288	62.816410	20.656553	23.524117	6.758015	11.877727	0.000000	-10.000000	0.208333	-16.000000	914.833313	1023.000000	1023.000000	2046.000000
50.700001	0.106537	62.963093	20.378414	23.683556	7.149174	11.751951	0.000000	-10.000000	0.225000	-16.316668	909.500000	1023.000000	1023.000000	2046.000000
50.720001	0.106058	62.680187	20.558025	23.415922	6.863509	11.842730	0.000000	-10.000000	0.241667	-16.683334	902.166687	1023.000000	1023.000000	2046.000000
50.740002	0.105569	62.391468	20.422182	23.247509	6.999612	11.722167	0.000000	-10.000000	0.250000	-17.033335	896.833313	1023.000000	1023.000000	2046.000000
50.759998	0.104046	61.491230	20.228968	22.801708	6.882161	11.578391	0.000000	-10.000000	0.250000	-17.300001	891.166687	1023.000000	1023.000000	2046.000000
50.779999	0.103138	60.954361	20.124817	22.367699	6.830762	11.631085	0.000000	-10.000000	0.241667	-17.466667	885.500000	1023.000000	1023.000000	2046.000000
50.799999	0.101782	60.153313	19.789951	22.161467	6.870818	11.331077	0.000000	-10.000000	0.241667	-17.500000	879.500000	1023.000000	1023.000000	2046.000000
50.820000	0.100685	59.504810	19.958242	21.643024	6.457441	11.446101	0.000000	-10.000000	0.241667	-17.683334	873.500000	1023.000000	1023.000000	2046.000000
50.840000	0.099860	59.017410	19.472197	21.548630	6.781887	11.214697	0.000000	-10.000000	0.250000	-18.033333	867.500000	1023.000000	1023.000000	2046.000000
50.860001	0.098633	58.292343	19.544872	21.153028	6.355421	11.239022	0.000000	-10.000000	0.258333	-18.383333	861.500000	1023.000000	1023.000000	2046.000000
50.880001	0.098268	58.076595	19.264193	21.009666	6.604883	11.197854	0.000000	-10.000000	0.258333	-18.733334	855.500000	1023.000000	1023.000000	2046.000000
50.900002	0.097417	57.573734	19.255798	20.866089	6.371723	11.080125	0.000000	-10.000000	0.275000	-19.083334	849.166687	1023.000000	1023.000000	2046.000000
50.919998	0.097787	57.792084	19.344530	20.745361	6.399126	11.303066	0.000000	-10.000000	0.300000	-19.366667	842.833313	1023.000000	1023.000000	2046.000000
50.939999	0.097611	57.687923	19.113619	20.826805	6.570546	11.176955	0.000000	-10.000000	0.333333	-19.733334	836.333313	1023.000000	1023.000000	2046.000000
50.959999	0.097726	57.756245	19.383175	20.669518	6.302042	11.401512	0.000000	-10.000000	0.350000	-19.966667	829.833313	1023.000000	1023.000000	2046.000000
50.980000	0.097668	57.722057	19.027664	20.764532	6.676259	11.253600	0.000000	-10.000000	0.350000	-20.083334	823.166687	1023.000000	1023.000000	2046.000000
51.000000	0.096906	57.271317	19.096682	20.618555	6.306203	11.249876	0.000000	-10.000000	0.350000	-20.033333	816.333313	1023.000000	1023.000000	2046.000000
51.020000	0.096325	56.928257	18.788864	20.531294	6.464428	11.143672	0.000000	-10.000000	0.358333	-20.033333	809.666687	1023.000000	1023.000000	2046.000000
51.040001	0.095000	56.145058	18.549370	20.425381	6.225952	10.944357	0.000000	-10.000000	0.358333	-20.250000	803.000000	1023.000000	1023.000000	2046.000000
51.060001	0.094232	55.691341	18.396051	20.193579	6.109465	10.992245	0.000000	-10.000000	0.358333	-20.483334	796.333313	1023.000000	1023.000000	2046.000000
51.080002	0.092726	54.800941	18.047897	20.212654	6.082748	10.457643	0.000000	-10.000000	0.350000	-20.683334	789.500000	1023.000000	1023.000000	2046.000000
51.099998	0.091200	53.899426	18.056078	19.635386	5.731956	10.476007	0.000000	-10.000000	0.350000	-20.783333	782.500000	1023.000000	1023.000000	2046.000000
51.119999	0.090266	53.347424	17.831608	19.508924	5.902869	10.104026	0.000000	-10.000000	0.350000	-20.883333	775.500000	1023.000000	1023.000000	2046.000000
51.139999	0.089259	52.752041	17.913982	19.348148	5.647352	9.842557	0.000000	-10.000000	0.358333	-21.366667	768.500000	1023.000000	1023.000000	2046.000000
51.160000	0.088581	52.351406	17.893927	19.329622	5.485953	9.641907	0.000000	-10.000000	0.375000	-21.966667	761.333313	1023.000000	1023.000000	2046.000000
51.180000	0.086639	51.203598	17.546471	19.499798	5.301908	8.855420	0.000000	-10.000000	0.391667	-22.566668	754.000000	1023.000000	1023.000000	2046.000000
51.200001	0.084842	50.141758	17.427507	19.133213	4.861292	8.719747	0.000000	-10.000000	0.400000	-22.766666	746.500000	1023.000000	1023.000000	2046.000000
51.220001	0.083650	49.436855	17.092407	19.237484	4.854637	8.252328	0.000000	-10.000000	0.400000	-22.883333	738.833313	1023.000000	1023.000000	2046.000000
51.240002	0.082114	48.529522	16.936769	19.085937	4.532876	7.973938	0.000000	-10.000000	0.400000	-22.900000	731.333313	1023.000000	1023.000000	2046.000000
51.259998	0.081593	48.221439	16.769848	19.174671	4.369171	7.907748	0.000000	-10.000000	0.400000	-22.866667	723.666687	1023.000000	1023.000000	2046.000000
51.279999	0.080420	47.528141	16.500235	19.313501	4.215831	7.498573	0.000000	-10.000000	0.408333	-22.766666	716.166687	1023.000000	1023.000000	2046.000000
51.299999	0.079938	47.243240	16.369888	19.155914	4.043921	7.673517	0.000000	-10.000000	0.408333	-22.700001	708.500000	1023.000000	1023.000000	2046.000000
51.320000	0.079382	46.914593	16.072998	19.302921	4.136444	7.402228	0.000000	-10.000000	0.400000	-22.816668	700.833313	1023.000000	1023.000000	2046.000000
51.340000	0.078497	46.391674	16.051353	19.152622	3.848573	7.339127	0.000000	-10.000000	0.383333	-22.816668	693.166687	1023.000000	1023.000000	2046.000000
51.360001	0.078364	46.313152	15.870581	19.046804	3.890993	7.504776	0.000000	-10.000000	0.375000	-22.750000	685.500000	1023.000000	1023.000000	2046.000000
51.380001	0.077325	45.699226	15.668019	18.953176	3.829132	7.248900	0.000000	-10.000000	0.383333	-22.500000	678.000000	1023.000000	1023.000000	2046.000000
51.400002	0.077675	45.906162	15.666266	18.763439	3.800509	7.675949	0.000000	-10.000000	0.375000	-22.166668	670.500000	1023.000000	1023.000000	2046.000000
51.419998	0.077885	46.030033	15.523150	19.039764	3.955867	7.511250	0.000000	-10.000000	0.375000	-22.016668	663.166687	1023.000000	1023.000000	2046.000000
51.439999	0.077941	46.063137	15.607191	18.932550	3.847177	7.676219	0.000000	-10.000000	0.358333	-21.816668	655.833313	1023.000000	1023.000000	2046.000000
51.459999	0.078428	46.350719	15.428969	18.946356	4.113066	7.862328	0.000000	-10.000000	0.366667	-21.816668	648.500000	1023.000000	1023.000000	2046.000000
51.480000	0.077098	45.564819	15.468266	18.939791	3.776419	7.380342	0.000000	-10.000000	0.358333	-21.550001	641.166687	1023.000000	1023.000000	2046.000000
51.500000	0.077070	45.548618	15.240063	18.754282	3.938283	7.615990	0.000000	-10.000000	0.366667	-21.500000	634.000000	1023.000000	1023.000000	2046.000000
51.520000	0.075768	44.779060	14.909351	18.599260	3.950783	7.319664	0.000000	-10.000000	0.358333	-21.433334	626.833313	1023.000000	1023.000000	2046.000000
51.540001	0.074180	43.840389	14.981455	18.151041	3.614130	7.093764	0.000000	-10.000000	0.358333	-21.566668	619.666687	1023.000000	1023.000000	2046.000000
51.560001	0.073660	43.533272	14.727326	17.707703	3.777458	7.320785	0.000000	-10.000000	0.366667	-21.533333	612.333313	1023.000000	1023.000000	2046.000000
51.580002	0.071974	42.536343	14.643037	17.442575	3.516177	6.934552	0.000000	-10.000000	0.366667	-21.783333	605.166687	1023.000000	1023.000000	2046.000000
51.599998	0.070924	41.916119	14.595129	16.917841	3.396760	7.006387	0.000000	-10.000000	0.375000	-21.950001	597.833313	1023.000000	1023.000000	2046.000000
51.619999	0.069930	41.328918	14.070406	16.657724	3.643874	6.956915	0.000000	-10.000000	0.375000	-22.216667	590.500000	1023.000000	1023.000000	2046.000000
51.639999	0.068297	40.363331	14.211333	16.396004	3.124487	6.631507	0.000000	-10.000000	0.391667	-22.299999	583.166687	1023.000000	1023.000000	2046.000000
51.660000	0.068068	40.228260	13.885356	16.175022	3.278855	6.889028	0.000000	-10.000000	0.400000	-22.416666	578.333313	1023.000000	1023.000000	2046.000000
51.680000	0.066773	39.462803	13.568772	16.084393	3.202348	6.607290	0.000000	-10.000000	0.400000	-22.666666	573.333313	1023.000000	1023.000000	2046.000000
51.700001	0.065851	38.917877	13.738467	15.853893	2.832547	6.492971	0.000000	-10.000000	0.408333	-22.983334	565.666687	1023.000000	1023.000000	2046.000000
51.720001	0.065928	38.963436	13.248026	15.762581	3.260719	6.692112	0.000000	-10.000000	0.408333	-23.350000	555.333313	1023.000000	1023.000000	2046.000000
51.740002	0.064719	38.248997	13.515768	15.620069	2.740873	6.372287	0.000000	-10.000000	0.408333	-23.583334	545.000000	1023.000000	1023.000000	2046.000000
51.759998	0.065151	38.504097	13.342454	15.518229	2.977342	6.666073	0.000000	-10.000000	0.400000	-23.550001	537.000000	1023.000000	1023.000000	2046.000000
51.779999	0.064777	38.283203	13.090528	15.550004	3.111053	6.531616	0.000000	-10.000000	0.400000	-23.416668	529.000000	1023.000000	1023.000000	2046.000000
51.799999	0.064420	38.072258	13.357203	15.432484	2.755464	6.527108	0.000000	-10.000000	0.400000	-23.200001	521.333313	1023.000000	1023.000000	2046.000000
51.820000	0.064868	38.336723	12.911312	15.417590	3.198826	6.808996	0.000000	-10.000000	0.400000	-23.150002	513.666687	1023.000000	1023.000000	2046.000000
51.840000	0.063293	37.405903	12.773605	15.360335	2.804081	6.467881	0.000000	-10.000000	0.391667	-22.933334	506.000000	1023.000000	1023.000000	2046.000000
51.860001	0.062499	36.936901	12.887818	15.270993	2.323242	6.454849	0.000000	-10.000000	0.391667	-22.850000	498.333344	1023.000000	1023.000000	2046.000000
51.880001	0.061791	36.518593	11.982372	15.211397	2.899036	6.425789	0.000000	-10.000000	0.391667	-22.800001	490.666656	1023.000000	1023.000000	2046.000000
51.900002	0.059390	35.099407	12.089735	14.966482	2.108440	5.934751	0.000000	-10.000000	0.400000	-22.866667	483.000000	1023.000000	1023.000000	2046.000000
51.919998	0.058283	34.445312	11.788482	14.711951	2.080209	5.864668	0.000000	-10.000000	0.400000	-22.983334	475.333344	1023.000000	1023.000000	2046.000000
51.939999	0.056106	33.158386	10.991782	14.137696	2.409467	5.619440	0.000000	-10.000000	0.408333	-22.933332	467.666656	1023.000000	1023.000000	2046.000000
51.959999	0.054069	31.954639	11.352300	13.506971	1.707480	5.387887	0.000000	-10.000000	0.416667	-23.166666	460.000000	1023.000000	1023.000000	2046.000000
51.980000	0.053726	31.752136	11.348726	13.351323	1.669938	5.382149	0.000000	-10.000000	0.416667	-23.250000	452.333344	1023.000000	1023.000000	2046.000000
[truncated: 1,656,541 more chars]
