# Supplementary material for: Effect of Electrode Belt and Body Positions on Regional Pulmonary Ventilation- and Perfusion-Related Impedance Changes Measured by Electric Impedance Tomography
Source: PLoS One. 2016 Jun 2;11(6):e0155913. doi: 10.1371/journal.pone.0155913 (PMC4890811; doi:10.1371/journal.pone.0155913)
Supplement: S1 Dataset — (ZIP) [file pone.0155913.s001.zip › Dataset/Fp04-semi-6i.txt]

Patient Name:	Fp4
Registry:	Fp4
Investigator:	 
Diagnosys:	 
Notes:	semi6i              
Sample Rate [Hz]:	50.07
Time Base 	Pixels Mean 	Pixels Sum 	UPPER RIGHT		UPPER LEFT		LOWER RIGHT		LOWER LEFT		QRS	ETCO2	Paw	Flow (L/min)	Volume	Analog1	Analog2	AnalogSum
0.000000	-0.051671	-30.537687	-11.418247	-7.927058	-5.297065	-5.895318	0.000000	-10.000000	-0.058333	-1.216667	7.000000	1023.000000	1023.000000	2046.000000
0.020000	-0.052299	-30.908789	-11.427423	-8.063676	-5.423413	-5.994276	0.000000	-10.000000	-0.050000	-0.683333	7.000000	1023.000000	1023.000000	2046.000000
0.040000	-0.053185	-31.432449	-11.515582	-8.083826	-5.621750	-6.211292	0.000000	-10.000000	-0.050000	-0.183333	7.000000	1023.000000	1023.000000	2046.000000
0.060000	-0.054112	-31.980095	-11.627189	-7.952855	-5.947567	-6.452483	0.000000	-10.000000	-0.050000	0.000000	7.000000	1023.000000	1023.000000	2046.000000
0.080000	-0.054682	-32.317108	-11.825761	-7.834225	-6.090381	-6.566743	0.000000	-10.000000	-0.050000	0.000000	7.000000	1023.000000	1023.000000	2046.000000
0.100000	-0.055474	-32.785332	-12.087825	-7.867916	-6.222754	-6.606836	0.000000	-10.000000	-0.050000	0.000000	7.000000	1023.000000	1023.000000	2046.000000
0.120000	-0.056121	-33.167492	-12.320249	-7.939334	-6.361353	-6.546557	0.000000	-10.000000	-0.050000	0.000000	7.000000	1023.000000	1023.000000	2046.000000
0.140000	-0.056507	-33.395634	-12.608563	-7.913128	-6.382661	-6.491281	0.000000	-10.000000	-0.050000	0.000000	7.000000	1023.000000	1023.000000	2046.000000
0.160000	-0.056724	-33.524158	-12.766079	-7.954720	-6.461935	-6.341424	0.000000	-10.000000	-0.050000	0.000000	7.000000	1023.000000	1023.000000	2046.000000
0.180000	-0.056359	-33.308132	-12.847931	-7.854364	-6.433073	-6.172762	0.000000	-10.000000	-0.050000	0.000000	7.000000	1023.000000	1023.000000	2046.000000
0.200000	-0.056151	-33.185085	-12.805635	-7.674329	-6.492046	-6.213075	0.000000	-10.000000	-0.050000	0.000000	7.000000	1023.000000	1023.000000	2046.000000
0.220000	-0.055938	-33.059166	-12.822289	-7.547249	-6.483341	-6.206285	0.000000	-10.000000	-0.050000	0.000000	7.000000	1023.000000	1023.000000	2046.000000
0.240000	-0.055873	-33.021236	-12.904103	-7.476814	-6.434194	-6.206125	0.000000	-10.000000	-0.050000	0.000000	7.000000	1023.000000	1023.000000	2046.000000
0.260000	-0.055700	-32.918427	-12.936049	-7.602647	-6.363064	-6.016667	0.000000	-10.000000	-0.050000	0.000000	7.000000	1023.000000	1023.000000	2046.000000
0.280000	-0.055369	-32.723080	-12.787997	-7.652553	-6.371181	-5.911348	0.000000	-10.000000	-0.050000	-0.283333	7.000000	1023.000000	1023.000000	2046.000000
0.300000	-0.054754	-32.359737	-12.654651	-7.573586	-6.266310	-5.865191	0.000000	-10.000000	-0.050000	-0.833333	7.000000	1023.000000	1023.000000	2046.000000
0.320000	-0.054273	-32.075199	-12.538218	-7.457897	-6.221405	-5.857681	0.000000	-10.000000	-0.050000	-1.400000	7.000000	1023.000000	1023.000000	2046.000000
0.340000	-0.053769	-31.777292	-12.506723	-7.270898	-6.071702	-5.927968	0.000000	-10.000000	-0.050000	-1.750000	7.000000	1023.000000	1023.000000	2046.000000
0.360000	-0.053588	-31.670652	-12.474270	-7.361653	-5.953701	-5.881029	0.000000	-10.000000	-0.050000	-1.950000	6.833333	1023.000000	1023.000000	2046.000000
0.380000	-0.053675	-31.722076	-12.428766	-7.447928	-5.963103	-5.882279	0.000000	-10.000000	-0.050000	-2.316667	6.333333	1023.000000	1023.000000	2046.000000
0.400000	-0.054064	-31.951857	-12.453638	-7.702059	-5.940521	-5.855639	0.000000	-10.000000	-0.050000	-2.700000	5.500000	1023.000000	1023.000000	2046.000000
0.420000	-0.054428	-32.166691	-12.400597	-7.788835	-6.017110	-5.960148	0.000000	-10.000000	-0.050000	-2.850000	4.500000	1023.000000	1023.000000	2046.000000
0.440000	-0.054781	-32.375500	-12.337275	-8.051967	-6.076894	-5.909362	0.000000	-10.000000	-0.058333	-2.383333	3.666667	1023.000000	1023.000000	2046.000000
0.460000	-0.055113	-32.572075	-12.277737	-8.155730	-6.111398	-6.027211	0.000000	-10.000000	-0.066667	-1.366667	3.166667	1023.000000	1023.000000	2046.000000
0.480000	-0.055588	-32.852692	-12.271428	-8.221039	-6.151442	-6.208782	0.000000	-10.000000	-0.075000	-0.466667	3.000000	1023.000000	1023.000000	2046.000000
0.500000	-0.055935	-33.057686	-12.234924	-8.248365	-6.221377	-6.353017	0.000000	-10.000000	-0.066667	0.000000	3.000000	1023.000000	1023.000000	2046.000000
0.520000	-0.056284	-33.263618	-12.343122	-8.374466	-6.162303	-6.383728	0.000000	-10.000000	-0.066667	0.000000	3.000000	1023.000000	1023.000000	2046.000000
0.540000	-0.056641	-33.474770	-12.484210	-8.471478	-6.089139	-6.429942	0.000000	-10.000000	-0.058333	0.000000	3.000000	1023.000000	1023.000000	2046.000000
0.560000	-0.056866	-33.607864	-12.505560	-8.630396	-6.097774	-6.374135	0.000000	-10.000000	-0.066667	0.000000	3.000000	1023.000000	1023.000000	2046.000000
0.580000	-0.056659	-33.485313	-12.531188	-8.745216	-5.996432	-6.212477	0.000000	-10.000000	-0.066667	0.000000	3.000000	1023.000000	1023.000000	2046.000000
0.600000	-0.056430	-33.350204	-12.426080	-8.773848	-6.034064	-6.116214	0.000000	-10.000000	-0.066667	0.000000	3.000000	1023.000000	1023.000000	2046.000000
0.620000	-0.055829	-32.994972	-12.328657	-8.615594	-5.910670	-6.140050	0.000000	-10.000000	-0.058333	0.000000	3.000000	1023.000000	1023.000000	2046.000000
0.640000	-0.055294	-32.678642	-12.181886	-8.472987	-5.909688	-6.114081	0.000000	-10.000000	-0.050000	0.000000	3.000000	1023.000000	1023.000000	2046.000000
0.660000	-0.054949	-32.474796	-12.175397	-8.311757	-5.802346	-6.185295	0.000000	-10.000000	-0.050000	0.000000	3.000000	1023.000000	1023.000000	2046.000000
0.680000	-0.054829	-32.404213	-12.191443	-8.309699	-5.751636	-6.151436	0.000000	-10.000000	-0.050000	0.000000	3.000000	1023.000000	1023.000000	2046.000000
0.700000	-0.054813	-32.394352	-12.248449	-8.349313	-5.691192	-6.105397	0.000000	-10.000000	-0.058333	0.000000	3.000000	1023.000000	1023.000000	2046.000000
0.720000	-0.054556	-32.242867	-12.261265	-8.391375	-5.559799	-6.030429	0.000000	-10.000000	-0.058333	0.000000	3.000000	1023.000000	1023.000000	2046.000000
0.740000	-0.054102	-31.974247	-12.182108	-8.437079	-5.426057	-5.929004	0.000000	-10.000000	-0.058333	0.000000	3.000000	1023.000000	1023.000000	2046.000000
0.760000	-0.053349	-31.529316	-11.980847	-8.429645	-5.360946	-5.757878	0.000000	-10.000000	-0.058333	0.000000	3.000000	1023.000000	1023.000000	2046.000000
0.780000	-0.052544	-31.053444	-11.767626	-8.274718	-5.322592	-5.688508	0.000000	-10.000000	-0.058333	0.000000	3.000000	1023.000000	1023.000000	2046.000000
0.800000	-0.051746	-30.581758	-11.621552	-8.116506	-5.204056	-5.639646	0.000000	-10.000000	-0.058333	0.000000	3.000000	1023.000000	1023.000000	2046.000000
0.820000	-0.051379	-30.364923	-11.600587	-8.078198	-5.114119	-5.572019	0.000000	-10.000000	-0.058333	0.000000	3.000000	1023.000000	1023.000000	2046.000000
0.840000	-0.051135	-30.220711	-11.615262	-7.983986	-5.048651	-5.572813	0.000000	-10.000000	-0.058333	0.000000	3.000000	1023.000000	1023.000000	2046.000000
0.860000	-0.051641	-30.519823	-11.808311	-8.058725	-5.085852	-5.566935	0.000000	-10.000000	-0.058333	0.000000	3.000000	1023.000000	1023.000000	2046.000000
0.880000	-0.052550	-31.057058	-12.019489	-8.289512	-5.236300	-5.511757	0.000000	-10.000000	-0.058333	0.000000	3.000000	1023.000000	1023.000000	2046.000000
0.900000	-0.052827	-31.220638	-12.030227	-8.270397	-5.338612	-5.581403	0.000000	-10.000000	-0.058333	0.000000	3.000000	1023.000000	1023.000000	2046.000000
0.920000	-0.053268	-31.481365	-12.023914	-8.306238	-5.428644	-5.722569	0.000000	-10.000000	-0.066667	0.000000	3.000000	1023.000000	1023.000000	2046.000000
0.940000	-0.053523	-31.631897	-11.938395	-8.221016	-5.470283	-6.002203	0.000000	-10.000000	-0.075000	0.633333	3.000000	1023.000000	1023.000000	2046.000000
0.960000	-0.054095	-31.969891	-11.965136	-8.415393	-5.466766	-6.122595	0.000000	-10.000000	-0.083333	1.233333	3.000000	1023.000000	1023.000000	2046.000000
0.980000	-0.054497	-32.207466	-12.010519	-8.688769	-5.335703	-6.172474	0.000000	-10.000000	-0.075000	1.816667	3.000000	1023.000000	1023.000000	2046.000000
1.000000	-0.055079	-32.551960	-11.998158	-8.880200	-5.406408	-6.267194	0.000000	-10.000000	-0.058333	1.700000	3.000000	1023.000000	1023.000000	2046.000000
1.020000	-0.056097	-33.153439	-12.068886	-8.993598	-5.695577	-6.395380	0.000000	-10.000000	-0.050000	1.583333	3.000000	1023.000000	1023.000000	2046.000000
1.040000	-0.057142	-33.771133	-12.189487	-8.981942	-6.010546	-6.589160	0.000000	-10.000000	-0.050000	1.416667	3.000000	1023.000000	1023.000000	2046.000000
1.060000	-0.057784	-34.150242	-12.287944	-8.913163	-6.279870	-6.669263	0.000000	-10.000000	-0.050000	1.316667	3.000000	1023.000000	1023.000000	2046.000000
1.080000	-0.058202	-34.397274	-12.435129	-8.718185	-6.425620	-6.818341	0.000000	-10.000000	-0.050000	1.250000	3.000000	1023.000000	1023.000000	2046.000000
1.100000	-0.058577	-34.618858	-12.589054	-8.684843	-6.512729	-6.832234	0.000000	-10.000000	-0.050000	1.366667	3.000000	1023.000000	1023.000000	2046.000000
1.120000	-0.059034	-34.889183	-12.939342	-8.653017	-6.477845	-6.818981	0.000000	-10.000000	-0.050000	1.416667	3.000000	1023.000000	1023.000000	2046.000000
1.140000	-0.059215	-34.995853	-13.141521	-8.703195	-6.522079	-6.629058	0.000000	-10.000000	-0.050000	1.483333	3.000000	1023.000000	1023.000000	2046.000000
1.160000	-0.059074	-34.912708	-13.202799	-8.679962	-6.602641	-6.427308	0.000000	-10.000000	-0.050000	1.466667	3.000000	1023.000000	1023.000000	2046.000000
1.180000	-0.058571	-34.615673	-13.152637	-8.470095	-6.617124	-6.375819	0.000000	-10.000000	-0.050000	1.566667	3.000000	1023.000000	1023.000000	2046.000000
1.200000	-0.058152	-34.367664	-13.109746	-8.262634	-6.631392	-6.363894	0.000000	-10.000000	-0.050000	1.750000	3.000000	1023.000000	1023.000000	2046.000000
1.220000	-0.057928	-34.235523	-13.134709	-8.113087	-6.594198	-6.393527	0.000000	-10.000000	-0.066667	1.983333	3.000000	1023.000000	1023.000000	2046.000000
1.240000	-0.057710	-34.106766	-13.258433	-8.122087	-6.438121	-6.288125	0.000000	-10.000000	-0.066667	2.100000	3.000000	1023.000000	1023.000000	2046.000000
1.260000	-0.057362	-33.900928	-13.175900	-8.229765	-6.345140	-6.150124	0.000000	-10.000000	-0.066667	1.650000	3.000000	1023.000000	1023.000000	2046.000000
1.280000	-0.056898	-33.626804	-13.017520	-8.223686	-6.355322	-6.030274	0.000000	-10.000000	-0.058333	0.900000	3.000000	1023.000000	1023.000000	2046.000000
1.300000	-0.056127	-33.171276	-12.813060	-8.102761	-6.304547	-5.950908	0.000000	-10.000000	-0.066667	0.733333	3.000000	1023.000000	1023.000000	2046.000000
1.320000	-0.055408	-32.746159	-12.658312	-7.858925	-6.174142	-6.054781	0.000000	-10.000000	-0.066667	1.000000	3.000000	1023.000000	1023.000000	2046.000000
1.340000	-0.055085	-32.555523	-12.692177	-7.913392	-5.950381	-5.999572	0.000000	-10.000000	-0.066667	1.516667	3.000000	1023.000000	1023.000000	2046.000000
1.360000	-0.054901	-32.446674	-12.655466	-8.103534	-5.845744	-5.841932	0.000000	-10.000000	-0.058333	1.516667	3.000000	1023.000000	1023.000000	2046.000000
1.380000	-0.054593	-32.264549	-12.498739	-8.168962	-5.818241	-5.778609	0.000000	-10.000000	-0.066667	1.633333	3.000000	1023.000000	1023.000000	2046.000000
1.400000	-0.054370	-32.132446	-12.264124	-8.107678	-5.872410	-5.888234	0.000000	-10.000000	-0.075000	1.900000	3.000000	1023.000000	1023.000000	2046.000000
1.420000	-0.054625	-32.283627	-12.253302	-8.122038	-5.832354	-6.075934	0.000000	-10.000000	-0.091667	2.483333	3.000000	1023.000000	1023.000000	2046.000000
1.440000	-0.055323	-32.696068	-12.387855	-8.440202	-5.723797	-6.144215	0.000000	-10.000000	-0.100000	3.450000	3.000000	1023.000000	1023.000000	2046.000000
1.460000	-0.055548	-32.828899	-12.238956	-8.745216	-5.798769	-6.045957	0.000000	-10.000000	-0.100000	4.683333	3.000000	1023.000000	1023.000000	2046.000000
1.480000	-0.055418	-32.751762	-12.105523	-8.698229	-5.804533	-6.143476	0.000000	-10.000000	-0.108333	5.850000	3.000000	1023.000000	1023.000000	2046.000000
1.500000	-0.055223	-32.636578	-12.030022	-8.588410	-5.731733	-6.286412	0.000000	-10.000000	-0.116667	6.650000	3.000000	1023.000000	1023.000000	2046.000000
1.520000	-0.055307	-32.686523	-12.146489	-8.764815	-5.553288	-6.221933	0.000000	-10.000000	-0.125000	7.083333	3.000000	1023.000000	1023.000000	2046.000000
1.540000	-0.055207	-32.627422	-12.111782	-8.952180	-5.502785	-6.060677	0.000000	-10.000000	-0.133333	7.450000	3.000000	1023.000000	1023.000000	2046.000000
1.560000	-0.054461	-32.186592	-11.909093	-8.913772	-5.450141	-5.913585	0.000000	-10.000000	-0.141667	7.966667	3.000000	1023.000000	1023.000000	2046.000000
1.580000	-0.053627	-31.693611	-11.742537	-8.670882	-5.331337	-5.948854	0.000000	-10.000000	-0.150000	8.450001	3.000000	1023.000000	1023.000000	2046.000000
1.600000	-0.052800	-31.204561	-11.643588	-8.487746	-5.146529	-5.926698	0.000000	-10.000000	-0.133333	8.983334	6.166667	1023.000000	1023.000000	2046.000000
1.620000	-0.052035	-30.752432	-11.571680	-8.362652	-4.972535	-5.845565	0.000000	-10.000000	-0.125000	9.583333	13.666667	1023.000000	1023.000000	2046.000000
1.640000	-0.051483	-30.426308	-11.589064	-8.397364	-4.751822	-5.688057	0.000000	-10.000000	-0.116667	10.133333	21.166666	1023.000000	1023.000000	2046.000000
1.660000	-0.050740	-29.987267	-11.471906	-8.446567	-4.622033	-5.446761	0.000000	-10.000000	-0.125000	10.400000	26.666666	1023.000000	1023.000000	2046.000000
1.680000	-0.049658	-29.347799	-11.238600	-8.334444	-4.499126	-5.275629	0.000000	-10.000000	-0.133333	10.683333	29.000000	1023.000000	1023.000000	2046.000000
1.700000	-0.048579	-28.710419	-11.001551	-8.152384	-4.358184	-5.198299	0.000000	-10.000000	-0.141667	11.133333	32.500000	1023.000000	1023.000000	2046.000000
1.720000	-0.047497	-28.070927	-10.742213	-7.900644	-4.197402	-5.230669	0.000000	-10.000000	-0.150000	11.733334	36.166668	1023.000000	1023.000000	2046.000000
1.740000	-0.046499	-27.481113	-10.679299	-7.807950	-3.840593	-5.153272	0.000000	-10.000000	-0.158333	12.100000	40.000000	1023.000000	1023.000000	2046.000000
1.760000	-0.045513	-26.898464	-10.489084	-7.871441	-3.647510	-4.890429	0.000000	-10.000000	-0.166667	12.333334	44.000000	1023.000000	1023.000000	2046.000000
1.780000	-0.044380	-26.228725	-10.183861	-7.874999	-3.551964	-4.617902	0.000000	-10.000000	-0.183333	12.733334	48.000000	1023.000000	1023.000000	2046.000000
1.800000	-0.042843	-25.320053	-9.832567	-7.637733	-3.407449	-4.442304	0.000000	-10.000000	-0.191667	13.200000	52.333332	1023.000000	1023.000000	2046.000000
1.820000	-0.041632	-24.604382	-9.700592	-7.301285	-3.100013	-4.502491	0.000000	-10.000000	-0.216667	13.933333	56.666668	1023.000000	1023.000000	2046.000000
1.840000	-0.040757	-24.087639	-9.615326	-7.291727	-2.897003	-4.283582	0.000000	-10.000000	-0.233333	14.600000	61.333332	1023.000000	1023.000000	2046.000000
1.860000	-0.040143	-23.724745	-9.567028	-7.350369	-2.815087	-3.992261	0.000000	-10.000000	-0.250000	15.166667	66.000000	1023.000000	1023.000000	2046.000000
1.880000	-0.039815	-23.530653	-9.525002	-7.299300	-2.843214	-3.863137	0.000000	-10.000000	-0.266667	15.516666	71.000000	1023.000000	1023.000000	2046.000000
1.900000	-0.039614	-23.412027	-9.432016	-7.055700	-2.852638	-4.071673	0.000000	-10.000000	-0.283333	15.766667	76.166664	1023.000000	1023.000000	2046.000000
1.920000	-0.039410	-23.291094	-9.380219	-6.932665	-2.728139	-4.250071	0.000000	-10.000000	-0.291667	16.350000	81.333336	1023.000000	1023.000000	2046.000000
1.940000	-0.039378	-23.272402	-9.343450	-7.102399	-2.589758	-4.236795	0.000000	-10.000000	-0.308333	17.116667	86.833336	1023.000000	1023.000000	2046.000000
1.960000	-0.039125	-23.122654	-9.170953	-7.311504	-2.476344	-4.163852	0.000000	-10.000000	-0.308333	18.116667	92.500000	1023.000000	1023.000000	2046.000000
1.980000	-0.038761	-22.907551	-8.874668	-7.431656	-2.488613	-4.112612	0.000000	-10.000000	-0.316667	18.783335	98.500000	1023.000000	1023.000000	2046.000000
2.000000	-0.038487	-22.745533	-8.673475	-7.325638	-2.532887	-4.213533	0.000000	-10.000000	-0.300000	19.133333	104.500000	1023.000000	1023.000000	2046.000000
2.020000	-0.038851	-22.960831	-8.586239	-7.114758	-2.760465	-4.499370	0.000000	-10.000000	-0.316667	19.100000	110.833336	1023.000000	1023.000000	2046.000000
2.040000	-0.039206	-23.170506	-8.627315	-7.014079	-2.908446	-4.620667	0.000000	-10.000000	-0.316667	19.000000	117.166664	1023.000000	1023.000000	2046.000000
2.060000	-0.039537	-23.366186	-8.753095	-6.963881	-2.993229	-4.655982	0.000000	-10.000000	-0.333333	19.100000	123.500000	1023.000000	1023.000000	2046.000000
2.080000	-0.039339	-23.249193	-8.825968	-6.967337	-2.957700	-4.498189	0.000000	-10.000000	-0.333333	19.333334	129.833328	1023.000000	1023.000000	2046.000000
2.100000	-0.038941	-23.014153	-8.855092	-6.956028	-2.921487	-4.281545	0.000000	-10.000000	-0.358333	19.866667	136.166672	1023.000000	1023.000000	2046.000000
2.120000	-0.038323	-22.648983	-8.806736	-6.800686	-2.986754	-4.054807	0.000000	-10.000000	-0.375000	20.350000	142.833328	1023.000000	1023.000000	2046.000000
2.140000	-0.037390	-22.097656	-8.797251	-6.477003	-2.887414	-3.935987	0.000000	-10.000000	-0.391667	21.000000	149.500000	1023.000000	1023.000000	2046.000000
2.160000	-0.036229	-21.411423	-8.646499	-6.108679	-2.829947	-3.826298	0.000000	-10.000000	-0.400000	21.500000	156.500000	1023.000000	1023.000000	2046.000000
2.180000	-0.035285	-20.853628	-8.552541	-5.822931	-2.724061	-3.754094	0.000000	-10.000000	-0.400000	21.883333	163.666672	1023.000000	1023.000000	2046.000000
2.200000	-0.034313	-20.279089	-8.460876	-5.629401	-2.586207	-3.602606	0.000000	-10.000000	-0.400000	21.916668	170.833328	1023.000000	1023.000000	2046.000000
2.220000	-0.033153	-19.593597	-8.381055	-5.432391	-2.384599	-3.395553	0.000000	-10.000000	-0.400000	21.800001	178.166672	1023.000000	1023.000000	2046.000000
2.240000	-0.031928	-18.869646	-8.169932	-5.338663	-2.259174	-3.101877	0.000000	-10.000000	-0.400000	21.716667	185.333328	1023.000000	1023.000000	2046.000000
2.260000	-0.030366	-17.946066	-7.819918	-5.244884	-2.079435	-2.801829	0.000000	-10.000000	-0.400000	21.766666	192.666672	1023.000000	1023.000000	2046.000000
2.280000	-0.028752	-16.992369	-7.433262	-4.947615	-1.919262	-2.692229	0.000000	-10.000000	-0.408333	21.933334	199.833328	1023.000000	1023.000000	2046.000000
2.300000	-0.027049	-15.986185	-7.065738	-4.694408	-1.696339	-2.529700	0.000000	-10.000000	-0.416667	22.150000	207.166672	1023.000000	1023.000000	2046.000000
2.320000	-0.025346	-14.979544	-6.729379	-4.331688	-1.409424	-2.509052	0.000000	-10.000000	-0.416667	22.116667	214.500000	1023.000000	1023.000000	2046.000000
2.340000	-0.023686	-13.998221	-6.371320	-4.135768	-1.080751	-2.410383	0.000000	-10.000000	-0.408333	21.883333	222.000000	1023.000000	1023.000000	2046.000000
2.360000	-0.022384	-13.228788	-6.019242	-4.002739	-0.849277	-2.357530	0.000000	-10.000000	-0.400000	21.633333	229.333328	1023.000000	1023.000000	2046.000000
2.380000	-0.021515	-12.715563	-5.796215	-4.045693	-0.647236	-2.226418	0.000000	-10.000000	-0.408333	21.683332	236.666672	1023.000000	1023.000000	2046.000000
2.400000	-0.021109	-12.475144	-5.650392	-4.067796	-0.546258	-2.210698	0.000000	-10.000000	-0.425000	21.966667	243.833328	1023.000000	1023.000000	2046.000000
2.420000	-0.020656	-12.207925	-5.489900	-4.178868	-0.450488	-2.088670	0.000000	-10.000000	-0.450000	22.400000	251.166672	1023.000000	1023.000000	2046.000000
2.440000	-0.020086	-11.870673	-5.244941	-4.244238	-0.420566	-1.960929	0.000000	-10.000000	-0.458333	22.833334	258.500000	1023.000000	1023.000000	2046.000000
2.460000	-0.019477	-11.511138	-5.016784	-4.172270	-0.360322	-1.961762	0.000000	-10.000000	-0.458333	22.966667	266.166656	1023.000000	1023.000000	2046.000000
2.480000	-0.018574	-10.977393	-4.754511	-4.003263	-0.276900	-1.942720	0.000000	-10.000000	-0.450000	23.166668	273.666656	1023.000000	1023.000000	2046.000000
2.500000	-0.017523	-10.356073	-4.536228	-3.777047	-0.084708	-1.958090	0.000000	-10.000000	-0.450000	23.150000	281.333344	1023.000000	1023.000000	2046.000000
2.520000	-0.016538	-9.774060	-4.373907	-3.550219	0.130800	-1.980734	0.000000	-10.000000	-0.441667	23.400000	289.000000	1023.000000	1023.000000	2046.000000
2.540000	-0.015528	-9.177050	-4.264764	-3.488337	0.368140	-1.792089	0.000000	-10.000000	-0.450000	23.266666	297.000000	1023.000000	1023.000000	2046.000000
2.560000	-0.014280	-8.439569	-3.989923	-3.422941	0.493488	-1.520192	0.000000	-10.000000	-0.450000	23.566668	304.833344	1023.000000	1023.000000	2046.000000
2.580000	-0.012693	-7.501775	-3.663587	-3.250826	0.657595	-1.244958	0.000000	-10.000000	-0.441667	23.533333	312.500000	1023.000000	1023.000000	2046.000000
2.600000	-0.010974	-6.485734	-3.268973	-2.913115	0.795565	-1.099212	0.000000	-10.000000	-0.416667	23.533333	320.166656	1023.000000	1023.000000	2046.000000
2.620000	-0.009489	-5.607899	-2.994400	-2.565331	1.033586	-1.081753	0.000000	-10.000000	-0.400000	23.316666	328.000000	1023.000000	1023.000000	2046.000000
2.640000	-0.007635	-4.512187	-2.652736	-2.229964	1.343169	-0.972655	0.000000	-10.000000	-0.408333	23.316666	336.000000	1023.000000	1023.000000	2046.000000
2.660000	-0.005877	-3.473444	-2.262211	-2.001013	1.622471	-0.832691	0.000000	-10.000000	-0.416667	23.450001	344.000000	1023.000000	1023.000000	2046.000000
2.680000	-0.004228	-2.498767	-1.972217	-1.833890	1.895019	-0.587680	0.000000	-10.000000	-0.416667	23.533333	351.666656	1023.000000	1023.000000	2046.000000
2.700000	-0.002475	-1.462769	-1.619417	-1.641294	2.104603	-0.306662	0.000000	-10.000000	-0.416667	23.550001	359.333344	1023.000000	1023.000000	2046.000000
2.720000	-0.000870	-0.514218	-1.310766	-1.481252	2.316164	-0.038364	0.000000	-10.000000	-0.416667	23.366667	367.000000	1023.000000	1023.000000	2046.000000
2.740000	0.000808	0.477479	-0.976016	-1.264494	2.509117	0.208872	0.000000	-10.000000	-0.433333	23.166668	375.000000	1023.000000	1023.000000	2046.000000
2.760000	0.002402	1.419617	-0.584145	-1.002449	2.610212	0.395998	0.000000	-10.000000	-0.425000	22.950001	383.000000	1023.000000	1023.000000	2046.000000
2.780000	0.003619	2.138765	-0.400271	-0.670240	2.745961	0.463314	0.000000	-10.000000	-0.416667	22.833334	390.666656	1023.000000	1023.000000	2046.000000
2.800000	0.004149	2.452273	-0.312360	-0.435193	2.793400	0.406426	0.000000	-10.000000	-0.408333	22.583334	398.333344	1023.000000	1023.000000	2046.000000
2.820000	0.004734	2.797931	-0.205032	-0.222352	2.869517	0.355799	0.000000	-10.000000	-0.425000	22.383333	405.666656	1023.000000	1023.000000	2046.000000
2.840000	0.005154	3.045979	-0.130080	-0.100558	2.967800	0.308817	0.000000	-10.000000	-0.441667	22.350000	413.333344	1023.000000	1023.000000	2046.000000
2.860000	0.005582	3.298680	0.107552	-0.130409	2.985187	0.336350	0.000000	-10.000000	-0.433333	22.316668	420.666656	1023.000000	1023.000000	2046.000000
2.880000	0.006071	3.588142	0.391239	-0.206885	3.015933	0.387855	0.000000	-10.000000	-0.416667	22.200001	428.333344	1023.000000	1023.000000	2046.000000
2.900000	0.006571	3.883213	0.688987	-0.199413	2.993949	0.399691	0.000000	-10.000000	-0.383333	21.733334	435.666656	1023.000000	1023.000000	2046.000000
2.920000	0.006404	3.784475	0.853079	-0.093987	2.821002	0.204381	0.000000	-10.000000	-0.350000	20.983334	443.166656	1023.000000	1023.000000	2046.000000
2.940000	0.005619	3.320638	0.803313	0.021654	2.557112	-0.061441	0.000000	-10.000000	-0.316667	19.900000	450.333344	1023.000000	1023.000000	2046.000000
2.960000	0.005015	2.963655	0.751608	0.173568	2.335017	-0.296538	0.000000	-10.000000	-0.283333	18.850000	457.166656	1023.000000	1023.000000	2046.000000
2.980000	0.005053	2.986585	0.736994	0.276087	2.302408	-0.328904	0.000000	-10.000000	-0.258333	18.116667	463.500000	1023.000000	1023.000000	2046.000000
3.000000	0.005265	3.111555	0.737656	0.365880	2.286026	-0.278007	0.000000	-10.000000	-0.250000	17.950001	469.500000	1023.000000	1023.000000	2046.000000
3.020000	0.005626	3.324790	0.684854	0.448306	2.343706	-0.152076	0.000000	-10.000000	-0.250000	17.866667	475.500000	1023.000000	1023.000000	2046.000000
3.040000	0.006209	3.669529	0.702587	0.548293	2.351931	0.066718	0.000000	-10.000000	-0.258333	17.816668	481.500000	1023.000000	1023.000000	2046.000000
3.060000	0.006876	4.063862	0.791670	0.731149	2.261809	0.279235	0.000000	-10.000000	-0.250000	17.650000	487.500000	1023.000000	1023.000000	2046.000000
3.080000	0.007906	4.672293	0.876494	1.070923	2.330264	0.394611	0.000000	-10.000000	-0.233333	17.516666	493.500000	1023.000000	1023.000000	2046.000000
3.100000	0.008969	5.300971	1.040400	1.443418	2.415987	0.401165	0.000000	-10.000000	-0.233333	17.183334	499.500000	1023.000000	1023.000000	2046.000000
3.120000	0.010002	5.911195	1.177319	1.693830	2.538743	0.501303	0.000000	-10.000000	-0.233333	16.700001	505.333344	1023.000000	1023.000000	2046.000000
3.140000	0.011007	6.505399	1.222718	1.881207	2.708213	0.693261	0.000000	-10.000000	-0.258333	16.366667	511.000000	1023.000000	1023.000000	2046.000000
3.160000	0.012368	7.309218	1.460045	2.081537	2.852683	0.914953	0.000000	-10.000000	-0.250000	16.100000	516.500000	1023.000000	1023.000000	2046.000000
3.180000	0.013567	8.018144	1.715024	2.148311	3.013328	1.141480	0.000000	-10.000000	-0.241667	15.583334	522.000000	1023.000000	1023.000000	2046.000000
3.200000	0.014728	8.704288	2.054588	2.297200	3.058602	1.293897	0.000000	-10.000000	-0.225000	15.133333	527.333313	1023.000000	1023.000000	2046.000000
3.220000	0.016168	9.555239	2.317961	2.471506	3.279648	1.486125	0.000000	-10.000000	-0.233333	14.866667	532.500000	1023.000000	1023.000000	2046.000000
3.240000	0.017647	10.429552	2.706153	2.747266	3.475076	1.501058	0.000000	-10.000000	-0.233333	14.800000	537.500000	1023.000000	1023.000000	2046.000000
3.260000	0.019087	11.280622	3.047183	2.972466	3.761399	1.499574	0.000000	-10.000000	-0.225000	14.500000	542.333313	1023.000000	1023.000000	2046.000000
3.280000	0.019873	11.745105	3.321051	2.971688	3.904567	1.547799	0.000000	-10.000000	-0.216667	14.216667	547.166687	1023.000000	1023.000000	2046.000000
3.300000	0.020183	11.928366	3.477377	2.862086	3.989962	1.598941	0.000000	-10.000000	-0.216667	14.166667	552.000000	1023.000000	1023.000000	2046.000000
3.320000	0.020097	11.877074	3.587197	2.642940	3.973686	1.673251	0.000000	-10.000000	-0.225000	14.383333	556.833313	1023.000000	1023.000000	2046.000000
3.340000	0.020111	11.885468	3.780154	2.560304	3.854738	1.690273	0.000000	-10.000000	-0.216667	14.550000	561.666687	1023.000000	1023.000000	2046.000000
3.360000	0.020338	12.020020	3.851366	2.561547	3.909716	1.697391	0.000000	-10.000000	-0.208333	14.633333	566.333313	1023.000000	1023.000000	2046.000000
3.380000	0.020577	12.160778	3.948212	2.674592	3.956820	1.581153	0.000000	-10.000000	-0.200000	14.300000	571.166687	1023.000000	1023.000000	2046.000000
3.400000	0.020762	12.270603	3.998702	2.617692	4.031790	1.622419	0.000000	-10.000000	-0.191667	13.866667	576.000000	1023.000000	1023.000000	2046.000000
3.420000	0.021293	12.583884	4.144431	2.590840	4.070243	1.778371	0.000000	-10.000000	-0.183333	13.483334	579.333313	1023.000000	1023.000000	2046.000000
3.440000	0.022034	13.022109	4.320494	2.679007	4.084272	1.938336	0.000000	-10.000000	-0.175000	13.000000	584.000000	1023.000000	1023.000000	2046.000000
3.460000	0.023137	13.673919	4.458381	2.985054	4.235187	1.995297	0.000000	-10.000000	-0.166667	12.466667	588.333313	1023.000000	1023.000000	2046.000000
3.480000	0.024377	14.406846	4.621500	3.300064	4.431318	2.053964	0.000000	-10.000000	-0.166667	12.050000	594.000000	1023.000000	1023.000000	2046.000000
3.500000	0.025597	15.128069	4.859124	3.450021	4.624511	2.194414	0.000000	-10.000000	-0.158333	11.833334	598.000000	1023.000000	1023.000000	2046.000000
3.520000	0.026887	15.890350	5.173132	3.525992	4.763769	2.427457	0.000000	-10.000000	-0.158333	11.900001	602.000000	1023.000000	1023.000000	2046.000000
3.540000	0.028445	16.811041	5.570673	3.738641	4.838765	2.662960	0.000000	-10.000000	-0.141667	11.750000	606.000000	1023.000000	1023.000000	2046.000000
3.560000	0.030048	17.758236	5.851117	4.074172	5.064147	2.768799	0.000000	-10.000000	-0.133333	11.416667	610.000000	1023.000000	1023.000000	2046.000000
3.580000	0.031478	18.603699	6.020977	4.426644	5.342762	2.813316	0.000000	-10.000000	-0.116667	10.516667	613.833313	1023.000000	1023.000000	2046.000000
3.600000	0.032400	19.148483	6.188189	4.486515	5.456583	3.017196	0.000000	-10.000000	-0.100000	9.050000	617.500000	1023.000000	1023.000000	2046.000000
3.620000	0.032825	19.399771	6.318215	4.472364	5.415939	3.193252	0.000000	-10.000000	-0.066667	6.850000	620.666687	1023.000000	1023.000000	2046.000000
3.640000	0.032785	19.376200	6.228070	4.599987	5.401196	3.146947	0.000000	-10.000000	-0.050000	3.500000	623.333313	1023.000000	1023.000000	2046.000000
3.660000	0.031979	18.899324	6.074400	4.670235	5.220579	2.934111	0.000000	-10.000000	-0.033333	0.316667	625.000000	1023.000000	1023.000000	2046.000000
3.680000	0.031491	18.611216	5.905591	4.767280	5.201938	2.736407	0.000000	-10.000000	-0.041667	-2.516667	625.833313	1023.000000	1023.000000	2046.000000
3.700000	0.030546	18.052439	5.747406	4.678674	5.100637	2.525723	0.000000	-10.000000	-0.041667	-3.733334	626.000000	1023.000000	1023.000000	2046.000000
3.720000	0.029703	17.554745	5.782804	4.389394	4.922228	2.460318	0.000000	-10.000000	-0.050000	-4.633334	626.000000	1023.000000	1023.000000	2046.000000
3.740000	0.028896	17.077477	5.753929	4.214784	4.820198	2.288567	0.000000	-10.000000	-0.033333	-5.133334	626.000000	1023.000000	1023.000000	2046.000000
3.760000	0.028159	16.641851	5.737809	4.150521	4.777411	1.976110	0.000000	-10.000000	-0.016667	-6.150000	626.000000	1023.000000	1023.000000	2046.000000
3.780000	0.026885	15.888822	5.604620	4.022887	4.634809	1.626506	0.000000	-10.000000	0.008333	-7.783334	626.000000	1023.000000	1023.000000	2046.000000
3.800000	0.024627	14.554770	5.356359	3.724022	4.194487	1.279901	0.000000	-10.000000	0.025000	-9.816667	626.000000	1023.000000	1023.000000	2046.000000
3.820000	0.022280	13.167599	5.037425	3.418414	3.712481	0.999278	0.000000	-10.000000	0.041667	-11.650001	626.000000	1023.000000	1023.000000	2046.000000
3.840000	0.020642	12.199408	4.794761	3.253883	3.344129	0.806635	0.000000	-10.000000	0.050000	-12.783334	618.833313	1023.000000	1023.000000	2046.000000
3.860000	0.019592	11.578900	4.449517	3.315512	3.239117	0.574754	0.000000	-10.000000	0.050000	-13.216667	610.166687	1023.000000	1023.000000	2046.000000
3.880000	0.018711	11.058485	4.203734	3.368227	3.066689	0.419835	0.000000	-10.000000	0.050000	-13.516667	600.000000	1023.000000	1023.000000	2046.000000
3.900000	0.017779	10.507463	3.868647	3.326082	2.955924	0.356810	0.000000	-10.000000	0.066667	-13.933333	595.500000	1023.000000	1023.000000	2046.000000
3.920000	0.016769	9.910346	3.604819	3.263404	2.689343	0.352781	0.000000	-10.000000	0.083333	-14.700001	590.833313	1023.000000	1023.000000	2046.000000
3.940000	0.015782	9.327228	3.316070	3.175514	2.452749	0.382895	0.000000	-10.000000	0.116667	-15.633334	586.000000	1023.000000	1023.000000	2046.000000
3.960000	0.015076	8.910046	3.002464	3.260690	2.367983	0.278907	0.000000	-10.000000	0.133333	-16.650002	580.833313	1023.000000	1023.000000	2046.000000
3.980000	0.014448	8.538794	2.808995	3.313593	2.239886	0.176319	0.000000	-10.000000	0.166667	-17.583334	575.333313	1023.000000	1023.000000	2046.000000
4.000000	0.013906	8.218559	2.570186	3.384831	2.173402	0.090141	0.000000	-10.000000	0.183333	-18.383333	569.500000	1023.000000	1023.000000	2046.000000
4.020000	0.013465	7.957687	2.391046	3.299508	2.111373	0.155760	0.000000	-10.000000	0.200000	-19.000000	563.166687	1023.000000	1023.000000	2046.000000
4.040000	0.012984	7.673486	2.279251	3.249661	2.042149	0.102426	0.000000	-10.000000	0.200000	-19.616667	556.833313	1023.000000	1023.000000	2046.000000
4.060000	0.012323	7.282944	2.192552	3.072511	1.848640	0.169241	0.000000	-10.000000	0.216667	-20.233334	550.166687	1023.000000	1023.000000	2046.000000
4.080000	0.011707	6.918990	2.027141	2.982133	1.788424	0.121293	0.000000	-10.000000	0.250000	-20.666668	543.500000	1023.000000	1023.000000	2046.000000
4.100000	0.011251	6.649509	1.868014	3.010318	1.794554	-0.023377	0.000000	-10.000000	0.283333	-21.083334	534.166687	1023.000000	1023.000000	2046.000000
4.120000	0.010878	6.428883	1.796290	2.955276	1.783051	-0.105734	0.000000	-10.000000	0.300000	-21.283335	527.166687	1023.000000	1023.000000	2046.000000
4.140000	0.010196	6.025866	1.698046	2.846126	1.773804	-0.292109	0.000000	-10.000000	0.300000	-21.600000	520.166687	1023.000000	1023.000000	2046.000000
4.160000	0.008855	5.233026	1.495723	2.520113	1.654343	-0.437153	0.000000	-10.000000	0.300000	-21.816668	515.333313	1023.000000	1023.000000	2046.000000
4.180000	0.007158	4.230123	1.317730	2.070086	1.412903	-0.570597	0.000000	-10.000000	0.300000	-22.000000	508.166656	1023.000000	1023.000000	2046.000000
4.200000	0.005231	3.091312	1.095222	1.636446	1.125015	-0.765371	0.000000	-10.000000	0.291667	-21.966667	500.833344	1023.000000	1023.000000	2046.000000
4.220000	0.003525	2.083357	0.806271	1.324239	0.947890	-0.995044	0.000000	-10.000000	0.291667	-21.850000	493.500000	1023.000000	1023.000000	2046.000000
4.240000	0.002131	1.259622	0.580245	1.114311	0.815010	-1.249945	0.000000	-10.000000	0.291667	-21.883333	486.166656	1023.000000	1023.000000	2046.000000
4.260000	0.000849	0.501676	0.361468	0.853601	0.685080	-1.398473	0.000000	-10.000000	0.308333	-22.250000	478.833344	1023.000000	1023.000000	2046.000000
4.280000	-0.000766	-0.452471	0.036919	0.467665	0.583966	-1.541021	0.000000	-10.000000	0.308333	-22.633333	471.500000	1023.000000	1023.000000	2046.000000
4.300000	-0.002113	-1.248803	-0.188442	0.160932	0.312604	-1.533896	0.000000	-10.000000	0.325000	-22.900000	463.833344	1023.000000	1023.000000	2046.000000
4.320000	-0.002909	-1.719379	-0.470157	0.152434	0.266054	-1.667710	0.000000	-10.000000	0.325000	-23.200001	456.166656	1023.000000	1023.000000	2046.000000
4.340000	-0.003605	-2.130604	-0.676556	0.088740	0.216280	-1.759069	0.000000	-10.000000	0.333333	-23.316668	448.500000	1023.000000	1023.000000	2046.000000
4.360000	-0.004472	-2.642938	-0.937896	0.012550	0.202103	-1.919694	0.000000	-10.000000	0.325000	-23.616667	440.833344	1023.000000	1023.000000	2046.000000
4.380000	-0.005238	-3.095409	-1.106238	-0.231719	0.089982	-1.847435	0.000000	-10.000000	0.333333	-23.683334	433.000000	1023.000000	1023.000000	2046.000000
4.400000	-0.005677	-3.354990	-1.254953	-0.287184	0.019996	-1.832849	0.000000	-10.000000	0.341667	-23.916668	425.000000	1023.000000	1023.000000	2046.000000
4.420000	-0.005631	-3.328073	-1.379131	-0.186887	0.065772	-1.827827	0.000000	-10.000000	0.350000	-23.966667	419.666656	1023.000000	1023.000000	2046.000000
4.440000	-0.005630	-3.327410	-1.505466	-0.141874	0.121147	-1.801218	0.000000	-10.000000	0.350000	-24.050001	411.666656	1023.000000	1023.000000	2046.000000
4.460000	-0.005998	-3.544626	-1.735489	-0.177224	0.148368	-1.780281	0.000000	-10.000000	0.350000	-24.033335	403.666656	1023.000000	1023.000000	2046.000000
4.480000	-0.006830	-4.036572	-1.965966	-0.356353	0.034222	-1.748475	0.000000	-10.000000	0.350000	-24.050001	393.000000	1023.000000	1023.000000	2046.000000
4.500000	-0.008241	-4.870414	-2.312072	-0.501580	-0.198934	-1.857828	0.000000	-10.000000	0.350000	-24.033333	385.000000	1023.000000	1023.000000	2046.000000
4.520000	-0.009867	-5.831298	-2.638741	-0.727445	-0.525787	-1.939326	0.000000	-10.000000	0.350000	-24.066668	377.000000	1023.000000	1023.000000	2046.000000
4.540000	-0.011185	-6.610516	-3.009457	-0.783358	-0.638927	-2.178775	0.000000	-10.000000	0.350000	-24.133333	369.000000	1023.000000	1023.000000	2046.000000
4.560000	-0.012446	-7.355573	-3.266829	-0.911067	-0.783248	-2.394429	0.000000	-10.000000	0.350000	-24.000000	361.000000	1023.000000	1023.000000	2046.000000
4.580000	-0.013464	-7.957403	-3.396234	-1.128070	-0.853621	-2.579478	0.000000	-10.000000	0.350000	-23.816668	353.000000	1023.000000	1023.000000	2046.000000
4.600000	-0.014716	-8.697391	-3.565262	-1.512499	-0.893750	-2.725879	0.000000	-10.000000	0.350000	-23.400002	345.000000	1023.000000	1023.000000	2046.000000
4.620000	-0.015861	-9.374013	-3.659859	-1.863256	-1.001768	-2.849129	0.000000	-10.000000	0.341667	-23.300001	337.000000	1023.000000	1023.000000	2046.000000
4.640000	-0.016953	-10.019410	-3.738867	-2.122035	-1.168503	-2.990005	0.000000	-10.000000	0.333333	-23.216667	331.666656	1023.000000	1023.000000	2046.000000
4.660000	-0.018424	-10.888545	-3.962500	-2.262641	-1.431451	-3.231953	0.000000	-10.000000	0.325000	-23.033335	324.000000	1023.000000	1023.000000	2046.000000
4.680000	-0.019901	-11.761716	-4.144088	-2.315345	-1.749472	-3.552811	0.000000	-10.000000	0.333333	-22.733334	316.333344	1023.000000	1023.000000	2046.000000
4.700000	-0.021260	-12.564548	-4.388947	-2.383904	-2.037585	-3.754112	0.000000	-10.000000	0.325000	-22.350000	306.333344	1023.000000	1023.000000	2046.000000
4.720000	-0.022651	-13.386465	-4.701693	-2.527908	-2.242161	-3.914703	0.000000	-10.000000	0.316667	-22.216667	298.833344	1023.000000	1023.000000	2046.000000
4.740000	-0.023819	-14.076920	-4.982481	-2.648746	-2.478450	-3.967242	0.000000	-10.000000	0.300000	-21.950001	291.500000	1023.000000	1023.000000	2046.000000
4.760000	-0.024931	-14.734004	-5.318505	-2.720832	-2.717927	-3.976739	0.000000	-10.000000	0.300000	-21.916668	284.166656	1023.000000	1023.000000	2046.000000
4.780000	-0.025808	-15.252749	-5.660626	-2.731380	-2.890038	-3.970706	0.000000	-10.000000	0.300000	-21.900002	279.333344	1023.000000	1023.000000	2046.000000
4.800000	-0.026353	-15.574797	-5.977812	-2.696604	-2.947192	-3.953189	0.000000	-10.000000	0.308333	-22.183334	272.000000	1023.000000	1023.000000	2046.000000
4.820000	-0.026855	-15.871041	-6.175541	-2.636706	-3.054986	-4.003808	0.000000	-10.000000	0.308333	-22.383333	264.666656	1023.000000	1023.000000	2046.000000
4.840000	-0.027228	-16.091722	-6.355327	-2.670026	-3.075037	-3.991331	0.000000	-10.000000	0.308333	-22.583334	257.333344	1023.000000	1023.000000	2046.000000
4.860000	-0.027966	-16.527893	-6.587729	-2.770805	-3.151926	-4.017433	0.000000	-10.000000	0.316667	-22.600000	250.000000	1023.000000	1023.000000	2046.000000
4.880000	-0.028496	-16.841347	-6.685759	-2.880505	-3.335732	-3.939352	0.000000	-10.000000	0.325000	-22.516666	242.333328	1023.000000	1023.000000	2046.000000
4.900000	-0.028519	-16.854790	-6.737462	-2.918851	-3.354466	-3.844012	0.000000	-10.000000	0.333333	-22.466667	232.333328	1023.000000	1023.000000	2046.000000
4.920000	-0.028477	-16.829906	-6.786329	-2.910290	-3.286106	-3.847181	0.000000	-10.000000	0.325000	-22.466667	227.333328	1023.000000	1023.000000	2046.000000
4.940000	-0.028485	-16.834400	-6.831552	-2.852008	-3.242212	-3.908627	0.000000	-10.000000	0.316667	-22.566668	222.333328	1023.000000	1023.000000	2046.000000
4.960000	-0.028760	-16.996906	-6.939435	-2.951499	-3.192129	-3.913842	0.000000	-10.000000	0.308333	-22.483334	217.166672	1023.000000	1023.000000	2046.000000
4.980000	-0.029105	-17.200993	-7.076475	-3.100060	-3.157021	-3.867438	0.000000	-10.000000	0.308333	-22.366667	207.166672	1023.000000	1023.000000	2046.000000
5.000000	-0.029686	-17.544252	-7.123451	-3.315938	-3.278493	-3.826370	0.000000	-10.000000	0.308333	-22.016666	197.333328	1023.000000	1023.000000	2046.000000
5.020000	-0.030274	-17.891682	-7.238135	-3.309419	-3.346440	-3.997689	0.000000	-10.000000	0.308333	-21.816666	187.500000	1023.000000	1023.000000	2046.000000
5.040000	-0.031033	-18.340679	-7.332391	-3.490257	-3.364908	-4.153123	0.000000	-10.000000	0.300000	-21.650000	182.500000	1023.000000	1023.000000	2046.000000
5.060000	-0.032265	-19.068769	-7.523585	-3.816472	-3.455502	-4.273210	0.000000	-10.000000	0.300000	-21.500000	177.666672	1023.000000	1023.000000	2046.000000
5.080000	-0.033945	-20.061314	-7.674091	-4.220090	-3.705156	-4.461976	0.000000	-10.000000	0.300000	-21.266666	173.000000	1023.000000	1023.000000	2046.000000
5.100000	-0.035354	-20.894337	-7.865003	-4.554996	-3.897550	-4.576787	0.000000	-10.000000	0.266667	-20.683334	163.666672	1023.000000	1023.000000	2046.000000
5.120000	-0.036293	-21.448902	-8.039440	-4.807374	-4.012085	-4.590003	0.000000	-10.000000	0.233333	-19.983334	154.500000	1023.000000	1023.000000	2046.000000
5.140000	-0.037147	-21.953625	-8.203296	-4.960973	-4.075161	-4.714194	0.000000	-10.000000	0.200000	-19.366667	147.666672	1023.000000	1023.000000	2046.000000
5.160000	-0.037780	-22.327978	-8.368035	-5.078558	-4.068938	-4.812447	0.000000	-10.000000	0.191667	-19.016666	143.500000	1023.000000	1023.000000	2046.000000
5.180000	-0.038523	-22.767115	-8.543143	-5.241197	-4.102907	-4.879867	0.000000	-10.000000	0.191667	-18.716667	139.166672	1023.000000	1023.000000	2046.000000
5.200000	-0.039333	-23.245510	-8.730015	-5.410660	-4.152128	-4.952708	0.000000	-10.000000	0.175000	-18.083334	130.833328	1023.000000	1023.000000	2046.000000
5.220000	-0.039949	-23.609886	-8.867621	-5.584526	-4.243890	-4.913849	0.000000	-10.000000	0.175000	-17.550001	122.833336	1023.000000	1023.000000	2046.000000
5.240000	-0.040428	-23.892694	-9.025969	-5.702170	-4.289652	-4.874904	0.000000	-10.000000	0.166667	-17.233334	117.166664	1023.000000	1023.000000	2046.000000
5.260000	-0.040568	-23.975840	-9.113684	-5.683078	-4.302422	-4.876657	0.000000	-10.000000	0.166667	-17.066668	113.500000	1023.000000	1023.000000	2046.000000
5.280000	-0.040570	-23.976795	-9.144197	-5.671393	-4.257264	-4.903940	0.000000	-10.000000	0.158333	-16.633333	107.833336	1023.000000	1023.000000	2046.000000
5.300000	-0.040443	-23.901665	-9.183280	-5.672310	-4.115715	-4.930360	0.000000	-10.000000	0.150000	-16.200001	102.166664	1023.000000	1023.000000	2046.000000
5.320000	-0.040118	-23.709780	-9.118252	-5.717716	-4.043699	-4.830113	0.000000	-10.000000	0.150000	-15.750000	96.666664	1023.000000	1023.000000	2046.000000
5.340000	-0.040045	-23.666824	-9.138762	-5.720276	-3.967618	-4.840170	0.000000	-10.000000	0.116667	-15.250000	91.500000	1023.000000	1023.000000	2046.000000
5.360000	-0.040141	-23.723557	-9.204874	-5.832839	-3.970328	-4.715516	0.000000	-10.000000	0.083333	-14.750000	86.333336	1023.000000	1023.000000	2046.000000
5.380000	-0.040342	-23.841898	-9.281542	-5.942350	-4.029388	-4.588618	0.000000	-10.000000	0.050000	-14.333333	81.333336	1023.000000	1023.000000	2046.000000
5.400000	-0.040761	-24.089556	-9.425467	-5.999074	-4.118581	-4.546433	0.000000	-10.000000	0.066667	-13.900001	76.666664	1023.000000	1023.000000	2046.000000
5.420000	-0.040972	-24.214243	-9.529382	-5.881675	-4.228662	-4.574524	0.000000	-10.000000	0.083333	-13.466667	72.000000	1023.000000	1023.000000	2046.000000
5.440000	-0.041870	-24.745218	-9.748779	-5.970818	-4.306937	-4.718684	0.000000	-10.000000	0.083333	-13.150001	67.333336	1023.000000	1023.000000	2046.000000
5.460000	-0.042739	-25.258770	-9.930764	-6.082242	-4.379964	-4.865798	0.000000	-10.000000	0.066667	-12.983334	64.333336	1023.000000	1023.000000	2046.000000
5.480000	-0.043840	-25.909563	-10.060503	-6.222761	-4.489959	-5.136339	0.000000	-10.000000	0.041667	-12.583334	60.000000	1023.000000	1023.000000	2046.000000
5.500000	-0.044589	-26.352312	-10.120589	-6.456131	-4.524154	-5.251439	0.000000	-10.000000	0.025000	-11.650001	54.666668	1023.000000	1023.000000	2046.000000
5.520000	-0.045414	-26.839787	-10.156903	-6.793980	-4.560915	-5.327989	0.000000	-10.000000	0.008333	-10.883333	50.666668	1023.000000	1023.000000	2046.000000
5.540000	-0.046151	-27.275007	-10.169255	-7.067712	-4.572685	-5.465355	0.000000	-10.000000	0.000000	-10.233334	46.833332	1023.000000	1023.000000	2046.000000
5.560000	-0.047146	-27.863365	-10.257010	-7.289931	-4.722849	-5.593574	0.000000	-10.000000	0.000000	-9.950000	44.500000	1023.000000	1023.000000	2046.000000
5.580000	-0.048440	-28.628164	-10.397474	-7.415613	-5.020010	-5.795065	0.000000	-10.000000	0.000000	-9.433333	41.166668	1023.000000	1023.000000	2046.000000
5.600000	-0.049678	-29.359919	-10.584127	-7.461330	-5.359465	-5.954995	0.000000	-10.000000	0.000000	-8.916667	38.000000	1023.000000	1023.000000	2046.000000
5.620000	-0.050531	-29.864111	-10.773205	-7.495327	-5.621937	-5.973640	0.000000	-10.000000	0.000000	-8.333333	35.166668	1023.000000	1023.000000	2046.000000
5.640000	-0.051229	-30.276079	-11.028271	-7.440983	-5.702819	-6.104006	0.000000	-10.000000	0.000000	-7.900000	32.333332	1023.000000	1023.000000	2046.000000
5.660000	-0.051684	-30.545532	-11.235854	-7.381311	-5.763649	-6.164717	0.000000	-10.000000	0.000000	-7.500000	29.666666	1023.000000	1023.000000	2046.000000
5.680000	-0.052159	-30.826248	-11.399574	-7.364473	-5.908042	-6.154159	0.000000	-10.000000	-0.008333	-7.150000	27.000000	1023.000000	1023.000000	2046.000000
5.700000	-0.052753	-31.176815	-11.670588	-7.377666	-5.965809	-6.162752	0.000000	-10.000000	-0.008333	-6.883334	24.666666	1023.000000	1023.000000	2046.000000
5.720000	-0.053269	-31.482227	-11.891840	-7.472025	-6.026729	-6.091632	0.000000	-10.000000	-0.025000	-6.716667	22.500000	1023.000000	1023.000000	2046.000000
5.740000	-0.053683	-31.726547	-12.003191	-7.518357	-6.227728	-5.977271	0.000000	-10.000000	-0.025000	-6.700000	20.166666	1023.000000	1023.000000	2046.000000
5.760000	-0.053656	-31.710613	-12.081772	-7.432389	-6.273761	-5.922691	0.000000	-10.000000	-0.033333	-6.583333	17.833334	1023.000000	1023.000000	2046.000000
5.780000	-0.053294	-31.496950	-12.105539	-7.281962	-6.232414	-5.877035	0.000000	-10.000000	-0.025000	-6.316667	15.500000	1023.000000	1023.000000	2046.000000
5.800000	-0.052907	-31.267826	-12.066463	-7.206842	-6.130702	-5.863818	0.000000	-10.000000	-0.025000	-6.050000	13.500000	1023.000000	1023.000000	2046.000000
5.820000	-0.052594	-31.082783	-11.976373	-7.198307	-6.041857	-5.866246	0.000000	-10.000000	-0.033333	-5.966667	11.500000	1023.000000	1023.000000	2046.000000
5.840000	-0.052651	-31.116953	-11.988451	-7.288606	-5.984361	-5.855535	0.000000	-10.000000	-0.033333	-6.150000	9.500000	1023.000000	1023.000000	2046.000000
5.860000	-0.052533	-31.046734	-12.062648	-7.306315	-5.881310	-5.796461	0.000000	-10.000000	-0.025000	-6.316667	7.500000	1023.000000	1023.000000	2046.000000
5.880000	-0.052469	-31.009125	-12.087026	-7.339869	-5.861203	-5.721029	0.000000	-10.000000	-0.016667	-6.350000	5.500000	1023.000000	1023.000000	2046.000000
5.900000	-0.052288	-30.902229	-12.047589	-7.414833	-5.834375	-5.605433	0.000000	-10.000000	-0.008333	-6.250000	3.500000	1023.000000	1023.000000	2046.000000
5.920000	-0.052288	-30.902229	-11.982637	-7.436001	-5.866172	-5.617420	0.000000	-10.000000	-0.016667	-6.250000	1.500000	1023.000000	1023.000000	2046.000000
5.940000	-0.052192	-30.845404	-11.949985	-7.485777	-5.813897	-5.595746	0.000000	-10.000000	-0.016667	-6.416667	-0.500000	1023.000000	1023.000000	2046.000000
5.960000	-0.052520	-31.039558	-11.953522	-7.495551	-5.832433	-5.758053	0.000000	-10.000000	-0.025000	-6.616667	-2.500000	1023.000000	1023.000000	2046.000000
5.980000	-0.053005	-31.325836	-11.942035	-7.601734	-5.890438	-5.891630	0.000000	-10.000000	-0.025000	-6.683333	-4.500000	1023.000000	1023.000000	2046.000000
6.000000	-0.053962	-31.891397	-11.980070	-7.865169	-6.004320	-6.041839	0.000000	-10.000000	-0.033333	-6.433333	-6.500000	1023.000000	1023.000000	2046.000000
6.020000	-0.054914	-32.454399	-12.115736	-8.143483	-6.044991	-6.150190	0.000000	-10.000000	-0.041667	-5.933333	-8.500000	1023.000000	1023.000000	2046.000000
6.040000	-0.055753	-32.949982	-12.198497	-8.340797	-6.158316	-6.252373	0.000000	-10.000000	-0.050000	-5.350000	-10.500000	1023.000000	1023.000000	2046.000000
6.060000	-0.056371	-33.315350	-12.308500	-8.521964	-6.220988	-6.263896	0.000000	-10.000000	-0.050000	-4.866667	-12.500000	1023.000000	1023.000000	2046.000000
6.080000	-0.056686	-33.501423	-12.371211	-8.624882	-6.266483	-6.238846	0.000000	-10.000000	-0.050000	-4.600000	-14.166667	1023.000000	1023.000000	2046.000000
6.100000	-0.056851	-33.598743	-12.315416	-8.670227	-6.383467	-6.229634	0.000000	-10.000000	-0.050000	-4.500000	-15.833333	1023.000000	1023.000000	2046.000000
6.120000	-0.056683	-33.499672	-12.422711	-8.696953	-6.221252	-6.158756	0.000000	-10.000000	-0.050000	-4.400000	-17.166666	1023.000000	1023.000000	2046.000000
6.140000	-0.056404	-33.334518	-12.372778	-8.630630	-6.125321	-6.205787	0.000000	-10.000000	-0.050000	-4.183333	-18.833334	1023.000000	1023.000000	2046.000000
6.160000	-0.056171	-33.197132	-12.336282	-8.608514	-6.027678	-6.224659	0.000000	-10.000000	-0.050000	-3.883333	-20.166666	1023.000000	1023.000000	2046.000000
6.180000	-0.056036	-33.117302	-12.389608	-8.615110	-5.922049	-6.190536	0.000000	-10.000000	-0.050000	-3.633333	-21.500000	1023.000000	1023.000000	2046.000000
6.200000	-0.056111	-33.161499	-12.413591	-8.658979	-5.935690	-6.153239	0.000000	-10.000000	-0.050000	-3.450000	-22.666666	1023.000000	1023.000000	2046.000000
6.220000	-0.055934	-33.056911	-12.379592	-8.658212	-5.934773	-6.084334	0.000000	-10.000000	-0.050000	-3.266667	-23.833334	1023.000000	1023.000000	2046.000000
6.240000	-0.055687	-32.910969	-12.331823	-8.607190	-5.885836	-6.086119	0.000000	-10.000000	-0.050000	-3.083333	-25.000000	1023.000000	1023.000000	2046.000000
6.260000	-0.055234	-32.643070	-12.188745	-8.652497	-5.863594	-5.938234	0.000000	-10.000000	-0.050000	-2.900000	-26.000000	1023.000000	1023.000000	2046.000000
6.280000	-0.054367	-32.130875	-12.068321	-8.578148	-5.719916	-5.764489	0.000000	-10.000000	-0.050000	-2.750000	-27.000000	1023.000000	1023.000000	2046.000000
6.300000	-0.053613	-31.685431	-11.996837	-8.462458	-5.550810	-5.675327	0.000000	-10.000000	-0.050000	-2.616667	-28.000000	1023.000000	1023.000000	2046.000000
6.320000	-0.053101	-31.382534	-11.940306	-8.401076	-5.418761	-5.622390	0.000000	-10.000000	-0.050000	-2.533333	-28.833334	1023.000000	1023.000000	2046.000000
6.340000	-0.052685	-31.136570	-11.907877	-8.288139	-5.325830	-5.614724	0.000000	-10.000000	-0.050000	-2.483333	-29.666666	1023.000000	1023.000000	2046.000000
6.360000	-0.052786	-31.196527	-11.949410	-8.320531	-5.357504	-5.569083	0.000000	-10.000000	-0.050000	-2.383333	-30.500000	1023.000000	1023.000000	2046.000000
6.380000	-0.053696	-31.734518	-12.195659	-8.411128	-5.457583	-5.670147	0.000000	-10.000000	-0.041667	-2.283333	-31.333334	1023.000000	1023.000000	2046.000000
6.400000	-0.054509	-32.214909	-12.323704	-8.510058	-5.590571	-5.790577	0.000000	-10.000000	-0.041667	-2.133333	-32.166668	1023.000000	1023.000000	2046.000000
6.420000	-0.055435	-32.761921	-12.443592	-8.645251	-5.742753	-5.930325	0.000000	-10.000000	-0.041667	-1.900000	-32.666668	1023.000000	1023.000000	2046.000000
6.440000	-0.056004	-33.098122	-12.432442	-8.831268	-5.858780	-5.975633	0.000000	-10.000000	-0.058333	-1.166667	-33.000000	1023.000000	1023.000000	2046.000000
6.460000	-0.056267	-33.253529	-12.353367	-8.979242	-5.905942	-6.014978	0.000000	-10.000000	-0.066667	-0.216667	-33.000000	1023.000000	1023.000000	2046.000000
6.480000	-0.056247	-33.242023	-12.233216	-9.157992	-5.823538	-6.027278	0.000000	-10.000000	-0.075000	0.750000	-33.000000	1023.000000	1023.000000	2046.000000
6.500000	-0.056284	-33.263958	-12.204175	-9.154345	-5.643607	-6.261832	0.000000	-10.000000	-0.066667	1.266667	-33.000000	1023.000000	1023.000000	2046.000000
6.520000	-0.057024	-33.701149	-12.219186	-9.147464	-5.791005	-6.543495	0.000000	-10.000000	-0.075000	1.600000	-33.000000	1023.000000	1023.000000	2046.000000
6.540000	-0.058295	-34.452168	-12.353063	-9.237423	-6.120522	-6.741158	0.000000	-10.000000	-0.066667	1.833333	-33.000000	1023.000000	1023.000000	2046.000000
6.560000	-0.059477	-35.150696	-12.562871	-9.348580	-6.419291	-6.819955	0.000000	-10.000000	-0.066667	2.100000	-33.000000	1023.000000	1023.000000	2046.000000
6.580000	-0.060092	-35.514606	-12.715647	-9.406381	-6.661558	-6.731020	0.000000	-10.000000	-0.058333	2.316667	-33.000000	1023.000000	1023.000000	2046.000000
6.600000	-0.060112	-35.526211	-12.843873	-9.323136	-6.685236	-6.673964	0.000000	-10.000000	-0.058333	2.483333	-33.000000	1023.000000	1023.000000	2046.000000
6.620000	-0.059954	-35.432861	-12.922195	-9.090154	-6.681987	-6.738524	0.000000	-10.000000	-0.066667	2.616667	-33.000000	1023.000000	1023.000000	2046.000000
6.640000	-0.059719	-35.293751	-13.017768	-8.936472	-6.627300	-6.712211	0.000000	-10.000000	-0.075000	2.716667	-33.000000	1023.000000	1023.000000	2046.000000
6.660000	-0.059669	-35.264088	-13.089916	-8.807790	-6.663567	-6.702816	0.000000	-10.000000	-0.075000	2.816667	-33.000000	1023.000000	1023.000000	2046.000000
6.680000	-0.059576	-35.209637	-13.179040	-8.748429	-6.678130	-6.604039	0.000000	-10.000000	-0.066667	2.950000	-33.000000	1023.000000	1023.000000	2046.000000
6.700000	-0.059345	-35.072598	-13.215733	-8.727107	-6.667005	-6.462752	0.000000	-10.000000	-0.058333	3.183333	-33.000000	1023.000000	1023.000000	2046.000000
6.720000	-0.059098	-34.927208	-13.138987	-8.708328	-6.744004	-6.335890	0.000000	-10.000000	-0.075000	3.616667	-33.000000	1023.000000	1023.000000	2046.000000
6.740000	-0.058623	-34.646175	-13.069594	-8.622339	-6.734560	-6.219682	0.000000	-10.000000	-0.091667	4.200000	-33.000000	1023.000000	1023.000000	2046.000000
6.760000	-0.057865	-34.198151	-12.985465	-8.603475	-6.524711	-6.084498	0.000000	-10.000000	-0.100000	4.783333	-33.000000	1023.000000	1023.000000	2046.000000
6.780000	-0.057157	-33.780075	-12.836848	-8.499173	-6.364152	-6.079901	0.000000	-10.000000	-0.100000	5.050000	-33.000000	1023.000000	1023.000000	2046.000000
6.800000	-0.056404	-33.334557	-12.761834	-8.436909	-6.103469	-6.032344	0.000000	-10.000000	-0.100000	5.166667	-33.000000	1023.000000	1023.000000	2046.000000
6.820000	-0.055602	-32.860821	-12.572354	-8.298634	-5.959668	-6.030164	0.000000	-10.000000	-0.100000	5.450000	-33.000000	1023.000000	1023.000000	2046.000000
6.840000	-0.054927	-32.462002	-12.433346	-8.250791	-5.815431	-5.962434	0.000000	-10.000000	-0.108333	6.033333	-33.000000	1023.000000	1023.000000	2046.000000
6.860000	-0.054146	-32.000130	-12.256804	-8.202990	-5.657479	-5.882856	0.000000	-10.000000	-0.125000	6.800000	-24.000000	1023.000000	1023.000000	2046.000000
6.880000	-0.053844	-31.821991	-12.148598	-8.282754	-5.558424	-5.832215	0.000000	-10.000000	-0.125000	7.850000	-4.000000	1023.000000	1023.000000	2046.000000
6.900000	-0.053722	-31.749533	-11.982329	-8.425399	-5.607243	-5.734562	0.000000	-10.000000	-0.116667	8.683333	16.000000	1023.000000	1023.000000	2046.000000
6.920000	-0.053520	-31.630182	-11.887889	-8.474042	-5.563068	-5.705183	0.000000	-10.000000	-0.100000	9.250000	27.000000	1023.000000	1023.000000	2046.000000
6.940000	-0.053377	-31.545929	-11.851753	-8.479788	-5.427536	-5.786850	0.000000	-10.000000	-0.108333	9.533334	28.000000	1023.000000	1023.000000	2046.000000
6.960000	-0.053447	-31.587069	-11.787153	-8.550726	-5.295811	-5.953379	0.000000	-10.000000	-0.133333	10.250000	30.000000	1023.000000	1023.000000	2046.000000
6.980000	-0.053303	-31.501835	-11.639071	-8.636483	-5.242746	-5.983536	0.000000	-10.000000	-0.158333	11.183333	33.333332	1023.000000	1023.000000	2046.000000
7.000000	-0.053254	-31.473127	-11.561145	-8.739452	-5.237221	-5.935309	0.000000	-10.000000	-0.175000	12.083334	37.000000	1023.000000	1023.000000	2046.000000
7.020000	-0.053064	-31.361044	-11.506105	-8.802607	-5.174588	-5.877744	0.000000	-10.000000	-0.183333	12.616667	41.000000	1023.000000	1023.000000	2046.000000
7.040000	-0.052577	-31.073172	-11.399672	-8.864902	-5.079952	-5.728645	0.000000	-10.000000	-0.183333	13.150001	45.000000	1023.000000	1023.000000	2046.000000
7.060000	-0.051853	-30.645390	-11.283568	-8.846152	-4.926581	-5.589087	0.000000	-10.000000	-0.208333	13.650001	49.166668	1023.000000	1023.000000	2046.000000
7.080000	-0.050785	-30.013878	-11.154093	-8.710449	-4.691821	-5.457515	0.000000	-10.000000	-0.208333	14.366667	53.500000	1023.000000	1023.000000	2046.000000
7.100000	-0.049722	-29.385544	-10.977611	-8.569063	-4.482793	-5.356077	0.000000	-10.000000	-0.225000	14.700001	58.166668	1023.000000	1023.000000	2046.000000
7.120000	-0.048613	-28.730503	-10.838668	-8.439981	-4.219381	-5.232473	0.000000	-10.000000	-0.225000	15.000000	63.000000	1023.000000	1023.000000	2046.000000
7.140000	-0.047377	-27.999979	-10.635577	-8.243321	-3.985849	-5.135231	0.000000	-10.000000	-0.241667	15.133333	68.000000	1023.000000	1023.000000	2046.000000
7.160000	-0.046428	-27.438856	-10.476236	-8.117644	-3.817355	-5.027619	0.000000	-10.000000	-0.250000	15.483334	73.000000	1023.000000	1023.000000	2046.000000
7.180000	-0.045426	-26.846806	-10.242135	-8.025477	-3.723310	-4.855884	0.000000	-10.000000	-0.250000	15.616667	78.166664	1023.000000	1023.000000	2046.000000
7.200000	-0.044268	-26.162647	-10.038487	-7.924799	-3.535187	-4.664174	0.000000	-10.000000	-0.250000	15.816667	83.333336	1023.000000	1023.000000	2046.000000
7.220000	-0.043007	-25.417126	-9.757545	-7.777958	-3.386821	-4.494801	0.000000	-10.000000	-0.258333	16.133333	88.666664	1023.000000	1023.000000	2046.000000
7.240000	-0.041504	-24.529106	-9.520185	-7.670344	-3.085068	-4.253509	0.000000	-10.000000	-0.275000	16.600000	94.000000	1023.000000	1023.000000	2046.000000
7.260000	-0.039882	-23.570457	-9.215302	-7.389238	-2.824383	-4.141533	0.000000	-10.000000	-0.291667	17.000000	99.500000	1023.000000	1023.000000	2046.000000
7.280000	-0.038298	-22.634396	-8.933925	-7.175868	-2.519251	-4.005351	0.000000	-10.000000	-0.291667	17.316668	105.000000	1023.000000	1023.000000	2046.000000
7.300000	-0.037064	-21.904913	-8.667664	-7.011245	-2.326670	-3.899333	0.000000	-10.000000	-0.275000	17.600000	110.666664	1023.000000	1023.000000	2046.000000
7.320000	-0.035938	-21.239321	-8.433718	-6.916512	-2.204895	-3.684196	0.000000	-10.000000	-0.258333	17.850000	116.500000	1023.000000	1023.000000	2046.000000
7.340000	-0.035161	-20.780132	-8.332506	-6.851191	-2.163041	-3.433394	0.000000	-10.000000	-0.283333	17.966667	122.500000	1023.000000	1023.000000	2046.000000
7.360000	-0.034819	-20.577860	-8.283818	-6.795322	-2.142503	-3.356218	0.000000	-10.000000	-0.283333	18.000000	128.500000	1023.000000	1023.000000	2046.000000
7.380000	-0.034634	-20.468788	-8.312564	-6.648888	-2.043812	-3.463526	0.000000	-10.000000	-0.300000	18.233334	134.500000	1023.000000	1023.000000	2046.000000
7.400000	-0.034117	-20.163294	-8.195125	-6.500119	-1.891093	-3.576958	0.000000	-10.000000	-0.283333	18.566668	140.500000	1023.000000	1023.000000	2046.000000
7.420000	-0.033673	-19.900820	-8.011327	-6.496351	-1.817038	-3.576104	0.000000	-10.000000	-0.308333	19.183334	146.666672	1023.000000	1023.000000	2046.000000
7.440000	-0.033174	-19.605812	-7.747702	-6.499628	-1.794276	-3.564205	0.000000	-10.000000	-0.325000	19.600000	153.000000	1023.000000	1023.000000	2046.000000
7.460000	-0.032629	-19.283518	-7.503222	-6.520977	-1.751347	-3.507971	0.000000	-10.000000	-0.341667	20.216667	159.500000	1023.000000	1023.000000	2046.000000
7.480000	-0.032669	-19.307634	-7.430132	-6.489580	-1.777948	-3.609974	0.000000	-10.000000	-0.341667	20.400002	166.166672	1023.000000	1023.000000	2046.000000
7.500000	-0.033173	-19.605236	-7.391269	-6.400370	-2.014925	-3.798672	0.000000	-10.000000	-0.333333	20.333334	172.833328	1023.000000	1023.000000	2046.000000
7.520000	-0.033573	-19.841669	-7.395193	-6.385550	-2.204654	-3.856273	0.000000	-10.000000	-0.325000	20.083334	179.666672	1023.000000	1023.000000	2046.000000
7.540000	-0.033408	-19.743967	-7.472938	-6.241692	-2.142960	-3.886376	0.000000	-10.000000	-0.325000	19.816668	186.500000	1023.000000	1023.000000	2046.000000
7.560000	-0.032888	-19.436968	-7.402686	-6.070507	-2.096596	-3.867178	0.000000	-10.000000	-0.325000	19.833334	193.166672	1023.000000	1023.000000	2046.000000
7.580000	-0.032449	-19.177197	-7.386016	-5.927205	-2.115434	-3.748541	0.000000	-10.000000	-0.325000	19.800001	199.833328	1023.000000	1023.000000	2046.000000
7.600000	-0.031960	-18.888582	-7.430395	-5.786228	-2.091251	-3.580708	0.000000	-10.000000	-0.333333	20.166666	206.333328	1023.000000	1023.000000	2046.000000
7.620000	-0.031157	-18.413546	-7.296443	-5.621649	-2.165415	-3.330039	0.000000	-10.000000	-0.350000	20.383333	213.166672	1023.000000	1023.000000	2046.000000
7.640000	-0.029952	-17.701708	-7.218898	-5.347034	-1.967866	-3.167909	0.000000	-10.000000	-0.350000	20.633333	219.833328	1023.000000	1023.000000	2046.000000
7.660000	-0.028645	-16.929453	-7.129679	-5.029128	-1.689503	-3.081143	0.000000	-10.000000	-0.350000	20.666668	226.666672	1023.000000	1023.000000	2046.000000
7.680000	-0.027381	-16.182270	-6.881999	-4.728416	-1.584610	-2.987246	0.000000	-10.000000	-0.341667	20.950001	233.500000	1023.000000	1023.000000	2046.000000
7.700000	-0.026244	-15.509953	-6.752984	-4.530217	-1.444654	-2.782098	0.000000	-10.000000	-0.350000	20.933332	240.500000	1023.000000	1023.000000	2046.000000
7.720000	-0.024754	-14.629787	-6.508718	-4.355366	-1.265338	-2.500367	0.000000	-10.000000	-0.358333	20.983334	247.500000	1023.000000	1023.000000	2046.000000
7.740000	-0.023281	-13.759369	-6.126597	-4.175491	-1.140079	-2.317202	0.000000	-10.000000	-0.358333	20.866667	254.500000	1023.000000	1023.000000	2046.000000
7.760000	-0.021571	-12.748476	-5.814292	-3.942005	-0.841550	-2.150628	0.000000	-10.000000	-0.358333	20.916668	261.500000	1023.000000	1023.000000	2046.000000
7.780000	-0.019881	-11.749453	-5.506836	-3.674787	-0.521428	-2.046402	0.000000	-10.000000	-0.350000	20.983334	268.500000	1023.000000	1023.000000	2046.000000
7.800000	-0.018040	-10.661626	-5.110022	-3.390863	-0.264162	-1.896579	0.000000	-10.000000	-0.350000	20.866667	275.500000	1023.000000	1023.000000	2046.000000
7.820000	-0.016376	-9.678487	-4.781848	-3.291883	0.045434	-1.650190	0.000000	-10.000000	-0.358333	21.083334	282.500000	1023.000000	1023.000000	2046.000000
7.840000	-0.015112	-8.931269	-4.379719	-3.217095	0.187775	-1.522230	0.000000	-10.000000	-0.358333	21.133333	289.500000	1023.000000	1023.000000	2046.000000
7.860000	-0.014192	-8.387438	-4.071060	-3.160649	0.332882	-1.488611	0.000000	-10.000000	-0.358333	21.283333	296.500000	1023.000000	1023.000000	2046.000000
7.880000	-0.013412	-7.926776	-3.891811	-3.020833	0.503273	-1.517406	0.000000	-10.000000	-0.358333	21.049999	303.500000	1023.000000	1023.000000	2046.000000
7.900000	-0.012789	-7.558052	-3.670815	-2.946815	0.546875	-1.487298	0.000000	-10.000000	-0.383333	21.299999	310.500000	1023.000000	1023.000000	2046.000000
7.920000	-0.012415	-7.337406	-3.535850	-2.886926	0.605666	-1.520296	0.000000	-10.000000	-0.400000	21.650000	317.666656	1023.000000	1023.000000	2046.000000
7.940000	-0.012089	-7.144324	-3.374213	-2.912762	0.587685	-1.445034	0.000000	-10.000000	-0.416667	22.233334	324.833344	1023.000000	1023.000000	2046.000000
7.960000	-0.011531	-6.814894	-3.208663	-2.932653	0.665177	-1.338754	0.000000	-10.000000	-0.408333	22.350000	332.333344	1023.000000	1023.000000	2046.000000
7.980000	-0.010681	-6.312362	-2.983185	-2.810072	0.758886	-1.277991	0.000000	-10.000000	-0.416667	22.416666	339.666656	1023.000000	1023.000000	2046.000000
8.000000	-0.009437	-5.577308	-2.849611	-2.638661	1.072284	-1.161320	0.000000	-10.000000	-0.408333	22.450001	347.333344	1023.000000	1023.000000	2046.000000
8.020000	-0.008137	-4.808731	-2.582097	-2.335487	1.239867	-1.131014	0.000000	-10.000000	-0.425000	22.433334	354.666656	1023.000000	1023.000000	2046.000000
8.040000	-0.006734	-3.979974	-2.284703	-2.196344	1.369897	-0.868823	0.000000	-10.000000	-0.416667	22.383333	362.333344	1023.000000	1023.000000	2046.000000
8.060000	-0.005186	-3.064930	-2.006245	-2.008110	1.587333	-0.637908	0.000000	-10.000000	-0.433333	22.316668	369.666656	1023.000000	1023.000000	2046.000000
8.080000	-0.003604	-2.129822	-1.647472	-1.778056	1.745040	-0.449334	0.000000	-10.000000	-0.416667	22.250000	377.166656	1023.000000	1023.000000	2046.000000
8.100000	-0.001746	-1.031962	-1.337362	-1.440851	2.058002	-0.311751	0.000000	-10.000000	-0.433333	22.266666	384.500000	1023.000000	1023.000000	2046.000000
8.120000	0.000063	0.037449	-0.950934	-1.109291	2.326221	-0.228546	0.000000	-10.000000	-0.425000	22.133333	392.000000	1023.000000	1023.000000	2046.000000
8.140000	0.001918	1.133765	-0.510673	-0.895134	2.526252	0.013319	0.000000	-10.000000	-0.425000	22.200001	399.500000	1023.000000	1023.000000	2046.000000
8.160000	0.003722	2.199918	-0.153093	-0.699158	2.773712	0.278457	0.000000	-10.000000	-0.416667	22.166668	406.833344	1023.000000	1023.000000	2046.000000
8.180000	0.005384	3.181842	0.204965	-0.531470	2.985173	0.523174	0.000000	-10.000000	-0.416667	22.333334	414.166656	1023.000000	1023.000000	2046.000000
8.200000	0.007142	4.220706	0.543039	-0.297039	3.196365	0.778342	0.000000	-10.000000	-0.425000	22.350000	421.500000	1023.000000	1023.000000	2046.000000
8.220000	0.008780	5.188850	0.838950	0.074477	3.435367	0.840057	0.000000	-10.000000	-0.416667	22.166666	429.000000	1023.000000	1023.000000	2046.000000
8.240000	0.010088	5.962288	1.040406	0.339966	3.586593	0.995323	0.000000	-10.000000	-0.400000	21.833334	436.500000	1023.000000	1023.000000	2046.000000
8.260000	0.010390	6.140614	1.074836	0.455969	3.544261	1.065548	0.000000	-10.000000	-0.383333	21.616667	443.833344	1023.000000	1023.000000	2046.000000
8.280000	0.010978	6.488034	1.175180	0.733528	3.583345	0.995980	0.000000	-10.000000	-0.383333	21.466667	451.166656	1023.000000	1023.000000	2046.000000
8.300000	0.011295	6.675165	1.327513	0.772151	3.501899	1.073602	0.000000	-10.000000	-0.383333	21.316668	458.333344	1023.000000	1023.000000	2046.000000
8.320000	0.011868	7.013743	1.551668	0.881399	3.582730	0.997946	0.000000	-10.000000	-0.383333	21.216667	465.500000	1023.000000	1023.000000	2046.000000
8.340000	0.012549	7.416536	1.747313	0.926347	3.704051	1.038826	0.000000	-10.000000	-0.383333	21.433334	472.500000	1023.000000	1023.000000	2046.000000
8.360000	0.013201	7.801613	2.013194	1.039983	3.778389	0.970047	0.000000	-10.000000	-0.391667	21.733334	479.666656	1023.000000	1023.000000	2046.000000
8.380000	0.013186	7.792857	2.168610	1.124080	3.690647	0.809520	0.000000	-10.000000	-0.400000	21.900000	486.833344	1023.000000	1023.000000	2046.000000
8.400000	0.012447	7.355967	2.196267	1.153417	3.406941	0.599342	0.000000	-10.000000	-0.383333	21.666666	494.166656	1023.000000	1023.000000	2046.000000
8.420000	0.011595	6.852517	2.080372	1.151041	3.192338	0.428766	0.000000	-10.000000	-0.358333	21.000000	501.500000	1023.000000	1023.000000	2046.000000
8.440000	0.011222	6.632334	2.166943	1.157315	2.931423	0.376653	0.000000	-10.000000	-0.333333	20.316668	508.666656	1023.000000	1023.000000	2046.000000
8.460000	0.011640	6.879274	2.223315	1.218807	2.988063	0.449088	0.000000	-10.000000	-0.333333	19.866667	515.666687	1023.000000	1023.000000	2046.000000
8.480000	0.012162	7.187547	2.311435	1.327944	2.971563	0.576605	0.000000	-10.000000	-0.341667	20.050001	522.333313	1023.000000	1023.000000	2046.000000
8.500000	0.012943	7.649233	2.361485	1.533252	3.053164	0.701332	0.000000	-10.000000	-0.358333	20.516666	529.000000	1023.000000	1023.000000	2046.000000
8.520000	0.013977	8.260408	2.440118	1.809168	3.135993	0.875131	0.000000	-10.000000	-0.375000	21.033333	535.666687	1023.000000	1023.000000	2046.000000
8.540000	0.015090	8.918221	2.489220	2.060120	3.260833	1.108048	0.000000	-10.000000	-0.400000	21.466667	542.500000	1023.000000	1023.000000	2046.000000
8.560000	0.016316	9.642841	2.625904	2.421525	3.356418	1.238995	0.000000	-10.000000	-0.408333	21.616667	549.666687	1023.000000	1023.000000	2046.000000
8.580000	0.017615	10.410287	2.786283	2.713736	3.483591	1.426677	0.000000	-10.000000	-0.408333	21.650002	556.833313	1023.000000	1023.000000	2046.000000
8.600000	0.019070	11.270470	2.994168	3.023498	3.601388	1.651416	0.000000	-10.000000	-0.400000	21.583334	564.166687	1023.000000	1023.000000	2046.000000
8.620000	0.020430	12.074115	3.230190	3.291769	3.709566	1.842591	0.000000	-10.000000	-0.383333	21.416668	571.333313	1023.000000	1023.000000	2046.000000
8.640000	0.022012	13.008806	3.585206	3.491922	3.843021	2.088656	0.000000	-10.000000	-0.366667	21.250000	578.500000	1023.000000	1023.000000	2046.000000
8.660000	0.023532	13.907422	3.928042	3.776294	4.001956	2.201130	0.000000	-10.000000	-0.350000	20.850000	585.500000	1023.000000	1023.000000	2046.000000
8.680000	0.025181	14.882043	4.209154	4.058406	4.227494	2.386989	0.000000	-10.000000	-0.350000	20.616667	592.500000	1023.000000	1023.000000	2046.000000
8.700000	0.026997	15.955273	4.578515	4.265581	4.526488	2.584688	0.000000	-10.000000	-0.341667	20.266666	599.500000	1023.000000	1023.000000	2046.000000
8.720000	0.028789	17.014441	4.993686	4.530663	4.795696	2.694394	0.000000	-10.000000	-0.341667	20.133333	606.500000	1023.000000	1023.000000	2046.000000
8.740000	0.030096	17.786722	5.344422	4.642540	5.016203	2.783558	0.000000	-10.000000	-0.341667	19.966667	613.333313	1023.000000	1023.000000	2046.000000
8.760000	0.030591	18.079512	5.587942	4.626010	5.066357	2.799203	0.000000	-10.000000	-0.341667	19.866667	620.000000	1023.000000	1023.000000	2046.000000
8.780000	0.030798	18.201454	5.746271	4.548310	5.060991	2.845882	0.000000	-10.000000	-0.333333	19.800001	626.666687	1023.000000	1023.000000	2046.000000
8.800000	0.031049	18.350018	5.911819	4.550621	5.027575	2.860002	0.000000	-10.000000	-0.333333	19.866667	633.166687	1023.000000	1023.000000	2046.000000
8.820000	0.031518	18.627140	5.997314	4.629512	5.082497	2.917817	0.000000	-10.000000	-0.333333	20.100000	639.833313	1023.000000	1023.000000	2046.000000
8.840000	0.032069	18.952921	6.161695	4.747096	5.112637	2.931494	0.000000	-10.000000	-0.333333	20.166668	646.500000	1023.000000	1023.000000	2046.000000
8.860000	0.032647	19.294086	6.315767	4.904330	5.188300	2.885689	0.000000	-10.000000	-0.325000	20.116667	653.333313	1023.000000	1023.000000	2046.000000
8.880000	0.033380	19.727457	6.476910	4.989716	5.315242	2.945590	0.000000	-10.000000	-0.316667	20.000000	660.000000	1023.000000	1023.000000	2046.000000
8.900000	0.034287	20.263714	6.796520	5.069356	5.328588	3.069248	0.000000	-10.000000	-0.308333	19.766668	666.666687	1023.000000	1023.000000	2046.000000
8.920000	0.035477	20.966816	6.958349	5.284286	5.497595	3.226587	0.000000	-10.000000	-0.283333	19.166668	673.333313	1023.000000	1023.000000	2046.000000
8.940000	0.037039	21.890331	7.180710	5.577070	5.696375	3.436175	0.000000	-10.000000	-0.266667	18.550001	680.000000	1023.000000	1023.000000	2046.000000
8.960000	0.038713	22.879528	7.501373	5.934820	5.948997	3.494338	0.000000	-10.000000	-0.250000	18.133333	686.333313	1023.000000	1023.000000	2046.000000
8.980000	0.040339	23.840294	7.908557	6.186872	6.152117	3.592748	0.000000	-10.000000	-0.250000	17.950001	692.500000	1023.000000	1023.000000	2046.000000
9.000000	0.041920	24.774454	8.366820	6.329862	6.286795	3.790978	0.000000	-10.000000	-0.250000	17.933334	698.500000	1023.000000	1023.000000	2046.000000
9.020000	0.043766	25.865749	8.735602	6.605309	6.493739	4.031100	0.000000	-10.000000	-0.266667	17.833334	704.500000	1023.000000	1023.000000	2046.000000
9.040000	0.045482	26.879761	9.001983	6.936289	6.725175	4.216313	0.000000	-10.000000	-0.266667	17.650000	710.500000	1023.000000	1023.000000	2046.000000
9.060000	0.047095	27.832951	9.231838	7.228754	6.937782	4.434576	0.000000	-10.000000	-0.258333	17.316668	716.166687	1023.000000	1023.000000	2046.000000
9.080000	0.048408	28.609406	9.451168	7.545413	7.049064	4.563761	0.000000	-10.000000	-0.233333	16.966667	721.833313	1023.000000	1023.000000	2046.000000
9.100000	0.049208	29.081728	9.611325	7.799914	7.083500	4.586988	0.000000	-10.000000	-0.233333	16.566668	727.500000	1023.000000	1023.000000	2046.000000
9.120000	0.049082	29.007267	9.554671	7.827498	7.113809	4.511290	0.000000	-10.000000	-0.233333	16.116667	733.166687	1023.000000	1023.000000	2046.000000
9.140000	0.049202	29.078131	9.672104	7.952142	6.942439	4.511446	0.000000	-10.000000	-0.225000	15.616667	738.666687	1023.000000	1023.000000	2046.000000
9.160000	0.049328	29.152718	9.698148	8.072078	6.935592	4.446900	0.000000	-10.000000	-0.216667	15.216666	743.833313	1023.000000	1023.000000	2046.000000
9.180000	0.049560	29.290102	9.821239	8.161929	6.924117	4.382817	0.000000	-10.000000	-0.208333	14.850000	749.000000	1023.000000	1023.000000	2046.000000
9.200000	0.049729	29.389940	9.986164	8.218238	6.890792	4.294747	0.000000	-10.000000	-0.200000	14.333334	754.000000	1023.000000	1023.000000	2046.000000
9.220000	0.049456	29.228645	10.034307	8.203894	6.912948	4.077497	0.000000	-10.000000	-0.183333	13.833334	759.000000	1023.000000	1023.000000	2046.000000
9.240000	0.048316	28.554962	10.098707	8.026811	6.575200	3.854244	0.000000	-10.000000	-0.150000	12.750000	763.666687	1023.000000	1023.000000	2046.000000
9.260000	0.046698	27.598263	9.961345	7.913983	6.158644	3.564291	0.000000	-10.000000	-0.125000	11.483334	768.166687	1023.000000	1023.000000	2046.000000
9.280000	0.045635	26.970020	9.787375	7.833400	5.910649	3.438595	0.000000	-10.000000	-0.116667	9.833334	772.166687	1023.000000	1023.000000	2046.000000
9.300000	0.045436	26.852547	9.684113	7.899060	5.914752	3.354622	0.000000	-10.000000	-0.116667	8.633333	775.833313	1023.000000	1023.000000	2046.000000
9.320000	0.045497	26.888460	9.655830	8.039235	5.913957	3.279437	0.000000	-10.000000	-0.108333	7.950000	778.833313	1023.000000	1023.000000	2046.000000
9.340000	0.045333	26.791851	9.612547	8.094768	5.834325	3.250211	0.000000	-10.000000	-0.083333	7.716667	781.666687	1023.000000	1023.000000	2046.000000
9.360000	0.045335	26.792868	9.578479	8.167198	5.660519	3.386673	0.000000	-10.000000	-0.083333	7.350000	784.333313	1023.000000	1023.000000	2046.000000
9.380000	0.045506	26.894135	9.389488	8.340926	5.616000	3.547720	0.000000	-10.000000	-0.091667	6.533333	787.000000	1023.000000	1023.000000	2046.000000
9.400000	0.045909	27.131950	9.220884	8.703870	5.723272	3.483924	0.000000	-10.000000	-0.083333	4.900000	789.333313	1023.000000	1023.000000	2046.000000
9.420000	0.045931	27.145336	9.158624	8.745832	5.738807	3.502074	0.000000	-10.000000	-0.066667	2.116667	791.333313	1023.000000	1023.000000	2046.000000
9.440000	0.045639	26.972403	9.104275	8.716782	5.645797	3.505550	0.000000	-10.000000	-0.050000	-0.766667	792.500000	1023.000000	1023.000000	2046.000000
9.460000	0.045389	26.824717	9.033298	8.639472	5.464576	3.687371	0.000000	-10.000000	-0.033333	-3.550000	793.000000	1023.000000	1023.000000	2046.000000
9.480000	0.045792	27.062836	8.935802	8.790992	5.565199	3.770842	0.000000	-10.000000	-0.016667	-5.650000	793.000000	1023.000000	1023.000000	2046.000000
9.500000	0.046235	27.324890	8.958014	8.898710	5.637600	3.830566	0.000000	-10.000000	0.000000	-7.833333	793.000000	1023.000000	1023.000000	2046.000000
9.520000	0.046452	27.452959	8.936364	9.116862	5.716010	3.683723	0.000000	-10.000000	0.008333	-9.683333	793.000000	1023.000000	1023.000000	2046.000000
9.540000	0.046706	27.603416	8.972330	9.121305	5.824049	3.685731	0.000000	-10.000000	0.025000	-10.966667	793.000000	1023.000000	1023.000000	2046.000000
9.560000	0.046550	27.510757	9.016848	9.002079	5.862057	3.629775	0.000000	-10.000000	0.041667	-11.883333	793.000000	1023.000000	1023.000000	2046.000000
9.580000	0.046212	27.311447	9.114407	8.783759	5.765223	3.648058	0.000000	-10.000000	0.050000	-12.400001	785.833313	1023.000000	1023.000000	2046.000000
9.600000	0.045557	26.924242	9.048881	8.557514	5.709695	3.608152	0.000000	-10.000000	0.050000	-12.800000	777.166687	1023.000000	1023.000000	2046.000000
9.620000	0.044555	26.331738	8.874081	8.388560	5.636485	3.432613	0.000000	-10.000000	0.050000	-13.000000	767.166687	1023.000000	1023.000000	2046.000000
9.640000	0.043407	25.653688	8.708014	8.210047	5.543378	3.192251	0.000000	-10.000000	0.050000	-13.233334	762.833313	1023.000000	1023.000000	2046.000000
9.660000	0.041947	24.790562	8.541452	7.890761	5.399349	2.959000	0.000000	-10.000000	0.050000	-13.450000	758.500000	1023.000000	1023.000000	2046.000000
9.680000	0.040324	23.831350	8.336119	7.454131	5.221547	2.819554	0.000000	-10.000000	0.066667	-13.983334	752.500000	1023.000000	1023.000000	2046.000000
9.700000	0.038866	22.970047	8.200931	7.101840	4.937904	2.729372	0.000000	-10.000000	0.100000	-14.816667	744.500000	1023.000000	1023.000000	2046.000000
9.720000	0.037959	22.433628	7.939690	6.980055	4.870658	2.643224	0.000000	-10.000000	0.133333	-15.566667	738.000000	1023.000000	1023.000000	2046.000000
9.740000	0.037377	22.089735	7.697632	6.945765	4.942553	2.503786	0.000000	-10.000000	0.150000	-15.950000	734.500000	1023.000000	1023.000000	2046.000000
9.760000	0.036906	21.811481	7.620085	6.942227	4.910577	2.338592	0.000000	-10.000000	0.141667	-16.083334	732.833313	1023.000000	1023.000000	2046.000000
9.780000	0.036321	21.465565	7.490918	6.803264	4.865713	2.305670	0.000000	-10.000000	0.150000	-16.433334	729.333313	1023.000000	1023.000000	2046.000000
9.800000	0.035899	21.216240	7.402247	6.661831	4.829510	2.322651	0.000000	-10.000000	0.150000	-16.866667	724.000000	1023.000000	1023.000000	2046.000000
9.820000	0.035875	21.201830	7.449208	6.633011	4.752895	2.366715	0.000000	-10.000000	0.166667	-17.416666	718.333313	1023.000000	1023.000000	2046.000000
9.840000	0.036044	21.302162	7.399379	6.680448	4.809117	2.413217	0.000000	-10.000000	0.166667	-17.799999	712.500000	1023.000000	1023.000000	2046.000000
9.860000	0.036393	21.508419	7.365444	6.816642	4.959057	2.367275	0.000000	-10.000000	0.183333	-18.100000	706.500000	1023.000000	1023.000000	2046.000000
9.880000	0.036151	21.365417	7.252235	6.806592	5.042931	2.263660	0.000000	-10.000000	0.175000	-18.283333	700.500000	1023.000000	1023.000000	2046.000000
9.900000	0.035460	20.957111	7.093697	6.577447	4.937686	2.348280	0.000000	-10.000000	0.175000	-18.400000	694.500000	1023.000000	1023.000000	2046.000000
9.920000	0.034395	20.327370	6.922025	6.380069	4.639273	2.386003	0.000000	-10.000000	0.175000	-18.683334	688.333313	1023.000000	1023.000000	2046.000000
9.940000	0.033392	19.734568	6.569131	6.345717	4.565578	2.254140	0.000000	-10.000000	0.183333	-18.966667	682.000000	1023.000000	1023.000000	2046.000000
9.960000	0.031853	18.825344	6.215571	6.358534	4.386127	1.865113	0.000000	-10.000000	0.200000	-19.333334	675.666687	1023.000000	1023.000000	2046.000000
9.980000	0.030515	18.034489	5.958467	6.256533	4.252989	1.566499	0.000000	-10.000000	0.200000	-19.650000	669.166687	1023.000000	1023.000000	2046.000000
10.000000	0.028968	17.119883	5.796479	5.964593	4.033486	1.325324	0.000000	-10.000000	0.216667	-19.733334	662.666687	1023.000000	1023.000000	2046.000000
10.020000	0.027338	16.156683	5.671304	5.527662	3.761877	1.195840	0.000000	-10.000000	0.216667	-19.800001	656.000000	1023.000000	1023.000000	2046.000000
10.040000	0.026262	15.520913	5.548856	5.160418	3.615631	1.196009	0.000000	-10.000000	0.225000	-19.850000	649.333313	1023.000000	1023.000000	2046.000000
10.060000	0.025144	14.860304	5.397253	4.982904	3.521823	0.958324	0.000000	-10.000000	0.233333	-20.200001	642.666687	1023.000000	1023.000000	2046.000000
10.080000	0.023557	13.922118	5.171648	4.828542	3.348416	0.573512	0.000000	-10.000000	0.258333	-20.650000	635.833313	1023.000000	1023.000000	2046.000000
10.100000	0.021256	12.562480	4.887308	4.717311	2.923271	0.034589	0.000000	-10.000000	0.283333	-21.066668	629.000000	1023.000000	1023.000000	2046.000000
10.120000	0.018972	11.212170	4.465190	4.376328	2.568362	-0.197709	0.000000	-10.000000	0.300000	-21.350000	622.000000	1023.000000	1023.000000	2046.000000
10.140000	0.017136	10.127443	4.109390	4.102090	2.228377	-0.312415	0.000000	-10.000000	0.300000	-21.416668	615.000000	1023.000000	1023.000000	2046.000000
10.160000	0.015802	9.338708	3.791959	3.948533	1.920368	-0.322153	0.000000	-10.000000	0.300000	-21.250000	607.833313	1023.000000	1023.000000	2046.000000
10.180000	0.014828	8.763321	3.387566	3.940058	1.806275	-0.370578	0.000000	-10.000000	0.283333	-20.983334	600.666687	1023.000000	1023.000000	2046.000000
10.200000	0.013859	8.190754	3.018076	4.003027	1.709740	-0.540090	0.000000	-10.000000	0.266667	-20.750000	593.500000	1023.000000	1023.000000	2046.000000
10.220000	0.012882	7.613264	2.698517	3.975490	1.571461	-0.632204	0.000000	-10.000000	0.266667	-20.799999	586.666687	1023.000000	1023.000000	2046.000000
10.240000	0.011821	6.986298	2.353962	3.849110	1.475546	-0.692320	0.000000	-10.000000	0.266667	-20.966667	579.833313	1023.000000	1023.000000	2046.000000
10.260000	0.010736	6.345134	2.147546	3.659903	1.203517	-0.665832	0.000000	-10.000000	0.283333	-21.233334	572.833313	1023.000000	1023.000000	2046.000000
10.280000	0.009868	5.831910	1.813568	3.530732	1.124958	-0.637349	0.000000	-10.000000	0.283333	-21.416668	565.666687	1023.000000	1023.000000	2046.000000
10.300000	0.009351	5.526616	1.650343	3.467249	0.963698	-0.554674	0.000000	-10.000000	0.300000	-21.666668	558.500000	1023.000000	1023.000000	2046.000000
10.320000	0.008962	5.296537	1.484150	3.492147	0.960585	-0.640345	0.000000	-10.000000	0.300000	-21.800001	551.333313	1023.000000	1023.000000	2046.000000
10.340000	0.008621	5.095309	1.375381	3.453513	0.983067	-0.716652	0.000000	-10.000000	0.308333	-22.233334	544.166687	1023.000000	1023.000000	2046.000000
10.360000	0.008170	4.828228	1.220356	3.367213	1.008279	-0.767620	0.000000	-10.000000	0.308333	-22.400000	536.666687	1023.000000	1023.000000	2046.000000
10.380000	0.007495	4.429475	0.997148	3.234828	1.010627	-0.813127	0.000000	-10.000000	0.316667	-22.666666	529.166687	1023.000000	1023.000000	2046.000000
10.400000	0.006778	4.005928	0.850471	3.048797	0.929383	-0.822722	0.000000	-10.000000	0.308333	-22.700001	521.500000	1023.000000	1023.000000	2046.000000
10.420000	0.006042	3.570903	0.712617	2.868434	0.852451	-0.862600	0.000000	-10.000000	0.308333	-22.716667	513.833313	1023.000000	1023.000000	2046.000000
10.440000	0.004870	2.878033	0.506169	2.604331	0.671611	-0.904078	0.000000	-10.000000	0.300000	-22.800001	506.333344	1023.000000	1023.000000	2046.000000
10.460000	0.003619	2.138822	0.291097	2.388562	0.630030	-1.170867	0.000000	-10.000000	0.300000	-22.883333	498.666656	1023.000000	1023.000000	2046.000000
10.480000	0.002093	1.237234	0.060797	2.105787	0.556297	-1.485648	0.000000	-10.000000	0.300000	-22.866667	491.166656	1023.000000	1023.000000	2046.000000
10.500000	0.000147	0.086699	-0.172223	1.596970	0.338643	-1.676691	0.000000	-10.000000	0.300000	-22.666668	483.500000	1023.000000	1023.000000	2046.000000
10.520000	-0.001766	-1.043653	-0.401659	1.059369	0.011995	-1.713359	0.000000	-10.000000	0.300000	-22.216667	476.000000	1023.000000	1023.000000	2046.000000
10.540000	-0.003233	-1.910907	-0.660455	0.692914	-0.157861	-1.785505	0.000000	-10.000000	0.300000	-21.966667	468.500000	1023.000000	1023.000000	2046.000000
10.560000	-0.004298	-2.540175	-0.922131	0.598235	-0.189290	-2.026990	0.000000	-10.000000	0.300000	-21.850000	461.166656	1023.000000	1023.000000	2046.000000
10.580000	-0.005215	-3.082322	-1.128029	0.483283	-0.195751	-2.241825	0.000000	-10.000000	0.291667	-21.800001	453.833344	1023.000000	1023.000000	2046.000000
10.600000	-0.006315	-3.732102	-1.405385	0.251937	-0.266601	-2.312053	0.000000	-10.000000	0.291667	-21.716667	446.666656	1023.000000	1023.000000	2046.000000
10.620000	-0.007372	-4.356853	-1.649284	0.002350	-0.417045	-2.292873	0.000000	-10.000000	0.291667	-21.566668	439.333344	1023.000000	1023.000000	2046.000000
10.640000	-0.008314	-4.913773	-1.798794	-0.220781	-0.622468	-2.271729	0.000000	-10.000000	0.283333	-21.400000	432.166656	1023.000000	1023.000000	2046.000000
10.660000	-0.008787	-5.192854	-1.959325	-0.304459	-0.664195	-2.264874	0.000000	-10.000000	0.275000	-21.233334	425.000000	1023.000000	1023.000000	2046.000000
10.680000	-0.008737	-5.163829	-2.094632	-0.222448	-0.539724	-2.307025	0.000000	-10.000000	0.266667	-21.016666	418.000000	1023.000000	1023.000000	2046.000000
10.700000	-0.008611	-5.088830	-2.180801	-0.208407	-0.366829	-2.332795	0.000000	-10.000000	0.275000	-20.883333	411.000000	1023.000000	1023.000000	2046.000000
10.720000	-0.008515	-5.032397	-2.225348	-0.125848	-0.331513	-2.349689	0.000000	-10.000000	0.258333	-20.783335	404.000000	1023.000000	1023.000000	2046.000000
10.740000	-0.008777	-5.186962	-2.422072	-0.196592	-0.279184	-2.289113	0.000000	-10.000000	0.250000	-20.633333	397.000000	1023.000000	1023.000000	2046.000000
10.760000	-0.009308	-5.500949	-2.624167	-0.315323	-0.358029	-2.203429	0.000000	-10.000000	0.258333	-20.583334	390.000000	1023.000000	1023.000000	2046.000000
10.780000	-0.010239	-6.051453	-2.778325	-0.539934	-0.650194	-2.082999	0.000000	-10.000000	0.266667	-20.500000	383.166656	1023.000000	1023.000000	2046.000000
10.800000	-0.011202	-6.620502	-3.083248	-0.606920	-0.796476	-2.133858	0.000000	-10.000000	0.250000	-20.483334	376.333344	1023.000000	1023.000000	2046.000000
10.820000	-0.012583	-7.436561	-3.492823	-0.639839	-0.879736	-2.424163	0.000000	-10.000000	0.216667	-20.350000	369.500000	1023.000000	1023.000000	2046.000000
10.840000	-0.013914	-8.223047	-3.774968	-0.717893	-0.987250	-2.742937	0.000000	-10.000000	0.216667	-20.266666	362.666656	1023.000000	1023.000000	2046.000000
10.860000	-0.015174	-8.967756	-4.021323	-0.899813	-1.035184	-3.011436	0.000000	-10.000000	0.216667	-20.116667	355.833344	1023.000000	1023.000000	2046.000000
10.880000	-0.016579	-9.798193	-4.160394	-1.283657	-1.251170	-3.102972	0.000000	-10.000000	0.216667	-19.866667	349.166656	1023.000000	1023.000000	2046.000000
10.900000	-0.017728	-10.477062	-4.232781	-1.715675	-1.391007	-3.137599	0.000000	-10.000000	0.200000	-19.716667	342.500000	1023.000000	1023.000000	2046.000000
10.920000	-0.018481	-10.922332	-4.207377	-2.054361	-1.531085	-3.129508	0.000000	-10.000000	0.200000	-19.533333	336.000000	1023.000000	1023.000000	2046.000000
10.940000	-0.019413	-11.472847	-4.329694	-2.223697	-1.615156	-3.304299	0.000000	-10.000000	0.191667	-19.516666	329.500000	1023.000000	1023.000000	2046.000000
10.960000	-0.020646	-12.201818	-4.544449	-2.253978	-1.709944	-3.693446	0.000000	-10.000000	0.183333	-19.216667	323.000000	1023.000000	1023.000000	2046.000000
10.980000	-0.022067	-13.041500	-4.689324	-2.311281	-2.046453	-3.994442	0.000000	-10.000000	0.175000	-19.150000	316.666656	1023.000000	1023.000000	2046.000000
11.000000	-0.023628	-13.964000	-5.008852	-2.454155	-2.313680	-4.187311	0.000000	-10.000000	0.183333	-18.883333	310.166656	1023.000000	1023.000000	2046.000000
11.020000	-0.025098	-14.832726	-5.305212	-2.674720	-2.628472	-4.224323	0.000000	-10.000000	0.183333	-18.766666	303.833344	1023.000000	1023.000000	2046.000000
11.040000	-0.026183	-15.474153	-5.570460	-2.815968	-2.896372	-4.191352	0.000000	-10.000000	0.183333	-18.450001	297.500000	1023.000000	1023.000000	2046.000000
11.060000	-0.027134	-16.036362	-5.874515	-2.907802	-3.107058	-4.146988	0.000000	-10.000000	0.166667	-18.166668	291.500000	1023.000000	1023.000000	2046.000000
11.080000	-0.027560	-16.288046	-6.200567	-2.791754	-3.053469	-4.242255	0.000000	-10.000000	0.158333	-17.916668	285.500000	1023.000000	1023.000000	2046.000000
11.100000	-0.027944	-16.514969	-6.405196	-2.699440	-3.061881	-4.348452	0.000000	-10.000000	0.158333	-17.683334	279.500000	1023.000000	1023.000000	2046.000000
11.120000	-0.028390	-16.778568	-6.589015	-2.672745	-3.126335	-4.390473	0.000000	-10.000000	0.158333	-17.533333	273.500000	1023.000000	1023.000000	2046.000000
11.140000	-0.029196	-17.254766	-6.802492	-2.825333	-3.260344	-4.366598	0.000000	-10.000000	0.158333	-17.416666	267.500000	1023.000000	1023.000000	2046.000000
11.160000	-0.029766	-17.591715	-6.922807	-2.986587	-3.502442	-4.179878	0.000000	-10.000000	0.150000	-17.233334	261.500000	1023.000000	1023.000000	2046.000000
11.180000	-0.029789	-17.605137	-6.996202	-3.058022	-3.489072	-4.061842	0.000000	-10.000000	0.150000	-17.150000	255.833328	1023.000000	1023.000000	2046.000000
11.200000	-0.029563	-17.471952	-7.040784	-2.950186	-3.324904	-4.156079	0.000000	-10.000000	0.150000	-17.083334	250.166672	1023.000000	1023.000000	2046.000000
11.220000	-0.029496	-17.432058	-7.046853	-2.878176	-3.252406	-4.254623	0.000000	-10.000000	0.150000	-17.133333	244.500000	1023.000000	1023.000000	2046.000000
11.240000	-0.029721	-17.564934	-7.142720	-2.942868	-3.268389	-4.210957	0.000000	-10.000000	0.150000	-17.100000	238.666672	1023.000000	1023.000000	2046.000000
11.260000	-0.030218	-17.858898	-7.233669	-3.124256	-3.406886	-4.094088	0.000000	-10.000000	0.150000	-17.033333	233.000000	1023.000000	1023.000000	2046.000000
11.280000	-0.030423	-17.979937	-7.297465	-3.235296	-3.437956	-4.009220	0.000000	-10.000000	0.150000	-16.783333	227.333328	1023.000000	1023.000000	2046.000000
11.300000	-0.030591	-18.079510	-7.372136	-3.235825	-3.315605	-4.155943	0.000000	-10.000000	0.150000	-16.700001	221.833328	1023.000000	1023.000000	2046.000000
11.320000	-0.030978	-18.308077	-7.440075	-3.259618	-3.221412	-4.386971	0.000000	-10.000000	0.150000	-16.616667	216.166672	1023.000000	1023.000000	2046.000000
11.340000	-0.032160	-19.006376	-7.514773	-3.574531	-3.466377	-4.450696	0.000000	-10.000000	0.150000	-16.600000	210.666672	1023.000000	1023.000000	2046.000000
11.360000	-0.033792	-19.970833	-7.707280	-4.009291	-3.754038	-4.500223	0.000000	-10.000000	0.141667	-16.350000	205.000000	1023.000000	1023.000000	2046.000000
11.380000	-0.035199	-20.802361	-7.856484	-4.352050	-3.999418	-4.594407	0.000000	-10.000000	0.133333	-16.083334	199.666672	1023.000000	1023.000000	2046.000000
11.400000	-0.035855	-21.190422	-8.068528	-4.428200	-3.915204	-4.778491	0.000000	-10.000000	0.125000	-15.716666	194.333328	1023.000000	1023.000000	2046.000000
11.420000	-0.036680	-21.677769	-8.211483	-4.524085	-3.937570	-5.004630	0.000000	-10.000000	0.116667	-15.283333	189.166672	1023.000000	1023.000000	2046.000000
11.440000	-0.037592	-22.216873	-8.326868	-4.725976	-4.102924	-5.061103	0.000000	-10.000000	0.116667	-14.950000	184.000000	1023.000000	1023.000000	2046.000000
11.460000	-0.038638	-22.834890	-8.448163	-5.062781	-4.354146	-4.969800	0.000000	-10.000000	0.108333	-14.833333	179.000000	1023.000000	1023.000000	2046.000000
11.480000	-0.039067	-23.088768	-8.580213	-5.164008	-4.369461	-4.975088	0.000000	-10.000000	0.108333	-14.866667	174.000000	1023.000000	1023.000000	2046.000000
11.500000	-0.038874	-22.974400	-8.697036	-5.076886	-4.154905	-5.045573	0.000000	-10.000000	0.100000	-14.833334	169.000000	1023.000000	1023.000000	2046.000000
11.520000	-0.038970	-23.031364	-8.749846	-5.013196	-4.079026	-5.189297	0.000000	-10.000000	0.100000	-14.716667	164.000000	1023.000000	1023.000000	2046.000000
11.540000	-0.039340	-23.249916	-8.780593	-5.172727	-4.165323	-5.131273	0.000000	-10.000000	0.083333	-14.583334	159.000000	1023.000000	1023.000000	2046.000000
11.560000	-0.039680	-23.450886	-8.911001	-5.279299	-4.171614	-5.088971	0.000000	-10.000000	0.066667	-14.400001	154.166672	1023.000000	1023.000000	2046.000000
11.580000	-0.039619	-23.414661	-8.873300	-5.396751	-4.197646	-4.946965	0.000000	-10.000000	0.050000	-14.250000	149.333328	1023.000000	1023.000000	2046.000000
11.600000	-0.039015	-23.057756	-8.800961	-5.317837	-4.067937	-4.871023	0.000000	-10.000000	0.050000	-14.116667	144.666672	1023.000000	1023.000000	2046.000000
11.620000	-0.038310	-22.641041	-8.806240	-5.123330	-3.782979	-4.928491	0.000000	-10.000000	0.050000	-13.983334	139.833328	1023.000000	1023.000000	2046.000000
11.640000	-0.037780	-22.328014	-8.755616	-5.057295	-3.697618	-4.817486	0.000000	-10.000000	0.066667	-13.983334	135.166672	1023.000000	1023.000000	2046.000000
11.660000	-0.038014	-22.466187	-8.812188	-5.157130	-3.787023	-4.709846	0.000000	-10.000000	0.066667	-13.866667	130.500000	1023.000000	1023.000000	2046.000000
11.680000	-0.038552	-22.783953	-8.924637	-5.330602	-3.970581	-4.558133	0.000000	-10.000000	0.058333	-13.816667	125.833336	1023.000000	1023.000000	2046.000000
11.700000	-0.038753	-22.902786	-9.016049	-5.266466	-4.057714	-4.562557	0.000000	-10.000000	0.033333	-13.733334	121.333336	1023.000000	1023.000000	2046.000000
11.720000	-0.039635	-23.424540	-9.298562	-5.232505	-4.025796	-4.867676	0.000000	-10.000000	0.033333	-13.700000	116.666664	1023.000000	1023.000000	2046.000000
11.740000	-0.040495	-23.932560	-9.467191	-5.268331	-4.070599	-5.126438	0.000000	-10.000000	0.033333	-13.583334	112.166664	1023.000000	1023.000000	2046.000000
11.760000	-0.041733	-24.664013	-9.597512	-5.535418	-4.272631	-5.258452	0.000000	-10.000000	0.025000	-13.233334	107.500000	1023.000000	1023.000000	2046.000000
11.780000	-0.042761	-25.271782	-9.657605	-5.901009	-4.460926	-5.252242	0.000000	-10.000000	0.008333	-12.816667	103.166664	1023.000000	1023.000000	2046.000000
11.800000	-0.043327	-25.606302	-9.670945	-6.216119	-4.459539	-5.259699	0.000000	-10.000000	0.008333	-12.283334	99.000000	1023.000000	1023.000000	2046.000000
11.820000	-0.043475	-25.693739	-9.647125	-6.339136	-4.314800	-5.392678	0.000000	-10.000000	0.008333	-11.933333	95.000000	1023.000000	1023.000000	2046.000000
11.840000	-0.043966	-25.984100	-9.655540	-6.401611	-4.278128	-5.648822	0.000000	-10.000000	0.008333	-11.600000	91.000000	1023.000000	1023.000000	2046.000000
11.860000	-0.045292	-26.767803	-9.758483	-6.558143	-4.589264	-5.861914	0.000000	-10.000000	0.000000	-11.200000	87.000000	1023.000000	1023.000000	2046.000000
11.880000	-0.046882	-27.707422	-10.007622	-6.763951	-4.971888	-5.963962	0.000000	-10.000000	0.000000	-10.716667	83.166664	1023.000000	1023.000000	2046.000000
11.900000	-0.048230	-28.503647	-10.247413	-6.906409	-5.367661	-5.982165	0.000000	-10.000000	0.000000	-10.266666	79.500000	1023.000000	1023.000000	2046.000000
11.920000	-0.048728	-28.798059	-10.499903	-6.871147	-5.391500	-6.035509	0.000000	-10.000000	0.000000	-9.933333	76.166664	1023.000000	1023.000000	2046.000000
11.940000	-0.049006	-28.962374	-10.703382	-6.679132	-5.369467	-6.210393	0.000000	-10.000000	0.000000	-9.633333	72.833336	1023.000000	1023.000000	2046.000000
11.960000	-0.049429	-29.212408	-10.819514	-6.598963	-5.523894	-6.270036	0.000000	-10.000000	0.000000	-9.350000	69.666664	1023.000000	1023.000000	2046.000000
11.980000	-0.050218	-29.679064	-11.041202	-6.721314	-5.757357	-6.159192	0.000000	-10.000000	0.000000	-9.133333	66.500000	1023.000000	1023.000000	2046.000000
12.000000	-0.050666	-29.943857	-11.243233	-6.825202	-5.887445	-5.987979	0.000000	-10.000000	0.000000	-8.966667	63.500000	1023.000000	1023.000000	2046.000000
12.020000	-0.050544	-29.871323	-11.407371	-6.676333	-5.788056	-5.999563	0.000000	-10.000000	0.000000	-8.750000	60.500000	1023.000000	1023.000000	2046.000000
12.040000	-0.050278	-29.714113	-11.465895	-6.503423	-5.701404	-6.043392	0.000000	-10.000000	0.000000	-8.450000	57.500000	1023.000000	1023.000000	2046.000000
12.060000	-0.050316	-29.736607	-11.414755	-6.499347	-5.818457	-6.004047	0.000000	-10.000000	0.000000	-8.100000	54.666668	1023.000000	1023.000000	2046.000000
12.080000	-0.050601	-29.905161	-11.459168	-6.646950	-5.937768	-5.861275	0.000000	-10.000000	0.000000	-7.816667	52.000000	1023.000000	1023.000000	2046.000000
12.100000	-0.050350	-29.756840	-11.447386	-6.747321	-5.827068	-5.735065	0.000000	-10.000000	0.000000	-7.783333	49.333332	1023.000000	1023.000000	2046.000000
12.120000	-0.050071	-29.592146	-11.443294	-6.710220	-5.721507	-5.717126	0.000000	-10.000000	0.000000	-7.900000	46.666668	1023.000000	1023.000000	2046.000000
12.140000	-0.049466	-29.234438	-11.466042	-6.521137	-5.478578	-5.768682	0.000000	-10.000000	0.000000	-7.983334	44.000000	1023.000000	1023.000000	2046.000000
12.160000	-0.049403	-29.197222	-11.361568	-6.472627	-5.569605	-5.793422	0.000000	-10.000000	0.000000	-7.916667	41.333332	1023.000000	1023.000000	2046.000000
12.180000	-0.049664	-29.351404	-11.392506	-6.697263	-5.648340	-5.613296	0.000000	-10.000000	0.000000	-7.750000	38.666668	1023.000000	1023.000000	2046.000000
12.200000	-0.049553	-29.285769	-11.447116	-6.781507	-5.486239	-5.570906	0.000000	-10.000000	0.000000	-7.683333	36.000000	1023.000000	1023.000000	2046.000000
12.220000	-0.049517	-29.264565	-11.444165	-6.686019	-5.393133	-5.741247	0.000000	-10.000000	0.000000	-7.800000	33.500000	1023.000000	1023.000000	2046.000000
12.240000	-0.049875	-29.476080	-11.348454	-6.766551	-5.498411	-5.862664	0.000000	-10.000000	0.000000	-7.866667	31.000000	1023.000000	1023.000000	2046.000000
12.260000	-0.050996	-30.138815	-11.382967	-7.086689	-5.771938	-5.897222	0.000000	-10.000000	0.000000	-7.783333	28.333334	1023.000000	1023.000000	2046.000000
12.280000	-0.052165	-30.829720	-11.541581	-7.405995	-5.908022	-5.974122	0.000000	-10.000000	-0.008333	-7.333333	25.833334	1023.000000	1023.000000	2046.000000
12.300000	-0.052832	-31.223879	-11.645906	-7.592135	-5.907415	-6.078424	0.000000	-10.000000	-0.016667	-6.733334	23.166666	1023.000000	1023.000000	2046.000000
12.320000	-0.053316	-31.509714	-11.746427	-7.603838	-5.857060	-6.302389	0.000000	-10.000000	-0.033333	-6.150000	20.833334	1023.000000	1023.000000	2046.000000
12.340000	-0.053876	-31.840666	-11.730131	-7.781637	-5.999480	-6.329418	0.000000	-10.000000	-0.033333	-5.750000	18.666666	1023.000000	1023.000000	2046.000000
12.360000	-0.054618	-32.279411	-11.836327	-8.020236	-6.127730	-6.295122	0.000000	-10.000000	-0.041667	-5.533333	17.000000	1023.000000	1023.000000	2046.000000
12.380000	-0.054998	-32.503948	-12.013775	-8.163589	-6.058643	-6.267942	0.000000	-10.000000	-0.041667	-5.416667	15.333333	1023.000000	1023.000000	2046.000000
12.400000	-0.054665	-32.306953	-12.046239	-8.074335	-5.913528	-6.272852	0.000000	-10.000000	-0.050000	-5.266667	13.500000	1023.000000	1023.000000	2046.000000
12.420000	-0.054283	-32.081161	-11.996387	-7.975133	-5.793708	-6.315932	0.000000	-10.000000	-0.050000	-5.050000	11.500000	1023.000000	1023.000000	2046.000000
12.440000	-0.054226	-32.047482	-11.837638	-8.025522	-5.896673	-6.287650	0.000000	-10.000000	-0.041667	-4.800000	9.833333	1023.000000	1023.000000	2046.000000
12.460000	-0.054404	-32.152569	-11.906477	-8.138277	-5.903952	-6.203861	0.000000	-10.000000	-0.041667	-4.450000	8.166667	1023.000000	1023.000000	2046.000000
12.480000	-0.054223	-32.045570	-11.917612	-8.161163	-5.829081	-6.137714	0.000000	-10.000000	-0.041667	-4.000000	6.833333	1023.000000	1023.000000	2046.000000
12.500000	-0.053598	-31.676241	-11.905870	-8.071276	-5.617634	-6.081460	0.000000	-10.000000	-0.050000	-3.433333	5.333333	1023.000000	1023.000000	2046.000000
12.520000	-0.052732	-31.164595	-11.762891	-7.892898	-5.403310	-6.105495	0.000000	-10.000000	-0.058333	-2.733333	4.166667	1023.000000	1023.000000	2046.000000
12.540000	-0.052112	-30.797970	-11.521326	-7.876310	-5.400031	-6.000303	0.000000	-10.000000	-0.058333	-1.816667	3.333333	1023.000000	1023.000000	2046.000000
12.560000	-0.051677	-30.541035	-11.452493	-7.958601	-5.338777	-5.791164	0.000000	-10.000000	-0.066667	-0.866667	3.000000	1023.000000	1023.000000	2046.000000
12.580000	-0.051083	-30.190254	-11.473448	-7.898667	-5.141108	-5.677032	0.000000	-10.000000	-0.058333	-0.216667	3.000000	1023.000000	1023.000000	2046.000000
12.600000	-0.050361	-29.763643	-11.446722	-7.761163	-4.949327	-5.606431	0.000000	-10.000000	-0.058333	0.000000	3.000000	1023.000000	1023.000000	2046.000000
12.620000	-0.049978	-29.536766	-11.342495	-7.630089	-4.954335	-5.609848	0.000000	-10.000000	-0.050000	0.000000	3.000000	1023.000000	1023.000000	2046.000000
12.640000	-0.050216	-29.677557	-11.272079	-7.638246	-5.211224	-5.556007	0.000000	-10.000000	-0.050000	0.000000	3.000000	1023.000000	1023.000000	2046.000000
12.660000	-0.051419	-30.388903	-11.616950	-7.841413	-5.280538	-5.650002	0.000000	-10.000000	-0.050000	0.000000	3.000000	1023.000000	1023.000000	2046.000000
12.680000	-0.051924	-30.687256	-11.775979	-7.880195	-5.258147	-5.772937	0.000000	-10.000000	-0.058333	0.000000	3.000000	1023.000000	1023.000000	2046.000000
12.700000	-0.052336	-30.930460	-11.846064	-7.855919	-5.233518	-5.994960	0.000000	-10.000000	-0.058333	0.000000	3.000000	1023.000000	1023.000000	2046.000000
12.720000	-0.052713	-31.153677	-11.734694	-8.003978	-5.320585	-6.094420	0.000000	-10.000000	-0.075000	0.550000	3.000000	1023.000000	1023.000000	2046.000000
12.740000	-0.053149	-31.411142	-11.560758	-8.268691	-5.468764	-6.112930	0.000000	-10.000000	-0.066667	1.016667	3.000000	1023.000000	1023.000000	2046.000000
12.760000	-0.053402	-31.560766	-11.526469	-8.475896	-5.416255	-6.142146	0.000000	-10.000000	-0.066667	1.533333	3.000000	1023.000000	1023.000000	2046.000000
12.780000	-0.053924	-31.869171	-11.680954	-8.650329	-5.292636	-6.245253	0.000000	-10.000000	-0.050000	1.416667	3.000000	1023.000000	1023.000000	2046.000000
12.800000	-0.054807	-32.390827	-11.761003	-8.649750	-5.496007	-6.484066	0.000000	-10.000000	-0.058333	1.416667	3.000000	1023.000000	1023.000000	2046.000000
12.820000	-0.055737	-32.940338	-11.894097	-8.633722	-5.764304	-6.648214	0.000000	-10.000000	-0.058333	1.350000	3.000000	1023.000000	1023.000000	2046.000000
12.840000	-0.056486	-33.383118	-11.954359	-8.573487	-6.078920	-6.776350	0.000000	-10.000000	-0.058333	1.333333	3.000000	1023.000000	1023.000000	2046.000000
12.860000	-0.057017	-33.697197	-11.996225	-8.568601	-6.362936	-6.769436	0.000000	-10.000000	-0.050000	0.866667	3.000000	1023.000000	1023.000000	2046.000000
12.880000	-0.057406	-33.927204	-12.241907	-8.539958	-6.376457	-6.768884	0.000000	-10.000000	-0.050000	0.416667	3.000000	1023.000000	1023.000000	2046.000000
12.900000	-0.057649	-34.070786	-12.465653	-8.472834	-6.414935	-6.717365	0.000000	-10.000000	-0.058333	0.000000	3.000000	1023.000000	1023.000000	2046.000000
12.920000	-0.057606	-34.044971	-12.638862	-8.374039	-6.407661	-6.624411	0.000000	-10.000000	-0.058333	0.000000	3.000000	1023.000000	1023.000000	2046.000000
12.940000	-0.057377	-33.909523	-12.733663	-8.228897	-6.369891	-6.577074	0.000000	-10.000000	-0.066667	0.000000	3.000000	1023.000000	1023.000000	2046.000000
12.960000	-0.057263	-33.842331	-12.677287	-8.107787	-6.512191	-6.545064	0.000000	-10.000000	-0.058333	0.000000	3.000000	1023.000000	1023.000000	2046.000000
12.980000	-0.056972	-33.670292	-12.619096	-8.024734	-6.549964	-6.476500	0.000000	-10.000000	-0.050000	0.000000	3.000000	1023.000000	1023.000000	2046.000000
13.000000	-0.056931	-33.645996	-12.774930	-8.012400	-6.466048	-6.392619	0.000000	-10.000000	-0.041667	0.000000	3.000000	1023.000000	1023.000000	2046.000000
13.020000	-0.056506	-33.395233	-12.722713	-7.983035	-6.406972	-6.282513	0.000000	-10.000000	-0.041667	0.000000	3.000000	1023.000000	1023.000000	2046.000000
13.040000	-0.056018	-33.106792	-12.706015	-7.940234	-6.206441	-6.254101	0.000000	-10.000000	-0.050000	0.000000	3.000000	1023.000000	1023.000000	2046.000000
13.060000	-0.055534	-32.820854	-12.532754	-7.899741	-6.198219	-6.190142	0.000000	-10.000000	-0.041667	0.000000	3.000000	1023.000000	1023.000000	2046.000000
13.080000	-0.055117	-32.574226	-12.366252	-7.867437	-6.231117	-6.109421	0.000000	-10.000000	-0.041667	0.000000	3.000000	1023.000000	1023.000000	2046.000000
13.100000	-0.054914	-32.454189	-12.397166	-7.854486	-6.139890	-6.062646	0.000000	-10.000000	-0.041667	-0.633333	3.000000	1023.000000	1023.000000	2046.000000
13.120000	-0.054656	-32.301704	-12.468354	-7.853226	-5.940616	-6.039510	0.000000	-10.000000	-0.050000	-1.383333	2.833333	1023.000000	1023.000000	2046.000000
13.140000	-0.054471	-32.192249	-12.366218	-7.892757	-5.906971	-6.026301	0.000000	-10.000000	-0.050000	-2.316667	2.500000	1023.000000	1023.000000	2046.000000
13.160000	-0.054416	-32.159950	-12.267326	-7.949399	-5.923159	-6.020066	0.000000	-10.000000	-0.050000	-2.783333	1.833333	1023.000000	1023.000000	2046.000000
13.180000	-0.054685	-32.318619	-12.189362	-8.009716	-5.976663	-6.142880	0.000000	-10.000000	-0.050000	-3.150000	1.000000	1023.000000	1023.000000	2046.000000
13.200000	-0.055257	-32.657043	-12.118492	-8.180272	-6.148924	-6.209355	0.000000	-10.000000	-0.050000	-3.150000	0.166667	1023.000000	1023.000000	2046.000000
13.220000	-0.056101	-33.155579	-12.240296	-8.392160	-6.174269	-6.348853	0.000000	-10.000000	-0.050000	-2.616667	-0.666667	1023.000000	1023.000000	2046.000000
13.240000	-0.056702	-33.510841	-12.332660	-8.618390	-6.147155	-6.412636	0.000000	-10.000000	-0.058333	-1.500000	-1.333333	1023.000000	1023.000000	2046.000000
13.260000	-0.057183	-33.795319	-12.399897	-8.750417	-6.183328	-6.461679	0.000000	-10.000000	-0.058333	-0.566667	-1.833333	1023.000000	1023.000000	2046.000000
13.280000	-0.057258	-33.839436	-12.317385	-8.778935	-6.263127	-6.479986	0.000000	-10.000000	-0.058333	0.000000	-2.000000	1023.000000	1023.000000	2046.000000
13.300000	-0.057440	-33.947189	-12.302364	-8.887711	-6.282527	-6.474588	0.000000	-10.000000	-0.050000	0.000000	-2.000000	1023.000000	1023.000000	2046.000000
13.320000	-0.057737	-34.122330	-12.452092	-8.952308	-6.181668	-6.536263	0.000000	-10.000000	-0.050000	0.000000	-2.000000	1023.000000	1023.000000	2046.000000
13.340000	-0.057678	-34.087643	-12.478628	-9.013247	-6.107367	-6.488401	0.000000	-10.000000	-0.050000	0.000000	-2.000000	1023.000000	1023.000000	2046.000000
13.360000	-0.057392	-33.918549	-12.421298	-9.020648	-6.089004	-6.387599	0.000000	-10.000000	-0.050000	0.000000	-2.000000	1023.000000	1023.000000	2046.000000
13.380000	-0.057038	-33.709457	-12.348211	-8.981626	-6.025506	-6.354114	0.000000	-10.000000	-0.041667	0.000000	-2.000000	1023.000000	1023.000000	2046.000000
13.400000	-0.056784	-33.559193	-12.276929	-8.903165	-6.038242	-6.340855	0.000000	-10.000000	-0.041667	0.000000	-2.000000	1023.000000	1023.000000	2046.000000
13.420000	-0.056554	-33.423679	-12.332013	-8.913972	-5.908824	-6.268869	0.000000	-10.000000	-0.041667	0.000000	-2.000000	1023.000000	1023.000000	2046.000000
13.440000	-0.056304	-33.275387	-12.336240	-8.851319	-5.850358	-6.237468	0.000000	-10.000000	-0.050000	0.000000	-2.000000	1023.000000	1023.000000	2046.000000
13.460000	-0.055874	-33.021664	-12.167309	-8.805025	-5.845235	-6.204096	0.000000	-10.000000	-0.050000	0.000000	-2.000000	1023.000000	1023.000000	2046.000000
13.480000	-0.055078	-32.551304	-11.970785	-8.690236	-5.724364	-6.165916	0.000000	-10.000000	-0.050000	0.000000	-2.000000	1023.000000	1023.000000	2046.000000
13.500000	-0.054614	-32.276600	-11.960467	-8.675076	-5.588490	-6.052568	0.000000	-10.000000	-0.050000	0.000000	-2.000000	1023.000000	1023.000000	2046.000000
13.520000	-0.054054	-31.945900	-11.900423	-8.642293	-5.496309	-5.906875	0.000000	-10.000000	-0.050000	-0.500000	-2.000000	1023.000000	1023.000000	2046.000000
13.540000	-0.053458	-31.593506	-11.854131	-8.577033	-5.396572	-5.765771	0.000000	-10.000000	-0.050000	-1.016667	-2.000000	1023.000000	1023.000000	2046.000000
13.560000	-0.052967	-31.303425	-11.760221	-8.484359	-5.353788	-5.705059	0.000000	-10.000000	-0.050000	-1.450000	-2.000000	1023.000000	1023.000000	2046.000000
13.580000	-0.053053	-31.354582	-11.754820	-8.466529	-5.481078	-5.652155	0.000000	-10.000000	-0.050000	-1.350000	-2.000000	1023.000000	1023.000000	2046.000000
13.600000	-0.053650	-31.707170	-12.028198	-8.473532	-5.448474	-5.756968	0.000000	-10.000000	-0.058333	-1.066667	-2.000000	1023.000000	1023.000000	2046.000000
13.620000	-0.054409	-32.155647	-12.274897	-8.502936	-5.475349	-5.902466	0.000000	-10.000000	-0.058333	-0.633333	-2.000000	1023.000000	1023.000000	2046.000000
13.640000	-0.055166	-32.603107	-12.329136	-8.616133	-5.630723	-6.027117	0.000000	-10.000000	-0.058333	-0.233333	-2.000000	1023.000000	1023.000000	2046.000000
13.660000	-0.055643	-32.885036	-12.310158	-8.764400	-5.683759	-6.126718	0.000000	-10.000000	-0.058333	0.333333	-2.000000	1023.000000	1023.000000	2046.000000
13.680000	-0.055826	-32.993233	-12.171249	-8.861218	-5.748878	-6.211885	0.000000	-10.000000	-0.058333	1.016667	-2.000000	1023.000000	1023.000000	2046.000000
13.700000	-0.055861	-33.013603	-12.070794	-8.970711	-5.707486	-6.264610	0.000000	-10.000000	-0.058333	1.750000	-2.000000	1023.000000	1023.000000	2046.000000
13.720000	-0.056186	-33.205902	-12.122175	-9.091143	-5.606853	-6.385733	0.000000	-10.000000	-0.050000	2.216667	-2.000000	1023.000000	1023.000000	2046.000000
13.740000	-0.056960	-33.663521	-12.166819	-9.147770	-5.766861	-6.582072	0.000000	-10.000000	-0.050000	2.300000	-2.000000	1023.000000	1023.000000	2046.000000
13.760000	-0.058092	-34.332401	-12.268591	-9.267289	-6.101308	-6.695214	0.000000	-10.000000	-0.058333	2.383333	-2.000000	1023.000000	1023.000000	2046.000000
13.780000	-0.058927	-34.825989	-12.364651	-9.233758	-6.392041	-6.835538	0.000000	-10.000000	-0.058333	2.333333	-2.000000	1023.000000	1023.000000	2046.000000
13.800000	-0.059228	-35.003883	-12.510687	-9.118388	-6.480271	-6.894537	0.000000	-10.000000	-0.058333	2.350000	-2.000000	1023.000000	1023.000000	2046.000000
13.820000	-0.059550	-35.193970	-12.669243	-9.044296	-6.547616	-6.932814	0.000000	-10.000000	-0.050000	2.316667	-2.000000	1023.000000	1023.000000	2046.000000
13.840000	-0.059726	-35.297981	-12.855332	-8.987167	-6.577777	-6.877705	0.000000	-10.000000	-0.058333	2.350000	-2.000000	1023.000000	1023.000000	2046.000000
13.860000	-0.059833	-35.361523	-12.960416	-8.914105	-6.696354	-6.790648	0.000000	-10.000000	-0.075000	2.316667	-2.000000	1023.000000	1023.000000	2046.000000
13.880000	-0.059718	-35.293301	-13.032946	-8.817677	-6.760431	-6.682246	0.000000	-10.000000	-0.075000	2.250000	-2.000000	1023.000000	1023.000000	2046.000000
13.900000	-0.059472	-35.147758	-13.080419	-8.684726	-6.743346	-6.639267	0.000000	-10.000000	-0.075000	2.200000	-2.000000	1023.000000	1023.000000	2046.000000
13.920000	-0.058972	-34.852459	-13.044436	-8.526258	-6.710401	-6.571362	0.000000	-10.000000	-0.066667	2.183333	-2.000000	1023.000000	1023.000000	2046.000000
13.940000	-0.058788	-34.743820	-13.127869	-8.381500	-6.635206	-6.599244	0.000000	-10.000000	-0.066667	2.200000	-2.000000	1023.000000	1023.000000	2046.000000
13.960000	-0.058560	-34.608768	-13.182726	-8.359752	-6.601840	-6.464451	0.000000	-10.000000	-0.058333	2.116667	-2.000000	1023.000000	1023.000000	2046.000000
13.980000	-0.058121	-34.349567	-13.068111	-8.372698	-6.564762	-6.343998	0.000000	-10.000000	-0.050000	1.550000	-2.000000	1023.000000	1023.000000	2046.000000
14.000000	-0.057738	-34.122952	-12.961243	-8.394304	-6.513337	-6.254066	0.000000	-10.000000	-0.050000	0.816667	-2.000000	1023.000000	1023.000000	2046.000000
14.020000	-0.057134	-33.766094	-12.838487	-8.335302	-6.432727	-6.159575	0.000000	-10.000000	-0.050000	0.166667	-2.000000	1023.000000	1023.000000	2046.000000
14.040000	-0.056576	-33.436489	-12.714820	-8.201506	-6.372731	-6.147432	0.000000	-10.000000	-0.050000	0.000000	-2.000000	1023.000000	1023.000000	2046.000000
14.060000	-0.056274	-33.257797	-12.759730	-8.156125	-6.194359	-6.147584	0.000000	-10.000000	-0.050000	0.000000	-2.000000	1023.000000	1023.000000	2046.000000
14.080000	-0.056153	-33.186646	-12.728770	-8.210896	-6.114972	-6.132009	0.000000	-10.000000	-0.058333	0.000000	-2.000000	1023.000000	1023.000000	2046.000000
14.100000	-0.056113	-33.162739	-12.616543	-8.362069	-6.155367	-6.028759	0.000000	-10.000000	-0.058333	-0.650000	-2.000000	1023.000000	1023.000000	2046.000000
14.120000	-0.056268	-33.254345	-12.570326	-8.460619	-6.164339	-6.059062	0.000000	-10.000000	-0.058333	-1.333333	-2.000000	1023.000000	1023.000000	2046.000000
14.140000	-0.056373	-33.316368	-12.501384	-8.511622	-6.169220	-6.134142	0.000000	-10.000000	-0.050000	-1.616667	-2.333333	1023.000000	1023.000000	2046.000000
14.160000	-0.056687	-33.501995	-12.402691	-8.529410	-6.241274	-6.328621	0.000000	-10.000000	-0.050000	-0.966667	-2.666667	1023.000000	1023.000000	2046.000000
14.180000	-0.057416	-33.932648	-12.493910	-8.740993	-6.228649	-6.469097	0.000000	-10.000000	-0.050000	-0.283333	-3.000000	1023.000000	1023.000000	2046.000000
14.200000	-0.058055	-34.310352	-12.558494	-8.965801	-6.274835	-6.511224	0.000000	-10.000000	-0.050000	0.000000	-3.000000	1023.000000	1023.000000	2046.000000
14.220000	-0.058354	-34.487164	-12.550524	-9.167218	-6.311789	-6.457632	0.000000	-10.000000	-0.050000	0.000000	-3.000000	1023.000000	1023.000000	2046.000000
14.240000	-0.058221	-34.408726	-12.526347	-9.188631	-6.241300	-6.452448	0.000000	-10.000000	-0.050000	0.000000	-3.000000	1023.000000	1023.000000	2046.000000
14.260000	-0.058075	-34.322048	-12.454063	-9.179610	-6.198689	-6.489686	0.000000	-10.000000	-0.050000	0.000000	-3.000000	1023.000000	1023.000000	2046.000000
14.280000	-0.057956	-34.252220	-12.423663	-9.121595	-6.181397	-6.525563	0.000000	-10.000000	-0.058333	0.000000	-3.000000	1023.000000	1023.000000	2046.000000
14.300000	-0.057956	-34.251869	-12.500577	-9.164572	-6.016431	-6.570291	0.000000	-10.000000	-0.058333	0.000000	-3.000000	1023.000000	1023.000000	2046.000000
14.320000	-0.057823	-34.173645	-12.462467	-9.208447	-6.018732	-6.483999	0.000000	-10.000000	-0.058333	0.000000	-3.000000	1023.000000	1023.000000	2046.000000
14.340000	-0.057495	-33.979652	-12.422610	-9.240759	-5.964942	-6.351341	0.000000	-10.000000	-0.050000	0.000000	-3.000000	1023.000000	1023.000000	2046.000000
14.360000	-0.057021	-33.699631	-12.387631	-9.210649	-5.878064	-6.223287	0.000000	-10.000000	-0.041667	0.000000	-3.000000	1023.000000	1023.000000	2046.000000
14.380000	-0.056374	-33.317310	-12.252931	-9.040862	-5.814600	-6.208916	0.000000	-10.000000	-0.041667	0.000000	-3.000000	1023.000000	1023.000000	2046.000000
14.400000	-0.055990	-33.090069	-12.192895	-8.893582	-5.763909	-6.239680	0.000000	-10.000000	-0.041667	0.000000	-3.000000	1023.000000	1023.000000	2046.000000
14.420000	-0.055582	-32.849216	-12.130911	-8.816309	-5.652804	-6.249193	0.000000	-10.000000	-0.050000	0.000000	-3.000000	1023.000000	1023.000000	2046.000000
14.440000	-0.055226	-32.638432	-12.067646	-8.823771	-5.545218	-6.201798	0.000000	-10.000000	-0.050000	0.000000	-3.000000	1023.000000	1023.000000	2046.000000
14.460000	-0.054722	-32.340542	-11.994131	-8.866037	-5.427752	-6.052620	0.000000	-10.000000	-0.050000	0.000000	-3.000000	1023.000000	1023.000000	2046.000000
14.480000	-0.054128	-31.989666	-11.845684	-8.901752	-5.398939	-5.843292	0.000000	-10.000000	-0.050000	0.000000	-3.000000	1023.000000	1023.000000	2046.000000
14.500000	-0.053437	-31.581493	-11.811856	-8.818073	-5.214325	-5.737238	0.000000	-10.000000	-0.050000	0.000000	-3.000000	1023.000000	1023.000000	2046.000000
14.520000	-0.052868	-31.244946	-11.667180	-8.729738	-5.191422	-5.656604	0.000000	-10.000000	-0.050000	0.000000	-3.000000	1023.000000	1023.000000	2046.000000
14.540000	-0.052642	-31.111500	-11.612416	-8.593883	-5.249835	-5.655366	0.000000	-10.000000	-0.050000	0.000000	-3.000000	1023.000000	1023.000000	2046.000000
14.560000	-0.052936	-31.285410	-11.836257	-8.526407	-5.205347	-5.717400	0.000000	-10.000000	-0.050000	0.000000	-3.000000	1023.000000	1023.000000	2046.000000
14.580000	-0.053962	-31.891346	-12.050779	-8.675266	-5.337004	-5.828296	0.000000	-10.000000	-0.050000	0.000000	-3.000000	1023.000000	1023.000000	2046.000000
14.600000	-0.054858	-32.421078	-12.198531	-8.844758	-5.467027	-5.910762	0.000000	-10.000000	-0.050000	0.000000	-3.000000	1023.000000	1023.000000	2046.000000
14.620000	-0.055186	-32.615143	-12.172569	-8.915553	-5.491826	-6.035195	0.000000	-10.000000	-0.058333	0.300000	-3.000000	1023.000000	1023.000000	2046.000000
14.640000	-0.055362	-32.718857	-12.059248	-8.995125	-5.548809	-6.115674	0.000000	-10.000000	-0.066667	0.866667	-3.000000	1023.000000	1023.000000	2046.000000
14.660000	-0.055549	-32.829346	-11.918545	-9.041030	-5.586677	-6.283092	0.000000	-10.000000	-0.066667	1.450000	-3.000000	1023.000000	1023.000000	2046.000000
14.680000	-0.056013	-33.103416	-12.009876	-9.194999	-5.484845	-6.413695	0.000000	-10.000000	-0.058333	1.666667	-3.000000	1023.000000	1023.000000	2046.000000
14.700000	-0.057044	-33.712708	-12.099680	-9.329901	-5.657138	-6.625989	0.000000	-10.000000	-0.050000	1.500000	-3.000000	1023.000000	1023.000000	2046.000000
14.720000	-0.058241	-34.420399	-12.263163	-9.467252	-5.970327	-6.719656	0.000000	-10.000000	-0.050000	1.283333	-3.000000	1023.000000	1023.000000	2046.000000
14.740000	-0.059115	-34.937088	-12.394706	-9.502161	-6.260088	-6.780132	0.000000	-10.000000	-0.050000	1.166667	-3.000000	1023.000000	1023.000000	2046.000000
14.760000	-0.059531	-35.182949	-12.505363	-9.321781	-6.457887	-6.897919	0.000000	-10.000000	-0.050000	1.133333	-3.000000	1023.000000	1023.000000	2046.000000
14.780000	-0.059789	-35.335049	-12.629985	-9.136092	-6.577089	-6.991883	0.000000	-10.000000	-0.058333	0.766667	-3.000000	1023.000000	1023.000000	2046.000000
14.800000	-0.060201	-35.578819	-12.903353	-9.147841	-6.554459	-6.973167	0.000000	-10.000000	-0.058333	0.366667	-3.000000	1023.000000	1023.000000	2046.000000
14.820000	-0.060541	-35.779873	-13.098786	-9.079773	-6.671203	-6.930112	0.000000	-10.000000	-0.058333	0.000000	-3.000000	1023.000000	1023.000000	2046.000000
14.840000	-0.060570	-35.797016	-13.181017	-9.062365	-6.783504	-6.770132	0.000000	-10.000000	-0.050000	0.000000	-3.000000	1023.000000	1023.000000	2046.000000
14.860000	-0.060203	-35.579796	-13.187441	-8.997149	-6.832304	-6.562903	0.000000	-10.000000	-0.050000	0.000000	-3.000000	1023.000000	1023.000000	2046.000000
14.880000	-0.059785	-35.333031	-13.192282	-8.848151	-6.806983	-6.485616	0.000000	-10.000000	-0.058333	0.566667	-3.000000	1023.000000	1023.000000	2046.000000
14.900000	-0.059322	-35.059330	-13.152106	-8.587847	-6.756197	-6.563179	0.000000	-10.000000	-0.058333	1.266667	-3.000000	1023.000000	1023.000000	2046.000000
14.920000	-0.058860	-34.786381	-13.153386	-8.382101	-6.676760	-6.574135	0.000000	-10.000000	-0.058333	2.016667	-3.000000	1023.000000	1023.000000	2046.000000
14.940000	-0.058508	-34.578167	-13.125378	-8.359720	-6.580948	-6.512121	0.000000	-10.000000	-0.050000	1.983333	-3.000000	1023.000000	1023.000000	2046.000000
14.960000	-0.058211	-34.402973	-13.060400	-8.398369	-6.498474	-6.445732	0.000000	-10.000000	-0.050000	1.750000	-3.000000	1023.000000	1023.000000	2046.000000
14.980000	-0.057795	-34.156830	-12.989024	-8.533606	-6.415266	-6.218935	0.000000	-10.000000	-0.050000	1.633333	-3.000000	1023.000000	1023.000000	2046.000000
15.000000	-0.057328	-33.880600	-12.920841	-8.550061	-6.280224	-6.129475	0.000000	-10.000000	-0.058333	1.766667	-3.000000	1023.000000	1023.000000	2046.000000
15.020000	-0.056516	-33.400734	-12.745232	-8.487780	-6.161770	-6.005951	0.000000	-10.000000	-0.066667	2.200000	-3.000000	1023.000000	1023.000000	2046.000000
15.040000	-0.055695	-32.916012	-12.542760	-8.338176	-6.031674	-6.003401	0.000000	-10.000000	-0.066667	2.650000	-3.000000	1023.000000	1023.000000	2046.000000
15.060000	-0.055221	-32.635384	-12.359499	-8.222073	-5.945394	-6.108417	0.000000	-10.000000	-0.066667	3.233333	-3.000000	1023.000000	1023.000000	2046.000000
15.080000	-0.055202	-32.624268	-12.345210	-8.258123	-5.815373	-6.205560	0.000000	-10.000000	-0.075000	3.816667	-3.000000	1023.000000	1023.000000	2046.000000
15.100000	-0.055611	-32.866341	-12.357715	-8.476603	-5.802232	-6.229790	0.000000	-10.000000	-0.091667	4.600000	-3.000000	1023.000000	1023.000000	2046.000000
15.120000	-0.055765	-32.957077	-12.234437	-8.783787	-5.805813	-6.133039	0.000000	-10.000000	-0.108333	5.716667	-3.000000	1023.000000	1023.000000	2046.000000
15.140000	-0.055753	-32.950226	-12.107207	-8.949779	-5.821363	-6.071877	0.000000	-10.000000	-0.116667	7.050000	-3.000000	1023.000000	1023.000000	2046.000000
15.160000	-0.055546	-32.827591	-12.043595	-8.941203	-5.709048	-6.133743	0.000000	-10.000000	-0.116667	8.250000	-3.000000	1023.000000	1023.000000	2046.000000
15.180000	-0.055126	-32.579567	-11.911503	-8.835152	-5.622987	-6.209925	0.000000	-10.000000	-0.108333	9.066667	-3.000000	1023.000000	1023.000000	2046.000000
15.200000	-0.054734	-32.347576	-11.756428	-8.767896	-5.572962	-6.250292	0.000000	-10.000000	-0.125000	9.700000	-3.000000	1023.000000	1023.000000	2046.000000
15.220000	-0.054350	-32.121021	-11.702698	-8.757079	-5.424523	-6.236722	0.000000	-10.000000	-0.141667	10.350000	1.333333	1023.000000	1023.000000	2046.000000
15.240000	-0.054027	-31.930223	-11.797628	-8.850613	-5.146418	-6.135565	0.000000	-10.000000	-0.158333	11.083334	10.166667	1023.000000	1023.000000	2046.000000
15.260000	-0.053237	-31.462818	-11.713504	-8.922256	-4.939689	-5.887369	0.000000	-10.000000	-0.150000	11.783334	20.166666	1023.000000	1023.000000	2046.000000
15.280000	-0.052389	-30.961615	-11.545732	-8.902175	-4.788690	-5.725019	0.000000	-10.000000	-0.158333	12.300000	27.166666	1023.000000	1023.000000	2046.000000
15.300000	-0.051396	-30.375257	-11.354079	-8.783560	-4.656242	-5.581377	0.000000	-10.000000	-0.175000	12.733334	31.333334	1023.000000	1023.000000	2046.000000
15.320000	-0.050270	-29.709642	-11.139975	-8.670938	-4.499463	-5.399267	0.000000	-10.000000	-0.191667	13.216667	35.666668	1023.000000	1023.000000	2046.000000
15.340000	-0.048857	-28.874496	-10.848255	-8.524096	-4.312292	-5.189854	0.000000	-10.000000	-0.208333	13.700001	40.166668	1023.000000	1023.000000	2046.000000
15.360000	-0.047385	-28.004555	-10.605393	-8.263273	-4.016298	-5.119591	0.000000	-10.000000	-0.225000	14.433333	44.500000	1023.000000	1023.000000	2046.000000
15.380000	-0.045846	-27.095135	-10.273630	-8.063476	-3.797913	-4.960116	0.000000	-10.000000	-0.241667	14.916667	49.166668	1023.000000	1023.000000	2046.000000
15.400000	-0.044321	-26.193600	-10.017682	-7.815733	-3.512613	-4.847572	0.000000	-10.000000	-0.258333	15.533334	54.000000	1023.000000	1023.000000	2046.000000
15.420000	-0.042936	-25.375130	-9.755462	-7.640530	-3.284939	-4.694200	0.000000	-10.000000	-0.266667	16.000000	59.166668	1023.000000	1023.000000	2046.000000
15.440000	-0.041644	-24.611773	-9.572098	-7.504611	-3.013385	-4.521678	0.000000	-10.000000	-0.275000	16.433332	62.666668	1023.000000	1023.000000	2046.000000
15.460000	-0.040253	-23.789358	-9.379757	-7.426586	-2.711946	-4.271070	0.000000	-10.000000	-0.291667	16.783333	68.166664	1023.000000	1023.000000	2046.000000
15.480000	-0.039155	-23.140707	-9.134480	-7.408468	-2.610335	-3.987423	0.000000	-10.000000	-0.300000	17.400000	73.833336	1023.000000	1023.000000	2046.000000
15.500000	-0.038178	-22.563044	-9.009323	-7.269497	-2.496695	-3.787527	0.000000	-10.000000	-0.308333	17.900000	81.500000	1023.000000	1023.000000	2046.000000
15.520000	-0.037653	-22.252813	-8.890566	-7.176278	-2.482251	-3.703717	0.000000	-10.000000	-0.308333	18.516666	87.500000	1023.000000	1023.000000	2046.000000
15.540000	-0.037250	-22.014847	-8.737829	-6.956670	-2.482989	-3.837359	0.000000	-10.000000	-0.325000	19.016666	93.500000	1023.000000	1023.000000	2046.000000
15.560000	-0.036797	-21.747274	-8.620691	-6.845615	-2.326393	-3.954574	0.000000	-10.000000	-0.350000	19.650000	99.666664	1023.000000	1023.000000	2046.000000
15.580000	-0.036045	-21.302385	-8.397182	-6.728603	-2.208290	-3.968311	0.000000	-10.000000	-0.375000	20.450001	106.000000	1023.000000	1023.000000	2046.000000
15.600000	-0.035343	-20.887510	-8.158093	-6.682635	-2.094213	-3.952569	0.000000	-10.000000	-0.400000	21.183334	112.666664	1023.000000	1023.000000	2046.000000
15.620000	-0.034848	-20.595064	-8.036958	-6.668960	-1.896133	-3.993014	0.000000	-10.000000	-0.416667	21.933334	119.666664	1023.000000	1023.000000	2046.000000
15.640000	-0.035244	-20.828983	-7.987836	-6.633636	-2.014992	-4.192521	0.000000	-10.000000	-0.416667	22.183334	126.833336	1023.000000	1023.000000	2046.000000
15.660000	-0.035562	-21.016916	-7.982706	-6.655949	-2.191959	-4.186303	0.000000	-10.000000	-0.416667	22.183334	134.333328	1023.000000	1023.000000	2046.000000
15.680000	-0.035636	-21.061087	-7.935325	-6.699474	-2.368551	-4.057736	0.000000	-10.000000	-0.416667	22.216667	141.666672	1023.000000	1023.000000	2046.000000
15.700000	-0.035181	-20.792173	-7.839830	-6.591526	-2.427490	-3.933328	0.000000	-10.000000	-0.433333	22.433334	149.166672	1023.000000	1023.000000	2046.000000
15.720000	-0.034377	-20.316858	-7.749484	-6.357916	-2.367392	-3.842067	0.000000	-10.000000	-0.458333	22.800001	156.500000	1023.000000	1023.000000	2046.000000
15.740000	-0.033595	-19.854902	-7.720128	-6.014705	-2.267457	-3.852612	0.000000	-10.000000	-0.475000	23.083334	164.166672	1023.000000	1023.000000	2046.000000
15.760000	-0.032645	-19.292938	-7.678772	-5.679788	-2.141180	-3.793198	0.000000	-10.000000	-0.475000	23.650000	171.833328	1023.000000	1023.000000	2046.000000
15.780000	-0.031546	-18.643637	-7.625137	-5.387087	-1.975068	-3.656344	0.000000	-10.000000	-0.466667	24.066668	179.500000	1023.000000	1023.000000	2046.000000
15.800000	-0.030558	-18.060053	-7.535097	-5.314978	-1.801412	-3.408566	0.000000	-10.000000	-0.458333	24.366667	187.500000	1023.000000	1023.000000	2046.000000
15.820000	-0.029280	-17.304585	-7.303781	-5.257745	-1.710428	-3.032629	0.000000	-10.000000	-0.458333	24.400000	195.666672	1023.000000	1023.000000	2046.000000
15.840000	-0.027809	-16.435156	-7.061088	-4.967125	-1.607555	-2.799389	0.000000	-10.000000	-0.466667	24.416666	204.000000	1023.000000	1023.000000	2046.000000
15.860000	-0.026096	-15.422919	-6.801647	-4.525012	-1.392582	-2.703678	0.000000	-10.000000	-0.466667	24.450001	212.000000	1023.000000	1023.000000	2046.000000
15.880000	-0.024105	-14.245846	-6.444610	-4.130966	-1.087726	-2.582543	0.000000	-10.000000	-0.483333	24.333334	220.000000	1023.000000	1023.000000	2046.000000
15.900000	-0.022571	-13.339698	-6.133078	-3.843743	-0.853984	-2.508893	0.000000	-10.000000	-0.466667	24.416666	228.000000	1023.000000	1023.000000	2046.000000
15.920000	-0.021041	-12.435203	-5.895385	-3.682443	-0.519883	-2.337491	0.000000	-10.000000	-0.483333	24.466667	236.166672	1023.000000	1023.000000	2046.000000
15.940000	-0.019122	-11.301377	-5.492531	-3.588507	-0.248983	-1.971357	0.000000	-10.000000	-0.475000	24.566668	244.500000	1023.000000	1023.000000	2046.000000
15.960000	-0.017200	-10.165288	-5.064200	-3.427045	0.031165	-1.705207	0.000000	-10.000000	-0.475000	24.516666	252.833328	1023.000000	1023.000000	2046.000000
15.980000	-0.015518	-9.170944	-4.558651	-3.285487	0.184064	-1.510870	0.000000	-10.000000	-0.466667	24.666668	261.000000	1023.000000	1023.000000	2046.000000
16.000000	-0.014284	-8.442101	-4.265560	-3.062309	0.375838	-1.490071	0.000000	-10.000000	-0.475000	24.733334	269.000000	1023.000000	1023.000000	2046.000000
16.020000	-0.013101	-7.742970	-3.978176	-2.866660	0.518676	-1.416810	0.000000	-10.000000	-0.491667	24.833334	277.333344	1023.000000	1023.000000	2046.000000
16.040001	-0.012425	-7.342956	-3.720226	-2.668983	0.513842	-1.467588	0.000000	-10.000000	-0.508333	25.100000	285.666656	1023.000000	1023.000000	2046.000000
16.059999	-0.011622	-6.868407	-3.578619	-2.521276	0.684695	-1.453206	0.000000	-10.000000	-0.516667	25.516666	294.166656	1023.000000	1023.000000	2046.000000
16.080000	-0.011032	-6.519705	-3.414044	-2.533222	0.786267	-1.358706	0.000000	-10.000000	-0.525000	25.883333	302.500000	1023.000000	1023.000000	2046.000000
16.100000	-0.010179	-6.015514	-3.192283	-2.559222	0.898422	-1.162432	0.000000	-10.000000	-0.525000	25.799999	311.166656	1023.000000	1023.000000	2046.000000
16.120001	-0.009296	-5.494199	-2.905620	-2.505705	0.914294	-0.997168	0.000000	-10.000000	-0.533333	25.700001	319.666656	1023.000000	1023.000000	2046.000000
16.139999	-0.008031	-4.746511	-2.712733	-2.212613	1.100666	-0.921831	0.000000	-10.000000	-0.533333	25.400000	328.333344	1023.000000	1023.000000	2046.000000
16.160000	-0.006493	-3.837521	-2.435813	-1.853070	1.339597	-0.888235	0.000000	-10.000000	-0.525000	25.566668	336.666656	1023.000000	1023.000000	2046.000000
16.180000	-0.004841	-2.861269	-2.172138	-1.567220	1.596773	-0.718683	0.000000	-10.000000	-0.525000	25.633333	345.333344	1023.000000	1023.000000	2046.000000
16.200001	-0.003112	-1.839144	-1.779935	-1.429356	1.773775	-0.403627	0.000000	-10.000000	-0.525000	25.900000	353.833344	1023.000000	1023.000000	2046.000000
16.219999	-0.001164	-0.687628	-1.374902	-1.198600	1.995072	-0.109198	0.000000	-10.000000	-0.533333	25.866667	362.500000	1023.000000	1023.000000	2046.000000
16.240000	0.000968	0.572271	-0.950397	-0.839023	2.278823	0.082868	0.000000	-10.000000	-0.533333	26.033335	371.166656	1023.000000	1023.000000	2046.000000
16.260000	0.003161	1.868299	-0.477998	-0.428565	2.541048	0.233814	0.000000	-10.000000	-0.541667	26.166668	379.833344	1023.000000	1023.000000	2046.000000
16.280001	0.005390	3.185706	-0.018128	-0.014135	2.812689	0.405281	0.000000	-10.000000	-0.566667	26.400000	388.500000	1023.000000	1023.000000	2046.000000
16.299999	0.007619	4.502591	0.341828	0.316128	3.164782	0.679852	0.000000	-10.000000	-0.575000	26.600000	397.166656	1023.000000	1023.000000	2046.000000
16.320000	0.009327	5.512114	0.682118	0.596814	3.349371	0.883811	0.000000	-10.000000	-0.575000	26.633333	406.000000	1023.000000	1023.000000	2046.000000
16.340000	0.011008	6.505546	0.964324	0.749038	3.600514	1.191671	0.000000	-10.000000	-0.566667	26.650000	415.000000	1023.000000	1023.000000	2046.000000
16.360001	0.012533	7.406978	1.281195	1.027355	3.713621	1.384806	0.000000	-10.000000	-0.575000	26.666668	423.833344	1023.000000	1023.000000	2046.000000
16.379999	0.013282	7.849513	1.397561	1.138959	3.779460	1.533532	0.000000	-10.000000	-0.591667	26.883333	432.666656	1023.000000	1023.000000	2046.000000
16.400000	0.014148	8.361521	1.609791	1.362823	3.780409	1.608497	0.000000	-10.000000	-0.591667	26.950001	441.500000	1023.000000	1023.000000	2046.000000
16.420000	0.015000	8.864979	1.779087	1.678630	3.844220	1.563041	0.000000	-10.000000	-0.591667	27.049999	450.500000	1023.000000	1023.000000	2046.000000
16.440001	0.016136	9.536206	2.066932	1.926120	3.988400	1.554755	0.000000	-10.000000	-0.575000	27.266666	459.500000	1023.000000	1023.000000	2046.000000
16.459999	0.016998	10.046031	2.383183	2.116148	4.054451	1.492250	0.000000	-10.000000	-0.566667	27.566668	468.666656	1023.000000	1023.000000	2046.000000
16.480000	0.017601	10.402306	2.624683	2.230704	4.140473	1.406444	0.000000	-10.000000	-0.550000	27.733334	477.833344	1023.000000	1023.000000	2046.000000
16.500000	0.017344	10.250136	2.730283	2.267951	4.004588	1.247315	0.000000	-10.000000	-0.541667	27.683332	487.166656	1023.000000	1023.000000	2046.000000
16.520000	0.016460	9.727817	2.670225	2.153510	3.788973	1.115108	0.000000	-10.000000	-0.533333	27.283333	496.333344	1023.000000	1023.000000	2046.000000
16.540001	0.016051	9.486110	2.654705	2.083974	3.656184	1.091247	0.000000	-10.000000	-0.525000	26.600000	505.500000	1023.000000	1023.000000	2046.000000
16.559999	0.016352	9.663899	2.727659	2.032362	3.630176	1.273702	0.000000	-10.000000	-0.533333	26.300001	514.500000	1023.000000	1023.000000	2046.000000
16.580000	0.017050	10.076590	2.858960	2.181226	3.625614	1.410789	0.000000	-10.000000	-0.558333	26.566668	523.333313	1023.000000	1023.000000	2046.000000
16.600000	0.018030	10.655808	2.948000	2.519384	3.716773	1.471652	0.000000	-10.000000	-0.583333	27.083334	532.166687	1023.000000	1023.000000	2046.000000
16.620001	0.019157	11.321724	3.022165	2.874678	3.832440	1.592440	0.000000	-10.000000	-0.600000	27.150000	541.166687	1023.000000	1023.000000	2046.000000
16.639999	0.020444	12.082639	3.144006	3.248385	3.953171	1.737076	0.000000	-10.000000	-0.600000	27.116667	550.333313	1023.000000	1023.000000	2046.000000
16.660000	0.022043	13.027214	3.366048	3.627362	4.109984	1.923820	0.000000	-10.000000	-0.591667	26.950001	559.500000	1023.000000	1023.000000	2046.000000
16.680000	0.023357	13.804251	3.564815	3.857090	4.237513	2.144834	0.000000	-10.000000	-0.575000	26.733334	568.500000	1023.000000	1023.000000	2046.000000
16.700001	0.024701	14.598222	3.788584	4.117106	4.370280	2.322252	0.000000	-10.000000	-0.558333	26.266666	577.333313	1023.000000	1023.000000	2046.000000
16.719999	0.026101	15.425820	4.018117	4.388905	4.484989	2.533809	0.000000	-10.000000	-0.533333	25.833334	586.166687	1023.000000	1023.000000	2046.000000
16.740000	0.027805	16.432850	4.351004	4.570303	4.671082	2.840461	0.000000	-10.000000	-0.516667	25.383333	594.833313	1023.000000	1023.000000	2046.000000
16.760000	0.029403	17.377411	4.733178	4.905910	4.776861	2.961462	0.000000	-10.000000	-0.500000	25.283335	603.500000	1023.000000	1023.000000	2046.000000
16.780001	0.031199	18.438839	5.036524	5.344240	5.047304	3.010772	0.000000	-10.000000	-0.500000	25.216667	611.833313	1023.000000	1023.000000	2046.000000
16.799999	0.033279	19.667667	5.560352	5.632393	5.300139	3.174783	0.000000	-10.000000	-0.500000	25.300001	620.333313	1023.000000	1023.000000	2046.000000
16.820000	0.035303	20.864109	6.079524	5.918628	5.578869	3.287088	0.000000	-10.000000	-0.483333	25.066668	628.666687	1023.000000	1023.000000	2046.000000
16.840000	0.036881	21.796658	6.485212	6.068871	5.862273	3.380301	0.000000	-10.000000	-0.466667	24.983334	637.166687	1023.000000	1023.000000	2046.000000
16.860001	0.037762	22.317232	6.770884	6.020801	6.054133	3.471415	0.000000	-10.000000	-0.441667	24.600000	645.500000	1023.000000	1023.000000	2046.000000
16.879999	0.038069	22.499006	6.952093	5.953967	6.010821	3.582126	0.000000	-10.000000	-0.441667	24.516666	653.833313	1023.000000	1023.000000	2046.000000
16.900000	0.038241	22.600546	7.086766	5.960114	5.936606	3.617061	0.000000	-10.000000	-0.441667	24.250000	662.000000	1023.000000	1023.000000	2046.000000
16.920000	0.038607	22.816679	7.255764	5.998330	5.886873	3.675713	0.000000	-10.000000	-0.458333	24.266666	670.000000	1023.000000	1023.000000	2046.000000
16.940001	0.039292	23.221359	7.385189	6.203587	6.008121	3.624464	0.000000	-10.000000	-0.458333	24.100000	678.000000	1023.000000	1023.000000	2046.000000
16.959999	0.040212	23.765535	7.631180	6.378902	6.106575	3.648879	0.000000	-10.000000	-0.450000	24.033333	686.000000	1023.000000	1023.000000	2046.000000
16.980000	0.041320	24.419931	7.924338	6.591143	6.202747	3.701703	0.000000	-10.000000	-0.433333	23.950001	694.000000	1023.000000	1023.000000	2046.000000
17.000000	0.042340	25.023226	8.154867	6.695490	6.348449	3.824419	0.000000	-10.000000	-0.425000	23.600000	702.000000	1023.000000	1023.000000	2046.000000
17.020000	0.043740	25.850143	8.498857	6.931661	6.456083	3.963543	0.000000	-10.000000	-0.433333	23.400000	710.000000	1023.000000	1023.000000	2046.000000
17.040001	0.045367	26.811707	8.862332	7.190987	6.590700	4.167689	0.000000	-10.000000	-0.425000	22.866667	718.000000	1023.000000	1023.000000	2046.000000
17.059999	0.047493	28.068312	9.294386	7.621293	6.796233	4.356399	0.000000	-10.000000	-0.416667	22.916666	725.833313	1023.000000	1023.000000	2046.000000
17.080000	0.049770	29.413942	9.707310	8.055306	7.096097	4.555229	0.000000	-10.000000	-0.408333	22.550001	733.500000	1023.000000	1023.000000	2046.000000
17.100000	0.051930	30.690802	10.139972	8.460236	7.368845	4.721749	0.000000	-10.000000	-0.408333	22.833334	741.000000	1023.000000	1023.000000	2046.000000
17.120001	0.053656	31.710844	10.476053	8.749932	7.555673	4.929185	0.000000	-10.000000	-0.425000	22.650002	748.500000	1023.000000	1023.000000	2046.000000
17.139999	0.055202	32.624439	10.753059	8.993507	7.762067	5.115804	0.000000	-10.000000	-0.416667	22.583334	756.166687	1023.000000	1023.000000	2046.000000
17.160000	0.056125	33.169586	10.965978	9.162748	7.782182	5.258679	0.000000	-10.000000	-0.400000	22.000000	763.666687	1023.000000	1023.000000	2046.000000
17.180000	0.056485	33.382488	11.008211	9.272164	7.750043	5.352070	0.000000	-10.000000	-0.366667	21.583334	771.166687	1023.000000	1023.000000	2046.000000
17.200001	0.057231	33.823467	11.188707	9.638560	7.695170	5.301031	0.000000	-10.000000	-0.358333	21.250000	778.333313	1023.000000	1023.000000	2046.000000
17.219999	0.058014	34.286076	11.314651	9.899286	7.779267	5.292870	0.000000	-10.000000	-0.358333	20.950001	785.666687	1023.000000	1023.000000	2046.000000
17.240000	0.058667	34.672466	11.604156	10.119475	7.793804	5.155033	0.000000	-10.000000	-0.358333	20.733334	792.666687	1023.000000	1023.000000	2046.000000
17.260000	0.059305	35.048969	11.840673	10.239380	7.859594	5.109320	0.000000	-10.000000	-0.350000	20.433334	799.666687	1023.000000	1023.000000	2046.000000
17.280001	0.059138	34.950485	11.980253	10.162149	7.807233	5.000850	0.000000	-10.000000	-0.333333	20.100000	806.500000	1023.000000	1023.000000	2046.000000
17.299999	0.058445	34.540890	12.029266	10.100658	7.547460	4.863504	0.000000	-10.000000	-0.300000	19.350000	813.333313	1023.000000	1023.000000	2046.000000
17.320000	0.057145	33.772526	11.945116	10.061860	7.168471	4.597077	0.000000	-10.000000	-0.258333	18.283333	820.000000	1023.000000	1023.000000	2046.000000
17.340000	0.056579	33.438320	11.927467	10.090943	6.935133	4.484777	0.000000	-10.000000	-0.258333	17.299999	826.333313	1023.000000	1023.000000	2046.000000
17.360001	0.056752	33.540329	12.018310	10.193408	6.899977	4.428634	0.000000	-10.000000	-0.275000	16.716667	832.166687	1023.000000	1023.000000	2046.000000
17.379999	0.057346	33.891197	12.110019	10.343675	6.985062	4.452443	0.000000	-10.000000	-0.300000	16.750000	837.833313	1023.000000	1023.000000	2046.000000
17.400000	0.057754	34.132549	12.129975	10.527640	7.039433	4.435502	0.000000	-10.000000	-0.308333	17.333334	843.333313	1023.000000	1023.000000	2046.000000
17.420000	0.058289	34.448750	12.138474	10.727776	7.037313	4.545188	0.000000	-10.000000	-0.300000	17.633333	849.000000	1023.000000	1023.000000	2046.000000
17.440001	0.058810	34.756561	12.180969	10.867451	6.956467	4.751674	0.000000	-10.000000	-0.291667	17.783335	852.666687	1023.000000	1023.000000	2046.000000
17.459999	0.059838	35.364521	12.262992	11.157378	6.997895	4.946254	0.000000	-10.000000	-0.283333	17.516668	858.500000	1023.000000	1023.000000	2046.000000
17.480000	0.060975	36.036217	12.336585	11.475270	7.141019	5.083341	0.000000	-10.000000	-0.275000	17.416668	864.500000	1023.000000	1023.000000	2046.000000
17.500000	0.062143	36.726482	12.558693	11.797410	7.216362	5.154017	0.000000	-10.000000	-0.283333	17.133333	872.500000	1023.000000	1023.000000	2046.000000
17.520000	0.063358	37.444847	12.770452	12.083832	7.308483	5.282079	0.000000	-10.000000	-0.266667	16.750000	878.500000	1023.000000	1023.000000	2046.000000
17.540001	0.064735	38.258633	12.988688	12.281737	7.557310	5.430896	0.000000	-10.000000	-0.266667	16.333334	884.166687	1023.000000	1023.000000	2046.000000
17.559999	0.065904	38.949493	13.258002	12.499907	7.655021	5.536563	0.000000	-10.000000	-0.241667	15.966667	889.833313	1023.000000	1023.000000	2046.000000
17.580000	0.066959	39.572495	13.451819	12.652596	7.825801	5.642279	0.000000	-10.000000	-0.241667	15.783334	895.166687	1023.000000	1023.000000	2046.000000
17.600000	0.068402	40.425575	13.810369	12.791421	7.935982	5.887803	0.000000	-10.000000	-0.241667	15.483334	900.500000	1023.000000	1023.000000	2046.000000
17.620001	0.069897	41.308929	14.219343	12.932353	8.089458	6.067773	0.000000	-10.000000	-0.250000	15.116667	905.666687	1023.000000	1023.000000	2046.000000
17.639999	0.071223	42.092930	14.637372	13.110921	8.270277	6.074361	0.000000	-10.000000	-0.250000	14.700000	909.166687	1023.000000	1023.000000	2046.000000
17.660000	0.071926	42.508335	14.892987	13.153018	8.406350	6.055979	0.000000	-10.000000	-0.250000	14.750000	914.333313	1023.000000	1023.000000	2046.000000
17.680000	0.072204	42.672493	15.013087	13.156679	8.449362	6.053365	0.000000	-10.000000	-0.250000	15.266667	919.333313	1023.000000	1023.000000	2046.000000
17.700001	0.072304	42.731945	15.066195	13.139849	8.486587	6.039316	0.000000	-10.000000	-0.258333	15.900001	926.000000	1023.000000	1023.000000	2046.000000
17.719999	0.072307	42.733219	15.160788	13.099171	8.409464	6.063794	0.000000	-10.000000	-0.258333	16.216667	931.166687	1023.000000	1023.000000	2046.000000
17.740000	0.072273	42.713512	15.230734	13.101852	8.420070	5.960856	0.000000	-10.000000	-0.258333	16.300001	936.500000	1023.000000	1023.000000	2046.000000
17.760000	0.072631	42.925114	15.342316	13.133821	8.422056	6.026920	0.000000	-10.000000	-0.241667	16.116667	942.000000	1023.000000	1023.000000	2046.000000
17.780001	0.073096	43.199688	15.513109	13.183236	8.383599	6.119745	0.000000	-10.000000	-0.225000	15.800000	947.333313	1023.000000	1023.000000	2046.000000
17.799999	0.074054	43.765961	15.717083	13.348989	8.438860	6.261028	0.000000	-10.000000	-0.208333	15.266666	952.666687	1023.000000	1023.000000	2046.000000
17.820000	0.075502	44.621426	16.015474	13.584752	8.594486	6.426715	0.000000	-10.000000	-0.200000	14.650000	957.833313	1023.000000	1023.000000	2046.000000
17.840000	0.077305	45.687000	16.373123	13.923492	8.788754	6.601632	0.000000	-10.000000	-0.191667	14.133333	963.000000	1023.000000	1023.000000	2046.000000
17.860001	0.079163	46.785172	16.675600	14.247471	9.061058	6.801042	0.000000	-10.000000	-0.183333	13.400000	967.833313	1023.000000	1023.000000	2046.000000
17.879999	0.080790	47.747169	16.935066	14.587080	9.292980	6.932044	0.000000	-10.000000	-0.166667	12.850000	972.500000	1023.000000	1023.000000	2046.000000
17.900000	0.082155	48.553890	17.200865	14.865294	9.440509	7.047222	0.000000	-10.000000	-0.158333	12.150001	976.833313	1023.000000	1023.000000	2046.000000
17.920000	0.083152	49.143044	17.340553	15.057370	9.594552	7.150568	0.000000	-10.000000	-0.150000	11.666667	981.000000	1023.000000	1023.000000	2046.000000
17.940001	0.083497	49.346752	17.408434	15.190514	9.546388	7.201416	0.000000	-10.000000	-0.133333	10.650001	985.000000	1023.000000	1023.000000	2046.000000
17.959999	0.083281	49.219326	17.343494	15.208563	9.438255	7.229013	0.000000	-10.000000	-0.116667	9.516666	988.666687	1023.000000	1023.000000	2046.000000
17.980000	0.083341	49.254486	17.330807	15.374938	9.363128	7.185615	0.000000	-10.000000	-0.091667	8.283333	992.000000	1023.000000	1023.000000	2046.000000
18.000000	0.083175	49.156281	17.349012	15.402592	9.281574	7.123102	0.000000	-10.000000	-0.091667	7.200000	994.833313	1023.000000	1023.000000	2046.000000
18.020000	0.083198	49.169971	17.536011	15.343331	9.188334	7.102297	0.000000	-10.000000	-0.091667	6.233334	997.333313	1023.000000	1023.000000	2046.000000
18.040001	0.083244	49.197231	17.596848	15.364238	9.254129	6.982018	0.000000	-10.000000	-0.091667	5.150000	999.500000	1023.000000	1023.000000	2046.000000
18.059999	0.083034	49.072861	17.634239	15.438188	9.278023	6.722412	0.000000	-10.000000	-0.075000	3.616667	1001.500000	1023.000000	1023.000000	2046.000000
18.080000	0.081816	48.353180	17.544588	15.347948	9.009132	6.451511	0.000000	-10.000000	-0.050000	1.133333	1003.000000	1023.000000	1023.000000	2046.000000
18.100000	0.079857	47.195602	17.248011	15.176540	8.680283	6.090767	0.000000	-10.000000	-0.041667	-1.000000	1003.833313	1023.000000	1023.000000	2046.000000
18.120001	0.078247	46.243809	17.104401	14.875582	8.321013	5.942812	0.000000	-10.000000	-0.041667	-2.266667	1004.000000	1023.000000	1023.000000	2046.000000
18.139999	0.077317	45.694065	16.980465	14.707561	8.086598	5.919439	0.000000	-10.000000	-0.050000	-2.333333	1004.000000	1023.000000	1023.000000	2046.000000
18.160000	0.076980	45.495136	16.884460	14.651941	7.985348	5.973385	0.000000	-10.000000	-0.058333	-1.566667	1004.000000	1023.000000	1023.000000	2046.000000
18.180000	0.077024	45.521301	16.651562	14.796561	8.066772	6.006407	0.000000	-10.000000	-0.058333	-0.783333	1004.000000	1023.000000	1023.000000	2046.000000
18.200001	0.077015	45.515892	16.451221	15.026331	8.099566	5.938771	0.000000	-10.000000	-0.058333	0.000000	1004.000000	1023.000000	1023.000000	2046.000000
18.219999	0.077007	45.511112	16.308102	15.192001	8.118110	5.892897	0.000000	-10.000000	-0.050000	-0.366667	1004.000000	1023.000000	1023.000000	2046.000000
18.240000	0.076912	45.455173	16.164665	15.251410	8.092930	5.946170	0.000000	-10.000000	-0.050000	-1.550000	1004.000000	1023.000000	1023.000000	2046.000000
18.260000	0.076632	45.289314	16.002655	15.257412	8.027373	6.001876	0.000000	-10.000000	-0.050000	-2.733333	1004.000000	1023.000000	1023.000000	2046.000000
18.280001	0.076335	45.114086	15.907721	15.214438	7.914636	6.077293	0.000000	-10.000000	-0.050000	-4.633333	1004.000000	1023.000000	1023.000000	2046.000000
18.299999	0.076372	45.135715	15.799487	15.195261	7.936800	6.204166	0.000000	-10.000000	-0.033333	-6.083333	1004.000000	1023.000000	1023.000000	2046.000000
18.320000	0.076739	45.352505	15.836801	15.212776	7.960630	6.342298	0.000000	-10.000000	-0.016667	-7.916667	1004.000000	1023.000000	1023.000000	2046.000000
18.340000	0.077223	45.638824	15.846597	15.382701	8.138227	6.271298	0.000000	-10.000000	0.008333	-9.050000	1004.000000	1023.000000	1023.000000	2046.000000
18.360001	0.077609	45.867100	15.887354	15.483586	8.245398	6.250763	0.000000	-10.000000	0.016667	-9.816667	1004.000000	1023.000000	1023.000000	2046.000000
18.379999	0.077712	45.927540	15.902281	15.426766	8.349287	6.249206	0.000000	-10.000000	0.016667	-10.650000	1004.000000	1023.000000	1023.000000	2046.000000
18.400000	0.077715	45.929821	15.975433	15.304399	8.354206	6.295784	0.000000	-10.000000	0.008333	-11.133333	996.666687	1023.000000	1023.000000	2046.000000
18.420000	0.077257	45.659153	16.010931	15.027214	8.340665	6.280342	0.000000	-10.000000	0.016667	-11.966667	986.666687	1023.000000	1023.000000	2046.000000
18.440001	0.076399	45.151634	15.933718	14.744230	8.285946	6.187740	0.000000	-10.000000	0.033333	-12.350000	976.666687	1023.000000	1023.000000	2046.000000
18.459999	0.075321	44.514671	15.751150	14.438221	8.232017	6.093283	0.000000	-10.000000	0.050000	-12.616667	972.666687	1023.000000	1023.000000	2046.000000
18.480000	0.074165	43.831596	15.594809	14.264399	8.154325	5.818066	0.000000	-10.000000	0.050000	-12.533333	971.333313	1023.000000	1023.000000	2046.000000
18.500000	0.072710	42.971561	15.415863	13.964819	7.996266	5.594614	0.000000	-10.000000	0.050000	-12.466666	968.666687	1023.000000	1023.000000	2046.000000
18.520000	0.071363	42.175396	15.258349	13.667402	7.784764	5.464879	0.000000	-10.000000	0.050000	-12.700000	964.333313	1023.000000	1023.000000	2046.000000
18.540001	0.070034	41.390114	15.007656	13.425287	7.639789	5.317383	0.000000	-10.000000	0.050000	-13.200000	958.666687	1023.000000	1023.000000	2046.000000
18.559999	0.069172	40.880650	14.869409	13.152710	7.492686	5.365846	0.000000	-10.000000	0.050000	-13.683333	954.333313	1023.000000	1023.000000	2046.000000
18.580000	0.069069	40.819862	14.822783	13.105692	7.499671	5.391716	0.000000	-10.000000	0.050000	-14.066667	951.333313	1023.000000	1023.000000	2046.000000
18.600000	0.069424	41.029575	14.800542	13.212888	7.604255	5.411891	0.000000	-10.000000	0.066667	-14.433333	946.500000	1023.000000	1023.000000	2046.000000
18.620001	0.070033	41.389225	14.827977	13.332922	7.760691	5.467636	0.000000	-10.000000	0.083333	-14.766666	940.000000	1023.000000	1023.000000	2046.000000
18.639999	0.070201	41.488613	14.804570	13.420662	7.762235	5.501147	0.000000	-10.000000	0.100000	-14.983334	935.166687	1023.000000	1023.000000	2046.000000
18.660000	0.070006	41.373341	14.687649	13.406313	7.714553	5.564826	0.000000	-10.000000	0.100000	-15.050000	931.833313	1023.000000	1023.000000	2046.000000
18.680000	0.069596	41.131317	14.578646	13.279808	7.620855	5.652010	0.000000	-10.000000	0.116667	-15.466667	926.833313	1023.000000	1023.000000	2046.000000
18.700001	0.068941	40.744331	14.349960	13.232780	7.522252	5.639338	0.000000	-10.000000	0.133333	-15.883334	921.833313	1023.000000	1023.000000	2046.000000
18.719999	0.067750	40.040226	14.002115	13.066762	7.418952	5.552399	0.000000	-10.000000	0.158333	-16.450001	914.833313	1023.000000	1023.000000	2046.000000
18.740000	0.066978	39.583893	13.754423	13.120401	7.357791	5.351276	0.000000	-10.000000	0.166667	-16.866667	909.166687	1023.000000	1023.000000	2046.000000
18.760000	0.065919	38.957870	13.529165	12.998190	7.334553	5.095963	0.000000	-10.000000	0.175000	-17.283335	903.500000	1023.000000	1023.000000	2046.000000
18.780001	0.064796	38.294621	13.443868	12.806952	7.218299	4.825500	0.000000	-10.000000	0.175000	-17.466667	899.666687	1023.000000	1023.000000	2046.000000
18.799999	0.063733	37.666470	13.396664	12.457405	7.086740	4.725662	0.000000	-10.000000	0.183333	-17.583334	896.000000	1023.000000	1023.000000	2046.000000
18.820000	0.062882	37.163212	13.370121	12.191849	6.969685	4.631557	0.000000	-10.000000	0.183333	-17.800001	890.333313	1023.000000	1023.000000	2046.000000
18.840000	0.061426	36.302975	13.148764	11.980762	6.795315	4.378134	0.000000	-10.000000	0.191667	-18.200001	884.500000	1023.000000	1023.000000	2046.000000
18.860001	0.059249	35.016247	12.843082	11.667498	6.414193	4.091473	0.000000	-10.000000	0.191667	-18.916668	878.166687	1023.000000	1023.000000	2046.000000
18.879999	0.056949	33.656746	12.484381	11.340975	6.054997	3.776394	0.000000	-10.000000	0.208333	-19.566668	869.500000	1023.000000	1023.000000	2046.000000
18.900000	0.055162	32.600613	12.185065	11.068678	5.799079	3.547791	0.000000	-10.000000	0.216667	-20.016668	862.833313	1023.000000	1023.000000	2046.000000
18.920000	0.053757	31.770399	11.820345	10.953132	5.703214	3.293707	0.000000	-10.000000	0.216667	-20.150002	856.166687	1023.000000	1023.000000	2046.000000
18.940001	0.052596	31.084166	11.501787	10.815279	5.581730	3.185369	0.000000	-10.000000	0.225000	-19.966667	851.666687	1023.000000	1023.000000	2046.000000
18.959999	0.051385	30.368675	11.150538	10.777476	5.426823	3.013837	0.000000	-10.000000	0.233333	-19.950001	842.833313	1023.000000	1023.000000	2046.000000
18.980000	0.050411	29.792753	10.823337	10.709256	5.303489	2.956671	0.000000	-10.000000	0.250000	-19.833334	836.333313	1023.000000	1023.000000	2046.000000
19.000000	0.049334	29.156389	10.499097	10.625979	5.150590	2.880723	0.000000	-10.000000	0.258333	-20.183334	829.833313	1023.000000	1023.000000	2046.000000
19.020000	0.048279	28.532619	10.197965	10.507953	5.014147	2.812555	0.000000	-10.000000	0.275000	-20.616667	825.333313	1023.000000	1023.000000	2046.000000
19.040001	0.047258	27.929285	9.948401	10.371950	4.866446	2.742488	0.000000	-10.000000	0.300000	-21.333334	816.000000	1023.000000	1023.000000	2046.000000
19.059999	0.046430	27.440199	9.728352	10.233289	4.750781	2.727779	0.000000	-10.000000	0.316667	-21.866667	808.833313	1023.000000	1023.000000	2046.000000
19.080000	0.046049	27.214840	9.567213	10.088993	4.730236	2.828398	0.000000	-10.000000	0.316667	-22.233334	801.500000	1023.000000	1023.000000	2046.000000
19.100000	0.045698	27.007309	9.445319	10.043655	4.791644	2.726690	0.000000	-10.000000	0.325000	-22.400000	796.500000	1023.000000	1023.000000	2046.000000
19.120001	0.045364	26.810022	9.309007	9.940529	4.825125	2.735361	0.000000	-10.000000	0.333333	-22.683332	789.000000	1023.000000	1023.000000	2046.000000
19.139999	0.044855	26.509089	9.161464	9.866903	4.831942	2.648781	0.000000	-10.000000	0.350000	-22.816668	781.500000	1023.000000	1023.000000	2046.000000
19.160000	0.044386	26.231997	8.984521	9.829978	4.827725	2.589772	0.000000	-10.000000	0.350000	-23.016666	773.833313	1023.000000	1023.000000	2046.000000
19.180000	0.043510	25.714622	8.814248	9.652873	4.735305	2.512196	0.000000	-10.000000	0.350000	-22.983334	766.166687	1023.000000	1023.000000	2046.000000
19.200001	0.042186	24.931719	8.554081	9.396127	4.620138	2.361373	0.000000	-10.000000	0.366667	-23.350000	758.500000	1023.000000	1023.000000	2046.000000
19.219999	0.040275	23.802515	8.272471	9.002472	4.346349	2.181224	0.000000	-10.000000	0.383333	-23.833334	750.833313	1023.000000	1023.000000	2046.000000
19.240000	0.038409	22.699989	7.936128	8.613748	4.191194	1.958920	0.000000	-10.000000	0.416667	-24.333334	743.000000	1023.000000	1023.000000	2046.000000
19.260000	0.036452	21.542982	7.637564	8.199269	4.003215	1.702935	0.000000	-10.000000	0.400000	-24.416666	734.666687	1023.000000	1023.000000	2046.000000
19.280001	0.034601	20.449026	7.343927	7.791511	3.829242	1.484345	0.000000	-10.000000	0.383333	-24.299999	726.333313	1023.000000	1023.000000	2046.000000
19.299999	0.032970	19.485075	6.994286	7.502084	3.725525	1.263181	0.000000	-10.000000	0.350000	-24.100000	718.000000	1023.000000	1023.000000	2046.000000
19.320000	0.031479	18.604042	6.698419	7.250886	3.535741	1.118997	0.000000	-10.000000	0.350000	-24.000000	710.000000	1023.000000	1023.000000	2046.000000
19.340000	0.030110	17.794765	6.436628	6.994339	3.334074	1.029724	0.000000	-10.000000	0.358333	-23.900002	702.000000	1023.000000	1023.000000	2046.000000
19.360001	0.028885	17.070843	6.090442	6.759230	3.250031	0.971140	0.000000	-10.000000	0.383333	-24.116667	694.000000	1023.000000	1023.000000	2046.000000
19.379999	0.027899	16.488054	5.875853	6.585110	3.129239	0.897853	0.000000	-10.000000	0.400000	-24.433334	686.000000	1023.000000	1023.000000	2046.000000
19.400000	0.027300	16.134029	5.636910	6.498737	3.152372	0.846012	0.000000	-10.000000	0.425000	-24.850000	678.000000	1023.000000	1023.000000	2046.000000
19.420000	0.027135	16.037024	5.494081	6.491868	3.194963	0.856111	0.000000	-10.000000	0.433333	-25.183334	669.833313	1023.000000	1023.000000	2046.000000
19.440001	0.027007	15.960868	5.346096	6.500659	3.204515	0.909598	0.000000	-10.000000	0.450000	-25.433334	661.500000	1023.000000	1023.000000	2046.000000
19.459999	0.026660	15.756056	5.151987	6.493100	3.202097	0.908871	0.000000	-10.000000	0.450000	-25.550001	653.000000	1023.000000	1023.000000	2046.000000
19.480000	0.025966	15.345804	4.890798	6.473464	3.122538	0.859005	0.000000	-10.000000	0.433333	-25.433334	644.500000	1023.000000	1023.000000	2046.000000
19.500000	0.024706	14.601416	4.594446	6.207676	2.853932	0.945361	0.000000	-10.000000	0.425000	-25.150000	635.833313	1023.000000	1023.000000	2046.000000
19.520000	0.023049	13.622210	4.114210	6.068347	2.720988	0.718664	0.000000	-10.000000	0.416667	-25.066668	627.333313	1023.000000	1023.000000	2046.000000
19.540001	0.021361	12.624536	3.750547	5.885195	2.497478	0.491317	0.000000	-10.000000	0.425000	-25.100000	619.000000	1023.000000	1023.000000	2046.000000
19.559999	0.019755	11.675396	3.352230	5.680292	2.366183	0.276692	0.000000	-10.000000	0.425000	-25.266666	610.666687	1023.000000	1023.000000	2046.000000
19.580000	0.018184	10.746939	3.051736	5.458124	2.224890	0.012188	0.000000	-10.000000	0.433333	-24.900002	602.333313	1023.000000	1023.000000	2046.000000
19.600000	0.016681	9.858763	2.838162	5.132779	2.104090	-0.216269	0.000000	-10.000000	0.441667	-24.833334	594.000000	1023.000000	1023.000000	2046.000000
19.620001	0.015472	9.143851	2.752061	4.742055	1.967772	-0.318037	0.000000	-10.000000	0.450000	-24.750000	585.833313	1023.000000	1023.000000	2046.000000
19.639999	0.014046	8.301378	2.587280	4.354812	1.798846	-0.439560	0.000000	-10.000000	0.450000	-25.083334	577.500000	1023.000000	1023.000000	2046.000000
19.660000	0.012358	7.303549	2.349902	4.064941	1.585340	-0.696634	0.000000	-10.000000	0.450000	-25.150002	569.166687	1023.000000	1023.000000	2046.000000
19.680000	0.010448	6.174868	2.046577	3.826436	1.324630	-1.022775	0.000000	-10.000000	0.441667	-25.266668	560.666687	1023.000000	1023.000000	2046.000000
19.700001	0.008597	5.081028	1.722345	3.585938	0.974205	-1.201460	0.000000	-10.000000	0.433333	-25.083334	552.333313	1023.000000	1023.000000	2046.000000
19.719999	0.006919	4.089229	1.357884	3.506606	0.733666	-1.508927	0.000000	-10.000000	0.433333	-24.950001	543.833313	1023.000000	1023.000000	2046.000000
19.740000	0.005742	3.393339	1.105729	3.403608	0.470937	-1.586934	0.000000	-10.000000	0.425000	-24.733334	535.500000	1023.000000	1023.000000	2046.000000
19.760000	0.004605	2.721348	0.735937	3.353185	0.304985	-1.672760	0.000000	-10.000000	0.416667	-24.466667	527.166687	1023.000000	1023.000000	2046.000000
19.780001	0.003331	1.968747	0.410221	3.230662	0.103925	-1.776061	0.000000	-10.000000	0.383333	-24.316668	519.000000	1023.000000	1023.000000	2046.000000
19.799999	0.002132	1.259735	0.051137	3.083131	-0.055610	-1.818923	0.000000	-10.000000	0.358333	-24.116667	511.000000	1023.000000	1023.000000	2046.000000
19.820000	0.001066	0.630098	-0.248142	2.952125	-0.203975	-1.869910	0.000000	-10.000000	0.375000	-23.900002	503.000000	1023.000000	1023.000000	2046.000000
19.840000	0.000294	0.173668	-0.540026	2.859637	-0.289601	-1.856342	0.000000	-10.000000	0.375000	-23.816668	495.000000	1023.000000	1023.000000	2046.000000
19.860001	-0.000433	-0.256152	-0.736793	2.785579	-0.408911	-1.896028	0.000000	-10.000000	0.383333	-23.416668	487.000000	1023.000000	1023.000000	2046.000000
19.879999	-0.001003	-0.592816	-0.901117	2.704073	-0.516302	-1.879470	0.000000	-10.000000	0.341667	-23.366667	479.000000	1023.000000	1023.000000	2046.000000
19.900000	-0.001394	-0.823650	-1.030096	2.554211	-0.516789	-1.830975	0.000000	-10.000000	0.325000	-22.833334	471.333344	1023.000000	1023.000000	2046.000000
19.920000	-0.002006	-1.185401	-1.157292	2.399155	-0.551793	-1.875471	0.000000	-10.000000	0.308333	-22.850000	463.666656	1023.000000	1023.000000	2046.000000
19.940001	-0.002663	-1.574030	-1.289770	2.233757	-0.571336	-1.946680	0.000000	-10.000000	0.300000	-22.750000	456.166656	1023.000000	1023.000000	2046.000000
19.959999	-0.003186	-1.882705	-1.462218	2.123043	-0.592426	-1.951103	0.000000	-10.000000	0.300000	-22.733334	448.500000	1023.000000	1023.000000	2046.000000
19.980000	-0.003636	-2.148705	-1.701600	2.022177	-0.497628	-1.971653	0.000000	-10.000000	0.300000	-22.383333	441.000000	1023.000000	1023.000000	2046.000000
20.000000	-0.004181	-2.470994	-1.795039	1.886930	-0.598099	-1.964786	0.000000	-10.000000	0.300000	-21.916668	433.500000	1023.000000	1023.000000	2046.000000
20.020000	-0.005054	-2.986797	-1.953587	1.772384	-0.694993	-2.110601	0.000000	-10.000000	0.300000	-21.616667	426.166656	1023.000000	1023.000000	2046.000000
20.040001	-0.006222	-3.677201	-2.141099	1.520184	-0.835396	-2.220889	0.000000	-10.000000	0.300000	-21.416668	419.000000	1023.000000	1023.000000	2046.000000
20.059999	-0.007772	-4.593254	-2.358289	1.244356	-0.997469	-2.481852	0.000000	-10.000000	0.300000	-21.450001	411.833344	1023.000000	1023.000000	2046.000000
20.080000	-0.009376	-5.541188	-2.548559	0.842473	-1.179838	-2.655263	0.000000	-10.000000	0.291667	-21.216667	404.666656	1023.000000	1023.000000	2046.000000
20.100000	-0.010973	-6.484763	-2.823765	0.496247	-1.326367	-2.830878	0.000000	-10.000000	0.275000	-20.966667	397.500000	1023.000000	1023.000000	2046.000000
20.120001	-0.012453	-7.359906	-3.083169	0.149419	-1.478968	-2.947187	0.000000	-10.000000	0.241667	-20.483334	390.500000	1023.000000	1023.000000	2046.000000
20.139999	-0.013737	-8.118708	-3.343599	-0.145018	-1.642293	-2.987798	0.000000	-10.000000	0.216667	-20.333334	383.666656	1023.000000	1023.000000	2046.000000
20.160000	-0.014914	-8.814339	-3.639656	-0.344314	-1.745792	-3.084577	0.000000	-10.000000	0.216667	-20.233334	376.833344	1023.000000	1023.000000	2046.000000
20.180000	-0.015808	-9.342713	-3.904736	-0.497297	-1.812082	-3.128598	0.000000	-10.000000	0.233333	-20.350000	370.166656	1023.000000	1023.000000	2046.000000
20.200001	-0.016515	-9.760419	-4.095244	-0.633622	-1.906314	-3.125238	0.000000	-10.000000	0.250000	-20.283335	363.333344	1023.000000	1023.000000	2046.000000
20.219999	-0.017171	-10.147925	-4.296146	-0.655917	-1.931637	-3.264225	0.000000	-10.000000	0.250000	-20.250000	356.500000	1023.000000	1023.000000	2046.000000
20.240000	-0.017498	-10.341207	-4.380258	-0.726029	-1.944282	-3.290639	0.000000	-10.000000	0.250000	-20.200001	349.666656	1023.000000	1023.000000	2046.000000
20.260000	-0.017651	-10.431563	-4.463964	-0.794653	-1.851540	-3.321406	0.000000	-10.000000	0.233333	-20.050001	343.000000	1023.000000	1023.000000	2046.000000
20.280001	-0.017577	-10.387757	-4.403429	-0.855555	-1.862260	-3.266514	0.000000	-10.000000	0.233333	-20.083334	336.333344	1023.000000	1023.000000	2046.000000
20.299999	-0.017633	-10.420915	-4.491305	-0.970846	-1.804838	-3.153926	0.000000	-10.000000	0.233333	-19.950001	329.666656	1023.000000	1023.000000	2046.000000
20.320000	-0.017685	-10.451612	-4.594914	-1.022584	-1.782745	-3.051368	0.000000	-10.000000	0.233333	-19.933334	323.000000	1023.000000	1023.000000	2046.000000
20.340000	-0.017880	-10.566818	-4.713581	-1.007888	-1.823131	-3.022218	0.000000	-10.000000	0.216667	-19.850000	316.333344	1023.000000	1023.000000	2046.000000
20.360001	-0.018184	-10.746994	-4.911839	-1.018550	-1.872808	-2.943796	0.000000	-10.000000	0.216667	-19.750000	309.666656	1023.000000	1023.000000	2046.000000
20.379999	-0.019036	-11.250326	-5.210304	-0.953027	-1.951231	-3.135764	0.000000	-10.000000	0.233333	-19.750000	303.000000	1023.000000	1023.000000	2046.000000
20.400000	-0.020148	-11.907277	-5.377488	-1.083112	-2.163108	-3.283569	0.000000	-10.000000	0.250000	-19.516666	296.500000	1023.000000	1023.000000	2046.000000
20.420000	-0.021632	-12.784658	-5.621392	-1.294407	-2.307446	-3.561414	0.000000	-10.000000	0.225000	-19.316668	290.000000	1023.000000	1023.000000	2046.000000
20.440001	-0.023095	-13.649365	-5.865724	-1.576250	-2.450349	-3.757042	0.000000	-10.000000	0.208333	-19.083334	283.666656	1023.000000	1023.000000	2046.000000
20.459999	-0.024234	-14.322021	-5.955011	-1.939254	-2.625869	-3.801887	0.000000	-10.000000	0.191667	-18.900000	277.166656	1023.000000	1023.000000	2046.000000
20.480000	-0.024912	-14.722791	-6.056512	-2.255982	-2.566243	-3.844053	0.000000	-10.000000	0.191667	-18.766666	270.833344	1023.000000	1023.000000	2046.000000
20.500000	-0.025639	-15.152543	-6.081208	-2.525378	-2.585825	-3.960133	0.000000	-10.000000	0.191667	-18.650000	264.500000	1023.000000	1023.000000	2046.000000
20.520000	-0.026414	-15.610475	-6.148146	-2.662476	-2.641491	-4.158362	0.000000	-10.000000	0.183333	-18.483334	258.500000	1023.000000	1023.000000	2046.000000
20.540001	-0.027451	-16.223427	-6.295946	-2.717564	-2.822558	-4.387360	0.000000	-10.000000	0.183333	-18.233334	252.166672	1023.000000	1023.000000	2046.000000
20.559999	-0.028841	-17.044952	-6.496512	-2.846950	-3.115587	-4.585903	0.000000	-10.000000	0.183333	-17.950001	246.166672	1023.000000	1023.000000	2046.000000
20.580000	-0.030164	-17.826773	-6.729684	-2.970016	-3.410028	-4.717045	0.000000	-10.000000	0.183333	-17.616667	240.166672	1023.000000	1023.000000	2046.000000
20.600000	-0.031444	-18.583498	-6.976050	-3.085677	-3.682084	-4.839686	0.000000	-10.000000	0.175000	-17.450001	234.500000	1023.000000	1023.000000	2046.000000
20.620001	-0.032478	-19.194414	-7.297594	-3.181356	-3.866078	-4.849387	0.000000	-10.000000	0.158333	-17.216667	228.500000	1023.000000	1023.000000	2046.000000
20.639999	-0.033160	-19.597292	-7.618862	-3.206950	-3.980473	-4.791006	0.000000	-10.000000	0.150000	-17.133333	222.500000	1023.000000	1023.000000	2046.000000
20.660000	-0.033608	-19.862534	-7.885932	-3.154147	-4.054426	-4.768028	0.000000	-10.000000	0.150000	-17.016666	216.833328	1023.000000	1023.000000	2046.000000
20.680000	-0.034058	-20.128330	-8.054762	-3.149270	-4.147227	-4.777071	0.000000	-10.000000	0.150000	-16.783333	211.166672	1023.000000	1023.000000	2046.000000
20.700001	-0.034538	-20.412151	-8.267823	-3.170279	-4.159727	-4.814323	0.000000	-10.000000	0.150000	-16.700001	205.666672	1023.000000	1023.000000	2046.000000
20.719999	-0.034906	-20.629740	-8.371822	-3.184012	-4.234343	-4.839564	0.000000	-10.000000	0.150000	-16.466667	200.000000	1023.000000	1023.000000	2046.000000
20.740000	-0.035110	-20.750225	-8.433278	-3.246202	-4.274957	-4.795789	0.000000	-10.000000	0.150000	-16.233334	194.500000	1023.000000	1023.000000	2046.000000
20.760000	-0.035182	-20.792658	-8.482085	-3.317714	-4.259834	-4.733023	0.000000	-10.000000	0.133333	-15.900001	189.000000	1023.000000	1023.000000	2046.000000
20.780001	-0.035395	-20.918612	-8.480093	-3.409667	-4.306123	-4.722729	0.000000	-10.000000	0.133333	-15.650000	183.666672	1023.000000	1023.000000	2046.000000
20.799999	-0.035511	-20.986824	-8.578712	-3.472795	-4.307638	-4.627680	0.000000	-10.000000	0.116667	-15.666667	178.500000	1023.000000	1023.000000	2046.000000
20.820000	-0.035444	-20.947508	-8.682987	-3.454977	-4.252203	-4.557342	0.000000	-10.000000	0.133333	-15.566667	173.333328	1023.000000	1023.000000	2046.000000
20.840000	-0.035274	-20.846722	-8.733121	-3.342144	-4.166682	-4.604776	0.000000	-10.000000	0.125000	-15.350000	168.166672	1023.000000	1023.000000	2046.000000
20.860001	-0.035278	-20.849134	-8.731680	-3.358776	-4.114102	-4.644578	0.000000	-10.000000	0.125000	-15.066668	163.000000	1023.000000	1023.000000	2046.000000
20.879999	-0.035595	-21.036734	-8.715283	-3.518625	-4.130517	-4.672308	0.000000	-10.000000	0.108333	-14.783334	158.000000	1023.000000	1023.000000	2046.000000
20.900000	-0.036380	-21.500725	-8.786416	-3.772347	-4.226684	-4.715277	0.000000	-10.000000	0.083333	-14.766667	153.000000	1023.000000	1023.000000	2046.000000
20.920000	-0.037597	-22.219732	-8.984563	-4.009290	-4.333541	-4.892337	0.000000	-10.000000	0.083333	-14.683333	148.000000	1023.000000	1023.000000	2046.000000
20.940001	-0.038774	-22.915632	-9.131434	-4.279855	-4.467336	-5.037007	0.000000	-10.000000	0.058333	-14.466667	143.000000	1023.000000	1023.000000	2046.000000
20.959999	-0.039826	-23.537300	-9.191234	-4.582823	-4.673995	-5.089248	0.000000	-10.000000	0.058333	-14.050000	138.166672	1023.000000	1023.000000	2046.000000
20.980000	-0.040646	-24.021925	-9.349741	-4.795143	-4.752640	-5.124401	0.000000	-10.000000	0.041667	-13.466667	133.500000	1023.000000	1023.000000	2046.000000
21.000000	-0.041397	-24.465538	-9.490354	-4.873431	-4.800045	-5.301708	0.000000	-10.000000	0.050000	-13.066667	129.166672	1023.000000	1023.000000	2046.000000
21.020000	-0.041905	-24.765724	-9.567273	-5.020479	-4.799898	-5.378074	0.000000	-10.000000	0.050000	-12.766666	124.666664	1023.000000	1023.000000	2046.000000
21.040001	-0.042435	-25.079147	-9.626326	-5.131929	-4.834492	-5.486400	0.000000	-10.000000	0.050000	-12.666667	120.333336	1023.000000	1023.000000	2046.000000
21.059999	-0.042877	-25.340145	-9.694373	-5.305645	-4.901058	-5.439069	0.000000	-10.000000	0.033333	-12.516666	116.000000	1023.000000	1023.000000	2046.000000
21.080000	-0.043319	-25.601782	-9.838477	-5.451216	-4.926375	-5.385713	0.000000	-10.000000	0.016667	-12.216667	112.000000	1023.000000	1023.000000	2046.000000
21.100000	-0.043479	-25.695827	-9.923266	-5.501289	-4.925585	-5.345688	0.000000	-10.000000	0.016667	-11.833333	108.000000	1023.000000	1023.000000	2046.000000
21.120001	-0.043301	-25.590927	-9.963107	-5.442140	-4.832304	-5.353376	0.000000	-10.000000	0.016667	-11.500000	104.000000	1023.000000	1023.000000	2046.000000
21.139999	-0.042961	-25.389830	-9.953309	-5.397719	-4.661602	-5.377200	0.000000	-10.000000	0.016667	-11.333333	100.000000	1023.000000	1023.000000	2046.000000
21.160000	-0.042533	-25.136719	-9.820919	-5.328084	-4.557159	-5.430556	0.000000	-10.000000	0.016667	-11.200000	96.166664	1023.000000	1023.000000	2046.000000
21.180000	-0.042038	-24.844313	-9.711731	-5.377650	-4.446923	-5.308008	0.000000	-10.000000	0.016667	-11.150001	92.500000	1023.000000	1023.000000	2046.000000
21.200001	-0.041648	-24.614031	-9.646821	-5.414530	-4.397943	-5.154737	0.000000	-10.000000	0.016667	-10.983334	88.833336	1023.000000	1023.000000	2046.000000
21.219999	-0.041413	-24.474791	-9.708227	-5.465450	-4.333524	-4.967591	0.000000	-10.000000	0.000000	-10.816667	85.166664	1023.000000	1023.000000	2046.000000
21.240000	-0.041405	-24.470413	-9.749225	-5.482900	-4.388773	-4.849516	0.000000	-10.000000	0.000000	-10.600000	81.500000	1023.000000	1023.000000	2046.000000
21.260000	-0.041605	-24.588818	-9.898242	-5.487031	-4.427201	-4.776343	0.000000	-10.000000	0.008333	-10.383333	78.000000	1023.000000	1023.000000	2046.000000
21.280001	-0.041918	-24.773273	-10.089968	-5.365728	-4.374466	-4.943111	0.000000	-10.000000	0.008333	-10.266666	74.500000	1023.000000	1023.000000	2046.000000
21.299999	-0.042752	-25.266676	-10.134187	-5.368843	-4.538002	-5.225644	0.000000	-10.000000	0.008333	-10.233334	71.166664	1023.000000	1023.000000	2046.000000
21.320000	-0.043577	-25.754204	-10.248406	-5.571530	-4.629851	-5.304417	0.000000	-10.000000	0.000000	-10.116667	67.666664	1023.000000	1023.000000	2046.000000
21.340000	-0.044624	-26.372618	-10.349059	-5.836839	-4.777413	-5.409307	0.000000	-10.000000	0.000000	-9.916667	64.333336	1023.000000	1023.000000	2046.000000
21.360001	-0.045336	-26.793457	-10.384147	-5.999300	-4.886143	-5.523868	0.000000	-10.000000	0.000000	-9.383333	60.833332	1023.000000	1023.000000	2046.000000
21.379999	-0.045927	-27.143091	-10.356488	-6.336276	-4.914001	-5.536328	0.000000	-10.000000	0.000000	-8.883333	57.666668	1023.000000	1023.000000	2046.000000
21.400000	-0.046096	-27.242519	-10.362159	-6.474414	-4.797655	-5.608293	0.000000	-10.000000	0.000000	-8.466667	54.666668	1023.000000	1023.000000	2046.000000
21.420000	-0.046721	-27.611906	-10.354574	-6.463918	-4.871418	-5.921996	0.000000	-10.000000	0.000000	-8.266667	52.000000	1023.000000	1023.000000	2046.000000
21.440001	-0.047579	-28.119286	-10.480882	-6.543029	-4.986152	-6.109223	0.000000	-10.000000	0.000000	-8.150001	49.333332	1023.000000	1023.000000	2046.000000
21.459999	-0.048849	-28.869991	-10.637418	-6.620802	-5.366703	-6.245069	0.000000	-10.000000	0.000000	-7.950000	46.500000	1023.000000	1023.000000	2046.000000
21.480000	-0.049965	-29.529457	-10.892435	-6.751387	-5.651106	-6.234530	0.000000	-10.000000	0.000000	-7.766667	43.833332	1023.000000	1023.000000	2046.000000
21.500000	-0.050805	-30.026011	-11.131499	-6.788240	-5.860498	-6.245773	0.000000	-10.000000	0.000000	-7.600000	41.166668	1023.000000	1023.000000	2046.000000
21.520000	-0.051076	-30.186157	-11.366071	-6.704264	-5.843776	-6.272048	0.000000	-10.000000	0.000000	-7.416667	38.833332	1023.000000	1023.000000	2046.000000
21.540001	-0.051244	-30.284954	-11.557944	-6.556508	-5.855728	-6.314774	0.000000	-10.000000	-0.016667	-7.233334	36.166668	1023.000000	1023.000000	2046.000000
21.559999	-0.051452	-30.408115	-11.646482	-6.529307	-5.927508	-6.304816	0.000000	-10.000000	-0.016667	-7.116667	33.833332	1023.000000	1023.000000	2046.000000
21.580000	-0.051861	-30.649632	-11.849600	-6.579577	-6.000639	-6.219816	0.000000	-10.000000	-0.016667	-6.950000	31.333334	1023.000000	1023.000000	2046.000000
21.600000	-0.052114	-30.799299	-11.943976	-6.698376	-6.137573	-6.019376	0.000000	-10.000000	-0.016667	-6.716667	29.000000	1023.000000	1023.000000	2046.000000
21.620001	-0.052090	-30.785362	-12.001252	-6.712651	-6.179786	-5.891675	0.000000	-10.000000	-0.025000	-6.283333	26.666666	1023.000000	1023.000000	2046.000000
21.639999	-0.051829	-30.630709	-12.052546	-6.529969	-6.100826	-5.947368	0.000000	-10.000000	-0.041667	-5.783333	24.500000	1023.000000	1023.000000	2046.000000
21.660000	-0.051242	-30.284286	-11.921114	-6.428265	-5.981232	-5.953676	0.000000	-10.000000	-0.041667	-5.383334	22.500000	1023.000000	1023.000000	2046.000000
21.680000	-0.050860	-30.057980	-11.783079	-6.384930	-5.922153	-5.967817	0.000000	-10.000000	-0.050000	-5.133334	20.166666	1023.000000	1023.000000	2046.000000
21.700001	-0.050598	-29.903465	-11.714041	-6.403276	-5.862453	-5.923696	0.000000	-10.000000	-0.050000	-5.000000	17.833334	1023.000000	1023.000000	2046.000000
21.719999	-0.050480	-29.833551	-11.724363	-6.397010	-5.813288	-5.898890	0.000000	-10.000000	-0.050000	-4.883334	16.166666	1023.000000	1023.000000	2046.000000
21.740000	-0.050382	-29.775652	-11.788984	-6.519860	-5.759745	-5.707062	0.000000	-10.000000	-0.050000	-4.833333	15.166667	1023.000000	1023.000000	2046.000000
21.760000	-0.050295	-29.724564	-11.809649	-6.566314	-5.688572	-5.660028	0.000000	-10.000000	-0.041667	-4.950000	14.166667	1023.000000	1023.000000	2046.000000
21.780001	-0.050407	-29.790707	-11.793617	-6.629001	-5.688918	-5.679171	0.000000	-10.000000	-0.033333	-5.166667	12.500000	1023.000000	1023.000000	2046.000000
21.799999	-0.050573	-29.888706	-11.816922	-6.683049	-5.631577	-5.757158	0.000000	-10.000000	-0.025000	-5.450000	10.500000	1023.000000	1023.000000	2046.000000
21.820000	-0.051048	-30.169296	-11.792077	-6.847511	-5.649343	-5.880365	0.000000	-10.000000	-0.025000	-5.616667	8.666667	1023.000000	1023.000000	2046.000000
21.840000	-0.051697	-30.552937	-11.753861	-6.979267	-5.740919	-6.078890	0.000000	-10.000000	-0.033333	-5.600000	7.000000	1023.000000	1023.000000	2046.000000
21.860001	-0.052274	-30.894203	-11.784636	-7.176894	-5.749150	-6.183523	0.000000	-10.000000	-0.041667	-5.300000	5.333333	1023.000000	1023.000000	2046.000000
21.879999	-0.053164	-31.419838	-11.831117	-7.464509	-5.910823	-6.213389	0.000000	-10.000000	-0.050000	-4.816667	3.500000	1023.000000	1023.000000	2046.000000
21.900000	-0.053928	-31.871689	-11.952798	-7.689901	-6.015507	-6.213483	0.000000	-10.000000	-0.050000	-4.400000	1.833333	1023.000000	1023.000000	2046.000000
21.920000	-0.054358	-32.125408	-12.016139	-7.876820	-6.071232	-6.161218	0.000000	-10.000000	-0.050000	-4.166667	0.500000	1023.000000	1023.000000	2046.000000
21.940001	-0.054551	-32.239548	-12.096889	-7.876146	-6.050051	-6.216460	0.000000	-10.000000	-0.050000	-4.133333	-0.500000	1023.000000	1023.000000	2046.000000
21.959999	-0.054459	-32.185364	-12.081289	-7.817597	-5.971437	-6.315040	0.000000	-10.000000	-0.050000	-4.050000	-1.666667	1023.000000	1023.000000	2046.000000
21.980000	-0.054163	-32.010574	-12.062071	-7.711725	-5.818909	-6.417871	0.000000	-10.000000	-0.041667	-3.933333	-3.000000	1023.000000	1023.000000	2046.000000
22.000000	-0.053926	-31.870504	-12.039107	-7.727335	-5.762835	-6.341227	0.000000	-10.000000	-0.041667	-3.766667	-4.333333	1023.000000	1023.000000	2046.000000
22.020000	-0.054065	-31.952673	-12.087072	-7.882920	-5.782399	-6.200282	0.000000	-10.000000	-0.041667	-3.600000	-5.500000	1023.000000	1023.000000	2046.000000
22.040001	-0.054093	-31.968670	-12.071345	-7.961200	-5.851777	-6.084348	0.000000	-10.000000	-0.050000	-3.383333	-6.666667	1023.000000	1023.000000	2046.000000
22.059999	-0.053831	-31.814093	-12.056408	-7.964660	-5.784916	-6.008110	0.000000	-10.000000	-0.050000	-3.150000	-7.833333	1023.000000	1023.000000	2046.000000
22.080000	-0.052993	-31.318916	-11.932406	-7.860514	-5.583312	-5.942684	0.000000	-10.000000	-0.050000	-2.933333	-9.000000	1023.000000	1023.000000	2046.000000
22.100000	-0.052181	-30.839119	-11.821162	-7.691809	-5.324742	-6.001405	0.000000	-10.000000	-0.050000	-2.783333	-10.000000	1023.000000	1023.000000	2046.000000
22.120001	-0.051443	-30.402925	-11.678754	-7.581737	-5.198437	-5.943997	0.000000	-10.000000	-0.050000	-2.650000	-11.000000	1023.000000	1023.000000	2046.000000
22.139999	-0.050980	-30.129244	-11.601243	-7.549738	-5.174037	-5.804225	0.000000	-10.000000	-0.066667	-2.550000	-11.833333	1023.000000	1023.000000	2046.000000
22.160000	-0.050960	-30.117346	-11.581297	-7.682148	-5.235121	-5.618780	0.000000	-10.000000	-0.066667	-2.433333	-12.666667	1023.000000	1023.000000	2046.000000
22.180000	-0.050920	-30.093931	-11.603230	-7.700694	-5.320061	-5.469946	0.000000	-10.000000	-0.066667	-2.316667	-13.333333	1023.000000	1023.000000	2046.000000
22.200001	-0.050904	-30.084309	-11.779562	-7.602514	-5.202342	-5.499892	0.000000	-10.000000	-0.050000	-2.166667	-14.166667	1023.000000	1023.000000	2046.000000
22.219999	-0.051641	-30.519966	-11.874337	-7.528063	-5.272177	-5.845389	0.000000	-10.000000	-0.050000	-2.016667	-14.666667	1023.000000	1023.000000	2046.000000
22.240000	-0.052219	-30.861553	-11.881505	-7.572135	-5.432428	-5.975485	0.000000	-10.000000	-0.058333	-1.883333	-15.166667	1023.000000	1023.000000	2046.000000
22.260000	-0.052994	-31.319374	-11.980932	-7.768744	-5.537121	-6.032577	0.000000	-10.000000	-0.058333	-1.416667	-15.500000	1023.000000	1023.000000	2046.000000
22.280001	-0.053770	-31.778290	-12.023732	-8.012097	-5.649510	-6.092950	0.000000	-10.000000	-0.066667	-0.783333	-15.833333	1023.000000	1023.000000	2046.000000
22.299999	-0.053925	-31.869471	-11.951310	-8.218473	-5.625759	-6.073927	0.000000	-10.000000	-0.058333	-0.200000	-16.000000	1023.000000	1023.000000	2046.000000
22.320000	-0.053951	-31.885208	-11.913183	-8.318322	-5.462967	-6.190737	0.000000	-10.000000	-0.058333	0.000000	-16.000000	1023.000000	1023.000000	2046.000000
22.340000	-0.054309	-32.096626	-11.885653	-8.285033	-5.453726	-6.472217	0.000000	-10.000000	-0.050000	0.000000	-16.000000	1023.000000	1023.000000	2046.000000
22.360001	-0.055232	-32.642155	-11.895247	-8.307388	-5.724222	-6.715298	0.000000	-10.000000	-0.058333	0.000000	-16.000000	1023.000000	1023.000000	2046.000000
22.379999	-0.056366	-33.312027	-12.062241	-8.392673	-6.074689	-6.782425	0.000000	-10.000000	-0.058333	0.000000	-16.000000	1023.000000	1023.000000	2046.000000
22.400000	-0.057295	-33.861118	-12.246246	-8.478757	-6.371119	-6.764998	0.000000	-10.000000	-0.058333	0.000000	-16.000000	1023.000000	1023.000000	2046.000000
22.420000	-0.057915	-34.227497	-12.436701	-8.465502	-6.542262	-6.783033	0.000000	-10.000000	-0.050000	0.000000	-16.000000	1023.000000	1023.000000	2046.000000
22.440001	-0.057938	-34.241577	-12.595188	-8.333220	-6.549346	-6.763821	0.000000	-10.000000	-0.050000	0.000000	-16.000000	1023.000000	1023.000000	2046.000000
22.459999	-0.057813	-34.167343	-12.825452	-8.179214	-6.434844	-6.727833	0.000000	-10.000000	-0.050000	0.000000	-16.000000	1023.000000	1023.000000	2046.000000
22.480000	-0.057702	-34.101734	-12.928691	-7.983807	-6.422000	-6.767236	0.000000	-10.000000	-0.050000	0.000000	-16.000000	1023.000000	1023.000000	2046.000000
22.500000	-0.057798	-34.158546	-12.972553	-7.964726	-6.550426	-6.670842	0.000000	-10.000000	-0.058333	0.000000	-16.000000	1023.000000	1023.000000	2046.000000
22.520000	-0.057974	-34.262638	-13.053228	-7.986307	-6.645482	-6.577621	0.000000	-10.000000	-0.058333	0.000000	-16.000000	1023.000000	1023.000000	2046.000000
22.540001	-0.058069	-34.318600	-13.079268	-8.043523	-6.785910	-6.409898	0.000000	-10.000000	-0.058333	0.000000	-16.000000	1023.000000	1023.000000	2046.000000
22.559999	-0.057754	-34.132355	-13.115623	-7.924654	-6.760540	-6.331539	0.000000	-10.000000	-0.050000	0.000000	-16.000000	1023.000000	1023.000000	2046.000000
22.580000	-0.057251	-33.835285	-13.105368	-7.905968	-6.598346	-6.225605	0.000000	-10.000000	-0.058333	0.000000	-16.000000	1023.000000	1023.000000	2046.000000
22.600000	-0.056519	-33.402943	-12.972228	-7.726866	-6.449356	-6.254495	0.000000	-10.000000	-0.058333	0.000000	-16.000000	1023.000000	1023.000000	2046.000000
22.620001	-0.055947	-33.064636	-12.876638	-7.621896	-6.286830	-6.279271	0.000000	-10.000000	-0.058333	0.000000	-16.000000	1023.000000	1023.000000	2046.000000
22.639999	-0.055602	-32.860550	-12.770380	-7.579299	-6.241099	-6.269770	0.000000	-10.000000	-0.050000	0.000000	-16.000000	1023.000000	1023.000000	2046.000000
22.660000	-0.055315	-32.690964	-12.699227	-7.619151	-6.217403	-6.155184	0.000000	-10.000000	-0.050000	0.000000	-16.000000	1023.000000	1023.000000	2046.000000
22.680000	-0.055176	-32.608974	-12.680501	-7.682570	-6.144537	-6.101368	0.000000	-10.000000	-0.050000	0.000000	-16.000000	1023.000000	1023.000000	2046.000000
22.700001	-0.055217	-32.633392	-12.640120	-7.775915	-6.172543	-6.044816	0.000000	-10.000000	-0.050000	-0.266667	-16.000000	1023.000000	1023.000000	2046.000000
22.719999	-0.055437	-32.763000	-12.647018	-7.882987	-6.118432	-6.114566	0.000000	-10.000000	-0.050000	-0.800000	-16.000000	1023.000000	1023.000000	2046.000000
22.740000	-0.055622	-32.872566	-12.642431	-7.975866	-6.095503	-6.158763	0.000000	-10.000000	-0.050000	-1.316667	-16.000000	1023.000000	1023.000000	2046.000000
22.760000	-0.055866	-33.017071	-12.632683	-8.132339	-6.031553	-6.220494	0.000000	-10.000000	-0.050000	-1.050000	-16.000000	1023.000000	1023.000000	2046.000000
22.780001	-0.056239	-33.237339	-12.576497	-8.205858	-6.053704	-6.401280	0.000000	-10.000000	-0.050000	-0.516667	-16.000000	1023.000000	1023.000000	2046.000000
22.799999	-0.056886	-33.619823	-12.470428	-8.374043	-6.224139	-6.551213	0.000000	-10.000000	-0.050000	0.000000	-16.000000	1023.000000	1023.000000	2046.000000
22.820000	-0.057309	-33.869598	-12.457152	-8.591048	-6.311430	-6.509966	0.000000	-10.000000	-0.058333	0.000000	-16.000000	1023.000000	1023.000000	2046.000000
22.840000	-0.057709	-34.106045	-12.519286	-8.704410	-6.378102	-6.504245	0.000000	-10.000000	-0.058333	0.000000	-16.000000	1023.000000	1023.000000	2046.000000
22.860001	-0.057856	-34.192829	-12.622175	-8.779343	-6.309549	-6.481761	0.000000	-10.000000	-0.058333	0.000000	-16.000000	1023.000000	1023.000000	2046.000000
22.879999	-0.057944	-34.245049	-12.688581	-8.810414	-6.248734	-6.497320	0.000000	-10.000000	-0.058333	0.000000	-16.000000	1023.000000	1023.000000	2046.000000
22.900000	-0.057657	-34.075459	-12.703235	-8.799542	-6.128527	-6.444155	0.000000	-10.000000	-0.058333	0.000000	-16.000000	1023.000000	1023.000000	2046.000000
22.920000	-0.057178	-33.792282	-12.643758	-8.731183	-6.005750	-6.411590	0.000000	-10.000000	-0.058333	0.000000	-16.000000	1023.000000	1023.000000	2046.000000
22.940001	-0.056704	-33.511887	-12.640284	-8.665350	-5.856116	-6.350134	0.000000	-10.000000	-0.050000	0.000000	-16.000000	1023.000000	1023.000000	2046.000000
22.959999	-0.056311	-33.280025	-12.558033	-8.579086	-5.770938	-6.371970	0.000000	-10.000000	-0.058333	0.000000	-16.000000	1023.000000	1023.000000	2046.000000
22.980000	-0.055753	-32.949844	-12.453379	-8.485768	-5.686240	-6.324457	0.000000	-10.000000	-0.058333	0.000000	-16.000000	1023.000000	1023.000000	2046.000000
23.000000	-0.055320	-32.693913	-12.315595	-8.435641	-5.624877	-6.317800	0.000000	-10.000000	-0.058333	0.000000	-16.000000	1023.000000	1023.000000	2046.000000
23.020000	-0.054768	-32.367939	-12.089113	-8.473879	-5.653473	-6.151475	0.000000	-10.000000	-0.050000	0.000000	-16.000000	1023.000000	1023.000000	2046.000000
23.040001	-0.054245	-32.058949	-12.007325	-8.450089	-5.566793	-6.034743	0.000000	-10.000000	-0.058333	0.000000	-16.000000	1023.000000	1023.000000	2046.000000
23.059999	-0.053700	-31.736423	-11.958591	-8.385493	-5.455062	-5.937277	0.000000	-10.000000	-0.058333	0.000000	-16.000000	1023.000000	1023.000000	2046.000000
23.080000	-0.053242	-31.466265	-11.920953	-8.355516	-5.391300	-5.798497	0.000000	-10.000000	-0.058333	0.000000	-16.000000	1023.000000	1023.000000	2046.000000
23.100000	-0.053112	-31.389278	-12.007271	-8.316055	-5.325519	-5.740433	0.000000	-10.000000	-0.050000	0.000000	-16.000000	1023.000000	1023.000000	2046.000000
23.120001	-0.053317	-31.510290	-12.130013	-8.330945	-5.351962	-5.697371	0.000000	-10.000000	-0.050000	0.000000	-16.000000	1023.000000	1023.000000	2046.000000
23.139999	-0.054009	-31.919260	-12.304991	-8.327939	-5.382979	-5.903351	0.000000	-10.000000	-0.050000	0.000000	-16.000000	1023.000000	1023.000000	2046.000000
23.160000	-0.054414	-32.158653	-12.364397	-8.364676	-5.439485	-5.990095	0.000000	-10.000000	-0.050000	0.000000	-16.000000	1023.000000	1023.000000	2046.000000
23.180000	-0.055072	-32.547565	-12.390234	-8.472410	-5.501383	-6.183537	0.000000	-10.000000	-0.050000	0.000000	-16.000000	1023.000000	1023.000000	2046.000000
23.200001	-0.055370	-32.723553	-12.237660	-8.619117	-5.584051	-6.282723	0.000000	-10.000000	-0.050000	0.566667	-16.000000	1023.000000	1023.000000	2046.000000
23.219999	-0.055788	-32.970848	-12.132426	-8.830191	-5.708363	-6.299867	0.000000	-10.000000	-0.050000	1.100000	-16.000000	1023.000000	1023.000000	2046.000000
23.240000	-0.056163	-33.192501	-12.134618	-8.979723	-5.669864	-6.408295	0.000000	-10.000000	-0.050000	1.616667	-16.000000	1023.000000	1023.000000	2046.000000
23.260000	-0.056856	-33.601730	-12.247909	-9.032953	-5.760098	-6.560771	0.000000	-10.000000	-0.050000	1.550000	-16.000000	1023.000000	1023.000000	2046.000000
23.280001	-0.057778	-34.146873	-12.391938	-9.007556	-5.946803	-6.800577	0.000000	-10.000000	-0.050000	1.433333	-16.000000	1023.000000	1023.000000	2046.000000
23.299999	-0.058707	-34.695938	-12.589515	-9.005545	-6.195453	-6.905426	0.000000	-10.000000	-0.050000	1.316667	-16.000000	1023.000000	1023.000000	2046.000000
23.320000	-0.059273	-35.030167	-12.732220	-8.949188	-6.405663	-6.943097	0.000000	-10.000000	-0.050000	1.033333	-16.000000	1023.000000	1023.000000	2046.000000
23.340000	-0.059593	-35.219227	-12.824142	-8.851296	-6.559021	-6.984765	0.000000	-10.000000	-0.050000	0.616667	-16.000000	1023.000000	1023.000000	2046.000000
23.360001	-0.059855	-35.374355	-12.940999	-8.805751	-6.676830	-6.950773	0.000000	-10.000000	-0.050000	0.216667	-16.000000	1023.000000	1023.000000	2046.000000
23.379999	-0.060074	-35.503990	-13.064463	-8.717611	-6.826294	-6.895623	0.000000	-10.000000	-0.050000	0.000000	-16.000000	1023.000000	1023.000000	2046.000000
23.400000	-0.060147	-35.546818	-13.212696	-8.647230	-6.864806	-6.822085	0.000000	-10.000000	-0.050000	0.000000	-16.000000	1023.000000	1023.000000	2046.000000
23.420000	-0.060184	-35.568756	-13.376540	-8.545106	-6.866696	-6.780414	0.000000	-10.000000	-0.050000	0.000000	-16.000000	1023.000000	1023.000000	2046.000000
23.440001	-0.060139	-35.541992	-13.467585	-8.485784	-6.874083	-6.714539	0.000000	-10.000000	-0.050000	0.000000	-16.000000	1023.000000	1023.000000	2046.000000
23.459999	-0.060045	-35.486500	-13.611827	-8.483323	-6.796361	-6.594989	0.000000	-10.000000	-0.050000	0.000000	-16.000000	1023.000000	1023.000000	2046.000000
23.480000	-0.059734	-35.302696	-13.623359	-8.418797	-6.760695	-6.499845	0.000000	-10.000000	-0.050000	0.000000	-16.000000	1023.000000	1023.000000	2046.000000
23.500000	-0.059175	-34.972481	-13.515064	-8.341321	-6.703654	-6.412441	0.000000	-10.000000	-0.050000	0.000000	-16.000000	1023.000000	1023.000000	2046.000000
23.520000	-0.058803	-34.752441	-13.430037	-8.327347	-6.626002	-6.369058	0.000000	-10.000000	-0.050000	-0.600000	-16.000000	1023.000000	1023.000000	2046.000000
23.540001	-0.058435	-34.535099	-13.302906	-8.308066	-6.607290	-6.316836	0.000000	-10.000000	-0.050000	-1.200000	-16.000000	1023.000000	1023.000000	2046.000000
23.559999	-0.058100	-34.336845	-13.197347	-8.244358	-6.566977	-6.328162	0.000000	-10.000000	-0.050000	-1.750000	-16.000000	1023.000000	1023.000000	2046.000000
23.580000	-0.057763	-34.138096	-13.143231	-8.225307	-6.473588	-6.295969	0.000000	-10.000000	-0.050000	-1.733333	-16.000000	1023.000000	1023.000000	2046.000000
23.600000	-0.057601	-34.042381	-13.091366	-8.229148	-6.449548	-6.272318	0.000000	-10.000000	-0.050000	-1.750000	-16.000000	1023.000000	1023.000000	2046.000000
23.620001	-0.057670	-34.083103	-13.089339	-8.281730	-6.402538	-6.309497	0.000000	-10.000000	-0.050000	-1.916667	-16.166666	1023.000000	1023.000000	2046.000000
23.639999	-0.057862	-34.196159	-13.132746	-8.384656	-6.347008	-6.331748	0.000000	-10.000000	-0.050000	-2.000000	-16.500000	1023.000000	1023.000000	2046.000000
23.660000	-0.058202	-34.397526	-13.153380	-8.520966	-6.329862	-6.393318	0.000000	-10.000000	-0.050000	-1.600000	-17.166666	1023.000000	1023.000000	2046.000000
23.680000	-0.058708	-34.696510	-13.071000	-8.722063	-6.421192	-6.482255	0.000000	-10.000000	-0.050000	-0.883333	-17.666666	1023.000000	1023.000000	2046.000000
23.700001	-0.059126	-34.943676	-12.994416	-8.902968	-6.499574	-6.546719	0.000000	-10.000000	-0.050000	0.350000	-18.000000	1023.000000	1023.000000	2046.000000
23.719999	-0.059326	-35.061722	-12.957190	-9.047547	-6.472903	-6.584082	0.000000	-10.000000	-0.050000	1.200000	-18.000000	1023.000000	1023.000000	2046.000000
23.740000	-0.059534	-35.184776	-12.888709	-9.103081	-6.540731	-6.652256	0.000000	-10.000000	-0.050000	1.933333	-18.000000	1023.000000	1023.000000	2046.000000
23.760000	-0.059568	-35.204811	-12.914685	-9.206194	-6.488792	-6.595140	0.000000	-10.000000	-0.050000	2.183333	-18.000000	1023.000000	1023.000000	2046.000000
23.780001	-0.059490	-35.158558	-12.943610	-9.205179	-6.392370	-6.617399	0.000000	-10.000000	-0.058333	2.516667	-18.000000	1023.000000	1023.000000	2046.000000
23.799999	-0.059236	-35.008247	-13.010286	-9.145085	-6.206081	-6.646794	0.000000	-10.000000	-0.066667	2.966667	-18.000000	1023.000000	1023.000000	2046.000000
23.820000	-0.058934	-34.829891	-12.933051	-9.174513	-6.156573	-6.565754	0.000000	-10.000000	-0.075000	3.483333	-18.000000	1023.000000	1023.000000	2046.000000
23.840000	-0.058498	-34.572449	-12.900820	-9.111016	-6.013532	-6.547080	0.000000	-10.000000	-0.075000	4.033333	-18.000000	1023.000000	1023.000000	2046.000000
23.860001	-0.057871	-34.201763	-12.807907	-9.096136	-5.890959	-6.406761	0.000000	-10.000000	-0.075000	4.550000	-18.000000	1023.000000	1023.000000	2046.000000
23.879999	-0.057363	-33.901344	-12.688729	-9.017309	-5.838113	-6.357193	0.000000	-10.000000	-0.083333	5.133333	-18.000000	1023.000000	1023.000000	2046.000000
23.900000	-0.056585	-33.441505	-12.468874	-8.969312	-5.733510	-6.269812	0.000000	-10.000000	-0.091667	5.766667	-18.000000	1023.000000	1023.000000	2046.000000
23.920000	-0.055638	-32.882015	-12.267613	-8.856931	-5.535679	-6.221792	0.000000	-10.000000	-0.108333	6.483334	-18.000000	1023.000000	1023.000000	2046.000000
23.940001	-0.054474	-32.193943	-11.988729	-8.817591	-5.360255	-6.027369	0.000000	-10.000000	-0.116667	7.200000	-18.000000	1023.000000	1023.000000	2046.000000
23.959999	-0.053509	-31.623552	-11.827785	-8.690170	-5.138981	-5.966617	0.000000	-10.000000	-0.133333	7.933333	-18.000000	1023.000000	1023.000000	2046.000000
23.980000	-0.052454	-31.000120	-11.728785	-8.588970	-4.908928	-5.773437	0.000000	-10.000000	-0.125000	8.600000	-18.000000	1023.000000	1023.000000	2046.000000
24.000000	-0.051564	-30.474426	-11.593348	-8.507357	-4.743597	-5.630126	0.000000	-10.000000	-0.133333	9.400001	-4.666667	1023.000000	1023.000000	2046.000000
24.020000	-0.050938	-30.104187	-11.508209	-8.467990	-4.654003	-5.473985	0.000000	-10.000000	-0.133333	10.583333	10.833333	1023.000000	1023.000000	2046.000000
24.040001	-0.050506	-29.848824	-11.469036	-8.366794	-4.625557	-5.387437	0.000000	-10.000000	-0.150000	11.566667	26.333334	1023.000000	1023.000000	2046.000000
24.059999	-0.050381	-29.774879	-11.372369	-8.368054	-4.665080	-5.369378	0.000000	-10.000000	-0.150000	12.200000	29.833334	1023.000000	1023.000000	2046.000000
24.080000	-0.050174	-29.652922	-11.297909	-8.256801	-4.618417	-5.479795	0.000000	-10.000000	-0.158333	12.483334	32.666668	1023.000000	1023.000000	2046.000000
24.100000	-0.050177	-29.654331	-11.315616	-8.306181	-4.446560	-5.585975	0.000000	-10.000000	-0.175000	12.950000	36.833332	1023.000000	1023.000000	2046.000000
24.120001	-0.049908	-29.495920	-11.217132	-8.320502	-4.330743	-5.627542	0.000000	-10.000000	-0.208333	13.900001	41.000000	1023.000000	1023.000000	2046.000000
24.139999	-0.049463	-29.232712	-11.040490	-8.462841	-4.210490	-5.518891	0.000000	-10.000000	-0.233333	14.850000	45.333332	1023.000000	1023.000000	2046.000000
24.160000	-0.049026	-28.974554	-10.841941	-8.502325	-4.119281	-5.511009	0.000000	-10.000000	-0.266667	15.816667	50.166668	1023.000000	1023.000000	2046.000000
24.180000	-0.048902	-28.901117	-10.699181	-8.473300	-4.163789	-5.564847	0.000000	-10.000000	-0.258333	16.683334	55.333332	1023.000000	1023.000000	2046.000000
24.200001	-0.049117	-29.028177	-10.629217	-8.416420	-4.308020	-5.674520	0.000000	-10.000000	-0.250000	17.133333	60.833332	1023.000000	1023.000000	2046.000000
24.219999	-0.049175	-29.062439	-10.630910	-8.297779	-4.396375	-5.737375	0.000000	-10.000000	-0.266667	17.516666	66.500000	1023.000000	1023.000000	2046.000000
24.240000	-0.048874	-28.884396	-10.657543	-8.153285	-4.367910	-5.705658	0.000000	-10.000000	-0.291667	17.666666	72.333336	1023.000000	1023.000000	2046.000000
24.260000	-0.048277	-28.531982	-10.584518	-8.052691	-4.322915	-5.571858	0.000000	-10.000000	-0.325000	18.250000	78.000000	1023.000000	1023.000000	2046.000000
24.280001	-0.047727	-28.206640	-10.625582	-7.851741	-4.208775	-5.520544	0.000000	-10.000000	-0.325000	18.966667	84.000000	1023.000000	1023.000000	2046.000000
24.299999	-0.047093	-27.831930	-10.634709	-7.709269	-4.121326	-5.366625	0.000000	-10.000000	-0.341667	19.716667	90.166664	1023.000000	1023.000000	2046.000000
24.320000	-0.046174	-27.288868	-10.628986	-7.558042	-3.978320	-5.123520	0.000000	-10.000000	-0.366667	20.566668	96.833336	1023.000000	1023.000000	2046.000000
24.340000	-0.045304	-26.774513	-10.526075	-7.476398	-3.912351	-4.859688	0.000000	-10.000000	-0.383333	21.233334	103.500000	1023.000000	1023.000000	2046.000000
24.360001	-0.043945	-25.971535	-10.358448	-7.285272	-3.763312	-4.564502	0.000000	-10.000000	-0.408333	21.900002	110.500000	1023.000000	1023.000000	2046.000000
24.379999	-0.042686	-25.227379	-10.179174	-7.008200	-3.598889	-4.441115	0.000000	-10.000000	-0.425000	22.116667	117.666664	1023.000000	1023.000000	2046.000000
24.400000	-0.040923	-24.185757	-9.822457	-6.676110	-3.459359	-4.227830	0.000000	-10.000000	-0.441667	22.450001	125.000000	1023.000000	1023.000000	2046.000000
24.420000	-0.039332	-23.245293	-9.549376	-6.364812	-3.183261	-4.147844	0.000000	-10.000000	-0.450000	22.400002	132.500000	1023.000000	1023.000000	2046.000000
24.440001	-0.037895	-22.395853	-9.334785	-6.179148	-2.873339	-4.008582	0.000000	-10.000000	-0.433333	22.516668	140.000000	1023.000000	1023.000000	2046.000000
24.459999	-0.036527	-21.587297	-9.090008	-6.019150	-2.650840	-3.827300	0.000000	-10.000000	-0.433333	22.533335	147.500000	1023.000000	1023.000000	2046.000000
24.480000	-0.034819	-20.577753	-8.704978	-5.869029	-2.431668	-3.572078	0.000000	-10.000000	-0.450000	22.966667	155.000000	1023.000000	1023.000000	2046.000000
24.500000	-0.032803	-19.386522	-8.327248	-5.689179	-2.092997	-3.277099	0.000000	-10.000000	-0.450000	23.416666	162.500000	1023.000000	1023.000000	2046.000000
24.520000	-0.030827	-18.218887	-7.860414	-5.417169	-1.802693	-3.138612	0.000000	-10.000000	-0.441667	23.733334	170.166672	1023.000000	1023.000000	2046.000000
24.540001	-0.029582	-17.483124	-7.549072	-5.237061	-1.571717	-3.125274	0.000000	-10.000000	-0.425000	23.716667	178.000000	1023.000000	1023.000000	2046.000000
24.559999	-0.028665	-16.940992	-7.300610	-5.108751	-1.389239	-3.142393	0.000000	-10.000000	-0.441667	23.900002	186.000000	1023.000000	1023.000000	2046.000000
24.580000	-0.028041	-16.571989	-7.113309	-5.068573	-1.287652	-3.102454	0.000000	-10.000000	-0.450000	24.200001	194.000000	1023.000000	1023.000000	2046.000000
24.600000	-0.027613	-16.319382	-6.928769	-5.079656	-1.215266	-3.095691	0.000000	-10.000000	-0.475000	24.716667	202.000000	1023.000000	1023.000000	2046.000000
24.620001	-0.026942	-15.922994	-6.756093	-5.136093	-1.094057	-2.936751	0.000000	-10.000000	-0.500000	25.283333	210.166672	1023.000000	1023.000000	2046.000000
24.639999	-0.026136	-15.446320	-6.537830	-5.112849	-0.970639	-2.825002	0.000000	-10.000000	-0.525000	25.616667	218.500000	1023.000000	1023.000000	2046.000000
24.660000	-0.025063	-14.812457	-6.305603	-5.010382	-0.776742	-2.719730	0.000000	-10.000000	-0.533333	25.966667	227.166672	1023.000000	1023.000000	2046.000000
24.680000	-0.023626	-13.963070	-5.933540	-4.817366	-0.652556	-2.559608	0.000000	-10.000000	-0.541667	25.850000	235.833328	1023.000000	1023.000000	2046.000000
24.700001	-0.022074	-13.045788	-5.643230	-4.493495	-0.432801	-2.476261	0.000000	-10.000000	-0.550000	25.916668	244.500000	1023.000000	1023.000000	2046.000000
24.719999	-0.020573	-12.158561	-5.389150	-4.209406	-0.184031	-2.375974	0.000000	-10.000000	-0.558333	26.033333	253.000000	1023.000000	1023.000000	2046.000000
24.740000	-0.019072	-11.271774	-5.174183	-3.971681	0.090821	-2.216731	0.000000	-10.000000	-0.558333	26.316666	261.666656	1023.000000	1023.000000	2046.000000
24.760000	-0.017575	-10.386647	-4.929864	-3.830999	0.323736	-1.949520	0.000000	-10.000000	-0.558333	26.549999	270.333344	1023.000000	1023.000000	2046.000000
24.780001	-0.015760	-9.314276	-4.552190	-3.691471	0.540605	-1.611220	0.000000	-10.000000	-0.550000	26.350000	279.166656	1023.000000	1023.000000	2046.000000
24.799999	-0.013639	-8.060632	-4.130098	-3.327617	0.806530	-1.409446	0.000000	-10.000000	-0.566667	26.366667	288.000000	1023.000000	1023.000000	2046.000000
24.820000	-0.011182	-6.608792	-3.554358	-2.925078	1.064843	-1.194199	0.000000	-10.000000	-0.583333	26.450001	296.833344	1023.000000	1023.000000	2046.000000
24.840000	-0.009071	-5.360709	-3.155105	-2.465151	1.379037	-1.119489	0.000000	-10.000000	-0.600000	26.800001	305.666656	1023.000000	1023.000000	2046.000000
24.860001	-0.007150	-4.225797	-2.823576	-2.172681	1.674363	-0.903903	0.000000	-10.000000	-0.600000	27.000000	314.500000	1023.000000	1023.000000	2046.000000
24.879999	-0.005492	-3.245612	-2.536069	-1.976274	1.923141	-0.656410	0.000000	-10.000000	-0.591667	26.983334	323.500000	1023.000000	1023.000000	2046.000000
24.900000	-0.003682	-2.175900	-2.235029	-1.787267	2.214574	-0.368179	0.000000	-10.000000	-0.591667	27.000000	332.500000	1023.000000	1023.000000	2046.000000
24.920000	-0.002245	-1.327048	-1.887454	-1.658519	2.287198	-0.068273	0.000000	-10.000000	-0.575000	26.950001	341.500000	1023.000000	1023.000000	2046.000000
24.940001	-0.001263	-0.746175	-1.767682	-1.469178	2.402964	0.087720	0.000000	-10.000000	-0.575000	26.883333	350.500000	1023.000000	1023.000000	2046.000000
24.959999	0.000070	0.041430	-1.422959	-1.126679	2.457513	0.133556	0.000000	-10.000000	-0.575000	26.816668	359.500000	1023.000000	1023.000000	2046.000000
24.980000	0.001079	0.637937	-1.167535	-0.777828	2.512498	0.070803	0.000000	-10.000000	-0.591667	26.733334	368.500000	1023.000000	1023.000000	2046.000000
25.000000	0.001907	1.127159	-0.920179	-0.578542	2.627845	-0.001965	0.000000	-10.000000	-0.600000	26.983334	377.500000	1023.000000	1023.000000	2046.000000
25.020000	0.002612	1.543680	-0.742014	-0.475221	2.794453	-0.033538	0.000000	-10.000000	-0.600000	27.299999	386.500000	1023.000000	1023.000000	2046.000000
25.040001	0.003061	1.809296	-0.549671	-0.563021	2.889250	0.032738	0.000000	-10.000000	-0.583333	27.483334	395.500000	1023.000000	1023.000000	2046.000000
25.059999	0.003192	1.886186	-0.316915	-0.518449	2.735383	-0.013832	0.000000	-10.000000	-0.566667	27.150000	404.666656	1023.000000	1023.000000	2046.000000
25.080000	0.002989	1.766281	-0.247873	-0.364448	2.524121	-0.145518	0.000000	-10.000000	-0.541667	26.633333	413.833344	1023.000000	1023.000000	2046.000000
25.100000	0.002960	1.749245	-0.107315	-0.125085	2.292175	-0.310529	0.000000	-10.000000	-0.525000	26.000000	422.833344	1023.000000	1023.000000	2046.000000
25.120001	0.003324	1.964579	0.032791	0.098656	2.189904	-0.356772	0.000000	-10.000000	-0.525000	25.783335	431.500000	1023.000000	1023.000000	2046.000000
25.139999	0.003844	2.271669	0.019541	0.267079	2.311258	-0.326209	0.000000	-10.000000	-0.533333	25.833334	440.166656	1023.000000	1023.000000	2046.000000
25.160000	0.004411	2.607142	-0.011577	0.276152	2.424282	-0.081716	0.000000	-10.000000	-0.550000	25.966667	448.833344	1023.000000	1023.000000	2046.000000
25.180000	0.005353	3.163471	0.093587	0.414462	2.451353	0.204069	0.000000	-10.000000	-0.550000	26.183334	457.500000	1023.000000	1023.000000	2046.000000
25.200001	0.006755	3.992171	0.303277	0.771980	2.511232	0.405682	0.000000	-10.000000	-0.566667	26.250000	466.166656	1023.000000	1023.000000	2046.000000
25.219999	0.008288	4.898215	0.452577	1.236921	2.675720	0.532996	0.000000	-10.000000	-0.583333	26.450001	474.833344	1023.000000	1023.000000	2046.000000
25.240000	0.009636	5.694843	0.658767	1.515431	2.781797	0.738847	0.000000	-10.000000	-0.583333	26.566668	483.666656	1023.000000	1023.000000	2046.000000
25.260000	0.010759	6.358754	0.689619	1.816772	3.046434	0.805929	0.000000	-10.000000	-0.575000	26.566668	492.500000	1023.000000	1023.000000	2046.000000
25.280001	0.012036	7.113250	0.835991	1.927181	3.231452	1.118626	0.000000	-10.000000	-0.558333	26.483334	501.333344	1023.000000	1023.000000	2046.000000
25.299999	0.013831	8.174258	1.261987	2.147446	3.310433	1.454393	0.000000	-10.000000	-0.558333	26.416668	510.166656	1023.000000	1023.000000	2046.000000
25.320000	0.015799	9.337233	1.669282	2.539433	3.544193	1.584325	0.000000	-10.000000	-0.541667	26.200001	519.000000	1023.000000	1023.000000	2046.000000
25.340000	0.017701	10.461279	2.126272	2.931844	3.744730	1.658433	0.000000	-10.000000	-0.541667	25.866667	527.833313	1023.000000	1023.000000	2046.000000
25.360001	0.019585	11.574480	2.473178	3.226134	4.099515	1.775652	0.000000	-10.000000	-0.533333	25.733334	536.500000	1023.000000	1023.000000	2046.000000
25.379999	0.021299	12.587816	2.855454	3.336818	4.409354	1.986190	0.000000	-10.000000	-0.541667	25.466667	545.166687	1023.000000	1023.000000	2046.000000
25.400000	0.023108	13.657114	3.297764	3.427382	4.729486	2.202482	0.000000	-10.000000	-0.541667	25.700001	553.666687	1023.000000	1023.000000	2046.000000
25.420000	0.024307	14.365726	3.697674	3.447661	4.843537	2.376853	0.000000	-10.000000	-0.550000	25.666666	562.333313	1023.000000	1023.000000	2046.000000
25.440001	0.025283	14.941973	4.008026	3.485805	4.900495	2.547647	0.000000	-10.000000	-0.550000	25.983334	570.833313	1023.000000	1023.000000	2046.000000
25.459999	0.025990	15.359822	4.220024	3.703197	4.909781	2.526821	0.000000	-10.000000	-0.550000	26.033333	579.500000	1023.000000	1023.000000	2046.000000
25.480000	0.026613	15.728171	4.442502	3.848395	4.977364	2.459910	0.000000	-10.000000	-0.550000	26.266666	588.166687	1023.000000	1023.000000	2046.000000
25.500000	0.026965	15.936351	4.542478	3.966565	5.065335	2.361973	0.000000	-10.000000	-0.541667	26.366667	596.833313	1023.000000	1023.000000	2046.000000
25.520000	0.027611	16.317921	4.653310	3.977510	5.211456	2.475646	0.000000	-10.000000	-0.516667	25.883333	605.666687	1023.000000	1023.000000	2046.000000
25.540001	0.028257	16.700071	4.894644	3.936668	5.254164	2.614594	0.000000	-10.000000	-0.500000	25.366667	614.333313	1023.000000	1023.000000	2046.000000
25.559999	0.029454	17.407295	5.200742	4.006523	5.343313	2.856717	0.000000	-10.000000	-0.475000	24.933334	622.833313	1023.000000	1023.000000	2046.000000
25.580000	0.030916	18.271261	5.551521	4.275062	5.434106	3.010572	0.000000	-10.000000	-0.466667	24.700001	631.333313	1023.000000	1023.000000	2046.000000
25.600000	0.032668	19.306587	5.947976	4.683100	5.602700	3.072811	0.000000	-10.000000	-0.450000	24.416668	639.666687	1023.000000	1023.000000	2046.000000
25.620001	0.034585	20.439716	6.281480	5.129233	5.917675	3.111328	0.000000	-10.000000	-0.450000	24.183334	648.000000	1023.000000	1023.000000	2046.000000
25.639999	0.036366	21.492380	6.647718	5.287324	6.191376	3.365962	0.000000	-10.000000	-0.450000	24.266666	656.000000	1023.000000	1023.000000	2046.000000
25.660000	0.038379	22.681711	7.136212	5.438099	6.377186	3.730213	0.000000	-10.000000	-0.450000	24.233334	664.000000	1023.000000	1023.000000	2046.000000
25.680000	0.040557	23.969175	7.659174	5.751467	6.523475	4.035060	0.000000	-10.000000	-0.441667	24.133333	672.000000	1023.000000	1023.000000	2046.000000
25.700001	0.042498	25.116571	8.002620	6.184100	6.787856	4.141995	0.000000	-10.000000	-0.433333	23.900002	680.000000	1023.000000	1023.000000	2046.000000
25.719999	0.044173	26.106237	8.326803	6.560761	6.970475	4.248197	0.000000	-10.000000	-0.416667	23.766668	688.000000	1023.000000	1023.000000	2046.000000
25.740000	0.045236	26.734438	8.450450	6.846970	7.162948	4.274069	0.000000	-10.000000	-0.408333	23.383335	696.000000	1023.000000	1023.000000	2046.000000
25.760000	0.045482	26.879835	8.479222	6.807527	7.175131	4.417955	0.000000	-10.000000	-0.391667	23.050001	704.000000	1023.000000	1023.000000	2046.000000
25.780001	0.046070	27.227592	8.694628	6.891326	7.130969	4.510671	0.000000	-10.000000	-0.391667	22.450001	711.833313	1023.000000	1023.000000	2046.000000
25.799999	0.046662	27.577484	8.906810	7.003330	7.082136	4.585208	0.000000	-10.000000	-0.400000	22.316668	719.500000	1023.000000	1023.000000	2046.000000
25.820000	0.047255	27.927526	9.161993	7.208800	7.133817	4.422915	0.000000	-10.000000	-0.408333	22.200001	726.833313	1023.000000	1023.000000	2046.000000
25.840000	0.047845	28.276197	9.461967	7.353776	7.165958	4.294497	0.000000	-10.000000	-0.400000	22.116667	734.333313	1023.000000	1023.000000	2046.000000
25.860001	0.047909	28.314156	9.641897	7.316486	7.136247	4.219526	0.000000	-10.000000	-0.375000	21.783333	741.666687	1023.000000	1023.000000	2046.000000
25.879999	0.047389	28.007072	9.717978	7.219559	6.985916	4.083620	0.000000	-10.000000	-0.350000	21.166666	749.000000	1023.000000	1023.000000	2046.000000
25.900000	0.046281	27.352091	9.689727	7.165722	6.603317	3.893325	0.000000	-10.000000	-0.308333	20.150000	756.166687	1023.000000	1023.000000	2046.000000
25.920000	0.045621	26.961872	9.641070	7.273738	6.400723	3.646341	0.000000	-10.000000	-0.275000	18.916668	763.000000	1023.000000	1023.000000	2046.000000
25.940001	0.045648	26.978205	9.684080	7.432977	6.317973	3.543175	0.000000	-10.000000	-0.266667	18.183334	769.500000	1023.000000	1023.000000	2046.000000
25.959999	0.046206	27.307878	9.741363	7.628580	6.332426	3.605511	0.000000	-10.000000	-0.283333	18.183334	775.500000	1023.000000	1023.000000	2046.000000
25.980000	0.046909	27.723101	9.749729	7.859352	6.407905	3.706115	0.000000	-10.000000	-0.308333	18.633333	781.666687	1023.000000	1023.000000	2046.000000
26.000000	0.047622	28.144882	9.766190	8.030033	6.453723	3.894936	0.000000	-10.000000	-0.325000	19.066668	788.000000	1023.000000	1023.000000	2046.000000
26.020000	0.048556	28.696598	9.816887	8.392646	6.426672	4.060393	0.000000	-10.000000	-0.333333	19.533335	794.333313	1023.000000	1023.000000	2046.000000
26.040001	0.049578	29.300449	9.912588	8.754725	6.425244	4.207891	0.000000	-10.000000	-0.341667	19.933334	800.833313	1023.000000	1023.000000	2046.000000
26.059999	0.050590	29.898592	9.970978	9.119425	6.548017	4.260174	0.000000	-10.000000	-0.341667	20.100000	807.333313	1023.000000	1023.000000	2046.000000
26.080000	0.051820	30.625383	10.153538	9.478713	6.643550	4.349582	0.000000	-10.000000	-0.333333	19.766666	814.000000	1023.000000	1023.000000	2046.000000
26.100000	0.053052	31.353647	10.338263	9.719528	6.735647	4.560208	0.000000	-10.000000	-0.316667	19.433334	820.666687	1023.000000	1023.000000	2046.000000
26.120001	0.054532	32.228432	10.603710	9.959105	6.929137	4.736478	0.000000	-10.000000	-0.291667	19.083334	827.166687	1023.000000	1023.000000	2046.000000
26.139999	0.055798	32.976395	10.890072	10.158158	7.053088	4.875079	0.000000	-10.000000	-0.283333	18.783333	833.833313	1023.000000	1023.000000	2046.000000
26.160000	0.057245	33.831944	11.199136	10.345098	7.204695	5.083015	0.000000	-10.000000	-0.275000	18.366667	840.166687	1023.000000	1023.000000	2046.000000
26.180000	0.058771	34.733387	11.628296	10.619019	7.294848	5.191224	0.000000	-10.000000	-0.283333	18.200001	846.500000	1023.000000	1023.000000	2046.000000
26.200001	0.060575	35.799778	12.007621	10.955633	7.577190	5.259333	0.000000	-10.000000	-0.291667	18.316668	852.500000	1023.000000	1023.000000	2046.000000
26.219999	0.062054	36.673679	12.396690	11.144500	7.833559	5.298931	0.000000	-10.000000	-0.300000	18.500000	858.500000	1023.000000	1023.000000	2046.000000
26.240000	0.062809	37.119919	12.701831	11.174181	7.935110	5.308797	0.000000	-10.000000	-0.291667	18.566668	864.500000	1023.000000	1023.000000	2046.000000
26.260000	0.063175	37.336433	12.798795	11.145938	8.037416	5.354285	0.000000	-10.000000	-0.291667	18.650002	870.666687	1023.000000	1023.000000	2046.000000
26.280001	0.063187	37.343315	12.903916	11.049011	7.992782	5.397605	0.000000	-10.000000	-0.291667	18.816668	877.000000	1023.000000	1023.000000	2046.000000
26.299999	0.063187	37.343521	13.025208	10.986293	7.899868	5.432153	0.000000	-10.000000	-0.291667	18.883335	883.333313	1023.000000	1023.000000	2046.000000
26.320000	0.063267	37.390656	13.150022	10.940145	7.819971	5.480518	0.000000	-10.000000	-0.275000	18.633335	889.500000	1023.000000	1023.000000	2046.000000
26.340000	0.063675	37.631985	13.291531	11.046299	7.842279	5.451875	0.000000	-10.000000	-0.258333	18.083334	895.833313	1023.000000	1023.000000	2046.000000
26.360001	0.064358	38.035419	13.480528	11.218587	7.873877	5.462427	0.000000	-10.000000	-0.241667	17.400000	902.000000	1023.000000	1023.000000	2046.000000
26.379999	0.065488	38.703182	13.677320	11.439499	8.078339	5.508024	0.000000	-10.000000	-0.241667	16.666666	908.000000	1023.000000	1023.000000	2046.000000
26.400000	0.066906	39.541698	13.997319	11.651673	8.244397	5.648310	0.000000	-10.000000	-0.241667	16.150000	913.500000	1023.000000	1023.000000	2046.000000
26.420000	0.068412	40.431786	14.353466	11.882421	8.406610	5.789289	0.000000	-10.000000	-0.233333	15.583334	919.000000	1023.000000	1023.000000	2046.000000
26.440001	0.069935	41.331581	14.674543	12.110231	8.603139	5.943669	0.000000	-10.000000	-0.225000	15.400001	924.333313	1023.000000	1023.000000	2046.000000
26.459999	0.071416	42.207115	14.989355	12.320210	8.736653	6.160895	0.000000	-10.000000	-0.216667	14.950000	929.500000	1023.000000	1023.000000	2046.000000
26.480000	0.072804	43.027142	15.294334	12.546370	8.820168	6.366268	0.000000	-10.000000	-0.216667	14.816667	934.500000	1023.000000	1023.000000	2046.000000
26.500000	0.074146	43.820572	15.498739	12.825306	9.000770	6.495756	0.000000	-10.000000	-0.216667	14.533334	939.500000	1023.000000	1023.000000	2046.000000
26.520000	0.075143	44.409527	15.635900	13.010026	9.105494	6.658106	0.000000	-10.000000	-0.208333	14.366667	944.500000	1023.000000	1023.000000	2046.000000
26.540001	0.075347	44.529999	15.660037	13.175194	9.081104	6.613666	0.000000	-10.000000	-0.208333	14.000000	949.333313	1023.000000	1023.000000	2046.000000
26.559999	0.076003	44.917599	15.754310	13.405584	9.126637	6.631069	0.000000	-10.000000	-0.191667	13.416667	954.166687	1023.000000	1023.000000	2046.000000
26.580000	0.076387	45.144840	15.860582	13.618959	9.150413	6.514886	0.000000	-10.000000	-0.175000	12.816667	958.666687	1023.000000	1023.000000	2046.000000
26.600000	0.076454	45.184429	16.029146	13.641889	9.108685	6.404711	0.000000	-10.000000	-0.158333	12.316667	963.000000	1023.000000	1023.000000	2046.000000
26.620001	0.076592	45.265625	16.222380	13.593624	9.065057	6.384566	0.000000	-10.000000	-0.150000	12.200000	967.000000	1023.000000	1023.000000	2046.000000
26.639999	0.076706	45.333183	16.376804	13.592746	9.009178	6.354455	0.000000	-10.000000	-0.150000	11.983334	971.000000	1023.000000	1023.000000	2046.000000
26.660000	0.076149	45.003967	16.399490	13.570324	8.851129	6.183023	0.000000	-10.000000	-0.133333	11.600000	975.000000	1023.000000	1023.000000	2046.000000
26.680000	0.074924	44.279831	16.256006	13.532259	8.587955	5.903609	0.000000	-10.000000	-0.108333	10.450001	979.000000	1023.000000	1023.000000	2046.000000
26.700001	0.073665	43.536179	16.142145	13.423088	8.305283	5.665662	0.000000	-10.000000	-0.091667	9.183333	982.833313	1023.000000	1023.000000	2046.000000
26.719999	0.072926	43.099525	16.074167	13.279950	8.098105	5.647302	0.000000	-10.000000	-0.091667	8.383333	986.333313	1023.000000	1023.000000	2046.000000
26.740000	0.072875	43.069244	16.043066	13.376787	7.998142	5.651248	0.000000	-10.000000	-0.116667	8.566667	989.333313	1023.000000	1023.000000	2046.000000
26.760000	0.073294	43.316666	16.043444	13.572672	7.972289	5.728262	0.000000	-10.000000	-0.141667	9.416667	992.166687	1023.000000	1023.000000	2046.000000
26.780001	0.073973	43.718128	15.969464	13.852675	8.036448	5.859539	0.000000	-10.000000	-0.158333	10.400000	995.000000	1023.000000	1023.000000	2046.000000
26.799999	0.074642	44.113388	15.927613	14.150989	8.133577	5.901210	0.000000	-10.000000	-0.158333	11.216667	998.333313	1023.000000	1023.000000	2046.000000
26.820000	0.075609	44.685005	15.923238	14.494690	8.281641	5.985435	0.000000	-10.000000	-0.150000	11.800000	1002.000000	1023.000000	1023.000000	2046.000000
26.840000	0.076223	45.047497	16.001579	14.643873	8.275940	6.126103	0.000000	-10.000000	-0.150000	11.866667	1006.000000	1023.000000	1023.000000	2046.000000
26.860001	0.077022	45.520145	16.069500	14.837418	8.373919	6.239310	0.000000	-10.000000	-0.150000	11.733334	1010.000000	1023.000000	1023.000000	2046.000000
26.879999	0.077673	45.904873	16.146029	15.029696	8.397792	6.331355	0.000000	-10.000000	-0.141667	11.333334	1014.000000	1023.000000	1023.000000	2046.000000
26.900000	0.078664	46.490692	16.287809	15.119820	8.481094	6.601968	0.000000	-10.000000	-0.133333	10.850000	1017.666687	1023.000000	1023.000000	2046.000000
26.920000	0.079744	47.128681	16.478073	15.333006	8.570676	6.746928	0.000000	-10.000000	-0.116667	10.266666	1021.333313	1023.000000	1023.000000	2046.000000
26.940001	0.080939	47.834682	16.678289	15.596778	8.666985	6.892630	0.000000	-10.000000	-0.116667	9.766666	1024.666626	1023.000000	1023.000000	2046.000000
26.959999	0.082301	48.640041	16.899000	15.757736	8.846280	7.137025	0.000000	-10.000000	-0.100000	9.600000	1028.166626	1023.000000	1023.000000	2046.000000
26.980000	0.083739	49.489811	17.218891	15.927727	9.080552	7.262640	0.000000	-10.000000	-0.108333	9.516666	1031.333374	1023.000000	1023.000000	2046.000000
27.000000	0.084699	50.057190	17.511402	15.978357	9.287002	7.280429	0.000000	-10.000000	-0.100000	9.533334	1034.666626	1023.000000	1023.000000	2046.000000
27.020000	0.085070	50.276485	17.744020	15.976093	9.369310	7.187062	0.000000	-10.000000	-0.108333	9.316667	1037.833374	1023.000000	1023.000000	2046.000000
27.040001	0.084819	50.128017	17.760609	15.905813	9.365742	7.095852	0.000000	-10.000000	-0.100000	9.233334	1041.000000	1023.000000	1023.000000	2046.000000
27.059999	0.084501	49.940224	17.755787	15.795900	9.336963	7.051573	0.000000	-10.000000	-0.100000	9.266666	1044.000000	1023.000000	1023.000000	2046.000000
27.080000	0.084075	49.688290	17.772043	15.677472	9.288815	6.949962	0.000000	-10.000000	-0.100000	9.350000	1047.166626	1023.000000	1023.000000	2046.000000
27.100000	0.083814	49.533867	17.805964	15.551674	9.245228	6.931005	0.000000	-10.000000	-0.091667	9.100000	1050.333374	1023.000000	1023.000000	2046.000000
27.120001	0.083565	49.387199	17.800768	15.508613	9.206764	6.871055	0.000000	-10.000000	-0.091667	8.333334	1053.500000	1023.000000	1023.000000	2046.000000
27.139999	0.083761	49.502811	17.870659	15.534131	9.215519	6.882501	0.000000	-10.000000	-0.091667	7.416667	1056.333374	1023.000000	1023.000000	2046.000000
27.160000	0.084018	49.654369	17.982161	15.528913	9.228253	6.915041	0.000000	-10.000000	-0.091667	6.100000	1059.000000	1023.000000	1023.000000	2046.000000
27.180000	0.084736	50.079189	18.169031	15.605784	9.307360	6.997015	0.000000	-10.000000	-0.083333	4.466667	1061.333374	1023.000000	1023.000000	2046.000000
27.200001	0.085626	50.604725	18.418369	15.718870	9.315270	7.152216	0.000000	-10.000000	-0.066667	2.283333	1063.000000	1023.000000	1023.000000	2046.000000
27.219999	0.086854	51.330757	18.626593	15.896409	9.476773	7.330983	0.000000	-10.000000	-0.058333	0.766667	1063.833374	1023.000000	1023.000000	2046.000000
27.240000	0.087945	51.975746	18.793215	16.051697	9.652881	7.477954	0.000000	-10.000000	-0.050000	0.000000	1064.000000	1023.000000	1023.000000	2046.000000
27.260000	0.088780	52.469028	18.899618	16.246973	9.774957	7.547481	0.000000	-10.000000	-0.050000	0.000000	1064.000000	1023.000000	1023.000000	2046.000000
27.280001	0.089041	52.623005	18.841251	16.238934	9.888865	7.653954	0.000000	-10.000000	-0.050000	-0.633333	1064.000000	1023.000000	1023.000000	2046.000000
27.299999	0.089133	52.677307	18.808773	16.465843	9.897839	7.504854	0.000000	-10.000000	-0.050000	-1.600000	1064.000000	1023.000000	1023.000000	2046.000000
27.320000	0.088730	52.439453	18.751497	16.502764	9.790445	7.394745	0.000000	-10.000000	-0.050000	-2.866667	1064.000000	1023.000000	1023.000000	2046.000000
27.340000	0.088126	52.082439	18.577665	16.563309	9.739754	7.201710	0.000000	-10.000000	-0.050000	-3.750000	1064.000000	1023.000000	1023.000000	2046.000000
27.360001	0.087411	51.659630	18.485960	16.389313	9.690254	7.094101	0.000000	-10.000000	-0.050000	-4.316667	1064.000000	1023.000000	1023.000000	2046.000000
27.379999	0.086602	51.181835	18.537786	16.164278	9.484076	6.995696	0.000000	-10.000000	-0.050000	-4.500000	1064.000000	1023.000000	1023.000000	2046.000000
27.400000	0.085981	50.814724	18.577219	15.928780	9.313352	6.995374	0.000000	-10.000000	-0.041667	-4.633333	1064.000000	1023.000000	1023.000000	2046.000000
27.420000	0.085476	50.516487	18.528069	15.844253	9.208397	6.935770	0.000000	-10.000000	-0.033333	-5.233334	1064.000000	1023.000000	1023.000000	2046.000000
27.440001	0.084263	49.799320	18.330492	15.789116	9.041945	6.637770	0.000000	-10.000000	-0.016667	-6.733334	1064.000000	1023.000000	1023.000000	2046.000000
27.459999	0.082481	48.746262	18.064690	15.637969	8.782293	6.261308	0.000000	-10.000000	-0.008333	-8.500000	1064.000000	1023.000000	1023.000000	2046.000000
27.480000	0.080955	47.844299	17.810036	15.453033	8.608815	5.972414	0.000000	-10.000000	-0.008333	-9.716667	1064.000000	1023.000000	1023.000000	2046.000000
27.500000	0.079983	47.269943	17.628853	15.321556	8.455124	5.864410	0.000000	-10.000000	-0.025000	-9.700000	1057.166626	1023.000000	1023.000000	2046.000000
27.520000	0.079269	46.848114	17.410585	15.288304	8.323764	5.825460	0.000000	-10.000000	-0.041667	-8.050000	1047.833374	1023.000000	1023.000000	2046.000000
27.540001	0.078753	46.542946	17.196047	15.262859	8.213852	5.870188	0.000000	-10.000000	-0.050000	-6.466667	1038.500000	1023.000000	1023.000000	2046.000000
27.559999	0.078342	46.300213	17.007910	15.263761	8.059096	5.969447	0.000000	-10.000000	-0.050000	-5.300000	1036.000000	1023.000000	1023.000000	2046.000000
27.580000	0.078097	46.155289	16.822210	15.339088	7.977976	6.016013	0.000000	-10.000000	-0.050000	-5.316667	1035.500000	1023.000000	1023.000000	2046.000000
27.600000	0.078186	46.207745	16.633371	15.431606	8.064483	6.078286	0.000000	-10.000000	-0.050000	-5.566667	1034.333374	1023.000000	1023.000000	2046.000000
27.620001	0.078338	46.297523	16.538162	15.535487	8.150242	6.073633	0.000000	-10.000000	-0.050000	-6.166667	1032.500000	1023.000000	1023.000000	2046.000000
27.639999	0.078329	46.292465	16.464510	15.598252	8.209254	6.020448	0.000000	-10.000000	-0.041667	-7.066667	1030.333374	1023.000000	1023.000000	2046.000000
27.660000	0.078278	46.262180	16.393415	15.544472	8.178823	6.145470	0.000000	-10.000000	-0.025000	-8.033333	1028.000000	1023.000000	1023.000000	2046.000000
27.680000	0.078401	46.334892	16.352024	15.487987	8.214347	6.280532	0.000000	-10.000000	-0.008333	-9.150000	1024.166626	1023.000000	1023.000000	2046.000000
27.700001	0.078444	46.360180	16.345469	15.447077	8.182879	6.384756	0.000000	-10.000000	0.000000	-9.950000	1021.166687	1023.000000	1023.000000	2046.000000
27.719999	0.078816	46.580372	16.333141	15.464416	8.308982	6.473834	0.000000	-10.000000	0.008333	-10.516666	1017.833313	1023.000000	1023.000000	2046.000000
27.740000	0.079436	46.946651	16.426666	15.490951	8.484895	6.544138	0.000000	-10.000000	0.008333	-10.750000	1015.500000	1023.000000	1023.000000	2046.000000
27.760000	0.079803	47.163609	16.543774	15.495758	8.705732	6.418344	0.000000	-10.000000	0.016667	-11.050000	1011.833313	1023.000000	1023.000000	2046.000000
27.780001	0.079226	46.822697	16.585752	15.327953	8.675812	6.233179	0.000000	-10.000000	0.008333	-11.416667	1008.166687	1023.000000	1023.000000	2046.000000
27.799999	0.077778	45.966835	16.439568	14.987884	8.472138	6.067245	0.000000	-10.000000	0.008333	-11.783334	1004.500000	1023.000000	1023.000000	2046.000000
27.820000	0.076242	45.058769	16.200981	14.549893	8.251658	6.056238	0.000000	-10.000000	0.000000	-11.983334	1000.833313	1023.000000	1023.000000	2046.000000
27.840000	0.074768	44.188026	15.964233	14.221350	8.067958	5.934484	0.000000	-10.000000	0.008333	-12.033334	996.833313	1023.000000	1023.000000	2046.000000
27.860001	0.073731	43.575138	15.775218	13.986182	8.045759	5.767978	0.000000	-10.000000	0.008333	-11.933333	992.833313	1023.000000	1023.000000	2046.000000
27.879999	0.072627	42.922653	15.613477	13.830687	7.944017	5.534471	0.000000	-10.000000	0.016667	-12.016666	988.833313	1023.000000	1023.000000	2046.000000
27.900000	0.071829	42.450928	15.455901	13.672035	7.864548	5.458444	0.000000	-10.000000	0.025000	-12.333333	984.833313	1023.000000	1023.000000	2046.000000
27.920000	0.070998	41.959988	15.277234	13.537806	7.763196	5.381753	0.000000	-10.000000	0.041667	-12.750000	980.500000	1023.000000	1023.000000	2046.000000
27.940001	0.070517	41.675655	15.135727	13.395035	7.713333	5.431561	0.000000	-10.000000	0.050000	-13.350000	976.166687	1023.000000	1023.000000	2046.000000
27.959999	0.070454	41.638245	15.172084	13.321816	7.667187	5.477159	0.000000	-10.000000	0.050000	-13.916667	971.666687	1023.000000	1023.000000	2046.000000
27.980000	0.070890	41.896259	15.189191	13.422219	7.792942	5.491910	0.000000	-10.000000	0.066667	-14.616667	967.000000	1023.000000	1023.000000	2046.000000
28.000000	0.071384	42.187744	15.172343	13.521062	7.944051	5.550288	0.000000	-10.000000	0.100000	-15.116667	962.000000	1023.000000	1023.000000	2046.000000
28.020000	0.071419	42.208424	15.130007	13.554978	7.977484	5.545953	0.000000	-10.000000	0.133333	-15.633333	957.000000	1023.000000	1023.000000	2046.000000
28.040001	0.071155	42.052494	14.982260	13.538626	7.955455	5.576155	0.000000	-10.000000	0.141667	-15.866667	951.833313	1023.000000	1023.000000	2046.000000
28.059999	0.070104	41.431438	14.780178	13.348960	7.703070	5.599230	0.000000	-10.000000	0.141667	-16.333334	946.666687	1023.000000	1023.000000	2046.000000
28.080000	0.069119	40.849224	14.482157	13.185142	7.606646	5.575280	0.000000	-10.000000	0.150000	-16.816668	941.166687	1023.000000	1023.000000	2046.000000
28.100000	0.067843	40.095264	14.116501	13.123734	7.526584	5.328445	0.000000	-10.000000	0.175000	-17.566668	935.500000	1023.000000	1023.000000	2046.000000
28.120001	0.066806	39.482437	13.870796	13.044465	7.460153	5.107025	0.000000	-10.000000	0.183333	-18.233334	929.500000	1023.000000	1023.000000	2046.000000
28.139999	0.065475	38.695599	13.749482	12.793718	7.327390	4.825007	0.000000	-10.000000	0.183333	-18.600000	923.500000	1023.000000	1023.000000	2046.000000
28.160000	0.064315	38.009998	13.659743	12.499336	7.198216	4.652703	0.000000	-10.000000	0.183333	-18.933332	917.333313	1023.000000	1023.000000	2046.000000
28.180000	0.063098	37.290955	13.520756	12.186123	7.084654	4.499424	0.000000	-10.000000	0.191667	-19.333334	911.000000	1023.000000	1023.000000	2046.000000
28.200001	0.061832	36.542641	13.358644	11.930562	6.959171	4.294264	0.000000	-10.000000	0.233333	-20.083334	904.500000	1023.000000	1023.000000	2046.000000
28.219999	0.059813	35.349499	13.125965	11.644539	6.571859	4.007135	0.000000	-10.000000	0.275000	-21.049999	897.833313	1023.000000	1023.000000	2046.000000
28.240000	0.057467	33.962753	12.746345	11.356455	6.217257	3.642696	0.000000	-10.000000	0.308333	-21.799999	890.833313	1023.000000	1023.000000	2046.000000
28.260000	0.055425	32.756058	12.349284	11.057523	5.950533	3.398718	0.000000	-10.000000	0.308333	-22.266666	883.500000	1023.000000	1023.000000	2046.000000
28.280001	0.053772	31.779278	12.005163	10.867204	5.735558	3.171354	0.000000	-10.000000	0.300000	-22.233334	876.000000	1023.000000	1023.000000	2046.000000
28.299999	0.052373	30.952490	11.675554	10.734447	5.553970	2.988518	0.000000	-10.000000	0.300000	-22.250000	868.500000	1023.000000	1023.000000	2046.000000
28.320000	0.051045	30.167501	11.247222	10.685181	5.434267	2.800832	0.000000	-10.000000	0.308333	-22.283333	861.166687	1023.000000	1023.000000	2046.000000
28.340000	0.049925	29.505894	10.925059	10.607632	5.226629	2.746574	0.000000	-10.000000	0.325000	-22.616667	853.666687	1023.000000	1023.000000	2046.000000
28.360001	0.048670	28.763899	10.533758	10.480614	5.075569	2.673959	0.000000	-10.000000	0.341667	-23.016666	846.333313	1023.000000	1023.000000	2046.000000
28.379999	0.047458	28.047569	10.184406	10.302326	4.929913	2.630924	0.000000	-10.000000	0.358333	-23.450001	838.666687	1023.000000	1023.000000	2046.000000
28.400000	0.046544	27.507254	9.927204	10.124605	4.821911	2.633534	0.000000	-10.000000	0.375000	-23.850000	831.000000	1023.000000	1023.000000	2046.000000
28.420000	0.045497	26.888960	9.675405	10.000405	4.679137	2.534012	0.000000	-10.000000	0.391667	-24.233334	823.000000	1023.000000	1023.000000	2046.000000
28.440001	0.044746	26.444828	9.458541	9.898486	4.603943	2.483859	0.000000	-10.000000	0.400000	-24.650000	814.833313	1023.000000	1023.000000	2046.000000
28.459999	0.044290	26.175257	9.217922	9.848042	4.636632	2.472661	0.000000	-10.000000	0.416667	-25.133333	806.500000	1023.000000	1023.000000	2046.000000
28.480000	0.043738	25.848997	9.071828	9.784095	4.562434	2.430639	0.000000	-10.000000	0.441667	-25.483334	798.000000	1023.000000	1023.000000	2046.000000
28.500000	0.043129	25.488951	8.820495	9.696857	4.553647	2.417951	0.000000	-10.000000	0.458333	-25.933334	789.500000	1023.000000	1023.000000	2046.000000
28.520000	0.042337	25.020981	8.506844	9.516474	4.588324	2.409341	0.000000	-10.000000	0.466667	-26.183334	780.833313	1023.000000	1023.000000	2046.000000
28.540001	0.041658	24.619837	8.381122	9.342235	4.500407	2.396074	0.000000	-10.000000	0.475000	-26.533335	772.166687	1023.000000	1023.000000	2046.000000
28.559999	0.040399	23.876080	8.184425	9.060228	4.397907	2.233519	0.000000	-10.000000	0.491667	-26.800001	763.333313	1023.000000	1023.000000	2046.000000
28.580000	0.038655	22.845308	7.874349	8.745047	4.232759	1.993153	0.000000	-10.000000	0.491667	-27.033333	754.500000	1023.000000	1023.000000	2046.000000
28.600000	0.036748	21.717806	7.529173	8.421543	3.978415	1.788676	0.000000	-10.000000	0.483333	-27.216667	745.500000	1023.000000	1023.000000	2046.000000
28.620001	0.034495	20.386297	7.069870	8.075095	3.760158	1.481173	0.000000	-10.000000	0.475000	-27.366667	736.333313	1023.000000	1023.000000	2046.000000
28.639999	0.032486	19.199415	6.728087	7.683060	3.519722	1.268546	0.000000	-10.000000	0.483333	-27.283333	727.166687	1023.000000	1023.000000	2046.000000
28.660000	0.030405	17.969637	6.298990	7.286669	3.361009	1.022970	0.000000	-10.000000	0.491667	-27.500000	718.000000	1023.000000	1023.000000	2046.000000
28.680000	0.028226	16.681677	5.935123	6.862776	3.063442	0.820336	0.000000	-10.000000	0.491667	-27.633333	708.833313	1023.000000	1023.000000	2046.000000
28.700001	0.026623	15.733957	5.632771	6.495179	2.868796	0.737212	0.000000	-10.000000	0.491667	-27.883333	699.666687	1023.000000	1023.000000	2046.000000
28.719999	0.025093	14.829785	5.246219	6.286264	2.737755	0.559548	0.000000	-10.000000	0.491667	-27.783333	690.333313	1023.000000	1023.000000	2046.000000
28.740000	0.023974	14.168737	4.835066	6.140158	2.734010	0.459503	0.000000	-10.000000	0.500000	-27.850000	681.000000	1023.000000	1023.000000	2046.000000
28.760000	0.022920	13.545461	4.539979	5.991205	2.642699	0.371577	0.000000	-10.000000	0.500000	-27.883333	671.666687	1023.000000	1023.000000	2046.000000
28.780001	0.021805	12.886555	4.242269	5.822219	2.562813	0.259254	0.000000	-10.000000	0.500000	-27.866667	662.333313	1023.000000	1023.000000	2046.000000
28.799999	0.020633	12.193902	3.983546	5.633942	2.411601	0.164813	0.000000	-10.000000	0.500000	-27.866667	653.166687	1023.000000	1023.000000	2046.000000
28.820000	0.019687	11.634792	3.775530	5.405658	2.322738	0.130866	0.000000	-10.000000	0.500000	-27.900000	643.833313	1023.000000	1023.000000	2046.000000
28.840000	0.018948	11.198080	3.498830	5.275967	2.328068	0.095215	0.000000	-10.000000	0.500000	-27.916666	634.500000	1023.000000	1023.000000	2046.000000
28.860001	0.018630	11.010068	3.386515	5.260831	2.316838	0.045884	0.000000	-10.000000	0.491667	-27.833334	625.166687	1023.000000	1023.000000	2046.000000
28.879999	0.018447	10.902257	3.245744	5.234592	2.357490	0.064430	0.000000	-10.000000	0.483333	-27.733334	615.833313	1023.000000	1023.000000	2046.000000
28.900000	0.017906	10.582153	3.046546	5.171720	2.384762	-0.020874	0.000000	-10.000000	0.466667	-27.716667	606.666687	1023.000000	1023.000000	2046.000000
28.920000	0.017178	10.152068	2.867678	4.990488	2.313803	-0.019900	0.000000	-10.000000	0.466667	-27.516668	597.333313	1023.000000	1023.000000	2046.000000
28.940001	0.016310	9.639380	2.605863	4.781337	2.243690	0.008490	0.000000	-10.000000	0.466667	-27.483334	588.166687	1023.000000	1023.000000	2046.000000
28.959999	0.015030	8.883017	2.272288	4.596079	2.004979	0.009670	0.000000	-10.000000	0.483333	-27.500000	579.000000	1023.000000	1023.000000	2046.000000
28.980000	0.013856	8.188726	1.836722	4.589472	1.833744	-0.071212	0.000000	-10.000000	0.491667	-27.566668	569.833313	1023.000000	1023.000000	2046.000000
29.000000	0.011878	7.019724	1.411573	4.442195	1.581156	-0.415201	0.000000	-10.000000	0.500000	-27.700001	560.666687	1023.000000	1023.000000	2046.000000
29.020000	0.009638	5.696082	0.944904	4.149131	1.423959	-0.821912	0.000000	-10.000000	0.483333	-27.533333	551.333313	1023.000000	1023.000000	2046.000000
29.040001	0.007480	4.420816	0.651194	3.685159	1.116472	-1.032009	0.000000	-10.000000	0.475000	-27.450001	542.166687	1023.000000	1023.000000	2046.000000
29.059999	0.005546	3.277823	0.428469	3.225775	0.844385	-1.220806	0.000000	-10.000000	0.466667	-27.166666	533.000000	1023.000000	1023.000000	2046.000000
29.080000	0.004377	2.586690	0.186773	2.864930	0.855854	-1.320866	0.000000	-10.000000	0.475000	-26.916666	524.000000	1023.000000	1023.000000	2046.000000
29.100000	0.003324	1.964743	0.099142	2.526804	0.837596	-1.498800	0.000000	-10.000000	0.475000	-26.850000	515.000000	1023.000000	1023.000000	2046.000000
29.120001	0.002013	1.189850	-0.078870	2.314143	0.738390	-1.783813	0.000000	-10.000000	0.466667	-26.700001	506.000000	1023.000000	1023.000000	2046.000000
29.139999	0.000031	0.018109	-0.329153	2.023877	0.435631	-2.112246	0.000000	-10.000000	0.458333	-26.766668	497.000000	1023.000000	1023.000000	2046.000000
29.160000	-0.002094	-1.237406	-0.589018	1.710581	-0.029683	-2.329286	0.000000	-10.000000	0.450000	-26.450001	488.166656	1023.000000	1023.000000	2046.000000
29.180000	-0.003950	-2.334738	-0.967000	1.529170	-0.398947	-2.497961	0.000000	-10.000000	0.450000	-26.250000	479.333344	1023.000000	1023.000000	2046.000000
29.200001	-0.005391	-3.186229	-1.325659	1.422399	-0.687563	-2.595406	0.000000	-10.000000	0.450000	-26.066668	470.666656	1023.000000	1023.000000	2046.000000
29.219999	-0.006444	-3.808369	-1.686163	1.439938	-0.862348	-2.699796	0.000000	-10.000000	0.450000	-26.116667	461.833344	1023.000000	1023.000000	2046.000000
29.240000	-0.007442	-4.398150	-2.077422	1.442533	-0.955886	-2.807375	0.000000	-10.000000	0.450000	-26.133333	453.166656	1023.000000	1023.000000	2046.000000
29.260000	-0.008524	-5.037482	-2.368651	1.398579	-1.139993	-2.927417	0.000000	-10.000000	0.441667	-26.133333	444.500000	1023.000000	1023.000000	2046.000000
29.280001	-0.009465	-5.594107	-2.671173	1.254132	-1.259374	-2.917692	0.000000	-10.000000	0.450000	-25.900000	435.833344	1023.000000	1023.000000	2046.000000
29.299999	-0.010346	-6.114240	-2.938476	1.096692	-1.400693	-2.871762	0.000000	-10.000000	0.450000	-26.050001	427.166656	1023.000000	1023.000000	2046.000000
29.320000	-0.011301	-6.678930	-3.176155	0.954798	-1.611132	-2.846442	0.000000	-10.000000	0.458333	-25.900002	418.333344	1023.000000	1023.000000	2046.000000
29.340000	-0.011808	-6.978673	-3.409911	0.892445	-1.659632	-2.801576	0.000000	-10.000000	0.450000	-25.900002	409.666656	1023.000000	1023.000000	2046.000000
29.360001	-0.011965	-7.071441	-3.567986	0.878371	-1.642671	-2.739153	0.000000	-10.000000	0.450000	-25.650002	401.000000	1023.000000	1023.000000	2046.000000
29.379999	-0.012219	-7.221471	-3.660166	0.831410	-1.657956	-2.734759	0.000000	-10.000000	0.450000	-25.716667	392.500000	1023.000000	1023.000000	2046.000000
29.400000	-0.012489	-7.380785	-3.789303	0.867073	-1.621051	-2.837503	0.000000	-10.000000	0.441667	-25.866667	383.833344	1023.000000	1023.000000	2046.000000
29.420000	-0.012584	-7.436890	-3.956403	0.812769	-1.540105	-2.753150	0.000000	-10.000000	0.441667	-25.933332	375.166656	1023.000000	1023.000000	2046.000000
29.440001	-0.013142	-7.766930	-4.133818	0.727093	-1.544506	-2.815698	0.000000	-10.000000	0.441667	-25.900000	366.500000	1023.000000	1023.000000	2046.000000
29.459999	-0.013741	-8.121119	-4.211007	0.509255	-1.661974	-2.757392	0.000000	-10.000000	0.450000	-25.750000	358.000000	1023.000000	1023.000000	2046.000000
29.480000	-0.014552	-8.600321	-4.344097	0.340133	-1.778973	-2.817384	0.000000	-10.000000	0.450000	-25.650002	349.500000	1023.000000	1023.000000	2046.000000
29.500000	-0.015558	-9.194656	-4.540269	0.136522	-1.863488	-2.927422	0.000000	-10.000000	0.450000	-25.683334	340.833344	1023.000000	1023.000000	2046.000000
29.520000	-0.016717	-9.879817	-4.730353	-0.122428	-1.931657	-3.095378	0.000000	-10.000000	0.450000	-25.750000	332.333344	1023.000000	1023.000000	2046.000000
29.540001	-0.018175	-10.741315	-4.894789	-0.356018	-2.097245	-3.393263	0.000000	-10.000000	0.441667	-25.716667	323.666656	1023.000000	1023.000000	2046.000000
29.559999	-0.019904	-11.763256	-5.068731	-0.706176	-2.317049	-3.671301	0.000000	-10.000000	0.425000	-25.316668	315.166656	1023.000000	1023.000000	2046.000000
29.580000	-0.021555	-12.738951	-5.367131	-1.156106	-2.462276	-3.753438	0.000000	-10.000000	0.416667	-24.983334	306.500000	1023.000000	1023.000000	2046.000000
29.600000	-0.023057	-13.626668	-5.569318	-1.546902	-2.730791	-3.779656	0.000000	-10.000000	0.416667	-24.766666	298.166656	1023.000000	1023.000000	2046.000000
29.620001	-0.024151	-14.273026	-5.758408	-1.816729	-2.904117	-3.793773	0.000000	-10.000000	0.425000	-24.733334	290.000000	1023.000000	1023.000000	2046.000000
29.639999	-0.024980	-14.763085	-6.037207	-1.910718	-2.922643	-3.892517	0.000000	-10.000000	0.425000	-24.583334	282.000000	1023.000000	1023.000000	2046.000000
29.660000	-0.025449	-15.040535	-6.192438	-1.993663	-2.928905	-3.925530	0.000000	-10.000000	0.425000	-24.350000	273.666656	1023.000000	1023.000000	2046.000000
29.680000	-0.026089	-15.418706	-6.389269	-2.009588	-2.875257	-4.144592	0.000000	-10.000000	0.400000	-24.100000	265.333344	1023.000000	1023.000000	2046.000000
29.700001	-0.026550	-15.691293	-6.484259	-2.134187	-2.905409	-4.167439	0.000000	-10.000000	0.366667	-23.883333	257.000000	1023.000000	1023.000000	2046.000000
29.719999	-0.027105	-16.019306	-6.660400	-2.288445	-2.894359	-4.176101	0.000000	-10.000000	0.333333	-23.700001	249.166672	1023.000000	1023.000000	2046.000000
29.740000	-0.027440	-16.217016	-6.764234	-2.379733	-2.938453	-4.134597	0.000000	-10.000000	0.333333	-23.533333	241.500000	1023.000000	1023.000000	2046.000000
29.760000	-0.027916	-16.498159	-6.835605	-2.493393	-3.096051	-4.073112	0.000000	-10.000000	0.325000	-23.300001	233.833328	1023.000000	1023.000000	2046.000000
29.780001	-0.028367	-16.764639	-6.965425	-2.582830	-3.163039	-4.053345	0.000000	-10.000000	0.316667	-23.050001	226.000000	1023.000000	1023.000000	2046.000000
29.799999	-0.028481	-16.832460	-7.058682	-2.644356	-3.125988	-4.003435	0.000000	-10.000000	0.300000	-22.600000	218.166672	1023.000000	1023.000000	2046.000000
29.820000	-0.028469	-16.825153	-7.116014	-2.617039	-3.027203	-4.064897	0.000000	-10.000000	0.300000	-22.316668	210.500000	1023.000000	1023.000000	2046.000000
29.840000	-0.028285	-16.716497	-7.118394	-2.603971	-2.871792	-4.122341	0.000000	-10.000000	0.291667	-21.816668	203.166672	1023.000000	1023.000000	2046.000000
29.860001	-0.028199	-16.665894	-7.097489	-2.659323	-2.818354	-4.090727	0.000000	-10.000000	0.291667	-21.466667	195.833328	1023.000000	1023.000000	2046.000000
29.879999	-0.028428	-16.801100	-7.225816	-2.742241	-2.785703	-4.047339	0.000000	-10.000000	0.275000	-20.883333	188.666672	1023.000000	1023.000000	2046.000000
29.900000	-0.028758	-16.996199	-7.304809	-2.917551	-2.847926	-3.925913	0.000000	-10.000000	0.250000	-20.516666	181.666672	1023.000000	1023.000000	2046.000000
29.920000	-0.029059	-17.173918	-7.380749	-3.082639	-2.921566	-3.788963	0.000000	-10.000000	0.216667	-20.166666	174.833328	1023.000000	1023.000000	2046.000000
29.940001	-0.029206	-17.260937	-7.498296	-3.120137	-2.913522	-3.728981	0.000000	-10.000000	0.200000	-19.883333	168.166672	1023.000000	1023.000000	2046.000000
29.959999	-0.029453	-17.406816	-7.635746	-3.071679	-2.986536	-3.712857	0.000000	-10.000000	0.200000	-19.533333	161.500000	1023.000000	1023.000000	2046.000000
29.980000	-0.030392	-17.961805	-7.904790	-3.042653	-3.027297	-3.987066	0.000000	-10.000000	0.191667	-19.033333	155.000000	1023.000000	1023.000000	2046.000000
30.000000	-0.031879	-18.840263	-8.201538	-3.170127	-3.149895	-4.318704	0.000000	-10.000000	0.183333	-18.483334	148.666672	1023.000000	1023.000000	2046.000000
30.020000	-0.033671	-19.899458	-8.473093	-3.506380	-3.399764	-4.520222	0.000000	-10.000000	0.150000	-17.750000	142.500000	1023.000000	1023.000000	2046.000000
30.040001	-0.035042	-20.709850	-8.539387	-3.889646	-3.714591	-4.566227	0.000000	-10.000000	0.133333	-16.883333	136.500000	1023.000000	1023.000000	2046.000000
30.059999	-0.035900	-21.216787	-8.636402	-4.199469	-3.722377	-4.658539	0.000000	-10.000000	0.116667	-16.150000	130.833328	1023.000000	1023.000000	2046.000000
30.080000	-0.036401	-21.513151	-8.634071	-4.446687	-3.586679	-4.845714	0.000000	-10.000000	0.125000	-15.600000	125.500000	1023.000000	1023.000000	2046.000000
30.100000	-0.037088	-21.918846	-8.566426	-4.631992	-3.623753	-5.096675	0.000000	-10.000000	0.116667	-15.250000	120.333336	1023.000000	1023.000000	2046.000000
30.120001	-0.038161	-22.553291	-8.736826	-4.922254	-3.708147	-5.186064	0.000000	-10.000000	0.091667	-14.716667	115.166664	1023.000000	1023.000000	2046.000000
30.139999	-0.039637	-23.425394	-8.901750	-5.151823	-4.077548	-5.294273	0.000000	-10.000000	0.058333	-14.000000	110.166664	1023.000000	1023.000000	2046.000000
30.160000	-0.041127	-24.305910	-9.128999	-5.312649	-4.462330	-5.401933	0.000000	-10.000000	0.025000	-13.283334	105.500000	1023.000000	1023.000000	2046.000000
30.180000	-0.042144	-24.906834	-9.400944	-5.339519	-4.626049	-5.540324	0.000000	-10.000000	0.016667	-12.783334	101.166664	1023.000000	1023.000000	2046.000000
30.200001	-0.042878	-25.340696	-9.643664	-5.275969	-4.693964	-5.727100	0.000000	-10.000000	0.008333	-12.200000	97.000000	1023.000000	1023.000000	2046.000000
30.219999	-0.043524	-25.722580	-9.872019	-5.204805	-4.748924	-5.896832	0.000000	-10.000000	0.008333	-11.616667	93.000000	1023.000000	1023.000000	2046.000000
30.240000	-0.044234	-26.142097	-10.124239	-5.310737	-4.898914	-5.808208	0.000000	-10.000000	0.000000	-10.866667	89.000000	1023.000000	1023.000000	2046.000000
30.260000	-0.044881	-26.524588	-10.304671	-5.389113	-5.116623	-5.714180	0.000000	-10.000000	0.000000	-10.283334	85.333336	1023.000000	1023.000000	2046.000000
30.280001	-0.045262	-26.750029	-10.458752	-5.486216	-5.220051	-5.585010	0.000000	-10.000000	0.000000	-9.616667	81.833336	1023.000000	1023.000000	2046.000000
30.299999	-0.045394	-26.827824	-10.572399	-5.457773	-5.266668	-5.530982	0.000000	-10.000000	0.000000	-8.950000	78.666664	1023.000000	1023.000000	2046.000000
30.320000	-0.045316	-26.781546	-10.648051	-5.367712	-5.238378	-5.527405	0.000000	-10.000000	0.000000	-8.300000	75.500000	1023.000000	1023.000000	2046.000000
30.340000	-0.045012	-26.602238	-10.732809	-5.293787	-5.078662	-5.496979	0.000000	-10.000000	0.000000	-7.850000	72.666664	1023.000000	1023.000000	2046.000000
30.360001	-0.044529	-26.316498	-10.613077	-5.239270	-4.978177	-5.485975	0.000000	-10.000000	0.000000	-7.516667	70.000000	1023.000000	1023.000000	2046.000000
30.379999	-0.044457	-26.274374	-10.599379	-5.246780	-4.913128	-5.515087	0.000000	-10.000000	0.000000	-7.350000	67.666664	1023.000000	1023.000000	2046.000000
30.400000	-0.044338	-26.203657	-10.578116	-5.248863	-4.889050	-5.487627	0.000000	-10.000000	0.000000	-7.216667	65.166664	1023.000000	1023.000000	2046.000000
30.420000	-0.044259	-26.157228	-10.643982	-5.376325	-4.814096	-5.322825	0.000000	-10.000000	-0.008333	-7.083333	62.833332	1023.000000	1023.000000	2046.000000
30.440001	-0.044234	-26.142145	-10.646475	-5.447872	-4.818349	-5.229449	0.000000	-10.000000	-0.008333	-6.900000	60.333332	1023.000000	1023.000000	2046.000000
30.459999	-0.044170	-26.104570	-10.539122	-5.563929	-4.839318	-5.162202	0.000000	-10.000000	-0.025000	-6.733334	58.000000	1023.000000	1023.000000	2046.000000
30.480000	-0.044242	-26.146961	-10.488493	-5.663181	-4.819557	-5.175730	0.000000	-10.000000	-0.025000	-6.716667	55.666668	1023.000000	1023.000000	2046.000000
30.500000	-0.044711	-26.424143	-10.522664	-5.761401	-4.818078	-5.322000	0.000000	-10.000000	-0.041667	-6.766666	53.500000	1023.000000	1023.000000	2046.000000
30.520000	-0.045069	-26.635489	-10.587862	-5.834927	-4.763710	-5.448990	0.000000	-10.000000	-0.041667	-6.616667	51.333332	1023.000000	1023.000000	2046.000000
30.540001	-0.045707	-27.012772	-10.613580	-5.946538	-4.809009	-5.643644	0.000000	-10.000000	-0.050000	-6.150000	49.000000	1023.000000	1023.000000	2046.000000
30.559999	-0.046633	-27.560083	-10.631207	-6.156432	-4.942780	-5.829665	0.000000	-10.000000	-0.050000	-5.483334	47.000000	1023.000000	1023.000000	2046.000000
30.580000	-0.047568	-28.112425	-10.745013	-6.427891	-5.049371	-5.890150	0.000000	-10.000000	-0.050000	-4.866667	45.166668	1023.000000	1023.000000	2046.000000
30.600000	-0.048305	-28.548405	-10.859055	-6.636978	-5.143099	-5.909273	0.000000	-10.000000	-0.050000	-4.433333	43.666668	1023.000000	1023.000000	2046.000000
30.620001	-0.048815	-28.849415	-10.896970	-6.845414	-5.262632	-5.844400	0.000000	-10.000000	-0.050000	-4.166667	42.000000	1023.000000	1023.000000	2046.000000
30.639999	-0.049226	-29.092314	-10.956032	-6.964211	-5.301589	-5.870482	0.000000	-10.000000	-0.050000	-4.016667	40.666668	1023.000000	1023.000000	2046.000000
30.660000	-0.049223	-29.090574	-11.051921	-7.005478	-5.173809	-5.859368	0.000000	-10.000000	-0.050000	-3.833333	39.333332	1023.000000	1023.000000	2046.000000
30.680000	-0.049037	-28.981005	-11.041653	-6.994315	-5.100897	-5.844139	0.000000	-10.000000	-0.050000	-3.633333	38.000000	1023.000000	1023.000000	2046.000000
30.700001	-0.048682	-28.770994	-11.041517	-6.944285	-4.942188	-5.843003	0.000000	-10.000000	-0.050000	-3.483333	36.666668	1023.000000	1023.000000	2046.000000
30.719999	-0.048477	-28.649906	-10.983659	-6.863379	-4.905749	-5.897119	0.000000	-10.000000	-0.050000	-3.383333	35.500000	1023.000000	1023.000000	2046.000000
30.740000	-0.048136	-28.448387	-10.935044	-6.846564	-4.815179	-5.851600	0.000000	-10.000000	-0.050000	-3.300000	34.500000	1023.000000	1023.000000	2046.000000
30.760000	-0.048053	-28.399204	-10.868363	-6.803460	-4.870205	-5.857177	0.000000	-10.000000	-0.050000	-3.250000	33.333332	1023.000000	1023.000000	2046.000000
30.780001	-0.048147	-28.454920	-10.917716	-6.885770	-4.886428	-5.765005	0.000000	-10.000000	-0.050000	-3.216667	32.166668	1023.000000	1023.000000	2046.000000
30.799999	-0.048152	-28.457813	-10.940701	-6.930366	-4.900306	-5.686440	0.000000	-10.000000	-0.050000	-3.200000	31.000000	1023.000000	1023.000000	2046.000000
30.820000	-0.048011	-28.374537	-10.946873	-6.946589	-4.856457	-5.624618	0.000000	-10.000000	-0.050000	-3.133333	30.000000	1023.000000	1023.000000	2046.000000
30.840000	-0.047625	-28.146175	-10.898167	-6.919967	-4.756245	-5.571797	0.000000	-10.000000	-0.050000	-3.083333	29.000000	1023.000000	1023.000000	2046.000000
30.860001	-0.047080	-27.824289	-10.883021	-6.895423	-4.556710	-5.489135	0.000000	-10.000000	-0.050000	-3.066667	28.000000	1023.000000	1023.000000	2046.000000
30.879999	-0.046459	-27.457148	-10.759024	-6.802068	-4.448590	-5.447466	0.000000	-10.000000	-0.050000	-3.100000	27.000000	1023.000000	1023.000000	2046.000000
30.900000	-0.045923	-27.140423	-10.677948	-6.756452	-4.303384	-5.402638	0.000000	-10.000000	-0.050000	-3.166667	26.000000	1023.000000	1023.000000	2046.000000
30.920000	-0.045482	-26.879782	-10.588284	-6.748474	-4.237588	-5.305436	0.000000	-10.000000	-0.050000	-3.283333	24.833334	1023.000000	1023.000000	2046.000000
30.940001	-0.045236	-26.734415	-10.563066	-6.705487	-4.154416	-5.311446	0.000000	-10.000000	-0.050000	-3.366667	23.666666	1023.000000	1023.000000	2046.000000
30.959999	-0.045063	-26.632193	-10.512488	-6.705609	-4.186178	-5.227918	0.000000	-10.000000	-0.050000	-3.433333	22.500000	1023.000000	1023.000000	2046.000000
30.980000	-0.045215	-26.721832	-10.536422	-6.756813	-4.317807	-5.110792	0.000000	-10.000000	-0.058333	-3.450000	21.500000	1023.000000	1023.000000	2046.000000
31.000000	-0.045807	-27.072193	-10.719408	-6.767358	-4.470656	-5.114771	0.000000	-10.000000	-0.058333	-3.533333	20.333334	1023.000000	1023.000000	2046.000000
31.020000	-0.047063	-27.814226	-11.010173	-6.844936	-4.633910	-5.325208	0.000000	-10.000000	-0.058333	-3.583333	19.166666	1023.000000	1023.000000	2046.000000
31.040001	-0.048019	-28.379158	-11.175550	-6.961763	-4.747703	-5.494141	0.000000	-10.000000	-0.050000	-3.466667	17.833334	1023.000000	1023.000000	2046.000000
31.059999	-0.048693	-28.777527	-11.247355	-7.108608	-4.771329	-5.650234	0.000000	-10.000000	-0.058333	-2.833333	16.666666	1023.000000	1023.000000	2046.000000
31.080000	-0.049109	-29.023252	-11.246568	-7.265892	-4.788163	-5.722630	0.000000	-10.000000	-0.058333	-1.633333	15.666667	1023.000000	1023.000000	2046.000000
31.100000	-0.049433	-29.214897	-11.203576	-7.382190	-4.769720	-5.859411	0.000000	-10.000000	-0.066667	-0.583333	15.166667	1023.000000	1023.000000	2046.000000
31.120001	-0.049513	-29.262390	-11.086486	-7.607813	-4.670708	-5.897383	0.000000	-10.000000	-0.058333	-0.316667	15.000000	1023.000000	1023.000000	2046.000000
31.139999	-0.050067	-29.589888	-10.985568	-7.743729	-4.821875	-6.038716	0.000000	-10.000000	-0.058333	-0.933333	15.000000	1023.000000	1023.000000	2046.000000
31.160000	-0.051201	-30.259953	-11.059022	-7.813307	-5.118364	-6.269259	0.000000	-10.000000	-0.058333	-1.450000	15.000000	1023.000000	1023.000000	2046.000000
31.180000	-0.052752	-31.176414	-11.324633	-7.889866	-5.445301	-6.516616	0.000000	-10.000000	-0.058333	-1.600000	15.000000	1023.000000	1023.000000	2046.000000
31.200001	-0.053898	-31.853855	-11.576557	-7.954950	-5.696762	-6.625586	0.000000	-10.000000	-0.058333	-1.450000	15.000000	1023.000000	1023.000000	2046.000000
31.219999	-0.054541	-32.233929	-11.784762	-7.983170	-5.857458	-6.608540	0.000000	-10.000000	-0.050000	-1.400000	15.000000	1023.000000	1023.000000	2046.000000
31.240000	-0.055037	-32.526756	-12.021976	-7.937992	-5.923003	-6.643784	0.000000	-10.000000	-0.050000	-1.383333	15.000000	1023.000000	1023.000000	2046.000000
31.260000	-0.055237	-32.645149	-12.239428	-7.892113	-5.957053	-6.556557	0.000000	-10.000000	-0.058333	-1.433333	15.000000	1023.000000	1023.000000	2046.000000
31.280001	-0.055276	-32.668228	-12.352966	-7.759687	-6.045744	-6.509830	0.000000	-10.000000	-0.066667	-1.566667	15.000000	1023.000000	1023.000000	2046.000000
31.299999	-0.055187	-32.615288	-12.441001	-7.613698	-6.093661	-6.466926	0.000000	-10.000000	-0.075000	-1.683333	15.000000	1023.000000	1023.000000	2046.000000
31.320000	-0.054990	-32.498859	-12.427456	-7.507477	-6.180689	-6.383239	0.000000	-10.000000	-0.075000	-1.633333	15.000000	1023.000000	1023.000000	2046.000000
31.340000	-0.054806	-32.390251	-12.396890	-7.445118	-6.242217	-6.306026	0.000000	-10.000000	-0.075000	-1.033333	15.000000	1023.000000	1023.000000	2046.000000
31.360001	-0.054707	-32.331631	-12.483807	-7.387594	-6.186687	-6.273544	0.000000	-10.000000	-0.066667	-0.466667	15.000000	1023.000000	1023.000000	2046.000000
31.379999	-0.054481	-32.198391	-12.552981	-7.352398	-6.077941	-6.215068	0.000000	-10.000000	-0.058333	-0.300000	15.000000	1023.000000	1023.000000	2046.000000
31.400000	-0.054113	-31.980577	-12.496108	-7.410803	-5.966159	-6.107506	0.000000	-10.000000	-0.058333	-1.050000	15.000000	1023.000000	1023.000000	2046.000000
31.420000	-0.053941	-31.879129	-12.431623	-7.411789	-5.914731	-6.120987	0.000000	-10.000000	-0.066667	-1.850000	14.833333	1023.000000	1023.000000	2046.000000
31.440001	-0.053445	-31.586287	-12.422113	-7.381431	-5.772411	-6.010331	0.000000	-10.000000	-0.075000	-2.316667	14.333333	1023.000000	1023.000000	2046.000000
31.459999	-0.053015	-31.331726	-12.283509	-7.314452	-5.770802	-5.962963	0.000000	-10.000000	-0.075000	-2.333333	13.833333	1023.000000	1023.000000	2046.000000
31.480000	-0.052527	-31.043501	-12.134314	-7.345990	-5.714301	-5.848897	0.000000	-10.000000	-0.066667	-2.433333	13.000000	1023.000000	1023.000000	2046.000000
31.500000	-0.052372	-30.951994	-12.008548	-7.357194	-5.684725	-5.901525	0.000000	-10.000000	-0.058333	-2.733333	12.166667	1023.000000	1023.000000	2046.000000
31.520000	-0.052531	-31.045738	-11.980947	-7.451488	-5.672048	-5.941256	0.000000	-10.000000	-0.058333	-3.166667	11.000000	1023.000000	1023.000000	2046.000000
31.540001	-0.053061	-31.358849	-12.076016	-7.580912	-5.648156	-6.053766	0.000000	-10.000000	-0.066667	-3.416667	10.000000	1023.000000	1023.000000	2046.000000
31.559999	-0.053521	-31.630806	-12.155750	-7.688241	-5.645037	-6.141779	0.000000	-10.000000	-0.075000	-3.500000	9.333333	1023.000000	1023.000000	2046.000000
31.580000	-0.054392	-32.145767	-12.177216	-7.907201	-5.801975	-6.259376	0.000000	-10.000000	-0.075000	-2.966667	8.333333	1023.000000	1023.000000	2046.000000
31.600000	-0.054987	-32.497169	-12.255754	-8.105764	-5.797194	-6.338456	0.000000	-10.000000	-0.083333	-2.283333	7.666667	1023.000000	1023.000000	2046.000000
31.620001	-0.055565	-32.838753	-12.281183	-8.252929	-5.908156	-6.396486	0.000000	-10.000000	-0.075000	-1.516667	7.000000	1023.000000	1023.000000	2046.000000
31.639999	-0.055858	-33.011951	-12.266170	-8.364590	-5.987697	-6.393496	0.000000	-10.000000	-0.066667	-1.233333	7.000000	1023.000000	1023.000000	2046.000000
31.660000	-0.055879	-33.024227	-12.257205	-8.436664	-5.954509	-6.375849	0.000000	-10.000000	-0.058333	-1.133333	7.000000	1023.000000	1023.000000	2046.000000
31.680000	-0.055948	-33.065048	-12.153308	-8.433035	-6.049448	-6.429257	0.000000	-10.000000	-0.066667	-1.116667	7.000000	1023.000000	1023.000000	2046.000000
31.700001	-0.055756	-32.951656	-12.204946	-8.479712	-5.898805	-6.368196	0.000000	-10.000000	-0.075000	-0.733333	7.000000	1023.000000	1023.000000	2046.000000
31.719999	-0.055672	-32.902374	-12.240316	-8.473484	-5.777803	-6.410771	0.000000	-10.000000	-0.066667	-0.366667	7.000000	1023.000000	1023.000000	2046.000000
31.740000	-0.055391	-32.736057	-12.235979	-8.447292	-5.676813	-6.375972	0.000000	-10.000000	-0.058333	0.000000	7.000000	1023.000000	1023.000000	2046.000000
31.760000	-0.055123	-32.577541	-12.211623	-8.376534	-5.644022	-6.345363	0.000000	-10.000000	-0.050000	0.000000	7.000000	1023.000000	1023.000000	2046.000000
31.780001	-0.054823	-32.400154	-12.202230	-8.360826	-5.576757	-6.260343	0.000000	-10.000000	-0.050000	0.000000	7.000000	1023.000000	1023.000000	2046.000000
31.799999	-0.054568	-32.249439	-12.157378	-8.327327	-5.544494	-6.220238	0.000000	-10.000000	-0.050000	0.000000	7.000000	1023.000000	1023.000000	2046.000000
31.820000	-0.054276	-32.077187	-12.075400	-8.338017	-5.567473	-6.096299	0.000000	-10.000000	-0.050000	0.000000	7.000000	1023.000000	1023.000000	2046.000000
31.840000	-0.053944	-31.881155	-12.028192	-8.287927	-5.501996	-6.063041	0.000000	-10.000000	-0.050000	0.000000	7.000000	1023.000000	1023.000000	2046.000000
31.860001	-0.053400	-31.559664	-11.913149	-8.209012	-5.421149	-6.016354	0.000000	-10.000000	-0.050000	0.000000	7.000000	1023.000000	1023.000000	2046.000000
31.879999	-0.052852	-31.235279	-11.753954	-8.142289	-5.366340	-5.972696	0.000000	-10.000000	-0.058333	0.000000	7.000000	1023.000000	1023.000000	2046.000000
31.900000	-0.052174	-30.834805	-11.661962	-8.081852	-5.188786	-5.902205	0.000000	-10.000000	-0.066667	0.000000	7.000000	1023.000000	1023.000000	2046.000000
31.920000	-0.051691	-30.549118	-11.693706	-8.002172	-4.998258	-5.854982	0.000000	-10.000000	-0.066667	0.000000	7.000000	1023.000000	1023.000000	2046.000000
31.940001	-0.051405	-30.380642	-11.690979	-8.012464	-4.878041	-5.799158	0.000000	-10.000000	-0.058333	0.000000	7.000000	1023.000000	1023.000000	2046.000000
31.959999	-0.051159	-30.235098	-11.613050	-8.079904	-4.899811	-5.642335	0.000000	-10.000000	-0.050000	0.000000	7.000000	1023.000000	1023.000000	2046.000000
31.980000	-0.050837	-30.044405	-11.581078	-8.095699	-4.906672	-5.460957	0.000000	-10.000000	-0.050000	0.000000	7.000000	1023.000000	1023.000000	2046.000000
32.000000	-0.050814	-30.030857	-11.584565	-8.003660	-4.986792	-5.455841	0.000000	-10.000000	-0.050000	0.000000	7.000000	1023.000000	1023.000000	2046.000000
32.020000	-0.051679	-30.542297	-11.790918	-7.996373	-5.139625	-5.615381	0.000000	-10.000000	-0.058333	0.000000	7.000000	1023.000000	1023.000000	2046.000000
32.040001	-0.052329	-30.926197	-11.920232	-7.962695	-5.201981	-5.841289	0.000000	-10.000000	-0.066667	0.000000	7.000000	1023.000000	1023.000000	2046.000000
32.060001	-0.053042	-31.348000	-12.023444	-8.036762	-5.249723	-6.038070	0.000000	-10.000000	-0.075000	0.000000	7.000000	1023.000000	1023.000000	2046.000000
32.080002	-0.053669	-31.718527	-12.054833	-8.178377	-5.266659	-6.218657	0.000000	-10.000000	-0.083333	0.616667	7.000000	1023.000000	1023.000000	2046.000000
32.099998	-0.054075	-31.958519	-12.059966	-8.402620	-5.294016	-6.201916	0.000000	-10.000000	-0.091667	1.233333	7.000000	1023.000000	1023.000000	2046.000000
32.119999	-0.054280	-32.079643	-11.943961	-8.690458	-5.292199	-6.153025	0.000000	-10.000000	-0.083333	1.483333	7.000000	1023.000000	1023.000000	2046.000000
32.139999	-0.054306	-32.095058	-11.776519	-8.770445	-5.322710	-6.225385	0.000000	-10.000000	-0.066667	1.116667	7.000000	1023.000000	1023.000000	2046.000000
32.160000	-0.054984	-32.495728	-11.832849	-8.700316	-5.465363	-6.497198	0.000000	-10.000000	-0.050000	0.500000	7.000000	1023.000000	1023.000000	2046.000000
32.180000	-0.056115	-33.164120	-11.942539	-8.645799	-5.787385	-6.788396	0.000000	-10.000000	-0.050000	0.250000	7.000000	1023.000000	1023.000000	2046.000000
32.200001	-0.057298	-33.863014	-12.197171	-8.695509	-6.045228	-6.925106	0.000000	-10.000000	-0.058333	0.000000	7.000000	1023.000000	1023.000000	2046.000000
32.220001	-0.058120	-34.349026	-12.435987	-8.680312	-6.174882	-7.057842	0.000000	-10.000000	-0.058333	0.000000	7.000000	1023.000000	1023.000000	2046.000000
32.240002	-0.058599	-34.631844	-12.619182	-8.783526	-6.293516	-6.935619	0.000000	-10.000000	-0.058333	0.000000	7.000000	1023.000000	1023.000000	2046.000000
32.259998	-0.058878	-34.796917	-12.772797	-8.747423	-6.402996	-6.873700	0.000000	-10.000000	-0.058333	0.000000	7.000000	1023.000000	1023.000000	2046.000000
32.279999	-0.058941	-34.834412	-12.985112	-8.663958	-6.432884	-6.752458	0.000000	-10.000000	-0.075000	0.000000	7.000000	1023.000000	1023.000000	2046.000000
32.299999	-0.058650	-34.662346	-13.029141	-8.487356	-6.455647	-6.690203	0.000000	-10.000000	-0.091667	0.000000	7.000000	1023.000000	1023.000000	2046.000000
32.320000	-0.058379	-34.501850	-12.985873	-8.242673	-6.582118	-6.691185	0.000000	-10.000000	-0.083333	0.000000	7.000000	1023.000000	1023.000000	2046.000000
32.340000	-0.058294	-34.451946	-13.081667	-8.096501	-6.561658	-6.712121	0.000000	-10.000000	-0.075000	0.000000	7.000000	1023.000000	1023.000000	2046.000000
32.360001	-0.058193	-34.392181	-13.172020	-8.060206	-6.513858	-6.646096	0.000000	-10.000000	-0.066667	0.000000	7.000000	1023.000000	1023.000000	2046.000000
32.380001	-0.058097	-34.335434	-13.212788	-8.084946	-6.514278	-6.523421	0.000000	-10.000000	-0.066667	0.000000	7.000000	1023.000000	1023.000000	2046.000000
32.400002	-0.057749	-34.129383	-13.120383	-8.185965	-6.452861	-6.370175	0.000000	-10.000000	-0.058333	0.000000	7.000000	1023.000000	1023.000000	2046.000000
32.419998	-0.057339	-33.887524	-13.031173	-8.205395	-6.378540	-6.272419	0.000000	-10.000000	-0.050000	-0.300000	7.000000	1023.000000	1023.000000	2046.000000
32.439999	-0.056886	-33.619518	-12.924455	-8.044079	-6.339458	-6.311527	0.000000	-10.000000	-0.050000	-1.066667	7.000000	1023.000000	1023.000000	2046.000000
32.459999	-0.056386	-33.324398	-12.820062	-7.952206	-6.273098	-6.279033	0.000000	-10.000000	-0.050000	-1.883333	6.500000	1023.000000	1023.000000	2046.000000
32.480000	-0.056221	-33.226746	-12.869190	-7.936238	-6.130247	-6.291071	0.000000	-10.000000	-0.058333	-2.500000	5.833333	1023.000000	1023.000000	2046.000000
32.500000	-0.056205	-33.216965	-12.854496	-8.065574	-6.052128	-6.244766	0.000000	-10.000000	-0.058333	-2.733333	4.833333	1023.000000	1023.000000	2046.000000
32.520000	-0.056341	-33.297588	-12.822976	-8.215513	-6.042385	-6.216714	0.000000	-10.000000	-0.058333	-3.050000	4.000000	1023.000000	1023.000000	2046.000000
32.540001	-0.056649	-33.479610	-12.766211	-8.392744	-6.134372	-6.186285	0.000000	-10.000000	-0.058333	-3.366667	2.833333	1023.000000	1023.000000	2046.000000
32.560001	-0.056872	-33.611382	-12.697634	-8.470636	-6.221388	-6.221722	0.000000	-10.000000	-0.058333	-3.550000	1.666667	1023.000000	1023.000000	2046.000000
32.580002	-0.057314	-33.872711	-12.694953	-8.552543	-6.255432	-6.369782	0.000000	-10.000000	-0.058333	-3.333333	0.666667	1023.000000	1023.000000	2046.000000
32.599998	-0.057852	-34.190331	-12.644497	-8.613398	-6.366101	-6.566335	0.000000	-10.000000	-0.058333	-2.616667	-0.166667	1023.000000	1023.000000	2046.000000
32.619999	-0.058172	-34.379524	-12.648204	-8.670687	-6.393356	-6.667278	0.000000	-10.000000	-0.075000	-1.433333	-0.666667	1023.000000	1023.000000	2046.000000
32.639999	-0.058676	-34.677719	-12.764089	-8.818236	-6.382816	-6.712579	0.000000	-10.000000	-0.083333	-0.516667	-1.000000	1023.000000	1023.000000	2046.000000
32.660000	-0.059121	-34.940525	-12.922961	-8.907076	-6.291648	-6.818840	0.000000	-10.000000	-0.091667	0.000000	-1.000000	1023.000000	1023.000000	2046.000000
32.680000	-0.059320	-35.057968	-12.960616	-9.068553	-6.284458	-6.744341	0.000000	-10.000000	-0.083333	0.000000	-1.000000	1023.000000	1023.000000	2046.000000
32.700001	-0.059219	-34.998444	-12.915537	-9.206328	-6.233635	-6.642943	0.000000	-10.000000	-0.083333	0.000000	-1.000000	1023.000000	1023.000000	2046.000000
32.720001	-0.058947	-34.837532	-12.867582	-9.293213	-6.196624	-6.480111	0.000000	-10.000000	-0.075000	0.000000	-1.000000	1023.000000	1023.000000	2046.000000
32.740002	-0.058325	-34.469986	-12.741228	-9.159114	-6.110435	-6.459209	0.000000	-10.000000	-0.075000	0.000000	-1.000000	1023.000000	1023.000000	2046.000000
32.759998	-0.057793	-34.155861	-12.622639	-8.898301	-6.076679	-6.558241	0.000000	-10.000000	-0.083333	0.000000	-1.000000	1023.000000	1023.000000	2046.000000
32.779999	-0.057464	-33.961514	-12.590969	-8.801866	-5.991555	-6.577122	0.000000	-10.000000	-0.091667	0.000000	-1.000000	1023.000000	1023.000000	2046.000000
32.799999	-0.057319	-33.875355	-12.648438	-8.835434	-5.892188	-6.499296	0.000000	-10.000000	-0.083333	0.000000	-1.000000	1023.000000	1023.000000	2046.000000
32.820000	-0.057056	-33.720333	-12.644710	-8.850651	-5.789656	-6.435317	0.000000	-10.000000	-0.075000	0.000000	-1.000000	1023.000000	1023.000000	2046.000000
32.840000	-0.056704	-33.512207	-12.616544	-8.878638	-5.718507	-6.298519	0.000000	-10.000000	-0.058333	0.000000	-1.000000	1023.000000	1023.000000	2046.000000
32.860001	-0.056376	-33.318306	-12.585073	-8.851192	-5.648386	-6.233657	0.000000	-10.000000	-0.066667	0.000000	-1.000000	1023.000000	1023.000000	2046.000000
32.880001	-0.055982	-33.085541	-12.427566	-8.922585	-5.638641	-6.096750	0.000000	-10.000000	-0.066667	0.000000	-1.000000	1023.000000	1023.000000	2046.000000
32.900002	-0.055298	-32.681217	-12.284920	-8.847759	-5.507165	-6.041374	0.000000	-10.000000	-0.075000	0.000000	-1.000000	1023.000000	1023.000000	2046.000000
32.919998	-0.054533	-32.228848	-12.087494	-8.739300	-5.435365	-5.966688	0.000000	-10.000000	-0.075000	0.000000	-1.000000	1023.000000	1023.000000	2046.000000
32.939999	-0.053841	-31.819860	-11.977734	-8.578917	-5.290317	-5.972893	0.000000	-10.000000	-0.066667	0.000000	-1.000000	1023.000000	1023.000000	2046.000000
32.959999	-0.053096	-31.380016	-11.870977	-8.396340	-5.134737	-5.977962	0.000000	-10.000000	-0.066667	0.000000	-1.000000	1023.000000	1023.000000	2046.000000
32.980000	-0.052703	-31.147753	-11.851024	-8.367126	-5.015646	-5.913957	0.000000	-10.000000	-0.066667	0.000000	-1.000000	1023.000000	1023.000000	2046.000000
33.000000	-0.052346	-30.936432	-11.853753	-8.400673	-4.904531	-5.777475	0.000000	-10.000000	-0.075000	0.266667	-1.000000	1023.000000	1023.000000	2046.000000
33.020000	-0.052333	-30.929071	-11.851504	-8.455195	-4.994255	-5.628116	0.000000	-10.000000	-0.083333	0.816667	-1.000000	1023.000000	1023.000000	2046.000000
33.040001	-0.053177	-31.427441	-12.025464	-8.618317	-5.154506	-5.629154	0.000000	-10.000000	-0.083333	1.400000	-1.000000	1023.000000	1023.000000	2046.000000
33.060001	-0.053656	-31.710403	-12.073043	-8.616389	-5.267637	-5.753335	0.000000	-10.000000	-0.091667	1.733333	-1.000000	1023.000000	1023.000000	2046.000000
33.080002	-0.054099	-31.972542	-12.110910	-8.667914	-5.326194	-5.867523	0.000000	-10.000000	-0.091667	1.883333	-1.000000	1023.000000	1023.000000	2046.000000
33.099998	-0.054289	-32.084747	-12.053503	-8.653547	-5.314532	-6.063165	0.000000	-10.000000	-0.100000	2.233333	-1.000000	1023.000000	1023.000000	2046.000000
33.119999	-0.054577	-32.255260	-12.020473	-8.777670	-5.278836	-6.178284	0.000000	-10.000000	-0.100000	2.816667	-1.000000	1023.000000	1023.000000	2046.000000
33.139999	-0.054585	-32.259624	-11.867303	-8.846545	-5.268076	-6.277702	0.000000	-10.000000	-0.108333	3.250000	-1.000000	1023.000000	1023.000000	2046.000000
33.160000	-0.054981	-32.493542	-11.834211	-8.916594	-5.305646	-6.437091	0.000000	-10.000000	-0.100000	3.383333	-1.000000	1023.000000	1023.000000	2046.000000
33.180000	-0.056048	-33.124088	-11.991709	-8.904019	-5.467331	-6.761028	0.000000	-10.000000	-0.091667	3.100000	-1.000000	1023.000000	1023.000000	2046.000000
33.200001	-0.057270	-33.846802	-12.192083	-8.989898	-5.752608	-6.912212	0.000000	-10.000000	-0.075000	2.700000	-1.000000	1023.000000	1023.000000	2046.000000
33.220001	-0.058261	-34.432537	-12.394974	-9.066753	-6.007465	-6.963343	0.000000	-10.000000	-0.066667	2.200000	-1.000000	1023.000000	1023.000000	2046.000000
33.240002	-0.058830	-34.768433	-12.560963	-9.111811	-6.162972	-6.932687	0.000000	-10.000000	-0.075000	1.816667	-1.000000	1023.000000	1023.000000	2046.000000
33.259998	-0.059092	-34.923664	-12.651226	-9.129792	-6.272068	-6.870578	0.000000	-10.000000	-0.075000	1.566667	-1.000000	1023.000000	1023.000000	2046.000000
33.279999	-0.059344	-35.072514	-12.797096	-9.057781	-6.396152	-6.821483	0.000000	-10.000000	-0.075000	1.516667	-1.000000	1023.000000	1023.000000	2046.000000
33.299999	-0.059286	-35.037746	-12.957642	-8.876119	-6.453471	-6.750516	0.000000	-10.000000	-0.066667	1.483333	-1.000000	1023.000000	1023.000000	2046.000000
33.320000	-0.059211	-34.993740	-13.071934	-8.671695	-6.501799	-6.748313	0.000000	-10.000000	-0.075000	1.450000	-1.000000	1023.000000	1023.000000	2046.000000
33.340000	-0.058854	-34.782635	-13.136795	-8.497541	-6.488444	-6.659853	0.000000	-10.000000	-0.083333	1.383333	-1.000000	1023.000000	1023.000000	2046.000000
33.360001	-0.058590	-34.626793	-13.168075	-8.344587	-6.456638	-6.657494	0.000000	-10.000000	-0.075000	1.366667	-1.000000	1023.000000	1023.000000	2046.000000
33.380001	-0.058204	-34.398754	-13.198103	-8.199066	-6.399526	-6.602057	0.000000	-10.000000	-0.058333	1.383333	-1.000000	1023.000000	1023.000000	2046.000000
33.400002	-0.057884	-34.209408	-13.156401	-8.151017	-6.362678	-6.539313	0.000000	-10.000000	-0.058333	1.150000	-1.000000	1023.000000	1023.000000	2046.000000
33.419998	-0.057652	-34.072052	-13.089979	-8.222967	-6.278342	-6.480763	0.000000	-10.000000	-0.058333	0.683333	-1.000000	1023.000000	1023.000000	2046.000000
33.439999	-0.057442	-33.948063	-13.019088	-8.357874	-6.228268	-6.342832	0.000000	-10.000000	-0.066667	0.216667	-1.000000	1023.000000	1023.000000	2046.000000
33.459999	-0.057203	-33.806763	-12.994468	-8.416760	-6.156560	-6.238974	0.000000	-10.000000	-0.058333	0.000000	-1.000000	1023.000000	1023.000000	2046.000000
33.480000	-0.056861	-33.605034	-12.888535	-8.468348	-6.109742	-6.138408	0.000000	-10.000000	-0.058333	-0.633333	-1.000000	1023.000000	1023.000000	2046.000000
33.500000	-0.056485	-33.382534	-12.789481	-8.416946	-6.072560	-6.103547	0.000000	-10.000000	-0.066667	-1.400000	-1.000000	1023.000000	1023.000000	2046.000000
33.520000	-0.056284	-33.263729	-12.728809	-8.371509	-6.008461	-6.154951	0.000000	-10.000000	-0.066667	-2.266667	-1.333333	1023.000000	1023.000000	2046.000000
33.540001	-0.056381	-33.321369	-12.691691	-8.312634	-5.992703	-6.324341	0.000000	-10.000000	-0.075000	-2.650000	-1.833333	1023.000000	1023.000000	2046.000000
33.560001	-0.056430	-33.350121	-12.607724	-8.356006	-6.017901	-6.368491	0.000000	-10.000000	-0.066667	-2.950000	-2.666667	1023.000000	1023.000000	2046.000000
33.580002	-0.056836	-33.589863	-12.588168	-8.488777	-6.065779	-6.447138	0.000000	-10.000000	-0.075000	-3.033333	-3.666667	1023.000000	1023.000000	2046.000000
33.599998	-0.057272	-33.848015	-12.558525	-8.652763	-6.101612	-6.535113	0.000000	-10.000000	-0.083333	-2.550000	-4.833333	1023.000000	1023.000000	2046.000000
33.619999	-0.057929	-34.236141	-12.663627	-8.862810	-6.065713	-6.643990	0.000000	-10.000000	-0.083333	-1.483333	-5.666667	1023.000000	1023.000000	2046.000000
33.639999	-0.058362	-34.491928	-12.642203	-9.040840	-6.120348	-6.688535	0.000000	-10.000000	-0.091667	-0.533333	-6.000000	1023.000000	1023.000000	2046.000000
33.660000	-0.058586	-34.624157	-12.681145	-9.221413	-6.096941	-6.624658	0.000000	-10.000000	-0.075000	0.000000	-6.000000	1023.000000	1023.000000	2046.000000
33.680000	-0.058836	-34.772141	-12.704441	-9.333508	-6.082552	-6.651641	0.000000	-10.000000	-0.075000	0.000000	-6.000000	1023.000000	1023.000000	2046.000000
33.700001	-0.058878	-34.796799	-12.735373	-9.351179	-6.044075	-6.666172	0.000000	-10.000000	-0.066667	0.000000	-6.000000	1023.000000	1023.000000	2046.000000
33.720001	-0.058842	-34.775478	-12.711407	-9.403081	-6.034428	-6.626563	0.000000	-10.000000	-0.075000	0.000000	-6.000000	1023.000000	1023.000000	2046.000000
33.740002	-0.058563	-34.610806	-12.658169	-9.406404	-5.995961	-6.550271	0.000000	-10.000000	-0.075000	0.000000	-6.000000	1023.000000	1023.000000	2046.000000
33.759998	-0.058209	-34.401337	-12.621801	-9.369989	-5.935332	-6.474214	0.000000	-10.000000	-0.083333	0.000000	-6.000000	1023.000000	1023.000000	2046.000000
33.779999	-0.057748	-34.129303	-12.572278	-9.252100	-5.849154	-6.455770	0.000000	-10.000000	-0.091667	0.000000	-6.000000	1023.000000	1023.000000	2046.000000
33.799999	-0.057281	-33.853149	-12.515691	-9.171748	-5.770183	-6.395527	0.000000	-10.000000	-0.091667	0.533333	-6.000000	1023.000000	1023.000000	2046.000000
33.820000	-0.056802	-33.569847	-12.448681	-9.083578	-5.715267	-6.322321	0.000000	-10.000000	-0.075000	1.066667	-6.000000	1023.000000	1023.000000	2046.000000
33.840000	-0.056214	-33.222527	-12.394639	-8.953984	-5.598417	-6.275486	0.000000	-10.000000	-0.066667	1.700000	-6.000000	1023.000000	1023.000000	2046.000000
33.860001	-0.055872	-33.020378	-12.318967	-8.876626	-5.542433	-6.282352	0.000000	-10.000000	-0.075000	1.900000	-6.000000	1023.000000	1023.000000	2046.000000
33.880001	-0.055232	-32.641926	-12.200202	-8.803332	-5.414155	-6.224238	0.000000	-10.000000	-0.091667	2.316667	-6.000000	1023.000000	1023.000000	2046.000000
33.900002	-0.054442	-32.175430	-12.120867	-8.761688	-5.163746	-6.129128	0.000000	-10.000000	-0.100000	2.850000	-6.000000	1023.000000	1023.000000	2046.000000
33.919998	-0.053602	-31.678555	-11.909435	-8.705648	-5.027617	-6.035853	0.000000	-10.000000	-0.100000	3.533333	-6.000000	1023.000000	1023.000000	2046.000000
33.939999	-0.052745	-31.172337	-11.752950	-8.668762	-4.851677	-5.898947	0.000000	-10.000000	-0.108333	4.283333	-6.000000	1023.000000	1023.000000	2046.000000
33.959999	-0.051888	-30.666044	-11.643374	-8.584620	-4.640610	-5.797441	0.000000	-10.000000	-0.108333	5.066667	-6.000000	1023.000000	1023.000000	2046.000000
33.980000	-0.051430	-30.395283	-11.546325	-8.565372	-4.533548	-5.750037	0.000000	-10.000000	-0.108333	5.933333	-6.000000	1023.000000	1023.000000	2046.000000
34.000000	-0.050666	-29.943693	-11.445679	-8.547971	-4.428421	-5.521622	0.000000	-10.000000	-0.116667	6.916667	-6.000000	1023.000000	1023.000000	2046.000000
34.020000	-0.050211	-29.674582	-11.310043	-8.462433	-4.529459	-5.372647	0.000000	-10.000000	-0.150000	8.016666	-6.000000	1023.000000	1023.000000	2046.000000
34.040001	-0.050230	-29.686218	-11.380943	-8.418031	-4.514816	-5.372429	0.000000	-10.000000	-0.183333	9.116667	-6.000000	1023.000000	1023.000000	2046.000000
34.060001	-0.050156	-29.642206	-11.413805	-8.333313	-4.482324	-5.412764	0.000000	-10.000000	-0.183333	10.066668	-6.000000	1023.000000	1023.000000	2046.000000
34.080002	-0.049893	-29.486704	-11.292291	-8.210505	-4.396672	-5.587238	0.000000	-10.000000	-0.208333	12.266667	5.666667	1023.000000	1023.000000	2046.000000
34.099998	-0.049519	-29.266010	-11.138628	-8.248783	-4.241736	-5.636863	0.000000	-10.000000	-0.233333	14.133333	17.333334	1023.000000	1023.000000	2046.000000
34.119999	-0.048811	-28.847157	-10.911484	-8.327883	-4.063917	-5.543875	0.000000	-10.000000	-0.275000	15.750000	29.000000	1023.000000	1023.000000	2046.000000
34.139999	-0.048442	-28.629284	-10.691492	-8.332304	-3.943567	-5.661921	0.000000	-10.000000	-0.275000	15.666667	30.833334	1023.000000	1023.000000	2046.000000
34.160000	-0.048357	-28.578825	-10.599563	-8.352106	-3.854293	-5.772863	0.000000	-10.000000	-0.283333	16.049999	34.333332	1023.000000	1023.000000	2046.000000
34.180000	-0.048929	-28.917259	-10.640597	-8.338176	-3.985372	-5.953114	0.000000	-10.000000	-0.291667	16.416666	39.666668	1023.000000	1023.000000	2046.000000
34.200001	-0.049425	-29.210464	-10.643876	-8.334391	-4.219207	-6.012991	0.000000	-10.000000	-0.308333	16.883333	45.000000	1023.000000	1023.000000	2046.000000
34.220001	-0.049553	-29.285622	-10.699594	-8.369108	-4.322931	-5.893988	0.000000	-10.000000	-0.316667	17.000000	50.666668	1023.000000	1023.000000	2046.000000
34.240002	-0.049286	-29.128038	-10.712089	-8.227016	-4.360744	-5.828189	0.000000	-10.000000	-0.333333	17.433332	56.333332	1023.000000	1023.000000	2046.000000
34.259998	-0.048706	-28.785107	-10.662415	-8.135666	-4.358311	-5.628716	0.000000	-10.000000	-0.350000	18.066668	62.000000	1023.000000	1023.000000	2046.000000
34.279999	-0.048079	-28.414900	-10.727000	-7.951845	-4.277281	-5.458773	0.000000	-10.000000	-0.375000	19.083334	67.833336	1023.000000	1023.000000	2046.000000
34.299999	-0.047047	-27.805054	-10.729774	-7.724650	-4.111283	-5.239347	0.000000	-10.000000	-0.383333	19.900002	74.000000	1023.000000	1023.000000	2046.000000
34.320000	-0.045899	-27.126499	-10.627369	-7.455534	-3.982285	-5.061311	0.000000	-10.000000	-0.400000	20.616667	80.666664	1023.000000	1023.000000	2046.000000
34.340000	-0.044593	-26.354357	-10.467430	-7.206365	-3.812679	-4.867883	0.000000	-10.000000	-0.408333	20.966667	87.500000	1023.000000	1023.000000	2046.000000
34.360001	-0.043259	-25.566191	-10.279726	-6.912999	-3.625078	-4.748388	0.000000	-10.000000	-0.433333	21.383333	94.500000	1023.000000	1023.000000	2046.000000
34.380001	-0.042036	-24.843557	-10.115602	-6.732487	-3.460143	-4.535325	0.000000	-10.000000	-0.433333	21.766666	101.500000	1023.000000	1023.000000	2046.000000
34.400002	-0.040484	-23.926168	-9.774335	-6.487585	-3.300634	-4.363615	0.000000	-10.000000	-0.441667	22.150000	108.666664	1023.000000	1023.000000	2046.000000
34.419998	-0.038880	-22.978195	-9.469825	-6.272717	-3.030127	-4.205527	0.000000	-10.000000	-0.441667	22.316668	116.000000	1023.000000	1023.000000	2046.000000
34.439999	-0.037369	-22.084862	-9.161429	-6.097046	-2.777659	-4.048728	0.000000	-10.000000	-0.458333	22.466667	123.500000	1023.000000	1023.000000	2046.000000
34.459999	-0.035727	-21.114468	-8.861461	-5.893194	-2.485534	-3.874279	0.000000	-10.000000	-0.475000	22.616667	131.000000	1023.000000	1023.000000	2046.000000
34.480000	-0.033993	-20.089586	-8.513770	-5.711446	-2.179778	-3.684592	0.000000	-10.000000	-0.483333	22.966667	138.500000	1023.000000	1023.000000	2046.000000
34.500000	-0.032224	-19.044165	-8.126090	-5.539971	-1.857793	-3.520312	0.000000	-10.000000	-0.483333	23.100000	146.166672	1023.000000	1023.000000	2046.000000
34.520000	-0.030757	-18.177570	-7.774003	-5.431353	-1.584150	-3.388064	0.000000	-10.000000	-0.483333	23.233334	153.833328	1023.000000	1023.000000	2046.000000
34.540001	-0.029858	-17.646301	-7.512746	-5.365698	-1.459224	-3.308633	0.000000	-10.000000	-0.491667	23.100000	161.500000	1023.000000	1023.000000	2046.000000
34.560001	-0.029122	-17.210814	-7.256742	-5.298700	-1.362088	-3.293284	0.000000	-10.000000	-0.516667	23.350000	169.166672	1023.000000	1023.000000	2046.000000
34.580002	-0.028409	-16.789543	-7.017015	-5.225212	-1.289796	-3.257521	0.000000	-10.000000	-0.516667	23.766666	177.000000	1023.000000	1023.000000	2046.000000
34.599998	-0.027758	-16.404856	-6.833580	-5.192704	-1.158723	-3.219847	0.000000	-10.000000	-0.525000	24.516666	185.000000	1023.000000	1023.000000	2046.000000
34.619999	-0.026990	-15.951381	-6.620835	-5.121359	-1.027339	-3.181847	0.000000	-10.000000	-0.525000	25.166666	193.000000	1023.000000	1023.000000	2046.000000
34.639999	-0.026293	-15.539165	-6.372419	-5.102855	-0.983698	-3.080193	0.000000	-10.000000	-0.541667	25.566668	201.333328	1023.000000	1023.000000	2046.000000
34.660000	-0.025183	-14.883227	-6.154423	-4.966096	-0.793703	-2.969005	0.000000	-10.000000	-0.550000	25.783333	209.666672	1023.000000	1023.000000	2046.000000
34.680000	-0.024042	-14.208800	-5.947558	-4.851315	-0.599912	-2.810016	0.000000	-10.000000	-0.550000	25.866667	218.333328	1023.000000	1023.000000	2046.000000
34.700001	-0.022597	-13.354980	-5.684375	-4.683765	-0.405279	-2.581561	0.000000	-10.000000	-0.550000	25.883333	226.833328	1023.000000	1023.000000	2046.000000
34.720001	-0.020941	-12.375839	-5.394820	-4.444211	-0.168928	-2.367880	0.000000	-10.000000	-0.550000	25.883333	235.500000	1023.000000	1023.000000	2046.000000
34.740002	-0.019144	-11.313846	-5.003587	-4.176670	0.017267	-2.150856	0.000000	-10.000000	-0.550000	25.750000	244.166672	1023.000000	1023.000000	2046.000000
34.759998	-0.017292	-10.219341	-4.761250	-3.829206	0.353076	-1.981962	0.000000	-10.000000	-0.550000	25.799999	252.833328	1023.000000	1023.000000	2046.000000
34.779999	-0.015460	-9.137135	-4.407874	-3.553018	0.581465	-1.757707	0.000000	-10.000000	-0.550000	25.716667	261.500000	1023.000000	1023.000000	2046.000000
34.799999	-0.013464	-7.957435	-4.023436	-3.265408	0.895738	-1.564329	0.000000	-10.000000	-0.550000	25.766666	270.000000	1023.000000	1023.000000	2046.000000
34.820000	-0.011413	-6.745224	-3.615583	-2.929686	1.232625	-1.432580	0.000000	-10.000000	-0.558333	25.833334	278.500000	1023.000000	1023.000000	2046.000000
34.840000	-0.009357	-5.529921	-3.165503	-2.584928	1.517506	-1.296997	0.000000	-10.000000	-0.566667	25.950001	287.166656	1023.000000	1023.000000	2046.000000
34.860001	-0.007467	-4.412877	-2.753796	-2.315329	1.727968	-1.071719	0.000000	-10.000000	-0.575000	26.150000	295.833344	1023.000000	1023.000000	2046.000000
34.880001	-0.005708	-3.373282	-2.392102	-2.042865	1.970533	-0.908848	0.000000	-10.000000	-0.575000	26.233334	304.500000	1023.000000	1023.000000	2046.000000
34.900002	-0.004178	-2.469325	-2.085358	-1.832669	2.134239	-0.685537	0.000000	-10.000000	-0.566667	26.300001	313.166656	1023.000000	1023.000000	2046.000000
34.919998	-0.002642	-1.561400	-1.774491	-1.640573	2.311948	-0.458284	0.000000	-10.000000	-0.575000	26.283335	322.000000	1023.000000	1023.000000	2046.000000
34.939999	-0.001289	-0.761846	-1.492017	-1.444230	2.388424	-0.214023	0.000000	-10.000000	-0.575000	26.266666	330.833344	1023.000000	1023.000000	2046.000000
34.959999	-0.000512	-0.302371	-1.424808	-1.285160	2.496386	-0.088789	0.000000	-10.000000	-0.575000	26.166666	339.666656	1023.000000	1023.000000	2046.000000
34.980000	0.000385	0.227317	-1.334798	-1.008059	2.627900	-0.057726	0.000000	-10.000000	-0.558333	26.100000	348.333344	1023.000000	1023.000000	2046.000000
35.000000	0.001121	0.662772	-1.179043	-0.781657	2.731081	-0.107609	0.000000	-10.000000	-0.541667	25.733334	357.166656	1023.000000	1023.000000	2046.000000
35.020000	0.001973	1.166065	-0.909289	-0.631500	2.841400	-0.134545	0.000000	-10.000000	-0.541667	25.700001	365.666656	1023.000000	1023.000000	2046.000000
35.040001	0.002645	1.563206	-0.570316	-0.555651	2.847265	-0.158092	0.000000	-10.000000	-0.541667	25.833334	374.333344	1023.000000	1023.000000	2046.000000
35.060001	0.003203	1.893099	-0.305483	-0.518814	2.832032	-0.114637	0.000000	-10.000000	-0.541667	26.000000	382.833344	1023.000000	1023.000000	2046.000000
35.080002	0.002933	1.733504	-0.155210	-0.437787	2.641190	-0.314689	0.000000	-10.000000	-0.533333	25.966667	391.500000	1023.000000	1023.000000	2046.000000
35.099998	0.002275	1.344658	-0.211002	-0.329042	2.386988	-0.502287	0.000000	-10.000000	-0.508333	25.383333	400.166656	1023.000000	1023.000000	2046.000000
35.119999	0.001844	1.089544	-0.207976	-0.282310	2.122219	-0.542388	0.000000	-10.000000	-0.475000	24.700001	408.666656	1023.000000	1023.000000	2046.000000
35.139999	0.001926	1.138105	-0.201664	-0.255790	2.091102	-0.495544	0.000000	-10.000000	-0.450000	24.049999	417.000000	1023.000000	1023.000000	2046.000000
35.160000	0.002680	1.584077	-0.124429	-0.127633	2.157993	-0.321853	0.000000	-10.000000	-0.441667	23.799999	425.000000	1023.000000	1023.000000	2046.000000
35.180000	0.003671	2.169631	-0.083465	0.174143	2.285024	-0.206071	0.000000	-10.000000	-0.450000	24.000000	433.000000	1023.000000	1023.000000	2046.000000
35.200001	0.004622	2.731402	0.048559	0.512098	2.322121	-0.151376	0.000000	-10.000000	-0.450000	24.283333	441.000000	1023.000000	1023.000000	2046.000000
35.220001	0.005662	3.346367	0.154474	0.809578	2.338803	0.043511	0.000000	-10.000000	-0.466667	24.566668	449.000000	1023.000000	1023.000000	2046.000000
35.240002	0.006890	4.071921	0.234841	1.136483	2.433685	0.266912	0.000000	-10.000000	-0.483333	24.616667	457.333344	1023.000000	1023.000000	2046.000000
35.259998	0.008066	4.766828	0.399297	1.362654	2.503389	0.501488	0.000000	-10.000000	-0.483333	24.650000	465.666656	1023.000000	1023.000000	2046.000000
35.279999	0.009268	5.477351	0.548192	1.599475	2.637475	0.692210	0.000000	-10.000000	-0.483333	24.583334	474.000000	1023.000000	1023.000000	2046.000000
35.299999	0.010800	6.382836	0.683099	1.887610	2.865999	0.946128	0.000000	-10.000000	-0.475000	24.466667	482.000000	1023.000000	1023.000000	2046.000000
35.320000	0.012481	7.376563	1.010677	2.136379	3.048181	1.181326	0.000000	-10.000000	-0.483333	24.450001	490.166656	1023.000000	1023.000000	2046.000000
35.340000	0.014239	8.415458	1.388290	2.452309	3.261072	1.313787	0.000000	-10.000000	-0.466667	24.283333	498.500000	1023.000000	1023.000000	2046.000000
35.360001	0.016031	9.474140	1.735493	2.739245	3.520842	1.478560	0.000000	-10.000000	-0.466667	24.350000	506.833344	1023.000000	1023.000000	2046.000000
35.380001	0.017936	10.600003	2.178853	3.004478	3.816847	1.599826	0.000000	-10.000000	-0.458333	24.233334	515.000000	1023.000000	1023.000000	2046.000000
35.400002	0.019904	11.763140	2.673421	3.259389	4.086774	1.743554	0.000000	-10.000000	-0.466667	24.333334	523.000000	1023.000000	1023.000000	2046.000000
35.419998	0.021505	12.709444	3.089556	3.415876	4.346317	1.857694	0.000000	-10.000000	-0.475000	24.350000	531.000000	1023.000000	1023.000000	2046.000000
35.439999	0.022520	13.309464	3.457030	3.459075	4.439982	1.953377	0.000000	-10.000000	-0.483333	24.416666	539.000000	1023.000000	1023.000000	2046.000000
35.459999	0.023088	13.645233	3.636519	3.421162	4.534661	2.052891	0.000000	-10.000000	-0.466667	24.233334	547.000000	1023.000000	1023.000000	2046.000000
35.480000	0.023507	13.892882	3.838429	3.435024	4.522520	2.096909	0.000000	-10.000000	-0.466667	24.200001	555.000000	1023.000000	1023.000000	2046.000000
35.500000	0.023921	14.137344	3.993054	3.382388	4.585478	2.176423	0.000000	-10.000000	-0.458333	24.233334	563.000000	1023.000000	1023.000000	2046.000000
35.520000	0.024313	14.369105	4.160256	3.394870	4.612736	2.201243	0.000000	-10.000000	-0.475000	24.466667	571.333313	1023.000000	1023.000000	2046.000000
35.540001	0.024927	14.732130	4.289243	3.465900	4.748914	2.228072	0.000000	-10.000000	-0.458333	24.500000	579.666687	1023.000000	1023.000000	2046.000000
35.560001	0.025847	15.275824	4.503572	3.558570	4.857472	2.356210	0.000000	-10.000000	-0.458333	24.333334	588.000000	1023.000000	1023.000000	2046.000000
35.580002	0.026977	15.943666	4.760160	3.779389	4.977493	2.426625	0.000000	-10.000000	-0.458333	24.166666	596.000000	1023.000000	1023.000000	2046.000000
35.599998	0.028464	16.822006	5.045076	3.983066	5.131025	2.662839	0.000000	-10.000000	-0.458333	24.050001	604.000000	1023.000000	1023.000000	2046.000000
35.619999	0.030144	17.814934	5.331794	4.317474	5.328690	2.836976	0.000000	-10.000000	-0.466667	24.100000	612.000000	1023.000000	1023.000000	2046.000000
35.639999	0.031950	18.882603	5.698283	4.663495	5.476357	3.044468	0.000000	-10.000000	-0.458333	24.100000	620.000000	1023.000000	1023.000000	2046.000000
35.660000	0.034018	20.104441	6.065312	5.022875	5.785629	3.230623	0.000000	-10.000000	-0.475000	24.250000	628.000000	1023.000000	1023.000000	2046.000000
35.680000	0.036172	21.377846	6.565279	5.432412	6.007072	3.373084	0.000000	-10.000000	-0.475000	24.433334	636.000000	1023.000000	1023.000000	2046.000000
35.700001	0.038131	22.535172	7.024866	5.713830	6.247025	3.549450	0.000000	-10.000000	-0.491667	24.666668	644.333313	1023.000000	1023.000000	2046.000000
35.720001	0.040124	23.713301	7.486004	6.022422	6.442593	3.762281	0.000000	-10.000000	-0.491667	24.833334	652.666687	1023.000000	1023.000000	2046.000000
35.740002	0.042034	24.842058	7.894253	6.292725	6.669441	3.985639	0.000000	-10.000000	-0.491667	24.866667	661.000000	1023.000000	1023.000000	2046.000000
35.759998	0.043730	25.844492	8.212687	6.561346	6.901999	4.168460	0.000000	-10.000000	-0.483333	24.900000	669.166687	1023.000000	1023.000000	2046.000000
35.779999	0.045300	26.772465	8.561605	6.762272	7.066216	4.382370	0.000000	-10.000000	-0.466667	24.816668	677.500000	1023.000000	1023.000000	2046.000000
35.799999	0.046465	27.460529	8.798833	6.976173	7.184229	4.501294	0.000000	-10.000000	-0.458333	24.550001	685.833313	1023.000000	1023.000000	2046.000000
35.820000	0.047163	27.873386	8.975036	7.183020	7.161942	4.553387	0.000000	-10.000000	-0.450000	24.283333	694.000000	1023.000000	1023.000000	2046.000000
35.840000	0.047783	28.239948	9.104940	7.455779	7.146292	4.532937	0.000000	-10.000000	-0.433333	23.783333	702.000000	1023.000000	1023.000000	2046.000000
35.860001	0.048230	28.503983	9.243041	7.706573	7.135639	4.418729	0.000000	-10.000000	-0.425000	23.516666	710.000000	1023.000000	1023.000000	2046.000000
35.880001	0.048880	28.887863	9.473785	7.840108	7.162964	4.411005	0.000000	-10.000000	-0.416667	23.366667	718.000000	1023.000000	1023.000000	2046.000000
35.900002	0.049339	29.159161	9.671909	7.980238	7.163840	4.343172	0.000000	-10.000000	-0.416667	23.266668	726.000000	1023.000000	1023.000000	2046.000000
35.919998	0.049583	29.303711	9.859566	8.100122	7.137723	4.206298	0.000000	-10.000000	-0.425000	23.066668	733.833313	1023.000000	1023.000000	2046.000000
35.939999	0.049020	28.970726	9.939921	8.158860	6.894993	3.976951	0.000000	-10.000000	-0.425000	22.716667	741.500000	1023.000000	1023.000000	2046.000000
35.959999	0.047868	28.290144	9.846972	8.159866	6.589523	3.693782	0.000000	-10.000000	-0.416667	22.116667	749.166687	1023.000000	1023.000000	2046.000000
35.980000	0.047280	27.942272	9.891003	8.202642	6.352792	3.495834	0.000000	-10.000000	-0.391667	21.433332	756.666687	1023.000000	1023.000000	2046.000000
36.000000	0.047471	28.055279	9.950988	8.134774	6.325764	3.643754	0.000000	-10.000000	-0.366667	20.833334	764.000000	1023.000000	1023.000000	2046.000000
36.020000	0.048039	28.390850	10.015510	8.326388	6.356097	3.692856	0.000000	-10.000000	-0.366667	20.700001	771.000000	1023.000000	1023.000000	2046.000000
36.040001	0.048806	28.844524	10.101469	8.575512	6.367144	3.800399	0.000000	-10.000000	-0.375000	20.900000	778.000000	1023.000000	1023.000000	2046.000000
36.060001	0.049919	29.501850	10.150734	8.936913	6.428092	3.986111	0.000000	-10.000000	-0.391667	21.150000	785.000000	1023.000000	1023.000000	2046.000000
36.080002	0.050958	30.116117	10.214873	9.323282	6.499100	4.078863	0.000000	-10.000000	-0.408333	21.516666	792.000000	1023.000000	1023.000000	2046.000000
36.099998	0.052227	30.866320	10.370543	9.716200	6.570283	4.209296	0.000000	-10.000000	-0.408333	21.616667	799.000000	1023.000000	1023.000000	2046.000000
36.119999	0.053503	31.620214	10.555516	10.038462	6.724133	4.302104	0.000000	-10.000000	-0.408333	21.583334	806.166687	1023.000000	1023.000000	2046.000000
36.139999	0.054576	32.254639	10.718120	10.302900	6.846429	4.387188	0.000000	-10.000000	-0.391667	21.266666	813.333313	1023.000000	1023.000000	2046.000000
36.160000	0.055701	32.919315	10.917316	10.524620	6.903621	4.573760	0.000000	-10.000000	-0.375000	20.900000	820.500000	1023.000000	1023.000000	2046.000000
36.180000	0.057088	33.738739	11.200727	10.722496	7.027924	4.787593	0.000000	-10.000000	-0.341667	20.233334	827.500000	1023.000000	1023.000000	2046.000000
36.200001	0.058407	34.518734	11.495103	10.921857	7.137251	4.964522	0.000000	-10.000000	-0.316667	19.600000	834.500000	1023.000000	1023.000000	2046.000000
36.220001	0.059916	35.410198	11.766515	11.204702	7.316590	5.122390	0.000000	-10.000000	-0.300000	18.916666	841.166687	1023.000000	1023.000000	2046.000000
36.240002	0.061578	36.392410	12.167746	11.460718	7.517211	5.246736	0.000000	-10.000000	-0.300000	18.666666	847.500000	1023.000000	1023.000000	2046.000000
36.259998	0.063206	37.354500	12.575578	11.569292	7.777875	5.431753	0.000000	-10.000000	-0.300000	18.166666	853.833313	1023.000000	1023.000000	2046.000000
36.279999	0.064380	38.048553	12.917053	11.718615	8.028289	5.384597	0.000000	-10.000000	-0.316667	17.983334	860.166687	1023.000000	1023.000000	2046.000000
36.299999	0.065005	38.417679	13.209426	11.663675	8.103938	5.440640	0.000000	-10.000000	-0.300000	17.550001	866.166687	1023.000000	1023.000000	2046.000000
36.320000	0.065188	38.526329	13.353009	11.708563	8.082998	5.381759	0.000000	-10.000000	-0.300000	17.516666	871.833313	1023.000000	1023.000000	2046.000000
36.340000	0.065248	38.561531	13.452551	11.698975	8.057648	5.352359	0.000000	-10.000000	-0.266667	17.500000	877.500000	1023.000000	1023.000000	2046.000000
36.360001	0.065434	38.671459	13.594783	11.720403	8.043664	5.312610	0.000000	-10.000000	-0.300000	17.683334	883.500000	1023.000000	1023.000000	2046.000000
36.380001	0.065499	38.710079	13.744846	11.633919	7.958342	5.372973	0.000000	-10.000000	-0.300000	17.716667	889.500000	1023.000000	1023.000000	2046.000000
36.400002	0.065951	38.977158	13.852623	11.720977	8.029979	5.373579	0.000000	-10.000000	-0.300000	17.733334	895.500000	1023.000000	1023.000000	2046.000000
36.419998	0.066671	39.402431	13.995285	11.804858	8.080571	5.521717	0.000000	-10.000000	-0.283333	17.583334	901.500000	1023.000000	1023.000000	2046.000000
36.439999	0.067522	39.905540	14.157533	11.977138	8.143293	5.627576	0.000000	-10.000000	-0.258333	17.416666	907.500000	1023.000000	1023.000000	2046.000000
36.459999	0.068965	40.758484	14.403016	12.246082	8.331252	5.778134	0.000000	-10.000000	-0.258333	16.883333	913.333313	1023.000000	1023.000000	2046.000000
36.480000	0.070641	41.748825	14.754170	12.605815	8.547554	5.841285	0.000000	-10.000000	-0.241667	16.233334	919.000000	1023.000000	1023.000000	2046.000000
36.500000	0.072443	42.814106	15.202621	12.865042	8.756449	5.989997	0.000000	-10.000000	-0.250000	15.566667	924.500000	1023.000000	1023.000000	2046.000000
36.520000	0.074372	43.953735	15.632866	13.209010	8.963948	6.147911	0.000000	-10.000000	-0.250000	15.233334	929.833313	1023.000000	1023.000000	2046.000000
36.540001	0.076227	45.050236	16.010437	13.482504	9.189290	6.368003	0.000000	-10.000000	-0.250000	15.116667	935.000000	1023.000000	1023.000000	2046.000000
36.560001	0.077862	46.016380	16.275288	13.777658	9.390193	6.573244	0.000000	-10.000000	-0.250000	15.416667	940.000000	1023.000000	1023.000000	2046.000000
36.580002	0.079062	46.725681	16.527855	13.953919	9.401794	6.842112	0.000000	-10.000000	-0.258333	15.650001	945.166687	1023.000000	1023.000000	2046.000000
36.599998	0.080043	47.305153	16.620279	14.144824	9.517161	7.022888	0.000000	-10.000000	-0.266667	15.916667	950.333313	1023.000000	1023.000000	2046.000000
36.619999	0.080761	47.729736	16.753206	14.302142	9.487963	7.186426	0.000000	-10.000000	-0.283333	16.016666	955.666687	1023.000000	1023.000000	2046.000000
36.639999	0.081573	48.209431	16.910757	14.597335	9.484470	7.216868	0.000000	-10.000000	-0.300000	16.466667	961.000000	1023.000000	1023.000000	2046.000000
36.660000	0.082274	48.624157	17.128012	14.832445	9.454943	7.208757	0.000000	-10.000000	-0.325000	17.250000	966.333313	1023.000000	1023.000000	2046.000000
36.680000	0.082865	48.973225	17.363195	14.998215	9.546295	7.065521	0.000000	-10.000000	-0.350000	18.200001	971.833313	1023.000000	1023.000000	2046.000000
36.700001	0.083439	49.312733	17.633564	15.084993	9.561846	7.032328	0.000000	-10.000000	-0.358333	18.950001	977.666687	1023.000000	1023.000000	2046.000000
36.720001	0.083624	49.421986	17.774523	15.219016	9.533856	6.894589	0.000000	-10.000000	-0.350000	19.400002	984.000000	1023.000000	1023.000000	2046.000000
36.740002	0.082932	49.012775	17.781935	15.256432	9.311390	6.663018	0.000000	-10.000000	-0.316667	19.266666	990.500000	1023.000000	1023.000000	2046.000000
36.759998	0.081641	48.250072	17.679422	15.192171	8.962406	6.416072	0.000000	-10.000000	-0.283333	18.350000	997.000000	1023.000000	1023.000000	2046.000000
36.779999	0.080827	47.768791	17.594486	15.145944	8.757099	6.271264	0.000000	-10.000000	-0.258333	17.200001	1003.333313	1023.000000	1023.000000	2046.000000
36.799999	0.080577	47.621025	17.541574	15.094774	8.683738	6.300940	0.000000	-10.000000	-0.250000	16.166668	1009.166687	1023.000000	1023.000000	2046.000000
36.820000	0.080810	47.758484	17.565157	15.137535	8.602409	6.453384	0.000000	-10.000000	-0.250000	15.733334	1014.666687	1023.000000	1023.000000	2046.000000
36.840000	0.081196	47.986893	17.527691	15.328259	8.552184	6.578758	0.000000	-10.000000	-0.241667	15.416667	1020.000000	1023.000000	1023.000000	2046.000000
36.860001	0.081675	48.269634	17.424681	15.621750	8.577198	6.646006	0.000000	-10.000000	-0.233333	15.033334	1025.333374	1023.000000	1023.000000	2046.000000
36.880001	0.082464	48.736240	17.353270	15.921720	8.710100	6.751151	0.000000	-10.000000	-0.208333	14.333334	1030.500000	1023.000000	1023.000000	2046.000000
36.900002	0.083341	49.254238	17.335413	16.243635	8.899108	6.776082	0.000000	-10.000000	-0.183333	13.266667	1035.333374	1023.000000	1023.000000	2046.000000
36.919998	0.084049	49.672848	17.481493	16.490335	8.893547	6.807472	0.000000	-10.000000	-0.158333	12.283334	1039.833374	1023.000000	1023.000000	2046.000000
36.939999	0.084685	50.048656	17.547508	16.668917	8.905881	6.926351	0.000000	-10.000000	-0.141667	11.066667	1044.000000	1023.000000	1023.000000	2046.000000
36.959999	0.085295	50.409168	17.605164	16.775251	8.956724	7.072029	0.000000	-10.000000	-0.116667	9.866667	1048.000000	1023.000000	1023.000000	2046.000000
36.980000	0.085773	50.691772	17.713091	16.783756	8.926732	7.268192	0.000000	-10.000000	-0.083333	8.150001	1051.500000	1023.000000	1023.000000	2046.000000
37.000000	0.086348	51.031700	17.799364	16.857506	8.954210	7.420619	0.000000	-10.000000	-0.058333	5.883334	1054.666626	1023.000000	1023.000000	2046.000000
37.020000	0.087239	51.558243	17.883636	17.045254	9.071402	7.557950	0.000000	-10.000000	-0.050000	3.083333	1057.000000	1023.000000	1023.000000	2046.000000
37.040001	0.088155	52.099525	18.009098	17.209084	9.286282	7.595062	0.000000	-10.000000	-0.041667	0.616667	1058.500000	1023.000000	1023.000000	2046.000000
37.060001	0.089015	52.608044	18.230474	17.339088	9.546217	7.492264	0.000000	-10.000000	-0.041667	-1.283333	1059.000000	1023.000000	1023.000000	2046.000000
37.080002	0.089277	52.762730	18.465712	17.255665	9.639296	7.402057	0.000000	-10.000000	-0.041667	-2.650000	1059.000000	1023.000000	1023.000000	2046.000000
37.099998	0.088651	52.392925	18.492798	17.014288	9.642051	7.243786	0.000000	-10.000000	-0.041667	-4.316667	1059.000000	1023.000000	1023.000000	2046.000000
37.119999	0.087569	51.753510	18.371052	16.798395	9.527475	7.056590	0.000000	-10.000000	-0.033333	-5.716667	1059.000000	1023.000000	1023.000000	2046.000000
37.139999	0.086507	51.125664	18.270226	16.509354	9.353250	6.992835	0.000000	-10.000000	-0.033333	-6.733334	1059.000000	1023.000000	1023.000000	2046.000000
37.160000	0.085385	50.462601	18.145987	16.249411	9.196928	6.870276	0.000000	-10.000000	-0.033333	-7.116667	1059.000000	1023.000000	1023.000000	2046.000000
37.180000	0.084218	49.773014	17.963058	15.946361	9.081931	6.781663	0.000000	-10.000000	-0.025000	-7.283333	1059.000000	1023.000000	1023.000000	2046.000000
37.200001	0.083487	49.340588	17.804289	15.793939	9.033105	6.709254	0.000000	-10.000000	-0.016667	-7.516667	1059.000000	1023.000000	1023.000000	2046.000000
37.220001	0.082915	49.002701	17.776487	15.645525	8.915450	6.665238	0.000000	-10.000000	-0.016667	-7.933333	1059.000000	1023.000000	1023.000000	2046.000000
37.240002	0.082781	48.923645	17.778337	15.598756	8.910705	6.635848	0.000000	-10.000000	-0.016667	-8.516666	1055.500000	1023.000000	1023.000000	2046.000000
37.259998	0.083027	49.069042	17.805206	15.582637	8.964460	6.716739	0.000000	-10.000000	-0.008333	-9.383333	1046.833374	1023.000000	1023.000000	2046.000000
37.279999	0.083719	49.477829	17.904604	15.684555	9.060916	6.827753	0.000000	-10.000000	0.000000	-10.033333	1038.166626	1023.000000	1023.000000	2046.000000
37.299999	0.084430	49.898228	17.940994	15.849860	9.213284	6.894089	0.000000	-10.000000	0.000000	-10.566667	1031.666626	1023.000000	1023.000000	2046.000000
37.320000	0.084898	50.174561	17.956158	15.902350	9.342090	6.973964	0.000000	-10.000000	0.000000	-10.800000	1029.333374	1023.000000	1023.000000	2046.000000
37.340000	0.085247	50.381069	17.956825	15.997135	9.414371	7.012739	0.000000	-10.000000	0.000000	-11.150001	1025.666626	1023.000000	1023.000000	2046.000000
37.360001	0.084810	50.122738	17.824234	15.948507	9.370363	6.979633	0.000000	-10.000000	0.016667	-11.516667	1022.000000	1023.000000	1023.000000	2046.000000
37.380001	0.083951	49.615147	17.524998	15.854318	9.369758	6.866074	0.000000	-10.000000	0.025000	-12.033334	1018.000000	1023.000000	1023.000000	2046.000000
37.400002	0.083301	49.230633	17.475111	15.920101	9.120296	6.715126	0.000000	-10.000000	0.041667	-12.666667	1014.000000	1023.000000	1023.000000	2046.000000
37.419998	0.082125	48.535763	17.213186	15.824039	9.013173	6.485362	0.000000	-10.000000	0.041667	-13.300000	1009.833313	1023.000000	1023.000000	2046.000000
37.439999	0.080910	47.817547	17.157507	15.525354	8.801309	6.333378	0.000000	-10.000000	0.050000	-13.833334	1005.500000	1023.000000	1023.000000	2046.000000
37.459999	0.079706	47.106178	17.048143	15.258185	8.611164	6.188686	0.000000	-10.000000	0.050000	-14.366667	1000.833313	1023.000000	1023.000000	2046.000000
37.480000	0.078687	46.503765	16.974197	14.943064	8.472436	6.114067	0.000000	-10.000000	0.083333	-15.050000	996.000000	1023.000000	1023.000000	2046.000000
37.500000	0.077283	45.674133	16.709877	14.739753	8.341423	5.883079	0.000000	-10.000000	0.125000	-16.150000	990.833313	1023.000000	1023.000000	2046.000000
37.520000	0.075123	44.397442	16.362314	14.472974	8.004872	5.557281	0.000000	-10.000000	0.175000	-17.533333	985.333313	1023.000000	1023.000000	2046.000000
37.540001	0.072830	43.042412	15.971092	14.213183	7.689039	5.169099	0.000000	-10.000000	0.200000	-18.950001	979.500000	1023.000000	1023.000000	2046.000000
37.560001	0.071028	41.977482	15.598215	13.932933	7.509147	4.937186	0.000000	-10.000000	0.208333	-19.883333	973.166687	1023.000000	1023.000000	2046.000000
37.580002	0.069503	41.076164	15.287189	13.724981	7.299747	4.764249	0.000000	-10.000000	0.208333	-20.200001	966.666687	1023.000000	1023.000000	2046.000000
37.599998	0.068549	40.512249	14.981810	13.649427	7.217769	4.663241	0.000000	-10.000000	0.191667	-20.150000	960.000000	1023.000000	1023.000000	2046.000000
37.619999	0.067418	39.844227	14.647684	13.612767	7.072309	4.511468	0.000000	-10.000000	0.191667	-19.933334	953.333313	1023.000000	1023.000000	2046.000000
37.639999	0.066503	39.303322	14.352025	13.567076	6.919008	4.465211	0.000000	-10.000000	0.191667	-20.000000	946.666687	1023.000000	1023.000000	2046.000000
37.660000	0.065610	38.775642	14.094848	13.448635	6.772723	4.459435	0.000000	-10.000000	0.208333	-20.050001	939.833313	1023.000000	1023.000000	2046.000000
37.680000	0.064554	38.151379	13.807166	13.359113	6.620274	4.364826	0.000000	-10.000000	0.241667	-20.466667	933.166687	1023.000000	1023.000000	2046.000000
37.700001	0.063594	37.583858	13.506257	13.181242	6.478391	4.417968	0.000000	-10.000000	0.275000	-20.916666	926.333313	1023.000000	1023.000000	2046.000000
37.720001	0.062875	37.159206	13.215439	13.103729	6.455783	4.384254	0.000000	-10.000000	0.300000	-21.516666	919.333313	1023.000000	1023.000000	2046.000000
37.740002	0.062033	36.661491	12.931392	12.966397	6.389282	4.374422	0.000000	-10.000000	0.308333	-21.950001	912.166687	1023.000000	1023.000000	2046.000000
37.759998	0.061663	36.442673	12.771666	12.813501	6.438663	4.418841	0.000000	-10.000000	0.316667	-22.450001	904.833313	1023.000000	1023.000000	2046.000000
37.779999	0.061017	36.061298	12.512467	12.675406	6.471545	4.401879	0.000000	-10.000000	0.333333	-23.066668	897.500000	1023.000000	1023.000000	2046.000000
37.799999	0.060633	35.833828	12.318835	12.595229	6.531507	4.388258	0.000000	-10.000000	0.341667	-23.616667	889.833313	1023.000000	1023.000000	2046.000000
37.820000	0.060397	35.694630	12.170454	12.590125	6.614799	4.319252	0.000000	-10.000000	0.350000	-24.216667	882.000000	1023.000000	1023.000000	2046.000000
37.840000	0.059864	35.379784	12.057749	12.468374	6.608788	4.244872	0.000000	-10.000000	0.350000	-24.400002	873.833313	1023.000000	1023.000000	2046.000000
37.860001	0.058633	34.652313	11.979366	12.226574	6.407116	4.039256	0.000000	-10.000000	0.350000	-24.600000	865.500000	1023.000000	1023.000000	2046.000000
37.880001	0.056830	33.586647	11.671828	11.867088	6.246186	3.801546	0.000000	-10.000000	0.350000	-24.550001	857.166687	1023.000000	1023.000000	2046.000000
37.900002	0.054756	32.360653	11.389817	11.405029	5.941296	3.624509	0.000000	-10.000000	0.350000	-24.783335	849.000000	1023.000000	1023.000000	2046.000000
37.919998	0.052726	31.161097	11.022470	10.962817	5.747401	3.428408	0.000000	-10.000000	0.350000	-24.750000	841.000000	1023.000000	1023.000000	2046.000000
37.939999	0.050747	29.991594	10.739249	10.552738	5.507747	3.191859	0.000000	-10.000000	0.350000	-24.633333	832.666687	1023.000000	1023.000000	2046.000000
37.959999	0.048992	28.954004	10.405767	10.200591	5.347040	3.000605	0.000000	-10.000000	0.350000	-24.500000	824.333313	1023.000000	1023.000000	2046.000000
37.980000	0.047470	28.054804	10.090927	9.950100	5.217814	2.795963	0.000000	-10.000000	0.350000	-24.483334	816.000000	1023.000000	1023.000000	2046.000000
38.000000	0.046181	27.292950	9.771183	9.722569	5.106269	2.692929	0.000000	-10.000000	0.350000	-24.583334	808.000000	1023.000000	1023.000000	2046.000000
38.020000	0.045134	26.674179	9.484009	9.567195	5.045283	2.577692	0.000000	-10.000000	0.358333	-24.583334	800.000000	1023.000000	1023.000000	2046.000000
38.040001	0.044387	26.232641	9.273051	9.456557	5.032455	2.470577	0.000000	-10.000000	0.358333	-24.750000	791.666687	1023.000000	1023.000000	2046.000000
38.060001	0.043986	25.995634	9.157974	9.352692	5.009480	2.475489	0.000000	-10.000000	0.358333	-24.816668	783.333313	1023.000000	1023.000000	2046.000000
38.080002	0.043818	25.896288	9.027337	9.310468	5.046521	2.511962	0.000000	-10.000000	0.366667	-25.050001	775.000000	1023.000000	1023.000000	2046.000000
38.099998	0.043492	25.703707	8.847722	9.226949	5.050609	2.578427	0.000000	-10.000000	0.383333	-25.083334	766.666687	1023.000000	1023.000000	2046.000000
38.119999	0.043095	25.468853	8.635807	9.184257	5.071821	2.576968	0.000000	-10.000000	0.400000	-25.200001	758.333313	1023.000000	1023.000000	2046.000000
38.139999	0.042264	24.978067	8.342777	9.095808	5.004392	2.535090	0.000000	-10.000000	0.400000	-25.116667	749.833313	1023.000000	1023.000000	2046.000000
38.160000	0.040951	24.202299	7.918975	8.944687	4.924130	2.414508	0.000000	-10.000000	0.400000	-25.166668	741.500000	1023.000000	1023.000000	2046.000000
38.180000	0.039071	23.090956	7.446948	8.669045	4.696244	2.278717	0.000000	-10.000000	0.400000	-25.166668	733.166687	1023.000000	1023.000000	2046.000000
38.200001	0.037590	22.215517	7.174508	8.519028	4.444186	2.077795	0.000000	-10.000000	0.408333	-25.333334	724.666687	1023.000000	1023.000000	2046.000000
38.220001	0.035905	21.219887	6.940277	8.302444	4.186597	1.790569	0.000000	-10.000000	0.408333	-25.300001	716.333313	1023.000000	1023.000000	2046.000000
38.240002	0.034298	20.269915	6.755268	7.903913	4.030191	1.580543	0.000000	-10.000000	0.408333	-25.350000	707.666687	1023.000000	1023.000000	2046.000000
38.259998	0.032961	19.480055	6.537391	7.564733	4.003601	1.374330	0.000000	-10.000000	0.408333	-25.300001	699.333313	1023.000000	1023.000000	2046.000000
38.279999	0.031798	18.792833	6.366186	7.282995	3.957428	1.186225	0.000000	-10.000000	0.425000	-25.600000	690.833313	1023.000000	1023.000000	2046.000000
38.299999	0.030281	17.896339	6.141922	6.964734	3.846274	0.943409	0.000000	-10.000000	0.441667	-25.866667	682.500000	1023.000000	1023.000000	2046.000000
38.320000	0.028263	16.703386	5.840512	6.731250	3.559790	0.571835	0.000000	-10.000000	0.450000	-26.283333	673.833313	1023.000000	1023.000000	2046.000000
38.340000	0.025965	15.345225	5.409439	6.448871	3.239288	0.247628	0.000000	-10.000000	0.450000	-26.549999	665.000000	1023.000000	1023.000000	2046.000000
38.360001	0.023763	14.043731	5.016258	6.212372	2.862637	-0.047536	0.000000	-10.000000	0.450000	-26.733334	656.000000	1023.000000	1023.000000	2046.000000
38.380001	0.021938	12.965199	4.751567	5.902363	2.479089	-0.167819	0.000000	-10.000000	0.450000	-26.850000	647.000000	1023.000000	1023.000000	2046.000000
38.400002	0.020504	12.118147	4.398982	5.759681	2.293311	-0.333827	0.000000	-10.000000	0.450000	-26.866667	638.000000	1023.000000	1023.000000	2046.000000
38.419998	0.019174	11.331933	3.997676	5.671103	2.130856	-0.467701	0.000000	-10.000000	0.466667	-27.050001	629.166687	1023.000000	1023.000000	2046.000000
38.439999	0.017880	10.566874	3.668732	5.610801	1.905968	-0.618628	0.000000	-10.000000	0.466667	-27.116667	620.166687	1023.000000	1023.000000	2046.000000
38.459999	0.016710	9.875628	3.373569	5.488979	1.711758	-0.698677	0.000000	-10.000000	0.475000	-27.250000	611.166687	1023.000000	1023.000000	2046.000000
38.480000	0.015643	9.245095	3.036427	5.352403	1.616140	-0.759875	0.000000	-10.000000	0.458333	-27.400002	602.000000	1023.000000	1023.000000	2046.000000
38.500000	0.014701	8.688549	2.802120	5.227622	1.448007	-0.789200	0.000000	-10.000000	0.475000	-27.350000	592.833313	1023.000000	1023.000000	2046.000000
38.520000	0.013855	8.188405	2.516121	5.131454	1.383421	-0.842592	0.000000	-10.000000	0.466667	-27.483334	583.666687	1023.000000	1023.000000	2046.000000
38.540001	0.013104	7.744735	2.273421	5.003448	1.303501	-0.835635	0.000000	-10.000000	0.475000	-27.216667	574.500000	1023.000000	1023.000000	2046.000000
38.560001	0.012593	7.442576	2.117592	4.874004	1.264201	-0.813221	0.000000	-10.000000	0.458333	-27.383333	565.500000	1023.000000	1023.000000	2046.000000
38.580002	0.011921	7.045516	1.891282	4.775198	1.260562	-0.881526	0.000000	-10.000000	0.466667	-27.266666	556.500000	1023.000000	1023.000000	2046.000000
38.599998	0.011363	6.715388	1.622775	4.683110	1.301828	-0.892326	0.000000	-10.000000	0.466667	-27.433334	547.333313	1023.000000	1023.000000	2046.000000
38.619999	0.010634	6.284976	1.360180	4.538327	1.273647	-0.887179	0.000000	-10.000000	0.466667	-27.316668	538.166687	1023.000000	1023.000000	2046.000000
38.639999	0.009804	5.794247	1.137447	4.358532	1.236020	-0.937751	0.000000	-10.000000	0.458333	-27.133333	529.000000	1023.000000	1023.000000	2046.000000
38.660000	0.008802	5.201960	0.934251	4.117158	1.167699	-1.017149	0.000000	-10.000000	0.450000	-26.783335	520.000000	1023.000000	1023.000000	2046.000000
38.680000	0.007332	4.333344	0.718214	3.823518	0.949904	-1.158293	0.000000	-10.000000	0.450000	-26.716667	511.000000	1023.000000	1023.000000	2046.000000
38.700001	0.005706	3.372028	0.476146	3.458655	0.757672	-1.320446	0.000000	-10.000000	0.450000	-26.666668	502.000000	1023.000000	1023.000000	2046.000000
38.720001	0.003686	2.178379	0.144521	3.050155	0.542445	-1.558742	0.000000	-10.000000	0.450000	-26.683334	493.000000	1023.000000	1023.000000	2046.000000
38.740002	0.001914	1.130958	-0.153558	2.661510	0.363271	-1.740265	0.000000	-10.000000	0.450000	-26.583334	484.166656	1023.000000	1023.000000	2046.000000
38.759998	0.000182	0.107713	-0.448085	2.300794	0.154258	-1.899255	0.000000	-10.000000	0.441667	-26.300001	475.333344	1023.000000	1023.000000	2046.000000
38.779999	-0.001371	-0.810412	-0.778075	1.985487	-0.007446	-2.010377	0.000000	-10.000000	0.441667	-26.166668	466.666656	1023.000000	1023.000000	2046.000000
38.799999	-0.002715	-1.604535	-1.039726	1.715335	-0.206622	-2.073523	0.000000	-10.000000	0.433333	-25.866667	457.833344	1023.000000	1023.000000	2046.000000
38.820000	-0.003855	-2.278300	-1.339800	1.603176	-0.303930	-2.237746	0.000000	-10.000000	0.441667	-25.800001	449.166656	1023.000000	1023.000000	2046.000000
38.840000	-0.004890	-2.890184	-1.609350	1.458471	-0.398194	-2.341111	0.000000	-10.000000	0.450000	-25.733334	440.500000	1023.000000	1023.000000	2046.000000
38.860001	-0.005791	-3.422200	-1.848564	1.309594	-0.493116	-2.390114	0.000000	-10.000000	0.458333	-25.700001	432.000000	1023.000000	1023.000000	2046.000000
38.880001	-0.006316	-3.733002	-2.034136	1.268764	-0.520397	-2.447233	0.000000	-10.000000	0.450000	-25.833334	423.500000	1023.000000	1023.000000	2046.000000
38.900002	-0.006912	-4.084809	-2.258153	1.293661	-0.563585	-2.556731	0.000000	-10.000000	0.433333	-25.816668	414.833344	1023.000000	1023.000000	2046.000000
38.919998	-0.007427	-4.389227	-2.451018	1.213177	-0.580555	-2.570831	0.000000	-10.000000	0.433333	-25.733334	406.166656	1023.000000	1023.000000	2046.000000
38.939999	-0.007810	-4.615824	-2.522025	1.141308	-0.661011	-2.574096	0.000000	-10.000000	0.433333	-25.616667	397.500000	1023.000000	1023.000000	2046.000000
38.959999	-0.007943	-4.694310	-2.582314	1.144631	-0.651371	-2.605256	0.000000	-10.000000	0.433333	-25.516668	389.000000	1023.000000	1023.000000	2046.000000
38.980000	-0.007972	-4.711180	-2.664385	1.072807	-0.576178	-2.543424	0.000000	-10.000000	0.425000	-25.366667	380.500000	1023.000000	1023.000000	2046.000000
39.000000	-0.008247	-4.874056	-2.821430	1.037620	-0.569715	-2.520530	0.000000	-10.000000	0.416667	-25.266666	372.166656	1023.000000	1023.000000	2046.000000
39.020000	-0.008312	-4.912385	-2.981047	0.992731	-0.487533	-2.436535	0.000000	-10.000000	0.408333	-25.116667	363.666656	1023.000000	1023.000000	2046.000000
39.040001	-0.008941	-5.284329	-3.215108	0.863322	-0.509008	-2.423536	0.000000	-10.000000	0.408333	-25.150000	355.333344	1023.000000	1023.000000	2046.000000
39.060001	-0.009533	-5.634155	-3.433100	0.753972	-0.600721	-2.354307	0.000000	-10.000000	0.408333	-24.966667	346.833344	1023.000000	1023.000000	2046.000000
39.080002	-0.010779	-6.370295	-3.802483	0.639633	-0.771462	-2.435983	0.000000	-10.000000	0.416667	-24.833334	338.500000	1023.000000	1023.000000	2046.000000
39.099998	-0.012098	-7.149868	-4.074037	0.409943	-0.983194	-2.502579	0.000000	-10.000000	0.408333	-24.766666	330.166656	1023.000000	1023.000000	2046.000000
39.119999	-0.013547	-8.006553	-4.343093	0.233740	-1.169211	-2.727988	0.000000	-10.000000	0.408333	-24.700001	322.000000	1023.000000	1023.000000	2046.000000
39.139999	-0.015166	-8.963140	-4.558455	-0.018759	-1.414695	-2.971232	0.000000	-10.000000	0.400000	-24.683332	313.833344	1023.000000	1023.000000	2046.000000
39.160000	-0.016215	-9.582846	-4.634986	-0.247861	-1.515816	-3.184183	0.000000	-10.000000	0.366667	-24.400000	305.500000	1023.000000	1023.000000	2046.000000
39.180000	-0.017114	-10.114230	-4.644632	-0.602056	-1.550051	-3.317491	0.000000	-10.000000	0.341667	-24.283333	297.166656	1023.000000	1023.000000	2046.000000
39.200001	-0.017912	-10.585719	-4.585256	-0.895174	-1.624063	-3.481226	0.000000	-10.000000	0.325000	-24.050001	289.000000	1023.000000	1023.000000	2046.000000
39.220001	-0.018842	-11.135779	-4.653571	-1.084369	-1.688689	-3.709150	0.000000	-10.000000	0.325000	-23.950001	281.000000	1023.000000	1023.000000	2046.000000
39.240002	-0.020124	-11.893106	-4.843953	-1.274652	-1.859804	-3.914696	0.000000	-10.000000	0.325000	-23.733334	273.000000	1023.000000	1023.000000	2046.000000
39.259998	-0.021757	-12.858453	-5.058650	-1.417246	-2.210770	-4.171788	0.000000	-10.000000	0.308333	-23.350000	265.000000	1023.000000	1023.000000	2046.000000
39.279999	-0.023474	-13.873395	-5.409019	-1.614159	-2.515129	-4.335089	0.000000	-10.000000	0.316667	-23.200001	257.333344	1023.000000	1023.000000	2046.000000
39.299999	-0.024969	-14.756665	-5.805944	-1.761478	-2.708381	-4.480863	0.000000	-10.000000	0.316667	-23.000000	249.666672	1023.000000	1023.000000	2046.000000
39.320000	-0.026213	-15.491639	-6.106245	-1.990362	-2.940961	-4.454072	0.000000	-10.000000	0.316667	-23.016666	242.000000	1023.000000	1023.000000	2046.000000
39.340000	-0.027218	-16.085690	-6.429144	-2.119577	-3.117980	-4.418988	0.000000	-10.000000	0.308333	-22.650000	234.333328	1023.000000	1023.000000	2046.000000
39.360001	-0.027957	-16.522694	-6.706589	-2.194158	-3.251970	-4.369977	0.000000	-10.000000	0.300000	-22.333334	226.666672	1023.000000	1023.000000	2046.000000
39.380001	-0.028476	-16.829351	-6.925168	-2.199216	-3.316246	-4.388722	0.000000	-10.000000	0.300000	-21.983334	219.333328	1023.000000	1023.000000	2046.000000
39.400002	-0.029004	-17.141296	-7.064310	-2.194067	-3.476227	-4.406693	0.000000	-10.000000	0.300000	-21.700001	212.000000	1023.000000	1023.000000	2046.000000
39.419998	-0.029386	-17.367098	-7.229460	-2.126861	-3.521099	-4.489678	0.000000	-10.000000	0.291667	-21.300001	204.833328	1023.000000	1023.000000	2046.000000
39.439999	-0.029763	-17.589767	-7.320329	-2.137046	-3.605113	-4.527279	0.000000	-10.000000	0.258333	-20.900000	197.666672	1023.000000	1023.000000	2046.000000
39.459999	-0.029915	-17.679585	-7.453332	-2.148930	-3.590668	-4.486655	0.000000	-10.000000	0.225000	-20.650000	190.500000	1023.000000	1023.000000	2046.000000
39.480000	-0.030067	-17.769331	-7.521324	-2.211470	-3.568159	-4.468379	0.000000	-10.000000	0.216667	-20.533333	183.666672	1023.000000	1023.000000	2046.000000
39.500000	-0.030402	-17.967470	-7.661443	-2.206999	-3.570282	-4.528746	0.000000	-10.000000	0.216667	-20.516666	176.833328	1023.000000	1023.000000	2046.000000
39.520000	-0.030605	-18.087435	-7.849105	-2.377691	-3.476474	-4.384164	0.000000	-10.000000	0.216667	-20.300001	170.166672	1023.000000	1023.000000	2046.000000
39.540001	-0.030733	-18.163483	-7.964256	-2.431299	-3.428078	-4.339849	0.000000	-10.000000	0.200000	-20.050001	163.333328	1023.000000	1023.000000	2046.000000
39.560001	-0.031012	-18.327841	-7.992373	-2.632257	-3.480422	-4.222789	0.000000	-10.000000	0.200000	-19.733334	156.666672	1023.000000	1023.000000	2046.000000
39.580002	-0.031423	-18.571211	-8.053343	-2.790275	-3.482146	-4.245447	0.000000	-10.000000	0.200000	-19.533333	150.000000	1023.000000	1023.000000	2046.000000
39.599998	-0.032309	-19.094805	-8.059395	-3.037397	-3.666829	-4.331184	0.000000	-10.000000	0.191667	-19.416668	143.500000	1023.000000	1023.000000	2046.000000
39.619999	-0.033394	-19.735672	-8.207709	-3.307539	-3.766937	-4.453487	0.000000	-10.000000	0.183333	-19.200001	137.000000	1023.000000	1023.000000	2046.000000
39.639999	-0.034748	-20.536316	-8.373175	-3.498831	-3.968182	-4.696129	0.000000	-10.000000	0.166667	-18.900002	130.666672	1023.000000	1023.000000	2046.000000
39.660000	-0.036058	-21.310385	-8.488342	-3.730807	-4.186823	-4.904412	0.000000	-10.000000	0.166667	-18.516666	124.333336	1023.000000	1023.000000	2046.000000
39.680000	-0.037342	-22.069340	-8.668452	-4.020987	-4.306324	-5.073577	0.000000	-10.000000	0.150000	-17.766666	114.333336	1023.000000	1023.000000	2046.000000
39.700001	-0.038446	-22.721436	-8.876688	-4.259721	-4.383205	-5.201821	0.000000	-10.000000	0.141667	-17.183334	106.333336	1023.000000	1023.000000	2046.000000
39.720001	-0.039498	-23.343111	-9.079164	-4.408953	-4.485191	-5.369803	0.000000	-10.000000	0.125000	-16.700001	100.500000	1023.000000	1023.000000	2046.000000
39.740002	-0.040292	-23.812735	-9.294711	-4.603706	-4.507697	-5.406620	0.000000	-10.000000	0.133333	-16.566668	98.666664	1023.000000	1023.000000	2046.000000
39.759998	-0.041032	-24.250195	-9.484653	-4.780014	-4.525381	-5.460147	0.000000	-10.000000	0.133333	-16.316668	95.000000	1023.000000	1023.000000	2046.000000
39.779999	-0.041704	-24.647123	-9.613739	-4.930400	-4.606683	-5.496300	0.000000	-10.000000	0.133333	-15.983334	89.500000	1023.000000	1023.000000	2046.000000
39.799999	-0.042155	-24.913376	-9.738693	-5.160515	-4.589702	-5.424466	0.000000	-10.000000	0.100000	-15.683333	84.166664	1023.000000	1023.000000	2046.000000
39.820000	-0.042344	-25.025219	-9.804409	-5.305221	-4.578059	-5.337530	0.000000	-10.000000	0.091667	-15.316667	78.833336	1023.000000	1023.000000	2046.000000
39.840000	-0.042486	-25.109127	-9.795566	-5.394073	-4.660595	-5.258893	0.000000	-10.000000	0.066667	-14.866667	73.833336	1023.000000	1023.000000	2046.000000
39.860001	-0.042430	-25.076275	-9.836935	-5.333415	-4.631479	-5.274446	0.000000	-10.000000	0.066667	-14.416667	68.833336	1023.000000	1023.000000	2046.000000
39.880001	-0.042426	-25.073576	-9.899837	-5.273104	-4.568087	-5.332548	0.000000	-10.000000	0.041667	-13.966667	64.000000	1023.000000	1023.000000	2046.000000
39.900002	-0.042553	-25.148792	-9.926334	-5.260742	-4.601585	-5.360130	0.000000	-10.000000	0.033333	-13.516666	59.333332	1023.000000	1023.000000	2046.000000
39.919998	-0.042688	-25.228376	-10.101206	-5.304152	-4.447673	-5.375346	0.000000	-10.000000	0.016667	-13.066667	54.666668	1023.000000	1023.000000	2046.000000
39.939999	-0.042814	-25.302908	-10.089029	-5.443475	-4.459751	-5.310652	0.000000	-10.000000	0.016667	-12.616667	50.333332	1023.000000	1023.000000	2046.000000
39.959999	-0.042728	-25.252251	-10.075478	-5.529760	-4.400686	-5.246327	0.000000	-10.000000	0.016667	-12.233334	46.000000	1023.000000	1023.000000	2046.000000
39.980000	-0.042573	-25.160595	-10.002316	-5.644985	-4.396736	-5.116559	0.000000	-10.000000	0.025000	-11.833334	42.000000	1023.000000	1023.000000	2046.000000
40.000000	-0.042491	-25.112364	-10.010201	-5.667878	-4.343437	-5.090848	0.000000	-10.000000	0.016667	-11.550000	38.000000	1023.000000	1023.000000	2046.000000
40.020000	-0.042491	-25.112059	-10.021449	-5.733186	-4.353695	-5.003730	0.000000	-10.000000	0.008333	-11.233334	34.166668	1023.000000	1023.000000	2046.000000
40.040001	-0.042364	-25.037081	-10.090753	-5.693043	-4.261367	-4.991918	0.000000	-10.000000	0.000000	-10.966667	30.500000	1023.000000	1023.000000	2046.000000
40.060001	-0.042289	-24.992989	-10.110950	-5.641022	-4.262650	-4.978368	0.000000	-10.000000	0.000000	-10.566667	26.833334	1023.000000	1023.000000	2046.000000
40.080002	-0.042542	-25.142332	-10.265819	-5.580407	-4.325372	-4.970735	0.000000	-10.000000	0.000000	-10.216667	23.333334	1023.000000	1023.000000	2046.000000
40.099998	-0.043466	-25.688334	-10.562947	-5.595840	-4.417090	-5.112455	0.000000	-10.000000	0.000000	-9.766667	19.833334	1023.000000	1023.000000	2046.000000
40.119999	-0.044490	-26.293852	-10.692940	-5.695828	-4.564385	-5.340699	0.000000	-10.000000	0.000000	-9.383333	16.666666	1023.000000	1023.000000	2046.000000
40.139999	-0.045561	-26.926418	-10.842072	-5.879426	-4.667170	-5.537751	0.000000	-10.000000	0.000000	-8.850000	13.500000	1023.000000	1023.000000	2046.000000
40.160000	-0.046642	-27.565603	-10.930515	-6.146933	-4.786642	-5.701513	0.000000	-10.000000	-0.008333	-8.000000	10.500000	1023.000000	1023.000000	2046.000000
40.180000	-0.047300	-27.954475	-10.946009	-6.484266	-4.814130	-5.710071	0.000000	-10.000000	-0.016667	-7.066667	7.833333	1023.000000	1023.000000	2046.000000
40.200001	-0.047896	-28.306717	-10.871062	-6.830789	-4.854657	-5.750208	0.000000	-10.000000	-0.025000	-6.283333	5.500000	1023.000000	1023.000000	2046.000000
40.220001	-0.048552	-28.694477	-10.799006	-7.139834	-4.970762	-5.784873	0.000000	-10.000000	-0.033333	-5.933333	3.500000	1023.000000	1023.000000	2046.000000
40.240002	-0.049352	-29.167191	-10.891347	-7.188504	-5.103843	-5.983497	0.000000	-10.000000	-0.041667	-5.650000	1.666667	1023.000000	1023.000000	2046.000000
40.259998	-0.050401	-29.786848	-11.057425	-7.138761	-5.352195	-6.238467	0.000000	-10.000000	-0.050000	-5.116667	0.000000	1023.000000	1023.000000	2046.000000
40.279999	-0.051496	-30.434025	-11.318219	-7.133132	-5.523491	-6.459184	0.000000	-10.000000	-0.050000	-4.516667	-1.333333	1023.000000	1023.000000	2046.000000
40.299999	-0.052342	-30.934040	-11.457399	-7.154161	-5.788702	-6.533777	0.000000	-10.000000	-0.050000	-3.933333	-2.666667	1023.000000	1023.000000	2046.000000
40.320000	-0.053008	-31.327877	-11.684838	-7.226472	-5.852767	-6.563800	0.000000	-10.000000	-0.050000	-3.516667	-4.000000	1023.000000	1023.000000	2046.000000
40.340000	-0.053642	-31.702326	-11.909951	-7.296683	-5.997694	-6.497997	0.000000	-10.000000	-0.050000	-3.050000	-5.333333	1023.000000	1023.000000	2046.000000
40.360001	-0.053947	-31.882616	-12.093064	-7.258899	-6.102486	-6.428166	0.000000	-10.000000	-0.050000	-2.616667	-6.333333	1023.000000	1023.000000	2046.000000
40.380001	-0.053797	-31.793816	-12.225585	-7.128217	-6.093808	-6.346206	0.000000	-10.000000	-0.050000	-2.116667	-7.166667	1023.000000	1023.000000	2046.000000
40.400002	-0.053630	-31.695398	-12.276309	-7.018219	-6.066866	-6.334004	0.000000	-10.000000	-0.050000	-1.266667	-7.666667	1023.000000	1023.000000	2046.000000
40.419998	-0.053339	-31.523104	-12.262184	-6.982846	-6.041790	-6.236284	0.000000	-10.000000	-0.050000	-0.516667	-8.000000	1023.000000	1023.000000	2046.000000
40.439999	-0.053138	-31.404358	-12.314123	-6.974216	-5.945028	-6.170990	0.000000	-10.000000	-0.050000	0.000000	-8.000000	1023.000000	1023.000000	2046.000000
40.459999	-0.053014	-31.331482	-12.286789	-7.000333	-5.979140	-6.065219	0.000000	-10.000000	-0.050000	0.000000	-8.000000	1023.000000	1023.000000	2046.000000
40.480000	-0.052660	-31.121784	-12.187613	-6.997868	-5.999502	-5.936800	0.000000	-10.000000	-0.050000	0.000000	-8.000000	1023.000000	1023.000000	2046.000000
40.500000	-0.052031	-30.750540	-12.115665	-6.828467	-5.890227	-5.916181	0.000000	-10.000000	-0.050000	-0.266667	-8.000000	1023.000000	1023.000000	2046.000000
40.520000	-0.051405	-30.380247	-12.009382	-6.722148	-5.804899	-5.843818	0.000000	-10.000000	-0.050000	-0.783333	-8.000000	1023.000000	1023.000000	2046.000000
40.540001	-0.050777	-30.008959	-11.921920	-6.613034	-5.675455	-5.798550	0.000000	-10.000000	-0.050000	-1.433333	-8.000000	1023.000000	1023.000000	2046.000000
40.560001	-0.050241	-29.692545	-11.878006	-6.567171	-5.542459	-5.704909	0.000000	-10.000000	-0.050000	-1.983333	-8.000000	1023.000000	1023.000000	2046.000000
40.580002	-0.050187	-29.660257	-11.781030	-6.637961	-5.498081	-5.743185	0.000000	-10.000000	-0.050000	-2.450000	-8.333333	1023.000000	1023.000000	2046.000000
40.599998	-0.050314	-29.735527	-11.761309	-6.746302	-5.448623	-5.779294	0.000000	-10.000000	-0.050000	-3.000000	-9.000000	1023.000000	1023.000000	2046.000000
40.619999	-0.050825	-30.037302	-11.729234	-6.946974	-5.546434	-5.814661	0.000000	-10.000000	-0.041667	-3.516667	-10.166667	1023.000000	1023.000000	2046.000000
40.639999	-0.051388	-30.370306	-11.753513	-7.077921	-5.618936	-5.919935	0.000000	-10.000000	-0.041667	-3.766667	-11.333333	1023.000000	1023.000000	2046.000000
40.660000	-0.052066	-30.771111	-11.811607	-7.276897	-5.681903	-6.000703	0.000000	-10.000000	-0.041667	-3.566667	-12.666667	1023.000000	1023.000000	2046.000000
40.680000	-0.052736	-31.167053	-11.826561	-7.445250	-5.763824	-6.131420	0.000000	-10.000000	-0.050000	-2.900000	-13.833333	1023.000000	1023.000000	2046.000000
40.700001	-0.053174	-31.425890	-11.817147	-7.635502	-5.801309	-6.171930	0.000000	-10.000000	-0.050000	-2.033333	-14.666667	1023.000000	1023.000000	2046.000000
40.720001	-0.053570	-31.660051	-11.897438	-7.708502	-5.732895	-6.321216	0.000000	-10.000000	-0.050000	-1.033333	-15.000000	1023.000000	1023.000000	2046.000000
40.740002	-0.053800	-31.795610	-11.933198	-7.778577	-5.735322	-6.348512	0.000000	-10.000000	-0.050000	-0.366667	-15.000000	1023.000000	1023.000000	2046.000000
40.759998	-0.054024	-31.928402	-11.984696	-7.804725	-5.703326	-6.435656	0.000000	-10.000000	-0.050000	0.000000	-15.000000	1023.000000	1023.000000	2046.000000
40.779999	-0.054178	-32.019009	-12.018983	-7.916216	-5.672992	-6.410820	0.000000	-10.000000	-0.050000	0.000000	-15.000000	1023.000000	1023.000000	2046.000000
40.799999	-0.054362	-32.127907	-12.044921	-8.010005	-5.715848	-6.357135	0.000000	-10.000000	-0.050000	0.000000	-15.000000	1023.000000	1023.000000	2046.000000
40.820000	-0.054212	-32.039379	-12.030568	-8.055144	-5.715352	-6.238315	0.000000	-10.000000	-0.050000	-0.283333	-15.000000	1023.000000	1023.000000	2046.000000
40.840000	-0.053892	-31.850061	-11.976084	-8.049532	-5.700870	-6.123575	0.000000	-10.000000	-0.050000	-0.816667	-15.000000	1023.000000	1023.000000	2046.000000
40.860001	-0.053457	-31.593058	-11.947855	-7.981113	-5.623475	-6.040616	0.000000	-10.000000	-0.050000	-1.466667	-15.000000	1023.000000	1023.000000	2046.000000
40.880001	-0.053161	-31.417984	-11.927052	-7.873636	-5.567734	-6.049561	0.000000	-10.000000	-0.050000	-1.883333	-15.166667	1023.000000	1023.000000	2046.000000
40.900002	-0.052871	-31.247057	-11.900499	-7.836939	-5.494907	-6.014712	0.000000	-10.000000	-0.050000	-2.100000	-15.666667	1023.000000	1023.000000	2046.000000
40.919998	-0.052623	-31.100416	-11.864701	-7.724654	-5.439726	-6.071335	0.000000	-10.000000	-0.050000	-2.250000	-16.333334	1023.000000	1023.000000	2046.000000
40.939999	-0.052345	-30.935606	-11.878008	-7.726069	-5.330591	-6.000938	0.000000	-10.000000	-0.050000	-2.366667	-17.166666	1023.000000	1023.000000	2046.000000
40.959999	-0.052136	-30.812361	-11.829652	-7.695218	-5.283286	-6.004206	0.000000	-10.000000	-0.050000	-2.450000	-18.000000	1023.000000	1023.000000	2046.000000
40.980000	-0.051804	-30.616400	-11.742429	-7.651023	-5.239108	-5.983840	0.000000	-10.000000	-0.050000	-2.516667	-18.833334	1023.000000	1023.000000	2046.000000
41.000000	-0.051343	-30.343773	-11.673313	-7.647389	-5.105108	-5.917964	0.000000	-10.000000	-0.050000	-2.583333	-19.666666	1023.000000	1023.000000	2046.000000
41.020000	-0.050991	-30.135508	-11.580926	-7.645255	-5.087963	-5.821365	0.000000	-10.000000	-0.041667	-2.666667	-20.500000	1023.000000	1023.000000	2046.000000
41.040001	-0.050666	-29.943577	-11.625953	-7.628145	-4.939514	-5.749967	0.000000	-10.000000	-0.041667	-2.733333	-21.500000	1023.000000	1023.000000	2046.000000
41.060001	-0.050439	-29.809250	-11.558263	-7.607335	-4.935307	-5.708346	0.000000	-10.000000	-0.025000	-2.766667	-22.333334	1023.000000	1023.000000	2046.000000
41.080002	-0.050256	-29.701218	-11.585091	-7.643442	-4.879995	-5.592690	0.000000	-10.000000	-0.033333	-2.650000	-23.166666	1023.000000	1023.000000	2046.000000
41.099998	-0.050203	-29.670105	-11.608137	-7.643125	-4.953771	-5.465072	0.000000	-10.000000	-0.033333	-2.483333	-24.000000	1023.000000	1023.000000	2046.000000
41.119999	-0.050595	-29.901747	-11.737570	-7.597734	-5.114385	-5.452059	0.000000	-10.000000	-0.050000	-2.350000	-25.000000	1023.000000	1023.000000	2046.000000
41.139999	-0.051482	-30.425928	-11.962410	-7.650527	-5.261533	-5.551458	0.000000	-10.000000	-0.050000	-2.283333	-25.833334	1023.000000	1023.000000	2046.000000
41.160000	-0.052161	-30.827194	-12.091257	-7.704386	-5.291749	-5.739802	0.000000	-10.000000	-0.050000	-2.116667	-26.500000	1023.000000	1023.000000	2046.000000
41.180000	-0.052728	-31.162022	-12.163356	-7.730644	-5.290328	-5.977694	0.000000	-10.000000	-0.050000	-1.333333	-26.833334	1023.000000	1023.000000	2046.000000
41.200001	-0.053245	-31.467648	-12.126396	-7.851910	-5.330119	-6.159222	0.000000	-10.000000	-0.058333	-0.600000	-27.000000	1023.000000	1023.000000	2046.000000
41.220001	-0.053562	-31.654961	-12.055289	-8.023604	-5.317602	-6.258466	0.000000	-10.000000	-0.058333	0.000000	-27.000000	1023.000000	1023.000000	2046.000000
41.240002	-0.053916	-31.864500	-11.919394	-8.294325	-5.382985	-6.267796	0.000000	-10.000000	-0.058333	0.000000	-27.000000	1023.000000	1023.000000	2046.000000
41.259998	-0.054583	-32.258778	-11.950737	-8.499938	-5.455967	-6.352134	0.000000	-10.000000	-0.050000	0.000000	-27.000000	1023.000000	1023.000000	2046.000000
41.279999	-0.055819	-32.988800	-12.113101	-8.595140	-5.704853	-6.575708	0.000000	-10.000000	-0.058333	0.000000	-27.000000	1023.000000	1023.000000	2046.000000
41.299999	-0.057081	-33.734642	-12.273326	-8.613754	-6.077970	-6.769592	0.000000	-10.000000	-0.058333	0.000000	-27.000000	1023.000000	1023.000000	2046.000000
41.320000	-0.057711	-34.106964	-12.454209	-8.563827	-6.248604	-6.840325	0.000000	-10.000000	-0.058333	0.000000	-27.000000	1023.000000	1023.000000	2046.000000
41.340000	-0.057907	-34.223000	-12.579086	-8.538724	-6.313802	-6.791388	0.000000	-10.000000	-0.050000	0.000000	-27.000000	1023.000000	1023.000000	2046.000000
41.360001	-0.058263	-34.433357	-12.712515	-8.416030	-6.389799	-6.915014	0.000000	-10.000000	-0.050000	0.633333	-27.000000	1023.000000	1023.000000	2046.000000
41.380001	-0.058336	-34.476620	-12.870247	-8.290734	-6.388677	-6.926961	0.000000	-10.000000	-0.058333	1.300000	-27.000000	1023.000000	1023.000000	2046.000000
41.400002	-0.058539	-34.596508	-13.016570	-8.319005	-6.468604	-6.792328	0.000000	-10.000000	-0.066667	2.050000	-27.000000	1023.000000	1023.000000	2046.000000
41.419998	-0.058725	-34.706440	-13.099776	-8.306794	-6.614408	-6.685460	0.000000	-10.000000	-0.066667	2.283333	-27.000000	1023.000000	1023.000000	2046.000000
41.439999	-0.058297	-34.453613	-13.129087	-8.237030	-6.582996	-6.504499	0.000000	-10.000000	-0.066667	2.683333	-27.000000	1023.000000	1023.000000	2046.000000
41.459999	-0.057927	-34.234726	-13.112974	-8.136715	-6.561257	-6.423780	0.000000	-10.000000	-0.066667	3.266667	-27.000000	1023.000000	1023.000000	2046.000000
41.480000	-0.057204	-33.807476	-13.124498	-8.040114	-6.353946	-6.288916	0.000000	-10.000000	-0.075000	3.950000	-27.000000	1023.000000	1023.000000	2046.000000
41.500000	-0.056713	-33.517426	-12.997437	-7.874069	-6.338095	-6.307823	0.000000	-10.000000	-0.075000	4.533333	-27.000000	1023.000000	1023.000000	2046.000000
41.520000	-0.055878	-33.023972	-12.800450	-7.758240	-6.206023	-6.259260	0.000000	-10.000000	-0.075000	4.750000	-27.000000	1023.000000	1023.000000	2046.000000
41.540001	-0.055308	-32.687065	-12.662171	-7.701951	-6.078907	-6.244037	0.000000	-10.000000	-0.083333	4.750000	-27.000000	1023.000000	1023.000000	2046.000000
41.560001	-0.054625	-32.283173	-12.550012	-7.619428	-5.961113	-6.152618	0.000000	-10.000000	-0.091667	4.983334	-27.000000	1023.000000	1023.000000	2046.000000
41.580002	-0.053996	-31.911564	-12.469297	-7.565866	-5.831295	-6.045106	0.000000	-10.000000	-0.108333	5.600000	-27.000000	1023.000000	1023.000000	2046.000000
41.599998	-0.053354	-31.532007	-12.295145	-7.601614	-5.743604	-5.891644	0.000000	-10.000000	-0.108333	6.316667	-27.000000	1023.000000	1023.000000	2046.000000
41.619999	-0.052844	-31.231070	-12.166241	-7.659356	-5.595414	-5.810059	0.000000	-10.000000	-0.108333	6.666667	-27.000000	1023.000000	1023.000000	2046.000000
41.639999	-0.052486	-31.019096	-12.016363	-7.680527	-5.518480	-5.803726	0.000000	-10.000000	-0.091667	6.733334	-27.000000	1023.000000	1023.000000	2046.000000
41.660000	-0.052250	-30.879791	-11.913538	-7.749536	-5.381415	-5.835303	0.000000	-10.000000	-0.091667	6.850000	-18.833334	1023.000000	1023.000000	2046.000000
41.680000	-0.052099	-30.790348	-11.817269	-7.767673	-5.281166	-5.924239	0.000000	-10.000000	-0.100000	8.200000	-0.500000	1023.000000	1023.000000	2046.000000
41.700001	-0.052354	-30.941004	-11.758216	-7.892859	-5.229640	-6.060289	0.000000	-10.000000	-0.116667	9.550000	17.833334	1023.000000	1023.000000	2046.000000
41.720001	-0.052594	-31.083055	-11.669858	-8.015616	-5.301804	-6.095778	0.000000	-10.000000	-0.125000	10.750000	28.000000	1023.000000	1023.000000	2046.000000
41.740002	-0.052709	-31.151079	-11.644486	-8.144793	-5.276447	-6.085354	0.000000	-10.000000	-0.133333	10.916667	29.000000	1023.000000	1023.000000	2046.000000
41.759998	-0.052442	-30.993261	-11.539307	-8.222114	-5.245885	-5.985955	0.000000	-10.000000	-0.133333	11.150000	31.333334	1023.000000	1023.000000	2046.000000
41.779999	-0.051886	-30.664860	-11.430953	-8.188180	-5.076540	-5.969187	0.000000	-10.000000	-0.141667	11.333333	35.000000	1023.000000	1023.000000	2046.000000
41.799999	-0.051231	-30.277731	-11.319866	-8.120193	-4.893480	-5.944191	0.000000	-10.000000	-0.141667	11.533334	38.833332	1023.000000	1023.000000	2046.000000
41.820000	-0.050383	-29.776363	-11.234248	-7.996268	-4.648626	-5.897221	0.000000	-10.000000	-0.141667	11.733334	42.500000	1023.000000	1023.000000	2046.000000
41.840000	-0.049677	-29.358980	-11.090717	-7.889321	-4.554531	-5.824412	0.000000	-10.000000	-0.141667	12.133333	46.166668	1023.000000	1023.000000	2046.000000
41.860001	-0.048800	-28.840654	-10.931777	-7.831565	-4.469958	-5.607353	0.000000	-10.000000	-0.141667	12.166667	50.166668	1023.000000	1023.000000	2046.000000
41.880001	-0.047892	-28.304401	-10.768217	-7.775619	-4.330716	-5.429851	0.000000	-10.000000	-0.141667	11.966666	54.500000	1023.000000	1023.000000	2046.000000
41.900002	-0.047072	-27.819414	-10.610948	-7.680358	-4.205903	-5.322205	0.000000	-10.000000	-0.125000	11.366667	58.666668	1023.000000	1023.000000	2046.000000
41.919998	-0.046045	-27.212711	-10.505767	-7.495907	-3.976669	-5.234369	0.000000	-10.000000	-0.108333	10.650000	62.500000	1023.000000	1023.000000	2046.000000
41.939999	-0.045259	-26.747982	-10.353000	-7.350276	-3.869156	-5.175550	0.000000	-10.000000	-0.100000	9.950000	66.000000	1023.000000	1023.000000	2046.000000
41.959999	-0.044778	-26.463539	-10.254903	-7.202163	-3.806454	-5.200019	0.000000	-10.000000	-0.091667	9.150001	69.500000	1023.000000	1023.000000	2046.000000
41.980000	-0.044123	-26.076750	-10.123322	-7.228818	-3.741728	-4.982881	0.000000	-10.000000	-0.083333	8.633333	72.666664	1023.000000	1023.000000	2046.000000
42.000000	-0.043396	-25.646795	-10.002601	-7.165259	-3.595483	-4.883452	0.000000	-10.000000	-0.066667	8.033334	75.666664	1023.000000	1023.000000	2046.000000
42.020000	-0.042570	-25.158972	-9.862781	-7.082794	-3.417354	-4.796045	0.000000	-10.000000	-0.066667	7.733334	78.500000	1023.000000	1023.000000	2046.000000
42.040001	-0.041421	-24.479727	-9.666553	-6.860555	-3.206033	-4.746585	0.000000	-10.000000	-0.066667	7.400000	81.166664	1023.000000	1023.000000	2046.000000
42.060001	-0.040471	-23.918333	-9.487486	-6.746011	-3.063440	-4.621396	0.000000	-10.000000	-0.091667	7.216667	83.833336	1023.000000	1023.000000	2046.000000
42.080002	-0.039955	-23.613201	-9.349996	-6.648966	-3.032431	-4.581808	0.000000	-10.000000	-0.100000	7.050000	86.166664	1023.000000	1023.000000	2046.000000
42.099998	-0.039209	-23.172667	-9.229131	-6.550902	-2.903385	-4.489249	0.000000	-10.000000	-0.108333	7.066667	88.500000	1023.000000	1023.000000	2046.000000
42.119999	-0.038537	-22.775389	-9.089599	-6.547359	-2.793834	-4.344597	0.000000	-10.000000	-0.108333	7.133334	90.833336	1023.000000	1023.000000	2046.000000
42.139999	-0.038042	-22.482742	-8.977105	-6.542562	-2.765419	-4.197656	0.000000	-10.000000	-0.108333	7.350000	93.166664	1023.000000	1023.000000	2046.000000
42.160000	-0.037643	-22.246881	-8.947392	-6.389145	-2.759434	-4.150911	0.000000	-10.000000	-0.116667	7.500000	95.833336	1023.000000	1023.000000	2046.000000
42.180000	-0.038019	-22.469168	-9.091811	-6.345924	-2.800633	-4.230799	0.000000	-10.000000	-0.116667	7.900000	98.166664	1023.000000	1023.000000	2046.000000
42.200001	-0.038237	-22.598202	-9.155717	-6.287240	-2.772068	-4.383178	0.000000	-10.000000	-0.125000	8.466667	100.833336	1023.000000	1023.000000	2046.000000
42.220001	-0.038376	-22.680071	-9.008526	-6.291140	-2.867751	-4.512655	0.000000	-10.000000	-0.141667	9.483334	103.500000	1023.000000	1023.000000	2046.000000
42.240002	-0.038197	-22.574387	-8.891664	-6.393073	-2.775162	-4.514488	0.000000	-10.000000	-0.166667	10.850000	106.666664	1023.000000	1023.000000	2046.000000
42.259998	-0.037944	-22.424835	-8.764688	-6.513518	-2.665951	-4.480678	0.000000	-10.000000	-0.191667	12.350000	110.166664	1023.000000	1023.000000	2046.000000
42.279999	-0.037692	-22.276146	-8.568165	-6.643579	-2.571584	-4.492817	0.000000	-10.000000	-0.200000	13.516666	114.000000	1023.000000	1023.000000	2046.000000
42.299999	-0.037816	-22.349390	-8.418985	-6.664072	-2.630664	-4.635669	0.000000	-10.000000	-0.200000	14.183333	118.333336	1023.000000	1023.000000	2046.000000
42.320000	-0.038391	-22.689096	-8.414281	-6.665859	-2.841377	-4.767580	0.000000	-10.000000	-0.200000	14.500000	122.833336	1023.000000	1023.000000	2046.000000
42.340000	-0.038898	-22.988651	-8.488123	-6.670004	-3.007310	-4.823213	0.000000	-10.000000	-0.216667	14.750000	127.666664	1023.000000	1023.000000	2046.000000
42.360001	-0.038858	-22.965139	-8.532756	-6.567662	-3.074487	-4.790235	0.000000	-10.000000	-0.233333	15.433333	132.500000	1023.000000	1023.000000	2046.000000
42.380001	-0.038442	-22.719316	-8.567464	-6.399200	-2.996676	-4.755975	0.000000	-10.000000	-0.266667	16.216667	137.500000	1023.000000	1023.000000	2046.000000
42.400002	-0.037861	-22.375927	-8.501740	-6.237375	-3.010031	-4.626783	0.000000	-10.000000	-0.300000	17.183334	142.833328	1023.000000	1023.000000	2046.000000
42.419998	-0.037364	-22.082399	-8.586631	-6.119483	-2.899236	-4.477048	0.000000	-10.000000	-0.308333	17.900002	148.500000	1023.000000	1023.000000	2046.000000
42.439999	-0.036503	-21.573475	-8.523891	-6.023235	-2.825692	-4.200657	0.000000	-10.000000	-0.333333	18.700001	154.500000	1023.000000	1023.000000	2046.000000
42.459999	-0.035589	-21.032904	-8.392501	-5.866808	-2.781215	-3.992378	0.000000	-10.000000	-0.333333	19.250000	160.500000	1023.000000	1023.000000	2046.000000
42.480000	-0.034579	-20.436295	-8.358088	-5.640096	-2.577344	-3.860767	0.000000	-10.000000	-0.358333	19.700001	166.833328	1023.000000	1023.000000	2046.000000
42.500000	-0.033259	-19.656031	-8.211773	-5.356294	-2.419353	-3.668610	0.000000	-10.000000	-0.350000	20.183334	173.166672	1023.000000	1023.000000	2046.000000
42.520000	-0.031825	-18.808434	-8.034780	-5.073567	-2.244685	-3.455402	0.000000	-10.000000	-0.350000	20.716667	179.833328	1023.000000	1023.000000	2046.000000
42.540001	-0.030144	-17.814913	-7.780911	-4.777103	-2.019026	-3.237873	0.000000	-10.000000	-0.350000	20.983334	186.500000	1023.000000	1023.000000	2046.000000
42.560001	-0.028542	-16.868477	-7.423729	-4.500665	-1.846965	-3.097118	0.000000	-10.000000	-0.358333	20.900000	193.500000	1023.000000	1023.000000	2046.000000
42.580002	-0.027021	-15.969160	-7.101655	-4.258433	-1.624463	-2.984610	0.000000	-10.000000	-0.366667	20.683334	200.500000	1023.000000	1023.000000	2046.000000
42.599998	-0.025423	-15.024841	-6.810668	-4.082348	-1.370935	-2.760891	0.000000	-10.000000	-0.375000	20.866667	207.500000	1023.000000	1023.000000	2046.000000
42.619999	-0.023785	-14.056936	-6.401214	-3.936655	-1.130275	-2.588793	0.000000	-10.000000	-0.383333	21.116667	214.500000	1023.000000	1023.000000	2046.000000
42.639999	-0.022301	-13.179828	-6.047667	-3.845365	-0.871042	-2.415754	0.000000	-10.000000	-0.391667	21.566666	221.500000	1023.000000	1023.000000	2046.000000
42.660000	-0.021088	-12.463119	-5.740451	-3.717207	-0.664416	-2.341045	0.000000	-10.000000	-0.400000	21.616667	228.666672	1023.000000	1023.000000	2046.000000
42.680000	-0.020042	-11.844656	-5.502367	-3.621273	-0.466842	-2.254174	0.000000	-10.000000	-0.400000	21.816668	235.833328	1023.000000	1023.000000	2046.000000
42.700001	-0.019275	-11.391235	-5.302205	-3.456413	-0.339572	-2.293046	0.000000	-10.000000	-0.408333	22.033335	243.166672	1023.000000	1023.000000	2046.000000
42.720001	-0.018533	-10.952785	-5.061538	-3.313036	-0.241475	-2.336735	0.000000	-10.000000	-0.441667	22.716667	250.500000	1023.000000	1023.000000	2046.000000
42.740002	-0.018009	-10.643594	-4.887561	-3.337602	-0.099718	-2.318713	0.000000	-10.000000	-0.450000	23.383333	258.000000	1023.000000	1023.000000	2046.000000
42.759998	-0.017497	-10.340793	-4.630011	-3.373275	-0.098119	-2.239387	0.000000	-10.000000	-0.450000	23.850000	265.500000	1023.000000	1023.000000	2046.000000
42.779999	-0.016832	-9.947604	-4.429915	-3.371207	-0.053257	-2.093226	0.000000	-10.000000	-0.433333	24.016666	273.166656	1023.000000	1023.000000	2046.000000
42.799999	-0.015726	-9.294028	-4.288401	-3.191766	0.138617	-1.952478	0.000000	-10.000000	-0.450000	24.116667	281.000000	1023.000000	1023.000000	2046.000000
42.820000	-0.014454	-8.542406	-4.089221	-2.916397	0.349689	-1.886477	0.000000	-10.000000	-0.458333	24.150002	289.333344	1023.000000	1023.000000	2046.000000
42.840000	-0.012795	-7.561714	-3.768006	-2.682948	0.606728	-1.717488	0.000000	-10.000000	-0.458333	24.250000	297.666656	1023.000000	1023.000000	2046.000000
42.860001	-0.011287	-6.670653	-3.480764	-2.387757	0.831399	-1.633532	0.000000	-10.000000	-0.458333	24.300001	306.000000	1023.000000	1023.000000	2046.000000
42.880001	-0.009665	-5.712087	-3.153847	-2.227452	1.059312	-1.390101	0.000000	-10.000000	-0.466667	24.566668	314.000000	1023.000000	1023.000000	2046.000000
42.900002	-0.008166	-4.826157	-2.832081	-2.035011	1.208077	-1.167141	0.000000	-10.000000	-0.475000	24.750000	322.000000	1023.000000	1023.000000	2046.000000
42.919998	-0.006461	-3.818414	-2.497658	-1.753619	1.374010	-0.941147	0.000000	-10.000000	-0.475000	24.966667	330.166656	1023.000000	1023.000000	2046.000000
42.939999	-0.004562	-2.696305	-2.213406	-1.451768	1.640301	-0.671431	0.000000	-10.000000	-0.483333	25.116667	338.500000	1023.000000	1023.000000	2046.000000
42.959999	-0.002640	-1.560251	-1.821355	-1.107274	1.899367	-0.530990	0.000000	-10.000000	-0.491667	25.183334	346.833344	1023.000000	1023.000000	2046.000000
42.980000	-0.000896	-0.529808	-1.440872	-0.811759	2.196420	-0.473597	0.000000	-10.000000	-0.500000	25.133333	355.333344	1023.000000	1023.000000	2046.000000
43.000000	0.000959	0.566886	-1.063800	-0.570838	2.463776	-0.262252	0.000000	-10.000000	-0.500000	25.016666	363.666656	1023.000000	1023.000000	2046.000000
43.020000	0.002614	1.544836	-0.685155	-0.451697	2.661248	0.020440	0.000000	-10.000000	-0.500000	25.066668	372.000000	1023.000000	1023.000000	2046.000000
43.040001	0.003947	2.332771	-0.316986	-0.232190	2.691640	0.190306	0.000000	-10.000000	-0.500000	25.016668	380.333344	1023.000000	1023.000000	2046.000000
43.060001	0.005442	3.216514	-0.085794	0.010201	2.926350	0.365758	0.000000	-10.000000	-0.500000	25.016668	388.666656	1023.000000	1023.000000	2046.000000
43.080002	0.007296	4.311899	0.242359	0.328408	3.195699	0.545434	0.000000	-10.000000	-0.491667	24.733334	397.166656	1023.000000	1023.000000	2046.000000
43.099998	0.008974	5.303913	0.562145	0.606125	3.446858	0.688786	0.000000	-10.000000	-0.475000	24.616667	405.500000	1023.000000	1023.000000	2046.000000
43.119999	0.010563	6.242631	0.847679	0.979437	3.622161	0.793354	0.000000	-10.000000	-0.466667	24.466667	413.833344	1023.000000	1023.000000	2046.000000
43.139999	0.011025	6.515965	0.895418	1.107179	3.645407	0.867961	0.000000	-10.000000	-0.466667	24.316668	422.000000	1023.000000	1023.000000	2046.000000
43.160000	0.011467	6.776741	0.962426	1.260048	3.600097	0.954170	0.000000	-10.000000	-0.483333	24.583334	430.000000	1023.000000	1023.000000	2046.000000
43.180000	0.011907	7.036885	1.150634	1.366378	3.530882	0.988991	0.000000	-10.000000	-0.491667	24.833334	438.000000	1023.000000	1023.000000	2046.000000
43.200001	0.012543	7.412898	1.382434	1.490248	3.546436	0.993780	0.000000	-10.000000	-0.516667	25.433334	446.333344	1023.000000	1023.000000	2046.000000
43.220001	0.013383	7.909381	1.643482	1.616303	3.654631	0.994965	0.000000	-10.000000	-0.516667	25.450001	454.666656	1023.000000	1023.000000	2046.000000
43.240002	0.013785	8.146963	1.876815	1.755233	3.719875	0.795040	0.000000	-10.000000	-0.508333	25.533335	463.333344	1023.000000	1023.000000	2046.000000
43.259998	0.013291	7.855148	1.934313	1.873505	3.556047	0.491283	0.000000	-10.000000	-0.466667	25.083334	471.666656	1023.000000	1023.000000	2046.000000
43.279999	0.012264	7.248304	1.845130	1.763882	3.236385	0.402908	0.000000	-10.000000	-0.425000	24.333334	480.333344	1023.000000	1023.000000	2046.000000
43.299999	0.011587	6.847948	1.860136	1.635767	2.888079	0.463966	0.000000	-10.000000	-0.400000	23.733334	488.500000	1023.000000	1023.000000	2046.000000
43.320000	0.011970	7.074358	1.885027	1.692395	2.925028	0.571908	0.000000	-10.000000	-0.408333	23.266668	496.500000	1023.000000	1023.000000	2046.000000
43.340000	0.012698	7.504357	1.952012	1.931817	3.071386	0.549142	0.000000	-10.000000	-0.425000	23.533335	504.166656	1023.000000	1023.000000	2046.000000
43.360001	0.013502	7.979903	2.052816	2.205818	3.156135	0.565135	0.000000	-10.000000	-0.441667	23.633333	512.000000	1023.000000	1023.000000	2046.000000
43.380001	0.014319	8.462677	2.055320	2.447495	3.263270	0.696592	0.000000	-10.000000	-0.433333	23.800001	520.000000	1023.000000	1023.000000	2046.000000
43.400002	0.015251	9.013089	2.150233	2.639512	3.322873	0.900470	0.000000	-10.000000	-0.433333	23.766666	528.000000	1023.000000	1023.000000	2046.000000
43.419998	0.016157	9.548850	2.270478	2.787351	3.337538	1.153484	0.000000	-10.000000	-0.416667	23.600000	536.000000	1023.000000	1023.000000	2046.000000
43.439999	0.017272	10.207556	2.471273	2.948076	3.340430	1.447776	0.000000	-10.000000	-0.416667	23.549999	544.000000	1023.000000	1023.000000	2046.000000
43.459999	0.018712	11.058799	2.646698	3.298520	3.491130	1.622452	0.000000	-10.000000	-0.416667	23.500000	551.833313	1023.000000	1023.000000	2046.000000
43.480000	0.020466	12.095515	2.869469	3.729816	3.749427	1.746803	0.000000	-10.000000	-0.425000	23.533333	557.000000	1023.000000	1023.000000	2046.000000
43.500000	0.022219	13.131544	3.269914	4.099849	3.948770	1.813012	0.000000	-10.000000	-0.408333	23.566668	564.666687	1023.000000	1023.000000	2046.000000
43.520000	0.023728	14.023171	3.507806	4.299148	4.226903	1.989315	0.000000	-10.000000	-0.416667	22.966667	572.500000	1023.000000	1023.000000	2046.000000
43.540001	0.025103	14.835703	3.856265	4.430242	4.294553	2.254643	0.000000	-10.000000	-0.416667	22.650000	582.833313	1023.000000	1023.000000	2046.000000
43.560001	0.026634	15.740786	4.237419	4.618395	4.468488	2.416483	0.000000	-10.000000	-0.433333	22.150000	590.500000	1023.000000	1023.000000	2046.000000
43.580002	0.028163	16.644327	4.667912	4.686698	4.625794	2.663925	0.000000	-10.000000	-0.416667	22.233334	598.000000	1023.000000	1023.000000	2046.000000
43.599998	0.029697	17.551144	5.053607	4.881668	4.888065	2.727804	0.000000	-10.000000	-0.408333	21.950001	605.500000	1023.000000	1023.000000	2046.000000
43.619999	0.030699	18.143095	5.346700	5.002692	5.116072	2.677632	0.000000	-10.000000	-0.416667	22.100000	612.833313	1023.000000	1023.000000	2046.000000
43.639999	0.031161	18.416319	5.529160	5.078199	5.185277	2.623682	0.000000	-10.000000	-0.425000	22.066668	620.166687	1023.000000	1023.000000	2046.000000
43.660000	0.031354	18.530298	5.658916	5.129282	5.160723	2.581378	0.000000	-10.000000	-0.425000	22.233334	627.500000	1023.000000	1023.000000	2046.000000
43.680000	0.031483	18.606289	5.727432	4.996935	5.166494	2.715427	0.000000	-10.000000	-0.408333	22.100000	634.833313	1023.000000	1023.000000	2046.000000
43.700001	0.031600	18.675812	5.870874	4.863261	5.082450	2.859227	0.000000	-10.000000	-0.408333	22.000000	642.333313	1023.000000	1023.000000	2046.000000
43.720001	0.032158	19.005220	6.048337	4.909193	5.085362	2.962328	0.000000	-10.000000	-0.408333	21.600000	649.666687	1023.000000	1023.000000	2046.000000
43.740002	0.033079	19.549540	6.243381	5.081400	5.222327	3.002432	0.000000	-10.000000	-0.408333	21.500000	657.000000	1023.000000	1023.000000	2046.000000
43.759998	0.034480	20.377951	6.492748	5.367892	5.447926	3.069384	0.000000	-10.000000	-0.391667	21.300001	664.166687	1023.000000	1023.000000	2046.000000
43.779999	0.036063	21.313435	6.765581	5.695333	5.710916	3.141605	0.000000	-10.000000	-0.391667	21.433334	671.333313	1023.000000	1023.000000	2046.000000
43.799999	0.037399	22.102991	6.980989	5.939705	5.901375	3.280922	0.000000	-10.000000	-0.391667	21.366667	678.500000	1023.000000	1023.000000	2046.000000
43.820000	0.038649	22.841757	7.286243	6.005157	5.932184	3.618173	0.000000	-10.000000	-0.383333	21.433334	685.666687	1023.000000	1023.000000	2046.000000
43.840000	0.040005	23.643040	7.597228	6.167887	6.027197	3.850726	0.000000	-10.000000	-0.383333	21.466667	692.833313	1023.000000	1023.000000	2046.000000
43.860001	0.041727	24.660398	7.863437	6.452739	6.344625	3.999599	0.000000	-10.000000	-0.383333	21.400000	700.000000	1023.000000	1023.000000	2046.000000
43.880001	0.043770	25.868315	8.310513	6.885762	6.687684	3.984358	0.000000	-10.000000	-0.383333	21.333334	707.166687	1023.000000	1023.000000	2046.000000
43.900002	0.045667	26.989157	8.788124	7.217092	6.931701	4.052239	0.000000	-10.000000	-0.375000	21.116667	714.333313	1023.000000	1023.000000	2046.000000
43.919998	0.047195	27.892035	9.151734	7.387204	7.047638	4.305459	0.000000	-10.000000	-0.358333	20.816668	721.500000	1023.000000	1023.000000	2046.000000
43.939999	0.048434	28.624290	9.461104	7.518550	7.091397	4.553239	0.000000	-10.000000	-0.358333	20.783335	728.500000	1023.000000	1023.000000	2046.000000
43.959999	0.049843	29.457163	9.757976	7.720698	7.202642	4.775847	0.000000	-10.000000	-0.341667	20.566668	735.333313	1023.000000	1023.000000	2046.000000
43.980000	0.051505	30.439674	9.968452	8.061879	7.551508	4.857834	0.000000	-10.000000	-0.341667	20.500000	742.166687	1023.000000	1023.000000	2046.000000
44.000000	0.053040	31.346418	10.247359	8.420310	7.771037	4.907713	0.000000	-10.000000	-0.341667	20.266666	749.000000	1023.000000	1023.000000	2046.000000
44.020000	0.054223	32.045574	10.476288	8.720218	7.780136	5.068935	0.000000	-10.000000	-0.333333	19.850000	755.833313	1023.000000	1023.000000	2046.000000
44.040001	0.054039	31.937000	10.447531	8.748840	7.610752	5.129877	0.000000	-10.000000	-0.316667	19.566668	762.666687	1023.000000	1023.000000	2046.000000
44.060001	0.054165	32.011509	10.449124	8.924992	7.467165	5.170228	0.000000	-10.000000	-0.308333	19.266666	769.166687	1023.000000	1023.000000	2046.000000
44.080002	0.054484	32.199799	10.515243	9.154005	7.525898	5.004653	0.000000	-10.000000	-0.308333	19.299999	775.666687	1023.000000	1023.000000	2046.000000
44.099998	0.054926	32.461391	10.681619	9.328337	7.645313	4.806123	0.000000	-10.000000	-0.308333	19.183334	782.000000	1023.000000	1023.000000	2046.000000
44.119999	0.055102	32.565205	10.894848	9.361005	7.670699	4.638650	0.000000	-10.000000	-0.291667	18.916668	788.500000	1023.000000	1023.000000	2046.000000
44.139999	0.054607	32.272633	11.002518	9.258316	7.480090	4.531709	0.000000	-10.000000	-0.266667	18.516668	795.000000	1023.000000	1023.000000	2046.000000
44.160000	0.053307	31.504650	10.988529	9.153987	7.028728	4.333405	0.000000	-10.000000	-0.225000	17.650002	801.333313	1023.000000	1023.000000	2046.000000
44.180000	0.052022	30.744831	10.850403	9.025227	6.660693	4.208510	0.000000	-10.000000	-0.216667	16.683334	807.333313	1023.000000	1023.000000	2046.000000
44.200001	0.051707	30.558714	10.771369	9.081072	6.625621	4.080652	0.000000	-10.000000	-0.216667	15.883334	813.000000	1023.000000	1023.000000	2046.000000
44.220001	0.052125	30.806068	10.839481	9.325933	6.706240	3.934414	0.000000	-10.000000	-0.241667	15.650001	818.333313	1023.000000	1023.000000	2046.000000
44.240002	0.052535	31.048157	10.936514	9.507176	6.652840	3.951625	0.000000	-10.000000	-0.241667	15.866667	823.500000	1023.000000	1023.000000	2046.000000
44.259998	0.052698	31.144428	10.960248	9.557747	6.492141	4.134292	0.000000	-10.000000	-0.258333	16.066668	828.833313	1023.000000	1023.000000	2046.000000
44.279999	0.053172	31.424582	10.951081	9.726920	6.426871	4.319709	0.000000	-10.000000	-0.266667	16.300001	834.166687	1023.000000	1023.000000	2046.000000
44.299999	0.054239	32.054993	10.846140	10.128852	6.646986	4.433016	0.000000	-10.000000	-0.275000	16.316668	839.666687	1023.000000	1023.000000	2046.000000
44.320000	0.055427	32.757473	10.928979	10.616759	6.789053	4.422680	0.000000	-10.000000	-0.266667	16.166668	845.000000	1023.000000	1023.000000	2046.000000
44.340000	0.056191	33.209160	11.129934	10.813686	6.689817	4.575722	0.000000	-10.000000	-0.258333	15.750000	850.500000	1023.000000	1023.000000	2046.000000
44.360001	0.056606	33.454086	11.139260	10.887328	6.653330	4.774166	0.000000	-10.000000	-0.241667	15.350000	855.833313	1023.000000	1023.000000	2046.000000
44.380001	0.057669	34.082409	11.228793	11.027579	6.752698	5.073340	0.000000	-10.000000	-0.225000	15.083334	861.000000	1023.000000	1023.000000	2046.000000
44.400002	0.059223	35.000755	11.401265	11.382194	7.048228	5.169069	0.000000	-10.000000	-0.208333	14.733334	866.000000	1023.000000	1023.000000	2046.000000
44.419998	0.060919	36.003151	11.714875	11.744367	7.290204	5.253704	0.000000	-10.000000	-0.208333	14.516667	871.000000	1023.000000	1023.000000	2046.000000
44.439999	0.062379	36.866032	12.106224	12.026666	7.401350	5.331791	0.000000	-10.000000	-0.216667	14.566667	876.000000	1023.000000	1023.000000	2046.000000
44.459999	0.063785	37.697147	12.467897	12.168239	7.560701	5.500309	0.000000	-10.000000	-0.225000	14.666667	880.833313	1023.000000	1023.000000	2046.000000
44.480000	0.064677	38.224213	12.791105	12.099678	7.683572	5.649858	0.000000	-10.000000	-0.225000	14.650000	884.000000	1023.000000	1023.000000	2046.000000
44.500000	0.065908	38.951790	13.133929	12.164169	7.925344	5.728346	0.000000	-10.000000	-0.225000	14.683333	888.833313	1023.000000	1023.000000	2046.000000
44.520000	0.066670	39.401855	13.312600	12.233356	8.182555	5.673344	0.000000	-10.000000	-0.233333	14.916667	893.833313	1023.000000	1023.000000	2046.000000
44.540001	0.066800	39.478642	13.561704	12.214420	8.087512	5.615005	0.000000	-10.000000	-0.258333	15.450001	900.500000	1023.000000	1023.000000	2046.000000
44.560001	0.066554	39.333511	13.662943	12.096062	7.952771	5.621738	0.000000	-10.000000	-0.275000	15.750001	905.666687	1023.000000	1023.000000	2046.000000
44.580002	0.066221	39.136616	13.688141	11.903440	7.868580	5.676456	0.000000	-10.000000	-0.291667	16.216667	911.000000	1023.000000	1023.000000	2046.000000
44.599998	0.066312	39.190392	13.731041	11.913444	7.916649	5.629257	0.000000	-10.000000	-0.283333	16.300001	916.333313	1023.000000	1023.000000	2046.000000
44.619999	0.067263	39.752171	13.874914	12.078231	8.135845	5.663180	0.000000	-10.000000	-0.275000	16.400002	921.833313	1023.000000	1023.000000	2046.000000
44.639999	0.068170	40.288502	14.165551	12.293720	8.197836	5.631396	0.000000	-10.000000	-0.258333	16.250000	927.166687	1023.000000	1023.000000	2046.000000
44.660000	0.069114	40.846565	14.463846	12.460876	8.191628	5.730217	0.000000	-10.000000	-0.258333	16.133333	932.833313	1023.000000	1023.000000	2046.000000
44.680000	0.070104	41.431664	14.607687	12.573385	8.285082	5.965508	0.000000	-10.000000	-0.266667	16.016666	938.166687	1023.000000	1023.000000	2046.000000
44.700001	0.071319	42.149288	14.814157	12.748874	8.428667	6.157592	0.000000	-10.000000	-0.275000	16.200001	943.666687	1023.000000	1023.000000	2046.000000
44.720001	0.073204	43.263641	15.119735	13.098699	8.721736	6.323471	0.000000	-10.000000	-0.283333	16.516666	949.000000	1023.000000	1023.000000	2046.000000
44.740002	0.075337	44.524399	15.565335	13.462356	8.973677	6.523031	0.000000	-10.000000	-0.275000	17.183332	954.500000	1023.000000	1023.000000	2046.000000
44.759998	0.077347	45.712330	16.094168	13.785070	9.139174	6.693917	0.000000	-10.000000	-0.283333	17.783333	960.000000	1023.000000	1023.000000	2046.000000
44.779999	0.079147	46.775829	16.507971	14.067573	9.265969	6.934319	0.000000	-10.000000	-0.283333	18.283333	965.666687	1023.000000	1023.000000	2046.000000
44.799999	0.080648	47.662682	16.688337	14.249927	9.509552	7.214866	0.000000	-10.000000	-0.291667	18.450001	971.833313	1023.000000	1023.000000	2046.000000
44.820000	0.082318	48.649837	16.902746	14.572716	9.728826	7.445548	0.000000	-10.000000	-0.283333	18.266666	978.166687	1023.000000	1023.000000	2046.000000
44.840000	0.083712	49.473686	17.142015	14.826471	9.857441	7.647760	0.000000	-10.000000	-0.266667	18.133333	984.500000	1023.000000	1023.000000	2046.000000
44.860001	0.084968	50.215881	17.357054	15.200562	9.902843	7.755424	0.000000	-10.000000	-0.258333	17.900000	990.500000	1023.000000	1023.000000	2046.000000
44.880001	0.085233	50.372746	17.463013	15.426793	9.767714	7.715225	0.000000	-10.000000	-0.250000	17.733334	996.500000	1023.000000	1023.000000	2046.000000
44.900002	0.085342	50.436974	17.491253	15.619766	9.663973	7.661979	0.000000	-10.000000	-0.250000	17.383333	1002.500000	1023.000000	1023.000000	2046.000000
44.919998	0.085225	50.368164	17.501865	15.668077	9.608392	7.589830	0.000000	-10.000000	-0.241667	17.100000	1008.166687	1023.000000	1023.000000	2046.000000
44.939999	0.085261	50.389099	17.585306	15.678519	9.608307	7.516967	0.000000	-10.000000	-0.241667	16.750000	1013.833313	1023.000000	1023.000000	2046.000000
44.959999	0.085478	50.517334	17.678595	15.672424	9.625661	7.540654	0.000000	-10.000000	-0.241667	16.383333	1019.500000	1023.000000	1023.000000	2046.000000
44.980000	0.085199	50.352734	17.707224	15.717916	9.513854	7.413738	0.000000	-10.000000	-0.233333	15.533334	1025.166626	1023.000000	1023.000000	2046.000000
45.000000	0.084225	49.776733	17.707165	15.749160	9.177180	7.143227	0.000000	-10.000000	-0.200000	14.133334	1030.500000	1023.000000	1023.000000	2046.000000
45.020000	0.082862	48.971363	17.630028	15.678663	8.773668	6.889005	0.000000	-10.000000	-0.158333	12.633334	1035.333374	1023.000000	1023.000000	2046.000000
45.040001	0.081861	48.380100	17.527000	15.581504	8.558041	6.713555	0.000000	-10.000000	-0.125000	11.183333	1039.833374	1023.000000	1023.000000	2046.000000
45.060001	0.081312	48.055553	17.334736	15.525056	8.577229	6.618530	0.000000	-10.000000	-0.108333	10.450000	1043.833374	1023.000000	1023.000000	2046.000000
45.080002	0.081448	48.135700	17.294498	15.611898	8.572371	6.656934	0.000000	-10.000000	-0.100000	9.816667	1047.500000	1023.000000	1023.000000	2046.000000
45.099998	0.081710	48.290352	17.245224	15.780749	8.544689	6.719690	0.000000	-10.000000	-0.100000	9.616667	1049.833374	1023.000000	1023.000000	2046.000000
45.119999	0.081923	48.416546	17.173611	15.973033	8.477028	6.792874	0.000000	-10.000000	-0.091667	8.583333	1053.000000	1023.000000	1023.000000	2046.000000
45.139999	0.082240	48.603935	17.228445	16.159506	8.369088	6.846893	0.000000	-10.000000	-0.083333	7.716667	1055.000000	1023.000000	1023.000000	2046.000000
45.160000	0.082576	48.802677	17.116924	16.296692	8.439975	6.949088	0.000000	-10.000000	-0.066667	5.633333	1058.500000	1023.000000	1023.000000	2046.000000
45.180000	0.082826	48.950123	16.924982	16.435991	8.612020	6.977129	0.000000	-10.000000	-0.058333	4.416667	1060.000000	1023.000000	1023.000000	2046.000000
45.200001	0.083071	49.094990	16.939112	16.526756	8.581206	7.047917	0.000000	-10.000000	-0.050000	2.133333	1062.000000	1023.000000	1023.000000	2046.000000
45.220001	0.083481	49.337257	16.984322	16.575006	8.608937	7.168993	0.000000	-10.000000	-0.050000	1.066667	1062.500000	1023.000000	1023.000000	2046.000000
45.240002	0.084243	49.787426	17.145700	16.657936	8.701108	7.282681	0.000000	-10.000000	-0.041667	-0.316667	1063.000000	1023.000000	1023.000000	2046.000000
45.259998	0.085045	50.261314	17.394407	16.788773	8.727773	7.350361	0.000000	-10.000000	-0.033333	-0.633333	1063.000000	1023.000000	1023.000000	2046.000000
45.279999	0.085734	50.668816	17.471455	16.893950	8.903759	7.399650	0.000000	-10.000000	-0.033333	-1.350000	1063.000000	1023.000000	1023.000000	2046.000000
45.299999	0.086300	51.003098	17.510309	16.920757	9.150257	7.421775	0.000000	-10.000000	-0.041667	-1.766667	1063.000000	1023.000000	1023.000000	2046.000000
45.320000	0.087004	51.419205	17.773811	16.881933	9.309855	7.453607	0.000000	-10.000000	-0.050000	-2.300000	1063.000000	1023.000000	1023.000000	2046.000000
45.340000	0.086823	51.312248	17.944481	16.640612	9.305346	7.421807	0.000000	-10.000000	-0.050000	-2.433333	1063.000000	1023.000000	1023.000000	2046.000000
45.360001	0.086206	50.947559	17.959465	16.419399	9.290841	7.277852	0.000000	-10.000000	-0.058333	-2.750000	1063.000000	1023.000000	1023.000000	2046.000000
45.380001	0.085269	50.393913	17.955093	16.201662	9.095879	7.141278	0.000000	-10.000000	-0.058333	-2.933333	1063.000000	1023.000000	1023.000000	2046.000000
45.400002	0.084433	49.899822	17.874832	16.016655	9.012499	6.995835	0.000000	-10.000000	-0.058333	-3.116667	1063.000000	1023.000000	1023.000000	2046.000000
45.419998	0.083463	49.326431	17.762613	15.780374	8.901937	6.881507	0.000000	-10.000000	-0.041667	-3.316667	1063.000000	1023.000000	1023.000000	2046.000000
45.439999	0.082549	48.786373	17.582811	15.559496	8.884530	6.759536	0.000000	-10.000000	-0.033333	-3.533333	1063.000000	1023.000000	1023.000000	2046.000000
45.459999	0.082018	48.472515	17.409456	15.434971	8.906831	6.721258	0.000000	-10.000000	-0.025000	-4.483334	1063.000000	1023.000000	1023.000000	2046.000000
45.480000	0.081662	48.262222	17.405905	15.319913	8.800327	6.736076	0.000000	-10.000000	-0.025000	-5.216667	1063.000000	1023.000000	1023.000000	2046.000000
45.500000	0.081679	48.272018	17.363369	15.319056	8.810863	6.778730	0.000000	-10.000000	-0.016667	-6.183333	1063.000000	1023.000000	1023.000000	2046.000000
45.520000	0.082098	48.520016	17.451849	15.432757	8.813091	6.822319	0.000000	-10.000000	-0.008333	-6.733334	1063.000000	1023.000000	1023.000000	2046.000000
45.540001	0.082698	48.874237	17.536585	15.578795	8.922686	6.836172	0.000000	-10.000000	0.000000	-7.283333	1063.000000	1023.000000	1023.000000	2046.000000
45.560001	0.083362	49.266659	17.571999	15.719116	9.139790	6.835755	0.000000	-10.000000	-0.008333	-7.533333	1059.666626	1023.000000	1023.000000	2046.000000
45.580002	0.084105	49.706253	17.728464	15.755566	9.241508	6.980713	0.000000	-10.000000	-0.008333	-7.183333	1050.833374	1023.000000	1023.000000	2046.000000
45.599998	0.084975	50.220367	17.888773	15.849890	9.343675	7.138031	0.000000	-10.000000	-0.008333	-6.833333	1042.000000	1023.000000	1023.000000	2046.000000
45.619999	0.085724	50.663136	18.001041	15.865935	9.416865	7.379293	0.000000	-10.000000	-0.016667	-6.666667	1035.833374	1023.000000	1023.000000	2046.000000
45.639999	0.086264	50.981968	18.034134	15.980841	9.506053	7.460940	0.000000	-10.000000	-0.033333	-6.783333	1035.166626	1023.000000	1023.000000	2046.000000
45.660000	0.086196	50.942074	18.015524	16.017614	9.443672	7.465264	0.000000	-10.000000	-0.025000	-7.150000	1033.666626	1023.000000	1023.000000	2046.000000
45.680000	0.085723	50.662380	17.775936	16.142252	9.451959	7.292235	0.000000	-10.000000	-0.008333	-8.416667	1029.833374	1023.000000	1023.000000	2046.000000
45.700001	0.084441	49.904461	17.443659	15.978286	9.314087	7.168429	0.000000	-10.000000	0.008333	-9.683333	1026.000000	1023.000000	1023.000000	2046.000000
45.720001	0.083020	49.064976	17.210857	15.806332	9.047052	7.000736	0.000000	-10.000000	0.000000	-10.700000	1023.000000	1023.000000	1023.000000	2046.000000
45.740002	0.082034	48.482353	17.065025	15.628091	8.917045	6.872192	0.000000	-10.000000	0.008333	-10.800000	1020.666687	1023.000000	1023.000000	2046.000000
45.759998	0.081210	47.994904	17.091799	15.449846	8.784169	6.669091	0.000000	-10.000000	0.016667	-10.900000	1018.333313	1023.000000	1023.000000	2046.000000
45.779999	0.080257	47.431595	16.980330	15.267881	8.703472	6.479913	0.000000	-10.000000	0.025000	-11.116667	1014.666687	1023.000000	1023.000000	2046.000000
45.799999	0.078927	46.646095	16.778124	15.026715	8.566355	6.274900	0.000000	-10.000000	0.033333	-11.566667	1012.000000	1023.000000	1023.000000	2046.000000
45.820000	0.076963	45.484962	16.493826	14.697278	8.263119	6.030741	0.000000	-10.000000	0.058333	-13.083334	1006.500000	1023.000000	1023.000000	2046.000000
45.840000	0.074645	44.115120	16.131474	14.370331	7.878210	5.735106	0.000000	-10.000000	0.083333	-14.483334	1002.333313	1023.000000	1023.000000	2046.000000
45.860001	0.072885	43.074863	15.930783	14.173347	7.503225	5.467510	0.000000	-10.000000	0.100000	-15.700000	997.833313	1023.000000	1023.000000	2046.000000
45.880001	0.071552	42.286957	15.619331	14.046295	7.363451	5.257879	0.000000	-10.000000	0.116667	-15.883333	994.333313	1023.000000	1023.000000	2046.000000
45.900002	0.070367	41.586620	15.258047	13.937238	7.276946	5.114391	0.000000	-10.000000	0.133333	-15.983334	989.000000	1023.000000	1023.000000	2046.000000
45.919998	0.069199	40.896473	14.957355	13.769596	7.101922	5.067601	0.000000	-10.000000	0.150000	-15.983334	981.833313	1023.000000	1023.000000	2046.000000
45.939999	0.068332	40.384148	14.668372	13.656360	6.953281	5.106136	0.000000	-10.000000	0.150000	-15.950000	976.500000	1023.000000	1023.000000	2046.000000
45.959999	0.067626	39.966972	14.390491	13.576735	6.841380	5.158369	0.000000	-10.000000	0.133333	-16.016666	971.166687	1023.000000	1023.000000	2046.000000
45.980000	0.067121	39.668449	14.150005	13.608686	6.814913	5.094844	0.000000	-10.000000	0.141667	-16.516666	965.666687	1023.000000	1023.000000	2046.000000
46.000000	0.066575	39.345722	13.977166	13.664179	6.723759	4.980617	0.000000	-10.000000	0.150000	-17.183334	958.166687	1023.000000	1023.000000	2046.000000
46.020000	0.065800	38.888042	13.670920	13.630159	6.707771	4.879191	0.000000	-10.000000	0.175000	-17.833334	952.500000	1023.000000	1023.000000	2046.000000
46.040001	0.065033	38.434395	13.422577	13.443724	6.654544	4.913550	0.000000	-10.000000	0.183333	-18.266666	948.500000	1023.000000	1023.000000	2046.000000
46.060001	0.064665	38.216747	13.303658	13.239862	6.656909	5.016318	0.000000	-10.000000	0.191667	-18.700001	944.500000	1023.000000	1023.000000	2046.000000
46.080002	0.064395	38.057682	13.225539	13.104825	6.620895	5.106421	0.000000	-10.000000	0.208333	-19.433334	938.500000	1023.000000	1023.000000	2046.000000
46.099998	0.064212	37.949223	13.197405	13.091287	6.611238	5.049292	0.000000	-10.000000	0.225000	-20.116667	932.166687	1023.000000	1023.000000	2046.000000
46.119999	0.064066	37.863098	13.099375	13.099988	6.713048	4.950687	0.000000	-10.000000	0.241667	-20.766666	925.500000	1023.000000	1023.000000	2046.000000
46.139999	0.063737	37.668865	13.046206	13.037053	6.758993	4.826615	0.000000	-10.000000	0.275000	-21.416666	918.500000	1023.000000	1023.000000	2046.000000
46.160000	0.062612	37.003490	12.861167	12.784728	6.739105	4.618492	0.000000	-10.000000	0.308333	-21.716667	911.333313	1023.000000	1023.000000	2046.000000
46.180000	0.060874	35.976429	12.599298	12.350152	6.619878	4.407101	0.000000	-10.000000	0.333333	-22.150000	904.166687	1023.000000	1023.000000	2046.000000
46.200001	0.059048	34.897076	12.347384	11.856372	6.385009	4.308311	0.000000	-10.000000	0.333333	-22.300001	896.666687	1023.000000	1023.000000	2046.000000
46.220001	0.057132	33.765095	12.035679	11.386565	6.209136	4.133716	0.000000	-10.000000	0.316667	-22.633333	889.333313	1023.000000	1023.000000	2046.000000
46.240002	0.055347	32.709843	11.837253	10.979868	5.956249	3.936475	0.000000	-10.000000	0.316667	-22.483334	881.666687	1023.000000	1023.000000	2046.000000
46.259998	0.053919	31.865971	11.582502	10.759953	5.826779	3.696738	0.000000	-10.000000	0.308333	-22.516666	874.333313	1023.000000	1023.000000	2046.000000
46.279999	0.052653	31.117800	11.383154	10.624892	5.662278	3.447475	0.000000	-10.000000	0.325000	-22.583334	866.666687	1023.000000	1023.000000	2046.000000
46.299999	0.051253	30.290550	11.048420	10.449222	5.570160	3.222749	0.000000	-10.000000	0.333333	-22.966667	859.166687	1023.000000	1023.000000	2046.000000
46.320000	0.049899	29.490330	10.597674	10.155657	5.596965	3.140034	0.000000	-10.000000	0.350000	-23.283333	851.500000	1023.000000	1023.000000	2046.000000
46.340000	0.048972	28.942623	10.432051	9.906884	5.417670	3.186019	0.000000	-10.000000	0.350000	-23.549999	843.833313	1023.000000	1023.000000	2046.000000
46.360001	0.048262	28.522829	10.253447	9.728764	5.333630	3.206990	0.000000	-10.000000	0.350000	-23.833334	836.000000	1023.000000	1023.000000	2046.000000
46.380001	0.048027	28.384161	10.131876	9.796017	5.343838	3.112430	0.000000	-10.000000	0.350000	-23.983334	828.000000	1023.000000	1023.000000	2046.000000
46.400002	0.047934	28.328882	10.097875	9.939130	5.341053	2.950826	0.000000	-10.000000	0.366667	-24.183334	820.000000	1023.000000	1023.000000	2046.000000
46.419998	0.047581	28.120197	9.944241	9.931786	5.381419	2.862753	0.000000	-10.000000	0.383333	-24.350000	812.000000	1023.000000	1023.000000	2046.000000
46.439999	0.047246	27.922287	9.682086	9.807938	5.497608	2.934654	0.000000	-10.000000	0.400000	-24.566668	803.666687	1023.000000	1023.000000	2046.000000
46.459999	0.046810	27.664921	9.480311	9.609473	5.482724	3.092411	0.000000	-10.000000	0.383333	-24.600000	795.333313	1023.000000	1023.000000	2046.000000
46.480000	0.046120	27.257120	9.288145	9.438693	5.387476	3.142807	0.000000	-10.000000	0.383333	-24.383333	787.000000	1023.000000	1023.000000	2046.000000
46.500000	0.045016	26.604626	9.026840	9.303299	5.174843	3.099644	0.000000	-10.000000	0.366667	-24.416668	779.000000	1023.000000	1023.000000	2046.000000
46.520000	0.043826	25.901318	8.737094	9.337294	4.999847	2.827083	0.000000	-10.000000	0.383333	-24.616667	771.000000	1023.000000	1023.000000	2046.000000
46.540001	0.041946	24.790121	8.312658	9.291102	4.774201	2.412159	0.000000	-10.000000	0.391667	-25.050001	762.666687	1023.000000	1023.000000	2046.000000
46.560001	0.039913	23.588495	7.816017	9.066128	4.630743	2.075608	0.000000	-10.000000	0.425000	-25.316668	754.333313	1023.000000	1023.000000	2046.000000
46.580002	0.037827	22.355944	7.387256	8.573174	4.480662	1.914853	0.000000	-10.000000	0.433333	-25.516666	745.666687	1023.000000	1023.000000	2046.000000
46.599998	0.036094	21.331684	7.192785	8.015972	4.303184	1.819743	0.000000	-10.000000	0.441667	-25.466667	737.333313	1023.000000	1023.000000	2046.000000
46.619999	0.034707	20.511721	7.074939	7.554872	4.148672	1.733238	0.000000	-10.000000	0.441667	-25.433334	728.666687	1023.000000	1023.000000	2046.000000
46.639999	0.033558	19.832548	6.990326	7.307485	4.002392	1.532346	0.000000	-10.000000	0.450000	-25.550001	720.333313	1023.000000	1023.000000	2046.000000
46.660000	0.031986	18.903788	6.720012	7.187295	3.822865	1.173618	0.000000	-10.000000	0.450000	-25.933334	711.666687	1023.000000	1023.000000	2046.000000
46.680000	0.029665	17.531803	6.339175	7.039363	3.453403	0.699861	0.000000	-10.000000	0.450000	-26.250000	703.166687	1023.000000	1023.000000	2046.000000
46.700001	0.027133	16.035370	5.847475	6.766443	3.076154	0.345297	0.000000	-10.000000	0.458333	-26.466667	691.333313	1023.000000	1023.000000	2046.000000
46.720001	0.025021	14.787498	5.382085	6.455075	2.785578	0.164759	0.000000	-10.000000	0.466667	-26.600000	682.500000	1023.000000	1023.000000	2046.000000
46.740002	0.023329	13.787583	5.022378	6.184981	2.458739	0.121484	0.000000	-10.000000	0.466667	-26.700001	673.500000	1023.000000	1023.000000	2046.000000
46.759998	0.021819	12.895152	4.642994	5.985268	2.175929	0.090961	0.000000	-10.000000	0.458333	-26.750000	667.500000	1023.000000	1023.000000	2046.000000
46.779999	0.020647	12.202423	4.269605	6.125394	1.959899	-0.152475	0.000000	-10.000000	0.458333	-26.666668	658.666687	1023.000000	1023.000000	2046.000000
46.799999	0.019593	11.579508	3.918843	6.160663	1.797362	-0.297360	0.000000	-10.000000	0.475000	-26.733334	649.833313	1023.000000	1023.000000	2046.000000
46.820000	0.018351	10.845304	3.444259	6.061713	1.747671	-0.408339	0.000000	-10.000000	0.475000	-26.716667	641.000000	1023.000000	1023.000000	2046.000000
46.840000	0.017159	10.141085	3.097947	5.767285	1.631941	-0.356089	0.000000	-10.000000	0.475000	-26.900000	632.000000	1023.000000	1023.000000	2046.000000
46.860001	0.016210	9.579865	2.886043	5.518458	1.451053	-0.275689	0.000000	-10.000000	0.458333	-27.000000	623.000000	1023.000000	1023.000000	2046.000000
46.880001	0.015349	9.071104	2.681039	5.417941	1.271249	-0.299125	0.000000	-10.000000	0.483333	-26.950001	614.000000	1023.000000	1023.000000	2046.000000
46.900002	0.015042	8.890065	2.571385	5.370634	1.272743	-0.324697	0.000000	-10.000000	0.483333	-26.816668	605.000000	1023.000000	1023.000000	2046.000000
46.919998	0.014441	8.534765	2.415086	5.330060	1.258405	-0.468787	0.000000	-10.000000	0.500000	-26.716667	596.000000	1023.000000	1023.000000	2046.000000
46.939999	0.013585	8.028464	2.082334	5.162941	1.346833	-0.563643	0.000000	-10.000000	0.491667	-26.933334	587.000000	1023.000000	1023.000000	2046.000000
46.959999	0.012707	7.509716	1.870938	4.823662	1.280676	-0.465561	0.000000	-10.000000	0.500000	-26.950001	578.000000	1023.000000	1023.000000	2046.000000
46.980000	0.012019	7.102966	1.753317	4.608499	1.149955	-0.408805	0.000000	-10.000000	0.500000	-26.833334	569.000000	1023.000000	1023.000000	2046.000000
47.000000	0.011197	6.617214	1.585769	4.546466	1.081677	-0.596698	0.000000	-10.000000	0.483333	-26.500000	560.000000	1023.000000	1023.000000	2046.000000
47.020000	0.009957	5.884440	1.350945	4.385724	0.980770	-0.832999	0.000000	-10.000000	0.475000	-26.583334	551.166687	1023.000000	1023.000000	2046.000000
47.040001	0.008231	4.864676	1.040283	4.060347	0.850166	-1.086118	0.000000	-10.000000	0.466667	-26.400000	542.333313	1023.000000	1023.000000	2046.000000
47.060001	0.006154	3.637204	0.641627	3.514326	0.760742	-1.279492	0.000000	-10.000000	0.475000	-26.683334	533.666687	1023.000000	1023.000000	2046.000000
47.080002	0.004257	2.515656	0.459481	2.967844	0.438206	-1.349875	0.000000	-10.000000	0.475000	-26.600000	524.833313	1023.000000	1023.000000	2046.000000
47.099998	0.002357	1.392999	0.202194	2.559021	0.153101	-1.521318	0.000000	-10.000000	0.466667	-26.766666	516.000000	1023.000000	1023.000000	2046.000000
47.119999	0.000878	0.518670	-0.136164	2.394514	0.021872	-1.761551	0.000000	-10.000000	0.466667	-26.533333	507.000000	1023.000000	1023.000000	2046.000000
47.139999	-0.000499	-0.295014	-0.491040	2.249614	-0.075216	-1.978372	0.000000	-10.000000	0.458333	-26.450001	498.000000	1023.000000	1023.000000	2046.000000
47.160000	-0.001848	-1.092044	-0.859710	2.005048	-0.124737	-2.112646	0.000000	-10.000000	0.458333	-26.333334	489.166656	1023.000000	1023.000000	2046.000000
47.180000	-0.003255	-1.923759	-1.181376	1.708712	-0.256566	-2.194529	0.000000	-10.000000	0.458333	-26.383333	480.333344	1023.000000	1023.000000	2046.000000
47.200001	-0.004380	-2.588387	-1.396769	1.402709	-0.442926	-2.151401	0.000000	-10.000000	0.458333	-26.416668	471.666656	1023.000000	1023.000000	2046.000000
47.220001	-0.005252	-3.103660	-1.646084	1.221255	-0.545138	-2.133693	0.000000	-10.000000	0.458333	-26.466667	462.833344	1023.000000	1023.000000	2046.000000
47.240002	-0.006021	-3.558462	-1.917495	1.178891	-0.605611	-2.214246	0.000000	-10.000000	0.450000	-26.350000	454.000000	1023.000000	1023.000000	2046.000000
47.259998	-0.006602	-3.901496	-2.184720	1.230312	-0.606020	-2.341068	0.000000	-10.000000	0.450000	-26.266666	445.166656	1023.000000	1023.000000	2046.000000
47.279999	-0.007362	-4.350943	-2.439748	1.150737	-0.614950	-2.446981	0.000000	-10.000000	0.450000	-25.983334	436.500000	1023.000000	1023.000000	2046.000000
47.299999	-0.008067	-4.767846	-2.647645	0.950952	-0.649107	-2.422045	0.000000	-10.000000	0.450000	-25.766668	427.833344	1023.000000	1023.000000	2046.000000
47.320000	-0.008307	-4.909445	-2.718494	0.795426	-0.647643	-2.338734	0.000000	-10.000000	0.441667	-25.666668	419.166656	1023.000000	1023.000000	2046.000000
47.340000	-0.008402	-4.965845	-2.700918	0.710784	-0.737465	-2.238246	0.000000	-10.000000	0.441667	-25.716667	410.500000	1023.000000	1023.000000	2046.000000
47.360001	-0.008449	-4.993550	-2.815768	0.785369	-0.699152	-2.263998	0.000000	-10.000000	0.441667	-25.766666	401.833344	1023.000000	1023.000000	2046.000000
47.380001	-0.008480	-5.011652	-2.975461	0.858451	-0.604469	-2.290173	0.000000	-10.000000	0.450000	-25.716667	393.333344	1023.000000	1023.000000	2046.000000
47.400002	-0.008673	-5.125856	-3.168418	0.838612	-0.496729	-2.299320	0.000000	-10.000000	0.450000	-25.733334	384.666656	1023.000000	1023.000000	2046.000000
47.419998	-0.009379	-5.543237	-3.357101	0.556443	-0.608281	-2.134299	0.000000	-10.000000	0.458333	-25.733334	376.166656	1023.000000	1023.000000	2046.000000
47.439999	-0.010087	-5.961296	-3.463683	0.446982	-0.856219	-2.088377	0.000000	-10.000000	0.458333	-25.700001	367.500000	1023.000000	1023.000000	2046.000000
47.459999	-0.011756	-6.947864	-3.885731	0.342818	-1.075010	-2.329941	0.000000	-10.000000	0.458333	-25.766666	359.000000	1023.000000	1023.000000	2046.000000
47.480000	-0.013357	-7.893828	-4.211767	0.295928	-1.299782	-2.678208	0.000000	-10.000000	0.450000	-25.900000	350.500000	1023.000000	1023.000000	2046.000000
47.500000	-0.014786	-8.738806	-4.475695	0.108943	-1.412228	-2.959827	0.000000	-10.000000	0.450000	-25.966667	341.833344	1023.000000	1023.000000	2046.000000
47.520000	-0.016069	-9.496623	-4.645843	-0.216280	-1.466248	-3.168252	0.000000	-10.000000	0.450000	-25.800001	333.166656	1023.000000	1023.000000	2046.000000
47.540001	-0.017336	-10.245308	-4.708158	-0.691238	-1.530102	-3.315810	0.000000	-10.000000	0.450000	-25.650000	324.500000	1023.000000	1023.000000	2046.000000
47.560001	-0.018318	-10.825972	-4.689869	-1.153960	-1.625570	-3.356572	0.000000	-10.000000	0.450000	-25.616667	316.000000	1023.000000	1023.000000	2046.000000
47.580002	-0.019531	-11.542966	-4.759565	-1.519194	-1.816779	-3.447427	0.000000	-10.000000	0.441667	-25.566668	307.500000	1023.000000	1023.000000	2046.000000
47.599998	-0.020862	-12.329570	-4.946720	-1.643000	-2.030955	-3.708896	0.000000	-10.000000	0.441667	-25.533335	298.833344	1023.000000	1023.000000	2046.000000
47.619999	-0.022163	-13.098145	-5.146463	-1.710915	-2.348571	-3.892195	0.000000	-10.000000	0.441667	-25.483334	290.333344	1023.000000	1023.000000	2046.000000
47.639999	-0.023349	-13.799144	-5.414869	-1.686400	-2.575798	-4.122077	0.000000	-10.000000	0.450000	-25.666668	281.666656	1023.000000	1023.000000	2046.000000
47.660000	-0.024090	-14.237018	-5.623135	-1.667012	-2.720277	-4.226593	0.000000	-10.000000	0.441667	-25.766666	273.166656	1023.000000	1023.000000	2046.000000
47.680000	-0.025172	-14.876376	-5.908445	-1.794176	-2.884657	-4.289099	0.000000	-10.000000	0.441667	-25.666668	264.500000	1023.000000	1023.000000	2046.000000
47.700001	-0.026154	-15.456930	-6.224540	-1.896699	-3.045559	-4.290133	0.000000	-10.000000	0.441667	-25.566668	256.000000	1023.000000	1023.000000	2046.000000
47.720001	-0.026988	-15.949741	-6.489689	-2.019058	-3.226170	-4.214825	0.000000	-10.000000	0.441667	-25.333334	247.500000	1023.000000	1023.000000	2046.000000
47.740002	-0.027543	-16.278093	-6.732053	-2.028851	-3.325063	-4.192126	0.000000	-10.000000	0.433333	-25.300001	239.166672	1023.000000	1023.000000	2046.000000
47.759998	-0.027892	-16.483904	-6.915792	-2.008126	-3.352042	-4.207943	0.000000	-10.000000	0.408333	-24.916666	230.666672	1023.000000	1023.000000	2046.000000
47.779999	-0.028305	-16.728207	-7.106237	-2.018067	-3.360719	-4.243184	0.000000	-10.000000	0.383333	-24.516666	222.333328	1023.000000	1023.000000	2046.000000
47.799999	-0.028838	-17.043360	-7.247267	-2.146734	-3.432245	-4.217114	0.000000	-10.000000	0.358333	-24.133333	214.000000	1023.000000	1023.000000	2046.000000
47.820000	-0.029338	-17.338762	-7.322101	-2.374192	-3.545012	-4.097456	0.000000	-10.000000	0.358333	-23.666668	206.000000	1023.000000	1023.000000	2046.000000
47.840000	-0.029495	-17.431723	-7.353539	-2.370512	-3.591203	-4.116468	0.000000	-10.000000	0.350000	-23.333334	198.000000	1023.000000	1023.000000	2046.000000
47.860001	-0.029492	-17.429518	-7.434237	-2.283741	-3.501615	-4.209927	0.000000	-10.000000	0.333333	-22.816668	190.333328	1023.000000	1023.000000	2046.000000
47.880001	-0.029521	-17.447113	-7.473144	-2.373056	-3.449998	-4.150915	0.000000	-10.000000	0.316667	-22.466667	182.666672	1023.000000	1023.000000	2046.000000
47.900002	-0.029979	-17.717701	-7.652689	-2.514371	-3.361018	-4.189624	0.000000	-10.000000	0.308333	-22.050001	175.333328	1023.000000	1023.000000	2046.000000
47.919998	-0.030602	-18.085976	-7.777809	-2.746859	-3.397029	-4.164279	0.000000	-10.000000	0.308333	-21.616667	167.833328	1023.000000	1023.000000	2046.000000
47.939999	-0.031566	-18.655384	-7.887274	-2.989715	-3.553448	-4.224946	0.000000	-10.000000	0.300000	-21.316668	160.666672	1023.000000	1023.000000	2046.000000
47.959999	-0.032405	-19.151340	-7.986906	-3.198346	-3.662178	-4.303911	0.000000	-10.000000	0.291667	-20.983334	153.500000	1023.000000	1023.000000	2046.000000
47.980000	-0.033238	-19.643734	-8.045488	-3.364006	-3.729848	-4.504391	0.000000	-10.000000	0.266667	-20.716667	146.500000	1023.000000	1023.000000	2046.000000
48.000000	-0.034788	-20.559898	-8.216036	-3.721281	-3.872840	-4.749741	0.000000	-10.000000	0.233333	-20.316668	139.500000	1023.000000	1023.000000	2046.000000
48.020000	-0.036362	-21.489647	-8.440018	-4.200788	-4.023928	-4.824915	0.000000	-10.000000	0.200000	-19.783333	132.833328	1023.000000	1023.000000	2046.000000
48.040001	-0.037585	-22.212811	-8.593484	-4.522719	-4.216574	-4.880034	0.000000	-10.000000	0.175000	-19.083334	126.166664	1023.000000	1023.000000	2046.000000
48.060001	-0.038305	-22.638144	-8.690549	-4.598708	-4.317914	-5.030972	0.000000	-10.000000	0.158333	-18.283335	119.833336	1023.000000	1023.000000	2046.000000
48.080002	-0.039044	-23.075022	-8.845792	-4.731648	-4.333445	-5.164136	0.000000	-10.000000	0.166667	-17.733334	113.500000	1023.000000	1023.000000	2046.000000
48.099998	-0.040076	-23.685091	-9.072306	-5.011385	-4.403898	-5.197503	0.000000	-10.000000	0.166667	-17.150002	107.666664	1023.000000	1023.000000	2046.000000
48.119999	-0.040986	-24.222879	-9.269285	-5.293357	-4.514110	-5.146128	0.000000	-10.000000	0.166667	-16.800001	102.000000	1023.000000	1023.000000	2046.000000
48.139999	-0.041453	-24.498503	-9.427532	-5.362955	-4.542742	-5.165274	0.000000	-10.000000	0.150000	-16.283333	96.500000	1023.000000	1023.000000	2046.000000
48.160000	-0.041308	-24.413017	-9.432264	-5.260388	-4.461739	-5.258626	0.000000	-10.000000	0.133333	-15.833333	91.000000	1023.000000	1023.000000	2046.000000
48.180000	-0.041528	-24.542967	-9.543411	-5.365655	-4.385856	-5.248045	0.000000	-10.000000	0.116667	-15.266666	85.666664	1023.000000	1023.000000	2046.000000
48.200001	-0.042037	-24.843609	-9.642332	-5.545643	-4.434223	-5.221411	0.000000	-10.000000	0.083333	-14.716666	80.500000	1023.000000	1023.000000	2046.000000
48.220001	-0.042270	-24.981569	-9.721905	-5.645653	-4.474245	-5.139767	0.000000	-10.000000	0.066667	-14.150000	75.666664	1023.000000	1023.000000	2046.000000
48.240002	-0.042239	-24.963255	-9.718372	-5.677259	-4.473305	-5.094319	0.000000	-10.000000	0.050000	-13.483334	71.000000	1023.000000	1023.000000	2046.000000
48.259998	-0.041610	-24.591721	-9.636729	-5.600840	-4.294887	-5.059265	0.000000	-10.000000	0.041667	-12.766666	66.500000	1023.000000	1023.000000	2046.000000
48.279999	-0.041079	-24.277641	-9.539804	-5.509506	-4.146086	-5.082246	0.000000	-10.000000	0.033333	-12.166667	62.166668	1023.000000	1023.000000	2046.000000
48.299999	-0.040872	-24.155375	-9.564200	-5.596639	-4.009711	-4.984823	0.000000	-10.000000	0.016667	-11.566667	58.000000	1023.000000	1023.000000	2046.000000
48.320000	-0.041086	-24.281725	-9.616108	-5.792152	-4.028685	-4.844779	0.000000	-10.000000	0.016667	-10.966667	54.166668	1023.000000	1023.000000	2046.000000
48.340000	-0.040962	-24.208595	-9.636688	-5.780287	-4.041108	-4.750513	0.000000	-10.000000	0.008333	-10.266667	50.500000	1023.000000	1023.000000	2046.000000
48.360001	-0.040910	-24.177746	-9.595924	-5.826354	-4.145859	-4.609609	0.000000	-10.000000	0.008333	-9.616667	47.166668	1023.000000	1023.000000	2046.000000
48.380001	-0.041340	-24.432196	-9.791886	-5.766953	-4.144450	-4.728905	0.000000	-10.000000	0.000000	-8.933333	44.000000	1023.000000	1023.000000	2046.000000
48.400002	-0.042122	-24.893862	-9.985600	-5.777136	-4.157263	-4.973862	0.000000	-10.000000	0.000000	-8.316667	41.000000	1023.000000	1023.000000	2046.000000
48.419998	-0.043308	-25.594873	-10.217910	-5.904990	-4.217919	-5.254056	0.000000	-10.000000	0.000000	-7.700000	38.166668	1023.000000	1023.000000	2046.000000
48.439999	-0.044575	-26.343916	-10.319831	-6.202070	-4.400650	-5.421367	0.000000	-10.000000	-0.016667	-7.033333	35.666668	1023.000000	1023.000000	2046.000000
48.459999	-0.045221	-26.725607	-10.320924	-6.509923	-4.480835	-5.413925	0.000000	-10.000000	-0.033333	-6.216667	33.500000	1023.000000	1023.000000	2046.000000
48.480000	-0.045772	-27.051151	-10.201016	-6.807659	-4.590833	-5.451643	0.000000	-10.000000	-0.050000	-5.466667	31.500000	1023.000000	1023.000000	2046.000000
48.500000	-0.046068	-27.226429	-10.239961	-6.953864	-4.458037	-5.574566	0.000000	-10.000000	-0.050000	-4.933333	29.500000	1023.000000	1023.000000	2046.000000
48.520000	-0.046609	-27.546213	-10.236345	-6.880892	-4.566436	-5.862540	0.000000	-10.000000	-0.041667	-4.483334	27.666666	1023.000000	1023.000000	2046.000000
48.540001	-0.047656	-28.164480	-10.399705	-6.947155	-4.746366	-6.071255	0.000000	-10.000000	-0.033333	-4.150000	26.000000	1023.000000	1023.000000	2046.000000
48.560001	-0.049008	-28.963724	-10.671110	-7.021948	-5.028427	-6.242239	0.000000	-10.000000	-0.025000	-3.816667	24.666666	1023.000000	1023.000000	2046.000000
48.580002	-0.050076	-29.595057	-10.871472	-7.174967	-5.346814	-6.201803	0.000000	-10.000000	-0.033333	-3.700000	23.500000	1023.000000	1023.000000	2046.000000
48.599998	-0.050594	-29.901169	-11.057446	-7.177786	-5.517993	-6.147943	0.000000	-10.000000	-0.033333	-3.566667	22.333334	1023.000000	1023.000000	2046.000000
48.619999	-0.050956	-30.115112	-11.268516	-7.082835	-5.642148	-6.121614	0.000000	-10.000000	-0.041667	-3.433333	21.166666	1023.000000	1023.000000	2046.000000
48.639999	-0.050995	-30.137972	-11.500894	-6.969670	-5.610514	-6.056895	0.000000	-10.000000	-0.041667	-3.300000	20.000000	1023.000000	1023.000000	2046.000000
48.660000	-0.050917	-30.092157	-11.621634	-6.850327	-5.621400	-5.998797	0.000000	-10.000000	-0.050000	-3.233333	18.833334	1023.000000	1023.000000	2046.000000
48.680000	-0.050976	-30.126974	-11.695329	-6.743926	-5.667221	-6.020498	0.000000	-10.000000	-0.050000	-3.233333	17.666666	1023.000000	1023.000000	2046.000000
48.700001	-0.051138	-30.222683	-11.796288	-6.680317	-5.660953	-6.085124	0.000000	-10.000000	-0.033333	-3.283333	16.500000	1023.000000	1023.000000	2046.000000
48.720001	-0.051320	-30.330315	-11.886277	-6.767580	-5.714328	-5.962130	0.000000	-10.000000	-0.025000	-3.233333	15.500000	1023.000000	1023.000000	2046.000000
48.740002	-0.051296	-30.315731	-11.887753	-6.755352	-5.819370	-5.853257	0.000000	-10.000000	-0.025000	-3.166667	14.500000	1023.000000	1023.000000	2046.000000
48.759998	-0.050945	-30.108219	-11.768618	-6.800807	-5.806508	-5.732286	0.000000	-10.000000	-0.041667	-3.100000	13.500000	1023.000000	1023.000000	2046.000000
48.779999	-0.050364	-29.765068	-11.699086	-6.770783	-5.641355	-5.653844	0.000000	-10.000000	-0.050000	-3.200000	12.500000	1023.000000	1023.000000	2046.000000
48.799999	-0.049834	-29.451658	-11.611389	-6.737080	-5.432904	-5.670285	0.000000	-10.000000	-0.050000	-3.300000	11.333333	1023.000000	1023.000000	2046.000000
48.820000	-0.049531	-29.272793	-11.547378	-6.686618	-5.291511	-5.747286	0.000000	-10.000000	-0.050000	-3.333333	10.166667	1023.000000	1023.000000	2046.000000
48.840000	-0.049390	-29.189205	-11.529592	-6.791264	-5.187722	-5.680628	0.000000	-10.000000	-0.050000	-3.300000	9.000000	1023.000000	1023.000000	2046.000000
48.860001	-0.049569	-29.295097	-11.508507	-6.882361	-5.201378	-5.702852	0.000000	-10.000000	-0.050000	-3.350000	7.833333	1023.000000	1023.000000	2046.000000
48.880001	-0.049965	-29.529402	-11.478951	-7.155403	-5.314122	-5.580926	0.000000	-10.000000	-0.050000	-3.566667	6.666667	1023.000000	1023.000000	2046.000000
48.900002	-0.050431	-29.804499	-11.459012	-7.264751	-5.407633	-5.673101	0.000000	-10.000000	-0.041667	-3.783333	5.500000	1023.000000	1023.000000	2046.000000
48.919998	-0.050640	-29.928492	-11.430727	-7.366904	-5.415725	-5.715134	0.000000	-10.000000	-0.041667	-3.816667	4.333333	1023.000000	1023.000000	2046.000000
48.939999	-0.051079	-30.187563	-11.403261	-7.476055	-5.358452	-5.949794	0.000000	-10.000000	-0.041667	-3.500000	3.000000	1023.000000	1023.000000	2046.000000
48.959999	-0.051751	-30.585085	-11.409473	-7.670394	-5.390674	-6.114543	0.000000	-10.000000	-0.050000	-2.950000	1.666667	1023.000000	1023.000000	2046.000000
48.980000	-0.052559	-31.062162	-11.473474	-7.908175	-5.492326	-6.188186	0.000000	-10.000000	-0.050000	-2.366667	0.666667	1023.000000	1023.000000	2046.000000
49.000000	-0.052978	-31.310284	-11.577082	-8.065702	-5.506795	-6.160704	0.000000	-10.000000	-0.050000	-1.966667	0.166667	1023.000000	1023.000000	2046.000000
49.020000	-0.053308	-31.504997	-11.594967	-8.232553	-5.602527	-6.074951	0.000000	-10.000000	-0.050000	-1.766667	0.000000	1023.000000	1023.000000	2046.000000
49.040001	-0.053431	-31.577908	-11.628032	-8.249886	-5.593697	-6.106293	0.000000	-10.000000	-0.050000	-1.716667	0.000000	1023.000000	1023.000000	2046.000000
49.060001	-0.053223	-31.454924	-11.638840	-8.257889	-5.480873	-6.077322	0.000000	-10.000000	-0.050000	-1.666667	0.000000	1023.000000	1023.000000	2046.000000
49.080002	-0.052845	-31.231504	-11.610259	-8.131181	-5.318696	-6.171369	0.000000	-10.000000	-0.050000	-1.583333	0.000000	1023.000000	1023.000000	2046.000000
49.099998	-0.052579	-31.074358	-11.574596	-8.127303	-5.235263	-6.137195	0.000000	-10.000000	-0.050000	-1.466667	0.000000	1023.000000	1023.000000	2046.000000
49.119999	-0.052601	-31.087173	-11.592086	-8.184441	-5.259252	-6.051395	0.000000	-10.000000	-0.050000	-1.416667	0.000000	1023.000000	1023.000000	2046.000000
49.139999	-0.052447	-30.996365	-11.564824	-8.192310	-5.241861	-5.997369	0.000000	-10.000000	-0.050000	-1.350000	0.000000	1023.000000	1023.000000	2046.000000
49.160000	-0.052031	-30.750187	-11.413348	-8.238694	-5.237729	-5.860415	0.000000	-10.000000	-0.050000	-1.366667	0.000000	1023.000000	1023.000000	2046.000000
49.180000	-0.051220	-30.271254	-11.302238	-8.201804	-5.078626	-5.688586	0.000000	-10.000000	-0.058333	-1.416667	0.000000	1023.000000	1023.000000	2046.000000
49.200001	-0.050380	-29.774403	-11.228505	-8.069963	-4.853795	-5.622139	0.000000	-10.000000	-0.058333	-1.566667	0.000000	1023.000000	1023.000000	2046.000000
49.220001	-0.049632	-29.332588	-11.127793	-7.880543	-4.679857	-5.644394	0.000000	-10.000000	-0.058333	-1.716667	0.000000	1023.000000	1023.000000	2046.000000
49.240002	-0.049371	-29.178362	-11.101687	-7.841067	-4.642209	-5.593398	0.000000	-10.000000	-0.050000	-1.766667	0.000000	1023.000000	1023.000000	2046.000000
49.259998	-0.049327	-29.152481	-11.098135	-7.918848	-4.726166	-5.409332	0.000000	-10.000000	-0.050000	-1.783333	0.000000	1023.000000	1023.000000	2046.000000
49.279999	-0.049632	-29.332756	-11.169785	-7.958663	-4.842479	-5.361828	0.000000	-10.000000	-0.050000	-1.733333	0.000000	1023.000000	1023.000000	2046.000000
49.299999	-0.050369	-29.767817	-11.377895	-8.037168	-4.907843	-5.444911	0.000000	-10.000000	-0.050000	-1.750000	0.000000	1023.000000	1023.000000	2046.000000
49.320000	-0.050818	-30.033188	-11.516133	-7.947980	-4.862838	-5.706235	0.000000	-10.000000	-0.050000	-1.783333	0.000000	1023.000000	1023.000000	2046.000000
49.340000	-0.051349	-30.347065	-11.529963	-8.017553	-4.888338	-5.911210	0.000000	-10.000000	-0.050000	-1.700000	0.000000	1023.000000	1023.000000	2046.000000
49.360001	-0.051809	-30.618982	-11.515527	-8.184483	-4.930613	-5.988360	0.000000	-10.000000	-0.050000	-1.100000	0.000000	1023.000000	1023.000000	2046.000000
49.380001	-0.052483	-31.017168	-11.463701	-8.467400	-5.047220	-6.038847	0.000000	-10.000000	-0.050000	-0.483333	0.000000	1023.000000	1023.000000	2046.000000
49.400002	-0.052758	-31.180252	-11.378657	-8.703196	-5.056391	-6.042008	0.000000	-10.000000	-0.050000	0.000000	0.000000	1023.000000	1023.000000	2046.000000
49.419998	-0.053375	-31.544809	-11.380651	-8.797309	-5.173234	-6.193615	0.000000	-10.000000	-0.050000	0.000000	0.000000	1023.000000	1023.000000	2046.000000
49.439999	-0.054047	-31.941568	-11.490404	-8.747785	-5.332158	-6.371222	0.000000	-10.000000	-0.058333	0.000000	0.000000	1023.000000	1023.000000	2046.000000
49.459999	-0.055141	-32.588295	-11.725557	-8.691641	-5.519595	-6.651504	0.000000	-10.000000	-0.058333	0.000000	0.000000	1023.000000	1023.000000	2046.000000
49.480000	-0.055708	-32.923241	-11.880487	-8.609930	-5.739747	-6.693078	0.000000	-10.000000	-0.058333	0.000000	0.000000	1023.000000	1023.000000	2046.000000
49.500000	-0.056030	-33.113640	-11.985249	-8.545205	-5.906592	-6.676595	0.000000	-10.000000	-0.050000	0.000000	0.000000	1023.000000	1023.000000	2046.000000
49.520000	-0.056430	-33.350048	-12.169927	-8.511494	-6.024605	-6.644022	0.000000	-10.000000	-0.050000	0.000000	0.000000	1023.000000	1023.000000	2046.000000
49.540001	-0.056761	-33.545567	-12.349877	-8.435313	-6.198258	-6.562119	0.000000	-10.000000	-0.050000	0.000000	0.000000	1023.000000	1023.000000	2046.000000
49.560001	-0.056921	-33.640179	-12.537960	-8.349341	-6.263822	-6.489054	0.000000	-10.000000	-0.050000	0.000000	0.000000	1023.000000	1023.000000	2046.000000
49.580002	-0.056741	-33.534187	-12.685634	-8.256976	-6.237969	-6.353611	0.000000	-10.000000	-0.050000	0.000000	0.000000	1023.000000	1023.000000	2046.000000
49.599998	-0.056530	-33.409119	-12.713496	-8.148000	-6.247915	-6.299706	0.000000	-10.000000	-0.050000	0.000000	0.000000	1023.000000	1023.000000	2046.000000
49.619999	-0.056313	-33.281162	-12.810784	-7.981480	-6.146659	-6.342238	0.000000	-10.000000	-0.050000	0.000000	0.000000	1023.000000	1023.000000	2046.000000
49.639999	-0.055885	-33.028175	-12.697293	-7.894625	-6.203020	-6.233237	0.000000	-10.000000	-0.050000	0.000000	0.000000	1023.000000	1023.000000	2046.000000
49.660000	-0.055599	-32.859089	-12.653041	-7.854076	-6.167840	-6.184133	0.000000	-10.000000	-0.050000	0.000000	0.000000	1023.000000	1023.000000	2046.000000
49.680000	-0.055435	-32.762276	-12.596457	-7.868771	-6.130810	-6.166237	0.000000	-10.000000	-0.050000	0.000000	0.000000	1023.000000	1023.000000	2046.000000
49.700001	-0.055261	-32.659267	-12.527234	-7.968196	-6.062331	-6.101504	0.000000	-10.000000	-0.050000	0.000000	0.000000	1023.000000	1023.000000	2046.000000
49.720001	-0.054999	-32.504311	-12.426227	-8.066322	-5.992398	-6.019364	0.000000	-10.000000	-0.050000	0.000000	0.000000	1023.000000	1023.000000	2046.000000
49.740002	-0.054502	-32.210766	-12.412442	-8.015637	-5.758867	-6.023822	0.000000	-10.000000	-0.050000	0.000000	0.000000	1023.000000	1023.000000	2046.000000
49.759998	-0.054143	-31.998220	-12.321027	-7.948279	-5.682365	-6.046549	0.000000	-10.000000	-0.050000	-0.266667	0.000000	1023.000000	1023.000000	2046.000000
49.779999	-0.054064	-31.952051	-12.264982	-7.995107	-5.676285	-6.015676	0.000000	-10.000000	-0.050000	-0.850000	0.000000	1023.000000	1023.000000	2046.000000
49.799999	-0.054386	-32.142384	-12.198518	-8.182482	-5.797476	-5.963907	0.000000	-10.000000	-0.041667	-1.450000	0.000000	1023.000000	1023.000000	2046.000000
49.820000	-0.054933	-32.465424	-12.218624	-8.360456	-5.870085	-6.016258	0.000000	-10.000000	-0.058333	-1.600000	0.000000	1023.000000	1023.000000	2046.000000
49.840000	-0.055216	-32.632874	-12.147421	-8.524236	-5.841628	-6.119588	0.000000	-10.000000	-0.058333	-1.016667	0.000000	1023.000000	1023.000000	2046.000000
49.860001	-0.055613	-32.867119	-12.149005	-8.738623	-5.801795	-6.177698	0.000000	-10.000000	-0.066667	-0.416667	0.000000	1023.000000	1023.000000	2046.000000
49.880001	-0.056053	-33.127129	-12.181527	-8.817425	-5.744299	-6.383879	0.000000	-10.000000	-0.050000	0.000000	0.000000	1023.000000	1023.000000	2046.000000
49.900002	-0.056207	-33.218338	-12.109914	-8.914681	-5.805362	-6.388380	0.000000	-10.000000	-0.050000	0.000000	0.000000	1023.000000	1023.000000	2046.000000
49.919998	-0.056472	-33.374920	-12.153160	-9.008911	-5.819028	-6.393820	0.000000	-10.000000	-0.041667	0.000000	0.000000	1023.000000	1023.000000	2046.000000
49.939999	-0.056585	-33.441490	-12.141033	-9.120320	-5.843983	-6.336153	0.000000	-10.000000	-0.050000	0.000000	0.000000	1023.000000	1023.000000	2046.000000
49.959999	-0.056578	-33.437447	-12.160737	-9.170792	-5.795179	-6.310739	0.000000	-10.000000	-0.050000	0.000000	0.000000	1023.000000	1023.000000	2046.000000
49.980000	-0.056221	-33.226555	-12.141757	-9.164612	-5.684624	-6.235563	0.000000	-10.000000	-0.058333	0.000000	0.000000	1023.000000	1023.000000	2046.000000
50.000000	-0.055821	-32.990177	-12.121223	-9.091404	-5.562734	-6.214815	0.000000	-10.000000	-0.050000	0.000000	0.000000	1023.000000	1023.000000	2046.000000
50.020000	-0.055295	-32.679459	-12.067218	-8.965679	-5.421864	-6.224697	0.000000	-10.000000	-0.050000	0.000000	0.000000	1023.000000	1023.000000	2046.000000
50.040001	-0.055113	-32.571861	-12.024767	-8.933090	-5.408940	-6.205064	0.000000	-10.000000	-0.050000	0.000000	0.000000	1023.000000	1023.000000	2046.000000
50.060001	-0.054805	-32.389900	-11.925693	-8.959187	-5.419815	-6.085207	0.000000	-10.000000	-0.041667	0.000000	0.000000	1023.000000	1023.000000	2046.000000
50.080002	-0.054185	-32.023361	-11.809216	-8.976171	-5.255158	-5.982816	0.000000	-10.000000	-0.041667	0.000000	0.000000	1023.000000	1023.000000	2046.000000
50.099998	-0.053458	-31.593571	-11.671309	-8.924433	-5.119022	-5.878806	0.000000	-10.000000	-0.041667	0.000000	0.000000	1023.000000	1023.000000	2046.000000
50.119999	-0.052625	-31.101118	-11.598498	-8.767078	-4.929499	-5.806042	0.000000	-10.000000	-0.050000	0.000000	0.000000	1023.000000	1023.000000	2046.000000
50.139999	-0.052022	-30.744860	-11.514489	-8.674305	-4.841436	-5.714629	0.000000	-10.000000	-0.041667	0.000000	0.000000	1023.000000	1023.000000	2046.000000
50.160000	-0.051557	-30.470385	-11.411737	-8.588026	-4.848327	-5.622295	0.000000	-10.000000	-0.041667	0.000000	0.000000	1023.000000	1023.000000	2046.000000
50.180000	-0.051514	-30.444723	-11.441553	-8.535020	-4.890827	-5.577323	0.000000	-10.000000	-0.041667	0.000000	0.000000	1023.000000	1023.000000	2046.000000
50.200001	-0.052531	-31.045927	-11.643074	-8.725317	-5.062330	-5.615205	0.000000	-10.000000	-0.050000	0.000000	0.000000	1023.000000	1023.000000	2046.000000
50.220001	-0.053115	-31.390959	-11.738147	-8.783760	-5.123283	-5.745770	0.000000	-10.000000	-0.041667	0.000000	0.000000	1023.000000	1023.000000	2046.000000
50.240002	-0.053715	-31.745756	-11.813081	-8.924875	-5.112543	-5.895257	0.000000	-10.000000	-0.041667	0.000000	0.000000	1023.000000	1023.000000	2046.000000
50.259998	-0.054118	-31.983927	-11.790057	-9.051285	-5.141940	-6.000645	0.000000	-10.000000	-0.041667	0.000000	0.000000	1023.000000	1023.000000	2046.000000
50.279999	-0.054163	-32.010300	-11.698749	-9.162371	-5.087696	-6.061482	0.000000	-10.000000	-0.050000	0.516667	0.000000	1023.000000	1023.000000	2046.000000
50.299999	-0.054360	-32.126999	-11.615643	-9.268460	-5.061235	-6.181660	0.000000	-10.000000	-0.050000	1.016667	0.000000	1023.000000	1023.000000	2046.000000
50.320000	-0.054918	-32.456520	-11.623631	-9.232946	-5.192599	-6.407345	0.000000	-10.000000	-0.050000	1.583333	0.000000	1023.000000	1023.000000	2046.000000
50.340000	-0.055922	-33.050022	-11.708467	-9.248300	-5.515220	-6.578034	0.000000	-10.000000	-0.050000	1.633333	0.000000	1023.000000	1023.000000	2046.000000
50.360001	-0.057014	-33.695412	-11.946891	-9.254237	-5.769993	-6.724290	0.000000	-10.000000	-0.050000	1.650000	0.000000	1023.000000	1023.000000	2046.000000
50.380001	-0.057795	-34.156620	-12.112791	-9.318829	-6.036116	-6.688883	0.000000	-10.000000	-0.050000	1.333333	0.000000	1023.000000	1023.000000	2046.000000
50.400002	-0.058213	-34.404144	-12.316212	-9.238937	-6.138981	-6.710015	0.000000	-10.000000	-0.050000	0.766667	0.000000	1023.000000	1023.000000	2046.000000
50.419998	-0.058373	-34.498177	-12.468568	-9.129282	-6.194276	-6.706052	0.000000	-10.000000	-0.050000	0.250000	0.000000	1023.000000	1023.000000	2046.000000
50.439999	-0.058381	-34.503002	-12.666220	-8.997919	-6.219375	-6.619488	0.000000	-10.000000	-0.050000	0.000000	0.000000	1023.000000	1023.000000	2046.000000
50.459999	-0.058325	-34.470070	-12.862883	-8.803258	-6.218812	-6.585115	0.000000	-10.000000	-0.050000	0.000000	0.000000	1023.000000	1023.000000	2046.000000
50.480000	-0.058319	-34.466652	-12.912174	-8.676670	-6.381632	-6.496174	0.000000	-10.000000	-0.050000	0.000000	0.000000	1023.000000	1023.000000	2046.000000
50.500000	-0.058217	-34.406097	-12.967335	-8.571501	-6.422091	-6.445170	0.000000	-10.000000	-0.050000	0.000000	0.000000	1023.000000	1023.000000	2046.000000
50.520000	-0.058222	-34.409065	-13.067685	-8.529964	-6.425620	-6.385797	0.000000	-10.000000	-0.050000	0.000000	0.000000	1023.000000	1023.000000	2046.000000
50.540001	-0.058080	-34.325245	-13.055499	-8.488493	-6.467925	-6.313328	0.000000	-10.000000	-0.050000	0.000000	0.000000	1023.000000	1023.000000	2046.000000
50.560001	-0.057931	-34.237019	-13.027802	-8.548838	-6.394949	-6.265430	0.000000	-10.000000	-0.050000	-0.300000	0.000000	1023.000000	1023.000000	2046.000000
50.580002	-0.057672	-34.084126	-12.922210	-8.565544	-6.358014	-6.238355	0.000000	-10.000000	-0.050000	-1.033333	0.000000	1023.000000	1023.000000	2046.000000
50.599998	-0.057415	-33.932129	-12.904173	-8.560658	-6.207308	-6.259991	0.000000	-10.000000	-0.050000	-1.766667	0.000000	1023.000000	1023.000000	2046.000000
50.619999	-0.057040	-33.710754	-12.802300	-8.573419	-6.124132	-6.210904	0.000000	-10.000000	-0.050000	-2.183333	-0.166667	1023.000000	1023.000000	2046.000000
50.639999	-0.056649	-33.479687	-12.730582	-8.527978	-6.041820	-6.179307	0.000000	-10.000000	-0.050000	-2.266667	-0.500000	1023.000000	1023.000000	2046.000000
50.660000	-0.056526	-33.407104	-12.690448	-8.513778	-6.016959	-6.185918	0.000000	-10.000000	-0.050000	-2.466667	-1.166667	1023.000000	1023.000000	2046.000000
50.680000	-0.056590	-33.444916	-12.708801	-8.608356	-5.968699	-6.159059	0.000000	-10.000000	-0.050000	-2.733333	-2.000000	1023.000000	1023.000000	2046.000000
50.700001	-0.056901	-33.628258	-12.626104	-8.766583	-6.084770	-6.150799	0.000000	-10.000000	-0.050000	-2.883333	-3.000000	1023.000000	1023.000000	2046.000000
50.720001	-0.057409	-33.928421	-12.642601	-8.909220	-6.143457	-6.233144	0.000000	-10.000000	-0.050000	-2.733333	-4.000000	1023.000000	1023.000000	2046.000000
50.740002	-0.057702	-34.101929	-12.668937	-9.026193	-6.111825	-6.294973	0.000000	-10.000000	-0.050000	-2.233333	-5.000000	1023.000000	1023.000000	2046.000000
50.759998	-0.058222	-34.409027	-12.609968	-9.214025	-6.183557	-6.401477	0.000000	-10.000000	-0.050000	-1.266667	-5.666667	1023.000000	1023.000000	2046.000000
50.779999	-0.058420	-34.526314	-12.617795	-9.343132	-6.119033	-6.446353	0.000000	-10.000000	-0.050000	-0.483333	-6.000000	1023.000000	1023.000000	2046.000000
50.799999	-0.058898	-34.808784	-12.609588	-9.490152	-6.194975	-6.514068	0.000000	-10.000000	-0.058333	0.000000	-6.000000	1023.000000	1023.000000	2046.000000
50.820000	-0.059388	-35.098038	-12.678535	-9.675571	-6.198939	-6.544994	0.000000	-10.000000	-0.058333	0.000000	-6.000000	1023.000000	1023.000000	2046.000000
50.840000	-0.059548	-35.192795	-12.696617	-9.746175	-6.243073	-6.506930	0.000000	-10.000000	-0.058333	0.000000	-6.000000	1023.000000	1023.000000	2046.000000
50.860001	-0.059352	-35.077236	-12.803664	-9.676365	-6.102142	-6.495064	0.000000	-10.000000	-0.058333	0.000000	-6.000000	1023.000000	1023.000000	2046.000000
50.880001	-0.059035	-34.889824	-12.726530	-9.614836	-6.067146	-6.481311	0.000000	-10.000000	-0.058333	0.000000	-6.000000	1023.000000	1023.000000	2046.000000
50.900002	-0.058723	-34.705162	-12.671985	-9.563993	-6.009812	-6.459372	0.000000	-10.000000	-0.058333	0.000000	-6.000000	1023.000000	1023.000000	2046.000000
50.919998	-0.058464	-34.552113	-12.636141	-9.623310	-5.924860	-6.367801	0.000000	-10.000000	-0.050000	0.000000	-6.000000	1023.000000	1023.000000	2046.000000
50.939999	-0.058455	-34.546791	-12.610879	-9.675049	-5.899455	-6.361409	0.000000	-10.000000	-0.050000	0.000000	-6.000000	1023.000000	1023.000000	2046.000000
50.959999	-0.057979	-34.265594	-12.576049	-9.626771	-5.751601	-6.311174	0.000000	-10.000000	-0.050000	0.000000	-6.000000	1023.000000	1023.000000	2046.000000
50.980000	-0.057384	-33.913715	-12.454143	-9.599989	-5.685175	-6.174410	0.000000	-10.000000	-0.058333	0.000000	-6.000000	1023.000000	1023.000000	2046.000000
51.000000	-0.056484	-33.381958	-12.325650	-9.449583	-5.526649	-6.080077	0.000000	-10.000000	-0.058333	0.000000	-6.000000	1023.000000	1023.000000	2046.000000
51.020000	-0.055475	-32.786003	-12.154231	-9.292804	-5.405867	-5.933099	0.000000	-10.000000	-0.058333	0.000000	-6.000000	1023.000000	1023.000000	2046.000000
51.040001	-0.054784	-32.377132	-12.060587	-9.177134	-5.241364	-5.898048	0.000000	-10.000000	-0.050000	0.000000	-6.000000	1023.000000	1023.000000	2046.000000
51.060001	-0.054209	-32.037430	-11.913338	-9.122281	-5.196491	-5.805322	0.000000	-10.000000	-0.050000	0.633333	-6.000000	1023.000000	1023.000000	2046.000000
51.080002	-0.054466	-32.189259	-11.999858	-9.121893	-5.213655	-5.853852	0.000000	-10.000000	-0.050000	1.383333	-6.000000	1023.000000	1023.000000	2046.000000
51.099998	-0.055093	-32.560020	-12.078200	-9.296824	-5.313296	-5.871700	0.000000	-10.000000	-0.050000	2.150000	-6.000000	1023.000000	1023.000000	2046.000000
51.119999	-0.055459	-32.776447	-12.092431	-9.344196	-5.390554	-5.949264	0.000000	-10.000000	-0.050000	2.350000	-6.000000	1023.000000	1023.000000	2046.000000
51.139999	-0.055873	-33.021122	-12.173882	-9.420666	-5.372289	-6.054284	0.000000	-10.000000	-0.050000	2.666667	-6.000000	1023.000000	1023.000000	2046.000000
51.160000	-0.055977	-33.082199	-12.107145	-9.487864	-5.356616	-6.130575	0.000000	-10.000000	-0.058333	3.333333	-6.000000	1023.000000	1023.000000	2046.000000
51.180000	-0.055724	-32.932930	-12.002805	-9.536978	-5.207511	-6.185636	0.000000	-10.000000	-0.075000	4.233334	-6.000000	1023.000000	1023.000000	2046.000000
51.200001	-0.055547	-32.828255	-11.808340	-9.543243	-5.154629	-6.322043	0.000000	-10.000000	-0.091667	5.066667	-6.000000	1023.000000	1023.000000	2046.000000
51.220001	-0.055871	-33.019535	-11.774878	-9.517708	-5.228330	-6.498619	0.000000	-10.000000	-0.100000	5.783334	-6.000000	1023.000000	1023.000000	2046.000000
51.240002	-0.056754	-33.541607	-11.902272	-9.550902	-5.388043	-6.700387	0.000000	-10.000000	-0.100000	6.350000	-6.000000	1023.000000	1023.000000	2046.000000
51.259998	-0.057703	-34.102741	-12.023328	-9.594975	-5.720542	-6.763896	0.000000	-10.000000	-0.100000	6.766667	-6.000000	1023.000000	1023.000000	2046.000000
51.279999	-0.057891	-34.213654	-12.122771	-9.525003	-5.923047	-6.642833	0.000000	-10.000000	-0.108333	7.050000	-6.000000	1023.000000	1023.000000	2046.000000
51.299999	-0.057661	-34.077423	-12.249279	-9.313729	-5.929594	-6.584822	0.000000	-10.000000	-0.108333	7.250000	-6.000000	1023.000000	1023.000000	2046.000000
51.320000	-0.057252	-33.836163	-12.293394	-9.149206	-5.849911	-6.543651	0.000000	-10.000000	-0.125000	7.766667	-6.000000	1023.000000	1023.000000	2046.000000
51.340000	-0.056830	-33.586388	-12.368852	-8.919794	-5.773559	-6.524184	0.000000	-10.000000	-0.116667	8.383333	3.333333	1023.000000	1023.000000	2046.000000
51.360001	-0.056724	-33.523750	-12.423030	-8.803226	-5.824212	-6.473282	0.000000	-10.000000	-0.116667	9.133333	15.666667	1023.000000	1023.000000	2046.000000
51.380001	-0.056463	-33.369530	-12.436646	-8.804984	-5.868842	-6.259056	0.000000	-10.000000	-0.100000	9.550000	28.000000	1023.000000	1023.000000	2046.000000
51.400002	-0.055884	-33.027161	-12.408427	-8.660981	-5.854577	-6.103175	0.000000	-10.000000	-0.100000	9.750000	31.000000	1023.000000	1023.000000	2046.000000
[truncated: 1,698,325 more chars]
