# Supplementary material for: Effect of Electrode Belt and Body Positions on Regional Pulmonary Ventilation- and Perfusion-Related Impedance Changes Measured by Electric Impedance Tomography
Source: PLoS One. 2016 Jun 2;11(6):e0155913. doi: 10.1371/journal.pone.0155913 (PMC4890811; doi:10.1371/journal.pone.0155913)
Supplement: S1 Dataset — (ZIP) [file pone.0155913.s001.zip › Dataset/Fp04-stan-2i.txt]

Patient Name:	Fp4
Registry:	Fp4
Investigator:	 
Diagnosys:	 
Notes:	st�ende2i           
Sample Rate [Hz]:	50.06
Time Base 	Pixels Mean 	Pixels Sum 	UPPER RIGHT		UPPER LEFT		LOWER RIGHT		LOWER LEFT		QRS	ETCO2	Paw	Flow (L/min)	Volume	Analog1	Analog2	AnalogSum
0.000000	0.074466	44.009281	13.541741	13.377830	8.941069	8.148642	0.000000	-10.000000	0.575000	-27.933334	1276.833374	1023.000000	1023.000000	2046.000000
0.020000	0.073968	43.715065	13.358382	13.395789	9.013271	7.947623	0.000000	-10.000000	0.608333	-28.633333	1267.333374	1023.000000	1023.000000	2046.000000
0.040000	0.073389	43.372650	13.073314	13.440045	9.119384	7.739905	0.000000	-10.000000	0.650000	-29.566668	1254.500000	1023.000000	1023.000000	2046.000000
0.060000	0.072964	43.121967	12.862996	13.342288	9.230736	7.685949	0.000000	-10.000000	0.675000	-29.799999	1244.500000	1023.000000	1023.000000	2046.000000
0.080000	0.072664	42.944695	12.836278	13.084198	9.164922	7.859296	0.000000	-10.000000	0.708333	-30.166666	1234.500000	1023.000000	1023.000000	2046.000000
0.100000	0.072061	42.588345	12.974792	12.921196	8.812880	7.879478	0.000000	-10.000000	0.741667	-30.516666	1224.500000	1023.000000	1023.000000	2046.000000
0.120000	0.071370	42.179409	13.079332	12.813372	8.508776	7.777931	0.000000	-10.000000	0.766667	-31.166666	1214.333374	1023.000000	1023.000000	2046.000000
0.140000	0.070833	41.862598	12.854060	12.864620	8.608141	7.535777	0.000000	-10.000000	0.766667	-31.616667	1204.000000	1023.000000	1023.000000	2046.000000
0.160000	0.070039	41.393326	12.584729	12.829171	8.646606	7.332818	0.000000	-10.000000	0.758333	-31.900000	1193.500000	1023.000000	1023.000000	2046.000000
0.180000	0.069785	41.242817	12.326838	12.794416	8.835850	7.285710	0.000000	-10.000000	0.766667	-32.066666	1182.833374	1023.000000	1023.000000	2046.000000
0.200000	0.069767	41.232304	12.344884	12.561910	8.806873	7.518635	0.000000	-10.000000	0.783333	-32.200001	1172.166626	1023.000000	1023.000000	2046.000000
0.220000	0.069263	40.934418	12.379770	12.388142	8.572177	7.594327	0.000000	-10.000000	0.800000	-32.516666	1161.333374	1023.000000	1023.000000	2046.000000
0.240000	0.068350	40.394913	12.429956	12.259901	8.216854	7.488203	0.000000	-10.000000	0.808333	-32.733334	1150.500000	1023.000000	1023.000000	2046.000000
0.260000	0.067480	39.880863	12.275066	12.350183	8.105128	7.150486	0.000000	-10.000000	0.816667	-33.100002	1139.500000	1023.000000	1023.000000	2046.000000
0.280000	0.066100	39.065086	11.911366	12.390515	7.993932	6.769274	0.000000	-10.000000	0.825000	-33.233334	1132.166626	1023.000000	1023.000000	2046.000000
0.300000	0.065153	38.505569	11.572784	12.217180	8.015861	6.699746	0.000000	-10.000000	0.841667	-33.500000	1121.000000	1023.000000	1023.000000	2046.000000
0.320000	0.064044	37.849968	11.372984	11.651271	8.016621	6.809093	0.000000	-10.000000	0.875000	-34.066666	1109.833374	1023.000000	1023.000000	2046.000000
0.340000	0.062706	37.059181	11.431436	11.151304	7.668991	6.807453	0.000000	-10.000000	0.916667	-34.783333	1094.666626	1023.000000	1023.000000	2046.000000
0.360000	0.061357	36.262001	11.367109	10.900598	7.433099	6.561193	0.000000	-10.000000	0.941667	-35.400002	1083.000000	1023.000000	1023.000000	2046.000000
0.380000	0.059440	35.128872	11.044109	10.879472	7.253598	5.951694	0.000000	-10.000000	0.933333	-35.466667	1071.333374	1023.000000	1023.000000	2046.000000
0.400000	0.057838	34.182270	10.711024	10.764792	7.104988	5.601467	0.000000	-10.000000	0.925000	-35.266666	1059.666626	1023.000000	1023.000000	2046.000000
0.420000	0.056411	33.338989	10.373242	10.297196	7.012484	5.656067	0.000000	-10.000000	0.900000	-34.666668	1048.000000	1023.000000	1023.000000	2046.000000
0.440000	0.054179	32.020031	10.168802	9.817314	6.490271	5.543645	0.000000	-10.000000	0.891667	-34.200001	1040.000000	1023.000000	1023.000000	2046.000000
0.460000	0.052151	30.821037	9.892433	9.522238	6.169322	5.237043	0.000000	-10.000000	0.850000	-33.700001	1028.500000	1023.000000	1023.000000	2046.000000
0.480000	0.050131	29.627640	9.366417	9.535707	6.027257	4.698259	0.000000	-10.000000	0.841667	-33.566669	1013.666687	1023.000000	1023.000000	2046.000000
0.500000	0.048944	28.925974	9.102377	9.481688	5.896029	4.445880	0.000000	-10.000000	0.833333	-33.433334	998.833313	1023.000000	1023.000000	2046.000000
0.520000	0.048290	28.539206	8.962053	9.196201	5.774475	4.606477	0.000000	-10.000000	0.875000	-33.650002	987.666687	1023.000000	1023.000000	2046.000000
0.540000	0.047538	28.095022	8.961741	8.952954	5.502723	4.677603	0.000000	-10.000000	0.891667	-33.916668	980.166687	1023.000000	1023.000000	2046.000000
0.560000	0.047034	27.797300	8.908862	8.742668	5.405827	4.739944	0.000000	-10.000000	0.908333	-33.933334	968.833313	1023.000000	1023.000000	2046.000000
0.580000	0.046431	27.440754	8.723988	8.842194	5.354660	4.519912	0.000000	-10.000000	0.900000	-33.933334	957.666687	1023.000000	1023.000000	2046.000000
0.600000	0.045951	27.157015	8.618176	9.093401	5.236000	4.209440	0.000000	-10.000000	0.900000	-33.783333	946.333313	1023.000000	1023.000000	2046.000000
0.620000	0.045963	27.164366	8.586307	8.959905	5.193917	4.424237	0.000000	-10.000000	0.875000	-33.633331	935.000000	1023.000000	1023.000000	2046.000000
0.640000	0.045787	27.060217	8.578012	8.822406	5.052515	4.607285	0.000000	-10.000000	0.833333	-33.216667	923.666687	1023.000000	1023.000000	2046.000000
0.660000	0.045515	26.899279	8.451864	8.689254	5.056770	4.701391	0.000000	-10.000000	0.791667	-32.883331	916.166687	1023.000000	1023.000000	2046.000000
0.680000	0.044545	26.326319	8.137099	8.818741	5.040493	4.329985	0.000000	-10.000000	0.783333	-32.533333	905.333313	1023.000000	1023.000000	2046.000000
0.700000	0.043944	25.970903	7.996547	8.842116	4.965174	4.167067	0.000000	-10.000000	0.791667	-32.266666	898.166687	1023.000000	1023.000000	2046.000000
0.720000	0.043412	25.656706	8.013911	8.627462	4.757356	4.257976	0.000000	-10.000000	0.800000	-31.916666	883.833313	1023.000000	1023.000000	2046.000000
0.740000	0.043053	25.444614	8.079995	8.382037	4.544054	4.438528	0.000000	-10.000000	0.808333	-32.133335	873.166687	1023.000000	1023.000000	2046.000000
0.760000	0.042477	25.103811	7.853998	8.364061	4.637655	4.248098	0.000000	-10.000000	0.808333	-32.549999	858.833313	1023.000000	1023.000000	2046.000000
0.780000	0.041418	24.477982	7.629503	8.479321	4.527176	3.841981	0.000000	-10.000000	0.808333	-33.049999	851.666687	1023.000000	1023.000000	2046.000000
0.800000	0.041136	24.311466	7.577952	8.326252	4.493881	3.913382	0.000000	-10.000000	0.800000	-32.933334	840.666687	1023.000000	1023.000000	2046.000000
0.820000	0.040601	23.994989	7.613748	8.034323	4.269954	4.076964	0.000000	-10.000000	0.783333	-32.533333	829.833313	1023.000000	1023.000000	2046.000000
0.840000	0.039980	23.627895	7.536295	7.820302	4.181149	4.090148	0.000000	-10.000000	0.766667	-32.133331	819.000000	1023.000000	1023.000000	2046.000000
0.860000	0.039355	23.258640	7.326797	7.763242	4.217164	3.951436	0.000000	-10.000000	0.758333	-32.049999	811.833313	1023.000000	1023.000000	2046.000000
0.880000	0.038266	22.614962	7.055419	7.761324	4.166098	3.632121	0.000000	-10.000000	0.775000	-32.133331	801.166687	1023.000000	1023.000000	2046.000000
0.900000	0.037702	22.281706	6.969465	7.709275	4.067141	3.535824	0.000000	-10.000000	0.791667	-32.099998	786.833313	1023.000000	1023.000000	2046.000000
0.920000	0.037130	21.943598	6.991450	7.487004	3.885316	3.579828	0.000000	-10.000000	0.800000	-32.066666	776.166687	1023.000000	1023.000000	2046.000000
0.940000	0.036467	21.552187	6.986988	7.262681	3.660411	3.642106	0.000000	-10.000000	0.783333	-31.850000	765.500000	1023.000000	1023.000000	2046.000000
0.960000	0.035943	21.242510	6.813278	7.083587	3.701117	3.644527	0.000000	-10.000000	0.766667	-31.616667	754.833313	1023.000000	1023.000000	2046.000000
0.980000	0.035393	20.917559	6.605008	7.031650	3.787642	3.493258	0.000000	-10.000000	0.750000	-31.383333	744.166687	1023.000000	1023.000000	2046.000000
1.000000	0.034636	20.469700	6.373374	7.123815	3.790074	3.182436	0.000000	-10.000000	0.750000	-31.266666	733.500000	1023.000000	1023.000000	2046.000000
1.020000	0.034357	20.305279	6.295620	7.046418	3.790452	3.172789	0.000000	-10.000000	0.758333	-31.266666	723.166687	1023.000000	1023.000000	2046.000000
1.040000	0.033741	19.940926	6.360888	6.891087	3.517194	3.171758	0.000000	-10.000000	0.766667	-31.266666	712.833313	1023.000000	1023.000000	2046.000000
1.060000	0.033022	19.515816	6.366691	6.616490	3.237480	3.295155	0.000000	-10.000000	0.766667	-31.450001	705.833313	1023.000000	1023.000000	2046.000000
1.080000	0.032148	18.999424	6.066065	6.624769	3.278064	3.030526	0.000000	-10.000000	0.758333	-31.366667	695.166687	1023.000000	1023.000000	2046.000000
1.100000	0.031048	18.349344	5.739082	6.615372	3.251665	2.743225	0.000000	-10.000000	0.750000	-31.150000	681.166687	1023.000000	1023.000000	2046.000000
1.120000	0.030217	17.857973	5.589651	6.377001	3.143237	2.748084	0.000000	-10.000000	0.750000	-30.733334	670.833313	1023.000000	1023.000000	2046.000000
1.140000	0.028656	16.935703	5.569517	5.841106	2.762816	2.762263	0.000000	-10.000000	0.750000	-30.583334	664.166687	1023.000000	1023.000000	2046.000000
1.160000	0.027251	16.105253	5.279459	5.368171	2.854762	2.602861	0.000000	-10.000000	0.766667	-31.066668	653.833313	1023.000000	1023.000000	2046.000000
1.180000	0.025702	15.189993	4.970428	5.123686	2.850828	2.245052	0.000000	-10.000000	0.783333	-31.616667	640.000000	1023.000000	1023.000000	2046.000000
1.200000	0.024257	14.336083	4.936100	4.679736	2.577178	2.143069	0.000000	-10.000000	0.800000	-32.183334	629.500000	1023.000000	1023.000000	2046.000000
1.220000	0.022655	13.388865	4.929152	4.300081	2.183965	1.975667	0.000000	-10.000000	0.783333	-32.133331	622.333313	1023.000000	1023.000000	2046.000000
1.240000	0.021124	12.484197	4.471381	4.152707	2.188017	1.672091	0.000000	-10.000000	0.733333	-31.299999	615.166687	1023.000000	1023.000000	2046.000000
1.260000	0.019262	11.383919	4.040447	3.969724	2.046844	1.326905	0.000000	-10.000000	0.683333	-30.416666	601.333313	1023.000000	1023.000000	2046.000000
1.280000	0.017426	10.298770	3.811197	3.596267	1.775914	1.115392	0.000000	-10.000000	0.650000	-29.650000	591.166687	1023.000000	1023.000000	2046.000000
1.300000	0.015639	9.242673	3.683584	3.245578	1.345693	0.967818	0.000000	-10.000000	0.641667	-29.483334	581.166687	1023.000000	1023.000000	2046.000000
1.320000	0.014277	8.437497	3.348638	3.008408	1.255285	0.825166	0.000000	-10.000000	0.633333	-29.466667	574.833313	1023.000000	1023.000000	2046.000000
1.340000	0.013003	7.684607	2.982617	2.994246	1.155626	0.552117	0.000000	-10.000000	0.625000	-29.216667	561.833313	1023.000000	1023.000000	2046.000000
1.360000	0.012492	7.382503	2.840785	2.819247	1.129566	0.592905	0.000000	-10.000000	0.633333	-29.066668	549.000000	1023.000000	1023.000000	2046.000000
1.380000	0.011830	6.991659	2.886958	2.669828	0.868559	0.566314	0.000000	-10.000000	0.641667	-28.816668	539.166687	1023.000000	1023.000000	2046.000000
1.400000	0.011348	6.706797	2.868175	2.550347	0.694548	0.593727	0.000000	-10.000000	0.650000	-28.833334	532.833313	1023.000000	1023.000000	2046.000000
1.420000	0.011102	6.561144	2.612679	2.680990	0.744279	0.523196	0.000000	-10.000000	0.650000	-28.983334	523.000000	1023.000000	1023.000000	2046.000000
1.440000	0.010981	6.489580	2.504117	2.762223	0.745873	0.477367	0.000000	-10.000000	0.633333	-28.716667	510.166656	1023.000000	1023.000000	2046.000000
1.460000	0.010811	6.389037	2.459922	2.701984	0.711529	0.515602	0.000000	-10.000000	0.616667	-28.416666	500.500000	1023.000000	1023.000000	2046.000000
1.480000	0.010464	6.184291	2.475260	2.630770	0.500974	0.577287	0.000000	-10.000000	0.575000	-27.650000	494.333344	1023.000000	1023.000000	2046.000000
1.500000	0.009866	5.831007	2.300239	2.660891	0.421626	0.448252	0.000000	-10.000000	0.541667	-27.000000	488.166656	1023.000000	1023.000000	2046.000000
1.520000	0.009405	5.558168	2.047517	2.735735	0.476010	0.298906	0.000000	-10.000000	0.525000	-26.466667	476.166656	1023.000000	1023.000000	2046.000000
1.540000	0.009330	5.513844	2.063930	2.649417	0.442701	0.357795	0.000000	-10.000000	0.533333	-26.283333	467.333344	1023.000000	1023.000000	2046.000000
1.560000	0.008996	5.316420	2.149712	2.553645	0.250476	0.362587	0.000000	-10.000000	0.550000	-26.483334	458.500000	1023.000000	1023.000000	2046.000000
1.580000	0.008509	5.028553	2.088150	2.461257	0.174933	0.304213	0.000000	-10.000000	0.533333	-26.433332	452.500000	1023.000000	1023.000000	2046.000000
1.600000	0.008001	4.728516	1.905222	2.495536	0.169178	0.158580	0.000000	-10.000000	0.508333	-25.833334	440.833344	1023.000000	1023.000000	2046.000000
1.620000	0.007650	4.521252	1.783060	2.450552	0.188117	0.099522	0.000000	-10.000000	0.483333	-25.150000	432.166656	1023.000000	1023.000000	2046.000000
1.640000	0.007316	4.324049	1.796058	2.249100	0.097949	0.180942	0.000000	-10.000000	0.475000	-24.666668	423.666656	1023.000000	1023.000000	2046.000000
1.660000	0.006638	3.922998	1.767248	2.027317	-0.084148	0.212582	0.000000	-10.000000	0.475000	-24.750000	418.166656	1023.000000	1023.000000	2046.000000
1.680000	0.005904	3.489264	1.573914	2.016724	-0.094167	-0.007208	0.000000	-10.000000	0.475000	-24.750000	410.000000	1023.000000	1023.000000	2046.000000
1.700000	0.005505	3.253222	1.444148	1.992996	-0.097121	-0.086802	0.000000	-10.000000	0.483333	-24.800001	401.666656	1023.000000	1023.000000	2046.000000
1.720000	0.005178	3.060237	1.373564	1.800089	-0.102211	-0.011205	0.000000	-10.000000	0.483333	-25.016666	393.333344	1023.000000	1023.000000	2046.000000
1.740000	0.004601	2.718985	1.376475	1.639240	-0.297542	0.000812	0.000000	-10.000000	0.491667	-25.116667	384.833344	1023.000000	1023.000000	2046.000000
1.760000	0.003921	2.317387	1.140268	1.637633	-0.263393	-0.197122	0.000000	-10.000000	0.483333	-25.166666	376.500000	1023.000000	1023.000000	2046.000000
1.780000	0.003581	2.116607	1.095113	1.484266	-0.322365	-0.140407	0.000000	-10.000000	0.483333	-24.650000	368.166656	1023.000000	1023.000000	2046.000000
1.800000	0.003003	1.774578	1.060210	1.293946	-0.441310	-0.138267	0.000000	-10.000000	0.466667	-24.283335	360.000000	1023.000000	1023.000000	2046.000000
1.820000	0.002518	1.488253	0.925703	1.170056	-0.409879	-0.197628	0.000000	-10.000000	0.475000	-23.966667	352.000000	1023.000000	1023.000000	2046.000000
1.840000	0.001918	1.133402	0.746427	1.116367	-0.401641	-0.327750	0.000000	-10.000000	0.475000	-24.200001	344.000000	1023.000000	1023.000000	2046.000000
1.860000	0.001743	1.030277	0.730475	1.059770	-0.411704	-0.348264	0.000000	-10.000000	0.483333	-24.366667	336.000000	1023.000000	1023.000000	2046.000000
1.880000	0.001374	0.811768	0.718069	0.882943	-0.505471	-0.283773	0.000000	-10.000000	0.466667	-24.416668	327.833344	1023.000000	1023.000000	2046.000000
1.900000	0.000862	0.509445	0.674165	0.780186	-0.655864	-0.289043	0.000000	-10.000000	0.441667	-23.983334	319.500000	1023.000000	1023.000000	2046.000000
1.920000	0.000280	0.165729	0.419221	0.878799	-0.626496	-0.505795	0.000000	-10.000000	0.400000	-23.383333	311.500000	1023.000000	1023.000000	2046.000000
1.940000	0.000007	0.003915	0.321107	0.759302	-0.600627	-0.475866	0.000000	-10.000000	0.375000	-22.750000	303.666656	1023.000000	1023.000000	2046.000000
1.960000	-0.001085	-0.641354	0.324949	0.492162	-0.934692	-0.523773	0.000000	-10.000000	0.375000	-22.366667	296.166656	1023.000000	1023.000000	2046.000000
1.980000	-0.002077	-1.227532	0.108948	0.268940	-1.024005	-0.581414	0.000000	-10.000000	0.375000	-22.200001	288.500000	1023.000000	1023.000000	2046.000000
2.000000	-0.003447	-2.037423	-0.241236	0.032875	-1.011974	-0.817088	0.000000	-10.000000	0.366667	-21.966667	281.166656	1023.000000	1023.000000	2046.000000
2.020000	-0.004412	-2.607416	-0.349377	-0.436115	-0.951729	-0.870195	0.000000	-10.000000	0.366667	-21.983334	273.833344	1023.000000	1023.000000	2046.000000
2.040000	-0.005905	-3.489873	-0.287270	-1.026353	-1.260464	-0.915787	0.000000	-10.000000	0.375000	-22.266666	266.500000	1023.000000	1023.000000	2046.000000
2.060000	-0.007322	-4.327521	-0.450025	-1.351252	-1.372573	-1.153671	0.000000	-10.000000	0.391667	-22.833334	259.000000	1023.000000	1023.000000	2046.000000
2.080000	-0.008824	-5.215231	-0.739296	-1.476881	-1.475311	-1.523744	0.000000	-10.000000	0.391667	-23.250000	251.500000	1023.000000	1023.000000	2046.000000
2.100000	-0.010190	-6.022162	-0.961796	-1.757210	-1.592620	-1.710535	0.000000	-10.000000	0.391667	-23.200001	243.833328	1023.000000	1023.000000	2046.000000
2.120000	-0.012157	-7.184917	-1.126972	-2.189854	-1.984432	-1.883658	0.000000	-10.000000	0.391667	-22.950001	236.000000	1023.000000	1023.000000	2046.000000
2.140000	-0.013906	-8.218248	-1.414904	-2.474461	-2.227835	-2.101048	0.000000	-10.000000	0.375000	-22.583334	228.333328	1023.000000	1023.000000	2046.000000
2.160000	-0.015328	-9.058669	-1.856037	-2.457753	-2.282160	-2.462720	0.000000	-10.000000	0.366667	-22.016666	220.666672	1023.000000	1023.000000	2046.000000
2.180000	-0.015998	-9.454811	-2.020239	-2.630027	-2.352134	-2.452412	0.000000	-10.000000	0.350000	-21.333334	213.500000	1023.000000	1023.000000	2046.000000
2.200000	-0.017093	-10.101986	-2.001328	-2.844276	-2.735888	-2.520494	0.000000	-10.000000	0.350000	-20.700001	206.333328	1023.000000	1023.000000	2046.000000
2.220000	-0.017506	-10.345948	-2.184287	-2.807030	-2.732414	-2.622218	0.000000	-10.000000	0.350000	-20.666666	199.500000	1023.000000	1023.000000	2046.000000
2.240000	-0.017717	-10.470833	-2.442256	-2.634981	-2.627464	-2.766132	0.000000	-10.000000	0.350000	-20.750000	192.500000	1023.000000	1023.000000	2046.000000
2.260000	-0.017963	-10.615880	-2.335880	-2.872758	-2.829836	-2.577407	0.000000	-10.000000	0.350000	-20.866667	185.500000	1023.000000	1023.000000	2046.000000
2.280000	-0.018175	-10.741637	-2.261672	-2.875565	-3.066582	-2.537819	0.000000	-10.000000	0.350000	-20.850000	178.500000	1023.000000	1023.000000	2046.000000
2.300000	-0.018110	-10.702907	-2.469058	-2.582737	-2.959337	-2.691776	0.000000	-10.000000	0.350000	-20.833334	171.500000	1023.000000	1023.000000	2046.000000
2.320000	-0.017863	-10.557233	-2.570349	-2.540027	-2.876498	-2.570359	0.000000	-10.000000	0.333333	-20.583334	164.500000	1023.000000	1023.000000	2046.000000
2.340000	-0.018229	-10.773628	-2.508935	-2.688978	-3.102214	-2.473501	0.000000	-10.000000	0.325000	-20.200001	157.666672	1023.000000	1023.000000	2046.000000
2.360000	-0.018495	-10.930376	-2.575906	-2.709413	-3.147241	-2.497816	0.000000	-10.000000	0.300000	-19.600000	151.000000	1023.000000	1023.000000	2046.000000
2.380000	-0.018670	-11.034258	-2.941692	-2.424834	-2.967895	-2.699837	0.000000	-10.000000	0.283333	-19.266666	144.500000	1023.000000	1023.000000	2046.000000
2.400000	-0.018616	-11.002189	-2.916628	-2.506086	-2.997743	-2.581732	0.000000	-10.000000	0.258333	-19.150000	138.000000	1023.000000	1023.000000	2046.000000
2.420000	-0.019109	-11.293349	-2.768381	-2.721405	-3.256862	-2.546702	0.000000	-10.000000	0.250000	-19.250000	131.666672	1023.000000	1023.000000	2046.000000
2.440000	-0.019460	-11.500691	-2.774894	-2.754145	-3.318604	-2.653048	0.000000	-10.000000	0.250000	-19.266666	125.166664	1023.000000	1023.000000	2046.000000
2.460000	-0.019681	-11.631721	-3.050783	-2.573895	-3.157621	-2.849422	0.000000	-10.000000	0.250000	-19.166668	118.833336	1023.000000	1023.000000	2046.000000
2.480000	-0.019870	-11.742972	-2.952944	-2.882652	-3.287524	-2.619853	0.000000	-10.000000	0.250000	-18.983334	112.333336	1023.000000	1023.000000	2046.000000
2.500000	-0.020463	-12.093577	-2.889521	-3.073244	-3.470062	-2.660751	0.000000	-10.000000	0.250000	-18.766666	106.000000	1023.000000	1023.000000	2046.000000
2.520000	-0.020813	-12.300408	-3.196394	-2.881951	-3.294144	-2.927920	0.000000	-10.000000	0.241667	-18.533333	99.666664	1023.000000	1023.000000	2046.000000
2.540000	-0.020895	-12.349164	-3.206765	-3.023521	-3.335487	-2.783391	0.000000	-10.000000	0.241667	-18.416666	93.500000	1023.000000	1023.000000	2046.000000
2.560000	-0.021599	-12.765081	-3.104929	-3.266853	-3.620717	-2.772582	0.000000	-10.000000	0.241667	-18.166666	87.500000	1023.000000	1023.000000	2046.000000
2.580000	-0.021973	-12.985942	-3.270560	-3.241583	-3.535364	-2.938435	0.000000	-10.000000	0.233333	-17.983334	81.500000	1023.000000	1023.000000	2046.000000
2.600000	-0.022088	-13.054232	-3.451428	-3.177170	-3.448208	-2.977427	0.000000	-10.000000	0.216667	-17.550001	75.500000	1023.000000	1023.000000	2046.000000
2.620000	-0.022304	-13.181588	-3.436999	-3.485252	-3.522071	-2.737266	0.000000	-10.000000	0.200000	-17.166668	69.500000	1023.000000	1023.000000	2046.000000
2.640000	-0.022773	-13.458958	-3.367289	-3.607968	-3.648919	-2.834782	0.000000	-10.000000	0.200000	-16.683334	63.666668	1023.000000	1023.000000	2046.000000
2.660000	-0.023319	-13.781543	-3.570562	-3.542492	-3.607118	-3.061371	0.000000	-10.000000	0.200000	-16.250000	58.000000	1023.000000	1023.000000	2046.000000
2.680000	-0.023228	-13.727531	-3.695589	-3.611043	-3.497586	-2.923314	0.000000	-10.000000	0.200000	-15.900001	52.666668	1023.000000	1023.000000	2046.000000
2.700000	-0.023681	-13.995433	-3.625554	-3.895063	-3.676192	-2.798624	0.000000	-10.000000	0.200000	-15.566667	47.333332	1023.000000	1023.000000	2046.000000
2.720000	-0.023950	-14.154528	-3.627389	-3.964231	-3.680317	-2.882591	0.000000	-10.000000	0.191667	-15.316667	42.166668	1023.000000	1023.000000	2046.000000
2.740000	-0.024245	-14.328712	-3.777327	-3.837263	-3.649193	-3.064929	0.000000	-10.000000	0.191667	-15.133333	37.000000	1023.000000	1023.000000	2046.000000
2.760000	-0.024246	-14.329347	-3.872501	-3.862747	-3.596224	-2.997874	0.000000	-10.000000	0.191667	-14.900001	32.000000	1023.000000	1023.000000	2046.000000
2.780000	-0.024457	-14.454330	-3.823049	-4.110147	-3.723284	-2.797851	0.000000	-10.000000	0.183333	-14.716667	27.000000	1023.000000	1023.000000	2046.000000
2.800000	-0.024979	-14.762670	-3.862305	-4.210287	-3.825933	-2.864144	0.000000	-10.000000	0.166667	-14.400001	22.000000	1023.000000	1023.000000	2046.000000
2.820000	-0.025594	-15.126021	-3.989503	-4.329984	-3.847151	-2.959382	0.000000	-10.000000	0.150000	-13.950000	17.166666	1023.000000	1023.000000	2046.000000
2.840000	-0.026625	-15.735179	-4.252873	-4.358954	-3.916587	-3.206764	0.000000	-10.000000	0.141667	-13.300000	12.500000	1023.000000	1023.000000	2046.000000
2.860000	-0.027320	-16.146015	-4.406947	-4.696999	-3.864186	-3.177883	0.000000	-10.000000	0.125000	-12.516666	8.166667	1023.000000	1023.000000	2046.000000
2.880000	-0.028255	-16.698797	-4.272891	-5.256690	-4.069538	-3.099680	0.000000	-10.000000	0.091667	-12.050000	4.166667	1023.000000	1023.000000	2046.000000
2.900000	-0.029152	-17.228689	-4.305627	-5.639894	-4.018700	-3.264468	0.000000	-10.000000	0.083333	-11.816667	0.500000	1023.000000	1023.000000	2046.000000
2.920000	-0.030289	-17.900944	-4.516999	-5.621376	-4.044219	-3.718349	0.000000	-10.000000	0.083333	-11.933333	-3.166667	1023.000000	1023.000000	2046.000000
2.940000	-0.031163	-18.417442	-4.561859	-5.916798	-4.170969	-3.767817	0.000000	-10.000000	0.091667	-11.850000	-7.000000	1023.000000	1023.000000	2046.000000
2.960000	-0.032803	-19.386806	-4.641143	-6.386918	-4.498896	-3.859850	0.000000	-10.000000	0.075000	-11.216667	-11.000000	1023.000000	1023.000000	2046.000000
2.980000	-0.034347	-20.299339	-4.950422	-6.573525	-4.577351	-4.198041	0.000000	-10.000000	0.058333	-10.233334	-14.666667	1023.000000	1023.000000	2046.000000
3.000000	-0.035699	-21.098137	-5.287618	-6.521846	-4.716276	-4.572397	0.000000	-10.000000	0.041667	-9.116667	-18.166666	1023.000000	1023.000000	2046.000000
3.020000	-0.036314	-21.461308	-5.411814	-6.722726	-4.828408	-4.498360	0.000000	-10.000000	0.033333	-8.250000	-21.166666	1023.000000	1023.000000	2046.000000
3.040000	-0.037117	-21.935900	-5.430091	-6.924254	-5.096319	-4.485236	0.000000	-10.000000	0.025000	-7.433333	-24.000000	1023.000000	1023.000000	2046.000000
3.060000	-0.037419	-22.114731	-5.574489	-6.938125	-5.038253	-4.563863	0.000000	-10.000000	0.025000	-6.783333	-26.333334	1023.000000	1023.000000	2046.000000
3.080000	-0.037631	-22.239748	-5.677048	-6.693315	-5.107659	-4.761725	0.000000	-10.000000	0.025000	-6.483334	-28.500000	1023.000000	1023.000000	2046.000000
3.100000	-0.037305	-22.047424	-5.678309	-6.673326	-5.058062	-4.637727	0.000000	-10.000000	0.033333	-6.350000	-30.833334	1023.000000	1023.000000	2046.000000
3.120000	-0.037362	-22.080805	-5.554327	-6.763391	-5.284434	-4.478652	0.000000	-10.000000	0.025000	-6.216667	-33.166668	1023.000000	1023.000000	2046.000000
3.140000	-0.036884	-21.798691	-5.577234	-6.691181	-5.205426	-4.324851	0.000000	-10.000000	0.033333	-6.116667	-35.500000	1023.000000	1023.000000	2046.000000
3.160000	-0.036386	-21.503939	-5.609604	-6.268748	-5.121535	-4.504051	0.000000	-10.000000	0.033333	-6.116667	-37.500000	1023.000000	1023.000000	2046.000000
3.180000	-0.036063	-21.313370	-5.628123	-6.039231	-5.108365	-4.537651	0.000000	-10.000000	0.033333	-5.716667	-39.500000	1023.000000	1023.000000	2046.000000
3.200000	-0.035899	-21.216316	-5.562465	-6.095180	-5.230940	-4.327732	0.000000	-10.000000	0.016667	-4.933333	-41.333332	1023.000000	1023.000000	2046.000000
3.220000	-0.035521	-20.993116	-5.498952	-6.141761	-5.225523	-4.126880	0.000000	-10.000000	0.008333	-3.800000	-42.833332	1023.000000	1023.000000	2046.000000
3.240000	-0.035003	-20.686535	-5.612797	-5.975982	-4.944225	-4.153531	0.000000	-10.000000	0.016667	-2.983333	-44.000000	1023.000000	1023.000000	2046.000000
3.260000	-0.034969	-20.666552	-5.684892	-5.736710	-4.903505	-4.341446	0.000000	-10.000000	0.016667	-2.500000	-45.000000	1023.000000	1023.000000	2046.000000
3.280000	-0.034590	-20.442822	-5.546890	-5.766170	-4.952151	-4.177610	0.000000	-10.000000	0.016667	-2.450000	-46.000000	1023.000000	1023.000000	2046.000000
3.300000	-0.034460	-20.365652	-5.395249	-5.936924	-5.059576	-3.973902	0.000000	-10.000000	0.008333	-2.650000	-46.833332	1023.000000	1023.000000	2046.000000
3.320000	-0.034202	-20.213602	-5.481906	-5.843011	-4.821792	-4.066894	0.000000	-10.000000	0.008333	-2.716667	-47.666668	1023.000000	1023.000000	2046.000000
3.340000	-0.034358	-20.305712	-5.527597	-5.679077	-4.853967	-4.245070	0.000000	-10.000000	0.000000	-2.566667	-48.500000	1023.000000	1023.000000	2046.000000
3.360000	-0.034118	-20.164028	-5.371931	-5.840768	-4.940531	-4.010798	0.000000	-10.000000	0.000000	-2.266667	-49.333332	1023.000000	1023.000000	2046.000000
3.380000	-0.033781	-19.964653	-5.267811	-5.933838	-4.911654	-3.851351	0.000000	-10.000000	0.000000	-2.183333	-49.833332	1023.000000	1023.000000	2046.000000
3.400000	-0.033797	-19.973896	-5.448918	-5.768908	-4.713481	-4.042588	0.000000	-10.000000	0.008333	-2.283333	-50.500000	1023.000000	1023.000000	2046.000000
3.420000	-0.033880	-20.023106	-5.434269	-5.696147	-4.781118	-4.111571	0.000000	-10.000000	0.008333	-2.483333	-51.166668	1023.000000	1023.000000	2046.000000
3.440000	-0.033747	-19.944708	-5.276137	-5.844556	-4.915213	-3.908801	0.000000	-10.000000	0.016667	-2.583333	-52.166668	1023.000000	1023.000000	2046.000000
3.460000	-0.033569	-19.839193	-5.155777	-5.933575	-4.980213	-3.769628	0.000000	-10.000000	0.016667	-2.550000	-53.000000	1023.000000	1023.000000	2046.000000
3.480000	-0.033315	-19.689217	-5.358895	-5.840639	-4.658975	-3.830708	0.000000	-10.000000	0.016667	-2.433333	-54.000000	1023.000000	1023.000000	2046.000000
3.500000	-0.033482	-19.787886	-5.482511	-5.640214	-4.615660	-4.049501	0.000000	-10.000000	0.008333	-2.300000	-54.833332	1023.000000	1023.000000	2046.000000
3.520000	-0.033224	-19.635582	-5.289795	-5.761440	-4.757218	-3.827129	0.000000	-10.000000	0.008333	-2.200000	-55.666668	1023.000000	1023.000000	2046.000000
3.540000	-0.033126	-19.577196	-5.077345	-5.939433	-4.926648	-3.633771	0.000000	-10.000000	0.008333	-2.150000	-56.333332	1023.000000	1023.000000	2046.000000
3.560000	-0.032854	-19.416941	-5.314814	-5.816153	-4.558490	-3.727484	0.000000	-10.000000	0.008333	-2.100000	-57.166668	1023.000000	1023.000000	2046.000000
3.580000	-0.032699	-19.325300	-5.400794	-5.697371	-4.414207	-3.812927	0.000000	-10.000000	0.000000	-2.050000	-57.833332	1023.000000	1023.000000	2046.000000
3.600000	-0.032606	-19.269949	-5.137779	-5.849926	-4.693227	-3.589018	0.000000	-10.000000	0.000000	-1.900000	-58.500000	1023.000000	1023.000000	2046.000000
3.620000	-0.032481	-19.196051	-5.001672	-5.944056	-4.792640	-3.457683	0.000000	-10.000000	0.000000	-1.733333	-58.833332	1023.000000	1023.000000	2046.000000
3.640000	-0.032307	-19.093561	-5.197493	-5.796367	-4.530443	-3.569259	0.000000	-10.000000	0.000000	-1.433333	-59.000000	1023.000000	1023.000000	2046.000000
3.660000	-0.032443	-19.174072	-5.391418	-5.667248	-4.388475	-3.726932	0.000000	-10.000000	0.000000	-0.883333	-59.000000	1023.000000	1023.000000	2046.000000
3.680000	-0.032803	-19.386358	-5.230451	-5.980512	-4.695010	-3.480386	0.000000	-10.000000	0.000000	-0.366667	-59.000000	1023.000000	1023.000000	2046.000000
3.700000	-0.033314	-19.688646	-5.258997	-6.195547	-4.770795	-3.463306	0.000000	-10.000000	0.008333	0.000000	-59.000000	1023.000000	1023.000000	2046.000000
3.720000	-0.033660	-19.893215	-5.554655	-6.255890	-4.407087	-3.675583	0.000000	-10.000000	0.008333	0.000000	-59.000000	1023.000000	1023.000000	2046.000000
3.740000	-0.033893	-20.030945	-5.420777	-6.467294	-4.409255	-3.733620	0.000000	-10.000000	0.008333	-0.566667	-59.000000	1023.000000	1023.000000	2046.000000
3.760000	-0.034736	-20.528994	-5.033848	-6.863228	-4.935737	-3.696180	0.000000	-10.000000	0.008333	-1.233333	-59.000000	1023.000000	1023.000000	2046.000000
3.780000	-0.035340	-20.885696	-5.364046	-6.905264	-4.612833	-4.003554	0.000000	-10.000000	0.008333	-2.000000	-59.000000	1023.000000	1023.000000	2046.000000
3.800000	-0.036682	-21.679174	-5.641387	-6.942368	-4.652793	-4.442626	0.000000	-10.000000	0.008333	-2.033333	-59.333332	1023.000000	1023.000000	2046.000000
3.820000	-0.038154	-22.548857	-5.500021	-7.382664	-5.227815	-4.438356	0.000000	-10.000000	0.016667	-1.783333	-59.666668	1023.000000	1023.000000	2046.000000
3.840000	-0.039176	-23.153244	-5.730871	-7.560363	-5.301976	-4.560035	0.000000	-10.000000	0.016667	-1.200000	-60.000000	1023.000000	1023.000000	2046.000000
3.860000	-0.040086	-23.691116	-6.228884	-7.419574	-5.103962	-4.938695	0.000000	-10.000000	0.025000	-0.600000	-60.000000	1023.000000	1023.000000	2046.000000
3.880000	-0.040456	-23.909513	-6.232751	-7.498744	-5.243566	-4.934453	0.000000	-10.000000	0.008333	-0.183333	-60.000000	1023.000000	1023.000000	2046.000000
3.900000	-0.040951	-24.202257	-5.980074	-7.673487	-5.743740	-4.804956	0.000000	-10.000000	0.008333	0.000000	-60.000000	1023.000000	1023.000000	2046.000000
3.920000	-0.040868	-24.153204	-6.156626	-7.499477	-5.589411	-4.907690	0.000000	-10.000000	0.008333	0.000000	-60.000000	1023.000000	1023.000000	2046.000000
3.940000	-0.040673	-24.037943	-6.462808	-7.196022	-5.297019	-5.082094	0.000000	-10.000000	0.008333	0.000000	-60.000000	1023.000000	1023.000000	2046.000000
3.960000	-0.040226	-23.773760	-6.260939	-7.261548	-5.425672	-4.825601	0.000000	-10.000000	0.008333	0.000000	-60.000000	1023.000000	1023.000000	2046.000000
3.980000	-0.039976	-23.625750	-5.991768	-7.281197	-5.754105	-4.598680	0.000000	-10.000000	0.000000	0.000000	-60.000000	1023.000000	1023.000000	2046.000000
4.000000	-0.039372	-23.268915	-6.146681	-6.856808	-5.521992	-4.743434	0.000000	-10.000000	0.000000	-0.266667	-60.000000	1023.000000	1023.000000	2046.000000
4.020000	-0.038565	-22.791777	-6.264164	-6.549471	-5.222931	-4.755211	0.000000	-10.000000	0.000000	-0.450000	-60.000000	1023.000000	1023.000000	2046.000000
4.040000	-0.037968	-22.439053	-6.050112	-6.608643	-5.328406	-4.451890	0.000000	-10.000000	0.000000	-0.450000	-60.000000	1023.000000	1023.000000	2046.000000
4.060000	-0.037715	-22.289375	-5.750006	-6.552611	-5.653620	-4.333139	0.000000	-10.000000	0.000000	0.100000	-60.000000	1023.000000	1023.000000	2046.000000
4.080000	-0.037444	-22.129347	-5.912530	-6.278401	-5.437376	-4.501041	0.000000	-10.000000	0.000000	1.066667	-60.000000	1023.000000	1023.000000	2046.000000
4.100000	-0.036834	-21.768709	-6.077037	-6.074610	-5.118789	-4.498273	0.000000	-10.000000	0.000000	1.983333	-60.000000	1023.000000	1023.000000	2046.000000
4.120000	-0.036184	-21.384615	-5.954637	-6.153864	-5.018040	-4.258075	0.000000	-10.000000	0.000000	2.650000	-60.000000	1023.000000	1023.000000	2046.000000
4.140000	-0.035889	-21.210127	-5.511110	-6.237598	-5.387803	-4.073616	0.000000	-10.000000	0.000000	2.783333	-60.000000	1023.000000	1023.000000	2046.000000
4.160000	-0.035722	-21.111671	-5.590080	-6.011281	-5.235098	-4.275212	0.000000	-10.000000	0.000000	2.800000	-60.000000	1023.000000	1023.000000	2046.000000
4.180000	-0.035360	-20.897654	-5.748917	-5.865720	-4.959216	-4.323802	0.000000	-10.000000	0.000000	2.750000	-60.000000	1023.000000	1023.000000	2046.000000
4.200000	-0.034815	-20.575808	-5.645671	-6.023755	-4.873299	-4.033082	0.000000	-10.000000	-0.008333	2.700000	-60.000000	1023.000000	1023.000000	2046.000000
4.220000	-0.034738	-20.530405	-5.281917	-6.084083	-5.208074	-3.956331	0.000000	-10.000000	-0.008333	2.483333	-60.000000	1023.000000	1023.000000	2046.000000
4.240000	-0.034432	-20.349552	-5.316546	-5.935598	-5.040916	-4.056491	0.000000	-10.000000	-0.016667	2.150000	-60.000000	1023.000000	1023.000000	2046.000000
4.260000	-0.034546	-20.416550	-5.541315	-5.720316	-4.866510	-4.288407	0.000000	-10.000000	-0.008333	1.733333	-60.000000	1023.000000	1023.000000	2046.000000
4.280000	-0.033946	-20.062244	-5.565444	-5.869735	-4.649146	-3.977919	0.000000	-10.000000	-0.008333	1.016667	-60.000000	1023.000000	1023.000000	2046.000000
4.300000	-0.033723	-19.930527	-5.227115	-6.019571	-4.925836	-3.758004	0.000000	-10.000000	0.000000	0.450000	-60.000000	1023.000000	1023.000000	2046.000000
4.320000	-0.033759	-19.951405	-5.140910	-5.859841	-5.006460	-3.944194	0.000000	-10.000000	0.000000	0.000000	-60.000000	1023.000000	1023.000000	2046.000000
4.340000	-0.033787	-19.967987	-5.350120	-5.633493	-4.834389	-4.149985	0.000000	-10.000000	0.000000	0.000000	-60.000000	1023.000000	1023.000000	2046.000000
4.360000	-0.032929	-19.461210	-5.384460	-5.800719	-4.525757	-3.750275	0.000000	-10.000000	0.008333	0.633333	-60.000000	1023.000000	1023.000000	2046.000000
4.380000	-0.032664	-19.304518	-5.047677	-5.990352	-4.767029	-3.499460	0.000000	-10.000000	0.008333	1.366667	-60.000000	1023.000000	1023.000000	2046.000000
4.400000	-0.032688	-19.318316	-5.019896	-5.784194	-4.752429	-3.761796	0.000000	-10.000000	0.008333	2.283333	-60.000000	1023.000000	1023.000000	2046.000000
4.420000	-0.032561	-19.243752	-5.171110	-5.546344	-4.565914	-3.960384	0.000000	-10.000000	0.000000	2.800000	-60.000000	1023.000000	1023.000000	2046.000000
4.440000	-0.031692	-18.730148	-5.165482	-5.716306	-4.285898	-3.562463	0.000000	-10.000000	-0.008333	3.316667	-60.000000	1023.000000	1023.000000	2046.000000
4.460000	-0.031572	-18.659086	-4.817971	-5.878283	-4.633818	-3.329015	0.000000	-10.000000	-0.025000	3.816667	-60.000000	1023.000000	1023.000000	2046.000000
4.480000	-0.031354	-18.530041	-4.790674	-5.683959	-4.557204	-3.498205	0.000000	-10.000000	-0.041667	4.333333	-60.000000	1023.000000	1023.000000	2046.000000
4.500000	-0.031852	-18.824265	-4.985625	-5.476910	-4.530571	-3.831160	0.000000	-10.000000	-0.050000	4.933333	-60.000000	1023.000000	1023.000000	2046.000000
4.520000	-0.031721	-18.747122	-5.148908	-5.681029	-4.304916	-3.612268	0.000000	-10.000000	-0.050000	5.650000	-60.000000	1023.000000	1023.000000	2046.000000
4.540000	-0.031734	-18.754526	-4.968266	-6.083271	-4.402904	-3.300086	0.000000	-10.000000	-0.041667	6.366667	-60.000000	1023.000000	1023.000000	2046.000000
4.560000	-0.031776	-18.779722	-4.827579	-6.189229	-4.332395	-3.430519	0.000000	-10.000000	-0.025000	6.800000	-60.000000	1023.000000	1023.000000	2046.000000
4.580000	-0.032492	-19.202515	-4.871600	-6.089038	-4.322252	-3.919626	0.000000	-10.000000	-0.008333	6.950000	-60.000000	1023.000000	1023.000000	2046.000000
4.600000	-0.032411	-19.154886	-4.813513	-6.383980	-4.241841	-3.715551	0.000000	-10.000000	0.000000	7.150000	-60.000000	1023.000000	1023.000000	2046.000000
4.620000	-0.032913	-19.451500	-4.604358	-6.673014	-4.485942	-3.688186	0.000000	-10.000000	-0.025000	8.000000	-46.500000	1023.000000	1023.000000	2046.000000
4.640000	-0.034123	-20.166849	-4.860260	-6.541754	-4.496671	-4.268165	0.000000	-10.000000	-0.075000	10.433333	-16.833334	1023.000000	1023.000000	2046.000000
4.660000	-0.035070	-20.726536	-5.084777	-6.581898	-4.551644	-4.508216	0.000000	-10.000000	-0.125000	12.566668	12.833333	1023.000000	1023.000000	2046.000000
4.680000	-0.035318	-20.872866	-5.037300	-6.868463	-4.709468	-4.257634	0.000000	-10.000000	-0.150000	14.150001	29.000000	1023.000000	1023.000000	2046.000000
4.700000	-0.035350	-20.891836	-5.043475	-6.895414	-4.703111	-4.249835	0.000000	-10.000000	-0.166667	14.516667	30.666666	1023.000000	1023.000000	2046.000000
4.720000	-0.035677	-21.084986	-5.166581	-6.542388	-4.730305	-4.645712	0.000000	-10.000000	-0.183333	15.033334	34.000000	1023.000000	1023.000000	2046.000000
4.740000	-0.035229	-20.820276	-5.143610	-6.371096	-4.690596	-4.614974	0.000000	-10.000000	-0.208333	16.116667	39.000000	1023.000000	1023.000000	2046.000000
4.760000	-0.034233	-20.231581	-4.902461	-6.382231	-4.687264	-4.259624	0.000000	-10.000000	-0.216667	17.133333	44.166668	1023.000000	1023.000000	2046.000000
4.780000	-0.033228	-19.637548	-4.782669	-6.227305	-4.524267	-4.103307	0.000000	-10.000000	-0.225000	18.183334	49.666668	1023.000000	1023.000000	2046.000000
4.800000	-0.032763	-19.362728	-4.803448	-5.715162	-4.451440	-4.392677	0.000000	-10.000000	-0.233333	18.833334	55.500000	1023.000000	1023.000000	2046.000000
4.820000	-0.031433	-18.576952	-4.630770	-5.493476	-4.349368	-4.103340	0.000000	-10.000000	-0.241667	19.316668	61.666668	1023.000000	1023.000000	2046.000000
4.840000	-0.029867	-17.651455	-4.252123	-5.307328	-4.364907	-3.727097	0.000000	-10.000000	-0.275000	19.900000	68.000000	1023.000000	1023.000000	2046.000000
4.860000	-0.028536	-16.864822	-4.144221	-5.106747	-4.084237	-3.529616	0.000000	-10.000000	-0.325000	20.966667	77.000000	1023.000000	1023.000000	2046.000000
4.880000	-0.028005	-16.551105	-4.190394	-4.618968	-3.929756	-3.811987	0.000000	-10.000000	-0.375000	21.900002	83.833336	1023.000000	1023.000000	2046.000000
4.900000	-0.027030	-15.974642	-3.992206	-4.395403	-3.896851	-3.690181	0.000000	-10.000000	-0.408333	23.050001	91.000000	1023.000000	1023.000000	2046.000000
4.920000	-0.025607	-15.133502	-3.644380	-4.392059	-3.845180	-3.251883	0.000000	-10.000000	-0.408333	23.566668	96.166664	1023.000000	1023.000000	2046.000000
4.940000	-0.024452	-14.451233	-3.574394	-4.222328	-3.501900	-3.152612	0.000000	-10.000000	-0.416667	24.283335	104.000000	1023.000000	1023.000000	2046.000000
4.960000	-0.023854	-14.097923	-3.543794	-3.892861	-3.360048	-3.301220	0.000000	-10.000000	-0.425000	24.416668	112.000000	1023.000000	1023.000000	2046.000000
4.980000	-0.022705	-13.418879	-3.221546	-3.816718	-3.323475	-3.057139	0.000000	-10.000000	-0.441667	24.800001	120.000000	1023.000000	1023.000000	2046.000000
5.000000	-0.021515	-12.715364	-2.934441	-3.846884	-3.242936	-2.691103	0.000000	-10.000000	-0.458333	25.150000	128.166672	1023.000000	1023.000000	2046.000000
5.020000	-0.020729	-12.251117	-2.959383	-3.617334	-2.918750	-2.755650	0.000000	-10.000000	-0.466667	25.516666	136.500000	1023.000000	1023.000000	2046.000000
5.040000	-0.019983	-11.810036	-2.830330	-3.310648	-2.830915	-2.838143	0.000000	-10.000000	-0.466667	25.766666	145.000000	1023.000000	1023.000000	2046.000000
5.060000	-0.018862	-11.147161	-2.546460	-3.240585	-2.745867	-2.614250	0.000000	-10.000000	-0.450000	25.900000	153.500000	1023.000000	1023.000000	2046.000000
5.080000	-0.017789	-10.513048	-2.217112	-3.278956	-2.755811	-2.261170	0.000000	-10.000000	-0.450000	25.966667	162.166672	1023.000000	1023.000000	2046.000000
5.100000	-0.016947	-10.015579	-2.280206	-3.075601	-2.380763	-2.279009	0.000000	-10.000000	-0.458333	26.083334	170.833328	1023.000000	1023.000000	2046.000000
5.120000	-0.016177	-9.560342	-2.236343	-2.739768	-2.182237	-2.401994	0.000000	-10.000000	-0.450000	26.100000	179.500000	1023.000000	1023.000000	2046.000000
5.140000	-0.015062	-8.901494	-1.892041	-2.731204	-2.157505	-2.120744	0.000000	-10.000000	-0.458333	26.283335	188.166672	1023.000000	1023.000000	2046.000000
5.160000	-0.014212	-8.399127	-1.579304	-2.736166	-2.221419	-1.862238	0.000000	-10.000000	-0.466667	26.266668	197.000000	1023.000000	1023.000000	2046.000000
5.180000	-0.013310	-7.866270	-1.591790	-2.592515	-1.885383	-1.796581	0.000000	-10.000000	-0.500000	26.333334	205.833328	1023.000000	1023.000000	2046.000000
5.200000	-0.012514	-7.395967	-1.541759	-2.347186	-1.636926	-1.870095	0.000000	-10.000000	-0.500000	26.300001	214.666672	1023.000000	1023.000000	2046.000000
5.220000	-0.011307	-6.682437	-1.295615	-2.243168	-1.471142	-1.672511	0.000000	-10.000000	-0.483333	26.466667	223.333328	1023.000000	1023.000000	2046.000000
5.240000	-0.010443	-6.172011	-0.952801	-2.253858	-1.554903	-1.410449	0.000000	-10.000000	-0.466667	26.583334	232.166672	1023.000000	1023.000000	2046.000000
5.260000	-0.009571	-5.656607	-0.807031	-2.123422	-1.415333	-1.310822	0.000000	-10.000000	-0.458333	26.983334	241.000000	1023.000000	1023.000000	2046.000000
5.280000	-0.008955	-5.292616	-0.906901	-1.837218	-1.111680	-1.436817	0.000000	-10.000000	-0.466667	27.066668	250.000000	1023.000000	1023.000000	2046.000000
5.300000	-0.008501	-5.023890	-0.862735	-1.811063	-0.992675	-1.357418	0.000000	-10.000000	-0.475000	27.350000	259.000000	1023.000000	1023.000000	2046.000000
5.320000	-0.008061	-4.764032	-0.559246	-1.878154	-1.093594	-1.233039	0.000000	-10.000000	-0.475000	27.366667	268.166656	1023.000000	1023.000000	2046.000000
5.340000	-0.007208	-4.260113	-0.295200	-1.968675	-0.972572	-1.023665	0.000000	-10.000000	-0.475000	27.500000	277.333344	1023.000000	1023.000000	2046.000000
5.360000	-0.006681	-3.948438	-0.244397	-1.861246	-0.658237	-1.184557	0.000000	-10.000000	-0.483333	27.300001	286.500000	1023.000000	1023.000000	2046.000000
5.380000	-0.006167	-3.644749	-0.145904	-1.758933	-0.458902	-1.281010	0.000000	-10.000000	-0.491667	27.066668	295.500000	1023.000000	1023.000000	2046.000000
5.400000	-0.006012	-3.553099	0.125335	-1.759528	-0.603490	-1.315416	0.000000	-10.000000	-0.500000	27.016666	304.500000	1023.000000	1023.000000	2046.000000
5.420000	-0.006474	-3.825852	0.269479	-1.844517	-0.824482	-1.426332	0.000000	-10.000000	-0.500000	27.116667	313.500000	1023.000000	1023.000000	2046.000000
5.440000	-0.007318	-4.324938	0.025142	-1.800465	-0.824415	-1.725200	0.000000	-10.000000	-0.500000	27.433334	322.500000	1023.000000	1023.000000	2046.000000
5.460000	-0.007386	-4.365415	-0.103508	-1.671644	-0.756072	-1.834190	0.000000	-10.000000	-0.516667	27.483334	331.666656	1023.000000	1023.000000	2046.000000
5.480000	-0.007026	-4.152579	0.151674	-1.576225	-0.920154	-1.807873	0.000000	-10.000000	-0.525000	27.750000	340.833344	1023.000000	1023.000000	2046.000000
5.500000	-0.006324	-3.737626	0.360190	-1.455316	-0.973780	-1.668719	0.000000	-10.000000	-0.541667	28.250000	350.166656	1023.000000	1023.000000	2046.000000
5.520000	-0.005671	-3.351495	0.283311	-1.038536	-0.783338	-1.812932	0.000000	-10.000000	-0.541667	28.733334	359.500000	1023.000000	1023.000000	2046.000000
5.540000	-0.004501	-2.660013	0.377179	-0.726511	-0.598177	-1.712505	0.000000	-10.000000	-0.541667	28.916666	369.000000	1023.000000	1023.000000	2046.000000
5.560000	-0.003438	-2.031691	0.697304	-0.526330	-0.630743	-1.571922	0.000000	-10.000000	-0.525000	28.650000	378.666656	1023.000000	1023.000000	2046.000000
5.580000	-0.002307	-1.363275	0.994766	-0.315897	-0.650630	-1.391514	0.000000	-10.000000	-0.516667	28.366667	388.166656	1023.000000	1023.000000	2046.000000
5.600000	-0.001277	-0.754739	0.908323	0.044920	-0.365980	-1.342002	0.000000	-10.000000	-0.500000	28.200001	397.833344	1023.000000	1023.000000	2046.000000
5.620000	0.000078	0.046107	1.040194	0.365864	-0.193765	-1.166186	0.000000	-10.000000	-0.483333	27.883333	407.166656	1023.000000	1023.000000	2046.000000
5.640000	0.001545	0.913267	1.374965	0.623580	-0.092220	-0.993058	0.000000	-10.000000	-0.475000	27.783333	416.666656	1023.000000	1023.000000	2046.000000
5.660000	0.002604	1.538941	1.617146	0.764684	-0.046566	-0.796323	0.000000	-10.000000	-0.483333	27.616667	425.833344	1023.000000	1023.000000	2046.000000
5.680000	0.003606	2.131056	1.612204	1.037359	0.218636	-0.737143	0.000000	-10.000000	-0.508333	27.766666	435.166656	1023.000000	1023.000000	2046.000000
5.700000	0.004782	2.826306	1.699299	1.253187	0.471632	-0.597812	0.000000	-10.000000	-0.525000	27.900000	444.333344	1023.000000	1023.000000	2046.000000
5.720000	0.006044	3.571876	1.960246	1.347064	0.648322	-0.383757	0.000000	-10.000000	-0.541667	28.133333	453.666656	1023.000000	1023.000000	2046.000000
5.740000	0.007074	4.180469	2.333141	1.432569	0.629599	-0.214841	0.000000	-10.000000	-0.550000	28.333334	463.000000	1023.000000	1023.000000	2046.000000
5.760000	0.008049	4.756979	2.356192	1.665410	0.942007	-0.206630	0.000000	-10.000000	-0.566667	28.583334	472.333344	1023.000000	1023.000000	2046.000000
5.780000	0.009156	5.411248	2.510780	1.839590	1.129279	-0.068401	0.000000	-10.000000	-0.583333	28.933332	481.833344	1023.000000	1023.000000	2046.000000
5.800000	0.010376	6.132416	2.752146	1.906967	1.312384	0.160919	0.000000	-10.000000	-0.583333	28.916666	491.500000	1023.000000	1023.000000	2046.000000
5.820000	0.011381	6.726016	3.066166	1.963674	1.323305	0.372870	0.000000	-10.000000	-0.575000	28.750000	501.166656	1023.000000	1023.000000	2046.000000
5.840000	0.012373	7.312214	3.165470	2.166807	1.565701	0.414237	0.000000	-10.000000	-0.558333	28.433334	510.833344	1023.000000	1023.000000	2046.000000
5.860000	0.013234	7.821588	3.230504	2.426922	1.718686	0.445476	0.000000	-10.000000	-0.558333	28.383333	520.166687	1023.000000	1023.000000	2046.000000
5.880000	0.014473	8.553550	3.420409	2.502262	1.948994	0.681885	0.000000	-10.000000	-0.550000	28.283335	529.833313	1023.000000	1023.000000	2046.000000
5.900000	0.015407	9.105307	3.707610	2.575375	1.947941	0.874381	0.000000	-10.000000	-0.541667	28.266666	539.166687	1023.000000	1023.000000	2046.000000
5.920000	0.016329	9.650156	3.829365	2.702383	2.134637	0.983772	0.000000	-10.000000	-0.533333	28.183334	548.833313	1023.000000	1023.000000	2046.000000
5.940000	0.017034	10.067164	3.823884	2.913000	2.359967	0.970314	0.000000	-10.000000	-0.525000	28.233334	558.166687	1023.000000	1023.000000	2046.000000
5.960000	0.018392	10.869561	4.105978	3.003337	2.495183	1.265064	0.000000	-10.000000	-0.533333	27.983334	567.666687	1023.000000	1023.000000	2046.000000
5.980000	0.019317	11.416134	4.319886	3.080380	2.560597	1.455272	0.000000	-10.000000	-0.525000	27.750000	577.000000	1023.000000	1023.000000	2046.000000
6.000000	0.020057	11.853453	4.415996	3.216506	2.688396	1.532555	0.000000	-10.000000	-0.516667	27.400000	586.333313	1023.000000	1023.000000	2046.000000
6.020000	0.020962	12.388552	4.471562	3.543460	2.875621	1.497909	0.000000	-10.000000	-0.491667	27.250000	595.500000	1023.000000	1023.000000	2046.000000
6.040000	0.021619	12.776983	4.533203	3.702139	2.982519	1.559123	0.000000	-10.000000	-0.475000	27.050001	604.500000	1023.000000	1023.000000	2046.000000
6.060000	0.022382	13.227746	4.714136	3.644061	3.066184	1.803365	0.000000	-10.000000	-0.475000	26.883333	613.500000	1023.000000	1023.000000	2046.000000
6.080000	0.022935	13.554440	4.939276	3.586588	3.085969	1.942607	0.000000	-10.000000	-0.450000	26.450001	622.500000	1023.000000	1023.000000	2046.000000
6.100000	0.023707	14.010598	5.053273	3.747341	3.349729	1.860256	0.000000	-10.000000	-0.450000	26.066668	631.500000	1023.000000	1023.000000	2046.000000
6.120000	0.024317	14.371632	5.268982	3.893180	3.438735	1.770735	0.000000	-10.000000	-0.433333	25.783333	640.333313	1023.000000	1023.000000	2046.000000
6.140000	0.024726	14.613256	5.451752	3.895724	3.458183	1.807596	0.000000	-10.000000	-0.450000	25.650000	649.000000	1023.000000	1023.000000	2046.000000
6.160000	0.024154	14.275213	5.549463	3.865285	3.202657	1.657807	0.000000	-10.000000	-0.425000	25.316668	657.500000	1023.000000	1023.000000	2046.000000
6.180000	0.023133	13.671326	5.325714	3.853636	3.106695	1.385281	0.000000	-10.000000	-0.400000	24.516666	666.166687	1023.000000	1023.000000	2046.000000
6.200000	0.022615	13.365373	5.141969	4.003487	3.067234	1.152683	0.000000	-10.000000	-0.375000	23.883333	674.500000	1023.000000	1023.000000	2046.000000
6.220000	0.022975	13.578356	5.214531	4.109966	3.037078	1.216781	0.000000	-10.000000	-0.375000	23.650000	682.500000	1023.000000	1023.000000	2046.000000
6.240000	0.023428	13.846087	5.347446	4.224766	3.007274	1.266600	0.000000	-10.000000	-0.391667	24.100000	690.166687	1023.000000	1023.000000	2046.000000
6.260000	0.023986	14.175835	5.507757	4.365364	2.952605	1.350108	0.000000	-10.000000	-0.416667	24.600000	698.166687	1023.000000	1023.000000	2046.000000
6.280000	0.024673	14.581507	5.424404	4.750916	3.131409	1.274778	0.000000	-10.000000	-0.441667	25.316668	706.500000	1023.000000	1023.000000	2046.000000
6.300000	0.025614	15.137671	5.550249	5.077060	3.169429	1.340934	0.000000	-10.000000	-0.450000	25.733334	715.000000	1023.000000	1023.000000	2046.000000
6.320000	0.026746	15.806782	5.730157	5.192548	3.307840	1.576236	0.000000	-10.000000	-0.450000	25.916668	723.500000	1023.000000	1023.000000	2046.000000
6.340000	0.027600	16.311573	6.010158	5.270527	3.221724	1.809164	0.000000	-10.000000	-0.441667	25.566668	732.166687	1023.000000	1023.000000	2046.000000
6.360000	0.028501	16.844231	6.095032	5.467808	3.322597	1.958792	0.000000	-10.000000	-0.416667	25.000000	740.666687	1023.000000	1023.000000	2046.000000
6.380000	0.029666	17.532549	6.065072	5.932338	3.603996	1.931144	0.000000	-10.000000	-0.391667	24.633333	749.000000	1023.000000	1023.000000	2046.000000
6.400000	0.031001	18.321720	6.289870	6.095998	3.765801	2.170050	0.000000	-10.000000	-0.375000	24.433334	757.166687	1023.000000	1023.000000	2046.000000
6.420000	0.031858	18.828321	6.564429	6.161235	3.725095	2.377562	0.000000	-10.000000	-0.383333	24.266666	765.500000	1023.000000	1023.000000	2046.000000
6.440000	0.032732	19.344412	6.548928	6.373163	3.993018	2.429302	0.000000	-10.000000	-0.391667	24.216667	773.833313	1023.000000	1023.000000	2046.000000
6.460000	0.033887	20.027319	6.671825	6.639112	4.209575	2.506808	0.000000	-10.000000	-0.391667	24.083334	782.000000	1023.000000	1023.000000	2046.000000
6.480000	0.034771	20.549824	7.003057	6.539097	4.233174	2.774495	0.000000	-10.000000	-0.391667	24.150000	795.333313	1023.000000	1023.000000	2046.000000
6.500000	0.035596	21.037104	7.178441	6.604525	4.360426	2.893711	0.000000	-10.000000	-0.391667	24.033335	806.000000	1023.000000	1023.000000	2046.000000
6.520000	0.036478	21.558531	7.113967	6.888260	4.656508	2.899795	0.000000	-10.000000	-0.400000	24.050001	814.000000	1023.000000	1023.000000	2046.000000
6.540000	0.037685	22.271767	7.401831	6.879311	4.784048	3.206577	0.000000	-10.000000	-0.391667	24.183334	816.666687	1023.000000	1023.000000	2046.000000
6.560000	0.038387	22.686695	7.668039	6.862169	4.780947	3.375538	0.000000	-10.000000	-0.375000	24.050001	822.000000	1023.000000	1023.000000	2046.000000
6.580000	0.039147	23.135965	7.575686	7.155900	5.076066	3.328313	0.000000	-10.000000	-0.366667	24.050001	830.000000	1023.000000	1023.000000	2046.000000
6.600000	0.040277	23.803438	7.740932	7.213759	5.265818	3.582931	0.000000	-10.000000	-0.341667	23.550001	838.000000	1023.000000	1023.000000	2046.000000
6.620000	0.040994	24.227688	8.067397	7.199075	5.201828	3.759388	0.000000	-10.000000	-0.333333	23.316668	846.000000	1023.000000	1023.000000	2046.000000
6.640000	0.041835	24.724426	8.195406	7.387017	5.359503	3.782501	0.000000	-10.000000	-0.308333	22.883333	854.000000	1023.000000	1023.000000	2046.000000
6.660000	0.042808	25.299644	8.151870	7.720405	5.623177	3.804192	0.000000	-10.000000	-0.308333	22.666668	861.833313	1023.000000	1023.000000	2046.000000
6.680000	0.043675	25.811996	8.388271	7.573704	5.665308	4.184713	0.000000	-10.000000	-0.291667	22.450001	869.500000	1023.000000	1023.000000	2046.000000
6.700000	0.044315	26.190409	8.685160	7.720649	5.584438	4.200161	0.000000	-10.000000	-0.291667	22.083334	877.000000	1023.000000	1023.000000	2046.000000
6.720000	0.044942	26.560904	8.494007	8.029831	5.879459	4.157605	0.000000	-10.000000	-0.283333	21.650000	884.500000	1023.000000	1023.000000	2046.000000
6.740000	0.045714	27.017105	8.547470	8.102304	6.028975	4.338355	0.000000	-10.000000	-0.291667	21.299999	891.833313	1023.000000	1023.000000	2046.000000
6.760000	0.046064	27.223623	8.852748	7.988756	5.909809	4.472311	0.000000	-10.000000	-0.291667	20.950001	899.000000	1023.000000	1023.000000	2046.000000
6.780000	0.046792	27.654024	9.002014	8.077208	6.099908	4.474895	0.000000	-10.000000	-0.300000	20.900000	906.000000	1023.000000	1023.000000	2046.000000
6.800000	0.047375	27.998512	9.084188	8.262802	6.236504	4.415019	0.000000	-10.000000	-0.300000	20.783333	913.000000	1023.000000	1023.000000	2046.000000
6.820000	0.047891	28.303368	9.312745	8.151742	6.259326	4.579555	0.000000	-10.000000	-0.275000	20.750000	920.000000	1023.000000	1023.000000	2046.000000
6.840000	0.047209	27.900652	9.418687	8.184363	5.997511	4.300091	0.000000	-10.000000	-0.258333	20.316668	926.833313	1023.000000	1023.000000	2046.000000
6.860000	0.046095	27.241869	9.055997	8.344270	5.954825	3.886778	0.000000	-10.000000	-0.241667	19.766666	933.666687	1023.000000	1023.000000	2046.000000
6.880000	0.045653	26.980938	8.947376	8.168412	5.866799	3.998351	0.000000	-10.000000	-0.241667	19.183334	940.333313	1023.000000	1023.000000	2046.000000
6.900000	0.045129	26.671026	9.044359	8.077825	5.584482	3.964360	0.000000	-10.000000	-0.225000	18.716667	947.000000	1023.000000	1023.000000	2046.000000
6.920000	0.045209	26.718355	8.982065	8.315572	5.626794	3.793924	0.000000	-10.000000	-0.208333	18.400000	953.333313	1023.000000	1023.000000	2046.000000
6.940000	0.045534	26.910410	8.901175	8.625849	5.662768	3.720617	0.000000	-10.000000	-0.200000	18.133333	959.500000	1023.000000	1023.000000	2046.000000
6.960000	0.046384	27.412785	9.049875	8.630572	5.692501	4.039836	0.000000	-10.000000	-0.191667	18.000000	965.500000	1023.000000	1023.000000	2046.000000
6.980000	0.046744	27.625788	9.237093	8.724141	5.616266	4.048288	0.000000	-10.000000	-0.166667	17.616667	971.500000	1023.000000	1023.000000	2046.000000
7.000000	0.047219	27.906496	9.147959	9.072370	5.753829	3.932338	0.000000	-10.000000	-0.141667	16.966667	977.500000	1023.000000	1023.000000	2046.000000
7.020000	0.048240	28.509827	9.238711	9.197234	5.867910	4.205970	0.000000	-10.000000	-0.133333	16.266666	983.333313	1023.000000	1023.000000	2046.000000
7.040000	0.049058	28.993114	9.303488	9.207807	5.991237	4.490584	0.000000	-10.000000	-0.133333	15.466667	988.833313	1023.000000	1023.000000	2046.000000
7.060000	0.049770	29.414299	9.583682	9.297847	5.914552	4.618217	0.000000	-10.000000	-0.141667	14.750000	994.000000	1023.000000	1023.000000	2046.000000
7.080000	0.050534	29.865652	9.523116	9.653250	6.167039	4.522246	0.000000	-10.000000	-0.141667	14.416667	999.000000	1023.000000	1023.000000	2046.000000
7.100000	0.051481	30.425413	9.589700	9.803554	6.314791	4.717370	0.000000	-10.000000	-0.150000	14.300000	1004.000000	1023.000000	1023.000000	2046.000000
7.120000	0.052293	30.905100	9.771966	9.708693	6.388263	5.036177	0.000000	-10.000000	-0.166667	14.633334	1008.833313	1023.000000	1023.000000	2046.000000
7.140000	0.052864	31.242916	9.884985	9.756280	6.555190	5.046461	0.000000	-10.000000	-0.183333	15.033334	1013.666687	1023.000000	1023.000000	2046.000000
7.160000	0.053334	31.520462	9.884272	10.019684	6.673102	4.943405	0.000000	-10.000000	-0.200000	15.583334	1018.500000	1023.000000	1023.000000	2046.000000
7.180000	0.054227	32.048046	10.116315	9.988164	6.727769	5.215798	0.000000	-10.000000	-0.200000	15.933334	1023.666687	1023.000000	1023.000000	2046.000000
7.200000	0.054725	32.342335	10.275540	9.861916	6.817976	5.386905	0.000000	-10.000000	-0.183333	16.133335	1029.000000	1023.000000	1023.000000	2046.000000
7.220000	0.055181	32.612198	10.219193	10.123442	7.009021	5.260544	0.000000	-10.000000	-0.158333	15.833334	1034.333374	1023.000000	1023.000000	2046.000000
7.240000	0.056027	33.111908	10.403671	10.155352	7.074289	5.478596	0.000000	-10.000000	-0.125000	15.466667	1039.666626	1023.000000	1023.000000	2046.000000
7.260000	0.056483	33.381477	10.546705	10.037198	7.143658	5.653915	0.000000	-10.000000	-0.108333	14.450001	1044.833374	1023.000000	1023.000000	2046.000000
7.280000	0.056917	33.637939	10.468220	10.275805	7.366951	5.526964	0.000000	-10.000000	-0.083333	13.283334	1050.000000	1023.000000	1023.000000	2046.000000
7.300000	0.057744	34.126766	10.616986	10.340557	7.424271	5.744952	0.000000	-10.000000	-0.058333	11.483334	1054.666626	1023.000000	1023.000000	2046.000000
7.320000	0.058056	34.310940	10.808168	10.199449	7.362562	5.940760	0.000000	-10.000000	-0.025000	9.216667	1058.833374	1023.000000	1023.000000	2046.000000
7.340000	0.057901	34.219418	10.691034	10.331306	7.428724	5.768353	0.000000	-10.000000	-0.008333	6.483334	1062.333374	1023.000000	1023.000000	2046.000000
7.360000	0.058479	34.561123	10.781195	10.502745	7.452172	5.825012	0.000000	-10.000000	0.008333	3.433333	1065.000000	1023.000000	1023.000000	2046.000000
7.380000	0.058500	34.573261	10.813114	10.306601	7.428380	6.025167	0.000000	-10.000000	0.025000	0.500000	1066.500000	1023.000000	1023.000000	2046.000000
7.400000	0.058085	34.328510	10.621582	10.413962	7.508346	5.784621	0.000000	-10.000000	0.033333	-1.316667	1067.000000	1023.000000	1023.000000	2046.000000
7.420000	0.058326	34.470852	10.657907	10.388955	7.535268	5.888721	0.000000	-10.000000	0.033333	-2.350000	1067.000000	1023.000000	1023.000000	2046.000000
7.440000	0.058301	34.456173	10.875439	10.090819	7.461765	6.028151	0.000000	-10.000000	0.016667	-2.800000	1067.000000	1023.000000	1023.000000	2046.000000
7.460000	0.058088	34.329849	10.808517	10.205981	7.565178	5.750173	0.000000	-10.000000	0.008333	-2.850000	1067.000000	1023.000000	1023.000000	2046.000000
7.480000	0.057983	34.267708	10.856318	10.240191	7.486725	5.684472	0.000000	-10.000000	0.000000	-1.900000	1067.000000	1023.000000	1023.000000	2046.000000
7.500000	0.056897	33.625977	10.921141	10.021884	7.133927	5.549026	0.000000	-10.000000	0.000000	-0.716667	1067.000000	1023.000000	1023.000000	2046.000000
7.520000	0.055315	32.691406	10.549730	9.943672	7.056076	5.141928	0.000000	-10.000000	0.000000	0.000000	1067.000000	1023.000000	1023.000000	2046.000000
7.540000	0.054024	31.928471	10.319077	9.925195	6.814426	4.869772	0.000000	-10.000000	-0.008333	0.800000	1067.000000	1023.000000	1023.000000	2046.000000
7.560000	0.053498	31.617037	10.294559	9.736070	6.612478	4.973929	0.000000	-10.000000	-0.016667	2.200000	1067.166626	1023.000000	1023.000000	2046.000000
7.580000	0.053333	31.519924	10.174442	9.754731	6.680599	4.910151	0.000000	-10.000000	-0.033333	3.966667	1067.666626	1023.000000	1023.000000	2046.000000
7.600000	0.052949	31.292645	10.061378	10.110993	6.557580	4.562693	0.000000	-10.000000	-0.033333	4.883334	1068.833374	1023.000000	1023.000000	2046.000000
7.620000	0.053258	31.475378	10.167953	9.997928	6.452371	4.857126	0.000000	-10.000000	-0.025000	4.516667	1070.333374	1023.000000	1023.000000	2046.000000
7.640000	0.053471	31.601391	10.188587	9.987638	6.498397	4.926768	0.000000	-10.000000	-0.008333	2.433333	1072.000000	1023.000000	1023.000000	2046.000000
7.660000	0.053146	31.409449	10.008833	10.249661	6.526648	4.624307	0.000000	-10.000000	0.008333	-0.216667	1073.166626	1023.000000	1023.000000	2046.000000
7.680000	0.053625	31.692623	10.103103	10.201674	6.481101	4.906744	0.000000	-10.000000	0.016667	-2.666667	1073.833374	1023.000000	1023.000000	2046.000000
7.700000	0.053924	31.868834	10.189240	10.099570	6.418048	5.161976	0.000000	-10.000000	0.033333	-4.433333	1074.000000	1023.000000	1023.000000	2046.000000
7.720000	0.054534	32.229858	10.199250	10.267561	6.617262	5.145785	0.000000	-10.000000	0.025000	-5.533333	1074.000000	1023.000000	1023.000000	2046.000000
7.740000	0.054520	32.221493	10.069519	10.471533	6.698730	4.981711	0.000000	-10.000000	0.025000	-5.583333	1074.000000	1023.000000	1023.000000	2046.000000
7.760000	0.055010	32.511185	10.223929	10.380027	6.633522	5.273708	0.000000	-10.000000	0.008333	-4.816667	1074.000000	1023.000000	1023.000000	2046.000000
7.780000	0.055240	32.646748	10.375821	10.278285	6.594981	5.397663	0.000000	-10.000000	0.008333	-3.583333	1074.000000	1023.000000	1023.000000	2046.000000
7.800000	0.055344	32.708111	10.153302	10.453642	6.895624	5.205544	0.000000	-10.000000	0.000000	-2.766667	1074.000000	1023.000000	1023.000000	2046.000000
7.820000	0.055552	32.831379	10.289610	10.453026	6.822153	5.266591	0.000000	-10.000000	0.000000	-1.450000	1074.000000	1023.000000	1023.000000	2046.000000
7.840000	0.055782	32.967243	10.494004	10.244098	6.733476	5.495664	0.000000	-10.000000	0.000000	-0.650000	1074.000000	1023.000000	1023.000000	2046.000000
7.860000	0.056012	33.103085	10.414387	10.240378	6.965930	5.482389	0.000000	-10.000000	0.008333	0.000000	1074.000000	1023.000000	1023.000000	2046.000000
7.880000	0.056061	33.131798	10.280620	10.377200	7.132497	5.341482	0.000000	-10.000000	0.008333	-0.316667	1074.000000	1023.000000	1023.000000	2046.000000
7.900000	0.056348	33.301666	10.438649	10.238070	7.076229	5.548717	0.000000	-10.000000	0.016667	-1.200000	1074.000000	1023.000000	1023.000000	2046.000000
7.920000	0.056544	33.417702	10.603487	10.083659	6.988403	5.742151	0.000000	-10.000000	0.025000	-2.550000	1074.000000	1023.000000	1023.000000	2046.000000
7.940000	0.056804	33.571201	10.484032	10.169774	7.238438	5.678959	0.000000	-10.000000	0.041667	-4.066667	1074.000000	1023.000000	1023.000000	2046.000000
7.960000	0.056844	33.594814	10.364670	10.323202	7.355998	5.550943	0.000000	-10.000000	0.050000	-5.333333	1074.000000	1023.000000	1023.000000	2046.000000
7.980000	0.056693	33.505756	10.613268	10.111563	7.037214	5.743710	0.000000	-10.000000	0.050000	-6.400000	1074.000000	1023.000000	1023.000000	2046.000000
8.000000	0.056961	33.663780	10.663470	10.089752	7.075784	5.834775	0.000000	-10.000000	0.050000	-6.983334	1074.000000	1023.000000	1023.000000	2046.000000
8.020000	0.056749	33.538872	10.312083	10.232810	7.378444	5.615535	0.000000	-10.000000	0.050000	-7.566667	1074.000000	1023.000000	1023.000000	2046.000000
8.040000	0.056377	33.319023	10.292292	10.179305	7.243401	5.604024	0.000000	-10.000000	0.050000	-7.866667	1074.000000	1023.000000	1023.000000	2046.000000
8.060000	0.055897	33.035194	10.501713	9.840711	6.897840	5.794932	0.000000	-10.000000	0.058333	-8.383333	1074.000000	1023.000000	1023.000000	2046.000000
8.080000	0.055747	32.946346	10.389421	9.719931	7.142430	5.694565	0.000000	-10.000000	0.058333	-9.016667	1070.500000	1023.000000	1023.000000	2046.000000
8.100000	0.055232	32.641891	10.237111	9.820141	7.218503	5.366138	0.000000	-10.000000	0.066667	-10.316667	1060.166626	1023.000000	1023.000000	2046.000000
8.120000	0.054745	32.354057	10.391726	9.596159	6.945153	5.421019	0.000000	-10.000000	0.066667	-11.400001	1049.833374	1023.000000	1023.000000	2046.000000
8.140000	0.053793	31.791567	10.414976	9.347599	6.662199	5.366793	0.000000	-10.000000	0.075000	-12.050000	1043.000000	1023.000000	1023.000000	2046.000000
8.160000	0.052205	30.853048	9.938865	9.284473	6.693621	4.936089	0.000000	-10.000000	0.083333	-12.050000	1041.666626	1023.000000	1023.000000	2046.000000
8.180000	0.050397	29.784479	9.528083	9.230570	6.530306	4.495521	0.000000	-10.000000	0.075000	-12.083334	1039.000000	1023.000000	1023.000000	2046.000000
8.200000	0.049134	29.038303	9.479691	8.905736	6.132896	4.519980	0.000000	-10.000000	0.066667	-11.850000	1035.000000	1023.000000	1023.000000	2046.000000
8.220000	0.048272	28.528769	9.501225	8.760291	5.767495	4.499758	0.000000	-10.000000	0.050000	-11.400001	1031.000000	1023.000000	1023.000000	2046.000000
8.240000	0.048015	28.376883	9.139319	8.832626	6.029685	4.375253	0.000000	-10.000000	0.058333	-10.800000	1027.333374	1023.000000	1023.000000	2046.000000
8.260000	0.047590	28.125687	8.925005	9.011785	6.054770	4.134128	0.000000	-10.000000	0.066667	-10.616667	1023.666687	1023.000000	1023.000000	2046.000000
8.280000	0.047330	27.972057	9.137696	8.786084	5.692839	4.355439	0.000000	-10.000000	0.083333	-10.916667	1020.166687	1023.000000	1023.000000	2046.000000
8.300000	0.047166	27.875340	9.204186	8.689486	5.559401	4.422266	0.000000	-10.000000	0.091667	-11.750000	1016.500000	1023.000000	1023.000000	2046.000000
8.320000	0.047060	27.812637	8.818664	8.877444	5.900603	4.215926	0.000000	-10.000000	0.108333	-12.733334	1012.500000	1023.000000	1023.000000	2046.000000
8.340000	0.047227	27.911089	8.804503	8.880719	5.906889	4.318977	0.000000	-10.000000	0.108333	-13.666667	1008.333313	1023.000000	1023.000000	2046.000000
8.360000	0.047446	28.040432	9.184731	8.769653	5.512900	4.573147	0.000000	-10.000000	0.108333	-14.183333	1003.666687	1023.000000	1023.000000	2046.000000
8.380000	0.047679	28.178181	9.059370	8.836787	5.724914	4.557110	0.000000	-10.000000	0.100000	-14.116667	999.000000	1023.000000	1023.000000	2046.000000
8.400000	0.047671	28.173649	8.779177	9.082204	5.968949	4.343318	0.000000	-10.000000	0.100000	-13.716667	994.333313	1023.000000	1023.000000	2046.000000
8.420000	0.048011	28.374685	8.958782	8.898211	5.892095	4.625597	0.000000	-10.000000	0.100000	-12.866667	989.666687	1023.000000	1023.000000	2046.000000
8.440000	0.047776	28.235466	9.212898	8.741099	5.567698	4.713771	0.000000	-10.000000	0.100000	-12.316667	985.333313	1023.000000	1023.000000	2046.000000
8.460000	0.047646	28.159006	8.900195	8.937162	5.875248	4.446400	0.000000	-10.000000	0.100000	-11.950001	981.000000	1023.000000	1023.000000	2046.000000
8.480000	0.047849	28.278667	8.823279	8.862876	6.059417	4.533095	0.000000	-10.000000	0.100000	-12.233334	977.000000	1023.000000	1023.000000	2046.000000
8.500000	0.047586	28.123339	9.166730	8.621464	5.620634	4.714509	0.000000	-10.000000	0.100000	-12.716667	973.000000	1023.000000	1023.000000	2046.000000
8.520000	0.047478	28.059261	9.050518	8.665694	5.767258	4.575792	0.000000	-10.000000	0.108333	-13.500000	968.833313	1023.000000	1023.000000	2046.000000
8.540000	0.047173	27.879139	8.738565	8.774168	6.012454	4.353951	0.000000	-10.000000	0.141667	-14.416667	964.333313	1023.000000	1023.000000	2046.000000
8.560000	0.047434	28.033340	8.829112	8.528454	6.029477	4.646298	0.000000	-10.000000	0.191667	-15.533334	959.500000	1023.000000	1023.000000	2046.000000
8.580000	0.047127	27.852125	9.087961	8.405665	5.653588	4.704911	0.000000	-10.000000	0.225000	-16.716667	954.166687	1023.000000	1023.000000	2046.000000
8.600000	0.046952	27.748358	9.007250	8.494765	5.702415	4.543928	0.000000	-10.000000	0.241667	-17.983334	948.500000	1023.000000	1023.000000	2046.000000
8.620000	0.046374	27.407059	8.567626	8.577018	5.934032	4.328383	0.000000	-10.000000	0.275000	-19.366667	942.500000	1023.000000	1023.000000	2046.000000
8.640000	0.046321	27.375845	8.525629	8.449409	5.941448	4.459361	0.000000	-10.000000	0.325000	-20.633333	936.166687	1023.000000	1023.000000	2046.000000
8.660000	0.045889	27.120176	8.718975	8.265593	5.589078	4.546530	0.000000	-10.000000	0.375000	-21.616667	929.333313	1023.000000	1023.000000	2046.000000
8.680000	0.045102	26.655424	8.736140	8.110604	5.276931	4.531748	0.000000	-10.000000	0.391667	-22.266668	922.166687	1023.000000	1023.000000	2046.000000
8.700000	0.044162	26.099539	8.285247	8.094975	5.476019	4.243298	0.000000	-10.000000	0.400000	-22.616667	914.666687	1023.000000	1023.000000	2046.000000
8.720000	0.043029	25.430399	7.952333	7.879155	5.565805	4.033105	0.000000	-10.000000	0.408333	-23.183334	907.333313	1023.000000	1023.000000	2046.000000
8.740000	0.042581	25.165134	7.859228	7.466601	5.643209	4.196097	0.000000	-10.000000	0.433333	-23.766666	899.666687	1023.000000	1023.000000	2046.000000
8.760000	0.041549	24.555668	8.052254	7.167120	5.176715	4.159579	0.000000	-10.000000	0.475000	-24.666668	891.666687	1023.000000	1023.000000	2046.000000
8.780000	0.040356	23.850496	8.137753	7.003713	4.782370	3.926661	0.000000	-10.000000	0.491667	-25.333334	883.333313	1023.000000	1023.000000	2046.000000
8.800000	0.038668	22.853020	7.676624	7.073330	4.766109	3.336957	0.000000	-10.000000	0.500000	-25.533333	874.666687	1023.000000	1023.000000	2046.000000
8.820000	0.036836	21.770151	7.167382	6.801442	4.718310	3.083016	0.000000	-10.000000	0.491667	-25.549999	866.333313	1023.000000	1023.000000	2046.000000
8.840000	0.035333	20.881914	6.890301	6.342776	4.523325	3.125511	0.000000	-10.000000	0.491667	-25.350000	857.666687	1023.000000	1023.000000	2046.000000
8.860000	0.033651	19.887644	6.889142	6.011620	3.966069	3.020813	0.000000	-10.000000	0.491667	-25.466667	849.333313	1023.000000	1023.000000	2046.000000
8.880000	0.032340	19.113146	6.654267	6.026371	3.797269	2.635239	0.000000	-10.000000	0.491667	-25.533335	840.666687	1023.000000	1023.000000	2046.000000
8.900000	0.031217	18.449381	6.250523	6.084290	3.782288	2.332280	0.000000	-10.000000	0.508333	-25.700001	832.333313	1023.000000	1023.000000	2046.000000
8.920000	0.030863	18.240009	6.045518	5.917346	3.825261	2.451885	0.000000	-10.000000	0.516667	-25.833334	823.666687	1023.000000	1023.000000	2046.000000
8.940000	0.030418	17.976904	6.145991	5.671843	3.567142	2.591928	0.000000	-10.000000	0.525000	-26.000000	815.166687	1023.000000	1023.000000	2046.000000
8.960000	0.030087	17.781605	6.314316	5.578688	3.253252	2.635348	0.000000	-10.000000	0.516667	-26.183334	806.500000	1023.000000	1023.000000	2046.000000
8.980000	0.029809	17.616968	6.098558	5.806440	3.323993	2.387977	0.000000	-10.000000	0.516667	-26.350000	797.833313	1023.000000	1023.000000	2046.000000
9.000000	0.029809	17.617250	5.957738	6.066222	3.374932	2.218358	0.000000	-10.000000	0.508333	-26.566668	789.000000	1023.000000	1023.000000	2046.000000
9.020000	0.030086	17.781019	5.918806	5.993210	3.443460	2.425543	0.000000	-10.000000	0.500000	-26.400000	780.000000	1023.000000	1023.000000	2046.000000
9.040000	0.030075	17.774193	5.980475	5.866959	3.269433	2.657326	0.000000	-10.000000	0.491667	-26.183334	771.166687	1023.000000	1023.000000	2046.000000
9.060000	0.029879	17.658648	6.062029	5.846327	3.082994	2.667298	0.000000	-10.000000	0.491667	-25.833334	762.500000	1023.000000	1023.000000	2046.000000
9.080000	0.029418	17.385841	5.938857	5.998007	3.053497	2.395480	0.000000	-10.000000	0.500000	-26.000000	753.833313	1023.000000	1023.000000	2046.000000
9.100000	0.028671	16.944721	5.674439	6.157432	3.046006	2.066845	0.000000	-10.000000	0.516667	-26.450001	745.166687	1023.000000	1023.000000	2046.000000
9.120000	0.028734	16.981943	5.649547	5.933201	3.075339	2.323856	0.000000	-10.000000	0.533333	-26.933334	736.333313	1023.000000	1023.000000	2046.000000
9.140000	0.028472	16.826857	5.729588	5.674882	2.893506	2.528881	0.000000	-10.000000	0.550000	-27.450001	727.500000	1023.000000	1023.000000	2046.000000
9.160000	0.027932	16.507605	5.638772	5.689156	2.842869	2.336808	0.000000	-10.000000	0.583333	-27.866667	718.333313	1023.000000	1023.000000	2046.000000
9.180000	0.027013	15.964434	5.420531	5.876957	2.752588	1.914358	0.000000	-10.000000	0.616667	-28.250000	709.000000	1023.000000	1023.000000	2046.000000
9.200000	0.026876	15.883751	5.332620	5.667238	2.810646	2.073246	0.000000	-10.000000	0.650000	-28.566668	699.500000	1023.000000	1023.000000	2046.000000
9.220000	0.026522	15.674582	5.433803	5.376513	2.574446	2.289820	0.000000	-10.000000	0.650000	-28.783333	690.000000	1023.000000	1023.000000	2046.000000
9.240000	0.026255	15.516736	5.331412	5.271242	2.602651	2.311431	0.000000	-10.000000	0.650000	-28.933334	680.333313	1023.000000	1023.000000	2046.000000
9.260000	0.025355	14.984511	5.076922	5.461190	2.570008	1.876391	0.000000	-10.000000	0.650000	-29.183334	670.666687	1023.000000	1023.000000	2046.000000
9.280000	0.024807	14.661163	4.967045	5.394264	2.464653	1.835202	0.000000	-10.000000	0.650000	-29.266666	661.000000	1023.000000	1023.000000	2046.000000
9.300000	0.024432	14.439234	5.000682	5.121444	2.286433	2.030675	0.000000	-10.000000	0.650000	-29.700001	651.333313	1023.000000	1023.000000	2046.000000
9.320000	0.023821	14.078144	4.909411	4.920173	2.205555	2.043004	0.000000	-10.000000	0.650000	-29.883333	641.500000	1023.000000	1023.000000	2046.000000
9.340000	0.022614	13.364898	4.564038	4.949246	2.151702	1.699912	0.000000	-10.000000	0.658333	-30.066668	631.500000	1023.000000	1023.000000	2046.000000
9.360000	0.021228	12.545546	4.318531	4.838034	2.015411	1.373570	0.000000	-10.000000	0.683333	-30.200001	621.500000	1023.000000	1023.000000	2046.000000
9.380000	0.020205	11.941338	4.240388	4.278579	1.937739	1.484632	0.000000	-10.000000	0.716667	-30.500000	611.333313	1023.000000	1023.000000	2046.000000
9.400000	0.019116	11.297465	4.175605	3.695524	1.788507	1.637829	0.000000	-10.000000	0.741667	-30.783333	601.000000	1023.000000	1023.000000	2046.000000
9.420000	0.017841	10.544100	3.954917	3.337210	1.759532	1.492441	0.000000	-10.000000	0.750000	-30.866667	590.666687	1023.000000	1023.000000	2046.000000
9.440000	0.016042	9.480588	3.642943	3.328759	1.609693	0.899192	0.000000	-10.000000	0.750000	-30.750000	580.500000	1023.000000	1023.000000	2046.000000
9.460000	0.014722	8.700449	3.399387	3.181270	1.470038	0.649754	0.000000	-10.000000	0.733333	-30.683334	570.166687	1023.000000	1023.000000	2046.000000
9.480000	0.013440	7.943208	3.302205	2.793490	1.168035	0.679478	0.000000	-10.000000	0.733333	-30.616667	559.833313	1023.000000	1023.000000	2046.000000
9.500000	0.011894	7.029102	3.116105	2.378870	0.890335	0.643792	0.000000	-10.000000	0.733333	-30.516666	549.500000	1023.000000	1023.000000	2046.000000
9.520000	0.010335	6.107696	2.720377	2.154659	0.859215	0.373444	0.000000	-10.000000	0.750000	-30.583334	539.500000	1023.000000	1023.000000	2046.000000
9.540000	0.008456	4.997415	2.364841	2.101074	0.645459	-0.113959	0.000000	-10.000000	0.716667	-30.383333	529.500000	1023.000000	1023.000000	2046.000000
9.560000	0.007485	4.423573	2.264712	1.937527	0.419785	-0.198451	0.000000	-10.000000	0.683333	-30.333334	519.500000	1023.000000	1023.000000	2046.000000
9.580000	0.006925	4.092914	2.254037	1.618413	0.193899	0.026565	0.000000	-10.000000	0.650000	-30.066668	509.166656	1023.000000	1023.000000	2046.000000
9.600000	0.006500	3.841426	2.127305	1.453070	0.196465	0.064586	0.000000	-10.000000	0.650000	-30.083334	499.000000	1023.000000	1023.000000	2046.000000
9.620000	0.005925	3.501560	1.856063	1.599205	0.246348	-0.200056	0.000000	-10.000000	0.658333	-30.066668	488.666656	1023.000000	1023.000000	2046.000000
9.640000	0.005780	3.415919	1.815582	1.804796	0.133191	-0.337650	0.000000	-10.000000	0.658333	-30.000000	478.666656	1023.000000	1023.000000	2046.000000
9.660000	0.005829	3.444779	2.018260	1.712790	-0.126156	-0.160115	0.000000	-10.000000	0.658333	-29.650000	468.666656	1023.000000	1023.000000	2046.000000
9.680000	0.005732	3.387719	1.998583	1.558776	-0.207771	0.038131	0.000000	-10.000000	0.650000	-29.166666	459.000000	1023.000000	1023.000000	2046.000000
9.700000	0.005225	3.087923	1.688263	1.668522	-0.102810	-0.166052	0.000000	-10.000000	0.641667	-28.866667	449.333344	1023.000000	1023.000000	2046.000000
9.720000	0.004692	2.772721	1.457601	1.829535	-0.101418	-0.412998	0.000000	-10.000000	0.633333	-28.683334	439.666656	1023.000000	1023.000000	2046.000000
9.740000	0.004509	2.664623	1.503514	1.725849	-0.234707	-0.330033	0.000000	-10.000000	0.625000	-28.600000	430.000000	1023.000000	1023.000000	2046.000000
9.760000	0.004141	2.447058	1.639854	1.520467	-0.527091	-0.186172	0.000000	-10.000000	0.625000	-28.433334	420.500000	1023.000000	1023.000000	2046.000000
9.780000	0.003598	2.126394	1.350943	1.547875	-0.408472	-0.363952	0.000000	-10.000000	0.600000	-28.166666	411.000000	1023.000000	1023.000000	2046.000000
9.800000	0.003190	1.885494	1.160748	1.582228	-0.343943	-0.513539	0.000000	-10.000000	0.608333	-27.883333	401.666656	1023.000000	1023.000000	2046.000000
9.820000	0.002648	1.564801	1.292977	1.380336	-0.649151	-0.459361	0.000000	-10.000000	0.608333	-27.516666	392.333344	1023.000000	1023.000000	2046.000000
9.840000	0.002190	1.294163	1.209414	1.192304	-0.696201	-0.411354	0.000000	-10.000000	0.625000	-27.500000	383.166656	1023.000000	1023.000000	2046.000000
9.860000	0.001329	0.785509	0.852707	1.254454	-0.611169	-0.710483	0.000000	-10.000000	0.591667	-27.616667	373.833344	1023.000000	1023.000000	2046.000000
9.880000	0.000975	0.575983	0.770320	1.124208	-0.620368	-0.698177	0.000000	-10.000000	0.566667	-27.750000	364.666656	1023.000000	1023.000000	2046.000000
9.900000	0.000335	0.197810	0.865129	0.872927	-0.930404	-0.609842	0.000000	-10.000000	0.566667	-27.716667	355.500000	1023.000000	1023.000000	2046.000000
9.920000	-0.000136	-0.080385	0.747447	0.740466	-0.950618	-0.617680	0.000000	-10.000000	0.566667	-27.566668	346.333344	1023.000000	1023.000000	2046.000000
9.940000	-0.000896	-0.529750	0.393214	0.829373	-0.836426	-0.915911	0.000000	-10.000000	0.583333	-27.650002	337.166656	1023.000000	1023.000000	2046.000000
9.960000	-0.001142	-0.675174	0.378320	0.691401	-0.871832	-0.873063	0.000000	-10.000000	0.566667	-27.733334	327.833344	1023.000000	1023.000000	2046.000000
9.980000	-0.001767	-1.044047	0.479804	0.500979	-1.207107	-0.817722	0.000000	-10.000000	0.566667	-27.716667	318.666656	1023.000000	1023.000000	2046.000000
10.000000	-0.002443	-1.443978	0.323009	0.370966	-1.257032	-0.880921	0.000000	-10.000000	0.550000	-27.583334	309.333344	1023.000000	1023.000000	2046.000000
10.020000	-0.003711	-2.192995	-0.071325	0.400011	-1.263812	-1.257869	0.000000	-10.000000	0.550000	-27.433332	300.166656	1023.000000	1023.000000	2046.000000
10.040000	-0.004487	-2.652031	-0.276655	0.079833	-1.268955	-1.186253	0.000000	-10.000000	0.550000	-27.366667	290.833344	1023.000000	1023.000000	2046.000000
10.060000	-0.005716	-3.378250	-0.273123	-0.355556	-1.589568	-1.160004	0.000000	-10.000000	0.566667	-27.333334	281.666656	1023.000000	1023.000000	2046.000000
10.080000	-0.006980	-4.125060	-0.428171	-0.871295	-1.601146	-1.224447	0.000000	-10.000000	0.566667	-27.416668	272.500000	1023.000000	1023.000000	2046.000000
10.100000	-0.008611	-5.089171	-0.810582	-1.133166	-1.580300	-1.565124	0.000000	-10.000000	0.566667	-27.516666	263.500000	1023.000000	1023.000000	2046.000000
10.120000	-0.009848	-5.820188	-0.927518	-1.506811	-1.669358	-1.716500	0.000000	-10.000000	0.550000	-27.616667	254.333328	1023.000000	1023.000000	2046.000000
10.140000	-0.011506	-6.799921	-0.885679	-1.869249	-2.126990	-1.918002	0.000000	-10.000000	0.550000	-27.500000	245.166672	1023.000000	1023.000000	2046.000000
10.160000	-0.013109	-7.747519	-1.220934	-2.160264	-2.222132	-2.144189	0.000000	-10.000000	0.533333	-27.216667	236.000000	1023.000000	1023.000000	2046.000000
10.180000	-0.014996	-8.862422	-1.748731	-2.313004	-2.284206	-2.516482	0.000000	-10.000000	0.516667	-26.766666	227.000000	1023.000000	1023.000000	2046.000000
10.200000	-0.016575	-9.795897	-1.938584	-2.644753	-2.505830	-2.706730	0.000000	-10.000000	0.500000	-26.383333	218.000000	1023.000000	1023.000000	2046.000000
10.220000	-0.018104	-10.699270	-2.043611	-3.002333	-2.864311	-2.789014	0.000000	-10.000000	0.500000	-26.133333	209.166672	1023.000000	1023.000000	2046.000000
10.240000	-0.019660	-11.618942	-2.439420	-3.075900	-2.983772	-3.119850	0.000000	-10.000000	0.500000	-25.850000	200.500000	1023.000000	1023.000000	2046.000000
10.260000	-0.020312	-12.004343	-2.657159	-3.166123	-2.974513	-3.206548	0.000000	-10.000000	0.508333	-25.533333	191.833328	1023.000000	1023.000000	2046.000000
10.280000	-0.020980	-12.399422	-2.536700	-3.317425	-3.301826	-3.243470	0.000000	-10.000000	0.500000	-25.183334	183.333328	1023.000000	1023.000000	2046.000000
10.300000	-0.021426	-12.662898	-2.671817	-3.446681	-3.308837	-3.235563	0.000000	-10.000000	0.500000	-24.983334	174.833328	1023.000000	1023.000000	2046.000000
10.320000	-0.021846	-12.910886	-2.971545	-3.314959	-3.269297	-3.355085	0.000000	-10.000000	0.475000	-24.566668	166.500000	1023.000000	1023.000000	2046.000000
10.340000	-0.021614	-12.773770	-2.921603	-3.264217	-3.322296	-3.265655	0.000000	-10.000000	0.466667	-24.083334	158.166672	1023.000000	1023.000000	2046.000000
10.360000	-0.021597	-12.763815	-2.780228	-3.208895	-3.528209	-3.246482	0.000000	-10.000000	0.416667	-23.266666	150.000000	1023.000000	1023.000000	2046.000000
10.380000	-0.021865	-12.922045	-2.890582	-3.216770	-3.552558	-3.262135	0.000000	-10.000000	0.383333	-22.366667	142.333328	1023.000000	1023.000000	2046.000000
10.400000	-0.022307	-13.183532	-3.122181	-3.094888	-3.587247	-3.379216	0.000000	-10.000000	0.341667	-21.366667	135.000000	1023.000000	1023.000000	2046.000000
10.420000	-0.022211	-13.126719	-3.222096	-3.114271	-3.486325	-3.304027	0.000000	-10.000000	0.325000	-20.383333	128.000000	1023.000000	1023.000000	2046.000000
10.440000	-0.022326	-13.194950	-3.118886	-3.190562	-3.660619	-3.224883	0.000000	-10.000000	0.291667	-19.633333	121.166664	1023.000000	1023.000000	2046.000000
10.460000	-0.022392	-13.233823	-3.205864	-3.242850	-3.583009	-3.202101	0.000000	-10.000000	0.258333	-18.950001	114.666664	1023.000000	1023.000000	2046.000000
10.480000	-0.022931	-13.552377	-3.380766	-3.190927	-3.627822	-3.352862	0.000000	-10.000000	0.233333	-18.333334	108.166664	1023.000000	1023.000000	2046.000000
10.500000	-0.022990	-13.586862	-3.430729	-3.223510	-3.570807	-3.361816	0.000000	-10.000000	0.216667	-17.650002	102.166664	1023.000000	1023.000000	2046.000000
10.520000	-0.023072	-13.635485	-3.377392	-3.331967	-3.622982	-3.303143	0.000000	-10.000000	0.208333	-16.883333	96.166664	1023.000000	1023.000000	2046.000000
10.540000	-0.023364	-13.808142	-3.313308	-3.479110	-3.754511	-3.261212	0.000000	-10.000000	0.200000	-16.183334	90.666664	1023.000000	1023.000000	2046.000000
10.560000	-0.023774	-14.050666	-3.487069	-3.396641	-3.730257	-3.436698	0.000000	-10.000000	0.200000	-15.500000	85.166664	1023.000000	1023.000000	2046.000000
10.580000	-0.023870	-14.107139	-3.570486	-3.486272	-3.671573	-3.378807	0.000000	-10.000000	0.191667	-14.866667	80.000000	1023.000000	1023.000000	2046.000000
10.600000	-0.024105	-14.246156	-3.524210	-3.622116	-3.763959	-3.335871	0.000000	-10.000000	0.183333	-14.300000	75.000000	1023.000000	1023.000000	2046.000000
10.620000	-0.024373	-14.404685	-3.577206	-3.688620	-3.779537	-3.359322	0.000000	-10.000000	0.166667	-13.833333	70.166664	1023.000000	1023.000000	2046.000000
10.640000	-0.024852	-14.687410	-3.749872	-3.614773	-3.789590	-3.533174	0.000000	-10.000000	0.158333	-13.433333	65.500000	1023.000000	1023.000000	2046.000000
10.660000	-0.024775	-14.642265	-3.776017	-3.747293	-3.717906	-3.401048	0.000000	-10.000000	0.141667	-13.033334	61.166668	1023.000000	1023.000000	2046.000000
10.680000	-0.025160	-14.869796	-3.765486	-3.898566	-3.830718	-3.375026	0.000000	-10.000000	0.125000	-12.600000	56.666668	1023.000000	1023.000000	2046.000000
10.700000	-0.025491	-15.065156	-3.915313	-3.892901	-3.776504	-3.480439	0.000000	-10.000000	0.108333	-12.150000	52.333332	1023.000000	1023.000000	2046.000000
10.720000	-0.025414	-15.019760	-3.940971	-3.889433	-3.719440	-3.469916	0.000000	-10.000000	0.091667	-11.583333	48.166668	1023.000000	1023.000000	2046.000000
10.740000	-0.025455	-15.044115	-3.871552	-4.064033	-3.800690	-3.307839	0.000000	-10.000000	0.075000	-11.083333	44.500000	1023.000000	1023.000000	2046.000000
10.760000	-0.025535	-15.091120	-3.962265	-4.070528	-3.725076	-3.333250	0.000000	-10.000000	0.066667	-10.583333	40.833332	1023.000000	1023.000000	2046.000000
10.780000	-0.025855	-15.280096	-4.099701	-3.924519	-3.709448	-3.546428	0.000000	-10.000000	0.058333	-10.166667	37.333332	1023.000000	1023.000000	2046.000000
10.800000	-0.025993	-15.362104	-4.098805	-4.120029	-3.724399	-3.418872	0.000000	-10.000000	0.058333	-9.466667	33.833332	1023.000000	1023.000000	2046.000000
10.820000	-0.026860	-15.874372	-4.173375	-4.413861	-3.928226	-3.358909	0.000000	-10.000000	0.041667	-8.716667	30.666666	1023.000000	1023.000000	2046.000000
10.840000	-0.027779	-16.417320	-4.475529	-4.508675	-3.823759	-3.609357	0.000000	-10.000000	0.041667	-7.916667	27.666666	1023.000000	1023.000000	2046.000000
10.860000	-0.027961	-16.524725	-4.434222	-4.920647	-3.730808	-3.439047	0.000000	-10.000000	0.041667	-7.650000	25.000000	1023.000000	1023.000000	2046.000000
10.880000	-0.028935	-17.100641	-4.342388	-5.326593	-3.919821	-3.511839	0.000000	-10.000000	0.050000	-7.716667	22.500000	1023.000000	1023.000000	2046.000000
10.900000	-0.030088	-17.781876	-4.555327	-5.411779	-3.934877	-3.879894	0.000000	-10.000000	0.050000	-8.016667	20.000000	1023.000000	1023.000000	2046.000000
10.920000	-0.030804	-18.205250	-4.585886	-5.600727	-4.005659	-4.012977	0.000000	-10.000000	0.041667	-7.683334	17.333334	1023.000000	1023.000000	2046.000000
10.940000	-0.032191	-19.024649	-4.666368	-5.936703	-4.277449	-4.144129	0.000000	-10.000000	0.041667	-6.950000	14.833333	1023.000000	1023.000000	2046.000000
10.960000	-0.033627	-19.873377	-5.022789	-6.063622	-4.346078	-4.440886	0.000000	-10.000000	0.025000	-5.950000	12.500000	1023.000000	1023.000000	2046.000000
10.980000	-0.034710	-20.513397	-5.244077	-6.154831	-4.489088	-4.625401	0.000000	-10.000000	0.016667	-5.100000	10.500000	1023.000000	1023.000000	2046.000000
11.000000	-0.035686	-21.090298	-5.260768	-6.400402	-4.751217	-4.677912	0.000000	-10.000000	0.000000	-4.383333	8.833333	1023.000000	1023.000000	2046.000000
11.020000	-0.036246	-21.421160	-5.455339	-6.434432	-4.768767	-4.762622	0.000000	-10.000000	0.008333	-3.783333	7.333333	1023.000000	1023.000000	2046.000000
11.040000	-0.036437	-21.534517	-5.668624	-6.242322	-4.707429	-4.916142	0.000000	-10.000000	0.008333	-3.500000	6.166667	1023.000000	1023.000000	2046.000000
11.060000	-0.036184	-21.384920	-5.553045	-6.306413	-4.757267	-4.768195	0.000000	-10.000000	0.016667	-3.350000	4.833333	1023.000000	1023.000000	2046.000000
11.080000	-0.036164	-21.373091	-5.312514	-6.304020	-5.036479	-4.720077	0.000000	-10.000000	0.008333	-3.233333	3.666667	1023.000000	1023.000000	2046.000000
11.100000	-0.035864	-21.195730	-5.510290	-6.107356	-4.845592	-4.732492	0.000000	-10.000000	0.008333	-3.033333	2.500000	1023.000000	1023.000000	2046.000000
11.120000	-0.035231	-20.821392	-5.506699	-5.807101	-4.779805	-4.727788	0.000000	-10.000000	0.000000	-2.816667	1.500000	1023.000000	1023.000000	2046.000000
11.140000	-0.034419	-20.341625	-5.196949	-5.781657	-4.883626	-4.479394	0.000000	-10.000000	0.000000	-2.016667	0.666667	1023.000000	1023.000000	2046.000000
11.160000	-0.034159	-20.188189	-5.142445	-5.673778	-4.908257	-4.463709	0.000000	-10.000000	0.000000	-1.083333	0.166667	1023.000000	1023.000000	2046.000000
11.180000	-0.033796	-19.973179	-5.407969	-5.364483	-4.649999	-4.550729	0.000000	-10.000000	0.008333	0.400000	0.000000	1023.000000	1023.000000	2046.000000
11.200000	-0.033142	-19.586666	-5.291525	-5.291211	-4.609756	-4.394175	0.000000	-10.000000	0.008333	1.166667	0.000000	1023.000000	1023.000000	2046.000000
11.220000	-0.032907	-19.447985	-5.108159	-5.337765	-4.707033	-4.295027	0.000000	-10.000000	0.008333	1.733333	0.000000	1023.000000	1023.000000	2046.000000
11.240000	-0.032478	-19.194731	-5.068783	-5.238999	-4.630028	-4.256921	0.000000	-10.000000	0.000000	1.650000	0.000000	1023.000000	1023.000000	2046.000000
11.260000	-0.032192	-19.025499	-5.227275	-4.987361	-4.424217	-4.386646	0.000000	-10.000000	0.000000	1.616667	0.000000	1023.000000	1023.000000	2046.000000
11.280000	-0.031722	-18.747753	-5.028228	-5.095346	-4.431715	-4.192463	0.000000	-10.000000	-0.008333	1.516667	0.000000	1023.000000	1023.000000	2046.000000
11.300000	-0.031712	-18.741779	-4.857978	-5.150233	-4.582362	-4.151206	0.000000	-10.000000	-0.008333	1.233333	0.000000	1023.000000	1023.000000	2046.000000
11.320000	-0.031466	-18.596521	-4.965977	-4.963785	-4.401874	-4.264885	0.000000	-10.000000	-0.008333	0.683333	0.000000	1023.000000	1023.000000	2046.000000
11.340000	-0.030969	-18.302809	-4.963171	-4.863900	-4.291918	-4.183819	0.000000	-10.000000	0.000000	0.216667	0.000000	1023.000000	1023.000000	2046.000000
11.360000	-0.030803	-18.204781	-4.785216	-5.018221	-4.380331	-4.021010	0.000000	-10.000000	0.000000	0.000000	0.000000	1023.000000	1023.000000	2046.000000
11.380000	-0.030855	-18.235033	-4.627152	-5.050702	-4.499886	-4.057292	0.000000	-10.000000	0.000000	0.000000	0.000000	1023.000000	1023.000000	2046.000000
11.400000	-0.030803	-18.204788	-4.854243	-4.888021	-4.288820	-4.173704	0.000000	-10.000000	0.000000	0.000000	0.000000	1023.000000	1023.000000	2046.000000
11.420000	-0.030356	-17.940313	-4.854933	-4.864839	-4.176112	-4.044429	0.000000	-10.000000	0.008333	0.000000	0.000000	1023.000000	1023.000000	2046.000000
11.440000	-0.030471	-18.008371	-4.662940	-5.054493	-4.351038	-3.939899	0.000000	-10.000000	0.008333	0.000000	0.000000	1023.000000	1023.000000	2046.000000
11.460000	-0.030393	-17.962143	-4.747681	-5.047318	-4.214477	-3.952667	0.000000	-10.000000	0.008333	0.000000	0.000000	1023.000000	1023.000000	2046.000000
11.480000	-0.030048	-17.758116	-4.869658	-4.852187	-4.049607	-3.986663	0.000000	-10.000000	0.000000	0.000000	0.000000	1023.000000	1023.000000	2046.000000
11.500000	-0.029592	-17.489136	-4.749279	-4.939041	-4.017121	-3.783696	0.000000	-10.000000	0.000000	0.000000	0.000000	1023.000000	1023.000000	2046.000000
11.520000	-0.029896	-17.668587	-4.544928	-5.070999	-4.271488	-3.781171	0.000000	-10.000000	0.000000	0.000000	0.000000	1023.000000	1023.000000	2046.000000
11.540000	-0.029604	-17.496157	-4.669180	-4.916265	-4.075646	-3.835065	0.000000	-10.000000	0.000000	0.000000	0.000000	1023.000000	1023.000000	2046.000000
11.560000	-0.029608	-17.498390	-4.784302	-4.855320	-4.003555	-3.855214	0.000000	-10.000000	0.000000	0.000000	0.000000	1023.000000	1023.000000	2046.000000
11.580000	-0.030203	-17.849806	-4.705117	-5.203080	-4.198633	-3.742977	0.000000	-10.000000	0.000000	0.000000	0.000000	1023.000000	1023.000000	2046.000000
11.600000	-0.030735	-18.164619	-4.845461	-5.402764	-4.144140	-3.772254	0.000000	-10.000000	0.008333	0.000000	0.000000	1023.000000	1023.000000	2046.000000
11.620000	-0.031028	-18.337685	-5.022419	-5.399507	-3.967093	-3.948666	0.000000	-10.000000	0.016667	-0.366667	0.000000	1023.000000	1023.000000	2046.000000
11.640000	-0.031191	-18.434046	-4.832932	-5.786704	-4.007316	-3.807094	0.000000	-10.000000	0.016667	-1.216667	0.000000	1023.000000	1023.000000	2046.000000
11.660000	-0.032093	-18.966839	-4.702322	-6.123929	-4.207612	-3.932977	0.000000	-10.000000	0.008333	-2.366667	-0.166667	1023.000000	1023.000000	2046.000000
11.680000	-0.033053	-19.534184	-4.905515	-6.084022	-4.229979	-4.314668	0.000000	-10.000000	0.000000	-3.100000	-0.666667	1023.000000	1023.000000	2046.000000
11.700000	-0.033871	-20.017933	-5.077127	-6.242218	-4.248193	-4.450396	0.000000	-10.000000	0.000000	-3.083333	-1.500000	1023.000000	1023.000000	2046.000000
11.720000	-0.035544	-21.006699	-5.127132	-6.628020	-4.640948	-4.610600	0.000000	-10.000000	0.008333	-2.566667	-2.500000	1023.000000	1023.000000	2046.000000
11.740000	-0.036698	-21.688532	-5.388659	-6.736366	-4.715332	-4.848176	0.000000	-10.000000	0.008333	-1.466667	-3.333333	1023.000000	1023.000000	2046.000000
11.760000	-0.037427	-22.119112	-5.628757	-6.626825	-4.790150	-5.073380	0.000000	-10.000000	0.008333	-0.633333	-3.833333	1023.000000	1023.000000	2046.000000
11.780000	-0.037619	-22.233055	-5.662486	-6.825566	-4.836526	-4.908477	0.000000	-10.000000	0.000000	0.000000	-4.000000	1023.000000	1023.000000	2046.000000
11.800000	-0.038109	-22.522249	-5.611506	-6.928574	-5.031468	-4.950702	0.000000	-10.000000	0.008333	0.000000	-4.000000	1023.000000	1023.000000	2046.000000
11.820000	-0.038103	-22.519039	-5.728517	-6.656890	-4.990651	-5.142982	0.000000	-10.000000	0.008333	0.000000	-4.000000	1023.000000	1023.000000	2046.000000
11.840000	-0.037702	-22.281870	-5.743031	-6.531844	-4.964046	-5.042949	0.000000	-10.000000	0.016667	0.000000	-4.000000	1023.000000	1023.000000	2046.000000
11.860000	-0.037438	-22.125626	-5.619349	-6.597018	-5.068007	-4.841252	0.000000	-10.000000	0.008333	0.000000	-4.000000	1023.000000	1023.000000	2046.000000
11.880000	-0.036991	-21.861406	-5.562200	-6.476912	-5.054619	-4.767677	0.000000	-10.000000	0.008333	-0.283333	-4.000000	1023.000000	1023.000000	2046.000000
11.900000	-0.036334	-21.473492	-5.529098	-6.017814	-5.000841	-4.925740	0.000000	-10.000000	0.000000	-0.516667	-4.000000	1023.000000	1023.000000	2046.000000
11.920000	-0.035446	-20.948645	-5.455305	-5.807920	-4.917518	-4.767901	0.000000	-10.000000	0.000000	-0.516667	-4.000000	1023.000000	1023.000000	2046.000000
11.940000	-0.035161	-20.780420	-5.308272	-5.863905	-5.030431	-4.577811	0.000000	-10.000000	0.000000	0.466667	-4.000000	1023.000000	1023.000000	2046.000000
11.960000	-0.034764	-20.545683	-5.329884	-5.690877	-4.900340	-4.624583	0.000000	-10.000000	-0.008333	1.633333	-4.000000	1023.000000	1023.000000	2046.000000
11.980000	-0.034280	-20.259727	-5.337145	-5.372940	-4.826238	-4.723405	0.000000	-10.000000	-0.008333	2.583333	-4.000000	1023.000000	1023.000000	2046.000000
12.000000	-0.033659	-19.892227	-5.182789	-5.516903	-4.808032	-4.384502	0.000000	-10.000000	-0.008333	2.833333	-4.000000	1023.000000	1023.000000	2046.000000
12.020000	-0.033322	-19.693417	-5.034760	-5.534683	-4.800121	-4.323854	0.000000	-10.000000	0.008333	2.416667	-4.000000	1023.000000	1023.000000	2046.000000
12.040000	-0.033210	-19.627203	-5.166218	-5.277340	-4.658357	-4.525287	0.000000	-10.000000	0.008333	2.016667	-4.000000	1023.000000	1023.000000	2046.000000
12.060000	-0.032622	-19.279514	-5.080843	-5.251990	-4.592815	-4.353866	0.000000	-10.000000	0.008333	1.566667	-4.000000	1023.000000	1023.000000	2046.000000
12.080000	-0.032571	-19.249420	-4.929865	-5.411190	-4.730942	-4.177423	0.000000	-10.000000	0.008333	1.050000	-4.000000	1023.000000	1023.000000	2046.000000
12.100000	-0.032388	-19.141264	-4.841251	-5.415471	-4.696487	-4.188056	0.000000	-10.000000	0.016667	0.233333	-4.000000	1023.000000	1023.000000	2046.000000
12.120000	-0.032564	-19.245480	-5.011685	-5.170402	-4.594015	-4.469378	0.000000	-10.000000	0.033333	-0.900000	-4.000000	1023.000000	1023.000000	2046.000000
12.140000	-0.032177	-19.016329	-4.973670	-5.239729	-4.544747	-4.258183	0.000000	-10.000000	0.025000	-1.650000	-4.000000	1023.000000	1023.000000	2046.000000
12.160000	-0.032272	-19.072660	-4.864682	-5.426424	-4.643419	-4.138135	0.000000	-10.000000	0.025000	-2.200000	-4.166667	1023.000000	1023.000000	2046.000000
12.180000	-0.032345	-19.115963	-4.939887	-5.358658	-4.526965	-4.290452	0.000000	-10.000000	0.016667	-2.383333	-4.666667	1023.000000	1023.000000	2046.000000
12.200000	-0.032360	-19.125027	-5.010025	-5.211514	-4.522235	-4.381252	0.000000	-10.000000	0.025000	-2.466667	-5.333333	1023.000000	1023.000000	2046.000000
12.220000	-0.032049	-18.940737	-4.969914	-5.424337	-4.469586	-4.076899	0.000000	-10.000000	0.016667	-2.450000	-6.166667	1023.000000	1023.000000	2046.000000
12.240000	-0.031962	-18.889433	-4.860167	-5.572573	-4.492264	-3.964429	0.000000	-10.000000	0.008333	-2.400000	-7.000000	1023.000000	1023.000000	2046.000000
12.260000	-0.032046	-18.939266	-4.922630	-5.409561	-4.424591	-4.182485	0.000000	-10.000000	0.008333	-2.416667	-7.833333	1023.000000	1023.000000	2046.000000
12.280000	-0.031908	-18.857662	-4.978706	-5.251278	-4.378438	-4.249239	0.000000	-10.000000	0.008333	-2.450000	-8.666667	1023.000000	1023.000000	2046.000000
12.300000	-0.031436	-18.578608	-4.871407	-5.407233	-4.359718	-3.940249	0.000000	-10.000000	0.008333	-2.283333	-9.333333	1023.000000	1023.000000	2046.000000
12.320000	-0.031575	-18.660797	-4.831364	-5.480617	-4.393756	-3.955060	0.000000	-10.000000	0.000000	-1.433333	-9.833333	1023.000000	1023.000000	2046.000000
12.340000	-0.032149	-18.999973	-5.081719	-5.394689	-4.337471	-4.186094	0.000000	-10.000000	-0.008333	-0.600000	-10.000000	1023.000000	1023.000000	2046.000000
12.360000	-0.032403	-19.150089	-5.240022	-5.543478	-4.255589	-4.111001	0.000000	-10.000000	-0.008333	0.000000	-10.000000	1023.000000	1023.000000	2046.000000
12.380000	-0.032653	-19.297861	-5.126720	-5.904223	-4.351755	-3.915162	0.000000	-10.000000	0.000000	-0.316667	-10.000000	1023.000000	1023.000000	2046.000000
12.400000	-0.032925	-19.458900	-4.972323	-6.178023	-4.361133	-3.947422	0.000000	-10.000000	0.016667	-1.000000	-10.000000	1023.000000	1023.000000	2046.000000
12.420000	-0.033438	-19.761713	-5.068766	-6.263524	-4.254830	-4.174594	0.000000	-10.000000	0.025000	-1.783333	-10.333333	1023.000000	1023.000000	2046.000000
12.440000	-0.034412	-20.337305	-5.221984	-6.207795	-4.356367	-4.551160	0.000000	-10.000000	0.016667	-2.100000	-11.000000	1023.000000	1023.000000	2046.000000
12.460000	-0.035281	-20.851141	-5.188764	-6.528724	-4.589928	-4.543725	0.000000	-10.000000	0.008333	-1.416667	-11.666667	1023.000000	1023.000000	2046.000000
12.480000	-0.036684	-21.679968	-5.337263	-6.808098	-4.806533	-4.728074	0.000000	-10.000000	0.000000	-0.633333	-12.000000	1023.000000	1023.000000	2046.000000
12.500000	-0.037983	-22.447840	-5.739479	-6.801115	-4.827058	-5.080188	0.000000	-10.000000	0.000000	0.533333	-12.000000	1023.000000	1023.000000	2046.000000
12.520000	-0.038737	-22.893797	-5.826618	-6.847600	-5.050321	-5.169257	0.000000	-10.000000	0.000000	1.000000	-12.000000	1023.000000	1023.000000	2046.000000
12.540000	-0.039232	-23.186338	-5.722348	-7.060195	-5.365931	-5.037865	0.000000	-10.000000	0.000000	1.500000	-12.000000	1023.000000	1023.000000	2046.000000
12.560000	-0.039326	-23.241465	-5.909900	-7.030133	-5.167882	-5.133550	0.000000	-10.000000	0.000000	1.566667	-12.000000	1023.000000	1023.000000	2046.000000
12.580000	-0.039573	-23.387472	-6.005519	-6.743577	-5.249154	-5.389223	0.000000	-10.000000	-0.008333	1.833333	-12.000000	1023.000000	1023.000000	2046.000000
12.600000	-0.039097	-23.106438	-5.808524	-6.783499	-5.392331	-5.122085	0.000000	-10.000000	-0.016667	2.333333	-12.000000	1023.000000	1023.000000	2046.000000
12.620000	-0.038461	-22.730377	-5.723213	-6.752382	-5.291781	-4.963002	0.000000	-10.000000	-0.016667	3.016667	-12.000000	1023.000000	1023.000000	2046.000000
12.640000	-0.038156	-22.549942	-5.930139	-6.352557	-5.150603	-5.116643	0.000000	-10.000000	-0.016667	3.783333	-12.000000	1023.000000	1023.000000	2046.000000
12.660000	-0.037015	-21.875875	-5.682734	-6.085103	-5.198843	-4.909196	0.000000	-10.000000	-0.025000	4.766667	-12.000000	1023.000000	1023.000000	2046.000000
12.680000	-0.036013	-21.283806	-5.314329	-5.942091	-5.319757	-4.707628	0.000000	-10.000000	-0.050000	6.333333	-12.000000	1023.000000	1023.000000	2046.000000
12.700000	-0.035098	-20.742628	-5.404364	-5.731122	-4.978849	-4.628292	0.000000	-10.000000	-0.066667	8.266666	-12.000000	1023.000000	1023.000000	2046.000000
12.720000	-0.034540	-20.413250	-5.432650	-5.333103	-4.876713	-4.770784	0.000000	-10.000000	-0.083333	10.183333	-12.000000	1023.000000	1023.000000	2046.000000
12.740000	-0.033566	-19.837418	-5.211519	-5.230627	-4.856865	-4.538407	0.000000	-10.000000	-0.091667	11.450000	-12.000000	1023.000000	1023.000000	2046.000000
12.760000	-0.032736	-19.347120	-4.925611	-5.235619	-4.920642	-4.265249	0.000000	-10.000000	-0.108333	12.250000	-6.333333	1023.000000	1023.000000	2046.000000
12.780000	-0.031954	-18.884569	-4.916438	-5.040350	-4.632835	-4.294947	0.000000	-10.000000	-0.125000	12.816667	5.333333	1023.000000	1023.000000	2046.000000
12.800000	-0.031425	-18.572296	-4.951944	-4.746383	-4.454471	-4.419497	0.000000	-10.000000	-0.125000	13.166667	18.333334	1023.000000	1023.000000	2046.000000
12.820000	-0.030691	-18.138620	-4.675136	-4.789654	-4.531654	-4.142176	0.000000	-10.000000	-0.133333	13.650001	27.166666	1023.000000	1023.000000	2046.000000
12.840000	-0.030018	-17.740707	-4.438425	-4.782801	-4.529878	-3.989604	0.000000	-10.000000	-0.141667	14.050000	31.500000	1023.000000	1023.000000	2046.000000
12.860000	-0.029518	-17.445322	-4.512151	-4.585223	-4.260150	-4.087798	0.000000	-10.000000	-0.166667	14.650001	36.166668	1023.000000	1023.000000	2046.000000
12.880000	-0.028902	-17.081356	-4.470657	-4.352595	-4.132322	-4.125782	0.000000	-10.000000	-0.175000	15.050000	41.000000	1023.000000	1023.000000	2046.000000
12.900000	-0.028308	-16.730072	-4.153023	-4.431802	-4.277745	-3.867503	0.000000	-10.000000	-0.183333	15.500000	46.000000	1023.000000	1023.000000	2046.000000
12.920000	-0.027512	-16.259464	-4.000185	-4.448696	-4.120903	-3.689680	0.000000	-10.000000	-0.191667	16.033333	51.166668	1023.000000	1023.000000	2046.000000
12.940000	-0.027088	-16.008797	-4.155364	-4.118223	-3.812972	-3.922238	0.000000	-10.000000	-0.216667	16.600000	56.333332	1023.000000	1023.000000	2046.000000
12.960000	-0.026351	-15.573177	-3.968366	-4.072368	-3.780109	-3.752335	0.000000	-10.000000	-0.225000	17.216667	61.833332	1023.000000	1023.000000	2046.000000
12.980000	-0.025610	-15.135732	-3.618926	-4.197999	-3.896233	-3.422573	0.000000	-10.000000	-0.241667	17.783335	67.500000	1023.000000	1023.000000	2046.000000
13.000000	-0.024636	-14.559622	-3.694407	-3.982155	-3.441199	-3.441860	0.000000	-10.000000	-0.241667	18.600000	73.500000	1023.000000	1023.000000	2046.000000
13.020000	-0.024057	-14.217448	-3.689793	-3.639715	-3.254851	-3.633089	0.000000	-10.000000	-0.266667	19.400000	79.500000	1023.000000	1023.000000	2046.000000
13.040000	-0.023248	-13.739645	-3.327514	-3.751275	-3.383468	-3.277388	0.000000	-10.000000	-0.300000	20.333334	85.833336	1023.000000	1023.000000	2046.000000
13.060000	-0.022170	-13.102445	-3.092794	-3.705725	-3.265295	-3.038630	0.000000	-10.000000	-0.333333	21.133333	92.333336	1023.000000	1023.000000	2046.000000
13.080000	-0.021752	-12.855287	-3.265484	-3.374247	-2.910411	-3.305144	0.000000	-10.000000	-0.341667	22.083334	99.333336	1023.000000	1023.000000	2046.000000
13.100000	-0.021488	-12.699384	-3.322149	-3.353852	-2.771275	-3.252108	0.000000	-10.000000	-0.341667	22.816668	106.500000	1023.000000	1023.000000	2046.000000
13.120000	-0.021148	-12.498204	-3.071959	-3.587026	-2.855705	-2.983514	0.000000	-10.000000	-0.341667	23.616667	114.166664	1023.000000	1023.000000	2046.000000
13.140000	-0.020378	-12.043358	-2.811049	-3.709800	-2.728371	-2.794138	0.000000	-10.000000	-0.358333	23.900000	122.000000	1023.000000	1023.000000	2046.000000
13.160000	-0.020068	-11.859990	-2.924922	-3.532042	-2.321954	-3.081072	0.000000	-10.000000	-0.375000	24.250000	130.000000	1023.000000	1023.000000	2046.000000
13.180000	-0.019730	-11.660561	-2.767532	-3.652227	-2.243639	-2.997163	0.000000	-10.000000	-0.391667	24.266666	138.000000	1023.000000	1023.000000	2046.000000
13.200000	-0.019865	-11.740424	-2.324414	-3.811859	-2.662648	-2.941503	0.000000	-10.000000	-0.416667	24.616667	146.000000	1023.000000	1023.000000	2046.000000
13.220000	-0.019981	-11.809011	-2.539514	-3.690797	-2.380437	-3.198263	0.000000	-10.000000	-0.433333	24.783335	154.000000	1023.000000	1023.000000	2046.000000
13.240000	-0.020348	-12.025838	-2.781942	-3.621505	-2.215847	-3.406544	0.000000	-10.000000	-0.466667	25.266668	162.166672	1023.000000	1023.000000	2046.000000
13.260000	-0.020776	-12.278805	-2.445852	-3.866958	-2.739739	-3.226255	0.000000	-10.000000	-0.483333	25.733334	170.500000	1023.000000	1023.000000	2046.000000
13.280000	-0.020444	-12.082221	-2.470260	-3.770522	-2.595157	-3.246282	0.000000	-10.000000	-0.483333	26.350000	179.166672	1023.000000	1023.000000	2046.000000
13.300000	-0.020095	-11.876432	-2.736405	-3.431628	-2.274110	-3.434289	0.000000	-10.000000	-0.466667	26.733334	187.833328	1023.000000	1023.000000	2046.000000
13.320000	-0.019314	-11.414347	-2.426005	-3.447349	-2.413667	-3.127326	0.000000	-10.000000	-0.441667	26.650000	196.666672	1023.000000	1023.000000	2046.000000
13.340000	-0.018304	-10.817522	-2.030477	-3.326293	-2.577466	-2.883285	0.000000	-10.000000	-0.433333	26.266666	205.500000	1023.000000	1023.000000	2046.000000
13.360000	-0.017232	-10.184302	-2.263563	-2.757555	-2.053784	-3.109401	0.000000	-10.000000	-0.433333	25.933334	214.333328	1023.000000	1023.000000	2046.000000
13.380000	-0.015821	-9.349968	-1.998345	-2.592104	-1.950946	-2.808573	0.000000	-10.000000	-0.441667	25.900000	223.166672	1023.000000	1023.000000	2046.000000
13.400000	-0.014709	-8.692850	-1.467788	-2.531209	-2.292634	-2.401219	0.000000	-10.000000	-0.458333	25.916668	231.833328	1023.000000	1023.000000	2046.000000
13.420000	-0.013029	-7.700350	-1.386914	-2.061912	-1.907894	-2.343629	0.000000	-10.000000	-0.491667	26.216667	240.500000	1023.000000	1023.000000	2046.000000
13.440000	-0.011873	-7.016871	-1.489428	-1.561222	-1.508530	-2.457691	0.000000	-10.000000	-0.508333	26.783335	249.166672	1023.000000	1023.000000	2046.000000
13.460000	-0.010398	-6.145082	-1.106518	-1.522771	-1.509791	-2.006003	0.000000	-10.000000	-0.541667	27.583334	258.000000	1023.000000	1023.000000	2046.000000
13.480000	-0.009349	-5.524986	-0.656173	-1.425912	-1.689588	-1.753313	0.000000	-10.000000	-0.558333	28.700001	267.166656	1023.000000	1023.000000	2046.000000
13.500000	-0.008093	-4.782904	-0.792850	-1.034464	-1.145570	-1.810020	0.000000	-10.000000	-0.600000	29.483334	276.666656	1023.000000	1023.000000	2046.000000
13.520000	-0.006677	-3.946080	-0.728794	-0.814388	-0.741907	-1.660992	0.000000	-10.000000	-0.608333	29.950001	286.500000	1023.000000	1023.000000	2046.000000
13.540000	-0.005615	-3.318186	-0.101735	-0.829139	-1.058595	-1.328717	0.000000	-10.000000	-0.616667	30.066668	296.500000	1023.000000	1023.000000	2046.000000
13.560000	-0.004525	-2.674476	-0.014760	-0.575586	-0.765832	-1.318298	0.000000	-10.000000	-0.608333	30.283335	306.500000	1023.000000	1023.000000	2046.000000
13.580000	-0.003256	-1.924208	-0.127316	-0.299916	-0.228234	-1.268742	0.000000	-10.000000	-0.608333	30.650002	316.500000	1023.000000	1023.000000	2046.000000
13.600000	-0.001915	-1.131816	0.333338	-0.327037	-0.255402	-0.882714	0.000000	-10.000000	-0.600000	30.750000	326.500000	1023.000000	1023.000000	2046.000000
13.620000	-0.000892	-0.527381	0.797521	-0.212394	-0.392735	-0.719773	0.000000	-10.000000	-0.600000	30.700001	336.500000	1023.000000	1023.000000	2046.000000
13.640000	0.000013	0.007918	0.680626	0.186336	0.020796	-0.879841	0.000000	-10.000000	-0.616667	30.666668	346.833344	1023.000000	1023.000000	2046.000000
13.660000	0.001325	0.783261	0.701455	0.352902	0.437668	-0.708764	0.000000	-10.000000	-0.616667	30.683334	357.166656	1023.000000	1023.000000	2046.000000
13.680000	0.002488	1.470586	1.206127	0.259361	0.274078	-0.268981	0.000000	-10.000000	-0.616667	30.966667	367.500000	1023.000000	1023.000000	2046.000000
13.700000	0.003393	2.005035	1.491197	0.423464	0.305801	-0.215427	0.000000	-10.000000	-0.616667	31.333334	377.666656	1023.000000	1023.000000	2046.000000
13.720000	0.004396	2.598166	1.355168	0.756101	0.768944	-0.282046	0.000000	-10.000000	-0.633333	31.566668	388.000000	1023.000000	1023.000000	2046.000000
13.740000	0.005926	3.502393	1.449945	0.880246	1.186908	-0.014706	0.000000	-10.000000	-0.675000	31.616667	398.500000	1023.000000	1023.000000	2046.000000
13.760000	0.006859	4.053625	1.995840	0.809710	0.910588	0.337486	0.000000	-10.000000	-0.691667	31.916668	409.000000	1023.000000	1023.000000	2046.000000
13.780000	0.007931	4.687088	2.214798	1.089787	1.058783	0.323720	0.000000	-10.000000	-0.708333	32.150002	419.666656	1023.000000	1023.000000	2046.000000
13.800000	0.008864	5.238542	2.034086	1.458843	1.521844	0.223769	0.000000	-10.000000	-0.708333	32.616669	430.333344	1023.000000	1023.000000	2046.000000
13.820000	0.009816	5.801241	2.234931	1.278571	1.614375	0.673364	0.000000	-10.000000	-0.708333	32.616669	441.166656	1023.000000	1023.000000	2046.000000
13.840000	0.010430	6.164384	2.586664	1.284610	1.510137	0.782973	0.000000	-10.000000	-0.700000	32.733334	452.000000	1023.000000	1023.000000	2046.000000
13.860000	0.011150	6.589363	2.513201	1.637332	1.911892	0.526938	0.000000	-10.000000	-0.683333	32.500000	463.000000	1023.000000	1023.000000	2046.000000
13.880000	0.012528	7.403815	2.800704	1.475129	2.214958	0.913023	0.000000	-10.000000	-0.675000	32.383335	470.333344	1023.000000	1023.000000	2046.000000
13.900000	0.013146	7.769076	3.323505	1.423302	1.987235	1.035034	0.000000	-10.000000	-0.666667	31.983334	481.166656	1023.000000	1023.000000	2046.000000
13.920000	0.012975	7.668063	3.243570	1.855805	2.069852	0.498836	0.000000	-10.000000	-0.650000	31.716667	491.666656	1023.000000	1023.000000	2046.000000
13.940000	0.012990	7.677259	3.124222	1.847330	2.202085	0.503622	0.000000	-10.000000	-0.633333	31.450001	502.166656	1023.000000	1023.000000	2046.000000
13.960000	0.012720	7.517276	3.211707	1.659784	2.014732	0.631053	0.000000	-10.000000	-0.633333	31.450001	512.500000	1023.000000	1023.000000	2046.000000
13.980000	0.012677	7.492069	3.393595	1.746896	1.792106	0.559472	0.000000	-10.000000	-0.658333	31.900000	523.166687	1023.000000	1023.000000	2046.000000
14.000000	0.012660	7.481862	3.263184	2.210204	1.839387	0.169087	0.000000	-10.000000	-0.683333	32.299999	537.333313	1023.000000	1023.000000	2046.000000
14.020000	0.014147	8.361130	3.344699	2.317453	2.167006	0.531972	0.000000	-10.000000	-0.716667	32.716667	548.166687	1023.000000	1023.000000	2046.000000
14.040000	0.015174	8.967989	3.736939	2.425828	1.998299	0.806923	0.000000	-10.000000	-0.700000	32.933334	558.833313	1023.000000	1023.000000	2046.000000
14.060000	0.015823	9.351208	3.792966	3.015680	2.071563	0.470999	0.000000	-10.000000	-0.700000	32.850002	569.833313	1023.000000	1023.000000	2046.000000
14.080000	0.017339	10.247449	3.840264	3.264722	2.376027	0.766435	0.000000	-10.000000	-0.683333	32.750000	577.166687	1023.000000	1023.000000	2046.000000
14.100000	0.018876	11.155975	4.229859	3.292380	2.378610	1.255126	0.000000	-10.000000	-0.683333	32.233334	588.166687	1023.000000	1023.000000	2046.000000
14.120000	0.020022	11.833257	4.391843	3.638731	2.472136	1.330548	0.000000	-10.000000	-0.666667	31.983334	599.000000	1023.000000	1023.000000	2046.000000
14.140000	0.021142	12.495011	4.488207	4.184677	2.619293	1.202834	0.000000	-10.000000	-0.650000	31.716667	613.333313	1023.000000	1023.000000	2046.000000
14.160000	0.023023	13.606624	4.771466	4.176559	2.841225	1.817373	0.000000	-10.000000	-0.650000	31.616667	620.500000	1023.000000	1023.000000	2046.000000
14.180000	0.024298	14.359963	5.040287	4.447431	2.947631	1.924614	0.000000	-10.000000	-0.658333	31.733334	631.166687	1023.000000	1023.000000	2046.000000
14.200000	0.025040	14.798676	5.059890	4.983056	3.110862	1.644868	0.000000	-10.000000	-0.675000	32.083336	641.833313	1023.000000	1023.000000	2046.000000
14.220000	0.026913	15.905769	5.309679	4.877313	3.429305	2.289473	0.000000	-10.000000	-0.683333	32.150002	656.000000	1023.000000	1023.000000	2046.000000
14.240000	0.028180	16.654510	5.638797	4.977030	3.516095	2.522587	0.000000	-10.000000	-0.708333	32.416668	666.666687	1023.000000	1023.000000	2046.000000
14.260000	0.028808	17.025629	5.719074	5.494840	3.657609	2.154106	0.000000	-10.000000	-0.716667	32.533333	677.333313	1023.000000	1023.000000	2046.000000
14.280000	0.030526	18.040781	5.917251	5.459322	4.015214	2.648993	0.000000	-10.000000	-0.733333	32.933334	684.500000	1023.000000	1023.000000	2046.000000
14.300000	0.031801	18.794506	6.304514	5.419304	4.047747	3.022941	0.000000	-10.000000	-0.716667	32.883335	695.333313	1023.000000	1023.000000	2046.000000
14.320000	0.032434	19.168383	6.368258	5.835725	4.208648	2.755752	0.000000	-10.000000	-0.708333	32.766666	702.666687	1023.000000	1023.000000	2046.000000
14.340000	0.033801	19.976585	6.504945	6.029172	4.490222	2.952247	0.000000	-10.000000	-0.700000	32.433334	713.666687	1023.000000	1023.000000	2046.000000
14.360000	0.035236	20.824684	6.876956	5.876274	4.556068	3.515385	0.000000	-10.000000	-0.683333	32.066666	724.500000	1023.000000	1023.000000	2046.000000
14.380000	0.035960	21.252377	6.997676	6.223125	4.702709	3.328865	0.000000	-10.000000	-0.666667	31.766666	738.833313	1023.000000	1023.000000	2046.000000
14.400000	0.037267	22.024885	7.059878	6.541747	5.020498	3.402761	0.000000	-10.000000	-0.650000	31.683334	749.500000	1023.000000	1023.000000	2046.000000
14.420000	0.038415	22.703163	7.470280	6.429568	4.942643	3.860673	0.000000	-10.000000	-0.650000	31.799999	756.500000	1023.000000	1023.000000	2046.000000
14.440000	0.039374	23.270283	7.501698	6.748278	5.220493	3.799813	0.000000	-10.000000	-0.650000	31.950001	767.166687	1023.000000	1023.000000	2046.000000
14.460000	0.040110	23.705259	7.572075	7.114706	5.321048	3.697431	0.000000	-10.000000	-0.650000	31.783333	781.333313	1023.000000	1023.000000	2046.000000
14.480000	0.041192	24.344666	7.820319	6.972798	5.385477	4.166072	0.000000	-10.000000	-0.650000	31.566668	792.000000	1023.000000	1023.000000	2046.000000
14.500000	0.042076	24.866796	7.918858	7.043380	5.600552	4.304005	0.000000	-10.000000	-0.650000	31.416666	799.166687	1023.000000	1023.000000	2046.000000
14.520000	0.042640	25.200399	8.002605	7.466190	5.776628	3.954975	0.000000	-10.000000	-0.625000	31.233334	806.166687	1023.000000	1023.000000	2046.000000
14.540000	0.043793	25.881531	8.424941	7.361945	5.821856	4.272789	0.000000	-10.000000	-0.591667	30.866667	820.166687	1023.000000	1023.000000	2046.000000
14.560000	0.044737	26.439602	8.739401	7.311982	5.875105	4.513113	0.000000	-10.000000	-0.558333	30.333334	830.500000	1023.000000	1023.000000	2046.000000
14.580000	0.044470	26.282055	8.600341	7.739450	5.970345	3.971919	0.000000	-10.000000	-0.550000	30.150000	840.833313	1023.000000	1023.000000	2046.000000
14.600000	0.043983	25.994116	8.630777	7.761135	5.786069	3.816135	0.000000	-10.000000	-0.541667	29.566666	850.833313	1023.000000	1023.000000	2046.000000
14.620000	0.043280	25.578342	8.672636	7.508006	5.454715	3.942985	0.000000	-10.000000	-0.525000	28.850000	864.000000	1023.000000	1023.000000	2046.000000
14.640000	0.043145	25.498972	8.438863	7.711559	5.627389	3.721161	0.000000	-10.000000	-0.525000	28.433332	877.000000	1023.000000	1023.000000	2046.000000
14.660000	0.043427	25.665625	8.533142	7.970288	5.545444	3.616750	0.000000	-10.000000	-0.533333	28.600000	883.333313	1023.000000	1023.000000	2046.000000
14.680000	0.044335	26.202206	8.848661	7.991832	5.381691	3.980022	0.000000	-10.000000	-0.550000	29.116667	892.833313	1023.000000	1023.000000	2046.000000
14.700000	0.045023	26.608639	8.728973	8.349491	5.679855	3.850319	0.000000	-10.000000	-0.550000	29.233334	902.500000	1023.000000	1023.000000	2046.000000
14.720000	0.045751	27.038740	8.849275	8.725677	5.689189	3.774600	0.000000	-10.000000	-0.541667	29.183334	915.500000	1023.000000	1023.000000	2046.000000
14.740000	0.046920	27.729750	9.259089	8.716275	5.539749	4.214637	0.000000	-10.000000	-0.533333	28.916666	922.166687	1023.000000	1023.000000	2046.000000
14.760000	0.047900	28.308754	9.132398	9.050730	5.938506	4.187122	0.000000	-10.000000	-0.516667	28.566668	928.833313	1023.000000	1023.000000	2046.000000
14.780000	0.049003	28.960724	9.279158	9.323895	6.023725	4.333947	0.000000	-10.000000	-0.508333	28.300001	935.166687	1023.000000	1023.000000	2046.000000
14.800000	0.050294	29.723490	9.674273	9.394016	5.909422	4.745780	0.000000	-10.000000	-0.500000	27.966667	947.833313	1023.000000	1023.000000	2046.000000
14.820000	0.051558	30.471010	9.614876	9.673501	6.353909	4.828724	0.000000	-10.000000	-0.500000	27.916668	960.166687	1023.000000	1023.000000	2046.000000
14.840000	0.052444	30.994232	9.728793	10.014250	6.462658	4.788532	0.000000	-10.000000	-0.500000	27.950001	969.500000	1023.000000	1023.000000	2046.000000
14.860000	0.053542	31.643148	10.134116	10.003224	6.376101	5.129707	0.000000	-10.000000	-0.516667	28.150002	975.666687	1023.000000	1023.000000	2046.000000
14.880000	0.054759	32.362309	10.170544	10.067688	6.744320	5.379757	0.000000	-10.000000	-0.508333	27.933334	985.000000	1023.000000	1023.000000	2046.000000
14.900000	0.055447	32.769268	10.185669	10.403029	6.987755	5.192813	0.000000	-10.000000	-0.483333	27.616667	997.500000	1023.000000	1023.000000	2046.000000
14.920000	0.056470	33.373920	10.560145	10.397371	6.988865	5.427539	0.000000	-10.000000	-0.441667	27.200001	1006.833313	1023.000000	1023.000000	2046.000000
14.940000	0.057577	34.027950	10.829492	10.381313	7.082274	5.734870	0.000000	-10.000000	-0.433333	26.783333	1013.166687	1023.000000	1023.000000	2046.000000
14.960000	0.058299	34.454639	10.682283	10.583230	7.499513	5.689610	0.000000	-10.000000	-0.441667	26.416666	1022.166687	1023.000000	1023.000000	2046.000000
14.980000	0.059335	35.067192	10.871321	10.770098	7.640231	5.785542	0.000000	-10.000000	-0.450000	26.049999	1031.166626	1023.000000	1023.000000	2046.000000
15.000000	0.060256	35.611229	11.277546	10.776774	7.509373	6.047535	0.000000	-10.000000	-0.433333	25.966667	1040.000000	1023.000000	1023.000000	2046.000000
15.020000	0.061312	36.235348	11.334221	10.868068	7.789002	6.244056	0.000000	-10.000000	-0.416667	25.650000	1045.833374	1023.000000	1023.000000	2046.000000
15.040000	0.061940	36.606480	11.258753	11.191224	8.038399	6.118105	0.000000	-10.000000	-0.391667	25.116667	1054.500000	1023.000000	1023.000000	2046.000000
15.060000	0.062751	37.086113	11.588408	11.185337	7.975171	6.337198	0.000000	-10.000000	-0.358333	24.050001	1065.500000	1023.000000	1023.000000	2046.000000
15.080000	0.063580	37.575935	11.857967	11.222714	7.893117	6.602136	0.000000	-10.000000	-0.325000	23.266666	1073.666626	1023.000000	1023.000000	2046.000000
15.100000	0.063970	37.806343	11.609426	11.481982	8.253222	6.461716	0.000000	-10.000000	-0.300000	22.366667	1081.666626	1023.000000	1023.000000	2046.000000
15.120000	0.064159	37.917927	11.655789	11.549779	8.255662	6.456698	0.000000	-10.000000	-0.266667	21.550001	1086.833374	1023.000000	1023.000000	2046.000000
15.140000	0.064511	38.126141	11.857492	11.432917	8.207502	6.628227	0.000000	-10.000000	-0.200000	19.616667	1094.333374	1023.000000	1023.000000	2046.000000
15.160000	0.064656	38.211411	12.068251	11.318602	8.130544	6.694014	0.000000	-10.000000	-0.100000	16.000000	1101.166626	1023.000000	1023.000000	2046.000000
15.180000	0.064720	38.249809	11.914882	11.460130	8.403267	6.471529	0.000000	-10.000000	-0.025000	11.033333	1107.000000	1023.000000	1023.000000	2046.000000
15.200000	0.064527	38.135338	12.061383	11.377013	8.282480	6.414463	0.000000	-10.000000	0.016667	5.366667	1111.500000	1023.000000	1023.000000	2046.000000
15.220000	0.063416	37.478592	12.101261	11.195856	7.896874	6.284601	0.000000	-10.000000	0.033333	0.683333	1114.333374	1023.000000	1023.000000	2046.000000
15.240000	0.061286	36.220139	11.608399	11.034709	7.733902	5.843128	0.000000	-10.000000	0.041667	-2.766667	1115.666626	1023.000000	1023.000000	2046.000000
15.260000	0.059804	35.344131	11.234794	10.954856	7.600524	5.553959	0.000000	-10.000000	0.041667	-5.033333	1116.000000	1023.000000	1023.000000	2046.000000
15.280000	0.058998	34.867947	11.260086	10.799177	7.304395	5.504287	0.000000	-10.000000	0.033333	-6.000000	1116.000000	1023.000000	1023.000000	2046.000000
15.300000	0.058433	34.534161	11.169782	10.748583	7.131276	5.484520	0.000000	-10.000000	0.025000	-5.750000	1116.000000	1023.000000	1023.000000	2046.000000
15.320000	0.058100	34.336983	10.918628	10.993138	7.179153	5.246066	0.000000	-10.000000	0.016667	-4.533333	1116.000000	1023.000000	1023.000000	2046.000000
15.340000	0.058287	34.447430	11.033722	10.933256	7.092194	5.388259	0.000000	-10.000000	0.025000	-3.533333	1116.000000	1023.000000	1023.000000	2046.000000
15.360000	0.058224	34.410599	11.111846	10.846263	6.926910	5.525578	0.000000	-10.000000	0.033333	-3.583333	1116.000000	1023.000000	1023.000000	2046.000000
15.380000	0.057955	34.251495	10.839645	11.054743	7.029554	5.327554	0.000000	-10.000000	0.050000	-4.600000	1116.000000	1023.000000	1023.000000	2046.000000
15.400000	0.058347	34.483295	10.800824	11.046599	7.167747	5.468124	0.000000	-10.000000	0.066667	-6.283334	1116.000000	1023.000000	1023.000000	2046.000000
15.420000	0.058294	34.451771	10.950178	10.969784	6.937110	5.594701	0.000000	-10.000000	0.083333	-8.100000	1116.000000	1023.000000	1023.000000	2046.000000
15.440000	0.058712	34.698509	10.998986	11.040626	6.978936	5.679960	0.000000	-10.000000	0.100000	-9.666667	1112.500000	1023.000000	1023.000000	2046.000000
15.460000	0.058652	34.663219	10.823969	11.205026	7.060649	5.573575	0.000000	-10.000000	0.091667	-10.466667	1103.166626	1023.000000	1023.000000	2046.000000
15.480000	0.059060	34.904594	10.909127	11.143079	7.121906	5.730484	0.000000	-10.000000	0.083333	-10.700000	1093.833374	1023.000000	1023.000000	2046.000000
15.500000	0.059123	34.941494	11.045987	11.040850	7.007516	5.847139	0.000000	-10.000000	0.066667	-10.266666	1087.000000	1023.000000	1023.000000	2046.000000
15.520000	0.058949	34.838715	10.872365	11.177189	7.137086	5.652075	0.000000	-10.000000	0.058333	-9.766666	1084.833374	1023.000000	1023.000000	2046.000000
15.540000	0.059274	35.031086	10.924850	11.034067	7.262393	5.809778	0.000000	-10.000000	0.050000	-9.433333	1081.666626	1023.000000	1023.000000	2046.000000
15.560000	0.059090	34.922260	11.082972	10.905827	7.088174	5.845289	0.000000	-10.000000	0.066667	-9.616667	1078.333374	1023.000000	1023.000000	2046.000000
15.580000	0.058677	34.677933	10.911349	10.899328	7.160159	5.707095	0.000000	-10.000000	0.091667	-10.433333	1075.166626	1023.000000	1023.000000	2046.000000
15.600000	0.059036	34.890453	10.912753	10.728114	7.337874	5.911711	0.000000	-10.000000	0.116667	-11.666667	1071.666626	1023.000000	1023.000000	2046.000000
15.620000	0.058821	34.762978	11.043893	10.626469	7.182377	5.910241	0.000000	-10.000000	0.141667	-13.150000	1067.833374	1023.000000	1023.000000	2046.000000
15.640000	0.058542	34.598045	10.834582	10.675517	7.297498	5.790447	0.000000	-10.000000	0.166667	-14.700000	1063.333374	1023.000000	1023.000000	2046.000000
15.660000	0.058746	34.719070	10.776691	10.590261	7.432279	5.919840	0.000000	-10.000000	0.216667	-16.100000	1058.500000	1023.000000	1023.000000	2046.000000
15.680000	0.058275	34.440575	10.898691	10.447382	7.155711	5.938790	0.000000	-10.000000	0.250000	-17.433334	1053.166626	1023.000000	1023.000000	2046.000000
15.700000	0.057760	34.135895	10.653321	10.551826	7.233263	5.697483	0.000000	-10.000000	0.300000	-18.716667	1047.500000	1023.000000	1023.000000	2046.000000
15.720000	0.057487	33.974964	10.624996	10.411244	7.170100	5.768624	0.000000	-10.000000	0.333333	-19.850000	1041.166626	1023.000000	1023.000000	2046.000000
15.740000	0.056624	33.464928	10.565489	10.198513	6.967012	5.733914	0.000000	-10.000000	0.375000	-20.883333	1034.500000	1023.000000	1023.000000	2046.000000
15.760000	0.055475	32.785484	10.282736	10.051247	6.938373	5.513129	0.000000	-10.000000	0.400000	-21.750000	1027.333374	1023.000000	1023.000000	2046.000000
15.780000	0.054796	32.384312	10.122464	9.770048	6.985235	5.506565	0.000000	-10.000000	0.433333	-22.883333	1020.166687	1023.000000	1023.000000	2046.000000
15.800000	0.054134	31.993191	10.221151	9.505269	6.802669	5.464101	0.000000	-10.000000	0.466667	-24.200001	1012.666687	1023.000000	1023.000000	2046.000000
15.820000	0.053092	31.377417	10.104013	9.350624	6.715693	5.207085	0.000000	-10.000000	0.508333	-25.450001	1004.666687	1023.000000	1023.000000	2046.000000
15.840000	0.051578	30.482605	9.832896	9.312449	6.514904	4.822355	0.000000	-10.000000	0.533333	-26.466667	996.000000	1023.000000	1023.000000	2046.000000
15.860000	0.049937	29.513000	9.547858	8.954141	6.349352	4.661650	0.000000	-10.000000	0.550000	-26.983334	987.000000	1023.000000	1023.000000	2046.000000
15.880000	0.047683	28.180477	9.275354	8.596233	5.933367	4.375523	0.000000	-10.000000	0.550000	-27.183334	978.000000	1023.000000	1023.000000	2046.000000
15.900000	0.045794	27.064039	8.881125	8.347006	5.723841	4.112067	0.000000	-10.000000	0.550000	-27.016668	969.000000	1023.000000	1023.000000	2046.000000
15.920000	0.044291	26.175686	8.546330	8.235952	5.533073	3.860331	0.000000	-10.000000	0.550000	-26.883333	960.000000	1023.000000	1023.000000	2046.000000
15.940000	0.043256	25.564190	8.441895	8.020500	5.284090	3.817705	0.000000	-10.000000	0.550000	-26.966667	951.000000	1023.000000	1023.000000	2046.000000
15.960000	0.042469	25.099312	8.272319	7.923373	5.168787	3.734833	0.000000	-10.000000	0.566667	-27.216667	942.000000	1023.000000	1023.000000	2046.000000
15.980000	0.041496	24.523954	8.043716	7.985042	5.034215	3.460980	0.000000	-10.000000	0.583333	-27.650002	932.833313	1023.000000	1023.000000	2046.000000
16.000000	0.041238	24.371449	8.010883	7.863984	4.959277	3.537306	0.000000	-10.000000	0.616667	-28.050001	923.666687	1023.000000	1023.000000	2046.000000
16.020000	0.040835	24.133369	8.056667	7.757228	4.729786	3.589689	0.000000	-10.000000	0.633333	-28.566668	914.333313	1023.000000	1023.000000	2046.000000
16.040001	0.040420	23.888130	7.811560	7.891552	4.775605	3.409412	0.000000	-10.000000	0.658333	-29.083334	905.000000	1023.000000	1023.000000	2046.000000
16.059999	0.040808	24.117405	7.931483	7.990496	4.701998	3.493428	0.000000	-10.000000	0.666667	-29.600000	895.333313	1023.000000	1023.000000	2046.000000
16.080000	0.040700	24.053886	8.006813	7.972211	4.529387	3.545475	0.000000	-10.000000	0.666667	-29.700001	885.500000	1023.000000	1023.000000	2046.000000
16.100000	0.040546	23.962456	7.838396	8.075151	4.594786	3.454122	0.000000	-10.000000	0.658333	-29.516666	875.500000	1023.000000	1023.000000	2046.000000
16.120001	0.040512	23.942408	7.780314	8.175014	4.553057	3.434023	0.000000	-10.000000	0.650000	-29.350000	865.500000	1023.000000	1023.000000	2046.000000
16.139999	0.040339	23.840347	7.882873	8.118649	4.396079	3.442747	0.000000	-10.000000	0.650000	-29.233334	855.500000	1023.000000	1023.000000	2046.000000
16.160000	0.039900	23.580618	7.723561	8.060723	4.420493	3.375842	0.000000	-10.000000	0.650000	-29.216667	845.833313	1023.000000	1023.000000	2046.000000
16.180000	0.039478	23.331503	7.625839	8.091463	4.348112	3.266091	0.000000	-10.000000	0.650000	-29.333334	836.166687	1023.000000	1023.000000	2046.000000
16.200001	0.039105	23.111341	7.679525	7.880070	4.217575	3.334171	0.000000	-10.000000	0.666667	-29.700001	826.500000	1023.000000	1023.000000	2046.000000
16.219999	0.038585	22.803638	7.586350	7.800156	4.165731	3.251402	0.000000	-10.000000	0.700000	-30.350000	816.500000	1023.000000	1023.000000	2046.000000
16.240000	0.038084	22.507811	7.394619	7.908182	4.172939	3.032072	0.000000	-10.000000	0.741667	-30.850000	806.333313	1023.000000	1023.000000	2046.000000
16.260000	0.037834	22.359972	7.451408	7.701372	4.067762	3.139431	0.000000	-10.000000	0.758333	-31.383333	796.000000	1023.000000	1023.000000	2046.000000
16.280001	0.037192	21.980581	7.399803	7.552433	3.912181	3.116165	0.000000	-10.000000	0.775000	-31.500000	785.500000	1023.000000	1023.000000	2046.000000
16.299999	0.036171	21.376926	7.144632	7.594944	3.791851	2.845500	0.000000	-10.000000	0.783333	-31.800001	775.000000	1023.000000	1023.000000	2046.000000
16.320000	0.035996	21.273624	7.168241	7.498599	3.766855	2.839928	0.000000	-10.000000	0.791667	-31.933334	764.333313	1023.000000	1023.000000	2046.000000
16.340000	0.034963	20.663431	7.049889	7.299218	3.540190	2.774135	0.000000	-10.000000	0.783333	-32.166668	753.666687	1023.000000	1023.000000	2046.000000
16.360001	0.033733	19.936106	6.667465	7.308872	3.503556	2.456212	0.000000	-10.000000	0.783333	-32.233334	743.000000	1023.000000	1023.000000	2046.000000
16.379999	0.032834	19.404644	6.551623	6.841987	3.488022	2.523012	0.000000	-10.000000	0.808333	-32.283333	732.333313	1023.000000	1023.000000	2046.000000
16.400000	0.031227	18.455286	6.449868	6.364889	3.262546	2.377983	0.000000	-10.000000	0.850000	-33.033333	721.500000	1023.000000	1023.000000	2046.000000
16.420000	0.029806	17.615204	6.089949	6.147056	3.305023	2.073177	0.000000	-10.000000	0.891667	-33.766666	710.333313	1023.000000	1023.000000	2046.000000
16.440001	0.028535	16.863958	6.096278	5.669577	3.050237	2.047866	0.000000	-10.000000	0.916667	-34.600002	699.166687	1023.000000	1023.000000	2046.000000
16.459999	0.027036	15.978322	5.884212	5.438926	2.863898	1.791286	0.000000	-10.000000	0.916667	-34.616669	687.666687	1023.000000	1023.000000	2046.000000
16.480000	0.025717	15.198722	5.559904	5.352618	2.782644	1.503556	0.000000	-10.000000	0.908333	-34.400002	676.166687	1023.000000	1023.000000	2046.000000
16.500000	0.024156	14.276258	5.432343	4.897818	2.495255	1.450841	0.000000	-10.000000	0.875000	-33.916668	664.500000	1023.000000	1023.000000	2046.000000
16.520000	0.022247	13.148007	5.000304	4.693533	2.334542	1.119628	0.000000	-10.000000	0.866667	-33.783333	653.166687	1023.000000	1023.000000	2046.000000
16.540001	0.020801	12.293245	4.664111	4.493141	2.224920	0.911074	0.000000	-10.000000	0.866667	-33.883335	642.000000	1023.000000	1023.000000	2046.000000
16.559999	0.019177	11.333645	4.583322	4.066930	1.848615	0.834778	0.000000	-10.000000	0.891667	-34.133335	630.666687	1023.000000	1023.000000	2046.000000
16.580000	0.017848	10.548223	4.239524	3.999431	1.741150	0.568119	0.000000	-10.000000	0.908333	-34.200001	619.333313	1023.000000	1023.000000	2046.000000
16.600000	0.017286	10.215951	4.051214	3.946939	1.713785	0.504012	0.000000	-10.000000	0.908333	-34.350002	607.833313	1023.000000	1023.000000	2046.000000
16.620001	0.016564	9.789495	4.231941	3.668885	1.333954	0.554716	0.000000	-10.000000	0.916667	-34.516666	596.500000	1023.000000	1023.000000	2046.000000
16.639999	0.016294	9.629610	4.027282	3.773462	1.377381	0.451485	0.000000	-10.000000	0.908333	-34.500000	585.000000	1023.000000	1023.000000	2046.000000
16.660000	0.016465	9.730612	3.922599	3.931144	1.409865	0.467004	0.000000	-10.000000	0.908333	-34.200001	573.500000	1023.000000	1023.000000	2046.000000
16.680000	0.016209	9.579239	4.101395	3.799758	1.148067	0.530019	0.000000	-10.000000	0.883333	-33.799999	562.166687	1023.000000	1023.000000	2046.000000
16.700001	0.015593	9.215513	3.861325	3.901731	1.105065	0.347391	0.000000	-10.000000	0.850000	-33.133335	550.833313	1023.000000	1023.000000	2046.000000
16.719999	0.015488	9.153475	3.634011	4.001582	1.189527	0.328356	0.000000	-10.000000	0.808333	-32.450001	539.666687	1023.000000	1023.000000	2046.000000
16.740000	0.015048	8.893090	3.716533	3.773853	0.968475	0.434229	0.000000	-10.000000	0.775000	-31.950001	528.833313	1023.000000	1023.000000	2046.000000
16.760000	0.014299	8.450973	3.554558	3.787302	0.875094	0.234019	0.000000	-10.000000	0.766667	-31.633333	518.166687	1023.000000	1023.000000	2046.000000
16.780001	0.014128	8.349879	3.360056	3.826511	0.940211	0.223101	0.000000	-10.000000	0.775000	-31.616667	507.666656	1023.000000	1023.000000	2046.000000
16.799999	0.013590	8.031951	3.428933	3.574387	0.770155	0.258475	0.000000	-10.000000	0.783333	-31.516666	497.000000	1023.000000	1023.000000	2046.000000
16.820000	0.012866	7.603673	3.246028	3.578873	0.707572	0.071200	0.000000	-10.000000	0.766667	-31.466667	486.500000	1023.000000	1023.000000	2046.000000
16.840000	0.012644	7.472313	3.089301	3.585606	0.754532	0.042875	0.000000	-10.000000	0.758333	-31.216667	476.000000	1023.000000	1023.000000	2046.000000
16.860001	0.011897	7.031210	3.208914	3.290070	0.466794	0.065432	0.000000	-10.000000	0.750000	-30.766666	465.666656	1023.000000	1023.000000	2046.000000
16.879999	0.011219	6.630498	2.949747	3.287583	0.500890	-0.107721	0.000000	-10.000000	0.758333	-30.550001	455.500000	1023.000000	1023.000000	2046.000000
16.900000	0.011098	6.559197	2.771874	3.277355	0.574571	-0.064603	0.000000	-10.000000	0.733333	-30.283333	445.500000	1023.000000	1023.000000	2046.000000
16.920000	0.010203	6.029775	2.854991	2.923687	0.244445	0.006651	0.000000	-10.000000	0.733333	-30.316668	435.166656	1023.000000	1023.000000	2046.000000
16.940001	0.009276	5.482142	2.613963	2.849825	0.231457	-0.213103	0.000000	-10.000000	0.700000	-30.116667	424.833344	1023.000000	1023.000000	2046.000000
16.959999	0.008963	5.297364	2.436608	2.985723	0.231174	-0.356141	0.000000	-10.000000	0.675000	-29.883333	414.500000	1023.000000	1023.000000	2046.000000
16.980000	0.008102	4.788525	2.385754	2.637070	0.058281	-0.292580	0.000000	-10.000000	0.641667	-29.366667	404.666656	1023.000000	1023.000000	2046.000000
17.000000	0.006769	4.000511	2.140860	2.341034	-0.038801	-0.442582	0.000000	-10.000000	0.625000	-28.750000	395.000000	1023.000000	1023.000000	2046.000000
17.020000	0.005555	3.283151	1.805664	2.156175	0.026690	-0.705377	0.000000	-10.000000	0.625000	-28.333334	385.500000	1023.000000	1023.000000	2046.000000
17.040001	0.004569	2.700141	1.849917	1.531782	-0.097074	-0.584484	0.000000	-10.000000	0.625000	-28.033333	376.000000	1023.000000	1023.000000	2046.000000
17.059999	0.003203	1.893048	1.781363	1.025366	-0.222068	-0.691613	0.000000	-10.000000	0.641667	-28.000000	366.666656	1023.000000	1023.000000	2046.000000
17.080000	0.001723	1.018249	1.387324	0.936877	-0.214365	-1.091587	0.000000	-10.000000	0.641667	-27.933332	357.333344	1023.000000	1023.000000	2046.000000
17.100000	0.000707	0.417871	1.286328	0.635347	-0.352141	-1.151663	0.000000	-10.000000	0.616667	-27.799999	348.000000	1023.000000	1023.000000	2046.000000
17.120001	-0.000978	-0.578182	1.171093	0.215018	-0.656352	-1.307941	0.000000	-10.000000	0.583333	-27.366667	338.666656	1023.000000	1023.000000	2046.000000
17.139999	-0.002956	-1.747158	0.756211	0.091009	-0.841640	-1.752738	0.000000	-10.000000	0.550000	-26.650000	329.500000	1023.000000	1023.000000	2046.000000
17.160000	-0.004334	-2.561236	0.422651	-0.133196	-0.973260	-1.877431	0.000000	-10.000000	0.525000	-26.016666	320.666656	1023.000000	1023.000000	2046.000000
17.180000	-0.005654	-3.341387	0.265937	-0.547665	-1.193302	-1.866357	0.000000	-10.000000	0.500000	-25.616667	312.000000	1023.000000	1023.000000	2046.000000
17.200001	-0.007039	-4.159964	0.022495	-0.700495	-1.343669	-2.138295	0.000000	-10.000000	0.475000	-25.250000	303.500000	1023.000000	1023.000000	2046.000000
17.219999	-0.007683	-4.540943	-0.234645	-0.597353	-1.418074	-2.290871	0.000000	-10.000000	0.466667	-24.850000	295.166656	1023.000000	1023.000000	2046.000000
17.240000	-0.007929	-4.685979	-0.236897	-0.836430	-1.514209	-2.098443	0.000000	-10.000000	0.458333	-24.350000	287.000000	1023.000000	1023.000000	2046.000000
17.260000	-0.008464	-5.002271	-0.198108	-0.965511	-1.739695	-2.098957	0.000000	-10.000000	0.458333	-23.833334	279.000000	1023.000000	1023.000000	2046.000000
17.280001	-0.008626	-5.097877	-0.440412	-0.732243	-1.670009	-2.255213	0.000000	-10.000000	0.433333	-23.350000	271.000000	1023.000000	1023.000000	2046.000000
17.299999	-0.008395	-4.961576	-0.422824	-0.486572	-1.770649	-2.281531	0.000000	-10.000000	0.400000	-22.833334	263.000000	1023.000000	1023.000000	2046.000000
17.320000	-0.007944	-4.695070	-0.403926	-0.608125	-1.726664	-1.956356	0.000000	-10.000000	0.375000	-22.233334	255.333328	1023.000000	1023.000000	2046.000000
17.340000	-0.008365	-4.943559	-0.359898	-0.640046	-1.935958	-2.007658	0.000000	-10.000000	0.350000	-21.450001	247.833328	1023.000000	1023.000000	2046.000000
17.360001	-0.008618	-5.093060	-0.588881	-0.436346	-1.850677	-2.217156	0.000000	-10.000000	0.333333	-20.566668	240.666672	1023.000000	1023.000000	2046.000000
17.379999	-0.008520	-5.035542	-0.662701	-0.325158	-1.862335	-2.185347	0.000000	-10.000000	0.291667	-19.716667	233.833328	1023.000000	1023.000000	2046.000000
17.400000	-0.008442	-4.989015	-0.709816	-0.435576	-1.837496	-2.006126	0.000000	-10.000000	0.266667	-18.883333	227.166672	1023.000000	1023.000000	2046.000000
17.420000	-0.008750	-5.171046	-0.617331	-0.601744	-2.010285	-1.941687	0.000000	-10.000000	0.250000	-18.366667	220.833328	1023.000000	1023.000000	2046.000000
17.440001	-0.008889	-5.253107	-0.706618	-0.560929	-1.910133	-2.075427	0.000000	-10.000000	0.250000	-18.000000	214.500000	1023.000000	1023.000000	2046.000000
17.459999	-0.009257	-5.470980	-0.833176	-0.430129	-1.932334	-2.275340	0.000000	-10.000000	0.241667	-17.633333	208.500000	1023.000000	1023.000000	2046.000000
17.480000	-0.009199	-5.436801	-0.854015	-0.560700	-1.916000	-2.106087	0.000000	-10.000000	0.233333	-17.200001	202.833328	1023.000000	1023.000000	2046.000000
17.500000	-0.009508	-5.619449	-0.835859	-0.785403	-2.026824	-1.971363	0.000000	-10.000000	0.225000	-16.533333	197.166672	1023.000000	1023.000000	2046.000000
17.520000	-0.009789	-5.785033	-0.837191	-0.908300	-2.046012	-1.993530	0.000000	-10.000000	0.216667	-16.049999	191.833328	1023.000000	1023.000000	2046.000000
17.540001	-0.010032	-5.929124	-1.008808	-0.816042	-1.918553	-2.185722	0.000000	-10.000000	0.208333	-15.466667	186.333328	1023.000000	1023.000000	2046.000000
17.559999	-0.010264	-6.066009	-1.089772	-0.744161	-1.961558	-2.270517	0.000000	-10.000000	0.200000	-15.116667	181.166672	1023.000000	1023.000000	2046.000000
17.580000	-0.010061	-5.945844	-1.106469	-0.924240	-1.915398	-1.999737	0.000000	-10.000000	0.200000	-14.916667	176.000000	1023.000000	1023.000000	2046.000000
17.600000	-0.010821	-6.395471	-0.971130	-1.172898	-2.292135	-1.959308	0.000000	-10.000000	0.191667	-14.616667	171.000000	1023.000000	1023.000000	2046.000000
17.620001	-0.010834	-6.403103	-1.170070	-1.034658	-2.044245	-2.154130	0.000000	-10.000000	0.183333	-14.233334	166.000000	1023.000000	1023.000000	2046.000000
17.639999	-0.011522	-6.809385	-1.354239	-0.998705	-2.111068	-2.345374	0.000000	-10.000000	0.175000	-13.566667	161.333328	1023.000000	1023.000000	2046.000000
17.660000	-0.011851	-7.004071	-1.495623	-1.318086	-2.063287	-2.127074	0.000000	-10.000000	0.158333	-13.016666	156.666672	1023.000000	1023.000000	2046.000000
17.680000	-0.012774	-7.549435	-1.464635	-1.783618	-2.232585	-2.068597	0.000000	-10.000000	0.133333	-12.466667	152.333328	1023.000000	1023.000000	2046.000000
17.700001	-0.013513	-7.986179	-1.625088	-2.013607	-2.030618	-2.316866	0.000000	-10.000000	0.116667	-12.383333	148.000000	1023.000000	1023.000000	2046.000000
17.719999	-0.014557	-8.603166	-1.696525	-2.224897	-2.141151	-2.540593	0.000000	-10.000000	0.108333	-12.450000	144.000000	1023.000000	1023.000000	2046.000000
17.740000	-0.015316	-9.051808	-1.710743	-2.656758	-2.213321	-2.470987	0.000000	-10.000000	0.108333	-12.716666	140.000000	1023.000000	1023.000000	2046.000000
17.760000	-0.016384	-9.682784	-1.702749	-2.992773	-2.413407	-2.573855	0.000000	-10.000000	0.100000	-12.583333	135.833328	1023.000000	1023.000000	2046.000000
17.780001	-0.017860	-10.555376	-2.037556	-3.057723	-2.443967	-3.016130	0.000000	-10.000000	0.083333	-11.983334	131.500000	1023.000000	1023.000000	2046.000000
17.799999	-0.019295	-11.403581	-2.317863	-3.156093	-2.641158	-3.288466	0.000000	-10.000000	0.075000	-11.233334	127.500000	1023.000000	1023.000000	2046.000000
17.820000	-0.020385	-12.047828	-2.436839	-3.504970	-2.872711	-3.233308	0.000000	-10.000000	0.066667	-10.450000	123.666664	1023.000000	1023.000000	2046.000000
17.840000	-0.021247	-12.556936	-2.574281	-3.752050	-3.003727	-3.226877	0.000000	-10.000000	0.066667	-9.900000	120.333336	1023.000000	1023.000000	2046.000000
17.860001	-0.022049	-13.030701	-2.830155	-3.719912	-2.995369	-3.485264	0.000000	-10.000000	0.058333	-9.366667	117.000000	1023.000000	1023.000000	2046.000000
17.879999	-0.022597	-13.354764	-2.978974	-3.537840	-3.133255	-3.704695	0.000000	-10.000000	0.050000	-9.000000	114.000000	1023.000000	1023.000000	2046.000000
17.900000	-0.022430	-13.256096	-2.934297	-3.587739	-3.226477	-3.507582	0.000000	-10.000000	0.050000	-8.900001	111.000000	1023.000000	1023.000000	2046.000000
17.920000	-0.022413	-13.245932	-2.827949	-3.657546	-3.382169	-3.378268	0.000000	-10.000000	0.050000	-8.816667	108.000000	1023.000000	1023.000000	2046.000000
17.940001	-0.021979	-12.989877	-2.881390	-3.597097	-3.270354	-3.241036	0.000000	-10.000000	0.050000	-8.616667	105.000000	1023.000000	1023.000000	2046.000000
17.959999	-0.021560	-12.741717	-2.942947	-3.283997	-3.184001	-3.330772	0.000000	-10.000000	0.050000	-8.333334	102.166664	1023.000000	1023.000000	2046.000000
17.980000	-0.021235	-12.550092	-2.899117	-2.881238	-3.275338	-3.494399	0.000000	-10.000000	0.041667	-7.866667	99.333336	1023.000000	1023.000000	2046.000000
18.000000	-0.020797	-12.290904	-2.755809	-2.967092	-3.378029	-3.189974	0.000000	-10.000000	0.033333	-7.033334	96.833336	1023.000000	1023.000000	2046.000000
18.020000	-0.020482	-12.105146	-2.728450	-2.946514	-3.397999	-3.032184	0.000000	-10.000000	0.016667	-6.000000	94.500000	1023.000000	1023.000000	2046.000000
18.040001	-0.020062	-11.856442	-2.770653	-2.843482	-3.217349	-3.024958	0.000000	-10.000000	0.008333	-4.966667	92.500000	1023.000000	1023.000000	2046.000000
18.059999	-0.019996	-11.817496	-2.883975	-2.603552	-3.128839	-3.201131	0.000000	-10.000000	0.008333	-4.433333	90.666664	1023.000000	1023.000000	2046.000000
18.080000	-0.019697	-11.641162	-2.846061	-2.558234	-3.116232	-3.120635	0.000000	-10.000000	0.008333	-4.150000	89.000000	1023.000000	1023.000000	2046.000000
18.100000	-0.019444	-11.491204	-2.696641	-2.650429	-3.203545	-2.940589	0.000000	-10.000000	0.016667	-4.100000	87.666664	1023.000000	1023.000000	2046.000000
18.120001	-0.019381	-11.453970	-2.551923	-2.736851	-3.317090	-2.848107	0.000000	-10.000000	0.016667	-4.066667	86.333336	1023.000000	1023.000000	2046.000000
18.139999	-0.019042	-11.253655	-2.647061	-2.714348	-3.049566	-2.842681	0.000000	-10.000000	0.016667	-3.950000	85.000000	1023.000000	1023.000000	2046.000000
18.160000	-0.019161	-11.323872	-2.780295	-2.487021	-2.974737	-3.081819	0.000000	-10.000000	0.008333	-3.816667	83.666664	1023.000000	1023.000000	2046.000000
18.180000	-0.019055	-11.261657	-2.654956	-2.577964	-3.064714	-2.964023	0.000000	-10.000000	0.008333	-3.550000	82.333336	1023.000000	1023.000000	2046.000000
18.200001	-0.018930	-11.187837	-2.464578	-2.709267	-3.239137	-2.774855	0.000000	-10.000000	0.025000	-3.266667	81.166664	1023.000000	1023.000000	2046.000000
18.219999	-0.018699	-11.051192	-2.482867	-2.752904	-3.105532	-2.709889	0.000000	-10.000000	0.025000	-3.116667	80.000000	1023.000000	1023.000000	2046.000000
18.240000	-0.018893	-11.165503	-2.702829	-2.602430	-2.920850	-2.939394	0.000000	-10.000000	0.025000	-3.116667	79.000000	1023.000000	1023.000000	2046.000000
18.260000	-0.018732	-11.070523	-2.743999	-2.535353	-2.862263	-2.928909	0.000000	-10.000000	0.008333	-3.233333	78.000000	1023.000000	1023.000000	2046.000000
18.280001	-0.018795	-11.108127	-2.617660	-2.702178	-3.031534	-2.756755	0.000000	-10.000000	0.025000	-3.416667	76.833336	1023.000000	1023.000000	2046.000000
18.299999	-0.018623	-11.006272	-2.510690	-2.872883	-3.065587	-2.557112	0.000000	-10.000000	0.016667	-3.566667	75.666664	1023.000000	1023.000000	2046.000000
18.320000	-0.018337	-10.837324	-2.729778	-2.678963	-2.729306	-2.699278	0.000000	-10.000000	0.025000	-3.616667	74.500000	1023.000000	1023.000000	2046.000000
18.340000	-0.018349	-10.844102	-2.680637	-2.567627	-2.812360	-2.783477	0.000000	-10.000000	0.008333	-3.500000	73.333336	1023.000000	1023.000000	2046.000000
18.360001	-0.018445	-10.900866	-2.506509	-2.768737	-3.069911	-2.555709	0.000000	-10.000000	0.008333	-3.283333	72.166664	1023.000000	1023.000000	2046.000000
18.379999	-0.018072	-10.680273	-2.467668	-2.822429	-2.948964	-2.441212	0.000000	-10.000000	0.000000	-2.933333	71.000000	1023.000000	1023.000000	2046.000000
18.400000	-0.018300	-10.815145	-2.760882	-2.710697	-2.696937	-2.646631	0.000000	-10.000000	0.000000	-2.400000	70.000000	1023.000000	1023.000000	2046.000000
18.420000	-0.019123	-11.301883	-2.966512	-2.806195	-2.731953	-2.797223	0.000000	-10.000000	0.000000	-1.550000	69.333336	1023.000000	1023.000000	2046.000000
18.440001	-0.019470	-11.506798	-2.934288	-3.143826	-2.780419	-2.648264	0.000000	-10.000000	0.008333	-1.100000	69.000000	1023.000000	1023.000000	2046.000000
18.459999	-0.019967	-11.800374	-2.681131	-3.562648	-2.995376	-2.561219	0.000000	-10.000000	0.025000	-1.616667	69.000000	1023.000000	1023.000000	2046.000000
18.480000	-0.020412	-12.063538	-2.716191	-3.821347	-2.901034	-2.624966	0.000000	-10.000000	0.025000	-2.483333	67.666664	1023.000000	1023.000000	2046.000000
18.500000	-0.021401	-12.648030	-2.940201	-3.783252	-2.842271	-3.082306	0.000000	-10.000000	0.016667	-3.150000	66.333336	1023.000000	1023.000000	2046.000000
18.520000	-0.022509	-13.302839	-3.097427	-3.890826	-2.924517	-3.390069	0.000000	-10.000000	0.000000	-3.100000	65.000000	1023.000000	1023.000000	2046.000000
18.540001	-0.023854	-14.097859	-3.162229	-4.231885	-3.269466	-3.434279	0.000000	-10.000000	0.000000	-2.583333	64.666664	1023.000000	1023.000000	2046.000000
18.559999	-0.025264	-14.931178	-3.224865	-4.522670	-3.676772	-3.506871	0.000000	-10.000000	0.000000	-1.733333	64.333336	1023.000000	1023.000000	2046.000000
18.580000	-0.025986	-15.357641	-3.524955	-4.612341	-3.578099	-3.642246	0.000000	-10.000000	0.000000	-0.700000	64.000000	1023.000000	1023.000000	2046.000000
18.600000	-0.026685	-15.770658	-3.890983	-4.440644	-3.478042	-3.960989	0.000000	-10.000000	0.000000	-0.183333	64.000000	1023.000000	1023.000000	2046.000000
18.620001	-0.026933	-15.917541	-3.994074	-4.417130	-3.515177	-3.991160	0.000000	-10.000000	0.000000	0.000000	64.000000	1023.000000	1023.000000	2046.000000
18.639999	-0.027072	-15.999794	-3.734002	-4.543278	-3.927629	-3.794884	0.000000	-10.000000	0.000000	0.000000	64.000000	1023.000000	1023.000000	2046.000000
18.660000	-0.026750	-15.809161	-3.570032	-4.512053	-4.030332	-3.696744	0.000000	-10.000000	0.000000	0.000000	64.000000	1023.000000	1023.000000	2046.000000
18.680000	-0.026193	-15.480159	-3.869941	-4.188534	-3.618389	-3.803295	0.000000	-10.000000	0.000000	0.000000	64.000000	1023.000000	1023.000000	2046.000000
18.700001	-0.025869	-15.288306	-3.895589	-3.939630	-3.614297	-3.838790	0.000000	-10.000000	0.000000	0.000000	64.000000	1023.000000	1023.000000	2046.000000
18.719999	-0.025112	-14.841455	-3.554520	-3.833518	-3.852155	-3.601262	0.000000	-10.000000	0.000000	0.000000	64.000000	1023.000000	1023.000000	2046.000000
18.740000	-0.024608	-14.543184	-3.259240	-3.795061	-4.057209	-3.431674	0.000000	-10.000000	0.000000	0.566667	64.000000	1023.000000	1023.000000	2046.000000
18.760000	-0.023931	-14.143296	-3.396328	-3.561119	-3.793422	-3.392427	0.000000	-10.000000	0.000000	1.200000	64.000000	1023.000000	1023.000000	2046.000000
18.780001	-0.023597	-13.945922	-3.721904	-3.217759	-3.402507	-3.603751	0.000000	-10.000000	-0.008333	2.183333	64.000000	1023.000000	1023.000000	2046.000000
18.799999	-0.022955	-13.566615	-3.563039	-3.204857	-3.422294	-3.376426	0.000000	-10.000000	-0.008333	2.900000	64.000000	1023.000000	1023.000000	2046.000000
18.820000	-0.022577	-13.343178	-3.176807	-3.276245	-3.729387	-3.160738	0.000000	-10.000000	-0.008333	3.483333	64.000000	1023.000000	1023.000000	2046.000000
18.840000	-0.021926	-12.957987	-3.212942	-3.174005	-3.482024	-3.089016	0.000000	-10.000000	0.000000	3.433333	64.000000	1023.000000	1023.000000	2046.000000
18.860001	-0.021777	-12.870399	-3.426097	-2.885383	-3.225858	-3.333061	0.000000	-10.000000	0.000000	2.866667	64.000000	1023.000000	1023.000000	2046.000000
18.879999	-0.021180	-12.517233	-3.351999	-2.926109	-3.078800	-3.160325	0.000000	-10.000000	0.000000	2.333333	64.000000	1023.000000	1023.000000	2046.000000
18.900000	-0.021103	-12.471620	-2.916840	-3.024658	-3.523833	-3.006288	0.000000	-10.000000	0.000000	2.116667	64.000000	1023.000000	1023.000000	2046.000000
18.920000	-0.020639	-12.197653	-2.827704	-3.006119	-3.435051	-2.928778	0.000000	-10.000000	0.000000	2.016667	64.000000	1023.000000	1023.000000	2046.000000
18.940001	-0.020539	-12.138422	-3.167605	-2.755110	-3.046697	-3.169009	0.000000	-10.000000	0.008333	1.583333	64.000000	1023.000000	1023.000000	2046.000000
18.959999	-0.020032	-11.838650	-3.091361	-2.801835	-2.957932	-2.987523	0.000000	-10.000000	0.008333	0.866667	64.000000	1023.000000	1023.000000	2046.000000
18.980000	-0.020137	-11.901228	-2.750612	-2.971970	-3.344169	-2.834476	0.000000	-10.000000	0.008333	0.250000	64.000000	1023.000000	1023.000000	2046.000000
19.000000	-0.020187	-11.930323	-2.795934	-2.892694	-3.278272	-2.963423	0.000000	-10.000000	0.000000	0.000000	64.000000	1023.000000	1023.000000	2046.000000
19.020000	-0.020190	-11.932310	-3.123999	-2.748978	-2.966883	-3.092450	0.000000	-10.000000	0.008333	0.000000	64.000000	1023.000000	1023.000000	2046.000000
19.040001	-0.019608	-11.588098	-3.089277	-2.906521	-2.774155	-2.818145	0.000000	-10.000000	0.016667	0.000000	64.000000	1023.000000	1023.000000	2046.000000
19.059999	-0.019518	-11.535387	-2.708240	-2.964363	-3.168081	-2.694704	0.000000	-10.000000	0.016667	-0.583333	64.000000	1023.000000	1023.000000	2046.000000
19.080000	-0.019320	-11.418092	-2.652481	-2.977727	-3.167987	-2.619897	0.000000	-10.000000	0.008333	-1.150000	64.000000	1023.000000	1023.000000	2046.000000
19.100000	-0.019559	-11.559379	-2.939875	-2.728710	-2.945265	-2.945529	0.000000	-10.000000	0.000000	-1.333333	64.000000	1023.000000	1023.000000	2046.000000
19.120001	-0.019042	-11.254053	-3.082978	-2.759082	-2.614085	-2.797907	0.000000	-10.000000	0.000000	-0.750000	64.000000	1023.000000	1023.000000	2046.000000
19.139999	-0.019471	-11.507203	-2.921871	-3.059992	-2.907381	-2.617959	0.000000	-10.000000	0.008333	-0.183333	64.000000	1023.000000	1023.000000	2046.000000
19.160000	-0.019977	-11.806120	-2.849520	-3.302716	-3.085427	-2.568457	0.000000	-10.000000	0.008333	0.450000	64.000000	1023.000000	1023.000000	2046.000000
19.180000	-0.020297	-11.995645	-2.910743	-3.419839	-2.967971	-2.697091	0.000000	-10.000000	0.016667	0.166667	64.000000	1023.000000	1023.000000	2046.000000
19.200001	-0.020874	-12.336720	-3.063721	-3.526292	-2.786733	-2.959975	0.000000	-10.000000	0.025000	-0.483333	64.000000	1023.000000	1023.000000	2046.000000
19.219999	-0.021201	-12.529922	-3.195327	-3.747025	-2.584105	-3.003464	0.000000	-10.000000	0.041667	-1.666667	64.000000	1023.000000	1023.000000	2046.000000
19.240000	-0.021764	-12.862427	-3.245910	-3.998926	-2.589376	-3.028215	0.000000	-10.000000	0.033333	-2.233333	63.833332	1023.000000	1023.000000	2046.000000
19.260000	-0.022777	-13.461108	-3.064634	-4.259762	-3.025098	-3.111614	0.000000	-10.000000	0.025000	-1.883333	63.500000	1023.000000	1023.000000	2046.000000
19.280001	-0.023994	-14.180191	-3.157596	-4.443833	-3.257955	-3.320807	0.000000	-10.000000	0.000000	-1.150000	63.166668	1023.000000	1023.000000	2046.000000
19.299999	-0.025536	-15.092012	-3.489964	-4.429268	-3.397126	-3.775654	0.000000	-10.000000	-0.008333	-0.300000	63.000000	1023.000000	1023.000000	2046.000000
19.320000	-0.026345	-15.569971	-3.864836	-4.437876	-3.324171	-3.943088	0.000000	-10.000000	-0.016667	0.600000	63.000000	1023.000000	1023.000000	2046.000000
19.340000	-0.026428	-15.618885	-3.923751	-4.670602	-3.304684	-3.719849	0.000000	-10.000000	-0.008333	1.350000	63.000000	1023.000000	1023.000000	2046.000000
19.360001	-0.026603	-15.722544	-3.721086	-4.765040	-3.643959	-3.592459	0.000000	-10.000000	0.000000	2.250000	63.000000	1023.000000	1023.000000	2046.000000
19.379999	-0.026689	-15.773418	-3.708467	-4.504251	-3.730217	-3.830483	0.000000	-10.000000	0.000000	2.500000	63.000000	1023.000000	1023.000000	2046.000000
19.400000	-0.026640	-15.744197	-3.882657	-4.213100	-3.628251	-4.020189	0.000000	-10.000000	0.000000	2.516667	63.000000	1023.000000	1023.000000	2046.000000
19.420000	-0.025912	-15.314095	-3.943911	-4.157395	-3.430872	-3.781917	0.000000	-10.000000	0.000000	2.333333	63.000000	1023.000000	1023.000000	2046.000000
19.440001	-0.025083	-14.824182	-3.837970	-4.103340	-3.414153	-3.468718	0.000000	-10.000000	0.000000	2.083333	63.000000	1023.000000	1023.000000	2046.000000
19.459999	-0.024293	-14.357317	-3.466017	-3.963009	-3.653195	-3.275096	0.000000	-10.000000	-0.008333	1.916667	63.000000	1023.000000	1023.000000	2046.000000
19.480000	-0.023676	-13.992293	-3.354857	-3.605302	-3.618287	-3.413848	0.000000	-10.000000	-0.016667	2.250000	63.000000	1023.000000	1023.000000	2046.000000
19.500000	-0.023536	-13.909527	-3.502789	-3.209740	-3.529581	-3.667417	0.000000	-10.000000	-0.033333	2.933333	63.000000	1023.000000	1023.000000	2046.000000
19.520000	-0.022524	-13.311873	-3.545294	-3.181472	-3.234392	-3.350716	0.000000	-10.000000	-0.033333	3.983334	63.000000	1023.000000	1023.000000	2046.000000
19.540001	-0.021903	-12.944410	-3.309932	-3.244874	-3.326842	-3.062763	0.000000	-10.000000	-0.041667	4.750000	63.000000	1023.000000	1023.000000	2046.000000
19.559999	-0.021260	-12.564791	-3.126211	-3.185035	-3.294324	-2.959222	0.000000	-10.000000	-0.025000	5.133334	63.000000	1023.000000	1023.000000	2046.000000
19.580000	-0.021229	-12.546590	-3.208418	-2.878144	-3.198713	-3.261315	0.000000	-10.000000	-0.016667	4.933333	63.000000	1023.000000	1023.000000	2046.000000
19.600000	-0.020721	-12.246159	-3.272453	-2.743690	-3.010532	-3.219484	0.000000	-10.000000	0.000000	4.416667	63.000000	1023.000000	1023.000000	2046.000000
19.620001	-0.020025	-11.834757	-3.096533	-2.947331	-2.956532	-2.834361	0.000000	-10.000000	0.000000	3.783333	63.000000	1023.000000	1023.000000	2046.000000
19.639999	-0.019627	-11.599749	-2.858728	-3.002501	-3.048127	-2.690392	0.000000	-10.000000	0.000000	3.183333	63.000000	1023.000000	1023.000000	2046.000000
19.660000	-0.019839	-11.724998	-2.937652	-2.757387	-3.004539	-3.025419	0.000000	-10.000000	0.000000	2.650000	63.000000	1023.000000	1023.000000	2046.000000
19.680000	-0.019512	-11.531676	-2.959667	-2.598703	-2.880769	-3.092537	0.000000	-10.000000	0.000000	2.200000	63.000000	1023.000000	1023.000000	2046.000000
19.700001	-0.019018	-11.239725	-2.881669	-2.808354	-2.812286	-2.737416	0.000000	-10.000000	0.000000	1.600000	63.000000	1023.000000	1023.000000	2046.000000
19.719999	-0.018781	-11.099316	-2.733704	-2.929897	-2.876574	-2.559141	0.000000	-10.000000	0.000000	0.833333	63.000000	1023.000000	1023.000000	2046.000000
19.740000	-0.018885	-11.161015	-2.785588	-2.801190	-2.825113	-2.749124	0.000000	-10.000000	0.008333	0.250000	63.000000	1023.000000	1023.000000	2046.000000
19.760000	-0.019100	-11.288385	-2.856970	-2.566244	-2.829834	-3.035337	0.000000	-10.000000	0.008333	0.000000	63.000000	1023.000000	1023.000000	2046.000000
19.780001	-0.018343	-10.840730	-2.828279	-2.648213	-2.633618	-2.730619	0.000000	-10.000000	0.008333	0.000000	63.000000	1023.000000	1023.000000	2046.000000
19.799999	-0.017872	-10.562589	-2.674107	-2.832216	-2.652490	-2.403775	0.000000	-10.000000	0.000000	0.000000	63.000000	1023.000000	1023.000000	2046.000000
19.820000	-0.017496	-10.339979	-2.574108	-2.925926	-2.613725	-2.226220	0.000000	-10.000000	0.000000	0.700000	63.000000	1023.000000	1023.000000	2046.000000
19.840000	-0.017689	-10.454184	-2.605080	-2.605072	-2.625022	-2.619009	0.000000	-10.000000	-0.016667	1.816667	63.000000	1023.000000	1023.000000	2046.000000
19.860001	-0.017859	-10.554756	-2.742321	-2.486317	-2.547917	-2.778202	0.000000	-10.000000	-0.033333	3.416667	63.000000	1023.000000	1023.000000	2046.000000
19.879999	-0.017820	-10.531459	-2.782364	-2.843389	-2.476120	-2.429585	0.000000	-10.000000	-0.050000	4.733334	63.000000	1023.000000	1023.000000	2046.000000
19.900000	-0.017931	-10.597059	-2.691308	-3.151087	-2.530483	-2.224181	0.000000	-10.000000	-0.041667	5.833333	63.000000	1023.000000	1023.000000	2046.000000
19.920000	-0.018069	-10.678719	-2.700947	-3.221093	-2.363377	-2.393303	0.000000	-10.000000	-0.041667	6.316667	63.000000	1023.000000	1023.000000	2046.000000
19.940001	-0.018535	-10.954407	-2.738714	-3.197647	-2.274474	-2.743572	0.000000	-10.000000	-0.033333	6.250000	63.000000	1023.000000	1023.000000	2046.000000
19.959999	-0.018609	-10.997808	-2.614386	-3.463135	-2.294797	-2.625490	0.000000	-10.000000	-0.041667	6.083333	63.000000	1023.000000	1023.000000	2046.000000
19.980000	-0.019062	-11.265828	-2.455117	-3.724454	-2.523919	-2.562339	0.000000	-10.000000	-0.050000	6.350000	63.000000	1023.000000	1023.000000	2046.000000
20.000000	-0.019818	-11.712208	-2.618535	-3.810213	-2.494048	-2.789413	0.000000	-10.000000	-0.066667	7.350000	63.000000	1023.000000	1023.000000	2046.000000
20.020000	-0.021247	-12.556684	-2.925648	-3.785652	-2.605333	-3.240050	0.000000	-10.000000	-0.066667	8.533334	63.000000	1023.000000	1023.000000	2046.000000
20.040001	-0.022044	-13.027781	-3.072138	-3.791412	-2.731364	-3.432868	0.000000	-10.000000	-0.075000	9.850000	56.333332	1023.000000	1023.000000	2046.000000
20.059999	-0.022179	-13.107800	-3.045989	-3.918424	-2.826679	-3.316710	0.000000	-10.000000	-0.083333	10.983334	43.166668	1023.000000	1023.000000	2046.000000
20.080000	-0.022145	-13.087609	-2.950517	-3.997768	-2.987561	-3.151763	0.000000	-10.000000	-0.100000	11.900000	31.333334	1023.000000	1023.000000	2046.000000
20.100000	-0.021556	-12.739559	-2.939634	-3.949437	-2.859424	-2.991064	0.000000	-10.000000	-0.116667	12.583333	27.666666	1023.000000	1023.000000	2046.000000
20.120001	-0.021243	-12.554680	-3.047156	-3.557416	-2.716239	-3.233869	0.000000	-10.000000	-0.133333	13.166667	31.833334	1023.000000	1023.000000	2046.000000
20.139999	-0.020631	-12.193067	-2.922520	-3.279038	-2.714745	-3.276764	0.000000	-10.000000	-0.150000	13.750000	36.166668	1023.000000	1023.000000	2046.000000
20.160000	-0.019639	-11.606867	-2.752634	-3.188646	-2.681293	-2.984294	0.000000	-10.000000	-0.166667	14.466666	40.500000	1023.000000	1023.000000	2046.000000
20.180000	-0.018394	-10.870965	-2.474579	-3.073838	-2.716649	-2.605899	0.000000	-10.000000	-0.183333	14.883333	45.166668	1023.000000	1023.000000	2046.000000
20.200001	-0.017062	-10.083854	-2.357033	-2.707051	-2.469755	-2.550014	0.000000	-10.000000	-0.208333	15.616667	50.000000	1023.000000	1023.000000	2046.000000
20.219999	-0.016355	-9.665581	-2.407305	-2.317635	-2.251782	-2.688860	0.000000	-10.000000	-0.216667	16.583334	55.166668	1023.000000	1023.000000	2046.000000
20.240000	-0.015395	-9.098228	-2.287789	-2.068127	-2.124180	-2.618131	0.000000	-10.000000	-0.241667	17.850000	60.666668	1023.000000	1023.000000	2046.000000
20.260000	-0.014302	-8.452199	-1.965803	-1.995738	-2.141867	-2.348790	0.000000	-10.000000	-0.275000	19.250000	66.500000	1023.000000	1023.000000	2046.000000
20.280001	-0.013320	-7.872200	-1.655385	-1.954770	-2.170594	-2.091450	0.000000	-10.000000	-0.308333	20.333334	72.666664	1023.000000	1023.000000	2046.000000
20.299999	-0.012262	-7.247030	-1.661122	-1.866395	-1.798337	-1.921176	0.000000	-10.000000	-0.325000	21.183334	79.166664	1023.000000	1023.000000	2046.000000
20.320000	-0.011612	-6.862776	-1.665625	-1.563088	-1.567324	-2.066739	0.000000	-10.000000	-0.333333	21.583334	86.000000	1023.000000	1023.000000	2046.000000
20.340000	-0.010680	-6.311786	-1.512697	-1.412936	-1.398659	-1.987494	0.000000	-10.000000	-0.341667	21.783335	93.166664	1023.000000	1023.000000	2046.000000
20.360001	-0.009703	-5.734739	-1.204068	-1.386276	-1.370355	-1.774041	0.000000	-10.000000	-0.358333	22.200001	100.500000	1023.000000	1023.000000	2046.000000
20.379999	-0.008957	-5.293375	-0.938171	-1.257494	-1.391916	-1.705794	0.000000	-10.000000	-0.375000	22.600000	107.833336	1023.000000	1023.000000	2046.000000
20.400000	-0.007897	-4.667278	-0.676648	-1.283217	-1.315339	-1.392074	0.000000	-10.000000	-0.375000	23.083334	115.333336	1023.000000	1023.000000	2046.000000
20.420000	-0.007012	-4.143974	-0.652664	-1.166726	-1.021865	-1.302719	0.000000	-10.000000	-0.366667	23.316668	123.000000	1023.000000	1023.000000	2046.000000
20.440001	-0.006289	-3.716860	-0.761981	-0.894633	-0.666140	-1.394106	0.000000	-10.000000	-0.366667	23.666668	130.666672	1023.000000	1023.000000	2046.000000
20.459999	-0.005417	-3.201194	-0.556826	-0.774010	-0.574336	-1.296023	0.000000	-10.000000	-0.391667	24.033335	138.333328	1023.000000	1023.000000	2046.000000
20.480000	-0.004493	-2.655510	-0.240248	-0.760745	-0.604164	-1.050353	0.000000	-10.000000	-0.425000	24.466667	146.166672	1023.000000	1023.000000	2046.000000
20.500000	-0.003527	-2.084399	0.063995	-0.673252	-0.614789	-0.860353	0.000000	-10.000000	-0.458333	25.150000	154.500000	1023.000000	1023.000000	2046.000000
20.520000	-0.002583	-1.526504	0.091495	-0.648652	-0.320666	-0.648680	0.000000	-10.000000	-0.475000	25.683334	162.833328	1023.000000	1023.000000	2046.000000
20.540001	-0.001949	-1.151607	0.022095	-0.272942	-0.062088	-0.838672	0.000000	-10.000000	-0.491667	26.266666	171.333328	1023.000000	1023.000000	2046.000000
20.559999	-0.000783	-0.462881	0.220693	-0.184955	0.110531	-0.609151	0.000000	-10.000000	-0.508333	26.533333	180.000000	1023.000000	1023.000000	2046.000000
20.580000	-0.000269	-0.158715	0.475288	-0.206641	0.008106	-0.435469	0.000000	-10.000000	-0.500000	26.750000	188.833328	1023.000000	1023.000000	2046.000000
20.600000	0.000278	0.164417	0.601336	-0.327771	0.086765	-0.195914	0.000000	-10.000000	-0.508333	27.250000	197.666672	1023.000000	1023.000000	2046.000000
20.620001	0.000749	0.442750	0.603276	-0.219899	0.340876	-0.281502	0.000000	-10.000000	-0.491667	27.416666	206.500000	1023.000000	1023.000000	2046.000000
20.639999	0.001539	0.909666	0.693761	-0.162694	0.657876	-0.279278	0.000000	-10.000000	-0.508333	27.333334	215.666672	1023.000000	1023.000000	2046.000000
20.660000	0.002132	1.260090	1.031342	-0.212346	0.677642	-0.236548	0.000000	-10.000000	-0.483333	26.850000	224.833328	1023.000000	1023.000000	2046.000000
20.680000	0.002381	1.406880	1.301446	-0.265229	0.545253	-0.174589	0.000000	-10.000000	-0.466667	26.516666	234.000000	1023.000000	1023.000000	2046.000000
20.700001	0.002092	1.236396	1.265170	-0.228555	0.522154	-0.322373	0.000000	-10.000000	-0.441667	26.566666	243.000000	1023.000000	1023.000000	2046.000000
20.719999	0.001302	0.769547	1.024585	-0.111427	0.530419	-0.674030	0.000000	-10.000000	-0.458333	26.316666	251.833328	1023.000000	1023.000000	2046.000000
20.740000	0.001178	0.696025	0.912072	-0.117586	0.584097	-0.682558	0.000000	-10.000000	-0.458333	26.516666	260.666656	1023.000000	1023.000000	2046.000000
20.760000	0.001225	0.723963	1.071378	-0.072240	0.411061	-0.686236	0.000000	-10.000000	-0.483333	26.766666	269.500000	1023.000000	1023.000000	2046.000000
20.780001	0.001875	1.108153	1.296026	0.011306	0.321117	-0.520296	0.000000	-10.000000	-0.500000	27.333334	278.500000	1023.000000	1023.000000	2046.000000
20.799999	0.002475	1.462996	1.353654	0.264606	0.380563	-0.535827	0.000000	-10.000000	-0.508333	27.533333	287.500000	1023.000000	1023.000000	2046.000000
20.820000	0.003384	2.000129	1.270576	0.668000	0.650956	-0.589404	0.000000	-10.000000	-0.508333	27.550001	296.500000	1023.000000	1023.000000	2046.000000
20.840000	0.004765	2.816031	1.425567	0.929175	0.869507	-0.408218	0.000000	-10.000000	-0.491667	27.333334	305.666656	1023.000000	1023.000000	2046.000000
20.860001	0.005820	3.439619	1.792599	1.092214	0.750880	-0.196074	0.000000	-10.000000	-0.483333	27.050001	314.833344	1023.000000	1023.000000	2046.000000
20.879999	0.006985	4.128160	1.984188	1.222771	0.833950	0.087251	0.000000	-10.000000	-0.483333	26.766666	324.000000	1023.000000	1023.000000	2046.000000
20.900000	0.008102	4.788160	2.120417	1.560443	0.951692	0.155608	0.000000	-10.000000	-0.483333	26.566668	333.000000	1023.000000	1023.000000	2046.000000
20.920000	0.009403	5.557263	2.200294	1.960677	1.190643	0.205649	0.000000	-10.000000	-0.516667	26.583334	342.000000	1023.000000	1023.000000	2046.000000
20.940001	0.010791	6.377656	2.366152	2.117690	1.440091	0.453723	0.000000	-10.000000	-0.516667	26.650002	350.833344	1023.000000	1023.000000	2046.000000
20.959999	0.011900	7.032763	2.642572	2.254587	1.472005	0.663599	0.000000	-10.000000	-0.516667	27.000000	359.666656	1023.000000	1023.000000	2046.000000
20.980000	0.012931	7.642198	2.894123	2.353709	1.566578	0.827788	0.000000	-10.000000	-0.500000	27.266666	368.500000	1023.000000	1023.000000	2046.000000
21.000000	0.013940	8.238421	2.923781	2.606363	1.843782	0.864496	0.000000	-10.000000	-0.500000	27.566668	377.500000	1023.000000	1023.000000	2046.000000
21.020000	0.015060	8.900696	3.067844	2.785954	2.061353	0.985544	0.000000	-10.000000	-0.500000	27.666668	383.500000	1023.000000	1023.000000	2046.000000
21.040001	0.016333	9.652921	3.293439	2.855093	2.288229	1.216159	0.000000	-10.000000	-0.516667	27.683334	392.833344	1023.000000	1023.000000	2046.000000
21.059999	0.017373	10.267194	3.622573	2.913277	2.330290	1.401053	0.000000	-10.000000	-0.533333	27.833334	402.166656	1023.000000	1023.000000	2046.000000
21.080000	0.018335	10.836076	3.847586	3.034835	2.437810	1.515844	0.000000	-10.000000	-0.550000	28.000000	414.666656	1023.000000	1023.000000	2046.000000
21.100000	0.019226	11.362417	3.902955	3.257235	2.660951	1.541277	0.000000	-10.000000	-0.541667	28.183334	424.000000	1023.000000	1023.000000	2046.000000
21.120001	0.020195	11.935481	3.972883	3.435603	2.904556	1.622439	0.000000	-10.000000	-0.533333	28.116667	433.333344	1023.000000	1023.000000	2046.000000
21.139999	0.021549	12.735538	4.153496	3.538633	3.158870	1.884538	0.000000	-10.000000	-0.516667	27.950001	442.666656	1023.000000	1023.000000	2046.000000
21.160000	0.022586	13.348487	4.460159	3.618805	3.173162	2.096362	0.000000	-10.000000	-0.516667	27.766666	452.000000	1023.000000	1023.000000	2046.000000
21.180000	0.023489	13.882070	4.629172	3.736740	3.307441	2.208716	0.000000	-10.000000	-0.508333	27.550001	461.333344	1023.000000	1023.000000	2046.000000
21.200001	0.024227	14.318267	4.629150	4.091151	3.492028	2.105938	0.000000	-10.000000	-0.508333	27.466667	470.500000	1023.000000	1023.000000	2046.000000
21.219999	0.025366	14.991408	4.755899	4.162388	3.704438	2.368684	0.000000	-10.000000	-0.500000	27.400002	479.666656	1023.000000	1023.000000	2046.000000
21.240000	0.025718	15.199126	4.953281	4.121238	3.612590	2.512017	0.000000	-10.000000	-0.500000	27.250000	488.833344	1023.000000	1023.000000	2046.000000
21.260000	0.026551	15.691516	5.029079	4.148400	3.843724	2.670311	0.000000	-10.000000	-0.483333	27.166668	498.000000	1023.000000	1023.000000	2046.000000
21.280001	0.027193	16.071087	5.097352	4.325673	4.053085	2.594977	0.000000	-10.000000	-0.466667	26.750000	507.000000	1023.000000	1023.000000	2046.000000
21.299999	0.028023	16.561480	5.371047	4.372534	4.176711	2.641188	0.000000	-10.000000	-0.441667	26.366667	516.000000	1023.000000	1023.000000	2046.000000
21.320000	0.028598	16.901218	5.621761	4.340323	4.185000	2.754134	0.000000	-10.000000	-0.441667	25.816668	525.000000	1023.000000	1023.000000	2046.000000
21.340000	0.028614	16.910963	5.747738	4.382767	4.108974	2.671483	0.000000	-10.000000	-0.433333	25.483334	533.666687	1023.000000	1023.000000	2046.000000
21.360001	0.027758	16.405062	5.540052	4.524796	4.044786	2.295426	0.000000	-10.000000	-0.425000	25.133333	542.333313	1023.000000	1023.000000	2046.000000
21.379999	0.027213	16.082716	5.406987	4.481319	3.985733	2.208677	0.000000	-10.000000	-0.416667	24.933334	550.666687	1023.000000	1023.000000	2046.000000
21.400000	0.026931	15.916435	5.469978	4.440050	3.805684	2.200722	0.000000	-10.000000	-0.416667	24.800001	559.000000	1023.000000	1023.000000	2046.000000
21.420000	0.027380	16.181602	5.543190	4.558381	3.802399	2.277632	0.000000	-10.000000	-0.433333	25.033335	567.333313	1023.000000	1023.000000	2046.000000
21.440001	0.027881	16.477680	5.499207	4.893126	3.912316	2.173031	0.000000	-10.000000	-0.433333	25.500000	575.666687	1023.000000	1023.000000	2046.000000
21.459999	0.028818	17.031670	5.530876	5.197814	4.065581	2.237398	0.000000	-10.000000	-0.441667	25.883333	584.166687	1023.000000	1023.000000	2046.000000
21.480000	0.029813	17.619244	5.792977	5.345645	4.054915	2.425706	0.000000	-10.000000	-0.441667	25.883333	592.666687	1023.000000	1023.000000	2046.000000
21.500000	0.030652	18.115089	6.042750	5.473917	3.980246	2.618175	0.000000	-10.000000	-0.450000	25.650000	601.333313	1023.000000	1023.000000	2046.000000
21.520000	0.031759	18.769318	6.130102	5.693480	4.152565	2.793171	0.000000	-10.000000	-0.433333	25.266666	610.000000	1023.000000	1023.000000	2046.000000
21.540001	0.032733	19.345284	6.081824	6.001439	4.374180	2.887841	0.000000	-10.000000	-0.408333	25.033333	618.500000	1023.000000	1023.000000	2046.000000
21.559999	0.034078	20.140175	6.276966	6.304493	4.508820	3.049895	0.000000	-10.000000	-0.383333	24.550001	626.833313	1023.000000	1023.000000	2046.000000
21.580000	0.035287	20.854877	6.551096	6.396843	4.580684	3.326254	0.000000	-10.000000	-0.383333	24.550001	635.000000	1023.000000	1023.000000	2046.000000
21.600000	0.036262	21.430803	6.743126	6.552886	4.637732	3.497059	0.000000	-10.000000	-0.383333	24.383333	643.166687	1023.000000	1023.000000	2046.000000
21.620001	0.037174	21.970051	6.753697	6.853198	4.873798	3.489359	0.000000	-10.000000	-0.391667	24.500000	651.500000	1023.000000	1023.000000	2046.000000
21.639999	0.038262	22.612701	6.881692	7.052966	5.094082	3.583961	0.000000	-10.000000	-0.383333	24.266666	659.833313	1023.000000	1023.000000	2046.000000
21.660000	0.039260	23.202785	7.157783	7.031070	5.210590	3.803342	0.000000	-10.000000	-0.391667	24.300001	668.000000	1023.000000	1023.000000	2046.000000
21.680000	0.040049	23.668753	7.411513	7.067233	5.214887	3.975119	0.000000	-10.000000	-0.400000	24.283333	676.000000	1023.000000	1023.000000	2046.000000
21.700001	0.041063	24.268520	7.487750	7.215717	5.481033	4.084021	0.000000	-10.000000	-0.416667	24.533333	684.000000	1023.000000	1023.000000	2046.000000
21.719999	0.041914	24.771154	7.529510	7.484303	5.681498	4.075843	0.000000	-10.000000	-0.416667	24.633333	692.000000	1023.000000	1023.000000	2046.000000
21.740000	0.043040	25.436674	7.783382	7.483971	5.836683	4.332639	0.000000	-10.000000	-0.408333	24.600000	700.333313	1023.000000	1023.000000	2046.000000
21.760000	0.043813	25.893761	8.049031	7.462817	5.830972	4.550940	0.000000	-10.000000	-0.400000	24.600000	708.666687	1023.000000	1023.000000	2046.000000
21.780001	0.044763	26.455036	8.073442	7.729559	6.079504	4.572531	0.000000	-10.000000	-0.400000	24.366667	717.000000	1023.000000	1023.000000	2046.000000
21.799999	0.045876	27.112543	8.154694	7.990184	6.312653	4.655013	0.000000	-10.000000	-0.400000	24.300001	725.000000	1023.000000	1023.000000	2046.000000
21.820000	0.046778	27.645788	8.443616	7.927930	6.359890	4.914351	0.000000	-10.000000	-0.408333	24.100000	733.000000	1023.000000	1023.000000	2046.000000
21.840000	0.047578	28.118401	8.677749	8.037727	6.377141	5.025784	0.000000	-10.000000	-0.425000	24.533333	741.000000	1023.000000	1023.000000	2046.000000
21.860001	0.048271	28.528269	8.612227	8.321229	6.594668	5.000144	0.000000	-10.000000	-0.441667	24.983334	749.166687	1023.000000	1023.000000	2046.000000
21.879999	0.049223	29.090843	8.647571	8.542316	6.805344	5.095612	0.000000	-10.000000	-0.441667	25.233334	757.500000	1023.000000	1023.000000	2046.000000
21.900000	0.049653	29.344868	8.912669	8.416092	6.705071	5.311036	0.000000	-10.000000	-0.433333	25.100000	765.833313	1023.000000	1023.000000	2046.000000
21.920000	0.050369	29.767799	9.152782	8.422639	6.792213	5.400164	0.000000	-10.000000	-0.433333	25.049999	774.333313	1023.000000	1023.000000	2046.000000
21.940001	0.051093	30.195942	9.266980	8.667720	6.990865	5.270375	0.000000	-10.000000	-0.433333	25.083334	782.666687	1023.000000	1023.000000	2046.000000
21.959999	0.052028	30.748665	9.327056	8.842437	7.271093	5.308079	0.000000	-10.000000	-0.450000	25.433334	791.166687	1023.000000	1023.000000	2046.000000
21.980000	0.052300	30.909248	9.571078	8.808238	7.153519	5.376412	0.000000	-10.000000	-0.466667	25.800001	799.500000	1023.000000	1023.000000	2046.000000
22.000000	0.051380	30.365822	9.694692	8.754761	6.789476	5.126893	0.000000	-10.000000	-0.491667	26.200001	808.000000	1023.000000	1023.000000	2046.000000
22.020000	0.050595	29.901543	9.349396	8.845632	6.855782	4.850734	0.000000	-10.000000	-0.516667	26.583334	816.666687	1023.000000	1023.000000	2046.000000
22.040001	0.050471	29.828354	9.226233	9.019261	6.856137	4.726722	0.000000	-10.000000	-0.550000	27.183334	825.500000	1023.000000	1023.000000	2046.000000
22.059999	0.050869	30.063559	9.479717	8.929888	6.704151	4.949803	0.000000	-10.000000	-0.583333	28.183334	834.500000	1023.000000	1023.000000	2046.000000
22.080000	0.051440	30.401299	9.553490	9.167440	6.758825	4.921544	0.000000	-10.000000	-0.616667	29.366667	843.833313	1023.000000	1023.000000	2046.000000
22.100000	0.052433	30.987919	9.493618	9.629272	6.967037	4.897991	0.000000	-10.000000	-0.633333	30.000000	853.500000	1023.000000	1023.000000	2046.000000
22.120001	0.053495	31.615576	9.806210	9.631655	6.968010	5.209701	0.000000	-10.000000	-0.633333	30.450001	863.500000	1023.000000	1023.000000	2046.000000
22.139999	0.054346	32.118656	9.965224	9.875855	7.015315	5.262262	0.000000	-10.000000	-0.616667	30.216667	873.500000	1023.000000	1023.000000	2046.000000
22.160000	0.055560	32.835964	9.984306	10.291525	7.237367	5.322764	0.000000	-10.000000	-0.583333	29.683334	883.500000	1023.000000	1023.000000	2046.000000
22.180000	0.056713	33.517170	10.220508	10.315115	7.317840	5.663708	0.000000	-10.000000	-0.558333	28.950001	893.500000	1023.000000	1023.000000	2046.000000
22.200001	0.057773	34.143852	10.558327	10.480505	7.260202	5.844817	0.000000	-10.000000	-0.533333	28.416668	903.333313	1023.000000	1023.000000	2046.000000
22.219999	0.059075	34.913616	10.493673	10.955439	7.632625	5.831880	0.000000	-10.000000	-0.533333	28.450001	913.000000	1023.000000	1023.000000	2046.000000
22.240000	0.060415	35.705334	10.748831	10.996864	7.747424	6.212216	0.000000	-10.000000	-0.541667	28.350000	922.333313	1023.000000	1023.000000	2046.000000
22.260000	0.061250	36.198753	11.092197	11.032170	7.709615	6.364769	0.000000	-10.000000	-0.558333	28.683334	931.833313	1023.000000	1023.000000	2046.000000
22.280001	0.062215	36.768822	11.026328	11.437214	8.043180	6.262099	0.000000	-10.000000	-0.566667	28.800001	941.166687	1023.000000	1023.000000	2046.000000
22.299999	0.063698	37.645256	11.247581	11.433374	8.319530	6.644771	0.000000	-10.000000	-0.583333	29.416668	950.833313	1023.000000	1023.000000	2046.000000
22.320000	0.064279	37.988655	11.577604	11.377367	8.249442	6.784241	0.000000	-10.000000	-0.591667	29.583334	960.500000	1023.000000	1023.000000	2046.000000
22.340000	0.065299	38.591766	11.529119	11.725053	8.601295	6.736300	0.000000	-10.000000	-0.616667	29.866667	970.500000	1023.000000	1023.000000	2046.000000
22.360001	0.066599	39.359936	11.814095	11.641114	8.756822	7.147903	0.000000	-10.000000	-0.616667	29.933334	980.500000	1023.000000	1023.000000	2046.000000
22.379999	0.067362	39.811138	12.092649	11.655012	8.802302	7.261178	0.000000	-10.000000	-0.600000	29.733334	990.500000	1023.000000	1023.000000	2046.000000
22.400000	0.068440	40.447903	12.102074	12.018229	9.060395	7.267206	0.000000	-10.000000	-0.558333	29.450001	1000.500000	1023.000000	1023.000000	2046.000000
22.420000	0.069765	41.230843	12.330733	12.083915	9.232770	7.583426	0.000000	-10.000000	-0.525000	28.583334	1010.333313	1023.000000	1023.000000	2046.000000
22.440001	0.070475	41.650620	12.592917	12.101887	9.231887	7.723929	0.000000	-10.000000	-0.500000	28.050001	1020.000000	1023.000000	1023.000000	2046.000000
22.459999	0.071267	42.118515	12.585543	12.409288	9.461077	7.662608	0.000000	-10.000000	-0.466667	26.966667	1029.333374	1023.000000	1023.000000	2046.000000
22.480000	0.072645	42.933044	12.784362	12.543533	9.644533	7.960617	0.000000	-10.000000	-0.450000	26.150000	1038.500000	1023.000000	1023.000000	2046.000000
22.500000	0.073142	43.227127	13.041142	12.490375	9.555223	8.140389	0.000000	-10.000000	-0.441667	25.316668	1047.333374	1023.000000	1023.000000	2046.000000
22.520000	0.073695	43.553593	13.091447	12.726377	9.671295	8.064472	0.000000	-10.000000	-0.450000	24.950001	1056.000000	1023.000000	1023.000000	2046.000000
22.540001	0.074800	44.207024	13.129077	12.941533	9.949763	8.186650	0.000000	-10.000000	-0.450000	24.966667	1064.500000	1023.000000	1023.000000	2046.000000
22.559999	0.075707	44.742664	13.459446	12.825629	9.984858	8.472733	0.000000	-10.000000	-0.441667	24.783335	1072.833374	1023.000000	1023.000000	2046.000000
22.580000	0.076558	45.246063	13.770613	12.859588	10.055090	8.560771	0.000000	-10.000000	-0.450000	25.066668	1081.000000	1023.000000	1023.000000	2046.000000
22.600000	0.077233	45.644588	13.767215	13.236738	10.247713	8.392922	0.000000	-10.000000	-0.466667	25.416668	1089.333374	1023.000000	1023.000000	2046.000000
22.620001	0.077253	45.656521	13.818582	13.318782	10.171960	8.347198	0.000000	-10.000000	-0.475000	26.016666	1097.833374	1023.000000	1023.000000	2046.000000
22.639999	0.076142	44.999847	13.772454	13.093701	9.826569	8.307123	0.000000	-10.000000	-0.491667	26.216667	1106.500000	1023.000000	1023.000000	2046.000000
22.660000	0.075652	44.710464	13.723664	12.983394	9.721664	8.281743	0.000000	-10.000000	-0.500000	26.416666	1115.166626	1023.000000	1023.000000	2046.000000
22.680000	0.075867	44.837372	13.633752	13.284066	9.822438	8.097116	0.000000	-10.000000	-0.533333	26.866667	1123.833374	1023.000000	1023.000000	2046.000000
22.700001	0.076642	45.295681	13.644347	13.555190	9.928649	8.167494	0.000000	-10.000000	-0.566667	27.416668	1132.833374	1023.000000	1023.000000	2046.000000
22.719999	0.077637	45.883320	13.852000	13.575186	9.930231	8.525903	0.000000	-10.000000	-0.591667	28.283335	1141.833374	1023.000000	1023.000000	2046.000000
22.740000	0.078622	46.465366	14.053947	13.698986	10.012554	8.699881	0.000000	-10.000000	-0.625000	29.100000	1151.166626	1023.000000	1023.000000	2046.000000
22.760000	0.079663	47.080746	14.082850	14.067931	10.259162	8.670802	0.000000	-10.000000	-0.633333	29.933334	1160.666626	1023.000000	1023.000000	2046.000000
22.780001	0.080722	47.706856	14.240836	14.411198	10.328747	8.726076	0.000000	-10.000000	-0.650000	30.300001	1170.500000	1023.000000	1023.000000	2046.000000
22.799999	0.082355	48.671818	14.454348	14.430495	10.540518	9.246458	0.000000	-10.000000	-0.625000	30.450001	1180.500000	1023.000000	1023.000000	2046.000000
22.820000	0.083533	49.367779	14.724630	14.511828	10.573064	9.558257	0.000000	-10.000000	-0.591667	30.283335	1190.666626	1023.000000	1023.000000	2046.000000
22.840000	0.085092	50.289242	14.930219	14.751347	10.860781	9.746895	0.000000	-10.000000	-0.575000	29.966667	1201.000000	1023.000000	1023.000000	2046.000000
22.860001	0.086092	50.880211	14.960722	15.075259	11.116061	9.728168	0.000000	-10.000000	-0.575000	29.533335	1211.000000	1023.000000	1023.000000	2046.000000
22.879999	0.087316	51.603813	15.100829	15.323582	11.287219	9.892183	0.000000	-10.000000	-0.575000	29.133333	1220.833374	1023.000000	1023.000000	2046.000000
22.900000	0.088383	52.234566	15.353540	15.316707	11.359159	10.205162	0.000000	-10.000000	-0.541667	28.583334	1230.500000	1023.000000	1023.000000	2046.000000
22.920000	0.089293	52.771889	15.624194	15.233090	11.432205	10.482398	0.000000	-10.000000	-0.500000	27.766666	1240.333374	1023.000000	1023.000000	2046.000000
22.940001	0.090103	53.251106	15.643616	15.409333	11.753799	10.444360	0.000000	-10.000000	-0.450000	26.983334	1249.833374	1023.000000	1023.000000	2046.000000
22.959999	0.090778	53.649876	15.701602	15.679646	11.913507	10.355123	0.000000	-10.000000	-0.416667	26.216667	1259.000000	1023.000000	1023.000000	2046.000000
22.980000	0.091896	54.310284	15.932598	15.597177	12.041246	10.739263	0.000000	-10.000000	-0.400000	25.366667	1267.833374	1023.000000	1023.000000	2046.000000
23.000000	0.092677	54.772305	16.148947	15.494653	12.115188	11.013518	0.000000	-10.000000	-0.391667	24.783333	1276.500000	1023.000000	1023.000000	2046.000000
23.020000	0.093405	55.202480	16.120413	15.713245	12.419008	10.949813	0.000000	-10.000000	-0.358333	23.783333	1284.833374	1023.000000	1023.000000	2046.000000
23.040001	0.094158	55.647202	16.197638	15.991282	12.543847	10.914435	0.000000	-10.000000	-0.308333	22.916666	1293.000000	1023.000000	1023.000000	2046.000000
23.059999	0.095060	56.180462	16.426979	15.882870	12.580698	11.289915	0.000000	-10.000000	-0.258333	21.299999	1300.666626	1023.000000	1023.000000	2046.000000
23.080000	0.095520	56.452164	16.611843	15.826052	12.578611	11.435658	0.000000	-10.000000	-0.216667	19.766666	1308.166626	1023.000000	1023.000000	2046.000000
23.100000	0.095849	56.646935	16.540928	16.124876	12.776767	11.204362	0.000000	-10.000000	-0.158333	17.533333	1315.000000	1023.000000	1023.000000	2046.000000
23.120001	0.096101	56.795868	16.552246	16.243874	12.790369	11.209379	0.000000	-10.000000	-0.083333	14.216667	1321.333374	1023.000000	1023.000000	2046.000000
23.139999	0.096267	56.893879	16.658844	16.101910	12.698348	11.434778	0.000000	-10.000000	-0.025000	10.066667	1326.500000	1023.000000	1023.000000	2046.000000
23.160000	0.096355	56.945683	16.751593	15.970926	12.689751	11.533411	0.000000	-10.000000	0.008333	4.666667	1330.500000	1023.000000	1023.000000	2046.000000
23.180000	0.096345	56.940140	16.653894	16.104836	12.873668	11.307744	0.000000	-10.000000	0.025000	0.150000	1332.833374	1023.000000	1023.000000	2046.000000
23.200001	0.096202	56.855160	16.665403	16.219553	12.861773	11.108434	0.000000	-10.000000	0.041667	-3.933333	1333.833374	1023.000000	1023.000000	2046.000000
23.219999	0.096222	56.867161	16.881937	16.049120	12.678139	11.257964	0.000000	-10.000000	0.050000	-6.550000	1334.000000	1023.000000	1023.000000	2046.000000
23.240000	0.095377	56.367882	16.892286	15.872716	12.465681	11.137201	0.000000	-10.000000	0.050000	-8.766666	1334.000000	1023.000000	1023.000000	2046.000000
23.260000	0.093598	55.316330	16.470457	15.828222	12.374625	10.643027	0.000000	-10.000000	0.058333	-10.400001	1334.000000	1023.000000	1023.000000	2046.000000
23.280001	0.091309	53.963848	16.013460	15.709918	12.071835	10.168636	0.000000	-10.000000	0.066667	-11.416667	1334.000000	1023.000000	1023.000000	2046.000000
23.299999	0.090060	53.225193	15.851196	15.431611	11.788097	10.154288	0.000000	-10.000000	0.075000	-11.950000	1334.000000	1023.000000	1023.000000	2046.000000
23.320000	0.089059	52.633701	15.877707	15.276202	11.380902	10.098890	0.000000	-10.000000	0.083333	-12.050000	1326.666626	1023.000000	1023.000000	2046.000000
23.340000	0.088587	52.355026	15.576921	15.345299	11.505406	9.927399	0.000000	-10.000000	0.083333	-11.983334	1318.000000	1023.000000	1023.000000	2046.000000
23.360001	0.088042	52.032841	15.359126	15.524105	11.482726	9.666883	0.000000	-10.000000	0.091667	-12.066667	1308.000000	1023.000000	1023.000000	2046.000000
23.379999	0.087845	51.916531	15.463586	15.374423	11.253049	9.825475	0.000000	-10.000000	0.091667	-12.500000	1303.833374	1023.000000	1023.000000	2046.000000
23.400000	0.087559	51.747513	15.570996	15.240407	11.005832	9.930279	0.000000	-10.000000	0.100000	-13.166667	1299.500000	1023.000000	1023.000000	2046.000000
23.420000	0.087770	51.871780	15.401987	15.202917	11.267570	9.999306	0.000000	-10.000000	0.100000	-13.850000	1295.000000	1023.000000	1023.000000	2046.000000
23.440001	0.087457	51.686916	15.159985	15.363070	11.364255	9.799606	0.000000	-10.000000	0.125000	-14.550000	1290.333374	1023.000000	1023.000000	2046.000000
23.459999	0.087752	51.861240	15.220488	15.392498	11.325698	9.922557	0.000000	-10.000000	0.150000	-15.100000	1285.500000	1023.000000	1023.000000	2046.000000
23.480000	0.087771	51.872494	15.488401	15.228371	11.026157	10.129562	0.000000	-10.000000	0.175000	-15.300000	1280.500000	1023.000000	1023.000000	2046.000000
23.500000	0.087999	52.007225	15.451852	15.164341	11.139893	10.251139	0.000000	-10.000000	0.166667	-15.200000	1275.500000	1023.000000	1023.000000	2046.000000
23.520000	0.087860	51.925495	15.171575	15.322113	11.377687	10.054120	0.000000	-10.000000	0.158333	-14.650000	1270.500000	1023.000000	1023.000000	2046.000000
23.540001	0.087627	51.787640	15.153871	15.384423	11.339449	9.909896	0.000000	-10.000000	0.158333	-14.383333	1265.500000	1023.000000	1023.000000	2046.000000
23.559999	0.087524	51.726631	15.319574	15.122708	11.142515	10.141832	0.000000	-10.000000	0.166667	-14.216666	1260.666626	1023.000000	1023.000000	2046.000000
23.580000	0.087406	51.656670	15.416550	14.955241	11.072362	10.212516	0.000000	-10.000000	0.183333	-14.566667	1255.833374	1023.000000	1023.000000	2046.000000
23.600000	0.087138	51.498562	15.154816	15.023006	11.309083	10.011659	0.000000	-10.000000	0.191667	-15.150000	1251.000000	1023.000000	1023.000000	2046.000000
23.620001	0.086916	51.367226	15.042666	15.045932	11.366605	9.912023	0.000000	-10.000000	0.208333	-16.083334	1245.833374	1023.000000	1023.000000	2046.000000
23.639999	0.086566	51.160538	15.262743	14.759127	11.042320	10.096348	0.000000	-10.000000	0.225000	-17.466667	1240.333374	1023.000000	1023.000000	2046.000000
23.660000	0.086538	51.144196	15.286247	14.603274	11.035051	10.219623	0.000000	-10.000000	0.258333	-18.950001	1234.500000	1023.000000	1023.000000	2046.000000
23.680000	0.086278	50.990295	14.936257	14.787344	11.343473	9.923222	0.000000	-10.000000	0.300000	-20.533333	1228.166626	1023.000000	1023.000000	2046.000000
23.700001	0.086144	50.911221	14.921679	14.717689	11.313154	9.958698	0.000000	-10.000000	0.341667	-21.633333	1221.333374	1023.000000	1023.000000	2046.000000
23.719999	0.085717	50.658707	15.190782	14.511110	10.867326	10.089490	0.000000	-10.000000	0.383333	-22.650000	1214.166626	1023.000000	1023.000000	2046.000000
23.740000	0.085540	50.553909	15.032386	14.432568	11.015697	10.073258	0.000000	-10.000000	0.400000	-23.333334	1206.666626	1023.000000	1023.000000	2046.000000
23.760000	0.085053	50.266113	14.673400	14.645608	11.236599	9.710507	0.000000	-10.000000	0.408333	-23.866667	1199.000000	1023.000000	1023.000000	2046.000000
23.780001	0.084409	49.885426	14.678773	14.438695	11.007487	9.760468	0.000000	-10.000000	0.416667	-23.833334	1191.000000	1023.000000	1023.000000	2046.000000
23.799999	0.083568	49.388527	14.826371	14.153707	10.555775	9.852674	0.000000	-10.000000	0.433333	-23.616667	1183.000000	1023.000000	1023.000000	2046.000000
23.820000	0.082853	48.965851	14.591750	13.990412	10.676500	9.707189	0.000000	-10.000000	0.450000	-23.583334	1175.000000	1023.000000	1023.000000	2046.000000
23.840000	0.081936	48.424049	14.268873	13.976125	10.829004	9.350048	0.000000	-10.000000	0.450000	-23.916666	1167.000000	1023.000000	1023.000000	2046.000000
23.860001	0.081304	48.050831	14.179738	13.834225	10.826642	9.210227	0.000000	-10.000000	0.466667	-24.583334	1159.000000	1023.000000	1023.000000	2046.000000
23.879999	0.080276	47.442852	14.249698	13.567362	10.448649	9.177144	0.000000	-10.000000	0.475000	-25.183334	1151.000000	1023.000000	1023.000000	2046.000000
23.900000	0.078794	46.567059	14.293726	13.284781	9.955247	9.033305	0.000000	-10.000000	0.491667	-25.833334	1142.666626	1023.000000	1023.000000	2046.000000
23.920000	0.076763	45.366776	13.822324	13.135316	9.850873	8.558264	0.000000	-10.000000	0.491667	-26.066668	1134.166626	1023.000000	1023.000000	2046.000000
23.940001	0.074437	43.992355	13.198275	13.020937	9.742249	8.030893	0.000000	-10.000000	0.500000	-26.266666	1125.333374	1023.000000	1023.000000	2046.000000
23.959999	0.072837	43.046642	12.817484	12.752871	9.615225	7.861065	0.000000	-10.000000	0.508333	-26.133333	1116.666626	1023.000000	1023.000000	2046.000000
23.980000	0.071465	42.235992	12.855833	12.440462	9.087367	7.852329	0.000000	-10.000000	0.508333	-26.049999	1107.833374	1023.000000	1023.000000	2046.000000
24.000000	0.070581	41.713203	12.866622	12.258784	8.785891	7.801909	0.000000	-10.000000	0.525000	-25.900000	1099.166626	1023.000000	1023.000000	2046.000000
24.020000	0.069707	41.196880	12.485302	12.380837	8.892352	7.438387	0.000000	-10.000000	0.533333	-26.283335	1090.500000	1023.000000	1023.000000	2046.000000
24.040001	0.069059	40.813675	12.204624	12.397454	8.956957	7.254641	0.000000	-10.000000	0.550000	-26.916668	1081.833374	1023.000000	1023.000000	2046.000000
24.059999	0.068676	40.587261	12.173748	12.165318	8.851538	7.396655	0.000000	-10.000000	0.550000	-27.616667	1072.833374	1023.000000	1023.000000	2046.000000
24.080000	0.068110	40.253242	12.426609	11.989680	8.362705	7.474250	0.000000	-10.000000	0.566667	-27.916668	1063.666626	1023.000000	1023.000000	2046.000000
24.100000	0.068019	40.199200	12.393980	12.145078	8.346587	7.313556	0.000000	-10.000000	0.583333	-28.216667	1054.166626	1023.000000	1023.000000	2046.000000
24.120001	0.067863	40.107067	12.159750	12.326545	8.503757	7.117015	0.000000	-10.000000	0.583333	-28.183334	1044.833374	1023.000000	1023.000000	2046.000000
24.139999	0.067883	40.118797	11.994495	12.326591	8.624850	7.172861	0.000000	-10.000000	0.583333	-28.066668	1035.333374	1023.000000	1023.000000	2046.000000
24.160000	0.067824	40.083900	12.077728	12.154476	8.483438	7.368259	0.000000	-10.000000	0.550000	-27.500000	1026.166626	1023.000000	1023.000000	2046.000000
24.180000	0.067311	39.781082	12.303077	12.088976	8.059851	7.329178	0.000000	-10.000000	0.550000	-27.250000	1017.000000	1023.000000	1023.000000	2046.000000
24.200001	0.066838	39.501366	12.108820	12.199533	8.142641	7.050372	0.000000	-10.000000	0.533333	-27.200001	1007.833313	1023.000000	1023.000000	2046.000000
24.219999	0.066144	39.091007	11.804508	12.293882	8.228085	6.764531	0.000000	-10.000000	0.550000	-27.350000	998.666687	1023.000000	1023.000000	2046.000000
24.240000	0.066150	39.094360	11.692240	12.040329	8.364971	6.996820	0.000000	-10.000000	0.550000	-27.500000	989.500000	1023.000000	1023.000000	2046.000000
24.260000	0.065671	38.811478	11.909010	11.866858	7.999885	7.035726	0.000000	-10.000000	0.550000	-27.600000	980.333313	1023.000000	1023.000000	2046.000000
24.280001	0.065199	38.532524	12.002061	11.788445	7.761614	6.980404	0.000000	-10.000000	0.541667	-27.766666	971.166687	1023.000000	1023.000000	2046.000000
24.299999	0.064756	38.270699	11.859917	11.863098	7.792778	6.754904	0.000000	-10.000000	0.533333	-27.616667	961.833313	1023.000000	1023.000000	2046.000000
24.320000	0.064142	37.908154	11.527551	11.930783	7.949607	6.500213	0.000000	-10.000000	0.525000	-27.500000	952.666687	1023.000000	1023.000000	2046.000000
24.340000	0.064045	37.850616	11.379047	11.731185	8.076989	6.663395	0.000000	-10.000000	0.533333	-27.266666	943.500000	1023.000000	1023.000000	2046.000000
24.360001	0.063639	37.610588	11.545390	11.526764	7.750426	6.788007	0.000000	-10.000000	0.533333	-27.350000	934.500000	1023.000000	1023.000000	2046.000000
24.379999	0.063155	37.324364	11.645766	11.524092	7.529091	6.625414	0.000000	-10.000000	0.533333	-27.433334	925.333313	1023.000000	1023.000000	2046.000000
24.400000	0.061987	36.634464	11.377306	11.701140	7.408321	6.147695	0.000000	-10.000000	0.516667	-27.416666	916.166687	1023.000000	1023.000000	2046.000000
24.420000	0.061886	36.574852	11.129639	11.534366	7.639603	6.271247	0.000000	-10.000000	0.508333	-27.216667	907.000000	1023.000000	1023.000000	2046.000000
24.440001	0.061381	36.275913	11.276762	11.296337	7.323586	6.379229	0.000000	-10.000000	0.500000	-26.900000	898.000000	1023.000000	1023.000000	2046.000000
24.459999	0.060472	35.738708	11.141253	11.268995	7.188912	6.139547	0.000000	-10.000000	0.500000	-26.600000	889.000000	1023.000000	1023.000000	2046.000000
24.480000	0.059001	34.869610	10.797257	11.263998	7.126978	5.681376	0.000000	-10.000000	0.516667	-26.616667	880.000000	1023.000000	1023.000000	2046.000000
24.500000	0.058135	34.357620	10.551291	10.808761	7.257900	5.739666	0.000000	-10.000000	0.533333	-27.066668	871.000000	1023.000000	1023.000000	2046.000000
24.520000	0.056960	33.663586	10.593799	10.289528	6.958044	5.822215	0.000000	-10.000000	0.550000	-27.666668	861.833313	1023.000000	1023.000000	2046.000000
24.540001	0.055612	32.866505	10.517344	10.075346	6.722859	5.550957	0.000000	-10.000000	0.550000	-28.066668	852.666687	1023.000000	1023.000000	2046.000000
24.559999	0.053926	31.870279	10.267616	10.146522	6.541968	4.914174	0.000000	-10.000000	0.541667	-27.916668	843.333313	1023.000000	1023.000000	2046.000000
24.580000	0.052656	31.119480	9.928522	10.023877	6.486765	4.680315	0.000000	-10.000000	0.525000	-27.500000	834.166687	1023.000000	1023.000000	2046.000000
24.600000	0.051692	30.549936	9.743154	9.587316	6.350913	4.868553	0.000000	-10.000000	0.508333	-26.983334	825.000000	1023.000000	1023.000000	2046.000000
24.620001	0.050241	29.692619	9.635352	9.225898	6.022401	4.808969	0.000000	-10.000000	0.500000	-26.583334	816.000000	1023.000000	1023.000000	2046.000000
24.639999	0.048382	28.594040	9.343144	9.156578	5.796209	4.298107	0.000000	-10.000000	0.491667	-26.350000	807.000000	1023.000000	1023.000000	2046.000000
24.660000	0.046518	27.492373	8.910105	9.158142	5.633966	3.790159	0.000000	-10.000000	0.491667	-25.950001	798.166687	1023.000000	1023.000000	2046.000000
24.680000	0.045846	27.095238	8.729196	8.896701	5.589372	3.879969	0.000000	-10.000000	0.491667	-25.833334	789.500000	1023.000000	1023.000000	2046.000000
24.700001	0.045135	26.674807	8.776959	8.598967	5.271327	4.027554	0.000000	-10.000000	0.491667	-25.816668	781.000000	1023.000000	1023.000000	2046.000000
24.719999	0.044901	26.536322	8.733198	8.484724	5.288881	4.029520	0.000000	-10.000000	0.491667	-25.883335	772.500000	1023.000000	1023.000000	2046.000000
24.740000	0.044415	26.249180	8.599786	8.777015	5.220845	3.651536	0.000000	-10.000000	0.483333	-25.683334	763.833313	1023.000000	1023.000000	2046.000000
24.760000	0.044598	26.357674	8.604383	8.908436	5.203074	3.641783	0.000000	-10.000000	0.491667	-25.550001	755.333313	1023.000000	1023.000000	2046.000000
24.780001	0.044892	26.531097	8.717596	8.752640	5.135319	3.925543	0.000000	-10.000000	0.475000	-25.200001	746.666687	1023.000000	1023.000000	2046.000000
24.799999	0.044792	26.472078	8.751383	8.645456	5.043759	4.031481	0.000000	-10.000000	0.450000	-24.700001	738.333313	1023.000000	1023.000000	2046.000000
24.820000	0.044181	26.111156	8.535564	8.889419	5.046234	3.639941	0.000000	-10.000000	0.433333	-24.016666	730.000000	1023.000000	1023.000000	2046.000000
24.840000	0.043663	25.804964	8.402033	9.022071	4.957165	3.423695	0.000000	-10.000000	0.433333	-23.833334	722.000000	1023.000000	1023.000000	2046.000000
24.860001	0.043656	25.800598	8.339738	8.894312	4.983475	3.583073	0.000000	-10.000000	0.450000	-23.950001	714.000000	1023.000000	1023.000000	2046.000000
24.879999	0.043404	25.651628	8.387537	8.686715	4.836944	3.740432	0.000000	-10.000000	0.450000	-24.033335	706.000000	1023.000000	1023.000000	2046.000000
24.900000	0.043143	25.497694	8.376063	8.530831	4.799077	3.791724	0.000000	-10.000000	0.450000	-24.133333	698.000000	1023.000000	1023.000000	2046.000000
24.920000	0.042581	25.165590	8.200770	8.673813	4.815202	3.475806	0.000000	-10.000000	0.458333	-24.333334	690.000000	1023.000000	1023.000000	2046.000000
24.940001	0.041955	24.795263	8.100877	8.780034	4.701272	3.213080	0.000000	-10.000000	0.466667	-24.750000	681.833313	1023.000000	1023.000000	2046.000000
24.959999	0.041785	24.694849	8.103559	8.559069	4.633764	3.398457	0.000000	-10.000000	0.483333	-25.000000	673.500000	1023.000000	1023.000000	2046.000000
24.980000	0.041515	24.535410	8.196878	8.317501	4.430014	3.591015	0.000000	-10.000000	0.491667	-25.166666	665.166687	1023.000000	1023.000000	2046.000000
25.000000	0.041151	24.320415	7.960399	8.305958	4.615651	3.438409	0.000000	-10.000000	0.500000	-25.266666	656.666687	1023.000000	1023.000000	2046.000000
25.020000	0.040286	23.808865	7.772000	8.376212	4.523181	3.137472	0.000000	-10.000000	0.500000	-25.400000	648.333313	1023.000000	1023.000000	2046.000000
25.040001	0.039755	23.495380	7.719893	8.307235	4.380813	3.087440	0.000000	-10.000000	0.500000	-25.483334	639.666687	1023.000000	1023.000000	2046.000000
25.059999	0.039438	23.307961	7.740992	8.089853	4.263528	3.213586	0.000000	-10.000000	0.500000	-25.600000	631.333313	1023.000000	1023.000000	2046.000000
25.080000	0.039137	23.129745	7.748600	7.860402	4.157930	3.362814	0.000000	-10.000000	0.491667	-25.733334	622.666687	1023.000000	1023.000000	2046.000000
25.100000	0.038666	22.851786	7.503837	7.860195	4.294348	3.193406	0.000000	-10.000000	0.491667	-25.800001	614.166687	1023.000000	1023.000000	2046.000000
25.120001	0.038069	22.498959	7.350894	7.970309	4.252035	2.925722	0.000000	-10.000000	0.500000	-25.983334	605.500000	1023.000000	1023.000000	2046.000000
25.139999	0.037689	22.274134	7.425004	7.806377	4.037112	3.005642	0.000000	-10.000000	0.508333	-26.083334	596.833313	1023.000000	1023.000000	2046.000000
25.160000	0.037220	21.996866	7.515905	7.599992	3.741133	3.139836	0.000000	-10.000000	0.508333	-26.350000	588.166687	1023.000000	1023.000000	2046.000000
25.180000	0.036730	21.707695	7.249678	7.517994	3.879195	3.060827	0.000000	-10.000000	0.491667	-26.250000	579.333313	1023.000000	1023.000000	2046.000000
25.200001	0.035494	20.976780	6.876291	7.567547	3.824382	2.708560	0.000000	-10.000000	0.491667	-26.100000	570.666687	1023.000000	1023.000000	2046.000000
25.219999	0.034565	20.427757	6.709429	7.369158	3.733370	2.615801	0.000000	-10.000000	0.483333	-25.850000	561.833313	1023.000000	1023.000000	2046.000000
25.240000	0.033348	19.708960	6.679986	6.895720	3.509437	2.623817	0.000000	-10.000000	0.500000	-26.083334	553.166687	1023.000000	1023.000000	2046.000000
25.260000	0.032229	19.047497	6.693868	6.351697	3.269329	2.732603	0.000000	-10.000000	0.516667	-26.483334	544.500000	1023.000000	1023.000000	2046.000000
25.280001	0.030870	18.244383	6.337975	6.103498	3.355915	2.446996	0.000000	-10.000000	0.533333	-27.016666	535.666687	1023.000000	1023.000000	2046.000000
25.299999	0.029379	17.363279	6.043581	6.028161	3.260204	2.031335	0.000000	-10.000000	0.533333	-26.916666	526.666687	1023.000000	1023.000000	2046.000000
25.320000	0.028127	16.623335	5.887456	5.794475	3.073181	1.868222	0.000000	-10.000000	0.516667	-26.466667	517.666687	1023.000000	1023.000000	2046.000000
25.340000	0.026574	15.705310	5.771086	5.460212	2.718151	1.755861	0.000000	-10.000000	0.491667	-25.616667	508.833344	1023.000000	1023.000000	2046.000000
25.360001	0.024820	14.668653	5.586612	5.132317	2.337855	1.611870	0.000000	-10.000000	0.475000	-25.033333	500.333344	1023.000000	1023.000000	2046.000000
25.379999	0.023130	13.669638	5.225585	4.780608	2.199648	1.463798	0.000000	-10.000000	0.458333	-24.933334	492.000000	1023.000000	1023.000000	2046.000000
25.400000	0.021531	12.724782	4.763010	4.660820	2.172088	1.128864	0.000000	-10.000000	0.466667	-24.866667	483.666656	1023.000000	1023.000000	2046.000000
25.420000	0.020443	12.081616	4.478982	4.592456	2.080350	0.929828	0.000000	-10.000000	0.466667	-25.033333	475.333344	1023.000000	1023.000000	2046.000000
25.440001	0.019812	11.708988	4.445127	4.417371	1.935026	0.911464	0.000000	-10.000000	0.483333	-25.016666	467.000000	1023.000000	1023.000000	2046.000000
25.459999	0.019300	11.406541	4.581464	4.267303	1.585479	0.972293	0.000000	-10.000000	0.475000	-25.150000	458.666656	1023.000000	1023.000000	2046.000000
25.480000	0.019113	11.295919	4.521057	4.144761	1.556641	1.073461	0.000000	-10.000000	0.483333	-25.033333	450.333344	1023.000000	1023.000000	2046.000000
25.500000	0.018812	11.117887	4.241970	4.299685	1.652983	0.923249	0.000000	-10.000000	0.475000	-25.166668	441.833344	1023.000000	1023.000000	2046.000000
25.520000	0.018859	11.145416	4.176980	4.489159	1.644321	0.834956	0.000000	-10.000000	0.475000	-25.016668	433.500000	1023.000000	1023.000000	2046.000000
25.540001	0.018911	11.176494	4.214553	4.469035	1.606890	0.886015	0.000000	-10.000000	0.458333	-24.783335	425.166656	1023.000000	1023.000000	2046.000000
25.559999	0.018606	10.995961	4.341864	4.416540	1.300954	0.936603	0.000000	-10.000000	0.450000	-24.200001	417.000000	1023.000000	1023.000000	2046.000000
25.580000	0.018349	10.844450	4.234376	4.351724	1.286588	0.971761	0.000000	-10.000000	0.450000	-23.766666	409.000000	1023.000000	1023.000000	2046.000000
25.600000	0.017671	10.443798	3.943457	4.415636	1.322828	0.761878	0.000000	-10.000000	0.450000	-23.666668	401.000000	1023.000000	1023.000000	2046.000000
25.620001	0.017500	10.342563	3.791428	4.442293	1.390211	0.718630	0.000000	-10.000000	0.450000	-23.850000	393.000000	1023.000000	1023.000000	2046.000000
25.639999	0.017268	10.205259	3.860492	4.312497	1.273643	0.758626	0.000000	-10.000000	0.450000	-24.083334	385.000000	1023.000000	1023.000000	2046.000000
25.660000	0.016904	9.990132	3.997583	4.181822	0.987405	0.823322	0.000000	-10.000000	0.450000	-24.383333	377.000000	1023.000000	1023.000000	2046.000000
25.680000	0.016482	9.740574	3.820817	4.141809	1.057314	0.720633	0.000000	-10.000000	0.450000	-24.133333	369.000000	1023.000000	1023.000000	2046.000000
25.700001	0.015903	9.398453	3.597975	4.183134	1.088419	0.528924	0.000000	-10.000000	0.433333	-23.866667	361.000000	1023.000000	1023.000000	2046.000000
25.719999	0.015669	9.260230	3.500046	4.066566	1.123421	0.570197	0.000000	-10.000000	0.400000	-23.216667	353.000000	1023.000000	1023.000000	2046.000000
25.740000	0.015380	9.089569	3.525752	3.930315	1.040402	0.593100	0.000000	-10.000000	0.375000	-22.866667	345.000000	1023.000000	1023.000000	2046.000000
25.760000	0.014925	8.820381	3.537787	3.749652	0.898180	0.634762	0.000000	-10.000000	0.375000	-22.766666	337.333344	1023.000000	1023.000000	2046.000000
25.780001	0.014327	8.467250	3.441294	3.614688	0.815298	0.595969	0.000000	-10.000000	0.391667	-22.933334	329.666656	1023.000000	1023.000000	2046.000000
25.799999	0.013509	7.983635	3.187821	3.593716	0.820517	0.381582	0.000000	-10.000000	0.391667	-23.216667	322.000000	1023.000000	1023.000000	2046.000000
25.820000	0.013364	7.898240	3.094506	3.560075	0.835215	0.408445	0.000000	-10.000000	0.383333	-23.400000	314.333344	1023.000000	1023.000000	2046.000000
25.840000	0.013127	7.757860	3.061519	3.425916	0.803256	0.467169	0.000000	-10.000000	0.375000	-23.416668	306.666656	1023.000000	1023.000000	2046.000000
25.860001	0.012746	7.532761	3.115718	3.281224	0.627170	0.508648	0.000000	-10.000000	0.375000	-23.483334	299.000000	1023.000000	1023.000000	2046.000000
25.879999	0.011932	7.051960	2.988417	3.147530	0.511746	0.404266	0.000000	-10.000000	0.383333	-23.200001	291.000000	1023.000000	1023.000000	2046.000000
25.900000	0.011435	6.758172	2.747664	3.276285	0.540656	0.193567	0.000000	-10.000000	0.383333	-23.000000	283.166656	1023.000000	1023.000000	2046.000000
25.920000	0.011011	6.507562	2.608011	3.098824	0.581972	0.218756	0.000000	-10.000000	0.375000	-22.600000	275.500000	1023.000000	1023.000000	2046.000000
25.940001	0.010025	5.924510	2.557486	2.813839	0.324666	0.228519	0.000000	-10.000000	0.350000	-22.216667	268.000000	1023.000000	1023.000000	2046.000000
25.959999	0.008729	5.159060	2.263537	2.559228	0.279971	0.056323	0.000000	-10.000000	0.341667	-21.966667	260.500000	1023.000000	1023.000000	2046.000000
25.980000	0.007760	4.585990	2.068600	2.241177	0.347079	-0.070866	0.000000	-10.000000	0.350000	-22.133333	253.166672	1023.000000	1023.000000	2046.000000
26.000000	0.006804	4.021182	1.987156	1.719518	0.336233	-0.021725	0.000000	-10.000000	0.375000	-22.533333	245.666672	1023.000000	1023.000000	2046.000000
26.020000	0.005532	3.269351	1.950394	1.391944	0.094155	-0.167142	0.000000	-10.000000	0.391667	-22.799999	240.666672	1023.000000	1023.000000	2046.000000
26.040001	0.004264	2.520261	1.764185	1.209737	-0.015325	-0.438336	0.000000	-10.000000	0.383333	-22.516666	233.000000	1023.000000	1023.000000	2046.000000
26.059999	0.002641	1.560977	1.487447	1.075488	-0.233022	-0.768936	0.000000	-10.000000	0.358333	-21.933334	225.500000	1023.000000	1023.000000	2046.000000
26.080000	0.001310	0.774457	1.211680	0.766922	-0.314994	-0.889151	0.000000	-10.000000	0.333333	-21.200001	215.666672	1023.000000	1023.000000	2046.000000
26.100000	-0.000489	-0.289258	0.983764	0.403471	-0.637363	-1.039131	0.000000	-10.000000	0.325000	-20.516666	208.500000	1023.000000	1023.000000	2046.000000
26.120001	-0.001861	-1.099602	0.795077	0.105014	-0.855068	-1.144626	0.000000	-10.000000	0.325000	-20.216667	201.666672	1023.000000	1023.000000	2046.000000
26.139999	-0.003117	-1.842055	0.460270	0.070853	-0.934709	-1.438469	0.000000	-10.000000	0.316667	-20.066668	195.000000	1023.000000	1023.000000	2046.000000
26.160000	-0.004019	-2.375243	0.262478	0.027625	-1.076181	-1.589165	0.000000	-10.000000	0.316667	-20.050001	188.333328	1023.000000	1023.000000	2046.000000
26.180000	-0.004308	-2.546110	0.226528	-0.137614	-1.156546	-1.478477	0.000000	-10.000000	0.308333	-19.883333	181.500000	1023.000000	1023.000000	2046.000000
26.200001	-0.004686	-2.769170	0.183594	-0.232041	-1.298857	-1.421867	0.000000	-10.000000	0.308333	-19.666668	174.833328	1023.000000	1023.000000	2046.000000
26.219999	-0.004822	-2.850055	0.153196	-0.195746	-1.373460	-1.434045	0.000000	-10.000000	0.308333	-19.616667	168.166672	1023.000000	1023.000000	2046.000000
26.240000	-0.004806	-2.840142	-0.003213	-0.020075	-1.324044	-1.492810	0.000000	-10.000000	0.308333	-19.700001	161.833328	1023.000000	1023.000000	2046.000000
26.260000	-0.004626	-2.734012	0.047797	0.202412	-1.393591	-1.590629	0.000000	-10.000000	0.275000	-19.500000	155.166672	1023.000000	1023.000000	2046.000000
26.280001	-0.004495	-2.656383	0.000558	0.191716	-1.360141	-1.488517	0.000000	-10.000000	0.250000	-19.050001	148.833328	1023.000000	1023.000000	2046.000000
26.299999	-0.004577	-2.704814	-0.001749	0.164084	-1.472765	-1.394384	0.000000	-10.000000	0.233333	-18.433334	142.500000	1023.000000	1023.000000	2046.000000
26.320000	-0.004774	-2.821347	0.020143	0.129130	-1.603768	-1.366853	0.000000	-10.000000	0.241667	-18.100000	136.500000	1023.000000	1023.000000	2046.000000
26.340000	-0.004805	-2.839949	0.009588	0.118865	-1.602144	-1.366258	0.000000	-10.000000	0.241667	-18.200001	130.500000	1023.000000	1023.000000	2046.000000
26.360001	-0.005044	-2.980970	-0.129011	0.209859	-1.562711	-1.499107	0.000000	-10.000000	0.241667	-18.533333	124.166664	1023.000000	1023.000000	2046.000000
26.379999	-0.005397	-3.189602	-0.271199	0.291476	-1.551058	-1.658820	0.000000	-10.000000	0.250000	-19.049999	117.833336	1023.000000	1023.000000	2046.000000
26.400000	-0.005532	-3.269281	-0.316896	0.254449	-1.541333	-1.665501	0.000000	-10.000000	0.266667	-19.283333	111.333336	1023.000000	1023.000000	2046.000000
26.420000	-0.005784	-3.418467	-0.350796	0.098958	-1.562900	-1.603729	0.000000	-10.000000	0.266667	-19.416666	105.000000	1023.000000	1023.000000	2046.000000
26.440001	-0.006172	-3.647698	-0.248768	-0.078819	-1.759781	-1.560330	0.000000	-10.000000	0.266667	-19.366667	98.500000	1023.000000	1023.000000	2046.000000
26.459999	-0.006495	-3.838320	-0.257845	-0.161767	-1.843912	-1.574796	0.000000	-10.000000	0.250000	-19.366667	92.000000	1023.000000	1023.000000	2046.000000
26.480000	-0.006822	-4.031823	-0.412534	-0.216578	-1.786963	-1.615747	0.000000	-10.000000	0.250000	-19.350000	85.500000	1023.000000	1023.000000	2046.000000
26.500000	-0.007477	-4.419062	-0.660708	-0.141809	-1.774313	-1.842232	0.000000	-10.000000	0.266667	-19.533335	79.000000	1023.000000	1023.000000	2046.000000
26.520000	-0.007717	-4.560657	-0.697238	-0.212418	-1.829035	-1.821966	0.000000	-10.000000	0.283333	-19.700001	72.500000	1023.000000	1023.000000	2046.000000
26.540001	-0.008095	-4.784419	-0.722312	-0.445229	-1.872635	-1.744243	0.000000	-10.000000	0.283333	-20.066668	66.000000	1023.000000	1023.000000	2046.000000
26.559999	-0.008702	-5.142661	-0.625847	-0.620399	-2.137999	-1.758416	0.000000	-10.000000	0.266667	-20.266666	59.333332	1023.000000	1023.000000	2046.000000
26.580000	-0.008894	-5.256235	-0.702771	-0.685293	-2.098790	-1.769381	0.000000	-10.000000	0.266667	-20.350000	52.500000	1023.000000	1023.000000	2046.000000
26.600000	-0.009211	-5.443714	-0.907637	-0.593959	-2.024217	-1.917900	0.000000	-10.000000	0.283333	-20.266666	45.666668	1023.000000	1023.000000	2046.000000
26.620001	-0.009603	-5.675631	-1.100166	-0.615822	-2.022645	-1.936997	0.000000	-10.000000	0.283333	-20.016666	39.000000	1023.000000	1023.000000	2046.000000
26.639999	-0.009665	-5.711945	-1.089085	-0.737260	-2.025388	-1.860211	0.000000	-10.000000	0.266667	-19.800001	32.333332	1023.000000	1023.000000	2046.000000
26.660000	-0.010334	-6.107600	-1.045397	-0.904513	-2.261563	-1.896127	0.000000	-10.000000	0.250000	-19.533333	25.833334	1023.000000	1023.000000	2046.000000
26.680000	-0.011306	-6.682090	-1.207355	-1.158245	-2.365381	-1.951109	0.000000	-10.000000	0.241667	-19.416668	19.166666	1023.000000	1023.000000	2046.000000
26.700001	-0.012334	-7.289437	-1.570395	-1.320056	-2.286383	-2.112603	0.000000	-10.000000	0.233333	-19.200001	12.833333	1023.000000	1023.000000	2046.000000
26.719999	-0.013176	-7.787128	-1.806705	-1.547169	-2.208750	-2.224504	0.000000	-10.000000	0.250000	-19.050001	6.333333	1023.000000	1023.000000	2046.000000
26.740000	-0.014045	-8.300415	-1.712891	-2.120359	-2.332839	-2.134325	0.000000	-10.000000	0.250000	-19.066668	0.333333	1023.000000	1023.000000	2046.000000
26.760000	-0.015447	-9.129383	-1.724558	-2.563093	-2.568940	-2.272792	0.000000	-10.000000	0.258333	-19.216667	-5.833333	1023.000000	1023.000000	2046.000000
26.780001	-0.016744	-9.895612	-1.892876	-2.775427	-2.677043	-2.550266	0.000000	-10.000000	0.241667	-19.266666	-12.000000	1023.000000	1023.000000	2046.000000
26.799999	-0.018184	-10.746992	-2.281075	-2.824962	-2.691712	-2.949242	0.000000	-10.000000	0.250000	-19.066668	-18.333334	1023.000000	1023.000000	2046.000000
26.820000	-0.019525	-11.539560	-2.515385	-3.110145	-2.851095	-3.062935	0.000000	-10.000000	0.241667	-18.666666	-24.666666	1023.000000	1023.000000	2046.000000
26.840000	-0.021315	-12.597409	-2.637526	-3.488933	-3.240792	-3.230158	0.000000	-10.000000	0.225000	-18.100000	-31.000000	1023.000000	1023.000000	2046.000000
26.860001	-0.022795	-13.471790	-2.829811	-3.780477	-3.472261	-3.389241	0.000000	-10.000000	0.200000	-17.416666	-37.000000	1023.000000	1023.000000	2046.000000
26.879999	-0.023747	-14.034285	-3.111666	-3.830695	-3.490126	-3.601796	0.000000	-10.000000	0.183333	-16.933334	-40.833332	1023.000000	1023.000000	2046.000000
26.900000	-0.024443	-14.445836	-3.409908	-3.793459	-3.482251	-3.760217	0.000000	-10.000000	0.183333	-16.516666	-46.166668	1023.000000	1023.000000	2046.000000
26.920000	-0.024711	-14.604485	-3.489616	-3.871048	-3.589561	-3.654259	0.000000	-10.000000	0.183333	-16.366667	-51.833332	1023.000000	1023.000000	2046.000000
26.940001	-0.025035	-14.795959	-3.414827	-4.006323	-3.780138	-3.594672	0.000000	-10.000000	0.191667	-16.299999	-59.166668	1023.000000	1023.000000	2046.000000
26.959999	-0.025314	-14.960836	-3.346397	-4.037925	-3.944200	-3.632315	0.000000	-10.000000	0.191667	-16.266666	-64.833336	1023.000000	1023.000000	2046.000000
26.980000	-0.025180	-14.881343	-3.449153	-3.952467	-3.855263	-3.624460	0.000000	-10.000000	0.191667	-16.183334	-70.166664	1023.000000	1023.000000	2046.000000
27.000000	-0.024978	-14.762168	-3.515524	-3.651859	-3.855385	-3.739400	0.000000	-10.000000	0.183333	-15.666667	-75.666664	1023.000000	1023.000000	2046.000000
27.020000	-0.024695	-14.594816	-3.544530	-3.478146	-3.871343	-3.700798	0.000000	-10.000000	0.175000	-15.300000	-79.166664	1023.000000	1023.000000	2046.000000
27.040001	-0.024409	-14.425943	-3.590387	-3.500741	-3.832172	-3.502643	0.000000	-10.000000	0.166667	-14.266666	-84.166664	1023.000000	1023.000000	2046.000000
27.059999	-0.024582	-14.527819	-3.464700	-3.629605	-4.026652	-3.406862	0.000000	-10.000000	0.133333	-13.383333	-88.833336	1023.000000	1023.000000	2046.000000
27.080000	-0.024504	-14.481936	-3.537201	-3.530073	-3.907368	-3.507293	0.000000	-10.000000	0.100000	-12.533334	-94.833336	1023.000000	1023.000000	2046.000000
27.100000	-0.024729	-14.615014	-3.669145	-3.368495	-3.903518	-3.673856	0.000000	-10.000000	0.075000	-12.416667	-99.000000	1023.000000	1023.000000	2046.000000
27.120001	-0.024419	-14.431411	-3.673995	-3.378069	-3.838700	-3.540648	0.000000	-10.000000	0.083333	-12.300000	-103.000000	1023.000000	1023.000000	2046.000000
27.139999	-0.024549	-14.508609	-3.643239	-3.572466	-3.897337	-3.395568	0.000000	-10.000000	0.075000	-11.983334	-107.000000	1023.000000	1023.000000	2046.000000
27.160000	-0.024767	-14.637074	-3.533482	-3.650797	-3.996281	-3.456513	0.000000	-10.000000	0.066667	-11.466666	-111.000000	1023.000000	1023.000000	2046.000000
27.180000	-0.024931	-14.734128	-3.669500	-3.548163	-3.911078	-3.605386	0.000000	-10.000000	0.058333	-11.116667	-115.000000	1023.000000	1023.000000	2046.000000
27.200001	-0.025042	-14.799955	-3.712854	-3.489436	-3.917574	-3.680091	0.000000	-10.000000	0.058333	-10.866667	-118.833336	1023.000000	1023.000000	2046.000000
27.219999	-0.024945	-14.742346	-3.687684	-3.760115	-3.911767	-3.382780	0.000000	-10.000000	0.066667	-10.750000	-122.500000	1023.000000	1023.000000	2046.000000
27.240000	-0.025328	-14.968842	-3.623849	-3.838136	-4.043531	-3.463326	0.000000	-10.000000	0.058333	-10.533334	-126.000000	1023.000000	1023.000000	2046.000000
27.260000	-0.025529	-15.087545	-3.788447	-3.760545	-3.918448	-3.620105	0.000000	-10.000000	0.058333	-10.200000	-129.500000	1023.000000	1023.000000	2046.000000
27.280001	-0.025795	-15.245065	-3.920674	-3.690039	-3.883201	-3.751150	0.000000	-10.000000	0.050000	-9.750000	-132.833328	1023.000000	1023.000000	2046.000000
27.299999	-0.025687	-15.181157	-3.912381	-3.899688	-3.873500	-3.495588	0.000000	-10.000000	0.041667	-9.383333	-136.166672	1023.000000	1023.000000	2046.000000
27.320000	-0.025876	-15.292876	-3.847140	-4.067008	-4.004478	-3.374251	0.000000	-10.000000	0.041667	-9.116667	-139.333328	1023.000000	1023.000000	2046.000000
27.340000	-0.025856	-15.280680	-3.817405	-4.106508	-3.976517	-3.380250	0.000000	-10.000000	0.041667	-9.116667	-142.500000	1023.000000	1023.000000	2046.000000
27.360001	-0.026139	-15.448359	-3.940505	-4.085418	-3.933165	-3.489270	0.000000	-10.000000	0.050000	-9.050000	-145.500000	1023.000000	1023.000000	2046.000000
27.379999	-0.026320	-15.555122	-4.050814	-3.929290	-3.884949	-3.690069	0.000000	-10.000000	0.050000	-8.766666	-148.500000	1023.000000	1023.000000	2046.000000
27.400000	-0.026657	-15.754103	-4.111970	-3.950432	-3.945391	-3.746310	0.000000	-10.000000	0.050000	-8.150000	-151.500000	1023.000000	1023.000000	2046.000000
27.420000	-0.027260	-16.110826	-4.271137	-4.232130	-3.975186	-3.632374	0.000000	-10.000000	0.033333	-7.416667	-154.166672	1023.000000	1023.000000	2046.000000
27.440001	-0.027845	-16.456594	-4.339645	-4.659359	-4.016524	-3.441067	0.000000	-10.000000	0.025000	-6.983334	-156.666672	1023.000000	1023.000000	2046.000000
27.459999	-0.028393	-16.780258	-4.318242	-4.942527	-4.011383	-3.508107	0.000000	-10.000000	0.025000	-7.100000	-159.000000	1023.000000	1023.000000	2046.000000
27.480000	-0.028962	-17.116661	-4.342924	-5.228889	-3.911211	-3.633636	0.000000	-10.000000	0.041667	-7.450000	-160.666672	1023.000000	1023.000000	2046.000000
27.500000	-0.029863	-17.648836	-4.471976	-5.310526	-3.927761	-3.938574	0.000000	-10.000000	0.041667	-8.066667	-163.333328	1023.000000	1023.000000	2046.000000
27.520000	-0.030949	-18.291155	-4.592939	-5.411123	-4.067827	-4.219266	0.000000	-10.000000	0.033333	-8.333334	-165.166672	1023.000000	1023.000000	2046.000000
27.540001	-0.032032	-18.930695	-4.698356	-5.643394	-4.239806	-4.349139	0.000000	-10.000000	0.016667	-7.883334	-168.833328	1023.000000	1023.000000	2046.000000
27.559999	-0.033492	-19.793745	-4.833062	-5.978321	-4.515084	-4.467277	0.000000	-10.000000	0.008333	-6.883334	-171.333328	1023.000000	1023.000000	2046.000000
27.580000	-0.034847	-20.594450	-4.994306	-6.224702	-4.775579	-4.599862	0.000000	-10.000000	0.000000	-5.633333	-174.500000	1023.000000	1023.000000	2046.000000
27.600000	-0.035650	-21.068966	-5.216336	-6.355327	-4.786644	-4.710660	0.000000	-10.000000	0.008333	-4.883333	-176.333328	1023.000000	1023.000000	2046.000000
27.620001	-0.036369	-21.493979	-5.474014	-6.313343	-4.793417	-4.913205	0.000000	-10.000000	0.008333	-4.233334	-178.000000	1023.000000	1023.000000	2046.000000
27.639999	-0.036768	-21.729773	-5.584789	-6.216144	-4.907328	-5.021513	0.000000	-10.000000	0.008333	-3.616667	-179.333328	1023.000000	1023.000000	2046.000000
27.660000	-0.036760	-21.725056	-5.593958	-6.128713	-4.982338	-5.020047	0.000000	-10.000000	0.000000	-3.133333	-180.666672	1023.000000	1023.000000	2046.000000
27.680000	-0.036482	-21.560978	-5.500792	-6.192472	-5.058276	-4.809437	0.000000	-10.000000	-0.008333	-2.783333	-181.666672	1023.000000	1023.000000	2046.000000
27.700001	-0.036270	-21.435558	-5.430355	-6.185934	-5.135325	-4.683943	0.000000	-10.000000	-0.016667	-2.650000	-182.333328	1023.000000	1023.000000	2046.000000
27.719999	-0.035705	-21.101946	-5.518002	-6.037720	-4.954076	-4.592148	0.000000	-10.000000	-0.025000	-2.633333	-183.166672	1023.000000	1023.000000	2046.000000
27.740000	-0.035164	-20.781864	-5.508123	-5.684422	-4.925415	-4.663904	0.000000	-10.000000	-0.025000	-2.083333	-184.000000	1023.000000	1023.000000	2046.000000
27.760000	-0.034610	-20.454605	-5.428032	-5.373488	-4.914208	-4.738877	0.000000	-10.000000	-0.025000	-1.216667	-184.833328	1023.000000	1023.000000	2046.000000
27.780001	-0.034017	-20.104315	-5.327311	-5.347074	-4.932065	-4.497865	0.000000	-10.000000	-0.025000	-0.316667	-185.000000	1023.000000	1023.000000	2046.000000
27.799999	-0.033603	-19.859201	-5.223024	-5.329372	-4.989501	-4.317304	0.000000	-10.000000	-0.016667	0.550000	-185.000000	1023.000000	1023.000000	2046.000000
27.820000	-0.033101	-19.562635	-5.100607	-5.340830	-4.946076	-4.175121	0.000000	-10.000000	-0.008333	1.033333	-185.000000	1023.000000	1023.000000	2046.000000
27.840000	-0.032535	-19.228060	-5.138672	-5.148703	-4.725008	-4.215677	0.000000	-10.000000	0.000000	1.033333	-185.000000	1023.000000	1023.000000	2046.000000
27.860001	-0.032374	-19.132982	-5.232006	-5.031171	-4.593806	-4.276000	0.000000	-10.000000	0.000000	0.483333	-185.000000	1023.000000	1023.000000	2046.000000
27.879999	-0.032252	-19.060791	-5.184862	-4.897932	-4.618630	-4.359368	0.000000	-10.000000	0.000000	0.000000	-185.000000	1023.000000	1023.000000	2046.000000
27.900000	-0.031837	-18.815723	-5.070623	-4.945830	-4.623292	-4.175978	0.000000	-10.000000	0.000000	0.000000	-185.000000	1023.000000	1023.000000	2046.000000
27.920000	-0.031710	-18.740669	-4.890076	-5.037136	-4.754971	-4.058486	0.000000	-10.000000	0.000000	0.000000	-185.000000	1023.000000	1023.000000	2046.000000
27.940001	-0.031479	-18.604282	-4.828476	-5.093985	-4.728854	-3.952967	0.000000	-10.000000	-0.008333	0.000000	-185.000000	1023.000000	1023.000000	2046.000000
27.959999	-0.031172	-18.422659	-4.801693	-5.090867	-4.621553	-3.908546	0.000000	-10.000000	-0.008333	0.000000	-185.000000	1023.000000	1023.000000	2046.000000
27.980000	-0.030979	-18.308699	-4.854746	-5.059036	-4.484167	-3.910751	0.000000	-10.000000	-0.008333	0.000000	-185.000000	1023.000000	1023.000000	2046.000000
28.000000	-0.030930	-18.279858	-4.991299	-4.937136	-4.332158	-4.019265	0.000000	-10.000000	0.000000	0.000000	-185.000000	1023.000000	1023.000000	2046.000000
28.020000	-0.030926	-18.277260	-5.061975	-4.855755	-4.268978	-4.090553	0.000000	-10.000000	0.000000	0.000000	-185.000000	1023.000000	1023.000000	2046.000000
28.040001	-0.030698	-18.142757	-4.960533	-4.863724	-4.316892	-4.001608	0.000000	-10.000000	0.000000	0.000000	-185.000000	1023.000000	1023.000000	2046.000000
28.059999	-0.030339	-17.930241	-4.832882	-4.939592	-4.346841	-3.810926	0.000000	-10.000000	-0.008333	0.000000	-185.000000	1023.000000	1023.000000	2046.000000
28.080000	-0.030263	-17.885216	-4.705014	-5.039990	-4.480544	-3.659668	0.000000	-10.000000	-0.016667	0.000000	-185.000000	1023.000000	1023.000000	2046.000000
28.100000	-0.030156	-17.822245	-4.599939	-5.065652	-4.533893	-3.622762	0.000000	-10.000000	-0.025000	0.000000	-185.000000	1023.000000	1023.000000	2046.000000
28.120001	-0.029725	-17.567707	-4.698224	-4.934835	-4.276667	-3.657980	0.000000	-10.000000	-0.025000	0.750000	-185.000000	1023.000000	1023.000000	2046.000000
28.139999	-0.030052	-17.760662	-4.864500	-4.979882	-4.182007	-3.734274	0.000000	-10.000000	-0.025000	1.500000	-185.000000	1023.000000	1023.000000	2046.000000
28.160000	-0.030490	-18.019650	-5.093483	-5.044626	-4.049386	-3.832154	0.000000	-10.000000	-0.016667	2.633333	-185.000000	1023.000000	1023.000000	2046.000000
28.180000	-0.030819	-18.213999	-5.091772	-5.208364	-4.027362	-3.886501	0.000000	-10.000000	-0.008333	2.283333	-185.000000	1023.000000	1023.000000	2046.000000
28.200001	-0.030988	-18.314150	-4.840391	-5.569454	-4.171956	-3.732349	0.000000	-10.000000	-0.008333	1.533333	-185.000000	1023.000000	1023.000000	2046.000000
28.219999	-0.031308	-18.502914	-4.629009	-5.825218	-4.328238	-3.720450	0.000000	-10.000000	-0.016667	0.400000	-185.000000	1023.000000	1023.000000	2046.000000
28.240000	-0.031863	-18.831079	-4.595628	-5.986565	-4.413610	-3.835275	0.000000	-10.000000	-0.016667	0.700000	-185.000000	1023.000000	1023.000000	2046.000000
28.260000	-0.032467	-19.188028	-4.852462	-5.957481	-4.255037	-4.123048	0.000000	-10.000000	-0.025000	1.766667	-185.000000	1023.000000	1023.000000	2046.000000
28.280001	-0.033825	-19.990709	-5.165951	-6.014098	-4.306211	-4.504448	0.000000	-10.000000	-0.025000	3.166667	-185.000000	1023.000000	1023.000000	2046.000000
28.299999	-0.034808	-20.571592	-5.423918	-6.099401	-4.352579	-4.695693	0.000000	-10.000000	-0.033333	3.866667	-185.000000	1023.000000	1023.000000	2046.000000
28.320000	-0.035551	-21.010691	-5.440245	-6.289211	-4.597571	-4.683663	0.000000	-10.000000	-0.033333	4.650000	-185.000000	1023.000000	1023.000000	2046.000000
28.340000	-0.035990	-21.269968	-5.300709	-6.415312	-4.941761	-4.612186	0.000000	-10.000000	-0.050000	5.466667	-185.000000	1023.000000	1023.000000	2046.000000
28.360001	-0.035938	-21.239265	-5.226282	-6.433885	-5.049226	-4.529873	0.000000	-10.000000	-0.066667	6.283333	-185.000000	1023.000000	1023.000000	2046.000000
28.379999	-0.035576	-21.025331	-5.267633	-6.244102	-4.947114	-4.566482	0.000000	-10.000000	-0.075000	6.866667	-185.000000	1023.000000	1023.000000	2046.000000
28.400000	-0.035292	-20.857368	-5.532849	-5.907423	-4.663794	-4.753302	0.000000	-10.000000	-0.083333	7.400000	-185.000000	1023.000000	1023.000000	2046.000000
28.420000	-0.034610	-20.454376	-5.499253	-5.681434	-4.561880	-4.711810	0.000000	-10.000000	-0.091667	7.933333	-185.000000	1023.000000	1023.000000	2046.000000
28.440001	-0.033798	-19.974716	-5.262681	-5.659519	-4.672752	-4.379763	0.000000	-10.000000	-0.091667	8.466667	-185.000000	1023.000000	1023.000000	2046.000000
28.459999	-0.032940	-19.467402	-4.942187	-5.433851	-4.885909	-4.205455	0.000000	-10.000000	-0.075000	8.883333	-116.000000	1023.000000	1023.000000	2046.000000
28.480000	-0.031802	-18.794987	-4.680758	-5.179285	-4.856072	-4.078871	0.000000	-10.000000	-0.091667	10.483334	-43.666668	1023.000000	1023.000000	2046.000000
28.500000	-0.030894	-18.258221	-4.761181	-4.821565	-4.547763	-4.127712	0.000000	-10.000000	-0.116667	11.866667	28.666666	1023.000000	1023.000000	2046.000000
28.520000	-0.030186	-17.839764	-4.883197	-4.511322	-4.291410	-4.153834	0.000000	-10.000000	-0.150000	13.050000	32.000000	1023.000000	1023.000000	2046.000000
28.540001	-0.029196	-17.254818	-4.859127	-4.402381	-4.005533	-3.987777	0.000000	-10.000000	-0.150000	13.050000	32.000000	1023.000000	1023.000000	2046.000000
28.559999	-0.028251	-16.696423	-4.578758	-4.359529	-4.021180	-3.736956	0.000000	-10.000000	-0.158333	13.583334	34.833332	1023.000000	1023.000000	2046.000000
28.580000	-0.027727	-16.386608	-4.163517	-4.320972	-4.282053	-3.620067	0.000000	-10.000000	-0.166667	14.116667	37.666668	1023.000000	1023.000000	2046.000000
28.600000	-0.027078	-16.003109	-3.934546	-4.239319	-4.282057	-3.547187	0.000000	-10.000000	-0.175000	14.566668	42.000000	1023.000000	1023.000000	2046.000000
28.620001	-0.026246	-15.511147	-3.919039	-4.044219	-4.037078	-3.510810	0.000000	-10.000000	-0.183333	14.633334	45.166668	1023.000000	1023.000000	2046.000000
28.639999	-0.025746	-15.215728	-4.041561	-3.771422	-3.737055	-3.665691	0.000000	-10.000000	-0.200000	14.933333	50.000000	1023.000000	1023.000000	2046.000000
28.660000	-0.025043	-14.800606	-4.037800	-3.639893	-3.484670	-3.638243	0.000000	-10.000000	-0.216667	15.600000	56.833332	1023.000000	1023.000000	2046.000000
28.680000	-0.023923	-14.138262	-3.877239	-3.681244	-3.284954	-3.294825	0.000000	-10.000000	-0.225000	16.433334	63.666668	1023.000000	1023.000000	2046.000000
28.700001	-0.023523	-13.902186	-3.519571	-3.710035	-3.520239	-3.152342	0.000000	-10.000000	-0.225000	17.033333	68.833336	1023.000000	1023.000000	2046.000000
28.719999	-0.022782	-13.464423	-3.261064	-3.684495	-3.523784	-2.995081	0.000000	-10.000000	-0.216667	17.116667	72.500000	1023.000000	1023.000000	2046.000000
28.740000	-0.022300	-13.179361	-3.266860	-3.433590	-3.340621	-3.138292	0.000000	-10.000000	-0.216667	17.016666	78.166664	1023.000000	1023.000000	2046.000000
28.760000	-0.021778	-12.870769	-3.340185	-3.227395	-3.098056	-3.205133	0.000000	-10.000000	-0.216667	16.916668	83.833336	1023.000000	1023.000000	2046.000000
28.780001	-0.020692	-12.228944	-3.332197	-3.140597	-2.760963	-2.995187	0.000000	-10.000000	-0.216667	17.233334	89.500000	1023.000000	1023.000000	2046.000000
28.799999	-0.019763	-11.680111	-3.121317	-3.240915	-2.692947	-2.624931	0.000000	-10.000000	-0.225000	17.483334	93.500000	1023.000000	1023.000000	2046.000000
28.820000	-0.019310	-11.412389	-2.776543	-3.192894	-2.906275	-2.536676	0.000000	-10.000000	-0.233333	18.150002	99.166664	1023.000000	1023.000000	2046.000000
28.840000	-0.018419	-10.885636	-2.601768	-3.038721	-2.778607	-2.466540	0.000000	-10.000000	-0.258333	18.500000	105.166664	1023.000000	1023.000000	2046.000000
28.860001	-0.018585	-10.984023	-2.722218	-2.850426	-2.695294	-2.716084	0.000000	-10.000000	-0.266667	19.050001	111.166664	1023.000000	1023.000000	2046.000000
28.879999	-0.018335	-10.836149	-2.873158	-2.801633	-2.432535	-2.728824	0.000000	-10.000000	-0.283333	19.183334	117.500000	1023.000000	1023.000000	2046.000000
28.900000	-0.017764	-10.498386	-2.842173	-3.002779	-2.184392	-2.469042	0.000000	-10.000000	-0.291667	19.766666	123.833336	1023.000000	1023.000000	2046.000000
28.920000	-0.017060	-10.082472	-2.661599	-3.185421	-1.986746	-2.248706	0.000000	-10.000000	-0.291667	19.800001	130.333328	1023.000000	1023.000000	2046.000000
28.940001	-0.016860	-9.964134	-2.355265	-3.322916	-2.099654	-2.186300	0.000000	-10.000000	-0.283333	19.700001	137.000000	1023.000000	1023.000000	2046.000000
28.959999	-0.016794	-9.925203	-2.166013	-3.382743	-2.160469	-2.215978	0.000000	-10.000000	-0.283333	19.450001	143.666672	1023.000000	1023.000000	2046.000000
28.980000	-0.017102	-10.107371	-2.124926	-3.322256	-2.185767	-2.474422	0.000000	-10.000000	-0.283333	19.583334	150.166672	1023.000000	1023.000000	2046.000000
29.000000	-0.017987	-10.630503	-2.297440	-3.234020	-2.244422	-2.854621	0.000000	-10.000000	-0.300000	19.916666	158.833328	1023.000000	1023.000000	2046.000000
29.020000	-0.018820	-11.122519	-2.473678	-3.157307	-2.348988	-3.142547	0.000000	-10.000000	-0.308333	20.083334	165.166672	1023.000000	1023.000000	2046.000000
29.040001	-0.018674	-11.036367	-2.586813	-3.198540	-2.250075	-3.000938	0.000000	-10.000000	-0.316667	20.316666	171.833328	1023.000000	1023.000000	2046.000000
29.059999	-0.018260	-10.791796	-2.524076	-3.241524	-2.252846	-2.773349	0.000000	-10.000000	-0.316667	20.566666	176.500000	1023.000000	1023.000000	2046.000000
29.080000	-0.017804	-10.522172	-2.380623	-3.208935	-2.319552	-2.613062	0.000000	-10.000000	-0.325000	21.116667	183.333328	1023.000000	1023.000000	2046.000000
29.100000	-0.016962	-10.024670	-2.185252	-3.052347	-2.290594	-2.496477	0.000000	-10.000000	-0.341667	21.433334	190.333328	1023.000000	1023.000000	2046.000000
29.120001	-0.016159	-9.550178	-2.103477	-2.696638	-2.182475	-2.567588	0.000000	-10.000000	-0.350000	21.466667	197.333328	1023.000000	1023.000000	2046.000000
29.139999	-0.015389	-9.095044	-1.968543	-2.243950	-2.173355	-2.709196	0.000000	-10.000000	-0.341667	21.133333	204.666672	1023.000000	1023.000000	2046.000000
29.160000	-0.014335	-8.472075	-1.890986	-1.936751	-2.029035	-2.615302	0.000000	-10.000000	-0.341667	21.250000	211.666672	1023.000000	1023.000000	2046.000000
29.180000	-0.012740	-7.529366	-1.758162	-1.769336	-1.762563	-2.239305	0.000000	-10.000000	-0.341667	21.283335	218.833328	1023.000000	1023.000000	2046.000000
29.200001	-0.011416	-6.746964	-1.390233	-1.600821	-1.810883	-1.945027	0.000000	-10.000000	-0.358333	21.466667	225.833328	1023.000000	1023.000000	2046.000000
29.219999	-0.010061	-5.945806	-1.230552	-1.442373	-1.573221	-1.699660	0.000000	-10.000000	-0.375000	21.533333	233.000000	1023.000000	1023.000000	2046.000000
29.240000	-0.009001	-5.319627	-1.099160	-1.229227	-1.392326	-1.598914	0.000000	-10.000000	-0.391667	22.133333	240.166672	1023.000000	1023.000000	2046.000000
29.260000	-0.008318	-4.915785	-0.991207	-0.934085	-1.291857	-1.698636	0.000000	-10.000000	-0.408333	22.683332	247.500000	1023.000000	1023.000000	2046.000000
29.280001	-0.007435	-4.394255	-0.860704	-0.581008	-1.154322	-1.798221	0.000000	-10.000000	-0.408333	23.100000	255.166672	1023.000000	1023.000000	2046.000000
29.299999	-0.006135	-3.625969	-0.689133	-0.518840	-0.895349	-1.522648	0.000000	-10.000000	-0.408333	23.400000	262.666656	1023.000000	1023.000000	2046.000000
29.320000	-0.005137	-3.036143	-0.436865	-0.494804	-0.804550	-1.299924	0.000000	-10.000000	-0.408333	23.700001	270.333344	1023.000000	1023.000000	2046.000000
29.340000	-0.004023	-2.377757	-0.122724	-0.480985	-0.754229	-1.019819	0.000000	-10.000000	-0.416667	24.200001	278.000000	1023.000000	1023.000000	2046.000000
29.360001	-0.002744	-1.621800	0.032305	-0.421913	-0.447056	-0.785136	0.000000	-10.000000	-0.425000	24.433332	286.000000	1023.000000	1023.000000	2046.000000
29.379999	-0.002291	-1.353730	0.102793	-0.165755	-0.327165	-0.963603	0.000000	-10.000000	-0.441667	24.750000	294.333344	1023.000000	1023.000000	2046.000000
29.400000	-0.001337	-0.790459	0.179485	0.116602	-0.103233	-0.983314	0.000000	-10.000000	-0.450000	24.850000	302.666656	1023.000000	1023.000000	2046.000000
29.420000	-0.000105	-0.062049	0.397934	0.156326	0.067826	-0.684135	0.000000	-10.000000	-0.458333	25.133333	311.000000	1023.000000	1023.000000	2046.000000
29.440001	0.000816	0.482464	0.745919	0.149037	-0.002971	-0.409521	0.000000	-10.000000	-0.466667	25.466667	319.333344	1023.000000	1023.000000	2046.000000
29.459999	0.002026	1.197233	0.874598	0.191073	0.273345	-0.141783	0.000000	-10.000000	-0.491667	25.866667	327.666656	1023.000000	1023.000000	2046.000000
29.480000	0.002726	1.611114	0.935140	0.402326	0.465089	-0.191441	0.000000	-10.000000	-0.508333	26.016666	336.333344	1023.000000	1023.000000	2046.000000
29.500000	0.003349	1.979383	0.944846	0.735601	0.666418	-0.367481	0.000000	-10.000000	-0.500000	25.950001	345.000000	1023.000000	1023.000000	2046.000000
29.520000	0.004137	2.444962	1.074879	0.819582	0.800165	-0.249664	0.000000	-10.000000	-0.508333	26.233334	353.666656	1023.000000	1023.000000	2046.000000
29.540001	0.004578	2.705806	1.256078	0.731967	0.772236	-0.054475	0.000000	-10.000000	-0.516667	26.750000	365.333344	1023.000000	1023.000000	2046.000000
29.559999	0.005077	3.000789	1.486857	0.636545	0.759139	0.118248	0.000000	-10.000000	-0.533333	27.316668	374.000000	1023.000000	1023.000000	2046.000000
29.580000	0.006229	3.681126	1.719370	0.530873	1.052034	0.378849	0.000000	-10.000000	-0.533333	27.316668	383.000000	1023.000000	1023.000000	2046.000000
29.600000	0.006683	3.949386	1.792564	0.685166	1.269595	0.202061	0.000000	-10.000000	-0.525000	27.366667	389.166656	1023.000000	1023.000000	2046.000000
29.620001	0.007083	4.186299	1.859290	0.854646	1.423252	0.049111	0.000000	-10.000000	-0.516667	27.266666	398.333344	1023.000000	1023.000000	2046.000000
29.639999	0.007238	4.277565	2.022373	0.888243	1.359068	0.007881	0.000000	-10.000000	-0.500000	27.183334	407.500000	1023.000000	1023.000000	2046.000000
29.660000	0.006670	3.941843	2.191064	0.813605	1.006684	-0.069509	0.000000	-10.000000	-0.491667	26.950001	416.500000	1023.000000	1023.000000	2046.000000
29.680000	0.006417	3.792707	2.149042	0.657007	0.954074	0.032583	0.000000	-10.000000	-0.508333	26.750000	425.500000	1023.000000	1023.000000	2046.000000
29.700001	0.006255	3.696609	1.904482	0.926168	1.128983	-0.263024	0.000000	-10.000000	-0.533333	26.883333	434.500000	1023.000000	1023.000000	2046.000000
29.719999	0.006802	4.019853	1.896580	1.165737	1.256325	-0.298790	0.000000	-10.000000	-0.550000	27.283333	443.500000	1023.000000	1023.000000	2046.000000
29.740000	0.007550	4.461979	2.183614	1.322416	1.128996	-0.173046	0.000000	-10.000000	-0.550000	27.766666	452.500000	1023.000000	1023.000000	2046.000000
29.760000	0.008546	5.050906	2.496208	1.446938	1.045578	0.062182	0.000000	-10.000000	-0.558333	28.016666	461.666656	1023.000000	1023.000000	2046.000000
29.780001	0.009555	5.647297	2.420682	1.774394	1.345667	0.106554	0.000000	-10.000000	-0.566667	27.883333	471.000000	1023.000000	1023.000000	2046.000000
29.799999	0.010612	6.271908	2.462722	2.196936	1.570720	0.041530	0.000000	-10.000000	-0.566667	27.799999	480.333344	1023.000000	1023.000000	2046.000000
29.820000	0.011926	7.048079	2.737022	2.344696	1.635728	0.330632	0.000000	-10.000000	-0.533333	27.616667	489.666656	1023.000000	1023.000000	2046.000000
29.840000	0.012982	7.672253	3.097991	2.538011	1.472618	0.563632	0.000000	-10.000000	-0.516667	27.650000	498.833344	1023.000000	1023.000000	2046.000000
29.860001	0.014587	8.620990	3.303258	2.783966	1.698783	0.834982	0.000000	-10.000000	-0.500000	27.283335	508.166656	1023.000000	1023.000000	2046.000000
29.879999	0.015459	9.136460	3.327173	3.088965	1.884296	0.836026	0.000000	-10.000000	-0.508333	27.216667	517.333313	1023.000000	1023.000000	2046.000000
29.900000	0.016508	9.756030	3.344046	3.369159	2.158266	0.884559	0.000000	-10.000000	-0.508333	27.083334	526.500000	1023.000000	1023.000000	2046.000000
29.920000	0.017923	10.592695	3.581436	3.504506	2.379660	1.127094	0.000000	-10.000000	-0.508333	27.366667	535.500000	1023.000000	1023.000000	2046.000000
29.940001	0.018904	11.172183	3.966403	3.562282	2.305091	1.338407	0.000000	-10.000000	-0.483333	27.083334	544.500000	1023.000000	1023.000000	2046.000000
29.959999	0.020016	11.829587	4.182991	3.643983	2.475400	1.527213	0.000000	-10.000000	-0.483333	26.933334	553.500000	1023.000000	1023.000000	2046.000000
29.980000	0.020926	12.367243	4.202333	3.857772	2.750946	1.556192	0.000000	-10.000000	-0.466667	26.683334	562.500000	1023.000000	1023.000000	2046.000000
30.000000	0.021812	12.891051	4.299225	4.102824	2.950837	1.538165	0.000000	-10.000000	-0.466667	26.666666	571.500000	1023.000000	1023.000000	2046.000000
30.020000	0.023077	13.638584	4.469159	4.162742	3.225431	1.781252	0.000000	-10.000000	-0.458333	26.549999	580.500000	1023.000000	1023.000000	2046.000000
30.040001	0.024081	14.231700	4.769539	4.171069	3.261036	2.030057	0.000000	-10.000000	-0.475000	26.299999	589.333313	1023.000000	1023.000000	2046.000000
30.059999	0.024944	14.741935	4.976697	4.242169	3.345214	2.177854	0.000000	-10.000000	-0.491667	26.133333	598.166687	1023.000000	1023.000000	2046.000000
30.080000	0.025959	15.341974	5.078675	4.422647	3.561605	2.279046	0.000000	-10.000000	-0.491667	25.733334	606.833313	1023.000000	1023.000000	2046.000000
30.100000	0.026764	15.817504	5.086974	4.686233	3.792161	2.252136	0.000000	-10.000000	-0.475000	25.733334	615.500000	1023.000000	1023.000000	2046.000000
30.120001	0.027768	16.410984	5.275685	4.804143	3.908634	2.422521	0.000000	-10.000000	-0.458333	25.533333	624.166687	1023.000000	1023.000000	2046.000000
30.139999	0.028649	16.931456	5.428141	4.940648	4.043755	2.518913	0.000000	-10.000000	-0.441667	25.533333	632.666687	1023.000000	1023.000000	2046.000000
30.160000	0.029401	17.376265	5.687827	4.994334	4.000968	2.693135	0.000000	-10.000000	-0.425000	25.066668	641.333313	1023.000000	1023.000000	2046.000000
30.180000	0.029826	17.627039	5.790092	5.032735	4.028810	2.775402	0.000000	-10.000000	-0.408333	24.616667	652.333313	1023.000000	1023.000000	2046.000000
30.200001	0.030249	17.876886	5.799550	5.053915	4.181652	2.841768	0.000000	-10.000000	-0.400000	24.200001	660.666687	1023.000000	1023.000000	2046.000000
30.219999	0.030773	18.187088	5.846657	5.181088	4.368485	2.790857	0.000000	-10.000000	-0.391667	23.816668	668.666687	1023.000000	1023.000000	2046.000000
30.240000	0.031277	18.484480	6.019770	5.300618	4.465182	2.698910	0.000000	-10.000000	-0.375000	23.266666	674.000000	1023.000000	1023.000000	2046.000000
30.260000	0.032056	18.945139	6.235403	5.302728	4.596754	2.810255	0.000000	-10.000000	-0.341667	22.566668	682.000000	1023.000000	1023.000000	2046.000000
30.280001	0.032110	18.976892	6.342813	5.339287	4.542511	2.752282	0.000000	-10.000000	-0.333333	22.100000	689.666687	1023.000000	1023.000000	2046.000000
30.299999	0.031243	18.464722	6.372400	5.310918	4.282993	2.498409	0.000000	-10.000000	-0.316667	22.016666	697.166687	1023.000000	1023.000000	2046.000000
30.320000	0.030323	17.920671	6.235801	5.180382	4.155973	2.348516	0.000000	-10.000000	-0.341667	21.733334	704.500000	1023.000000	1023.000000	2046.000000
30.340000	0.029856	17.644800	6.075677	5.247467	4.114983	2.206672	0.000000	-10.000000	-0.366667	21.866667	711.833313	1023.000000	1023.000000	2046.000000
30.360001	0.029873	17.655188	5.987845	5.445646	4.157099	2.064597	0.000000	-10.000000	-0.408333	22.316668	719.166687	1023.000000	1023.000000	2046.000000
30.379999	0.030532	18.044481	5.993128	5.645409	4.267842	2.138102	0.000000	-10.000000	-0.416667	23.216667	726.500000	1023.000000	1023.000000	2046.000000
30.400000	0.031302	18.499401	6.119754	5.803957	4.326457	2.249234	0.000000	-10.000000	-0.400000	23.566668	734.166687	1023.000000	1023.000000	2046.000000
30.420000	0.031894	18.849092	6.328689	5.964799	4.200191	2.355413	0.000000	-10.000000	-0.391667	23.416668	742.000000	1023.000000	1023.000000	2046.000000
30.440001	0.032844	19.411093	6.499433	6.106964	4.264696	2.539999	0.000000	-10.000000	-0.375000	23.216667	750.000000	1023.000000	1023.000000	2046.000000
30.459999	0.033745	19.943415	6.621097	6.358768	4.376491	2.587058	0.000000	-10.000000	-0.375000	22.950001	757.666687	1023.000000	1023.000000	2046.000000
30.480000	0.034651	20.478996	6.581780	6.621732	4.580477	2.695007	0.000000	-10.000000	-0.358333	22.366667	767.833313	1023.000000	1023.000000	2046.000000
30.500000	0.035730	21.116276	6.701519	6.969466	4.685884	2.759407	0.000000	-10.000000	-0.358333	21.733334	775.333313	1023.000000	1023.000000	2046.000000
30.520000	0.037117	21.936234	6.946782	7.077035	4.830406	3.082010	0.000000	-10.000000	-0.358333	21.666668	782.833313	1023.000000	1023.000000	2046.000000
30.540001	0.037977	22.444563	7.169662	7.194611	4.808487	3.271803	0.000000	-10.000000	-0.375000	22.083334	787.666687	1023.000000	1023.000000	2046.000000
30.559999	0.039058	23.083296	7.314349	7.372315	4.980285	3.416346	0.000000	-10.000000	-0.400000	22.550001	795.000000	1023.000000	1023.000000	2046.000000
30.580000	0.039925	23.595776	7.324903	7.666352	5.202737	3.401784	0.000000	-10.000000	-0.416667	22.966667	802.500000	1023.000000	1023.000000	2046.000000
30.600000	0.040945	24.198383	7.501309	7.829783	5.350657	3.516634	0.000000	-10.000000	-0.416667	23.350000	810.166687	1023.000000	1023.000000	2046.000000
30.620001	0.042122	24.893969	7.669960	7.859439	5.605350	3.759220	0.000000	-10.000000	-0.425000	24.016666	818.000000	1023.000000	1023.000000	2046.000000
30.639999	0.042820	25.306772	7.993980	7.855510	5.530609	3.926673	0.000000	-10.000000	-0.416667	24.300001	826.000000	1023.000000	1023.000000	2046.000000
30.660000	0.043803	25.887472	8.121692	7.937222	5.747160	4.081398	0.000000	-10.000000	-0.433333	24.500000	834.000000	1023.000000	1023.000000	2046.000000
30.680000	0.044676	26.403534	8.119473	8.105794	6.022514	4.155752	0.000000	-10.000000	-0.425000	24.466667	842.000000	1023.000000	1023.000000	2046.000000
30.700001	0.045703	27.010262	8.220347	8.355972	6.212165	4.221777	0.000000	-10.000000	-0.425000	24.133333	850.000000	1023.000000	1023.000000	2046.000000
30.719999	0.046843	27.684093	8.392455	8.441801	6.435614	4.414225	0.000000	-10.000000	-0.425000	24.150000	858.000000	1023.000000	1023.000000	2046.000000
30.740000	0.047571	28.114685	8.686009	8.468952	6.371175	4.588549	0.000000	-10.000000	-0.416667	23.933334	866.000000	1023.000000	1023.000000	2046.000000
30.760000	0.048248	28.514587	8.893616	8.566116	6.384516	4.670340	0.000000	-10.000000	-0.416667	24.066668	874.000000	1023.000000	1023.000000	2046.000000
30.780001	0.049280	29.124443	8.902570	8.773094	6.666630	4.782150	0.000000	-10.000000	-0.383333	23.916666	882.000000	1023.000000	1023.000000	2046.000000
30.799999	0.049876	29.476805	8.859212	9.049335	6.842653	4.725606	0.000000	-10.000000	-0.358333	23.766666	890.000000	1023.000000	1023.000000	2046.000000
30.820000	0.050617	29.914762	8.952935	9.061235	6.973377	4.927217	0.000000	-10.000000	-0.341667	23.600000	898.000000	1023.000000	1023.000000	2046.000000
30.840000	0.051205	30.262379	9.139187	9.003345	7.034435	5.085412	0.000000	-10.000000	-0.333333	23.283333	906.000000	1023.000000	1023.000000	2046.000000
30.860001	0.051651	30.525553	9.476239	9.011799	6.941854	5.095660	0.000000	-10.000000	-0.333333	22.766666	914.000000	1023.000000	1023.000000	2046.000000
30.879999	0.052425	30.983109	9.645880	9.120831	7.106796	5.109601	0.000000	-10.000000	-0.350000	22.283335	921.833313	1023.000000	1023.000000	2046.000000
30.900000	0.052881	31.252558	9.624384	9.361841	7.255147	5.011185	0.000000	-10.000000	-0.366667	22.400002	929.500000	1023.000000	1023.000000	2046.000000
30.920000	0.052843	31.229948	9.615893	9.466583	7.251480	4.895991	0.000000	-10.000000	-0.391667	22.766668	936.833313	1023.000000	1023.000000	2046.000000
30.940001	0.052028	30.748432	9.548453	9.363098	7.092494	4.744386	0.000000	-10.000000	-0.391667	23.600000	944.333313	1023.000000	1023.000000	2046.000000
30.959999	0.051140	30.223633	9.586601	9.196356	6.736139	4.704536	0.000000	-10.000000	-0.400000	23.950001	952.000000	1023.000000	1023.000000	2046.000000
30.980000	0.051136	30.221098	9.620235	9.192726	6.680377	4.727758	0.000000	-10.000000	-0.416667	24.566668	960.000000	1023.000000	1023.000000	2046.000000
31.000000	0.051598	30.494480	9.604212	9.502501	6.753748	4.634020	0.000000	-10.000000	-0.433333	24.950001	968.000000	1023.000000	1023.000000	2046.000000
31.020000	0.052207	30.854366	9.533684	9.806645	6.896584	4.617454	0.000000	-10.000000	-0.458333	25.483334	976.333313	1023.000000	1023.000000	2046.000000
31.040001	0.053089	31.375679	9.560304	10.054738	7.030039	4.730598	0.000000	-10.000000	-0.458333	25.500000	984.833313	1023.000000	1023.000000	2046.000000
31.059999	0.053983	31.903946	9.828121	10.081697	6.989663	5.004465	0.000000	-10.000000	-0.433333	25.233334	993.500000	1023.000000	1023.000000	2046.000000
31.080000	0.054580	32.256836	10.104810	10.195059	6.862639	5.094326	0.000000	-10.000000	-0.391667	24.300001	1001.833313	1023.000000	1023.000000	2046.000000
31.100000	0.055625	32.874195	10.190122	10.386960	7.041167	5.255946	0.000000	-10.000000	-0.350000	23.483334	1010.000000	1023.000000	1023.000000	2046.000000
31.120001	0.056556	33.424549	10.117075	10.766022	7.294372	5.247080	0.000000	-10.000000	-0.341667	22.566668	1018.000000	1023.000000	1023.000000	2046.000000
31.139999	0.058071	34.319870	10.286562	11.005803	7.508343	5.519162	0.000000	-10.000000	-0.341667	22.150000	1025.666626	1023.000000	1023.000000	2046.000000
31.160000	0.058920	34.821491	10.610445	10.972495	7.422458	5.816092	0.000000	-10.000000	-0.366667	22.133333	1033.166626	1023.000000	1023.000000	2046.000000
31.180000	0.059783	35.331738	10.842557	11.100298	7.483822	5.905058	0.000000	-10.000000	-0.366667	22.150000	1040.500000	1023.000000	1023.000000	2046.000000
31.200001	0.060681	35.862289	10.797494	11.379730	7.791443	5.893623	0.000000	-10.000000	-0.391667	22.533335	1048.000000	1023.000000	1023.000000	2046.000000
31.219999	0.061713	36.472511	10.882019	11.604156	8.016616	5.969718	0.000000	-10.000000	-0.375000	22.750000	1055.500000	1023.000000	1023.000000	2046.000000
31.240000	0.062728	37.072521	11.065423	11.537118	8.188527	6.281454	0.000000	-10.000000	-0.375000	22.916668	1063.166626	1023.000000	1023.000000	2046.000000
31.260000	0.063364	37.447979	11.366854	11.459967	8.135777	6.485383	0.000000	-10.000000	-0.350000	22.816668	1070.666626	1023.000000	1023.000000	2046.000000
31.280001	0.064188	37.934925	11.493327	11.608133	8.346575	6.486890	0.000000	-10.000000	-0.350000	22.766666	1078.333374	1023.000000	1023.000000	2046.000000
31.299999	0.065066	38.453842	11.525867	11.870786	8.565138	6.492051	0.000000	-10.000000	-0.350000	22.900000	1085.833374	1023.000000	1023.000000	2046.000000
31.320000	0.066383	39.232311	11.623625	11.941838	8.854962	6.811886	0.000000	-10.000000	-0.350000	22.866667	1093.500000	1023.000000	1023.000000	2046.000000
31.340000	0.067127	39.671818	11.891155	11.874756	8.817019	7.088890	0.000000	-10.000000	-0.350000	22.900000	1101.166626	1023.000000	1023.000000	2046.000000
31.360001	0.068006	40.191727	12.122154	11.961802	8.902785	7.204985	0.000000	-10.000000	-0.350000	22.816668	1108.666626	1023.000000	1023.000000	2046.000000
31.379999	0.068749	40.630474	12.099236	12.314233	9.142079	7.074927	0.000000	-10.000000	-0.350000	22.666668	1116.333374	1023.000000	1023.000000	2046.000000
31.400000	0.069764	41.230797	12.171000	12.471400	9.312464	7.275932	0.000000	-10.000000	-0.366667	22.450001	1123.833374	1023.000000	1023.000000	2046.000000
31.420000	0.070339	41.570347	12.344713	12.414169	9.290389	7.521075	0.000000	-10.000000	-0.358333	22.083334	1131.500000	1023.000000	1023.000000	2046.000000
31.440001	0.070608	41.729561	12.565610	12.383301	9.185241	7.595409	0.000000	-10.000000	-0.358333	21.950001	1139.000000	1023.000000	1023.000000	2046.000000
31.459999	0.071200	42.079376	12.623192	12.537060	9.421574	7.497552	0.000000	-10.000000	-0.325000	21.600000	1146.333374	1023.000000	1023.000000	2046.000000
31.480000	0.071708	42.379265	12.716720	12.747633	9.519724	7.395189	0.000000	-10.000000	-0.308333	21.233334	1153.666626	1023.000000	1023.000000	2046.000000
31.500000	0.072593	42.902527	12.924047	12.708121	9.617530	7.652829	0.000000	-10.000000	-0.266667	20.400002	1160.833374	1023.000000	1023.000000	2046.000000
31.520000	0.072516	42.857220	13.091918	12.669575	9.454449	7.641279	0.000000	-10.000000	-0.241667	19.366667	1167.833374	1023.000000	1023.000000	2046.000000
31.540001	0.071933	42.512390	13.023351	12.675611	9.382970	7.430458	0.000000	-10.000000	-0.216667	18.183334	1174.333374	1023.000000	1023.000000	2046.000000
31.559999	0.070471	41.648396	12.730354	12.699092	9.221534	6.997415	0.000000	-10.000000	-0.191667	17.150000	1180.500000	1023.000000	1023.000000	2046.000000
31.580000	0.069612	41.140480	12.544044	12.787369	9.050589	6.758476	0.000000	-10.000000	-0.183333	16.150000	1186.500000	1023.000000	1023.000000	2046.000000
31.600000	0.069561	41.110390	12.478952	12.728390	8.985349	6.917699	0.000000	-10.000000	-0.183333	15.566667	1192.166626	1023.000000	1023.000000	2046.000000
31.620001	0.069527	41.090466	12.555696	12.689985	8.814370	7.030412	0.000000	-10.000000	-0.175000	15.050000	1197.500000	1023.000000	1023.000000	2046.000000
31.639999	0.069782	41.241062	12.640399	12.763043	8.772241	7.065380	0.000000	-10.000000	-0.158333	14.700000	1202.500000	1023.000000	1023.000000	2046.000000
31.660000	0.070126	41.444439	12.585481	13.006670	8.894269	6.958019	0.000000	-10.000000	-0.125000	13.700000	1207.500000	1023.000000	1023.000000	2046.000000
31.680000	0.070304	41.549534	12.551990	13.304488	8.890947	6.802109	0.000000	-10.000000	-0.100000	12.083333	1212.333374	1023.000000	1023.000000	2046.000000
31.700001	0.070832	41.861488	12.598266	13.296907	8.942164	7.024153	0.000000	-10.000000	-0.050000	9.766666	1216.666626	1023.000000	1023.000000	2046.000000
31.719999	0.071166	42.059376	12.712960	13.195841	8.855224	7.295351	0.000000	-10.000000	-0.016667	6.933333	1220.333374	1023.000000	1023.000000	2046.000000
31.740000	0.071562	42.293289	12.864175	13.199643	8.809280	7.420190	0.000000	-10.000000	0.008333	3.350000	1223.166626	1023.000000	1023.000000	2046.000000
31.760000	0.072344	42.755108	12.853852	13.358035	9.061110	7.482109	0.000000	-10.000000	0.008333	0.633333	1225.000000	1023.000000	1023.000000	2046.000000
31.780001	0.072486	42.839012	12.732536	13.580182	9.189197	7.337099	0.000000	-10.000000	0.008333	-0.883333	1225.833374	1023.000000	1023.000000	2046.000000
31.799999	0.072744	42.991924	12.768695	13.619817	9.204503	7.398909	0.000000	-10.000000	-0.008333	-1.016667	1226.000000	1023.000000	1023.000000	2046.000000
31.820000	0.073003	43.144981	12.894146	13.490875	9.150060	7.609901	0.000000	-10.000000	-0.008333	-1.183333	1226.000000	1023.000000	1023.000000	2046.000000
31.840000	0.073025	43.157921	13.006504	13.338356	9.107064	7.705997	0.000000	-10.000000	-0.008333	-1.650000	1226.000000	1023.000000	1023.000000	2046.000000
31.860001	0.073222	43.274063	12.994967	13.265692	9.263711	7.749693	0.000000	-10.000000	0.008333	-2.216667	1226.000000	1023.000000	1023.000000	2046.000000
31.879999	0.073329	43.337231	12.966555	13.286960	9.401605	7.682113	0.000000	-10.000000	0.016667	-3.266667	1226.000000	1023.000000	1023.000000	2046.000000
31.900000	0.073272	43.303761	12.874265	13.319028	9.511919	7.598551	0.000000	-10.000000	0.033333	-4.716667	1226.000000	1023.000000	1023.000000	2046.000000
31.920000	0.073269	43.301762	12.869857	13.362327	9.528210	7.541368	0.000000	-10.000000	0.041667	-6.433333	1226.000000	1023.000000	1023.000000	2046.000000
31.940001	0.073567	43.478268	12.941790	13.245091	9.535389	7.755998	0.000000	-10.000000	0.050000	-8.116667	1226.000000	1023.000000	1023.000000	2046.000000
31.959999	0.073506	43.441883	13.058461	13.091111	9.392327	7.899981	0.000000	-10.000000	0.050000	-9.566667	1226.000000	1023.000000	1023.000000	2046.000000
31.980000	0.073569	43.479195	13.057438	13.006557	9.454015	7.961185	0.000000	-10.000000	0.058333	-10.833334	1226.000000	1023.000000	1023.000000	2046.000000
32.000000	0.073462	43.415752	12.925399	13.092002	9.581579	7.816773	0.000000	-10.000000	0.075000	-11.933333	1222.500000	1023.000000	1023.000000	2046.000000
32.020000	0.072953	43.115120	12.784040	13.197748	9.541850	7.591482	0.000000	-10.000000	0.091667	-12.916667	1214.500000	1023.000000	1023.000000	2046.000000
32.040001	0.072469	42.829140	12.679655	13.112051	9.455914	7.581522	0.000000	-10.000000	0.125000	-13.883334	1205.000000	1023.000000	1023.000000	2046.000000
32.060001	0.071921	42.505466	12.705814	12.811878	9.267748	7.720026	0.000000	-10.000000	0.150000	-14.750000	1197.333374	1023.000000	1023.000000	2046.000000
32.080002	0.071437	42.219101	12.782314	12.506430	9.159017	7.771341	0.000000	-10.000000	0.183333	-15.850000	1192.500000	1023.000000	1023.000000	2046.000000
32.099998	0.071139	42.042980	12.679332	12.385296	9.313070	7.665285	0.000000	-10.000000	0.200000	-17.016666	1187.166626	1023.000000	1023.000000	2046.000000
32.119999	0.070371	41.589344	12.458955	12.465885	9.342883	7.321620	0.000000	-10.000000	0.225000	-18.333334	1181.500000	1023.000000	1023.000000	2046.000000
32.139999	0.069184	40.887817	12.320956	12.363683	9.131869	7.071309	0.000000	-10.000000	0.241667	-19.416666	1175.333374	1023.000000	1023.000000	2046.000000
32.160000	0.067332	39.792965	12.212957	12.009069	8.658067	6.912869	0.000000	-10.000000	0.283333	-20.200001	1168.833374	1023.000000	1023.000000	2046.000000
32.180000	0.065301	38.592789	11.965655	11.563248	8.263652	6.800233	0.000000	-10.000000	0.308333	-20.866667	1162.000000	1023.000000	1023.000000	2046.000000
32.200001	0.063685	37.637897	11.434632	11.479441	8.306508	6.417315	0.000000	-10.000000	0.341667	-21.250000	1155.000000	1023.000000	1023.000000	2046.000000
32.220001	0.062410	36.884178	11.108333	11.470217	8.182459	6.123171	0.000000	-10.000000	0.341667	-21.616667	1148.000000	1023.000000	1023.000000	2046.000000
32.240002	0.061657	36.439445	11.070452	11.256220	7.904324	6.208450	0.000000	-10.000000	0.366667	-21.850000	1140.833374	1023.000000	1023.000000	2046.000000
32.259998	0.060723	35.887508	11.111201	11.057734	7.493591	6.224981	0.000000	-10.000000	0.375000	-22.266666	1133.500000	1023.000000	1023.000000	2046.000000
32.279999	0.060455	35.728706	11.002188	10.965755	7.520418	6.240345	0.000000	-10.000000	0.383333	-22.733334	1126.000000	1023.000000	1023.000000	2046.000000
32.299999	0.059916	35.410145	10.748328	11.057206	7.592247	6.012362	0.000000	-10.000000	0.391667	-23.400000	1118.500000	1023.000000	1023.000000	2046.000000
32.320000	0.059613	35.231480	10.530312	11.116450	7.688124	5.896595	0.000000	-10.000000	0.416667	-24.049999	1110.833374	1023.000000	1023.000000	2046.000000
32.340000	0.059486	35.156418	10.610252	10.966152	7.490726	6.089288	0.000000	-10.000000	0.441667	-24.716667	1102.666626	1023.000000	1023.000000	2046.000000
32.360001	0.059567	35.203835	10.895509	10.892685	7.174283	6.241356	0.000000	-10.000000	0.450000	-25.116667	1094.333374	1023.000000	1023.000000	2046.000000
32.380001	0.059771	35.324680	10.799336	10.929583	7.337520	6.258242	0.000000	-10.000000	0.450000	-25.133333	1085.833374	1023.000000	1023.000000	2046.000000
32.400002	0.059675	35.267769	10.510236	11.183739	7.537478	6.036316	0.000000	-10.000000	0.433333	-24.800001	1077.500000	1023.000000	1023.000000	2046.000000
32.419998	0.059684	35.273525	10.427220	11.204964	7.590486	6.050855	0.000000	-10.000000	0.400000	-24.083334	1069.166626	1023.000000	1023.000000	2046.000000
32.439999	0.059330	35.064144	10.607440	11.046241	7.275983	6.134480	0.000000	-10.000000	0.366667	-23.483334	1061.000000	1023.000000	1023.000000	2046.000000
32.459999	0.059194	34.983364	10.814470	10.906179	7.024890	6.237824	0.000000	-10.000000	0.350000	-23.133333	1053.333374	1023.000000	1023.000000	2046.000000
32.480000	0.059043	34.894283	10.569006	10.933148	7.275391	6.116737	0.000000	-10.000000	0.366667	-23.166668	1045.666626	1023.000000	1023.000000	2046.000000
32.500000	0.058698	34.690475	10.277938	11.045826	7.494410	5.872303	0.000000	-10.000000	0.383333	-23.400002	1038.000000	1023.000000	1023.000000	2046.000000
32.520000	0.058780	34.738930	10.326343	10.867377	7.476903	6.068308	0.000000	-10.000000	0.400000	-23.616667	1030.000000	1023.000000	1023.000000	2046.000000
32.540001	0.058306	34.458675	10.583652	10.668747	7.045802	6.160473	0.000000	-10.000000	0.416667	-24.083334	1022.000000	1023.000000	1023.000000	2046.000000
32.560001	0.058428	34.530903	10.532972	10.670254	7.149215	6.178461	0.000000	-10.000000	0.433333	-24.250000	1014.000000	1023.000000	1023.000000	2046.000000
32.580002	0.058060	34.313168	10.215177	10.794531	7.359586	5.943876	0.000000	-10.000000	0.433333	-24.300001	1006.000000	1023.000000	1023.000000	2046.000000
32.599998	0.057836	34.181225	10.040462	10.815104	7.458443	5.867218	0.000000	-10.000000	0.400000	-23.766666	998.000000	1023.000000	1023.000000	2046.000000
32.619999	0.057632	34.060555	10.144134	10.641700	7.272779	6.001940	0.000000	-10.000000	0.366667	-23.050001	990.000000	1023.000000	1023.000000	2046.000000
32.639999	0.057022	33.699902	10.364135	10.490515	6.853232	5.992022	0.000000	-10.000000	0.333333	-22.166668	982.333313	1023.000000	1023.000000	2046.000000
32.660000	0.056581	33.439407	10.247950	10.483565	6.830879	5.877014	0.000000	-10.000000	0.316667	-21.316668	975.000000	1023.000000	1023.000000	2046.000000
32.680000	0.055745	32.945137	9.820325	10.500435	7.042896	5.581481	0.000000	-10.000000	0.316667	-20.816668	968.000000	1023.000000	1023.000000	2046.000000
32.700001	0.054995	32.502224	9.568079	10.148602	7.203025	5.582520	0.000000	-10.000000	0.333333	-20.983334	961.000000	1023.000000	1023.000000	2046.000000
32.720001	0.054206	32.035553	9.649832	9.680984	7.018983	5.685756	0.000000	-10.000000	0.350000	-21.616667	954.000000	1023.000000	1023.000000	2046.000000
32.740002	0.053126	31.397369	9.857651	9.420532	6.543387	5.575799	0.000000	-10.000000	0.350000	-22.300001	946.666687	1023.000000	1023.000000	2046.000000
32.759998	0.051988	30.724985	9.565675	9.415193	6.555757	5.188362	0.000000	-10.000000	0.350000	-22.633333	939.333313	1023.000000	1023.000000	2046.000000
32.779999	0.050972	30.124306	9.164929	9.346519	6.678091	4.934767	0.000000	-10.000000	0.341667	-22.533333	931.666687	1023.000000	1023.000000	2046.000000
32.799999	0.050112	29.616095	9.014927	9.019021	6.561205	5.020942	0.000000	-10.000000	0.333333	-22.200001	924.166687	1023.000000	1023.000000	2046.000000
32.820000	0.048344	28.571053	9.057230	8.657616	5.922039	4.934169	0.000000	-10.000000	0.333333	-21.799999	916.666687	1023.000000	1023.000000	2046.000000
32.840000	0.046746	27.626738	8.691319	8.573538	5.822273	4.539606	0.000000	-10.000000	0.341667	-21.750000	909.333313	1023.000000	1023.000000	2046.000000
32.860001	0.045385	26.822279	8.209713	8.544233	5.862956	4.205377	0.000000	-10.000000	0.333333	-21.816668	902.166687	1023.000000	1023.000000	2046.000000
32.880001	0.044777	26.463335	7.966083	8.275842	5.900691	4.320720	0.000000	-10.000000	0.333333	-21.750000	894.833313	1023.000000	1023.000000	2046.000000
32.900002	0.044290	26.175503	8.107776	8.069377	5.549250	4.449101	0.000000	-10.000000	0.333333	-21.716667	887.666687	1023.000000	1023.000000	2046.000000
32.919998	0.043756	25.859848	8.205170	8.069905	5.278208	4.306565	0.000000	-10.000000	0.341667	-21.800001	880.333313	1023.000000	1023.000000	2046.000000
32.939999	0.043357	25.624130	7.903313	8.310797	5.384466	4.025554	0.000000	-10.000000	0.341667	-21.866667	873.166687	1023.000000	1023.000000	2046.000000
32.959999	0.044036	26.025173	7.823971	8.229803	5.609261	4.362138	0.000000	-10.000000	0.341667	-21.816668	865.833313	1023.000000	1023.000000	2046.000000
32.980000	0.044253	26.153379	8.227458	8.166977	5.226445	4.532498	0.000000	-10.000000	0.333333	-21.600000	858.500000	1023.000000	1023.000000	2046.000000
33.000000	0.044012	26.010920	8.144893	8.436759	5.196230	4.233037	0.000000	-10.000000	0.316667	-21.133333	851.166687	1023.000000	1023.000000	2046.000000
33.020000	0.044036	26.025433	7.905581	8.567240	5.373118	4.179494	0.000000	-10.000000	0.283333	-20.216667	844.166687	1023.000000	1023.000000	2046.000000
33.040001	0.044250	26.151506	8.009460	8.323526	5.292625	4.525894	0.000000	-10.000000	0.250000	-19.216667	837.500000	1023.000000	1023.000000	2046.000000
33.060001	0.044039	26.027321	8.157703	8.301841	5.093479	4.474299	0.000000	-10.000000	0.216667	-18.516666	831.000000	1023.000000	1023.000000	2046.000000
33.080002	0.043385	25.640627	7.924657	8.546633	5.114840	4.054499	0.000000	-10.000000	0.200000	-18.299999	824.666687	1023.000000	1023.000000	2046.000000
33.099998	0.043680	25.815012	7.838296	8.463515	5.259549	4.253650	0.000000	-10.000000	0.200000	-18.216667	818.500000	1023.000000	1023.000000	2046.000000
33.119999	0.043790	25.879927	7.988133	8.205821	5.142337	4.543636	0.000000	-10.000000	0.200000	-18.066668	812.500000	1023.000000	1023.000000	2046.000000
33.139999	0.043334	25.610193	7.902385	8.357208	5.128509	4.222092	0.000000	-10.000000	0.200000	-17.883333	806.500000	1023.000000	1023.000000	2046.000000
33.160000	0.042997	25.411421	7.785691	8.459208	5.120110	4.046412	0.000000	-10.000000	0.200000	-17.683334	800.500000	1023.000000	1023.000000	2046.000000
33.180000	0.043346	25.617220	7.834716	8.123480	5.171409	4.487615	0.000000	-10.000000	0.200000	-17.550001	794.500000	1023.000000	1023.000000	2046.000000
33.200001	0.043264	25.568872	7.904757	8.063583	5.103749	4.496784	0.000000	-10.000000	0.200000	-17.466667	788.833313	1023.000000	1023.000000	2046.000000
33.220001	0.042417	25.068617	7.702510	8.398270	5.043727	3.924110	0.000000	-10.000000	0.200000	-17.366667	783.166687	1023.000000	1023.000000	2046.000000
33.240002	0.042397	25.056728	7.612301	8.186337	5.094436	4.163654	0.000000	-10.000000	0.200000	-17.433334	777.500000	1023.000000	1023.000000	2046.000000
33.259998	0.042331	25.017796	7.766172	7.982538	4.888714	4.380372	0.000000	-10.000000	0.200000	-17.433334	771.500000	1023.000000	1023.000000	2046.000000
33.279999	0.042080	24.869291	7.640560	7.994729	5.001648	4.232354	0.000000	-10.000000	0.200000	-17.350000	765.500000	1023.000000	1023.000000	2046.000000
33.299999	0.041027	24.246775	7.456526	8.198308	4.785361	3.806580	0.000000	-10.000000	0.200000	-17.100000	759.666687	1023.000000	1023.000000	2046.000000
33.320000	0.040799	24.112085	7.304792	7.927181	4.908789	3.971322	0.000000	-10.000000	0.200000	-16.733334	754.000000	1023.000000	1023.000000	2046.000000
33.340000	0.040226	23.773434	7.342761	7.442482	4.805329	4.182863	0.000000	-10.000000	0.208333	-16.800001	748.500000	1023.000000	1023.000000	2046.000000
33.360001	0.039419	23.296680	7.263829	7.128546	4.851681	4.052624	0.000000	-10.000000	0.208333	-17.133333	743.000000	1023.000000	1023.000000	2046.000000
33.380001	0.037952	22.429632	7.061462	7.185694	4.677471	3.505005	0.000000	-10.000000	0.216667	-17.483334	737.333313	1023.000000	1023.000000	2046.000000
33.400002	0.037296	22.041866	6.962612	6.973738	4.631005	3.474511	0.000000	-10.000000	0.208333	-17.666666	731.500000	1023.000000	1023.000000	2046.000000
33.419998	0.036434	21.532618	6.931717	6.666049	4.411272	3.523580	0.000000	-10.000000	0.208333	-17.333334	725.500000	1023.000000	1023.000000	2046.000000
33.439999	0.035436	20.942684	6.762639	6.384795	4.302214	3.493036	0.000000	-10.000000	0.183333	-16.650000	719.666687	1023.000000	1023.000000	2046.000000
33.459999	0.033701	19.917227	6.369153	6.340878	4.181169	3.026028	0.000000	-10.000000	0.166667	-15.483334	714.166687	1023.000000	1023.000000	2046.000000
33.480000	0.032062	18.948450	6.074268	6.287290	3.945857	2.641035	0.000000	-10.000000	0.150000	-14.716666	709.000000	1023.000000	1023.000000	2046.000000
33.500000	0.031187	18.431246	5.984661	5.926437	3.736806	2.783342	0.000000	-10.000000	0.158333	-14.233334	704.000000	1023.000000	1023.000000	2046.000000
33.520000	0.030665	18.122972	5.902572	5.712694	3.595086	2.912620	0.000000	-10.000000	0.158333	-14.166667	699.166687	1023.000000	1023.000000	2046.000000
33.540001	0.030101	17.789875	5.685450	5.822107	3.627576	2.654743	0.000000	-10.000000	0.158333	-13.950000	694.500000	1023.000000	1023.000000	2046.000000
33.560001	0.029742	17.577621	5.603471	5.994365	3.536776	2.443009	0.000000	-10.000000	0.150000	-13.883333	689.833313	1023.000000	1023.000000	2046.000000
33.580002	0.030073	17.772884	5.699260	5.931508	3.478055	2.664062	0.000000	-10.000000	0.150000	-13.583334	685.166687	1023.000000	1023.000000	2046.000000
33.599998	0.030557	18.059458	5.874631	5.927572	3.332835	2.924421	0.000000	-10.000000	0.125000	-13.133333	680.500000	1023.000000	1023.000000	2046.000000
33.619999	0.031173	18.423212	5.884926	6.105041	3.484387	2.948859	0.000000	-10.000000	0.100000	-12.383333	676.166687	1023.000000	1023.000000	2046.000000
33.639999	0.031127	18.395939	5.748073	6.387282	3.554770	2.705814	0.000000	-10.000000	0.066667	-11.350000	672.000000	1023.000000	1023.000000	2046.000000
33.660000	0.031453	18.588511	5.775957	6.471539	3.550980	2.790035	0.000000	-10.000000	0.041667	-10.283334	668.333313	1023.000000	1023.000000	2046.000000
33.680000	0.031629	18.692635	5.979981	6.406885	3.320671	2.985098	0.000000	-10.000000	0.033333	-9.233334	664.833313	1023.000000	1023.000000	2046.000000
33.700001	0.032078	18.958275	5.994323	6.308057	3.427891	3.228005	0.000000	-10.000000	0.033333	-8.783334	661.666687	1023.000000	1023.000000	2046.000000
33.720001	0.032013	18.919630	5.863279	6.454955	3.557040	3.044354	0.000000	-10.000000	0.050000	-8.716667	658.666687	1023.000000	1023.000000	2046.000000
33.740002	0.031991	18.906805	5.704731	6.581621	3.713828	2.906627	0.000000	-10.000000	0.050000	-9.066667	655.833313	1023.000000	1023.000000	2046.000000
33.759998	0.032120	18.983038	5.865898	6.536952	3.596487	2.983700	0.000000	-10.000000	0.050000	-9.383333	652.833313	1023.000000	1023.000000	2046.000000
33.779999	0.032113	18.978592	6.075085	6.448808	3.382614	3.072085	0.000000	-10.000000	0.050000	-9.583334	649.666687	1023.000000	1023.000000	2046.000000
33.799999	0.032339	19.112097	6.037689	6.307216	3.492028	3.275164	0.000000	-10.000000	0.050000	-9.816668	646.333313	1023.000000	1023.000000	2046.000000
33.820000	0.032095	18.967960	5.848680	6.381618	3.629882	3.107780	0.000000	-10.000000	0.050000	-9.966667	643.166687	1023.000000	1023.000000	2046.000000
33.840000	0.031937	18.874834	5.710298	6.478912	3.722208	2.963415	0.000000	-10.000000	0.050000	-10.250000	639.833313	1023.000000	1023.000000	2046.000000
33.860001	0.032118	18.981722	5.809187	6.361654	3.702348	3.108532	0.000000	-10.000000	0.050000	-10.516666	636.500000	1023.000000	1023.000000	2046.000000
33.880001	0.032019	18.923018	6.059880	6.296798	3.402962	3.163378	0.000000	-10.000000	0.058333	-11.016666	632.833313	1023.000000	1023.000000	2046.000000
33.900002	0.032051	18.942390	5.908141	6.237847	3.593681	3.202721	0.000000	-10.000000	0.075000	-11.633333	629.000000	1023.000000	1023.000000	2046.000000
33.919998	0.031316	18.507778	5.706080	6.268863	3.542908	2.989927	0.000000	-10.000000	0.091667	-12.200001	625.000000	1023.000000	1023.000000	2046.000000
33.939999	0.031460	18.593033	5.634765	6.328668	3.674605	2.954996	0.000000	-10.000000	0.100000	-12.700001	621.000000	1023.000000	1023.000000	2046.000000
33.959999	0.031134	18.400080	5.683665	6.210463	3.525531	2.980422	0.000000	-10.000000	0.100000	-13.150001	615.333313	1023.000000	1023.000000	2046.000000
33.980000	0.030550	18.055202	5.741217	6.019643	3.277318	3.017025	0.000000	-10.000000	0.100000	-13.500000	611.000000	1023.000000	1023.000000	2046.000000
34.000000	0.029901	17.671713	5.503810	5.776725	3.403957	2.987221	0.000000	-10.000000	0.108333	-13.950000	606.666687	1023.000000	1023.000000	2046.000000
34.020000	0.028968	17.119930	5.288382	5.552502	3.479574	2.799473	0.000000	-10.000000	0.141667	-14.466666	603.666687	1023.000000	1023.000000	2046.000000
34.040001	0.028280	16.713530	5.196541	5.303870	3.515550	2.697570	0.000000	-10.000000	0.175000	-15.266666	598.833313	1023.000000	1023.000000	2046.000000
34.060001	0.027320	16.146395	5.267385	5.020520	3.253112	2.605376	0.000000	-10.000000	0.200000	-16.050001	593.666687	1023.000000	1023.000000	2046.000000
34.080002	0.026247	15.511980	5.270503	4.804527	2.989444	2.447507	0.000000	-10.000000	0.200000	-16.666668	588.166687	1023.000000	1023.000000	2046.000000
34.099998	0.024871	14.698697	4.939449	4.658275	2.943811	2.157162	0.000000	-10.000000	0.200000	-16.800001	582.666687	1023.000000	1023.000000	2046.000000
34.119999	0.023104	13.654703	4.482716	4.549681	2.841784	1.780522	0.000000	-10.000000	0.200000	-16.566668	577.000000	1023.000000	1023.000000	2046.000000
34.139999	0.021697	12.823090	4.227273	4.194886	2.682802	1.718128	0.000000	-10.000000	0.200000	-16.183334	571.500000	1023.000000	1023.000000	2046.000000
34.160000	0.020352	12.028004	4.149513	3.944725	2.318626	1.615141	0.000000	-10.000000	0.191667	-16.083334	566.000000	1023.000000	1023.000000	2046.000000
34.180000	0.019396	11.463236	3.963430	3.768221	2.204942	1.526643	0.000000	-10.000000	0.191667	-16.150002	560.666687	1023.000000	1023.000000	2046.000000
34.200001	0.018429	10.891355	3.684050	3.775852	2.128220	1.303233	0.000000	-10.000000	0.191667	-16.316668	555.333313	1023.000000	1023.000000	2046.000000
34.220001	0.018404	10.876603	3.652463	3.792937	2.116134	1.315068	0.000000	-10.000000	0.200000	-16.500000	550.000000	1023.000000	1023.000000	2046.000000
34.240002	0.018252	10.787115	3.752081	3.670607	1.948062	1.416365	0.000000	-10.000000	0.200000	-16.783333	544.333313	1023.000000	1023.000000	2046.000000
34.259998	0.018213	10.764084	3.694257	3.712456	1.922499	1.434871	0.000000	-10.000000	0.208333	-16.983334	538.833313	1023.000000	1023.000000	2046.000000
34.279999	0.018058	10.672526	3.581441	3.983745	1.884469	1.222872	0.000000	-10.000000	0.208333	-17.383333	533.166687	1023.000000	1023.000000	2046.000000
34.299999	0.018645	11.019208	3.653582	4.022544	1.905208	1.437874	0.000000	-10.000000	0.208333	-17.600000	527.500000	1023.000000	1023.000000	2046.000000
34.320000	0.018499	10.933129	3.717321	4.055802	1.748419	1.411587	0.000000	-10.000000	0.216667	-18.016668	521.500000	1023.000000	1023.000000	2046.000000
34.340000	0.018525	10.948002	3.771970	4.018467	1.665747	1.491819	0.000000	-10.000000	0.233333	-18.550001	515.500000	1023.000000	1023.000000	2046.000000
34.360001	0.018118	10.708010	3.568697	4.214264	1.716303	1.208746	0.000000	-10.000000	0.250000	-19.183334	509.333344	1023.000000	1023.000000	2046.000000
34.380001	0.018160	10.732840	3.555741	4.167017	1.702350	1.307733	0.000000	-10.000000	0.250000	-19.583334	503.000000	1023.000000	1023.000000	2046.000000
34.400002	0.018047	10.666051	3.611101	4.048081	1.627860	1.379009	0.000000	-10.000000	0.266667	-19.683334	496.333344	1023.000000	1023.000000	2046.000000
34.419998	0.017608	10.406214	3.561916	3.963376	1.581972	1.298950	0.000000	-10.000000	0.283333	-19.750000	489.833344	1023.000000	1023.000000	2046.000000
34.439999	0.016941	10.012241	3.402297	4.041632	1.532305	1.036007	0.000000	-10.000000	0.291667	-20.066668	483.166656	1023.000000	1023.000000	2046.000000
34.459999	0.016861	9.964932	3.355906	3.933332	1.566940	1.108755	0.000000	-10.000000	0.308333	-20.416666	476.500000	1023.000000	1023.000000	2046.000000
34.480000	0.016424	9.706575	3.377360	3.771551	1.440740	1.116924	0.000000	-10.000000	0.316667	-20.783333	469.500000	1023.000000	1023.000000	2046.000000
34.500000	0.015961	9.432889	3.365164	3.616571	1.334247	1.116907	0.000000	-10.000000	0.341667	-21.233334	462.500000	1023.000000	1023.000000	2046.000000
34.520000	0.015541	9.184864	3.180530	3.627451	1.415279	0.961604	0.000000	-10.000000	0.341667	-21.366667	455.500000	1023.000000	1023.000000	2046.000000
34.540001	0.014844	8.772891	3.040004	3.671415	1.328787	0.732685	0.000000	-10.000000	0.341667	-21.583334	448.500000	1023.000000	1023.000000	2046.000000
34.560001	0.014641	8.652634	2.978614	3.431277	1.348418	0.894325	0.000000	-10.000000	0.341667	-21.433334	441.333344	1023.000000	1023.000000	2046.000000
34.580002	0.014138	8.355321	2.945833	3.278824	1.231562	0.899102	0.000000	-10.000000	0.341667	-21.533333	434.166656	1023.000000	1023.000000	2046.000000
34.599998	0.013690	8.090714	2.895172	3.189670	1.176063	0.829808	0.000000	-10.000000	0.350000	-21.616667	427.000000	1023.000000	1023.000000	2046.000000
34.619999	0.013276	7.846331	2.714279	3.233190	1.226554	0.672308	0.000000	-10.000000	0.350000	-21.816668	419.833344	1023.000000	1023.000000	2046.000000
34.639999	0.012870	7.606409	2.672001	3.177410	1.135981	0.621017	0.000000	-10.000000	0.350000	-22.100000	412.500000	1023.000000	1023.000000	2046.000000
34.660000	0.012377	7.314901	2.683879	2.988424	0.985265	0.657333	0.000000	-10.000000	0.350000	-22.183334	405.000000	1023.000000	1023.000000	2046.000000
34.680000	0.011923	7.046523	2.660395	2.848716	0.877181	0.660230	0.000000	-10.000000	0.350000	-22.183334	397.500000	1023.000000	1023.000000	2046.000000
34.700001	0.010967	6.481213	2.317700	2.779617	0.904990	0.478907	0.000000	-10.000000	0.350000	-22.100000	390.166656	1023.000000	1023.000000	2046.000000
34.720001	0.009958	5.885037	2.036358	2.659701	0.877437	0.311541	0.000000	-10.000000	0.358333	-22.150002	382.833344	1023.000000	1023.000000	2046.000000
34.740002	0.009022	5.331776	1.940041	2.235551	0.835344	0.320839	0.000000	-10.000000	0.366667	-22.633333	375.500000	1023.000000	1023.000000	2046.000000
34.759998	0.007957	4.702552	1.967884	1.774813	0.680447	0.279408	0.000000	-10.000000	0.383333	-23.033333	367.833344	1023.000000	1023.000000	2046.000000
34.779999	0.006717	3.969719	1.932726	1.405406	0.467608	0.163979	0.000000	-10.000000	0.375000	-23.583334	360.000000	1023.000000	1023.000000	2046.000000
34.799999	0.005382	3.180942	1.693952	1.254353	0.381610	-0.148972	0.000000	-10.000000	0.375000	-23.433334	352.000000	1023.000000	1023.000000	2046.000000
34.820000	0.003960	2.340230	1.394073	1.115867	0.268314	-0.438023	0.000000	-10.000000	0.358333	-23.266666	344.333344	1023.000000	1023.000000	2046.000000
34.840000	0.002635	1.557361	1.205906	0.759487	0.110143	-0.518175	0.000000	-10.000000	0.358333	-22.633333	336.666656	1023.000000	1023.000000	2046.000000
34.860001	0.000538	0.317697	1.047841	0.389495	-0.361854	-0.757785	0.000000	-10.000000	0.350000	-22.333334	329.333344	1023.000000	1023.000000	2046.000000
34.880001	-0.001093	-0.645979	0.633448	0.197124	-0.463462	-1.013089	0.000000	-10.000000	0.341667	-21.983334	321.833344	1023.000000	1023.000000	2046.000000
34.900002	-0.002324	-1.373744	0.271638	0.195459	-0.561099	-1.279741	0.000000	-10.000000	0.341667	-21.883333	314.500000	1023.000000	1023.000000	2046.000000
34.919998	-0.003021	-1.785420	0.216803	-0.076876	-0.730417	-1.194931	0.000000	-10.000000	0.333333	-21.566668	307.166656	1023.000000	1023.000000	2046.000000
34.939999	-0.003903	-2.306540	0.240594	-0.195809	-1.073825	-1.277502	0.000000	-10.000000	0.341667	-21.366667	299.833344	1023.000000	1023.000000	2046.000000
34.959999	-0.004201	-2.482681	0.108310	-0.261599	-1.077163	-1.252229	0.000000	-10.000000	0.341667	-21.183334	292.666656	1023.000000	1023.000000	2046.000000
34.980000	-0.004359	-2.575906	-0.135151	-0.095634	-0.975813	-1.369308	0.000000	-10.000000	0.333333	-21.066668	285.500000	1023.000000	1023.000000	2046.000000
35.000000	-0.004341	-2.565380	-0.152198	-0.117983	-1.066222	-1.228977	0.000000	-10.000000	0.316667	-20.850000	278.500000	1023.000000	1023.000000	2046.000000
35.020000	-0.004278	-2.528365	0.051924	-0.117480	-1.302621	-1.160187	0.000000	-10.000000	0.300000	-20.550001	271.500000	1023.000000	1023.000000	2046.000000
35.040001	-0.004440	-2.624251	-0.029107	-0.021812	-1.317225	-1.256107	0.000000	-10.000000	0.291667	-20.050001	264.666656	1023.000000	1023.000000	2046.000000
35.060001	-0.004443	-2.625957	-0.263537	0.176806	-1.254938	-1.284288	0.000000	-10.000000	0.266667	-19.433334	258.000000	1023.000000	1023.000000	2046.000000
35.080002	-0.004293	-2.537426	-0.317253	0.127533	-1.194691	-1.153014	0.000000	-10.000000	0.233333	-18.750000	251.666672	1023.000000	1023.000000	2046.000000
35.099998	-0.004683	-2.767692	-0.187785	-0.010518	-1.451776	-1.117613	0.000000	-10.000000	0.225000	-18.366667	245.500000	1023.000000	1023.000000	2046.000000
35.119999	-0.004865	-2.875280	-0.299568	-0.007869	-1.395267	-1.172576	0.000000	-10.000000	0.233333	-18.316668	239.500000	1023.000000	1023.000000	2046.000000
35.139999	-0.005084	-3.004353	-0.539607	0.135288	-1.305975	-1.294059	0.000000	-10.000000	0.250000	-18.266666	233.166672	1023.000000	1023.000000	2046.000000
35.160000	-0.005026	-2.970103	-0.508574	-0.017653	-1.302566	-1.141310	0.000000	-10.000000	0.241667	-18.316668	226.833328	1023.000000	1023.000000	2046.000000
35.180000	-0.005487	-3.242802	-0.339831	-0.262878	-1.561997	-1.078096	0.000000	-10.000000	0.225000	-18.033333	220.500000	1023.000000	1023.000000	2046.000000
35.200001	-0.005861	-3.463569	-0.557537	-0.171303	-1.447393	-1.287336	0.000000	-10.000000	0.216667	-17.900000	214.500000	1023.000000	1023.000000	2046.000000
35.220001	-0.006091	-3.599523	-0.696709	-0.135710	-1.420677	-1.346427	0.000000	-10.000000	0.208333	-17.583334	208.500000	1023.000000	1023.000000	2046.000000
35.240002	-0.006220	-3.676111	-0.670806	-0.309906	-1.460816	-1.234582	0.000000	-10.000000	0.208333	-17.366667	202.833328	1023.000000	1023.000000	2046.000000
35.259998	-0.006818	-4.029294	-0.642049	-0.532020	-1.642948	-1.212277	0.000000	-10.000000	0.191667	-17.216667	197.166672	1023.000000	1023.000000	2046.000000
35.279999	-0.007274	-4.298745	-0.740796	-0.602343	-1.623307	-1.332298	0.000000	-10.000000	0.183333	-17.100000	191.500000	1023.000000	1023.000000	2046.000000
35.299999	-0.007695	-4.547469	-0.991292	-0.562778	-1.543762	-1.449638	0.000000	-10.000000	0.183333	-17.016666	185.666672	1023.000000	1023.000000	2046.000000
35.320000	-0.007653	-4.522740	-1.058619	-0.651967	-1.505078	-1.307076	0.000000	-10.000000	0.191667	-16.833334	180.000000	1023.000000	1023.000000	2046.000000
35.340000	-0.007870	-4.651072	-0.945627	-0.845173	-1.660903	-1.199369	0.000000	-10.000000	0.200000	-16.716667	174.333328	1023.000000	1023.000000	2046.000000
35.360001	-0.008398	-4.963057	-0.939408	-1.010061	-1.778503	-1.235085	0.000000	-10.000000	0.200000	-16.566668	168.833328	1023.000000	1023.000000	2046.000000
35.380001	-0.008905	-5.262964	-1.153925	-0.880732	-1.716755	-1.511552	0.000000	-10.000000	0.191667	-16.316666	163.166672	1023.000000	1023.000000	2046.000000
35.400002	-0.009030	-5.336905	-1.299438	-0.815190	-1.674478	-1.547800	0.000000	-10.000000	0.175000	-16.016666	157.833328	1023.000000	1023.000000	2046.000000
35.419998	-0.009568	-5.654465	-1.438945	-1.089290	-1.699426	-1.426804	0.000000	-10.000000	0.158333	-15.700000	152.333328	1023.000000	1023.000000	2046.000000
35.439999	-0.010718	-6.334201	-1.470549	-1.473458	-1.967197	-1.422997	0.000000	-10.000000	0.150000	-15.416667	147.166672	1023.000000	1023.000000	2046.000000
35.459999	-0.011574	-6.840231	-1.654805	-1.724998	-1.866420	-1.594008	0.000000	-10.000000	0.166667	-15.300000	142.000000	1023.000000	1023.000000	2046.000000
35.480000	-0.012446	-7.355782	-1.800671	-1.959380	-1.797828	-1.797903	0.000000	-10.000000	0.183333	-15.416667	137.000000	1023.000000	1023.000000	2046.000000
35.500000	-0.013343	-7.885940	-1.878134	-2.242246	-1.848823	-1.916738	0.000000	-10.000000	0.191667	-15.616667	131.833328	1023.000000	1023.000000	2046.000000
35.520000	-0.014285	-8.442607	-1.946860	-2.678719	-1.967826	-1.849202	0.000000	-10.000000	0.183333	-15.633333	126.666664	1023.000000	1023.000000	2046.000000
35.540001	-0.015744	-9.304773	-1.950754	-2.974631	-2.306871	-2.072519	0.000000	-10.000000	0.166667	-15.333334	121.333336	1023.000000	1023.000000	2046.000000
35.560001	-0.017294	-10.220819	-2.225596	-3.179619	-2.404529	-2.411074	0.000000	-10.000000	0.141667	-14.833334	116.166664	1023.000000	1023.000000	2046.000000
35.580002	-0.019005	-11.231839	-2.646410	-3.258609	-2.521310	-2.805511	0.000000	-10.000000	0.133333	-14.100000	111.166664	1023.000000	1023.000000	2046.000000
35.599998	-0.020281	-11.986342	-2.890763	-3.407634	-2.751178	-2.936767	0.000000	-10.000000	0.125000	-13.283333	106.500000	1023.000000	1023.000000	2046.000000
35.619999	-0.021020	-12.423006	-3.029516	-3.660816	-2.865302	-2.867372	0.000000	-10.000000	0.125000	-12.583333	102.166664	1023.000000	1023.000000	2046.000000
35.639999	-0.021768	-12.864702	-3.067550	-3.836373	-3.095839	-2.864940	0.000000	-10.000000	0.100000	-12.133333	98.000000	1023.000000	1023.000000	2046.000000
35.660000	-0.022057	-13.035576	-3.203521	-3.820996	-3.054001	-2.957058	0.000000	-10.000000	0.091667	-11.850000	94.000000	1023.000000	1023.000000	2046.000000
35.680000	-0.022508	-13.302266	-3.381443	-3.642107	-3.092774	-3.185942	0.000000	-10.000000	0.091667	-11.666667	90.000000	1023.000000	1023.000000	2046.000000
35.700001	-0.022256	-13.153396	-3.354852	-3.607913	-3.148220	-3.042410	0.000000	-10.000000	0.083333	-11.533334	86.000000	1023.000000	1023.000000	2046.000000
35.720001	-0.022131	-13.079494	-3.341128	-3.707017	-3.242248	-2.789101	0.000000	-10.000000	0.066667	-11.366667	82.000000	1023.000000	1023.000000	2046.000000
35.740002	-0.021667	-12.805278	-3.213973	-3.555616	-3.280829	-2.754859	0.000000	-10.000000	0.050000	-11.000000	78.333336	1023.000000	1023.000000	2046.000000
35.759998	-0.021300	-12.588519	-3.267928	-3.293048	-3.177474	-2.850070	0.000000	-10.000000	0.050000	-10.200000	74.666664	1023.000000	1023.000000	2046.000000
35.779999	-0.021200	-12.529429	-3.306298	-3.011309	-3.237148	-2.974675	0.000000	-10.000000	0.041667	-9.250000	71.333336	1023.000000	1023.000000	2046.000000
35.799999	-0.020860	-12.328533	-3.302887	-3.080777	-3.201109	-2.743759	0.000000	-10.000000	0.033333	-7.850000	68.166664	1023.000000	1023.000000	2046.000000
35.820000	-0.020651	-12.204776	-3.130825	-3.138085	-3.345114	-2.590753	0.000000	-10.000000	0.016667	-6.633333	65.666664	1023.000000	1023.000000	2046.000000
35.840000	-0.020349	-12.026012	-3.135938	-3.141285	-3.215517	-2.533273	0.000000	-10.000000	0.008333	-5.466667	63.500000	1023.000000	1023.000000	2046.000000
35.860001	-0.020129	-11.896175	-3.221059	-3.021728	-3.042363	-2.611025	0.000000	-10.000000	0.000000	-4.933333	61.500000	1023.000000	1023.000000	2046.000000
35.880001	-0.020268	-11.978312	-3.299935	-2.858306	-3.037433	-2.782637	0.000000	-10.000000	0.000000	-4.750000	59.833332	1023.000000	1023.000000	2046.000000
35.900002	-0.019933	-11.780646	-3.182573	-2.948996	-3.044863	-2.604214	0.000000	-10.000000	0.000000	-4.800000	58.166668	1023.000000	1023.000000	2046.000000
35.919998	-0.019850	-11.731410	-3.075561	-3.086443	-3.122868	-2.446538	0.000000	-10.000000	-0.008333	-4.733334	56.666668	1023.000000	1023.000000	2046.000000
35.939999	-0.019650	-11.613282	-3.072990	-3.178170	-2.991373	-2.370750	0.000000	-10.000000	-0.008333	-4.300000	55.000000	1023.000000	1023.000000	2046.000000
35.959999	-0.019806	-11.705084	-3.206276	-3.040084	-2.879196	-2.579527	0.000000	-10.000000	-0.008333	-3.683333	53.666668	1023.000000	1023.000000	2046.000000
35.980000	-0.019876	-11.746522	-3.182456	-2.951102	-2.970365	-2.642599	0.000000	-10.000000	0.000000	-3.283333	52.500000	1023.000000	1023.000000	2046.000000
36.000000	-0.019663	-11.620871	-3.103734	-3.128569	-2.978728	-2.409840	0.000000	-10.000000	0.016667	-3.300000	51.333332	1023.000000	1023.000000	2046.000000
36.020000	-0.019647	-11.611308	-3.021045	-3.303820	-3.049725	-2.236718	0.000000	-10.000000	0.016667	-3.750000	50.166668	1023.000000	1023.000000	2046.000000
36.040001	-0.019590	-11.577825	-3.183621	-3.220751	-2.799619	-2.373834	0.000000	-10.000000	0.016667	-4.333333	48.833332	1023.000000	1023.000000	2046.000000
36.060001	-0.019835	-11.722404	-3.218930	-3.073999	-2.893507	-2.535967	0.000000	-10.000000	0.000000	-4.816667	47.333332	1023.000000	1023.000000	2046.000000
36.080002	-0.019447	-11.493320	-3.083107	-3.233319	-2.922523	-2.254372	0.000000	-10.000000	0.000000	-4.950000	45.833332	1023.000000	1023.000000	2046.000000
36.099998	-0.019736	-11.663776	-3.016380	-3.389982	-3.051043	-2.206372	0.000000	-10.000000	0.000000	-4.700000	44.166668	1023.000000	1023.000000	2046.000000
36.119999	-0.019571	-11.566628	-3.252902	-3.191005	-2.759107	-2.363614	0.000000	-10.000000	0.000000	-4.183333	42.666668	1023.000000	1023.000000	2046.000000
36.139999	-0.019844	-11.727579	-3.283462	-3.171110	-2.835274	-2.437733	0.000000	-10.000000	0.000000	-3.750000	41.166668	1023.000000	1023.000000	2046.000000
36.160000	-0.020537	-12.137339	-3.284293	-3.557819	-3.033763	-2.261463	0.000000	-10.000000	0.000000	-3.483333	39.833332	1023.000000	1023.000000	2046.000000
36.180000	-0.020815	-12.301720	-3.404198	-3.836546	-2.879472	-2.181503	0.000000	-10.000000	0.000000	-3.516667	38.666668	1023.000000	1023.000000	2046.000000
36.200001	-0.021483	-12.696409	-3.603349	-3.871268	-2.700904	-2.520889	0.000000	-10.000000	0.000000	-3.933333	37.500000	1023.000000	1023.000000	2046.000000
36.220001	-0.021999	-13.001369	-3.487140	-4.111985	-2.815007	-2.587236	0.000000	-10.000000	0.000000	-4.483334	36.166668	1023.000000	1023.000000	2046.000000
36.240002	-0.022676	-13.401270	-3.359107	-4.462063	-3.054405	-2.525694	0.000000	-10.000000	0.000000	-4.850000	34.666668	1023.000000	1023.000000	2046.000000
36.259998	-0.023407	-13.833750	-3.418394	-4.673512	-3.094512	-2.647332	0.000000	-10.000000	0.000000	-4.583333	33.000000	1023.000000	1023.000000	2046.000000
36.279999	-0.024963	-14.753178	-3.879048	-4.671592	-3.038844	-3.163693	0.000000	-10.000000	0.008333	-4.066667	31.500000	1023.000000	1023.000000	2046.000000
36.299999	-0.026258	-15.518651	-4.073602	-4.805756	-3.249368	-3.389927	0.000000	-10.000000	0.008333	-3.633333	30.166666	1023.000000	1023.000000	2046.000000
36.320000	-0.027406	-16.196791	-4.105939	-5.137558	-3.634722	-3.318570	0.000000	-10.000000	0.008333	-3.000000	29.000000	1023.000000	1023.000000	2046.000000
36.340000	-0.028015	-16.557085	-4.114842	-5.306431	-3.855497	-3.280314	0.000000	-10.000000	0.000000	-1.983333	28.333334	1023.000000	1023.000000	2046.000000
36.360001	-0.028353	-16.756615	-4.462187	-5.157868	-3.608773	-3.527787	0.000000	-10.000000	0.000000	-0.850000	28.000000	1023.000000	1023.000000	2046.000000
36.380001	-0.028540	-16.866896	-4.590558	-4.966949	-3.646429	-3.662961	0.000000	-10.000000	0.000000	-0.166667	28.000000	1023.000000	1023.000000	2046.000000
36.400002	-0.028403	-16.786005	-4.412674	-5.045334	-3.871562	-3.456434	0.000000	-10.000000	0.000000	0.000000	28.000000	1023.000000	1023.000000	2046.000000
36.419998	-0.028117	-16.617416	-4.190240	-5.040320	-4.078351	-3.308506	0.000000	-10.000000	0.000000	0.000000	28.000000	1023.000000	1023.000000	2046.000000
36.439999	-0.027574	-16.296444	-4.464214	-4.770782	-3.708071	-3.353377	0.000000	-10.000000	0.000000	0.000000	28.000000	1023.000000	1023.000000	2046.000000
36.459999	-0.027087	-16.008207	-4.560683	-4.429493	-3.608878	-3.409152	0.000000	-10.000000	0.000000	0.000000	28.000000	1023.000000	1023.000000	2046.000000
36.480000	-0.026314	-15.551752	-4.121647	-4.390321	-3.896626	-3.143158	0.000000	-10.000000	0.000000	0.683333	28.000000	1023.000000	1023.000000	2046.000000
36.500000	-0.025649	-15.158607	-3.900018	-4.323500	-3.991909	-2.943180	0.000000	-10.000000	0.000000	1.366667	28.000000	1023.000000	1023.000000	2046.000000
36.520000	-0.025248	-14.921345	-4.241916	-3.951436	-3.572608	-3.155385	0.000000	-10.000000	-0.016667	2.350000	28.000000	1023.000000	1023.000000	2046.000000
36.540001	-0.024686	-14.589598	-4.202971	-3.787881	-3.487787	-3.110960	0.000000	-10.000000	-0.025000	2.883333	28.000000	1023.000000	1023.000000	2046.000000
36.560001	-0.024186	-14.293903	-3.896913	-3.868459	-3.687261	-2.841272	0.000000	-10.000000	-0.033333	3.300000	28.000000	1023.000000	1023.000000	2046.000000
36.580002	-0.023667	-13.987206	-3.677422	-3.880118	-3.731738	-2.697927	0.000000	-10.000000	-0.025000	3.183333	28.000000	1023.000000	1023.000000	2046.000000
36.599998	-0.023440	-13.852937	-3.992016	-3.620958	-3.337100	-2.902863	0.000000	-10.000000	-0.025000	2.800000	28.000000	1023.000000	1023.000000	2046.000000
36.619999	-0.023028	-13.609796	-3.987735	-3.537972	-3.203800	-2.880288	0.000000	-10.000000	-0.016667	2.533333	28.000000	1023.000000	1023.000000	2046.000000
36.639999	-0.022887	-13.525999	-3.653951	-3.693453	-3.488673	-2.689922	0.000000	-10.000000	-0.008333	2.416667	28.000000	1023.000000	1023.000000	2046.000000
36.660000	-0.022494	-13.294106	-3.495195	-3.667591	-3.494883	-2.636437	0.000000	-10.000000	0.000000	2.066667	28.000000	1023.000000	1023.000000	2046.000000
36.680000	-0.022349	-13.208348	-3.820598	-3.429292	-3.106686	-2.851772	0.000000	-10.000000	0.000000	1.233333	28.000000	1023.000000	1023.000000	2046.000000
36.700001	-0.022005	-13.004802	-3.697162	-3.570715	-3.091600	-2.645325	0.000000	-10.000000	0.000000	0.483333	28.000000	1023.000000	1023.000000	2046.000000
36.720001	-0.022076	-13.046976	-3.336873	-3.684204	-3.513503	-2.512395	0.000000	-10.000000	0.000000	0.000000	28.000000	1023.000000	1023.000000	2046.000000
36.740002	-0.022069	-13.042719	-3.572078	-3.533147	-3.249884	-2.687610	0.000000	-10.000000	0.000000	0.000000	28.000000	1023.000000	1023.000000	2046.000000
36.759998	-0.021681	-12.813659	-3.772594	-3.503695	-2.898104	-2.639266	0.000000	-10.000000	-0.008333	0.000000	28.000000	1023.000000	1023.000000	2046.000000
36.779999	-0.021432	-12.666484	-3.459023	-3.642728	-3.156236	-2.408497	0.000000	-10.000000	-0.008333	0.000000	28.000000	1023.000000	1023.000000	2046.000000
36.799999	-0.021170	-12.511210	-3.219090	-3.671525	-3.314157	-2.306438	0.000000	-10.000000	-0.008333	0.000000	28.000000	1023.000000	1023.000000	2046.000000
36.820000	-0.021530	-12.724316	-3.596621	-3.471633	-3.047678	-2.608383	0.000000	-10.000000	0.000000	0.000000	28.000000	1023.000000	1023.000000	2046.000000
36.840000	-0.020898	-12.350693	-3.605467	-3.471788	-2.822597	-2.450841	0.000000	-10.000000	0.000000	0.000000	28.000000	1023.000000	1023.000000	2046.000000
36.860001	-0.021112	-12.477195	-3.371089	-3.704826	-3.135776	-2.265503	0.000000	-10.000000	-0.008333	0.000000	28.000000	1023.000000	1023.000000	2046.000000
36.880001	-0.021754	-12.856324	-3.511442	-3.776027	-3.147611	-2.421244	0.000000	-10.000000	-0.008333	0.000000	28.000000	1023.000000	1023.000000	2046.000000
36.900002	-0.022243	-13.145868	-3.908298	-3.840540	-2.835939	-2.561091	0.000000	-10.000000	0.000000	0.000000	28.000000	1023.000000	1023.000000	2046.000000
36.919998	-0.022112	-13.068125	-3.718097	-4.241104	-2.803923	-2.305001	0.000000	-10.000000	0.008333	-0.333333	28.000000	1023.000000	1023.000000	2046.000000
36.939999	-0.022500	-13.297342	-3.401153	-4.511002	-3.066790	-2.318398	0.000000	-10.000000	0.008333	-0.950000	27.666666	1023.000000	1023.000000	2046.000000
36.959999	-0.023365	-13.808993	-3.530427	-4.512637	-3.073293	-2.692637	0.000000	-10.000000	0.000000	-1.566667	27.333334	1023.000000	1023.000000	2046.000000
36.980000	-0.024308	-14.365737	-3.788877	-4.492194	-3.023106	-3.061561	0.000000	-10.000000	0.000000	-1.616667	27.000000	1023.000000	1023.000000	2046.000000
37.000000	-0.025010	-14.781157	-3.914972	-4.830697	-3.039395	-2.996092	0.000000	-10.000000	0.000000	-1.000000	27.000000	1023.000000	1023.000000	2046.000000
37.020000	-0.026385	-15.593823	-3.915324	-5.130454	-3.458132	-3.089915	0.000000	-10.000000	0.000000	-0.100000	27.000000	1023.000000	1023.000000	2046.000000
37.040001	-0.027563	-16.289616	-4.058455	-5.108446	-3.703198	-3.419517	0.000000	-10.000000	-0.008333	1.050000	27.000000	1023.000000	1023.000000	2046.000000
37.060001	-0.028455	-16.816807	-4.410907	-4.976128	-3.665101	-3.764670	0.000000	-10.000000	-0.016667	2.083333	27.000000	1023.000000	1023.000000	2046.000000
37.080002	-0.028147	-16.634893	-4.547294	-5.114324	-3.484010	-3.489266	0.000000	-10.000000	-0.033333	3.000000	27.000000	1023.000000	1023.000000	2046.000000
37.099998	-0.028084	-16.597624	-4.359392	-5.192826	-3.714956	-3.330449	0.000000	-10.000000	-0.041667	3.533334	27.000000	1023.000000	1023.000000	2046.000000
37.119999	-0.027948	-16.517109	-4.218088	-5.066817	-3.868468	-3.363736	0.000000	-10.000000	-0.041667	3.933333	27.000000	1023.000000	1023.000000	2046.000000
37.139999	-0.027864	-16.467472	-4.359152	-4.657209	-3.778563	-3.672546	0.000000	-10.000000	-0.041667	4.350000	27.000000	1023.000000	1023.000000	2046.000000
37.160000	-0.027082	-16.005201	-4.415944	-4.502602	-3.592735	-3.493921	0.000000	-10.000000	-0.033333	4.933333	27.000000	1023.000000	1023.000000	2046.000000
37.180000	-0.026034	-15.386315	-4.202088	-4.527257	-3.610737	-3.046233	0.000000	-10.000000	-0.050000	5.516667	27.000000	1023.000000	1023.000000	2046.000000
37.200001	-0.024840	-14.680186	-3.879699	-4.268875	-3.638021	-2.893591	0.000000	-10.000000	-0.066667	6.233334	27.000000	1023.000000	1023.000000	2046.000000
37.220001	-0.024759	-14.632600	-3.947110	-3.801641	-3.585608	-3.298240	0.000000	-10.000000	-0.091667	7.400000	27.000000	1023.000000	1023.000000	2046.000000
37.240002	-0.023782	-14.055180	-3.962560	-3.611609	-3.359710	-3.121300	0.000000	-10.000000	-0.100000	8.850000	27.000000	1023.000000	1023.000000	2046.000000
37.259998	-0.022730	-13.433630	-3.714550	-3.718723	-3.327343	-2.673014	0.000000	-10.000000	-0.100000	10.366667	27.000000	1023.000000	1023.000000	2046.000000
37.279999	-0.021919	-12.954081	-3.502789	-3.630286	-3.266876	-2.554129	0.000000	-10.000000	-0.108333	11.500000	25.666666	1023.000000	1023.000000	2046.000000
37.299999	-0.021838	-12.905995	-3.555396	-3.233793	-3.166250	-2.950556	0.000000	-10.000000	-0.108333	12.283334	25.333334	1023.000000	1023.000000	2046.000000
37.320000	-0.020952	-12.382759	-3.422822	-3.131585	-3.052833	-2.775518	0.000000	-10.000000	-0.108333	12.733334	26.333334	1023.000000	1023.000000	2046.000000
37.340000	-0.020035	-11.840558	-3.288497	-3.276161	-2.867064	-2.408836	0.000000	-10.000000	-0.108333	12.916667	30.000000	1023.000000	1023.000000	2046.000000
37.360001	-0.019281	-11.395246	-3.045572	-3.281908	-2.854977	-2.212789	0.000000	-10.000000	-0.116667	13.000000	34.333332	1023.000000	1023.000000	2046.000000
37.380001	-0.019242	-11.372140	-3.054613	-2.997363	-2.798788	-2.521376	0.000000	-10.000000	-0.133333	13.133333	38.666668	1023.000000	1023.000000	2046.000000
37.400002	-0.018639	-11.015939	-3.042107	-2.822965	-2.623932	-2.526935	0.000000	-10.000000	-0.141667	13.450000	43.166668	1023.000000	1023.000000	2046.000000
37.419998	-0.017773	-10.503882	-2.864052	-2.970394	-2.516036	-2.153401	0.000000	-10.000000	-0.150000	13.983334	47.500000	1023.000000	1023.000000	2046.000000
37.439999	-0.016932	-10.006872	-2.670484	-2.996814	-2.427328	-1.912246	0.000000	-10.000000	-0.158333	14.566667	52.166668	1023.000000	1023.000000	2046.000000
37.459999	-0.016186	-9.565701	-2.619435	-2.840970	-2.214864	-1.890433	0.000000	-10.000000	-0.175000	14.833334	57.000000	1023.000000	1023.000000	2046.000000
37.480000	-0.016153	-9.546154	-2.663355	-2.520714	-2.183888	-2.178198	0.000000	-10.000000	-0.191667	15.166667	62.000000	1023.000000	1023.000000	2046.000000
37.500000	-0.015298	-9.041023	-2.461022	-2.467014	-2.134418	-1.978570	0.000000	-10.000000	-0.208333	15.650001	67.000000	1023.000000	1023.000000	2046.000000
37.520000	-0.014627	-8.644528	-2.209548	-2.577849	-2.190372	-1.666760	0.000000	-10.000000	-0.225000	16.300001	72.166664	1023.000000	1023.000000	2046.000000
37.540001	-0.014361	-8.487476	-2.294025	-2.639630	-2.000575	-1.553246	0.000000	-10.000000	-0.233333	17.166668	77.333336	1023.000000	1023.000000	2046.000000
37.560001	-0.014588	-8.621496	-2.509785	-2.433039	-1.779652	-1.899020	0.000000	-10.000000	-0.233333	17.783335	82.833336	1023.000000	1023.000000	2046.000000
37.580002	-0.014068	-8.314183	-2.248324	-2.584555	-1.772437	-1.708867	0.000000	-10.000000	-0.233333	18.116667	88.500000	1023.000000	1023.000000	2046.000000
37.599998	-0.013550	-8.008288	-1.955276	-2.911998	-1.751503	-1.389512	0.000000	-10.000000	-0.241667	18.266666	94.500000	1023.000000	1023.000000	2046.000000
37.619999	-0.013313	-7.868180	-1.988869	-2.940763	-1.473482	-1.465065	0.000000	-10.000000	-0.250000	18.366667	100.500000	1023.000000	1023.000000	2046.000000
37.639999	-0.013617	-8.047624	-2.007441	-2.718668	-1.469409	-1.852105	0.000000	-10.000000	-0.250000	18.866667	106.833336	1023.000000	1023.000000	2046.000000
37.660000	-0.013720	-8.108262	-1.823792	-2.879717	-1.627169	-1.777585	0.000000	-10.000000	-0.266667	19.383333	113.166664	1023.000000	1023.000000	2046.000000
37.680000	-0.014021	-8.286276	-1.792359	-3.070203	-1.720599	-1.703115	0.000000	-10.000000	-0.300000	20.150002	119.666664	1023.000000	1023.000000	2046.000000
37.700001	-0.014741	-8.712144	-2.108858	-2.974878	-1.621454	-2.006954	0.000000	-10.000000	-0.350000	21.050001	126.166664	1023.000000	1023.000000	2046.000000
37.720001	-0.014734	-8.707920	-2.195849	-2.805066	-1.573494	-2.133511	0.000000	-10.000000	-0.400000	22.116667	133.000000	1023.000000	1023.000000	2046.000000
37.740002	-0.014341	-8.475499	-1.968192	-2.841311	-1.742198	-1.923798	0.000000	-10.000000	-0.416667	23.033333	140.333328	1023.000000	1023.000000	2046.000000
37.759998	-0.013617	-8.047796	-1.757878	-2.790851	-1.819546	-1.679521	0.000000	-10.000000	-0.416667	23.650000	148.000000	1023.000000	1023.000000	2046.000000
37.779999	-0.012872	-7.607560	-1.878440	-2.411277	-1.528159	-1.789685	0.000000	-10.000000	-0.408333	23.883333	155.666672	1023.000000	1023.000000	2046.000000
37.799999	-0.011922	-7.046062	-1.817767	-2.071910	-1.349193	-1.807193	0.000000	-10.000000	-0.416667	24.166668	163.333328	1023.000000	1023.000000	2046.000000
37.820000	-0.010609	-6.269734	-1.414904	-1.943201	-1.419933	-1.491697	0.000000	-10.000000	-0.416667	24.216667	171.333328	1023.000000	1023.000000	2046.000000
37.840000	-0.009392	-5.550640	-1.171519	-1.823861	-1.418749	-1.136511	0.000000	-10.000000	-0.416667	24.500000	179.666672	1023.000000	1023.000000	2046.000000
37.860001	-0.008139	-4.810422	-1.202132	-1.290918	-1.080082	-1.237290	0.000000	-10.000000	-0.416667	24.450001	188.000000	1023.000000	1023.000000	2046.000000
37.880001	-0.006525	-3.856541	-1.021809	-0.964265	-0.776686	-1.093781	0.000000	-10.000000	-0.441667	25.000000	196.000000	1023.000000	1023.000000	2046.000000
37.900002	-0.005447	-3.219065	-0.645771	-0.830363	-0.890096	-0.852835	0.000000	-10.000000	-0.466667	25.433332	204.166672	1023.000000	1023.000000	2046.000000
37.919998	-0.004248	-2.510485	-0.375042	-0.697137	-0.821335	-0.616971	0.000000	-10.000000	-0.483333	26.083334	212.500000	1023.000000	1023.000000	2046.000000
37.939999	-0.003070	-1.814591	-0.367917	-0.433640	-0.453918	-0.559117	0.000000	-10.000000	-0.500000	26.616667	221.166672	1023.000000	1023.000000	2046.000000
37.959999	-0.002010	-1.188072	-0.292343	-0.154232	-0.189275	-0.552223	0.000000	-10.000000	-0.516667	27.066668	230.000000	1023.000000	1023.000000	2046.000000
37.980000	-0.000649	-0.383343	-0.077106	-0.030017	0.068723	-0.344944	0.000000	-10.000000	-0.533333	27.566668	239.000000	1023.000000	1023.000000	2046.000000
38.000000	0.000449	0.265594	0.294869	0.016465	0.056597	-0.102338	0.000000	-10.000000	-0.533333	27.833334	248.166672	1023.000000	1023.000000	2046.000000
38.020000	0.001531	0.904834	0.563900	0.068801	0.164923	0.107210	0.000000	-10.000000	-0.533333	28.233334	257.333344	1023.000000	1023.000000	2046.000000
38.040001	0.002412	1.425448	0.595885	0.228398	0.457861	0.143304	0.000000	-10.000000	-0.533333	28.283335	266.666656	1023.000000	1023.000000	2046.000000
38.060001	0.003356	1.983650	0.626687	0.496701	0.723248	0.137014	0.000000	-10.000000	-0.533333	28.200001	276.000000	1023.000000	1023.000000	2046.000000
38.080002	0.004584	2.709373	0.798269	0.609472	0.962826	0.338807	0.000000	-10.000000	-0.525000	27.883333	285.500000	1023.000000	1023.000000	2046.000000
38.099998	0.005621	3.322031	1.159355	0.723154	0.956897	0.482624	0.000000	-10.000000	-0.525000	27.883333	295.000000	1023.000000	1023.000000	2046.000000
38.119999	0.006767	3.999440	1.427723	0.736043	1.060016	0.775659	0.000000	-10.000000	-0.533333	28.133333	304.333344	1023.000000	1023.000000	2046.000000
38.139999	0.007543	4.457844	1.387580	0.991662	1.345000	0.733601	0.000000	-10.000000	-0.558333	28.483334	313.666656	1023.000000	1023.000000	2046.000000
38.160000	0.008623	5.095985	1.518218	1.238751	1.536057	0.802960	0.000000	-10.000000	-0.583333	28.966667	323.000000	1023.000000	1023.000000	2046.000000
38.180000	0.009709	5.738261	1.741156	1.312232	1.691274	0.993598	0.000000	-10.000000	-0.600000	29.316668	332.666656	1023.000000	1023.000000	2046.000000
38.200001	0.010161	6.004888	1.958182	1.269113	1.611314	1.166279	0.000000	-10.000000	-0.608333	29.700001	342.500000	1023.000000	1023.000000	2046.000000
38.220001	0.010701	6.324216	1.990719	1.296610	1.814351	1.222536	0.000000	-10.000000	-0.591667	29.866667	352.500000	1023.000000	1023.000000	2046.000000
38.240002	0.011425	6.751898	2.066472	1.447563	2.059085	1.178778	0.000000	-10.000000	-0.591667	29.883333	362.500000	1023.000000	1023.000000	2046.000000
38.259998	0.012413	7.336043	2.395162	1.445585	2.199023	1.296273	0.000000	-10.000000	-0.575000	29.766666	372.500000	1023.000000	1023.000000	2046.000000
38.279999	0.012970	7.665305	2.708579	1.446089	2.177988	1.332650	0.000000	-10.000000	-0.583333	29.566668	382.333344	1023.000000	1023.000000	2046.000000
38.299999	0.013197	7.799220	2.839751	1.467461	2.172932	1.319076	0.000000	-10.000000	-0.583333	29.500000	392.000000	1023.000000	1023.000000	2046.000000
38.320000	0.012672	7.489443	2.747317	1.581623	2.142084	1.018418	0.000000	-10.000000	-0.600000	29.200001	401.666656	1023.000000	1023.000000	2046.000000
38.340000	0.012138	7.173817	2.577080	1.642344	2.126416	0.827977	0.000000	-10.000000	-0.616667	29.533335	411.500000	1023.000000	1023.000000	2046.000000
38.360001	0.012434	7.348360	2.570679	1.637145	2.200493	0.940043	0.000000	-10.000000	-0.633333	29.733334	421.500000	1023.000000	1023.000000	2046.000000
38.380001	0.012834	7.584849	2.801062	1.760281	2.051905	0.971601	0.000000	-10.000000	-0.641667	30.183334	431.500000	1023.000000	1023.000000	2046.000000
38.400002	0.013555	8.010827	2.947741	1.930675	2.069290	1.063121	0.000000	-10.000000	-0.650000	30.100000	441.500000	1023.000000	1023.000000	2046.000000
38.419998	0.014352	8.481813	2.985023	2.285806	2.180327	1.030658	0.000000	-10.000000	-0.650000	30.366667	451.500000	1023.000000	1023.000000	2046.000000
38.439999	0.015688	9.271460	3.100216	2.641765	2.406096	1.123382	0.000000	-10.000000	-0.633333	30.533333	461.500000	1023.000000	1023.000000	2046.000000
38.459999	0.017038	10.069436	3.331227	2.821115	2.530365	1.386728	0.000000	-10.000000	-0.616667	30.600000	471.500000	1023.000000	1023.000000	2046.000000
38.480000	0.018289	10.808721	3.643894	3.002991	2.524710	1.637125	0.000000	-10.000000	-0.616667	30.266666	481.833344	1023.000000	1023.000000	2046.000000
38.500000	0.019649	11.612430	3.790285	3.289354	2.715663	1.817128	0.000000	-10.000000	-0.625000	29.883333	492.166656	1023.000000	1023.000000	2046.000000
38.520000	0.021096	12.467744	3.983925	3.690260	2.875448	1.918110	0.000000	-10.000000	-0.641667	29.933334	502.333344	1023.000000	1023.000000	2046.000000
38.540001	0.022352	13.210217	4.159844	4.077260	3.043399	1.929714	0.000000	-10.000000	-0.641667	30.233334	512.166687	1023.000000	1023.000000	2046.000000
38.560001	0.023931	14.143345	4.332016	4.242771	3.299813	2.268745	0.000000	-10.000000	-0.658333	30.666668	522.166687	1023.000000	1023.000000	2046.000000
38.580002	0.025215	14.902296	4.600589	4.341814	3.419439	2.540454	0.000000	-10.000000	-0.650000	30.850000	532.333313	1023.000000	1023.000000	2046.000000
38.599998	0.026415	15.611409	4.863914	4.550537	3.557596	2.639364	0.000000	-10.000000	-0.658333	30.966667	542.500000	1023.000000	1023.000000	2046.000000
38.619999	0.027775	16.414877	5.014097	4.761106	3.849650	2.790023	0.000000	-10.000000	-0.666667	31.266666	552.833313	1023.000000	1023.000000	2046.000000
38.639999	0.028797	17.019148	5.151548	5.040303	4.003350	2.823947	0.000000	-10.000000	-0.691667	31.666668	563.166687	1023.000000	1023.000000	2046.000000
38.660000	0.030282	17.896412	5.384439	5.128371	4.301958	3.081644	0.000000	-10.000000	-0.700000	32.033333	573.833313	1023.000000	1023.000000	2046.000000
38.680000	0.031323	18.511641	5.639064	5.198365	4.388082	3.286129	0.000000	-10.000000	-0.691667	32.000000	584.333313	1023.000000	1023.000000	2046.000000
38.700001	0.032584	19.257053	5.811012	5.314993	4.636507	3.494542	0.000000	-10.000000	-0.683333	31.716667	595.000000	1023.000000	1023.000000	2046.000000
38.720001	0.033679	19.904573	5.902770	5.628560	4.877943	3.495302	0.000000	-10.000000	-0.666667	31.333334	605.666687	1023.000000	1023.000000	2046.000000
38.740002	0.034947	20.653620	6.097723	5.819138	5.081336	3.655423	0.000000	-10.000000	-0.650000	31.166668	616.166687	1023.000000	1023.000000	2046.000000
38.759998	0.036032	21.294964	6.401819	5.856536	5.122751	3.913859	0.000000	-10.000000	-0.625000	30.916668	626.666687	1023.000000	1023.000000	2046.000000
38.779999	0.037024	21.881472	6.620657	6.028354	5.196805	4.035656	0.000000	-10.000000	-0.608333	30.650000	637.000000	1023.000000	1023.000000	2046.000000
38.799999	0.038158	22.551445	6.731100	6.233283	5.427264	4.159799	0.000000	-10.000000	-0.616667	30.200001	647.333313	1023.000000	1023.000000	2046.000000
38.820000	0.038864	22.968452	6.712362	6.504282	5.599024	4.152785	0.000000	-10.000000	-0.625000	30.133333	657.500000	1023.000000	1023.000000	2046.000000
38.840000	0.039763	23.500141	6.806572	6.614329	5.762883	4.316359	0.000000	-10.000000	-0.616667	30.166666	667.500000	1023.000000	1023.000000	2046.000000
38.860001	0.040755	24.086411	7.090815	6.602647	5.873969	4.518979	0.000000	-10.000000	-0.600000	30.116667	677.500000	1023.000000	1023.000000	2046.000000
38.880001	0.041467	24.507164	7.454229	6.613202	5.833721	4.606012	0.000000	-10.000000	-0.591667	29.783333	687.500000	1023.000000	1023.000000	2046.000000
38.900002	0.042332	25.018175	7.715232	6.719500	5.921698	4.661746	0.000000	-10.000000	-0.600000	29.433334	697.500000	1023.000000	1023.000000	2046.000000
38.919998	0.042754	25.267756	7.728297	6.970985	6.055006	4.513466	0.000000	-10.000000	-0.583333	29.283333	707.500000	1023.000000	1023.000000	2046.000000
38.939999	0.042602	25.177624	7.637312	7.180397	6.076603	4.283312	0.000000	-10.000000	-0.566667	28.933334	717.333313	1023.000000	1023.000000	2046.000000
38.959999	0.042156	24.914228	7.578886	7.148542	5.992907	4.193894	0.000000	-10.000000	-0.533333	28.566668	727.000000	1023.000000	1023.000000	2046.000000
38.980000	0.041757	24.678440	7.589218	7.057625	5.842897	4.188700	0.000000	-10.000000	-0.541667	28.483334	736.500000	1023.000000	1023.000000	2046.000000
39.000000	0.041860	24.739218	7.749904	7.095210	5.640101	4.254004	0.000000	-10.000000	-0.558333	28.833334	746.000000	1023.000000	1023.000000	2046.000000
39.020000	0.042634	25.196640	7.837497	7.315174	5.729936	4.314033	0.000000	-10.000000	-0.600000	29.250000	755.666687	1023.000000	1023.000000	2046.000000
39.040001	0.043415	25.658518	7.786932	7.712162	5.902130	4.257294	0.000000	-10.000000	-0.608333	29.366667	765.500000	1023.000000	1023.000000	2046.000000
39.060001	0.044507	26.303698	7.903093	8.051334	5.999515	4.349754	0.000000	-10.000000	-0.608333	29.300001	775.166687	1023.000000	1023.000000	2046.000000
39.080002	0.045727	27.024639	8.032102	8.274637	6.171279	4.546623	0.000000	-10.000000	-0.600000	29.316668	784.833313	1023.000000	1023.000000	2046.000000
39.099998	0.046952	27.748821	8.321033	8.415156	6.209691	4.802941	0.000000	-10.000000	-0.583333	29.233334	794.500000	1023.000000	1023.000000	2046.000000
39.119999	0.047944	28.335032	8.615585	8.512926	6.156842	5.049678	0.000000	-10.000000	-0.558333	28.983334	804.500000	1023.000000	1023.000000	2046.000000
39.139999	0.049125	29.033049	8.824734	8.718526	6.236392	5.253397	0.000000	-10.000000	-0.533333	28.333334	814.166687	1023.000000	1023.000000	2046.000000
39.160000	0.050626	29.919838	8.943435	9.127607	6.540687	5.308110	0.000000	-10.000000	-0.533333	28.083334	823.666687	1023.000000	1023.000000	2046.000000
39.180000	0.051774	30.598223	8.951077	9.489752	6.784406	5.372989	0.000000	-10.000000	-0.541667	27.950001	833.000000	1023.000000	1023.000000	2046.000000
39.200001	0.053335	31.520771	9.163620	9.632664	7.044278	5.680209	0.000000	-10.000000	-0.550000	28.433334	842.500000	1023.000000	1023.000000	2046.000000
39.220001	0.054398	32.149342	9.474559	9.656102	7.092724	5.925957	0.000000	-10.000000	-0.566667	28.833334	852.000000	1023.000000	1023.000000	2046.000000
39.240002	0.055364	32.720280	9.821516	9.781821	7.098825	6.018117	0.000000	-10.000000	-0.583333	29.366667	861.666687	1023.000000	1023.000000	2046.000000
39.259998	0.056510	33.397259	9.852897	10.081380	7.442912	6.020071	0.000000	-10.000000	-0.608333	29.583334	871.333313	1023.000000	1023.000000	2046.000000
39.279999	0.057736	34.121742	9.919674	10.327851	7.739407	6.134809	0.000000	-10.000000	-0.616667	29.700001	881.000000	1023.000000	1023.000000	2046.000000
39.299999	0.059111	34.934872	10.152673	10.288642	7.961919	6.531635	0.000000	-10.000000	-0.608333	29.516666	890.666687	1023.000000	1023.000000	2046.000000
39.320000	0.059969	35.441753	10.461457	10.365170	7.962556	6.652567	0.000000	-10.000000	-0.591667	29.100000	900.500000	1023.000000	1023.000000	2046.000000
39.340000	0.061123	36.123795	10.740287	10.492404	8.071163	6.819940	0.000000	-10.000000	-0.558333	28.866667	910.500000	1023.000000	1023.000000	2046.000000
39.360001	0.062116	36.710850	10.720460	10.827749	8.381678	6.780961	0.000000	-10.000000	-0.533333	28.466667	920.166687	1023.000000	1023.000000	2046.000000
39.380001	0.063288	37.403023	10.787782	11.092090	8.624102	6.899050	0.000000	-10.000000	-0.508333	28.100000	929.833313	1023.000000	1023.000000	2046.000000
39.400002	0.064453	38.091541	10.966523	11.186965	8.782201	7.155854	0.000000	-10.000000	-0.483333	27.400000	939.166687	1023.000000	1023.000000	2046.000000
39.419998	0.065010	38.420994	11.293469	11.164061	8.655438	7.308023	0.000000	-10.000000	-0.466667	26.966667	948.500000	1023.000000	1023.000000	2046.000000
39.439999	0.065846	38.914700	11.415685	11.307713	8.801380	7.389924	0.000000	-10.000000	-0.466667	26.866667	957.500000	1023.000000	1023.000000	2046.000000
39.459999	0.066445	39.268887	11.334558	11.653697	9.054019	7.226614	0.000000	-10.000000	-0.458333	26.633333	966.500000	1023.000000	1023.000000	2046.000000
39.480000	0.067358	39.808689	11.532002	11.715637	9.166680	7.394369	0.000000	-10.000000	-0.458333	26.150000	975.500000	1023.000000	1023.000000	2046.000000
39.500000	0.068172	40.289486	11.832495	11.610662	9.240694	7.605637	0.000000	-10.000000	-0.441667	25.500000	984.333313	1023.000000	1023.000000	2046.000000
39.520000	0.068806	40.664433	12.143192	11.676277	9.228751	7.616213	0.000000	-10.000000	-0.466667	25.366667	992.833313	1023.000000	1023.000000	2046.000000
39.540001	0.068897	40.718018	12.170342	11.908268	9.253614	7.385792	0.000000	-10.000000	-0.475000	25.483334	1001.333313	1023.000000	1023.000000	2046.000000
39.560001	0.068246	40.333477	11.998043	12.104268	9.179605	7.051561	0.000000	-10.000000	-0.491667	25.683332	1009.833313	1023.000000	1023.000000	2046.000000
39.580002	0.067546	39.919399	11.885435	11.834352	9.035325	7.164289	0.000000	-10.000000	-0.508333	25.966667	1018.500000	1023.000000	1023.000000	2046.000000
39.599998	0.067132	39.675144	11.950484	11.792632	8.820212	7.111814	0.000000	-10.000000	-0.516667	26.616667	1027.000000	1023.000000	1023.000000	2046.000000
39.619999	0.067558	39.927006	11.941468	12.066952	8.915634	7.002952	0.000000	-10.000000	-0.533333	27.550001	1035.833374	1023.000000	1023.000000	2046.000000
39.639999	0.068197	40.304520	11.922753	12.430796	9.015976	6.934996	0.000000	-10.000000	-0.550000	28.316668	1044.833374	1023.000000	1023.000000	2046.000000
39.660000	0.069270	40.938522	12.052525	12.584200	9.123060	7.178738	0.000000	-10.000000	-0.583333	29.150002	1054.166626	1023.000000	1023.000000	2046.000000
39.680000	0.070116	41.438412	12.333567	12.679137	9.022651	7.403057	0.000000	-10.000000	-0.608333	29.616667	1063.666626	1023.000000	1023.000000	2046.000000
39.700001	0.071149	42.048836	12.603139	12.871475	9.045491	7.528729	0.000000	-10.000000	-0.616667	29.850000	1073.500000	1023.000000	1023.000000	2046.000000
39.720001	0.072450	42.818104	12.687387	13.205161	9.337491	7.588062	0.000000	-10.000000	-0.616667	29.966667	1083.500000	1023.000000	1023.000000	2046.000000
39.740002	0.073526	43.454041	12.759407	13.543945	9.485244	7.665447	0.000000	-10.000000	-0.591667	29.800001	1093.500000	1023.000000	1023.000000	2046.000000
39.759998	0.075196	44.440781	13.032556	13.792752	9.661661	7.953813	0.000000	-10.000000	-0.600000	29.733334	1103.500000	1023.000000	1023.000000	2046.000000
39.779999	0.076585	45.261562	13.302820	13.877702	9.777514	8.303527	0.000000	-10.000000	-0.641667	29.766666	1113.500000	1023.000000	1023.000000	2046.000000
39.799999	0.077805	45.982983	13.581918	14.012403	9.896101	8.492559	0.000000	-10.000000	-0.725000	30.750000	1123.500000	1023.000000	1023.000000	2046.000000
39.820000	0.078933	46.649597	13.681737	14.326885	10.174623	8.466352	0.000000	-10.000000	-0.775000	31.850000	1133.500000	1023.000000	1023.000000	2046.000000
39.840000	0.080077	47.325500	13.860818	14.611158	10.366228	8.487295	0.000000	-10.000000	-0.816667	33.033333	1143.833374	1023.000000	1023.000000	2046.000000
39.860001	0.081498	48.165260	14.088023	14.614395	10.589504	8.873337	0.000000	-10.000000	-0.816667	33.833336	1154.666626	1023.000000	1023.000000	2046.000000
39.880001	0.082524	48.771435	14.360031	14.548068	10.692660	9.170676	0.000000	-10.000000	-0.825000	34.366669	1165.833374	1023.000000	1023.000000	2046.000000
39.900002	0.083689	49.459961	14.545487	14.611862	10.973115	9.329496	0.000000	-10.000000	-0.791667	34.466667	1177.333374	1023.000000	1023.000000	2046.000000
39.919998	0.084647	50.026627	14.648778	14.895984	11.192639	9.289225	0.000000	-10.000000	-0.775000	34.183334	1188.666626	1023.000000	1023.000000	2046.000000
39.939999	0.085964	50.804546	14.757428	15.176897	11.467782	9.402439	0.000000	-10.000000	-0.750000	33.900002	1200.166626	1023.000000	1023.000000	2046.000000
39.959999	0.087225	51.549881	15.036670	15.193208	11.560967	9.759035	0.000000	-10.000000	-0.741667	33.400002	1211.500000	1023.000000	1023.000000	2046.000000
39.980000	0.088201	52.126987	15.338991	15.219258	11.579641	9.989095	0.000000	-10.000000	-0.716667	32.766666	1222.833374	1023.000000	1023.000000	2046.000000
40.000000	0.089467	52.874847	15.475580	15.460765	11.863481	10.075024	0.000000	-10.000000	-0.700000	32.083336	1233.833374	1023.000000	1023.000000	2046.000000
40.020000	0.090142	53.274151	15.484065	15.773712	12.039892	9.976480	0.000000	-10.000000	-0.700000	32.133335	1244.666626	1023.000000	1023.000000	2046.000000
40.040001	0.091147	53.868176	15.618705	15.928823	12.158606	10.162042	0.000000	-10.000000	-0.716667	32.450001	1251.833374	1023.000000	1023.000000	2046.000000
40.060001	0.092009	54.377335	15.897296	15.912709	12.151207	10.416123	0.000000	-10.000000	-0.700000	32.316666	1262.500000	1023.000000	1023.000000	2046.000000
40.080002	0.093039	54.986160	16.142008	15.904143	12.326089	10.613921	0.000000	-10.000000	-0.650000	31.350000	1273.166626	1023.000000	1023.000000	2046.000000
40.099998	0.094088	55.606091	16.310308	16.163126	12.578234	10.554422	0.000000	-10.000000	-0.608333	30.533333	1287.166626	1023.000000	1023.000000	2046.000000
40.119999	0.094912	56.092949	16.459362	16.489643	12.669375	10.474569	0.000000	-10.000000	-0.608333	30.250000	1297.500000	1023.000000	1023.000000	2046.000000
40.139999	0.095401	56.381714	16.586409	16.586706	12.625494	10.583105	0.000000	-10.000000	-0.616667	30.316668	1307.500000	1023.000000	1023.000000	2046.000000
40.160000	0.094847	56.054810	16.642126	16.401354	12.366808	10.644521	0.000000	-10.000000	-0.625000	30.133333	1317.500000	1023.000000	1023.000000	2046.000000
40.180000	0.094366	55.770168	16.384623	16.382786	12.452430	10.550329	0.000000	-10.000000	-0.625000	30.216667	1327.500000	1023.000000	1023.000000	2046.000000
40.200001	0.094201	55.672649	16.233862	16.677351	12.409666	10.351770	0.000000	-10.000000	-0.625000	30.333334	1337.500000	1023.000000	1023.000000	2046.000000
40.220001	0.094835	56.047314	16.325016	16.780100	12.407043	10.535156	0.000000	-10.000000	-0.633333	30.233334	1347.833374	1023.000000	1023.000000	2046.000000
40.240002	0.095531	56.459053	16.533112	16.792212	12.316985	10.816746	0.000000	-10.000000	-0.633333	29.933334	1358.166626	1023.000000	1023.000000	2046.000000
40.259998	0.096539	57.054844	16.667048	16.890648	12.477592	11.019558	0.000000	-10.000000	-0.650000	29.733334	1368.333374	1023.000000	1023.000000	2046.000000
40.279999	0.097482	57.611572	16.608004	17.232605	12.803604	10.967360	0.000000	-10.000000	-0.641667	29.850000	1378.000000	1023.000000	1023.000000	2046.000000
40.299999	0.098327	58.111362	16.761763	17.517550	12.837602	10.994450	0.000000	-10.000000	-0.625000	29.766666	1387.666626	1023.000000	1023.000000	2046.000000
40.320000	0.099607	58.867779	16.967983	17.566738	12.948626	11.384431	0.000000	-10.000000	-0.591667	29.250000	1397.500000	1023.000000	1023.000000	2046.000000
40.340000	0.100705	59.516731	17.262547	17.591974	12.923915	11.738297	0.000000	-10.000000	-0.566667	28.833334	1407.500000	1023.000000	1023.000000	2046.000000
40.360001	0.102336	60.480766	17.421389	17.769394	13.307152	11.982830	0.000000	-10.000000	-0.558333	28.666666	1417.333374	1023.000000	1023.000000	2046.000000
40.380001	0.103417	61.119236	17.410307	18.134604	13.636114	11.938211	0.000000	-10.000000	-0.558333	28.700001	1427.000000	1023.000000	1023.000000	2046.000000
40.400002	0.104328	61.657684	17.565113	18.299068	13.735971	12.057529	0.000000	-10.000000	-0.566667	28.850000	1436.666626	1023.000000	1023.000000	2046.000000
40.419998	0.105203	62.174694	17.887358	18.279427	13.668852	12.339056	0.000000	-10.000000	-0.558333	28.733334	1446.166626	1023.000000	1023.000000	2046.000000
40.439999	0.106289	62.816692	18.129122	18.235380	13.793243	12.658948	0.000000	-10.000000	-0.558333	28.883333	1455.833374	1023.000000	1023.000000	2046.000000
40.459999	0.107284	63.405014	18.147652	18.381945	14.172302	12.703115	0.000000	-10.000000	-0.550000	28.600000	1465.333374	1023.000000	1023.000000	2046.000000
40.480000	0.108114	63.895569	18.176886	18.585562	14.436378	12.696745	0.000000	-10.000000	-0.541667	28.550001	1475.000000	1023.000000	1023.000000	2046.000000
40.500000	0.109068	64.459229	18.382580	18.619352	14.538721	12.918577	0.000000	-10.000000	-0.533333	28.133333	1484.500000	1023.000000	1023.000000	2046.000000
40.520000	0.109912	64.957893	18.793169	18.500515	14.366044	13.298167	0.000000	-10.000000	-0.525000	28.150000	1494.000000	1023.000000	1023.000000	2046.000000
40.540001	0.111265	65.757355	18.918636	18.588097	14.698825	13.551799	0.000000	-10.000000	-0.500000	27.766666	1503.333374	1023.000000	1023.000000	2046.000000
40.560001	0.112056	66.225250	18.818777	18.941704	15.068730	13.396038	0.000000	-10.000000	-0.458333	27.016666	1512.666626	1023.000000	1023.000000	2046.000000
40.580002	0.112727	66.621841	18.907469	19.007782	15.176685	13.529903	0.000000	-10.000000	-0.391667	25.450001	1521.833374	1023.000000	1023.000000	2046.000000
40.599998	0.113353	66.991447	19.193003	18.959230	15.058761	13.780457	0.000000	-10.000000	-0.308333	23.350000	1530.666626	1023.000000	1023.000000	2046.000000
40.619999	0.113718	67.207092	19.369116	18.961840	14.986600	13.889540	0.000000	-10.000000	-0.208333	20.716667	1538.833374	1023.000000	1023.000000	2046.000000
40.639999	0.114159	67.467720	19.260773	19.095310	15.279965	13.831669	0.000000	-10.000000	-0.108333	17.366667	1546.333374	1023.000000	1023.000000	2046.000000
40.660000	0.114189	67.485489	19.163443	19.253048	15.419674	13.649328	0.000000	-10.000000	-0.041667	13.183334	1552.666626	1023.000000	1023.000000	2046.000000
40.680000	0.114465	67.648529	19.262192	19.217344	15.459069	13.709923	0.000000	-10.000000	0.000000	7.150000	1557.833374	1023.000000	1023.000000	2046.000000
40.700001	0.114445	67.636993	19.614471	19.076462	15.136960	13.809100	0.000000	-10.000000	0.016667	1.500000	1561.000000	1023.000000	1023.000000	2046.000000
40.720001	0.114532	67.688416	19.715767	19.041201	15.087339	13.844111	0.000000	-10.000000	0.025000	-3.083333	1562.666626	1023.000000	1023.000000	2046.000000
40.740002	0.113690	67.190712	19.273586	19.236172	15.292564	13.388389	0.000000	-10.000000	0.033333	-5.600000	1563.000000	1023.000000	1023.000000	2046.000000
40.759998	0.111811	66.080193	18.877987	19.083105	15.092856	13.026243	0.000000	-10.000000	0.050000	-7.550000	1563.000000	1023.000000	1023.000000	2046.000000
40.779999	0.109645	64.800423	18.942919	18.675791	14.250626	12.931091	0.000000	-10.000000	0.041667	-8.750000	1563.000000	1023.000000	1023.000000	2046.000000
40.799999	0.108849	64.329636	18.778416	18.555662	14.120646	12.874908	0.000000	-10.000000	0.025000	-8.266666	1563.000000	1023.000000	1023.000000	2046.000000
40.820000	0.108265	63.984741	18.340860	18.731821	14.330560	12.581497	0.000000	-10.000000	0.000000	-6.633333	1563.000000	1023.000000	1023.000000	2046.000000
40.840000	0.107987	63.820309	18.220942	18.793871	14.293509	12.511989	0.000000	-10.000000	0.000000	-4.416667	1563.000000	1023.000000	1023.000000	2046.000000
40.860001	0.107801	63.710121	18.457808	18.615318	13.927155	12.709841	0.000000	-10.000000	0.008333	-3.183333	1563.000000	1023.000000	1023.000000	2046.000000
40.880001	0.107951	63.798931	18.584879	18.568607	13.820059	12.825386	0.000000	-10.000000	0.008333	-3.283333	1563.000000	1023.000000	1023.000000	2046.000000
40.900002	0.107765	63.688862	18.197933	18.845037	14.131209	12.514683	0.000000	-10.000000	0.016667	-4.700000	1563.000000	1023.000000	1023.000000	2046.000000
40.919998	0.108239	63.969376	18.201300	18.736452	14.246632	12.784991	0.000000	-10.000000	0.025000	-6.516667	1555.833374	1023.000000	1023.000000	2046.000000
40.939999	0.108457	64.098267	18.595617	18.617880	13.832775	13.051996	0.000000	-10.000000	0.041667	-7.683334	1545.833374	1023.000000	1023.000000	2046.000000
40.959999	0.108848	64.329002	18.451748	18.808966	14.110338	12.957947	0.000000	-10.000000	0.050000	-8.200001	1535.833374	1023.000000	1023.000000	2046.000000
40.980000	0.109140	64.501747	18.229803	18.973207	14.417422	12.881319	0.000000	-10.000000	0.050000	-8.100000	1533.000000	1023.000000	1023.000000	2046.000000
41.000000	0.109591	64.768013	18.402039	18.840542	14.390888	13.134542	0.000000	-10.000000	0.050000	-8.066667	1532.166626	1023.000000	1023.000000	2046.000000
41.020000	0.109424	64.669434	18.728542	18.703102	14.003000	13.234787	0.000000	-10.000000	0.050000	-8.266666	1530.333374	1023.000000	1023.000000	2046.000000
41.040001	0.109468	64.695770	18.519842	18.780527	14.277497	13.117906	0.000000	-10.000000	0.050000	-8.466666	1528.500000	1023.000000	1023.000000	2046.000000
41.060001	0.109378	64.642540	18.229340	18.834192	14.586014	12.992991	0.000000	-10.000000	0.050000	-9.033333	1525.500000	1023.000000	1023.000000	2046.000000
41.080002	0.109433	64.674957	18.424252	18.625534	14.431979	13.193194	0.000000	-10.000000	0.050000	-9.366667	1523.500000	1023.000000	1023.000000	2046.000000
41.099998	0.109107	64.482056	18.676489	18.451044	14.094222	13.260299	0.000000	-10.000000	0.066667	-10.700000	1519.166626	1023.000000	1023.000000	2046.000000
41.119999	0.108966	64.398994	18.381170	18.586275	14.393424	13.038127	0.000000	-10.000000	0.083333	-11.700000	1516.833374	1023.000000	1023.000000	2046.000000
41.139999	0.109217	64.547142	18.281803	18.527229	14.590049	13.148059	0.000000	-10.000000	0.108333	-13.100000	1513.000000	1023.000000	1023.000000	2046.000000
41.160000	0.109113	64.485634	18.530806	18.397936	14.286897	13.269996	0.000000	-10.000000	0.141667	-14.300000	1508.333374	1023.000000	1023.000000	2046.000000
41.180000	0.108802	64.301720	18.539261	18.382774	14.206998	13.172686	0.000000	-10.000000	0.166667	-15.816668	1501.833374	1023.000000	1023.000000	2046.000000
41.200001	0.108323	64.018707	18.214779	18.468994	14.386250	12.948683	0.000000	-10.000000	0.191667	-17.216667	1495.000000	1023.000000	1023.000000	2046.000000
41.220001	0.108354	64.037109	18.252718	18.252640	14.372325	13.159431	0.000000	-10.000000	0.200000	-18.033333	1489.333374	1023.000000	1023.000000	2046.000000
41.240002	0.107711	63.657356	18.432318	18.081419	13.983584	13.160034	0.000000	-10.000000	0.216667	-18.533333	1485.500000	1023.000000	1023.000000	2046.000000
41.259998	0.106636	63.021862	18.105911	18.233156	14.007811	12.674985	0.000000	-10.000000	0.250000	-19.333334	1479.166626	1023.000000	1023.000000	2046.000000
41.279999	0.106334	62.843658	17.878981	18.008579	14.242965	12.713132	0.000000	-10.000000	0.275000	-19.916666	1474.833374	1023.000000	1023.000000	2046.000000
41.299999	0.105829	62.545055	18.113739	17.612926	13.922159	12.896230	0.000000	-10.000000	0.325000	-21.566668	1465.666626	1023.000000	1023.000000	2046.000000
41.320000	0.105139	62.137066	18.136435	17.632671	13.765149	12.602810	0.000000	-10.000000	0.383333	-23.000000	1458.166626	1023.000000	1023.000000	2046.000000
41.340000	0.103755	61.318932	17.790592	17.803541	13.670720	12.054080	0.000000	-10.000000	0.450000	-24.700001	1448.000000	1023.000000	1023.000000	2046.000000
41.360001	0.102782	60.744007	17.503077	17.472082	13.676744	12.092103	0.000000	-10.000000	0.491667	-25.333334	1442.666626	1023.000000	1023.000000	2046.000000
41.380001	0.100619	59.465786	17.378519	17.008133	13.126057	11.953078	0.000000	-10.000000	0.500000	-25.800001	1434.166626	1023.000000	1023.000000	2046.000000
41.400002	0.098235	58.056602	17.047880	16.872276	12.699325	11.437122	0.000000	-10.000000	0.500000	-26.000000	1428.333374	1023.000000	1023.000000	2046.000000
41.419998	0.096484	57.021893	16.571669	16.879280	12.573605	10.997337	0.000000	-10.000000	0.491667	-26.133333	1419.666626	1023.000000	1023.000000	2046.000000
41.439999	0.095965	56.715473	16.307306	16.554987	12.636503	11.216678	0.000000	-10.000000	0.483333	-25.866667	1411.000000	1023.000000	1023.000000	2046.000000
41.459999	0.095133	56.223896	16.428076	16.292355	12.204412	11.299053	0.000000	-10.000000	0.483333	-25.850000	1399.500000	1023.000000	1023.000000	2046.000000
41.480000	0.094257	55.705738	16.318256	16.412382	12.042625	10.932474	0.000000	-10.000000	0.500000	-26.033333	1388.000000	1023.000000	1023.000000	2046.000000
41.500000	0.093477	55.244678	15.999482	16.523035	12.081060	10.641099	0.000000	-10.000000	0.525000	-26.783333	1379.333374	1023.000000	1023.000000	2046.000000
41.520000	0.093787	55.427883	15.925393	16.191948	12.242663	11.067878	0.000000	-10.000000	0.541667	-27.283333	1373.500000	1023.000000	1023.000000	2046.000000
41.540001	0.093381	55.187885	16.097517	16.011169	11.900630	11.178570	0.000000	-10.000000	0.566667	-27.933332	1364.166626	1023.000000	1023.000000	2046.000000
41.560001	0.093214	55.089302	16.080055	16.244022	11.879975	10.885248	0.000000	-10.000000	0.550000	-27.799999	1354.833374	1023.000000	1023.000000	2046.000000
41.580002	0.093120	55.033844	15.913804	16.464376	11.961580	10.694086	0.000000	-10.000000	0.533333	-27.600000	1342.333374	1023.000000	1023.000000	2046.000000
41.599998	0.093562	55.294853	15.896941	16.207478	12.079471	11.110965	0.000000	-10.000000	0.500000	-27.016666	1333.166626	1023.000000	1023.000000	2046.000000
41.619999	0.093499	55.258080	16.096769	16.118469	11.858582	11.184259	0.000000	-10.000000	0.500000	-26.850000	1327.000000	1023.000000	1023.000000	2046.000000
41.639999	0.092765	54.823971	15.945471	16.353422	11.801801	10.723275	0.000000	-10.000000	0.500000	-26.600000	1321.000000	1023.000000	1023.000000	2046.000000
41.660000	0.092364	54.587006	15.826538	16.305300	11.799360	10.655807	0.000000	-10.000000	0.491667	-26.516666	1312.166626	1023.000000	1023.000000	2046.000000
41.680000	0.092269	54.531170	15.890944	15.963335	11.739888	10.937005	0.000000	-10.000000	0.483333	-26.433334	1303.333374	1023.000000	1023.000000	2046.000000
41.700001	0.091909	54.318092	15.907260	15.866320	11.674332	10.870182	0.000000	-10.000000	0.483333	-26.366667	1294.666626	1023.000000	1023.000000	2046.000000
41.720001	0.091055	53.813412	15.780286	16.012720	11.570667	10.449739	0.000000	-10.000000	0.491667	-26.350000	1288.833374	1023.000000	1023.000000	2046.000000
41.740002	0.090736	53.624905	15.661074	16.026289	11.593540	10.344000	0.000000	-10.000000	0.500000	-26.400000	1277.166626	1023.000000	1023.000000	2046.000000
41.759998	0.090754	53.635513	15.686399	15.715133	11.570831	10.663152	0.000000	-10.000000	0.508333	-26.650000	1265.333374	1023.000000	1023.000000	2046.000000
41.779999	0.090460	53.461601	15.769795	15.603991	11.430265	10.657550	0.000000	-10.000000	0.516667	-26.783333	1256.500000	1023.000000	1023.000000	2046.000000
41.799999	0.089546	52.921951	15.554221	15.811605	11.391185	10.164941	0.000000	-10.000000	0.525000	-26.866667	1250.500000	1023.000000	1023.000000	2046.000000
41.820000	0.088936	52.561180	15.448280	15.750811	11.288424	10.073667	0.000000	-10.000000	0.525000	-26.916666	1244.500000	1023.000000	1023.000000	2046.000000
41.840000	0.088697	52.419647	15.523483	15.485347	11.135167	10.275651	0.000000	-10.000000	0.516667	-26.933332	1232.500000	1023.000000	1023.000000	2046.000000
41.860001	0.088230	52.144039	15.452005	15.329906	11.115649	10.246476	0.000000	-10.000000	0.508333	-26.933332	1223.500000	1023.000000	1023.000000	2046.000000
41.880001	0.086924	51.371941	15.131283	15.522257	11.013287	9.705114	0.000000	-10.000000	0.500000	-26.900000	1214.500000	1023.000000	1023.000000	2046.000000
41.900002	0.086344	51.029373	15.041065	15.220586	10.999920	9.767804	0.000000	-10.000000	0.508333	-26.900000	1208.500000	1023.000000	1023.000000	2046.000000
41.919998	0.085486	50.522236	15.152412	14.749288	10.748686	9.871848	0.000000	-10.000000	0.541667	-27.466667	1196.500000	1023.000000	1023.000000	2046.000000
41.939999	0.084370	49.862843	14.835017	14.578238	10.881365	9.568221	0.000000	-10.000000	0.575000	-27.900000	1184.166626	1023.000000	1023.000000	2046.000000
41.959999	0.082857	48.968746	14.644249	14.597546	10.635962	9.090988	0.000000	-10.000000	0.600000	-28.333334	1174.833374	1023.000000	1023.000000	2046.000000
41.980000	0.082117	48.531040	14.614102	14.322820	10.501371	9.092748	0.000000	-10.000000	0.583333	-27.966667	1165.333374	1023.000000	1023.000000	2046.000000
42.000000	0.081050	47.900795	14.542443	13.962130	10.211769	9.184455	0.000000	-10.000000	0.558333	-27.666668	1156.166626	1023.000000	1023.000000	2046.000000
42.020000	0.079562	47.021328	14.057858	13.845793	10.269142	8.848536	0.000000	-10.000000	0.533333	-27.366667	1147.000000	1023.000000	1023.000000	2046.000000
42.040001	0.077545	45.829357	13.719869	13.788362	9.947846	8.373282	0.000000	-10.000000	0.516667	-27.166668	1140.833374	1023.000000	1023.000000	2046.000000
42.060001	0.076333	45.112801	13.541998	13.405020	9.723973	8.441810	0.000000	-10.000000	0.508333	-26.750000	1134.833374	1023.000000	1023.000000	2046.000000
42.080002	0.075248	44.471794	13.430883	13.111645	9.451350	8.477918	0.000000	-10.000000	0.491667	-26.133333	1122.833374	1023.000000	1023.000000	2046.000000
42.099998	0.074313	43.919044	13.090610	13.067918	9.511391	8.249126	0.000000	-10.000000	0.483333	-25.650002	1114.000000	1023.000000	1023.000000	2046.000000
42.119999	0.073363	43.357609	12.950071	13.201023	9.325337	7.881177	0.000000	-10.000000	0.475000	-25.583334	1105.333374	1023.000000	1023.000000	2046.000000
42.139999	0.073296	43.317829	13.010371	13.072341	9.212131	8.022988	0.000000	-10.000000	0.475000	-25.700001	1099.666626	1023.000000	1023.000000	2046.000000
42.160000	0.073476	43.424145	13.161677	12.927610	9.020910	8.313947	0.000000	-10.000000	0.466667	-25.683334	1091.166626	1023.000000	1023.000000	2046.000000
42.180000	0.073708	43.561687	13.073175	13.083879	9.169792	8.234838	0.000000	-10.000000	0.441667	-25.116667	1079.833374	1023.000000	1023.000000	2046.000000
42.200001	0.073504	43.440605	12.908474	13.295407	9.230529	8.006195	0.000000	-10.000000	0.416667	-24.566666	1071.500000	1023.000000	1023.000000	2046.000000
42.220001	0.073628	43.514046	12.932743	13.306941	9.174019	8.100345	0.000000	-10.000000	0.383333	-23.766666	1063.333374	1023.000000	1023.000000	2046.000000
42.240002	0.073473	43.422668	13.115467	13.203906	8.883035	8.220263	0.000000	-10.000000	0.366667	-23.066668	1058.000000	1023.000000	1023.000000	2046.000000
42.259998	0.073475	43.423622	13.108253	13.113338	8.876563	8.325469	0.000000	-10.000000	0.350000	-22.316668	1050.166626	1023.000000	1023.000000	2046.000000
42.279999	0.072961	43.119850	12.762980	13.299845	9.103703	7.953320	0.000000	-10.000000	0.350000	-21.850000	1042.666626	1023.000000	1023.000000	2046.000000
42.299999	0.072734	42.985645	12.745971	13.251974	9.043171	7.944530	0.000000	-10.000000	0.350000	-21.683334	1035.333374	1023.000000	1023.000000	2046.000000
42.320000	0.072596	42.904236	12.885846	13.115373	8.863653	8.039363	0.000000	-10.000000	0.350000	-21.633333	1028.166626	1023.000000	1023.000000	2046.000000
42.340000	0.072356	42.762241	12.926067	12.960065	8.750950	8.125158	0.000000	-10.000000	0.350000	-21.716667	1020.833313	1023.000000	1023.000000	2046.000000
42.360001	0.071931	42.511154	12.747907	12.994138	8.814660	7.954450	0.000000	-10.000000	0.350000	-21.883333	1013.666687	1023.000000	1023.000000	2046.000000
42.380001	0.071549	42.285378	12.560617	13.067428	8.894382	7.762949	0.000000	-10.000000	0.350000	-22.033335	1006.333313	1023.000000	1023.000000	2046.000000
42.400002	0.071252	42.109871	12.682482	12.870970	8.718225	7.838196	0.000000	-10.000000	0.350000	-22.000000	999.000000	1023.000000	1023.000000	2046.000000
42.419998	0.071006	41.964344	12.757988	12.719823	8.557562	7.928971	0.000000	-10.000000	0.350000	-22.016666	991.500000	1023.000000	1023.000000	2046.000000
42.439999	0.070639	41.747498	12.558178	12.679606	8.668350	7.841362	0.000000	-10.000000	0.341667	-21.850000	981.666687	1023.000000	1023.000000	2046.000000
42.459999	0.070329	41.564346	12.311542	12.801957	8.808986	7.641860	0.000000	-10.000000	0.333333	-21.833334	974.333313	1023.000000	1023.000000	2046.000000
42.480000	0.070151	41.459297	12.361967	12.678604	8.705429	7.713297	0.000000	-10.000000	0.325000	-21.683334	962.333313	1023.000000	1023.000000	2046.000000
42.500000	0.069661	41.169365	12.499156	12.485090	8.395414	7.789705	0.000000	-10.000000	0.325000	-21.666666	955.166687	1023.000000	1023.000000	2046.000000
42.520000	0.069301	40.957088	12.403896	12.481846	8.397043	7.674303	0.000000	-10.000000	0.325000	-21.650000	948.000000	1023.000000	1023.000000	2046.000000
42.540001	0.068460	40.459927	12.103181	12.553923	8.417138	7.385685	0.000000	-10.000000	0.325000	-21.549999	945.500000	1023.000000	1023.000000	2046.000000
42.560001	0.068097	40.245216	11.923751	12.480942	8.465434	7.375092	0.000000	-10.000000	0.316667	-21.433334	940.666687	1023.000000	1023.000000	2046.000000
42.580002	0.067128	39.672512	11.986319	12.125459	8.228261	7.332473	0.000000	-10.000000	0.325000	-21.300001	933.500000	1023.000000	1023.000000	2046.000000
42.599998	0.066247	39.152225	12.025676	11.682715	8.084038	7.359796	0.000000	-10.000000	0.333333	-21.466667	926.333313	1023.000000	1023.000000	2046.000000
42.619999	0.065024	38.428925	11.682462	11.551014	8.145938	7.049510	0.000000	-10.000000	0.350000	-21.883333	919.166687	1023.000000	1023.000000	2046.000000
42.639999	0.064065	37.862667	11.502289	11.451623	8.116025	6.792729	0.000000	-10.000000	0.350000	-22.233334	911.833313	1023.000000	1023.000000	2046.000000
42.660000	0.062963	37.211071	11.549652	11.172615	7.785279	6.703526	0.000000	-10.000000	0.350000	-22.383335	904.500000	1023.000000	1023.000000	2046.000000
42.680000	0.061684	36.455471	11.377251	10.913660	7.565289	6.599270	0.000000	-10.000000	0.341667	-22.033335	897.000000	1023.000000	1023.000000	2046.000000
42.700001	0.059899	35.400227	10.952631	10.779836	7.411638	6.256120	0.000000	-10.000000	0.333333	-21.766666	889.666687	1023.000000	1023.000000	2046.000000
42.720001	0.058087	34.329590	10.501021	10.600333	7.274552	5.953683	0.000000	-10.000000	0.333333	-21.366667	882.333313	1023.000000	1023.000000	2046.000000
42.740002	0.056897	33.626209	10.237647	10.289985	7.176084	5.922493	0.000000	-10.000000	0.333333	-21.333334	875.166687	1023.000000	1023.000000	2046.000000
42.759998	0.055686	32.910622	10.226320	10.068955	6.754444	5.860903	0.000000	-10.000000	0.341667	-21.133333	868.000000	1023.000000	1023.000000	2046.000000
42.779999	0.054970	32.487568	10.047600	9.995458	6.672961	5.771551	0.000000	-10.000000	0.341667	-21.266666	861.000000	1023.000000	1023.000000	2046.000000
42.799999	0.054278	32.078297	9.756645	10.062493	6.696329	5.562829	0.000000	-10.000000	0.350000	-21.316668	854.000000	1023.000000	1023.000000	2046.000000
42.820000	0.054398	32.149197	9.787943	10.006570	6.668866	5.685820	0.000000	-10.000000	0.350000	-21.683334	846.833313	1023.000000	1023.000000	2046.000000
42.840000	0.054301	32.092083	9.950538	9.999739	6.380611	5.761197	0.000000	-10.000000	0.350000	-21.933334	839.500000	1023.000000	1023.000000	2046.000000
42.860001	0.054601	32.269390	9.983614	10.112513	6.400462	5.772800	0.000000	-10.000000	0.333333	-21.916666	832.166687	1023.000000	1023.000000	2046.000000
42.880001	0.054582	32.258080	9.835309	10.314790	6.453302	5.654680	0.000000	-10.000000	0.316667	-21.450001	824.833313	1023.000000	1023.000000	2046.000000
42.900002	0.054648	32.296909	9.794696	10.321656	6.429718	5.750837	0.000000	-10.000000	0.300000	-20.583334	817.666687	1023.000000	1023.000000	2046.000000
42.919998	0.054591	32.263000	9.858768	10.280669	6.300303	5.823257	0.000000	-10.000000	0.266667	-19.700001	810.833313	1023.000000	1023.000000	2046.000000
42.939999	0.054445	32.177132	9.871124	10.263152	6.246515	5.796340	0.000000	-10.000000	0.241667	-19.049999	804.166687	1023.000000	1023.000000	2046.000000
42.959999	0.054073	31.957363	9.705727	10.349601	6.271866	5.630171	0.000000	-10.000000	0.225000	-18.766666	797.833313	1023.000000	1023.000000	2046.000000
42.980000	0.053850	31.825521	9.627378	10.329930	6.265546	5.602668	0.000000	-10.000000	0.233333	-18.916668	791.500000	1023.000000	1023.000000	2046.000000
43.000000	0.053798	31.794363	9.623899	10.213648	6.279982	5.676835	0.000000	-10.000000	0.241667	-19.066668	785.333313	1023.000000	1023.000000	2046.000000
43.020000	0.053379	31.547035	9.755609	10.081559	6.031895	5.677972	0.000000	-10.000000	0.241667	-19.250000	779.000000	1023.000000	1023.000000	2046.000000
43.040001	0.053147	31.409975	9.590438	10.102339	6.146544	5.570655	0.000000	-10.000000	0.250000	-19.466667	772.500000	1023.000000	1023.000000	2046.000000
43.060001	0.052629	31.103594	9.436095	10.126406	6.114863	5.426229	0.000000	-10.000000	0.250000	-19.766666	766.000000	1023.000000	1023.000000	2046.000000
43.080002	0.052473	31.011515	9.439946	9.999208	6.099466	5.472894	0.000000	-10.000000	0.250000	-20.100000	759.333313	1023.000000	1023.000000	2046.000000
43.099998	0.052105	30.794010	9.495700	9.886686	5.938747	5.472877	0.000000	-10.000000	0.258333	-20.316668	752.666687	1023.000000	1023.000000	2046.000000
43.119999	0.051658	30.529943	9.395998	9.791887	5.920135	5.421923	0.000000	-10.000000	0.283333	-20.583334	745.833313	1023.000000	1023.000000	2046.000000
43.139999	0.051061	30.177105	9.175925	9.768808	5.938114	5.294257	0.000000	-10.000000	0.300000	-20.650002	739.000000	1023.000000	1023.000000	2046.000000
43.160000	0.050745	29.990110	9.061584	9.699097	5.948206	5.281225	0.000000	-10.000000	0.316667	-20.883335	732.166687	1023.000000	1023.000000	2046.000000
43.180000	0.050557	29.879034	9.093322	9.533561	5.896339	5.355812	0.000000	-10.000000	0.316667	-21.100000	725.166687	1023.000000	1023.000000	2046.000000
43.200001	0.050246	29.695660	9.119787	9.460620	5.773870	5.341383	0.000000	-10.000000	0.333333	-21.466667	718.166687	1023.000000	1023.000000	2046.000000
43.220001	0.049773	29.415932	8.912877	9.463852	5.819906	5.219296	0.000000	-10.000000	0.333333	-21.533333	711.000000	1023.000000	1023.000000	2046.000000
43.240002	0.049323	29.149729	8.835686	9.533849	5.722514	5.057681	0.000000	-10.000000	0.325000	-21.533333	703.833313	1023.000000	1023.000000	2046.000000
43.259998	0.049003	28.960760	8.784402	9.410476	5.682323	5.083560	0.000000	-10.000000	0.308333	-21.283333	696.666687	1023.000000	1023.000000	2046.000000
43.279999	0.048039	28.390917	8.717032	9.250463	5.430546	4.992876	0.000000	-10.000000	0.308333	-21.016666	689.500000	1023.000000	1023.000000	2046.000000
43.299999	0.047194	27.891924	8.521032	8.992655	5.416970	4.961268	0.000000	-10.000000	0.316667	-20.683334	682.500000	1023.000000	1023.000000	2046.000000
43.320000	0.046089	27.238880	8.260517	8.778611	5.459372	4.740378	0.000000	-10.000000	0.325000	-20.883333	675.500000	1023.000000	1023.000000	2046.000000
43.340000	0.045148	26.682707	8.226355	8.479934	5.377738	4.598679	0.000000	-10.000000	0.333333	-21.433334	668.500000	1023.000000	1023.000000	2046.000000
43.360001	0.044147	26.090866	8.103752	8.064098	5.325925	4.597090	0.000000	-10.000000	0.341667	-22.000000	661.333313	1023.000000	1023.000000	2046.000000
43.380001	0.042839	25.317595	8.126254	7.857436	4.982301	4.351604	0.000000	-10.000000	0.350000	-22.316668	654.000000	1023.000000	1023.000000	2046.000000
43.400002	0.041488	24.519384	7.889020	7.672582	4.863876	4.093905	0.000000	-10.000000	0.350000	-22.183334	646.500000	1023.000000	1023.000000	2046.000000
43.419998	0.039877	23.567112	7.429682	7.560775	4.784451	3.792205	0.000000	-10.000000	0.333333	-21.816668	639.166687	1023.000000	1023.000000	2046.000000
43.439999	0.038149	22.546295	7.173736	7.243215	4.510365	3.618979	0.000000	-10.000000	0.316667	-21.200001	631.833313	1023.000000	1023.000000	2046.000000
43.459999	0.036429	21.529327	6.961637	6.833230	4.197825	3.536636	0.000000	-10.000000	0.300000	-20.766666	624.833313	1023.000000	1023.000000	2046.000000
43.480000	0.035225	20.817883	6.694485	6.647041	4.058785	3.417571	0.000000	-10.000000	0.283333	-20.500000	617.833313	1023.000000	1023.000000	2046.000000
43.500000	0.034176	20.198311	6.366703	6.711399	3.993347	3.126862	0.000000	-10.000000	0.283333	-20.299999	611.166687	1023.000000	1023.000000	2046.000000
43.520000	0.033833	19.995274	6.322173	6.643966	3.885910	3.143225	0.000000	-10.000000	0.283333	-20.066668	604.333313	1023.000000	1023.000000	2046.000000
43.540001	0.033331	19.698666	6.344436	6.467725	3.701406	3.185099	0.000000	-10.000000	0.300000	-20.116667	597.666687	1023.000000	1023.000000	2046.000000
43.560001	0.033185	19.612085	6.344517	6.430484	3.564369	3.272715	0.000000	-10.000000	0.300000	-20.100000	590.833313	1023.000000	1023.000000	2046.000000
43.580002	0.033268	19.661200	6.195898	6.620787	3.619556	3.224959	0.000000	-10.000000	0.283333	-20.250000	584.166687	1023.000000	1023.000000	2046.000000
43.599998	0.033604	19.860191	6.224334	6.880642	3.593473	3.161742	0.000000	-10.000000	0.266667	-20.200001	577.333313	1023.000000	1023.000000	2046.000000
43.619999	0.033851	20.005754	6.281646	6.826844	3.569056	3.328208	0.000000	-10.000000	0.233333	-19.916666	570.500000	1023.000000	1023.000000	2046.000000
43.639999	0.033579	19.845354	6.332661	6.780749	3.354670	3.377275	0.000000	-10.000000	0.216667	-19.266666	563.833313	1023.000000	1023.000000	2046.000000
43.660000	0.033491	19.793240	6.142145	6.954780	3.449823	3.246492	0.000000	-10.000000	0.200000	-18.350000	557.500000	1023.000000	1023.000000	2046.000000
43.680000	0.033395	19.736629	6.004024	7.093040	3.506342	3.133223	0.000000	-10.000000	0.200000	-17.750000	551.500000	1023.000000	1023.000000	2046.000000
43.700001	0.033384	19.730162	6.109956	6.903602	3.410593	3.306010	0.000000	-10.000000	0.200000	-17.400000	545.500000	1023.000000	1023.000000	2046.000000
43.720001	0.032994	19.499443	6.233685	6.744350	3.190150	3.331258	0.000000	-10.000000	0.200000	-17.450001	539.500000	1023.000000	1023.000000	2046.000000
43.740002	0.032814	19.392893	6.069574	6.762808	3.318170	3.242339	0.000000	-10.000000	0.208333	-17.750000	533.500000	1023.000000	1023.000000	2046.000000
43.759998	0.032550	19.236780	5.912385	6.841183	3.365355	3.117858	0.000000	-10.000000	0.216667	-18.050001	527.500000	1023.000000	1023.000000	2046.000000
43.779999	0.032505	19.210501	5.911756	6.739817	3.373982	3.184948	0.000000	-10.000000	0.216667	-18.233334	521.500000	1023.000000	1023.000000	2046.000000
43.799999	0.032197	19.028641	6.107863	6.525908	3.122351	3.272518	0.000000	-10.000000	0.208333	-18.216667	515.500000	1023.000000	1023.000000	2046.000000
43.820000	0.031775	18.778933	5.997151	6.495447	3.114249	3.172085	0.000000	-10.000000	0.200000	-18.050001	509.500000	1023.000000	1023.000000	2046.000000
43.840000	0.031340	18.522171	5.702786	6.588688	3.226716	3.003981	0.000000	-10.000000	0.200000	-17.983334	503.500000	1023.000000	1023.000000	2046.000000
43.860001	0.031265	18.477392	5.705023	6.446665	3.209031	3.116673	0.000000	-10.000000	0.200000	-17.983334	497.500000	1023.000000	1023.000000	2046.000000
43.880001	0.030812	18.209757	5.798052	6.217275	3.015978	3.178452	0.000000	-10.000000	0.200000	-17.950001	491.500000	1023.000000	1023.000000	2046.000000
43.900002	0.030486	18.017277	5.770105	6.109575	2.976205	3.161393	0.000000	-10.000000	0.200000	-17.983334	485.500000	1023.000000	1023.000000	2046.000000
43.919998	0.030268	17.888222	5.486154	6.259386	3.135635	3.007048	0.000000	-10.000000	0.200000	-17.933334	479.500000	1023.000000	1023.000000	2046.000000
43.939999	0.030149	17.818262	5.441109	6.131185	3.127839	3.118131	0.000000	-10.000000	0.200000	-18.116667	473.500000	1023.000000	1023.000000	2046.000000
43.959999	0.029546	17.461945	5.551456	5.993270	2.861197	3.056022	0.000000	-10.000000	0.200000	-18.033333	467.500000	1023.000000	1023.000000	2046.000000
43.980000	0.029304	17.318443	5.569297	5.961978	2.786515	3.000654	0.000000	-10.000000	0.200000	-17.933334	461.500000	1023.000000	1023.000000	2046.000000
44.000000	0.028596	16.900282	5.198558	5.988365	2.894043	2.819317	0.000000	-10.000000	0.183333	-17.300001	453.666656	1023.000000	1023.000000	2046.000000
44.020000	0.027928	16.505426	5.004864	5.811527	2.877671	2.811364	0.000000	-10.000000	0.166667	-16.800001	447.833344	1023.000000	1023.000000	2046.000000
44.040001	0.027209	16.080812	5.037286	5.350492	2.783279	2.909756	0.000000	-10.000000	0.158333	-16.450001	442.166656	1023.000000	1023.000000	2046.000000
44.060001	0.026176	15.469772	5.102603	4.944107	2.618681	2.804382	0.000000	-10.000000	0.175000	-16.799999	438.333344	1023.000000	1023.000000	2046.000000
44.080002	0.025190	14.887489	4.878119	4.786759	2.710271	2.512340	0.000000	-10.000000	0.191667	-17.400000	432.833344	1023.000000	1023.000000	2046.000000
44.099998	0.024281	14.349885	4.700500	4.687081	2.646683	2.315622	0.000000	-10.000000	0.200000	-17.933332	427.000000	1023.000000	1023.000000	2046.000000
44.119999	0.023382	13.818561	4.688532	4.348321	2.475504	2.306203	0.000000	-10.000000	0.191667	-18.083334	421.000000	1023.000000	1023.000000	2046.000000
44.139999	0.021725	12.839748	4.589917	4.066512	2.148935	2.034385	0.000000	-10.000000	0.191667	-17.666666	414.833344	1023.000000	1023.000000	2046.000000
44.160000	0.019971	11.803085	4.140904	3.917952	2.047379	1.696849	0.000000	-10.000000	0.175000	-16.900000	409.000000	1023.000000	1023.000000	2046.000000
44.180000	0.018561	10.969356	3.786577	3.736833	1.889819	1.556126	0.000000	-10.000000	0.166667	-15.916667	403.500000	1023.000000	1023.000000	2046.000000
44.200001	0.017632	10.420300	3.666436	3.440564	1.695855	1.617446	0.000000	-10.000000	0.150000	-15.000000	396.500000	1023.000000	1023.000000	2046.000000
44.220001	0.016593	9.806309	3.602282	3.218763	1.457965	1.527299	0.000000	-10.000000	0.150000	-14.400001	391.333344	1023.000000	1023.000000	2046.000000
44.240002	0.016054	9.487820	3.423824	3.313386	1.439110	1.311500	0.000000	-10.000000	0.150000	-14.066668	386.500000	1023.000000	1023.000000	2046.000000
44.259998	0.015725	9.293429	3.241737	3.456196	1.405846	1.189650	0.000000	-10.000000	0.150000	-13.883334	383.500000	1023.000000	1023.000000	2046.000000
44.279999	0.016031	9.474110	3.237485	3.369855	1.424775	1.441996	0.000000	-10.000000	0.133333	-13.683333	378.833344	1023.000000	1023.000000	2046.000000
44.299999	0.015952	9.427550	3.327534	3.311024	1.227979	1.561013	0.000000	-10.000000	0.100000	-13.383333	374.333344	1023.000000	1023.000000	2046.000000
44.320000	0.016197	9.572688	3.371997	3.470611	1.240028	1.490052	0.000000	-10.000000	0.066667	-13.100000	369.666656	1023.000000	1023.000000	2046.000000
44.340000	0.016487	9.743969	3.277206	3.805590	1.305247	1.355926	0.000000	-10.000000	0.050000	-12.366667	365.333344	1023.000000	1023.000000	2046.000000
44.360001	0.017080	10.093984	3.301096	3.845382	1.372985	1.574522	0.000000	-10.000000	0.050000	-11.533334	361.000000	1023.000000	1023.000000	2046.000000
44.380001	0.017097	10.104547	3.384147	3.833109	1.239957	1.647333	0.000000	-10.000000	0.050000	-10.566667	357.333344	1023.000000	1023.000000	2046.000000
44.400002	0.017257	10.198926	3.434887	3.838019	1.289961	1.636058	0.000000	-10.000000	0.050000	-9.833334	353.833344	1023.000000	1023.000000	2046.000000
44.419998	0.017347	10.251999	3.328036	4.059759	1.388959	1.475244	0.000000	-10.000000	0.050000	-9.233334	350.666656	1023.000000	1023.000000	2046.000000
44.439999	0.017629	10.418719	3.349678	4.033030	1.426950	1.609062	0.000000	-10.000000	0.041667	-8.966667	347.500000	1023.000000	1023.000000	2046.000000
44.459999	0.017432	10.302022	3.445582	3.821004	1.275355	1.760081	0.000000	-10.000000	0.041667	-9.133333	344.500000	1023.000000	1023.000000	2046.000000
44.480000	0.017247	10.192787	3.463563	3.757680	1.311543	1.660001	0.000000	-10.000000	0.041667	-9.733334	341.333344	1023.000000	1023.000000	2046.000000
44.500000	0.017235	10.185967	3.299100	3.889297	1.473878	1.523692	0.000000	-10.000000	0.050000	-10.516667	338.166656	1023.000000	1023.000000	2046.000000
44.520000	0.017118	10.116900	3.340483	3.957542	1.367589	1.451287	0.000000	-10.000000	0.050000	-11.116667	334.666656	1023.000000	1023.000000	2046.000000
44.540001	0.017181	10.154206	3.416872	3.707760	1.318130	1.711444	0.000000	-10.000000	0.050000	-11.316667	331.000000	1023.000000	1023.000000	2046.000000
44.560001	0.016819	9.940126	3.361189	3.631375	1.349872	1.597689	0.000000	-10.000000	0.050000	-11.066667	327.000000	1023.000000	1023.000000	2046.000000
44.580002	0.016354	9.665274	3.174106	3.799189	1.358391	1.333588	0.000000	-10.000000	0.041667	-10.783334	323.333344	1023.000000	1023.000000	2046.000000
44.599998	0.016569	9.792261	3.216326	3.609029	1.363036	1.603869	0.000000	-10.000000	0.041667	-10.800000	319.666656	1023.000000	1023.000000	2046.000000
44.619999	0.016360	9.668659	3.274194	3.437770	1.261083	1.695612	0.000000	-10.000000	0.041667	-11.050000	316.166656	1023.000000	1023.000000	2046.000000
44.639999	0.016308	9.638225	3.184630	3.492899	1.388173	1.572523	0.000000	-10.000000	0.050000	-11.466667	312.500000	1023.000000	1023.000000	2046.000000
44.660000	0.016056	9.489288	3.072566	3.607343	1.369825	1.439553	0.000000	-10.000000	0.050000	-11.666667	308.833344	1023.000000	1023.000000	2046.000000
44.680000	0.016014	9.464329	3.087891	3.551227	1.296324	1.528887	0.000000	-10.000000	0.050000	-11.633333	305.000000	1023.000000	1023.000000	2046.000000
44.700001	0.016044	9.481959	3.162198	3.397585	1.239595	1.682580	0.000000	-10.000000	0.050000	-11.166667	301.000000	1023.000000	1023.000000	2046.000000
44.720001	0.015432	9.120582	3.082020	3.250683	1.186022	1.601857	0.000000	-10.000000	0.050000	-10.650000	297.166656	1023.000000	1023.000000	2046.000000
44.740002	0.014688	8.680575	2.835935	3.187138	1.239332	1.418170	0.000000	-10.000000	0.050000	-10.166667	293.500000	1023.000000	1023.000000	2046.000000
44.759998	0.014001	8.274566	2.678397	3.096999	1.251070	1.248099	0.000000	-10.000000	0.050000	-10.200000	290.166656	1023.000000	1023.000000	2046.000000
44.779999	0.013670	8.078856	2.756656	2.712238	1.246264	1.363698	0.000000	-10.000000	0.050000	-10.650001	286.666656	1023.000000	1023.000000	2046.000000
44.799999	0.012819	7.575810	2.821405	2.280256	1.089894	1.384256	0.000000	-10.000000	0.050000	-11.283334	283.000000	1023.000000	1023.000000	2046.000000
44.820000	0.011983	7.081917	2.764346	2.063183	1.049006	1.205382	0.000000	-10.000000	0.050000	-11.716667	279.000000	1023.000000	1023.000000	2046.000000
44.840000	0.010753	6.355252	2.474826	2.102980	1.020042	0.757403	0.000000	-10.000000	0.050000	-11.616667	275.166656	1023.000000	1023.000000	2046.000000
44.860001	0.009435	5.575974	2.292308	1.990695	0.806703	0.486269	0.000000	-10.000000	0.050000	-11.050000	271.500000	1023.000000	1023.000000	2046.000000
44.880001	0.007993	4.723673	2.057596	1.640195	0.584584	0.441298	0.000000	-10.000000	0.033333	-10.166667	268.000000	1023.000000	1023.000000	2046.000000
44.900002	0.006737	3.981399	1.849868	1.292089	0.359686	0.479757	0.000000	-10.000000	0.016667	-9.100000	264.666656	1023.000000	1023.000000	2046.000000
44.919998	0.005950	3.516675	1.743019	1.156993	0.242316	0.374347	0.000000	-10.000000	0.000000	-8.200000	261.500000	1023.000000	1023.000000	2046.000000
44.939999	0.005306	3.135697	1.449102	1.254209	0.305644	0.126742	0.000000	-10.000000	0.008333	-7.433333	258.833344	1023.000000	1023.000000	2046.000000
44.959999	0.004855	2.869543	1.308303	1.390906	0.198138	-0.027804	0.000000	-10.000000	0.016667	-6.983334	256.166656	1023.000000	1023.000000	2046.000000
44.980000	0.004942	2.920730	1.353594	1.357232	0.107157	0.102747	0.000000	-10.000000	0.016667	-6.766667	253.833328	1023.000000	1023.000000	2046.000000
45.000000	0.005062	2.991524	1.449671	1.256346	-0.021106	0.306613	0.000000	-10.000000	0.008333	-6.783334	251.500000	1023.000000	1023.000000	2046.000000
45.020000	0.005435	3.212204	1.480786	1.289649	-0.007216	0.448985	0.000000	-10.000000	0.000000	-6.800000	249.333328	1023.000000	1023.000000	2046.000000
45.040001	0.005856	3.461016	1.398786	1.615948	0.119615	0.326667	0.000000	-10.000000	-0.008333	-6.616667	247.000000	1023.000000	1023.000000	2046.000000
45.060001	0.006175	3.649383	1.439126	1.944971	0.096888	0.168397	0.000000	-10.000000	-0.016667	-5.800000	244.666672	1023.000000	1023.000000	2046.000000
45.080002	0.006819	4.029827	1.527974	1.898769	0.092616	0.510468	0.000000	-10.000000	-0.025000	-4.500000	242.833328	1023.000000	1023.000000	2046.000000
45.099998	0.007189	4.248567	1.686450	1.895978	0.013204	0.652934	0.000000	-10.000000	-0.025000	-3.016667	241.333328	1023.000000	1023.000000	2046.000000
45.119999	0.007560	4.467777	1.555922	2.085171	0.276193	0.550491	0.000000	-10.000000	-0.025000	-1.516667	240.500000	1023.000000	1023.000000	2046.000000
45.139999	0.007718	4.561460	1.590614	2.300931	0.258968	0.410947	0.000000	-10.000000	-0.033333	-0.566667	240.000000	1023.000000	1023.000000	2046.000000
45.160000	0.008167	4.826625	1.784602	2.159750	0.189834	0.692439	0.000000	-10.000000	-0.033333	0.000000	240.000000	1023.000000	1023.000000	2046.000000
45.180000	0.008436	4.985782	1.910891	2.067224	0.195595	0.812072	0.000000	-10.000000	-0.041667	0.000000	240.000000	1023.000000	1023.000000	2046.000000
45.200001	0.008601	5.083171	1.779259	2.228699	0.403767	0.671446	0.000000	-10.000000	-0.041667	0.000000	240.000000	1023.000000	1023.000000	2046.000000
45.220001	0.008736	5.162760	1.732194	2.348632	0.485871	0.596062	0.000000	-10.000000	-0.033333	-0.600000	240.000000	1023.000000	1023.000000	2046.000000
45.240002	0.009030	5.336876	1.851143	2.289345	0.461515	0.734874	0.000000	-10.000000	-0.025000	-1.383333	239.833328	1023.000000	1023.000000	2046.000000
45.259998	0.009063	5.356052	1.950078	2.176930	0.366893	0.862152	0.000000	-10.000000	-0.016667	-2.350000	239.500000	1023.000000	1023.000000	2046.000000
45.279999	0.009133	5.397729	2.079266	2.086841	0.283422	0.948201	0.000000	-10.000000	-0.016667	-2.766667	238.833328	1023.000000	1023.000000	2046.000000
45.299999	0.009372	5.538616	1.945481	2.094795	0.530579	0.967761	0.000000	-10.000000	-0.016667	-3.000000	237.833328	1023.000000	1023.000000	2046.000000
45.320000	0.009164	5.416214	1.726502	2.233393	0.687581	0.768738	0.000000	-10.000000	-0.016667	-3.016667	236.666672	1023.000000	1023.000000	2046.000000
45.340000	0.009363	5.533675	1.839211	2.247733	0.618470	0.828261	0.000000	-10.000000	-0.016667	-2.983333	235.500000	1023.000000	1023.000000	2046.000000
45.360001	0.009534	5.634791	2.029319	2.138621	0.447678	1.019173	0.000000	-10.000000	-0.025000	-3.100000	234.500000	1023.000000	1023.000000	2046.000000
45.380001	0.009446	5.582472	2.077250	1.972386	0.378024	1.154813	0.000000	-10.000000	-0.033333	-3.366667	233.500000	1023.000000	1023.000000	2046.000000
45.400002	0.009958	5.885212	2.029192	2.125489	0.620360	1.110171	0.000000	-10.000000	-0.041667	-3.533333	232.500000	1023.000000	1023.000000	2046.000000
45.419998	0.009611	5.680148	1.771895	2.261920	0.773219	0.873114	0.000000	-10.000000	-0.033333	-3.216667	231.333328	1023.000000	1023.000000	2046.000000
45.439999	0.009091	5.373066	1.694999	2.181412	0.683090	0.813566	0.000000	-10.000000	-0.025000	-2.183333	230.166672	1023.000000	1023.000000	2046.000000
45.459999	0.008815	5.209579	1.770990	1.858633	0.582170	0.997785	0.000000	-10.000000	-0.016667	-1.033333	229.333328	1023.000000	1023.000000	2046.000000
45.480000	0.008351	4.935463	1.929958	1.558594	0.400700	1.046211	0.000000	-10.000000	-0.008333	-1.150000	229.000000	1023.000000	1023.000000	2046.000000
45.500000	0.008243	4.871770	1.839356	1.317172	0.703906	1.011337	0.000000	-10.000000	0.000000	-2.500000	228.833328	1023.000000	1023.000000	2046.000000
45.520000	0.007458	4.407626	1.581874	1.343090	0.831487	0.651175	0.000000	-10.000000	0.008333	-4.433333	228.000000	1023.000000	1023.000000	2046.000000
45.540001	0.006832	4.037693	1.601480	1.268897	0.664540	0.502776	0.000000	-10.000000	0.008333	-5.350000	226.833328	1023.000000	1023.000000	2046.000000
45.560001	0.005756	3.402051	1.648464	0.989424	0.329600	0.434563	0.000000	-10.000000	0.000000	-5.183333	225.166672	1023.000000	1023.000000	2046.000000
45.580002	0.004343	2.566595	1.556277	0.713649	-0.001236	0.297905	0.000000	-10.000000	-0.025000	-4.183333	223.500000	1023.000000	1023.000000	2046.000000
45.599998	0.003114	1.840125	1.089747	0.622938	0.098561	0.028879	0.000000	-10.000000	-0.041667	-2.500000	222.000000	1023.000000	1023.000000	2046.000000
45.619999	0.002269	1.340713	0.779593	0.657312	0.089679	-0.185870	0.000000	-10.000000	-0.033333	-1.100000	221.166672	1023.000000	1023.000000	2046.000000
45.639999	0.001876	1.108459	0.854537	0.502551	-0.150528	-0.098102	0.000000	-10.000000	-0.025000	-0.166667	221.000000	1023.000000	1023.000000	2046.000000
45.660000	0.001648	0.973705	1.001088	0.395215	-0.468394	0.045795	0.000000	-10.000000	-0.008333	0.000000	221.000000	1023.000000	1023.000000	2046.000000
45.680000	0.001721	1.017170	0.670671	0.602525	-0.143058	-0.112968	0.000000	-10.000000	-0.025000	0.000000	221.000000	1023.000000	1023.000000	2046.000000
45.700001	0.002016	1.191362	0.598583	0.838357	-0.049832	-0.195746	0.000000	-10.000000	-0.033333	0.000000	221.000000	1023.000000	1023.000000	2046.000000
45.720001	0.002246	1.327671	0.834778	0.799214	-0.314421	0.008101	0.000000	-10.000000	-0.050000	0.000000	221.000000	1023.000000	1023.000000	2046.000000
45.740002	0.002702	1.596853	1.071399	0.838703	-0.564077	0.250829	0.000000	-10.000000	-0.050000	0.000000	221.000000	1023.000000	1023.000000	2046.000000
45.759998	0.003610	2.133666	0.959971	1.203577	-0.216221	0.186340	0.000000	-10.000000	-0.050000	0.000000	221.000000	1023.000000	1023.000000	2046.000000
45.779999	0.004136	2.444090	0.866758	1.514629	-0.011356	0.074059	0.000000	-10.000000	-0.041667	0.616667	221.000000	1023.000000	1023.000000	2046.000000
45.799999	0.004828	2.853141	1.103967	1.482403	-0.109496	0.376267	0.000000	-10.000000	-0.033333	1.333333	221.000000	1023.000000	1023.000000	2046.000000
45.820000	0.005226	3.088506	1.377083	1.490452	-0.315342	0.536313	0.000000	-10.000000	-0.033333	2.533333	221.000000	1023.000000	1023.000000	2046.000000
45.840000	0.005720	3.380253	1.236544	1.730917	0.010335	0.402456	0.000000	-10.000000	-0.041667	3.283333	221.000000	1023.000000	1023.000000	2046.000000
45.860001	0.006042	3.570808	1.131561	1.932563	0.226099	0.280585	0.000000	-10.000000	-0.050000	3.766667	221.000000	1023.000000	1023.000000	2046.000000
45.880001	0.006564	3.879394	1.312565	1.869198	0.227535	0.470096	0.000000	-10.000000	-0.050000	3.383333	221.000000	1023.000000	1023.000000	2046.000000
45.900002	0.006762	3.996264	1.626146	1.756889	-0.047328	0.660557	0.000000	-10.000000	-0.041667	2.533333	221.000000	1023.000000	1023.000000	2046.000000
45.919998	0.007163	4.233438	1.716115	1.754427	0.015342	0.747554	0.000000	-10.000000	-0.041667	1.733333	221.000000	1023.000000	1023.000000	2046.000000
45.939999	0.007188	4.248276	1.481945	1.929749	0.284639	0.551943	0.000000	-10.000000	-0.025000	1.100000	221.000000	1023.000000	1023.000000	2046.000000
45.959999	0.007632	4.510730	1.376235	1.976062	0.542239	0.616193	0.000000	-10.000000	-0.025000	0.583333	221.000000	1023.000000	1023.000000	2046.000000
45.980000	0.007847	4.637529	1.599401	1.826470	0.391400	0.820258	0.000000	-10.000000	-0.008333	0.183333	221.000000	1023.000000	1023.000000	2046.000000
46.000000	0.007919	4.679921	1.904487	1.739574	0.125737	0.910123	0.000000	-10.000000	-0.016667	0.000000	221.000000	1023.000000	1023.000000	2046.000000
46.020000	0.008195	4.843067	1.708062	1.925233	0.414298	0.795473	0.000000	-10.000000	-0.008333	0.000000	221.000000	1023.000000	1023.000000	2046.000000
46.040001	0.008300	4.905562	1.458125	2.018113	0.675330	0.753993	0.000000	-10.000000	-0.016667	0.000000	221.000000	1023.000000	1023.000000	2046.000000
46.060001	0.008505	5.026520	1.628918	1.933008	0.570826	0.893767	0.000000	-10.000000	-0.016667	0.000000	221.000000	1023.000000	1023.000000	2046.000000
46.080002	0.008548	5.051669	1.939502	1.865642	0.264599	0.981926	0.000000	-10.000000	-0.025000	0.000000	221.000000	1023.000000	1023.000000	2046.000000
46.099998	0.008101	4.787757	1.692982	1.927623	0.370148	0.797005	0.000000	-10.000000	-0.016667	0.000000	221.000000	1023.000000	1023.000000	2046.000000
46.119999	0.008038	4.750737	1.332401	1.869862	0.766481	0.781992	0.000000	-10.000000	-0.025000	0.000000	221.000000	1023.000000	1023.000000	2046.000000
46.139999	0.007867	4.649312	1.509978	1.480041	0.658922	1.000371	0.000000	-10.000000	-0.016667	-0.283333	221.000000	1023.000000	1023.000000	2046.000000
46.160000	0.007489	4.426062	1.838180	1.213692	0.387698	0.986491	0.000000	-10.000000	-0.016667	-0.933333	221.000000	1023.000000	1023.000000	2046.000000
46.180000	0.006944	4.103909	1.612209	1.226410	0.582563	0.682726	0.000000	-10.000000	-0.008333	-1.516667	221.000000	1023.000000	1023.000000	2046.000000
46.200001	0.006573	3.884582	1.381987	1.184857	0.790722	0.527016	0.000000	-10.000000	-0.016667	-1.700000	221.000000	1023.000000	1023.000000	2046.000000
46.220001	0.005966	3.526180	1.437900	0.905223	0.609046	0.574011	0.000000	-10.000000	-0.033333	-1.050000	221.000000	1023.000000	1023.000000	2046.000000
46.240002	0.004817	2.847131	1.566455	0.708253	0.158890	0.413534	0.000000	-10.000000	-0.025000	-0.466667	221.000000	1023.000000	1023.000000	2046.000000
46.259998	0.003478	2.055535	1.211169	0.713344	0.105917	0.025105	0.000000	-10.000000	-0.033333	0.733333	221.000000	1023.000000	1023.000000	2046.000000
46.279999	0.002624	1.551012	0.766905	0.727366	0.227030	-0.170289	0.000000	-10.000000	-0.033333	1.966667	221.000000	1023.000000	1023.000000	2046.000000
46.299999	0.002601	1.537355	0.734943	0.520725	0.224492	0.057196	0.000000	-10.000000	-0.050000	3.550000	221.000000	1023.000000	1023.000000	2046.000000
46.320000	0.002449	1.447274	0.984930	0.454831	-0.149356	0.156869	0.000000	-10.000000	-0.050000	4.450000	221.000000	1023.000000	1023.000000	2046.000000
46.340000	0.002391	1.413176	0.970861	0.634912	-0.195304	0.002708	0.000000	-10.000000	-0.041667	4.833333	221.000000	1023.000000	1023.000000	2046.000000
46.360001	0.002533	1.496900	0.736983	0.936200	0.007034	-0.183316	0.000000	-10.000000	-0.041667	4.800000	221.000000	1023.000000	1023.000000	2046.000000
46.380001	0.003426	2.024617	0.745595	0.897305	0.204681	0.177037	0.000000	-10.000000	-0.041667	4.700000	221.000000	1023.000000	1023.000000	2046.000000
46.400002	0.004089	2.416487	1.028126	0.927820	0.000100	0.460441	0.000000	-10.000000	-0.050000	4.666667	221.000000	1023.000000	1023.000000	2046.000000
46.419998	0.004835	2.857678	1.274321	1.303435	-0.079837	0.359759	0.000000	-10.000000	-0.058333	4.916667	221.000000	1023.000000	1023.000000	2046.000000
46.439999	0.005312	3.139421	1.164253	1.727247	0.093850	0.154072	0.000000	-10.000000	-0.050000	5.683333	221.000000	1023.000000	1023.000000	2046.000000
46.459999	0.006516	3.850979	1.250041	1.686999	0.351212	0.562727	0.000000	-10.000000	-0.066667	6.766667	221.000000	1023.000000	1023.000000	2046.000000
46.480000	0.007251	4.285591	1.606316	1.701277	0.178402	0.799596	0.000000	-10.000000	-0.075000	8.033333	221.000000	1023.000000	1023.000000	2046.000000
46.500000	0.007753	4.582023	1.634022	2.029597	0.326928	0.591476	0.000000	-10.000000	-0.100000	9.200000	187.833328	1023.000000	1023.000000	2046.000000
46.520000	0.008309	4.910593	1.512041	2.264802	0.623920	0.509830	0.000000	-10.000000	-0.100000	10.150001	122.833336	1023.000000	1023.000000	2046.000000
46.540001	0.009407	5.559582	1.742030	2.071516	0.766347	0.979690	0.000000	-10.000000	-0.100000	10.700001	57.833332	1023.000000	1023.000000	2046.000000
46.560001	0.009985	5.900898	2.046505	2.052285	0.655220	1.146889	0.000000	-10.000000	-0.100000	10.950001	27.333334	1023.000000	1023.000000	2046.000000
46.580002	0.010021	5.922386	1.967386	2.402695	0.793054	0.759250	0.000000	-10.000000	-0.100000	10.933333	29.666666	1023.000000	1023.000000	2046.000000
46.599998	0.010687	6.316061	1.985311	2.434924	0.992490	0.903335	0.000000	-10.000000	-0.108333	11.216667	33.333332	1023.000000	1023.000000	2046.000000
46.619999	0.011539	6.819434	2.238292	2.233869	1.023544	1.323728	0.000000	-10.000000	-0.116667	11.516666	37.000000	1023.000000	1023.000000	2046.000000
46.639999	0.012046	7.119442	2.360804	2.333911	1.116241	1.308486	0.000000	-10.000000	-0.125000	11.983334	41.000000	1023.000000	1023.000000	2046.000000
46.660000	0.012128	7.167885	2.254225	2.690435	1.250746	0.972479	0.000000	-10.000000	-0.116667	12.083333	45.000000	1023.000000	1023.000000	2046.000000
46.680000	0.013232	7.820158	2.408100	2.574341	1.453143	1.384575	0.000000	-10.000000	-0.116667	12.066667	49.000000	1023.000000	1023.000000	2046.000000
46.700001	0.013747	8.124703	2.660081	2.437739	1.345327	1.681557	0.000000	-10.000000	-0.116667	12.050000	53.000000	1023.000000	1023.000000	2046.000000
46.720001	0.014125	8.347896	2.665869	2.714149	1.488884	1.478993	0.000000	-10.000000	-0.133333	12.183333	57.000000	1023.000000	1023.000000	2046.000000
46.740002	0.014015	8.282578	2.570365	2.987489	1.534007	1.190717	0.000000	-10.000000	-0.141667	12.566668	61.000000	1023.000000	1023.000000	2046.000000
46.759998	0.014639	8.651917	2.619192	2.749064	1.682401	1.601260	0.000000	-10.000000	-0.150000	13.150001	65.000000	1023.000000	1023.000000	2046.000000
46.779999	0.015038	8.887346	2.745795	2.482817	1.733688	1.925046	0.000000	-10.000000	-0.150000	13.550000	69.333336	1023.000000	1023.000000	2046.000000
46.799999	0.015156	8.957213	2.825570	2.490095	1.873158	1.768390	0.000000	-10.000000	-0.133333	13.350000	73.833336	1023.000000	1023.000000	2046.000000
46.820000	0.014887	8.798022	2.857975	2.640983	1.895849	1.403216	0.000000	-10.000000	-0.133333	12.800000	78.500000	1023.000000	1023.000000	2046.000000
46.840000	0.015358	9.076736	3.000138	2.472775	2.015301	1.588523	0.000000	-10.000000	-0.133333	12.500000	82.833336	1023.000000	1023.000000	2046.000000
46.860001	0.015344	9.068542	3.185591	2.310454	1.871468	1.701030	0.000000	-10.000000	-0.158333	12.700000	87.000000	1023.000000	1023.000000	2046.000000
46.880001	0.014736	8.708944	3.068770	2.318730	1.899837	1.421607	0.000000	-10.000000	-0.166667	13.450000	91.166664	1023.000000	1023.000000	2046.000000
46.900002	0.013533	7.998066	2.849421	2.437333	1.731624	0.979689	0.000000	-10.000000	-0.191667	14.433333	95.500000	1023.000000	1023.000000	2046.000000
46.919998	0.013019	7.694257	2.696520	2.383684	1.699589	0.914465	0.000000	-10.000000	-0.216667	15.483334	100.166664	1023.000000	1023.000000	2046.000000
46.939999	0.013066	7.721819	2.707420	2.229277	1.647772	1.137349	0.000000	-10.000000	-0.250000	16.666668	105.166664	1023.000000	1023.000000	2046.000000
46.959999	0.013313	7.868268	2.834203	2.187598	1.570160	1.276306	0.000000	-10.000000	-0.258333	17.416668	110.666664	1023.000000	1023.000000	2046.000000
46.980000	0.014053	8.305441	2.847917	2.271034	1.759363	1.427127	0.000000	-10.000000	-0.258333	18.116667	116.500000	1023.000000	1023.000000	2046.000000
47.000000	0.014270	8.433674	2.774967	2.647777	1.846270	1.164660	0.000000	-10.000000	-0.258333	18.500000	122.500000	1023.000000	1023.000000	2046.000000
47.020000	0.015053	8.896338	2.880824	2.953198	1.916795	1.145521	0.000000	-10.000000	-0.275000	19.100000	128.500000	1023.000000	1023.000000	2046.000000
47.040001	0.016278	9.620152	3.079908	3.063202	2.021607	1.455434	0.000000	-10.000000	-0.300000	19.650002	134.666672	1023.000000	1023.000000	2046.000000
47.060001	0.017370	10.265540	3.376318	3.186648	1.963626	1.738948	0.000000	-10.000000	-0.325000	19.966667	141.000000	1023.000000	1023.000000	2046.000000
47.080002	0.018730	11.069146	3.651629	3.363045	2.050326	2.004147	0.000000	-10.000000	-0.358333	20.583334	147.666672	1023.000000	1023.000000	2046.000000
47.099998	0.019928	11.777267	3.651251	3.644455	2.436863	2.044697	0.000000	-10.000000	-0.383333	21.550001	154.500000	1023.000000	1023.000000	2046.000000
47.119999	0.020589	12.168383	3.646149	4.037262	2.589880	1.895091	0.000000	-10.000000	-0.408333	22.616667	161.666672	1023.000000	1023.000000	2046.000000
47.139999	0.021654	12.797374	3.880754	4.217849	2.679266	2.019505	0.000000	-10.000000	-0.408333	23.116667	169.000000	1023.000000	1023.000000	2046.000000
47.160000	0.022791	13.469233	4.109138	4.247447	2.807430	2.305218	0.000000	-10.000000	-0.408333	23.300001	176.500000	1023.000000	1023.000000	2046.000000
47.180000	0.023916	14.134371	4.454501	4.195620	2.843356	2.640895	0.000000	-10.000000	-0.400000	23.350000	184.166672	1023.000000	1023.000000	2046.000000
47.200001	0.024993	14.770692	4.477265	4.330356	3.225070	2.738000	0.000000	-10.000000	-0.408333	23.633333	192.000000	1023.000000	1023.000000	2046.000000
47.220001	0.025416	15.020670	4.517876	4.648590	3.357907	2.496297	0.000000	-10.000000	-0.425000	23.983334	200.000000	1023.000000	1023.000000	2046.000000
47.240002	0.026574	15.705468	4.686856	4.732243	3.566549	2.719820	0.000000	-10.000000	-0.433333	24.166668	208.000000	1023.000000	1023.000000	2046.000000
47.259998	0.027427	16.209606	4.979533	4.698089	3.589067	2.942918	0.000000	-10.000000	-0.425000	24.350000	216.000000	1023.000000	1023.000000	2046.000000
47.279999	0.028546	16.870806	5.209128	4.647017	3.709798	3.304862	0.000000	-10.000000	-0.416667	24.183334	224.000000	1023.000000	1023.000000	2046.000000
47.299999	0.029117	17.208021	5.069785	5.063683	4.057928	3.016624	0.000000	-10.000000	-0.416667	24.366667	232.000000	1023.000000	1023.000000	2046.000000
47.320000	0.030059	17.764862	5.281031	5.152368	4.174767	3.156698	0.000000	-10.000000	-0.425000	24.550001	240.000000	1023.000000	1023.000000	2046.000000
47.340000	0.030876	18.247585	5.636746	5.118596	4.047724	3.444519	0.000000	-10.000000	-0.425000	24.433334	248.333328	1023.000000	1023.000000	2046.000000
47.360001	0.031698	18.733482	5.718232	5.142426	4.244127	3.628697	0.000000	-10.000000	-0.416667	24.283333	256.666656	1023.000000	1023.000000	2046.000000
47.380001	0.031996	18.909710	5.561317	5.337788	4.495338	3.515267	0.000000	-10.000000	-0.408333	23.850000	265.000000	1023.000000	1023.000000	2046.000000
47.400002	0.032427	19.164415	5.520742	5.463138	4.709499	3.471036	0.000000	-10.000000	-0.383333	23.750000	273.000000	1023.000000	1023.000000	2046.000000
47.419998	0.033078	19.548820	5.778485	5.448541	4.770169	3.551625	0.000000	-10.000000	-0.358333	23.083334	281.000000	1023.000000	1023.000000	2046.000000
47.439999	0.033622	19.870659	6.199465	5.347840	4.637817	3.685537	0.000000	-10.000000	-0.358333	22.516666	288.666656	1023.000000	1023.000000	2046.000000
47.459999	0.034288	20.264267	6.442904	5.270488	4.700294	3.850580	0.000000	-10.000000	-0.358333	21.833334	296.166656	1023.000000	1023.000000	2046.000000
47.480000	0.034311	20.277704	6.334784	5.478695	4.887318	3.576908	0.000000	-10.000000	-0.366667	21.533333	303.500000	1023.000000	1023.000000	2046.000000
47.500000	0.033897	20.033396	6.197416	5.640332	4.925991	3.269657	0.000000	-10.000000	-0.350000	21.433334	310.833344	1023.000000	1023.000000	2046.000000
47.520000	0.033119	19.573439	6.139792	5.474329	4.751536	3.207780	0.000000	-10.000000	-0.350000	21.483334	318.000000	1023.000000	1023.000000	2046.000000
47.540001	0.032391	19.143021	6.212690	5.353873	4.401832	3.174626	0.000000	-10.000000	-0.366667	21.750000	325.166656	1023.000000	1023.000000	2046.000000
47.560001	0.032499	19.206877	6.190874	5.331917	4.407539	3.276546	0.000000	-10.000000	-0.383333	22.016666	332.333344	1023.000000	1023.000000	2046.000000
47.580002	0.032705	19.328371	5.954516	5.633871	4.620817	3.119167	0.000000	-10.000000	-0.400000	22.266666	339.666656	1023.000000	1023.000000	2046.000000
47.599998	0.033360	19.715696	6.031460	5.844725	4.701491	3.138021	0.000000	-10.000000	-0.391667	22.500000	347.000000	1023.000000	1023.000000	2046.000000
47.619999	0.034041	20.118202	6.290623	5.976665	4.586058	3.264857	0.000000	-10.000000	-0.366667	22.483334	354.500000	1023.000000	1023.000000	2046.000000
47.639999	0.035038	20.707434	6.579283	6.061422	4.526081	3.540648	0.000000	-10.000000	-0.366667	22.533333	362.000000	1023.000000	1023.000000	2046.000000
47.660000	0.035888	21.209726	6.540530	6.312393	4.757574	3.599229	0.000000	-10.000000	-0.350000	22.216667	369.500000	1023.000000	1023.000000	2046.000000
47.680000	0.036804	21.751024	6.475106	6.641713	4.973224	3.660982	0.000000	-10.000000	-0.358333	21.800001	377.000000	1023.000000	1023.000000	2046.000000
47.700001	0.038246	22.603436	6.720778	6.894970	5.104507	3.883178	0.000000	-10.000000	-0.341667	21.500000	384.333344	1023.000000	1023.000000	2046.000000
47.720001	0.039308	23.230885	7.063014	7.012918	5.044022	4.110930	0.000000	-10.000000	-0.366667	21.516666	391.666656	1023.000000	1023.000000	2046.000000
47.740002	0.040340	23.840921	7.285903	7.128931	5.098779	4.327309	0.000000	-10.000000	-0.375000	21.833334	398.833344	1023.000000	1023.000000	2046.000000
47.759998	0.040963	24.209375	7.201184	7.423469	5.343596	4.241126	0.000000	-10.000000	-0.391667	21.966667	406.166656	1023.000000	1023.000000	2046.000000
47.779999	0.041967	24.802654	7.276647	7.609835	5.602353	4.313819	0.000000	-10.000000	-0.383333	22.049999	413.500000	1023.000000	1023.000000	2046.000000
47.799999	0.042853	25.326086	7.540063	7.622309	5.671321	4.492394	0.000000	-10.000000	-0.375000	21.866667	420.833344	1023.000000	1023.000000	2046.000000
47.820000	0.043670	25.809166	7.830571	7.608251	5.665174	4.705170	0.000000	-10.000000	-0.366667	21.733334	428.166656	1023.000000	1023.000000	2046.000000
47.840000	0.044349	26.210011	7.851312	7.720434	5.875660	4.762603	0.000000	-10.000000	-0.350000	21.400000	435.333344	1023.000000	1023.000000	2046.000000
47.860001	0.045036	26.616098	7.833616	7.900891	6.130610	4.750981	0.000000	-10.000000	-0.333333	21.116667	442.500000	1023.000000	1023.000000	2046.000000
47.880001	0.046077	27.231251	7.992681	7.956670	6.338779	4.943122	0.000000	-10.000000	-0.308333	20.683334	449.500000	1023.000000	1023.000000	2046.000000
47.900002	0.046831	27.677223	8.312082	8.038465	6.269665	5.057011	0.000000	-10.000000	-0.308333	20.383333	456.500000	1023.000000	1023.000000	2046.000000
47.919998	0.047612	28.138510	8.495761	8.063798	6.334805	5.244145	0.000000	-10.000000	-0.300000	20.050001	463.500000	1023.000000	1023.000000	2046.000000
47.939999	0.048176	28.471815	8.389712	8.364071	6.610980	5.107053	0.000000	-10.000000	-0.300000	20.000000	470.333344	1023.000000	1023.000000	2046.000000
47.959999	0.048850	28.870497	8.492246	8.482290	6.702287	5.193674	0.000000	-10.000000	-0.291667	19.850000	477.000000	1023.000000	1023.000000	2046.000000
47.980000	0.049502	29.255793	8.634086	8.553193	6.766802	5.301712	0.000000	-10.000000	-0.316667	20.100000	483.666656	1023.000000	1023.000000	2046.000000
48.000000	0.049846	29.459019	8.821412	8.483487	6.685257	5.468862	0.000000	-10.000000	-0.333333	20.400000	490.333344	1023.000000	1023.000000	2046.000000
48.020000	0.050311	29.733601	8.896753	8.517604	6.837652	5.481592	0.000000	-10.000000	-0.341667	20.833334	497.166656	1023.000000	1023.000000	2046.000000
48.040001	0.050600	29.904778	8.929719	8.658985	6.983623	5.332449	0.000000	-10.000000	-0.325000	20.716667	504.000000	1023.000000	1023.000000	2046.000000
48.060001	0.051412	30.384581	9.150581	8.664902	7.123227	5.445870	0.000000	-10.000000	-0.308333	20.433334	510.833344	1023.000000	1023.000000	2046.000000
48.080002	0.051706	30.558500	9.370150	8.638299	7.040757	5.509295	0.000000	-10.000000	-0.300000	20.299999	517.666687	1023.000000	1023.000000	2046.000000
48.099998	0.051404	30.379631	9.444868	8.646150	6.912096	5.376517	0.000000	-10.000000	-0.300000	20.266666	524.500000	1023.000000	1023.000000	2046.000000
48.119999	0.050206	29.671978	9.123898	8.683544	6.850518	5.014018	0.000000	-10.000000	-0.300000	20.016666	531.333313	1023.000000	1023.000000	2046.000000
48.139999	0.049404	29.197683	8.919415	8.696291	6.731827	4.850149	0.000000	-10.000000	-0.316667	19.850000	538.000000	1023.000000	1023.000000	2046.000000
48.160000	0.049520	29.266024	8.936711	8.679029	6.711068	4.939216	0.000000	-10.000000	-0.333333	20.150000	544.666687	1023.000000	1023.000000	2046.000000
48.180000	0.049723	29.386488	9.061965	8.763798	6.583648	4.977078	0.000000	-10.000000	-0.350000	20.833334	551.333313	1023.000000	1023.000000	2046.000000
48.200001	0.050043	29.575388	9.067973	8.985003	6.592969	4.929444	0.000000	-10.000000	-0.358333	21.350000	558.166687	1023.000000	1023.000000	2046.000000
48.220001	0.050782	30.011934	9.082371	9.296563	6.685757	4.947243	0.000000	-10.000000	-0.358333	21.750000	565.166687	1023.000000	1023.000000	2046.000000
48.240002	0.051884	30.663500	9.197642	9.434694	6.843350	5.187813	0.000000	-10.000000	-0.358333	21.850000	572.500000	1023.000000	1023.000000	2046.000000
48.259998	0.052709	31.151304	9.478927	9.558272	6.753659	5.360445	0.000000	-10.000000	-0.366667	21.900000	579.833313	1023.000000	1023.000000	2046.000000
48.279999	0.053702	31.737959	9.555378	9.728037	6.907312	5.547233	0.000000	-10.000000	-0.366667	22.033335	587.000000	1023.000000	1023.000000	2046.000000
48.299999	0.054602	32.269630	9.598677	10.083115	7.023799	5.564042	0.000000	-10.000000	-0.366667	22.200001	594.333313	1023.000000	1023.000000	2046.000000
48.320000	0.056081	33.144089	9.776866	10.281787	7.253489	5.831948	0.000000	-10.000000	-0.375000	22.483334	601.666687	1023.000000	1023.000000	2046.000000
48.340000	0.056976	33.672935	10.009209	10.368087	7.260337	6.035302	0.000000	-10.000000	-0.391667	22.683334	609.333313	1023.000000	1023.000000	2046.000000
48.360001	0.057908	34.223850	10.124058	10.506748	7.429839	6.163205	0.000000	-10.000000	-0.408333	23.050001	616.666687	1023.000000	1023.000000	2046.000000
48.380001	0.058734	34.711674	10.166216	10.788364	7.625214	6.131878	0.000000	-10.000000	-0.400000	23.583334	624.333313	1023.000000	1023.000000	2046.000000
48.400002	0.059837	35.363594	10.347305	10.871545	7.829021	6.315724	0.000000	-10.000000	-0.408333	24.066668	632.000000	1023.000000	1023.000000	2046.000000
48.419998	0.060672	35.856972	10.562175	10.842028	7.899036	6.553735	0.000000	-10.000000	-0.425000	24.633333	640.000000	1023.000000	1023.000000	2046.000000
48.439999	0.061568	36.386536	10.736725	10.919236	8.053352	6.677224	0.000000	-10.000000	-0.425000	24.700001	648.166687	1023.000000	1023.000000	2046.000000
48.459999	0.062208	36.764854	10.750504	11.155622	8.239721	6.619010	0.000000	-10.000000	-0.416667	24.333334	656.500000	1023.000000	1023.000000	2046.000000
48.480000	0.063387	37.461899	10.899925	11.216304	8.482548	6.863122	0.000000	-10.000000	-0.400000	23.950001	667.500000	1023.000000	1023.000000	2046.000000
48.500000	0.064240	37.965710	11.203070	11.201390	8.459187	7.102064	0.000000	-10.000000	-0.383333	23.683334	678.333313	1023.000000	1023.000000	2046.000000
48.520000	0.065167	38.513447	11.334775	11.324523	8.622970	7.231180	0.000000	-10.000000	-0.366667	23.750000	686.333313	1023.000000	1023.000000	2046.000000
48.540001	0.065867	38.927105	11.278931	11.641501	8.869683	7.136990	0.000000	-10.000000	-0.366667	23.550001	691.666687	1023.000000	1023.000000	2046.000000
48.560001	0.066889	39.531380	11.427299	11.806685	9.035102	7.262296	0.000000	-10.000000	-0.391667	23.633333	696.833313	1023.000000	1023.000000	2046.000000
48.580002	0.067445	39.860096	11.641579	11.826941	8.975441	7.416135	0.000000	-10.000000	-0.425000	24.050001	704.500000	1023.000000	1023.000000	2046.000000
48.599998	0.068128	40.263371	11.773471	11.838152	9.034976	7.616772	0.000000	-10.000000	-0.450000	24.583334	712.333313	1023.000000	1023.000000	2046.000000
48.619999	0.068748	40.630165	11.838476	11.993160	9.226517	7.572013	0.000000	-10.000000	-0.475000	25.300001	720.500000	1023.000000	1023.000000	2046.000000
48.639999	0.069473	41.058575	12.011602	12.131828	9.372192	7.542950	0.000000	-10.000000	-0.483333	25.550001	729.000000	1023.000000	1023.000000	2046.000000
48.660000	0.070379	41.593872	12.272678	12.171685	9.506845	7.642665	0.000000	-10.000000	-0.491667	25.866667	737.500000	1023.000000	1023.000000	2046.000000
48.680000	0.070669	41.765476	12.522673	12.163171	9.378872	7.700762	0.000000	-10.000000	-0.483333	25.750000	746.000000	1023.000000	1023.000000	2046.000000
48.700001	0.070473	41.649662	12.515333	12.200137	9.342775	7.591415	0.000000	-10.000000	-0.475000	25.550001	754.500000	1023.000000	1023.000000	2046.000000
48.720001	0.069365	40.994747	12.242516	12.237060	9.246054	7.269117	0.000000	-10.000000	-0.466667	25.500000	763.166687	1023.000000	1023.000000	2046.000000
48.740002	0.068754	40.633560	12.034492	12.326568	9.193969	7.078531	0.000000	-10.000000	-0.458333	25.066668	771.666687	1023.000000	1023.000000	2046.000000
48.759998	0.068964	40.757519	12.104263	12.268487	9.160953	7.223816	0.000000	-10.000000	-0.466667	25.166666	780.166687	1023.000000	1023.000000	2046.000000
48.779999	0.069282	40.945530	12.269133	12.373283	9.027873	7.275242	0.000000	-10.000000	-0.475000	25.233334	788.500000	1023.000000	1023.000000	2046.000000
48.799999	0.069981	41.358795	12.301273	12.538490	9.154134	7.364899	0.000000	-10.000000	-0.500000	25.766666	797.000000	1023.000000	1023.000000	2046.000000
48.820000	0.070648	41.753197	12.252851	12.905339	9.303571	7.291436	0.000000	-10.000000	-0.508333	26.133333	805.500000	1023.000000	1023.000000	2046.000000
48.840000	0.071791	42.428467	12.359963	13.091570	9.481329	7.495604	0.000000	-10.000000	-0.491667	25.800001	814.166687	1023.000000	1023.000000	2046.000000
48.860001	0.072714	42.974075	12.585283	13.117759	9.523561	7.747471	0.000000	-10.000000	-0.450000	25.483334	822.666687	1023.000000	1023.000000	2046.000000
48.880001	0.073626	43.513096	12.818080	13.232053	9.531126	7.931838	0.000000	-10.000000	-0.416667	24.483334	831.333313	1023.000000	1023.000000	2046.000000
48.900002	0.074855	44.239265	12.936787	13.461645	9.700856	8.139977	0.000000	-10.000000	-0.391667	24.133333	839.666687	1023.000000	1023.000000	2046.000000
48.919998	0.075939	44.879910	12.943970	13.816780	9.975525	8.143636	0.000000	-10.000000	-0.408333	23.650000	848.000000	1023.000000	1023.000000	2046.000000
48.939999	0.077241	45.649227	13.109251	13.993263	10.186907	8.359806	0.000000	-10.000000	-0.416667	24.000000	856.000000	1023.000000	1023.000000	2046.000000
48.959999	0.078017	46.107792	13.426704	13.984313	10.123768	8.573006	0.000000	-10.000000	-0.425000	24.150000	864.000000	1023.000000	1023.000000	2046.000000
48.980000	0.078919	46.641155	13.561983	14.022043	10.292142	8.764987	0.000000	-10.000000	-0.408333	24.200001	872.000000	1023.000000	1023.000000	2046.000000
49.000000	0.079790	47.155926	13.525491	14.257577	10.598375	8.774485	0.000000	-10.000000	-0.400000	23.766666	880.000000	1023.000000	1023.000000	2046.000000
49.020000	0.080768	47.733704	13.602453	14.387231	10.858229	8.885791	0.000000	-10.000000	-0.400000	23.500000	888.000000	1023.000000	1023.000000	2046.000000
49.040001	0.081694	48.280910	13.849358	14.337969	10.961281	9.132303	0.000000	-10.000000	-0.391667	23.450001	895.833313	1023.000000	1023.000000	2046.000000
49.060001	0.082297	48.637417	14.150531	14.253246	10.931585	9.302052	0.000000	-10.000000	-0.383333	23.583334	901.000000	1023.000000	1023.000000	2046.000000
49.080002	0.083252	49.201767	14.238440	14.371339	11.150274	9.441713	0.000000	-10.000000	-0.383333	23.500000	908.666687	1023.000000	1023.000000	2046.000000
49.099998	0.084064	49.681587	14.210645	14.709854	11.394459	9.366629	0.000000	-10.000000	-0.391667	23.350000	916.500000	1023.000000	1023.000000	2046.000000
49.119999	0.085409	50.476952	14.384429	14.787156	11.623356	9.682010	0.000000	-10.000000	-0.383333	23.283335	927.000000	1023.000000	1023.000000	2046.000000
49.139999	0.086084	50.875813	14.674805	14.796330	11.569347	9.835330	0.000000	-10.000000	-0.400000	23.300001	934.666687	1023.000000	1023.000000	2046.000000
49.160000	0.086964	51.395741	14.787097	14.887247	11.743530	9.977867	0.000000	-10.000000	-0.400000	23.583334	942.333313	1023.000000	1023.000000	2046.000000
49.180000	0.087534	51.732357	14.685145	15.228148	11.938630	9.880431	0.000000	-10.000000	-0.416667	23.633333	950.000000	1023.000000	1023.000000	2046.000000
49.200001	0.088598	52.361607	14.825085	15.267811	12.131057	10.137655	0.000000	-10.000000	-0.400000	23.766666	958.000000	1023.000000	1023.000000	2046.000000
49.220001	0.089062	52.635712	15.129885	15.187377	12.052353	10.266098	0.000000	-10.000000	-0.400000	23.700001	966.000000	1023.000000	1023.000000	2046.000000
49.240002	0.089797	53.070156	15.419548	15.241891	12.108460	10.300257	0.000000	-10.000000	-0.400000	23.566668	974.000000	1023.000000	1023.000000	2046.000000
49.259998	0.090720	53.615562	15.475449	15.488941	12.366959	10.284214	0.000000	-10.000000	-0.416667	23.800001	982.000000	1023.000000	1023.000000	2046.000000
49.279999	0.091427	54.033577	15.525526	15.689070	12.527724	10.291257	0.000000	-10.000000	-0.433333	24.283335	990.000000	1023.000000	1023.000000	2046.000000
49.299999	0.091021	53.793507	15.626174	15.629627	12.308521	10.229181	0.000000	-10.000000	-0.450000	24.750000	998.000000	1023.000000	1023.000000	2046.000000
49.320000	0.089852	53.102245	15.583621	15.496078	11.976917	10.045630	0.000000	-10.000000	-0.450000	24.850000	1006.000000	1023.000000	1023.000000	2046.000000
49.340000	0.089453	52.866520	15.450242	15.535694	11.951734	9.928849	0.000000	-10.000000	-0.475000	24.900000	1014.166687	1023.000000	1023.000000	2046.000000
49.360001	0.089768	53.052654	15.274383	15.851841	12.098680	9.827751	0.000000	-10.000000	-0.500000	25.516666	1022.500000	1023.000000	1023.000000	2046.000000
49.380001	0.090689	53.597057	15.297322	16.010355	12.249615	10.039765	0.000000	-10.000000	-0.558333	26.583334	1031.000000	1023.000000	1023.000000	2046.000000
49.400002	0.091457	54.051197	15.533953	16.060015	12.195465	10.261764	0.000000	-10.000000	-0.566667	27.483334	1039.666626	1023.000000	1023.000000	2046.000000
49.419998	0.092206	54.493973	15.801461	16.184681	12.129297	10.378532	0.000000	-10.000000	-0.575000	28.283333	1048.666626	1023.000000	1023.000000	2046.000000
49.439999	0.093140	55.045555	15.862466	16.466299	12.340243	10.376549	0.000000	-10.000000	-0.550000	28.483334	1058.000000	1023.000000	1023.000000	2046.000000
49.459999	0.094196	55.670063	15.924836	16.802427	12.492803	10.449998	0.000000	-10.000000	-0.541667	28.616667	1067.500000	1023.000000	1023.000000	2046.000000
49.480000	0.095694	56.555332	16.035414	16.888824	12.745680	10.885417	0.000000	-10.000000	-0.525000	28.316668	1077.000000	1023.000000	1023.000000	2046.000000
49.500000	0.096864	57.246841	16.387846	16.962585	12.749421	11.146990	0.000000	-10.000000	-0.525000	28.000000	1086.500000	1023.000000	1023.000000	2046.000000
49.520000	0.098156	58.010250	16.657774	17.092201	12.909528	11.350744	0.000000	-10.000000	-0.550000	28.250000	1095.833374	1023.000000	1023.000000	2046.000000
49.540001	0.099283	58.675995	16.688576	17.420805	13.227289	11.339326	0.000000	-10.000000	-0.591667	28.733334	1105.166626	1023.000000	1023.000000	2046.000000
49.560001	0.100475	59.380493	16.768429	17.676828	13.442351	11.492887	0.000000	-10.000000	-0.625000	29.550001	1114.666626	1023.000000	1023.000000	2046.000000
49.580002	0.101542	60.011036	16.880535	17.684082	13.679865	11.766553	0.000000	-10.000000	-0.625000	29.483334	1124.500000	1023.000000	1023.000000	2046.000000
49.599998	0.102434	60.538307	17.164186	17.633095	13.705017	12.036006	0.000000	-10.000000	-0.641667	29.933334	1134.500000	1023.000000	1023.000000	2046.000000
49.619999	0.103290	61.044228	17.396252	17.691751	13.824910	12.131316	0.000000	-10.000000	-0.633333	30.050001	1144.500000	1023.000000	1023.000000	2046.000000
49.639999	0.104217	61.591976	17.469553	17.846092	14.124953	12.151376	0.000000	-10.000000	-0.633333	30.566668	1154.500000	1023.000000	1023.000000	2046.000000
49.660000	0.105257	62.206795	17.500790	18.070326	14.401276	12.234404	0.000000	-10.000000	-0.608333	30.266666	1164.500000	1023.000000	1023.000000	2046.000000
49.680000	0.106628	63.016933	17.627628	18.141405	14.674622	12.573280	0.000000	-10.000000	-0.600000	29.966667	1174.500000	1023.000000	1023.000000	2046.000000
49.700001	0.107461	63.509541	17.919380	18.121492	14.653763	12.814903	0.000000	-10.000000	-0.583333	29.400000	1184.500000	1023.000000	1023.000000	2046.000000
49.720001	0.108577	64.169151	18.130272	18.220928	14.822417	12.995534	0.000000	-10.000000	-0.566667	28.933334	1194.500000	1023.000000	1023.000000	2046.000000
49.740002	0.109472	64.698112	18.174511	18.488461	15.083267	12.951874	0.000000	-10.000000	-0.566667	28.766666	1204.333374	1023.000000	1023.000000	2046.000000
49.759998	0.110628	65.381195	18.203209	18.781469	15.368575	13.027941	0.000000	-10.000000	-0.566667	28.700001	1214.000000	1023.000000	1023.000000	2046.000000
49.779999	0.111536	65.917992	18.382063	18.790825	15.428283	13.316819	0.000000	-10.000000	-0.575000	28.816668	1223.666626	1023.000000	1023.000000	2046.000000
49.799999	0.112070	66.233261	18.638363	18.753050	15.334984	13.506863	0.000000	-10.000000	-0.566667	28.666668	1233.166626	1023.000000	1023.000000	2046.000000
49.820000	0.112963	66.761116	18.780075	18.875448	15.541094	13.564500	0.000000	-10.000000	-0.566667	28.450001	1242.833374	1023.000000	1023.000000	2046.000000
49.840000	0.113721	67.208885	18.862879	19.160881	15.760194	13.424931	0.000000	-10.000000	-0.541667	28.016666	1252.166626	1023.000000	1023.000000	2046.000000
49.860001	0.114854	67.878853	19.038607	19.330812	15.951611	13.557823	0.000000	-10.000000	-0.500000	27.450001	1261.666626	1023.000000	1023.000000	2046.000000
49.880001	0.115446	68.228813	19.297342	19.257757	15.885736	13.787975	0.000000	-10.000000	-0.466667	26.883333	1270.833374	1023.000000	1023.000000	2046.000000
49.900002	0.115001	67.965729	19.330103	19.285662	15.732400	13.617566	0.000000	-10.000000	-0.441667	26.466667	1280.000000	1023.000000	1023.000000	2046.000000
49.919998	0.113913	67.322716	19.161785	19.222042	15.588655	13.350231	0.000000	-10.000000	-0.433333	25.766666	1289.000000	1023.000000	1023.000000	2046.000000
49.939999	0.112911	66.730644	18.844591	19.304806	15.520944	13.060303	0.000000	-10.000000	-0.425000	25.016666	1297.666626	1023.000000	1023.000000	2046.000000
49.959999	0.112635	66.566994	18.723272	19.452354	15.471931	12.919433	0.000000	-10.000000	-0.416667	24.466667	1306.000000	1023.000000	1023.000000	2046.000000
49.980000	0.113162	66.878990	18.752808	19.477961	15.512357	13.135865	0.000000	-10.000000	-0.416667	24.500000	1314.166626	1023.000000	1023.000000	2046.000000
50.000000	0.113483	67.068573	18.894497	19.431917	15.394169	13.347987	0.000000	-10.000000	-0.400000	24.616667	1322.500000	1023.000000	1023.000000	2046.000000
50.020000	0.114088	67.425743	19.034254	19.530144	15.429621	13.431721	0.000000	-10.000000	-0.383333	24.200001	1330.833374	1023.000000	1023.000000	2046.000000
50.040001	0.114649	67.757706	19.030787	19.777712	15.591582	13.357622	0.000000	-10.000000	-0.341667	23.533333	1339.000000	1023.000000	1023.000000	2046.000000
50.060001	0.115265	68.121368	19.052973	20.098703	15.668707	13.300989	0.000000	-10.000000	-0.325000	22.516666	1347.000000	1023.000000	1023.000000	2046.000000
50.080002	0.116289	68.726807	19.183018	20.094984	15.796870	13.651934	0.000000	-10.000000	-0.283333	21.316668	1354.666626	1023.000000	1023.000000	2046.000000
50.099998	0.117001	69.147491	19.421041	20.010227	15.758569	13.957652	0.000000	-10.000000	-0.241667	19.566668	1362.000000	1023.000000	1023.000000	2046.000000
50.119999	0.117777	69.606430	19.571377	20.067610	15.900494	14.066947	0.000000	-10.000000	-0.175000	17.466667	1368.833374	1023.000000	1023.000000	2046.000000
50.139999	0.118262	69.892845	19.561342	20.275496	16.083185	13.972821	0.000000	-10.000000	-0.125000	15.250000	1375.000000	1023.000000	1023.000000	2046.000000
50.160000	0.118565	70.072105	19.510256	20.464367	16.204983	13.892498	0.000000	-10.000000	-0.083333	12.533334	1380.500000	1023.000000	1023.000000	2046.000000
50.180000	0.118885	70.261246	19.585238	20.557844	16.211538	13.906628	0.000000	-10.000000	-0.041667	9.266666	1385.000000	1023.000000	1023.000000	2046.000000
50.200001	0.119163	70.425377	19.706606	20.330225	16.193026	14.195522	0.000000	-10.000000	-0.016667	5.850000	1388.666626	1023.000000	1023.000000	2046.000000
50.220001	0.119049	70.358017	19.797186	20.172945	16.153133	14.234751	0.000000	-10.000000	0.000000	2.050000	1391.166626	1023.000000	1023.000000	2046.000000
50.240002	0.119152	70.418747	19.718437	20.216354	16.342377	14.141582	0.000000	-10.000000	0.000000	-0.733333	1392.500000	1023.000000	1023.000000	2046.000000
50.259998	0.119092	70.383179	19.609762	20.379538	16.442013	13.951862	0.000000	-10.000000	0.000000	-3.283333	1393.000000	1023.000000	1023.000000	2046.000000
50.279999	0.119299	70.505791	19.695307	20.235352	16.423178	14.151952	0.000000	-10.000000	0.000000	-4.866667	1393.000000	1023.000000	1023.000000	2046.000000
50.299999	0.119345	70.532639	19.841225	20.050350	16.327606	14.313458	0.000000	-10.000000	0.008333	-6.433333	1393.000000	1023.000000	1023.000000	2046.000000
50.320000	0.119533	70.643745	19.756088	20.064085	16.542948	14.280623	0.000000	-10.000000	0.016667	-7.700000	1393.000000	1023.000000	1023.000000	2046.000000
50.340000	0.119423	70.578987	19.681152	20.299957	16.581757	14.016118	0.000000	-10.000000	0.025000	-8.333334	1393.000000	1023.000000	1023.000000	2046.000000
50.360001	0.119709	70.748184	19.766029	20.253857	16.575882	14.152415	0.000000	-10.000000	0.025000	-8.716667	1393.000000	1023.000000	1023.000000	2046.000000
50.380001	0.119693	70.738594	19.952330	20.060007	16.398520	14.327736	0.000000	-10.000000	0.025000	-8.616667	1393.000000	1023.000000	1023.000000	2046.000000
50.400002	0.119861	70.837639	19.829414	20.126022	16.632566	14.249635	0.000000	-10.000000	0.025000	-8.200001	1389.666626	1023.000000	1023.000000	2046.000000
50.419998	0.119327	70.522026	19.723230	20.333025	16.547113	13.918654	0.000000	-10.000000	0.016667	-7.550000	1382.500000	1023.000000	1023.000000	2046.000000
50.439999	0.119380	70.553787	19.740816	20.225761	16.497097	14.090111	0.000000	-10.000000	0.008333	-7.000000	1374.333374	1023.000000	1023.000000	2046.000000
50.459999	0.119257	70.480629	19.949577	20.015734	16.313457	14.201861	0.000000	-10.000000	0.000000	-6.750000	1368.833374	1023.000000	1023.000000	2046.000000
50.480000	0.119298	70.505051	19.951027	20.021893	16.463373	14.068761	0.000000	-10.000000	0.008333	-7.083333	1366.500000	1023.000000	1023.000000	2046.000000
50.500000	0.118984	70.319450	19.890469	20.210295	16.487724	13.730962	0.000000	-10.000000	0.025000	-7.666667	1364.166626	1023.000000	1023.000000	2046.000000
50.520000	0.118781	70.199760	19.894209	20.240250	16.403755	13.661548	0.000000	-10.000000	0.041667	-8.566668	1361.666626	1023.000000	1023.000000	2046.000000
50.540001	0.117443	69.408714	19.899359	19.969933	15.982739	13.556687	0.000000	-10.000000	0.050000	-9.516667	1358.833374	1023.000000	1023.000000	2046.000000
50.560001	0.115467	68.240906	19.558435	19.637342	15.747293	13.297837	0.000000	-10.000000	0.050000	-10.733334	1355.666626	1023.000000	1023.000000	2046.000000
50.580002	0.113666	67.176620	19.101084	19.653919	15.618496	12.803120	0.000000	-10.000000	0.058333	-11.683333	1352.000000	1023.000000	1023.000000	2046.000000
50.599998	0.112724	66.620171	18.886993	19.629095	15.437758	12.666323	0.000000	-10.000000	0.058333	-12.016666	1348.000000	1023.000000	1023.000000	2046.000000
50.619999	0.111907	66.136909	18.918646	19.455822	15.075665	12.686774	0.000000	-10.000000	0.066667	-11.900000	1344.000000	1023.000000	1023.000000	2046.000000
50.639999	0.111478	65.883247	18.857700	19.323389	14.998755	12.703405	0.000000	-10.000000	0.075000	-12.066667	1340.000000	1023.000000	1023.000000	2046.000000
50.660000	0.110902	65.543106	18.638882	19.443005	15.022253	12.438967	0.000000	-10.000000	0.116667	-13.016666	1336.000000	1023.000000	1023.000000	2046.000000
50.680000	0.110389	65.239738	18.467363	19.539051	14.999531	12.233795	0.000000	-10.000000	0.175000	-14.833333	1331.666626	1023.000000	1023.000000	2046.000000
50.700001	0.110000	65.009987	18.519403	19.369495	14.788179	12.332908	0.000000	-10.000000	0.225000	-17.033333	1326.833374	1023.000000	1023.000000	2046.000000
50.720001	0.109670	64.815155	18.641436	19.170271	14.549543	12.453903	0.000000	-10.000000	0.283333	-19.383333	1321.166626	1023.000000	1023.000000	2046.000000
50.740002	0.109723	64.846199	18.591867	19.130070	14.628399	12.495862	0.000000	-10.000000	0.325000	-21.416666	1314.666626	1023.000000	1023.000000	2046.000000
50.759998	0.109630	64.791260	18.372448	19.253111	14.805073	12.360627	0.000000	-10.000000	0.375000	-22.916666	1307.500000	1023.000000	1023.000000	2046.000000
50.779999	0.109183	64.527222	18.253435	19.374598	14.778440	12.120747	0.000000	-10.000000	0.408333	-23.950001	1299.833374	1023.000000	1023.000000	2046.000000
50.799999	0.108888	64.352829	18.288185	19.205097	14.612348	12.247201	0.000000	-10.000000	0.441667	-24.750000	1291.833374	1023.000000	1023.000000	2046.000000
50.820000	0.108127	63.902836	18.394775	18.955070	14.254986	12.298006	0.000000	-10.000000	0.475000	-25.416666	1283.500000	1023.000000	1023.000000	2046.000000
50.840000	0.107775	63.694733	18.233646	18.875553	14.391236	12.194297	0.000000	-10.000000	0.500000	-26.083334	1275.000000	1023.000000	1023.000000	2046.000000
50.860001	0.106994	63.233578	17.924887	18.924654	14.502325	11.881711	0.000000	-10.000000	0.516667	-26.683334	1266.333374	1023.000000	1023.000000	2046.000000
50.880001	0.106430	62.900394	17.849262	18.870384	14.414206	11.766543	0.000000	-10.000000	0.541667	-27.533333	1257.500000	1023.000000	1023.000000	2046.000000
50.900002	0.105897	62.584991	17.936203	18.603533	14.165505	11.879749	0.000000	-10.000000	0.566667	-28.133333	1248.166626	1023.000000	1023.000000	2046.000000
50.919998	0.105385	62.282776	18.051582	18.422375	13.914525	11.894294	0.000000	-10.000000	0.608333	-28.833334	1238.833374	1023.000000	1023.000000	2046.000000
50.939999	0.105199	62.172390	17.852493	18.411125	14.129469	11.779305	0.000000	-10.000000	0.625000	-29.200001	1229.166626	1023.000000	1023.000000	2046.000000
50.959999	0.104532	61.778446	17.540857	18.550905	14.225875	11.460808	0.000000	-10.000000	0.633333	-29.600000	1219.500000	1023.000000	1023.000000	2046.000000
50.980000	0.104052	61.494495	17.611071	18.321047	14.009038	11.553340	0.000000	-10.000000	0.633333	-29.766666	1209.500000	1023.000000	1023.000000	2046.000000
51.000000	0.103405	61.112625	17.708786	18.078453	13.695503	11.629884	0.000000	-10.000000	0.650000	-30.133333	1199.500000	1023.000000	1023.000000	2046.000000
51.020000	0.103237	61.013298	17.607183	18.002825	13.799123	11.604169	0.000000	-10.000000	0.658333	-30.466667	1189.500000	1023.000000	1023.000000	2046.000000
51.040001	0.102648	60.664703	17.269760	18.139688	13.982030	11.273225	0.000000	-10.000000	0.658333	-30.616667	1179.500000	1023.000000	1023.000000	2046.000000
51.060001	0.102377	60.504646	17.197893	18.087980	13.981026	11.237748	0.000000	-10.000000	0.650000	-30.583334	1172.833374	1023.000000	1023.000000	2046.000000
51.080002	0.101838	60.186016	17.417957	17.872292	13.531657	11.364109	0.000000	-10.000000	0.650000	-30.633333	1162.500000	1023.000000	1023.000000	2046.000000
51.099998	0.101401	59.928139	17.456488	17.740576	13.366621	11.364455	0.000000	-10.000000	0.650000	-30.866667	1152.166626	1023.000000	1023.000000	2046.000000
51.119999	0.100802	59.574139	17.061638	17.853697	13.609109	11.049696	0.000000	-10.000000	0.683333	-30.983334	1138.166626	1023.000000	1023.000000	2046.000000
51.139999	0.099955	59.073681	16.780148	17.811781	13.619907	10.861846	0.000000	-10.000000	0.683333	-31.000000	1127.833374	1023.000000	1023.000000	2046.000000
51.160000	0.098984	58.499485	16.964327	17.543190	13.085369	10.906599	0.000000	-10.000000	0.683333	-30.700001	1117.500000	1023.000000	1023.000000	2046.000000
51.180000	0.098030	57.935551	16.961294	17.237103	12.867858	10.869296	0.000000	-10.000000	0.683333	-30.766668	1107.500000	1023.000000	1023.000000	2046.000000
51.200001	0.096838	57.231182	16.511238	17.113260	13.104133	10.502551	0.000000	-10.000000	0.716667	-31.116667	1097.166626	1023.000000	1023.000000	2046.000000
51.220001	0.095842	56.642509	16.286646	16.980627	13.143381	10.231854	0.000000	-10.000000	0.750000	-31.716667	1086.666626	1023.000000	1023.000000	2046.000000
51.240002	0.094669	55.949520	16.370268	16.671675	12.753608	10.153970	0.000000	-10.000000	0.750000	-32.016666	1076.000000	1023.000000	1023.000000	2046.000000
51.259998	0.093349	55.169159	16.460402	16.397869	12.248277	10.062614	0.000000	-10.000000	0.741667	-31.966667	1065.333374	1023.000000	1023.000000	2046.000000
51.279999	0.091652	54.166588	15.859928	16.389448	12.342534	9.574678	0.000000	-10.000000	0.733333	-31.666668	1054.666626	1023.000000	1023.000000	2046.000000
51.299999	0.089518	52.904957	15.345837	16.138411	12.188851	9.231858	0.000000	-10.000000	0.725000	-31.416668	1044.000000	1023.000000	1023.000000	2046.000000
51.320000	0.087537	51.734432	15.337586	15.677919	11.542944	9.175984	0.000000	-10.000000	0.700000	-31.050001	1033.666626	1023.000000	1023.000000	2046.000000
51.340000	0.086123	50.898918	15.147406	15.405959	11.271615	9.073938	0.000000	-10.000000	0.708333	-31.000000	1023.166687	1023.000000	1023.000000	2046.000000
51.360001	0.084680	50.046017	14.571589	15.480771	11.396905	8.596750	0.000000	-10.000000	0.716667	-30.900000	1012.833313	1023.000000	1023.000000	2046.000000
51.380001	0.084106	49.706619	14.402242	15.344187	11.363937	8.596254	0.000000	-10.000000	0.750000	-31.033333	1002.500000	1023.000000	1023.000000	2046.000000
51.400002	0.083154	49.143856	14.673759	15.086131	10.751878	8.632087	0.000000	-10.000000	0.750000	-31.066666	992.166687	1023.000000	1023.000000	2046.000000
51.419998	0.082585	48.807610	14.546381	15.035110	10.713285	8.512835	0.000000	-10.000000	0.741667	-31.316666	981.833313	1023.000000	1023.000000	2046.000000
51.439999	0.082027	48.478096	14.084046	15.138001	10.970360	8.285688	0.000000	-10.000000	0.741667	-31.283333	971.166687	1023.000000	1023.000000	2046.000000
51.459999	0.082099	48.520252	14.083977	15.034045	10.953951	8.448278	0.000000	-10.000000	0.725000	-31.383333	960.833313	1023.000000	1023.000000	2046.000000
51.480000	0.081863	48.380756	14.517818	14.926681	10.387196	8.549060	0.000000	-10.000000	0.733333	-31.233334	950.333313	1023.000000	1023.000000	2046.000000
51.500000	0.081564	48.204197	14.302666	15.085909	10.505265	8.310355	0.000000	-10.000000	0.708333	-31.150002	940.000000	1023.000000	1023.000000	2046.000000
51.520000	0.081273	48.032379	13.928139	15.183050	10.740225	8.180964	0.000000	-10.000000	0.691667	-30.766668	929.666687	1023.000000	1023.000000	2046.000000
51.540001	0.081085	47.921516	13.986333	14.944064	10.578606	8.412517	0.000000	-10.000000	0.658333	-30.300001	919.500000	1023.000000	1023.000000	2046.000000
51.560001	0.080362	47.493797	14.166768	14.788886	10.141348	8.396795	0.000000	-10.000000	0.650000	-30.016668	909.500000	1023.000000	1023.000000	2046.000000
51.580002	0.079636	47.064632	13.802521	14.909408	10.286065	8.066639	0.000000	-10.000000	0.650000	-29.966667	899.500000	1023.000000	1023.000000	2046.000000
51.599998	0.079277	46.852631	13.533195	14.844443	10.459877	8.015113	0.000000	-10.000000	0.650000	-30.166666	889.500000	1023.000000	1023.000000	2046.000000
51.619999	0.078881	46.618660	13.760211	14.571164	10.103472	8.183815	0.000000	-10.000000	0.650000	-30.266666	879.500000	1023.000000	1023.000000	2046.000000
51.639999	0.078262	46.252823	13.874236	14.517259	9.795453	8.065876	0.000000	-10.000000	0.650000	-30.383333	869.166687	1023.000000	1023.000000	2046.000000
51.660000	0.077597	45.860027	13.521590	14.618621	9.950502	7.769312	0.000000	-10.000000	0.650000	-30.383333	858.833313	1023.000000	1023.000000	2046.000000
51.680000	0.077185	45.616497	13.238468	14.523570	10.118121	7.736338	0.000000	-10.000000	0.650000	-30.483334	848.500000	1023.000000	1023.000000	2046.000000
51.700001	0.076761	45.365570	13.281234	14.284472	9.940078	7.859787	0.000000	-10.000000	0.650000	-30.350000	838.500000	1023.000000	1023.000000	2046.000000
51.720001	0.076058	44.950027	13.438876	14.102378	9.563799	7.844974	0.000000	-10.000000	0.650000	-30.366667	828.500000	1023.000000	1023.000000	2046.000000
51.740002	0.075274	44.487198	13.235668	14.179081	9.543461	7.528986	0.000000	-10.000000	0.650000	-30.250000	818.500000	1023.000000	1023.000000	2046.000000
51.759998	0.074553	44.061031	12.880111	14.221208	9.678878	7.280835	0.000000	-10.000000	0.650000	-30.433334	808.500000	1023.000000	1023.000000	2046.000000
51.779999	0.074379	43.958275	12.825747	13.901865	9.701274	7.529390	0.000000	-10.000000	0.650000	-30.266666	798.166687	1023.000000	1023.000000	2046.000000
51.799999	0.073563	43.475945	13.023438	13.686947	9.237391	7.528170	0.000000	-10.000000	0.658333	-30.483334	787.833313	1023.000000	1023.000000	2046.000000
51.820000	0.073020	43.154560	12.917887	13.739917	9.233603	7.263155	0.000000	-10.000000	0.658333	-30.566668	777.500000	1023.000000	1023.000000	2046.000000
51.840000	0.072372	42.771988	12.634390	13.871362	9.282242	6.983995	0.000000	-10.000000	0.675000	-30.933334	767.500000	1023.000000	1023.000000	2046.000000
[truncated: 1,509,830 more chars]
