# Supplementary material for: Effect of Electrode Belt and Body Positions on Regional Pulmonary Ventilation- and Perfusion-Related Impedance Changes Measured by Electric Impedance Tomography
Source: PLoS One. 2016 Jun 2;11(6):e0155913. doi: 10.1371/journal.pone.0155913 (PMC4890811; doi:10.1371/journal.pone.0155913)
Supplement: S1 Dataset — (ZIP) [file pone.0155913.s001.zip › Dataset/Fp04-stan-4i.txt]

Patient Name:	Fp4
Registry:	Fp4
Investigator:	 
Diagnosys:	 
Notes:	st�ende4i           
Sample Rate [Hz]:	50.07
Time Base 	Pixels Mean 	Pixels Sum 	UPPER RIGHT		UPPER LEFT		LOWER RIGHT		LOWER LEFT		QRS	ETCO2	Paw	Flow (L/min)	Volume	Analog1	Analog2	AnalogSum
0.000000	0.030358	17.941690	4.326282	6.377223	3.051028	4.187158	0.000000	-10.000000	-0.025000	0.000000	4.000000	1023.000000	1023.000000	2046.000000
0.020000	0.031109	18.385632	4.329322	6.673564	3.036611	4.346135	0.000000	-10.000000	-0.025000	0.000000	4.000000	1023.000000	1023.000000	2046.000000
0.040000	0.031837	18.815454	4.309016	6.973683	3.104745	4.428010	0.000000	-10.000000	-0.025000	0.733333	4.000000	1023.000000	1023.000000	2046.000000
0.060000	0.032551	19.237791	4.336786	7.187992	3.104917	4.608097	0.000000	-10.000000	-0.025000	1.516667	4.000000	1023.000000	1023.000000	2046.000000
0.080000	0.033038	19.525639	4.348341	7.378552	3.167334	4.631413	0.000000	-10.000000	-0.025000	2.466667	4.000000	1023.000000	1023.000000	2046.000000
0.100000	0.033501	19.798811	4.422527	7.411245	3.220670	4.744369	0.000000	-10.000000	-0.025000	2.616667	4.000000	1023.000000	1023.000000	2046.000000
0.120000	0.033849	20.004618	4.483075	7.345144	3.338096	4.838302	0.000000	-10.000000	-0.025000	2.650000	4.000000	1023.000000	1023.000000	2046.000000
0.140000	0.033856	20.008783	4.528822	7.267539	3.367557	4.844865	0.000000	-10.000000	-0.025000	2.433333	4.000000	1023.000000	1023.000000	2046.000000
0.160000	0.034018	20.104864	4.550271	7.133080	3.456894	4.964620	0.000000	-10.000000	-0.016667	2.233333	4.000000	1023.000000	1023.000000	2046.000000
0.180000	0.034009	20.099449	4.656241	7.023776	3.425385	4.994047	0.000000	-10.000000	-0.025000	1.966667	4.000000	1023.000000	1023.000000	2046.000000
0.200000	0.034092	20.148216	4.697164	6.973362	3.479161	4.998528	0.000000	-10.000000	-0.025000	1.700000	4.000000	1023.000000	1023.000000	2046.000000
0.220000	0.034245	20.238628	4.748989	6.911210	3.515077	5.063352	0.000000	-10.000000	-0.041667	1.366667	4.000000	1023.000000	1023.000000	2046.000000
0.240000	0.034387	20.322866	4.786072	6.894050	3.517120	5.125624	0.000000	-10.000000	-0.025000	0.816667	4.000000	1023.000000	1023.000000	2046.000000
0.260000	0.034399	20.329782	4.801870	6.884771	3.504741	5.138400	0.000000	-10.000000	-0.016667	0.350000	4.000000	1023.000000	1023.000000	2046.000000
0.280000	0.034339	20.294060	4.770703	6.817199	3.557563	5.148595	0.000000	-10.000000	-0.016667	0.000000	4.000000	1023.000000	1023.000000	2046.000000
0.300000	0.034329	20.288185	4.745639	6.711548	3.576195	5.254802	0.000000	-10.000000	-0.025000	0.000000	4.000000	1023.000000	1023.000000	2046.000000
0.320000	0.034300	20.271217	4.725751	6.655285	3.635475	5.254706	0.000000	-10.000000	-0.025000	0.000000	4.000000	1023.000000	1023.000000	2046.000000
0.340000	0.034434	20.350756	4.761569	6.561287	3.679749	5.348149	0.000000	-10.000000	-0.008333	0.000000	4.000000	1023.000000	1023.000000	2046.000000
0.360000	0.034624	20.462849	4.748290	6.558106	3.748168	5.408284	0.000000	-10.000000	0.000000	0.000000	4.000000	1023.000000	1023.000000	2046.000000
0.380000	0.034479	20.377026	4.735973	6.520018	3.702266	5.418768	0.000000	-10.000000	-0.016667	0.000000	4.000000	1023.000000	1023.000000	2046.000000
0.400000	0.034705	20.510866	4.741236	6.564837	3.760941	5.443853	0.000000	-10.000000	-0.016667	0.000000	4.000000	1023.000000	1023.000000	2046.000000
0.420000	0.034451	20.360516	4.665420	6.568474	3.720112	5.406508	0.000000	-10.000000	-0.033333	0.000000	4.000000	1023.000000	1023.000000	2046.000000
0.440000	0.034072	20.136677	4.569160	6.585247	3.638784	5.343486	0.000000	-10.000000	-0.025000	0.000000	4.000000	1023.000000	1023.000000	2046.000000
0.460000	0.033574	19.842382	4.509911	6.401942	3.646956	5.283575	0.000000	-10.000000	-0.033333	0.000000	4.000000	1023.000000	1023.000000	2046.000000
0.480000	0.032761	19.361702	4.588291	5.956689	3.653636	5.163087	0.000000	-10.000000	-0.016667	-0.350000	4.000000	1023.000000	1023.000000	2046.000000
0.500000	0.032214	19.038696	4.748920	5.478559	3.725480	5.085738	0.000000	-10.000000	-0.016667	-1.200000	4.000000	1023.000000	1023.000000	2046.000000
0.520000	0.032199	19.029848	4.940722	5.305825	3.750490	5.032810	0.000000	-10.000000	-0.008333	-2.366667	3.666667	1023.000000	1023.000000	2046.000000
0.540000	0.032411	19.154810	5.104624	5.377541	3.767504	4.905141	0.000000	-10.000000	-0.016667	-3.300000	3.000000	1023.000000	1023.000000	2046.000000
0.560000	0.032221	19.042902	5.157074	5.499388	3.700766	4.685674	0.000000	-10.000000	-0.016667	-3.566667	1.833333	1023.000000	1023.000000	2046.000000
0.580000	0.031437	18.579426	5.077803	5.466858	3.575341	4.459424	0.000000	-10.000000	-0.025000	-3.300000	0.833333	1023.000000	1023.000000	2046.000000
0.600000	0.030335	17.927721	4.910843	5.352280	3.394704	4.269895	0.000000	-10.000000	-0.016667	-2.550000	0.000000	1023.000000	1023.000000	2046.000000
0.620000	0.029546	17.461538	4.718926	5.322807	3.273006	4.146800	0.000000	-10.000000	-0.025000	-1.433333	-0.500000	1023.000000	1023.000000	2046.000000
0.640000	0.029165	17.236225	4.556518	5.439938	3.207720	4.032050	0.000000	-10.000000	-0.033333	-0.533333	-0.833333	1023.000000	1023.000000	2046.000000
0.660000	0.028976	17.124617	4.443423	5.575042	3.091906	4.014245	0.000000	-10.000000	-0.041667	0.000000	-1.000000	1023.000000	1023.000000	2046.000000
0.680000	0.029038	17.161699	4.354529	5.766338	3.042196	3.998635	0.000000	-10.000000	-0.033333	0.000000	-1.000000	1023.000000	1023.000000	2046.000000
0.700000	0.029040	17.162622	4.263650	5.958109	2.999004	3.941860	0.000000	-10.000000	-0.033333	0.000000	-1.000000	1023.000000	1023.000000	2046.000000
0.720000	0.029165	17.236664	4.206025	6.024838	2.964669	4.041131	0.000000	-10.000000	-0.025000	0.000000	-1.000000	1023.000000	1023.000000	2046.000000
0.740000	0.029557	17.468180	4.140060	6.149167	3.001103	4.177849	0.000000	-10.000000	-0.016667	0.000000	-1.000000	1023.000000	1023.000000	2046.000000
0.760000	0.030211	17.854847	4.131362	6.446866	2.979728	4.296890	0.000000	-10.000000	0.000000	0.000000	-1.000000	1023.000000	1023.000000	2046.000000
0.780000	0.031101	18.380787	4.147549	6.790275	3.043847	4.399116	0.000000	-10.000000	-0.016667	0.416667	-1.000000	1023.000000	1023.000000	2046.000000
0.800000	0.031828	18.810566	4.155903	7.056545	3.049234	4.548883	0.000000	-10.000000	-0.025000	1.250000	-1.000000	1023.000000	1023.000000	2046.000000
0.820000	0.032560	19.242710	4.195170	7.266877	3.125646	4.655016	0.000000	-10.000000	-0.033333	2.433333	-1.000000	1023.000000	1023.000000	2046.000000
0.840000	0.033065	19.541265	4.265720	7.399112	3.189739	4.686695	0.000000	-10.000000	-0.025000	3.366667	-1.000000	1023.000000	1023.000000	2046.000000
0.860000	0.033561	19.834471	4.331560	7.351118	3.324811	4.826982	0.000000	-10.000000	-0.025000	3.700000	-1.000000	1023.000000	1023.000000	2046.000000
0.880000	0.033695	19.914009	4.404381	7.231312	3.370053	4.908265	0.000000	-10.000000	-0.025000	3.366667	-1.000000	1023.000000	1023.000000	2046.000000
0.900000	0.033777	19.962145	4.459676	7.165108	3.419376	4.917986	0.000000	-10.000000	-0.033333	2.750000	-1.000000	1023.000000	1023.000000	2046.000000
0.920000	0.033828	19.992493	4.497418	7.052911	3.493783	4.948380	0.000000	-10.000000	-0.041667	2.300000	-1.000000	1023.000000	1023.000000	2046.000000
0.940000	0.033889	20.028671	4.535384	6.983731	3.535522	4.974034	0.000000	-10.000000	-0.041667	2.016667	-1.000000	1023.000000	1023.000000	2046.000000
0.960000	0.033907	20.039141	4.574078	6.932694	3.582399	4.949969	0.000000	-10.000000	-0.025000	1.466667	-1.000000	1023.000000	1023.000000	2046.000000
0.980000	0.033828	19.992331	4.610242	6.863112	3.562593	4.956383	0.000000	-10.000000	-0.025000	0.750000	-1.000000	1023.000000	1023.000000	2046.000000
1.000000	0.033693	19.912806	4.619185	6.795855	3.544137	4.953628	0.000000	-10.000000	-0.025000	0.183333	-1.000000	1023.000000	1023.000000	2046.000000
1.020000	0.033648	19.885763	4.612961	6.651920	3.576255	5.044627	0.000000	-10.000000	-0.033333	0.000000	-1.000000	1023.000000	1023.000000	2046.000000
1.040000	0.033587	19.849979	4.609802	6.547196	3.606028	5.086955	0.000000	-10.000000	-0.016667	0.000000	-1.000000	1023.000000	1023.000000	2046.000000
1.060000	0.033699	19.915915	4.633932	6.469020	3.643075	5.169888	0.000000	-10.000000	-0.016667	0.000000	-1.000000	1023.000000	1023.000000	2046.000000
1.080000	0.033805	19.978535	4.599001	6.481415	3.701404	5.196713	0.000000	-10.000000	-0.008333	0.000000	-1.000000	1023.000000	1023.000000	2046.000000
1.100000	0.033793	19.971809	4.553990	6.487153	3.728935	5.201731	0.000000	-10.000000	-0.016667	0.000000	-1.000000	1023.000000	1023.000000	2046.000000
1.120000	0.033861	20.011978	4.621215	6.528245	3.681442	5.181076	0.000000	-10.000000	-0.016667	0.000000	-1.000000	1023.000000	1023.000000	2046.000000
1.140000	0.033619	19.868849	4.561342	6.553169	3.622661	5.131677	0.000000	-10.000000	-0.033333	0.000000	-1.000000	1023.000000	1023.000000	2046.000000
1.160000	0.033312	19.687328	4.419732	6.541059	3.622917	5.103621	0.000000	-10.000000	-0.033333	0.000000	-1.000000	1023.000000	1023.000000	2046.000000
1.180000	0.032839	19.408049	4.323193	6.266016	3.691728	5.127112	0.000000	-10.000000	-0.025000	0.000000	-1.000000	1023.000000	1023.000000	2046.000000
1.200000	0.032093	18.966738	4.370986	5.872939	3.753133	4.969681	0.000000	-10.000000	-0.008333	0.000000	-1.000000	1023.000000	1023.000000	2046.000000
1.220000	0.031556	18.649569	4.567805	5.500408	3.742779	4.838576	0.000000	-10.000000	-0.008333	-0.550000	-1.000000	1023.000000	1023.000000	2046.000000
1.240000	0.031739	18.757727	4.772043	5.320560	3.813322	4.851802	0.000000	-10.000000	-0.008333	-1.216667	-1.000000	1023.000000	1023.000000	2046.000000
1.260000	0.031968	18.893085	4.898614	5.418717	3.866658	4.709097	0.000000	-10.000000	-0.016667	-2.000000	-1.000000	1023.000000	1023.000000	2046.000000
1.280000	0.031823	18.807383	4.963987	5.503100	3.815313	4.524982	0.000000	-10.000000	-0.025000	-1.966667	-1.333333	1023.000000	1023.000000	2046.000000
1.300000	0.031090	18.374182	4.863248	5.469244	3.699049	4.342641	0.000000	-10.000000	-0.041667	-1.300000	-1.666667	1023.000000	1023.000000	2046.000000
1.320000	0.030144	17.815020	4.731791	5.390302	3.534337	4.158591	0.000000	-10.000000	-0.050000	0.233333	-2.000000	1023.000000	1023.000000	2046.000000
1.340000	0.029554	17.466146	4.586153	5.416666	3.426887	4.036440	0.000000	-10.000000	-0.050000	1.850000	-2.000000	1023.000000	1023.000000	2046.000000
1.360000	0.029317	17.326286	4.550197	5.510414	3.312508	3.953168	0.000000	-10.000000	-0.050000	3.300000	-2.000000	1023.000000	1023.000000	2046.000000
1.380000	0.029394	17.372103	4.476108	5.645546	3.267197	3.983252	0.000000	-10.000000	-0.058333	4.266666	-2.000000	1023.000000	1023.000000	2046.000000
1.400000	0.029669	17.534128	4.421362	5.844704	3.266226	4.001835	0.000000	-10.000000	-0.058333	5.100000	-2.000000	1023.000000	1023.000000	2046.000000
1.420000	0.029971	17.712626	4.429396	5.990855	3.232627	4.059748	0.000000	-10.000000	-0.066667	5.666667	-2.000000	1023.000000	1023.000000	2046.000000
1.440000	0.030408	17.971369	4.376538	6.127625	3.292477	4.174727	0.000000	-10.000000	-0.058333	6.066667	-2.000000	1023.000000	1023.000000	2046.000000
1.460000	0.031088	18.373262	4.441566	6.296764	3.300980	4.333951	0.000000	-10.000000	-0.066667	6.450000	-2.000000	1023.000000	1023.000000	2046.000000
1.480000	0.031952	18.883757	4.472995	6.601188	3.350526	4.459047	0.000000	-10.000000	-0.075000	6.933333	-2.000000	1023.000000	1023.000000	2046.000000
1.500000	0.033184	19.611483	4.481851	6.978490	3.557219	4.593923	0.000000	-10.000000	-0.091667	7.783334	-2.000000	1023.000000	1023.000000	2046.000000
1.520000	0.034322	20.284578	4.576698	7.305318	3.663117	4.739446	0.000000	-10.000000	-0.100000	8.750000	-2.000000	1023.000000	1023.000000	2046.000000
1.540000	0.035359	20.897032	4.676443	7.480120	3.796319	4.944150	0.000000	-10.000000	-0.108333	9.933333	2.166667	1023.000000	1023.000000	2046.000000
1.560000	0.036204	21.396595	4.802028	7.643548	3.964160	4.986858	0.000000	-10.000000	-0.125000	11.033334	10.666667	1023.000000	1023.000000	2046.000000
1.580000	0.036854	21.780708	4.910755	7.582523	4.131130	5.156301	0.000000	-10.000000	-0.133333	11.750000	20.333334	1023.000000	1023.000000	2046.000000
1.600000	0.037502	22.163446	5.097807	7.533259	4.252364	5.280015	0.000000	-10.000000	-0.133333	12.150000	27.166666	1023.000000	1023.000000	2046.000000
1.620000	0.037930	22.416561	5.186569	7.466822	4.424984	5.338186	0.000000	-10.000000	-0.116667	12.033334	31.000000	1023.000000	1023.000000	2046.000000
1.640000	0.038503	22.755091	5.357101	7.381678	4.546473	5.469838	0.000000	-10.000000	-0.116667	12.233334	35.166668	1023.000000	1023.000000	2046.000000
1.660000	0.039022	23.061941	5.489368	7.376108	4.664902	5.531565	0.000000	-10.000000	-0.133333	12.566667	39.500000	1023.000000	1023.000000	2046.000000
1.680000	0.039466	23.324343	5.617846	7.360412	4.767691	5.578395	0.000000	-10.000000	-0.150000	13.000000	43.833332	1023.000000	1023.000000	2046.000000
1.700000	0.039920	23.592876	5.733011	7.269228	4.880321	5.710318	0.000000	-10.000000	-0.158333	13.200000	48.000000	1023.000000	1023.000000	2046.000000
1.720000	0.040492	23.931007	5.838917	7.217819	5.033720	5.840550	0.000000	-10.000000	-0.150000	13.133333	52.333332	1023.000000	1023.000000	2046.000000
1.740000	0.041236	24.370262	5.989344	7.244812	5.170369	5.965737	0.000000	-10.000000	-0.158333	13.166667	56.666668	1023.000000	1023.000000	2046.000000
1.760000	0.041821	24.715954	6.120621	7.259376	5.242496	6.093462	0.000000	-10.000000	-0.158333	13.466667	61.166668	1023.000000	1023.000000	2046.000000
1.780000	0.042430	25.076019	6.239278	7.308278	5.356145	6.172318	0.000000	-10.000000	-0.166667	13.783334	65.500000	1023.000000	1023.000000	2046.000000
1.800000	0.043072	25.455269	6.332682	7.385371	5.490775	6.246442	0.000000	-10.000000	-0.175000	14.200000	70.166664	1023.000000	1023.000000	2046.000000
1.820000	0.043396	25.647001	6.376193	7.466771	5.518356	6.285682	0.000000	-10.000000	-0.191667	14.383333	74.833336	1023.000000	1023.000000	2046.000000
1.840000	0.043924	25.959251	6.443548	7.482068	5.625051	6.408584	0.000000	-10.000000	-0.200000	14.800000	79.666664	1023.000000	1023.000000	2046.000000
1.860000	0.044088	26.056286	6.594566	7.245838	5.759650	6.456232	0.000000	-10.000000	-0.200000	14.950000	84.500000	1023.000000	1023.000000	2046.000000
1.880000	0.044276	26.167271	6.889434	6.939215	5.893481	6.445141	0.000000	-10.000000	-0.191667	14.983334	89.500000	1023.000000	1023.000000	2046.000000
1.900000	0.044929	26.552877	7.291358	6.791903	6.056468	6.413148	0.000000	-10.000000	-0.191667	14.966666	94.500000	1023.000000	1023.000000	2046.000000
1.920000	0.046108	27.249819	7.608521	6.847949	6.269184	6.524165	0.000000	-10.000000	-0.200000	15.183333	99.500000	1023.000000	1023.000000	2046.000000
1.940000	0.047151	27.866255	7.868584	7.122336	6.422601	6.452734	0.000000	-10.000000	-0.208333	15.100000	104.500000	1023.000000	1023.000000	2046.000000
1.960000	0.047618	28.142256	7.984942	7.289546	6.494766	6.373001	0.000000	-10.000000	-0.208333	15.133333	109.500000	1023.000000	1023.000000	2046.000000
1.980000	0.047469	28.054268	7.979388	7.327077	6.453474	6.294329	0.000000	-10.000000	-0.216667	15.216667	114.500000	1023.000000	1023.000000	2046.000000
2.000000	0.047418	28.023764	7.941069	7.434346	6.411223	6.237125	0.000000	-10.000000	-0.233333	15.966667	119.500000	1023.000000	1023.000000	2046.000000
2.020000	0.047876	28.294428	7.988918	7.556461	6.416729	6.332320	0.000000	-10.000000	-0.258333	16.650000	124.833336	1023.000000	1023.000000	2046.000000
2.040000	0.048495	28.660669	7.965710	7.873186	6.465592	6.356180	0.000000	-10.000000	-0.258333	17.283333	130.333328	1023.000000	1023.000000	2046.000000
2.060000	0.049294	29.132975	8.041547	8.177593	6.462997	6.450838	0.000000	-10.000000	-0.275000	17.750000	136.000000	1023.000000	1023.000000	2046.000000
2.080000	0.050144	29.634951	8.037152	8.465542	6.572206	6.560050	0.000000	-10.000000	-0.266667	18.133333	141.666672	1023.000000	1023.000000	2046.000000
2.100000	0.051088	30.192917	8.130250	8.746398	6.636959	6.679311	0.000000	-10.000000	-0.258333	18.183332	147.666672	1023.000000	1023.000000	2046.000000
2.120000	0.052042	30.756847	8.174990	8.945102	6.744660	6.892095	0.000000	-10.000000	-0.241667	18.216667	154.000000	1023.000000	1023.000000	2046.000000
2.140000	0.053310	31.506012	8.283596	9.208939	6.886857	7.126620	0.000000	-10.000000	-0.241667	18.049999	160.333328	1023.000000	1023.000000	2046.000000
2.160000	0.054724	32.341724	8.396202	9.517836	7.019906	7.407779	0.000000	-10.000000	-0.250000	18.150000	166.500000	1023.000000	1023.000000	2046.000000
2.180000	0.056183	33.203861	8.533516	9.859183	7.212511	7.598653	0.000000	-10.000000	-0.266667	18.300001	172.500000	1023.000000	1023.000000	2046.000000
2.200000	0.057725	34.115509	8.663050	10.046402	7.480071	7.925985	0.000000	-10.000000	-0.275000	18.550001	178.500000	1023.000000	1023.000000	2046.000000
2.220000	0.058887	34.802166	8.824930	10.278354	7.718466	7.980414	0.000000	-10.000000	-0.300000	19.033333	184.500000	1023.000000	1023.000000	2046.000000
2.240000	0.059936	35.422253	9.037899	10.284763	7.929337	8.170255	0.000000	-10.000000	-0.283333	19.333334	190.666672	1023.000000	1023.000000	2046.000000
2.260000	0.060735	35.894104	9.252616	10.248586	8.090208	8.302694	0.000000	-10.000000	-0.275000	19.566668	197.000000	1023.000000	1023.000000	2046.000000
2.280000	0.061448	36.315536	9.458304	10.139546	8.248611	8.469074	0.000000	-10.000000	-0.258333	19.400000	203.666672	1023.000000	1023.000000	2046.000000
2.300000	0.062131	36.719479	9.650798	10.084588	8.408265	8.575828	0.000000	-10.000000	-0.266667	19.166666	210.166672	1023.000000	1023.000000	2046.000000
2.320000	0.062882	37.163074	9.807664	10.030667	8.621143	8.703602	0.000000	-10.000000	-0.283333	19.066666	216.666672	1023.000000	1023.000000	2046.000000
2.340000	0.063535	37.549183	9.949872	9.935110	8.771461	8.892738	0.000000	-10.000000	-0.283333	19.016666	223.000000	1023.000000	1023.000000	2046.000000
2.360000	0.064167	37.922920	10.085219	9.874355	8.908045	9.055303	0.000000	-10.000000	-0.275000	18.883333	229.333328	1023.000000	1023.000000	2046.000000
2.380000	0.064924	38.370152	10.235514	9.899377	9.057635	9.177626	0.000000	-10.000000	-0.266667	18.733334	235.500000	1023.000000	1023.000000	2046.000000
2.400000	0.065711	38.834934	10.334759	9.972035	9.234004	9.294138	0.000000	-10.000000	-0.266667	18.533333	241.833328	1023.000000	1023.000000	2046.000000
2.420000	0.066512	39.308769	10.514581	9.975702	9.310487	9.507998	0.000000	-10.000000	-0.275000	18.583334	248.166672	1023.000000	1023.000000	2046.000000
2.440000	0.067382	39.822948	10.646412	10.114067	9.457518	9.604951	0.000000	-10.000000	-0.291667	18.966667	258.833344	1023.000000	1023.000000	2046.000000
2.460000	0.068253	40.337273	10.712836	10.256681	9.625701	9.742056	0.000000	-10.000000	-0.308333	19.450001	267.166656	1023.000000	1023.000000	2046.000000
2.480000	0.068832	40.679581	10.805242	10.434404	9.635056	9.804879	0.000000	-10.000000	-0.325000	19.850000	273.500000	1023.000000	1023.000000	2046.000000
2.500000	0.069318	40.967133	10.856565	10.446995	9.773620	9.889950	0.000000	-10.000000	-0.316667	19.650000	275.666656	1023.000000	1023.000000	2046.000000
2.520000	0.069744	41.218891	11.090372	10.283258	9.926326	9.918937	0.000000	-10.000000	-0.300000	19.500000	280.000000	1023.000000	1023.000000	2046.000000
2.540000	0.070261	41.523975	11.443533	10.103299	10.058295	9.918848	0.000000	-10.000000	-0.283333	19.116667	286.500000	1023.000000	1023.000000	2046.000000
2.560000	0.071393	42.193047	11.860620	10.143826	10.208104	9.980495	0.000000	-10.000000	-0.266667	19.200001	293.000000	1023.000000	1023.000000	2046.000000
2.580000	0.072713	42.973480	12.179625	10.403993	10.357502	10.032361	0.000000	-10.000000	-0.266667	19.083334	299.333344	1023.000000	1023.000000	2046.000000
2.600000	0.073145	43.228821	12.229571	10.710072	10.434527	9.854651	0.000000	-10.000000	-0.266667	19.033335	305.666656	1023.000000	1023.000000	2046.000000
2.620000	0.073070	43.184181	12.203966	10.851625	10.356602	9.771990	0.000000	-10.000000	-0.266667	18.766668	312.000000	1023.000000	1023.000000	2046.000000
2.640000	0.073102	43.203564	12.121676	11.002234	10.318659	9.760996	0.000000	-10.000000	-0.266667	18.666668	318.333344	1023.000000	1023.000000	2046.000000
2.660000	0.073584	43.488052	12.108714	11.309566	10.293901	9.775869	0.000000	-10.000000	-0.283333	18.966667	324.500000	1023.000000	1023.000000	2046.000000
2.680000	0.074429	43.987816	12.098114	11.720683	10.351165	9.817856	0.000000	-10.000000	-0.316667	19.566668	330.833344	1023.000000	1023.000000	2046.000000
2.700000	0.075389	44.554916	12.092505	12.104496	10.435038	9.922876	0.000000	-10.000000	-0.341667	20.200001	337.333344	1023.000000	1023.000000	2046.000000
2.720000	0.076542	45.236465	12.150257	12.500816	10.540522	10.044868	0.000000	-10.000000	-0.350000	20.966667	344.000000	1023.000000	1023.000000	2046.000000
2.740000	0.077637	45.883369	12.216412	12.841493	10.619720	10.205744	0.000000	-10.000000	-0.366667	21.366667	350.833344	1023.000000	1023.000000	2046.000000
2.760000	0.078726	46.527069	12.288774	13.066484	10.731215	10.440598	0.000000	-10.000000	-0.383333	21.900000	357.833344	1023.000000	1023.000000	2046.000000
2.780000	0.079993	47.276123	12.296511	13.302419	10.938766	10.738428	0.000000	-10.000000	-0.391667	21.933334	365.166656	1023.000000	1023.000000	2046.000000
2.800000	0.081397	48.105606	12.361376	13.613734	11.131763	10.998734	0.000000	-10.000000	-0.391667	21.933334	372.500000	1023.000000	1023.000000	2046.000000
2.820000	0.083150	49.141815	12.472401	14.043386	11.369313	11.256716	0.000000	-10.000000	-0.391667	21.816668	379.833344	1023.000000	1023.000000	2046.000000
2.840000	0.084731	50.075977	12.624322	14.331867	11.562692	11.557096	0.000000	-10.000000	-0.400000	21.900000	387.166656	1023.000000	1023.000000	2046.000000
2.860000	0.086312	51.010548	12.768806	14.562053	11.827241	11.852448	0.000000	-10.000000	-0.400000	22.049999	394.500000	1023.000000	1023.000000	2046.000000
2.880000	0.087414	51.661522	12.944132	14.693813	12.036706	11.986872	0.000000	-10.000000	-0.400000	22.283333	401.833344	1023.000000	1023.000000	2046.000000
2.900000	0.088478	52.290516	13.128168	14.665558	12.281437	12.215353	0.000000	-10.000000	-0.400000	22.250000	409.166656	1023.000000	1023.000000	2046.000000
2.920000	0.089348	52.804497	13.318520	14.591254	12.452009	12.442713	0.000000	-10.000000	-0.400000	22.416666	416.500000	1023.000000	1023.000000	2046.000000
2.940000	0.090067	53.229847	13.523819	14.498321	12.593699	12.614009	0.000000	-10.000000	-0.400000	22.316668	424.000000	1023.000000	1023.000000	2046.000000
2.960000	0.090758	53.638065	13.697029	14.359834	12.746933	12.834271	0.000000	-10.000000	-0.400000	22.400000	431.500000	1023.000000	1023.000000	2046.000000
2.980000	0.091531	54.095024	13.836889	14.326680	12.950326	12.981131	0.000000	-10.000000	-0.400000	22.183334	439.000000	1023.000000	1023.000000	2046.000000
3.000000	0.092374	54.593296	13.959987	14.241899	13.159344	13.232064	0.000000	-10.000000	-0.400000	22.233334	446.500000	1023.000000	1023.000000	2046.000000
3.020000	0.093483	55.248264	14.055703	14.359160	13.450198	13.383202	0.000000	-10.000000	-0.416667	22.350000	453.833344	1023.000000	1023.000000	2046.000000
3.040000	0.094358	55.765335	14.178275	14.463058	13.598927	13.525074	0.000000	-10.000000	-0.416667	22.916668	461.333344	1023.000000	1023.000000	2046.000000
3.060000	0.095262	56.300022	14.287381	14.463117	13.726564	13.822960	0.000000	-10.000000	-0.425000	23.366667	468.833344	1023.000000	1023.000000	2046.000000
3.080000	0.096292	56.908630	14.412197	14.609813	13.900091	13.986528	0.000000	-10.000000	-0.416667	23.950001	476.500000	1023.000000	1023.000000	2046.000000
3.100000	0.097115	57.394947	14.471193	14.780993	13.962364	14.180399	0.000000	-10.000000	-0.441667	24.100000	484.333344	1023.000000	1023.000000	2046.000000
3.120000	0.097708	57.745472	14.601251	14.939029	13.930852	14.274342	0.000000	-10.000000	-0.450000	24.400000	492.500000	1023.000000	1023.000000	2046.000000
3.140000	0.098256	58.069305	14.737907	14.856706	14.060191	14.414500	0.000000	-10.000000	-0.450000	24.216667	500.833344	1023.000000	1023.000000	2046.000000
3.160000	0.098738	58.354130	15.003344	14.710530	14.200733	14.439525	0.000000	-10.000000	-0.433333	24.166668	509.000000	1023.000000	1023.000000	2046.000000
3.180000	0.099847	59.009293	15.423673	14.721084	14.334581	14.529957	0.000000	-10.000000	-0.416667	23.833334	517.000000	1023.000000	1023.000000	2046.000000
3.200000	0.101354	59.899979	15.695709	15.002580	14.595728	14.605960	0.000000	-10.000000	-0.391667	23.650000	525.000000	1023.000000	1023.000000	2046.000000
3.220000	0.102436	60.539673	15.855495	15.319610	14.689885	14.674681	0.000000	-10.000000	-0.375000	23.483334	533.000000	1023.000000	1023.000000	2046.000000
3.240000	0.102720	60.707684	15.855896	15.595941	14.631777	14.624069	0.000000	-10.000000	-0.358333	23.250000	540.666687	1023.000000	1023.000000	2046.000000
3.260000	0.102630	60.654163	15.751744	15.886477	14.526871	14.489070	0.000000	-10.000000	-0.383333	23.016666	548.333313	1023.000000	1023.000000	2046.000000
3.280000	0.103190	60.985569	15.746303	16.207914	14.481503	14.549850	0.000000	-10.000000	-0.391667	23.000000	556.000000	1023.000000	1023.000000	2046.000000
3.300000	0.104188	61.575169	15.727349	16.659733	14.521871	14.666215	0.000000	-10.000000	-0.425000	23.100000	563.833313	1023.000000	1023.000000	2046.000000
3.320000	0.105337	62.254307	15.721164	17.142206	14.613647	14.777291	0.000000	-10.000000	-0.416667	23.600000	571.500000	1023.000000	1023.000000	2046.000000
3.340000	0.106556	62.974812	15.701465	17.643778	14.771780	14.857787	0.000000	-10.000000	-0.416667	23.666668	579.166687	1023.000000	1023.000000	2046.000000
3.360000	0.107678	63.637634	15.807397	18.004133	14.794557	15.031549	0.000000	-10.000000	-0.400000	23.800001	587.000000	1023.000000	1023.000000	2046.000000
3.380000	0.108769	64.282730	15.823102	18.240246	14.957774	15.261610	0.000000	-10.000000	-0.391667	23.650000	595.000000	1023.000000	1023.000000	2046.000000
3.400000	0.109770	64.873985	15.941545	18.356672	15.033301	15.542463	0.000000	-10.000000	-0.383333	23.616667	603.000000	1023.000000	1023.000000	2046.000000
3.420000	0.111078	65.647026	16.010054	18.533859	15.222915	15.880194	0.000000	-10.000000	-0.375000	23.166668	611.000000	1023.000000	1023.000000	2046.000000
3.440000	0.112694	66.602310	16.150356	18.895781	15.410153	16.146021	0.000000	-10.000000	-0.391667	22.633333	618.833313	1023.000000	1023.000000	2046.000000
3.460000	0.114496	67.667068	16.294338	19.185116	15.643008	16.544605	0.000000	-10.000000	-0.408333	22.383333	626.500000	1023.000000	1023.000000	2046.000000
3.480000	0.116057	68.589882	16.486494	19.479074	15.865611	16.758707	0.000000	-10.000000	-0.425000	22.383333	633.833313	1023.000000	1023.000000	2046.000000
3.500000	0.117497	69.440887	16.630692	19.680067	16.150675	16.979454	0.000000	-10.000000	-0.425000	22.883333	641.333313	1023.000000	1023.000000	2046.000000
3.520000	0.118895	70.267097	16.857378	19.747015	16.417881	17.244825	0.000000	-10.000000	-0.425000	23.083334	648.833313	1023.000000	1023.000000	2046.000000
3.540000	0.119733	70.762230	17.057743	19.701513	16.599449	17.403526	0.000000	-10.000000	-0.433333	23.600000	656.500000	1023.000000	1023.000000	2046.000000
3.560000	0.120445	71.182991	17.205807	19.633999	16.814663	17.528519	0.000000	-10.000000	-0.441667	24.049999	664.166687	1023.000000	1023.000000	2046.000000
3.580000	0.121202	71.630341	17.385717	19.488754	17.029694	17.726171	0.000000	-10.000000	-0.441667	24.350000	672.000000	1023.000000	1023.000000	2046.000000
3.600000	0.122017	72.112259	17.590412	19.356289	17.187929	17.977627	0.000000	-10.000000	-0.433333	24.466667	680.333313	1023.000000	1023.000000	2046.000000
3.620000	0.122939	72.657173	17.680803	19.338511	17.464985	18.172873	0.000000	-10.000000	-0.416667	24.183334	688.666687	1023.000000	1023.000000	2046.000000
3.640000	0.123724	73.120819	17.841970	19.347372	17.580133	18.351341	0.000000	-10.000000	-0.408333	24.083334	694.333313	1023.000000	1023.000000	2046.000000
3.660000	0.124731	73.716072	17.947601	19.442379	17.806395	18.519697	0.000000	-10.000000	-0.400000	23.666666	702.333313	1023.000000	1023.000000	2046.000000
3.680000	0.125534	74.190796	18.061596	19.539928	17.930262	18.659010	0.000000	-10.000000	-0.383333	23.299999	710.000000	1023.000000	1023.000000	2046.000000
3.700000	0.126501	74.761986	18.187361	19.711271	18.062614	18.800743	0.000000	-10.000000	-0.366667	22.750000	720.333313	1023.000000	1023.000000	2046.000000
3.720000	0.127289	75.227661	18.270512	19.846434	18.171251	18.939463	0.000000	-10.000000	-0.366667	22.450001	727.833313	1023.000000	1023.000000	2046.000000
3.740000	0.127989	75.641571	18.367500	19.969748	18.216112	19.088207	0.000000	-10.000000	-0.383333	22.216667	735.500000	1023.000000	1023.000000	2046.000000
3.760000	0.128371	75.867157	18.483398	19.954033	18.385920	19.043808	0.000000	-10.000000	-0.383333	22.233334	743.000000	1023.000000	1023.000000	2046.000000
3.780000	0.129044	76.264984	18.803286	19.794104	18.540398	19.127201	0.000000	-10.000000	-0.366667	22.200001	750.500000	1023.000000	1023.000000	2046.000000
3.800000	0.130360	77.042877	19.206827	19.882137	18.719805	19.234110	0.000000	-10.000000	-0.366667	22.233334	757.833313	1023.000000	1023.000000	2046.000000
3.820000	0.131952	77.983459	19.542574	20.222620	18.894783	19.323483	0.000000	-10.000000	-0.383333	22.216667	765.333313	1023.000000	1023.000000	2046.000000
3.840000	0.132878	78.530960	19.735838	20.602316	18.917608	19.275198	0.000000	-10.000000	-0.391667	22.166668	772.666687	1023.000000	1023.000000	2046.000000
3.860000	0.132867	78.524178	19.703821	20.931658	18.780491	19.108204	0.000000	-10.000000	-0.383333	22.033333	780.166687	1023.000000	1023.000000	2046.000000
3.880000	0.133146	78.689445	19.629681	21.233345	18.728056	19.098362	0.000000	-10.000000	-0.391667	21.833334	787.500000	1023.000000	1023.000000	2046.000000
3.900000	0.133835	79.096443	19.568981	21.710548	18.766104	19.050806	0.000000	-10.000000	-0.416667	22.183332	794.833313	1023.000000	1023.000000	2046.000000
3.920000	0.134966	79.764915	19.601439	22.179110	18.826511	19.157854	0.000000	-10.000000	-0.441667	22.600000	802.166687	1023.000000	1023.000000	2046.000000
3.940000	0.136142	80.459717	19.696772	22.642891	18.824255	19.295799	0.000000	-10.000000	-0.450000	23.133333	809.500000	1023.000000	1023.000000	2046.000000
3.960000	0.137460	81.238739	19.794132	23.122602	18.894224	19.427778	0.000000	-10.000000	-0.458333	23.200001	817.166687	1023.000000	1023.000000	2046.000000
3.980000	0.138734	81.991959	19.945221	23.442125	19.002064	19.602547	0.000000	-10.000000	-0.441667	23.516666	825.000000	1023.000000	1023.000000	2046.000000
4.000000	0.139631	82.521927	20.044891	23.676126	19.082188	19.718719	0.000000	-10.000000	-0.441667	23.400000	833.000000	1023.000000	1023.000000	2046.000000
4.020000	0.140837	83.234512	20.153925	23.828875	19.250666	20.001047	0.000000	-10.000000	-0.416667	23.516666	840.833313	1023.000000	1023.000000	2046.000000
4.040000	0.142322	84.112305	20.284164	24.036953	19.439659	20.351526	0.000000	-10.000000	-0.400000	23.083334	848.500000	1023.000000	1023.000000	2046.000000
4.060000	0.144136	85.184532	20.456581	24.402115	19.716158	20.609674	0.000000	-10.000000	-0.383333	23.100000	856.166687	1023.000000	1023.000000	2046.000000
4.080000	0.145891	86.221664	20.550253	24.662718	20.028334	20.980358	0.000000	-10.000000	-0.375000	23.116667	864.000000	1023.000000	1023.000000	2046.000000
4.100000	0.147487	87.164803	20.623285	24.938934	20.359032	21.243547	0.000000	-10.000000	-0.408333	23.166668	871.666687	1023.000000	1023.000000	2046.000000
4.120000	0.148914	88.007996	20.798489	25.078241	20.627430	21.503839	0.000000	-10.000000	-0.425000	23.300001	879.333313	1023.000000	1023.000000	2046.000000
4.140000	0.149871	88.573509	20.915657	25.090080	20.897360	21.670412	0.000000	-10.000000	-0.458333	23.200001	887.000000	1023.000000	1023.000000	2046.000000
4.160000	0.150725	89.078453	21.104391	25.007450	21.122616	21.843998	0.000000	-10.000000	-0.441667	23.450001	895.000000	1023.000000	1023.000000	2046.000000
4.180000	0.151269	89.400063	21.290077	24.835951	21.242121	22.031916	0.000000	-10.000000	-0.425000	23.633333	903.000000	1023.000000	1023.000000	2046.000000
4.200000	0.151921	89.785309	21.401445	24.637161	21.462774	22.283930	0.000000	-10.000000	-0.400000	23.833334	910.666687	1023.000000	1023.000000	2046.000000
4.220000	0.152770	90.287209	21.594267	24.533110	21.626913	22.532917	0.000000	-10.000000	-0.400000	23.733334	918.500000	1023.000000	1023.000000	2046.000000
4.240000	0.153670	90.818832	21.687891	24.600027	21.855717	22.675198	0.000000	-10.000000	-0.383333	23.383333	926.166687	1023.000000	1023.000000	2046.000000
4.260000	0.154569	91.350143	21.798216	24.663433	22.034372	22.854124	0.000000	-10.000000	-0.366667	23.033333	934.166687	1023.000000	1023.000000	2046.000000
4.280000	0.155352	91.812943	21.930506	24.676710	22.130226	23.075500	0.000000	-10.000000	-0.366667	22.750000	942.000000	1023.000000	1023.000000	2046.000000
4.300000	0.156285	92.364441	22.031637	24.810314	22.269510	23.252977	0.000000	-10.000000	-0.383333	22.600000	949.666687	1023.000000	1023.000000	2046.000000
4.320000	0.157227	92.921242	22.149851	24.952427	22.392515	23.426449	0.000000	-10.000000	-0.383333	22.433334	957.333313	1023.000000	1023.000000	2046.000000
4.340000	0.157835	93.280243	22.197886	25.134624	22.433386	23.514349	0.000000	-10.000000	-0.383333	22.266666	964.666687	1023.000000	1023.000000	2046.000000
4.360000	0.158433	93.633705	22.325565	25.195982	22.497272	23.614883	0.000000	-10.000000	-0.383333	22.200001	972.333313	1023.000000	1023.000000	2046.000000
4.380000	0.159018	93.979706	22.528986	25.179747	22.656946	23.614029	0.000000	-10.000000	-0.375000	22.050001	979.666687	1023.000000	1023.000000	2046.000000
4.400000	0.160015	94.568581	22.941034	25.168247	22.727077	23.732224	0.000000	-10.000000	-0.366667	21.716667	987.166687	1023.000000	1023.000000	2046.000000
4.420000	0.161502	95.447563	23.359743	25.341368	22.834944	23.911509	0.000000	-10.000000	-0.358333	21.633335	994.333313	1023.000000	1023.000000	2046.000000
4.440000	0.162869	96.255859	23.608953	25.777912	22.963339	23.905655	0.000000	-10.000000	-0.375000	21.616667	1001.666687	1023.000000	1023.000000	2046.000000
4.460000	0.163223	96.464928	23.658756	26.105947	22.865486	23.834738	0.000000	-10.000000	-0.366667	21.900000	1008.833313	1023.000000	1023.000000	2046.000000
4.480000	0.163242	96.475868	23.574862	26.430021	22.790636	23.680346	0.000000	-10.000000	-0.358333	21.466667	1016.166687	1023.000000	1023.000000	2046.000000
4.500000	0.163729	96.763573	23.544746	26.750353	22.716873	23.751600	0.000000	-10.000000	-0.358333	21.233334	1023.333313	1023.000000	1023.000000	2046.000000
4.520000	0.164685	97.329048	23.451836	27.205185	22.821526	23.850504	0.000000	-10.000000	-0.358333	21.433334	1030.500000	1023.000000	1023.000000	2046.000000
4.540000	0.165809	97.993187	23.487829	27.648933	22.891201	23.965225	0.000000	-10.000000	-0.375000	21.783335	1037.666626	1023.000000	1023.000000	2046.000000
4.560000	0.166856	98.612061	23.499760	28.065617	22.980686	24.065994	0.000000	-10.000000	-0.383333	22.083334	1044.833374	1023.000000	1023.000000	2046.000000
4.580000	0.167968	99.269142	23.535334	28.435120	23.120039	24.178650	0.000000	-10.000000	-0.383333	21.733334	1052.166626	1023.000000	1023.000000	2046.000000
4.600000	0.168966	99.858704	23.670124	28.688129	23.207493	24.292959	0.000000	-10.000000	-0.366667	21.433334	1059.500000	1023.000000	1023.000000	2046.000000
4.620000	0.169912	100.417931	23.740866	28.844090	23.368488	24.464485	0.000000	-10.000000	-0.341667	20.966667	1066.833374	1023.000000	1023.000000	2046.000000
4.640000	0.171329	101.255615	23.891283	28.962463	23.572725	24.829147	0.000000	-10.000000	-0.325000	20.583334	1073.833374	1023.000000	1023.000000	2046.000000
4.660000	0.173097	102.300575	24.052389	29.283659	23.813717	25.150812	0.000000	-10.000000	-0.316667	20.266668	1080.666626	1023.000000	1023.000000	2046.000000
4.680000	0.174615	103.197662	24.252907	29.501068	23.982349	25.461342	0.000000	-10.000000	-0.325000	20.333334	1087.500000	1023.000000	1023.000000	2046.000000
4.700000	0.176100	104.075188	24.487860	29.689745	24.103716	25.793865	0.000000	-10.000000	-0.341667	20.616667	1094.333374	1023.000000	1023.000000	2046.000000
4.720000	0.177682	105.010147	24.653255	29.750744	24.408545	26.197603	0.000000	-10.000000	-0.341667	20.866667	1101.166626	1023.000000	1023.000000	2046.000000
4.740000	0.178659	105.587532	24.754442	29.754683	24.639214	26.439192	0.000000	-10.000000	-0.341667	20.833334	1108.000000	1023.000000	1023.000000	2046.000000
4.760000	0.179295	105.963486	24.851622	29.670897	24.874596	26.566374	0.000000	-10.000000	-0.341667	20.666666	1115.000000	1023.000000	1023.000000	2046.000000
4.780000	0.179886	106.312744	24.945185	29.510038	25.127636	26.729887	0.000000	-10.000000	-0.358333	20.816666	1122.000000	1023.000000	1023.000000	2046.000000
4.800000	0.180581	106.723396	25.055902	29.342302	25.373432	26.951757	0.000000	-10.000000	-0.358333	21.233334	1129.000000	1023.000000	1023.000000	2046.000000
4.820000	0.181261	107.125404	25.150925	29.305767	25.592159	27.076551	0.000000	-10.000000	-0.358333	21.316666	1136.000000	1023.000000	1023.000000	2046.000000
4.840000	0.182220	107.691757	25.315584	29.301693	25.810263	27.264217	0.000000	-10.000000	-0.350000	21.166666	1143.000000	1023.000000	1023.000000	2046.000000
4.860000	0.183237	108.292831	25.449062	29.340166	25.978735	27.524870	0.000000	-10.000000	-0.350000	20.783333	1150.000000	1023.000000	1023.000000	2046.000000
4.880000	0.184210	108.867874	25.586140	29.434591	26.145832	27.701315	0.000000	-10.000000	-0.350000	20.800001	1157.000000	1023.000000	1023.000000	2046.000000
4.900000	0.184982	109.324547	25.703350	29.417185	26.271530	27.932482	0.000000	-10.000000	-0.333333	20.983334	1164.000000	1023.000000	1023.000000	2046.000000
4.920000	0.185876	109.852463	25.846302	29.483036	26.401245	28.121878	0.000000	-10.000000	-0.325000	20.750000	1171.000000	1023.000000	1023.000000	2046.000000
4.940000	0.186540	110.245026	25.949352	29.545830	26.493820	28.256021	0.000000	-10.000000	-0.308333	20.383333	1178.000000	1023.000000	1023.000000	2046.000000
4.960000	0.187313	110.702278	26.044977	29.639116	26.539434	28.478746	0.000000	-10.000000	-0.308333	19.683334	1184.833374	1023.000000	1023.000000	2046.000000
4.980000	0.187789	110.983505	26.165604	29.605993	26.626915	28.584993	0.000000	-10.000000	-0.283333	19.216667	1191.666626	1023.000000	1023.000000	2046.000000
5.000000	0.188115	111.175903	26.321430	29.537903	26.749615	28.566956	0.000000	-10.000000	-0.250000	18.350000	1198.166626	1023.000000	1023.000000	2046.000000
5.020000	0.188839	111.603958	26.602682	29.532030	26.855993	28.613251	0.000000	-10.000000	-0.233333	17.549999	1204.500000	1023.000000	1023.000000	2046.000000
5.040000	0.190011	112.296539	26.849033	29.795382	27.049456	28.602671	0.000000	-10.000000	-0.233333	16.783333	1210.333374	1023.000000	1023.000000	2046.000000
5.060000	0.190439	112.549362	26.926153	30.156723	27.033283	28.433207	0.000000	-10.000000	-0.216667	16.150000	1216.000000	1023.000000	1023.000000	2046.000000
5.080000	0.190151	112.379471	26.789101	30.447018	26.956322	28.187031	0.000000	-10.000000	-0.200000	15.416667	1221.500000	1023.000000	1023.000000	2046.000000
5.100000	0.189989	112.283630	26.666489	30.696833	26.824360	28.095951	0.000000	-10.000000	-0.183333	14.866667	1226.833374	1023.000000	1023.000000	2046.000000
5.120000	0.190295	112.464203	26.587690	31.057175	26.740618	28.078718	0.000000	-10.000000	-0.200000	14.700000	1232.000000	1023.000000	1023.000000	2046.000000
5.140000	0.191053	112.912178	26.608568	31.483957	26.688261	28.131392	0.000000	-10.000000	-0.200000	14.750000	1236.833374	1023.000000	1023.000000	2046.000000
5.160000	0.192060	113.507545	26.611965	31.827938	26.740967	28.326674	0.000000	-10.000000	-0.200000	15.016666	1241.666626	1023.000000	1023.000000	2046.000000
5.180000	0.192822	113.957619	26.642344	32.056507	26.786320	28.472448	0.000000	-10.000000	-0.200000	15.000000	1246.500000	1023.000000	1023.000000	2046.000000
5.200000	0.193445	114.325706	26.676441	32.283043	26.832243	28.533978	0.000000	-10.000000	-0.183333	14.883333	1251.666626	1023.000000	1023.000000	2046.000000
5.220000	0.193988	114.647057	26.696049	32.390064	26.917603	28.643337	0.000000	-10.000000	-0.166667	14.083334	1256.666626	1023.000000	1023.000000	2046.000000
5.240000	0.194324	114.845551	26.752802	32.386742	26.988773	28.717234	0.000000	-10.000000	-0.150000	13.433333	1261.500000	1023.000000	1023.000000	2046.000000
5.260000	0.195386	115.473244	26.890202	32.490887	27.131947	28.960213	0.000000	-10.000000	-0.141667	12.733334	1266.166626	1023.000000	1023.000000	2046.000000
5.280000	0.196601	116.191093	27.034157	32.681725	27.293686	29.181528	0.000000	-10.000000	-0.141667	12.250000	1270.666626	1023.000000	1023.000000	2046.000000
5.300000	0.197867	116.939430	27.154257	32.873367	27.483810	29.427999	0.000000	-10.000000	-0.125000	12.133333	1275.000000	1023.000000	1023.000000	2046.000000
5.320000	0.199186	117.719032	27.266113	32.943291	27.720669	29.788965	0.000000	-10.000000	-0.116667	11.766667	1279.000000	1023.000000	1023.000000	2046.000000
5.340000	0.200103	118.260727	27.344955	32.966473	27.918381	30.030912	0.000000	-10.000000	-0.100000	11.616667	1283.000000	1023.000000	1023.000000	2046.000000
5.360000	0.200460	118.471588	27.386532	32.865402	28.045969	30.173687	0.000000	-10.000000	-0.091667	10.933333	1286.833374	1023.000000	1023.000000	2046.000000
5.380000	0.200456	118.469337	27.417841	32.719009	28.144688	30.187799	0.000000	-10.000000	-0.091667	10.683333	1290.500000	1023.000000	1023.000000	2046.000000
5.400000	0.200452	118.466988	27.492216	32.504471	28.240719	30.229586	0.000000	-10.000000	-0.083333	10.250000	1294.166626	1023.000000	1023.000000	2046.000000
5.420000	0.200438	118.458939	27.545204	32.339966	28.348911	30.224855	0.000000	-10.000000	-0.075000	9.900001	1297.666626	1023.000000	1023.000000	2046.000000
5.440000	0.200730	118.631325	27.604036	32.226715	28.469915	30.330656	0.000000	-10.000000	-0.058333	9.366667	1301.166626	1023.000000	1023.000000	2046.000000
5.460000	0.201132	118.868973	27.689255	32.199364	28.578760	30.401592	0.000000	-10.000000	-0.050000	8.883333	1304.333374	1023.000000	1023.000000	2046.000000
5.480000	0.201704	119.206985	27.727627	32.116470	28.761478	30.601410	0.000000	-10.000000	-0.041667	8.433333	1307.333374	1023.000000	1023.000000	2046.000000
5.500000	0.202384	119.608681	27.729023	32.174557	28.983036	30.722065	0.000000	-10.000000	-0.025000	7.716667	1310.166626	1023.000000	1023.000000	2046.000000
5.520000	0.202842	119.879875	27.826262	32.156345	29.016533	30.880735	0.000000	-10.000000	-0.008333	6.933333	1312.833374	1023.000000	1023.000000	2046.000000
5.540000	0.203183	120.081154	27.874140	32.126701	29.068237	31.012074	0.000000	-10.000000	0.000000	6.083333	1315.333374	1023.000000	1023.000000	2046.000000
5.560000	0.203228	120.107605	27.976311	32.072205	28.980007	31.079081	0.000000	-10.000000	-0.016667	5.350000	1317.500000	1023.000000	1023.000000	2046.000000
5.580000	0.203156	120.065147	27.959221	32.031971	28.977116	31.096840	0.000000	-10.000000	-0.033333	4.466667	1319.500000	1023.000000	1023.000000	2046.000000
5.600000	0.202806	119.858429	27.892357	32.066105	28.931953	30.968012	0.000000	-10.000000	-0.041667	3.333333	1321.166626	1023.000000	1023.000000	2046.000000
5.620000	0.202316	119.568878	27.906158	31.985550	28.855639	30.821527	0.000000	-10.000000	-0.033333	1.850000	1322.333374	1023.000000	1023.000000	2046.000000
5.640000	0.201755	119.237465	28.037085	31.826597	28.806976	30.566809	0.000000	-10.000000	-0.025000	-0.133333	1322.833374	1023.000000	1023.000000	2046.000000
5.660000	0.201609	119.151131	28.161631	31.737097	28.814899	30.437504	0.000000	-10.000000	-0.016667	-1.783333	1323.000000	1023.000000	1023.000000	2046.000000
5.680000	0.201968	119.363136	28.233791	31.915916	28.886375	30.327047	0.000000	-10.000000	-0.016667	-3.116667	1323.000000	1023.000000	1023.000000	2046.000000
5.700000	0.202324	119.573494	28.222647	32.168209	28.900919	30.281719	0.000000	-10.000000	-0.008333	-3.983333	1323.000000	1023.000000	1023.000000	2046.000000
5.720000	0.201478	119.073730	28.090137	32.339588	28.622118	30.021887	0.000000	-10.000000	-0.008333	-5.050000	1323.000000	1023.000000	1023.000000	2046.000000
5.740000	0.200359	118.411880	27.908495	32.399120	28.294132	29.810131	0.000000	-10.000000	0.000000	-5.950000	1323.000000	1023.000000	1023.000000	2046.000000
5.760000	0.199450	117.874817	27.724764	32.541100	28.021984	29.586967	0.000000	-10.000000	-0.016667	-6.000000	1323.000000	1023.000000	1023.000000	2046.000000
5.780000	0.199051	117.639069	27.568741	32.787491	27.859861	29.422976	0.000000	-10.000000	-0.016667	-5.233334	1323.000000	1023.000000	1023.000000	2046.000000
5.800000	0.198782	117.480293	27.365778	33.094997	27.810204	29.209316	0.000000	-10.000000	-0.016667	-3.883333	1323.000000	1023.000000	1023.000000	2046.000000
5.820000	0.198859	117.525826	27.272408	33.254875	27.787727	29.210817	0.000000	-10.000000	-0.008333	-2.850000	1323.000000	1023.000000	1023.000000	2046.000000
5.840000	0.199012	117.615822	27.229090	33.411919	27.753670	29.221140	0.000000	-10.000000	-0.008333	-2.566667	1323.000000	1023.000000	1023.000000	2046.000000
5.860000	0.199151	117.698410	27.216537	33.526695	27.698606	29.256569	0.000000	-10.000000	-0.016667	-2.883333	1323.000000	1023.000000	1023.000000	2046.000000
5.880000	0.199115	117.677162	27.299177	33.380653	27.629002	29.368334	0.000000	-10.000000	-0.008333	-3.666667	1323.000000	1023.000000	1023.000000	2046.000000
5.900000	0.199688	118.015373	27.371626	33.394650	27.682121	29.566978	0.000000	-10.000000	-0.008333	-4.500000	1323.000000	1023.000000	1023.000000	2046.000000
5.920000	0.200128	118.275459	27.441708	33.463627	27.742699	29.627426	0.000000	-10.000000	0.000000	-5.216667	1323.000000	1023.000000	1023.000000	2046.000000
5.940000	0.200330	118.395058	27.392466	33.440323	27.847675	29.714596	0.000000	-10.000000	0.000000	-5.416667	1316.000000	1023.000000	1023.000000	2046.000000
5.960000	0.200561	118.531815	27.368944	33.496510	27.911633	29.754726	0.000000	-10.000000	0.000000	-5.800000	1307.166626	1023.000000	1023.000000	2046.000000
5.980000	0.200494	118.492104	27.284750	33.451641	27.979612	29.776106	0.000000	-10.000000	0.000000	-6.066667	1298.333374	1023.000000	1023.000000	2046.000000
6.000000	0.200411	118.443031	27.188982	33.404560	28.088154	29.761332	0.000000	-10.000000	0.000000	-6.550000	1296.500000	1023.000000	1023.000000	2046.000000
6.020000	0.200036	118.221077	27.176680	33.234131	28.046570	29.763695	0.000000	-10.000000	0.000000	-6.583333	1295.833374	1023.000000	1023.000000	2046.000000
6.040000	0.199769	118.063492	27.143730	32.970535	28.091225	29.858004	0.000000	-10.000000	0.016667	-6.700000	1294.333374	1023.000000	1023.000000	2046.000000
6.060000	0.199374	117.829849	27.194109	32.706440	28.052595	29.876701	0.000000	-10.000000	0.016667	-7.050000	1292.000000	1023.000000	1023.000000	2046.000000
6.080000	0.198883	117.539978	27.208141	32.430447	28.029222	29.872166	0.000000	-10.000000	0.025000	-7.700000	1289.500000	1023.000000	1023.000000	2046.000000
6.100000	0.198543	117.338867	27.204205	32.263138	28.043787	29.827738	0.000000	-10.000000	0.025000	-8.483334	1286.833374	1023.000000	1023.000000	2046.000000
6.120000	0.198001	117.018585	27.165083	32.094734	27.957365	29.801403	0.000000	-10.000000	0.041667	-9.350000	1284.000000	1023.000000	1023.000000	2046.000000
6.140000	0.197585	116.772598	27.027660	32.070164	28.036444	29.638327	0.000000	-10.000000	0.050000	-10.100000	1281.000000	1023.000000	1023.000000	2046.000000
6.160000	0.197107	116.490234	26.962761	31.893478	27.994553	29.639446	0.000000	-10.000000	0.050000	-10.800000	1277.666626	1023.000000	1023.000000	2046.000000
6.180000	0.196785	116.300026	26.935682	31.805655	27.957762	29.600927	0.000000	-10.000000	0.066667	-11.366667	1274.000000	1023.000000	1023.000000	2046.000000
6.200000	0.196447	116.100037	26.917170	31.565582	27.928967	29.688322	0.000000	-10.000000	0.075000	-11.966667	1270.000000	1023.000000	1023.000000	2046.000000
6.220000	0.196054	115.867882	26.946461	31.446798	27.895924	29.578701	0.000000	-10.000000	0.091667	-12.516667	1266.000000	1023.000000	1023.000000	2046.000000
6.240000	0.195655	115.631836	26.957483	31.329870	27.825008	29.519474	0.000000	-10.000000	0.091667	-13.033334	1262.000000	1023.000000	1023.000000	2046.000000
6.260000	0.195286	115.413895	26.865700	31.352503	27.804573	29.391123	0.000000	-10.000000	0.100000	-13.500000	1257.666626	1023.000000	1023.000000	2046.000000
6.280000	0.194737	115.089645	26.733072	31.343256	27.712671	29.300646	0.000000	-10.000000	0.100000	-13.983334	1253.166626	1023.000000	1023.000000	2046.000000
6.300000	0.194070	114.695099	26.661266	31.256655	27.583696	29.193485	0.000000	-10.000000	0.116667	-14.400000	1248.333374	1023.000000	1023.000000	2046.000000
6.320000	0.193394	114.295959	26.497599	31.204752	27.512465	29.081148	0.000000	-10.000000	0.133333	-14.650000	1243.666626	1023.000000	1023.000000	2046.000000
6.340000	0.192815	113.953568	26.389153	31.185024	27.351908	29.027483	0.000000	-10.000000	0.150000	-14.633333	1238.833374	1023.000000	1023.000000	2046.000000
6.360000	0.191757	113.328278	26.403940	31.020803	27.090057	28.813477	0.000000	-10.000000	0.150000	-14.366667	1234.000000	1023.000000	1023.000000	2046.000000
6.380000	0.190485	112.576782	26.469500	30.642595	26.946749	28.517935	0.000000	-10.000000	0.150000	-14.383334	1229.166626	1023.000000	1023.000000	2046.000000
6.400000	0.189603	112.055664	26.631266	30.377218	26.792707	28.254469	0.000000	-10.000000	0.158333	-14.566667	1224.333374	1023.000000	1023.000000	2046.000000
6.420000	0.189392	111.930489	26.669506	30.409893	26.770405	28.080687	0.000000	-10.000000	0.158333	-15.066667	1219.500000	1023.000000	1023.000000	2046.000000
6.440000	0.188760	111.557114	26.601852	30.566744	26.606909	27.781605	0.000000	-10.000000	0.158333	-15.433333	1214.500000	1023.000000	1023.000000	2046.000000
6.460000	0.187506	110.815781	26.362312	30.630135	26.353924	27.469408	0.000000	-10.000000	0.158333	-15.783334	1209.333374	1023.000000	1023.000000	2046.000000
6.480000	0.185900	109.866875	26.030222	30.672703	26.061069	27.102884	0.000000	-10.000000	0.158333	-16.066666	1204.000000	1023.000000	1023.000000	2046.000000
6.500000	0.184732	109.176613	25.758175	30.742853	25.779703	26.895880	0.000000	-10.000000	0.158333	-15.833333	1198.666626	1023.000000	1023.000000	2046.000000
6.520000	0.184068	108.783989	25.541710	30.943899	25.597305	26.701071	0.000000	-10.000000	0.150000	-15.533334	1193.333374	1023.000000	1023.000000	2046.000000
6.540000	0.183559	108.483459	25.460863	31.123373	25.344482	26.554743	0.000000	-10.000000	0.158333	-15.066667	1188.166626	1023.000000	1023.000000	2046.000000
6.560000	0.183024	108.167336	25.331255	31.198633	25.209156	26.428288	0.000000	-10.000000	0.166667	-14.966667	1183.000000	1023.000000	1023.000000	2046.000000
6.580000	0.182319	107.750725	25.249628	31.203634	25.011419	26.286043	0.000000	-10.000000	0.183333	-15.183333	1178.000000	1023.000000	1023.000000	2046.000000
6.600000	0.181524	107.280533	25.141420	31.177073	24.853054	26.108984	0.000000	-10.000000	0.191667	-15.783333	1172.833374	1023.000000	1023.000000	2046.000000
6.620000	0.180775	106.838020	24.989262	31.029030	24.763176	26.056549	0.000000	-10.000000	0.200000	-16.549999	1167.666626	1023.000000	1023.000000	2046.000000
6.640000	0.180431	106.634659	24.926975	30.970751	24.696144	26.040789	0.000000	-10.000000	0.200000	-17.049999	1164.166626	1023.000000	1023.000000	2046.000000
6.660000	0.180444	106.642509	24.860167	31.027788	24.713037	26.041519	0.000000	-10.000000	0.200000	-17.616667	1158.500000	1023.000000	1023.000000	2046.000000
6.680000	0.180364	106.594841	24.815254	31.011148	24.685965	26.082476	0.000000	-10.000000	0.200000	-18.050001	1152.500000	1023.000000	1023.000000	2046.000000
6.700000	0.180408	106.621094	24.767254	31.020021	24.686771	26.147049	0.000000	-10.000000	0.216667	-18.533335	1144.500000	1023.000000	1023.000000	2046.000000
6.720000	0.180124	106.453209	24.647160	31.027205	24.691858	26.086987	0.000000	-10.000000	0.233333	-18.600000	1138.166626	1023.000000	1023.000000	2046.000000
6.740000	0.179456	106.058655	24.612406	30.808496	24.586994	26.050756	0.000000	-10.000000	0.250000	-18.683334	1131.833374	1023.000000	1023.000000	2046.000000
6.760000	0.178634	105.572632	24.516819	30.594234	24.505192	25.956390	0.000000	-10.000000	0.250000	-18.783335	1125.500000	1023.000000	1023.000000	2046.000000
6.780000	0.177655	104.993988	24.396776	30.380262	24.457180	25.759766	0.000000	-10.000000	0.250000	-19.133333	1119.333374	1023.000000	1023.000000	2046.000000
6.800000	0.176636	104.392014	24.322054	30.112501	24.283628	25.673830	0.000000	-10.000000	0.266667	-19.616667	1113.000000	1023.000000	1023.000000	2046.000000
6.820000	0.175667	103.818932	24.197620	29.942255	24.172123	25.506929	0.000000	-10.000000	0.300000	-20.166666	1106.333374	1023.000000	1023.000000	2046.000000
6.840000	0.174797	103.305176	24.067095	29.712589	24.117085	25.408405	0.000000	-10.000000	0.325000	-20.633333	1099.666626	1023.000000	1023.000000	2046.000000
6.860000	0.173991	102.828949	23.985247	29.499577	24.000401	25.343727	0.000000	-10.000000	0.341667	-21.016666	1092.833374	1023.000000	1023.000000	2046.000000
6.880000	0.173263	102.398232	23.882433	29.322779	23.946913	25.246107	0.000000	-10.000000	0.341667	-21.400000	1085.833374	1023.000000	1023.000000	2046.000000
6.900000	0.172580	101.994797	23.796188	29.223354	23.842808	25.132448	0.000000	-10.000000	0.350000	-21.700001	1078.666626	1023.000000	1023.000000	2046.000000
6.920000	0.171694	101.471359	23.713814	29.036980	23.728849	24.991713	0.000000	-10.000000	0.350000	-22.016666	1071.333374	1023.000000	1023.000000	2046.000000
6.940000	0.170877	100.988487	23.648994	28.844662	23.612301	24.882526	0.000000	-10.000000	0.350000	-22.383333	1064.000000	1023.000000	1023.000000	2046.000000
6.960000	0.169797	100.349892	23.518236	28.563351	23.500429	24.767879	0.000000	-10.000000	0.350000	-22.766666	1056.500000	1023.000000	1023.000000	2046.000000
6.980000	0.169031	99.897385	23.448858	28.427423	23.385572	24.635532	0.000000	-10.000000	0.350000	-23.100000	1048.833374	1023.000000	1023.000000	2046.000000
7.000000	0.168426	99.539940	23.386971	28.293411	23.312757	24.546801	0.000000	-10.000000	0.366667	-23.366667	1041.000000	1023.000000	1023.000000	2046.000000
7.020000	0.167765	99.149139	23.263800	28.213612	23.186079	24.485651	0.000000	-10.000000	0.375000	-23.583334	1033.166626	1023.000000	1023.000000	2046.000000
7.040000	0.166912	98.644775	23.150093	28.168764	23.025200	24.300720	0.000000	-10.000000	0.408333	-23.883333	1025.500000	1023.000000	1023.000000	2046.000000
7.060000	0.165859	98.022507	23.023277	28.006462	22.837973	24.154797	0.000000	-10.000000	0.425000	-24.166668	1017.500000	1023.000000	1023.000000	2046.000000
7.080000	0.164854	97.428749	22.846088	27.901894	22.727654	23.953115	0.000000	-10.000000	0.433333	-24.316668	1009.333313	1023.000000	1023.000000	2046.000000
7.100000	0.163781	96.794586	22.680164	27.828911	22.529587	23.755920	0.000000	-10.000000	0.416667	-24.300001	1001.000000	1023.000000	1023.000000	2046.000000
7.120000	0.162752	96.186287	22.501646	27.774328	22.370960	23.539351	0.000000	-10.000000	0.416667	-24.083334	993.000000	1023.000000	1023.000000	2046.000000
7.140000	0.161157	95.243774	22.361387	27.393852	22.245281	23.243256	0.000000	-10.000000	0.433333	-24.116667	985.000000	1023.000000	1023.000000	2046.000000
7.160000	0.159193	94.083145	22.296524	26.767717	22.060751	22.958153	0.000000	-10.000000	0.450000	-24.400000	977.000000	1023.000000	1023.000000	2046.000000
7.180000	0.157920	93.330818	22.398909	26.336571	21.868050	22.727283	0.000000	-10.000000	0.458333	-24.983334	969.000000	1023.000000	1023.000000	2046.000000
7.200000	0.157119	92.857391	22.430624	26.203606	21.696690	22.526472	0.000000	-10.000000	0.475000	-25.550001	960.666687	1023.000000	1023.000000	2046.000000
7.220000	0.156330	92.390915	22.382973	26.255217	21.517035	22.235687	0.000000	-10.000000	0.491667	-25.866667	952.166687	1023.000000	1023.000000	2046.000000
7.240000	0.155202	91.724312	22.287188	26.198620	21.219482	22.019022	0.000000	-10.000000	0.483333	-25.850000	943.500000	1023.000000	1023.000000	2046.000000
7.260000	0.153392	90.654488	21.970051	26.122175	20.906071	21.656189	0.000000	-10.000000	0.466667	-25.700001	934.833313	1023.000000	1023.000000	2046.000000
7.280000	0.151441	89.501663	21.661755	26.006298	20.526934	21.306677	0.000000	-10.000000	0.450000	-25.516666	926.333313	1023.000000	1023.000000	2046.000000
7.300000	0.149944	88.617012	21.381794	25.964020	20.249851	21.021347	0.000000	-10.000000	0.450000	-25.583334	917.666687	1023.000000	1023.000000	2046.000000
7.320000	0.148684	87.872314	21.159361	25.889305	19.988276	20.835375	0.000000	-10.000000	0.466667	-25.500000	909.166687	1023.000000	1023.000000	2046.000000
7.340000	0.147679	87.278458	20.974548	25.842354	19.794924	20.666634	0.000000	-10.000000	0.466667	-25.650000	900.500000	1023.000000	1023.000000	2046.000000
7.360000	0.146606	86.644196	20.808735	25.766106	19.595510	20.473843	0.000000	-10.000000	0.483333	-25.583334	892.000000	1023.000000	1023.000000	2046.000000
7.380000	0.145557	86.024475	20.657310	25.589848	19.437485	20.339830	0.000000	-10.000000	0.483333	-26.000000	883.500000	1023.000000	1023.000000	2046.000000
7.400000	0.144597	85.456932	20.530853	25.401741	19.271685	20.252651	0.000000	-10.000000	0.500000	-26.100000	874.833313	1023.000000	1023.000000	2046.000000
7.420000	0.144487	85.391876	20.461363	25.421131	19.216856	20.292528	0.000000	-10.000000	0.500000	-26.400000	866.166687	1023.000000	1023.000000	2046.000000
7.440000	0.144282	85.270439	20.433996	25.542599	19.101042	20.192802	0.000000	-10.000000	0.491667	-26.250000	857.333313	1023.000000	1023.000000	2046.000000
7.460000	0.144065	85.142326	20.348314	25.659367	19.019041	20.115604	0.000000	-10.000000	0.483333	-26.283335	848.666687	1023.000000	1023.000000	2046.000000
7.480000	0.143735	84.947289	20.183527	25.721277	18.971064	20.071417	0.000000	-10.000000	0.466667	-25.883335	839.833313	1023.000000	1023.000000	2046.000000
7.500000	0.143234	84.651527	20.029732	25.760366	18.887827	19.973602	0.000000	-10.000000	0.458333	-25.633335	831.333313	1023.000000	1023.000000	2046.000000
7.520000	0.142589	84.270081	19.919514	25.653744	18.792309	19.904516	0.000000	-10.000000	0.458333	-25.383335	822.666687	1023.000000	1023.000000	2046.000000
7.540000	0.141679	83.732498	19.737949	25.516890	18.720360	19.757299	0.000000	-10.000000	0.475000	-25.700001	814.166687	1023.000000	1023.000000	2046.000000
7.560000	0.140605	83.097572	19.597725	25.355368	18.545498	19.598984	0.000000	-10.000000	0.491667	-26.000000	805.500000	1023.000000	1023.000000	2046.000000
7.580000	0.139600	82.503883	19.435957	25.135603	18.441555	19.490767	0.000000	-10.000000	0.500000	-26.350000	796.833313	1023.000000	1023.000000	2046.000000
7.600000	0.138514	81.862007	19.307360	24.889277	18.280924	19.384453	0.000000	-10.000000	0.508333	-26.450001	788.000000	1023.000000	1023.000000	2046.000000
7.620000	0.137330	81.162285	19.189779	24.669937	18.110828	19.191742	0.000000	-10.000000	0.516667	-26.833334	779.166687	1023.000000	1023.000000	2046.000000
7.640000	0.136156	80.468353	19.070351	24.463831	17.930510	19.003660	0.000000	-10.000000	0.525000	-26.933334	770.333313	1023.000000	1023.000000	2046.000000
7.660000	0.135072	79.827835	18.915998	24.206196	17.833002	18.872637	0.000000	-10.000000	0.516667	-27.216667	761.500000	1023.000000	1023.000000	2046.000000
7.680000	0.133938	79.157364	18.755959	23.984486	17.681303	18.735620	0.000000	-10.000000	0.508333	-27.183332	752.333313	1023.000000	1023.000000	2046.000000
7.700000	0.132795	78.481590	18.635599	23.728441	17.508661	18.608887	0.000000	-10.000000	0.500000	-27.433332	743.166687	1023.000000	1023.000000	2046.000000
7.720000	0.131587	77.768120	18.502863	23.506712	17.321171	18.437378	0.000000	-10.000000	0.508333	-27.583334	733.833313	1023.000000	1023.000000	2046.000000
7.740000	0.130464	77.103966	18.365175	23.238579	17.205200	18.295015	0.000000	-10.000000	0.525000	-27.650000	724.666687	1023.000000	1023.000000	2046.000000
7.760000	0.129387	76.467819	18.295321	22.943607	17.049835	18.179054	0.000000	-10.000000	0.541667	-27.716667	715.500000	1023.000000	1023.000000	2046.000000
7.780000	0.128319	75.836624	18.188065	22.704531	16.936876	18.007149	0.000000	-10.000000	0.566667	-27.983334	706.333313	1023.000000	1023.000000	2046.000000
7.800000	0.127486	75.344116	18.080875	22.551767	16.807758	17.903719	0.000000	-10.000000	0.583333	-28.366667	697.000000	1023.000000	1023.000000	2046.000000
7.820000	0.126664	74.858307	17.960278	22.516207	16.662954	17.718864	0.000000	-10.000000	0.600000	-28.700001	687.333313	1023.000000	1023.000000	2046.000000
7.840000	0.125594	74.226234	17.699461	22.444206	16.583462	17.499109	0.000000	-10.000000	0.600000	-28.750000	677.833313	1023.000000	1023.000000	2046.000000
7.860000	0.124543	73.604744	17.566311	22.353327	16.395119	17.289988	0.000000	-10.000000	0.566667	-28.766666	668.166687	1023.000000	1023.000000	2046.000000
7.880000	0.123342	72.895355	17.342897	22.248377	16.260300	17.043781	0.000000	-10.000000	0.550000	-28.483334	658.666687	1023.000000	1023.000000	2046.000000
7.900000	0.122186	72.212051	17.115957	22.215731	16.077822	16.802540	0.000000	-10.000000	0.533333	-28.133333	649.000000	1023.000000	1023.000000	2046.000000
7.920000	0.120628	71.291153	16.992065	21.951448	15.815086	16.532553	0.000000	-10.000000	0.566667	-27.916666	639.666687	1023.000000	1023.000000	2046.000000
7.940000	0.118474	70.017990	16.890852	21.196106	15.639120	16.291908	0.000000	-10.000000	0.583333	-28.049999	630.333313	1023.000000	1023.000000	2046.000000
7.960000	0.116286	68.724762	16.908154	20.306669	15.448647	16.061291	0.000000	-10.000000	0.600000	-28.450001	621.000000	1023.000000	1023.000000	2046.000000
7.980000	0.114516	67.678711	16.961069	19.603689	15.217852	15.896099	0.000000	-10.000000	0.616667	-28.783333	611.500000	1023.000000	1023.000000	2046.000000
8.000000	0.113044	66.808853	16.946716	19.221603	14.969402	15.671133	0.000000	-10.000000	0.625000	-29.116667	602.000000	1023.000000	1023.000000	2046.000000
8.020000	0.111835	66.094444	16.909758	19.039238	14.726436	15.419014	0.000000	-10.000000	0.633333	-29.150000	592.333313	1023.000000	1023.000000	2046.000000
8.040000	0.110705	65.426590	16.708481	18.965643	14.606246	15.146222	0.000000	-10.000000	0.600000	-28.783333	582.500000	1023.000000	1023.000000	2046.000000
8.060000	0.109276	64.581909	16.436129	18.880854	14.439304	14.825622	0.000000	-10.000000	0.558333	-28.083334	572.833313	1023.000000	1023.000000	2046.000000
8.080000	0.107636	63.612946	16.108454	18.728989	14.256332	14.519168	0.000000	-10.000000	0.525000	-27.633333	563.500000	1023.000000	1023.000000	2046.000000
8.100000	0.105941	62.611156	15.801801	18.615282	14.003236	14.190838	0.000000	-10.000000	0.508333	-27.300001	554.333313	1023.000000	1023.000000	2046.000000
8.120000	0.104685	61.869087	15.543288	18.500860	13.809427	14.015513	0.000000	-10.000000	0.525000	-27.316668	545.166687	1023.000000	1023.000000	2046.000000
8.140000	0.103502	61.169918	15.333533	18.413837	13.600192	13.822354	0.000000	-10.000000	0.533333	-27.183334	536.000000	1023.000000	1023.000000	2046.000000
8.160000	0.102310	60.465168	15.240694	18.191181	13.283189	13.750106	0.000000	-10.000000	0.533333	-27.183334	527.000000	1023.000000	1023.000000	2046.000000
8.180000	0.100949	59.660717	15.106620	17.912395	12.990409	13.651292	0.000000	-10.000000	0.516667	-27.100000	518.000000	1023.000000	1023.000000	2046.000000
8.200000	0.099967	59.080536	14.992269	17.642679	12.761340	13.684248	0.000000	-10.000000	0.500000	-26.983334	509.000000	1023.000000	1023.000000	2046.000000
8.220000	0.099637	58.885609	14.900512	17.697632	12.625998	13.661466	0.000000	-10.000000	0.508333	-26.983334	500.000000	1023.000000	1023.000000	2046.000000
8.240000	0.099285	58.677238	14.763641	17.851566	12.569132	13.492901	0.000000	-10.000000	0.491667	-26.766666	491.000000	1023.000000	1023.000000	2046.000000
8.260000	0.098964	58.487965	14.556810	18.017937	12.577003	13.336215	0.000000	-10.000000	0.483333	-26.416666	482.000000	1023.000000	1023.000000	2046.000000
8.280000	0.098465	58.192776	14.384226	18.172354	12.448136	13.188060	0.000000	-10.000000	0.466667	-25.950001	473.166656	1023.000000	1023.000000	2046.000000
8.300000	0.098054	57.949997	14.163016	18.196720	12.458101	13.132159	0.000000	-10.000000	0.466667	-25.700001	464.500000	1023.000000	1023.000000	2046.000000
8.320000	0.097545	57.649246	14.006396	18.134499	12.412996	13.095356	0.000000	-10.000000	0.458333	-25.433334	455.833344	1023.000000	1023.000000	2046.000000
8.340000	0.096724	57.163845	13.805244	17.978100	12.384666	12.995833	0.000000	-10.000000	0.441667	-25.333334	447.333344	1023.000000	1023.000000	2046.000000
8.360000	0.095611	56.506237	13.691553	17.748299	12.198092	12.868296	0.000000	-10.000000	0.425000	-24.850000	438.833344	1023.000000	1023.000000	2046.000000
8.380000	0.094578	55.895840	13.604220	17.469864	11.995993	12.825760	0.000000	-10.000000	0.425000	-24.516666	430.500000	1023.000000	1023.000000	2046.000000
8.400000	0.093575	55.302536	13.469843	17.203289	11.857083	12.772322	0.000000	-10.000000	0.416667	-24.033333	422.166656	1023.000000	1023.000000	2046.000000
8.420000	0.092612	54.733974	13.297755	16.926111	11.769009	12.741097	0.000000	-10.000000	0.433333	-23.966667	414.000000	1023.000000	1023.000000	2046.000000
8.440000	0.091434	54.037334	13.143102	16.737459	11.601686	12.555085	0.000000	-10.000000	0.400000	-23.783335	403.666656	1023.000000	1023.000000	2046.000000
8.460000	0.090449	53.455101	13.020239	16.551659	11.466055	12.417151	0.000000	-10.000000	0.383333	-23.716667	396.000000	1023.000000	1023.000000	2046.000000
8.480000	0.089495	52.891773	12.869557	16.359539	11.372523	12.290155	0.000000	-10.000000	0.366667	-23.383335	388.333344	1023.000000	1023.000000	2046.000000
8.500000	0.088688	52.414677	12.784989	16.235437	11.277641	12.116610	0.000000	-10.000000	0.366667	-23.150002	383.000000	1023.000000	1023.000000	2046.000000
8.520000	0.087664	51.809532	12.663048	16.006193	11.167307	11.972983	0.000000	-10.000000	0.358333	-22.866667	375.166656	1023.000000	1023.000000	2046.000000
8.540000	0.086857	51.332336	12.524004	15.813250	11.120872	11.874208	0.000000	-10.000000	0.333333	-22.600000	367.500000	1023.000000	1023.000000	2046.000000
8.560000	0.086028	50.842770	12.387123	15.612212	11.092699	11.750735	0.000000	-10.000000	0.325000	-22.366667	360.000000	1023.000000	1023.000000	2046.000000
8.580000	0.085323	50.426186	12.291437	15.398394	11.029556	11.706798	0.000000	-10.000000	0.333333	-22.183332	352.500000	1023.000000	1023.000000	2046.000000
8.600000	0.084620	50.010593	12.216202	15.270208	10.923325	11.600858	0.000000	-10.000000	0.341667	-22.049999	345.000000	1023.000000	1023.000000	2046.000000
8.620000	0.084175	49.747379	12.095498	15.213017	10.864331	11.574534	0.000000	-10.000000	0.341667	-21.866667	337.500000	1023.000000	1023.000000	2046.000000
8.640000	0.083440	49.313259	11.908747	15.141334	10.803188	11.459991	0.000000	-10.000000	0.333333	-21.683334	332.500000	1023.000000	1023.000000	2046.000000
8.660000	0.082671	48.858643	11.809281	14.994379	10.604145	11.450836	0.000000	-10.000000	0.316667	-21.266666	325.333344	1023.000000	1023.000000	2046.000000
8.680000	0.081709	48.290150	11.588749	14.889947	10.511229	11.300225	0.000000	-10.000000	0.291667	-20.700001	318.333344	1023.000000	1023.000000	2046.000000
8.700000	0.080787	47.744991	11.399744	14.862309	10.308747	11.174191	0.000000	-10.000000	0.258333	-20.000000	309.166656	1023.000000	1023.000000	2046.000000
8.720000	0.079816	47.171047	11.198804	14.648859	10.219296	11.104089	0.000000	-10.000000	0.241667	-19.549999	302.500000	1023.000000	1023.000000	2046.000000
8.740000	0.078168	46.197266	11.178030	14.075139	10.048870	10.895226	0.000000	-10.000000	0.233333	-19.433334	296.000000	1023.000000	1023.000000	2046.000000
8.760000	0.076483	45.201408	11.228125	13.312686	9.954829	10.705770	0.000000	-10.000000	0.241667	-19.533335	289.500000	1023.000000	1023.000000	2046.000000
8.780000	0.075355	44.534790	11.348611	12.705239	9.900765	10.580174	0.000000	-10.000000	0.241667	-19.616667	283.000000	1023.000000	1023.000000	2046.000000
8.800000	0.074787	44.198860	11.444032	12.408995	9.850660	10.495173	0.000000	-10.000000	0.250000	-19.833334	276.500000	1023.000000	1023.000000	2046.000000
8.820000	0.074194	43.848587	11.530043	12.377439	9.707509	10.233597	0.000000	-10.000000	0.250000	-19.833334	269.833344	1023.000000	1023.000000	2046.000000
8.840000	0.073256	43.294411	11.496079	12.271857	9.509341	10.017134	0.000000	-10.000000	0.233333	-19.750000	263.166656	1023.000000	1023.000000	2046.000000
8.860000	0.071795	42.430862	11.318608	12.096973	9.242999	9.772281	0.000000	-10.000000	0.216667	-19.333334	256.666656	1023.000000	1023.000000	2046.000000
8.880000	0.070126	41.444466	11.070767	11.997359	8.956110	9.420228	0.000000	-10.000000	0.200000	-18.816668	250.166672	1023.000000	1023.000000	2046.000000
8.900000	0.068673	40.585823	10.760339	11.837541	8.751226	9.236718	0.000000	-10.000000	0.183333	-18.350000	243.833328	1023.000000	1023.000000	2046.000000
8.920000	0.067539	39.915657	10.533627	11.777581	8.549059	9.055390	0.000000	-10.000000	0.183333	-17.783333	237.500000	1023.000000	1023.000000	2046.000000
8.940000	0.066695	39.416729	10.315342	11.791233	8.370957	8.939196	0.000000	-10.000000	0.175000	-17.483334	231.666672	1023.000000	1023.000000	2046.000000
8.960000	0.066025	39.020489	10.148379	11.751007	8.243575	8.877526	0.000000	-10.000000	0.191667	-17.216667	226.000000	1023.000000	1023.000000	2046.000000
8.980000	0.065153	38.505634	9.970685	11.694456	8.083103	8.757389	0.000000	-10.000000	0.191667	-17.133333	220.333328	1023.000000	1023.000000	2046.000000
9.000000	0.064657	38.212345	9.810378	11.616406	8.003094	8.782467	0.000000	-10.000000	0.191667	-16.916668	214.500000	1023.000000	1023.000000	2046.000000
9.020000	0.064347	38.029003	9.631936	11.684037	7.906838	8.806192	0.000000	-10.000000	0.183333	-16.716667	208.833328	1023.000000	1023.000000	2046.000000
9.040000	0.064341	38.025768	9.500223	11.851901	7.849998	8.823645	0.000000	-10.000000	0.166667	-16.216667	203.166672	1023.000000	1023.000000	2046.000000
9.060000	0.064436	38.081707	9.329733	12.080774	7.851263	8.819939	0.000000	-10.000000	0.158333	-15.483334	197.833328	1023.000000	1023.000000	2046.000000
9.080000	0.064568	38.159500	9.163561	12.246420	7.886479	8.863040	0.000000	-10.000000	0.133333	-14.650000	192.666672	1023.000000	1023.000000	2046.000000
9.100000	0.064455	38.092957	9.039134	12.280046	7.905891	8.867887	0.000000	-10.000000	0.133333	-13.933333	187.833328	1023.000000	1023.000000	2046.000000
9.120000	0.064196	37.939583	8.955694	12.273872	7.901996	8.808021	0.000000	-10.000000	0.116667	-13.683333	183.166672	1023.000000	1023.000000	2046.000000
9.140000	0.063830	37.723751	8.831327	12.187318	7.922271	8.782832	0.000000	-10.000000	0.133333	-13.516666	178.500000	1023.000000	1023.000000	2046.000000
9.160000	0.063281	37.399296	8.765479	12.056429	7.841101	8.736288	0.000000	-10.000000	0.133333	-13.600000	174.000000	1023.000000	1023.000000	2046.000000
9.180000	0.062653	37.028069	8.694387	11.909568	7.791220	8.632892	0.000000	-10.000000	0.150000	-13.450000	169.500000	1023.000000	1023.000000	2046.000000
9.200000	0.062141	36.725285	8.647017	11.728720	7.710367	8.639182	0.000000	-10.000000	0.150000	-13.366667	165.000000	1023.000000	1023.000000	2046.000000
9.220000	0.061590	36.399944	8.577802	11.586418	7.669127	8.566599	0.000000	-10.000000	0.133333	-13.200000	160.500000	1023.000000	1023.000000	2046.000000
9.240000	0.060933	36.011116	8.596017	11.487153	7.481506	8.446441	0.000000	-10.000000	0.100000	-13.050000	156.166672	1023.000000	1023.000000	2046.000000
9.260000	0.060451	35.726738	8.509306	11.339477	7.435800	8.442156	0.000000	-10.000000	0.066667	-12.833334	151.666672	1023.000000	1023.000000	2046.000000
9.280000	0.059798	35.340897	8.437860	11.199538	7.359057	8.344443	0.000000	-10.000000	0.058333	-12.633333	147.333328	1023.000000	1023.000000	2046.000000
9.300000	0.059328	35.062988	8.374219	11.061366	7.298776	8.328625	0.000000	-10.000000	0.075000	-12.583333	143.000000	1023.000000	1023.000000	2046.000000
9.320000	0.058652	34.663197	8.305750	10.946728	7.181567	8.229151	0.000000	-10.000000	0.075000	-12.533334	139.000000	1023.000000	1023.000000	2046.000000
9.340000	0.058126	34.352722	8.234052	10.743567	7.121525	8.253576	0.000000	-10.000000	0.075000	-12.566667	135.000000	1023.000000	1023.000000	2046.000000
9.360000	0.057473	33.966557	8.154356	10.575431	7.098877	8.137894	0.000000	-10.000000	0.058333	-12.383334	130.666672	1023.000000	1023.000000	2046.000000
9.380000	0.057077	33.732441	8.065180	10.363996	7.145411	8.157856	0.000000	-10.000000	0.058333	-12.333334	126.333336	1023.000000	1023.000000	2046.000000
9.400000	0.056716	33.519299	8.025584	10.198194	7.141977	8.153543	0.000000	-10.000000	0.050000	-12.200000	122.000000	1023.000000	1023.000000	2046.000000
9.420000	0.056410	33.338516	7.915333	10.110943	7.143092	8.169147	0.000000	-10.000000	0.058333	-12.133333	118.000000	1023.000000	1023.000000	2046.000000
9.440000	0.056086	33.146633	7.800047	10.077965	7.155631	8.112992	0.000000	-10.000000	0.058333	-12.050000	114.000000	1023.000000	1023.000000	2046.000000
9.460000	0.055384	32.732044	7.718246	9.975874	6.980057	8.057866	0.000000	-10.000000	0.058333	-11.883333	110.000000	1023.000000	1023.000000	2046.000000
9.480000	0.054877	32.432415	7.558958	9.981802	6.971500	7.920156	0.000000	-10.000000	0.050000	-11.783334	106.000000	1023.000000	1023.000000	2046.000000
9.500000	0.054113	31.980587	7.422850	9.971739	6.823816	7.762183	0.000000	-10.000000	0.050000	-11.500000	102.000000	1023.000000	1023.000000	2046.000000
9.520000	0.053260	31.476761	7.243124	9.880020	6.712712	7.640906	0.000000	-10.000000	0.041667	-11.216667	98.333336	1023.000000	1023.000000	2046.000000
9.540000	0.052166	30.830347	7.150328	9.531398	6.674675	7.473947	0.000000	-10.000000	0.041667	-11.183333	94.666664	1023.000000	1023.000000	2046.000000
9.560000	0.050946	30.108826	7.183407	8.987791	6.669880	7.267748	0.000000	-10.000000	0.041667	-11.333334	91.000000	1023.000000	1023.000000	2046.000000
9.580000	0.050107	29.613304	7.352004	8.477753	6.640292	7.143257	0.000000	-10.000000	0.058333	-11.633333	87.000000	1023.000000	1023.000000	2046.000000
9.600000	0.049854	29.463490	7.541866	8.277227	6.605182	7.039214	0.000000	-10.000000	0.058333	-11.866667	83.000000	1023.000000	1023.000000	2046.000000
9.620000	0.049600	29.313818	7.645415	8.245543	6.545778	6.877082	0.000000	-10.000000	0.058333	-12.066667	79.000000	1023.000000	1023.000000	2046.000000
9.640000	0.048840	28.864443	7.620166	8.221624	6.416215	6.606437	0.000000	-10.000000	0.050000	-12.216666	76.333336	1023.000000	1023.000000	2046.000000
9.660000	0.047694	28.187151	7.517398	8.052597	6.216137	6.401019	0.000000	-10.000000	0.033333	-11.866667	72.333336	1023.000000	1023.000000	2046.000000
9.680000	0.046462	27.458841	7.379808	7.852400	5.945280	6.281353	0.000000	-10.000000	0.025000	-11.083333	68.500000	1023.000000	1023.000000	2046.000000
9.700000	0.045359	26.807119	7.143027	7.775239	5.757710	6.131144	0.000000	-10.000000	0.008333	-10.116667	63.500000	1023.000000	1023.000000	2046.000000
9.720000	0.044621	26.370972	6.980628	7.814332	5.576450	5.999561	0.000000	-10.000000	0.016667	-9.300000	60.166668	1023.000000	1023.000000	2046.000000
9.740000	0.044150	26.092537	6.762674	7.881726	5.485492	5.962645	0.000000	-10.000000	0.025000	-8.933333	57.000000	1023.000000	1023.000000	2046.000000
9.760000	0.043873	25.928930	6.562943	7.986686	5.449684	5.929616	0.000000	-10.000000	0.025000	-8.750000	54.000000	1023.000000	1023.000000	2046.000000
9.780000	0.043439	25.672628	6.428902	8.002844	5.353868	5.887015	0.000000	-10.000000	0.016667	-8.816667	51.000000	1023.000000	1023.000000	2046.000000
9.800000	0.043241	25.555323	6.295936	8.051530	5.307805	5.900051	0.000000	-10.000000	0.000000	-8.800000	48.166668	1023.000000	1023.000000	2046.000000
9.820000	0.043240	25.554558	6.149324	8.189226	5.280455	5.935553	0.000000	-10.000000	0.000000	-8.700000	45.333332	1023.000000	1023.000000	2046.000000
9.840000	0.043532	25.727493	6.042797	8.435908	5.257812	5.990976	0.000000	-10.000000	0.000000	-8.183333	42.500000	1023.000000	1023.000000	2046.000000
9.860000	0.043779	25.873526	5.964140	8.721030	5.237636	5.950718	0.000000	-10.000000	-0.008333	-7.100000	39.833332	1023.000000	1023.000000	2046.000000
9.880000	0.044011	26.010626	5.859955	8.960406	5.219223	5.971041	0.000000	-10.000000	-0.016667	-5.866667	37.500000	1023.000000	1023.000000	2046.000000
9.900000	0.044271	26.164341	5.733419	9.200875	5.265721	5.964325	0.000000	-10.000000	-0.016667	-4.816667	35.500000	1023.000000	1023.000000	2046.000000
9.920000	0.044337	26.203089	5.693066	9.246025	5.277300	5.986698	0.000000	-10.000000	-0.008333	-4.583333	33.833332	1023.000000	1023.000000	2046.000000
9.940000	0.044207	26.126566	5.662330	9.216957	5.292532	5.954747	0.000000	-10.000000	0.000000	-4.883333	32.166668	1023.000000	1023.000000	2046.000000
9.960000	0.043953	25.976240	5.641198	9.078106	5.263981	5.992955	0.000000	-10.000000	0.000000	-5.516667	30.500000	1023.000000	1023.000000	2046.000000
9.980000	0.043654	25.799637	5.599876	8.965328	5.250957	5.983476	0.000000	-10.000000	0.000000	-6.016667	28.500000	1023.000000	1023.000000	2046.000000
10.000000	0.043273	25.574322	5.566179	8.824571	5.234828	5.948743	0.000000	-10.000000	0.000000	-6.250000	26.500000	1023.000000	1023.000000	2046.000000
10.020000	0.043029	25.430365	5.509876	8.698087	5.261629	5.960773	0.000000	-10.000000	0.000000	-6.316667	25.166666	1023.000000	1023.000000	2046.000000
10.040000	0.042747	25.263233	5.530641	8.631199	5.171247	5.930148	0.000000	-10.000000	-0.008333	-6.266666	23.166666	1023.000000	1023.000000	2046.000000
10.060000	0.042613	25.183992	5.487450	8.509890	5.179200	6.007452	0.000000	-10.000000	-0.008333	-6.283333	21.166666	1023.000000	1023.000000	2046.000000
10.080000	0.042440	25.082047	5.436918	8.482587	5.207147	5.955395	0.000000	-10.000000	-0.008333	-6.266667	18.500000	1023.000000	1023.000000	2046.000000
10.100000	0.042259	24.974878	5.458342	8.374411	5.140139	6.001987	0.000000	-10.000000	0.000000	-6.200000	16.333334	1023.000000	1023.000000	2046.000000
10.120000	0.041965	24.801453	5.377212	8.264640	5.170394	5.989207	0.000000	-10.000000	0.000000	-5.933333	14.333333	1023.000000	1023.000000	2046.000000
10.140000	0.041705	24.647850	5.303547	8.158887	5.184772	6.000643	0.000000	-10.000000	0.000000	-5.666667	12.333333	1023.000000	1023.000000	2046.000000
10.160000	0.041508	24.531178	5.283065	8.057785	5.168885	6.021441	0.000000	-10.000000	0.000000	-5.616667	10.500000	1023.000000	1023.000000	2046.000000
10.180000	0.041373	24.451181	5.230763	7.954278	5.224388	6.041752	0.000000	-10.000000	-0.008333	-5.666667	8.500000	1023.000000	1023.000000	2046.000000
10.200000	0.041235	24.370003	5.282481	7.843315	5.177084	6.067122	0.000000	-10.000000	-0.008333	-5.700000	6.500000	1023.000000	1023.000000	2046.000000
10.220000	0.041299	24.407923	5.238774	7.801270	5.210878	6.156999	0.000000	-10.000000	-0.008333	-5.616667	4.500000	1023.000000	1023.000000	2046.000000
10.240000	0.041094	24.286779	5.209800	7.745573	5.138171	6.193235	0.000000	-10.000000	0.000000	-5.400000	2.500000	1023.000000	1023.000000	2046.000000
10.260000	0.040808	24.117662	5.098875	7.782219	5.164769	6.071800	0.000000	-10.000000	-0.008333	-5.016667	1.000000	1023.000000	1023.000000	2046.000000
10.280000	0.040174	23.742886	5.002719	7.747775	5.051153	5.941239	0.000000	-10.000000	-0.025000	-4.583333	-0.333333	1023.000000	1023.000000	2046.000000
10.300000	0.039720	23.474501	4.891665	7.720775	4.966298	5.895762	0.000000	-10.000000	-0.041667	-4.166667	-1.500000	1023.000000	1023.000000	2046.000000
10.320000	0.038946	23.017202	4.810783	7.554824	4.888717	5.762879	0.000000	-10.000000	-0.033333	-4.016667	-2.833333	1023.000000	1023.000000	2046.000000
10.340000	0.037953	22.430447	4.867191	7.068508	4.863458	5.631290	0.000000	-10.000000	-0.016667	-4.366667	-4.166667	1023.000000	1023.000000	2046.000000
10.360000	0.037107	21.930332	5.006091	6.586504	4.899201	5.438537	0.000000	-10.000000	0.000000	-4.833333	-5.000000	1023.000000	1023.000000	2046.000000
10.380000	0.036890	21.801804	5.239368	6.249982	4.887541	5.424914	0.000000	-10.000000	0.000000	-5.383333	-6.166667	1023.000000	1023.000000	2046.000000
10.400000	0.037025	21.881622	5.377309	6.290543	4.944754	5.269016	0.000000	-10.000000	-0.008333	-5.666667	-8.166667	1023.000000	1023.000000	2046.000000
10.420000	0.037152	21.956680	5.378183	6.364389	5.017521	5.196587	0.000000	-10.000000	-0.008333	-5.866667	-10.833333	1023.000000	1023.000000	2046.000000
10.440000	0.036589	21.624132	5.336770	6.342957	4.897065	5.047341	0.000000	-10.000000	-0.008333	-5.683333	-13.500000	1023.000000	1023.000000	2046.000000
10.460000	0.035667	21.079441	5.199693	6.250977	4.720868	4.907903	0.000000	-10.000000	0.000000	-5.350000	-14.833333	1023.000000	1023.000000	2046.000000
10.480000	0.034738	20.529982	5.058804	6.191812	4.525782	4.753584	0.000000	-10.000000	-0.008333	-4.200000	-16.333334	1023.000000	1023.000000	2046.000000
10.500000	0.034057	20.127651	4.956944	6.219136	4.320860	4.630712	0.000000	-10.000000	-0.016667	-3.300000	-17.166666	1023.000000	1023.000000	2046.000000
10.520000	0.033561	19.834446	4.827429	6.320637	4.151531	4.534850	0.000000	-10.000000	-0.025000	-2.166667	-18.333334	1023.000000	1023.000000	2046.000000
10.540000	0.033344	19.706278	4.681149	6.442266	4.094322	4.488542	0.000000	-10.000000	-0.025000	-2.100000	-18.666666	1023.000000	1023.000000	2046.000000
10.560000	0.033321	19.692863	4.604720	6.647732	4.048107	4.392304	0.000000	-10.000000	-0.025000	-2.100000	-19.166666	1023.000000	1023.000000	2046.000000
10.580000	0.033281	19.668947	4.534330	6.681486	3.996255	4.456877	0.000000	-10.000000	-0.025000	-2.333333	-19.333334	1023.000000	1023.000000	2046.000000
10.600000	0.033425	19.754251	4.411870	6.817806	4.015399	4.509177	0.000000	-10.000000	-0.033333	-2.050000	-20.000000	1023.000000	1023.000000	2046.000000
10.620000	0.033963	20.072390	4.389500	7.048542	4.008913	4.625436	0.000000	-10.000000	-0.041667	-1.250000	-20.500000	1023.000000	1023.000000	2046.000000
10.640000	0.034841	20.590851	4.316022	7.380762	4.091987	4.802079	0.000000	-10.000000	-0.050000	-0.450000	-21.000000	1023.000000	1023.000000	2046.000000
10.660000	0.035586	21.031487	4.248499	7.694717	4.154807	4.933464	0.000000	-10.000000	-0.050000	0.666667	-21.000000	1023.000000	1023.000000	2046.000000
10.680000	0.036414	21.520723	4.226573	7.945127	4.241614	5.107409	0.000000	-10.000000	-0.050000	1.350000	-21.000000	1023.000000	1023.000000	2046.000000
10.700000	0.036941	21.832285	4.280135	8.060313	4.285417	5.206420	0.000000	-10.000000	-0.050000	2.400000	-21.000000	1023.000000	1023.000000	2046.000000
10.720000	0.037457	22.137009	4.390226	8.045676	4.372740	5.328366	0.000000	-10.000000	-0.050000	2.900000	-21.000000	1023.000000	1023.000000	2046.000000
10.740000	0.037530	22.180050	4.449506	7.931108	4.394376	5.405060	0.000000	-10.000000	-0.050000	3.050000	-21.000000	1023.000000	1023.000000	2046.000000
10.760000	0.037441	22.127836	4.456263	7.832941	4.418755	5.419877	0.000000	-10.000000	-0.050000	2.833333	-21.000000	1023.000000	1023.000000	2046.000000
10.780000	0.037329	22.061155	4.483566	7.778265	4.425001	5.374325	0.000000	-10.000000	-0.033333	2.050000	-21.000000	1023.000000	1023.000000	2046.000000
10.800000	0.037285	22.035404	4.501991	7.712094	4.467934	5.353384	0.000000	-10.000000	-0.025000	1.216667	-21.000000	1023.000000	1023.000000	2046.000000
10.820000	0.037247	22.013033	4.494395	7.725316	4.522837	5.270484	0.000000	-10.000000	-0.016667	0.383333	-21.000000	1023.000000	1023.000000	2046.000000
10.840000	0.037420	22.115137	4.475102	7.683403	4.594487	5.362145	0.000000	-10.000000	-0.033333	0.000000	-21.000000	1023.000000	1023.000000	2046.000000
10.860000	0.037647	22.249628	4.461829	7.726754	4.685719	5.375326	0.000000	-10.000000	-0.041667	0.000000	-21.000000	1023.000000	1023.000000	2046.000000
10.880000	0.037635	22.242134	4.433034	7.640160	4.709892	5.459046	0.000000	-10.000000	-0.041667	0.000000	-21.000000	1023.000000	1023.000000	2046.000000
10.900000	0.037604	22.223848	4.493690	7.561900	4.666042	5.502216	0.000000	-10.000000	-0.025000	0.000000	-21.000000	1023.000000	1023.000000	2046.000000
10.920000	0.037546	22.189724	4.500499	7.476308	4.688856	5.524061	0.000000	-10.000000	-0.008333	0.000000	-21.000000	1023.000000	1023.000000	2046.000000
10.940000	0.037554	22.194595	4.537167	7.351525	4.731195	5.574708	0.000000	-10.000000	-0.016667	0.000000	-21.000000	1023.000000	1023.000000	2046.000000
10.960000	0.037601	22.222128	4.574889	7.262110	4.754960	5.630170	0.000000	-10.000000	-0.025000	-0.633333	-21.000000	1023.000000	1023.000000	2046.000000
10.980000	0.037795	22.336992	4.649902	7.205023	4.751913	5.730154	0.000000	-10.000000	-0.033333	-1.266667	-21.000000	1023.000000	1023.000000	2046.000000
11.000000	0.037742	22.305479	4.671794	7.129975	4.704018	5.799691	0.000000	-10.000000	-0.025000	-1.500000	-21.000000	1023.000000	1023.000000	2046.000000
11.020000	0.037727	22.296459	4.618784	7.147648	4.759957	5.770069	0.000000	-10.000000	-0.025000	-1.100000	-21.000000	1023.000000	1023.000000	2046.000000
11.040000	0.037683	22.270605	4.631452	7.192276	4.695803	5.751074	0.000000	-10.000000	-0.016667	-0.466667	-21.000000	1023.000000	1023.000000	2046.000000
11.060000	0.037241	22.009239	4.550145	7.177641	4.567011	5.714442	0.000000	-10.000000	-0.008333	-0.233333	-21.000000	1023.000000	1023.000000	2046.000000
11.080000	0.036700	21.689510	4.480617	7.079708	4.501957	5.627228	0.000000	-10.000000	0.000000	0.000000	-21.000000	1023.000000	1023.000000	2046.000000
11.100000	0.035912	21.223946	4.435541	6.708553	4.564710	5.515142	0.000000	-10.000000	0.000000	-0.283333	-21.000000	1023.000000	1023.000000	2046.000000
11.120000	0.035142	20.769146	4.540292	6.266028	4.598721	5.364105	0.000000	-10.000000	0.000000	-1.250000	-21.000000	1023.000000	1023.000000	2046.000000
11.140000	0.034781	20.555855	4.786403	5.902189	4.571401	5.295863	0.000000	-10.000000	-0.008333	-2.583333	-21.333334	1023.000000	1023.000000	2046.000000
11.160000	0.034901	20.626551	4.890004	5.873783	4.676547	5.186218	0.000000	-10.000000	-0.008333	-3.733333	-22.166666	1023.000000	1023.000000	2046.000000
11.180000	0.034904	20.628487	4.981566	5.960903	4.693064	4.992955	0.000000	-10.000000	-0.008333	-4.283333	-23.333334	1023.000000	1023.000000	2046.000000
11.200000	0.034260	20.247492	4.881796	5.977988	4.636354	4.751354	0.000000	-10.000000	0.000000	-4.366667	-24.833334	1023.000000	1023.000000	2046.000000
11.220000	0.033222	19.634043	4.752106	5.885981	4.427519	4.568437	0.000000	-10.000000	-0.016667	-4.133333	-26.166666	1023.000000	1023.000000	2046.000000
11.240000	0.032401	19.149069	4.626268	5.877185	4.272976	4.372640	0.000000	-10.000000	-0.016667	-3.516667	-27.666666	1023.000000	1023.000000	2046.000000
11.260000	0.031877	18.839010	4.466164	5.926137	4.190708	4.256001	0.000000	-10.000000	-0.025000	-2.666667	-28.833334	1023.000000	1023.000000	2046.000000
11.280000	0.031664	18.713472	4.361170	6.025205	4.102128	4.224969	0.000000	-10.000000	-0.016667	-1.466667	-29.666666	1023.000000	1023.000000	2046.000000
11.300000	0.031600	18.675400	4.257342	6.193979	4.032543	4.191535	0.000000	-10.000000	-0.016667	-0.566667	-30.000000	1023.000000	1023.000000	2046.000000
11.320000	0.031690	18.728516	4.146924	6.341566	3.992297	4.247730	0.000000	-10.000000	-0.025000	0.000000	-30.000000	1023.000000	1023.000000	2046.000000
11.340000	0.031717	18.744919	4.067023	6.480278	3.962972	4.234647	0.000000	-10.000000	-0.016667	0.000000	-30.000000	1023.000000	1023.000000	2046.000000
11.360000	0.031863	18.831097	4.054379	6.559900	3.882899	4.333918	0.000000	-10.000000	-0.025000	0.000000	-30.000000	1023.000000	1023.000000	2046.000000
11.380000	0.032296	19.087212	3.996187	6.700387	3.892910	4.497727	0.000000	-10.000000	-0.016667	0.000000	-30.000000	1023.000000	1023.000000	2046.000000
11.400000	0.032885	19.434856	4.006754	7.026184	3.865074	4.536844	0.000000	-10.000000	-0.025000	0.000000	-30.000000	1023.000000	1023.000000	2046.000000
11.420000	0.033714	19.924807	4.016898	7.291182	3.934862	4.681867	0.000000	-10.000000	-0.033333	0.400000	-30.000000	1023.000000	1023.000000	2046.000000
11.440000	0.034390	20.324286	4.030735	7.496862	3.949534	4.847155	0.000000	-10.000000	-0.041667	1.050000	-30.000000	1023.000000	1023.000000	2046.000000
11.460000	0.035014	20.693495	4.028683	7.718501	4.050880	4.895431	0.000000	-10.000000	-0.050000	2.016667	-30.000000	1023.000000	1023.000000	2046.000000
11.480000	0.035504	20.982653	4.104023	7.749459	4.124731	5.004439	0.000000	-10.000000	-0.041667	2.750000	-30.000000	1023.000000	1023.000000	2046.000000
11.500000	0.035661	21.075399	4.119264	7.736288	4.184649	5.035199	0.000000	-10.000000	-0.041667	3.150000	-30.000000	1023.000000	1023.000000	2046.000000
11.520000	0.035701	21.099247	4.162784	7.647061	4.222774	5.066628	0.000000	-10.000000	-0.041667	3.050000	-30.000000	1023.000000	1023.000000	2046.000000
11.540000	0.035794	21.154055	4.174984	7.557212	4.277472	5.144388	0.000000	-10.000000	-0.050000	2.516667	-30.000000	1023.000000	1023.000000	2046.000000
11.560000	0.035783	21.148012	4.235178	7.456684	4.286084	5.170067	0.000000	-10.000000	-0.033333	1.900000	-30.000000	1023.000000	1023.000000	2046.000000
11.580000	0.035760	21.134298	4.230443	7.404130	4.338600	5.161125	0.000000	-10.000000	-0.033333	1.450000	-30.000000	1023.000000	1023.000000	2046.000000
11.600000	0.035808	21.162567	4.240842	7.338826	4.405086	5.177813	0.000000	-10.000000	-0.025000	1.050000	-30.000000	1023.000000	1023.000000	2046.000000
11.620000	0.035759	21.133408	4.258392	7.273699	4.392797	5.208520	0.000000	-10.000000	-0.033333	0.616667	-30.000000	1023.000000	1023.000000	2046.000000
11.640000	0.035658	21.073719	4.234311	7.240352	4.415630	5.183426	0.000000	-10.000000	-0.025000	0.200000	-30.000000	1023.000000	1023.000000	2046.000000
11.660000	0.035622	21.052771	4.268384	7.120553	4.413276	5.250556	0.000000	-10.000000	-0.025000	0.000000	-30.000000	1023.000000	1023.000000	2046.000000
11.680000	0.035631	21.057766	4.232810	7.041460	4.497387	5.286108	0.000000	-10.000000	-0.025000	0.000000	-30.000000	1023.000000	1023.000000	2046.000000
11.700000	0.035739	21.122038	4.235847	6.966871	4.577703	5.341616	0.000000	-10.000000	-0.033333	0.000000	-30.000000	1023.000000	1023.000000	2046.000000
11.720000	0.035879	21.204281	4.265195	6.946098	4.603179	5.389810	0.000000	-10.000000	-0.033333	0.000000	-30.000000	1023.000000	1023.000000	2046.000000
11.740000	0.035944	21.243113	4.283528	6.913784	4.597960	5.447841	0.000000	-10.000000	-0.041667	0.000000	-30.000000	1023.000000	1023.000000	2046.000000
11.760000	0.036152	21.365892	4.310794	6.982569	4.626795	5.445735	0.000000	-10.000000	-0.041667	0.000000	-30.000000	1023.000000	1023.000000	2046.000000
11.780000	0.035967	21.256699	4.274803	6.987468	4.569941	5.424488	0.000000	-10.000000	-0.050000	0.300000	-30.000000	1023.000000	1023.000000	2046.000000
11.800000	0.035563	21.018011	4.220055	6.968904	4.443501	5.385552	0.000000	-10.000000	-0.041667	0.883333	-30.000000	1023.000000	1023.000000	2046.000000
11.820000	0.035131	20.762651	4.199057	6.824629	4.392123	5.346842	0.000000	-10.000000	-0.033333	1.433333	-30.000000	1023.000000	1023.000000	2046.000000
11.840000	0.034426	20.346014	4.197930	6.445363	4.482507	5.220213	0.000000	-10.000000	-0.025000	1.133333	-30.000000	1023.000000	1023.000000	2046.000000
11.860000	0.033932	20.053885	4.394826	5.940999	4.510339	5.207720	0.000000	-10.000000	-0.016667	0.083333	-30.000000	1023.000000	1023.000000	2046.000000
11.880000	0.033940	20.058802	4.633526	5.758237	4.509170	5.157868	0.000000	-10.000000	-0.016667	-0.466667	-30.000000	1023.000000	1023.000000	2046.000000
11.900000	0.034336	20.292837	4.747901	5.788423	4.667506	5.089008	0.000000	-10.000000	-0.016667	-0.466667	-30.000000	1023.000000	1023.000000	2046.000000
11.920000	0.034259	20.247156	4.847860	5.824303	4.607690	4.967302	0.000000	-10.000000	-0.025000	0.000000	-30.000000	1023.000000	1023.000000	2046.000000
11.940000	0.033677	19.902851	4.815316	5.845778	4.510574	4.731184	0.000000	-10.000000	-0.033333	0.616667	-30.000000	1023.000000	1023.000000	2046.000000
11.960000	0.032939	19.466908	4.745700	5.793825	4.354656	4.572727	0.000000	-10.000000	-0.041667	1.600000	-30.000000	1023.000000	1023.000000	2046.000000
11.980000	0.032537	19.229380	4.622188	5.832356	4.299870	4.474966	0.000000	-10.000000	-0.058333	3.133333	-30.000000	1023.000000	1023.000000	2046.000000
12.000000	0.032491	19.202211	4.482158	6.052594	4.305418	4.362042	0.000000	-10.000000	-0.066667	4.483334	-30.000000	1023.000000	1023.000000	2046.000000
12.020000	0.032777	19.370920	4.472104	6.226108	4.242223	4.430486	0.000000	-10.000000	-0.083333	5.766667	-30.000000	1023.000000	1023.000000	2046.000000
12.040000	0.033224	19.635162	4.369155	6.520029	4.331758	4.414219	0.000000	-10.000000	-0.091667	6.633334	-30.000000	1023.000000	1023.000000	2046.000000
12.060000	0.033570	19.840158	4.433389	6.717901	4.196691	4.492177	0.000000	-10.000000	-0.100000	7.200000	-30.000000	1023.000000	1023.000000	2046.000000
12.080000	0.033987	20.086168	4.450409	6.849800	4.203644	4.582314	0.000000	-10.000000	-0.100000	7.516667	-30.000000	1023.000000	1023.000000	2046.000000
12.100000	0.034632	20.467627	4.487594	6.969145	4.208501	4.802387	0.000000	-10.000000	-0.100000	7.700000	-30.000000	1023.000000	1023.000000	2046.000000
12.120000	0.035558	21.015068	4.508523	7.224689	4.295915	4.985940	0.000000	-10.000000	-0.100000	7.800000	-30.000000	1023.000000	1023.000000	2046.000000
12.140000	0.036631	21.648785	4.567087	7.546526	4.391083	5.144089	0.000000	-10.000000	-0.116667	8.000000	-30.000000	1023.000000	1023.000000	2046.000000
12.160000	0.037729	22.297630	4.650596	7.908549	4.482918	5.255566	0.000000	-10.000000	-0.116667	9.350000	-9.666667	1023.000000	1023.000000	2046.000000
12.180000	0.038851	22.961205	4.712997	8.122972	4.650005	5.475231	0.000000	-10.000000	-0.116667	10.650001	10.666667	1023.000000	1023.000000	2046.000000
12.200000	0.039721	23.475222	4.811102	8.271213	4.800645	5.592263	0.000000	-10.000000	-0.100000	11.800000	31.000000	1023.000000	1023.000000	2046.000000
12.220000	0.040375	23.861609	4.958001	8.264168	4.932895	5.706545	0.000000	-10.000000	-0.100000	11.800000	31.000000	1023.000000	1023.000000	2046.000000
12.240000	0.040851	24.142817	5.085240	8.236259	5.041166	5.780151	0.000000	-10.000000	-0.100000	11.716667	32.333332	1023.000000	1023.000000	2046.000000
12.260000	0.041368	24.448250	5.197372	8.163555	5.192959	5.894362	0.000000	-10.000000	-0.100000	11.533334	35.000000	1023.000000	1023.000000	2046.000000
12.280000	0.041723	24.658585	5.373894	8.088066	5.226424	5.970201	0.000000	-10.000000	-0.108333	11.216667	39.000000	1023.000000	1023.000000	2046.000000
12.300000	0.042218	24.950760	5.486627	8.046185	5.354923	6.063025	0.000000	-10.000000	-0.108333	11.133333	43.000000	1023.000000	1023.000000	2046.000000
12.320000	0.042706	25.239506	5.560733	7.941286	5.520046	6.217441	0.000000	-10.000000	-0.108333	11.150001	46.666668	1023.000000	1023.000000	2046.000000
12.340000	0.042961	25.390053	5.652802	7.903184	5.583135	6.250932	0.000000	-10.000000	-0.108333	11.400001	50.333332	1023.000000	1023.000000	2046.000000
12.360000	0.043376	25.635008	5.776021	7.817283	5.687850	6.353854	0.000000	-10.000000	-0.108333	11.316667	54.000000	1023.000000	1023.000000	2046.000000
12.380000	0.043778	25.873081	5.820187	7.767514	5.831868	6.453512	0.000000	-10.000000	-0.108333	11.083334	58.000000	1023.000000	1023.000000	2046.000000
12.400000	0.044325	26.195927	5.940767	7.723380	5.951259	6.580520	0.000000	-10.000000	-0.100000	10.833334	61.666668	1023.000000	1023.000000	2046.000000
12.420000	0.044652	26.389380	6.034362	7.705205	5.992110	6.657702	0.000000	-10.000000	-0.091667	10.533334	65.333336	1023.000000	1023.000000	2046.000000
12.440000	0.045268	26.753204	6.135444	7.795848	6.103143	6.718769	0.000000	-10.000000	-0.091667	10.500000	68.833336	1023.000000	1023.000000	2046.000000
12.460000	0.045733	27.027985	6.136800	7.827229	6.262785	6.801170	0.000000	-10.000000	-0.091667	10.516667	72.500000	1023.000000	1023.000000	2046.000000
12.480000	0.045979	27.173309	6.153514	7.979948	6.254847	6.785000	0.000000	-10.000000	-0.100000	10.700000	76.000000	1023.000000	1023.000000	2046.000000
12.500000	0.046261	27.340462	6.170420	7.978627	6.311355	6.880061	0.000000	-10.000000	-0.100000	10.783334	79.500000	1023.000000	1023.000000	2046.000000
12.520000	0.046265	27.342335	6.265857	7.813687	6.419528	6.843263	0.000000	-10.000000	-0.091667	10.633333	83.166664	1023.000000	1023.000000	2046.000000
12.540000	0.046196	27.301645	6.531583	7.477720	6.508509	6.783835	0.000000	-10.000000	-0.083333	10.000000	86.666664	1023.000000	1023.000000	2046.000000
12.560000	0.046641	27.565060	6.849742	7.279007	6.630790	6.805521	0.000000	-10.000000	-0.066667	9.350000	90.166664	1023.000000	1023.000000	2046.000000
12.580000	0.047544	28.098646	7.184545	7.281799	6.794041	6.838261	0.000000	-10.000000	-0.058333	8.883333	93.333336	1023.000000	1023.000000	2046.000000
12.600000	0.048274	28.529646	7.423291	7.429648	6.881880	6.794826	0.000000	-10.000000	-0.050000	9.016666	96.500000	1023.000000	1023.000000	2046.000000
12.620000	0.048182	28.475655	7.435779	7.513706	6.881431	6.644739	0.000000	-10.000000	-0.066667	9.233334	99.500000	1023.000000	1023.000000	2046.000000
12.640000	0.047677	28.177208	7.388555	7.536962	6.756602	6.495088	0.000000	-10.000000	-0.083333	9.650000	102.500000	1023.000000	1023.000000	2046.000000
12.660000	0.047444	28.039457	7.350693	7.597123	6.648325	6.443317	0.000000	-10.000000	-0.108333	10.266666	105.666664	1023.000000	1023.000000	2046.000000
12.680000	0.047593	28.127687	7.288280	7.784211	6.635417	6.419780	0.000000	-10.000000	-0.125000	11.133333	109.000000	1023.000000	1023.000000	2046.000000
12.700000	0.048058	28.402464	7.304183	7.998659	6.596936	6.502686	0.000000	-10.000000	-0.141667	11.950000	112.500000	1023.000000	1023.000000	2046.000000
12.720000	0.048653	28.753935	7.306993	8.278979	6.613169	6.554794	0.000000	-10.000000	-0.150000	12.600000	116.333336	1023.000000	1023.000000	2046.000000
12.740000	0.049298	29.135416	7.312441	8.498231	6.646941	6.677804	0.000000	-10.000000	-0.150000	12.800000	120.500000	1023.000000	1023.000000	2046.000000
12.760000	0.049903	29.492893	7.318743	8.735365	6.699236	6.739548	0.000000	-10.000000	-0.150000	12.900001	124.833336	1023.000000	1023.000000	2046.000000
12.780000	0.050759	29.998537	7.378077	8.896114	6.782152	6.942193	0.000000	-10.000000	-0.150000	12.900001	129.000000	1023.000000	1023.000000	2046.000000
12.800000	0.051830	30.631439	7.438944	9.140511	6.905944	7.146039	0.000000	-10.000000	-0.150000	13.150001	133.333328	1023.000000	1023.000000	2046.000000
12.820000	0.053169	31.422976	7.564799	9.541720	7.033908	7.282548	0.000000	-10.000000	-0.158333	13.333334	137.666672	1023.000000	1023.000000	2046.000000
12.840000	0.054598	32.267467	7.670854	9.887741	7.232594	7.476278	0.000000	-10.000000	-0.158333	13.833334	142.333328	1023.000000	1023.000000	2046.000000
12.860000	0.056162	33.191818	7.762399	10.213584	7.543741	7.672093	0.000000	-10.000000	-0.175000	14.566667	146.833328	1023.000000	1023.000000	2046.000000
12.880000	0.057597	34.039787	7.931898	10.346607	7.824681	7.936600	0.000000	-10.000000	-0.208333	15.433333	151.666672	1023.000000	1023.000000	2046.000000
12.900000	0.058688	34.684879	8.148756	10.423735	8.036601	8.075790	0.000000	-10.000000	-0.241667	16.133333	156.500000	1023.000000	1023.000000	2046.000000
12.920000	0.059513	35.172184	8.389719	10.380445	8.186171	8.215850	0.000000	-10.000000	-0.258333	16.750000	161.833328	1023.000000	1023.000000	2046.000000
12.940000	0.060155	35.551502	8.575992	10.291095	8.352219	8.332195	0.000000	-10.000000	-0.241667	17.116667	167.166672	1023.000000	1023.000000	2046.000000
12.960000	0.060778	35.919781	8.706858	10.184884	8.525665	8.502375	0.000000	-10.000000	-0.233333	17.516668	172.833328	1023.000000	1023.000000	2046.000000
12.980000	0.061162	36.146965	8.915317	10.038380	8.557314	8.635956	0.000000	-10.000000	-0.225000	17.433334	178.500000	1023.000000	1023.000000	2046.000000
13.000000	0.061655	36.438080	9.047816	9.902692	8.655801	8.831771	0.000000	-10.000000	-0.233333	17.616667	184.500000	1023.000000	1023.000000	2046.000000
13.020000	0.062318	36.829998	9.232745	9.853907	8.772995	8.970352	0.000000	-10.000000	-0.233333	17.316668	190.500000	1023.000000	1023.000000	2046.000000
13.040000	0.062961	37.209862	9.369878	9.810676	8.932977	9.096332	0.000000	-10.000000	-0.250000	17.299999	196.500000	1023.000000	1023.000000	2046.000000
13.060000	0.063591	37.582268	9.412359	9.884754	9.168724	9.116428	0.000000	-10.000000	-0.250000	16.866667	202.166672	1023.000000	1023.000000	2046.000000
13.080000	0.064171	37.925251	9.534168	9.858650	9.256144	9.276289	0.000000	-10.000000	-0.266667	16.683334	207.833328	1023.000000	1023.000000	2046.000000
13.100000	0.065000	38.415188	9.666780	9.957696	9.397241	9.393472	0.000000	-10.000000	-0.258333	16.533335	213.333328	1023.000000	1023.000000	2046.000000
13.120000	0.065564	38.748089	9.681560	10.093979	9.561891	9.410661	0.000000	-10.000000	-0.241667	16.516666	219.000000	1023.000000	1023.000000	2046.000000
13.140000	0.065865	38.926243	9.743325	10.228625	9.526399	9.427894	0.000000	-10.000000	-0.233333	16.516666	224.500000	1023.000000	1023.000000	2046.000000
13.160000	0.066201	39.124626	9.807536	10.240159	9.667801	9.409131	0.000000	-10.000000	-0.233333	16.500000	230.000000	1023.000000	1023.000000	2046.000000
13.180000	0.066501	39.302334	10.003545	10.027951	9.827587	9.443250	0.000000	-10.000000	-0.233333	16.250000	235.500000	1023.000000	1023.000000	2046.000000
13.200000	0.066931	39.556046	10.337770	9.802748	9.923901	9.491630	0.000000	-10.000000	-0.216667	15.666667	241.000000	1023.000000	1023.000000	2046.000000
13.220000	0.067855	40.102173	10.721197	9.838912	10.023478	9.518587	0.000000	-10.000000	-0.208333	15.233334	246.333328	1023.000000	1023.000000	2046.000000
13.240000	0.068970	40.761135	11.018479	9.994464	10.148894	9.599299	0.000000	-10.000000	-0.208333	14.866667	251.500000	1023.000000	1023.000000	2046.000000
13.260000	0.069282	40.945427	11.160872	10.135674	10.104613	9.544266	0.000000	-10.000000	-0.208333	14.900001	256.500000	1023.000000	1023.000000	2046.000000
13.280000	0.068911	40.726551	11.155214	10.255355	9.942443	9.373537	0.000000	-10.000000	-0.200000	14.633333	261.500000	1023.000000	1023.000000	2046.000000
13.300000	0.068717	40.611832	11.099463	10.372145	9.852055	9.288170	0.000000	-10.000000	-0.200000	14.766666	266.500000	1023.000000	1023.000000	2046.000000
13.320000	0.068955	40.752670	11.040949	10.622611	9.816028	9.273083	0.000000	-10.000000	-0.200000	14.883333	271.500000	1023.000000	1023.000000	2046.000000
13.340000	0.069524	41.088718	11.008001	11.020983	9.834327	9.225408	0.000000	-10.000000	-0.216667	15.233334	276.500000	1023.000000	1023.000000	2046.000000
13.360000	0.070393	41.602478	10.959753	11.449049	9.980988	9.212687	0.000000	-10.000000	-0.233333	15.600000	281.500000	1023.000000	1023.000000	2046.000000
13.380000	0.071169	42.060802	10.999295	11.774430	9.995545	9.291531	0.000000	-10.000000	-0.241667	15.833333	286.500000	1023.000000	1023.000000	2046.000000
13.400000	0.072004	42.554653	11.047854	12.072855	10.056941	9.377001	0.000000	-10.000000	-0.233333	16.033333	291.666656	1023.000000	1023.000000	2046.000000
13.420000	0.072773	43.009052	11.073468	12.246564	10.111468	9.577550	0.000000	-10.000000	-0.233333	16.066668	297.000000	1023.000000	1023.000000	2046.000000
13.440000	0.073748	43.585159	11.100755	12.353538	10.239176	9.891691	0.000000	-10.000000	-0.225000	16.066668	302.500000	1023.000000	1023.000000	2046.000000
13.460000	0.074946	44.293247	11.216748	12.564013	10.307351	10.205135	0.000000	-10.000000	-0.225000	15.816667	307.833344	1023.000000	1023.000000	2046.000000
13.480000	0.076329	45.110226	11.336869	12.888921	10.441276	10.443159	0.000000	-10.000000	-0.225000	15.566667	313.166656	1023.000000	1023.000000	2046.000000
13.500000	0.077743	45.946232	11.472078	13.173018	10.600085	10.701050	0.000000	-10.000000	-0.233333	15.566667	318.333344	1023.000000	1023.000000	2046.000000
13.520000	0.078995	46.686012	11.635141	13.362497	10.767314	10.921058	0.000000	-10.000000	-0.241667	15.633333	323.500000	1023.000000	1023.000000	2046.000000
13.540000	0.080027	47.295685	11.843970	13.454509	10.940911	11.056294	0.000000	-10.000000	-0.241667	15.916667	328.666656	1023.000000	1023.000000	2046.000000
13.560000	0.080788	47.745636	12.030198	13.416798	11.083429	11.215211	0.000000	-10.000000	-0.250000	16.250000	334.000000	1023.000000	1023.000000	2046.000000
13.580000	0.081439	48.130661	12.178899	13.404444	11.262950	11.284371	0.000000	-10.000000	-0.250000	16.700001	339.333344	1023.000000	1023.000000	2046.000000
13.600000	0.081901	48.403297	12.336701	13.279793	11.403872	11.382931	0.000000	-10.000000	-0.250000	16.750000	344.833344	1023.000000	1023.000000	2046.000000
13.620000	0.082553	48.788532	12.465121	13.186731	11.599837	11.536843	0.000000	-10.000000	-0.258333	16.816668	350.500000	1023.000000	1023.000000	2046.000000
13.640000	0.083124	49.126526	12.623866	13.122203	11.733338	11.647118	0.000000	-10.000000	-0.266667	16.850000	356.166656	1023.000000	1023.000000	2046.000000
13.660000	0.083803	49.527676	12.743396	13.091092	11.920239	11.772949	0.000000	-10.000000	-0.275000	17.016666	361.833344	1023.000000	1023.000000	2046.000000
13.680000	0.084522	49.952690	12.866625	13.114717	12.039864	11.931486	0.000000	-10.000000	-0.258333	17.200001	367.500000	1023.000000	1023.000000	2046.000000
13.700000	0.085156	50.327087	12.955916	13.119393	12.166746	12.085033	0.000000	-10.000000	-0.241667	17.299999	373.166656	1023.000000	1023.000000	2046.000000
13.720000	0.086029	50.843414	13.049581	13.214749	12.348087	12.230995	0.000000	-10.000000	-0.233333	17.583334	378.833344	1023.000000	1023.000000	2046.000000
13.740000	0.086433	51.081642	13.059546	13.287189	12.441306	12.293600	0.000000	-10.000000	-0.250000	17.900000	384.500000	1023.000000	1023.000000	2046.000000
13.760000	0.086947	51.385887	13.048099	13.421939	12.513541	12.402308	0.000000	-10.000000	-0.258333	18.266666	390.500000	1023.000000	1023.000000	2046.000000
13.780000	0.087331	51.612713	13.091929	13.462929	12.597808	12.460047	0.000000	-10.000000	-0.258333	18.366667	396.500000	1023.000000	1023.000000	2046.000000
13.800000	0.087560	51.748211	13.217050	13.282838	12.759850	12.488475	0.000000	-10.000000	-0.250000	18.166666	402.500000	1023.000000	1023.000000	2046.000000
13.820000	0.088114	52.075413	13.470646	13.135714	12.925628	12.543426	0.000000	-10.000000	-0.233333	17.816668	408.666656	1023.000000	1023.000000	2046.000000
13.840000	0.089239	52.740479	13.833360	13.178474	13.067883	12.660761	0.000000	-10.000000	-0.233333	17.716667	414.666656	1023.000000	1023.000000	2046.000000
13.860000	0.090662	53.581024	14.152516	13.470512	13.227603	12.730392	0.000000	-10.000000	-0.233333	17.733334	420.666656	1023.000000	1023.000000	2046.000000
13.880000	0.091467	54.057224	14.342297	13.787692	13.179732	12.747501	0.000000	-10.000000	-0.241667	17.833334	426.500000	1023.000000	1023.000000	2046.000000
13.900000	0.091427	54.033508	14.305479	14.004316	13.100629	12.623085	0.000000	-10.000000	-0.233333	17.750000	432.500000	1023.000000	1023.000000	2046.000000
13.920000	0.091465	54.056023	14.254778	14.238164	12.987009	12.576071	0.000000	-10.000000	-0.233333	17.783333	438.500000	1023.000000	1023.000000	2046.000000
13.940000	0.091766	54.233475	14.245289	14.576884	12.899182	12.512121	0.000000	-10.000000	-0.266667	18.000000	444.500000	1023.000000	1023.000000	2046.000000
13.960000	0.092569	54.708027	14.259331	14.909388	12.878896	12.660412	0.000000	-10.000000	-0.300000	18.616667	450.500000	1023.000000	1023.000000	2046.000000
13.980000	0.093493	55.254471	14.199819	15.359986	12.947546	12.747120	0.000000	-10.000000	-0.333333	19.350000	456.666656	1023.000000	1023.000000	2046.000000
14.000000	0.094503	55.851288	14.185715	15.737464	13.051739	12.876373	0.000000	-10.000000	-0.341667	19.933334	463.000000	1023.000000	1023.000000	2046.000000
14.020000	0.095480	56.428761	14.196485	15.954682	13.166386	13.111209	0.000000	-10.000000	-0.350000	20.200001	469.666656	1023.000000	1023.000000	2046.000000
14.040000	0.096392	56.967781	14.182817	16.150269	13.353547	13.281150	0.000000	-10.000000	-0.350000	20.166666	476.333344	1023.000000	1023.000000	2046.000000
14.060000	0.097565	57.661205	14.232517	16.376726	13.494345	13.557617	0.000000	-10.000000	-0.333333	20.100000	483.166656	1023.000000	1023.000000	2046.000000
14.080000	0.098892	58.445168	14.375079	16.608740	13.565476	13.895873	0.000000	-10.000000	-0.316667	19.866667	489.833344	1023.000000	1023.000000	2046.000000
14.100000	0.100447	59.364197	14.640611	17.011379	13.610019	14.102187	0.000000	-10.000000	-0.316667	19.816668	496.666656	1023.000000	1023.000000	2046.000000
14.120000	0.101982	60.271626	14.778992	17.294300	13.787988	14.410345	0.000000	-10.000000	-0.316667	19.750000	503.166656	1023.000000	1023.000000	2046.000000
14.140000	0.103518	61.179405	14.877615	17.452343	14.094541	14.754907	0.000000	-10.000000	-0.333333	19.950001	509.833344	1023.000000	1023.000000	2046.000000
14.160000	0.104660	61.854084	14.945214	17.521736	14.465750	14.921385	0.000000	-10.000000	-0.333333	20.216667	516.333313	1023.000000	1023.000000	2046.000000
14.180000	0.105690	62.462681	15.095087	17.531979	14.729702	15.105912	0.000000	-10.000000	-0.358333	20.616667	523.166687	1023.000000	1023.000000	2046.000000
14.200000	0.106537	62.963215	15.340474	17.436466	14.858254	15.328022	0.000000	-10.000000	-0.366667	20.850000	530.000000	1023.000000	1023.000000	2046.000000
14.220000	0.107065	63.275257	15.582391	17.289316	14.933054	15.470497	0.000000	-10.000000	-0.375000	20.950001	537.000000	1023.000000	1023.000000	2046.000000
14.240000	0.107806	63.713612	15.743221	17.088017	15.124596	15.757776	0.000000	-10.000000	-0.366667	20.850000	544.000000	1023.000000	1023.000000	2046.000000
14.260000	0.108510	64.129295	15.812078	16.999767	15.357018	15.960431	0.000000	-10.000000	-0.375000	21.016666	550.833313	1023.000000	1023.000000	2046.000000
14.280000	0.109285	64.587189	15.865533	16.950550	15.595671	16.175436	0.000000	-10.000000	-0.383333	21.366667	557.833313	1023.000000	1023.000000	2046.000000
14.300000	0.110135	65.089546	15.890590	16.953466	15.853058	16.392429	0.000000	-10.000000	-0.391667	21.650000	564.833313	1023.000000	1023.000000	2046.000000
14.320000	0.110966	65.580772	16.053305	17.105238	15.947870	16.474363	0.000000	-10.000000	-0.375000	21.750000	572.166687	1023.000000	1023.000000	2046.000000
14.340000	0.111845	66.100624	16.126181	17.260525	16.114120	16.599794	0.000000	-10.000000	-0.358333	21.600000	579.333313	1023.000000	1023.000000	2046.000000
14.360000	0.112615	66.555717	16.329159	17.396317	16.062807	16.767433	0.000000	-10.000000	-0.358333	21.650000	586.666687	1023.000000	1023.000000	2046.000000
14.380000	0.112995	66.780243	16.417532	17.395761	16.076281	16.890673	0.000000	-10.000000	-0.375000	21.700001	593.833313	1023.000000	1023.000000	2046.000000
14.400000	0.113623	67.150917	16.578545	17.290480	16.288288	16.993601	0.000000	-10.000000	-0.391667	22.000000	601.000000	1023.000000	1023.000000	2046.000000
14.420000	0.114097	67.431572	16.829264	17.107023	16.457977	17.037313	0.000000	-10.000000	-0.400000	22.083334	608.333313	1023.000000	1023.000000	2046.000000
14.440000	0.115480	68.248535	17.148033	17.213064	16.752275	17.135164	0.000000	-10.000000	-0.416667	22.366667	618.166687	1023.000000	1023.000000	2046.000000
14.460000	0.117055	69.179367	17.459988	17.600042	16.936440	17.182899	0.000000	-10.000000	-0.433333	22.400000	625.666687	1023.000000	1023.000000	2046.000000
14.480000	0.117943	69.704460	17.600235	18.036995	16.965769	17.101460	0.000000	-10.000000	-0.433333	22.850000	633.000000	1023.000000	1023.000000	2046.000000
14.500000	0.118077	69.783569	17.578381	18.390366	16.859940	16.954885	0.000000	-10.000000	-0.400000	22.900000	638.166687	1023.000000	1023.000000	2046.000000
14.520000	0.118573	70.076363	17.506508	18.745182	16.859577	16.965094	0.000000	-10.000000	-0.400000	22.900000	645.833313	1023.000000	1023.000000	2046.000000
14.540000	0.119434	70.585762	17.565613	19.152790	16.813179	17.054178	0.000000	-10.000000	-0.416667	22.933334	653.500000	1023.000000	1023.000000	2046.000000
14.560000	0.120592	71.269730	17.678999	19.582939	16.799498	17.208296	0.000000	-10.000000	-0.450000	23.316668	661.166687	1023.000000	1023.000000	2046.000000
14.580000	0.121928	72.059647	17.754879	20.030420	16.885542	17.388805	0.000000	-10.000000	-0.458333	24.066668	669.000000	1023.000000	1023.000000	2046.000000
14.600000	0.123200	72.811356	17.811592	20.421467	17.016745	17.561550	0.000000	-10.000000	-0.475000	24.733334	677.000000	1023.000000	1023.000000	2046.000000
14.620000	0.124342	73.486168	17.845160	20.760372	17.233345	17.647295	0.000000	-10.000000	-0.483333	25.283333	685.000000	1023.000000	1023.000000	2046.000000
14.640000	0.125284	74.042969	17.898199	20.936520	17.382740	17.825506	0.000000	-10.000000	-0.475000	25.250000	693.333313	1023.000000	1023.000000	2046.000000
14.660000	0.126490	74.755386	17.991096	21.145052	17.556829	18.062405	0.000000	-10.000000	-0.458333	25.066668	701.666687	1023.000000	1023.000000	2046.000000
14.680000	0.128275	75.810555	18.222025	21.427261	17.672537	18.488729	0.000000	-10.000000	-0.450000	24.900002	710.000000	1023.000000	1023.000000	2046.000000
14.700000	0.130169	76.929672	18.482569	21.807846	17.874592	18.764664	0.000000	-10.000000	-0.450000	25.000000	718.333313	1023.000000	1023.000000	2046.000000
14.720000	0.132030	78.029793	18.751093	22.046890	18.080173	19.151638	0.000000	-10.000000	-0.450000	25.000000	726.666687	1023.000000	1023.000000	2046.000000
14.740000	0.133841	79.099777	18.972515	22.223419	18.390181	19.513664	0.000000	-10.000000	-0.466667	25.083334	735.000000	1023.000000	1023.000000	2046.000000
14.760000	0.135184	79.893784	19.143528	22.333069	18.694645	19.722540	0.000000	-10.000000	-0.483333	25.316668	743.333313	1023.000000	1023.000000	2046.000000
14.780000	0.136326	80.568588	19.296993	22.278137	19.012199	19.981258	0.000000	-10.000000	-0.508333	25.566668	751.666687	1023.000000	1023.000000	2046.000000
14.800000	0.137035	80.987885	19.364435	22.181244	19.364086	20.078115	0.000000	-10.000000	-0.516667	25.783335	760.333313	1023.000000	1023.000000	2046.000000
14.820000	0.137657	81.355377	19.548565	22.070414	19.520824	20.215578	0.000000	-10.000000	-0.533333	26.000000	768.833313	1023.000000	1023.000000	2046.000000
14.840000	0.138675	81.956650	19.790258	22.032961	19.699205	20.434225	0.000000	-10.000000	-0.541667	26.450001	777.500000	1023.000000	1023.000000	2046.000000
14.860000	0.139801	82.622452	19.993696	22.018734	19.851793	20.758232	0.000000	-10.000000	-0.525000	26.533333	786.166687	1023.000000	1023.000000	2046.000000
14.880000	0.141178	83.436363	20.209961	22.128569	20.050093	21.047743	0.000000	-10.000000	-0.508333	26.299999	795.000000	1023.000000	1023.000000	2046.000000
14.900000	0.142215	84.049133	20.366243	22.132481	20.189163	21.361244	0.000000	-10.000000	-0.491667	25.850000	804.000000	1023.000000	1023.000000	2046.000000
14.920000	0.143313	84.698265	20.482033	22.234756	20.415310	21.566166	0.000000	-10.000000	-0.500000	25.616667	812.666687	1023.000000	1023.000000	2046.000000
14.940000	0.144001	85.104591	20.441336	22.372297	20.653080	21.637877	0.000000	-10.000000	-0.491667	25.483334	821.333313	1023.000000	1023.000000	2046.000000
14.960000	0.144506	85.403168	20.575603	22.555647	20.644737	21.627182	0.000000	-10.000000	-0.491667	25.516666	829.666687	1023.000000	1023.000000	2046.000000
14.980000	0.145124	85.768578	20.753664	22.635086	20.740925	21.638906	0.000000	-10.000000	-0.475000	25.433334	838.333313	1023.000000	1023.000000	2046.000000
15.000000	0.145945	86.253586	21.064386	22.535662	20.871540	21.781996	0.000000	-10.000000	-0.466667	25.100000	846.666687	1023.000000	1023.000000	2046.000000
15.020000	0.147413	87.121185	21.533907	22.601223	21.021248	21.964811	0.000000	-10.000000	-0.450000	24.566668	855.333313	1023.000000	1023.000000	2046.000000
15.040000	0.149389	88.288605	21.919933	22.853207	21.257526	22.257938	0.000000	-10.000000	-0.450000	24.300001	863.666687	1023.000000	1023.000000	2046.000000
15.060000	0.150817	89.132576	22.149591	23.254208	21.390181	22.338593	0.000000	-10.000000	-0.458333	24.600000	872.000000	1023.000000	1023.000000	2046.000000
15.080000	0.151199	89.358421	22.160069	23.627859	21.327431	22.243063	0.000000	-10.000000	-0.458333	24.683334	880.000000	1023.000000	1023.000000	2046.000000
15.100000	0.151266	89.398460	22.021982	24.005527	21.271090	22.099857	0.000000	-10.000000	-0.458333	24.733334	888.000000	1023.000000	1023.000000	2046.000000
15.120000	0.151607	89.600006	21.978935	24.431305	21.203310	21.986458	0.000000	-10.000000	-0.450000	24.666668	896.166687	1023.000000	1023.000000	2046.000000
15.140000	0.152379	90.055962	21.949999	24.899426	21.265215	21.941326	0.000000	-10.000000	-0.450000	24.933334	904.500000	1023.000000	1023.000000	2046.000000
15.160000	0.153573	90.761803	22.025143	25.362665	21.318266	22.055727	0.000000	-10.000000	-0.450000	25.166668	912.833313	1023.000000	1023.000000	2046.000000
15.180000	0.154984	91.595680	22.166100	25.798393	21.373262	22.257923	0.000000	-10.000000	-0.450000	24.950001	921.333313	1023.000000	1023.000000	2046.000000
15.200000	0.156368	92.413498	22.279341	26.195696	21.497913	22.440546	0.000000	-10.000000	-0.450000	24.833334	929.666687	1023.000000	1023.000000	2046.000000
15.220000	0.157702	93.201691	22.423845	26.457270	21.655245	22.665329	0.000000	-10.000000	-0.441667	24.450001	938.000000	1023.000000	1023.000000	2046.000000
15.240000	0.158887	93.902061	22.554348	26.554735	21.811907	22.981068	0.000000	-10.000000	-0.425000	24.350000	946.000000	1023.000000	1023.000000	2046.000000
15.260000	0.160242	94.702972	22.718893	26.704924	21.976250	23.302908	0.000000	-10.000000	-0.408333	23.983334	954.000000	1023.000000	1023.000000	2046.000000
15.280000	0.161889	95.676262	22.914543	26.950010	22.175879	23.635834	0.000000	-10.000000	-0.400000	23.866667	962.000000	1023.000000	1023.000000	2046.000000
15.300000	0.163403	96.571136	23.133652	27.137833	22.376772	23.922878	0.000000	-10.000000	-0.416667	23.833334	970.000000	1023.000000	1023.000000	2046.000000
15.320000	0.164876	97.441696	23.280933	27.370295	22.663809	24.126661	0.000000	-10.000000	-0.425000	23.783333	978.000000	1023.000000	1023.000000	2046.000000
15.340000	0.166159	98.200203	23.515373	27.450048	22.888041	24.346743	0.000000	-10.000000	-0.441667	23.916666	986.000000	1023.000000	1023.000000	2046.000000
15.360000	0.167250	98.844673	23.591894	27.559725	23.227863	24.465193	0.000000	-10.000000	-0.441667	23.966667	994.000000	1023.000000	1023.000000	2046.000000
15.380000	0.168231	99.424744	23.762348	27.411022	23.450453	24.800919	0.000000	-10.000000	-0.433333	23.966667	1002.000000	1023.000000	1023.000000	2046.000000
15.400000	0.169126	99.953560	23.919670	27.255693	23.695847	25.082352	0.000000	-10.000000	-0.408333	23.833334	1010.000000	1023.000000	1023.000000	2046.000000
15.420000	0.169976	100.455978	24.109352	27.121706	23.873619	25.351303	0.000000	-10.000000	-0.383333	23.416666	1018.000000	1023.000000	1023.000000	2046.000000
15.440000	0.170768	100.923943	24.311485	26.967646	24.029213	25.615597	0.000000	-10.000000	-0.366667	23.233334	1026.000000	1023.000000	1023.000000	2046.000000
15.460000	0.171535	101.377480	24.446505	26.990742	24.159735	25.780500	0.000000	-10.000000	-0.366667	22.450001	1034.000000	1023.000000	1023.000000	2046.000000
15.480000	0.172284	101.819855	24.480776	27.086552	24.373108	25.879416	0.000000	-10.000000	-0.358333	22.066668	1041.666626	1023.000000	1023.000000	2046.000000
15.500000	0.172741	102.089859	24.587048	27.014791	24.443483	26.044535	0.000000	-10.000000	-0.358333	21.283333	1049.000000	1023.000000	1023.000000	2046.000000
15.520000	0.173508	102.543518	24.658157	27.133785	24.629980	26.121597	0.000000	-10.000000	-0.350000	21.166666	1056.166626	1023.000000	1023.000000	2046.000000
15.540000	0.174141	102.917305	24.663187	27.332420	24.720661	26.201036	0.000000	-10.000000	-0.350000	20.766666	1063.333374	1023.000000	1023.000000	2046.000000
15.560000	0.174882	103.355553	24.726408	27.449865	24.839596	26.339685	0.000000	-10.000000	-0.350000	20.700001	1070.500000	1023.000000	1023.000000	2046.000000
15.580000	0.175507	103.724564	24.886696	27.456266	24.992418	26.389185	0.000000	-10.000000	-0.341667	20.600000	1077.333374	1023.000000	1023.000000	2046.000000
15.600000	0.176261	104.170319	25.145102	27.414854	25.133638	26.476725	0.000000	-10.000000	-0.325000	20.383333	1084.166626	1023.000000	1023.000000	2046.000000
15.620000	0.177502	104.903740	25.513042	27.454895	25.275616	26.660189	0.000000	-10.000000	-0.308333	20.250000	1091.000000	1023.000000	1023.000000	2046.000000
15.640000	0.178854	105.703011	25.777349	27.759882	25.415998	26.749784	0.000000	-10.000000	-0.291667	19.833334	1097.833374	1023.000000	1023.000000	2046.000000
15.660000	0.179271	105.948944	25.847273	28.072449	25.363754	26.665470	0.000000	-10.000000	-0.283333	19.633333	1104.500000	1023.000000	1023.000000	2046.000000
15.680000	0.178967	105.769493	25.755783	28.327797	25.184973	26.500938	0.000000	-10.000000	-0.250000	18.783335	1111.000000	1023.000000	1023.000000	2046.000000
15.700000	0.179002	105.790115	25.684763	28.634518	25.055513	26.415321	0.000000	-10.000000	-0.241667	17.550001	1117.333374	1023.000000	1023.000000	2046.000000
15.720000	0.179444	106.051224	25.604223	29.058306	25.033768	26.354925	0.000000	-10.000000	-0.233333	16.566668	1123.500000	1023.000000	1023.000000	2046.000000
15.740000	0.180124	106.453094	25.604612	29.415436	25.017534	26.415506	0.000000	-10.000000	-0.258333	16.216667	1129.166626	1023.000000	1023.000000	2046.000000
15.760000	0.180941	106.936119	25.632082	29.830715	25.061434	26.411886	0.000000	-10.000000	-0.266667	16.466667	1134.833374	1023.000000	1023.000000	2046.000000
15.780000	0.181913	107.510696	25.610134	30.178324	25.238750	26.483486	0.000000	-10.000000	-0.275000	16.650000	1140.166626	1023.000000	1023.000000	2046.000000
15.800000	0.182843	108.060341	25.690556	30.440361	25.308102	26.621321	0.000000	-10.000000	-0.283333	16.766666	1145.833374	1023.000000	1023.000000	2046.000000
15.820000	0.183823	108.639160	25.769714	30.590815	25.442001	26.836628	0.000000	-10.000000	-0.283333	16.983334	1151.166626	1023.000000	1023.000000	2046.000000
15.840000	0.185083	109.384239	25.831003	30.739983	25.705618	27.107634	0.000000	-10.000000	-0.275000	17.066668	1156.833374	1023.000000	1023.000000	2046.000000
15.860000	0.186775	110.384079	25.963095	30.970509	25.966599	27.483879	0.000000	-10.000000	-0.266667	17.200001	1162.500000	1023.000000	1023.000000	2046.000000
15.880000	0.188376	111.330505	26.126169	31.223707	26.222408	27.758221	0.000000	-10.000000	-0.258333	17.400000	1168.333374	1023.000000	1023.000000	2046.000000
15.900000	0.189846	112.198776	26.322588	31.309195	26.419157	28.147835	0.000000	-10.000000	-0.250000	17.633333	1174.000000	1023.000000	1023.000000	2046.000000
15.920000	0.191181	112.987755	26.514523	31.394880	26.625900	28.452456	0.000000	-10.000000	-0.241667	17.866667	1179.666626	1023.000000	1023.000000	2046.000000
15.940000	0.192293	113.645279	26.643974	31.434116	26.913206	28.653988	0.000000	-10.000000	-0.241667	18.033333	1185.500000	1023.000000	1023.000000	2046.000000
15.960000	0.192886	113.995911	26.831131	31.309565	27.017822	28.837391	0.000000	-10.000000	-0.250000	17.983334	1191.500000	1023.000000	1023.000000	2046.000000
15.980000	0.193212	114.188278	26.929150	31.145958	27.177937	28.935236	0.000000	-10.000000	-0.241667	17.816668	1197.500000	1023.000000	1023.000000	2046.000000
16.000000	0.193695	114.473488	26.989250	30.952679	27.384588	29.146967	0.000000	-10.000000	-0.225000	17.400000	1203.500000	1023.000000	1023.000000	2046.000000
16.020000	0.194241	114.796196	27.097973	30.852507	27.556065	29.289650	0.000000	-10.000000	-0.216667	17.266666	1209.500000	1023.000000	1023.000000	2046.000000
16.040001	0.194949	115.214638	27.161964	30.807837	27.763617	29.481220	0.000000	-10.000000	-0.216667	17.083334	1215.500000	1023.000000	1023.000000	2046.000000
16.059999	0.195682	115.647781	27.229836	30.847124	27.969362	29.601461	0.000000	-10.000000	-0.216667	16.833334	1221.333374	1023.000000	1023.000000	2046.000000
16.080000	0.196418	116.083107	27.248085	30.914337	28.167864	29.752819	0.000000	-10.000000	-0.216667	16.299999	1227.000000	1023.000000	1023.000000	2046.000000
16.100000	0.197083	116.475883	27.307753	30.952463	28.308144	29.907520	0.000000	-10.000000	-0.216667	15.983334	1232.500000	1023.000000	1023.000000	2046.000000
16.120001	0.197862	116.936554	27.396412	31.020864	28.473974	30.045303	0.000000	-10.000000	-0.216667	15.550000	1238.000000	1023.000000	1023.000000	2046.000000
16.139999	0.198446	117.281494	27.465052	31.033524	28.538313	30.244606	0.000000	-10.000000	-0.208333	15.333334	1243.333374	1023.000000	1023.000000	2046.000000
16.160000	0.198873	117.534134	27.587376	31.093622	28.555651	30.297489	0.000000	-10.000000	-0.200000	15.066667	1248.500000	1023.000000	1023.000000	2046.000000
16.180000	0.198960	117.585075	27.699915	31.043875	28.640442	30.200846	0.000000	-10.000000	-0.191667	14.983334	1253.500000	1023.000000	1023.000000	2046.000000
16.200001	0.199290	117.780182	27.949999	30.931435	28.675896	30.222851	0.000000	-10.000000	-0.183333	14.550000	1258.500000	1023.000000	1023.000000	2046.000000
16.219999	0.200265	118.356773	28.209713	31.025156	28.835951	30.285952	0.000000	-10.000000	-0.183333	14.233334	1263.333374	1023.000000	1023.000000	2046.000000
16.240000	0.201423	119.040894	28.369007	31.312105	29.025915	30.333866	0.000000	-10.000000	-0.191667	14.200000	1268.166626	1023.000000	1023.000000	2046.000000
16.260000	0.201902	119.324234	28.344435	31.742945	29.042652	30.194206	0.000000	-10.000000	-0.200000	14.616667	1272.833374	1023.000000	1023.000000	2046.000000
16.280001	0.201801	119.264122	28.238541	31.988071	28.932016	30.105494	0.000000	-10.000000	-0.200000	14.933333	1277.666626	1023.000000	1023.000000	2046.000000
16.299999	0.201945	119.349327	28.072292	32.304558	28.874046	30.098431	0.000000	-10.000000	-0.208333	15.350000	1282.500000	1023.000000	1023.000000	2046.000000
16.320000	0.202472	119.660942	28.015863	32.679153	28.890219	30.075705	0.000000	-10.000000	-0.233333	15.883333	1287.666626	1023.000000	1023.000000	2046.000000
16.340000	0.203267	120.131027	28.056150	33.047237	28.871008	30.156631	0.000000	-10.000000	-0.233333	16.750000	1293.000000	1023.000000	1023.000000	2046.000000
16.360001	0.204147	120.650764	28.129200	33.350418	28.902412	30.268734	0.000000	-10.000000	-0.233333	17.233334	1298.666626	1023.000000	1023.000000	2046.000000
16.379999	0.204899	121.095184	28.167416	33.645061	28.972223	30.310484	0.000000	-10.000000	-0.208333	17.500000	1304.166626	1023.000000	1023.000000	2046.000000
16.400000	0.205630	121.527596	28.205915	33.852364	29.053377	30.415936	0.000000	-10.000000	-0.216667	17.250000	1309.833374	1023.000000	1023.000000	2046.000000
16.420000	0.206355	121.955788	28.276041	33.985939	29.132685	30.561125	0.000000	-10.000000	-0.208333	17.100000	1315.500000	1023.000000	1023.000000	2046.000000
16.440001	0.207264	122.493233	28.360582	34.022297	29.289316	30.821037	0.000000	-10.000000	-0.225000	16.799999	1321.500000	1023.000000	1023.000000	2046.000000
16.459999	0.208846	123.427849	28.489119	34.207874	29.566242	31.164618	0.000000	-10.000000	-0.208333	16.366667	1327.166626	1023.000000	1023.000000	2046.000000
16.480000	0.210299	124.286835	28.642485	34.386864	29.805264	31.452223	0.000000	-10.000000	-0.208333	15.766666	1332.666626	1023.000000	1023.000000	2046.000000
16.500000	0.211618	125.066330	28.731688	34.501141	30.060057	31.773445	0.000000	-10.000000	-0.183333	15.316667	1337.833374	1023.000000	1023.000000	2046.000000
16.520000	0.212803	125.766808	28.837555	34.640915	30.282961	32.005371	0.000000	-10.000000	-0.191667	15.016666	1343.166626	1023.000000	1023.000000	2046.000000
16.540001	0.213665	126.276138	28.975395	34.659523	30.440870	32.200344	0.000000	-10.000000	-0.191667	15.000000	1348.166626	1023.000000	1023.000000	2046.000000
16.559999	0.214212	126.599236	29.109381	34.510868	30.577131	32.401859	0.000000	-10.000000	-0.191667	14.783334	1353.333374	1023.000000	1023.000000	2046.000000
16.580000	0.214542	126.794312	29.201017	34.369465	30.738096	32.485733	0.000000	-10.000000	-0.191667	14.783334	1358.166626	1023.000000	1023.000000	2046.000000
16.600000	0.214861	126.982582	29.318378	34.200912	30.838045	32.625248	0.000000	-10.000000	-0.191667	14.650000	1363.166626	1023.000000	1023.000000	2046.000000
16.620001	0.215237	127.204834	29.402887	34.058613	30.967001	32.776337	0.000000	-10.000000	-0.200000	14.800000	1368.000000	1023.000000	1023.000000	2046.000000
16.639999	0.215766	127.517677	29.467253	33.965725	31.169050	32.915649	0.000000	-10.000000	-0.200000	14.783334	1373.000000	1023.000000	1023.000000	2046.000000
16.660000	0.216459	127.927231	29.560518	33.920135	31.333307	33.113266	0.000000	-10.000000	-0.191667	14.616667	1378.000000	1023.000000	1023.000000	2046.000000
16.680000	0.217240	128.389008	29.633884	33.937180	31.527987	33.289959	0.000000	-10.000000	-0.175000	14.166667	1383.000000	1023.000000	1023.000000	2046.000000
16.700001	0.217949	128.808029	29.708197	33.954788	31.702047	33.443001	0.000000	-10.000000	-0.158333	13.500000	1387.833374	1023.000000	1023.000000	2046.000000
16.719999	0.218366	129.054276	29.728254	33.952950	31.815350	33.557728	0.000000	-10.000000	-0.133333	12.716667	1392.500000	1023.000000	1023.000000	2046.000000
16.740000	0.218848	129.339279	29.806631	33.984890	31.908365	33.639393	0.000000	-10.000000	-0.116667	11.866667	1396.833374	1023.000000	1023.000000	2046.000000
16.760000	0.219041	129.453445	29.865084	33.980621	31.934507	33.673233	0.000000	-10.000000	-0.091667	11.100000	1401.000000	1023.000000	1023.000000	2046.000000
16.780001	0.219348	129.634537	29.959219	34.059109	31.881994	33.734222	0.000000	-10.000000	-0.075000	10.366667	1404.833374	1023.000000	1023.000000	2046.000000
16.799999	0.219533	129.744293	30.015268	34.118721	31.939720	33.670586	0.000000	-10.000000	-0.058333	9.666667	1408.500000	1023.000000	1023.000000	2046.000000
16.820000	0.219458	129.699936	30.219782	34.038441	31.896534	33.545185	0.000000	-10.000000	-0.050000	8.816667	1411.833374	1023.000000	1023.000000	2046.000000
16.840000	0.219919	129.972260	30.431301	34.095268	31.948462	33.497227	0.000000	-10.000000	-0.050000	7.700000	1414.833374	1023.000000	1023.000000	2046.000000
16.860001	0.220677	130.420273	30.641876	34.278435	31.987715	33.512253	0.000000	-10.000000	-0.050000	6.850000	1417.500000	1023.000000	1023.000000	2046.000000
16.879999	0.221025	130.626007	30.675972	34.540726	31.953398	33.455917	0.000000	-10.000000	-0.050000	6.033333	1420.000000	1023.000000	1023.000000	2046.000000
16.900000	0.220445	130.282791	30.540682	34.742794	31.775496	33.223827	0.000000	-10.000000	-0.050000	5.633333	1422.333374	1023.000000	1023.000000	2046.000000
16.920000	0.219630	129.801559	30.292715	34.907425	31.563875	33.037544	0.000000	-10.000000	-0.066667	5.333333	1424.166626	1023.000000	1023.000000	2046.000000
16.940001	0.219702	129.844086	30.153618	35.223705	31.522234	32.944530	0.000000	-10.000000	-0.083333	5.966667	1425.833374	1023.000000	1023.000000	2046.000000
16.959999	0.220131	130.097244	30.041576	35.615444	31.553619	32.886600	0.000000	-10.000000	-0.100000	7.133334	1427.500000	1023.000000	1023.000000	2046.000000
16.980000	0.220752	130.464218	30.035904	35.957111	31.594973	32.876228	0.000000	-10.000000	-0.100000	8.516667	1429.833374	1023.000000	1023.000000	2046.000000
17.000000	0.221291	130.782761	30.056389	36.185776	31.577143	32.963463	0.000000	-10.000000	-0.091667	9.450001	1432.500000	1023.000000	1023.000000	2046.000000
17.020000	0.221854	131.115433	30.150129	36.413231	31.535103	33.016968	0.000000	-10.000000	-0.091667	9.800000	1435.666626	1023.000000	1023.000000	2046.000000
17.040001	0.222416	131.447983	30.209766	36.490799	31.619061	33.128357	0.000000	-10.000000	-0.083333	9.783334	1438.833374	1023.000000	1023.000000	2046.000000
17.059999	0.223058	131.827026	30.347422	36.517742	31.646835	33.315029	0.000000	-10.000000	-0.075000	9.283334	1442.166626	1023.000000	1023.000000	2046.000000
17.080000	0.224190	132.496109	30.475622	36.624004	31.791529	33.604954	0.000000	-10.000000	-0.058333	8.950000	1445.333374	1023.000000	1023.000000	2046.000000
17.100000	0.225323	133.165726	30.592522	36.760986	31.979013	33.833199	0.000000	-10.000000	-0.050000	8.533334	1448.500000	1023.000000	1023.000000	2046.000000
17.120001	0.226254	133.716370	30.723415	36.799801	32.092403	34.100754	0.000000	-10.000000	-0.050000	8.750000	1451.333374	1023.000000	1023.000000	2046.000000
17.139999	0.227062	134.193481	30.748466	36.865150	32.279068	34.300800	0.000000	-10.000000	-0.041667	8.316667	1454.166626	1023.000000	1023.000000	2046.000000
17.160000	0.227299	134.333908	30.711758	36.821945	32.432846	34.367367	0.000000	-10.000000	-0.025000	7.600000	1456.833374	1023.000000	1023.000000	2046.000000
17.180000	0.227460	134.429138	30.714724	36.769211	32.525284	34.419918	0.000000	-10.000000	-0.025000	5.883334	1459.666626	1023.000000	1023.000000	2046.000000
17.200001	0.227373	134.377472	30.702648	36.654858	32.615677	34.404289	0.000000	-10.000000	-0.033333	4.283334	1462.000000	1023.000000	1023.000000	2046.000000
17.219999	0.227332	134.353424	30.696638	36.467831	32.689743	34.499210	0.000000	-10.000000	-0.050000	2.766667	1463.833374	1023.000000	1023.000000	2046.000000
17.240000	0.227315	134.343124	30.722185	36.277004	32.773273	34.570660	0.000000	-10.000000	-0.041667	1.416667	1465.000000	1023.000000	1023.000000	2046.000000
17.260000	0.227108	134.220764	30.844486	36.105812	32.670498	34.599968	0.000000	-10.000000	-0.033333	0.550000	1465.666626	1023.000000	1023.000000	2046.000000
17.280001	0.227196	134.272644	30.882414	35.988346	32.736294	34.665585	0.000000	-10.000000	-0.025000	0.000000	1466.000000	1023.000000	1023.000000	2046.000000
17.299999	0.227093	134.211823	30.922178	35.788914	32.739635	34.761093	0.000000	-10.000000	-0.016667	0.000000	1466.000000	1023.000000	1023.000000	2046.000000
17.320000	0.227030	134.174957	30.887590	35.664860	32.818615	34.803890	0.000000	-10.000000	-0.016667	0.000000	1466.000000	1023.000000	1023.000000	2046.000000
17.340000	0.227231	134.293335	30.921921	35.603313	32.906010	34.862095	0.000000	-10.000000	-0.025000	0.000000	1466.000000	1023.000000	1023.000000	2046.000000
17.360001	0.227487	134.444992	30.954416	35.524364	32.972530	34.993671	0.000000	-10.000000	-0.033333	0.000000	1466.000000	1023.000000	1023.000000	2046.000000
17.379999	0.227426	134.408829	30.940968	35.436207	32.990108	35.041546	0.000000	-10.000000	-0.033333	-0.333333	1466.000000	1023.000000	1023.000000	2046.000000
17.400000	0.227279	134.322006	30.942396	35.408428	32.976860	34.994328	0.000000	-10.000000	-0.033333	-1.166667	1466.000000	1023.000000	1023.000000	2046.000000
17.420000	0.227004	134.159378	30.931499	35.346851	32.953911	34.927124	0.000000	-10.000000	-0.025000	-2.083333	1466.000000	1023.000000	1023.000000	2046.000000
17.440001	0.226482	133.850998	30.820919	35.313156	32.900948	34.815964	0.000000	-10.000000	-0.016667	-2.650000	1466.000000	1023.000000	1023.000000	2046.000000
17.459999	0.226016	133.575592	30.806896	35.309776	32.775646	34.683273	0.000000	-10.000000	0.000000	-2.800000	1466.000000	1023.000000	1023.000000	2046.000000
17.480000	0.225295	133.149261	30.828945	35.150002	32.731407	34.438904	0.000000	-10.000000	0.000000	-3.450000	1466.000000	1023.000000	1023.000000	2046.000000
17.500000	0.224837	132.878387	30.851870	34.973797	32.743900	34.308826	0.000000	-10.000000	0.000000	-4.883333	1466.000000	1023.000000	1023.000000	2046.000000
17.520000	0.224750	132.827225	30.993788	35.024704	32.650112	34.158615	0.000000	-10.000000	0.008333	-6.583333	1466.000000	1023.000000	1023.000000	2046.000000
17.540001	0.224734	132.817734	30.968163	35.202888	32.617840	34.028843	0.000000	-10.000000	0.025000	-8.150001	1466.000000	1023.000000	1023.000000	2046.000000
17.559999	0.223792	132.261292	30.850224	35.380672	32.338745	33.691647	0.000000	-10.000000	0.041667	-9.366667	1466.000000	1023.000000	1023.000000	2046.000000
17.580000	0.222323	131.392685	30.591223	35.443459	31.990715	33.367290	0.000000	-10.000000	0.058333	-10.550000	1466.000000	1023.000000	1023.000000	2046.000000
17.600000	0.221154	130.701950	30.310390	35.555836	31.760799	33.074924	0.000000	-10.000000	0.058333	-11.233334	1458.666626	1023.000000	1023.000000	2046.000000
17.620001	0.220380	130.244812	30.168558	35.678242	31.486988	32.911026	0.000000	-10.000000	0.058333	-11.450000	1449.000000	1023.000000	1023.000000	2046.000000
17.639999	0.219786	129.893417	29.977808	35.841496	31.345791	32.728321	0.000000	-10.000000	0.050000	-11.350000	1439.333374	1023.000000	1023.000000	2046.000000
17.660000	0.219195	129.544510	29.837706	35.904129	31.190216	32.612465	0.000000	-10.000000	0.058333	-11.516666	1435.666626	1023.000000	1023.000000	2046.000000
17.680000	0.218588	129.185364	29.747999	35.935986	31.047131	32.454243	0.000000	-10.000000	0.075000	-12.383333	1433.000000	1023.000000	1023.000000	2046.000000
17.700001	0.217864	128.757492	29.630550	35.945076	30.889860	32.292007	0.000000	-10.000000	0.116667	-13.816667	1428.833374	1023.000000	1023.000000	2046.000000
17.719999	0.217103	128.307846	29.513765	35.840862	30.784410	32.168808	0.000000	-10.000000	0.158333	-15.583334	1424.333374	1023.000000	1023.000000	2046.000000
17.740000	0.217004	128.249207	29.461033	35.844612	30.740318	32.203243	0.000000	-10.000000	0.191667	-17.100000	1419.166626	1023.000000	1023.000000	2046.000000
17.760000	0.217283	128.414154	29.412422	35.962196	30.824591	32.214935	0.000000	-10.000000	0.208333	-18.350000	1413.500000	1023.000000	1023.000000	2046.000000
17.780001	0.217335	128.444717	29.375456	35.957466	30.859013	32.252773	0.000000	-10.000000	0.216667	-19.066668	1407.166626	1023.000000	1023.000000	2046.000000
17.799999	0.217268	128.405518	29.269976	35.977486	30.913479	32.244583	0.000000	-10.000000	0.233333	-19.516666	1400.833374	1023.000000	1023.000000	2046.000000
17.820000	0.216920	128.199982	29.204626	35.892609	30.863417	32.239334	0.000000	-10.000000	0.241667	-19.733334	1394.166626	1023.000000	1023.000000	2046.000000
17.840000	0.216078	127.702362	29.125130	35.702602	30.724634	32.150002	0.000000	-10.000000	0.250000	-20.050001	1387.666626	1023.000000	1023.000000	2046.000000
17.860001	0.215068	127.105431	28.977047	35.486553	30.631325	32.010509	0.000000	-10.000000	0.266667	-20.366667	1381.000000	1023.000000	1023.000000	2046.000000
17.879999	0.213847	126.383514	28.937782	35.151081	30.381098	31.913555	0.000000	-10.000000	0.291667	-20.750000	1374.333374	1023.000000	1023.000000	2046.000000
17.900000	0.212684	125.696381	28.826309	34.873112	30.229958	31.767006	0.000000	-10.000000	0.308333	-21.116667	1367.333374	1023.000000	1023.000000	2046.000000
17.920000	0.211610	125.061653	28.733915	34.550690	30.062584	31.714460	0.000000	-10.000000	0.325000	-21.500000	1360.166626	1023.000000	1023.000000	2046.000000
17.940001	0.210699	124.523399	28.657053	34.318813	29.949715	31.597815	0.000000	-10.000000	0.333333	-21.950001	1353.000000	1023.000000	1023.000000	2046.000000
17.959999	0.209948	124.079262	28.538445	34.168438	29.878332	31.494041	0.000000	-10.000000	0.366667	-22.333334	1345.666626	1023.000000	1023.000000	2046.000000
17.980000	0.209083	123.568283	28.463820	33.963047	29.746498	31.394917	0.000000	-10.000000	0.375000	-22.816668	1338.333374	1023.000000	1023.000000	2046.000000
18.000000	0.208195	123.043129	28.386948	33.748486	29.597298	31.310402	0.000000	-10.000000	0.391667	-23.200001	1330.666626	1023.000000	1023.000000	2046.000000
18.020000	0.207258	122.489410	28.272131	33.645340	29.493216	31.078730	0.000000	-10.000000	0.383333	-23.600000	1323.000000	1023.000000	1023.000000	2046.000000
18.040001	0.206435	122.002922	28.196665	33.452244	29.365217	30.988794	0.000000	-10.000000	0.383333	-23.700001	1315.000000	1023.000000	1023.000000	2046.000000
18.059999	0.205474	121.434914	28.082579	33.232353	29.227926	30.892057	0.000000	-10.000000	0.391667	-23.900000	1307.000000	1023.000000	1023.000000	2046.000000
18.080000	0.204681	120.966484	27.957567	33.061272	29.185963	30.761684	0.000000	-10.000000	0.416667	-24.000000	1299.000000	1023.000000	1023.000000	2046.000000
18.100000	0.204055	120.596680	27.839298	32.985153	29.164785	30.607447	0.000000	-10.000000	0.441667	-24.283333	1291.000000	1023.000000	1023.000000	2046.000000
18.120001	0.203496	120.266411	27.755554	32.926888	29.089973	30.493999	0.000000	-10.000000	0.450000	-24.583334	1283.000000	1023.000000	1023.000000	2046.000000
18.139999	0.202701	119.796120	27.651833	32.856174	28.907707	30.380405	0.000000	-10.000000	0.450000	-25.033333	1274.833374	1023.000000	1023.000000	2046.000000
18.160000	0.201599	119.145279	27.558437	32.746796	28.657335	30.182709	0.000000	-10.000000	0.450000	-25.416666	1266.500000	1023.000000	1023.000000	2046.000000
18.180000	0.200460	118.471764	27.378935	32.688854	28.513836	29.890141	0.000000	-10.000000	0.458333	-25.716667	1258.000000	1023.000000	1023.000000	2046.000000
18.200001	0.199044	117.635284	27.181738	32.541470	28.287832	29.624247	0.000000	-10.000000	0.475000	-25.933334	1249.333374	1023.000000	1023.000000	2046.000000
18.219999	0.197656	116.814812	26.963531	32.472866	28.032976	29.345442	0.000000	-10.000000	0.491667	-26.116667	1240.666626	1023.000000	1023.000000	2046.000000
18.240000	0.195864	115.755547	26.806311	32.174522	27.857924	28.916786	0.000000	-10.000000	0.500000	-26.400000	1231.833374	1023.000000	1023.000000	2046.000000
18.260000	0.193851	114.565720	26.725264	31.651728	27.644619	28.544106	0.000000	-10.000000	0.500000	-27.066668	1223.000000	1023.000000	1023.000000	2046.000000
18.280001	0.192502	113.768974	26.745979	31.215399	27.502754	28.304844	0.000000	-10.000000	0.516667	-27.850000	1213.833374	1023.000000	1023.000000	2046.000000
18.299999	0.191560	113.211670	26.779316	31.147966	27.247377	28.037008	0.000000	-10.000000	0.550000	-28.583334	1204.666626	1023.000000	1023.000000	2046.000000
18.320000	0.190622	112.657722	26.634827	31.245590	27.083641	27.693663	0.000000	-10.000000	0.583333	-28.933334	1195.166626	1023.000000	1023.000000	2046.000000
18.340000	0.189064	111.736916	26.449472	31.189360	26.687256	27.410828	0.000000	-10.000000	0.600000	-29.116667	1185.500000	1023.000000	1023.000000	2046.000000
18.360001	0.186922	110.470779	26.111784	31.092621	26.264837	27.001535	0.000000	-10.000000	0.600000	-29.049999	1175.833374	1023.000000	1023.000000	2046.000000
18.379999	0.184894	109.272064	25.790089	31.009962	25.854153	26.617859	0.000000	-10.000000	0.600000	-29.033333	1166.166626	1023.000000	1023.000000	2046.000000
18.400000	0.183240	108.294716	25.502052	31.000914	25.519796	26.271957	0.000000	-10.000000	0.608333	-29.033333	1156.500000	1023.000000	1023.000000	2046.000000
18.420000	0.181834	107.463753	25.288424	30.950901	25.198259	26.026173	0.000000	-10.000000	0.608333	-29.233334	1146.833374	1023.000000	1023.000000	2046.000000
18.440001	0.180590	106.728462	25.147482	30.925940	24.864273	25.790766	0.000000	-10.000000	0.633333	-29.416666	1137.166626	1023.000000	1023.000000	2046.000000
18.459999	0.179295	105.963226	25.003553	30.871006	24.591600	25.497066	0.000000	-10.000000	0.641667	-30.016666	1127.500000	1023.000000	1023.000000	2046.000000
18.480000	0.177949	105.167702	24.858465	30.676693	24.327888	25.304659	0.000000	-10.000000	0.691667	-30.366667	1117.500000	1023.000000	1023.000000	2046.000000
18.500000	0.176691	104.424667	24.712942	30.430082	24.107954	25.173687	0.000000	-10.000000	0.708333	-31.033333	1107.166626	1023.000000	1023.000000	2046.000000
18.520000	0.176096	104.072464	24.653938	30.440491	23.964605	25.013428	0.000000	-10.000000	0.741667	-31.083334	1096.833374	1023.000000	1023.000000	2046.000000
18.540001	0.175651	103.809601	24.612581	30.523123	23.849241	24.824654	0.000000	-10.000000	0.725000	-31.466667	1086.333374	1023.000000	1023.000000	2046.000000
18.559999	0.175277	103.588951	24.507118	30.635496	23.780348	24.665987	0.000000	-10.000000	0.725000	-31.200001	1076.000000	1023.000000	1023.000000	2046.000000
18.580000	0.174774	103.291367	24.382610	30.665220	23.660030	24.583506	0.000000	-10.000000	0.691667	-31.166668	1065.500000	1023.000000	1023.000000	2046.000000
18.600000	0.173896	102.772629	24.179935	30.576700	23.578106	24.437885	0.000000	-10.000000	0.708333	-30.883333	1055.000000	1023.000000	1023.000000	2046.000000
18.620001	0.172794	102.121323	24.072077	30.414101	23.370213	24.264931	0.000000	-10.000000	0.700000	-31.100000	1044.666626	1023.000000	1023.000000	2046.000000
18.639999	0.171520	101.368034	23.893091	30.110310	23.226696	24.137934	0.000000	-10.000000	0.733333	-31.483334	1034.333374	1023.000000	1023.000000	2046.000000
18.660000	0.170270	100.629677	23.724262	29.877827	23.071726	23.955862	0.000000	-10.000000	0.733333	-31.900002	1027.500000	1023.000000	1023.000000	2046.000000
18.680000	0.169038	99.901176	23.545588	29.591814	22.943567	23.820208	0.000000	-10.000000	0.758333	-32.250000	1016.833313	1023.000000	1023.000000	2046.000000
18.700001	0.167679	99.098251	23.494825	29.319258	22.634459	23.649708	0.000000	-10.000000	0.758333	-32.549999	1006.000000	1023.000000	1023.000000	2046.000000
18.719999	0.166472	98.385231	23.324869	29.089762	22.500593	23.470003	0.000000	-10.000000	0.775000	-33.116665	991.500000	1023.000000	1023.000000	2046.000000
18.740000	0.165158	97.608643	23.234795	28.842430	22.269361	23.262062	0.000000	-10.000000	0.775000	-33.416668	980.333313	1023.000000	1023.000000	2046.000000
18.760000	0.163733	96.766487	23.172388	28.579166	22.002550	23.012379	0.000000	-10.000000	0.791667	-33.716667	969.166687	1023.000000	1023.000000	2046.000000
18.780001	0.162288	95.912437	23.060734	28.386244	21.705759	22.759699	0.000000	-10.000000	0.808333	-33.733334	958.000000	1023.000000	1023.000000	2046.000000
18.799999	0.160871	95.074814	22.898163	28.116648	21.530014	22.529991	0.000000	-10.000000	0.841667	-34.133335	946.833313	1023.000000	1023.000000	2046.000000
18.820000	0.159390	94.199249	22.717697	27.877914	21.389210	22.214428	0.000000	-10.000000	0.866667	-34.383335	935.500000	1023.000000	1023.000000	2046.000000
18.840000	0.157892	93.313896	22.568443	27.713224	21.171131	21.861095	0.000000	-10.000000	0.883333	-34.650002	923.833313	1023.000000	1023.000000	2046.000000
18.860001	0.156803	92.670578	22.351450	27.423107	21.161383	21.734642	0.000000	-10.000000	0.891667	-34.950001	912.333313	1023.000000	1023.000000	2046.000000
18.879999	0.155796	92.075165	22.243631	27.119478	21.050049	21.662006	0.000000	-10.000000	0.900000	-35.083332	900.666687	1023.000000	1023.000000	2046.000000
18.900000	0.154873	91.529686	22.095730	26.950392	20.969013	21.514555	0.000000	-10.000000	0.900000	-35.233334	889.000000	1023.000000	1023.000000	2046.000000
18.920000	0.154061	91.049934	21.972229	26.779840	20.859430	21.438435	0.000000	-10.000000	0.900000	-35.100002	877.166687	1023.000000	1023.000000	2046.000000
18.940001	0.152942	90.388695	21.850286	26.648081	20.673437	21.216892	0.000000	-10.000000	0.883333	-34.916668	865.500000	1023.000000	1023.000000	2046.000000
18.959999	0.151726	89.669991	21.750055	26.482117	20.408678	21.029142	0.000000	-10.000000	0.883333	-34.833336	853.833313	1023.000000	1023.000000	2046.000000
18.980000	0.150104	88.711403	21.601391	26.327309	20.107508	20.675192	0.000000	-10.000000	0.883333	-34.783333	842.333313	1023.000000	1023.000000	2046.000000
19.000000	0.148512	87.770508	21.376795	26.129499	19.877516	20.386700	0.000000	-10.000000	0.891667	-34.883335	830.666687	1023.000000	1023.000000	2046.000000
19.020000	0.146859	86.793823	21.183516	25.987946	19.502684	20.119680	0.000000	-10.000000	0.883333	-34.750000	819.000000	1023.000000	1023.000000	2046.000000
19.040001	0.144789	85.570198	20.971088	25.592043	19.274271	19.732794	0.000000	-10.000000	0.875000	-34.450001	807.333313	1023.000000	1023.000000	2046.000000
19.059999	0.142298	84.098099	20.895542	24.740921	19.046591	19.415041	0.000000	-10.000000	0.883333	-34.416668	795.833313	1023.000000	1023.000000	2046.000000
19.080000	0.139863	82.659134	20.870430	23.852566	18.795738	19.140402	0.000000	-10.000000	0.891667	-34.533333	784.500000	1023.000000	1023.000000	2046.000000
19.100000	0.138106	81.620796	20.747597	23.325325	18.682177	18.865698	0.000000	-10.000000	0.900000	-34.833332	772.833313	1023.000000	1023.000000	2046.000000
19.120001	0.136661	80.766365	20.639673	23.078234	18.479925	18.568529	0.000000	-10.000000	0.900000	-35.183334	761.166687	1023.000000	1023.000000	2046.000000
19.139999	0.135259	79.937798	20.505032	22.953321	18.210329	18.269117	0.000000	-10.000000	0.908333	-35.500000	749.500000	1023.000000	1023.000000	2046.000000
19.160000	0.133808	79.080750	20.267017	22.767391	17.978867	18.067474	0.000000	-10.000000	0.916667	-35.733334	737.833313	1023.000000	1023.000000	2046.000000
19.180000	0.131920	77.964973	20.011751	22.627752	17.627243	17.698225	0.000000	-10.000000	0.925000	-35.549999	726.000000	1023.000000	1023.000000	2046.000000
19.200001	0.129889	76.764442	19.626184	22.434042	17.367893	17.336323	0.000000	-10.000000	0.933333	-35.633335	714.000000	1023.000000	1023.000000	2046.000000
19.219999	0.128246	75.793312	19.387978	22.260376	17.052370	17.092588	0.000000	-10.000000	0.941667	-35.716667	702.000000	1023.000000	1023.000000	2046.000000
19.240000	0.126632	74.839561	19.168182	22.181517	16.723833	16.766031	0.000000	-10.000000	0.966667	-36.150002	690.000000	1023.000000	1023.000000	2046.000000
19.260000	0.125174	73.977730	19.039137	22.018740	16.427086	16.492767	0.000000	-10.000000	0.966667	-36.350002	678.000000	1023.000000	1023.000000	2046.000000
19.280001	0.123721	73.119003	18.941336	21.804142	16.115828	16.257696	0.000000	-10.000000	0.966667	-36.549999	666.000000	1023.000000	1023.000000	2046.000000
19.299999	0.122267	72.260063	18.825184	21.476084	15.841634	16.117159	0.000000	-10.000000	0.950000	-36.616669	653.666687	1023.000000	1023.000000	2046.000000
19.320000	0.121421	71.759949	18.699608	21.384609	15.692109	15.983627	0.000000	-10.000000	0.941667	-36.483334	641.333313	1023.000000	1023.000000	2046.000000
19.340000	0.120880	71.440285	18.597601	21.450525	15.540853	15.851307	0.000000	-10.000000	0.925000	-36.366669	629.000000	1023.000000	1023.000000	2046.000000
19.360001	0.120277	71.083763	18.489296	21.496859	15.402884	15.694725	0.000000	-10.000000	0.925000	-36.216667	617.000000	1023.000000	1023.000000	2046.000000
19.379999	0.119497	70.622696	18.243954	21.563543	15.270429	15.544774	0.000000	-10.000000	0.916667	-36.066666	605.000000	1023.000000	1023.000000	2046.000000
19.400000	0.118613	70.100136	17.979546	21.532663	15.173007	15.414919	0.000000	-10.000000	0.925000	-35.783333	593.000000	1023.000000	1023.000000	2046.000000
19.420000	0.117591	69.496475	17.723839	21.384211	15.078725	15.309702	0.000000	-10.000000	0.908333	-35.566669	581.000000	1023.000000	1023.000000	2046.000000
19.440001	0.116385	68.783775	17.479805	21.211283	14.953071	15.139621	0.000000	-10.000000	0.908333	-35.550003	569.000000	1023.000000	1023.000000	2046.000000
19.459999	0.115180	68.071167	17.293440	21.037664	14.816530	14.923532	0.000000	-10.000000	0.900000	-35.416668	557.000000	1023.000000	1023.000000	2046.000000
19.480000	0.113747	67.224182	17.113390	20.837139	14.597224	14.676434	0.000000	-10.000000	0.900000	-35.383335	545.333313	1023.000000	1023.000000	2046.000000
19.500000	0.112450	66.458160	16.935001	20.592852	14.408427	14.521881	0.000000	-10.000000	0.900000	-35.100002	533.666687	1023.000000	1023.000000	2046.000000
19.520000	0.111063	65.638298	16.742952	20.378342	14.235679	14.281322	0.000000	-10.000000	0.900000	-35.033333	522.000000	1023.000000	1023.000000	2046.000000
19.540001	0.109595	64.770500	16.564978	20.104404	13.982202	14.118915	0.000000	-10.000000	0.891667	-34.850002	510.166656	1023.000000	1023.000000	2046.000000
19.559999	0.108224	63.960651	16.403296	19.819075	13.751210	13.987070	0.000000	-10.000000	0.883333	-34.900002	498.500000	1023.000000	1023.000000	2046.000000
19.580000	0.106962	63.214249	16.240467	19.619379	13.576750	13.777653	0.000000	-10.000000	0.891667	-34.966667	486.833344	1023.000000	1023.000000	2046.000000
19.600000	0.105629	62.426773	16.021233	19.355055	13.446016	13.604469	0.000000	-10.000000	0.900000	-34.950001	475.333344	1023.000000	1023.000000	2046.000000
19.620001	0.104373	61.684738	15.927921	19.115013	13.224313	13.417492	0.000000	-10.000000	0.908333	-34.733334	463.666656	1023.000000	1023.000000	2046.000000
19.639999	0.103058	60.907078	15.838259	18.746758	12.968146	13.353914	0.000000	-10.000000	0.883333	-34.466667	452.166656	1023.000000	1023.000000	2046.000000
19.660000	0.101760	60.139904	15.679667	18.501425	12.830418	13.128394	0.000000	-10.000000	0.866667	-34.200001	440.500000	1023.000000	1023.000000	2046.000000
19.680000	0.100490	59.389763	15.501197	18.158384	12.701424	13.028757	0.000000	-10.000000	0.850000	-34.116669	429.166656	1023.000000	1023.000000	2046.000000
19.700001	0.099310	58.692017	15.320410	17.826853	12.620302	12.924450	0.000000	-10.000000	0.833333	-33.900002	417.833344	1023.000000	1023.000000	2046.000000
19.719999	0.098209	58.041515	15.156837	17.592241	12.528483	12.763953	0.000000	-10.000000	0.825000	-33.833336	406.500000	1023.000000	1023.000000	2046.000000
19.740000	0.097179	57.432953	15.008993	17.471663	12.361493	12.590804	0.000000	-10.000000	0.808333	-33.716667	395.166656	1023.000000	1023.000000	2046.000000
19.760000	0.096081	56.783707	14.874519	17.253931	12.110088	12.545169	0.000000	-10.000000	0.808333	-33.833336	383.833344	1023.000000	1023.000000	2046.000000
19.780001	0.094686	55.959385	14.649407	17.122189	11.880815	12.306973	0.000000	-10.000000	0.791667	-33.733334	372.500000	1023.000000	1023.000000	2046.000000
19.799999	0.093365	55.178684	14.443982	16.917885	11.698957	12.117861	0.000000	-10.000000	0.775000	-33.383335	361.166656	1023.000000	1023.000000	2046.000000
19.820000	0.091927	54.328629	14.162722	16.836880	11.500273	11.828754	0.000000	-10.000000	0.766667	-33.000000	350.000000	1023.000000	1023.000000	2046.000000
19.840000	0.090449	53.455555	13.910140	16.638943	11.219185	11.687285	0.000000	-10.000000	0.758333	-32.616669	339.000000	1023.000000	1023.000000	2046.000000
19.860001	0.088424	52.258297	13.703591	16.078749	11.003694	11.472264	0.000000	-10.000000	0.758333	-32.600002	328.166656	1023.000000	1023.000000	2046.000000
19.879999	0.086054	50.857975	13.653554	15.206552	10.795002	11.202869	0.000000	-10.000000	0.758333	-32.633335	317.333344	1023.000000	1023.000000	2046.000000
19.900000	0.084139	49.726223	13.730268	14.387133	10.614155	10.994667	0.000000	-10.000000	0.766667	-32.766666	306.500000	1023.000000	1023.000000	2046.000000
19.920000	0.082655	48.849026	13.796475	13.827524	10.457533	10.767493	0.000000	-10.000000	0.766667	-32.750000	295.500000	1023.000000	1023.000000	2046.000000
19.940001	0.081683	48.274845	13.779510	13.580470	10.358236	10.556627	0.000000	-10.000000	0.766667	-32.700001	284.500000	1023.000000	1023.000000	2046.000000
19.959999	0.080613	47.642082	13.677076	13.379901	10.253777	10.331326	0.000000	-10.000000	0.750000	-32.400002	273.500000	1023.000000	1023.000000	2046.000000
19.980000	0.079104	46.750687	13.518316	13.209080	10.007634	10.015656	0.000000	-10.000000	0.733333	-31.916668	262.833344	1023.000000	1023.000000	2046.000000
20.000000	0.077250	45.654537	13.185177	12.979066	9.783512	9.706782	0.000000	-10.000000	0.700000	-31.316668	252.166672	1023.000000	1023.000000	2046.000000
20.020000	0.075335	44.523010	12.887353	12.725893	9.483746	9.426019	0.000000	-10.000000	0.666667	-30.650000	241.833328	1023.000000	1023.000000	2046.000000
20.040001	0.073559	43.473438	12.613339	12.585635	9.171500	9.102964	0.000000	-10.000000	0.633333	-30.216667	231.500000	1023.000000	1023.000000	2046.000000
20.059999	0.072252	42.700893	12.345147	12.472837	8.955910	8.926997	0.000000	-10.000000	0.616667	-29.766666	221.500000	1023.000000	1023.000000	2046.000000
20.080000	0.071057	41.994625	12.136640	12.351302	8.741621	8.765061	0.000000	-10.000000	0.625000	-29.566668	211.500000	1023.000000	1023.000000	2046.000000
20.100000	0.069961	41.347038	11.905297	12.233785	8.592252	8.615704	0.000000	-10.000000	0.641667	-29.350000	201.500000	1023.000000	1023.000000	2046.000000
20.120001	0.068904	40.722229	11.744795	12.003194	8.397239	8.577002	0.000000	-10.000000	0.633333	-29.216667	191.666672	1023.000000	1023.000000	2046.000000
20.139999	0.068056	40.221382	11.509487	11.926138	8.255338	8.530421	0.000000	-10.000000	0.616667	-28.866667	182.000000	1023.000000	1023.000000	2046.000000
20.160000	0.067566	39.931236	11.326887	12.062978	8.110116	8.431254	0.000000	-10.000000	0.583333	-28.616667	172.500000	1023.000000	1023.000000	2046.000000
20.180000	0.067105	39.659241	11.127131	12.230448	7.996027	8.305636	0.000000	-10.000000	0.550000	-28.050001	163.000000	1023.000000	1023.000000	2046.000000
20.200001	0.066817	39.488880	10.927138	12.342165	7.922428	8.297148	0.000000	-10.000000	0.508333	-27.516666	153.666672	1023.000000	1023.000000	2046.000000
20.219999	0.066197	39.122475	10.690817	12.378193	7.835696	8.217771	0.000000	-10.000000	0.483333	-26.550001	144.500000	1023.000000	1023.000000	2046.000000
20.240000	0.065547	38.738365	10.479418	12.346940	7.801067	8.110940	0.000000	-10.000000	0.466667	-25.816668	135.666672	1023.000000	1023.000000	2046.000000
20.260000	0.064692	38.232845	10.327977	12.220112	7.694471	7.990285	0.000000	-10.000000	0.458333	-25.283335	126.833336	1023.000000	1023.000000	2046.000000
20.280001	0.063732	37.665600	10.146213	12.029009	7.605867	7.884511	0.000000	-10.000000	0.441667	-24.866667	118.333336	1023.000000	1023.000000	2046.000000
20.299999	0.062681	37.044540	10.027055	11.818542	7.422444	7.776501	0.000000	-10.000000	0.441667	-24.500000	110.000000	1023.000000	1023.000000	2046.000000
20.320000	0.061600	36.405510	9.862829	11.650384	7.304632	7.587667	0.000000	-10.000000	0.425000	-24.066668	102.000000	1023.000000	1023.000000	2046.000000
20.340000	0.060611	35.820976	9.743662	11.409457	7.153646	7.514211	0.000000	-10.000000	0.400000	-23.600000	94.000000	1023.000000	1023.000000	2046.000000
20.360001	0.059694	35.279224	9.605048	11.241154	7.031392	7.401630	0.000000	-10.000000	0.375000	-23.250000	86.000000	1023.000000	1023.000000	2046.000000
20.379999	0.058905	34.812786	9.464581	11.099378	6.973640	7.275189	0.000000	-10.000000	0.358333	-22.800001	78.166664	1023.000000	1023.000000	2046.000000
20.400000	0.057977	34.264549	9.328495	10.890630	6.862272	7.183154	0.000000	-10.000000	0.350000	-22.566668	70.500000	1023.000000	1023.000000	2046.000000
20.420000	0.057143	33.771744	9.192348	10.706990	6.786170	7.086237	0.000000	-10.000000	0.325000	-22.066668	63.000000	1023.000000	1023.000000	2046.000000
20.440001	0.056400	33.332561	9.051837	10.530881	6.720695	7.029147	0.000000	-10.000000	0.308333	-21.583334	53.333332	1023.000000	1023.000000	2046.000000
20.459999	0.055624	32.873749	8.903312	10.369765	6.645799	6.954872	0.000000	-10.000000	0.300000	-21.183334	46.166668	1023.000000	1023.000000	2046.000000
20.480000	0.054801	32.387653	8.806709	10.182390	6.535282	6.863272	0.000000	-10.000000	0.300000	-20.783333	39.166668	1023.000000	1023.000000	2046.000000
20.500000	0.054073	31.957310	8.669948	9.898955	6.504508	6.883898	0.000000	-10.000000	0.300000	-20.500000	34.500000	1023.000000	1023.000000	2046.000000
20.520000	0.053230	31.458704	8.575212	9.671505	6.402262	6.809723	0.000000	-10.000000	0.283333	-20.150000	27.500000	1023.000000	1023.000000	2046.000000
20.540001	0.052565	31.065901	8.514849	9.494641	6.308103	6.748308	0.000000	-10.000000	0.283333	-19.900000	20.833334	1023.000000	1023.000000	2046.000000
20.559999	0.052146	30.818140	8.412875	9.316921	6.250704	6.837640	0.000000	-10.000000	0.266667	-19.733334	14.166667	1023.000000	1023.000000	2046.000000
20.580000	0.051481	30.425476	8.257808	9.253510	6.137337	6.776823	0.000000	-10.000000	0.275000	-19.500000	7.833333	1023.000000	1023.000000	2046.000000
20.600000	0.050546	29.872875	8.129416	9.132802	5.934498	6.676160	0.000000	-10.000000	0.250000	-19.250000	1.500000	1023.000000	1023.000000	2046.000000
20.620001	0.049892	29.485954	7.940217	9.078533	5.904608	6.562596	0.000000	-10.000000	0.241667	-18.766666	-4.500000	1023.000000	1023.000000	2046.000000
20.639999	0.048788	28.833956	7.773162	9.020451	5.656585	6.383760	0.000000	-10.000000	0.216667	-18.233334	-10.500000	1023.000000	1023.000000	2046.000000
20.660000	0.047520	28.084385	7.609825	8.785310	5.438685	6.250565	0.000000	-10.000000	0.208333	-17.783333	-16.500000	1023.000000	1023.000000	2046.000000
20.680000	0.045982	27.175135	7.484527	8.271935	5.381792	6.036879	0.000000	-10.000000	0.200000	-17.483334	-22.500000	1023.000000	1023.000000	2046.000000
20.700001	0.044536	26.320704	7.585810	7.526474	5.300724	5.907695	0.000000	-10.000000	0.200000	-17.533335	-28.500000	1023.000000	1023.000000	2046.000000
20.719999	0.043385	25.640810	7.743268	6.947999	5.201312	5.748232	0.000000	-10.000000	0.200000	-17.616667	-34.500000	1023.000000	1023.000000	2046.000000
20.740000	0.042849	25.323584	7.833744	6.620561	5.212046	5.657232	0.000000	-10.000000	0.200000	-17.883333	-40.500000	1023.000000	1023.000000	2046.000000
20.760000	0.042146	24.908506	7.870369	6.532597	5.099319	5.406221	0.000000	-10.000000	0.200000	-18.016666	-46.500000	1023.000000	1023.000000	2046.000000
20.780001	0.041197	24.347311	7.865707	6.461135	4.902497	5.117972	0.000000	-10.000000	0.200000	-18.116667	-52.500000	1023.000000	1023.000000	2046.000000
20.799999	0.039683	23.452457	7.681230	6.249497	4.668826	4.852905	0.000000	-10.000000	0.200000	-17.866667	-58.500000	1023.000000	1023.000000	2046.000000
20.820000	0.038226	22.591669	7.426219	6.083306	4.478826	4.603318	0.000000	-10.000000	0.191667	-17.366667	-64.500000	1023.000000	1023.000000	2046.000000
20.840000	0.037004	21.869198	7.204270	6.038928	4.245275	4.380725	0.000000	-10.000000	0.191667	-16.816668	-70.166664	1023.000000	1023.000000	2046.000000
20.860001	0.036168	21.375521	7.021061	6.038266	4.040585	4.275609	0.000000	-10.000000	0.175000	-16.200001	-75.666664	1023.000000	1023.000000	2046.000000
20.879999	0.035426	20.936867	6.821588	6.107594	3.851947	4.155738	0.000000	-10.000000	0.166667	-15.883333	-81.000000	1023.000000	1023.000000	2046.000000
20.900000	0.034827	20.582937	6.624370	6.164358	3.710713	4.083496	0.000000	-10.000000	0.150000	-15.633333	-86.333336	1023.000000	1023.000000	2046.000000
20.920000	0.034097	20.151382	6.450984	6.209173	3.558954	3.932272	0.000000	-10.000000	0.150000	-15.633333	-91.666664	1023.000000	1023.000000	2046.000000
20.940001	0.033699	19.915968	6.307102	6.139599	3.467485	4.001783	0.000000	-10.000000	0.150000	-15.450000	-96.833336	1023.000000	1023.000000	2046.000000
20.959999	0.033424	19.753397	6.122439	6.231853	3.371080	4.028025	0.000000	-10.000000	0.150000	-15.166667	-102.000000	1023.000000	1023.000000	2046.000000
20.980000	0.033494	19.795155	5.975004	6.490961	3.306336	4.022853	0.000000	-10.000000	0.133333	-14.633333	-107.000000	1023.000000	1023.000000	2046.000000
21.000000	0.033478	19.785528	5.839636	6.715096	3.218174	4.012623	0.000000	-10.000000	0.116667	-13.800000	-112.000000	1023.000000	1023.000000	2046.000000
21.020000	0.033592	19.852997	5.657598	6.904356	3.186398	4.104646	0.000000	-10.000000	0.083333	-12.933333	-116.666664	1023.000000	1023.000000	2046.000000
21.040001	0.033681	19.905216	5.507740	6.989617	3.226378	4.181481	0.000000	-10.000000	0.066667	-12.116667	-121.000000	1023.000000	1023.000000	2046.000000
21.059999	0.033500	19.798382	5.383609	7.036108	3.228470	4.150197	0.000000	-10.000000	0.050000	-11.566667	-125.000000	1023.000000	1023.000000	2046.000000
21.080000	0.033332	19.699005	5.306524	6.958760	3.271613	4.162107	0.000000	-10.000000	0.050000	-11.216667	-129.000000	1023.000000	1023.000000	2046.000000
21.100000	0.032990	19.497078	5.240532	6.869392	3.253989	4.133165	0.000000	-10.000000	0.050000	-11.066667	-132.666672	1023.000000	1023.000000	2046.000000
21.120001	0.032437	19.170246	5.156579	6.638779	3.226560	4.148328	0.000000	-10.000000	0.050000	-11.033334	-136.333328	1023.000000	1023.000000	2046.000000
21.139999	0.031960	18.888655	5.124882	6.485603	3.162067	4.116102	0.000000	-10.000000	0.050000	-10.883333	-140.000000	1023.000000	1023.000000	2046.000000
21.160000	0.031559	18.651634	5.055697	6.349472	3.138749	4.107717	0.000000	-10.000000	0.050000	-10.966666	-143.666672	1023.000000	1023.000000	2046.000000
21.180000	0.031116	18.389675	4.988344	6.269853	3.092002	4.039475	0.000000	-10.000000	0.050000	-11.016666	-147.333328	1023.000000	1023.000000	2046.000000
21.200001	0.030683	18.133530	4.926243	6.162729	3.037428	4.007130	0.000000	-10.000000	0.050000	-11.166667	-151.000000	1023.000000	1023.000000	2046.000000
21.219999	0.030171	17.830856	4.857859	6.115995	2.980935	3.876067	0.000000	-10.000000	0.050000	-11.000000	-154.833328	1023.000000	1023.000000	2046.000000
21.240000	0.029842	17.636522	4.767576	5.994184	2.971355	3.903407	0.000000	-10.000000	0.050000	-10.833334	-158.500000	1023.000000	1023.000000	2046.000000
21.260000	0.029379	17.363028	4.700171	5.876026	2.912929	3.873901	0.000000	-10.000000	0.050000	-10.633333	-162.166672	1023.000000	1023.000000	2046.000000
21.280001	0.028998	17.138000	4.649061	5.728755	2.873889	3.886295	0.000000	-10.000000	0.041667	-10.550000	-165.666672	1023.000000	1023.000000	2046.000000
21.299999	0.028643	16.927843	4.573648	5.579756	2.880116	3.894323	0.000000	-10.000000	0.041667	-10.450000	-169.333328	1023.000000	1023.000000	2046.000000
21.320000	0.028175	16.651272	4.529316	5.433506	2.842129	3.846322	0.000000	-10.000000	0.041667	-10.283334	-172.666672	1023.000000	1023.000000	2046.000000
21.340000	0.027839	16.452932	4.543915	5.249726	2.760070	3.899221	0.000000	-10.000000	0.050000	-10.150001	-176.166672	1023.000000	1023.000000	2046.000000
21.360001	0.027620	16.323141	4.550050	5.162410	2.710832	3.899849	0.000000	-10.000000	0.050000	-10.050000	-179.500000	1023.000000	1023.000000	2046.000000
21.379999	0.027233	16.094526	4.489971	5.016749	2.647383	3.940422	0.000000	-10.000000	0.033333	-9.950000	-182.833328	1023.000000	1023.000000	2046.000000
21.400000	0.026770	15.821252	4.421927	4.939264	2.539250	3.920811	0.000000	-10.000000	0.025000	-9.716667	-186.166672	1023.000000	1023.000000	2046.000000
21.420000	0.026320	15.554971	4.353364	4.902182	2.438303	3.861122	0.000000	-10.000000	0.008333	-9.400001	-189.333328	1023.000000	1023.000000	2046.000000
21.440001	0.025682	15.178313	4.236183	4.878184	2.295743	3.768203	0.000000	-10.000000	0.008333	-9.066667	-192.500000	1023.000000	1023.000000	2046.000000
21.459999	0.024922	14.728642	4.071508	4.778371	2.215852	3.662910	0.000000	-10.000000	0.000000	-8.716667	-195.500000	1023.000000	1023.000000	2046.000000
21.480000	0.023769	14.047604	4.034922	4.331607	2.184862	3.496212	0.000000	-10.000000	0.016667	-8.666667	-198.500000	1023.000000	1023.000000	2046.000000
21.500000	0.022739	13.438475	4.174466	3.734360	2.176809	3.352840	0.000000	-10.000000	0.016667	-8.866667	-201.500000	1023.000000	1023.000000	2046.000000
21.520000	0.022004	13.004225	4.366098	3.240091	2.136685	3.261350	0.000000	-10.000000	0.033333	-9.183333	-204.500000	1023.000000	1023.000000	2046.000000
21.540001	0.021658	12.799719	4.506503	2.984097	2.120406	3.188712	0.000000	-10.000000	0.033333	-9.533334	-207.500000	1023.000000	1023.000000	2046.000000
21.559999	0.021272	12.571556	4.526820	3.031199	2.103628	2.909909	0.000000	-10.000000	0.041667	-9.833333	-210.666672	1023.000000	1023.000000	2046.000000
21.580000	0.020384	12.046702	4.361112	2.972107	2.065158	2.648327	0.000000	-10.000000	0.041667	-9.983334	-214.000000	1023.000000	1023.000000	2046.000000
21.600000	0.018912	11.177131	4.174778	2.809545	1.851365	2.341442	0.000000	-10.000000	0.025000	-9.566667	-217.333328	1023.000000	1023.000000	2046.000000
21.620001	0.017719	10.471663	3.955252	2.731735	1.681905	2.102772	0.000000	-10.000000	0.016667	-8.766666	-220.500000	1023.000000	1023.000000	2046.000000
21.639999	0.016951	10.017929	3.808706	2.699409	1.522251	1.987563	0.000000	-10.000000	0.000000	-7.950000	-223.500000	1023.000000	1023.000000	2046.000000
21.660000	0.016646	9.837882	3.634602	2.737385	1.470776	1.995119	0.000000	-10.000000	0.000000	-7.200000	-226.166672	1023.000000	1023.000000	2046.000000
21.680000	0.016369	9.673814	3.494225	2.940174	1.368323	1.871091	0.000000	-10.000000	0.000000	-6.750000	-228.500000	1023.000000	1023.000000	2046.000000
21.700001	0.016240	9.598123	3.464772	3.009998	1.228564	1.894789	0.000000	-10.000000	0.000000	-6.366667	-230.666672	1023.000000	1023.000000	2046.000000
21.719999	0.016142	9.539757	3.379860	3.105379	1.165449	1.889069	0.000000	-10.000000	0.000000	-6.200000	-233.000000	1023.000000	1023.000000	2046.000000
21.740000	0.015995	9.453229	3.299086	3.179851	1.046520	1.927771	0.000000	-10.000000	0.000000	-5.933333	-235.333328	1023.000000	1023.000000	2046.000000
21.760000	0.016232	9.593309	3.248350	3.317415	0.986972	2.040573	0.000000	-10.000000	0.000000	-5.883334	-237.333328	1023.000000	1023.000000	2046.000000
21.780001	0.016705	9.872827	3.227545	3.609699	0.939883	2.095699	0.000000	-10.000000	-0.008333	-5.583333	-239.166672	1023.000000	1023.000000	2046.000000
21.799999	0.017022	10.060155	3.179887	3.833150	0.899897	2.147221	0.000000	-10.000000	-0.008333	-4.950000	-240.833328	1023.000000	1023.000000	2046.000000
21.820000	0.017444	10.309511	3.087281	3.997701	0.959681	2.264848	0.000000	-10.000000	-0.025000	-3.916667	-242.500000	1023.000000	1023.000000	2046.000000
21.840000	0.017701	10.461360	2.956982	4.167720	1.048002	2.288655	0.000000	-10.000000	-0.025000	-2.700000	-243.833328	1023.000000	1023.000000	2046.000000
21.860001	0.017786	10.511428	2.894068	4.198770	1.100224	2.318366	0.000000	-10.000000	-0.041667	-1.966667	-244.666672	1023.000000	1023.000000	2046.000000
21.879999	0.017869	10.560804	2.849678	4.179374	1.196567	2.335185	0.000000	-10.000000	-0.033333	-1.716667	-245.000000	1023.000000	1023.000000	2046.000000
21.900000	0.017700	10.460747	2.848064	4.093157	1.205236	2.314290	0.000000	-10.000000	-0.033333	-2.233333	-245.166672	1023.000000	1023.000000	2046.000000
21.920000	0.017514	10.351038	2.862885	3.986490	1.185705	2.315958	0.000000	-10.000000	-0.016667	-2.800000	-245.666672	1023.000000	1023.000000	2046.000000
21.940001	0.017546	10.369786	2.896113	3.851565	1.224792	2.397316	0.000000	-10.000000	-0.008333	-3.250000	-246.500000	1023.000000	1023.000000	2046.000000
21.959999	0.017586	10.393580	2.909714	3.808061	1.257883	2.417923	0.000000	-10.000000	0.000000	-3.466667	-247.500000	1023.000000	1023.000000	2046.000000
21.980000	0.017622	10.414539	2.926012	3.740632	1.290551	2.457345	0.000000	-10.000000	0.000000	-3.633333	-248.666672	1023.000000	1023.000000	2046.000000
22.000000	0.017527	10.358634	2.890006	3.723463	1.312411	2.432755	0.000000	-10.000000	0.000000	-4.016667	-250.000000	1023.000000	1023.000000	2046.000000
22.020000	0.017417	10.293665	2.897990	3.622620	1.276247	2.496808	0.000000	-10.000000	0.000000	-4.533333	-251.333328	1023.000000	1023.000000	2046.000000
22.040001	0.017288	10.217461	2.869202	3.613812	1.281323	2.453123	0.000000	-10.000000	0.000000	-4.916667	-252.833328	1023.000000	1023.000000	2046.000000
22.059999	0.017159	10.140697	2.886487	3.526986	1.244395	2.482827	0.000000	-10.000000	0.000000	-5.033333	-254.333328	1023.000000	1023.000000	2046.000000
22.080000	0.017150	10.135652	2.957314	3.434529	1.234280	2.509528	0.000000	-10.000000	-0.008333	-4.983334	-256.000000	1023.000000	1023.000000	2046.000000
22.100000	0.017121	10.118567	2.956141	3.335852	1.291680	2.534894	0.000000	-10.000000	-0.016667	-5.000000	-257.666656	1023.000000	1023.000000	2046.000000
22.120001	0.017235	10.186049	2.998579	3.298739	1.313404	2.575327	0.000000	-10.000000	-0.033333	-2.783333	-259.333344	1023.000000	1023.000000	2046.000000
22.139999	0.017429	10.300269	2.993196	3.309440	1.350370	2.647263	0.000000	-10.000000	-0.033333	-1.400000	-260.500000	1023.000000	1023.000000	2046.000000
22.160000	0.017423	10.296849	2.975979	3.306732	1.349647	2.664492	0.000000	-10.000000	-0.041667	0.616667	-261.000000	1023.000000	1023.000000	2046.000000
22.180000	0.017691	10.455113	2.980271	3.388027	1.419618	2.667197	0.000000	-10.000000	-0.033333	0.066667	-261.000000	1023.000000	1023.000000	2046.000000
22.200001	0.017539	10.365275	2.961680	3.388620	1.379721	2.635255	0.000000	-10.000000	-0.041667	0.350000	-261.000000	1023.000000	1023.000000	2046.000000
22.219999	0.017370	10.265487	2.895626	3.409310	1.325086	2.635464	0.000000	-10.000000	-0.025000	0.000000	-261.000000	1023.000000	1023.000000	2046.000000
22.240000	0.016885	9.978816	2.889204	3.212633	1.313379	2.563599	0.000000	-10.000000	-0.033333	0.000000	-261.000000	1023.000000	1023.000000	2046.000000
22.260000	0.016408	9.697420	3.006432	2.763922	1.404841	2.522225	0.000000	-10.000000	-0.025000	0.000000	-261.000000	1023.000000	1023.000000	2046.000000
22.280001	0.016212	9.581156	3.296276	2.339113	1.468724	2.477044	0.000000	-10.000000	-0.041667	0.000000	-261.000000	1023.000000	1023.000000	2046.000000
22.299999	0.016500	9.751428	3.621764	2.115369	1.529529	2.484764	0.000000	-10.000000	-0.033333	0.000000	-261.000000	1023.000000	1023.000000	2046.000000
22.320000	0.016860	9.964453	3.809619	2.128753	1.614244	2.411836	0.000000	-10.000000	-0.033333	0.000000	-261.000000	1023.000000	1023.000000	2046.000000
22.340000	0.016922	10.000943	3.938707	2.192863	1.590103	2.279270	0.000000	-10.000000	-0.016667	0.000000	-261.000000	1023.000000	1023.000000	2046.000000
22.360001	0.016210	9.580372	3.869213	2.113134	1.499194	2.098831	0.000000	-10.000000	-0.016667	0.000000	-261.000000	1023.000000	1023.000000	2046.000000
22.379999	0.015376	9.087391	3.769219	2.074268	1.356285	1.887619	0.000000	-10.000000	-0.025000	0.000000	-261.000000	1023.000000	1023.000000	2046.000000
22.400000	0.014878	8.792604	3.651979	2.067386	1.294625	1.778615	0.000000	-10.000000	-0.041667	0.000000	-261.000000	1023.000000	1023.000000	2046.000000
22.420000	0.014650	8.658299	3.524533	2.153643	1.263884	1.716240	0.000000	-10.000000	-0.041667	0.000000	-261.000000	1023.000000	1023.000000	2046.000000
22.440001	0.014648	8.656806	3.456521	2.326392	1.211530	1.662363	0.000000	-10.000000	-0.033333	0.000000	-261.000000	1023.000000	1023.000000	2046.000000
22.459999	0.014764	8.725492	3.378066	2.541325	1.182917	1.623185	0.000000	-10.000000	-0.016667	0.000000	-261.000000	1023.000000	1023.000000	2046.000000
22.480000	0.014996	8.862652	3.340624	2.725000	1.160352	1.636677	0.000000	-10.000000	-0.025000	0.000000	-261.000000	1023.000000	1023.000000	2046.000000
22.500000	0.015225	8.997806	3.327816	2.924014	1.124896	1.621080	0.000000	-10.000000	-0.025000	0.000000	-261.000000	1023.000000	1023.000000	2046.000000
22.520000	0.015651	9.249877	3.297094	3.145442	1.131746	1.675595	0.000000	-10.000000	-0.041667	0.000000	-261.000000	1023.000000	1023.000000	2046.000000
22.540001	0.016339	9.656057	3.297221	3.394612	1.131169	1.833056	0.000000	-10.000000	-0.033333	0.000000	-261.000000	1023.000000	1023.000000	2046.000000
22.559999	0.017106	10.109858	3.274009	3.771736	1.166691	1.897423	0.000000	-10.000000	-0.041667	0.000000	-261.000000	1023.000000	1023.000000	2046.000000
22.580000	0.017799	10.518926	3.226397	4.077311	1.217332	1.997887	0.000000	-10.000000	-0.033333	0.000000	-261.000000	1023.000000	1023.000000	2046.000000
22.600000	0.018337	10.837139	3.207099	4.276882	1.220947	2.132210	0.000000	-10.000000	-0.041667	0.000000	-261.000000	1023.000000	1023.000000	2046.000000
22.620001	0.018778	11.097538	3.201241	4.378918	1.262557	2.254822	0.000000	-10.000000	-0.041667	0.000000	-261.000000	1023.000000	1023.000000	2046.000000
22.639999	0.019020	11.241011	3.204385	4.391509	1.286212	2.358906	0.000000	-10.000000	-0.050000	0.650000	-261.000000	1023.000000	1023.000000	2046.000000
22.660000	0.019052	11.259932	3.247938	4.328069	1.290755	2.393170	0.000000	-10.000000	-0.050000	1.300000	-261.000000	1023.000000	1023.000000	2046.000000
22.680000	0.019144	11.313920	3.290384	4.262502	1.313631	2.447403	0.000000	-10.000000	-0.050000	2.166667	-261.000000	1023.000000	1023.000000	2046.000000
22.700001	0.019074	11.272904	3.307291	4.175603	1.331833	2.458176	0.000000	-10.000000	-0.050000	2.500000	-261.000000	1023.000000	1023.000000	2046.000000
22.719999	0.019113	11.295727	3.302257	4.134218	1.347889	2.511363	0.000000	-10.000000	-0.041667	2.950000	-261.000000	1023.000000	1023.000000	2046.000000
22.740000	0.019096	11.285568	3.281306	4.077671	1.367652	2.558939	0.000000	-10.000000	-0.041667	3.150000	-261.000000	1023.000000	1023.000000	2046.000000
22.760000	0.018932	11.188939	3.286297	4.045467	1.346909	2.510265	0.000000	-10.000000	-0.041667	3.183333	-261.000000	1023.000000	1023.000000	2046.000000
22.780001	0.018742	11.076460	3.260577	3.983618	1.351746	2.480519	0.000000	-10.000000	-0.058333	4.016667	-261.000000	1023.000000	1023.000000	2046.000000
22.799999	0.018588	10.985573	3.217239	3.944132	1.375818	2.448384	0.000000	-10.000000	-0.058333	4.600000	-261.000000	1023.000000	1023.000000	2046.000000
22.820000	0.018562	10.970184	3.204482	3.881768	1.415331	2.468603	0.000000	-10.000000	-0.058333	4.833333	-261.000000	1023.000000	1023.000000	2046.000000
22.840000	0.018610	10.998436	3.145951	3.871781	1.480683	2.500022	0.000000	-10.000000	-0.033333	3.333333	-261.000000	1023.000000	1023.000000	2046.000000
22.860001	0.018412	10.881538	3.081824	3.846043	1.451882	2.501790	0.000000	-10.000000	0.008333	0.416667	-261.000000	1023.000000	1023.000000	2046.000000
22.879999	0.018113	10.704848	3.030301	3.783373	1.386468	2.504706	0.000000	-10.000000	0.033333	-3.716667	-261.500000	1023.000000	1023.000000	2046.000000
22.900000	0.017903	10.580707	2.974689	3.810970	1.363915	2.431132	0.000000	-10.000000	0.033333	-6.800000	-262.833344	1023.000000	1023.000000	2046.000000
22.920000	0.017375	10.268809	2.903870	3.728099	1.248092	2.388748	0.000000	-10.000000	-0.008333	-7.566667	-265.000000	1023.000000	1023.000000	2046.000000
22.940001	0.016753	9.900818	2.849212	3.640818	1.083333	2.327455	0.000000	-10.000000	-0.025000	-6.466667	-267.333344	1023.000000	1023.000000	2046.000000
22.959999	0.015996	9.453464	2.796562	3.319390	1.100245	2.237266	0.000000	-10.000000	-0.025000	-5.300000	-269.500000	1023.000000	1023.000000	2046.000000
22.980000	0.015184	8.973797	2.909476	2.737823	1.121896	2.204601	0.000000	-10.000000	-0.016667	-4.750000	-271.166656	1023.000000	1023.000000	2046.000000
23.000000	0.014460	8.546120	3.086548	2.198530	1.135128	2.125914	0.000000	-10.000000	-0.008333	-4.350000	-272.833344	1023.000000	1023.000000	2046.000000
23.020000	0.014238	8.414919	3.313423	1.903620	1.143566	2.054310	0.000000	-10.000000	-0.008333	-4.166667	-274.166656	1023.000000	1023.000000	2046.000000
23.040001	0.014268	8.432546	3.429153	1.837213	1.195467	1.970712	0.000000	-10.000000	-0.008333	-3.866667	-275.666656	1023.000000	1023.000000	2046.000000
23.059999	0.013962	8.251523	3.475582	1.821702	1.158807	1.795432	0.000000	-10.000000	-0.016667	-3.583333	-277.000000	1023.000000	1023.000000	2046.000000
23.080000	0.013175	7.786602	3.405890	1.737712	1.065039	1.577961	0.000000	-10.000000	-0.025000	-3.150000	-278.333344	1023.000000	1023.000000	2046.000000
23.100000	0.012169	7.191779	3.251144	1.652591	0.910372	1.377671	0.000000	-10.000000	-0.033333	-2.166667	-279.333344	1023.000000	1023.000000	2046.000000
23.120001	0.011545	6.823014	3.125682	1.624235	0.783567	1.289530	0.000000	-10.000000	-0.033333	-1.066667	-279.833344	1023.000000	1023.000000	2046.000000
23.139999	0.011248	6.647800	3.019230	1.721970	0.705050	1.201550	0.000000	-10.000000	-0.033333	-0.200000	-280.000000	1023.000000	1023.000000	2046.000000
23.160000	0.011025	6.515533	2.924541	1.870069	0.576486	1.144438	0.000000	-10.000000	-0.025000	0.000000	-280.000000	1023.000000	1023.000000	2046.000000
23.180000	0.011118	6.570772	2.819083	2.062281	0.557773	1.131633	0.000000	-10.000000	-0.025000	0.000000	-280.000000	1023.000000	1023.000000	2046.000000
23.200001	0.011172	6.602836	2.716932	2.267928	0.535139	1.082837	0.000000	-10.000000	-0.025000	0.000000	-280.000000	1023.000000	1023.000000	2046.000000
23.219999	0.011441	6.761600	2.668673	2.408327	0.532058	1.152542	0.000000	-10.000000	-0.033333	0.000000	-280.000000	1023.000000	1023.000000	2046.000000
23.240000	0.011958	7.067247	2.647487	2.587133	0.547245	1.285382	0.000000	-10.000000	-0.041667	0.600000	-280.000000	1023.000000	1023.000000	2046.000000
23.260000	0.012783	7.554557	2.662363	2.896092	0.588773	1.407329	0.000000	-10.000000	-0.050000	1.733333	-280.000000	1023.000000	1023.000000	2046.000000
23.280001	0.013758	8.131010	2.698774	3.198871	0.696126	1.537239	0.000000	-10.000000	-0.066667	3.683333	-280.000000	1023.000000	1023.000000	2046.000000
23.299999	0.014733	8.707167	2.693777	3.473197	0.802599	1.737594	0.000000	-10.000000	-0.091667	5.733334	-280.000000	1023.000000	1023.000000	2046.000000
23.320000	0.015646	9.246591	2.730808	3.679804	0.937846	1.898132	0.000000	-10.000000	-0.100000	7.816667	-280.000000	1023.000000	1023.000000	2046.000000
23.340000	0.016620	9.822419	2.846164	3.809590	1.105870	2.060794	0.000000	-10.000000	-0.100000	9.416667	-280.000000	1023.000000	1023.000000	2046.000000
23.360001	0.017467	10.322914	2.966007	3.807499	1.300069	2.249339	0.000000	-10.000000	-0.100000	10.700001	-280.000000	1023.000000	1023.000000	2046.000000
23.379999	0.018037	10.659987	3.130096	3.799640	1.429539	2.300712	0.000000	-10.000000	-0.133333	11.950001	-280.000000	1023.000000	1023.000000	2046.000000
23.400000	0.018689	11.045069	3.341808	3.698141	1.532612	2.472507	0.000000	-10.000000	-0.158333	12.866667	-280.000000	1023.000000	1023.000000	2046.000000
23.420000	0.019282	11.395512	3.524774	3.566618	1.671865	2.632255	0.000000	-10.000000	-0.183333	14.033334	-179.000000	1023.000000	1023.000000	2046.000000
23.440001	0.019876	11.746927	3.638773	3.517298	1.875430	2.715426	0.000000	-10.000000	-0.208333	14.800000	-76.333336	1023.000000	1023.000000	2046.000000
23.459999	0.020446	12.083468	3.815453	3.478373	1.998891	2.790752	0.000000	-10.000000	-0.233333	15.616667	28.166666	1023.000000	1023.000000	2046.000000
23.480000	0.021231	12.547353	3.981002	3.423306	2.178534	2.964509	0.000000	-10.000000	-0.258333	16.233334	33.333332	1023.000000	1023.000000	2046.000000
23.500000	0.021971	12.984823	4.112884	3.453213	2.333017	3.085710	0.000000	-10.000000	-0.266667	16.716667	36.833332	1023.000000	1023.000000	2046.000000
23.520000	0.022520	13.309098	4.264386	3.419072	2.411114	3.214525	0.000000	-10.000000	-0.283333	17.600000	42.166668	1023.000000	1023.000000	2046.000000
23.540001	0.023323	13.783842	4.440786	3.506554	2.527899	3.308602	0.000000	-10.000000	-0.291667	18.299999	48.166668	1023.000000	1023.000000	2046.000000
23.559999	0.023594	13.943777	4.500937	3.540531	2.586538	3.315772	0.000000	-10.000000	-0.308333	19.200001	56.166668	1023.000000	1023.000000	2046.000000
23.580000	0.024185	14.293110	4.584837	3.558797	2.708379	3.441098	0.000000	-10.000000	-0.325000	19.900000	62.666668	1023.000000	1023.000000	2046.000000
23.600000	0.024487	14.471715	4.721937	3.466212	2.826074	3.457492	0.000000	-10.000000	-0.341667	20.350000	66.833336	1023.000000	1023.000000	2046.000000
23.620001	0.024931	14.734404	4.962355	3.219641	3.094275	3.458132	0.000000	-10.000000	-0.350000	20.633333	71.166664	1023.000000	1023.000000	2046.000000
23.639999	0.025634	15.149805	5.340369	2.995819	3.337174	3.476442	0.000000	-10.000000	-0.350000	20.650000	78.000000	1023.000000	1023.000000	2046.000000
23.660000	0.026728	15.796413	5.831702	2.921191	3.537123	3.506397	0.000000	-10.000000	-0.350000	20.666666	84.833336	1023.000000	1023.000000	2046.000000
23.680000	0.027996	16.545879	6.244290	3.014030	3.729591	3.557968	0.000000	-10.000000	-0.350000	20.700001	94.166664	1023.000000	1023.000000	2046.000000
23.700001	0.028623	16.916172	6.505552	3.107244	3.775293	3.528084	0.000000	-10.000000	-0.350000	20.750000	98.833336	1023.000000	1023.000000	2046.000000
23.719999	0.028648	16.930769	6.566798	3.144600	3.719303	3.500069	0.000000	-10.000000	-0.358333	21.150002	108.000000	1023.000000	1023.000000	2046.000000
23.740000	0.028609	16.908039	6.604555	3.198180	3.656011	3.449293	0.000000	-10.000000	-0.383333	21.566668	114.833336	1023.000000	1023.000000	2046.000000
23.760000	0.029208	17.261652	6.614651	3.440478	3.731358	3.475166	0.000000	-10.000000	-0.408333	22.466667	124.166664	1023.000000	1023.000000	2046.000000
23.780001	0.030257	17.882114	6.666144	3.857650	3.888678	3.469642	0.000000	-10.000000	-0.425000	23.016666	129.000000	1023.000000	1023.000000	2046.000000
23.799999	0.031616	18.685053	6.739635	4.320195	4.047894	3.577330	0.000000	-10.000000	-0.425000	23.616667	136.666672	1023.000000	1023.000000	2046.000000
23.820000	0.032880	19.432026	6.883986	4.743601	4.115579	3.688861	0.000000	-10.000000	-0.425000	23.733334	141.833328	1023.000000	1023.000000	2046.000000
23.840000	0.034165	20.191336	7.036992	5.110493	4.190006	3.853845	0.000000	-10.000000	-0.433333	24.100000	149.666672	1023.000000	1023.000000	2046.000000
23.860001	0.035324	20.876247	7.178763	5.334624	4.253676	4.109183	0.000000	-10.000000	-0.450000	24.450001	157.666672	1023.000000	1023.000000	2046.000000
23.879999	0.036718	21.700342	7.356694	5.564845	4.356369	4.422436	0.000000	-10.000000	-0.466667	24.799999	165.666672	1023.000000	1023.000000	2046.000000
23.900000	0.038356	22.668381	7.518250	5.926488	4.492195	4.731447	0.000000	-10.000000	-0.483333	25.350000	176.666672	1023.000000	1023.000000	2046.000000
23.920000	0.040186	23.749762	7.719003	6.328932	4.683689	5.018137	0.000000	-10.000000	-0.500000	25.733334	185.166672	1023.000000	1023.000000	2046.000000
23.940001	0.041814	24.712053	7.925226	6.628404	4.845172	5.313251	0.000000	-10.000000	-0.516667	26.116667	193.666672	1023.000000	1023.000000	2046.000000
23.959999	0.043426	25.664572	8.073336	6.863606	5.152873	5.574756	0.000000	-10.000000	-0.541667	26.433334	202.333328	1023.000000	1023.000000	2046.000000
23.980000	0.044926	26.551044	8.291513	6.977325	5.470043	5.812162	0.000000	-10.000000	-0.558333	27.033335	211.166672	1023.000000	1023.000000	2046.000000
24.000000	0.046159	27.279800	8.528980	7.072376	5.723856	5.954589	0.000000	-10.000000	-0.575000	27.633333	220.000000	1023.000000	1023.000000	2046.000000
24.020000	0.047488	28.065300	8.756641	7.116436	6.067705	6.124518	0.000000	-10.000000	-0.566667	28.016666	229.166672	1023.000000	1023.000000	2046.000000
24.040001	0.048588	28.715580	8.992062	7.089833	6.307634	6.326052	0.000000	-10.000000	-0.566667	28.250000	238.500000	1023.000000	1023.000000	2046.000000
24.059999	0.049713	29.380209	9.232313	7.010592	6.507679	6.629625	0.000000	-10.000000	-0.575000	28.550001	251.000000	1023.000000	1023.000000	2046.000000
24.080000	0.050767	30.003181	9.450012	7.073406	6.678652	6.801111	0.000000	-10.000000	-0.591667	28.683334	257.333344	1023.000000	1023.000000	2046.000000
24.100000	0.051804	30.616272	9.684748	7.137977	6.761798	7.031750	0.000000	-10.000000	-0.591667	28.700001	263.666656	1023.000000	1023.000000	2046.000000
24.120001	0.052734	31.166058	9.878427	7.157357	6.848319	7.281957	0.000000	-10.000000	-0.591667	28.616667	273.333344	1023.000000	1023.000000	2046.000000
24.139999	0.053842	31.820454	10.040822	7.261492	7.010542	7.507597	0.000000	-10.000000	-0.591667	28.750000	286.000000	1023.000000	1023.000000	2046.000000
24.160000	0.054696	32.325493	10.154463	7.435906	7.092986	7.642139	0.000000	-10.000000	-0.616667	29.133333	298.833344	1023.000000	1023.000000	2046.000000
24.180000	0.055659	32.894302	10.235275	7.653685	7.215233	7.790110	0.000000	-10.000000	-0.625000	29.299999	308.500000	1023.000000	1023.000000	2046.000000
24.200001	0.056342	33.298122	10.315981	7.723758	7.406544	7.851841	0.000000	-10.000000	-0.633333	29.250000	315.166656	1023.000000	1023.000000	2046.000000
24.219999	0.057059	33.721924	10.542050	7.619238	7.697989	7.862648	0.000000	-10.000000	-0.633333	29.216667	321.666656	1023.000000	1023.000000	2046.000000
24.240000	0.058081	34.326099	10.936894	7.588848	7.920365	7.879992	0.000000	-10.000000	-0.641667	29.150000	331.333344	1023.000000	1023.000000	2046.000000
24.260000	0.059685	35.274017	11.424863	7.722600	8.132150	7.994406	0.000000	-10.000000	-0.641667	29.283333	344.333344	1023.000000	1023.000000	2046.000000
24.280001	0.061413	36.295170	11.763607	7.999836	8.354506	8.177219	0.000000	-10.000000	-0.633333	29.200001	354.166656	1023.000000	1023.000000	2046.000000
24.299999	0.062430	36.896313	11.903811	8.258619	8.460674	8.273209	0.000000	-10.000000	-0.616667	29.283333	360.666656	1023.000000	1023.000000	2046.000000
24.320000	0.062731	37.074230	11.928685	8.475615	8.398565	8.271366	0.000000	-10.000000	-0.616667	29.316668	367.000000	1023.000000	1023.000000	2046.000000
24.340000	0.063205	37.354298	11.933262	8.741459	8.386555	8.293024	0.000000	-10.000000	-0.641667	29.416668	380.000000	1023.000000	1023.000000	2046.000000
24.360001	0.064098	37.881908	11.976308	9.103612	8.408546	8.393442	0.000000	-10.000000	-0.675000	29.633333	389.833344	1023.000000	1023.000000	2046.000000
24.379999	0.065348	38.620945	11.979601	9.510241	8.544824	8.586279	0.000000	-10.000000	-0.708333	30.050001	399.833344	1023.000000	1023.000000	2046.000000
24.400000	0.066693	39.415848	12.053505	9.957449	8.648455	8.756440	0.000000	-10.000000	-0.708333	30.333334	406.500000	1023.000000	1023.000000	2046.000000
24.420000	0.068100	40.247185	12.152052	10.418421	8.770406	8.906306	0.000000	-10.000000	-0.708333	30.700001	416.500000	1023.000000	1023.000000	2046.000000
24.440001	0.069560	41.110241	12.200101	10.790706	8.960431	9.159005	0.000000	-10.000000	-0.683333	30.900002	426.500000	1023.000000	1023.000000	2046.000000
24.459999	0.070798	41.841740	12.274745	11.120353	9.105055	9.341589	0.000000	-10.000000	-0.658333	30.916668	436.833344	1023.000000	1023.000000	2046.000000
24.480000	0.072389	42.782150	12.384673	11.382811	9.328894	9.685771	0.000000	-10.000000	-0.641667	30.950001	450.500000	1023.000000	1023.000000	2046.000000
24.500000	0.074235	43.873074	12.518851	11.751719	9.563849	10.038657	0.000000	-10.000000	-0.641667	30.799999	460.833344	1023.000000	1023.000000	2046.000000
24.520000	0.076356	45.126125	12.743249	12.139986	9.795017	10.447874	0.000000	-10.000000	-0.650000	30.950001	471.000000	1023.000000	1023.000000	2046.000000
24.540001	0.078432	46.353127	12.908923	12.521353	10.109309	10.813540	0.000000	-10.000000	-0.666667	31.183334	478.000000	1023.000000	1023.000000	2046.000000
24.559999	0.080522	47.588734	13.132731	12.787700	10.466516	11.201785	0.000000	-10.000000	-0.683333	31.333334	488.333344	1023.000000	1023.000000	2046.000000
24.580000	0.082254	48.611927	13.380728	12.937913	10.775555	11.517730	0.000000	-10.000000	-0.716667	31.950001	498.833344	1023.000000	1023.000000	2046.000000
24.600000	0.083761	49.502483	13.627540	12.982439	11.111430	11.781075	0.000000	-10.000000	-0.750000	32.433334	513.000000	1023.000000	1023.000000	2046.000000
24.620001	0.084958	50.210102	13.831768	12.910987	11.393549	12.073799	0.000000	-10.000000	-0.783333	33.000000	523.833313	1023.000000	1023.000000	2046.000000
24.639999	0.086252	50.974777	14.096805	12.854241	11.660427	12.363304	0.000000	-10.000000	-0.800000	33.216667	534.666687	1023.000000	1023.000000	2046.000000
24.660000	0.087412	51.660465	14.274660	12.873837	11.912747	12.599220	0.000000	-10.000000	-0.791667	33.299999	542.000000	1023.000000	1023.000000	2046.000000
24.680000	0.088832	52.499882	14.474802	12.956964	12.156031	12.912087	0.000000	-10.000000	-0.775000	33.366665	553.000000	1023.000000	1023.000000	2046.000000
24.700001	0.090227	53.323929	14.638006	13.144135	12.425291	13.116496	0.000000	-10.000000	-0.766667	33.250000	564.166687	1023.000000	1023.000000	2046.000000
24.719999	0.091346	53.985561	14.782283	13.192066	12.592935	13.418275	0.000000	-10.000000	-0.758333	33.000000	575.333313	1023.000000	1023.000000	2046.000000
24.740000	0.092718	54.796448	14.922649	13.410811	12.862756	13.600232	0.000000	-10.000000	-0.750000	32.733334	586.500000	1023.000000	1023.000000	2046.000000
24.760000	0.093847	55.463463	15.005720	13.637564	13.014810	13.805368	0.000000	-10.000000	-0.733333	32.400002	597.333313	1023.000000	1023.000000	2046.000000
24.780001	0.094932	56.105049	15.083075	13.827745	13.167409	14.026821	0.000000	-10.000000	-0.733333	32.350002	608.166687	1023.000000	1023.000000	2046.000000
24.799999	0.095676	56.544434	15.270081	13.902098	13.315748	14.056507	0.000000	-10.000000	-0.716667	32.166668	618.833313	1023.000000	1023.000000	2046.000000
24.820000	0.096741	57.173939	15.624608	13.821115	13.528066	14.200150	0.000000	-10.000000	-0.708333	31.916668	629.666687	1023.000000	1023.000000	2046.000000
24.840000	0.098147	58.005009	16.066549	13.908170	13.729949	14.300341	0.000000	-10.000000	-0.683333	31.450001	640.333313	1023.000000	1023.000000	2046.000000
24.860001	0.100057	59.133530	16.462749	14.151636	13.992479	14.526665	0.000000	-10.000000	-0.683333	31.183334	651.000000	1023.000000	1023.000000	2046.000000
24.879999	0.101521	59.998734	16.688663	14.605905	14.171673	14.532493	0.000000	-10.000000	-0.675000	31.166666	661.333313	1023.000000	1023.000000	2046.000000
24.900000	0.102020	60.293858	16.627459	14.913781	14.210036	14.542583	0.000000	-10.000000	-0.658333	31.100000	671.833313	1023.000000	1023.000000	2046.000000
24.920000	0.102431	60.536755	16.558289	15.281096	14.190948	14.506423	0.000000	-10.000000	-0.650000	30.816668	682.166687	1023.000000	1023.000000	2046.000000
24.940001	0.103404	61.112022	16.518488	15.739161	14.257513	14.596860	0.000000	-10.000000	-0.641667	30.466667	692.500000	1023.000000	1023.000000	2046.000000
24.959999	0.104798	61.935692	16.586010	16.256359	14.332350	14.760974	0.000000	-10.000000	-0.650000	30.383333	702.666687	1023.000000	1023.000000	2046.000000
24.980000	0.106335	62.844078	16.590382	16.800329	14.505035	14.948332	0.000000	-10.000000	-0.666667	30.800001	713.000000	1023.000000	1023.000000	2046.000000
25.000000	0.107929	63.785847	16.708511	17.321478	14.617721	15.138137	0.000000	-10.000000	-0.666667	31.066668	723.333313	1023.000000	1023.000000	2046.000000
25.020000	0.109567	64.754204	16.888485	17.768433	14.713816	15.383472	0.000000	-10.000000	-0.666667	31.150000	733.666687	1023.000000	1023.000000	2046.000000
25.040001	0.110942	65.566940	17.034582	18.117111	14.825527	15.589719	0.000000	-10.000000	-0.650000	31.100000	744.000000	1023.000000	1023.000000	2046.000000
25.059999	0.112260	66.345810	17.165447	18.349842	14.945259	15.885262	0.000000	-10.000000	-0.641667	31.016666	754.333313	1023.000000	1023.000000	2046.000000
25.080000	0.113998	67.372894	17.313616	18.564226	15.168189	16.326866	0.000000	-10.000000	-0.633333	31.033333	764.666687	1023.000000	1023.000000	2046.000000
25.100000	0.116194	68.670807	17.541082	19.013765	15.422465	16.693495	0.000000	-10.000000	-0.616667	30.583334	775.000000	1023.000000	1023.000000	2046.000000
25.120001	0.118345	69.942139	17.844017	19.394604	15.641558	17.061958	0.000000	-10.000000	-0.658333	30.666666	785.333313	1023.000000	1023.000000	2046.000000
25.139999	0.120648	71.303078	18.154907	19.695753	15.956934	17.495487	0.000000	-10.000000	-0.675000	30.933332	795.500000	1023.000000	1023.000000	2046.000000
25.160000	0.122506	72.401291	18.388769	19.928762	16.307234	17.776524	0.000000	-10.000000	-0.716667	31.450001	805.833313	1023.000000	1023.000000	2046.000000
25.180000	0.123977	73.270126	18.629183	19.972691	16.618824	18.049429	0.000000	-10.000000	-0.716667	31.833334	816.166687	1023.000000	1023.000000	2046.000000
25.200001	0.125031	73.893097	18.889315	19.837173	16.856451	18.310162	0.000000	-10.000000	-0.758333	32.049999	826.833313	1023.000000	1023.000000	2046.000000
25.219999	0.126129	74.542183	19.097912	19.693039	17.151524	18.599712	0.000000	-10.000000	-0.791667	32.566666	837.333313	1023.000000	1023.000000	2046.000000
25.240000	0.127372	75.276825	19.348410	19.676172	17.406591	18.845648	0.000000	-10.000000	-0.808333	32.866669	848.166687	1023.000000	1023.000000	2046.000000
25.260000	0.128859	76.155533	19.574484	19.747042	17.698780	19.135229	0.000000	-10.000000	-0.791667	32.850002	859.000000	1023.000000	1023.000000	2046.000000
25.280001	0.130123	76.902588	19.717922	19.910480	17.928196	19.345985	0.000000	-10.000000	-0.775000	32.650002	870.000000	1023.000000	1023.000000	2046.000000
25.299999	0.131346	77.625679	19.902105	20.016809	18.089159	19.617605	0.000000	-10.000000	-0.766667	32.466667	881.000000	1023.000000	1023.000000	2046.000000
25.320000	0.132672	78.409157	20.016516	20.220411	18.381390	19.790840	0.000000	-10.000000	-0.758333	32.600002	891.833313	1023.000000	1023.000000	2046.000000
25.340000	0.133848	79.104401	20.154804	20.426676	18.517853	20.005070	0.000000	-10.000000	-0.733333	32.450001	902.666687	1023.000000	1023.000000	2046.000000
25.360001	0.135005	79.788246	20.280510	20.676830	18.635391	20.195517	0.000000	-10.000000	-0.716667	32.350002	913.500000	1023.000000	1023.000000	2046.000000
25.379999	0.136008	80.380447	20.461002	20.779942	18.834368	20.305136	0.000000	-10.000000	-0.708333	32.183334	924.333313	1023.000000	1023.000000	2046.000000
25.400000	0.137063	81.004433	20.813484	20.746367	19.031616	20.412964	0.000000	-10.000000	-0.700000	32.116669	935.166687	1023.000000	1023.000000	2046.000000
25.420000	0.138473	81.837814	21.256264	20.898197	19.218014	20.465343	0.000000	-10.000000	-0.675000	31.650002	945.833313	1023.000000	1023.000000	2046.000000
25.440001	0.140478	83.022789	21.597641	21.243944	19.510420	20.670784	0.000000	-10.000000	-0.658333	31.200001	956.666687	1023.000000	1023.000000	2046.000000
25.459999	0.141854	83.835640	21.786079	21.738493	19.671122	20.639948	0.000000	-10.000000	-0.650000	30.933334	967.166687	1023.000000	1023.000000	2046.000000
25.480000	0.142352	84.129936	21.750359	22.158794	19.631720	20.589066	0.000000	-10.000000	-0.633333	30.750000	977.500000	1023.000000	1023.000000	2046.000000
25.500000	0.142906	84.457535	21.726637	22.502676	19.602301	20.625923	0.000000	-10.000000	-0.633333	30.666668	987.666687	1023.000000	1023.000000	2046.000000
25.520000	0.143868	85.026093	21.726349	23.029116	19.602417	20.668211	0.000000	-10.000000	-0.641667	30.183334	998.000000	1023.000000	1023.000000	2046.000000
25.540001	0.145199	85.812836	21.751438	23.545700	19.681395	20.834301	0.000000	-10.000000	-0.658333	30.316668	1008.333313	1023.000000	1023.000000	2046.000000
25.559999	0.146696	86.697311	21.879038	24.039778	19.719183	21.059311	0.000000	-10.000000	-0.666667	30.250000	1018.500000	1023.000000	1023.000000	2046.000000
25.580000	0.148201	87.586700	21.986616	24.498926	19.863098	21.238062	0.000000	-10.000000	-0.658333	30.550001	1028.500000	1023.000000	1023.000000	2046.000000
25.600000	0.149600	88.413620	22.149353	24.851219	19.922619	21.490429	0.000000	-10.000000	-0.658333	30.433334	1038.500000	1023.000000	1023.000000	2046.000000
25.620001	0.150955	89.214401	22.282808	25.162199	20.079351	21.690039	0.000000	-10.000000	-0.658333	30.250000	1048.500000	1023.000000	1023.000000	2046.000000
25.639999	0.152354	90.041222	22.422863	25.306847	20.265305	22.046206	0.000000	-10.000000	-0.658333	30.083334	1058.500000	1023.000000	1023.000000	2046.000000
25.660000	0.154131	91.091347	22.629446	25.543400	20.477510	22.440989	0.000000	-10.000000	-0.641667	29.666668	1068.500000	1023.000000	1023.000000	2046.000000
25.680000	0.156307	92.377495	22.883532	25.891090	20.759171	22.843706	0.000000	-10.000000	-0.616667	29.333334	1078.500000	1023.000000	1023.000000	2046.000000
25.700001	0.158348	93.583763	23.127531	26.227680	21.044687	23.183863	0.000000	-10.000000	-0.600000	28.950001	1088.500000	1023.000000	1023.000000	2046.000000
25.719999	0.160466	94.835640	23.391495	26.465382	21.387646	23.591118	0.000000	-10.000000	-0.600000	28.783335	1098.333374	1023.000000	1023.000000	2046.000000
25.740000	0.162293	95.915283	23.556463	26.662952	21.828333	23.867535	0.000000	-10.000000	-0.616667	28.850000	1108.000000	1023.000000	1023.000000	2046.000000
25.760000	0.163361	96.546577	23.775368	26.613846	22.055056	24.102310	0.000000	-10.000000	-0.633333	29.116667	1117.666626	1023.000000	1023.000000	2046.000000
25.780001	0.164335	97.122177	23.962282	26.440485	22.337761	24.381649	0.000000	-10.000000	-0.650000	29.466667	1127.500000	1023.000000	1023.000000	2046.000000
25.799999	0.165353	97.723816	24.149502	26.345940	22.637360	24.591011	0.000000	-10.000000	-0.650000	29.650000	1137.333374	1023.000000	1023.000000	2046.000000
25.820000	0.166627	98.476410	24.364830	26.322742	22.928026	24.860809	0.000000	-10.000000	-0.650000	29.500000	1147.000000	1023.000000	1023.000000	2046.000000
25.840000	0.167873	99.212753	24.538164	26.359949	23.180975	25.133663	0.000000	-10.000000	-0.633333	29.283335	1156.666626	1023.000000	1023.000000	2046.000000
25.860001	0.168921	99.832115	24.646917	26.460791	23.424789	25.299614	0.000000	-10.000000	-0.608333	28.933334	1166.500000	1023.000000	1023.000000	2046.000000
25.879999	0.169893	100.406517	24.799070	26.476912	23.566284	25.564253	0.000000	-10.000000	-0.583333	28.666666	1176.333374	1023.000000	1023.000000	2046.000000
25.900000	0.171104	101.122246	24.926504	26.598837	23.817469	25.779436	0.000000	-10.000000	-0.566667	28.183332	1186.000000	1023.000000	1023.000000	2046.000000
25.920000	0.172132	101.730011	25.030746	26.761703	23.973253	25.964306	0.000000	-10.000000	-0.558333	27.883333	1195.500000	1023.000000	1023.000000	2046.000000
25.940001	0.173001	102.243698	25.167770	26.952698	24.051027	26.072203	0.000000	-10.000000	-0.550000	27.683334	1204.833374	1023.000000	1023.000000	2046.000000
25.959999	0.173728	102.673019	25.392654	26.962353	24.196478	26.121532	0.000000	-10.000000	-0.541667	27.600000	1214.166626	1023.000000	1023.000000	2046.000000
25.980000	0.174715	103.256798	25.742867	26.980530	24.374084	26.159321	0.000000	-10.000000	-0.533333	27.366667	1223.333374	1023.000000	1023.000000	2046.000000
26.000000	0.176353	104.224861	26.159163	27.118149	24.567453	26.380093	0.000000	-10.000000	-0.533333	26.966667	1232.500000	1023.000000	1023.000000	2046.000000
26.020000	0.178254	105.348228	26.469910	27.534727	24.820047	26.523542	0.000000	-10.000000	-0.550000	26.866667	1241.500000	1023.000000	1023.000000	2046.000000
26.040001	0.179113	105.855667	26.546789	27.974897	24.893892	26.440086	0.000000	-10.000000	-0.558333	26.766666	1250.500000	1023.000000	1023.000000	2046.000000
26.059999	0.179384	106.016060	26.426407	28.332811	24.883770	26.373068	0.000000	-10.000000	-0.541667	26.833334	1259.500000	1023.000000	1023.000000	2046.000000
26.080000	0.179897	106.319077	26.387510	28.732370	24.808228	26.390970	0.000000	-10.000000	-0.533333	26.350000	1268.500000	1023.000000	1023.000000	2046.000000
26.100000	0.180742	106.818596	26.317827	29.198811	24.849379	26.452578	0.000000	-10.000000	-0.533333	26.500000	1277.333374	1023.000000	1023.000000	2046.000000
26.120001	0.181913	107.510658	26.329220	29.661915	24.935965	26.583561	0.000000	-10.000000	-0.550000	26.583334	1286.166626	1023.000000	1023.000000	2046.000000
26.139999	0.183082	108.201508	26.420988	30.028679	24.991335	26.760506	0.000000	-10.000000	-0.525000	26.783335	1295.000000	1023.000000	1023.000000	2046.000000
26.160000	0.184199	108.861870	26.512823	30.387836	25.092703	26.868507	0.000000	-10.000000	-0.500000	26.266666	1304.000000	1023.000000	1023.000000	2046.000000
26.180000	0.185401	109.572060	26.616091	30.660412	25.260202	27.035351	0.000000	-10.000000	-0.475000	25.500000	1312.833374	1023.000000	1023.000000	2046.000000
26.200001	0.186373	110.146713	26.798618	30.754095	25.323185	27.270817	0.000000	-10.000000	-0.458333	24.850000	1321.500000	1023.000000	1023.000000	2046.000000
26.219999	0.187748	110.959068	26.929857	30.837866	25.563171	27.628176	0.000000	-10.000000	-0.433333	24.316668	1329.833374	1023.000000	1023.000000	2046.000000
26.240000	0.189537	112.016350	27.106594	31.089787	25.825731	27.994238	0.000000	-10.000000	-0.400000	23.900000	1338.000000	1023.000000	1023.000000	2046.000000
26.260000	0.191442	113.141991	27.363668	31.302729	26.069818	28.405771	0.000000	-10.000000	-0.391667	23.583334	1346.000000	1023.000000	1023.000000	2046.000000
26.280001	0.193093	114.117966	27.549692	31.491547	26.329973	28.746750	0.000000	-10.000000	-0.383333	23.466667	1354.000000	1023.000000	1023.000000	2046.000000
26.299999	0.194827	115.142883	27.719952	31.610437	26.697559	29.114939	0.000000	-10.000000	-0.391667	23.433334	1362.000000	1023.000000	1023.000000	2046.000000
26.320000	0.195911	115.783493	27.933104	31.602915	26.889959	29.357513	0.000000	-10.000000	-0.391667	23.566668	1370.000000	1023.000000	1023.000000	2046.000000
26.340000	0.196679	116.237366	28.014194	31.457350	27.200489	29.565334	0.000000	-10.000000	-0.416667	23.416666	1377.666626	1023.000000	1023.000000	2046.000000
26.360001	0.197167	116.525978	28.214081	31.220486	27.319475	29.771940	0.000000	-10.000000	-0.400000	23.533333	1385.333374	1023.000000	1023.000000	2046.000000
26.379999	0.198016	117.027519	28.349285	31.089609	27.578297	30.010330	0.000000	-10.000000	-0.383333	23.350000	1393.000000	1023.000000	1023.000000	2046.000000
26.400000	0.198889	117.543388	28.527849	31.060600	27.750450	30.204485	0.000000	-10.000000	-0.358333	23.133333	1401.000000	1023.000000	1023.000000	2046.000000
26.420000	0.199829	118.098694	28.634947	31.099949	27.978655	30.385145	0.000000	-10.000000	-0.350000	22.450001	1408.833374	1023.000000	1023.000000	2046.000000
26.440001	0.200620	118.566467	28.730419	31.116566	28.127268	30.592216	0.000000	-10.000000	-0.350000	21.766666	1421.166626	1023.000000	1023.000000	2046.000000
26.459999	0.201465	119.065903	28.827248	31.074673	28.306849	30.857134	0.000000	-10.000000	-0.341667	21.333334	1430.833374	1023.000000	1023.000000	2046.000000
26.480000	0.202363	119.596649	28.916567	31.143236	28.534653	31.002193	0.000000	-10.000000	-0.350000	21.150000	1438.000000	1023.000000	1023.000000	2046.000000
26.500000	0.203064	120.010910	28.960905	31.210320	28.644135	31.195549	0.000000	-10.000000	-0.350000	21.166666	1440.333374	1023.000000	1023.000000	2046.000000
26.520000	0.203661	120.363922	29.062511	31.330673	28.732403	31.238337	0.000000	-10.000000	-0.350000	21.083334	1445.000000	1023.000000	1023.000000	2046.000000
26.540001	0.204079	120.610397	29.275990	31.289728	28.823797	31.220884	0.000000	-10.000000	-0.341667	21.100000	1452.166626	1023.000000	1023.000000	2046.000000
26.559999	0.204918	121.106316	29.570024	31.302021	28.957634	31.276636	0.000000	-10.000000	-0.325000	20.633333	1459.333374	1023.000000	1023.000000	2046.000000
26.580000	0.206223	121.877838	29.879137	31.489378	29.106634	31.402693	0.000000	-10.000000	-0.308333	20.266668	1466.500000	1023.000000	1023.000000	2046.000000
26.600000	0.207399	122.573006	30.038780	31.907314	29.265165	31.361748	0.000000	-10.000000	-0.291667	19.666668	1473.166626	1023.000000	1023.000000	2046.000000
26.620001	0.207527	122.648293	29.998823	32.244411	29.198738	31.206322	0.000000	-10.000000	-0.266667	19.233334	1479.833374	1023.000000	1023.000000	2046.000000
26.639999	0.207350	122.543762	29.776972	32.469513	29.146006	31.151266	0.000000	-10.000000	-0.233333	18.600000	1486.166626	1023.000000	1023.000000	2046.000000
26.660000	0.207299	122.513931	29.629303	32.809105	29.055811	31.019716	0.000000	-10.000000	-0.216667	18.016666	1492.500000	1023.000000	1023.000000	2046.000000
26.680000	0.207872	122.852417	29.572376	33.204609	29.033134	31.042297	0.000000	-10.000000	-0.216667	17.783333	1498.500000	1023.000000	1023.000000	2046.000000
26.700001	0.208563	123.260658	29.557198	33.539669	29.063356	31.100435	0.000000	-10.000000	-0.233333	17.700001	1504.500000	1023.000000	1023.000000	2046.000000
26.719999	0.209243	123.662697	29.561718	33.844368	29.092033	31.164577	0.000000	-10.000000	-0.233333	17.750000	1510.500000	1023.000000	1023.000000	2046.000000
26.740000	0.209953	124.082443	29.587618	34.053223	29.172451	31.269152	0.000000	-10.000000	-0.233333	17.550001	1516.500000	1023.000000	1023.000000	2046.000000
26.760000	0.210708	124.528351	29.652399	34.223984	29.296680	31.355288	0.000000	-10.000000	-0.216667	17.533335	1522.500000	1023.000000	1023.000000	2046.000000
26.780001	0.211497	124.994804	29.741692	34.297504	29.403791	31.551821	0.000000	-10.000000	-0.191667	17.033335	1528.500000	1023.000000	1023.000000	2046.000000
26.799999	0.212867	125.804543	29.859314	34.417858	29.611725	31.915644	0.000000	-10.000000	-0.191667	16.650002	1534.166626	1023.000000	1023.000000	2046.000000
26.820000	0.214415	126.719482	29.969454	34.658878	29.884605	32.206539	0.000000	-10.000000	-0.191667	15.883334	1539.666626	1023.000000	1023.000000	2046.000000
26.840000	0.215809	127.543320	30.135136	34.762768	30.081402	32.564011	0.000000	-10.000000	-0.216667	15.683333	1545.000000	1023.000000	1023.000000	2046.000000
26.860001	0.217102	128.307297	30.249283	34.939022	30.285866	32.833118	0.000000	-10.000000	-0.208333	15.250000	1550.333374	1023.000000	1023.000000	2046.000000
26.879999	0.218247	128.983887	30.389076	35.003685	30.504555	33.086567	0.000000	-10.000000	-0.208333	15.200000	1555.500000	1023.000000	1023.000000	2046.000000
26.900000	0.218901	129.370346	30.482559	34.948521	30.690016	33.249245	0.000000	-10.000000	-0.200000	14.966667	1560.500000	1023.000000	1023.000000	2046.000000
26.920000	0.219291	129.601257	30.556236	34.762840	30.865339	33.416840	0.000000	-10.000000	-0.200000	15.116667	1565.500000	1023.000000	1023.000000	2046.000000
26.940001	0.219605	129.786499	30.626143	34.531742	31.051176	33.577435	0.000000	-10.000000	-0.200000	14.933333	1570.500000	1023.000000	1023.000000	2046.000000
26.959999	0.219963	129.998413	30.760506	34.338284	31.136412	33.763218	0.000000	-10.000000	-0.200000	14.900001	1575.666626	1023.000000	1023.000000	2046.000000
26.980000	0.220514	130.323700	30.836975	34.267937	31.302240	33.916553	0.000000	-10.000000	-0.191667	14.533334	1580.666626	1023.000000	1023.000000	2046.000000
27.000000	0.221090	130.663910	30.892647	34.283195	31.455811	34.032261	0.000000	-10.000000	-0.166667	13.916667	1585.666626	1023.000000	1023.000000	2046.000000
27.020000	0.221496	130.904190	30.930882	34.295193	31.558676	34.119434	0.000000	-10.000000	-0.133333	12.550000	1590.333374	1023.000000	1023.000000	2046.000000
27.040001	0.221533	130.926132	30.949123	34.198601	31.575369	34.203041	0.000000	-10.000000	-0.091667	11.083333	1594.833374	1023.000000	1023.000000	2046.000000
27.059999	0.221765	131.063065	30.990248	34.218716	31.640865	34.213230	0.000000	-10.000000	-0.058333	9.616667	1598.833374	1023.000000	1023.000000	2046.000000
27.080000	0.221674	131.009384	30.982054	34.150509	31.638060	34.238758	0.000000	-10.000000	-0.041667	8.250000	1602.333374	1023.000000	1023.000000	2046.000000
27.100000	0.221447	130.875381	30.987240	34.149502	31.554014	34.184631	0.000000	-10.000000	-0.025000	6.950000	1605.166626	1023.000000	1023.000000	2046.000000
27.120001	0.221079	130.657593	31.063925	34.073101	31.546453	33.974113	0.000000	-10.000000	-0.025000	5.800000	1607.666626	1023.000000	1023.000000	2046.000000
27.139999	0.220841	130.516815	31.278912	33.910866	31.451490	33.875546	0.000000	-10.000000	-0.025000	4.250000	1609.666626	1023.000000	1023.000000	2046.000000
27.160000	0.221222	130.742477	31.433422	33.943424	31.525736	33.839890	0.000000	-10.000000	-0.033333	2.316667	1611.500000	1023.000000	1023.000000	2046.000000
27.180000	0.221721	131.037125	31.558146	34.164127	31.526758	33.788086	0.000000	-10.000000	-0.025000	0.683333	1612.500000	1023.000000	1023.000000	2046.000000
27.200001	0.221378	130.834183	31.460852	34.394222	31.396660	33.582455	0.000000	-10.000000	-0.016667	0.000000	1613.000000	1023.000000	1023.000000	2046.000000
27.219999	0.220309	130.202896	31.185438	34.591545	31.173471	33.252445	0.000000	-10.000000	-0.016667	-0.350000	1613.000000	1023.000000	1023.000000	2046.000000
27.240000	0.219303	129.607941	30.900085	34.783520	30.948462	32.975864	0.000000	-10.000000	-0.025000	-0.633333	1613.000000	1023.000000	1023.000000	2046.000000
27.260000	0.218963	129.407288	30.735081	35.025169	30.798033	32.848999	0.000000	-10.000000	-0.033333	-0.300000	1613.000000	1023.000000	1023.000000	2046.000000
27.280001	0.218994	129.425339	30.667822	35.275196	30.693264	32.789062	0.000000	-10.000000	-0.041667	0.883333	1613.000000	1023.000000	1023.000000	2046.000000
27.299999	0.219188	129.540329	30.662916	35.477825	30.587654	32.811943	0.000000	-10.000000	-0.050000	2.316667	1613.166626	1023.000000	1023.000000	2046.000000
27.320000	0.219321	129.618988	30.598541	35.664364	30.597347	32.758739	0.000000	-10.000000	-0.050000	3.250000	1613.666626	1023.000000	1023.000000	2046.000000
27.340000	0.219476	129.710266	30.563683	35.740185	30.628183	32.778214	0.000000	-10.000000	-0.041667	3.450000	1614.666626	1023.000000	1023.000000	2046.000000
27.360001	0.219546	129.751526	30.595308	35.731953	30.588526	32.835743	0.000000	-10.000000	-0.041667	2.650000	1615.833374	1023.000000	1023.000000	2046.000000
27.379999	0.220116	130.088486	30.578270	35.773460	30.719191	33.017567	0.000000	-10.000000	-0.033333	1.383333	1617.000000	1023.000000	1023.000000	2046.000000
27.400000	0.221020	130.622742	30.634861	35.949738	30.866932	33.171204	0.000000	-10.000000	-0.033333	-0.233333	1617.666626	1023.000000	1023.000000	2046.000000
27.420000	0.221775	131.068985	30.667206	36.048717	30.985165	33.367901	0.000000	-10.000000	-0.033333	-0.583333	1618.000000	1023.000000	1023.000000	2046.000000
27.440001	0.222444	131.464554	30.674276	36.186722	31.136757	33.466801	0.000000	-10.000000	-0.025000	-0.883333	1618.000000	1023.000000	1023.000000	2046.000000
27.459999	0.222891	131.728546	30.702574	36.164070	31.213682	33.648212	0.000000	-10.000000	-0.025000	-0.916667	1618.000000	1023.000000	1023.000000	2046.000000
27.480000	0.222905	131.736740	30.744249	35.997356	31.256788	33.738342	0.000000	-10.000000	-0.016667	-1.616667	1618.000000	1023.000000	1023.000000	2046.000000
27.500000	0.222600	131.556839	30.781124	35.783680	31.268055	33.723980	0.000000	-10.000000	-0.033333	-1.850000	1618.000000	1023.000000	1023.000000	2046.000000
27.520000	0.222305	131.381989	30.842978	35.490215	31.251982	33.796818	0.000000	-10.000000	-0.025000	-1.666667	1618.000000	1023.000000	1023.000000	2046.000000
27.540001	0.222015	131.210999	30.910975	35.207584	31.236841	33.855602	0.000000	-10.000000	-0.016667	-1.416667	1618.000000	1023.000000	1023.000000	2046.000000
27.559999	0.221826	131.099045	31.005386	34.971615	31.220182	33.901859	0.000000	-10.000000	0.000000	-1.533333	1618.000000	1023.000000	1023.000000	2046.000000
27.580000	0.221798	131.082565	31.001627	34.816227	31.291733	33.972984	0.000000	-10.000000	0.000000	-2.083333	1618.000000	1023.000000	1023.000000	2046.000000
27.600000	0.221588	130.958679	30.999586	34.736641	31.286169	33.936287	0.000000	-10.000000	0.000000	-2.916667	1618.000000	1023.000000	1023.000000	2046.000000
27.620001	0.221329	130.805161	30.991320	34.607300	31.268488	33.938053	0.000000	-10.000000	0.000000	-3.966667	1618.000000	1023.000000	1023.000000	2046.000000
27.639999	0.220915	130.560699	30.956728	34.517506	31.212273	33.874187	0.000000	-10.000000	0.000000	-4.966667	1618.000000	1023.000000	1023.000000	2046.000000
27.660000	0.220461	130.292267	30.927820	34.427750	31.172745	33.763962	0.000000	-10.000000	0.000000	-5.833333	1618.000000	1023.000000	1023.000000	2046.000000
27.680000	0.219969	130.001572	30.847925	34.326855	31.163736	33.663063	0.000000	-10.000000	0.008333	-6.416667	1618.000000	1023.000000	1023.000000	2046.000000
27.700001	0.219267	129.587036	30.763023	34.294556	31.019587	33.509872	0.000000	-10.000000	0.025000	-6.916667	1618.000000	1023.000000	1023.000000	2046.000000
27.719999	0.218383	129.064590	30.710354	34.174313	30.928688	33.251240	0.000000	-10.000000	0.041667	-7.550000	1618.000000	1023.000000	1023.000000	2046.000000
27.740000	0.217530	128.559952	30.773834	33.942966	30.819803	33.023346	0.000000	-10.000000	0.058333	-8.650001	1618.000000	1023.000000	1023.000000	2046.000000
27.760000	0.217096	128.303635	30.891899	33.868641	30.726589	32.816502	0.000000	-10.000000	0.066667	-10.050000	1614.500000	1023.000000	1023.000000	2046.000000
27.780001	0.217161	128.341904	30.950829	33.962696	30.700687	32.727688	0.000000	-10.000000	0.083333	-11.916667	1603.666626	1023.000000	1023.000000	2046.000000
27.799999	0.216828	128.145569	30.852802	34.133419	30.603649	32.555698	0.000000	-10.000000	0.091667	-13.183333	1592.833374	1023.000000	1023.000000	2046.000000
27.820000	0.215549	127.389160	30.610981	34.274319	30.309278	32.194580	0.000000	-10.000000	0.100000	-13.950000	1585.500000	1023.000000	1023.000000	2046.000000
27.840000	0.214048	126.502563	30.296223	34.380756	29.976643	31.848946	0.000000	-10.000000	0.116667	-14.283333	1584.000000	1023.000000	1023.000000	2046.000000
27.860001	0.212913	125.831528	29.959211	34.470238	29.765894	31.636185	0.000000	-10.000000	0.141667	-14.716666	1580.833374	1023.000000	1023.000000	2046.000000
27.879999	0.212048	125.320114	29.781851	34.631676	29.469231	31.437353	0.000000	-10.000000	0.158333	-15.066667	1575.833374	1023.000000	1023.000000	2046.000000
27.900000	0.211554	125.028641	29.655115	34.706665	29.298733	31.368124	0.000000	-10.000000	0.158333	-15.083333	1570.666626	1023.000000	1023.000000	2046.000000
27.920000	0.210775	124.567886	29.513510	34.804470	29.135983	31.113920	0.000000	-10.000000	0.150000	-15.216667	1565.500000	1023.000000	1023.000000	2046.000000
27.940001	0.210085	124.160469	29.448334	34.772053	28.944235	30.995846	0.000000	-10.000000	0.166667	-15.683333	1560.500000	1023.000000	1023.000000	2046.000000
27.959999	0.209474	123.799423	29.385052	34.670620	28.798998	30.944752	0.000000	-10.000000	0.191667	-16.616667	1555.333374	1023.000000	1023.000000	2046.000000
27.980000	0.208924	123.473869	29.318209	34.564419	28.686882	30.904354	0.000000	-10.000000	0.225000	-17.600000	1550.000000	1023.000000	1023.000000	2046.000000
28.000000	0.209108	123.582535	29.354973	34.623489	28.638557	30.965515	0.000000	-10.000000	0.241667	-18.483334	1544.000000	1023.000000	1023.000000	2046.000000
28.020000	0.209087	123.570267	29.308392	34.643490	28.635891	30.982494	0.000000	-10.000000	0.241667	-18.866667	1537.833374	1023.000000	1023.000000	2046.000000
28.040001	0.208909	123.465202	29.266129	34.637070	28.591913	30.970095	0.000000	-10.000000	0.233333	-18.833334	1531.500000	1023.000000	1023.000000	2046.000000
28.059999	0.208846	123.427750	29.188381	34.588440	28.618046	31.032885	0.000000	-10.000000	0.216667	-18.716667	1525.333374	1023.000000	1023.000000	2046.000000
28.080000	0.208300	123.105362	29.138792	34.435837	28.561222	30.969507	0.000000	-10.000000	0.208333	-18.550001	1519.000000	1023.000000	1023.000000	2046.000000
28.100000	0.207572	122.675026	29.033985	34.240501	28.515448	30.885096	0.000000	-10.000000	0.200000	-18.516666	1512.666626	1023.000000	1023.000000	2046.000000
28.120001	0.206481	122.030067	28.934206	33.985756	28.422441	30.687668	0.000000	-10.000000	0.200000	-18.483334	1506.500000	1023.000000	1023.000000	2046.000000
28.139999	0.205627	121.525803	28.850986	33.687790	28.384195	30.602829	0.000000	-10.000000	0.200000	-18.416666	1500.500000	1023.000000	1023.000000	2046.000000
28.160000	0.204779	121.024452	28.782766	33.487034	28.286310	30.468338	0.000000	-10.000000	0.208333	-18.583334	1494.500000	1023.000000	1023.000000	2046.000000
28.180000	0.203919	120.516136	28.670797	33.260574	28.233248	30.351511	0.000000	-10.000000	0.225000	-18.700001	1488.166626	1023.000000	1023.000000	2046.000000
28.200001	0.203207	120.095612	28.572269	33.022984	28.177374	30.322989	0.000000	-10.000000	0.241667	-19.116667	1481.833374	1023.000000	1023.000000	2046.000000
28.219999	0.202472	119.661148	28.481865	32.833950	28.114676	30.230658	0.000000	-10.000000	0.250000	-19.500000	1475.333374	1023.000000	1023.000000	2046.000000
28.240000	0.201855	119.296249	28.398113	32.721062	28.053499	30.123577	0.000000	-10.000000	0.258333	-20.066668	1468.833374	1023.000000	1023.000000	2046.000000
28.260000	0.201216	118.918831	28.299450	32.635143	27.993504	29.990734	0.000000	-10.000000	0.275000	-20.416668	1462.166626	1023.000000	1023.000000	2046.000000
28.280001	0.200500	118.495560	28.213791	32.460987	27.871298	29.949486	0.000000	-10.000000	0.300000	-20.666668	1455.333374	1023.000000	1023.000000	2046.000000
28.299999	0.199627	117.979820	28.103611	32.350677	27.750929	29.774603	0.000000	-10.000000	0.325000	-20.833334	1448.500000	1023.000000	1023.000000	2046.000000
28.320000	0.198640	117.396118	27.996965	32.213692	27.606619	29.578848	0.000000	-10.000000	0.325000	-21.033333	1441.500000	1023.000000	1023.000000	2046.000000
28.340000	0.197440	116.687057	27.790087	32.111103	27.410559	29.375309	0.000000	-10.000000	0.316667	-21.116667	1434.500000	1023.000000	1023.000000	2046.000000
28.360001	0.196104	115.897194	27.657717	31.899445	27.230537	29.109493	0.000000	-10.000000	0.308333	-21.233334	1427.500000	1023.000000	1023.000000	2046.000000
28.379999	0.194373	114.874527	27.649019	31.422056	26.989889	28.813562	0.000000	-10.000000	0.325000	-21.416668	1420.333374	1023.000000	1023.000000	2046.000000
28.400000	0.193094	114.118454	27.773251	30.992828	26.788483	28.563894	0.000000	-10.000000	0.341667	-22.066668	1413.166626	1023.000000	1023.000000	2046.000000
28.420000	0.192520	113.779442	27.764383	30.881439	26.734234	28.399389	0.000000	-10.000000	0.350000	-22.616667	1405.666626	1023.000000	1023.000000	2046.000000
28.440001	0.191853	113.384911	27.772449	30.922482	26.521984	28.167994	0.000000	-10.000000	0.358333	-23.166666	1398.166626	1023.000000	1023.000000	2046.000000
28.459999	0.190899	112.821350	27.627411	30.985815	26.268766	27.939356	0.000000	-10.000000	0.358333	-23.150000	1390.500000	1023.000000	1023.000000	2046.000000
28.480000	0.189420	111.947098	27.331324	31.035414	25.976336	27.604027	0.000000	-10.000000	0.350000	-23.133333	1382.833374	1023.000000	1023.000000	2046.000000
28.500000	0.187647	110.899628	27.003389	31.005438	25.609461	27.281342	0.000000	-10.000000	0.333333	-22.850000	1375.000000	1023.000000	1023.000000	2046.000000
28.520000	0.186289	110.096794	26.712519	31.041981	25.337336	27.004959	0.000000	-10.000000	0.325000	-22.533333	1367.333374	1023.000000	1023.000000	2046.000000
28.540001	0.185180	109.441437	26.539379	31.115898	25.017551	26.768606	0.000000	-10.000000	0.333333	-22.250000	1359.833374	1023.000000	1023.000000	2046.000000
28.559999	0.184212	108.869171	26.320009	31.122581	24.861130	26.565447	0.000000	-10.000000	0.341667	-22.350000	1352.500000	1023.000000	1023.000000	2046.000000
28.580000	0.183280	108.318275	26.214500	31.090448	24.658768	26.354557	0.000000	-10.000000	0.358333	-22.700001	1345.000000	1023.000000	1023.000000	2046.000000
28.600000	0.182196	107.677605	26.137827	30.938101	24.429773	26.171906	0.000000	-10.000000	0.358333	-23.216667	1337.500000	1023.000000	1023.000000	2046.000000
28.620001	0.181426	107.222481	25.992973	30.857864	24.341015	26.030630	0.000000	-10.000000	0.391667	-23.750000	1329.833374	1023.000000	1023.000000	2046.000000
28.639999	0.181234	107.109207	25.976305	30.841408	24.213898	26.077597	0.000000	-10.000000	0.416667	-24.266666	1322.000000	1023.000000	1023.000000	2046.000000
28.660000	0.181147	107.057793	25.917578	30.958649	24.181412	26.000153	0.000000	-10.000000	0.450000	-24.650000	1313.833374	1023.000000	1023.000000	2046.000000
28.680000	0.180959	106.946686	25.819517	31.047163	24.143106	25.936903	0.000000	-10.000000	0.450000	-24.450001	1305.500000	1023.000000	1023.000000	2046.000000
28.700001	0.180637	106.756477	25.756746	31.064636	24.020622	25.914469	0.000000	-10.000000	0.416667	-24.333334	1297.166626	1023.000000	1023.000000	2046.000000
28.719999	0.180160	106.474434	25.651726	31.027348	23.987253	25.808107	0.000000	-10.000000	0.416667	-24.050001	1289.000000	1023.000000	1023.000000	2046.000000
28.740000	0.179271	105.949295	25.522356	30.836826	23.912626	25.677490	0.000000	-10.000000	0.416667	-24.150000	1281.000000	1023.000000	1023.000000	2046.000000
28.760000	0.178243	105.341614	25.426706	30.562117	23.803812	25.548981	0.000000	-10.000000	0.450000	-24.233334	1273.000000	1023.000000	1023.000000	2046.000000
28.780001	0.177196	104.722847	25.341816	30.285679	23.680225	25.415129	0.000000	-10.000000	0.450000	-24.416666	1265.000000	1023.000000	1023.000000	2046.000000
28.799999	0.176290	104.187202	25.229729	30.080664	23.588972	25.287840	0.000000	-10.000000	0.450000	-24.716667	1256.833374	1023.000000	1023.000000	2046.000000
28.820000	0.175408	103.666405	25.155968	29.880507	23.455626	25.174301	0.000000	-10.000000	0.450000	-24.833334	1248.500000	1023.000000	1023.000000	2046.000000
28.840000	0.174582	103.178093	25.034534	29.727179	23.389875	25.026505	0.000000	-10.000000	0.450000	-25.050001	1240.166626	1023.000000	1023.000000	2046.000000
28.860001	0.173842	102.740822	24.971855	29.533604	23.299622	24.935741	0.000000	-10.000000	0.450000	-25.250000	1231.833374	1023.000000	1023.000000	2046.000000
28.879999	0.173007	102.247192	24.828234	29.421494	23.238598	24.758869	0.000000	-10.000000	0.450000	-25.450001	1223.500000	1023.000000	1023.000000	2046.000000
28.900000	0.172205	101.773155	24.716274	29.226629	23.165052	24.665195	0.000000	-10.000000	0.450000	-25.466667	1215.000000	1023.000000	1023.000000	2046.000000
28.920000	0.171231	101.197563	24.596994	29.086153	23.030727	24.483690	0.000000	-10.000000	0.450000	-25.366667	1206.500000	1023.000000	1023.000000	2046.000000
28.940001	0.170368	100.687508	24.511862	28.873468	22.928625	24.373549	0.000000	-10.000000	0.450000	-25.300001	1198.000000	1023.000000	1023.000000	2046.000000
28.959999	0.169502	100.175514	24.417425	28.667049	22.831799	24.259241	0.000000	-10.000000	0.450000	-25.216667	1189.500000	1023.000000	1023.000000	2046.000000
28.980000	0.168881	99.808601	24.344559	28.449129	22.816854	24.198063	0.000000	-10.000000	0.450000	-25.283333	1181.166626	1023.000000	1023.000000	2046.000000
29.000000	0.168366	99.504280	24.350273	28.387356	22.655500	24.111151	0.000000	-10.000000	0.458333	-25.233334	1172.666626	1023.000000	1023.000000	2046.000000
29.020000	0.167784	99.160355	24.239075	28.384609	22.588856	23.947815	0.000000	-10.000000	0.458333	-25.233334	1164.333374	1023.000000	1023.000000	2046.000000
29.040001	0.166869	98.619507	24.153727	28.249743	22.382719	23.833319	0.000000	-10.000000	0.458333	-25.083334	1155.833374	1023.000000	1023.000000	2046.000000
29.059999	0.165700	97.928436	24.001146	28.139078	22.179409	23.608803	0.000000	-10.000000	0.450000	-25.300001	1147.500000	1023.000000	1023.000000	2046.000000
29.080000	0.164295	97.098312	23.825823	28.016508	21.925901	23.330078	0.000000	-10.000000	0.450000	-25.416668	1139.000000	1023.000000	1023.000000	2046.000000
29.100000	0.163081	96.380730	23.623426	27.966028	21.685270	23.105999	0.000000	-10.000000	0.450000	-25.383333	1130.500000	1023.000000	1023.000000	2046.000000
29.120001	0.161399	95.386673	23.466864	27.571995	21.515406	22.832407	0.000000	-10.000000	0.450000	-25.066668	1122.166626	1023.000000	1023.000000	2046.000000
29.139999	0.159442	94.230148	23.477213	26.820444	21.332869	22.599621	0.000000	-10.000000	0.458333	-25.166668	1113.666626	1023.000000	1023.000000	2046.000000
29.160000	0.157822	93.273026	23.524540	26.269003	21.147459	22.332026	0.000000	-10.000000	0.458333	-25.600000	1105.333374	1023.000000	1023.000000	2046.000000
29.180000	0.156793	92.664818	23.539034	26.031204	20.978607	22.115976	0.000000	-10.000000	0.475000	-25.966667	1096.666626	1023.000000	1023.000000	2046.000000
29.200001	0.155783	92.067619	23.389711	25.937939	20.850063	21.889902	0.000000	-10.000000	0.466667	-25.966667	1088.000000	1023.000000	1023.000000	2046.000000
29.219999	0.154843	91.512306	23.221369	25.876801	20.666473	21.747662	0.000000	-10.000000	0.466667	-25.566668	1079.333374	1023.000000	1023.000000	2046.000000
29.240000	0.153504	90.721123	22.945030	25.857920	20.411028	21.507145	0.000000	-10.000000	0.450000	-25.083334	1070.666626	1023.000000	1023.000000	2046.000000
29.260000	0.151890	89.766747	22.575159	25.837854	20.148010	21.205721	0.000000	-10.000000	0.450000	-24.783335	1062.333374	1023.000000	1023.000000	2046.000000
29.280001	0.150354	88.859444	22.255110	25.827427	19.875414	20.901491	0.000000	-10.000000	0.450000	-24.333334	1054.000000	1023.000000	1023.000000	2046.000000
29.299999	0.149163	88.155190	22.031488	25.874395	19.616430	20.632874	0.000000	-10.000000	0.433333	-24.250000	1046.000000	1023.000000	1023.000000	2046.000000
29.320000	0.148156	87.560371	21.883017	25.799538	19.372780	20.505039	0.000000	-10.000000	0.416667	-23.933334	1038.000000	1023.000000	1023.000000	2046.000000
29.340000	0.147005	86.880051	21.755203	25.653131	19.065596	20.406116	0.000000	-10.000000	0.400000	-24.000000	1030.000000	1023.000000	1023.000000	2046.000000
29.360001	0.146057	86.319969	21.652142	25.468424	18.868280	20.331121	0.000000	-10.000000	0.400000	-23.916666	1022.000000	1023.000000	1023.000000	2046.000000
29.379999	0.145510	85.996635	21.524847	25.381990	18.772484	20.317312	0.000000	-10.000000	0.383333	-24.050001	1014.000000	1023.000000	1023.000000	2046.000000
29.400000	0.145441	85.955849	21.539539	25.467844	18.622576	20.325890	0.000000	-10.000000	0.383333	-24.100000	1006.000000	1023.000000	1023.000000	2046.000000
29.420000	0.145262	85.849754	21.491407	25.588516	18.501080	20.268747	0.000000	-10.000000	0.383333	-24.133335	998.000000	1023.000000	1023.000000	2046.000000
29.440001	0.145115	85.763069	21.361404	25.719685	18.452660	20.229317	0.000000	-10.000000	0.383333	-23.866667	990.000000	1023.000000	1023.000000	2046.000000
29.459999	0.144898	85.634560	21.209188	25.847391	18.437645	20.140333	0.000000	-10.000000	0.358333	-23.550001	982.000000	1023.000000	1023.000000	2046.000000
29.480000	0.144372	85.323776	21.061998	25.782173	18.400560	20.079042	0.000000	-10.000000	0.341667	-23.100000	974.000000	1023.000000	1023.000000	2046.000000
29.500000	0.143725	84.941750	20.955893	25.622602	18.317694	20.045563	0.000000	-10.000000	0.341667	-22.833334	966.333313	1023.000000	1023.000000	2046.000000
29.520000	0.142736	84.357254	20.821352	25.498857	18.184683	19.852365	0.000000	-10.000000	0.358333	-22.783335	958.666687	1023.000000	1023.000000	2046.000000
29.540001	0.141934	83.882996	20.706877	25.367250	18.113762	19.695105	0.000000	-10.000000	0.358333	-23.000000	951.000000	1023.000000	1023.000000	2046.000000
29.559999	0.140986	83.322632	20.602531	25.166594	17.955740	19.597763	0.000000	-10.000000	0.366667	-23.283335	943.333313	1023.000000	1023.000000	2046.000000
29.580000	0.140135	82.819603	20.508633	24.977428	17.805149	19.528391	0.000000	-10.000000	0.366667	-23.333334	935.666687	1023.000000	1023.000000	2046.000000
29.600000	0.139210	82.272842	20.419268	24.792519	17.665960	19.395098	0.000000	-10.000000	0.366667	-23.433334	928.000000	1023.000000	1023.000000	2046.000000
29.620001	0.138148	81.645248	20.346422	24.541246	17.519482	19.238096	0.000000	-10.000000	0.358333	-23.283333	920.000000	1023.000000	1023.000000	2046.000000
29.639999	0.137273	81.128403	20.257118	24.317221	17.361872	19.192194	0.000000	-10.000000	0.350000	-23.416666	912.000000	1023.000000	1023.000000	2046.000000
29.660000	0.136241	80.518265	20.115440	24.082783	17.252539	19.067501	0.000000	-10.000000	0.350000	-23.300001	904.333313	1023.000000	1023.000000	2046.000000
29.680000	0.135020	79.796539	19.934547	23.806484	17.140432	18.915071	0.000000	-10.000000	0.350000	-23.316668	896.666687	1023.000000	1023.000000	2046.000000
29.700001	0.134002	79.194916	19.785507	23.527374	17.069376	18.812660	0.000000	-10.000000	0.350000	-23.250000	889.000000	1023.000000	1023.000000	2046.000000
29.719999	0.133199	78.720512	19.695446	23.306101	16.984787	18.734179	0.000000	-10.000000	0.358333	-23.216667	881.000000	1023.000000	1023.000000	2046.000000
29.740000	0.132716	78.435196	19.598406	23.184637	16.941446	18.710707	0.000000	-10.000000	0.358333	-23.233334	873.166687	1023.000000	1023.000000	2046.000000
29.760000	0.132045	78.038704	19.488956	23.138742	16.856939	18.554066	0.000000	-10.000000	0.358333	-23.083334	865.500000	1023.000000	1023.000000	2046.000000
29.780001	0.131162	77.516846	19.391191	23.014921	16.665272	18.445461	0.000000	-10.000000	0.350000	-22.883333	857.833313	1023.000000	1023.000000	2046.000000
29.799999	0.130270	76.989334	19.232077	22.926403	16.558266	18.272587	0.000000	-10.000000	0.350000	-22.683334	850.333313	1023.000000	1023.000000	2046.000000
29.820000	0.129004	76.241608	19.004917	22.859985	16.366798	18.009903	0.000000	-10.000000	0.350000	-22.516666	842.666687	1023.000000	1023.000000	2046.000000
29.840000	0.127956	75.621750	18.773952	22.789133	16.214058	17.844603	0.000000	-10.000000	0.350000	-22.300001	835.166687	1023.000000	1023.000000	2046.000000
29.860001	0.126232	74.602905	18.648849	22.346476	16.034813	17.572767	0.000000	-10.000000	0.350000	-22.266666	827.500000	1023.000000	1023.000000	2046.000000
29.879999	0.124341	73.485321	18.603647	21.615295	15.936312	17.330065	0.000000	-10.000000	0.350000	-22.450001	820.166687	1023.000000	1023.000000	2046.000000
29.900000	0.122859	72.609413	18.706951	20.889730	15.796383	17.216349	0.000000	-10.000000	0.350000	-22.716667	812.666687	1023.000000	1023.000000	2046.000000
29.920000	0.121940	72.066574	18.762316	20.606449	15.683485	17.014324	0.000000	-10.000000	0.350000	-22.766666	805.166687	1023.000000	1023.000000	2046.000000
29.940001	0.121133	71.589661	18.782743	20.499268	15.498161	16.809488	0.000000	-10.000000	0.350000	-22.683332	797.500000	1023.000000	1023.000000	2046.000000
29.959999	0.120441	71.180779	18.645592	20.411165	15.410011	16.714008	0.000000	-10.000000	0.350000	-22.516666	790.000000	1023.000000	1023.000000	2046.000000
29.980000	0.118857	70.244247	18.402132	20.282703	15.130284	16.429125	0.000000	-10.000000	0.341667	-22.250000	782.500000	1023.000000	1023.000000	2046.000000
30.000000	0.117060	69.182625	18.083996	20.114664	14.812620	16.171347	0.000000	-10.000000	0.325000	-21.900000	775.000000	1023.000000	1023.000000	2046.000000
30.020000	0.115449	68.230553	17.766264	19.977743	14.550159	15.936385	0.000000	-10.000000	0.308333	-21.550001	767.666687	1023.000000	1023.000000	2046.000000
30.040001	0.114121	67.445511	17.485666	19.879652	14.337608	15.742582	0.000000	-10.000000	0.300000	-21.450001	760.500000	1023.000000	1023.000000	2046.000000
30.059999	0.113104	66.844528	17.289568	19.837011	14.101054	15.616895	0.000000	-10.000000	0.308333	-21.200001	753.333313	1023.000000	1023.000000	2046.000000
30.080000	0.112277	66.355751	17.100779	19.777830	13.962804	15.514340	0.000000	-10.000000	0.308333	-21.133333	746.166687	1023.000000	1023.000000	2046.000000
30.100000	0.111451	65.867378	16.967371	19.675365	13.779329	15.445313	0.000000	-10.000000	0.308333	-20.916666	739.000000	1023.000000	1023.000000	2046.000000
30.120001	0.111104	65.662384	16.880831	19.615709	13.673126	15.492720	0.000000	-10.000000	0.300000	-20.750000	732.166687	1023.000000	1023.000000	2046.000000
30.139999	0.111169	65.700874	16.764343	19.839539	13.615915	15.481075	0.000000	-10.000000	0.300000	-20.516666	725.333313	1023.000000	1023.000000	2046.000000
30.160000	0.111330	65.796219	16.739666	20.034258	13.514629	15.507667	0.000000	-10.000000	0.283333	-20.116667	718.500000	1023.000000	1023.000000	2046.000000
30.180000	0.111352	65.808868	16.627548	20.279142	13.448316	15.453865	0.000000	-10.000000	0.250000	-19.583334	711.666687	1023.000000	1023.000000	2046.000000
30.200001	0.111259	65.754227	16.538582	20.382778	13.363285	15.469579	0.000000	-10.000000	0.216667	-19.016666	705.000000	1023.000000	1023.000000	2046.000000
30.219999	0.111111	65.666893	16.416515	20.362387	13.378688	15.509302	0.000000	-10.000000	0.191667	-18.433334	698.666687	1023.000000	1023.000000	2046.000000
30.240000	0.110644	65.390686	16.313980	20.286480	13.381544	15.408678	0.000000	-10.000000	0.191667	-18.166668	692.500000	1023.000000	1023.000000	2046.000000
30.260000	0.109998	65.008835	16.210548	20.116295	13.327361	15.354632	0.000000	-10.000000	0.191667	-18.016666	686.500000	1023.000000	1023.000000	2046.000000
30.280001	0.109277	64.582542	16.100821	19.912619	13.291389	15.277719	0.000000	-10.000000	0.200000	-18.150000	680.500000	1023.000000	1023.000000	2046.000000
30.299999	0.108443	64.089783	15.999366	19.735746	13.165726	15.188945	0.000000	-10.000000	0.208333	-18.333334	674.500000	1023.000000	1023.000000	2046.000000
30.320000	0.107847	63.737583	15.938247	19.545567	13.130784	15.122987	0.000000	-10.000000	0.208333	-18.466667	668.500000	1023.000000	1023.000000	2046.000000
30.340000	0.107161	63.332249	15.853328	19.361395	13.042021	15.075504	0.000000	-10.000000	0.208333	-18.483334	662.333313	1023.000000	1023.000000	2046.000000
30.360001	0.106687	63.052052	15.756514	19.201849	13.079035	15.014656	0.000000	-10.000000	0.200000	-18.383333	656.000000	1023.000000	1023.000000	2046.000000
30.379999	0.105941	62.610958	15.670111	19.053822	12.974151	14.912872	0.000000	-10.000000	0.200000	-18.366667	649.666687	1023.000000	1023.000000	2046.000000
30.400000	0.105043	62.080692	15.575382	18.828213	12.856050	14.821048	0.000000	-10.000000	0.200000	-18.250000	643.500000	1023.000000	1023.000000	2046.000000
30.420000	0.104202	61.583511	15.469691	18.630791	12.741789	14.741242	0.000000	-10.000000	0.200000	-18.216667	637.500000	1023.000000	1023.000000	2046.000000
30.440001	0.103288	61.043419	15.390698	18.326155	12.602409	14.724156	0.000000	-10.000000	0.191667	-17.966667	631.500000	1023.000000	1023.000000	2046.000000
30.459999	0.102504	60.580040	15.310957	18.087038	12.497646	14.684400	0.000000	-10.000000	0.191667	-17.950001	625.500000	1023.000000	1023.000000	2046.000000
30.480000	0.101805	60.166725	15.256584	17.877426	12.378904	14.653810	0.000000	-10.000000	0.191667	-17.966667	619.500000	1023.000000	1023.000000	2046.000000
30.500000	0.101339	59.891239	15.142722	17.821033	12.350359	14.577125	0.000000	-10.000000	0.200000	-18.100000	613.500000	1023.000000	1023.000000	2046.000000
30.520000	0.100674	59.498459	15.003237	17.727877	12.267001	14.500345	0.000000	-10.000000	0.200000	-18.100000	607.500000	1023.000000	1023.000000	2046.000000
30.540001	0.100009	59.105061	14.876308	17.672455	12.176550	14.379748	0.000000	-10.000000	0.200000	-17.916666	601.500000	1023.000000	1023.000000	2046.000000
30.559999	0.099200	58.626968	14.707461	17.658228	12.080041	14.181236	0.000000	-10.000000	0.183333	-17.616667	595.500000	1023.000000	1023.000000	2046.000000
30.580000	0.098082	57.966259	14.516756	17.565950	11.889903	13.993651	0.000000	-10.000000	0.183333	-17.416666	589.500000	1023.000000	1023.000000	2046.000000
30.600000	0.096649	57.119534	14.290470	17.221621	11.880993	13.726449	0.000000	-10.000000	0.183333	-17.400000	583.666687	1023.000000	1023.000000	2046.000000
30.620001	0.095047	56.173019	14.268888	16.534321	11.845458	13.524350	0.000000	-10.000000	0.200000	-17.750000	578.000000	1023.000000	1023.000000	2046.000000
30.639999	0.093768	55.416836	14.362950	15.908336	11.820084	13.325467	0.000000	-10.000000	0.200000	-18.216667	572.166687	1023.000000	1023.000000	2046.000000
30.660000	0.093207	55.085583	14.478659	15.626713	11.765588	13.214622	0.000000	-10.000000	0.208333	-18.650002	566.000000	1023.000000	1023.000000	2046.000000
30.680000	0.092682	54.774872	14.501259	15.632481	11.672600	12.968534	0.000000	-10.000000	0.208333	-18.783335	559.666687	1023.000000	1023.000000	2046.000000
30.700001	0.092036	54.393085	14.439863	15.549554	11.548413	12.855254	0.000000	-10.000000	0.208333	-18.633333	553.500000	1023.000000	1023.000000	2046.000000
30.719999	0.090694	53.600136	14.240233	15.417981	11.337645	12.604277	0.000000	-10.000000	0.191667	-18.383333	547.500000	1023.000000	1023.000000	2046.000000
30.740000	0.088879	52.527565	13.981058	15.267597	10.981853	12.297058	0.000000	-10.000000	0.191667	-18.083334	541.500000	1023.000000	1023.000000	2046.000000
30.760000	0.087332	51.613461	13.730034	15.088859	10.654263	12.140306	0.000000	-10.000000	0.183333	-17.866667	535.500000	1023.000000	1023.000000	2046.000000
30.780001	0.086101	50.885433	13.518407	15.046954	10.374510	11.945562	0.000000	-10.000000	0.191667	-17.716667	529.500000	1023.000000	1023.000000	2046.000000
30.799999	0.085305	50.415401	13.259989	15.052093	10.246078	11.857241	0.000000	-10.000000	0.191667	-17.633333	523.500000	1023.000000	1023.000000	2046.000000
30.820000	0.084480	49.927769	13.124223	15.015886	9.999630	11.788029	0.000000	-10.000000	0.191667	-17.683334	517.500000	1023.000000	1023.000000	2046.000000
30.840000	0.083757	49.500511	12.940689	14.999527	9.872294	11.688003	0.000000	-10.000000	0.191667	-17.550001	511.500000	1023.000000	1023.000000	2046.000000
30.860001	0.083450	49.319077	12.836514	14.917145	9.770193	11.795224	0.000000	-10.000000	0.191667	-17.500000	505.500000	1023.000000	1023.000000	2046.000000
30.879999	0.083220	49.182972	12.742108	15.070637	9.629987	11.740238	0.000000	-10.000000	0.200000	-17.333334	499.500000	1023.000000	1023.000000	2046.000000
30.900000	0.083438	49.311794	12.659679	15.344747	9.579782	11.727587	0.000000	-10.000000	0.183333	-17.250000	493.666656	1023.000000	1023.000000	2046.000000
30.920000	0.083540	49.372349	12.616308	15.570957	9.458879	11.726203	0.000000	-10.000000	0.166667	-16.866667	488.000000	1023.000000	1023.000000	2046.000000
30.940001	0.083703	49.468719	12.513998	15.736552	9.438251	11.779922	0.000000	-10.000000	0.150000	-16.616667	482.500000	1023.000000	1023.000000	2046.000000
30.959999	0.083640	49.431145	12.450053	15.792660	9.422212	11.766221	0.000000	-10.000000	0.150000	-16.100000	477.000000	1023.000000	1023.000000	2046.000000
30.980000	0.083362	49.267124	12.321815	15.765553	9.528016	11.651741	0.000000	-10.000000	0.150000	-15.916667	471.666656	1023.000000	1023.000000	2046.000000
31.000000	0.082755	48.908150	12.265803	15.619146	9.434435	11.588765	0.000000	-10.000000	0.150000	-15.683333	466.333344	1023.000000	1023.000000	2046.000000
31.020000	0.082091	48.515564	12.221809	15.401175	9.331758	11.560822	0.000000	-10.000000	0.150000	-15.816667	461.000000	1023.000000	1023.000000	2046.000000
31.040001	0.081483	48.156693	12.177706	15.199458	9.284802	11.494726	0.000000	-10.000000	0.150000	-15.883334	455.666656	1023.000000	1023.000000	2046.000000
31.059999	0.080824	47.767075	12.094786	15.014335	9.249101	11.408854	0.000000	-10.000000	0.150000	-15.800000	450.333344	1023.000000	1023.000000	2046.000000
31.080000	0.080163	47.376404	12.024887	14.804540	9.187657	11.359319	0.000000	-10.000000	0.150000	-15.833334	445.000000	1023.000000	1023.000000	2046.000000
31.100000	0.079519	46.995708	11.967882	14.634542	9.097680	11.295605	0.000000	-10.000000	0.150000	-15.866667	439.666656	1023.000000	1023.000000	2046.000000
31.120001	0.078872	46.613125	11.878768	14.451955	9.025022	11.257380	0.000000	-10.000000	0.150000	-15.900000	434.333344	1023.000000	1023.000000	2046.000000
31.139999	0.078058	46.132278	11.746897	14.207633	8.943964	11.233787	0.000000	-10.000000	0.150000	-15.850000	429.166656	1023.000000	1023.000000	2046.000000
31.160000	0.077251	45.655487	11.653478	14.010589	8.844605	11.146813	0.000000	-10.000000	0.150000	-15.616667	423.833344	1023.000000	1023.000000	2046.000000
31.180000	0.076573	45.254795	11.561624	13.772208	8.816051	11.104914	0.000000	-10.000000	0.150000	-15.550000	418.666656	1023.000000	1023.000000	2046.000000
31.200001	0.075977	44.902287	11.489100	13.577652	8.803761	11.031775	0.000000	-10.000000	0.150000	-15.616667	413.500000	1023.000000	1023.000000	2046.000000
31.219999	0.075430	44.579029	11.391585	13.433995	8.783451	10.969999	0.000000	-10.000000	0.150000	-15.833333	408.333344	1023.000000	1023.000000	2046.000000
31.240000	0.075013	44.332584	11.276470	13.365808	8.804109	10.886199	0.000000	-10.000000	0.150000	-16.083334	403.000000	1023.000000	1023.000000	2046.000000
31.260000	0.074427	43.986244	11.265703	13.236696	8.597789	10.886055	0.000000	-10.000000	0.150000	-15.983334	397.666656	1023.000000	1023.000000	2046.000000
31.280001	0.073924	43.689350	11.103069	13.231346	8.639205	10.715731	0.000000	-10.000000	0.150000	-15.883334	392.333344	1023.000000	1023.000000	2046.000000
31.299999	0.073142	43.226746	10.953012	13.212837	8.515804	10.545093	0.000000	-10.000000	0.150000	-15.516666	387.000000	1023.000000	1023.000000	2046.000000
31.320000	0.071967	42.532337	10.730049	13.090232	8.342439	10.369618	0.000000	-10.000000	0.150000	-15.383333	381.666656	1023.000000	1023.000000	2046.000000
31.340000	0.070600	41.724483	10.588976	12.685793	8.220456	10.229259	0.000000	-10.000000	0.158333	-15.233334	376.500000	1023.000000	1023.000000	2046.000000
31.360001	0.069121	40.850258	10.608742	12.002665	8.177442	10.061409	0.000000	-10.000000	0.166667	-15.433333	371.500000	1023.000000	1023.000000	2046.000000
31.379999	0.067862	40.106297	10.686382	11.424811	8.150121	9.844982	0.000000	-10.000000	0.166667	-15.800000	366.333344	1023.000000	1023.000000	2046.000000
31.400000	0.067321	39.786503	10.803647	11.155244	8.111193	9.716419	0.000000	-10.000000	0.166667	-16.366667	361.000000	1023.000000	1023.000000	2046.000000
31.420000	0.067041	39.621250	10.876975	11.174216	8.043384	9.526676	0.000000	-10.000000	0.175000	-16.650000	355.500000	1023.000000	1023.000000	2046.000000
31.440001	0.066343	39.208645	10.851100	11.168715	7.892059	9.296771	0.000000	-10.000000	0.175000	-16.850000	350.000000	1023.000000	1023.000000	2046.000000
31.459999	0.064912	38.363010	10.664521	11.010312	7.632842	9.055337	0.000000	-10.000000	0.183333	-16.766666	344.333344	1023.000000	1023.000000	2046.000000
31.480000	0.063232	37.370129	10.375952	10.875890	7.359242	8.759047	0.000000	-10.000000	0.166667	-16.466667	338.666656	1023.000000	1023.000000	2046.000000
31.500000	0.061992	36.637100	10.122066	10.767226	7.126470	8.621339	0.000000	-10.000000	0.166667	-16.000000	333.166656	1023.000000	1023.000000	2046.000000
31.520000	0.061050	36.080700	9.853674	10.755381	6.959376	8.512271	0.000000	-10.000000	0.150000	-15.550000	327.833344	1023.000000	1023.000000	2046.000000
31.540001	0.060335	35.658016	9.613982	10.843026	6.828894	8.372112	0.000000	-10.000000	0.150000	-15.516667	322.666656	1023.000000	1023.000000	2046.000000
31.559999	0.059699	35.281937	9.431325	10.863970	6.684270	8.302370	0.000000	-10.000000	0.150000	-15.416667	317.500000	1023.000000	1023.000000	2046.000000
31.580000	0.059149	34.957005	9.254813	10.870921	6.591794	8.239477	0.000000	-10.000000	0.150000	-15.366667	312.333344	1023.000000	1023.000000	2046.000000
31.600000	0.058818	34.761173	9.176943	10.880505	6.436805	8.266923	0.000000	-10.000000	0.150000	-15.250000	307.166656	1023.000000	1023.000000	2046.000000
31.620001	0.058788	34.743851	9.041304	10.974219	6.384634	8.343693	0.000000	-10.000000	0.150000	-15.133333	302.000000	1023.000000	1023.000000	2046.000000
31.639999	0.058965	34.848267	8.967512	11.244929	6.290125	8.345700	0.000000	-10.000000	0.133333	-14.733334	297.000000	1023.000000	1023.000000	2046.000000
31.660000	0.059239	35.010395	8.915161	11.478753	6.230067	8.386415	0.000000	-10.000000	0.116667	-14.066667	292.000000	1023.000000	1023.000000	2046.000000
31.680000	0.059454	35.137356	8.839573	11.662884	6.210677	8.424223	0.000000	-10.000000	0.083333	-13.466667	287.333344	1023.000000	1023.000000	2046.000000
31.700001	0.059546	35.191795	8.804165	11.682158	6.239128	8.466344	0.000000	-10.000000	0.066667	-12.900001	282.833344	1023.000000	1023.000000	2046.000000
31.719999	0.059232	35.006283	8.774550	11.599168	6.217705	8.414861	0.000000	-10.000000	0.058333	-12.583334	278.500000	1023.000000	1023.000000	2046.000000
31.740000	0.058876	34.795963	8.722404	11.468346	6.196301	8.408912	0.000000	-10.000000	0.066667	-12.383333	274.166656	1023.000000	1023.000000	2046.000000
31.760000	0.058416	34.523952	8.690989	11.300908	6.154500	8.377555	0.000000	-10.000000	0.066667	-12.583334	270.000000	1023.000000	1023.000000	2046.000000
31.780001	0.057890	34.212959	8.612902	11.157284	6.161345	8.281429	0.000000	-10.000000	0.058333	-12.716667	266.000000	1023.000000	1023.000000	2046.000000
31.799999	0.057387	33.915920	8.575893	10.954338	6.123431	8.262258	0.000000	-10.000000	0.058333	-12.800000	261.833344	1023.000000	1023.000000	2046.000000
31.820000	0.056857	33.602654	8.512443	10.806643	6.069887	8.213679	0.000000	-10.000000	0.058333	-12.800000	257.500000	1023.000000	1023.000000	2046.000000
31.840000	0.056386	33.324299	8.471510	10.631398	6.006207	8.215182	0.000000	-10.000000	0.058333	-12.833334	253.166672	1023.000000	1023.000000	2046.000000
31.860001	0.055750	32.948242	8.407156	10.468458	5.916571	8.156058	0.000000	-10.000000	0.050000	-12.866667	249.000000	1023.000000	1023.000000	2046.000000
31.879999	0.055023	32.518394	8.305057	10.317029	5.856519	8.039789	0.000000	-10.000000	0.050000	-12.700001	244.666672	1023.000000	1023.000000	2046.000000
31.900000	0.054352	32.121960	8.238317	10.159218	5.771993	7.952433	0.000000	-10.000000	0.058333	-12.633334	240.333328	1023.000000	1023.000000	2046.000000
31.920000	0.053923	31.868479	8.189445	9.961019	5.766130	7.951885	0.000000	-10.000000	0.066667	-12.533334	236.000000	1023.000000	1023.000000	2046.000000
31.940001	0.053451	31.589504	8.106093	9.765027	5.776011	7.942375	0.000000	-10.000000	0.075000	-12.783334	232.000000	1023.000000	1023.000000	2046.000000
31.959999	0.053049	31.351677	8.091737	9.645709	5.710565	7.903666	0.000000	-10.000000	0.075000	-12.950001	227.666672	1023.000000	1023.000000	2046.000000
31.980000	0.052504	31.030157	8.011190	9.534276	5.618226	7.866465	0.000000	-10.000000	0.083333	-13.283334	223.333328	1023.000000	1023.000000	2046.000000
32.000000	0.052113	30.798746	7.923543	9.497819	5.583385	7.794000	0.000000	-10.000000	0.075000	-13.416667	218.833328	1023.000000	1023.000000	2046.000000
32.020000	0.051421	30.389690	7.777301	9.420843	5.476534	7.715012	0.000000	-10.000000	0.075000	-13.516666	214.500000	1023.000000	1023.000000	2046.000000
32.040001	0.050457	29.819866	7.637976	9.318861	5.301569	7.561460	0.000000	-10.000000	0.058333	-13.350000	210.000000	1023.000000	1023.000000	2046.000000
32.060001	0.049367	29.175903	7.488548	9.021946	5.187856	7.477552	0.000000	-10.000000	0.058333	-13.166667	205.500000	1023.000000	1023.000000	2046.000000
32.080002	0.048153	28.458492	7.445644	8.519823	5.183900	7.309124	0.000000	-10.000000	0.066667	-13.266666	201.166672	1023.000000	1023.000000	2046.000000
32.099998	0.046837	27.680878	7.549818	7.923618	5.085215	7.122227	0.000000	-10.000000	0.083333	-13.750000	196.666672	1023.000000	1023.000000	2046.000000
32.119999	0.046188	27.297392	7.719930	7.552577	5.044269	6.980618	0.000000	-10.000000	0.100000	-14.250000	192.000000	1023.000000	1023.000000	2046.000000
32.139999	0.046129	27.262182	7.801621	7.537998	5.086019	6.836545	0.000000	-10.000000	0.116667	-14.566667	187.166672	1023.000000	1023.000000	2046.000000
32.160000	0.045680	26.997074	7.795791	7.584410	5.033412	6.583463	0.000000	-10.000000	0.133333	-14.400000	182.333328	1023.000000	1023.000000	2046.000000
32.180000	0.044545	26.326326	7.645323	7.479606	4.872768	6.328630	0.000000	-10.000000	0.133333	-14.200000	177.666672	1023.000000	1023.000000	2046.000000
32.200001	0.042968	25.393974	7.398382	7.296565	4.598152	6.100875	0.000000	-10.000000	0.100000	-13.716667	172.833328	1023.000000	1023.000000	2046.000000
32.220001	0.041761	24.680754	7.139579	7.222543	4.431906	5.886726	0.000000	-10.000000	0.066667	-13.333334	168.333328	1023.000000	1023.000000	2046.000000
32.240002	0.040781	24.101677	6.926327	7.191581	4.220414	5.763354	0.000000	-10.000000	0.050000	-12.916667	163.833328	1023.000000	1023.000000	2046.000000
32.259998	0.040128	23.715683	6.700268	7.286921	4.115908	5.612586	0.000000	-10.000000	0.050000	-12.583334	159.500000	1023.000000	1023.000000	2046.000000
32.279999	0.039579	23.391308	6.548413	7.363457	3.979711	5.499727	0.000000	-10.000000	0.050000	-12.483334	155.166672	1023.000000	1023.000000	2046.000000
32.299999	0.039029	23.065935	6.439396	7.397159	3.787444	5.441936	0.000000	-10.000000	0.050000	-12.383333	151.000000	1023.000000	1023.000000	2046.000000
32.320000	0.038668	22.852859	6.291278	7.395088	3.692757	5.473736	0.000000	-10.000000	0.050000	-12.516667	147.000000	1023.000000	1023.000000	2046.000000
32.340000	0.038572	22.796270	6.192126	7.478418	3.611365	5.514362	0.000000	-10.000000	0.041667	-12.483334	143.000000	1023.000000	1023.000000	2046.000000
32.360001	0.038724	22.885855	6.101448	7.681247	3.551381	5.551781	0.000000	-10.000000	0.033333	-12.416667	138.666672	1023.000000	1023.000000	2046.000000
32.380001	0.038943	23.015045	6.062567	7.895233	3.484847	5.572397	0.000000	-10.000000	0.025000	-11.966667	134.333328	1023.000000	1023.000000	2046.000000
32.400002	0.039289	23.219753	5.978584	8.092082	3.500398	5.648688	0.000000	-10.000000	0.033333	-11.600000	130.333328	1023.000000	1023.000000	2046.000000
32.419998	0.039420	23.297472	5.970080	8.220149	3.461569	5.645674	0.000000	-10.000000	0.041667	-11.233334	126.666664	1023.000000	1023.000000	2046.000000
32.439999	0.039467	23.325012	5.967013	8.180322	3.499535	5.678142	0.000000	-10.000000	0.041667	-11.050000	121.666664	1023.000000	1023.000000	2046.000000
32.459999	0.039301	23.227182	5.978411	8.087671	3.501446	5.659654	0.000000	-10.000000	0.033333	-10.883333	116.666664	1023.000000	1023.000000	2046.000000
32.480000	0.038987	23.041603	5.956129	7.969789	3.499884	5.615800	0.000000	-10.000000	0.025000	-10.850000	113.000000	1023.000000	1023.000000	2046.000000
32.500000	0.038654	22.844427	5.905944	7.786308	3.543988	5.608188	0.000000	-10.000000	0.033333	-10.866667	110.666664	1023.000000	1023.000000	2046.000000
32.520000	0.038212	22.583080	5.886229	7.674917	3.487879	5.534057	0.000000	-10.000000	0.025000	-10.900001	108.166664	1023.000000	1023.000000	2046.000000
32.540001	0.037883	22.388838	5.822711	7.498851	3.542247	5.525030	0.000000	-10.000000	0.025000	-10.866667	104.500000	1023.000000	1023.000000	2046.000000
32.560001	0.037451	22.133587	5.767299	7.359546	3.491798	5.514943	0.000000	-10.000000	0.016667	-10.950000	100.833336	1023.000000	1023.000000	2046.000000
32.580002	0.036924	21.821949	5.718926	7.208051	3.446263	5.448708	0.000000	-10.000000	0.033333	-10.950000	97.166664	1023.000000	1023.000000	2046.000000
32.599998	0.036274	21.438116	5.660927	7.004194	3.369103	5.403892	0.000000	-10.000000	0.041667	-11.066667	93.500000	1023.000000	1023.000000	2046.000000
32.619999	0.035806	21.161060	5.537714	6.885428	3.406005	5.331914	0.000000	-10.000000	0.050000	-11.250000	89.833336	1023.000000	1023.000000	2046.000000
32.639999	0.035356	20.895102	5.459697	6.721422	3.380349	5.333634	0.000000	-10.000000	0.050000	-11.516667	86.000000	1023.000000	1023.000000	2046.000000
32.660000	0.034923	20.639225	5.451256	6.598400	3.272274	5.317294	0.000000	-10.000000	0.050000	-11.900001	82.000000	1023.000000	1023.000000	2046.000000
32.680000	0.034419	20.341333	5.409569	6.470719	3.154683	5.306363	0.000000	-10.000000	0.050000	-12.200000	78.000000	1023.000000	1023.000000	2046.000000
32.700001	0.034131	20.171444	5.306854	6.473915	3.147671	5.243004	0.000000	-10.000000	0.050000	-12.466667	74.000000	1023.000000	1023.000000	2046.000000
32.720001	0.033510	19.804413	5.166030	6.421587	3.092445	5.124350	0.000000	-10.000000	0.050000	-12.566667	70.000000	1023.000000	1023.000000	2046.000000
32.740002	0.032529	19.224398	4.989330	6.295184	2.925822	5.014063	0.000000	-10.000000	0.050000	-12.533334	66.000000	1023.000000	1023.000000	2046.000000
32.759998	0.031480	18.604647	4.884521	5.993087	2.797218	4.929820	0.000000	-10.000000	0.050000	-12.583334	61.666668	1023.000000	1023.000000	2046.000000
32.779999	0.030259	17.882881	4.865207	5.477109	2.755903	4.784662	0.000000	-10.000000	0.058333	-12.916667	57.333332	1023.000000	1023.000000	2046.000000
32.799999	0.029042	17.163828	4.979903	4.892202	2.667119	4.624604	0.000000	-10.000000	0.066667	-13.500000	52.833332	1023.000000	1023.000000	2046.000000
32.820000	0.028548	16.871853	5.122386	4.584206	2.661763	4.503497	0.000000	-10.000000	0.083333	-14.033334	48.500000	1023.000000	1023.000000	2046.000000
32.840000	0.028273	16.709120	5.188053	4.554090	2.675501	4.291476	0.000000	-10.000000	0.083333	-14.316667	43.833332	1023.000000	1023.000000	2046.000000
32.860001	0.027696	16.368200	5.165606	4.507023	2.597298	4.098273	0.000000	-10.000000	0.091667	-14.400001	39.000000	1023.000000	1023.000000	2046.000000
32.880001	0.026483	15.651428	5.043260	4.443755	2.369098	3.795315	0.000000	-10.000000	0.075000	-14.266666	34.166668	1023.000000	1023.000000	2046.000000
32.900002	0.024981	14.763556	4.815924	4.292299	2.114782	3.540551	0.000000	-10.000000	0.075000	-14.016666	29.500000	1023.000000	1023.000000	2046.000000
32.919998	0.023745	14.033501	4.622982	4.199287	1.896255	3.314977	0.000000	-10.000000	0.058333	-13.616667	24.833334	1023.000000	1023.000000	2046.000000
32.939999	0.022880	13.522118	4.465584	4.226262	1.687887	3.142385	0.000000	-10.000000	0.058333	-13.266666	20.333334	1023.000000	1023.000000	2046.000000
32.959999	0.022384	13.229231	4.285062	4.247894	1.564040	3.132234	0.000000	-10.000000	0.050000	-12.833334	15.666667	1023.000000	1023.000000	2046.000000
32.980000	0.021761	12.860974	4.141355	4.310523	1.386969	3.022129	0.000000	-10.000000	0.050000	-12.550000	11.333333	1023.000000	1023.000000	2046.000000
33.000000	0.021450	12.676851	3.986094	4.397388	1.304455	2.988915	0.000000	-10.000000	0.050000	-12.383334	7.000000	1023.000000	1023.000000	2046.000000
33.020000	0.021028	12.427352	3.836456	4.490239	1.200332	2.900325	0.000000	-10.000000	0.050000	-12.316667	3.166667	1023.000000	1023.000000	2046.000000
33.040001	0.020967	12.391500	3.701953	4.607419	1.162862	2.919265	0.000000	-10.000000	0.050000	-12.216667	-0.500000	1023.000000	1023.000000	2046.000000
33.060001	0.021076	12.456126	3.627148	4.792772	1.060650	2.975556	0.000000	-10.000000	0.041667	-11.900000	-4.166667	1023.000000	1023.000000	2046.000000
33.080002	0.021580	12.753846	3.565591	5.089076	1.092267	3.006912	0.000000	-10.000000	0.033333	-11.283334	-8.000000	1023.000000	1023.000000	2046.000000
33.099998	0.021903	12.944551	3.477843	5.298388	1.109801	3.058518	0.000000	-10.000000	0.025000	-10.633333	-11.833333	1023.000000	1023.000000	2046.000000
33.119999	0.022097	13.059283	3.445493	5.386974	1.109210	3.117606	0.000000	-10.000000	0.025000	-9.950001	-15.500000	1023.000000	1023.000000	2046.000000
33.139999	0.022258	13.154550	3.390103	5.408430	1.219972	3.136045	0.000000	-10.000000	0.016667	-9.516667	-18.833334	1023.000000	1023.000000	2046.000000
33.160000	0.022079	13.048743	3.399662	5.318536	1.211354	3.119191	0.000000	-10.000000	0.008333	-9.216667	-22.000000	1023.000000	1023.000000	2046.000000
33.180000	0.021730	12.842699	3.341848	5.223837	1.235544	3.041470	0.000000	-10.000000	0.008333	-9.183333	-25.000000	1023.000000	1023.000000	2046.000000
33.200001	0.021470	12.689059	3.302993	5.078291	1.246854	3.060921	0.000000	-10.000000	0.008333	-9.183333	-28.000000	1023.000000	1023.000000	2046.000000
33.220001	0.021028	12.427669	3.257221	4.962923	1.216170	2.991355	0.000000	-10.000000	0.008333	-9.150001	-31.000000	1023.000000	1023.000000	2046.000000
33.240002	0.020709	12.238952	3.195948	4.824056	1.249449	2.969499	0.000000	-10.000000	0.000000	-8.866667	-34.000000	1023.000000	1023.000000	2046.000000
33.259998	0.020318	12.008085	3.168572	4.686657	1.218987	2.933870	0.000000	-10.000000	0.000000	-8.650001	-37.000000	1023.000000	1023.000000	2046.000000
33.279999	0.019971	11.802708	3.126965	4.506517	1.219154	2.950071	0.000000	-10.000000	0.000000	-8.366667	-40.000000	1023.000000	1023.000000	2046.000000
33.299999	0.019643	11.609254	3.052741	4.378013	1.241674	2.936826	0.000000	-10.000000	0.000000	-8.316667	-42.833332	1023.000000	1023.000000	2046.000000
33.320000	0.019326	11.421677	3.003377	4.296516	1.194488	2.927296	0.000000	-10.000000	0.000000	-8.266666	-45.666668	1023.000000	1023.000000	2046.000000
33.340000	0.018828	11.127607	2.981361	4.136500	1.055642	2.954104	0.000000	-10.000000	0.000000	-8.233334	-48.333332	1023.000000	1023.000000	2046.000000
33.360001	0.018653	11.023889	2.897348	4.133295	1.092058	2.901188	0.000000	-10.000000	0.000000	-8.150001	-51.166668	1023.000000	1023.000000	2046.000000
33.380001	0.018115	10.706136	2.790818	4.086345	1.038470	2.790503	0.000000	-10.000000	0.000000	-7.916667	-53.833332	1023.000000	1023.000000	2046.000000
33.400002	0.017302	10.225549	2.668806	3.969740	0.890552	2.696451	0.000000	-10.000000	0.000000	-7.550000	-56.500000	1023.000000	1023.000000	2046.000000
33.419998	0.016428	9.709126	2.524602	3.719023	0.870093	2.595409	0.000000	-10.000000	0.008333	-7.100000	-59.000000	1023.000000	1023.000000	2046.000000
33.439999	0.015518	9.171223	2.519649	3.219850	0.882855	2.548869	0.000000	-10.000000	0.008333	-7.050000	-61.333332	1023.000000	1023.000000	2046.000000
33.459999	0.014503	8.571109	2.682914	2.680733	0.772015	2.435445	0.000000	-10.000000	0.008333	-7.350000	-63.833332	1023.000000	1023.000000	2046.000000
33.480000	0.014110	8.339085	2.771562	2.367821	0.854303	2.345399	0.000000	-10.000000	0.000000	-7.750000	-66.333336	1023.000000	1023.000000	2046.000000
33.500000	0.014050	8.303494	2.890829	2.295258	0.866535	2.250873	0.000000	-10.000000	0.008333	-7.866667	-69.000000	1023.000000	1023.000000	2046.000000
33.520000	0.013644	8.063661	2.941074	2.272326	0.792300	2.057961	0.000000	-10.000000	0.008333	-7.800000	-71.500000	1023.000000	1023.000000	2046.000000
33.540001	0.012645	7.473379	2.820433	2.178503	0.648289	1.826154	0.000000	-10.000000	0.008333	-7.683333	-74.000000	1023.000000	1023.000000	2046.000000
33.560001	0.011464	6.775202	2.666255	2.020412	0.444746	1.643789	0.000000	-10.000000	0.000000	-7.416667	-76.666664	1023.000000	1023.000000	2046.000000
33.580002	0.010503	6.207131	2.484386	1.938063	0.254159	1.530523	0.000000	-10.000000	0.000000	-6.816667	-79.166664	1023.000000	1023.000000	2046.000000
33.599998	0.009894	5.847524	2.343659	1.962119	0.075599	1.466147	0.000000	-10.000000	-0.016667	-6.066667	-81.500000	1023.000000	1023.000000	2046.000000
33.619999	0.009632	5.692466	2.186520	2.023372	-0.009602	1.492177	0.000000	-10.000000	-0.025000	-5.333333	-83.500000	1023.000000	1023.000000	2046.000000
33.639999	0.009370	5.537538	2.068134	2.161009	-0.128906	1.437301	0.000000	-10.000000	-0.016667	-4.766667	-85.333336	1023.000000	1023.000000	2046.000000
33.660000	0.009214	5.445327	1.978013	2.237657	-0.202018	1.431675	0.000000	-10.000000	-0.008333	-4.433333	-87.000000	1023.000000	1023.000000	2046.000000
33.680000	0.009149	5.406822	1.868206	2.317533	-0.238970	1.460054	0.000000	-10.000000	-0.008333	-4.283333	-88.000000	1023.000000	1023.000000	2046.000000
33.700001	0.009421	5.567722	1.784526	2.480448	-0.267693	1.570441	0.000000	-10.000000	-0.016667	-4.350000	-89.500000	1023.000000	1023.000000	2046.000000
33.720001	0.009869	5.832807	1.736578	2.728386	-0.290519	1.658361	0.000000	-10.000000	-0.008333	-4.216667	-90.833336	1023.000000	1023.000000	2046.000000
33.740002	0.010551	6.235795	1.692600	3.045191	-0.222021	1.720025	0.000000	-10.000000	-0.016667	-3.516667	-92.666664	1023.000000	1023.000000	2046.000000
33.759998	0.011134	6.580204	1.681416	3.274171	-0.204932	1.829549	0.000000	-10.000000	-0.033333	-2.416667	-93.500000	1023.000000	1023.000000	2046.000000
33.779999	0.011676	6.900666	1.660015	3.484727	-0.097544	1.853468	0.000000	-10.000000	-0.041667	-1.116667	-94.000000	1023.000000	1023.000000	2046.000000
33.799999	0.011949	7.061935	1.725589	3.521848	-0.071851	1.886348	0.000000	-10.000000	-0.041667	-0.383333	-94.000000	1023.000000	1023.000000	2046.000000
33.820000	0.011982	7.081295	1.758115	3.406336	-0.020128	1.936972	0.000000	-10.000000	-0.033333	0.000000	-94.000000	1023.000000	1023.000000	2046.000000
33.840000	0.012076	7.137105	1.814193	3.336584	0.035344	1.950984	0.000000	-10.000000	-0.041667	-0.283333	-94.000000	1023.000000	1023.000000	2046.000000
33.860001	0.011998	7.090972	1.765155	3.261297	0.139047	1.925473	0.000000	-10.000000	-0.033333	-0.883333	-94.000000	1023.000000	1023.000000	2046.000000
33.880001	0.011676	6.900420	1.816774	3.142890	0.057425	1.883330	0.000000	-10.000000	-0.033333	-1.500000	-94.000000	1023.000000	1023.000000	2046.000000
33.900002	0.011527	6.812639	1.834019	2.990624	0.072115	1.915881	0.000000	-10.000000	-0.016667	-1.783333	-94.000000	1023.000000	1023.000000	2046.000000
33.919998	0.011403	6.739261	1.823978	2.902113	0.124695	1.888475	0.000000	-10.000000	-0.025000	-1.983333	-94.000000	1023.000000	1023.000000	2046.000000
33.939999	0.011284	6.668844	1.839088	2.740413	0.145049	1.944295	0.000000	-10.000000	-0.033333	-2.333333	-94.500000	1023.000000	1023.000000	2046.000000
33.959999	0.011322	6.691556	1.765064	2.685355	0.256939	1.984197	0.000000	-10.000000	-0.041667	-2.850000	-95.333336	1023.000000	1023.000000	2046.000000
33.980000	0.011078	6.547137	1.741515	2.662751	0.204943	1.937927	0.000000	-10.000000	-0.025000	-3.216667	-96.500000	1023.000000	1023.000000	2046.000000
34.000000	0.011105	6.563176	1.744931	2.617440	0.165127	2.035678	0.000000	-10.000000	-0.016667	-3.466667	-97.500000	1023.000000	1023.000000	2046.000000
34.020000	0.011046	6.528262	1.682372	2.564945	0.236914	2.044031	0.000000	-10.000000	-0.016667	-3.500000	-98.666664	1023.000000	1023.000000	2046.000000
34.040001	0.010482	6.194693	1.631080	2.507101	0.070304	1.986208	0.000000	-10.000000	-0.033333	-3.250000	-99.833336	1023.000000	1023.000000	2046.000000
34.060001	0.009871	5.833538	1.438532	2.333013	0.111351	1.950642	0.000000	-10.000000	-0.041667	-2.866667	-101.000000	1023.000000	1023.000000	2046.000000
34.080002	0.009072	5.361660	1.464226	1.913612	0.090677	1.893145	0.000000	-10.000000	-0.041667	-2.750000	-102.000000	1023.000000	1023.000000	2046.000000
34.099998	0.008332	4.924361	1.584024	1.460248	0.114875	1.765213	0.000000	-10.000000	-0.025000	-3.216667	-102.833336	1023.000000	1023.000000	2046.000000
34.119999	0.008042	4.752668	1.765719	1.142121	0.138938	1.705890	0.000000	-10.000000	-0.016667	-3.950000	-104.000000	1023.000000	1023.000000	2046.000000
34.139999	0.008197	4.844666	1.972201	1.084513	0.135558	1.652394	0.000000	-10.000000	-0.008333	-4.416667	-105.166664	1023.000000	1023.000000	2046.000000
34.160000	0.008049	4.756980	2.021208	1.102687	0.135450	1.497635	0.000000	-10.000000	-0.025000	-4.383334	-106.833336	1023.000000	1023.000000	2046.000000
34.180000	0.007338	4.336571	1.946571	1.129399	0.045102	1.215499	0.000000	-10.000000	-0.016667	-4.083333	-108.166664	1023.000000	1023.000000	2046.000000
34.200001	0.006206	3.667678	1.772573	1.061919	-0.143227	0.976413	0.000000	-10.000000	-0.033333	-3.766667	-109.666664	1023.000000	1023.000000	2046.000000
34.220001	0.005409	3.196626	1.623559	0.985604	-0.309183	0.896646	0.000000	-10.000000	-0.033333	-3.216667	-110.833336	1023.000000	1023.000000	2046.000000
34.240002	0.004824	2.850992	1.529745	1.048520	-0.493577	0.766305	0.000000	-10.000000	-0.050000	-2.550000	-112.000000	1023.000000	1023.000000	2046.000000
34.259998	0.004612	2.725840	1.401595	1.144397	-0.554911	0.734759	0.000000	-10.000000	-0.050000	-1.883333	-112.666664	1023.000000	1023.000000	2046.000000
34.279999	0.004584	2.709371	1.274412	1.312743	-0.609724	0.731939	0.000000	-10.000000	-0.041667	-1.516667	-113.000000	1023.000000	1023.000000	2046.000000
34.299999	0.004622	2.731502	1.195008	1.450933	-0.644307	0.729868	0.000000	-10.000000	-0.033333	-1.350000	-113.000000	1023.000000	1023.000000	2046.000000
34.320000	0.004687	2.769818	1.154598	1.563759	-0.760111	0.811572	0.000000	-10.000000	-0.025000	-1.316667	-113.000000	1023.000000	1023.000000	2046.000000
34.340000	0.005037	2.976707	1.096345	1.717885	-0.754376	0.916853	0.000000	-10.000000	-0.025000	-1.416667	-113.000000	1023.000000	1023.000000	2046.000000
34.360001	0.005424	3.205743	1.054400	1.949820	-0.792190	0.993713	0.000000	-10.000000	-0.033333	-1.400000	-113.000000	1023.000000	1023.000000	2046.000000
34.380001	0.006249	3.693096	1.034759	2.320111	-0.738108	1.076334	0.000000	-10.000000	-0.033333	-0.950000	-113.000000	1023.000000	1023.000000	2046.000000
34.400002	0.007077	4.182368	1.075614	2.552724	-0.720001	1.274031	0.000000	-10.000000	-0.041667	-0.416667	-113.000000	1023.000000	1023.000000	2046.000000
34.419998	0.007733	4.570228	1.076676	2.715239	-0.629640	1.407953	0.000000	-10.000000	-0.041667	0.266667	-113.000000	1023.000000	1023.000000	2046.000000
34.439999	0.008186	4.838061	1.201834	2.818125	-0.643808	1.461911	0.000000	-10.000000	-0.041667	0.766667	-113.000000	1023.000000	1023.000000	2046.000000
34.459999	0.008534	5.043845	1.291364	2.744522	-0.579110	1.587068	0.000000	-10.000000	-0.033333	1.000000	-113.000000	1023.000000	1023.000000	2046.000000
34.480000	0.008597	5.080545	1.352314	2.704725	-0.571447	1.594953	0.000000	-10.000000	-0.033333	0.733333	-113.000000	1023.000000	1023.000000	2046.000000
34.500000	0.008470	5.005577	1.328377	2.562530	-0.493139	1.607808	0.000000	-10.000000	-0.041667	0.233333	-113.000000	1023.000000	1023.000000	2046.000000
34.520000	0.008337	4.926930	1.379151	2.442932	-0.473845	1.578692	0.000000	-10.000000	-0.041667	0.000000	-113.000000	1023.000000	1023.000000	2046.000000
34.540001	0.008259	4.880880	1.353096	2.277297	-0.386163	1.636650	0.000000	-10.000000	-0.041667	0.000000	-113.000000	1023.000000	1023.000000	2046.000000
34.560001	0.008060	4.763299	1.383396	2.179255	-0.398824	1.599472	0.000000	-10.000000	-0.033333	0.000000	-113.000000	1023.000000	1023.000000	2046.000000
34.580002	0.008062	4.764852	1.365665	2.090166	-0.315192	1.624214	0.000000	-10.000000	-0.033333	0.000000	-113.000000	1023.000000	1023.000000	2046.000000
34.599998	0.007868	4.650091	1.346557	2.054053	-0.326248	1.575729	0.000000	-10.000000	-0.033333	-0.283333	-113.000000	1023.000000	1023.000000	2046.000000
34.619999	0.007677	4.537166	1.346923	2.022616	-0.399823	1.567450	0.000000	-10.000000	-0.033333	-0.833333	-113.000000	1023.000000	1023.000000	2046.000000
34.639999	0.007561	4.468622	1.282201	1.976008	-0.346499	1.556912	0.000000	-10.000000	-0.033333	-1.300000	-113.000000	1023.000000	1023.000000	2046.000000
34.660000	0.007132	4.215023	1.137872	1.963633	-0.347290	1.460808	0.000000	-10.000000	-0.025000	-1.200000	-113.000000	1023.000000	1023.000000	2046.000000
34.680000	0.006614	3.909080	1.089810	1.832053	-0.427529	1.414747	0.000000	-10.000000	-0.016667	-0.650000	-113.000000	1023.000000	1023.000000	2046.000000
34.700001	0.006064	3.583942	1.023076	1.476098	-0.323541	1.408309	0.000000	-10.000000	-0.016667	-0.450000	-113.000000	1023.000000	1023.000000	2046.000000
34.720001	0.005480	3.238735	1.109239	1.118418	-0.263284	1.274363	0.000000	-10.000000	-0.008333	-1.000000	-113.000000	1023.000000	1023.000000	2046.000000
34.740002	0.005360	3.167985	1.295694	0.805278	-0.191265	1.258279	0.000000	-10.000000	-0.008333	-1.883333	-113.166664	1023.000000	1023.000000	2046.000000
34.759998	0.005785	3.418694	1.529657	0.725156	-0.149496	1.313377	0.000000	-10.000000	-0.008333	-2.416667	-113.666664	1023.000000	1023.000000	2046.000000
34.779999	0.005805	3.430970	1.648454	0.764271	-0.145484	1.163729	0.000000	-10.000000	-0.016667	-2.333333	-114.333336	1023.000000	1023.000000	2046.000000
34.799999	0.005280	3.120650	1.678361	0.726366	-0.272888	0.988811	0.000000	-10.000000	-0.033333	-1.883333	-114.833336	1023.000000	1023.000000	2046.000000
34.820000	0.004272	2.524958	1.590556	0.563557	-0.456947	0.827793	0.000000	-10.000000	-0.041667	-1.083333	-115.000000	1023.000000	1023.000000	2046.000000
34.840000	0.003571	2.110672	1.517721	0.535165	-0.626343	0.684129	0.000000	-10.000000	-0.050000	0.150000	-115.000000	1023.000000	1023.000000	2046.000000
34.860001	0.003095	1.828887	1.428052	0.539905	-0.751512	0.612443	0.000000	-10.000000	-0.050000	1.300000	-115.000000	1023.000000	1023.000000	2046.000000
34.880001	0.002998	1.771970	1.351214	0.626669	-0.815462	0.609549	0.000000	-10.000000	-0.050000	2.333333	-115.000000	1023.000000	1023.000000	2046.000000
34.900002	0.003114	1.840266	1.224541	0.890732	-0.804078	0.529071	0.000000	-10.000000	-0.050000	2.950000	-115.000000	1023.000000	1023.000000	2046.000000
34.919998	0.003173	1.875467	1.148486	1.063707	-0.826436	0.489710	0.000000	-10.000000	-0.050000	3.450000	-115.000000	1023.000000	1023.000000	2046.000000
34.939999	0.003418	2.020035	1.091584	1.282443	-0.866831	0.512838	0.000000	-10.000000	-0.050000	3.683333	-115.000000	1023.000000	1023.000000	2046.000000
34.959999	0.004190	2.476575	1.032958	1.485566	-0.753322	0.711373	0.000000	-10.000000	-0.058333	3.783333	-115.000000	1023.000000	1023.000000	2046.000000
34.980000	0.005009	2.960277	1.051445	1.786919	-0.736973	0.858885	0.000000	-10.000000	-0.075000	4.016666	-115.000000	1023.000000	1023.000000	2046.000000
35.000000	0.006244	3.690244	1.156657	2.142093	-0.659497	1.050991	0.000000	-10.000000	-0.091667	4.733334	-115.000000	1023.000000	1023.000000	2046.000000
35.020000	0.007217	4.265468	1.211709	2.427877	-0.584573	1.210455	0.000000	-10.000000	-0.100000	5.833333	-115.000000	1023.000000	1023.000000	2046.000000
35.040001	0.008256	4.879084	1.323470	2.614499	-0.493219	1.434335	0.000000	-10.000000	-0.083333	7.050000	-115.000000	1023.000000	1023.000000	2046.000000
35.060001	0.009148	5.406196	1.399134	2.713694	-0.290017	1.583384	0.000000	-10.000000	-0.083333	7.866667	-115.000000	1023.000000	1023.000000	2046.000000
35.080002	0.009664	5.711362	1.609509	2.729841	-0.280164	1.652176	0.000000	-10.000000	-0.083333	8.333334	-115.000000	1023.000000	1023.000000	2046.000000
35.099998	0.010295	6.084486	1.745916	2.651755	-0.118394	1.805209	0.000000	-10.000000	-0.091667	8.733334	-92.166664	1023.000000	1023.000000	2046.000000
35.119999	0.010492	6.200532	1.846985	2.587357	-0.099177	1.865368	0.000000	-10.000000	-0.091667	9.283334	-45.333332	1023.000000	1023.000000	2046.000000
35.139999	0.010821	6.395067	1.863581	2.492546	0.099728	1.939213	0.000000	-10.000000	-0.091667	9.766666	1.500000	1023.000000	1023.000000	2046.000000
35.160000	0.011071	6.543118	1.983825	2.367626	0.162818	2.028848	0.000000	-10.000000	-0.100000	10.166667	26.666666	1023.000000	1023.000000	2046.000000
35.180000	0.011444	6.763533	2.054047	2.358289	0.302784	2.048414	0.000000	-10.000000	-0.100000	10.300000	28.833334	1023.000000	1023.000000	2046.000000
35.200001	0.011830	6.991819	2.067924	2.391733	0.451513	2.080648	0.000000	-10.000000	-0.100000	10.366667	32.166668	1023.000000	1023.000000	2046.000000
35.220001	0.012015	7.100756	2.109442	2.377237	0.500899	2.113178	0.000000	-10.000000	-0.116667	10.400000	35.500000	1023.000000	1023.000000	2046.000000
35.240002	0.012504	7.389670	2.184099	2.488852	0.597216	2.119503	0.000000	-10.000000	-0.133333	10.716667	39.000000	1023.000000	1023.000000	2046.000000
35.259998	0.012713	7.513395	2.244091	2.443964	0.649041	2.176300	0.000000	-10.000000	-0.150000	11.500000	42.500000	1023.000000	1023.000000	2046.000000
35.279999	0.013000	7.683292	2.253968	2.445781	0.730444	2.253099	0.000000	-10.000000	-0.158333	12.400001	46.166668	1023.000000	1023.000000	2046.000000
35.299999	0.013226	7.816777	2.333682	2.262502	0.871482	2.349111	0.000000	-10.000000	-0.166667	13.033334	50.166668	1023.000000	1023.000000	2046.000000
35.320000	0.013226	7.816800	2.594318	1.886503	0.962568	2.373412	0.000000	-10.000000	-0.175000	13.416667	54.500000	1023.000000	1023.000000	2046.000000
35.340000	0.013426	7.934818	3.002164	1.543943	0.959915	2.428796	0.000000	-10.000000	-0.175000	13.550000	59.000000	1023.000000	1023.000000	2046.000000
35.360001	0.014324	8.465426	3.376136	1.448737	1.144121	2.496433	0.000000	-10.000000	-0.183333	13.850000	63.500000	1023.000000	1023.000000	2046.000000
35.380001	0.014988	8.857661	3.605617	1.579396	1.257811	2.414837	0.000000	-10.000000	-0.191667	14.133333	68.000000	1023.000000	1023.000000	2046.000000
35.400002	0.015287	9.034381	3.676916	1.761854	1.344398	2.251213	0.000000	-10.000000	-0.200000	14.633333	72.666664	1023.000000	1023.000000	2046.000000
35.419998	0.015110	8.929833	3.589878	1.858868	1.377854	2.103235	0.000000	-10.000000	-0.208333	14.933333	77.500000	1023.000000	1023.000000	2046.000000
35.439999	0.014877	8.792583	3.531901	1.920988	1.282873	2.056822	0.000000	-10.000000	-0.225000	15.350000	82.500000	1023.000000	1023.000000	2046.000000
35.459999	0.015195	8.980513	3.527876	2.086878	1.254050	2.111709	0.000000	-10.000000	-0.241667	15.883334	87.500000	1023.000000	1023.000000	2046.000000
35.480000	0.015788	9.330491	3.489418	2.382553	1.341042	2.117478	0.000000	-10.000000	-0.241667	16.666668	92.833336	1023.000000	1023.000000	2046.000000
35.500000	0.016694	9.866147	3.572582	2.707825	1.344092	2.241648	0.000000	-10.000000	-0.233333	17.133333	98.166664	1023.000000	1023.000000	2046.000000
35.520000	0.017573	10.385797	3.681855	2.987630	1.342313	2.373998	0.000000	-10.000000	-0.233333	17.566668	103.833336	1023.000000	1023.000000	2046.000000
35.540001	0.018478	10.920394	3.765582	3.206226	1.395472	2.553113	0.000000	-10.000000	-0.241667	17.716667	109.500000	1023.000000	1023.000000	2046.000000
35.560001	0.019461	11.501416	3.883059	3.367351	1.445150	2.805856	0.000000	-10.000000	-0.233333	17.966667	115.500000	1023.000000	1023.000000	2046.000000
35.580002	0.020612	12.181820	3.959453	3.660609	1.567647	2.994111	0.000000	-10.000000	-0.241667	18.033333	121.500000	1023.000000	1023.000000	2046.000000
35.599998	0.022041	13.026417	4.036468	4.083196	1.725145	3.181608	0.000000	-10.000000	-0.258333	18.333334	127.500000	1023.000000	1023.000000	2046.000000
35.619999	0.023540	13.912282	4.149563	4.401864	1.936100	3.424755	0.000000	-10.000000	-0.300000	19.033335	133.500000	1023.000000	1023.000000	2046.000000
35.639999	0.025057	14.808648	4.235672	4.731883	2.217926	3.623167	0.000000	-10.000000	-0.325000	19.816668	139.833328	1023.000000	1023.000000	2046.000000
35.660000	0.026626	15.735877	4.413908	4.894812	2.497893	3.929264	0.000000	-10.000000	-0.350000	20.616667	146.333328	1023.000000	1023.000000	2046.000000
35.680000	0.027896	16.486549	4.648273	5.003574	2.731577	4.103127	0.000000	-10.000000	-0.358333	21.050001	153.166672	1023.000000	1023.000000	2046.000000
35.700001	0.028984	17.129551	4.896294	4.938499	2.958950	4.335808	0.000000	-10.000000	-0.358333	21.333334	160.000000	1023.000000	1023.000000	2046.000000
35.720001	0.029815	17.620729	5.126668	4.867759	3.139483	4.486818	0.000000	-10.000000	-0.366667	21.600000	167.000000	1023.000000	1023.000000	2046.000000
35.740002	0.030635	18.105175	5.403454	4.774571	3.259337	4.667812	0.000000	-10.000000	-0.383333	21.783333	174.166672	1023.000000	1023.000000	2046.000000
35.759998	0.031600	18.675798	5.634964	4.689163	3.486507	4.865165	0.000000	-10.000000	-0.408333	22.100000	181.500000	1023.000000	1023.000000	2046.000000
35.779999	0.032389	19.142036	5.835275	4.690220	3.640256	4.976286	0.000000	-10.000000	-0.408333	22.133333	188.833328	1023.000000	1023.000000	2046.000000
35.799999	0.033271	19.663033	5.989763	4.752300	3.804260	5.116708	0.000000	-10.000000	-0.408333	22.283333	196.333328	1023.000000	1023.000000	2046.000000
35.820000	0.034082	20.142349	6.072850	4.786395	4.036264	5.246840	0.000000	-10.000000	-0.400000	22.299999	203.666672	1023.000000	1023.000000	2046.000000
35.840000	0.034901	20.626305	6.240593	4.891190	4.199733	5.294789	0.000000	-10.000000	-0.408333	22.516666	211.166672	1023.000000	1023.000000	2046.000000
35.860001	0.035719	21.109718	6.362895	4.921552	4.352232	5.473040	0.000000	-10.000000	-0.425000	22.716667	218.500000	1023.000000	1023.000000	2046.000000
35.880001	0.036233	21.413721	6.419162	5.053013	4.441951	5.499595	0.000000	-10.000000	-0.425000	23.216667	226.166672	1023.000000	1023.000000	2046.000000
35.900002	0.036663	21.667927	6.514817	5.052320	4.578394	5.522397	0.000000	-10.000000	-0.400000	23.400000	234.000000	1023.000000	1023.000000	2046.000000
35.919998	0.037102	21.927008	6.761167	4.849169	4.744467	5.572205	0.000000	-10.000000	-0.383333	23.383333	241.833328	1023.000000	1023.000000	2046.000000
35.939999	0.037784	22.330589	7.196910	4.628375	4.893069	5.612235	0.000000	-10.000000	-0.366667	23.016668	249.500000	1023.000000	1023.000000	2046.000000
35.959999	0.039159	23.143208	7.686701	4.640130	5.094299	5.722077	0.000000	-10.000000	-0.400000	22.883333	257.166656	1023.000000	1023.000000	2046.000000
35.980000	0.040603	23.996454	8.070277	4.895675	5.299294	5.731208	0.000000	-10.000000	-0.400000	22.916668	264.833344	1023.000000	1023.000000	2046.000000
36.000000	0.041433	24.487095	8.301036	5.125814	5.344578	5.715668	0.000000	-10.000000	-0.416667	23.000000	272.500000	1023.000000	1023.000000	2046.000000
36.020000	0.041491	24.521229	8.271656	5.330264	5.356684	5.562624	0.000000	-10.000000	-0.408333	23.183334	280.166656	1023.000000	1023.000000	2046.000000
36.040001	0.041674	24.629066	8.245421	5.525462	5.325956	5.532227	0.000000	-10.000000	-0.408333	23.350000	288.000000	1023.000000	1023.000000	2046.000000
36.060001	0.042359	25.034372	8.337769	5.798179	5.263715	5.634709	0.000000	-10.000000	-0.425000	23.583334	295.666656	1023.000000	1023.000000	2046.000000
36.080002	0.043367	25.629749	8.381166	6.235101	5.345810	5.667674	0.000000	-10.000000	-0.433333	23.850000	303.333344	1023.000000	1023.000000	2046.000000
36.099998	0.044612	26.365589	8.488286	6.638857	5.395958	5.842488	0.000000	-10.000000	-0.450000	24.183334	311.000000	1023.000000	1023.000000	2046.000000
36.119999	0.045947	27.154568	8.607485	7.057412	5.490468	5.999204	0.000000	-10.000000	-0.458333	24.533335	319.166656	1023.000000	1023.000000	2046.000000
36.139999	0.047152	27.867060	8.726629	7.385744	5.600336	6.154350	0.000000	-10.000000	-0.466667	24.883335	327.500000	1023.000000	1023.000000	2046.000000
36.160000	0.048368	28.585417	8.823153	7.587881	5.738432	6.435950	0.000000	-10.000000	-0.475000	24.983334	335.833344	1023.000000	1023.000000	2046.000000
36.180000	0.049759	29.407696	8.936633	7.857193	5.893698	6.720171	0.000000	-10.000000	-0.466667	24.900002	344.166656	1023.000000	1023.000000	2046.000000
36.200001	0.051355	30.350513	9.064705	8.250662	6.045668	6.989479	0.000000	-10.000000	-0.475000	24.833334	352.500000	1023.000000	1023.000000	2046.000000
36.220001	0.053195	31.438181	9.265252	8.671970	6.229115	7.271844	0.000000	-10.000000	-0.483333	25.116667	360.833344	1023.000000	1023.000000	2046.000000
36.240002	0.055002	32.506042	9.428047	9.008734	6.482128	7.587132	0.000000	-10.000000	-0.508333	25.583334	369.166656	1023.000000	1023.000000	2046.000000
36.259998	0.056733	33.529404	9.655207	9.295025	6.721245	7.857928	0.000000	-10.000000	-0.525000	25.983334	377.500000	1023.000000	1023.000000	2046.000000
36.279999	0.058187	34.388763	9.901294	9.346159	6.997974	8.143334	0.000000	-10.000000	-0.541667	26.233334	386.166656	1023.000000	1023.000000	2046.000000
36.299999	0.059470	35.147011	10.147749	9.357739	7.285278	8.356245	0.000000	-10.000000	-0.566667	26.683334	394.833344	1023.000000	1023.000000	2046.000000
36.320000	0.060521	35.767933	10.385494	9.328017	7.505698	8.548722	0.000000	-10.000000	-0.566667	27.200001	403.666656	1023.000000	1023.000000	2046.000000
36.340000	0.061663	36.443027	10.584623	9.260629	7.800609	8.797166	0.000000	-10.000000	-0.566667	27.550001	412.500000	1023.000000	1023.000000	2046.000000
36.360001	0.062770	37.096779	10.849462	9.230942	8.020720	8.995656	0.000000	-10.000000	-0.550000	27.733334	421.666656	1023.000000	1023.000000	2046.000000
36.380001	0.064036	37.845299	11.143462	9.203747	8.237824	9.260265	0.000000	-10.000000	-0.550000	27.616667	431.000000	1023.000000	1023.000000	2046.000000
36.400002	0.065084	38.464691	11.353303	9.329738	8.413298	9.368355	0.000000	-10.000000	-0.566667	27.733334	440.333344	1023.000000	1023.000000	2046.000000
36.419998	0.066000	39.005905	11.472779	9.404910	8.583102	9.545114	0.000000	-10.000000	-0.566667	27.933334	449.500000	1023.000000	1023.000000	2046.000000
36.439999	0.066943	39.563026	11.615773	9.477938	8.724461	9.744856	0.000000	-10.000000	-0.558333	27.900000	458.833344	1023.000000	1023.000000	2046.000000
36.459999	0.067926	40.144314	11.741503	9.605153	8.908084	9.889573	0.000000	-10.000000	-0.525000	27.550001	468.166656	1023.000000	1023.000000	2046.000000
36.480000	0.068764	40.639668	11.792956	9.854437	9.004079	9.988194	0.000000	-10.000000	-0.541667	27.050001	477.500000	1023.000000	1023.000000	2046.000000
36.500000	0.069523	41.088161	11.908802	9.918208	9.117438	10.143714	0.000000	-10.000000	-0.550000	27.016668	486.500000	1023.000000	1023.000000	2046.000000
36.520000	0.070351	41.577492	12.179222	9.868827	9.338881	10.190564	0.000000	-10.000000	-0.550000	26.883333	495.500000	1023.000000	1023.000000	2046.000000
36.540001	0.071318	42.149231	12.612589	9.767905	9.522192	10.246543	0.000000	-10.000000	-0.541667	26.783333	504.500000	1023.000000	1023.000000	2046.000000
36.560001	0.072682	42.954967	13.133147	9.879672	9.624802	10.317346	0.000000	-10.000000	-0.541667	26.750000	513.500000	1023.000000	1023.000000	2046.000000
36.580002	0.074358	43.945557	13.459827	10.190551	9.865863	10.429314	0.000000	-10.000000	-0.566667	26.966667	522.500000	1023.000000	1023.000000	2046.000000
36.599998	0.075074	44.368484	13.557005	10.514763	9.920381	10.376335	0.000000	-10.000000	-0.550000	27.000000	531.500000	1023.000000	1023.000000	2046.000000
36.619999	0.075058	44.359379	13.499610	10.782125	9.818971	10.258674	0.000000	-10.000000	-0.558333	26.683334	540.500000	1023.000000	1023.000000	2046.000000
36.639999	0.075330	44.520134	13.399442	11.063038	9.820297	10.237359	0.000000	-10.000000	-0.566667	26.633333	549.333313	1023.000000	1023.000000	2046.000000
36.660000	0.076206	45.037750	13.411673	11.492861	9.851749	10.281469	0.000000	-10.000000	-0.583333	26.733334	558.166687	1023.000000	1023.000000	2046.000000
36.680000	0.077420	45.755028	13.470821	11.920578	9.900002	10.463628	0.000000	-10.000000	-0.583333	27.000000	564.000000	1023.000000	1023.000000	2046.000000
36.700001	0.078677	46.497917	13.501551	12.378876	10.031015	10.586474	0.000000	-10.000000	-0.575000	27.016668	573.000000	1023.000000	1023.000000	2046.000000
36.720001	0.080088	47.331974	13.618442	12.850840	10.105814	10.756879	0.000000	-10.000000	-0.575000	26.866667	582.000000	1023.000000	1023.000000	2046.000000
36.740002	0.081371	48.089993	13.700819	13.201419	10.256856	10.930899	0.000000	-10.000000	-0.566667	26.733334	594.000000	1023.000000	1023.000000	2046.000000
36.759998	0.082480	48.745434	13.773596	13.380545	10.376808	11.214485	0.000000	-10.000000	-0.558333	26.733334	603.000000	1023.000000	1023.000000	2046.000000
36.779999	0.083851	49.556206	13.894821	13.593618	10.519119	11.548647	0.000000	-10.000000	-0.541667	26.350000	612.000000	1023.000000	1023.000000	2046.000000
36.799999	0.085619	50.600601	14.044098	13.928816	10.709517	11.918171	0.000000	-10.000000	-0.525000	26.133333	621.000000	1023.000000	1023.000000	2046.000000
36.820000	0.087480	51.700817	14.167996	14.413597	10.966396	12.152825	0.000000	-10.000000	-0.516667	25.816668	629.833313	1023.000000	1023.000000	2046.000000
36.840000	0.089354	52.808247	14.376881	14.779988	11.161492	12.489886	0.000000	-10.000000	-0.516667	26.066668	638.500000	1023.000000	1023.000000	2046.000000
36.860001	0.091013	53.788658	14.524043	15.003330	11.478393	12.782893	0.000000	-10.000000	-0.525000	26.133333	644.166687	1023.000000	1023.000000	2046.000000
36.880001	0.092467	54.647930	14.769292	15.119489	11.699120	13.060029	0.000000	-10.000000	-0.516667	26.200001	652.833313	1023.000000	1023.000000	2046.000000
36.900002	0.093544	55.284611	15.017627	15.147050	11.895226	13.224708	0.000000	-10.000000	-0.516667	26.116667	661.500000	1023.000000	1023.000000	2046.000000
36.919998	0.094253	55.703690	15.217141	14.983709	12.017227	13.485612	0.000000	-10.000000	-0.508333	25.816668	673.166687	1023.000000	1023.000000	2046.000000
36.939999	0.095014	56.153454	15.353983	14.893222	12.236558	13.669690	0.000000	-10.000000	-0.500000	25.466667	681.833313	1023.000000	1023.000000	2046.000000
36.959999	0.095773	56.601818	15.537508	14.797748	12.382941	13.883622	0.000000	-10.000000	-0.475000	25.200001	690.500000	1023.000000	1023.000000	2046.000000
36.980000	0.096676	57.135769	15.709113	14.762831	12.556107	14.107719	0.000000	-10.000000	-0.466667	25.150000	698.833313	1023.000000	1023.000000	2046.000000
37.000000	0.097616	57.690998	15.817951	14.773814	12.755975	14.343257	0.000000	-10.000000	-0.458333	25.016666	707.333313	1023.000000	1023.000000	2046.000000
37.020000	0.098527	58.229568	15.880589	14.846505	13.011062	14.491410	0.000000	-10.000000	-0.433333	24.700001	715.666687	1023.000000	1023.000000	2046.000000
37.040001	0.099167	58.607727	15.974785	14.857753	13.105327	14.669861	0.000000	-10.000000	-0.408333	23.983334	724.000000	1023.000000	1023.000000	2046.000000
37.060001	0.100042	59.125076	16.045536	14.979660	13.294894	14.804983	0.000000	-10.000000	-0.383333	23.266666	732.000000	1023.000000	1023.000000	2046.000000
37.080002	0.100793	59.568779	16.077166	15.152581	13.412564	14.926469	0.000000	-10.000000	-0.400000	22.516666	740.000000	1023.000000	1023.000000	2046.000000
37.099998	0.101335	59.888805	16.151304	15.255861	13.439195	15.042444	0.000000	-10.000000	-0.400000	22.266666	747.666687	1023.000000	1023.000000	2046.000000
37.119999	0.101637	60.067333	16.258217	15.207678	13.554223	15.047216	0.000000	-10.000000	-0.400000	21.716667	755.166687	1023.000000	1023.000000	2046.000000
37.139999	0.102162	60.377625	16.581474	15.071576	13.701957	15.022617	0.000000	-10.000000	-0.375000	21.400000	762.333313	1023.000000	1023.000000	2046.000000
37.160000	0.103235	61.011921	16.983070	15.041211	13.829264	15.158374	0.000000	-10.000000	-0.358333	20.966667	769.500000	1023.000000	1023.000000	2046.000000
37.180000	0.104687	61.870041	17.295729	15.288797	14.017470	15.268043	0.000000	-10.000000	-0.333333	20.650000	776.500000	1023.000000	1023.000000	2046.000000
37.200001	0.105233	62.192707	17.368740	15.631732	14.044582	15.147651	0.000000	-10.000000	-0.316667	20.033333	783.500000	1023.000000	1023.000000	2046.000000
37.220001	0.105141	62.138428	17.243261	15.891313	13.979297	15.024556	0.000000	-10.000000	-0.291667	19.200001	790.333313	1023.000000	1023.000000	2046.000000
37.240002	0.105219	62.184177	17.143675	16.212917	13.888473	14.939115	0.000000	-10.000000	-0.291667	18.866667	797.000000	1023.000000	1023.000000	2046.000000
37.259998	0.105754	62.500412	17.134838	16.567148	13.833678	14.964746	0.000000	-10.000000	-0.291667	18.750000	803.333313	1023.000000	1023.000000	2046.000000
37.279999	0.106738	63.082226	17.104364	17.063341	13.896889	15.017631	0.000000	-10.000000	-0.300000	19.066668	809.500000	1023.000000	1023.000000	2046.000000
37.299999	0.107894	63.765240	17.182354	17.498497	13.922236	15.162150	0.000000	-10.000000	-0.300000	19.233334	815.833313	1023.000000	1023.000000	2046.000000
37.320000	0.108933	64.379471	17.198307	17.892576	14.015924	15.272660	0.000000	-10.000000	-0.300000	19.700001	822.166687	1023.000000	1023.000000	2046.000000
37.340000	0.109937	64.972832	17.297832	18.187151	14.062458	15.425388	0.000000	-10.000000	-0.308333	19.783333	828.833313	1023.000000	1023.000000	2046.000000
37.360001	0.110673	65.407547	17.381529	18.364592	14.097539	15.563887	0.000000	-10.000000	-0.316667	19.833334	833.166687	1023.000000	1023.000000	2046.000000
37.380001	0.111631	65.973679	17.406981	18.414232	14.286901	15.865565	0.000000	-10.000000	-0.308333	19.433332	839.833313	1023.000000	1023.000000	2046.000000
37.400002	0.112828	66.681381	17.516405	18.589842	14.418917	16.156214	0.000000	-10.000000	-0.300000	19.100000	846.333313	1023.000000	1023.000000	2046.000000
37.419998	0.114397	67.608429	17.672617	18.890860	14.586967	16.457983	0.000000	-10.000000	-0.291667	18.916666	855.000000	1023.000000	1023.000000	2046.000000
37.439999	0.115941	68.521019	17.755024	19.142466	14.852526	16.771002	0.000000	-10.000000	-0.300000	18.950001	859.333313	1023.000000	1023.000000	2046.000000
37.459999	0.117405	69.386139	17.893332	19.351234	15.084564	17.057013	0.000000	-10.000000	-0.308333	19.083334	863.500000	1023.000000	1023.000000	2046.000000
37.480000	0.118686	70.143425	18.011793	19.474386	15.347350	17.309893	0.000000	-10.000000	-0.308333	19.116667	869.833313	1023.000000	1023.000000	2046.000000
37.500000	0.119535	70.645119	18.158260	19.476564	15.560285	17.450010	0.000000	-10.000000	-0.325000	19.333334	878.333313	1023.000000	1023.000000	2046.000000
37.520000	0.119982	70.909393	18.293047	19.317171	15.727959	17.571211	0.000000	-10.000000	-0.316667	19.600000	887.000000	1023.000000	1023.000000	2046.000000
37.540001	0.120626	71.289864	18.447521	19.179600	15.888884	17.773861	0.000000	-10.000000	-0.316667	19.816668	891.333313	1023.000000	1023.000000	2046.000000
37.560001	0.121295	71.685394	18.580467	19.070700	16.069685	17.964540	0.000000	-10.000000	-0.300000	19.966667	895.666687	1023.000000	1023.000000	2046.000000
37.580002	0.122075	72.146469	18.688875	19.038103	16.312004	18.107485	0.000000	-10.000000	-0.300000	19.933334	900.000000	1023.000000	1023.000000	2046.000000
37.599998	0.122990	72.687378	18.745411	19.033501	16.578339	18.330130	0.000000	-10.000000	-0.316667	19.933334	906.666687	1023.000000	1023.000000	2046.000000
37.619999	0.123931	73.242973	18.870098	19.102278	16.740471	18.530125	0.000000	-10.000000	-0.316667	19.783333	915.500000	1023.000000	1023.000000	2046.000000
37.639999	0.124822	73.769608	19.012880	19.177910	16.867531	18.711285	0.000000	-10.000000	-0.316667	19.700001	924.500000	1023.000000	1023.000000	2046.000000
37.660000	0.125555	74.202858	19.125637	19.206194	16.973154	18.897873	0.000000	-10.000000	-0.300000	19.583334	931.166687	1023.000000	1023.000000	2046.000000
37.680000	0.126266	74.623138	19.217361	19.314589	17.106606	18.984585	0.000000	-10.000000	-0.300000	19.466667	935.666687	1023.000000	1023.000000	2046.000000
37.700001	0.126877	74.984512	19.222589	19.457539	17.186857	19.117531	0.000000	-10.000000	-0.300000	19.366667	940.000000	1023.000000	1023.000000	2046.000000
37.720001	0.127293	75.230415	19.332411	19.519943	17.178892	19.199169	0.000000	-10.000000	-0.300000	19.166666	946.333313	1023.000000	1023.000000	2046.000000
37.740002	0.127509	75.357536	19.520960	19.324001	17.283445	19.229130	0.000000	-10.000000	-0.283333	18.616667	954.833313	1023.000000	1023.000000	2046.000000
37.759998	0.127988	75.641174	19.841133	19.152670	17.426775	19.220598	0.000000	-10.000000	-0.266667	18.100000	963.166687	1023.000000	1023.000000	2046.000000
37.779999	0.129090	76.292107	20.285286	19.191835	17.505318	19.309673	0.000000	-10.000000	-0.250000	17.683332	969.500000	1023.000000	1023.000000	2046.000000
37.799999	0.130349	77.036194	20.490200	19.482567	17.711559	19.351870	0.000000	-10.000000	-0.241667	17.666666	973.500000	1023.000000	1023.000000	2046.000000
37.820000	0.130639	77.207527	20.533175	19.791857	17.647999	19.234497	0.000000	-10.000000	-0.250000	17.900000	977.500000	1023.000000	1023.000000	2046.000000
37.840000	0.130444	77.092445	20.435436	20.063665	17.514338	19.079008	0.000000	-10.000000	-0.250000	17.966667	985.500000	1023.000000	1023.000000	2046.000000
37.860001	0.130620	77.196533	20.342655	20.418608	17.435678	18.999596	0.000000	-10.000000	-0.258333	17.700001	993.500000	1023.000000	1023.000000	2046.000000
37.880001	0.131255	77.571808	20.294437	20.848612	17.434887	18.993874	0.000000	-10.000000	-0.250000	17.216667	999.500000	1023.000000	1023.000000	2046.000000
37.900002	0.132231	78.148491	20.265181	21.349730	17.487759	19.045818	0.000000	-10.000000	-0.266667	17.183332	1003.333313	1023.000000	1023.000000	2046.000000
37.919998	0.133237	78.743057	20.279476	21.814768	17.533010	19.115805	0.000000	-10.000000	-0.266667	17.350000	1007.000000	1023.000000	1023.000000	2046.000000
37.939999	0.134221	79.324860	20.333439	22.207079	17.604460	19.179886	0.000000	-10.000000	-0.258333	17.316668	1012.666687	1023.000000	1023.000000	2046.000000
37.959999	0.135293	79.957985	20.379009	22.469324	17.768961	19.340694	0.000000	-10.000000	-0.241667	16.816668	1018.500000	1023.000000	1023.000000	2046.000000
37.980000	0.135941	80.340904	20.478102	22.556852	17.827204	19.478746	0.000000	-10.000000	-0.233333	16.100000	1024.333374	1023.000000	1023.000000	2046.000000
38.000000	0.136840	80.872215	20.600521	22.637533	17.924843	19.709316	0.000000	-10.000000	-0.225000	15.450000	1029.833374	1023.000000	1023.000000	2046.000000
38.020000	0.138093	81.613014	20.723419	22.786835	18.075531	20.027227	0.000000	-10.000000	-0.208333	14.883333	1035.000000	1023.000000	1023.000000	2046.000000
38.040001	0.139461	82.421371	20.825838	22.998238	18.287903	20.309391	0.000000	-10.000000	-0.200000	14.400001	1040.000000	1023.000000	1023.000000	2046.000000
38.060001	0.140469	83.016907	20.929501	23.124908	18.384907	20.577593	0.000000	-10.000000	-0.200000	14.400001	1045.000000	1023.000000	1023.000000	2046.000000
38.080002	0.141563	83.663612	21.018650	23.277380	18.569893	20.797691	0.000000	-10.000000	-0.200000	14.483334	1049.833374	1023.000000	1023.000000	2046.000000
38.099998	0.142341	84.123383	21.111254	23.329708	18.745285	20.937138	0.000000	-10.000000	-0.200000	14.566667	1056.333374	1023.000000	1023.000000	2046.000000
38.119999	0.142842	84.419426	21.200087	23.282846	18.908283	21.028210	0.000000	-10.000000	-0.200000	14.300000	1061.166626	1023.000000	1023.000000	2046.000000
38.139999	0.143207	84.635452	21.313374	23.102329	19.067749	21.152002	0.000000	-10.000000	-0.200000	14.183333	1066.000000	1023.000000	1023.000000	2046.000000
38.160000	0.143737	84.948853	21.446093	22.930422	19.265636	21.306702	0.000000	-10.000000	-0.200000	14.183333	1069.166626	1023.000000	1023.000000	2046.000000
38.180000	0.144325	85.295967	21.526575	22.879093	19.456957	21.433338	0.000000	-10.000000	-0.200000	14.050000	1074.000000	1023.000000	1023.000000	2046.000000
38.200001	0.144894	85.632530	21.633131	22.829206	19.593893	21.576303	0.000000	-10.000000	-0.200000	13.850000	1078.666626	1023.000000	1023.000000	2046.000000
38.220001	0.145739	86.131653	21.760637	22.803314	19.795082	21.772619	0.000000	-10.000000	-0.200000	13.916667	1083.333374	1023.000000	1023.000000	2046.000000
38.240002	0.146253	86.435440	21.853086	22.798523	19.885153	21.898680	0.000000	-10.000000	-0.200000	14.233334	1087.833374	1023.000000	1023.000000	2046.000000
38.259998	0.146924	86.832298	21.889786	22.885405	20.068745	21.988359	0.000000	-10.000000	-0.200000	14.316667	1092.666626	1023.000000	1023.000000	2046.000000
38.279999	0.147462	87.150124	21.977283	22.913260	20.148924	22.110659	0.000000	-10.000000	-0.191667	14.033334	1099.000000	1023.000000	1023.000000	2046.000000
38.299999	0.147985	87.459320	22.085283	22.944962	20.213617	22.215462	0.000000	-10.000000	-0.183333	13.633334	1103.833374	1023.000000	1023.000000	2046.000000
38.320000	0.148415	87.713242	22.089441	23.089355	20.302452	22.231991	0.000000	-10.000000	-0.175000	13.200001	1108.500000	1023.000000	1023.000000	2046.000000
38.340000	0.148825	87.955498	22.092421	23.176474	20.310406	22.376198	0.000000	-10.000000	-0.166667	12.900001	1111.500000	1023.000000	1023.000000	2046.000000
38.360001	0.148955	88.032349	22.190008	23.206295	20.310205	22.325844	0.000000	-10.000000	-0.158333	12.533334	1115.833374	1023.000000	1023.000000	2046.000000
38.380001	0.148941	88.024086	22.386328	23.002439	20.343231	22.292086	0.000000	-10.000000	-0.141667	12.050000	1120.000000	1023.000000	1023.000000	2046.000000
38.400002	0.149532	88.373695	22.759853	22.844894	20.383945	22.384998	0.000000	-10.000000	-0.133333	11.433333	1124.000000	1023.000000	1023.000000	2046.000000
38.419998	0.150377	88.872643	23.097439	22.959240	20.422863	22.393103	0.000000	-10.000000	-0.116667	11.116667	1128.000000	1023.000000	1023.000000	2046.000000
38.439999	0.151126	89.315300	23.240005	23.202894	20.451553	22.420847	0.000000	-10.000000	-0.108333	10.816667	1133.000000	1023.000000	1023.000000	2046.000000
38.459999	0.150912	89.188919	23.238626	23.460161	20.253160	22.236973	0.000000	-10.000000	-0.100000	10.550000	1138.000000	1023.000000	1023.000000	2046.000000
38.480000	0.150538	88.968117	23.026152	23.747696	20.163542	22.030731	0.000000	-10.000000	-0.100000	10.050000	1141.666626	1023.000000	1023.000000	2046.000000
38.500000	0.150650	89.034042	22.894619	24.036148	20.089975	22.013298	0.000000	-10.000000	-0.108333	9.933333	1144.000000	1023.000000	1023.000000	2046.000000
38.520000	0.151170	89.341423	22.802977	24.514791	20.127283	21.896374	0.000000	-10.000000	-0.108333	10.450001	1146.166626	1023.000000	1023.000000	2046.000000
38.540001	0.151755	89.687126	22.808439	24.925793	20.083557	21.869339	0.000000	-10.000000	-0.116667	10.850000	1149.500000	1023.000000	1023.000000	2046.000000
38.560001	0.152451	90.098351	22.775391	25.291616	20.125072	21.906269	0.000000	-10.000000	-0.108333	11.133333	1153.166626	1023.000000	1023.000000	2046.000000
38.580002	0.153202	90.542549	22.772223	25.593555	20.242762	21.934008	0.000000	-10.000000	-0.108333	10.650000	1156.833374	1023.000000	1023.000000	2046.000000
38.599998	0.153665	90.815918	22.840851	25.749708	20.230814	21.994545	0.000000	-10.000000	-0.100000	9.766666	1160.500000	1023.000000	1023.000000	2046.000000
38.619999	0.154131	91.091515	22.923185	25.777216	20.238827	22.152290	0.000000	-10.000000	-0.075000	8.666667	1163.833374	1023.000000	1023.000000	2046.000000
38.639999	0.155016	91.614525	23.026012	25.785164	20.329174	22.474174	0.000000	-10.000000	-0.066667	7.633334	1166.833374	1023.000000	1023.000000	2046.000000
38.660000	0.155965	92.175323	23.134972	25.973013	20.402143	22.665195	0.000000	-10.000000	-0.066667	6.833333	1169.666626	1023.000000	1023.000000	2046.000000
38.680000	0.156797	92.667320	23.231173	26.058199	20.473551	22.904402	0.000000	-10.000000	-0.091667	6.483333	1172.166626	1023.000000	1023.000000	2046.000000
38.700001	0.157364	93.001930	23.278898	26.090752	20.489946	23.142330	0.000000	-10.000000	-0.100000	6.716667	1174.500000	1023.000000	1023.000000	2046.000000
38.720001	0.158093	93.432915	23.304203	26.139172	20.678488	23.311052	0.000000	-10.000000	-0.100000	7.283333	1176.500000	1023.000000	1023.000000	2046.000000
38.740002	0.158558	93.707619	23.309412	26.087210	20.922367	23.388628	0.000000	-10.000000	-0.100000	7.733334	1178.833374	1023.000000	1023.000000	2046.000000
38.759998	0.158643	93.757851	23.286795	25.991594	21.106928	23.372536	0.000000	-10.000000	-0.100000	7.750000	1181.333374	1023.000000	1023.000000	2046.000000
38.779999	0.158734	93.812004	23.312338	25.802097	21.246754	23.450817	0.000000	-10.000000	-0.108333	7.816667	1184.000000	1023.000000	1023.000000	2046.000000
38.799999	0.158771	93.833809	23.365728	25.624882	21.346684	23.496519	0.000000	-10.000000	-0.108333	7.733334	1186.666626	1023.000000	1023.000000	2046.000000
38.820000	0.159038	93.991325	23.407585	25.537218	21.449619	23.596899	0.000000	-10.000000	-0.091667	7.533333	1189.166626	1023.000000	1023.000000	2046.000000
38.840000	0.159393	94.200989	23.541637	25.439829	21.466745	23.752781	0.000000	-10.000000	-0.066667	6.966667	1191.833374	1023.000000	1023.000000	2046.000000
38.860001	0.159466	94.244232	23.606543	25.265205	21.467838	23.904646	0.000000	-10.000000	-0.058333	6.050000	1194.166626	1023.000000	1023.000000	2046.000000
38.880001	0.159467	94.245026	23.621933	25.095314	21.505882	24.021896	0.000000	-10.000000	-0.066667	5.183333	1196.500000	1023.000000	1023.000000	2046.000000
38.900002	0.159645	94.349945	23.697247	24.990337	21.547428	24.114933	0.000000	-10.000000	-0.066667	4.483334	1198.333374	1023.000000	1023.000000	2046.000000
38.919998	0.159909	94.506088	23.741625	24.900887	21.641125	24.222454	0.000000	-10.000000	-0.066667	4.200000	1200.000000	1023.000000	1023.000000	2046.000000
38.939999	0.160308	94.741882	23.779404	24.900402	21.747314	24.314758	0.000000	-10.000000	-0.058333	4.133333	1201.333374	1023.000000	1023.000000	2046.000000
38.959999	0.160555	94.888123	23.797726	24.979481	21.803452	24.307468	0.000000	-10.000000	-0.058333	4.083333	1202.833374	1023.000000	1023.000000	2046.000000
38.980000	0.160692	94.968956	23.911951	24.955420	21.720146	24.381441	0.000000	-10.000000	-0.050000	3.916667	1204.166626	1023.000000	1023.000000	2046.000000
39.000000	0.160891	95.086533	23.887077	25.028513	21.787197	24.383743	0.000000	-10.000000	-0.050000	3.783333	1205.666626	1023.000000	1023.000000	2046.000000
39.020000	0.160806	95.036095	23.829464	25.099695	21.737171	24.369766	0.000000	-10.000000	-0.050000	3.866667	1206.833374	1023.000000	1023.000000	2046.000000
39.040001	0.160693	94.969612	23.806875	25.159302	21.705994	24.297440	0.000000	-10.000000	-0.058333	4.216667	1208.166626	1023.000000	1023.000000	2046.000000
39.060001	0.160425	94.811180	23.876060	24.929575	21.782829	24.222713	0.000000	-10.000000	-0.058333	4.316667	1209.500000	1023.000000	1023.000000	2046.000000
39.080002	0.160321	94.749634	24.150003	24.683731	21.755896	24.160007	0.000000	-10.000000	-0.058333	3.300000	1211.000000	1023.000000	1023.000000	2046.000000
39.099998	0.160701	94.974144	24.377726	24.794212	21.798628	24.003580	0.000000	-10.000000	-0.050000	1.750000	1212.166626	1023.000000	1023.000000	2046.000000
39.119999	0.161047	95.178703	24.470278	25.004494	21.845526	23.858408	0.000000	-10.000000	-0.041667	0.066667	1212.833374	1023.000000	1023.000000	2046.000000
39.139999	0.160670	94.955727	24.385191	25.232733	21.721045	23.616758	0.000000	-10.000000	-0.025000	-1.183333	1213.000000	1023.000000	1023.000000	2046.000000
39.160000	0.159722	94.395920	24.150585	25.398392	21.554777	23.292166	0.000000	-10.000000	-0.008333	-2.450000	1213.000000	1023.000000	1023.000000	2046.000000
39.180000	0.159063	94.006355	23.948233	25.611279	21.362364	23.084478	0.000000	-10.000000	-0.016667	-3.583333	1213.000000	1023.000000	1023.000000	2046.000000
39.200001	0.158885	93.900848	23.799498	25.920500	21.219858	22.960989	0.000000	-10.000000	-0.025000	-3.716667	1213.000000	1023.000000	1023.000000	2046.000000
39.220001	0.159018	93.979927	23.686462	26.159142	21.162870	22.971455	0.000000	-10.000000	-0.041667	-3.250000	1213.000000	1023.000000	1023.000000	2046.000000
39.240002	0.159043	93.994308	23.588486	26.409454	21.058750	22.937618	0.000000	-10.000000	-0.041667	-2.650000	1213.000000	1023.000000	1023.000000	2046.000000
39.259998	0.158992	93.964027	23.569996	26.479145	20.954594	22.960291	0.000000	-10.000000	-0.033333	-2.833333	1213.000000	1023.000000	1023.000000	2046.000000
39.279999	0.158911	93.916473	23.540579	26.543604	20.888529	22.943764	0.000000	-10.000000	-0.025000	-3.700000	1213.000000	1023.000000	1023.000000	2046.000000
39.299999	0.158628	93.749031	23.518944	26.463469	20.823597	22.943018	0.000000	-10.000000	-0.016667	-4.933333	1213.000000	1023.000000	1023.000000	2046.000000
39.320000	0.158624	93.746529	23.501030	26.364517	20.826063	23.054920	0.000000	-10.000000	-0.016667	-6.166667	1213.000000	1023.000000	1023.000000	2046.000000
39.340000	0.159042	93.993828	23.488235	26.422880	20.910730	23.171982	0.000000	-10.000000	-0.008333	-7.216667	1213.000000	1023.000000	1023.000000	2046.000000
39.360001	0.159409	94.210884	23.496546	26.468023	20.972767	23.273548	0.000000	-10.000000	0.000000	-8.050000	1213.000000	1023.000000	1023.000000	2046.000000
39.380001	0.159567	94.303986	23.479195	26.506262	20.967886	23.350647	0.000000	-10.000000	0.000000	-8.533334	1209.666626	1023.000000	1023.000000	2046.000000
39.400002	0.159632	94.342751	23.395817	26.419909	21.065403	23.461620	0.000000	-10.000000	0.000000	-8.783334	1201.166626	1023.000000	1023.000000	2046.000000
39.419998	0.159352	94.177010	23.362455	26.340792	21.041973	23.431787	0.000000	-10.000000	0.000000	-8.833334	1192.666626	1023.000000	1023.000000	2046.000000
39.439999	0.158767	93.831512	23.310024	26.053740	21.027534	23.440214	0.000000	-10.000000	0.000000	-8.966667	1186.666626	1023.000000	1023.000000	2046.000000
39.459999	0.158172	93.479393	23.155254	25.865631	21.106157	23.352354	0.000000	-10.000000	0.008333	-9.033334	1184.666626	1023.000000	1023.000000	2046.000000
39.480000	0.157539	93.105621	23.149996	25.550762	21.046040	23.358822	0.000000	-10.000000	0.008333	-9.150001	1181.666626	1023.000000	1023.000000	2046.000000
39.500000	0.157022	92.799973	23.059038	25.331600	21.092541	23.316795	0.000000	-10.000000	0.016667	-9.383333	1178.500000	1023.000000	1023.000000	2046.000000
39.520000	0.156432	92.451187	23.009932	25.145763	21.010723	23.284773	0.000000	-10.000000	0.025000	-9.933333	1175.333374	1023.000000	1023.000000	2046.000000
39.540001	0.155824	92.091812	22.906378	24.959934	20.995399	23.230101	0.000000	-10.000000	0.041667	-10.800000	1172.166626	1023.000000	1023.000000	2046.000000
39.560001	0.155190	91.717438	22.803753	24.811167	20.940908	23.161612	0.000000	-10.000000	0.058333	-11.783334	1168.666626	1023.000000	1023.000000	2046.000000
39.580002	0.154532	91.328644	22.684202	24.696640	20.880541	23.067259	0.000000	-10.000000	0.058333	-12.983334	1164.833374	1023.000000	1023.000000	2046.000000
39.599998	0.153854	90.927689	22.590431	24.537010	20.800314	22.999935	0.000000	-10.000000	0.091667	-14.183333	1160.333374	1023.000000	1023.000000	2046.000000
39.619999	0.153042	90.447784	22.472301	24.322023	20.716330	22.937130	0.000000	-10.000000	0.125000	-15.450001	1155.500000	1023.000000	1023.000000	2046.000000
39.639999	0.152218	89.960960	22.363796	24.177822	20.613176	22.806162	0.000000	-10.000000	0.175000	-16.683334	1150.333374	1023.000000	1023.000000	2046.000000
39.660000	0.151417	89.487503	22.281990	24.008062	20.521742	22.675711	0.000000	-10.000000	0.200000	-18.000000	1144.666626	1023.000000	1023.000000	2046.000000
39.680000	0.150497	88.943596	22.128204	23.813934	20.417740	22.583717	0.000000	-10.000000	0.233333	-19.333334	1138.666626	1023.000000	1023.000000	2046.000000
39.700001	0.149637	88.435440	22.016857	23.632608	20.343750	22.442223	0.000000	-10.000000	0.275000	-20.466667	1132.166626	1023.000000	1023.000000	2046.000000
39.720001	0.148891	87.994461	21.939274	23.426252	20.244144	22.384787	0.000000	-10.000000	0.316667	-21.533335	1125.500000	1023.000000	1023.000000	2046.000000
39.740002	0.148283	87.635536	21.816319	23.308098	20.188320	22.322796	0.000000	-10.000000	0.341667	-22.366667	1118.333374	1023.000000	1023.000000	2046.000000
39.759998	0.147564	87.210220	21.680059	23.228804	20.085711	22.215652	0.000000	-10.000000	0.366667	-23.200001	1110.833374	1023.000000	1023.000000	2046.000000
39.779999	0.146580	86.628937	21.492535	23.084005	19.934574	22.117823	0.000000	-10.000000	0.366667	-23.766668	1103.000000	1023.000000	1023.000000	2046.000000
39.799999	0.145478	85.977715	21.367115	23.030182	19.708504	21.871918	0.000000	-10.000000	0.400000	-24.283335	1095.000000	1023.000000	1023.000000	2046.000000
39.820000	0.144129	85.180305	21.100767	22.920828	19.500893	21.657818	0.000000	-10.000000	0.416667	-24.650002	1087.000000	1023.000000	1023.000000	2046.000000
39.840000	0.142892	84.449455	20.878313	22.915173	19.210056	21.445910	0.000000	-10.000000	0.450000	-24.833334	1078.833374	1023.000000	1023.000000	2046.000000
39.860001	0.141315	83.517197	20.672356	22.657408	19.004745	21.182688	0.000000	-10.000000	0.450000	-24.916668	1070.500000	1023.000000	1023.000000	2046.000000
39.880001	0.139079	82.195526	20.622614	22.027843	18.723421	20.821651	0.000000	-10.000000	0.458333	-25.066668	1062.166626	1023.000000	1023.000000	2046.000000
39.900002	0.137798	81.438362	20.768694	21.526983	18.537018	20.605667	0.000000	-10.000000	0.466667	-25.600000	1053.833374	1023.000000	1023.000000	2046.000000
39.919998	0.136980	80.954933	20.867548	21.407848	18.370691	20.308844	0.000000	-10.000000	0.483333	-26.250000	1045.333374	1023.000000	1023.000000	2046.000000
39.939999	0.136125	80.449928	20.811798	21.512287	18.199657	19.926184	0.000000	-10.000000	0.491667	-26.916668	1036.500000	1023.000000	1023.000000	2046.000000
39.959999	0.134503	79.491463	20.637461	21.474270	17.828955	19.550774	0.000000	-10.000000	0.508333	-27.366667	1027.500000	1023.000000	1023.000000	2046.000000
39.980000	0.132408	78.253151	20.324911	21.363203	17.425730	19.139307	0.000000	-10.000000	0.508333	-27.616667	1018.333313	1023.000000	1023.000000	2046.000000
40.000000	0.130619	77.196045	20.005537	21.307758	17.105570	18.777178	0.000000	-10.000000	0.508333	-27.700001	1009.166687	1023.000000	1023.000000	2046.000000
40.020000	0.129224	76.371162	19.744078	21.357492	16.829432	18.440157	0.000000	-10.000000	0.500000	-27.700001	999.833313	1023.000000	1023.000000	2046.000000
40.040001	0.128009	75.653053	19.587002	21.415266	16.513489	18.137300	0.000000	-10.000000	0.500000	-27.766666	990.666687	1023.000000	1023.000000	2046.000000
40.060001	0.127034	75.076813	19.445616	21.435230	16.274508	17.921463	0.000000	-10.000000	0.508333	-27.783335	981.333313	1023.000000	1023.000000	2046.000000
40.080002	0.126130	74.542725	19.293423	21.429737	16.102692	17.716873	0.000000	-10.000000	0.516667	-27.766666	972.166687	1023.000000	1023.000000	2046.000000
40.099998	0.125113	73.941818	19.196871	21.286879	15.912458	17.545612	0.000000	-10.000000	0.533333	-27.800001	962.833313	1023.000000	1023.000000	2046.000000
40.119999	0.123902	73.225960	19.093166	21.056250	15.699510	17.377033	0.000000	-10.000000	0.525000	-27.883333	953.666687	1023.000000	1023.000000	2046.000000
40.139999	0.122984	72.683701	18.979626	20.850342	15.525310	17.328423	0.000000	-10.000000	0.525000	-28.000000	944.333313	1023.000000	1023.000000	2046.000000
40.160000	0.122732	72.534454	18.889980	20.962624	15.474771	17.207077	0.000000	-10.000000	0.525000	-28.150002	935.000000	1023.000000	1023.000000	2046.000000
40.180000	0.122589	72.450211	18.847828	21.129972	15.326519	17.145893	0.000000	-10.000000	0.541667	-28.000000	925.500000	1023.000000	1023.000000	2046.000000
40.200001	0.122492	72.392921	18.723137	21.295006	15.274907	17.099873	0.000000	-10.000000	0.533333	-27.866667	916.166687	1023.000000	1023.000000	2046.000000
40.220001	0.122058	72.136414	18.561157	21.342640	15.178070	17.054550	0.000000	-10.000000	0.500000	-27.400000	906.833313	1023.000000	1023.000000	2046.000000
40.240002	0.121493	71.802216	18.385838	21.292515	15.159850	16.964016	0.000000	-10.000000	0.475000	-27.066668	897.666687	1023.000000	1023.000000	2046.000000
40.259998	0.120622	71.287437	18.159332	21.123367	15.106262	16.898479	0.000000	-10.000000	0.475000	-26.850000	888.666687	1023.000000	1023.000000	2046.000000
40.279999	0.119599	70.682793	18.025860	20.965025	14.940948	16.750959	0.000000	-10.000000	0.491667	-26.733334	879.833313	1023.000000	1023.000000	2046.000000
40.299999	0.118533	70.052727	17.872995	20.781542	14.798658	16.599529	0.000000	-10.000000	0.483333	-26.783335	871.000000	1023.000000	1023.000000	2046.000000
40.320000	0.117618	69.512177	17.712393	20.550974	14.680491	16.568321	0.000000	-10.000000	0.483333	-26.733334	862.000000	1023.000000	1023.000000	2046.000000
40.340000	0.116507	68.855354	17.622549	20.399172	14.494142	16.339493	0.000000	-10.000000	0.475000	-26.883333	853.000000	1023.000000	1023.000000	2046.000000
40.360001	0.115561	68.296501	17.449871	20.200245	14.413149	16.233240	0.000000	-10.000000	0.483333	-26.966667	844.000000	1023.000000	1023.000000	2046.000000
40.380001	0.114554	67.701561	17.343512	19.916143	14.286726	16.155178	0.000000	-10.000000	0.483333	-27.066668	835.000000	1023.000000	1023.000000	2046.000000
40.400002	0.113498	67.077370	17.174053	19.750761	14.168673	15.983886	0.000000	-10.000000	0.491667	-26.983334	826.000000	1023.000000	1023.000000	2046.000000
40.419998	0.112365	66.407745	17.039179	19.527800	13.996941	15.843827	0.000000	-10.000000	0.500000	-26.833334	817.000000	1023.000000	1023.000000	2046.000000
40.439999	0.111423	65.850899	16.930752	19.315964	13.864381	15.739804	0.000000	-10.000000	0.500000	-26.750000	808.000000	1023.000000	1023.000000	2046.000000
40.459999	0.110341	65.211708	16.801065	19.069014	13.736772	15.604857	0.000000	-10.000000	0.500000	-26.766668	799.000000	1023.000000	1023.000000	2046.000000
40.480000	0.109303	64.598053	16.635649	18.924288	13.628661	15.409457	0.000000	-10.000000	0.483333	-26.933334	790.000000	1023.000000	1023.000000	2046.000000
40.500000	0.108461	64.100555	16.535025	18.702076	13.537039	15.326418	0.000000	-10.000000	0.483333	-27.050001	781.000000	1023.000000	1023.000000	2046.000000
40.520000	0.107525	63.547203	16.409069	18.443705	13.481158	15.213271	0.000000	-10.000000	0.483333	-27.383335	772.000000	1023.000000	1023.000000	2046.000000
40.540001	0.106787	63.111290	16.379045	18.230944	13.328663	15.172638	0.000000	-10.000000	0.500000	-27.566668	762.833313	1023.000000	1023.000000	2046.000000
40.560001	0.106054	62.677818	16.232336	18.110140	13.262452	15.072889	0.000000	-10.000000	0.500000	-27.633333	753.666687	1023.000000	1023.000000	2046.000000
40.580002	0.105260	62.208508	16.077488	18.081100	13.137550	14.912368	0.000000	-10.000000	0.500000	-27.800001	744.500000	1023.000000	1023.000000	2046.000000
40.599998	0.104012	61.471245	15.926044	17.930603	12.914569	14.700027	0.000000	-10.000000	0.516667	-27.983334	735.333313	1023.000000	1023.000000	2046.000000
40.619999	0.102904	60.816296	15.777908	17.723568	12.731455	14.583364	0.000000	-10.000000	0.516667	-28.233334	726.000000	1023.000000	1023.000000	2046.000000
40.639999	0.101697	60.103043	15.496796	17.627659	12.669950	14.308635	0.000000	-10.000000	0.516667	-28.233334	716.500000	1023.000000	1023.000000	2046.000000
40.660000	0.100580	59.442749	15.340070	17.592987	12.399678	14.110013	0.000000	-10.000000	0.500000	-28.150000	707.000000	1023.000000	1023.000000	2046.000000
40.680000	0.099058	58.543182	15.159448	17.359545	12.174579	13.849609	0.000000	-10.000000	0.500000	-28.100000	697.666687	1023.000000	1023.000000	2046.000000
40.700001	0.096989	57.320728	15.052197	16.702288	12.069474	13.496771	0.000000	-10.000000	0.533333	-28.000000	688.333313	1023.000000	1023.000000	2046.000000
40.720001	0.094967	56.125359	15.085901	15.843574	11.892562	13.303321	0.000000	-10.000000	0.566667	-28.350000	679.000000	1023.000000	1023.000000	2046.000000
40.740002	0.093617	55.327911	15.122125	15.259304	11.811826	13.134657	0.000000	-10.000000	0.600000	-28.733334	669.333313	1023.000000	1023.000000	2046.000000
40.759998	0.092355	54.581776	15.162127	14.991561	11.584995	12.843092	0.000000	-10.000000	0.600000	-29.116667	659.833313	1023.000000	1023.000000	2046.000000
40.779999	0.091260	53.934387	15.163672	14.807944	11.360241	12.602531	0.000000	-10.000000	0.600000	-29.549999	650.166687	1023.000000	1023.000000	2046.000000
40.799999	0.090301	53.368095	15.075873	14.716605	11.208764	12.366855	0.000000	-10.000000	0.600000	-29.566668	640.500000	1023.000000	1023.000000	2046.000000
40.820000	0.088895	52.536678	14.934916	14.547660	10.957637	12.096465	0.000000	-10.000000	0.591667	-29.600000	630.500000	1023.000000	1023.000000	2046.000000
40.840000	0.087133	51.495403	14.673762	14.338700	10.682639	11.800302	0.000000	-10.000000	0.583333	-29.033335	620.500000	1023.000000	1023.000000	2046.000000
40.860001	0.085406	50.475243	14.395452	14.172005	10.420545	11.487243	0.000000	-10.000000	0.566667	-28.750000	610.833313	1023.000000	1023.000000	2046.000000
40.880001	0.084011	49.650688	14.163103	14.051826	10.187143	11.248616	0.000000	-10.000000	0.558333	-28.516668	601.166687	1023.000000	1023.000000	2046.000000
40.900002	0.082812	48.941780	13.996324	13.873794	9.957090	11.114572	0.000000	-10.000000	0.541667	-28.450001	591.833313	1023.000000	1023.000000	2046.000000
40.919998	0.081773	48.327847	13.832805	13.724470	9.766630	11.003941	0.000000	-10.000000	0.525000	-28.333334	582.166687	1023.000000	1023.000000	2046.000000
40.939999	0.080528	47.592049	13.664179	13.434787	9.581597	10.911486	0.000000	-10.000000	0.508333	-28.150000	572.833313	1023.000000	1023.000000	2046.000000
40.959999	0.079616	47.053123	13.477496	13.210080	9.449481	10.916065	0.000000	-10.000000	0.500000	-28.066668	563.333313	1023.000000	1023.000000	2046.000000
40.980000	0.079165	46.786667	13.289845	13.242002	9.422268	10.832552	0.000000	-10.000000	0.500000	-27.933334	554.000000	1023.000000	1023.000000	2046.000000
41.000000	0.078950	46.659245	13.181816	13.362255	9.341404	10.773768	0.000000	-10.000000	0.483333	-27.766666	544.666687	1023.000000	1023.000000	2046.000000
41.020000	0.078521	46.405880	12.963882	13.506411	9.314175	10.621410	0.000000	-10.000000	0.475000	-27.350000	535.500000	1023.000000	1023.000000	2046.000000
41.040001	0.078006	46.101700	12.758897	13.641519	9.183500	10.517785	0.000000	-10.000000	0.458333	-26.983334	526.333313	1023.000000	1023.000000	2046.000000
41.060001	0.077426	45.759037	12.541255	13.670914	9.128044	10.418822	0.000000	-10.000000	0.458333	-26.416668	517.333313	1023.000000	1023.000000	2046.000000
41.080002	0.076880	45.436081	12.365829	13.646273	9.067457	10.356522	0.000000	-10.000000	0.450000	-25.950001	508.500000	1023.000000	1023.000000	2046.000000
41.099998	0.075964	44.894859	12.179443	13.512834	8.975286	10.227294	0.000000	-10.000000	0.450000	-25.450001	499.833344	1023.000000	1023.000000	2046.000000
41.119999	0.075135	44.404606	11.992538	13.478859	8.873157	10.060050	0.000000	-10.000000	0.450000	-25.116667	491.333344	1023.000000	1023.000000	2046.000000
41.139999	0.074145	43.819710	11.850750	13.267138	8.675383	10.026439	0.000000	-10.000000	0.441667	-24.783335	483.000000	1023.000000	1023.000000	2046.000000
41.160000	0.073182	43.250557	11.738768	13.103418	8.489653	9.918717	0.000000	-10.000000	0.408333	-24.366667	474.666656	1023.000000	1023.000000	2046.000000
41.180000	0.072244	42.696060	11.662309	12.879242	8.295618	9.858891	0.000000	-10.000000	0.375000	-24.000000	466.333344	1023.000000	1023.000000	2046.000000
41.200001	0.071300	42.138348	11.564953	12.669575	8.130270	9.773550	0.000000	-10.000000	0.350000	-23.433334	458.333344	1023.000000	1023.000000	2046.000000
41.220001	0.070476	41.651367	11.429005	12.419291	8.039426	9.763647	0.000000	-10.000000	0.333333	-23.083334	450.666656	1023.000000	1023.000000	2046.000000
41.240002	0.069686	41.184387	11.267215	12.250241	7.975472	9.691458	0.000000	-10.000000	0.316667	-22.500000	443.000000	1023.000000	1023.000000	2046.000000
41.259998	0.068919	40.730957	11.140572	12.020599	7.889073	9.680714	0.000000	-10.000000	0.300000	-22.216667	435.333344	1023.000000	1023.000000	2046.000000
41.279999	0.068119	40.258427	10.968561	11.837569	7.842887	9.609410	0.000000	-10.000000	0.300000	-21.716667	428.000000	1023.000000	1023.000000	2046.000000
41.299999	0.067272	39.757477	10.814382	11.669400	7.787743	9.485953	0.000000	-10.000000	0.291667	-21.366667	420.833344	1023.000000	1023.000000	2046.000000
41.320000	0.066291	39.177937	10.639162	11.515410	7.732028	9.291338	0.000000	-10.000000	0.258333	-20.866667	413.666656	1023.000000	1023.000000	2046.000000
41.340000	0.065563	38.747551	10.559638	11.296847	7.653508	9.237558	0.000000	-10.000000	0.241667	-20.433332	406.666656	1023.000000	1023.000000	2046.000000
41.360001	0.064897	38.353878	10.473440	11.130821	7.608697	9.140919	0.000000	-10.000000	0.250000	-20.100000	399.833344	1023.000000	1023.000000	2046.000000
41.380001	0.064343	38.026817	10.403090	10.976505	7.558233	9.088989	0.000000	-10.000000	0.266667	-19.799999	393.166656	1023.000000	1023.000000	2046.000000
41.400002	0.063782	37.694965	10.301004	10.906047	7.468867	9.019046	0.000000	-10.000000	0.241667	-19.600000	386.500000	1023.000000	1023.000000	2046.000000
41.419998	0.063278	37.397503	10.181007	10.861536	7.365388	8.989570	0.000000	-10.000000	0.208333	-19.400000	380.000000	1023.000000	1023.000000	2046.000000
41.439999	0.062459	36.912975	10.057082	10.779902	7.166636	8.909354	0.000000	-10.000000	0.191667	-19.100000	373.500000	1023.000000	1023.000000	2046.000000
41.459999	0.061696	36.462418	10.003942	10.631614	6.943514	8.883347	0.000000	-10.000000	0.200000	-18.733334	367.000000	1023.000000	1023.000000	2046.000000
41.480000	0.060868	35.972702	9.857915	10.503970	6.793835	8.816980	0.000000	-10.000000	0.200000	-18.200001	360.666656	1023.000000	1023.000000	2046.000000
41.500000	0.060150	35.548851	9.737778	10.453374	6.601474	8.756224	0.000000	-10.000000	0.183333	-17.766668	354.500000	1023.000000	1023.000000	2046.000000
41.520000	0.058915	34.818817	9.547866	10.206796	6.478131	8.586023	0.000000	-10.000000	0.166667	-17.400002	348.666656	1023.000000	1023.000000	2046.000000
41.540001	0.057460	33.958614	9.517655	9.518127	6.460386	8.462445	0.000000	-10.000000	0.166667	-17.216667	343.000000	1023.000000	1023.000000	2046.000000
41.560001	0.056117	33.165165	9.666003	8.731424	6.369661	8.398077	0.000000	-10.000000	0.183333	-17.366667	337.333344	1023.000000	1023.000000	2046.000000
41.580002	0.055100	32.564243	9.778082	8.252717	6.333509	8.199935	0.000000	-10.000000	0.191667	-17.483334	331.500000	1023.000000	1023.000000	2046.000000
41.599998	0.054519	32.220833	9.853572	8.037758	6.295579	8.033925	0.000000	-10.000000	0.175000	-17.683334	325.500000	1023.000000	1023.000000	2046.000000
41.619999	0.053982	31.903130	9.846171	7.934992	6.250062	7.871904	0.000000	-10.000000	0.158333	-17.750000	319.500000	1023.000000	1023.000000	2046.000000
41.639999	0.053012	31.329977	9.766996	7.827698	6.123182	7.612101	0.000000	-10.000000	0.150000	-17.600000	313.500000	1023.000000	1023.000000	2046.000000
41.660000	0.051466	30.416176	9.567198	7.693425	5.911610	7.243943	0.000000	-10.000000	0.150000	-17.366667	307.666656	1023.000000	1023.000000	2046.000000
41.680000	0.049917	29.501041	9.298947	7.529688	5.715352	6.957053	0.000000	-10.000000	0.150000	-16.883333	302.000000	1023.000000	1023.000000	2046.000000
41.700001	0.048546	28.690966	9.073968	7.445403	5.445903	6.725693	0.000000	-10.000000	0.150000	-16.716667	296.333344	1023.000000	1023.000000	2046.000000
41.720001	0.047690	28.184530	8.863061	7.478231	5.283766	6.559472	0.000000	-10.000000	0.150000	-16.550001	290.833344	1023.000000	1023.000000	2046.000000
41.740002	0.046772	27.642408	8.686687	7.539172	5.047068	6.369482	0.000000	-10.000000	0.150000	-16.533335	285.166656	1023.000000	1023.000000	2046.000000
41.759998	0.046172	27.287878	8.522296	7.582936	4.949797	6.232848	0.000000	-10.000000	0.150000	-16.450001	279.833344	1023.000000	1023.000000	2046.000000
41.779999	0.045659	26.984406	8.353200	7.526612	4.873487	6.231107	0.000000	-10.000000	0.150000	-16.450001	274.166656	1023.000000	1023.000000	2046.000000
41.799999	0.045286	26.763889	8.224674	7.482472	4.777197	6.279547	0.000000	-10.000000	0.150000	-16.316668	268.833344	1023.000000	1023.000000	2046.000000
41.820000	0.045140	26.677511	8.099632	7.598468	4.664976	6.314435	0.000000	-10.000000	0.141667	-16.133335	263.333344	1023.000000	1023.000000	2046.000000
41.840000	0.045249	26.741899	8.003006	7.763410	4.596556	6.378928	0.000000	-10.000000	0.133333	-15.783334	258.000000	1023.000000	1023.000000	2046.000000
41.860001	0.045291	26.766901	7.880926	7.996722	4.538512	6.350740	0.000000	-10.000000	0.133333	-15.433333	252.666672	1023.000000	1023.000000	2046.000000
41.880001	0.045268	26.753405	7.700799	8.135978	4.497737	6.418891	0.000000	-10.000000	0.108333	-14.933333	247.500000	1023.000000	1023.000000	2046.000000
41.900002	0.045104	26.656225	7.562933	8.178283	4.476431	6.438578	0.000000	-10.000000	0.100000	-14.350000	242.666672	1023.000000	1023.000000	2046.000000
41.919998	0.044924	26.550230	7.418732	8.137816	4.496816	6.496865	0.000000	-10.000000	0.066667	-13.916667	237.833328	1023.000000	1023.000000	2046.000000
41.939999	0.044404	26.242601	7.284304	8.095598	4.474417	6.388282	0.000000	-10.000000	0.066667	-13.700000	233.166672	1023.000000	1023.000000	2046.000000
41.959999	0.043765	25.865086	7.183169	7.933722	4.410028	6.338167	0.000000	-10.000000	0.050000	-13.650001	228.500000	1023.000000	1023.000000	2046.000000
41.980000	0.043156	25.505215	7.113711	7.760596	4.320060	6.310847	0.000000	-10.000000	0.050000	-13.550000	224.000000	1023.000000	1023.000000	2046.000000
42.000000	0.042545	25.144318	6.980565	7.669756	4.302211	6.191787	0.000000	-10.000000	0.050000	-13.416667	219.500000	1023.000000	1023.000000	2046.000000
42.020000	0.041974	24.806492	6.967801	7.540339	4.155893	6.142458	0.000000	-10.000000	0.050000	-13.266667	215.000000	1023.000000	1023.000000	2046.000000
42.040001	0.041270	24.390280	6.857474	7.464448	4.086365	5.981992	0.000000	-10.000000	0.066667	-13.116667	210.500000	1023.000000	1023.000000	2046.000000
42.060001	0.040672	24.037283	6.755524	7.327608	4.035027	5.919125	0.000000	-10.000000	0.066667	-12.950000	206.166672	1023.000000	1023.000000	2046.000000
42.080002	0.040219	23.769667	6.661884	7.266250	3.984283	5.857249	0.000000	-10.000000	0.066667	-12.866667	201.833328	1023.000000	1023.000000	2046.000000
42.099998	0.039809	23.527384	6.542993	7.205699	3.971033	5.807659	0.000000	-10.000000	0.050000	-12.783334	197.500000	1023.000000	1023.000000	2046.000000
42.119999	0.039408	23.290154	6.459419	7.158851	3.925518	5.746366	0.000000	-10.000000	0.050000	-12.700000	193.166672	1023.000000	1023.000000	2046.000000
42.139999	0.039068	23.089434	6.371560	7.065675	3.881742	5.770458	0.000000	-10.000000	0.050000	-12.550000	189.000000	1023.000000	1023.000000	2046.000000
42.160000	0.038626	22.827694	6.303173	6.937774	3.854503	5.732245	0.000000	-10.000000	0.050000	-12.483334	185.000000	1023.000000	1023.000000	2046.000000
42.180000	0.038312	22.642328	6.272498	6.757426	3.814949	5.797455	0.000000	-10.000000	0.058333	-12.416667	180.666672	1023.000000	1023.000000	2046.000000
42.200001	0.037843	22.365107	6.199598	6.601451	3.809206	5.754851	0.000000	-10.000000	0.058333	-12.350000	176.333328	1023.000000	1023.000000	2046.000000
42.220001	0.037559	22.197466	6.224194	6.356580	3.719155	5.897537	0.000000	-10.000000	0.058333	-12.116667	172.000000	1023.000000	1023.000000	2046.000000
42.240002	0.037130	21.944084	6.114275	6.320406	3.695153	5.814250	0.000000	-10.000000	0.041667	-11.766666	168.000000	1023.000000	1023.000000	2046.000000
42.259998	0.036698	21.688509	6.060366	6.273697	3.580819	5.773628	0.000000	-10.000000	0.041667	-11.433333	164.166672	1023.000000	1023.000000	2046.000000
42.279999	0.035934	21.237274	5.944981	6.114792	3.438286	5.739215	0.000000	-10.000000	0.033333	-11.283334	160.500000	1023.000000	1023.000000	2046.000000
42.299999	0.035374	20.905888	5.833547	6.164258	3.374290	5.533793	0.000000	-10.000000	0.041667	-11.050000	155.500000	1023.000000	1023.000000	2046.000000
42.320000	0.034692	20.502882	5.664047	6.123368	3.304897	5.410571	0.000000	-10.000000	0.041667	-10.816667	151.666672	1023.000000	1023.000000	2046.000000
42.340000	0.034030	20.112017	5.521085	6.099536	3.158991	5.332404	0.000000	-10.000000	0.033333	-10.383333	148.000000	1023.000000	1023.000000	2046.000000
42.360001	0.032957	19.477831	5.445601	5.772706	3.091285	5.168239	0.000000	-10.000000	0.016667	-10.150001	145.833328	1023.000000	1023.000000	2046.000000
42.380001	0.031810	18.799706	5.498494	5.144460	3.073903	5.082848	0.000000	-10.000000	0.008333	-10.050000	142.500000	1023.000000	1023.000000	2046.000000
42.400002	0.030781	18.191599	5.644844	4.600016	3.041287	4.905452	0.000000	-10.000000	0.008333	-10.216667	139.166672	1023.000000	1023.000000	2046.000000
42.419998	0.030353	17.938332	5.807525	4.256003	3.062826	4.811977	0.000000	-10.000000	0.016667	-10.533334	135.666672	1023.000000	1023.000000	2046.000000
42.439999	0.030007	17.734316	5.905059	4.176580	3.028938	4.623739	0.000000	-10.000000	0.025000	-10.866667	132.166672	1023.000000	1023.000000	2046.000000
42.459999	0.029471	17.417639	5.942050	4.103569	2.933392	4.438628	0.000000	-10.000000	0.041667	-10.983334	128.500000	1023.000000	1023.000000	2046.000000
42.480000	0.028502	16.844713	5.794930	4.071379	2.838806	4.139598	0.000000	-10.000000	0.033333	-10.866667	124.833336	1023.000000	1023.000000	2046.000000
42.500000	0.027326	16.149879	5.599641	3.959697	2.635527	3.955014	0.000000	-10.000000	0.016667	-10.333334	121.333336	1023.000000	1023.000000	2046.000000
42.520000	0.026371	15.585270	5.396646	3.913614	2.499998	3.775012	0.000000	-10.000000	0.000000	-9.583334	117.833336	1023.000000	1023.000000	2046.000000
42.540001	0.025667	15.169116	5.196970	3.981262	2.391466	3.599418	0.000000	-10.000000	0.000000	-8.883334	114.666664	1023.000000	1023.000000	2046.000000
42.560001	0.025191	14.887944	5.028543	4.102240	2.268811	3.488351	0.000000	-10.000000	0.000000	-8.333334	111.500000	1023.000000	1023.000000	2046.000000
42.580002	0.024904	14.718476	4.887512	4.222480	2.158189	3.450295	0.000000	-10.000000	0.000000	-8.100000	108.666664	1023.000000	1023.000000	2046.000000
42.599998	0.024821	14.669025	4.810564	4.314944	2.105662	3.437856	0.000000	-10.000000	0.000000	-7.816667	106.000000	1023.000000	1023.000000	2046.000000
42.619999	0.024637	14.560294	4.760683	4.298720	1.969268	3.531624	0.000000	-10.000000	0.000000	-7.483334	103.333336	1023.000000	1023.000000	2046.000000
42.639999	0.024639	14.561447	4.725782	4.321741	1.854179	3.659745	0.000000	-10.000000	-0.008333	-7.050000	100.833336	1023.000000	1023.000000	2046.000000
42.660000	0.024871	14.698570	4.602563	4.548584	1.854408	3.693016	0.000000	-10.000000	-0.008333	-6.716667	98.500000	1023.000000	1023.000000	2046.000000
42.680000	0.025141	14.858326	4.570179	4.781699	1.760111	3.746337	0.000000	-10.000000	-0.025000	-6.316667	96.500000	1023.000000	1023.000000	2046.000000
42.700001	0.025428	15.028197	4.455043	4.996627	1.738494	3.838033	0.000000	-10.000000	-0.033333	-5.750000	94.500000	1023.000000	1023.000000	2046.000000
42.720001	0.025585	15.120965	4.364439	5.187596	1.710740	3.858189	0.000000	-10.000000	-0.050000	-5.050000	92.500000	1023.000000	1023.000000	2046.000000
42.740002	0.025916	15.316311	4.313047	5.259520	1.761939	3.981806	0.000000	-10.000000	-0.050000	-4.216667	90.666664	1023.000000	1023.000000	2046.000000
42.759998	0.026013	15.373787	4.331757	5.224945	1.767071	4.050015	0.000000	-10.000000	-0.041667	-3.650000	89.166664	1023.000000	1023.000000	2046.000000
42.779999	0.025867	15.287200	4.303782	5.122453	1.773980	4.086985	0.000000	-10.000000	-0.041667	-3.283333	87.833336	1023.000000	1023.000000	2046.000000
42.799999	0.025561	15.106349	4.299457	4.997859	1.715618	4.093416	0.000000	-10.000000	-0.041667	-3.300000	86.666664	1023.000000	1023.000000	2046.000000
42.820000	0.025280	14.940767	4.229402	4.928066	1.750193	4.033106	0.000000	-10.000000	-0.041667	-3.433333	85.500000	1023.000000	1023.000000	2046.000000
42.840000	0.025030	14.792996	4.200972	4.820754	1.753280	4.017990	0.000000	-10.000000	-0.041667	-3.583333	84.500000	1023.000000	1023.000000	2046.000000
42.860001	0.024867	14.696695	4.175227	4.788630	1.749908	3.982931	0.000000	-10.000000	-0.041667	-3.650000	83.333336	1023.000000	1023.000000	2046.000000
42.880001	0.024699	14.596868	4.148491	4.759469	1.721229	3.967680	0.000000	-10.000000	-0.041667	-3.533333	82.166664	1023.000000	1023.000000	2046.000000
42.900002	0.024542	14.504101	4.094501	4.711867	1.738443	3.959289	0.000000	-10.000000	-0.033333	-3.300000	80.833336	1023.000000	1023.000000	2046.000000
42.919998	0.024387	14.412483	4.080698	4.656676	1.727854	3.947255	0.000000	-10.000000	-0.033333	-3.183333	79.666664	1023.000000	1023.000000	2046.000000
42.939999	0.024190	14.296555	4.045290	4.565905	1.713999	3.971360	0.000000	-10.000000	-0.033333	-3.200000	78.500000	1023.000000	1023.000000	2046.000000
42.959999	0.024070	14.225594	3.988166	4.533562	1.725602	3.978264	0.000000	-10.000000	-0.041667	-3.383333	77.500000	1023.000000	1023.000000	2046.000000
42.980000	0.023837	14.087649	3.996922	4.432468	1.687967	3.970293	0.000000	-10.000000	-0.033333	-3.566667	76.500000	1023.000000	1023.000000	2046.000000
43.000000	0.023717	14.016868	3.920258	4.392050	1.748435	3.956125	0.000000	-10.000000	-0.033333	-3.750000	75.333336	1023.000000	1023.000000	2046.000000
43.020000	0.023663	13.985062	3.877802	4.312960	1.826289	3.968010	0.000000	-10.000000	-0.033333	-3.800000	74.000000	1023.000000	1023.000000	2046.000000
43.040001	0.023765	14.045173	3.965472	4.223611	1.782905	4.073185	0.000000	-10.000000	-0.033333	-3.783333	72.666664	1023.000000	1023.000000	2046.000000
43.060001	0.023782	14.054996	3.928319	4.174448	1.844903	4.107326	0.000000	-10.000000	-0.033333	-3.700000	71.333336	1023.000000	1023.000000	2046.000000
43.080002	0.023720	14.018687	3.849849	4.128004	1.870172	4.170662	0.000000	-10.000000	-0.041667	-3.616667	70.166664	1023.000000	1023.000000	2046.000000
43.099998	0.023503	13.890106	3.829194	4.074939	1.805950	4.180023	0.000000	-10.000000	-0.041667	-3.416667	68.833336	1023.000000	1023.000000	2046.000000
43.119999	0.023382	13.818501	3.797717	4.102140	1.805269	4.113376	0.000000	-10.000000	-0.041667	-3.166667	67.666664	1023.000000	1023.000000	2046.000000
43.139999	0.022994	13.589580	3.720903	4.097881	1.693151	4.077643	0.000000	-10.000000	-0.033333	-2.966667	66.500000	1023.000000	1023.000000	2046.000000
43.160000	0.022441	13.262741	3.662431	3.957239	1.600295	4.042777	0.000000	-10.000000	-0.033333	-2.833333	65.666664	1023.000000	1023.000000	2046.000000
43.180000	0.021572	12.749065	3.662970	3.562646	1.591488	3.931961	0.000000	-10.000000	-0.041667	-2.900000	64.833336	1023.000000	1023.000000	2046.000000
43.200001	0.020778	12.279989	3.837400	3.032666	1.591775	3.818148	0.000000	-10.000000	-0.033333	-3.283334	63.833332	1023.000000	1023.000000	2046.000000
43.220001	0.020286	11.988923	4.061586	2.586308	1.573856	3.767173	0.000000	-10.000000	-0.033333	-3.833333	62.666668	1023.000000	1023.000000	2046.000000
43.240002	0.020339	12.020276	4.241229	2.465680	1.640401	3.672967	0.000000	-10.000000	-0.033333	-4.450000	61.333332	1023.000000	1023.000000	2046.000000
43.259998	0.020129	11.896516	4.331308	2.441377	1.617473	3.506359	0.000000	-10.000000	-0.033333	-5.000000	60.000000	1023.000000	1023.000000	2046.000000
43.279999	0.019424	11.479625	4.315839	2.428797	1.504315	3.230674	0.000000	-10.000000	-0.033333	-5.450000	58.333332	1023.000000	1023.000000	2046.000000
43.299999	0.018184	10.746853	4.187929	2.311387	1.262364	2.985174	0.000000	-10.000000	-0.033333	-5.416667	56.500000	1023.000000	1023.000000	2046.000000
43.320000	0.017362	10.261180	4.042192	2.279010	1.132821	2.807157	0.000000	-10.000000	-0.041667	-4.633333	54.666668	1023.000000	1023.000000	2046.000000
43.340000	0.016705	9.872706	3.941322	2.251032	0.976931	2.703421	0.000000	-10.000000	-0.050000	-3.516667	53.166668	1023.000000	1023.000000	2046.000000
43.360001	0.016313	9.641006	3.848230	2.377231	0.843467	2.572078	0.000000	-10.000000	-0.050000	-2.683333	52.000000	1023.000000	1023.000000	2046.000000
43.380001	0.016122	9.528230	3.713925	2.524724	0.751786	2.537795	0.000000	-10.000000	-0.041667	-2.533334	51.000000	1023.000000	1023.000000	2046.000000
43.400002	0.016017	9.466229	3.610606	2.692212	0.673732	2.489680	0.000000	-10.000000	-0.041667	-2.850000	50.000000	1023.000000	1023.000000	2046.000000
43.419998	0.015822	9.350622	3.489280	2.822908	0.648597	2.389838	0.000000	-10.000000	-0.033333	-3.233333	49.000000	1023.000000	1023.000000	2046.000000
43.439999	0.015810	9.343924	3.427032	2.860251	0.536048	2.520592	0.000000	-10.000000	-0.041667	-3.550000	48.000000	1023.000000	1023.000000	2046.000000
43.459999	0.016036	9.477384	3.336425	3.052189	0.528188	2.560581	0.000000	-10.000000	-0.033333	-3.816667	46.833332	1023.000000	1023.000000	2046.000000
43.480000	0.016525	9.766214	3.275766	3.357204	0.496333	2.636911	0.000000	-10.000000	-0.041667	-4.016666	45.666668	1023.000000	1023.000000	2046.000000
43.500000	0.016832	9.947789	3.156350	3.610220	0.494523	2.686697	0.000000	-10.000000	-0.041667	-3.766667	44.333332	1023.000000	1023.000000	2046.000000
43.520000	0.017351	10.254370	3.069133	3.858715	0.527908	2.798614	0.000000	-10.000000	-0.050000	-3.333333	43.166668	1023.000000	1023.000000	2046.000000
43.540001	0.017694	10.457296	2.998425	4.015302	0.578647	2.864922	0.000000	-10.000000	-0.050000	-2.516667	42.000000	1023.000000	1023.000000	2046.000000
43.560001	0.018190	10.750181	3.005269	4.096918	0.671256	2.976737	0.000000	-10.000000	-0.050000	-1.483333	41.333332	1023.000000	1023.000000	2046.000000
43.580002	0.018305	10.818205	2.995227	4.073655	0.719644	3.029679	0.000000	-10.000000	-0.050000	-0.550000	41.000000	1023.000000	1023.000000	2046.000000
43.599998	0.018308	10.819997	3.011915	3.996387	0.726685	3.085010	0.000000	-10.000000	-0.050000	0.000000	41.000000	1023.000000	1023.000000	2046.000000
43.619999	0.018345	10.841912	3.001299	3.925875	0.803508	3.111229	0.000000	-10.000000	-0.050000	-0.283333	41.000000	1023.000000	1023.000000	2046.000000
43.639999	0.018210	10.761915	3.048167	3.822455	0.765056	3.126238	0.000000	-10.000000	-0.050000	-0.900000	41.000000	1023.000000	1023.000000	2046.000000
43.660000	0.018331	10.833819	3.054658	3.794660	0.821822	3.162680	0.000000	-10.000000	-0.041667	-1.483333	41.000000	1023.000000	1023.000000	2046.000000
43.680000	0.018328	10.831697	3.033671	3.759723	0.881984	3.156319	0.000000	-10.000000	-0.041667	-1.666667	41.000000	1023.000000	1023.000000	2046.000000
43.700001	0.018400	10.874168	3.054024	3.668757	0.899800	3.251588	0.000000	-10.000000	-0.033333	-1.450000	41.000000	1023.000000	1023.000000	2046.000000
43.720001	0.018299	10.814970	3.076295	3.624949	0.876814	3.236913	0.000000	-10.000000	-0.041667	-1.266667	41.000000	1023.000000	1023.000000	2046.000000
43.740002	0.018269	10.796746	3.049091	3.553647	0.895727	3.298282	0.000000	-10.000000	-0.041667	-1.316667	41.000000	1023.000000	1023.000000	2046.000000
43.759998	0.017967	10.618283	3.023474	3.494164	0.846829	3.253818	0.000000	-10.000000	-0.050000	-1.583333	41.000000	1023.000000	1023.000000	2046.000000
43.779999	0.017880	10.567339	3.024212	3.425001	0.864106	3.254019	0.000000	-10.000000	-0.050000	-1.950000	40.833332	1023.000000	1023.000000	2046.000000
43.799999	0.017790	10.513915	3.063424	3.312809	0.835326	3.302356	0.000000	-10.000000	-0.041667	-2.233333	40.333332	1023.000000	1023.000000	2046.000000
43.820000	0.017831	10.538088	3.047273	3.216107	0.889793	3.384915	0.000000	-10.000000	-0.041667	-2.283333	39.500000	1023.000000	1023.000000	2046.000000
43.840000	0.017847	10.547508	3.045795	3.158876	0.953660	3.389177	0.000000	-10.000000	-0.041667	-2.116667	38.666668	1023.000000	1023.000000	2046.000000
43.860001	0.017901	10.579316	3.034795	3.128212	0.937577	3.478733	0.000000	-10.000000	-0.041667	-1.950000	38.166668	1023.000000	1023.000000	2046.000000
43.880001	0.017723	10.474200	3.023545	3.091614	0.880029	3.479012	0.000000	-10.000000	-0.041667	-1.850000	38.000000	1023.000000	1023.000000	2046.000000
43.900002	0.017701	10.461099	2.986556	3.144365	0.912060	3.418118	0.000000	-10.000000	-0.041667	-1.733333	38.000000	1023.000000	1023.000000	2046.000000
43.919998	0.017413	10.291095	2.923831	3.085173	0.841597	3.440495	0.000000	-10.000000	-0.050000	-1.100000	38.000000	1023.000000	1023.000000	2046.000000
43.939999	0.017011	10.053509	2.877268	3.047694	0.714800	3.413747	0.000000	-10.000000	-0.050000	-0.483333	38.000000	1023.000000	1023.000000	2046.000000
43.959999	0.016401	9.693134	2.809293	2.804400	0.723139	3.356302	0.000000	-10.000000	-0.041667	0.000000	38.000000	1023.000000	1023.000000	2046.000000
43.980000	0.015665	9.258257	2.927134	2.342664	0.774748	3.213710	0.000000	-10.000000	-0.025000	-0.666667	38.000000	1023.000000	1023.000000	2046.000000
44.000000	0.015069	8.905895	3.139114	1.887043	0.744917	3.134821	0.000000	-10.000000	-0.025000	-1.583333	37.833332	1023.000000	1023.000000	2046.000000
44.020000	0.015038	8.887733	3.318675	1.705168	0.814837	3.049054	0.000000	-10.000000	-0.016667	-2.700000	37.333332	1023.000000	1023.000000	2046.000000
44.040001	0.014978	8.852063	3.411028	1.705601	0.872070	2.863364	0.000000	-10.000000	-0.025000	-3.266667	36.500000	1023.000000	1023.000000	2046.000000
44.060001	0.014580	8.616755	3.463118	1.689717	0.751666	2.712252	0.000000	-10.000000	-0.016667	-3.550000	35.333332	1023.000000	1023.000000	2046.000000
44.080002	0.013610	8.043641	3.350599	1.595704	0.654145	2.443194	0.000000	-10.000000	-0.025000	-3.400000	34.166668	1023.000000	1023.000000	2046.000000
44.099998	0.012528	7.404218	3.207114	1.502438	0.448614	2.246051	0.000000	-10.000000	-0.033333	-2.666667	33.000000	1023.000000	1023.000000	2046.000000
44.119999	0.011830	6.991414	3.068564	1.523630	0.296627	2.102592	0.000000	-10.000000	-0.041667	-1.466667	32.333332	1023.000000	1023.000000	2046.000000
44.139999	0.011465	6.775647	2.942955	1.581836	0.242812	2.008044	0.000000	-10.000000	-0.050000	-0.500000	32.000000	1023.000000	1023.000000	2046.000000
44.160000	0.011312	6.685216	2.856796	1.730056	0.108742	1.989623	0.000000	-10.000000	-0.050000	0.000000	32.000000	1023.000000	1023.000000	2046.000000
44.180000	0.011352	6.709110	2.781089	1.912090	0.060602	1.955328	0.000000	-10.000000	-0.050000	0.000000	32.000000	1023.000000	1023.000000	2046.000000
44.200001	0.011402	6.738373	2.706733	2.048056	0.006566	1.977018	0.000000	-10.000000	-0.050000	0.000000	32.000000	1023.000000	1023.000000	2046.000000
44.220001	0.011500	6.796504	2.643415	2.162695	-0.028194	2.018587	0.000000	-10.000000	-0.050000	0.000000	32.000000	1023.000000	1023.000000	2046.000000
44.240002	0.011854	7.005886	2.595347	2.290044	-0.028226	2.148722	0.000000	-10.000000	-0.050000	0.000000	32.000000	1023.000000	1023.000000	2046.000000
44.259998	0.012401	7.329252	2.546639	2.591838	-0.045409	2.236184	0.000000	-10.000000	-0.050000	0.000000	32.000000	1023.000000	1023.000000	2046.000000
44.279999	0.013223	7.814788	2.570747	2.888911	-0.010275	2.365405	0.000000	-10.000000	-0.050000	0.333333	32.000000	1023.000000	1023.000000	2046.000000
44.299999	0.013876	8.200593	2.505843	3.148107	0.028102	2.518540	0.000000	-10.000000	-0.050000	0.916667	32.000000	1023.000000	1023.000000	2046.000000
44.320000	0.014605	8.631585	2.500703	3.416196	0.115164	2.599522	0.000000	-10.000000	-0.050000	1.733333	32.000000	1023.000000	1023.000000	2046.000000
44.340000	0.015177	8.969584	2.524652	3.527101	0.192147	2.725683	0.000000	-10.000000	-0.050000	2.466667	32.000000	1023.000000	1023.000000	2046.000000
44.360001	0.015509	9.165969	2.570902	3.525222	0.255281	2.814564	0.000000	-10.000000	-0.050000	2.916667	32.000000	1023.000000	1023.000000	2046.000000
44.380001	0.015670	9.260921	2.564394	3.479748	0.354943	2.861836	0.000000	-10.000000	-0.050000	2.950000	32.000000	1023.000000	1023.000000	2046.000000
44.400002	0.015740	9.302623	2.627011	3.403188	0.360870	2.911554	0.000000	-10.000000	-0.041667	2.550000	32.000000	1023.000000	1023.000000	2046.000000
44.419998	0.015803	9.339297	2.681610	3.329459	0.353638	2.974590	0.000000	-10.000000	-0.041667	2.066667	32.000000	1023.000000	1023.000000	2046.000000
44.439999	0.015991	9.450812	2.693423	3.288045	0.459381	3.009963	0.000000	-10.000000	-0.041667	1.633333	32.000000	1023.000000	1023.000000	2046.000000
44.459999	0.016069	9.496598	2.741097	3.236968	0.479640	3.038894	0.000000	-10.000000	-0.050000	1.383333	32.000000	1023.000000	1023.000000	2046.000000
44.480000	0.016137	9.536716	2.729383	3.226790	0.541093	3.039450	0.000000	-10.000000	-0.050000	0.833333	32.000000	1023.000000	1023.000000	2046.000000
44.500000	0.016151	9.545365	2.741680	3.194537	0.574222	3.034926	0.000000	-10.000000	-0.050000	0.416667	32.000000	1023.000000	1023.000000	2046.000000
44.520000	0.016111	9.521406	2.707384	3.177413	0.621895	3.014715	0.000000	-10.000000	-0.050000	0.000000	32.000000	1023.000000	1023.000000	2046.000000
44.540001	0.016118	9.525828	2.718719	3.128677	0.622370	3.056062	0.000000	-10.000000	-0.050000	0.000000	32.000000	1023.000000	1023.000000	2046.000000
44.560001	0.016137	9.537139	2.677153	3.048690	0.689983	3.121312	0.000000	-10.000000	-0.050000	0.000000	32.000000	1023.000000	1023.000000	2046.000000
44.580002	0.016208	9.578863	2.707319	2.971255	0.718634	3.181655	0.000000	-10.000000	-0.050000	0.000000	32.000000	1023.000000	1023.000000	2046.000000
44.599998	0.016193	9.570336	2.712149	2.919790	0.742382	3.196015	0.000000	-10.000000	-0.041667	0.000000	32.000000	1023.000000	1023.000000	2046.000000
44.619999	0.016387	9.684813	2.741504	2.935044	0.755623	3.252641	0.000000	-10.000000	-0.033333	0.000000	32.000000	1023.000000	1023.000000	2046.000000
44.639999	0.016327	9.649363	2.743718	2.888232	0.745000	3.272412	0.000000	-10.000000	-0.025000	0.000000	32.000000	1023.000000	1023.000000	2046.000000
44.660000	0.016405	9.695628	2.759213	2.893118	0.758925	3.284372	0.000000	-10.000000	-0.025000	0.000000	32.000000	1023.000000	1023.000000	2046.000000
44.680000	0.016128	9.531751	2.707627	2.907630	0.701931	3.214562	0.000000	-10.000000	-0.025000	0.000000	32.000000	1023.000000	1023.000000	2046.000000
44.700001	0.015678	9.265532	2.610456	2.888220	0.627158	3.139699	0.000000	-10.000000	-0.033333	0.000000	32.000000	1023.000000	1023.000000	2046.000000
44.720001	0.015137	8.946080	2.524120	2.653083	0.620762	3.148116	0.000000	-10.000000	-0.041667	0.000000	32.000000	1023.000000	1023.000000	2046.000000
44.740002	0.014348	8.479508	2.552840	2.232467	0.660986	3.033214	0.000000	-10.000000	-0.041667	-0.350000	32.000000	1023.000000	1023.000000	2046.000000
44.759998	0.013751	8.127079	2.783024	1.748984	0.638180	2.956890	0.000000	-10.000000	-0.041667	-1.200000	32.000000	1023.000000	1023.000000	2046.000000
44.779999	0.013650	8.067214	2.984080	1.534880	0.650287	2.897966	0.000000	-10.000000	-0.033333	-2.283333	31.666666	1023.000000	1023.000000	2046.000000
44.799999	0.013752	8.127240	3.097403	1.532151	0.737871	2.759816	0.000000	-10.000000	-0.041667	-3.166667	31.000000	1023.000000	1023.000000	2046.000000
44.820000	0.013414	7.927546	3.148350	1.554466	0.694196	2.530535	0.000000	-10.000000	-0.041667	-3.600000	29.833334	1023.000000	1023.000000	2046.000000
44.840000	0.012468	7.368797	3.023485	1.515396	0.571327	2.258588	0.000000	-10.000000	-0.041667	-3.600000	28.666666	1023.000000	1023.000000	2046.000000
44.860001	0.011424	6.751642	2.874310	1.404891	0.393106	2.079334	0.000000	-10.000000	-0.041667	-2.966667	27.333334	1023.000000	1023.000000	2046.000000
44.880001	0.010747	6.351393	2.742399	1.422343	0.270981	1.915670	0.000000	-10.000000	-0.041667	-1.683333	26.500000	1023.000000	1023.000000	2046.000000
44.900002	0.010254	6.060136	2.670048	1.511829	0.110617	1.767642	0.000000	-10.000000	-0.050000	-0.600000	26.000000	1023.000000	1023.000000	2046.000000
44.919998	0.010176	6.014100	2.583976	1.608822	0.036785	1.784516	0.000000	-10.000000	-0.050000	0.000000	26.000000	1023.000000	1023.000000	2046.000000
44.939999	0.010170	6.010619	2.513836	1.757674	-0.032583	1.771692	0.000000	-10.000000	-0.050000	0.000000	26.000000	1023.000000	1023.000000	2046.000000
44.959999	0.010202	6.029168	2.462551	1.882600	-0.101014	1.785030	0.000000	-10.000000	-0.050000	0.000000	26.000000	1023.000000	1023.000000	2046.000000
44.980000	0.010408	6.151258	2.383436	2.017869	-0.067836	1.817789	0.000000	-10.000000	-0.050000	0.000000	26.000000	1023.000000	1023.000000	2046.000000
45.000000	0.010722	6.336538	2.351520	2.143578	-0.129840	1.971281	0.000000	-10.000000	-0.050000	0.000000	26.000000	1023.000000	1023.000000	2046.000000
45.020000	0.011278	6.665151	2.356102	2.403054	-0.178778	2.084772	0.000000	-10.000000	-0.050000	0.000000	26.000000	1023.000000	1023.000000	2046.000000
45.040001	0.011980	7.080265	2.333734	2.744052	-0.154556	2.157035	0.000000	-10.000000	-0.050000	0.316667	26.000000	1023.000000	1023.000000	2046.000000
45.060001	0.012710	7.511703	2.346996	3.024289	-0.155461	2.295879	0.000000	-10.000000	-0.050000	0.950000	26.000000	1023.000000	1023.000000	2046.000000
45.080002	0.013449	7.948535	2.370329	3.236343	-0.103605	2.445469	0.000000	-10.000000	-0.050000	1.850000	26.000000	1023.000000	1023.000000	2046.000000
45.099998	0.014059	8.308841	2.368081	3.376751	-0.005398	2.569408	0.000000	-10.000000	-0.050000	2.650000	26.000000	1023.000000	1023.000000	2046.000000
45.119999	0.014476	8.555342	2.443086	3.393331	0.051774	2.667151	0.000000	-10.000000	-0.050000	2.966667	26.000000	1023.000000	1023.000000	2046.000000
45.139999	0.014677	8.674051	2.464617	3.394016	0.128923	2.686495	0.000000	-10.000000	-0.050000	2.833333	26.000000	1023.000000	1023.000000	2046.000000
45.160000	0.014875	8.791009	2.520535	3.317917	0.181475	2.771082	0.000000	-10.000000	-0.050000	2.383333	26.000000	1023.000000	1023.000000	2046.000000
45.180000	0.014994	8.861215	2.559848	3.248451	0.210261	2.842654	0.000000	-10.000000	-0.050000	2.066667	26.000000	1023.000000	1023.000000	2046.000000
45.200001	0.014972	8.848398	2.584672	3.212735	0.207796	2.843194	0.000000	-10.000000	-0.058333	1.800000	26.000000	1023.000000	1023.000000	2046.000000
45.220001	0.015093	8.920258	2.652550	3.156132	0.214219	2.897357	0.000000	-10.000000	-0.058333	1.550000	26.000000	1023.000000	1023.000000	2046.000000
45.240002	0.015204	8.985387	2.639655	3.134246	0.271044	2.940442	0.000000	-10.000000	-0.050000	0.916667	26.000000	1023.000000	1023.000000	2046.000000
45.259998	0.015148	8.952478	2.623185	3.099251	0.298836	2.931206	0.000000	-10.000000	-0.041667	0.416667	26.000000	1023.000000	1023.000000	2046.000000
45.279999	0.014992	8.860472	2.632138	3.006541	0.254822	2.966971	0.000000	-10.000000	-0.041667	0.000000	26.000000	1023.000000	1023.000000	2046.000000
45.299999	0.015011	8.871648	2.599231	2.996205	0.326984	2.949229	0.000000	-10.000000	-0.041667	0.000000	26.000000	1023.000000	1023.000000	2046.000000
45.320000	0.015104	8.926285	2.612981	2.896647	0.352030	3.064626	0.000000	-10.000000	-0.033333	0.000000	26.000000	1023.000000	1023.000000	2046.000000
45.340000	0.015157	8.957891	2.585280	2.901463	0.398493	3.072656	0.000000	-10.000000	-0.033333	0.000000	26.000000	1023.000000	1023.000000	2046.000000
45.360001	0.015238	9.005626	2.577192	2.845756	0.413804	3.168873	0.000000	-10.000000	-0.041667	0.000000	26.000000	1023.000000	1023.000000	2046.000000
45.380001	0.015378	9.088386	2.612815	2.836872	0.423106	3.215594	0.000000	-10.000000	-0.050000	0.000000	26.000000	1023.000000	1023.000000	2046.000000
45.400002	0.015476	9.146431	2.518274	2.901818	0.531318	3.195020	0.000000	-10.000000	-0.058333	0.000000	26.000000	1023.000000	1023.000000	2046.000000
45.419998	0.015216	8.992682	2.467028	2.938591	0.463376	3.123688	0.000000	-10.000000	-0.058333	0.000000	26.000000	1023.000000	1023.000000	2046.000000
45.439999	0.014756	8.721055	2.377402	2.818044	0.422128	3.103481	0.000000	-10.000000	-0.058333	0.000000	26.000000	1023.000000	1023.000000	2046.000000
45.459999	0.014180	8.380379	2.355550	2.528910	0.470349	3.025570	0.000000	-10.000000	-0.050000	0.000000	26.000000	1023.000000	1023.000000	2046.000000
45.480000	0.013419	7.930701	2.446748	2.046417	0.517152	2.920385	0.000000	-10.000000	-0.033333	-0.733333	26.000000	1023.000000	1023.000000	2046.000000
45.500000	0.013018	7.693538	2.707055	1.652235	0.469476	2.864772	0.000000	-10.000000	-0.033333	-1.716667	25.666666	1023.000000	1023.000000	2046.000000
45.520000	0.013048	7.711143	2.859887	1.537148	0.518908	2.795200	0.000000	-10.000000	-0.025000	-2.850000	25.166666	1023.000000	1023.000000	2046.000000
45.540001	0.012978	7.669884	3.009081	1.521936	0.461638	2.677228	0.000000	-10.000000	-0.041667	-3.250000	24.166666	1023.000000	1023.000000	2046.000000
45.560001	0.012388	7.321225	2.997089	1.529014	0.385267	2.409854	0.000000	-10.000000	-0.041667	-3.316667	23.166666	1023.000000	1023.000000	2046.000000
45.580002	0.011377	6.723783	2.891589	1.446924	0.203417	2.181854	0.000000	-10.000000	-0.050000	-2.916667	22.000000	1023.000000	1023.000000	2046.000000
45.599998	0.010269	6.069021	2.732746	1.369233	0.027222	1.939821	0.000000	-10.000000	-0.050000	-1.783333	21.333334	1023.000000	1023.000000	2046.000000
45.619999	0.009770	5.774299	2.606960	1.336857	-0.091590	1.922073	0.000000	-10.000000	-0.050000	-0.733333	21.000000	1023.000000	1023.000000	2046.000000
45.639999	0.009483	5.604461	2.558450	1.467308	-0.231104	1.809807	0.000000	-10.000000	-0.050000	0.000000	21.000000	1023.000000	1023.000000	2046.000000
45.660000	0.009466	5.594197	2.418524	1.654536	-0.240800	1.761938	0.000000	-10.000000	-0.050000	0.000000	21.000000	1023.000000	1023.000000	2046.000000
45.680000	0.009689	5.725986	2.312710	1.877126	-0.177375	1.713526	0.000000	-10.000000	-0.041667	0.000000	21.000000	1023.000000	1023.000000	2046.000000
45.700001	0.009911	5.857404	2.271256	2.091797	-0.191993	1.686345	0.000000	-10.000000	-0.041667	0.000000	21.000000	1023.000000	1023.000000	2046.000000
45.720001	0.010326	6.102764	2.183853	2.259237	-0.124536	1.784211	0.000000	-10.000000	-0.041667	0.000000	21.000000	1023.000000	1023.000000	2046.000000
45.740002	0.010837	6.404584	2.172417	2.397288	-0.113357	1.948237	0.000000	-10.000000	-0.050000	0.000000	21.000000	1023.000000	1023.000000	2046.000000
45.759998	0.011541	6.820837	2.181114	2.741108	-0.111709	2.010325	0.000000	-10.000000	-0.050000	0.000000	21.000000	1023.000000	1023.000000	2046.000000
45.779999	0.012325	7.284326	2.253244	3.045086	-0.122517	2.108513	0.000000	-10.000000	-0.050000	0.700000	21.000000	1023.000000	1023.000000	2046.000000
45.799999	0.013122	7.755162	2.254176	3.311423	-0.077055	2.266619	0.000000	-10.000000	-0.050000	1.483333	21.000000	1023.000000	1023.000000	2046.000000
45.820000	0.013837	8.177488	2.312151	3.480846	-0.046456	2.430947	0.000000	-10.000000	-0.050000	2.633333	21.000000	1023.000000	1023.000000	2046.000000
45.840000	0.014319	8.462292	2.341931	3.524203	0.043718	2.552439	0.000000	-10.000000	-0.050000	3.200000	21.000000	1023.000000	1023.000000	2046.000000
45.860001	0.014765	8.726339	2.427858	3.513933	0.111872	2.672677	0.000000	-10.000000	-0.050000	3.650000	21.000000	1023.000000	1023.000000	2046.000000
45.880001	0.014841	8.771221	2.452212	3.430698	0.160590	2.727721	0.000000	-10.000000	-0.050000	3.600000	21.000000	1023.000000	1023.000000	2046.000000
45.900002	0.014918	8.816351	2.499791	3.324870	0.172903	2.818786	0.000000	-10.000000	-0.041667	3.366667	21.000000	1023.000000	1023.000000	2046.000000
45.919998	0.014991	8.859826	2.618293	3.221053	0.116201	2.904279	0.000000	-10.000000	-0.041667	3.016667	21.000000	1023.000000	1023.000000	2046.000000
45.939999	0.015022	8.878178	2.691302	3.149640	0.139316	2.897920	0.000000	-10.000000	-0.041667	2.650000	21.000000	1023.000000	1023.000000	2046.000000
45.959999	0.015016	8.874219	2.684071	3.127812	0.180708	2.881628	0.000000	-10.000000	-0.050000	2.316667	21.000000	1023.000000	1023.000000	2046.000000
45.980000	0.014956	8.839182	2.703055	3.034717	0.162890	2.938521	0.000000	-10.000000	-0.050000	2.050000	21.000000	1023.000000	1023.000000	2046.000000
46.000000	0.014999	8.864417	2.697792	2.996015	0.242277	2.928334	0.000000	-10.000000	-0.041667	1.883333	21.000000	1023.000000	1023.000000	2046.000000
46.020000	0.015166	8.963382	2.721073	2.952406	0.324248	2.965655	0.000000	-10.000000	-0.041667	1.666667	21.000000	1023.000000	1023.000000	2046.000000
46.040001	0.015187	8.975394	2.759131	2.885565	0.346538	2.984160	0.000000	-10.000000	-0.041667	1.266667	21.000000	1023.000000	1023.000000	2046.000000
46.060001	0.015416	9.111042	2.754753	2.882877	0.418645	3.054768	0.000000	-10.000000	-0.041667	0.700000	21.000000	1023.000000	1023.000000	2046.000000
46.080002	0.015604	9.221862	2.725359	2.958609	0.505962	3.031931	0.000000	-10.000000	-0.041667	0.216667	21.000000	1023.000000	1023.000000	2046.000000
46.099998	0.015915	9.405977	2.696752	3.024999	0.634253	3.049973	0.000000	-10.000000	-0.041667	0.633333	21.000000	1023.000000	1023.000000	2046.000000
46.119999	0.015924	9.411037	2.678733	3.059424	0.639312	3.033568	0.000000	-10.000000	-0.050000	1.600000	21.000000	1023.000000	1023.000000	2046.000000
46.139999	0.015845	9.364378	2.641378	3.049352	0.613924	3.059723	0.000000	-10.000000	-0.058333	2.900000	21.000000	1023.000000	1023.000000	2046.000000
46.160000	0.015575	9.204962	2.619141	2.869019	0.605849	3.110953	0.000000	-10.000000	-0.075000	3.766667	21.000000	1023.000000	1023.000000	2046.000000
46.180000	0.015063	8.901966	2.682985	2.513148	0.660412	3.045421	0.000000	-10.000000	-0.083333	4.200000	21.000000	1023.000000	1023.000000	2046.000000
46.200001	0.014712	8.694526	2.961985	2.020327	0.655686	3.056528	0.000000	-10.000000	-0.075000	4.200000	21.000000	1023.000000	1023.000000	2046.000000
46.220001	0.014848	8.774989	3.247086	1.731950	0.679832	3.116122	0.000000	-10.000000	-0.075000	4.166667	21.000000	1023.000000	1023.000000	2046.000000
46.240002	0.015461	9.137722	3.478544	1.760435	0.799790	3.098953	0.000000	-10.000000	-0.083333	4.533333	21.000000	1023.000000	1023.000000	2046.000000
46.259998	0.015526	9.175688	3.634062	1.863453	0.776881	2.901292	0.000000	-10.000000	-0.100000	5.500000	21.000000	1023.000000	1023.000000	2046.000000
46.279999	0.015152	8.955020	3.625509	1.856899	0.748176	2.724437	0.000000	-10.000000	-0.116667	6.766667	21.000000	1023.000000	1023.000000	2046.000000
46.299999	0.014588	8.621238	3.565003	1.808064	0.628622	2.619549	0.000000	-10.000000	-0.116667	8.133333	21.000000	1023.000000	1023.000000	2046.000000
46.320000	0.014424	8.524664	3.499180	1.919060	0.611025	2.495399	0.000000	-10.000000	-0.125000	9.550000	21.000000	1023.000000	1023.000000	2046.000000
46.340000	0.014519	8.581009	3.484069	2.090821	0.595426	2.410693	0.000000	-10.000000	-0.141667	10.816667	21.333334	1023.000000	1023.000000	2046.000000
46.360001	0.014920	8.817840	3.479748	2.347215	0.624493	2.366383	0.000000	-10.000000	-0.166667	12.266666	23.666666	1023.000000	1023.000000	2046.000000
46.380001	0.015464	9.139139	3.512862	2.616029	0.623450	2.386798	0.000000	-10.000000	-0.183333	13.166667	26.000000	1023.000000	1023.000000	2046.000000
46.400002	0.016104	9.517274	3.535230	2.904911	0.670896	2.406237	0.000000	-10.000000	-0.175000	13.733334	29.333334	1023.000000	1023.000000	2046.000000
46.419998	0.016821	9.941359	3.535007	3.073669	0.782520	2.550163	0.000000	-10.000000	-0.183333	13.716666	32.333332	1023.000000	1023.000000	2046.000000
46.439999	0.017609	10.406911	3.570299	3.301162	0.856847	2.678602	0.000000	-10.000000	-0.183333	13.783333	36.833332	1023.000000	1023.000000	2046.000000
46.459999	0.018616	11.001801	3.609509	3.571990	0.970349	2.849955	0.000000	-10.000000	-0.191667	13.750000	41.500000	1023.000000	1023.000000	2046.000000
46.480000	0.019919	11.772173	3.718865	3.953669	1.062876	3.036763	0.000000	-10.000000	-0.191667	13.883333	46.166668	1023.000000	1023.000000	2046.000000
46.500000	0.021154	12.502275	3.770173	4.269888	1.206606	3.255608	0.000000	-10.000000	-0.200000	14.016667	50.833332	1023.000000	1023.000000	2046.000000
46.520000	0.022452	13.269342	3.899591	4.528517	1.350116	3.491117	0.000000	-10.000000	-0.216667	14.566667	55.500000	1023.000000	1023.000000	2046.000000
46.540001	0.023689	13.999992	4.004059	4.662216	1.621619	3.712098	0.000000	-10.000000	-0.233333	15.316667	60.166668	1023.000000	1023.000000	2046.000000
46.560001	0.024701	14.598431	4.206625	4.710694	1.768550	3.912562	0.000000	-10.000000	-0.250000	16.083334	65.166664	1023.000000	1023.000000	2046.000000
46.580002	0.025432	15.030565	4.303093	4.712262	1.980487	4.034723	0.000000	-10.000000	-0.250000	16.500000	70.333336	1023.000000	1023.000000	2046.000000
46.599998	0.026122	15.437916	4.501962	4.613284	2.063774	4.258896	0.000000	-10.000000	-0.258333	16.583334	75.833336	1023.000000	1023.000000	2046.000000
46.619999	0.026820	15.850525	4.661261	4.545016	2.214524	4.429725	0.000000	-10.000000	-0.258333	16.650000	81.166664	1023.000000	1023.000000	2046.000000
46.639999	0.027484	16.243069	4.803454	4.503558	2.346786	4.589272	0.000000	-10.000000	-0.258333	16.733334	86.833336	1023.000000	1023.000000	2046.000000
46.660000	0.028152	16.637817	4.966100	4.470255	2.485805	4.715658	0.000000	-10.000000	-0.258333	16.916666	92.500000	1023.000000	1023.000000	2046.000000
46.680000	0.028765	17.000114	5.164025	4.390619	2.567369	4.878101	0.000000	-10.000000	-0.266667	17.049999	98.166664	1023.000000	1023.000000	2046.000000
46.700001	0.029498	17.433281	5.314683	4.451889	2.723399	4.943311	0.000000	-10.000000	-0.266667	17.150000	103.833336	1023.000000	1023.000000	2046.000000
46.720001	0.030149	17.817919	5.452060	4.433476	2.832743	5.099640	0.000000	-10.000000	-0.266667	17.116667	109.500000	1023.000000	1023.000000	2046.000000
46.740002	0.030605	18.087502	5.577944	4.473787	2.889503	5.146268	0.000000	-10.000000	-0.258333	16.816668	115.333336	1023.000000	1023.000000	2046.000000
46.759998	0.031271	18.481318	5.713653	4.569816	3.012173	5.185676	0.000000	-10.000000	-0.258333	16.950001	121.000000	1023.000000	1023.000000	2046.000000
46.779999	0.031801	18.794115	5.746205	4.582952	3.184539	5.280418	0.000000	-10.000000	-0.241667	17.100000	126.666664	1023.000000	1023.000000	2046.000000
46.799999	0.032182	19.019684	5.802839	4.656453	3.214896	5.345497	0.000000	-10.000000	-0.241667	17.400000	132.333328	1023.000000	1023.000000	2046.000000
46.820000	0.032499	19.206720	5.863619	4.591430	3.354618	5.397054	0.000000	-10.000000	-0.241667	17.533333	138.000000	1023.000000	1023.000000	2046.000000
46.840000	0.032805	19.387617	6.051420	4.303856	3.544738	5.487604	0.000000	-10.000000	-0.250000	17.716667	143.666672	1023.000000	1023.000000	2046.000000
46.860001	0.033230	19.639225	6.390537	4.062365	3.691218	5.495105	0.000000	-10.000000	-0.266667	17.783335	149.500000	1023.000000	1023.000000	2046.000000
46.880001	0.034171	20.194933	6.793779	4.013314	3.841521	5.546320	0.000000	-10.000000	-0.266667	17.850000	155.500000	1023.000000	1023.000000	2046.000000
46.900002	0.035408	20.926180	7.101751	4.156224	4.034741	5.633463	0.000000	-10.000000	-0.266667	17.666668	161.500000	1023.000000	1023.000000	2046.000000
46.919998	0.036039	21.299124	7.226131	4.385797	4.158715	5.528481	0.000000	-10.000000	-0.250000	17.916668	167.500000	1023.000000	1023.000000	2046.000000
46.939999	0.036312	21.460196	7.242775	4.577492	4.213567	5.426362	0.000000	-10.000000	-0.250000	17.933334	173.500000	1023.000000	1023.000000	2046.000000
46.959999	0.036343	21.478445	7.273988	4.682275	4.138830	5.383351	0.000000	-10.000000	-0.266667	18.533335	179.500000	1023.000000	1023.000000	2046.000000
46.980000	0.036870	21.790089	7.296902	4.921247	4.170288	5.401652	0.000000	-10.000000	-0.283333	19.100000	185.500000	1023.000000	1023.000000	2046.000000
47.000000	0.037678	22.267876	7.316517	5.219873	4.248991	5.482494	0.000000	-10.000000	-0.325000	19.933334	191.833328	1023.000000	1023.000000	2046.000000
47.020000	0.038617	22.822664	7.363283	5.628021	4.301207	5.530154	0.000000	-10.000000	-0.350000	20.583334	198.333328	1023.000000	1023.000000	2046.000000
47.040001	0.039806	23.525618	7.466188	5.996928	4.389013	5.673488	0.000000	-10.000000	-0.375000	21.133333	205.166672	1023.000000	1023.000000	2046.000000
47.060001	0.041006	24.234735	7.601254	6.361974	4.480788	5.790719	0.000000	-10.000000	-0.383333	21.583334	212.000000	1023.000000	1023.000000	2046.000000
47.080002	0.042087	24.873268	7.717214	6.616561	4.582547	5.956947	0.000000	-10.000000	-0.391667	21.816668	219.166672	1023.000000	1023.000000	2046.000000
47.099998	0.043388	25.642191	7.905273	6.851181	4.692824	6.192914	0.000000	-10.000000	-0.400000	21.933334	226.500000	1023.000000	1023.000000	2046.000000
47.119999	0.044747	26.445740	8.054852	7.158555	4.809835	6.422498	0.000000	-10.000000	-0.408333	21.900000	233.833328	1023.000000	1023.000000	2046.000000
47.139999	0.046531	27.499935	8.246317	7.503938	5.020814	6.728866	0.000000	-10.000000	-0.425000	22.133333	241.166672	1023.000000	1023.000000	2046.000000
47.160000	0.048245	28.513081	8.439240	7.816898	5.223388	7.033554	0.000000	-10.000000	-0.441667	22.533333	248.500000	1023.000000	1023.000000	2046.000000
47.180000	0.049770	29.414251	8.678629	8.075858	5.383931	7.275833	0.000000	-10.000000	-0.458333	22.966667	256.000000	1023.000000	1023.000000	2046.000000
47.200001	0.051233	30.278820	8.933076	8.261447	5.594517	7.489781	0.000000	-10.000000	-0.450000	23.466667	263.500000	1023.000000	1023.000000	2046.000000
47.220001	0.052515	31.036077	9.137263	8.336978	5.871349	7.690487	0.000000	-10.000000	-0.441667	23.816666	271.166656	1023.000000	1023.000000	2046.000000
47.240002	0.053428	31.576237	9.334935	8.248382	6.081984	7.910936	0.000000	-10.000000	-0.433333	24.233334	279.000000	1023.000000	1023.000000	2046.000000
47.259998	0.054295	32.088581	9.481206	8.198421	6.323895	8.085059	0.000000	-10.000000	-0.441667	24.416666	287.000000	1023.000000	1023.000000	2046.000000
47.279999	0.055022	32.518288	9.694453	8.047560	6.445220	8.331056	0.000000	-10.000000	-0.450000	24.516666	295.166656	1023.000000	1023.000000	2046.000000
47.299999	0.055972	33.079620	9.820974	7.963029	6.720725	8.574890	0.000000	-10.000000	-0.458333	24.666668	303.500000	1023.000000	1023.000000	2046.000000
47.320000	0.056833	33.588516	9.951907	7.952901	6.958888	8.724821	0.000000	-10.000000	-0.458333	24.766666	311.833344	1023.000000	1023.000000	2046.000000
47.340000	0.057925	34.233593	10.091555	8.010984	7.175232	8.955819	0.000000	-10.000000	-0.475000	24.866667	320.000000	1023.000000	1023.000000	2046.000000
47.360001	0.059086	34.919613	10.205709	8.154631	7.424590	9.134684	0.000000	-10.000000	-0.466667	24.833334	328.166656	1023.000000	1023.000000	2046.000000
47.380001	0.060080	35.507557	10.413010	8.273674	7.519074	9.301800	0.000000	-10.000000	-0.466667	24.683334	336.500000	1023.000000	1023.000000	2046.000000
47.400002	0.061279	36.215878	10.622212	8.429688	7.639643	9.524336	0.000000	-10.000000	-0.466667	24.733334	344.833344	1023.000000	1023.000000	2046.000000
47.419998	0.062118	36.711552	10.757965	8.600898	7.736911	9.615779	0.000000	-10.000000	-0.475000	24.833334	353.000000	1023.000000	1023.000000	2046.000000
47.439999	0.062953	37.205261	10.857195	8.753675	7.758923	9.835468	0.000000	-10.000000	-0.491667	25.000000	361.333344	1023.000000	1023.000000	2046.000000
47.459999	0.063610	37.593681	11.007389	8.831680	7.816105	9.938505	0.000000	-10.000000	-0.475000	25.100000	369.666656	1023.000000	1023.000000	2046.000000
47.480000	0.064179	37.929909	11.237088	8.677582	7.969505	10.045736	0.000000	-10.000000	-0.475000	25.000000	378.166656	1023.000000	1023.000000	2046.000000
47.500000	0.064884	38.346180	11.617779	8.549479	8.080359	10.098563	0.000000	-10.000000	-0.466667	24.983334	386.500000	1023.000000	1023.000000	2046.000000
47.520000	0.066269	39.164799	12.005086	8.614185	8.277431	10.268098	0.000000	-10.000000	-0.483333	25.083334	394.833344	1023.000000	1023.000000	2046.000000
47.540001	0.067680	39.998657	12.303925	8.877930	8.447488	10.369316	0.000000	-10.000000	-0.491667	25.200001	403.166656	1023.000000	1023.000000	2046.000000
47.560001	0.068412	40.431534	12.375707	9.190163	8.548784	10.316879	0.000000	-10.000000	-0.483333	25.033333	411.500000	1023.000000	1023.000000	2046.000000
47.580002	0.068569	40.524487	12.255214	9.432572	8.608462	10.228239	0.000000	-10.000000	-0.466667	24.600000	419.833344	1023.000000	1023.000000	2046.000000
47.599998	0.068908	40.724384	12.218904	9.688109	8.598298	10.219071	0.000000	-10.000000	-0.475000	24.750000	428.000000	1023.000000	1023.000000	2046.000000
47.619999	0.069765	41.231293	12.176159	10.085357	8.703916	10.265861	0.000000	-10.000000	-0.491667	24.866667	436.166656	1023.000000	1023.000000	2046.000000
47.639999	0.070717	41.793953	12.167809	10.615705	8.772213	10.238227	0.000000	-10.000000	-0.516667	25.500000	444.500000	1023.000000	1023.000000	2046.000000
47.660000	0.072157	42.644768	12.231041	11.082979	8.874978	10.455770	0.000000	-10.000000	-0.508333	25.666668	453.000000	1023.000000	1023.000000	2046.000000
47.680000	0.073507	43.442528	12.322610	11.510283	8.966751	10.642884	0.000000	-10.000000	-0.516667	26.166668	461.500000	1023.000000	1023.000000	2046.000000
47.700001	0.074991	44.319630	12.411288	11.957401	9.100384	10.850557	0.000000	-10.000000	-0.525000	26.216667	470.166656	1023.000000	1023.000000	2046.000000
47.720001	0.076230	45.052162	12.565489	12.182289	9.181067	11.123316	0.000000	-10.000000	-0.533333	26.333334	479.000000	1023.000000	1023.000000	2046.000000
47.740002	0.077500	45.802391	12.730911	12.389382	9.249806	11.432289	0.000000	-10.000000	-0.541667	26.266666	487.833344	1023.000000	1023.000000	2046.000000
47.759998	0.079084	46.738407	12.879702	12.616847	9.428256	11.813603	0.000000	-10.000000	-0.533333	26.166666	496.666656	1023.000000	1023.000000	2046.000000
47.779999	0.080859	47.787758	13.059434	12.998152	9.589292	12.140881	0.000000	-10.000000	-0.541667	26.350000	505.333344	1023.000000	1023.000000	2046.000000
47.799999	0.082756	48.908966	13.273247	13.309465	9.810121	12.516132	0.000000	-10.000000	-0.541667	26.433334	514.166687	1023.000000	1023.000000	2046.000000
47.820000	0.084627	50.014584	13.484700	13.560269	10.117539	12.852073	0.000000	-10.000000	-0.550000	26.966667	523.000000	1023.000000	1023.000000	2046.000000
47.840000	0.086016	50.835480	13.693252	13.628448	10.356157	13.157622	0.000000	-10.000000	-0.541667	26.883333	532.000000	1023.000000	1023.000000	2046.000000
47.860001	0.087262	51.571976	13.889983	13.635877	10.641101	13.405013	0.000000	-10.000000	-0.550000	27.116667	541.000000	1023.000000	1023.000000	2046.000000
47.880001	0.088307	52.189171	14.101021	13.584874	10.887562	13.615715	0.000000	-10.000000	-0.550000	27.016666	550.000000	1023.000000	1023.000000	2046.000000
47.900002	0.089099	52.657322	14.244129	13.452614	11.155794	13.804786	0.000000	-10.000000	-0.575000	27.166666	559.000000	1023.000000	1023.000000	2046.000000
47.919998	0.089864	53.109741	14.378922	13.355340	11.375025	14.000453	0.000000	-10.000000	-0.575000	27.150000	568.000000	1023.000000	1023.000000	2046.000000
47.939999	0.090722	53.616821	14.523059	13.417170	11.592093	14.084499	0.000000	-10.000000	-0.583333	27.000000	577.000000	1023.000000	1023.000000	2046.000000
47.959999	0.091819	54.265034	14.684260	13.452318	11.791601	14.336855	0.000000	-10.000000	-0.566667	26.650002	586.000000	1023.000000	1023.000000	2046.000000
47.980000	0.092895	54.900967	14.834046	13.626265	11.962218	14.478437	0.000000	-10.000000	-0.558333	26.450001	595.000000	1023.000000	1023.000000	2046.000000
48.000000	0.093728	55.393452	15.007043	13.675652	12.035152	14.675605	0.000000	-10.000000	-0.541667	26.150000	603.833313	1023.000000	1023.000000	2046.000000
48.020000	0.094844	56.052795	15.115780	13.814020	12.232871	14.890122	0.000000	-10.000000	-0.533333	26.000000	612.666687	1023.000000	1023.000000	2046.000000
48.040001	0.095923	56.690674	15.287257	13.878913	12.305815	15.218688	0.000000	-10.000000	-0.525000	25.816666	621.333313	1023.000000	1023.000000	2046.000000
48.060001	0.096678	57.136742	15.391441	14.004082	12.367190	15.374029	0.000000	-10.000000	-0.525000	25.733334	630.000000	1023.000000	1023.000000	2046.000000
48.080002	0.097237	57.467232	15.480447	13.967365	12.546537	15.472882	0.000000	-10.000000	-0.516667	25.633333	638.500000	1023.000000	1023.000000	2046.000000
48.099998	0.097747	57.768284	15.711439	13.883252	12.751870	15.421724	0.000000	-10.000000	-0.491667	25.183334	647.166687	1023.000000	1023.000000	2046.000000
48.119999	0.098796	58.388248	16.140192	13.866284	12.892094	15.489679	0.000000	-10.000000	-0.466667	24.916668	655.666687	1023.000000	1023.000000	2046.000000
48.139999	0.100222	59.231216	16.462366	14.183650	13.089520	15.495680	0.000000	-10.000000	-0.433333	24.483334	664.000000	1023.000000	1023.000000	2046.000000
48.160000	0.101261	59.845055	16.677393	14.620644	13.134321	15.412695	0.000000	-10.000000	-0.425000	24.166668	672.333313	1023.000000	1023.000000	2046.000000
48.180000	0.101531	60.004692	16.702715	14.940931	13.042738	15.318310	0.000000	-10.000000	-0.408333	23.733334	680.333313	1023.000000	1023.000000	2046.000000
48.200001	0.101737	60.126564	16.678411	15.199634	12.943996	15.304523	0.000000	-10.000000	-0.425000	23.233334	688.333313	1023.000000	1023.000000	2046.000000
48.220001	0.102357	60.493191	16.676586	15.522560	12.951311	15.342734	0.000000	-10.000000	-0.441667	23.050001	696.000000	1023.000000	1023.000000	2046.000000
48.240002	0.103369	61.090897	16.711208	15.923861	12.991231	15.464598	0.000000	-10.000000	-0.458333	23.066668	704.000000	1023.000000	1023.000000	2046.000000
48.259998	0.104464	61.738247	16.735813	16.360014	13.091706	15.550714	0.000000	-10.000000	-0.441667	23.333334	711.666687	1023.000000	1023.000000	2046.000000
48.279999	0.105674	62.453465	16.792471	16.800585	13.186522	15.673889	0.000000	-10.000000	-0.416667	23.600000	719.333313	1023.000000	1023.000000	2046.000000
48.299999	0.106744	63.085838	16.821964	17.161613	13.295615	15.806646	0.000000	-10.000000	-0.400000	23.300001	727.000000	1023.000000	1023.000000	2046.000000
48.320000	0.107585	63.582958	16.918915	17.423618	13.327884	15.912539	0.000000	-10.000000	-0.408333	22.983334	735.000000	1023.000000	1023.000000	2046.000000
48.340000	0.108553	64.154663	16.984531	17.533762	13.484065	16.152308	0.000000	-10.000000	-0.408333	22.383333	742.833313	1023.000000	1023.000000	2046.000000
48.360001	0.109410	64.661575	17.065929	17.632473	13.617117	16.346058	0.000000	-10.000000	-0.391667	21.950001	750.500000	1023.000000	1023.000000	2046.000000
48.380001	0.110842	65.507668	17.206842	17.933907	13.779678	16.587244	0.000000	-10.000000	-0.375000	21.533333	757.833313	1023.000000	1023.000000	2046.000000
48.400002	0.112374	66.413025	17.403942	18.293144	13.957847	16.758093	0.000000	-10.000000	-0.358333	21.150000	765.000000	1023.000000	1023.000000	2046.000000
48.419998	0.114043	67.399490	17.575867	18.500338	14.229314	17.093969	0.000000	-10.000000	-0.358333	20.750000	772.166687	1023.000000	1023.000000	2046.000000
48.439999	0.115476	68.246094	17.779783	18.654156	14.467819	17.344337	0.000000	-10.000000	-0.350000	20.766666	779.166687	1023.000000	1023.000000	2046.000000
48.459999	0.116460	68.828033	17.949421	18.709982	14.670226	17.498404	0.000000	-10.000000	-0.350000	20.750000	786.166687	1023.000000	1023.000000	2046.000000
48.480000	0.117212	69.272179	18.102833	18.553215	14.898189	17.717939	0.000000	-10.000000	-0.341667	20.866667	793.000000	1023.000000	1023.000000	2046.000000
48.500000	0.117623	69.515450	18.238560	18.334959	15.039135	17.902798	0.000000	-10.000000	-0.333333	20.516666	800.000000	1023.000000	1023.000000	2046.000000
48.520000	0.118291	69.909752	18.407900	18.110388	15.220962	18.170498	0.000000	-10.000000	-0.316667	20.033333	806.833313	1023.000000	1023.000000	2046.000000
48.540001	0.118953	70.301201	18.534027	18.017265	15.365260	18.384644	0.000000	-10.000000	-0.308333	19.716667	813.666687	1023.000000	1023.000000	2046.000000
48.560001	0.119682	70.731987	18.602007	18.012051	15.551136	18.566795	0.000000	-10.000000	-0.283333	19.166666	820.333313	1023.000000	1023.000000	2046.000000
48.580002	0.120155	71.011459	18.709591	18.046234	15.626620	18.629017	0.000000	-10.000000	-0.258333	18.700001	827.000000	1023.000000	1023.000000	2046.000000
48.599998	0.120731	71.351913	18.738607	18.040600	15.773970	18.798737	0.000000	-10.000000	-0.241667	17.799999	833.333313	1023.000000	1023.000000	2046.000000
48.619999	0.121258	71.663567	18.832901	18.156467	15.865561	18.808634	0.000000	-10.000000	-0.241667	17.000000	839.500000	1023.000000	1023.000000	2046.000000
48.639999	0.121588	71.858467	18.839228	18.223125	15.922260	18.873850	0.000000	-10.000000	-0.233333	16.333334	845.166687	1023.000000	1023.000000	2046.000000
48.660000	0.121738	71.947327	18.894281	18.311493	15.878542	18.863008	0.000000	-10.000000	-0.233333	15.966667	850.666687	1023.000000	1023.000000	2046.000000
48.680000	0.121990	72.096313	18.970219	18.224600	16.002872	18.898619	0.000000	-10.000000	-0.225000	15.750000	856.000000	1023.000000	1023.000000	2046.000000
48.700001	0.122152	72.191795	19.158709	18.033319	16.156227	18.843536	0.000000	-10.000000	-0.241667	15.416667	861.333313	1023.000000	1023.000000	2046.000000
48.720001	0.123090	72.746056	19.518064	17.994959	16.261915	18.971121	0.000000	-10.000000	-0.241667	15.116667	866.500000	1023.000000	1023.000000	2046.000000
48.740002	0.124531	73.597954	19.838341	18.219810	16.441675	19.098125	0.000000	-10.000000	-0.233333	14.933333	871.500000	1023.000000	1023.000000	2046.000000
48.759998	0.125472	74.153969	19.924122	18.554825	16.557875	19.117149	0.000000	-10.000000	-0.216667	14.766667	876.500000	1023.000000	1023.000000	2046.000000
48.779999	0.125319	74.063507	19.871935	18.822733	16.412802	18.956041	0.000000	-10.000000	-0.200000	14.616667	881.500000	1023.000000	1023.000000	2046.000000
48.799999	0.125123	73.947945	19.798038	19.069010	16.257547	18.823351	0.000000	-10.000000	-0.200000	14.466666	886.500000	1023.000000	1023.000000	2046.000000
48.820000	0.125274	74.036774	19.746933	19.417238	16.158855	18.713745	0.000000	-10.000000	-0.216667	14.550000	891.333313	1023.000000	1023.000000	2046.000000
48.840000	0.125828	74.364349	19.665903	19.826317	16.179165	18.692968	0.000000	-10.000000	-0.225000	14.800000	896.166687	1023.000000	1023.000000	2046.000000
48.860001	0.126452	74.733032	19.673847	20.260653	16.152647	18.645887	0.000000	-10.000000	-0.233333	15.233334	901.000000	1023.000000	1023.000000	2046.000000
48.880001	0.127078	75.102829	19.651150	20.597023	16.205616	18.649042	0.000000	-10.000000	-0.233333	15.383333	906.166687	1023.000000	1023.000000	2046.000000
48.900002	0.127866	75.568527	19.696514	20.887154	16.222269	18.762590	0.000000	-10.000000	-0.225000	15.250000	911.333313	1023.000000	1023.000000	2046.000000
48.919998	0.128708	76.066292	19.742002	21.129217	16.329329	18.865744	0.000000	-10.000000	-0.208333	14.466667	916.500000	1023.000000	1023.000000	2046.000000
48.939999	0.129449	76.504105	19.754889	21.201221	16.449488	19.098511	0.000000	-10.000000	-0.183333	13.833334	921.333313	1023.000000	1023.000000	2046.000000
48.959999	0.130519	77.136993	19.836948	21.353823	16.587034	19.359186	0.000000	-10.000000	-0.183333	13.300000	926.166687	1023.000000	1023.000000	2046.000000
48.980000	0.132124	78.085159	19.962753	21.666119	16.774763	19.681526	0.000000	-10.000000	-0.191667	13.466667	930.666687	1023.000000	1023.000000	2046.000000
49.000000	0.133590	78.951706	20.111189	21.936981	16.922037	19.981499	0.000000	-10.000000	-0.200000	13.866667	935.166687	1023.000000	1023.000000	2046.000000
49.020000	0.135108	79.849030	20.236839	22.162773	17.190338	20.259081	0.000000	-10.000000	-0.208333	14.433333	939.666687	1023.000000	1023.000000	2046.000000
49.040001	0.136349	80.582520	20.372198	22.303600	17.403503	20.503220	0.000000	-10.000000	-0.225000	15.033334	944.500000	1023.000000	1023.000000	2046.000000
49.060001	0.137196	81.082672	20.555836	22.294218	17.559706	20.672916	0.000000	-10.000000	-0.241667	15.566667	949.500000	1023.000000	1023.000000	2046.000000
49.080002	0.137726	81.395927	20.676699	22.106504	17.756210	20.856512	0.000000	-10.000000	-0.250000	16.100000	954.500000	1023.000000	1023.000000	2046.000000
49.099998	0.138028	81.574478	20.830788	21.856150	17.853928	21.033613	0.000000	-10.000000	-0.258333	16.316668	959.833313	1023.000000	1023.000000	2046.000000
49.119999	0.138572	81.895927	21.001787	21.686119	17.991159	21.216864	0.000000	-10.000000	-0.283333	16.600000	965.166687	1023.000000	1023.000000	2046.000000
49.139999	0.139379	82.373260	21.165022	21.625237	18.163462	21.419538	0.000000	-10.000000	-0.283333	17.050001	970.833313	1023.000000	1023.000000	2046.000000
49.160000	0.140181	82.846947	21.284216	21.670933	18.311012	21.580782	0.000000	-10.000000	-0.275000	17.483334	976.500000	1023.000000	1023.000000	2046.000000
49.180000	0.141031	83.349228	21.399824	21.707998	18.478807	21.762596	0.000000	-10.000000	-0.258333	18.066668	982.333313	1023.000000	1023.000000	2046.000000
49.200001	0.141619	83.696976	21.465826	21.773779	18.572102	21.885271	0.000000	-10.000000	-0.275000	18.416666	988.166687	1023.000000	1023.000000	2046.000000
49.220001	0.142454	84.190048	21.523911	21.889439	18.802425	21.974274	0.000000	-10.000000	-0.291667	18.900000	994.166687	1023.000000	1023.000000	2046.000000
49.240002	0.142970	84.495033	21.609451	21.933022	18.807779	22.144783	0.000000	-10.000000	-0.300000	19.100000	1000.333313	1023.000000	1023.000000	2046.000000
49.259998	0.143548	84.836868	21.623009	22.158009	18.873346	22.182505	0.000000	-10.000000	-0.300000	19.216667	1006.666687	1023.000000	1023.000000	2046.000000
49.279999	0.143798	84.984909	21.716469	22.105892	18.970947	22.191603	0.000000	-10.000000	-0.283333	19.133333	1013.000000	1023.000000	1023.000000	2046.000000
49.299999	0.144121	85.175674	21.969509	21.918562	19.066929	22.220675	0.000000	-10.000000	-0.266667	18.716667	1019.500000	1023.000000	1023.000000	2046.000000
49.320000	0.145077	85.740463	22.325289	21.925047	19.206261	22.283863	0.000000	-10.000000	-0.250000	18.416668	1026.000000	1023.000000	1023.000000	2046.000000
49.340000	0.146502	86.582855	22.611675	22.172781	19.401007	22.397388	0.000000	-10.000000	-0.250000	17.950001	1032.333374	1023.000000	1023.000000	2046.000000
49.360001	0.147517	87.182556	22.761511	22.595753	19.470518	22.354773	0.000000	-10.000000	-0.250000	17.733334	1038.500000	1023.000000	1023.000000	2046.000000
49.380001	0.147697	87.289040	22.745821	22.908909	19.377998	22.256315	0.000000	-10.000000	-0.241667	17.450001	1044.333374	1023.000000	1023.000000	2046.000000
49.400002	0.147935	87.429565	22.657984	23.252279	19.329441	22.189863	0.000000	-10.000000	-0.258333	17.633333	1050.000000	1023.000000	1023.000000	2046.000000
49.419998	0.148421	87.716713	22.586666	23.647890	19.322449	22.159702	0.000000	-10.000000	-0.266667	17.983334	1055.666626	1023.000000	1023.000000	2046.000000
49.439999	0.149446	88.322327	22.554037	24.089207	19.380270	22.298815	0.000000	-10.000000	-0.291667	18.333334	1061.500000	1023.000000	1023.000000	2046.000000
49.459999	0.150479	88.933311	22.588793	24.560062	19.447248	22.337210	0.000000	-10.000000	-0.283333	18.550001	1067.666626	1023.000000	1023.000000	2046.000000
49.480000	0.151516	89.546043	22.685284	24.874393	19.479773	22.506596	0.000000	-10.000000	-0.283333	18.483334	1074.000000	1023.000000	1023.000000	2046.000000
49.500000	0.152502	90.128578	22.809498	25.148777	19.516699	22.653608	0.000000	-10.000000	-0.266667	18.000000	1080.333374	1023.000000	1023.000000	2046.000000
49.520000	0.153241	90.565559	22.975176	25.253269	19.553810	22.783304	0.000000	-10.000000	-0.241667	17.450001	1086.500000	1023.000000	1023.000000	2046.000000
49.540001	0.154032	91.032753	23.079723	25.324497	19.637880	22.990652	0.000000	-10.000000	-0.216667	16.816668	1092.333374	1023.000000	1023.000000	2046.000000
49.560001	0.155131	91.682281	23.256989	25.404654	19.733349	23.287291	0.000000	-10.000000	-0.208333	16.216667	1098.000000	1023.000000	1023.000000	2046.000000
49.580002	0.156493	92.487633	23.349066	25.650557	19.959255	23.528755	0.000000	-10.000000	-0.208333	15.566667	1103.500000	1023.000000	1023.000000	2046.000000
49.599998	0.157595	93.138657	23.476194	25.826967	20.081749	23.753744	0.000000	-10.000000	-0.208333	14.933333	1108.833374	1023.000000	1023.000000	2046.000000
49.619999	0.158683	93.781700	23.558729	26.002525	20.253290	23.967155	0.000000	-10.000000	-0.200000	14.566667	1114.000000	1023.000000	1023.000000	2046.000000
49.639999	0.159681	94.371246	23.626919	26.125685	20.514328	24.104315	0.000000	-10.000000	-0.191667	14.300000	1118.833374	1023.000000	1023.000000	2046.000000
49.660000	0.160365	94.775795	23.757811	26.136225	20.677172	24.204588	0.000000	-10.000000	-0.183333	14.166667	1123.666626	1023.000000	1023.000000	2046.000000
49.680000	0.160552	94.886200	23.838980	25.945446	20.804886	24.296885	0.000000	-10.000000	-0.166667	13.733334	1128.333374	1023.000000	1023.000000	2046.000000
49.700001	0.160747	95.001709	23.998146	25.713026	20.869522	24.421011	0.000000	-10.000000	-0.158333	13.283334	1131.500000	1023.000000	1023.000000	2046.000000
49.720001	0.161091	95.204926	24.077118	25.472708	21.003616	24.651484	0.000000	-10.000000	-0.150000	12.533334	1136.000000	1023.000000	1023.000000	2046.000000
49.740002	0.161405	95.390106	24.150002	25.388996	21.110844	24.740263	0.000000	-10.000000	-0.141667	11.916667	1140.333374	1023.000000	1023.000000	2046.000000
49.759998	0.161999	95.741615	24.233189	25.310886	21.278936	24.918604	0.000000	-10.000000	-0.133333	11.200000	1146.000000	1023.000000	1023.000000	2046.000000
49.779999	0.162516	96.046890	24.309038	25.321589	21.369749	25.046516	0.000000	-10.000000	-0.116667	10.633333	1149.833374	1023.000000	1023.000000	2046.000000
49.799999	0.162921	96.286346	24.358574	25.333878	21.462610	25.131287	0.000000	-10.000000	-0.108333	10.216667	1153.500000	1023.000000	1023.000000	2046.000000
49.820000	0.163146	96.419502	24.409718	25.244041	21.491491	25.274254	0.000000	-10.000000	-0.083333	9.600000	1157.000000	1023.000000	1023.000000	2046.000000
49.840000	0.163464	96.607384	24.542797	25.283356	21.497444	25.283785	0.000000	-10.000000	-0.075000	9.133333	1160.333374	1023.000000	1023.000000	2046.000000
49.860001	0.163561	96.664307	24.568138	25.293053	21.455168	25.347946	0.000000	-10.000000	-0.058333	8.566667	1163.500000	1023.000000	1023.000000	2046.000000
49.880001	0.163628	96.704330	24.539835	25.359531	21.443684	25.361280	0.000000	-10.000000	-0.066667	8.050000	1166.500000	1023.000000	1023.000000	2046.000000
49.900002	0.163422	96.582298	24.623446	25.223530	21.474663	25.260662	0.000000	-10.000000	-0.075000	7.450000	1169.166626	1023.000000	1023.000000	2046.000000
49.919998	0.163288	96.502991	24.820982	24.972355	21.492319	25.217335	0.000000	-10.000000	-0.091667	6.733334	1171.833374	1023.000000	1023.000000	2046.000000
49.939999	0.163844	96.831841	25.121721	24.936398	21.551853	25.221865	0.000000	-10.000000	-0.083333	6.400000	1174.166626	1023.000000	1023.000000	2046.000000
49.959999	0.164667	97.318047	25.300825	25.168360	21.680496	25.168364	0.000000	-10.000000	-0.066667	6.000000	1176.500000	1023.000000	1023.000000	2046.000000
49.980000	0.164853	97.428001	25.302341	25.485460	21.668049	24.972151	0.000000	-10.000000	-0.033333	5.783333	1178.500000	1023.000000	1023.000000	2046.000000
50.000000	0.164210	97.048241	25.162430	25.674370	21.463747	24.747692	0.000000	-10.000000	-0.041667	5.116667	1180.500000	1023.000000	1023.000000	2046.000000
50.020000	0.163773	96.789810	24.987301	25.942213	21.334984	24.525312	0.000000	-10.000000	-0.050000	4.716667	1182.333374	1023.000000	1023.000000	2046.000000
50.040001	0.163764	96.784248	24.831209	26.280491	21.267258	24.405291	0.000000	-10.000000	-0.083333	4.750000	1184.000000	1023.000000	1023.000000	2046.000000
50.060001	0.164247	97.069878	24.784174	26.625456	21.236727	24.423519	0.000000	-10.000000	-0.091667	5.283333	1185.666626	1023.000000	1023.000000	2046.000000
50.080002	0.164580	97.266930	24.768509	26.939449	21.149511	24.409458	0.000000	-10.000000	-0.091667	5.833333	1187.500000	1023.000000	1023.000000	2046.000000
50.099998	0.165043	97.540474	24.768209	27.193312	21.127741	24.451214	0.000000	-10.000000	-0.075000	5.783333	1189.500000	1023.000000	1023.000000	2046.000000
50.119999	0.165508	97.815086	24.791788	27.335236	21.123363	24.564703	0.000000	-10.000000	-0.058333	5.233334	1191.333374	1023.000000	1023.000000	2046.000000
50.139999	0.165698	97.927223	24.840994	27.408407	21.107588	24.570236	0.000000	-10.000000	-0.050000	4.316667	1193.000000	1023.000000	1023.000000	2046.000000
50.160000	0.166046	98.133476	24.892330	27.391798	21.180759	24.668585	0.000000	-10.000000	-0.050000	3.600000	1194.500000	1023.000000	1023.000000	2046.000000
50.180000	0.166968	98.678169	24.987476	27.463293	21.284597	24.942801	0.000000	-10.000000	-0.050000	3.166667	1195.833374	1023.000000	1023.000000	2046.000000
50.200001	0.167775	99.155113	25.091028	27.583815	21.371696	25.108572	0.000000	-10.000000	-0.050000	3.250000	1197.000000	1023.000000	1023.000000	2046.000000
50.220001	0.168517	99.593460	25.140337	27.668198	21.504440	25.280487	0.000000	-10.000000	-0.050000	3.583333	1198.000000	1023.000000	1023.000000	2046.000000
50.240002	0.169015	99.888016	25.154392	27.757406	21.594242	25.381979	0.000000	-10.000000	-0.058333	3.983333	1199.166626	1023.000000	1023.000000	2046.000000
50.259998	0.169513	100.182220	25.127111	27.743723	21.791842	25.519545	0.000000	-10.000000	-0.066667	4.016667	1200.500000	1023.000000	1023.000000	2046.000000
50.279999	0.169413	100.123077	25.126795	27.550722	21.836994	25.608564	0.000000	-10.000000	-0.066667	3.700000	1202.000000	1023.000000	1023.000000	2046.000000
50.299999	0.169152	99.968605	25.108957	27.328596	21.883013	25.648041	0.000000	-10.000000	-0.075000	3.400000	1203.333374	1023.000000	1023.000000	2046.000000
50.320000	0.168925	99.834877	25.105429	27.090342	21.969210	25.669893	0.000000	-10.000000	-0.066667	3.150000	1204.500000	1023.000000	1023.000000	2046.000000
50.340000	0.168826	99.776215	25.144943	26.809099	22.019325	25.802847	0.000000	-10.000000	-0.066667	2.866667	1205.500000	1023.000000	1023.000000	2046.000000
50.360001	0.168802	99.762032	25.142548	26.651142	22.109770	25.858572	0.000000	-10.000000	-0.050000	2.250000	1206.500000	1023.000000	1023.000000	2046.000000
50.380001	0.168998	99.877571	25.169611	26.501736	22.225981	25.980246	0.000000	-10.000000	-0.050000	1.250000	1207.333374	1023.000000	1023.000000	2046.000000
50.400002	0.169110	99.944237	25.163010	26.479288	22.315676	25.986263	0.000000	-10.000000	-0.041667	0.483333	1207.833374	1023.000000	1023.000000	2046.000000
50.419998	0.169313	100.063843	25.177229	26.406063	22.406645	26.073906	0.000000	-10.000000	-0.033333	0.000000	1208.000000	1023.000000	1023.000000	2046.000000
50.439999	0.169374	100.100204	25.200224	26.417685	22.409195	26.073103	0.000000	-10.000000	-0.025000	-0.683333	1208.000000	1023.000000	1023.000000	2046.000000
50.459999	0.169257	100.030884	25.186104	26.345871	22.415459	26.083448	0.000000	-10.000000	-0.025000	-1.366667	1208.000000	1023.000000	1023.000000	2046.000000
50.480000	0.169179	99.984589	25.168827	26.321497	22.424738	26.069527	0.000000	-10.000000	-0.025000	-2.283333	1208.000000	1023.000000	1023.000000	2046.000000
50.500000	0.168722	99.714890	25.053877	26.285912	22.367544	26.007557	0.000000	-10.000000	-0.033333	-2.600000	1208.000000	1023.000000	1023.000000	2046.000000
50.520000	0.168232	99.425316	24.958033	26.252563	22.260233	25.954485	0.000000	-10.000000	-0.033333	-2.833333	1208.000000	1023.000000	1023.000000	2046.000000
50.540001	0.167739	99.133835	24.954845	26.055693	22.237377	25.885920	0.000000	-10.000000	-0.033333	-3.016667	1208.000000	1023.000000	1023.000000	2046.000000
50.560001	0.167045	98.723389	25.141748	25.714521	22.147026	25.720095	0.000000	-10.000000	-0.025000	-3.383333	1208.000000	1023.000000	1023.000000	2046.000000
50.580002	0.166882	98.627106	25.345068	25.490549	22.123381	25.668104	0.000000	-10.000000	-0.025000	-3.983333	1208.000000	1023.000000	1023.000000	2046.000000
50.599998	0.167066	98.735992	25.453791	25.572227	22.158421	25.551552	0.000000	-10.000000	-0.016667	-4.950000	1208.000000	1023.000000	1023.000000	2046.000000
50.619999	0.166930	98.655685	25.425060	25.763695	22.129906	25.337027	0.000000	-10.000000	-0.008333	-5.650000	1208.000000	1023.000000	1023.000000	2046.000000
50.639999	0.165933	98.066208	25.264435	25.833641	21.888329	25.079805	0.000000	-10.000000	0.008333	-7.116667	1208.000000	1023.000000	1023.000000	2046.000000
50.660000	0.164777	97.383232	24.981215	25.951868	21.675493	24.774658	0.000000	-10.000000	0.008333	-8.083334	1208.000000	1023.000000	1023.000000	2046.000000
50.680000	0.164153	97.014473	24.793070	26.152475	21.490473	24.578455	0.000000	-10.000000	0.008333	-8.866667	1208.000000	1023.000000	1023.000000	2046.000000
50.700001	0.163997	96.922516	24.608328	26.394512	21.433027	24.486647	0.000000	-10.000000	0.000000	-8.733334	1208.000000	1023.000000	1023.000000	2046.000000
50.720001	0.163718	96.757271	24.486731	26.607838	21.306046	24.356655	0.000000	-10.000000	0.008333	-8.483334	1199.166626	1023.000000	1023.000000	2046.000000
50.740002	0.163471	96.611130	24.393402	26.713285	21.226843	24.277601	0.000000	-10.000000	0.016667	-8.416667	1190.333374	1023.000000	1023.000000	2046.000000
50.759998	0.163285	96.501152	24.340624	26.779776	21.153122	24.227633	0.000000	-10.000000	0.033333	-8.583334	1180.500000	1023.000000	1023.000000	2046.000000
50.779999	0.162925	96.288628	24.235420	26.761719	21.155861	24.135626	0.000000	-10.000000	0.041667	-8.816667	1179.500000	1023.000000	1023.000000	2046.000000
50.799999	0.162631	96.115128	24.144640	26.650253	21.166231	24.153999	0.000000	-10.000000	0.050000	-9.566667	1176.333374	1023.000000	1023.000000	2046.000000
50.820000	0.162815	96.223465	24.130056	26.668245	21.176764	24.248400	0.000000	-10.000000	0.050000	-10.266667	1173.000000	1023.000000	1023.000000	2046.000000
50.840000	0.163137	96.414124	24.125170	26.765942	21.225485	24.297523	0.000000	-10.000000	0.041667	-10.850000	1168.500000	1023.000000	1023.000000	2046.000000
50.860001	0.163336	96.531479	24.102915	26.782053	21.235006	24.411503	0.000000	-10.000000	0.033333	-10.916667	1166.166626	1023.000000	1023.000000	2046.000000
50.880001	0.163449	96.598495	23.984236	26.786709	21.333624	24.493927	0.000000	-10.000000	0.033333	-10.716667	1162.666626	1023.000000	1023.000000	2046.000000
50.900002	0.163348	96.538605	23.932745	26.696993	21.347311	24.561556	0.000000	-10.000000	0.033333	-10.550000	1159.000000	1023.000000	1023.000000	2046.000000
50.919998	0.162962	96.310318	23.844978	26.556555	21.367647	24.541140	0.000000	-10.000000	0.041667	-10.533334	1154.333374	1023.000000	1023.000000	2046.000000
50.939999	0.162369	95.959808	23.741425	26.313223	21.368540	24.536625	0.000000	-10.000000	0.041667	-10.583333	1150.666626	1023.000000	1023.000000	2046.000000
50.959999	0.161697	95.563004	23.668282	26.067085	21.328114	24.499523	0.000000	-10.000000	0.050000	-10.716666	1148.333374	1023.000000	1023.000000	2046.000000
50.980000	0.160989	95.144325	23.653381	25.828653	21.217073	24.445219	0.000000	-10.000000	0.050000	-10.816667	1145.833374	1023.000000	1023.000000	2046.000000
51.000000	0.160495	94.852600	23.592287	25.630184	21.221252	24.408880	0.000000	-10.000000	0.058333	-11.150000	1142.166626	1023.000000	1023.000000	2046.000000
51.020000	0.160081	94.607826	23.559015	25.466251	21.214005	24.368555	0.000000	-10.000000	0.066667	-11.483334	1138.500000	1023.000000	1023.000000	2046.000000
51.040001	0.159525	94.279037	23.515068	25.259211	21.164713	24.340048	0.000000	-10.000000	0.066667	-12.033333	1133.333374	1023.000000	1023.000000	2046.000000
51.060001	0.158963	93.947067	23.429615	25.055557	21.153536	24.308361	0.000000	-10.000000	0.066667	-12.600000	1129.333374	1023.000000	1023.000000	2046.000000
51.080002	0.158389	93.608017	23.410074	24.817430	21.097612	24.282902	0.000000	-10.000000	0.066667	-13.166667	1125.333374	1023.000000	1023.000000	2046.000000
51.099998	0.157918	93.329399	23.359365	24.697752	21.058174	24.214106	0.000000	-10.000000	0.075000	-13.466667	1122.333374	1023.000000	1023.000000	2046.000000
51.119999	0.157566	93.121445	23.312742	24.539335	21.035479	24.233885	0.000000	-10.000000	0.075000	-13.583334	1119.333374	1023.000000	1023.000000	2046.000000
51.139999	0.157092	92.841667	23.198690	24.497198	21.019289	24.126490	0.000000	-10.000000	0.066667	-13.933333	1113.166626	1023.000000	1023.000000	2046.000000
51.160000	0.156530	92.509087	23.146763	24.390068	20.890730	24.081524	0.000000	-10.000000	0.058333	-14.216666	1107.000000	1023.000000	1023.000000	2046.000000
51.180000	0.155881	92.125534	22.950418	24.369061	20.875303	23.930754	0.000000	-10.000000	0.066667	-14.450000	1100.666626	1023.000000	1023.000000	2046.000000
51.200001	0.155015	91.613853	22.757675	24.329372	20.724804	23.802002	0.000000	-10.000000	0.083333	-14.450000	1097.500000	1023.000000	1023.000000	2046.000000
51.220001	0.154128	91.089478	22.590033	24.207226	20.593307	23.698912	0.000000	-10.000000	0.100000	-14.400000	1094.333374	1023.000000	1023.000000	2046.000000
51.240002	0.152859	90.339890	22.562212	23.850014	20.488815	23.438852	0.000000	-10.000000	0.100000	-14.333333	1091.000000	1023.000000	1023.000000	2046.000000
51.259998	0.151657	89.629402	22.635818	23.408615	20.383696	23.201273	0.000000	-10.000000	0.116667	-14.666667	1084.500000	1023.000000	1023.000000	2046.000000
51.279999	0.151345	89.444992	22.776541	23.206743	20.376148	23.085558	0.000000	-10.000000	0.133333	-15.050000	1079.666626	1023.000000	1023.000000	2046.000000
51.299999	0.151165	89.338501	22.862209	23.284027	20.317148	22.875118	0.000000	-10.000000	0.158333	-15.516666	1074.666626	1023.000000	1023.000000	2046.000000
51.320000	0.150595	89.001709	22.837591	23.332706	20.166950	22.664459	0.000000	-10.000000	0.158333	-15.816667	1071.166626	1023.000000	1023.000000	2046.000000
51.340000	0.149228	88.193748	22.633142	23.350142	19.897697	22.312765	0.000000	-10.000000	0.158333	-16.016666	1064.000000	1023.000000	1023.000000	2046.000000
51.360001	0.147832	87.368462	22.319069	23.384212	19.659748	22.005430	0.000000	-10.000000	0.150000	-16.016666	1056.833374	1023.000000	1023.000000	2046.000000
51.380001	0.146786	86.750763	22.067326	23.454487	19.466963	21.761984	0.000000	-10.000000	0.150000	-15.783334	1051.333374	1023.000000	1023.000000	2046.000000
51.400002	0.146063	86.323112	21.904179	23.551140	19.252300	21.615494	0.000000	-10.000000	0.150000	-15.566668	1047.833374	1023.000000	1023.000000	2046.000000
51.419998	0.145350	85.901886	21.756021	23.722582	19.041477	21.381805	0.000000	-10.000000	0.150000	-15.483334	1044.500000	1023.000000	1023.000000	2046.000000
51.439999	0.144892	85.630905	21.643379	23.721634	18.928034	21.337858	0.000000	-10.000000	0.150000	-15.433333	1039.333374	1023.000000	1023.000000	2046.000000
51.459999	0.144210	85.228012	21.579165	23.752586	18.769493	21.126766	0.000000	-10.000000	0.150000	-15.616667	1034.166626	1023.000000	1023.000000	2046.000000
51.480000	0.143602	84.868599	21.469816	23.583975	18.698767	21.116045	0.000000	-10.000000	0.150000	-15.866667	1028.833374	1023.000000	1023.000000	2046.000000
51.500000	0.143133	84.591537	21.388472	23.406454	18.649555	21.147057	0.000000	-10.000000	0.158333	-16.216667	1023.666687	1023.000000	1023.000000	2046.000000
51.520000	0.143125	84.586693	21.317535	23.506659	18.638569	21.123934	0.000000	-10.000000	0.175000	-16.550001	1018.166687	1023.000000	1023.000000	2046.000000
51.540001	0.143349	84.718971	21.323511	23.678951	18.618334	21.098175	0.000000	-10.000000	0.175000	-16.800001	1012.666687	1023.000000	1023.000000	2046.000000
51.560001	0.143397	84.747383	21.229671	23.811378	18.591818	21.114513	0.000000	-10.000000	0.175000	-16.816668	1007.000000	1023.000000	1023.000000	2046.000000
51.580002	0.143361	84.726524	21.132952	23.907806	18.583944	21.101818	0.000000	-10.000000	0.158333	-16.700001	1001.500000	1023.000000	1023.000000	2046.000000
51.599998	0.143030	84.530968	20.997639	23.886665	18.600016	21.046652	0.000000	-10.000000	0.166667	-16.433334	996.000000	1023.000000	1023.000000	2046.000000
51.619999	0.142485	84.208572	20.839701	23.751587	18.629145	20.988138	0.000000	-10.000000	0.158333	-16.433334	990.500000	1023.000000	1023.000000	2046.000000
51.639999	0.141700	83.744659	20.722734	23.601366	18.558964	20.861595	0.000000	-10.000000	0.166667	-16.516666	985.000000	1023.000000	1023.000000	2046.000000
51.660000	0.140996	83.328865	20.584879	23.379005	18.547344	20.817636	0.000000	-10.000000	0.175000	-16.900000	979.333313	1023.000000	1023.000000	2046.000000
51.680000	0.140190	82.852028	20.512096	23.236788	18.404068	20.699076	0.000000	-10.000000	0.191667	-17.300001	973.666687	1023.000000	1023.000000	2046.000000
51.700001	0.139588	82.496605	20.413368	23.073029	18.361893	20.648315	0.000000	-10.000000	0.200000	-17.800001	968.000000	1023.000000	1023.000000	2046.000000
51.720001	0.138811	82.037231	20.332571	22.933321	18.254778	20.516558	0.000000	-10.000000	0.208333	-18.266666	962.000000	1023.000000	1023.000000	2046.000000
51.740002	0.138207	81.680237	20.232832	22.795271	18.189180	20.462955	0.000000	-10.000000	0.216667	-18.616667	955.833313	1023.000000	1023.000000	2046.000000
51.759998	0.137431	81.221802	20.104858	22.668188	18.111477	20.337280	0.000000	-10.000000	0.225000	-19.033333	949.500000	1023.000000	1023.000000	2046.000000
51.779999	0.136844	80.874580	19.989885	22.515690	18.079550	20.289459	0.000000	-10.000000	0.225000	-19.483334	943.333313	1023.000000	1023.000000	2046.000000
51.799999	0.136049	80.404884	19.919512	22.376583	17.901886	20.206907	0.000000	-10.000000	0.225000	-19.833334	936.833313	1023.000000	1023.000000	2046.000000
51.820000	0.135277	79.948486	19.826054	22.235718	17.781364	20.105350	0.000000	-10.000000	0.233333	-19.950001	930.166687	1023.000000	1023.000000	2046.000000
51.840000	0.134579	79.536308	19.755741	22.077827	17.674595	20.028145	0.000000	-10.000000	0.233333	-19.983334	923.500000	1023.000000	1023.000000	2046.000000
[truncated: 1,685,745 more chars]
