# Supplementary material for: Effect of Electrode Belt and Body Positions on Regional Pulmonary Ventilation- and Perfusion-Related Impedance Changes Measured by Electric Impedance Tomography
Source: PLoS One. 2016 Jun 2;11(6):e0155913. doi: 10.1371/journal.pone.0155913 (PMC4890811; doi:10.1371/journal.pone.0155913)
Supplement: S1 Dataset — (ZIP) [file pone.0155913.s001.zip › Dataset/Fp04-stan-6i.txt]

Patient Name:	Fp4
Registry:	Fp4
Investigator:	 
Diagnosys:	 
Notes:	st�ende6i           
Sample Rate [Hz]:	50.08
Time Base 	Pixels Mean 	Pixels Sum 	UPPER RIGHT		UPPER LEFT		LOWER RIGHT		LOWER LEFT		QRS	ETCO2	Paw	Flow (L/min)	Volume	Analog1	Analog2	AnalogSum
0.000000	0.067957	40.162666	13.017722	8.017816	9.642461	9.484670	0.000000	-10.000000	0.650000	-28.566668	887.000000	1023.000000	1023.000000	2046.000000
0.020000	0.066220	39.135799	12.764767	7.774349	9.201272	9.395412	0.000000	-10.000000	0.666667	-28.966667	877.333313	1023.000000	1023.000000	2046.000000
0.040000	0.065213	38.540611	12.508703	7.726995	9.067320	9.237596	0.000000	-10.000000	0.675000	-29.150002	867.666687	1023.000000	1023.000000	2046.000000
0.060000	0.064548	38.147636	12.269401	7.730944	9.097473	9.049820	0.000000	-10.000000	0.675000	-29.400002	858.000000	1023.000000	1023.000000	2046.000000
0.080000	0.063220	37.362804	12.082547	7.473507	8.668688	9.138062	0.000000	-10.000000	0.666667	-29.516668	848.333313	1023.000000	1023.000000	2046.000000
0.100000	0.062830	37.132401	11.856840	7.609641	8.636986	9.028933	0.000000	-10.000000	0.658333	-28.933334	838.500000	1023.000000	1023.000000	2046.000000
0.120000	0.062398	36.876972	11.521216	7.830861	8.660917	8.863978	0.000000	-10.000000	0.633333	-28.283335	828.833313	1023.000000	1023.000000	2046.000000
0.140000	0.061148	36.138599	11.239382	7.680566	8.346964	8.871689	0.000000	-10.000000	0.625000	-27.583334	819.333313	1023.000000	1023.000000	2046.000000
0.160000	0.060535	35.775959	10.899969	7.760536	8.344760	8.770693	0.000000	-10.000000	0.625000	-27.750000	810.000000	1023.000000	1023.000000	2046.000000
0.180000	0.059976	35.445854	10.649505	7.818296	8.427629	8.550423	0.000000	-10.000000	0.641667	-27.933334	800.666687	1023.000000	1023.000000	2046.000000
0.200000	0.058476	34.559383	10.338590	7.575583	8.238651	8.406558	0.000000	-10.000000	0.650000	-28.266668	791.333313	1023.000000	1023.000000	2046.000000
0.220000	0.056895	33.624653	10.085385	7.184783	7.932191	8.422295	0.000000	-10.000000	0.650000	-28.633333	782.000000	1023.000000	1023.000000	2046.000000
0.240000	0.055986	33.087986	9.880527	7.135799	7.847068	8.224591	0.000000	-10.000000	0.650000	-28.816668	772.333313	1023.000000	1023.000000	2046.000000
0.260000	0.055027	32.520771	9.618806	7.085946	7.863827	7.952194	0.000000	-10.000000	0.650000	-29.116667	762.833313	1023.000000	1023.000000	2046.000000
0.280000	0.053521	31.630962	9.266901	6.784993	7.730328	7.848740	0.000000	-10.000000	0.650000	-29.133333	753.166687	1023.000000	1023.000000	2046.000000
0.300000	0.051970	30.714514	9.119124	6.349891	7.393966	7.851532	0.000000	-10.000000	0.650000	-29.233334	743.500000	1023.000000	1023.000000	2046.000000
0.320000	0.050824	30.037144	8.877754	6.221706	7.236025	7.701658	0.000000	-10.000000	0.650000	-29.133333	733.500000	1023.000000	1023.000000	2046.000000
0.340000	0.049995	29.546906	8.562787	6.259831	7.299985	7.424302	0.000000	-10.000000	0.666667	-29.183334	723.833313	1023.000000	1023.000000	2046.000000
0.360000	0.048728	28.798433	8.182685	6.176997	7.241128	7.197623	0.000000	-10.000000	0.683333	-29.483334	714.166687	1023.000000	1023.000000	2046.000000
0.380000	0.046991	27.771852	7.985665	5.702472	6.832901	7.250814	0.000000	-10.000000	0.700000	-29.833334	704.500000	1023.000000	1023.000000	2046.000000
0.400000	0.045736	27.029997	7.750908	5.617393	6.564973	7.096722	0.000000	-10.000000	0.683333	-29.983334	694.500000	1023.000000	1023.000000	2046.000000
0.420000	0.044524	26.313673	7.316040	5.674925	6.519801	6.802906	0.000000	-10.000000	0.683333	-29.883333	684.500000	1023.000000	1023.000000	2046.000000
0.440000	0.042567	25.156971	6.995815	5.198451	6.440717	6.521986	0.000000	-10.000000	0.700000	-30.216667	674.500000	1023.000000	1023.000000	2046.000000
0.460000	0.040361	23.853395	7.249044	4.157128	6.062867	6.384355	0.000000	-10.000000	0.750000	-30.883333	664.333313	1023.000000	1023.000000	2046.000000
0.480000	0.039009	23.054474	7.502279	3.312572	5.919425	6.320197	0.000000	-10.000000	0.783333	-31.533335	654.000000	1023.000000	1023.000000	2046.000000
0.500000	0.037914	22.407406	7.403008	2.976563	6.022141	6.005694	0.000000	-10.000000	0.808333	-31.800001	643.333313	1023.000000	1023.000000	2046.000000
0.520000	0.036328	21.469753	7.231361	2.579710	5.868526	5.790157	0.000000	-10.000000	0.808333	-31.750000	632.666687	1023.000000	1023.000000	2046.000000
0.540000	0.035141	20.768499	7.210362	2.310131	5.446841	5.801166	0.000000	-10.000000	0.791667	-31.450001	622.000000	1023.000000	1023.000000	2046.000000
0.560000	0.034420	20.342260	7.037856	2.241673	5.261991	5.800741	0.000000	-10.000000	0.766667	-31.066668	611.666687	1023.000000	1023.000000	2046.000000
0.580000	0.033097	19.560213	6.489515	2.435575	5.282665	5.352458	0.000000	-10.000000	0.733333	-30.500000	601.500000	1023.000000	1023.000000	2046.000000
0.600000	0.031232	18.458084	6.181827	2.208597	4.895143	5.172517	0.000000	-10.000000	0.733333	-30.283333	591.500000	1023.000000	1023.000000	2046.000000
0.620000	0.029970	17.712456	5.990431	2.072593	4.501820	5.147611	0.000000	-10.000000	0.733333	-30.133333	581.500000	1023.000000	1023.000000	2046.000000
0.640000	0.029021	17.151123	5.603026	2.150397	4.458775	4.938925	0.000000	-10.000000	0.733333	-30.283333	571.166687	1023.000000	1023.000000	2046.000000
0.660000	0.027690	16.364918	5.170320	2.168469	4.409417	4.616711	0.000000	-10.000000	0.716667	-30.400000	560.833313	1023.000000	1023.000000	2046.000000
0.680000	0.026224	15.498180	4.959455	1.935181	4.065092	4.538452	0.000000	-10.000000	0.700000	-30.416666	550.500000	1023.000000	1023.000000	2046.000000
0.700000	0.025450	15.040777	4.976426	1.651112	3.739856	4.673382	0.000000	-10.000000	0.733333	-30.666666	540.500000	1023.000000	1023.000000	2046.000000
0.720000	0.024822	14.669854	4.613990	1.793804	3.774089	4.487971	0.000000	-10.000000	0.758333	-30.900000	530.333313	1023.000000	1023.000000	2046.000000
0.740000	0.023680	13.995054	4.290781	1.774706	3.643624	4.285944	0.000000	-10.000000	0.783333	-31.283333	520.000000	1023.000000	1023.000000	2046.000000
0.760000	0.023010	13.599068	4.171151	1.814846	3.326027	4.287044	0.000000	-10.000000	0.775000	-31.400000	513.000000	1023.000000	1023.000000	2046.000000
0.780000	0.022433	13.257986	3.929419	1.922771	3.156384	4.249412	0.000000	-10.000000	0.766667	-31.183334	502.500000	1023.000000	1023.000000	2046.000000
0.800000	0.021682	12.813912	3.448222	2.058973	3.262416	4.044301	0.000000	-10.000000	0.758333	-30.783335	492.166656	1023.000000	1023.000000	2046.000000
0.820000	0.020874	12.336282	3.194384	2.112026	3.136162	3.893709	0.000000	-10.000000	0.750000	-30.450001	478.500000	1023.000000	1023.000000	2046.000000
0.840000	0.020041	11.844495	3.175240	1.879489	2.827337	3.962429	0.000000	-10.000000	0.750000	-30.583334	468.500000	1023.000000	1023.000000	2046.000000
0.860000	0.018911	11.176166	2.748212	1.814068	2.798641	3.815245	0.000000	-10.000000	0.758333	-30.616667	458.333344	1023.000000	1023.000000	2046.000000
0.880000	0.017414	10.291394	2.429078	1.696187	2.651989	3.514140	0.000000	-10.000000	0.758333	-30.816668	448.000000	1023.000000	1023.000000	2046.000000
0.900000	0.016330	9.650903	2.372901	1.484730	2.346569	3.446702	0.000000	-10.000000	0.758333	-30.683334	437.666656	1023.000000	1023.000000	2046.000000
0.920000	0.015338	9.064698	2.088837	1.290585	2.249531	3.435745	0.000000	-10.000000	0.733333	-30.583334	427.500000	1023.000000	1023.000000	2046.000000
0.940000	0.013802	8.157264	1.696105	1.207287	2.203154	3.050718	0.000000	-10.000000	0.716667	-30.266666	417.500000	1023.000000	1023.000000	2046.000000
0.960000	0.012766	7.544483	1.590675	1.024646	1.978730	2.950433	0.000000	-10.000000	0.700000	-30.116667	407.500000	1023.000000	1023.000000	2046.000000
0.980000	0.011784	6.964127	1.505247	0.765887	1.741426	2.951567	0.000000	-10.000000	0.700000	-29.983334	397.500000	1023.000000	1023.000000	2046.000000
1.000000	0.010140	5.992542	1.025818	0.665981	1.727811	2.572932	0.000000	-10.000000	0.700000	-29.833334	387.500000	1023.000000	1023.000000	2046.000000
1.020000	0.009170	5.419606	0.898413	0.488995	1.600822	2.431377	0.000000	-10.000000	0.700000	-29.700001	377.500000	1023.000000	1023.000000	2046.000000
1.040000	0.008391	4.959069	0.929950	0.269097	1.353215	2.406807	0.000000	-10.000000	0.700000	-29.700001	370.833344	1023.000000	1023.000000	2046.000000
1.060000	0.007328	4.331094	0.618895	0.073172	1.313695	2.325332	0.000000	-10.000000	0.700000	-29.633333	360.833344	1023.000000	1023.000000	2046.000000
1.080000	0.006190	3.658136	0.332416	-0.047291	1.293730	2.079282	0.000000	-10.000000	0.683333	-29.366667	350.833344	1023.000000	1023.000000	2046.000000
1.100000	0.005664	3.347413	0.383229	-0.083600	1.041237	2.006547	0.000000	-10.000000	0.666667	-29.100000	340.833344	1023.000000	1023.000000	2046.000000
1.120000	0.004665	2.757061	0.161603	-0.350605	0.857002	2.089061	0.000000	-10.000000	0.650000	-28.783333	331.166656	1023.000000	1023.000000	2046.000000
1.140000	0.002810	1.660419	-0.298640	-0.486363	0.694245	1.751177	0.000000	-10.000000	0.650000	-28.566668	321.500000	1023.000000	1023.000000	2046.000000
1.160000	0.001510	0.892267	-0.541442	-0.538622	0.491493	1.480838	0.000000	-10.000000	0.650000	-28.183334	308.833344	1023.000000	1023.000000	2046.000000
1.180000	0.000200	0.117918	-0.474268	-0.994094	0.256885	1.329396	0.000000	-10.000000	0.650000	-28.183334	299.333344	1023.000000	1023.000000	2046.000000
1.200000	-0.001275	-0.753426	-0.352464	-1.805403	0.177197	1.227244	0.000000	-10.000000	0.666667	-28.400000	290.000000	1023.000000	1023.000000	2046.000000
1.220000	-0.003029	-1.789863	-0.234220	-2.647891	0.125307	0.966941	0.000000	-10.000000	0.666667	-28.866667	280.333344	1023.000000	1023.000000	2046.000000
1.240000	-0.003808	-2.250591	-0.007939	-3.043173	0.030736	0.769785	0.000000	-10.000000	0.666667	-29.000000	270.833344	1023.000000	1023.000000	2046.000000
1.260000	-0.004320	-2.552923	0.155921	-3.361721	-0.149062	0.801939	0.000000	-10.000000	0.633333	-28.866667	261.166656	1023.000000	1023.000000	2046.000000
1.280000	-0.005414	-3.199789	-0.078458	-3.504522	-0.292628	0.675819	0.000000	-10.000000	0.625000	-28.383333	251.666672	1023.000000	1023.000000	2046.000000
1.300000	-0.006888	-4.070812	-0.409147	-3.685357	-0.419969	0.443661	0.000000	-10.000000	0.616667	-27.900000	242.000000	1023.000000	1023.000000	2046.000000
1.320000	-0.007946	-4.695806	-0.601504	-3.639675	-0.627232	0.172605	0.000000	-10.000000	0.625000	-27.516666	232.666672	1023.000000	1023.000000	2046.000000
1.340000	-0.008832	-5.219847	-0.755632	-3.688910	-0.893147	0.117841	0.000000	-10.000000	0.608333	-27.350000	223.500000	1023.000000	1023.000000	2046.000000
1.360000	-0.010193	-6.024303	-1.144461	-3.710931	-1.124736	-0.044175	0.000000	-10.000000	0.591667	-27.250000	217.500000	1023.000000	1023.000000	2046.000000
1.380000	-0.011671	-6.897692	-1.498946	-3.876335	-1.233892	-0.288519	0.000000	-10.000000	0.558333	-26.933334	208.500000	1023.000000	1023.000000	2046.000000
1.400000	-0.012183	-7.200080	-1.630558	-3.756753	-1.350154	-0.462615	0.000000	-10.000000	0.533333	-26.633333	199.500000	1023.000000	1023.000000	2046.000000
1.420000	-0.012972	-7.666555	-1.785065	-3.785027	-1.608733	-0.487731	0.000000	-10.000000	0.516667	-26.183334	187.666672	1023.000000	1023.000000	2046.000000
1.440000	-0.014232	-8.411372	-2.119975	-4.007164	-1.731249	-0.552985	0.000000	-10.000000	0.516667	-26.000000	181.833328	1023.000000	1023.000000	2046.000000
1.460000	-0.014980	-8.853462	-2.360375	-3.979870	-1.825279	-0.687939	0.000000	-10.000000	0.516667	-25.750000	173.166672	1023.000000	1023.000000	2046.000000
1.480000	-0.015320	-9.054210	-2.408363	-3.869525	-1.989164	-0.787157	0.000000	-10.000000	0.500000	-25.383333	164.500000	1023.000000	1023.000000	2046.000000
1.500000	-0.016010	-9.461874	-2.718969	-3.765883	-2.141194	-0.835829	0.000000	-10.000000	0.475000	-24.900000	153.166672	1023.000000	1023.000000	2046.000000
1.520000	-0.016874	-9.972701	-3.069870	-3.755351	-2.225433	-0.922047	0.000000	-10.000000	0.458333	-24.516666	147.666672	1023.000000	1023.000000	2046.000000
1.540000	-0.017285	-10.215618	-3.220569	-3.625960	-2.312915	-1.056174	0.000000	-10.000000	0.441667	-23.950001	139.666672	1023.000000	1023.000000	2046.000000
1.560000	-0.017463	-10.320917	-3.295795	-3.518298	-2.386304	-1.120520	0.000000	-10.000000	0.433333	-23.650000	131.666672	1023.000000	1023.000000	2046.000000
1.580000	-0.018390	-10.868279	-3.557735	-3.598734	-2.454174	-1.257635	0.000000	-10.000000	0.416667	-23.400000	121.000000	1023.000000	1023.000000	2046.000000
1.600000	-0.019266	-11.386354	-3.733192	-3.815028	-2.496542	-1.341594	0.000000	-10.000000	0.408333	-23.600000	115.666664	1023.000000	1023.000000	2046.000000
1.620000	-0.019873	-11.745160	-3.808398	-3.863259	-2.615522	-1.457981	0.000000	-10.000000	0.400000	-23.416666	110.333336	1023.000000	1023.000000	2046.000000
1.640000	-0.020926	-12.367481	-4.092041	-3.986499	-2.735226	-1.553714	0.000000	-10.000000	0.400000	-23.133333	102.666664	1023.000000	1023.000000	2046.000000
1.660000	-0.021838	-12.906536	-4.249199	-4.205246	-2.785415	-1.666676	0.000000	-10.000000	0.400000	-22.700001	92.333336	1023.000000	1023.000000	2046.000000
1.680000	-0.022463	-13.275344	-4.351884	-4.211314	-2.857271	-1.854875	0.000000	-10.000000	0.400000	-22.500000	84.666664	1023.000000	1023.000000	2046.000000
1.700000	-0.023237	-13.733328	-4.500552	-4.273451	-3.018189	-1.941136	0.000000	-10.000000	0.391667	-22.283333	79.666664	1023.000000	1023.000000	2046.000000
1.720000	-0.024263	-14.339375	-4.750884	-4.518610	-3.074229	-1.995652	0.000000	-10.000000	0.375000	-21.966667	74.833336	1023.000000	1023.000000	2046.000000
1.740000	-0.024868	-14.697263	-4.790515	-4.625070	-3.173879	-2.107800	0.000000	-10.000000	0.358333	-21.466667	65.166664	1023.000000	1023.000000	2046.000000
1.760000	-0.025830	-15.265388	-5.023590	-4.613074	-3.319257	-2.309468	0.000000	-10.000000	0.350000	-21.033333	57.833332	1023.000000	1023.000000	2046.000000
1.780000	-0.026778	-15.825703	-5.170484	-4.939272	-3.392464	-2.323482	0.000000	-10.000000	0.350000	-20.666668	50.666668	1023.000000	1023.000000	2046.000000
1.800000	-0.027162	-16.052521	-5.199243	-5.038829	-3.406050	-2.408398	0.000000	-10.000000	0.333333	-20.283335	43.833332	1023.000000	1023.000000	2046.000000
1.820000	-0.027825	-16.444468	-5.354376	-5.039857	-3.526996	-2.523237	0.000000	-10.000000	0.316667	-19.900002	37.000000	1023.000000	1023.000000	2046.000000
1.840000	-0.028758	-16.995794	-5.574948	-5.184721	-3.582797	-2.653329	0.000000	-10.000000	0.283333	-19.333334	28.166666	1023.000000	1023.000000	2046.000000
1.860000	-0.029068	-17.179483	-5.608005	-5.334795	-3.639187	-2.597496	0.000000	-10.000000	0.266667	-18.683334	21.833334	1023.000000	1023.000000	2046.000000
1.880000	-0.029709	-17.557997	-5.821243	-5.417833	-3.678569	-2.640352	0.000000	-10.000000	0.250000	-17.750000	13.500000	1023.000000	1023.000000	2046.000000
1.900000	-0.031201	-18.439808	-6.157741	-5.435658	-3.862185	-2.984224	0.000000	-10.000000	0.250000	-17.183332	9.500000	1023.000000	1023.000000	2046.000000
1.920000	-0.032128	-18.987749	-6.200562	-5.765319	-4.064015	-2.957852	0.000000	-10.000000	0.233333	-16.283333	4.333333	1023.000000	1023.000000	2046.000000
1.940000	-0.033033	-19.522709	-6.228690	-6.118778	-4.045076	-3.130165	0.000000	-10.000000	0.216667	-15.666667	1.166667	1023.000000	1023.000000	2046.000000
1.960000	-0.034360	-20.306919	-6.186307	-6.626950	-4.113799	-3.379863	0.000000	-10.000000	0.191667	-15.166667	-3.833333	1023.000000	1023.000000	2046.000000
1.980000	-0.035436	-20.942537	-5.887877	-7.414063	-4.206762	-3.433834	0.000000	-10.000000	0.191667	-15.350000	-7.333333	1023.000000	1023.000000	2046.000000
2.000000	-0.035088	-20.736742	-5.475986	-7.891174	-4.125745	-3.243837	0.000000	-10.000000	0.191667	-15.516667	-14.333333	1023.000000	1023.000000	2046.000000
2.020000	-0.035716	-21.108431	-5.497862	-7.974766	-4.144866	-3.490936	0.000000	-10.000000	0.200000	-15.566667	-19.500000	1023.000000	1023.000000	2046.000000
2.040000	-0.036859	-21.783598	-5.644798	-8.209013	-4.241285	-3.688501	0.000000	-10.000000	0.183333	-14.916667	-26.333334	1023.000000	1023.000000	2046.000000
2.060000	-0.037138	-21.948647	-5.593368	-8.316175	-4.403644	-3.635461	0.000000	-10.000000	0.158333	-13.883333	-31.166666	1023.000000	1023.000000	2046.000000
2.080000	-0.037797	-22.338104	-5.784661	-8.252643	-4.564044	-3.736757	0.000000	-10.000000	0.133333	-12.850000	-36.000000	1023.000000	1023.000000	2046.000000
2.100000	-0.039300	-23.226015	-6.206923	-8.226456	-4.758848	-4.033790	0.000000	-10.000000	0.116667	-12.150000	-39.000000	1023.000000	1023.000000	2046.000000
2.120000	-0.039874	-23.565496	-6.319247	-8.358288	-4.891771	-3.996190	0.000000	-10.000000	0.100000	-11.200000	-42.833332	1023.000000	1023.000000	2046.000000
2.140000	-0.039904	-23.583200	-6.379561	-8.314277	-4.985016	-3.904346	0.000000	-10.000000	0.083333	-10.250000	-46.666668	1023.000000	1023.000000	2046.000000
2.160000	-0.040801	-24.113394	-6.763824	-8.097245	-5.039810	-4.212514	0.000000	-10.000000	0.083333	-9.533334	-50.000000	1023.000000	1023.000000	2046.000000
2.180000	-0.041671	-24.627460	-6.905566	-8.299839	-5.211694	-4.210362	0.000000	-10.000000	0.075000	-9.316667	-52.166668	1023.000000	1023.000000	2046.000000
2.200000	-0.041200	-24.349232	-6.767449	-8.222432	-5.338377	-4.020973	0.000000	-10.000000	0.066667	-8.916667	-55.333332	1023.000000	1023.000000	2046.000000
2.220000	-0.041772	-24.687189	-7.139816	-8.028586	-5.383244	-4.135544	0.000000	-10.000000	0.050000	-8.450000	-58.500000	1023.000000	1023.000000	2046.000000
2.240000	-0.042377	-25.044580	-7.290473	-8.025652	-5.518151	-4.210306	0.000000	-10.000000	0.050000	-8.116667	-61.333332	1023.000000	1023.000000	2046.000000
2.260000	-0.041801	-24.704157	-7.210769	-7.890660	-5.597559	-4.005168	0.000000	-10.000000	0.041667	-7.433333	-64.000000	1023.000000	1023.000000	2046.000000
2.280000	-0.041571	-24.568739	-7.543285	-7.400692	-5.480847	-4.143916	0.000000	-10.000000	0.033333	-6.366667	-66.333336	1023.000000	1023.000000	2046.000000
2.300000	-0.042115	-24.890030	-7.744270	-7.448236	-5.563372	-4.134152	0.000000	-10.000000	0.016667	-4.816667	-68.500000	1023.000000	1023.000000	2046.000000
2.320000	-0.041249	-24.378078	-7.538753	-7.322713	-5.484239	-4.032373	0.000000	-10.000000	0.025000	-3.450000	-70.166664	1023.000000	1023.000000	2046.000000
2.340000	-0.041134	-24.309940	-7.652413	-7.157887	-5.435148	-4.064492	0.000000	-10.000000	0.025000	-2.650000	-71.333336	1023.000000	1023.000000	2046.000000
2.360000	-0.042026	-24.837530	-7.867929	-7.395718	-5.507552	-4.066330	0.000000	-10.000000	0.041667	-2.466667	-72.166664	1023.000000	1023.000000	2046.000000
2.380000	-0.041691	-24.639395	-7.688757	-7.487106	-5.526455	-3.937075	0.000000	-10.000000	0.041667	-2.583333	-73.000000	1023.000000	1023.000000	2046.000000
2.400000	-0.041638	-24.608028	-7.848192	-7.304961	-5.407757	-4.047118	0.000000	-10.000000	0.033333	-2.533333	-74.000000	1023.000000	1023.000000	2046.000000
2.420000	-0.042737	-25.257780	-8.013452	-7.556726	-5.561277	-4.126324	0.000000	-10.000000	0.016667	-2.316667	-74.833336	1023.000000	1023.000000	2046.000000
2.440000	-0.042296	-24.997169	-7.848334	-7.626689	-5.544385	-3.977761	0.000000	-10.000000	0.008333	-2.100000	-75.500000	1023.000000	1023.000000	2046.000000
2.460000	-0.042132	-24.900095	-7.951746	-7.443903	-5.432373	-4.072073	0.000000	-10.000000	0.008333	-1.900000	-76.000000	1023.000000	1023.000000	2046.000000
2.480000	-0.043227	-25.547045	-8.133159	-7.619217	-5.568208	-4.226460	0.000000	-10.000000	0.016667	-1.883333	-76.500000	1023.000000	1023.000000	2046.000000
2.500000	-0.043283	-25.580051	-8.049774	-7.741148	-5.612570	-4.176558	0.000000	-10.000000	0.008333	-2.000000	-76.833336	1023.000000	1023.000000	2046.000000
2.520000	-0.042826	-25.310440	-8.064033	-7.597353	-5.464631	-4.184423	0.000000	-10.000000	0.016667	-2.250000	-77.333336	1023.000000	1023.000000	2046.000000
2.540000	-0.043504	-25.710922	-8.261407	-7.622488	-5.512314	-4.314713	0.000000	-10.000000	0.008333	-2.400000	-77.833336	1023.000000	1023.000000	2046.000000
2.560000	-0.043700	-25.826616	-8.160434	-7.773076	-5.617834	-4.275272	0.000000	-10.000000	0.016667	-2.433333	-78.666664	1023.000000	1023.000000	2046.000000
2.580000	-0.043156	-25.505117	-8.032976	-7.754179	-5.535154	-4.182809	0.000000	-10.000000	0.016667	-2.466667	-79.500000	1023.000000	1023.000000	2046.000000
2.600000	-0.043309	-25.595757	-8.223592	-7.598401	-5.486171	-4.287592	0.000000	-10.000000	0.025000	-2.466667	-80.333336	1023.000000	1023.000000	2046.000000
2.620000	-0.043911	-25.951439	-8.369300	-7.726987	-5.592037	-4.263114	0.000000	-10.000000	0.025000	-2.516667	-81.166664	1023.000000	1023.000000	2046.000000
2.640000	-0.043698	-25.825714	-8.248622	-7.865650	-5.589453	-4.121989	0.000000	-10.000000	0.033333	-2.400000	-82.000000	1023.000000	1023.000000	2046.000000
2.660000	-0.044123	-26.076685	-8.400684	-7.757670	-5.589699	-4.328631	0.000000	-10.000000	0.033333	-2.100000	-82.666664	1023.000000	1023.000000	2046.000000
2.680000	-0.045074	-26.638493	-8.564882	-7.981354	-5.694781	-4.397476	0.000000	-10.000000	0.033333	-1.250000	-83.000000	1023.000000	1023.000000	2046.000000
2.700000	-0.045259	-26.747820	-8.339373	-8.384490	-5.687306	-4.336650	0.000000	-10.000000	0.025000	-0.533333	-83.000000	1023.000000	1023.000000	2046.000000
2.720000	-0.045277	-26.758518	-8.120415	-8.620470	-5.493583	-4.524050	0.000000	-10.000000	0.025000	-0.666667	-83.000000	1023.000000	1023.000000	2046.000000
2.740000	-0.045596	-26.947094	-7.795516	-9.062703	-5.548501	-4.540373	0.000000	-10.000000	0.025000	-1.650000	-83.166664	1023.000000	1023.000000	2046.000000
2.760000	-0.045366	-26.811251	-7.390633	-9.446766	-5.552783	-4.421068	0.000000	-10.000000	0.033333	-2.800000	-83.833336	1023.000000	1023.000000	2046.000000
2.780000	-0.045069	-26.635670	-7.339938	-9.413113	-5.348680	-4.533940	0.000000	-10.000000	0.041667	-3.316667	-84.833336	1023.000000	1023.000000	2046.000000
2.800000	-0.046060	-27.221531	-7.447806	-9.534395	-5.523585	-4.715746	0.000000	-10.000000	0.050000	-3.500000	-86.166664	1023.000000	1023.000000	2046.000000
2.820000	-0.046418	-27.433205	-7.431956	-9.594496	-5.724718	-4.682035	0.000000	-10.000000	0.041667	-3.366667	-87.333336	1023.000000	1023.000000	2046.000000
2.840000	-0.046634	-27.560795	-7.613399	-9.430223	-5.727169	-4.790005	0.000000	-10.000000	0.041667	-2.466667	-88.333336	1023.000000	1023.000000	2046.000000
2.860000	-0.047331	-27.972441	-7.795197	-9.386663	-5.903575	-4.887004	0.000000	-10.000000	0.025000	-1.300000	-88.833336	1023.000000	1023.000000	2046.000000
2.880000	-0.047466	-28.052441	-7.781404	-9.355944	-6.075482	-4.839612	0.000000	-10.000000	0.025000	-0.283333	-89.000000	1023.000000	1023.000000	2046.000000
2.900000	-0.047244	-27.921421	-7.966479	-9.148780	-5.981512	-4.824650	0.000000	-10.000000	0.008333	0.000000	-89.000000	1023.000000	1023.000000	2046.000000
2.920000	-0.047555	-28.104891	-8.143354	-9.071877	-5.981313	-4.908347	0.000000	-10.000000	0.016667	0.000000	-89.000000	1023.000000	1023.000000	2046.000000
2.940000	-0.047711	-28.197321	-8.092080	-9.091807	-6.194860	-4.818573	0.000000	-10.000000	0.016667	0.000000	-89.000000	1023.000000	1023.000000	2046.000000
2.960000	-0.047336	-27.975328	-8.158931	-8.947868	-6.199717	-4.668813	0.000000	-10.000000	0.016667	0.000000	-89.000000	1023.000000	1023.000000	2046.000000
2.980000	-0.047380	-28.001810	-8.368633	-8.700335	-6.183569	-4.749273	0.000000	-10.000000	0.025000	0.000000	-89.000000	1023.000000	1023.000000	2046.000000
3.000000	-0.047358	-27.988310	-8.407719	-8.593433	-6.269140	-4.718017	0.000000	-10.000000	0.016667	0.000000	-89.000000	1023.000000	1023.000000	2046.000000
3.020000	-0.046640	-27.564138	-8.395040	-8.364806	-6.251298	-4.552995	0.000000	-10.000000	0.025000	0.000000	-89.000000	1023.000000	1023.000000	2046.000000
3.040000	-0.046235	-27.324995	-8.567124	-8.025826	-6.172692	-4.559352	0.000000	-10.000000	0.008333	0.333333	-89.000000	1023.000000	1023.000000	2046.000000
3.060000	-0.045807	-27.071693	-8.524060	-7.919176	-6.083000	-4.545457	0.000000	-10.000000	0.016667	1.466667	-89.000000	1023.000000	1023.000000	2046.000000
3.080000	-0.045107	-26.658350	-8.397937	-7.796975	-6.000992	-4.462446	0.000000	-10.000000	0.008333	2.416667	-89.000000	1023.000000	1023.000000	2046.000000
3.100000	-0.044843	-26.502119	-8.449534	-7.691214	-5.945985	-4.415386	0.000000	-10.000000	0.008333	3.033334	-89.000000	1023.000000	1023.000000	2046.000000
3.120000	-0.044824	-26.490990	-8.485464	-7.763576	-5.813447	-4.428504	0.000000	-10.000000	0.000000	2.633333	-89.000000	1023.000000	1023.000000	2046.000000
3.140000	-0.044523	-26.313231	-8.299402	-7.870420	-5.808639	-4.334769	0.000000	-10.000000	0.000000	2.250000	-89.000000	1023.000000	1023.000000	2046.000000
3.160000	-0.044608	-26.363483	-8.313653	-7.880530	-5.881329	-4.287971	0.000000	-10.000000	0.000000	1.800000	-89.000000	1023.000000	1023.000000	2046.000000
3.180000	-0.044709	-26.423151	-8.410556	-7.874674	-5.802820	-4.335100	0.000000	-10.000000	0.008333	1.533333	-89.000000	1023.000000	1023.000000	2046.000000
3.200000	-0.044589	-26.351809	-8.330810	-7.876885	-5.742612	-4.401502	0.000000	-10.000000	0.008333	1.166667	-89.000000	1023.000000	1023.000000	2046.000000
3.220000	-0.044420	-26.252066	-8.260218	-7.955661	-5.773733	-4.262454	0.000000	-10.000000	0.016667	0.666667	-89.000000	1023.000000	1023.000000	2046.000000
3.240000	-0.044761	-26.453985	-8.400429	-7.838554	-5.815376	-4.399627	0.000000	-10.000000	0.008333	0.200000	-89.000000	1023.000000	1023.000000	2046.000000
3.260000	-0.045010	-26.601046	-8.438355	-7.880990	-5.776507	-4.505194	0.000000	-10.000000	0.008333	0.000000	-89.000000	1023.000000	1023.000000	2046.000000
3.280000	-0.044829	-26.493870	-8.330323	-7.918293	-5.736174	-4.509080	0.000000	-10.000000	0.000000	0.000000	-89.000000	1023.000000	1023.000000	2046.000000
3.300000	-0.044735	-26.438160	-8.362727	-7.892369	-5.765732	-4.417332	0.000000	-10.000000	0.008333	0.000000	-89.000000	1023.000000	1023.000000	2046.000000
3.320000	-0.044944	-26.562176	-8.407292	-7.922910	-5.751913	-4.480060	0.000000	-10.000000	0.016667	0.000000	-89.000000	1023.000000	1023.000000	2046.000000
3.340000	-0.044580	-26.346867	-8.288608	-7.988927	-5.637524	-4.431808	0.000000	-10.000000	0.025000	0.000000	-89.000000	1023.000000	1023.000000	2046.000000
3.360000	-0.044664	-26.396408	-8.381459	-7.927450	-5.693350	-4.394148	0.000000	-10.000000	0.016667	0.000000	-89.000000	1023.000000	1023.000000	2046.000000
3.380000	-0.045016	-26.604744	-8.486430	-7.974910	-5.784139	-4.359264	0.000000	-10.000000	0.008333	0.000000	-89.000000	1023.000000	1023.000000	2046.000000
3.400000	-0.045445	-26.857882	-8.493159	-8.103130	-5.770520	-4.491072	0.000000	-10.000000	0.000000	0.000000	-89.000000	1023.000000	1023.000000	2046.000000
3.420000	-0.045587	-26.941713	-8.496937	-8.147603	-5.785480	-4.511694	0.000000	-10.000000	0.008333	0.000000	-89.000000	1023.000000	1023.000000	2046.000000
3.440000	-0.046332	-27.382147	-8.543158	-8.457714	-5.943331	-4.437944	0.000000	-10.000000	0.008333	0.000000	-89.000000	1023.000000	1023.000000	2046.000000
3.460000	-0.046477	-27.467989	-8.289946	-8.793772	-5.725759	-4.658514	0.000000	-10.000000	0.025000	-0.316667	-89.000000	1023.000000	1023.000000	2046.000000
3.480000	-0.046165	-27.283754	-7.917425	-9.154174	-5.666262	-4.545894	0.000000	-10.000000	0.033333	-1.000000	-89.000000	1023.000000	1023.000000	2046.000000
3.500000	-0.046218	-27.314680	-7.671718	-9.404765	-5.716890	-4.521307	0.000000	-10.000000	0.041667	-1.850000	-89.333336	1023.000000	1023.000000	2046.000000
3.520000	-0.045912	-27.134186	-7.434947	-9.449972	-5.517471	-4.731795	0.000000	-10.000000	0.033333	-2.483333	-90.000000	1023.000000	1023.000000	2046.000000
3.540000	-0.046054	-27.217823	-7.370477	-9.590658	-5.574758	-4.681930	0.000000	-10.000000	0.016667	-2.550000	-91.000000	1023.000000	1023.000000	2046.000000
3.560000	-0.046957	-27.751337	-7.555017	-9.589825	-5.840455	-4.766041	0.000000	-10.000000	0.008333	-2.116667	-92.000000	1023.000000	1023.000000	2046.000000
3.580000	-0.047329	-27.971418	-7.702412	-9.514550	-5.840199	-4.914257	0.000000	-10.000000	0.000000	-1.166667	-92.666664	1023.000000	1023.000000	2046.000000
3.600000	-0.047421	-28.025982	-7.724923	-9.427573	-5.931700	-4.941786	0.000000	-10.000000	0.000000	0.133333	-93.000000	1023.000000	1023.000000	2046.000000
3.620000	-0.047633	-28.151047	-7.925802	-9.298646	-6.058063	-4.868535	0.000000	-10.000000	0.008333	1.133333	-93.000000	1023.000000	1023.000000	2046.000000
3.640000	-0.047801	-28.250189	-8.004303	-9.225707	-6.153071	-4.867107	0.000000	-10.000000	0.008333	1.816667	-93.000000	1023.000000	1023.000000	2046.000000
3.660000	-0.047503	-28.074020	-8.018210	-9.007983	-6.041780	-5.006048	0.000000	-10.000000	0.008333	1.950000	-93.000000	1023.000000	1023.000000	2046.000000
3.680000	-0.047649	-28.160486	-8.182112	-8.896633	-6.166946	-4.914796	0.000000	-10.000000	0.000000	1.916667	-93.000000	1023.000000	1023.000000	2046.000000
3.700000	-0.047653	-28.162762	-8.319180	-8.883520	-6.247513	-4.712547	0.000000	-10.000000	0.000000	1.433333	-93.000000	1023.000000	1023.000000	2046.000000
3.720000	-0.047264	-27.933184	-8.324473	-8.672376	-6.148457	-4.787878	0.000000	-10.000000	0.000000	0.750000	-93.000000	1023.000000	1023.000000	2046.000000
3.740000	-0.046820	-27.670708	-8.326022	-8.453045	-6.203144	-4.688496	0.000000	-10.000000	0.008333	0.200000	-93.000000	1023.000000	1023.000000	2046.000000
3.760000	-0.046856	-27.691866	-8.491310	-8.294981	-6.327254	-4.578322	0.000000	-10.000000	0.008333	0.750000	-93.000000	1023.000000	1023.000000	2046.000000
3.780000	-0.046349	-27.392063	-8.614159	-7.976112	-6.165632	-4.636160	0.000000	-10.000000	0.008333	1.633333	-93.000000	1023.000000	1023.000000	2046.000000
3.800000	-0.045517	-26.900572	-8.491967	-7.742527	-6.039185	-4.626894	0.000000	-10.000000	0.000000	3.000000	-93.000000	1023.000000	1023.000000	2046.000000
3.820000	-0.045144	-26.680258	-8.488001	-7.677856	-6.036634	-4.477767	0.000000	-10.000000	0.000000	3.650000	-93.000000	1023.000000	1023.000000	2046.000000
3.840000	-0.044985	-26.586323	-8.543033	-7.658825	-5.939461	-4.445003	0.000000	-10.000000	0.000000	3.983333	-93.000000	1023.000000	1023.000000	2046.000000
3.860000	-0.044464	-26.278118	-8.398347	-7.624656	-5.800364	-4.454751	0.000000	-10.000000	0.000000	3.600000	-93.000000	1023.000000	1023.000000	2046.000000
3.880000	-0.044531	-26.317564	-8.374236	-7.682699	-5.879244	-4.381385	0.000000	-10.000000	0.000000	3.050000	-93.000000	1023.000000	1023.000000	2046.000000
3.900000	-0.044622	-26.371847	-8.410913	-7.781747	-5.835909	-4.343279	0.000000	-10.000000	0.000000	2.716667	-93.000000	1023.000000	1023.000000	2046.000000
3.920000	-0.044329	-26.198257	-8.278600	-7.762864	-5.710900	-4.445895	0.000000	-10.000000	0.000000	2.500000	-93.000000	1023.000000	1023.000000	2046.000000
3.940000	-0.044248	-26.150492	-8.292089	-7.729146	-5.747831	-4.381427	0.000000	-10.000000	0.000000	2.150000	-93.000000	1023.000000	1023.000000	2046.000000
3.960000	-0.044445	-26.266775	-8.339665	-7.786822	-5.766236	-4.374051	0.000000	-10.000000	0.000000	1.266667	-93.000000	1023.000000	1023.000000	2046.000000
3.980000	-0.044201	-26.122702	-8.267967	-7.713424	-5.618177	-4.523134	0.000000	-10.000000	0.008333	0.500000	-93.000000	1023.000000	1023.000000	2046.000000
4.000000	-0.044561	-26.335754	-8.353772	-7.772475	-5.797630	-4.411878	0.000000	-10.000000	0.016667	0.000000	-93.000000	1023.000000	1023.000000	2046.000000
4.020000	-0.044401	-26.241262	-8.273644	-7.815639	-5.745655	-4.406324	0.000000	-10.000000	0.025000	0.000000	-93.000000	1023.000000	1023.000000	2046.000000
4.040000	-0.044056	-26.037115	-8.232305	-7.716931	-5.613945	-4.473935	0.000000	-10.000000	0.016667	0.000000	-93.000000	1023.000000	1023.000000	2046.000000
4.060000	-0.044482	-26.288877	-8.277646	-7.917658	-5.787003	-4.306570	0.000000	-10.000000	0.016667	0.000000	-93.000000	1023.000000	1023.000000	2046.000000
4.080000	-0.044272	-26.164984	-8.267898	-7.817216	-5.704581	-4.375289	0.000000	-10.000000	0.008333	0.000000	-93.000000	1023.000000	1023.000000	2046.000000
4.100000	-0.044206	-26.125517	-8.390952	-7.753440	-5.567035	-4.414089	0.000000	-10.000000	0.008333	0.000000	-93.000000	1023.000000	1023.000000	2046.000000
4.120000	-0.045007	-26.598911	-8.439319	-8.026632	-5.860128	-4.272831	0.000000	-10.000000	0.000000	0.000000	-93.000000	1023.000000	1023.000000	2046.000000
4.140000	-0.045044	-26.621058	-8.498259	-7.981419	-5.704610	-4.436770	0.000000	-10.000000	0.008333	0.000000	-93.000000	1023.000000	1023.000000	2046.000000
4.160000	-0.045678	-26.995970	-8.542845	-8.100735	-5.800106	-4.552284	0.000000	-10.000000	0.016667	0.000000	-93.000000	1023.000000	1023.000000	2046.000000
4.180000	-0.046265	-27.342443	-8.382026	-8.654862	-5.883077	-4.422480	0.000000	-10.000000	0.033333	0.000000	-93.000000	1023.000000	1023.000000	2046.000000
4.200000	-0.045765	-27.046946	-8.065318	-8.787633	-5.561469	-4.632527	0.000000	-10.000000	0.033333	-0.750000	-93.000000	1023.000000	1023.000000	2046.000000
4.220000	-0.045963	-27.164072	-7.773498	-9.184051	-5.661268	-4.545255	0.000000	-10.000000	0.033333	-1.700000	-93.166664	1023.000000	1023.000000	2046.000000
4.240000	-0.045835	-27.088253	-7.487617	-9.379651	-5.648980	-4.572003	0.000000	-10.000000	0.025000	-2.633333	-93.666664	1023.000000	1023.000000	2046.000000
4.260000	-0.045413	-26.839014	-7.485958	-9.207422	-5.366264	-4.779370	0.000000	-10.000000	0.025000	-2.666667	-94.333336	1023.000000	1023.000000	2046.000000
4.280000	-0.046542	-27.506029	-7.509536	-9.504872	-5.802959	-4.688662	0.000000	-10.000000	0.025000	-2.250000	-95.166664	1023.000000	1023.000000	2046.000000
4.300000	-0.046627	-27.556675	-7.612562	-9.361990	-5.783329	-4.798794	0.000000	-10.000000	0.016667	-1.316667	-95.666664	1023.000000	1023.000000	2046.000000
4.320000	-0.046966	-27.757132	-7.776093	-9.175128	-5.834146	-4.971766	0.000000	-10.000000	0.008333	0.183333	-96.000000	1023.000000	1023.000000	2046.000000
4.340000	-0.047534	-28.092497	-7.809082	-9.316574	-6.158061	-4.808782	0.000000	-10.000000	0.000000	1.616667	-96.000000	1023.000000	1023.000000	2046.000000
4.360000	-0.046916	-27.727222	-7.876447	-8.938944	-5.955633	-4.956199	0.000000	-10.000000	0.000000	2.816667	-96.000000	1023.000000	1023.000000	2046.000000
4.380000	-0.047090	-27.830389	-8.112231	-8.777659	-5.929555	-5.010944	0.000000	-10.000000	0.000000	3.383333	-96.000000	1023.000000	1023.000000	2046.000000
4.400000	-0.047270	-27.936312	-8.026660	-8.869967	-6.232666	-4.807019	0.000000	-10.000000	-0.008333	3.750000	-96.000000	1023.000000	1023.000000	2046.000000
4.420000	-0.046462	-27.458784	-8.134478	-8.505381	-5.937424	-4.881502	0.000000	-10.000000	-0.008333	3.883333	-96.000000	1023.000000	1023.000000	2046.000000
4.440000	-0.046573	-27.524492	-8.243587	-8.501469	-6.022055	-4.757381	0.000000	-10.000000	-0.008333	4.016666	-96.000000	1023.000000	1023.000000	2046.000000
4.460000	-0.046421	-27.434593	-8.144481	-8.492579	-6.222715	-4.574820	0.000000	-10.000000	0.000000	4.183333	-96.000000	1023.000000	1023.000000	2046.000000
4.480000	-0.045467	-26.870886	-8.267120	-7.984260	-5.939224	-4.680282	0.000000	-10.000000	-0.008333	4.583333	-96.000000	1023.000000	1023.000000	2046.000000
4.500000	-0.045137	-26.676048	-8.416773	-7.755739	-5.880991	-4.622546	0.000000	-10.000000	-0.016667	5.316667	-96.000000	1023.000000	1023.000000	2046.000000
4.520000	-0.044549	-26.328304	-8.174456	-7.750183	-6.050345	-4.353322	0.000000	-10.000000	-0.050000	6.516667	-96.000000	1023.000000	1023.000000	2046.000000
4.540000	-0.043111	-25.478546	-8.102557	-7.307028	-5.669486	-4.399476	0.000000	-10.000000	-0.058333	7.916667	-96.000000	1023.000000	1023.000000	2046.000000
4.560000	-0.042766	-25.274494	-8.115864	-7.253621	-5.528759	-4.376249	0.000000	-10.000000	-0.066667	9.116667	-96.000000	1023.000000	1023.000000	2046.000000
4.580000	-0.042396	-25.055923	-7.781389	-7.494028	-5.733272	-4.047235	0.000000	-10.000000	-0.058333	9.983334	-53.333332	1023.000000	1023.000000	2046.000000
4.600000	-0.041658	-24.619793	-7.808443	-7.298319	-5.370900	-4.142130	0.000000	-10.000000	-0.066667	10.350000	-10.666667	1023.000000	1023.000000	2046.000000
4.620000	-0.041702	-24.646172	-7.801797	-7.337932	-5.270569	-4.235875	0.000000	-10.000000	-0.075000	10.500000	32.000000	1023.000000	1023.000000	2046.000000
4.640000	-0.041133	-24.309626	-7.420856	-7.520786	-5.434642	-3.933341	0.000000	-10.000000	-0.075000	10.500000	32.000000	1023.000000	1023.000000	2046.000000
4.660000	-0.040395	-23.873741	-7.428267	-7.306012	-5.145614	-3.993850	0.000000	-10.000000	-0.066667	10.566667	33.000000	1023.000000	1023.000000	2046.000000
4.680000	-0.040337	-23.839088	-7.441206	-7.286259	-5.045734	-4.065888	0.000000	-10.000000	-0.075000	10.800000	35.333332	1023.000000	1023.000000	2046.000000
4.700000	-0.039873	-23.564941	-7.091580	-7.429003	-5.228706	-3.815653	0.000000	-10.000000	-0.066667	10.983334	38.833332	1023.000000	1023.000000	2046.000000
4.720000	-0.039191	-23.161762	-7.186259	-7.151474	-4.852573	-3.971456	0.000000	-10.000000	-0.066667	11.000000	42.500000	1023.000000	1023.000000	2046.000000
4.740000	-0.039206	-23.170918	-7.115881	-7.260732	-4.848974	-3.945332	0.000000	-10.000000	-0.050000	10.533334	46.166668	1023.000000	1023.000000	2046.000000
4.760000	-0.038527	-22.769537	-6.789721	-7.359447	-4.894370	-3.725999	0.000000	-10.000000	-0.050000	10.066667	49.666668	1023.000000	1023.000000	2046.000000
4.780000	-0.038018	-22.468840	-6.912388	-7.097994	-4.642147	-3.816311	0.000000	-10.000000	-0.041667	9.800000	53.166668	1023.000000	1023.000000	2046.000000
4.800000	-0.037944	-22.424803	-6.782333	-7.272259	-4.655644	-3.714567	0.000000	-10.000000	-0.050000	10.033334	56.500000	1023.000000	1023.000000	2046.000000
4.820000	-0.037138	-21.948576	-6.568804	-7.239598	-4.592797	-3.547376	0.000000	-10.000000	-0.066667	10.700000	59.833332	1023.000000	1023.000000	2046.000000
4.840000	-0.037377	-22.089966	-6.739472	-7.188663	-4.410047	-3.751784	0.000000	-10.000000	-0.100000	11.816667	63.333332	1023.000000	1023.000000	2046.000000
4.860000	-0.037096	-21.923643	-6.372765	-7.473494	-4.538175	-3.539209	0.000000	-10.000000	-0.125000	13.200001	67.000000	1023.000000	1023.000000	2046.000000
4.880000	-0.036367	-21.492674	-6.124687	-7.597169	-4.283482	-3.487336	0.000000	-10.000000	-0.141667	14.350000	71.333336	1023.000000	1023.000000	2046.000000
4.900000	-0.036187	-21.386581	-5.798314	-7.860532	-4.009614	-3.718121	0.000000	-10.000000	-0.150000	14.833334	75.833336	1023.000000	1023.000000	2046.000000
4.920000	-0.034910	-20.631737	-5.029382	-8.198314	-3.968758	-3.435283	0.000000	-10.000000	-0.150000	14.900001	80.833336	1023.000000	1023.000000	2046.000000
4.940000	-0.033792	-19.971006	-4.635484	-8.209357	-3.757855	-3.368311	0.000000	-10.000000	-0.166667	14.983334	85.666664	1023.000000	1023.000000	2046.000000
4.960000	-0.033399	-19.738983	-4.514655	-8.153496	-3.558176	-3.512655	0.000000	-10.000000	-0.183333	15.400001	90.666664	1023.000000	1023.000000	2046.000000
4.980000	-0.032704	-19.328190	-4.189735	-8.127246	-3.643440	-3.367769	0.000000	-10.000000	-0.208333	16.050001	95.666664	1023.000000	1023.000000	2046.000000
5.000000	-0.032571	-19.249252	-4.324412	-7.957545	-3.567778	-3.399517	0.000000	-10.000000	-0.216667	16.800001	101.000000	1023.000000	1023.000000	2046.000000
5.020000	-0.032394	-19.144766	-4.408864	-7.718877	-3.505890	-3.511134	0.000000	-10.000000	-0.233333	17.900002	106.666664	1023.000000	1023.000000	2046.000000
5.040000	-0.031429	-18.574484	-4.072484	-7.557923	-3.711675	-3.232402	0.000000	-10.000000	-0.241667	18.750000	112.500000	1023.000000	1023.000000	2046.000000
5.060000	-0.030779	-18.190310	-4.250856	-7.270682	-3.474604	-3.194167	0.000000	-10.000000	-0.258333	19.333334	118.500000	1023.000000	1023.000000	2046.000000
5.080000	-0.030161	-17.825449	-4.214281	-6.992181	-3.403981	-3.215005	0.000000	-10.000000	-0.266667	19.866667	124.833336	1023.000000	1023.000000	2046.000000
5.100000	-0.028996	-17.136341	-3.924690	-6.796554	-3.406445	-3.008652	0.000000	-10.000000	-0.291667	20.250000	131.333328	1023.000000	1023.000000	2046.000000
5.120000	-0.028385	-16.775702	-4.021660	-6.575715	-3.261572	-2.916754	0.000000	-10.000000	-0.316667	21.100000	138.166672	1023.000000	1023.000000	2046.000000
5.140000	-0.027766	-16.409561	-3.895385	-6.340626	-3.209952	-2.963598	0.000000	-10.000000	-0.308333	21.383333	145.000000	1023.000000	1023.000000	2046.000000
5.160000	-0.026178	-15.471463	-3.574527	-6.136441	-3.174883	-2.585611	0.000000	-10.000000	-0.291667	21.616667	152.000000	1023.000000	1023.000000	2046.000000
5.180000	-0.025379	-14.999014	-3.734169	-5.883940	-2.927562	-2.453343	0.000000	-10.000000	-0.283333	21.466667	159.166672	1023.000000	1023.000000	2046.000000
5.200000	-0.024307	-14.365338	-3.621552	-5.521730	-2.746977	-2.475079	0.000000	-10.000000	-0.283333	21.516666	166.333328	1023.000000	1023.000000	2046.000000
5.220000	-0.022297	-13.177825	-3.138188	-5.322041	-2.621240	-2.096355	0.000000	-10.000000	-0.308333	21.766666	173.666672	1023.000000	1023.000000	2046.000000
5.240000	-0.021212	-12.536213	-3.040150	-5.144684	-2.352060	-1.999320	0.000000	-10.000000	-0.300000	22.033333	180.833328	1023.000000	1023.000000	2046.000000
5.260000	-0.020185	-11.929383	-2.809483	-5.081170	-2.072366	-1.966364	0.000000	-10.000000	-0.341667	22.350000	188.166672	1023.000000	1023.000000	2046.000000
5.280000	-0.018770	-11.093365	-2.292633	-5.062521	-2.013779	-1.724433	0.000000	-10.000000	-0.341667	22.666666	195.500000	1023.000000	1023.000000	2046.000000
5.300000	-0.018099	-10.696594	-2.203183	-5.154453	-1.787542	-1.551417	0.000000	-10.000000	-0.358333	23.066668	203.166672	1023.000000	1023.000000	2046.000000
5.320000	-0.017450	-10.313140	-2.032437	-5.142045	-1.590976	-1.547682	0.000000	-10.000000	-0.350000	23.416666	210.666672	1023.000000	1023.000000	2046.000000
5.340000	-0.016238	-9.596774	-1.618140	-5.050006	-1.490071	-1.438556	0.000000	-10.000000	-0.350000	23.733334	218.333328	1023.000000	1023.000000	2046.000000
5.360000	-0.015008	-8.869926	-1.346114	-4.997631	-1.345037	-1.181145	0.000000	-10.000000	-0.350000	24.049999	226.000000	1023.000000	1023.000000	2046.000000
5.380000	-0.014506	-8.572839	-1.367173	-5.051931	-1.013788	-1.139947	0.000000	-10.000000	-0.358333	24.016666	234.000000	1023.000000	1023.000000	2046.000000
5.400000	-0.013138	-7.764700	-0.944030	-4.846459	-0.948801	-1.025410	0.000000	-10.000000	-0.375000	24.183334	242.000000	1023.000000	1023.000000	2046.000000
5.420000	-0.011673	-6.898842	-0.730949	-4.640718	-0.728215	-0.798960	0.000000	-10.000000	-0.391667	24.216667	250.166672	1023.000000	1023.000000	2046.000000
5.440000	-0.011366	-6.717150	-0.774646	-4.742415	-0.535422	-0.664668	0.000000	-10.000000	-0.391667	24.433334	258.500000	1023.000000	1023.000000	2046.000000
5.460000	-0.009975	-5.895354	-0.323017	-4.610918	-0.482671	-0.478749	0.000000	-10.000000	-0.400000	24.650000	266.833344	1023.000000	1023.000000	2046.000000
5.480000	-0.009373	-5.539597	-0.288295	-4.512699	-0.461881	-0.276723	0.000000	-10.000000	-0.416667	24.866667	275.000000	1023.000000	1023.000000	2046.000000
5.500000	-0.009209	-5.442465	-0.326053	-4.482029	-0.257357	-0.377026	0.000000	-10.000000	-0.441667	25.216667	283.166656	1023.000000	1023.000000	2046.000000
5.520000	-0.008013	-4.735840	0.156920	-4.502657	-0.205108	-0.184995	0.000000	-10.000000	-0.433333	25.150000	291.500000	1023.000000	1023.000000	2046.000000
5.540000	-0.007524	-4.446968	0.353946	-4.696063	0.040698	-0.145549	0.000000	-10.000000	-0.400000	24.816668	299.833344	1023.000000	1023.000000	2046.000000
5.560000	-0.006496	-3.839292	0.923590	-4.950083	0.270331	-0.083130	0.000000	-10.000000	-0.375000	24.100000	308.166656	1023.000000	1023.000000	2046.000000
5.580000	-0.004287	-2.533483	1.659262	-4.877114	0.438792	0.245578	0.000000	-10.000000	-0.350000	23.716667	316.166656	1023.000000	1023.000000	2046.000000
5.600000	-0.003590	-2.121616	1.848047	-4.883400	0.584201	0.329536	0.000000	-10.000000	-0.350000	23.400000	324.166656	1023.000000	1023.000000	2046.000000
5.620000	-0.002657	-1.570357	2.085984	-4.728641	0.727217	0.345083	0.000000	-10.000000	-0.341667	23.400000	332.000000	1023.000000	1023.000000	2046.000000
5.640000	-0.001964	-1.160822	2.186655	-4.386581	0.617867	0.421237	0.000000	-10.000000	-0.350000	23.183334	340.000000	1023.000000	1023.000000	2046.000000
5.660000	-0.001991	-1.176545	1.991292	-4.252132	0.615795	0.468500	0.000000	-10.000000	-0.350000	23.366667	348.000000	1023.000000	1023.000000	2046.000000
5.680000	-0.000948	-0.560142	2.113852	-3.868020	0.621000	0.573025	0.000000	-10.000000	-0.366667	23.900000	355.666656	1023.000000	1023.000000	2046.000000
5.700000	0.000372	0.219994	2.179176	-3.319414	0.655666	0.704566	0.000000	-10.000000	-0.391667	24.583334	363.500000	1023.000000	1023.000000	2046.000000
5.720000	0.000939	0.554897	2.057337	-3.110747	0.774790	0.833516	0.000000	-10.000000	-0.408333	25.116667	371.500000	1023.000000	1023.000000	2046.000000
5.740000	0.002226	1.315282	2.234074	-2.703981	0.845884	0.939305	0.000000	-10.000000	-0.400000	25.000000	379.833344	1023.000000	1023.000000	2046.000000
5.760000	0.003213	1.898993	2.271385	-2.328490	0.873381	1.082717	0.000000	-10.000000	-0.375000	24.516666	388.333344	1023.000000	1023.000000	2046.000000
5.780000	0.003888	2.297828	2.319609	-2.399206	1.020302	1.357124	0.000000	-10.000000	-0.358333	24.000000	396.666656	1023.000000	1023.000000	2046.000000
5.800000	0.005640	3.333300	2.528615	-1.951710	1.166661	1.589734	0.000000	-10.000000	-0.350000	23.633333	405.000000	1023.000000	1023.000000	2046.000000
5.820000	0.006460	3.817773	2.508072	-1.773550	1.240072	1.843179	0.000000	-10.000000	-0.358333	23.616667	412.833344	1023.000000	1023.000000	2046.000000
5.840000	0.007789	4.603329	2.625991	-1.607297	1.474827	2.109808	0.000000	-10.000000	-0.375000	23.866667	420.500000	1023.000000	1023.000000	2046.000000
5.860000	0.009640	5.697510	2.825813	-1.081666	1.641243	2.312119	0.000000	-10.000000	-0.391667	24.350000	428.166656	1023.000000	1023.000000	2046.000000
5.880000	0.010828	6.399187	2.985953	-1.009487	1.863519	2.559202	0.000000	-10.000000	-0.408333	24.883333	436.333344	1023.000000	1023.000000	2046.000000
5.900000	0.012489	7.380917	3.365280	-0.857621	2.130387	2.742871	0.000000	-10.000000	-0.425000	25.383333	444.666656	1023.000000	1023.000000	2046.000000
5.920000	0.013600	8.037468	3.545027	-0.663682	2.299536	2.856587	0.000000	-10.000000	-0.450000	25.683334	453.166656	1023.000000	1023.000000	2046.000000
5.940000	0.014599	8.627833	3.752516	-0.815699	2.571346	3.119671	0.000000	-10.000000	-0.458333	26.166668	461.500000	1023.000000	1023.000000	2046.000000
5.960000	0.015852	9.368624	4.117824	-0.684640	2.695722	3.239719	0.000000	-10.000000	-0.458333	26.150000	470.166656	1023.000000	1023.000000	2046.000000
5.980000	0.016475	9.736809	4.216224	-0.633153	2.876481	3.277258	0.000000	-10.000000	-0.458333	26.100000	479.000000	1023.000000	1023.000000	2046.000000
6.000000	0.017675	10.446127	4.525111	-0.719714	3.070518	3.570212	0.000000	-10.000000	-0.458333	25.733334	487.833344	1023.000000	1023.000000	2046.000000
6.020000	0.018750	11.081449	4.676869	-0.453890	3.267620	3.590850	0.000000	-10.000000	-0.450000	25.466667	496.500000	1023.000000	1023.000000	2046.000000
6.040000	0.019548	11.552702	4.842413	-0.440670	3.384552	3.766406	0.000000	-10.000000	-0.425000	25.200001	505.000000	1023.000000	1023.000000	2046.000000
6.060000	0.020914	12.360101	5.185342	-0.416021	3.523824	4.066956	0.000000	-10.000000	-0.408333	24.866667	513.500000	1023.000000	1023.000000	2046.000000
6.080000	0.021893	12.938890	5.171394	0.001163	3.770092	3.996240	0.000000	-10.000000	-0.391667	24.566668	521.833313	1023.000000	1023.000000	2046.000000
6.100000	0.022462	13.275065	5.299527	-0.012682	3.799229	4.188991	0.000000	-10.000000	-0.391667	24.666668	530.000000	1023.000000	1023.000000	2046.000000
6.120000	0.023706	14.010437	5.515378	0.056318	3.861025	4.577715	0.000000	-10.000000	-0.391667	24.716667	538.166687	1023.000000	1023.000000	2046.000000
6.140000	0.024387	14.412884	5.574409	0.388519	3.971303	4.478652	0.000000	-10.000000	-0.416667	25.216667	546.500000	1023.000000	1023.000000	2046.000000
6.160000	0.024723	14.611415	5.721176	0.170579	4.153376	4.566284	0.000000	-10.000000	-0.433333	25.266666	554.833313	1023.000000	1023.000000	2046.000000
6.180000	0.026301	15.543880	6.385381	-0.049691	4.383222	4.824967	0.000000	-10.000000	-0.433333	25.516666	563.333313	1023.000000	1023.000000	2046.000000
6.200000	0.027500	16.252258	6.811604	0.080722	4.577775	4.782158	0.000000	-10.000000	-0.441667	25.383333	571.666687	1023.000000	1023.000000	2046.000000
6.220000	0.029079	17.185699	7.278874	0.060038	4.826281	5.020507	0.000000	-10.000000	-0.441667	25.533333	580.333313	1023.000000	1023.000000	2046.000000
6.240000	0.031009	18.326553	7.751919	0.282848	4.976192	5.315595	0.000000	-10.000000	-0.450000	25.666668	588.666687	1023.000000	1023.000000	2046.000000
6.260000	0.031118	18.390970	7.588452	0.662081	4.975539	5.164899	0.000000	-10.000000	-0.441667	25.816668	597.333313	1023.000000	1023.000000	2046.000000
6.280000	0.031423	18.571045	7.530615	0.830698	4.978949	5.230783	0.000000	-10.000000	-0.450000	25.933334	605.833313	1023.000000	1023.000000	2046.000000
6.300000	0.033130	19.580080	7.805299	1.245422	4.958416	5.570944	0.000000	-10.000000	-0.458333	26.283333	614.500000	1023.000000	1023.000000	2046.000000
6.320000	0.033854	20.007912	7.598336	1.892192	5.045165	5.472218	0.000000	-10.000000	-0.475000	26.566668	623.166687	1023.000000	1023.000000	2046.000000
6.340000	0.034964	20.663782	7.669209	2.185337	5.153053	5.656182	0.000000	-10.000000	-0.508333	27.000000	632.000000	1023.000000	1023.000000	2046.000000
6.360000	0.037135	21.947046	7.914566	2.751228	5.311167	5.970085	0.000000	-10.000000	-0.541667	27.600000	641.000000	1023.000000	1023.000000	2046.000000
6.380000	0.037758	22.315166	7.810775	3.187951	5.379662	5.936779	0.000000	-10.000000	-0.550000	28.216667	650.166687	1023.000000	1023.000000	2046.000000
6.400000	0.039341	23.250547	8.115869	3.373281	5.466770	6.294629	0.000000	-10.000000	-0.533333	28.400000	659.500000	1023.000000	1023.000000	2046.000000
6.420000	0.041112	24.297464	8.236431	3.782135	5.731363	6.547535	0.000000	-10.000000	-0.516667	28.266666	669.000000	1023.000000	1023.000000	2046.000000
6.440000	0.041711	24.651104	8.200784	3.989145	5.793139	6.668035	0.000000	-10.000000	-0.491667	27.733334	678.333313	1023.000000	1023.000000	2046.000000
6.460000	0.043985	25.994850	8.592169	4.264136	5.972352	7.166193	0.000000	-10.000000	-0.475000	27.400000	687.666687	1023.000000	1023.000000	2046.000000
6.480000	0.045854	27.099669	8.701304	4.765784	6.242754	7.389825	0.000000	-10.000000	-0.475000	27.300001	696.833313	1023.000000	1023.000000	2046.000000
6.500000	0.047046	27.804136	8.835670	5.070172	6.398109	7.500185	0.000000	-10.000000	-0.500000	27.616667	706.000000	1023.000000	1023.000000	2046.000000
6.520000	0.048916	28.909634	9.218628	5.167509	6.711318	7.812179	0.000000	-10.000000	-0.541667	28.466667	715.166687	1023.000000	1023.000000	2046.000000
6.540000	0.051254	30.290936	9.690529	5.441749	7.031153	8.127505	0.000000	-10.000000	-0.575000	28.866667	724.500000	1023.000000	1023.000000	2046.000000
6.560000	0.052216	30.859901	9.809718	5.545160	7.261020	8.244003	0.000000	-10.000000	-0.616667	29.566668	734.000000	1023.000000	1023.000000	2046.000000
6.580000	0.052823	31.218309	10.055647	5.354421	7.429157	8.379085	0.000000	-10.000000	-0.625000	29.716667	743.666687	1023.000000	1023.000000	2046.000000
6.600000	0.054712	32.334881	10.599971	5.371055	7.630805	8.733052	0.000000	-10.000000	-0.641667	30.133333	753.500000	1023.000000	1023.000000	2046.000000
6.620000	0.056262	33.250786	10.846817	5.568963	7.964491	8.870513	0.000000	-10.000000	-0.625000	30.416666	763.500000	1023.000000	1023.000000	2046.000000
6.640000	0.056861	33.604691	10.959657	5.553323	8.107817	8.983893	0.000000	-10.000000	-0.608333	30.450001	773.666687	1023.000000	1023.000000	2046.000000
6.660000	0.058201	34.397041	11.244075	5.671055	8.327644	9.154268	0.000000	-10.000000	-0.566667	30.216667	784.000000	1023.000000	1023.000000	2046.000000
6.680000	0.060297	35.635258	11.596602	5.976507	8.617269	9.444880	0.000000	-10.000000	-0.558333	29.583334	794.333313	1023.000000	1023.000000	2046.000000
6.700000	0.061220	36.181305	11.587387	6.290239	8.835145	9.468534	0.000000	-10.000000	-0.550000	29.166668	804.333313	1023.000000	1023.000000	2046.000000
6.720000	0.061513	36.354450	11.710753	6.268094	8.728919	9.646683	0.000000	-10.000000	-0.566667	29.150000	814.000000	1023.000000	1023.000000	2046.000000
6.740000	0.063304	37.412884	12.060661	6.493662	8.932712	9.925849	0.000000	-10.000000	-0.583333	29.366667	823.666687	1023.000000	1023.000000	2046.000000
6.760000	0.063955	37.797134	12.174180	6.666921	9.145329	9.810705	0.000000	-10.000000	-0.591667	29.600000	833.500000	1023.000000	1023.000000	2046.000000
6.780000	0.064178	37.929230	12.480182	6.396208	9.251175	9.801666	0.000000	-10.000000	-0.583333	29.050001	843.500000	1023.000000	1023.000000	2046.000000
6.800000	0.065743	38.853867	13.239726	6.214296	9.350838	10.049008	0.000000	-10.000000	-0.558333	28.616667	853.166687	1023.000000	1023.000000	2046.000000
6.820000	0.068164	40.284889	13.719590	6.537262	9.833477	10.194560	0.000000	-10.000000	-0.550000	28.366667	862.666687	1023.000000	1023.000000	2046.000000
6.840000	0.069035	40.799652	13.995148	6.599377	9.813384	10.391746	0.000000	-10.000000	-0.550000	28.633335	872.000000	1023.000000	1023.000000	2046.000000
6.860000	0.070455	41.638695	14.246345	6.884496	9.935759	10.572098	0.000000	-10.000000	-0.533333	28.533335	881.666687	1023.000000	1023.000000	2046.000000
6.880000	0.071209	42.084534	14.063725	7.484139	10.011071	10.525599	0.000000	-10.000000	-0.525000	28.350000	891.166687	1023.000000	1023.000000	2046.000000
6.900000	0.071416	42.206974	13.954381	7.798578	9.901109	10.552907	0.000000	-10.000000	-0.525000	28.466667	900.666687	1023.000000	1023.000000	2046.000000
6.920000	0.073148	43.230515	14.181607	8.253790	9.997085	10.798035	0.000000	-10.000000	-0.558333	28.950001	910.000000	1023.000000	1023.000000	2046.000000
6.940000	0.074706	44.150963	14.074361	9.062332	10.217071	10.797197	0.000000	-10.000000	-0.583333	29.466667	919.666687	1023.000000	1023.000000	2046.000000
6.960000	0.075437	44.582989	14.128895	9.327806	10.146358	10.979931	0.000000	-10.000000	-0.600000	29.633333	929.500000	1023.000000	1023.000000	2046.000000
6.980000	0.077289	45.677540	14.467599	9.761435	10.236959	11.211547	0.000000	-10.000000	-0.583333	29.733334	939.500000	1023.000000	1023.000000	2046.000000
7.000000	0.078615	46.461193	14.411022	10.289661	10.504722	11.255789	0.000000	-10.000000	-0.525000	29.383333	949.500000	1023.000000	1023.000000	2046.000000
7.020000	0.079341	46.890465	14.542232	10.263172	10.503000	11.582060	0.000000	-10.000000	-0.475000	28.700001	959.333313	1023.000000	1023.000000	2046.000000
7.040000	0.081164	47.968090	14.874567	10.527401	10.667152	11.898968	0.000000	-10.000000	-0.425000	27.600000	969.000000	1023.000000	1023.000000	2046.000000
7.060000	0.082827	48.950588	14.954285	11.002170	10.958972	12.035161	0.000000	-10.000000	-0.416667	26.650000	978.333313	1023.000000	1023.000000	2046.000000
7.080000	0.084062	49.680401	15.098253	11.167204	11.112485	12.302457	0.000000	-10.000000	-0.408333	26.033333	987.333313	1023.000000	1023.000000	2046.000000
7.100000	0.086291	50.997860	15.548154	11.379572	11.297154	12.772981	0.000000	-10.000000	-0.425000	25.716667	996.166687	1023.000000	1023.000000	2046.000000
7.120000	0.088151	52.097496	15.733397	11.766999	11.754972	12.842126	0.000000	-10.000000	-0.441667	25.716667	1004.666687	1023.000000	1023.000000	2046.000000
7.140000	0.088969	52.580948	15.958989	11.715760	11.946679	12.959521	0.000000	-10.000000	-0.441667	25.833334	1013.333313	1023.000000	1023.000000	2046.000000
7.160000	0.090377	53.412926	16.425035	11.584135	12.090590	13.313168	0.000000	-10.000000	-0.425000	26.033333	1021.833313	1023.000000	1023.000000	2046.000000
7.180000	0.091292	53.953281	16.536509	11.621274	12.429788	13.365712	0.000000	-10.000000	-0.416667	25.950001	1030.500000	1023.000000	1023.000000	2046.000000
7.200000	0.091714	54.203018	16.827507	11.373107	12.519225	13.483179	0.000000	-10.000000	-0.416667	25.700001	1039.166626	1023.000000	1023.000000	2046.000000
7.220000	0.093194	55.077591	17.231417	11.331219	12.681554	13.833404	0.000000	-10.000000	-0.416667	25.333334	1047.833374	1023.000000	1023.000000	2046.000000
7.240000	0.094113	55.620533	17.237486	11.589622	12.964595	13.828828	0.000000	-10.000000	-0.408333	24.966667	1056.500000	1023.000000	1023.000000	2046.000000
7.260000	0.094843	56.052227	17.456244	11.585295	13.010713	13.999976	0.000000	-10.000000	-0.383333	24.600000	1064.833374	1023.000000	1023.000000	2046.000000
7.280000	0.096057	56.769814	17.581444	11.739985	13.230782	14.217605	0.000000	-10.000000	-0.358333	24.250000	1073.000000	1023.000000	1023.000000	2046.000000
7.300000	0.096799	57.207996	17.576982	11.971844	13.368801	14.290367	0.000000	-10.000000	-0.341667	23.750000	1081.000000	1023.000000	1023.000000	2046.000000
7.320000	0.097259	57.479908	17.734989	12.069037	13.305413	14.370467	0.000000	-10.000000	-0.333333	23.433334	1089.000000	1023.000000	1023.000000	2046.000000
7.340000	0.098162	58.013809	17.872391	12.137972	13.520174	14.483274	0.000000	-10.000000	-0.325000	22.883335	1097.000000	1023.000000	1023.000000	2046.000000
7.360000	0.098263	58.073284	18.089605	11.983489	13.646981	14.353209	0.000000	-10.000000	-0.291667	22.550001	1104.833374	1023.000000	1023.000000	2046.000000
7.380000	0.099037	58.531082	18.632694	11.762074	13.716247	14.420069	0.000000	-10.000000	-0.266667	21.933334	1112.500000	1023.000000	1023.000000	2046.000000
7.400000	0.100739	59.536793	19.140667	11.842489	13.864967	14.688669	0.000000	-10.000000	-0.250000	21.666668	1119.833374	1023.000000	1023.000000	2046.000000
7.420000	0.101887	60.215424	19.308159	12.080859	14.036110	14.790293	0.000000	-10.000000	-0.241667	21.383333	1127.166626	1023.000000	1023.000000	2046.000000
7.440000	0.102338	60.481483	19.349371	12.298332	14.050760	14.783018	0.000000	-10.000000	-0.225000	20.850000	1134.333374	1023.000000	1023.000000	2046.000000
7.460000	0.102890	60.808247	19.383677	12.573350	13.911768	14.939453	0.000000	-10.000000	-0.208333	20.133333	1141.500000	1023.000000	1023.000000	2046.000000
7.480000	0.103155	60.964794	19.106417	13.132129	13.841606	14.884642	0.000000	-10.000000	-0.225000	19.350000	1148.333374	1023.000000	1023.000000	2046.000000
7.500000	0.103856	61.379135	19.044538	13.615070	13.901267	14.818259	0.000000	-10.000000	-0.250000	19.500000	1155.000000	1023.000000	1023.000000	2046.000000
7.520000	0.105085	62.105190	19.201393	14.009141	13.912153	14.982501	0.000000	-10.000000	-0.283333	20.116667	1161.500000	1023.000000	1023.000000	2046.000000
7.540000	0.106291	62.817715	19.261703	14.512229	13.864178	15.179606	0.000000	-10.000000	-0.291667	20.883333	1168.166626	1023.000000	1023.000000	2046.000000
7.560000	0.106863	63.155777	19.238562	14.855350	13.893412	15.168454	0.000000	-10.000000	-0.291667	20.950001	1175.000000	1023.000000	1023.000000	2046.000000
7.580000	0.107944	63.794949	19.391552	15.097555	14.057436	15.248405	0.000000	-10.000000	-0.275000	20.500000	1182.000000	1023.000000	1023.000000	2046.000000
7.600000	0.108721	64.253838	19.561083	15.141269	14.050653	15.500830	0.000000	-10.000000	-0.241667	19.666666	1188.833374	1023.000000	1023.000000	2046.000000
7.620000	0.110107	65.073364	19.669310	15.350562	14.187578	15.865911	0.000000	-10.000000	-0.200000	18.783333	1195.500000	1023.000000	1023.000000	2046.000000
7.640000	0.111085	65.651375	19.764603	15.585080	14.309674	15.992019	0.000000	-10.000000	-0.175000	17.850000	1202.000000	1023.000000	1023.000000	2046.000000
7.660000	0.112728	66.622063	20.000448	15.843438	14.577291	16.200884	0.000000	-10.000000	-0.191667	18.033335	1208.000000	1023.000000	1023.000000	2046.000000
7.680000	0.114418	67.621010	20.306896	16.018925	14.794831	16.500357	0.000000	-10.000000	-0.216667	18.550001	1214.000000	1023.000000	1023.000000	2046.000000
7.700000	0.115965	68.535294	20.500736	16.262882	14.960871	16.810804	0.000000	-10.000000	-0.241667	19.383333	1220.000000	1023.000000	1023.000000	2046.000000
7.720000	0.116830	69.046669	20.633783	16.352667	15.198583	16.861633	0.000000	-10.000000	-0.241667	19.533333	1226.500000	1023.000000	1023.000000	2046.000000
7.740000	0.117562	69.479416	21.008215	16.205744	15.393192	16.872269	0.000000	-10.000000	-0.250000	19.583334	1233.000000	1023.000000	1023.000000	2046.000000
7.760000	0.118283	69.904976	21.161407	16.067886	15.596632	17.079050	0.000000	-10.000000	-0.233333	19.250000	1239.500000	1023.000000	1023.000000	2046.000000
7.780000	0.118452	70.005386	21.271799	15.844728	15.613513	17.275347	0.000000	-10.000000	-0.200000	18.700001	1246.000000	1023.000000	1023.000000	2046.000000
7.800000	0.119081	70.376938	21.461851	15.837352	15.819458	17.258280	0.000000	-10.000000	-0.166667	17.866667	1252.333374	1023.000000	1023.000000	2046.000000
7.820000	0.120102	70.980339	21.721493	15.877931	15.999946	17.380974	0.000000	-10.000000	-0.150000	17.033335	1258.500000	1023.000000	1023.000000	2046.000000
7.840000	0.120688	71.326477	21.657053	16.028755	16.066614	17.574051	0.000000	-10.000000	-0.133333	16.216667	1264.333374	1023.000000	1023.000000	2046.000000
7.860000	0.120957	71.485504	21.726625	16.025297	16.117149	17.616428	0.000000	-10.000000	-0.133333	15.450001	1270.000000	1023.000000	1023.000000	2046.000000
7.880000	0.121571	71.848633	21.845152	16.085985	16.236671	17.680824	0.000000	-10.000000	-0.133333	14.850000	1275.166626	1023.000000	1023.000000	2046.000000
7.900000	0.121571	71.848579	21.743540	16.186634	16.126432	17.791975	0.000000	-10.000000	-0.150000	14.583333	1280.166626	1023.000000	1023.000000	2046.000000
7.920000	0.121561	71.842476	21.979673	16.059214	16.235197	17.568396	0.000000	-10.000000	-0.133333	14.483334	1285.000000	1023.000000	1023.000000	2046.000000
7.940000	0.122126	72.176689	22.399504	15.820478	16.399866	17.556841	0.000000	-10.000000	-0.108333	14.433333	1290.000000	1023.000000	1023.000000	2046.000000
7.960000	0.122557	72.431175	22.711672	15.643809	16.352648	17.723049	0.000000	-10.000000	-0.108333	14.116667	1294.833374	1023.000000	1023.000000	2046.000000
7.980000	0.123906	73.228500	23.076494	15.759474	16.612677	17.779856	0.000000	-10.000000	-0.108333	13.900001	1299.500000	1023.000000	1023.000000	2046.000000
8.000000	0.124770	73.739029	23.243689	15.950218	16.651623	17.893501	0.000000	-10.000000	-0.108333	13.500000	1304.166626	1023.000000	1023.000000	2046.000000
8.020000	0.124393	73.516106	22.986267	16.151583	16.426577	17.951683	0.000000	-10.000000	-0.075000	12.750000	1308.666626	1023.000000	1023.000000	2046.000000
8.040000	0.124552	73.610374	22.895027	16.559254	16.401728	17.754368	0.000000	-10.000000	-0.058333	11.950001	1313.000000	1023.000000	1023.000000	2046.000000
8.060000	0.125136	73.955101	22.730322	17.038214	16.412336	17.774235	0.000000	-10.000000	-0.066667	11.833334	1317.000000	1023.000000	1023.000000	2046.000000
8.080000	0.125373	74.095482	22.578407	17.394962	16.261953	17.860157	0.000000	-10.000000	-0.083333	12.266667	1321.000000	1023.000000	1023.000000	2046.000000
8.100000	0.126145	74.551620	22.629467	17.811008	16.340721	17.770426	0.000000	-10.000000	-0.100000	12.933333	1325.166626	1023.000000	1023.000000	2046.000000
8.120000	0.126966	75.036728	22.575441	18.163660	16.430695	17.866932	0.000000	-10.000000	-0.083333	13.066667	1329.500000	1023.000000	1023.000000	2046.000000
8.140000	0.127148	75.144272	22.538027	18.275848	16.301498	18.028900	0.000000	-10.000000	-0.050000	12.083334	1333.833374	1023.000000	1023.000000	2046.000000
8.160000	0.127768	75.510719	22.679750	18.457973	16.440159	17.932837	0.000000	-10.000000	-0.016667	10.550000	1338.000000	1023.000000	1023.000000	2046.000000
8.180000	0.128295	75.822212	22.702688	18.474184	16.425797	18.219542	0.000000	-10.000000	0.000000	8.633333	1341.833374	1023.000000	1023.000000	2046.000000
8.200000	0.129072	76.281418	22.780867	18.541851	16.497669	18.461029	0.000000	-10.000000	0.000000	7.000000	1345.166626	1023.000000	1023.000000	2046.000000
8.220000	0.130163	76.926117	22.902582	18.752783	16.782860	18.487888	0.000000	-10.000000	0.000000	5.716667	1347.833374	1023.000000	1023.000000	2046.000000
8.240000	0.130935	77.382401	23.018810	18.863506	16.739840	18.760242	0.000000	-10.000000	0.000000	4.900000	1349.833374	1023.000000	1023.000000	2046.000000
8.260000	0.131759	77.869583	23.054071	18.954624	16.928905	18.931980	0.000000	-10.000000	0.000000	4.733334	1351.666626	1023.000000	1023.000000	2046.000000
8.280000	0.132592	78.361763	23.249994	19.090673	17.157337	18.863758	0.000000	-10.000000	0.000000	4.633333	1353.166626	1023.000000	1023.000000	2046.000000
8.300000	0.132620	78.378319	23.311869	18.954138	17.169081	18.943233	0.000000	-10.000000	0.000000	4.583333	1354.833374	1023.000000	1023.000000	2046.000000
8.320000	0.132482	78.296967	23.353752	18.644623	17.274147	19.024443	0.000000	-10.000000	-0.008333	4.583333	1356.333374	1023.000000	1023.000000	2046.000000
8.340000	0.132577	78.352943	23.556404	18.381311	17.407314	19.007912	0.000000	-10.000000	-0.008333	4.416667	1358.000000	1023.000000	1023.000000	2046.000000
8.360000	0.132373	78.232574	23.646950	18.175264	17.310652	19.099710	0.000000	-10.000000	-0.008333	3.950000	1359.500000	1023.000000	1023.000000	2046.000000
8.380000	0.132510	78.313202	23.629753	18.080179	17.389746	19.213526	0.000000	-10.000000	0.008333	3.166667	1360.833374	1023.000000	1023.000000	2046.000000
8.400000	0.132854	78.516953	23.701565	18.154879	17.565546	19.094961	0.000000	-10.000000	0.025000	1.783333	1362.000000	1023.000000	1023.000000	2046.000000
8.420000	0.132806	78.488243	23.637993	18.163898	17.534840	19.151512	0.000000	-10.000000	0.041667	0.716667	1362.666626	1023.000000	1023.000000	2046.000000
8.440000	0.132169	78.111641	23.490450	18.007547	17.383047	19.230598	0.000000	-10.000000	0.041667	0.000000	1363.000000	1023.000000	1023.000000	2046.000000
8.460000	0.132012	78.019020	23.404705	18.140934	17.415718	19.057667	0.000000	-10.000000	0.033333	0.000000	1363.000000	1023.000000	1023.000000	2046.000000
8.480000	0.131339	77.621407	23.411459	17.977417	17.317873	18.914656	0.000000	-10.000000	0.033333	-0.300000	1363.000000	1023.000000	1023.000000	2046.000000
8.500000	0.130190	76.942421	23.538637	17.390627	17.172483	18.840673	0.000000	-10.000000	0.041667	-1.433333	1363.000000	1023.000000	1023.000000	2046.000000
8.520000	0.129944	76.796738	23.811186	17.165758	17.227911	18.591881	0.000000	-10.000000	0.050000	-3.283334	1363.000000	1023.000000	1023.000000	2046.000000
8.540000	0.130475	77.110786	24.035362	17.049841	17.374838	18.650745	0.000000	-10.000000	0.058333	-5.133334	1363.000000	1023.000000	1023.000000	2046.000000
8.560000	0.129852	76.742714	24.026850	16.821661	17.148703	18.745501	0.000000	-10.000000	0.066667	-6.583333	1363.000000	1023.000000	1023.000000	2046.000000
8.580000	0.129485	76.525429	23.772326	17.075327	17.125166	18.552612	0.000000	-10.000000	0.083333	-7.816667	1363.000000	1023.000000	1023.000000	2046.000000
8.600000	0.128780	76.108780	23.475836	17.339611	17.011124	18.282211	0.000000	-10.000000	0.091667	-9.116667	1363.000000	1023.000000	1023.000000	2046.000000
8.620000	0.127613	75.419350	23.201538	17.367266	16.555862	18.294687	0.000000	-10.000000	0.083333	-9.650001	1363.000000	1023.000000	1023.000000	2046.000000
8.640000	0.127359	75.269333	22.945250	17.674911	16.438477	18.210697	0.000000	-10.000000	0.066667	-8.933333	1363.000000	1023.000000	1023.000000	2046.000000
8.660000	0.127577	75.397781	22.750425	18.065197	16.556770	18.025389	0.000000	-10.000000	0.041667	-7.250000	1359.500000	1023.000000	1023.000000	2046.000000
8.680000	0.127162	75.152489	22.595625	18.202955	16.401682	17.952227	0.000000	-10.000000	0.041667	-6.700000	1350.833374	1023.000000	1023.000000	2046.000000
8.700000	0.126615	74.829300	22.511341	18.126976	16.146574	18.044409	0.000000	-10.000000	0.041667	-6.900000	1342.166626	1023.000000	1023.000000	2046.000000
8.720000	0.126581	74.809402	22.390457	18.262371	16.240185	17.916388	0.000000	-10.000000	0.050000	-7.700000	1337.000000	1023.000000	1023.000000	2046.000000
8.740000	0.126399	74.701698	22.262724	18.279837	16.293362	17.865772	0.000000	-10.000000	0.066667	-8.066667	1336.166626	1023.000000	1023.000000	2046.000000
8.760000	0.126018	74.476875	22.273081	17.943295	16.109163	18.151335	0.000000	-10.000000	0.075000	-8.883333	1334.333374	1023.000000	1023.000000	2046.000000
8.780000	0.126654	74.852783	22.329699	18.083363	16.249031	18.190695	0.000000	-10.000000	0.075000	-9.716667	1331.333374	1023.000000	1023.000000	2046.000000
8.800000	0.127020	75.069038	22.186451	18.260153	16.482655	18.139784	0.000000	-10.000000	0.058333	-9.716667	1328.166626	1023.000000	1023.000000	2046.000000
8.820000	0.126833	74.958473	22.197697	18.079981	16.318521	18.362272	0.000000	-10.000000	0.058333	-9.300000	1324.833374	1023.000000	1023.000000	2046.000000
8.840000	0.127243	75.200493	22.261879	18.112520	16.443096	18.382996	0.000000	-10.000000	0.066667	-8.516666	1321.666626	1023.000000	1023.000000	2046.000000
8.860000	0.127277	75.220879	22.149387	18.168224	16.688848	18.214420	0.000000	-10.000000	0.066667	-8.383333	1318.666626	1023.000000	1023.000000	2046.000000
8.880000	0.126053	74.497360	22.167448	17.617254	16.452288	18.260372	0.000000	-10.000000	0.066667	-8.216667	1316.000000	1023.000000	1023.000000	2046.000000
8.900000	0.125681	74.277466	22.284864	17.245869	16.414516	18.332216	0.000000	-10.000000	0.058333	-8.466667	1313.333374	1023.000000	1023.000000	2046.000000
8.920000	0.125508	74.175110	22.155094	17.207460	16.705444	18.107107	0.000000	-10.000000	0.066667	-8.650001	1310.500000	1023.000000	1023.000000	2046.000000
8.940000	0.124520	73.591209	22.127087	16.747234	16.538454	18.178438	0.000000	-10.000000	0.075000	-9.050000	1307.500000	1023.000000	1023.000000	2046.000000
8.960000	0.124310	73.467461	22.219364	16.583395	16.400517	18.264189	0.000000	-10.000000	0.091667	-9.450000	1304.500000	1023.000000	1023.000000	2046.000000
8.980000	0.124367	73.501190	22.032198	16.764559	16.614681	18.089748	0.000000	-10.000000	0.100000	-9.950000	1301.333374	1023.000000	1023.000000	2046.000000
9.000000	0.123421	72.941765	21.794790	16.591839	16.599373	17.955767	0.000000	-10.000000	0.091667	-10.283334	1298.166626	1023.000000	1023.000000	2046.000000
9.020000	0.122249	72.249245	21.704481	16.289211	16.259312	17.996243	0.000000	-10.000000	0.091667	-10.516666	1294.666626	1023.000000	1023.000000	2046.000000
9.040000	0.121971	72.084976	21.523317	16.408581	16.229891	17.923187	0.000000	-10.000000	0.091667	-10.550000	1291.166626	1023.000000	1023.000000	2046.000000
9.060000	0.120811	71.399361	21.267546	16.348804	16.317801	17.465212	0.000000	-10.000000	0.100000	-11.216667	1286.166626	1023.000000	1023.000000	2046.000000
9.080000	0.119434	70.585602	21.494505	15.556744	16.087400	17.446953	0.000000	-10.000000	0.100000	-11.916667	1282.500000	1023.000000	1023.000000	2046.000000
9.100000	0.118822	70.223991	21.934393	15.027982	15.883427	17.378187	0.000000	-10.000000	0.116667	-13.050000	1278.666626	1023.000000	1023.000000	2046.000000
9.120000	0.118887	70.262459	21.965706	14.971419	16.115177	17.210155	0.000000	-10.000000	0.150000	-13.616667	1275.833374	1023.000000	1023.000000	2046.000000
9.140000	0.117909	69.684174	21.834904	14.787448	16.034184	17.027641	0.000000	-10.000000	0.191667	-14.733334	1271.333374	1023.000000	1023.000000	2046.000000
9.160000	0.116967	69.127777	21.722778	14.686365	15.676367	17.042271	0.000000	-10.000000	0.233333	-15.783334	1266.500000	1023.000000	1023.000000	2046.000000
9.180000	0.116028	68.572266	21.362255	14.817990	15.460134	16.931885	0.000000	-10.000000	0.275000	-17.450001	1261.166626	1023.000000	1023.000000	2046.000000
9.200000	0.114340	67.575081	20.626970	15.096173	15.410602	16.441336	0.000000	-10.000000	0.316667	-18.800001	1255.500000	1023.000000	1023.000000	2046.000000
9.220000	0.113000	66.782990	20.323565	15.059045	15.066050	16.334328	0.000000	-10.000000	0.341667	-19.783335	1249.166626	1023.000000	1023.000000	2046.000000
9.240000	0.112467	66.468063	20.246473	15.144729	14.715080	16.361784	0.000000	-10.000000	0.350000	-20.116667	1242.666626	1023.000000	1023.000000	2046.000000
9.260000	0.111622	65.968681	19.771404	15.439715	14.757755	15.999808	0.000000	-10.000000	0.350000	-20.316668	1235.833374	1023.000000	1023.000000	2046.000000
9.280000	0.110501	65.305870	19.563927	15.259885	14.552151	15.929906	0.000000	-10.000000	0.350000	-20.633333	1229.166626	1023.000000	1023.000000	2046.000000
9.300000	0.109675	64.817780	19.577646	15.054382	14.235790	15.949963	0.000000	-10.000000	0.358333	-21.033333	1222.166626	1023.000000	1023.000000	2046.000000
9.320000	0.108811	64.307076	19.263279	15.022446	14.245397	15.775955	0.000000	-10.000000	0.375000	-21.483334	1215.166626	1023.000000	1023.000000	2046.000000
9.340000	0.107931	63.787052	18.952202	14.895193	14.307552	15.632103	0.000000	-10.000000	0.391667	-22.050001	1208.000000	1023.000000	1023.000000	2046.000000
9.360000	0.107676	63.636578	19.070684	14.673067	14.043474	15.849352	0.000000	-10.000000	0.391667	-22.466667	1200.666626	1023.000000	1023.000000	2046.000000
9.380000	0.107355	63.446686	18.874517	14.713988	14.003983	15.854197	0.000000	-10.000000	0.391667	-22.583334	1193.166626	1023.000000	1023.000000	2046.000000
9.400000	0.106814	63.126896	18.550936	14.803580	14.143732	15.628650	0.000000	-10.000000	0.383333	-22.416668	1185.500000	1023.000000	1023.000000	2046.000000
9.420000	0.106293	62.819153	18.484900	14.687858	14.085105	15.561291	0.000000	-10.000000	0.375000	-21.883333	1178.166626	1023.000000	1023.000000	2046.000000
9.440000	0.105656	62.442940	18.533365	14.302628	13.967322	15.639625	0.000000	-10.000000	0.358333	-21.450001	1170.833374	1023.000000	1023.000000	2046.000000
9.460000	0.104329	61.658386	18.251581	14.108123	13.951199	15.347482	0.000000	-10.000000	0.366667	-21.283333	1163.666626	1023.000000	1023.000000	2046.000000
9.480000	0.102972	60.856716	18.028337	13.798984	13.968027	15.061369	0.000000	-10.000000	0.375000	-21.500000	1156.500000	1023.000000	1023.000000	2046.000000
9.500000	0.102002	60.282982	18.117170	13.337140	13.730946	15.097726	0.000000	-10.000000	0.391667	-21.933334	1149.333374	1023.000000	1023.000000	2046.000000
9.520000	0.100985	59.681957	17.869406	13.059699	13.734236	15.018615	0.000000	-10.000000	0.391667	-22.150002	1142.166626	1023.000000	1023.000000	2046.000000
9.540000	0.099694	58.919312	17.596144	12.939822	13.712213	14.671135	0.000000	-10.000000	0.400000	-22.583334	1134.666626	1023.000000	1023.000000	2046.000000
9.560000	0.098917	58.460155	17.628691	12.693453	13.443574	14.694436	0.000000	-10.000000	0.416667	-23.100000	1127.000000	1023.000000	1023.000000	2046.000000
9.580000	0.097478	57.609520	17.183382	12.523727	13.424217	14.478194	0.000000	-10.000000	0.450000	-23.966667	1119.000000	1023.000000	1023.000000	2046.000000
9.600000	0.096040	56.759460	16.858797	12.411724	13.337691	14.151246	0.000000	-10.000000	0.491667	-24.666668	1111.000000	1023.000000	1023.000000	2046.000000
9.620000	0.094971	56.127575	16.747854	12.198154	13.023692	14.157876	0.000000	-10.000000	0.508333	-25.366667	1103.000000	1023.000000	1023.000000	2046.000000
9.640000	0.093240	55.105083	16.222502	12.068879	12.872293	13.941408	0.000000	-10.000000	0.516667	-25.650002	1094.666626	1023.000000	1023.000000	2046.000000
9.660000	0.091325	53.972980	15.918028	11.775010	12.750907	13.529037	0.000000	-10.000000	0.533333	-26.066668	1086.166626	1023.000000	1023.000000	2046.000000
9.680000	0.089755	53.045185	16.172556	11.046319	12.472328	13.353981	0.000000	-10.000000	0.566667	-26.616667	1077.333374	1023.000000	1023.000000	2046.000000
9.700000	0.087858	51.923866	16.091032	10.244375	12.400769	13.187689	0.000000	-10.000000	0.600000	-27.533335	1068.500000	1023.000000	1023.000000	2046.000000
9.720000	0.086456	51.095360	16.090445	9.861800	12.311054	12.832060	0.000000	-10.000000	0.625000	-28.350000	1059.166626	1023.000000	1023.000000	2046.000000
9.740000	0.085723	50.662468	16.210388	9.704104	12.044583	12.703393	0.000000	-10.000000	0.633333	-28.850000	1049.833374	1023.000000	1023.000000	2046.000000
9.760000	0.084642	50.023453	15.919765	9.569609	11.857465	12.676612	0.000000	-10.000000	0.641667	-28.766666	1040.166626	1023.000000	1023.000000	2046.000000
9.780000	0.082613	48.824078	15.339677	9.516334	11.673162	12.294908	0.000000	-10.000000	0.633333	-28.666668	1030.666626	1023.000000	1023.000000	2046.000000
9.800000	0.081073	47.914276	15.016593	9.603422	11.294209	12.000051	0.000000	-10.000000	0.641667	-28.316668	1021.000000	1023.000000	1023.000000	2046.000000
9.820000	0.079713	47.110497	14.615271	9.561323	10.991896	11.942006	0.000000	-10.000000	0.641667	-28.233334	1011.666687	1023.000000	1023.000000	2046.000000
9.840000	0.077804	45.982265	14.008081	9.505214	10.857784	11.611186	0.000000	-10.000000	0.641667	-27.983334	1002.333313	1023.000000	1023.000000	2046.000000
9.860000	0.077018	45.517784	13.933474	9.668791	10.525286	11.390233	0.000000	-10.000000	0.641667	-28.033335	993.000000	1023.000000	1023.000000	2046.000000
9.880000	0.075791	44.792362	13.507046	9.583205	10.399673	11.302440	0.000000	-10.000000	0.633333	-28.283335	983.500000	1023.000000	1023.000000	2046.000000
9.900000	0.073856	43.648979	13.126944	9.363399	10.169736	10.988900	0.000000	-10.000000	0.641667	-28.833334	974.000000	1023.000000	1023.000000	2046.000000
9.920000	0.073337	43.342297	13.201221	9.291737	9.853347	10.995993	0.000000	-10.000000	0.641667	-29.100000	964.333313	1023.000000	1023.000000	2046.000000
9.940000	0.072220	42.681881	12.844772	9.115383	9.719676	11.002050	0.000000	-10.000000	0.650000	-29.233334	954.666687	1023.000000	1023.000000	2046.000000
9.960000	0.071283	42.128315	12.625057	9.105394	9.635612	10.762252	0.000000	-10.000000	0.633333	-28.866667	945.000000	1023.000000	1023.000000	2046.000000
9.980000	0.071113	42.027939	12.545651	9.221074	9.439585	10.821630	0.000000	-10.000000	0.616667	-28.433334	935.333313	1023.000000	1023.000000	2046.000000
10.000000	0.070181	41.476814	12.163350	9.211368	9.331306	10.770793	0.000000	-10.000000	0.575000	-27.666666	925.833313	1023.000000	1023.000000	2046.000000
10.020000	0.069320	40.967903	11.841136	9.244385	9.326746	10.555634	0.000000	-10.000000	0.550000	-26.933334	916.500000	1023.000000	1023.000000	2046.000000
10.040000	0.068964	40.757839	11.864204	9.232876	9.133483	10.527277	0.000000	-10.000000	0.533333	-26.433334	907.666687	1023.000000	1023.000000	2046.000000
10.060000	0.067288	39.767231	11.426511	8.904576	9.042477	10.393666	0.000000	-10.000000	0.541667	-26.200001	898.833313	1023.000000	1023.000000	2046.000000
10.080000	0.066201	39.125080	11.269681	8.727055	8.935108	10.193236	0.000000	-10.000000	0.541667	-26.483334	890.000000	1023.000000	1023.000000	2046.000000
10.100000	0.065257	38.566681	11.174484	8.563884	8.700797	10.127517	0.000000	-10.000000	0.541667	-26.816668	881.166687	1023.000000	1023.000000	2046.000000
10.120000	0.063635	37.608219	10.783076	8.228599	8.615331	9.981212	0.000000	-10.000000	0.541667	-27.033335	872.166687	1023.000000	1023.000000	2046.000000
10.140000	0.062444	36.904190	10.640175	7.988165	8.458857	9.816996	0.000000	-10.000000	0.550000	-26.866667	863.166687	1023.000000	1023.000000	2046.000000
10.160000	0.061671	36.447399	10.528155	7.951678	8.310373	9.657190	0.000000	-10.000000	0.541667	-26.666668	854.000000	1023.000000	1023.000000	2046.000000
10.180000	0.060228	35.594635	10.172376	7.611399	8.215955	9.594904	0.000000	-10.000000	0.541667	-26.566668	845.166687	1023.000000	1023.000000	2046.000000
10.200000	0.059149	34.957077	9.913320	7.519583	8.115147	9.409028	0.000000	-10.000000	0.541667	-26.450001	836.333313	1023.000000	1023.000000	2046.000000
10.220000	0.058482	34.562679	9.823217	7.498622	7.899362	9.341478	0.000000	-10.000000	0.550000	-26.500000	827.666687	1023.000000	1023.000000	2046.000000
10.240000	0.056844	33.594841	9.459231	7.209897	7.684594	9.241119	0.000000	-10.000000	0.550000	-26.566668	818.833313	1023.000000	1023.000000	2046.000000
10.260000	0.055684	32.909233	9.158288	7.175350	7.551626	9.023970	0.000000	-10.000000	0.541667	-26.833334	810.000000	1023.000000	1023.000000	2046.000000
10.280000	0.054753	32.359264	8.937558	7.262089	7.307212	8.852403	0.000000	-10.000000	0.533333	-26.650000	801.000000	1023.000000	1023.000000	2046.000000
10.300000	0.052871	31.246630	8.708188	6.696491	7.177860	8.664091	0.000000	-10.000000	0.533333	-26.366667	792.000000	1023.000000	1023.000000	2046.000000
10.320000	0.051305	30.321398	8.890594	5.985334	7.080028	8.365442	0.000000	-10.000000	0.541667	-26.383333	783.166687	1023.000000	1023.000000	2046.000000
10.340000	0.050169	29.649950	9.147441	5.365067	6.965032	8.172410	0.000000	-10.000000	0.566667	-26.716667	774.333313	1023.000000	1023.000000	2046.000000
10.360000	0.048629	28.739679	9.114716	4.736693	6.842158	8.046112	0.000000	-10.000000	0.558333	-27.150002	765.500000	1023.000000	1023.000000	2046.000000
10.380000	0.047841	28.274015	9.117349	4.504768	6.711369	7.940529	0.000000	-10.000000	0.550000	-27.033335	756.500000	1023.000000	1023.000000	2046.000000
10.400000	0.047195	27.892246	8.972387	4.525655	6.626691	7.767513	0.000000	-10.000000	0.516667	-26.750000	747.500000	1023.000000	1023.000000	2046.000000
10.420000	0.045992	27.181400	8.674091	4.427803	6.416090	7.663417	0.000000	-10.000000	0.508333	-26.233334	738.666687	1023.000000	1023.000000	2046.000000
10.440000	0.044837	26.498653	8.372936	4.361473	6.255087	7.509157	0.000000	-10.000000	0.483333	-25.633333	729.833313	1023.000000	1023.000000	2046.000000
10.460000	0.043683	25.816761	8.074021	4.442586	6.046991	7.253162	0.000000	-10.000000	0.466667	-24.966667	721.333313	1023.000000	1023.000000	2046.000000
10.480000	0.042250	24.969852	7.661123	4.494680	5.814871	6.999178	0.000000	-10.000000	0.458333	-24.566668	713.000000	1023.000000	1023.000000	2046.000000
10.500000	0.041180	24.337355	7.451217	4.365116	5.611874	6.909147	0.000000	-10.000000	0.475000	-24.500000	704.833313	1023.000000	1023.000000	2046.000000
10.520000	0.040311	23.823738	7.297917	4.351102	5.437645	6.737074	0.000000	-10.000000	0.491667	-24.750000	696.500000	1023.000000	1023.000000	2046.000000
10.540000	0.039240	23.190825	6.968002	4.389117	5.310968	6.522738	0.000000	-10.000000	0.500000	-24.933334	688.166687	1023.000000	1023.000000	2046.000000
10.560000	0.038428	22.710785	6.858385	4.108868	5.154830	6.588703	0.000000	-10.000000	0.500000	-25.116667	679.833313	1023.000000	1023.000000	2046.000000
10.580000	0.038116	22.526434	6.787765	4.145088	5.056207	6.537373	0.000000	-10.000000	0.500000	-25.283333	671.500000	1023.000000	1023.000000	2046.000000
10.600000	0.037304	22.046751	6.547041	4.217787	4.922023	6.359901	0.000000	-10.000000	0.500000	-25.300001	663.000000	1023.000000	1023.000000	2046.000000
10.620000	0.036398	21.511030	6.257244	4.131625	4.803900	6.318262	0.000000	-10.000000	0.483333	-24.883333	654.500000	1023.000000	1023.000000	2046.000000
10.640000	0.036190	21.388250	6.181760	4.184535	4.667017	6.354938	0.000000	-10.000000	0.458333	-23.983334	646.166687	1023.000000	1023.000000	2046.000000
10.660000	0.035509	20.985666	5.837430	4.349052	4.658185	6.140999	0.000000	-10.000000	0.425000	-23.200001	638.166687	1023.000000	1023.000000	2046.000000
10.680000	0.034472	20.373142	5.623518	4.150291	4.536880	6.062453	0.000000	-10.000000	0.408333	-22.950001	630.500000	1023.000000	1023.000000	2046.000000
10.700000	0.034015	20.102575	5.531391	4.046430	4.471450	6.053305	0.000000	-10.000000	0.400000	-23.066668	622.833313	1023.000000	1023.000000	2046.000000
10.720000	0.033250	19.650749	5.279319	3.975795	4.444906	5.950730	0.000000	-10.000000	0.400000	-23.416666	615.000000	1023.000000	1023.000000	2046.000000
10.740000	0.031555	18.648909	4.909372	3.839089	4.259140	5.641308	0.000000	-10.000000	0.400000	-23.450001	607.166687	1023.000000	1023.000000	2046.000000
10.760000	0.031051	18.350870	4.884680	3.555967	4.158120	5.752103	0.000000	-10.000000	0.400000	-23.400000	599.500000	1023.000000	1023.000000	2046.000000
10.780000	0.030126	17.804302	4.663803	3.546526	4.056711	5.537262	0.000000	-10.000000	0.408333	-23.216667	591.833313	1023.000000	1023.000000	2046.000000
10.800000	0.028460	16.819595	4.304042	3.375544	3.907634	5.232375	0.000000	-10.000000	0.408333	-23.166668	584.000000	1023.000000	1023.000000	2046.000000
10.820000	0.027890	16.483223	4.231246	3.208971	3.852809	5.190198	0.000000	-10.000000	0.416667	-23.300001	576.166687	1023.000000	1023.000000	2046.000000
10.840000	0.027341	16.158512	4.142748	3.084687	3.783606	5.147472	0.000000	-10.000000	0.408333	-23.366667	568.500000	1023.000000	1023.000000	2046.000000
10.860000	0.025897	15.305120	3.739587	2.993339	3.671400	4.900795	0.000000	-10.000000	0.416667	-23.433332	560.833313	1023.000000	1023.000000	2046.000000
10.880000	0.025214	14.901481	3.647978	2.799429	3.592450	4.861623	0.000000	-10.000000	0.408333	-23.549999	553.000000	1023.000000	1023.000000	2046.000000
10.900000	0.024932	14.734876	3.637971	2.725667	3.498353	4.872884	0.000000	-10.000000	0.433333	-23.833334	545.000000	1023.000000	1023.000000	2046.000000
10.920000	0.023171	13.693857	3.081790	2.667679	3.382991	4.561396	0.000000	-10.000000	0.450000	-24.000000	537.000000	1023.000000	1023.000000	2046.000000
10.940000	0.021933	12.962196	2.945335	2.464126	3.087273	4.465462	0.000000	-10.000000	0.466667	-23.916666	529.000000	1023.000000	1023.000000	2046.000000
10.960000	0.021534	12.726486	2.861833	2.402248	2.974718	4.487687	0.000000	-10.000000	0.458333	-23.600000	521.000000	1023.000000	1023.000000	2046.000000
10.980000	0.019632	11.602257	2.524320	2.105236	2.866535	4.106167	0.000000	-10.000000	0.441667	-23.383333	513.000000	1023.000000	1023.000000	2046.000000
11.000000	0.017883	10.568754	2.737409	1.148106	2.726627	3.956613	0.000000	-10.000000	0.458333	-23.650000	505.333344	1023.000000	1023.000000	2046.000000
11.020000	0.017534	10.362673	3.179302	0.565680	2.697812	3.919878	0.000000	-10.000000	0.475000	-24.383333	497.333344	1023.000000	1023.000000	2046.000000
11.040000	0.016360	9.668921	3.035479	0.291801	2.646256	3.695385	0.000000	-10.000000	0.500000	-25.283333	489.333344	1023.000000	1023.000000	2046.000000
11.060000	0.015115	8.933075	3.005895	-0.102457	2.460083	3.569553	0.000000	-10.000000	0.500000	-25.616667	480.666656	1023.000000	1023.000000	2046.000000
11.080000	0.015185	8.974248	3.092397	-0.144522	2.458259	3.568115	0.000000	-10.000000	0.483333	-25.166666	472.333344	1023.000000	1023.000000	2046.000000
11.100000	0.013962	8.251692	2.680760	-0.024747	2.279261	3.316418	0.000000	-10.000000	0.475000	-24.433332	464.000000	1023.000000	1023.000000	2046.000000
11.120000	0.012091	7.145696	2.336387	-0.251287	1.957802	3.102794	0.000000	-10.000000	0.466667	-24.016666	456.000000	1023.000000	1023.000000	2046.000000
11.140000	0.011435	6.758137	2.264867	-0.276222	1.759512	3.009980	0.000000	-10.000000	0.466667	-23.733334	448.000000	1023.000000	1023.000000	2046.000000
11.160000	0.010810	6.388477	1.919990	-0.094596	1.734469	2.828615	0.000000	-10.000000	0.458333	-23.550001	440.000000	1023.000000	1023.000000	2046.000000
11.180000	0.009115	5.386697	1.503074	-0.152267	1.454311	2.581579	0.000000	-10.000000	0.425000	-23.083334	432.000000	1023.000000	1023.000000	2046.000000
11.200000	0.008222	4.858948	1.283850	-0.255803	1.324476	2.506425	0.000000	-10.000000	0.400000	-22.766666	424.166656	1023.000000	1023.000000	2046.000000
11.220000	0.008026	4.743375	1.255057	-0.266737	1.239492	2.515563	0.000000	-10.000000	0.383333	-22.566668	416.500000	1023.000000	1023.000000	2046.000000
11.240000	0.007205	4.258204	0.911165	-0.143932	1.133863	2.357108	0.000000	-10.000000	0.391667	-22.583334	409.000000	1023.000000	1023.000000	2046.000000
11.260000	0.005883	3.476818	0.664075	-0.292248	0.847885	2.257106	0.000000	-10.000000	0.391667	-22.750000	401.500000	1023.000000	1023.000000	2046.000000
11.280000	0.005755	3.401126	0.642940	-0.260821	0.759071	2.259937	0.000000	-10.000000	0.375000	-22.416668	393.833344	1023.000000	1023.000000	2046.000000
11.300000	0.005695	3.365485	0.413199	0.019940	0.797120	2.135226	0.000000	-10.000000	0.350000	-21.616667	386.333344	1023.000000	1023.000000	2046.000000
11.320000	0.004730	2.795677	0.047087	0.173154	0.610999	1.964437	0.000000	-10.000000	0.316667	-20.500000	379.166656	1023.000000	1023.000000	2046.000000
11.340000	0.004315	2.550290	-0.026620	0.089238	0.493226	1.994446	0.000000	-10.000000	0.283333	-19.549999	372.333344	1023.000000	1023.000000	2046.000000
11.360000	0.004253	2.513809	-0.123033	0.132511	0.577012	1.927319	0.000000	-10.000000	0.291667	-19.066668	365.833344	1023.000000	1023.000000	2046.000000
11.380000	0.003241	1.915164	-0.438055	0.141257	0.512388	1.699574	0.000000	-10.000000	0.300000	-19.083334	359.500000	1023.000000	1023.000000	2046.000000
11.400000	0.002187	1.292671	-0.517868	-0.137264	0.264483	1.683320	0.000000	-10.000000	0.300000	-19.383333	353.166656	1023.000000	1023.000000	2046.000000
11.420000	0.002097	1.239520	-0.575156	-0.212627	0.382892	1.644411	0.000000	-10.000000	0.283333	-19.566668	346.666656	1023.000000	1023.000000	2046.000000
11.440000	0.000920	0.543748	-0.845998	-0.283986	0.240765	1.432967	0.000000	-10.000000	0.283333	-19.299999	340.000000	1023.000000	1023.000000	2046.000000
11.460000	-0.000142	-0.083877	-0.971277	-0.581505	0.062664	1.406242	0.000000	-10.000000	0.283333	-18.950001	333.666656	1023.000000	1023.000000	2046.000000
11.480000	-0.000369	-0.218169	-0.992956	-0.676480	0.062358	1.388909	0.000000	-10.000000	0.266667	-18.700001	327.500000	1023.000000	1023.000000	2046.000000
11.500000	-0.001237	-0.731060	-1.227179	-0.643119	-0.000617	1.139855	0.000000	-10.000000	0.250000	-18.466667	321.166656	1023.000000	1023.000000	2046.000000
11.520000	-0.002602	-1.537907	-1.424709	-0.854584	-0.193954	0.935340	0.000000	-10.000000	0.250000	-18.283335	314.833344	1023.000000	1023.000000	2046.000000
11.540000	-0.002969	-1.754883	-1.416357	-1.074521	-0.280409	1.016404	0.000000	-10.000000	0.250000	-17.816668	308.500000	1023.000000	1023.000000	2046.000000
11.560000	-0.003325	-1.964972	-1.636307	-0.979169	-0.172828	0.823332	0.000000	-10.000000	0.250000	-17.583334	302.666656	1023.000000	1023.000000	2046.000000
11.580000	-0.004344	-2.567146	-1.791274	-1.189370	-0.285073	0.698571	0.000000	-10.000000	0.250000	-17.350000	297.000000	1023.000000	1023.000000	2046.000000
11.600000	-0.004627	-2.734491	-1.753891	-1.362304	-0.406757	0.788462	0.000000	-10.000000	0.233333	-17.250000	291.333344	1023.000000	1023.000000	2046.000000
11.620000	-0.004923	-2.909332	-1.912822	-1.344870	-0.389131	0.737491	0.000000	-10.000000	0.216667	-16.916668	285.500000	1023.000000	1023.000000	2046.000000
11.640000	-0.006023	-3.559448	-2.249272	-1.374497	-0.444814	0.509136	0.000000	-10.000000	0.200000	-16.383333	279.833344	1023.000000	1023.000000	2046.000000
11.660000	-0.006868	-4.058860	-2.310053	-1.557346	-0.691878	0.500417	0.000000	-10.000000	0.200000	-15.666667	274.333344	1023.000000	1023.000000	2046.000000
11.680000	-0.007564	-4.470127	-2.460917	-1.617961	-0.822090	0.430840	0.000000	-10.000000	0.191667	-14.983334	269.166656	1023.000000	1023.000000	2046.000000
11.700000	-0.008813	-5.208413	-2.665698	-1.852305	-0.825956	0.135547	0.000000	-10.000000	0.191667	-14.683333	264.000000	1023.000000	1023.000000	2046.000000
11.720000	-0.009890	-5.844693	-2.409156	-2.588447	-0.932378	0.085288	0.000000	-10.000000	0.200000	-15.233334	259.166656	1023.000000	1023.000000	2046.000000
11.740000	-0.010332	-6.106387	-2.093595	-3.129035	-0.927940	0.044183	0.000000	-10.000000	0.225000	-16.116667	254.000000	1023.000000	1023.000000	2046.000000
11.760000	-0.010926	-6.457284	-1.978566	-3.468587	-0.903361	-0.106770	0.000000	-10.000000	0.233333	-16.850000	248.666672	1023.000000	1023.000000	2046.000000
11.780000	-0.011295	-6.675635	-1.776039	-3.716119	-1.007130	-0.176347	0.000000	-10.000000	0.225000	-16.883333	243.000000	1023.000000	1023.000000	2046.000000
11.800000	-0.011475	-6.781804	-1.844810	-3.735806	-1.036258	-0.164930	0.000000	-10.000000	0.208333	-16.600000	237.333328	1023.000000	1023.000000	2046.000000
11.820000	-0.012512	-7.394746	-2.091890	-3.658014	-1.257275	-0.387567	0.000000	-10.000000	0.208333	-16.233334	231.833328	1023.000000	1023.000000	2046.000000
11.840000	-0.013360	-7.895952	-2.245132	-3.677639	-1.423781	-0.549401	0.000000	-10.000000	0.208333	-15.966667	226.333328	1023.000000	1023.000000	2046.000000
11.860000	-0.014045	-8.300304	-2.469069	-3.646387	-1.643587	-0.541261	0.000000	-10.000000	0.208333	-15.700000	221.000000	1023.000000	1023.000000	2046.000000
11.880000	-0.014907	-8.809833	-2.807190	-3.498999	-1.803303	-0.700341	0.000000	-10.000000	0.200000	-15.533334	215.666672	1023.000000	1023.000000	2046.000000
11.900000	-0.015625	-9.234387	-3.030754	-3.444561	-1.834933	-0.924139	0.000000	-10.000000	0.200000	-15.400000	210.500000	1023.000000	1023.000000	2046.000000
11.920000	-0.016130	-9.532579	-3.080397	-3.528168	-2.036718	-0.887296	0.000000	-10.000000	0.200000	-15.466666	205.500000	1023.000000	1023.000000	2046.000000
11.940000	-0.016767	-9.909560	-3.402812	-3.434865	-2.192125	-0.879758	0.000000	-10.000000	0.200000	-15.583333	200.333328	1023.000000	1023.000000	2046.000000
11.960000	-0.017498	-10.341218	-3.623417	-3.433547	-2.219588	-1.064667	0.000000	-10.000000	0.208333	-15.733334	195.166672	1023.000000	1023.000000	2046.000000
11.980000	-0.017641	-10.425649	-3.616963	-3.405097	-2.356733	-1.046855	0.000000	-10.000000	0.208333	-15.933333	189.833328	1023.000000	1023.000000	2046.000000
12.000000	-0.017938	-10.601155	-3.796466	-3.327460	-2.537885	-0.939345	0.000000	-10.000000	0.208333	-15.800000	184.666672	1023.000000	1023.000000	2046.000000
12.020000	-0.018405	-10.877370	-4.121877	-3.120695	-2.640898	-0.993900	0.000000	-10.000000	0.200000	-15.483334	179.333328	1023.000000	1023.000000	2046.000000
12.040000	-0.018557	-10.967413	-4.262677	-2.948697	-2.600547	-1.155492	0.000000	-10.000000	0.183333	-14.933333	174.166672	1023.000000	1023.000000	2046.000000
12.060000	-0.018538	-10.955800	-4.279100	-2.925353	-2.581736	-1.169611	0.000000	-10.000000	0.166667	-14.300000	169.000000	1023.000000	1023.000000	2046.000000
12.080000	-0.018655	-11.024823	-4.330648	-2.932391	-2.656698	-1.105086	0.000000	-10.000000	0.150000	-13.800000	164.333328	1023.000000	1023.000000	2046.000000
12.100000	-0.019201	-11.347835	-4.476556	-2.980480	-2.777523	-1.113276	0.000000	-10.000000	0.166667	-13.433333	159.666672	1023.000000	1023.000000	2046.000000
12.120000	-0.019971	-11.802981	-4.630179	-3.188184	-2.757374	-1.227245	0.000000	-10.000000	0.183333	-13.533334	155.333328	1023.000000	1023.000000	2046.000000
12.140000	-0.020387	-12.048937	-4.595903	-3.406173	-2.747339	-1.299522	0.000000	-10.000000	0.200000	-13.750000	150.666672	1023.000000	1023.000000	2046.000000
12.160000	-0.021077	-12.456265	-4.770489	-3.482527	-2.868562	-1.334687	0.000000	-10.000000	0.200000	-14.166667	146.166672	1023.000000	1023.000000	2046.000000
12.180000	-0.021904	-12.945156	-4.899084	-3.670579	-3.006121	-1.369372	0.000000	-10.000000	0.191667	-14.633333	141.333328	1023.000000	1023.000000	2046.000000
12.200000	-0.022361	-13.215368	-5.006356	-3.743863	-2.931981	-1.533169	0.000000	-10.000000	0.183333	-14.750000	136.500000	1023.000000	1023.000000	2046.000000
12.220000	-0.022610	-13.362446	-4.963881	-3.861832	-2.978658	-1.558075	0.000000	-10.000000	0.183333	-14.583333	131.500000	1023.000000	1023.000000	2046.000000
12.240000	-0.023334	-13.790578	-5.108585	-3.899890	-3.168798	-1.613305	0.000000	-10.000000	0.175000	-14.083333	126.666664	1023.000000	1023.000000	2046.000000
12.260000	-0.024120	-14.255054	-5.288607	-4.063935	-3.223698	-1.678814	0.000000	-10.000000	0.183333	-13.916667	121.833336	1023.000000	1023.000000	2046.000000
12.280000	-0.024484	-14.469828	-5.340617	-4.092744	-3.165125	-1.871342	0.000000	-10.000000	0.183333	-14.233334	117.166664	1023.000000	1023.000000	2046.000000
12.300000	-0.024753	-14.629157	-5.330087	-4.163770	-3.244689	-1.890611	0.000000	-10.000000	0.200000	-14.733334	112.333336	1023.000000	1023.000000	2046.000000
12.320000	-0.025359	-14.987023	-5.549021	-4.184173	-3.411688	-1.842142	0.000000	-10.000000	0.200000	-15.183333	107.500000	1023.000000	1023.000000	2046.000000
12.340000	-0.025990	-15.359914	-5.818391	-4.231665	-3.389696	-1.920162	0.000000	-10.000000	0.183333	-15.183333	102.500000	1023.000000	1023.000000	2046.000000
12.360000	-0.026674	-15.764237	-5.934991	-4.282689	-3.480807	-2.065751	0.000000	-10.000000	0.166667	-14.766666	97.500000	1023.000000	1023.000000	2046.000000
12.380000	-0.027657	-16.345501	-6.046552	-4.477623	-3.651536	-2.169790	0.000000	-10.000000	0.158333	-14.116667	92.666664	1023.000000	1023.000000	2046.000000
12.400000	-0.028544	-16.869408	-6.189334	-4.704699	-3.746644	-2.228731	0.000000	-10.000000	0.175000	-13.600000	87.833336	1023.000000	1023.000000	2046.000000
12.420000	-0.029673	-17.536854	-6.188267	-5.247500	-3.788623	-2.312464	0.000000	-10.000000	0.191667	-13.816667	83.333336	1023.000000	1023.000000	2046.000000
12.440000	-0.030065	-17.768284	-5.872897	-5.701125	-3.736475	-2.457788	0.000000	-10.000000	0.200000	-14.266666	78.666664	1023.000000	1023.000000	2046.000000
12.460000	-0.030103	-17.790625	-5.554013	-6.017848	-3.679347	-2.539415	0.000000	-10.000000	0.200000	-14.783334	74.000000	1023.000000	1023.000000	2046.000000
12.480000	-0.030511	-18.031862	-5.465292	-6.287035	-3.807963	-2.471573	0.000000	-10.000000	0.200000	-14.900000	69.000000	1023.000000	1023.000000	2046.000000
12.500000	-0.030929	-18.279022	-5.578324	-6.351936	-3.760293	-2.588469	0.000000	-10.000000	0.191667	-14.816667	64.000000	1023.000000	1023.000000	2046.000000
12.520000	-0.031472	-18.600239	-5.622352	-6.303102	-3.832857	-2.841926	0.000000	-10.000000	0.183333	-14.283333	59.000000	1023.000000	1023.000000	2046.000000
12.540000	-0.032454	-19.180202	-5.794362	-6.300647	-4.114461	-2.970733	0.000000	-10.000000	0.166667	-13.483334	54.333332	1023.000000	1023.000000	2046.000000
12.560000	-0.033532	-19.817657	-6.096291	-6.461177	-4.337851	-2.922340	0.000000	-10.000000	0.141667	-12.583333	49.666668	1023.000000	1023.000000	2046.000000
12.580000	-0.034041	-20.118317	-6.273170	-6.305795	-4.354194	-3.185156	0.000000	-10.000000	0.116667	-12.183333	45.333332	1023.000000	1023.000000	2046.000000
12.600000	-0.034337	-20.293232	-6.395883	-6.232098	-4.465810	-3.199442	0.000000	-10.000000	0.100000	-12.033334	41.000000	1023.000000	1023.000000	2046.000000
12.620000	-0.035221	-20.815619	-6.619190	-6.285041	-4.676268	-3.235119	0.000000	-10.000000	0.100000	-12.200000	37.000000	1023.000000	1023.000000	2046.000000
12.640000	-0.035705	-21.101662	-6.881244	-6.203601	-4.666856	-3.349960	0.000000	-10.000000	0.100000	-12.066667	33.000000	1023.000000	1023.000000	2046.000000
12.660000	-0.035995	-21.272978	-6.931697	-6.259550	-4.711276	-3.370455	0.000000	-10.000000	0.100000	-11.850000	29.000000	1023.000000	1023.000000	2046.000000
12.680000	-0.036332	-21.472214	-7.112299	-6.223529	-4.849641	-3.286745	0.000000	-10.000000	0.091667	-11.600000	25.000000	1023.000000	1023.000000	2046.000000
12.700000	-0.036814	-21.757059	-7.268413	-6.161146	-5.017455	-3.310045	0.000000	-10.000000	0.083333	-11.050000	21.333334	1023.000000	1023.000000	2046.000000
12.720000	-0.036779	-21.736605	-7.487450	-5.890451	-4.977830	-3.380873	0.000000	-10.000000	0.075000	-10.166667	17.666666	1023.000000	1023.000000	2046.000000
12.740000	-0.036665	-21.669210	-7.565835	-5.702296	-4.938765	-3.462313	0.000000	-10.000000	0.058333	-8.716667	14.500000	1023.000000	1023.000000	2046.000000
12.760000	-0.036704	-21.692160	-7.626794	-5.624031	-5.072011	-3.369325	0.000000	-10.000000	0.050000	-7.233334	11.333333	1023.000000	1023.000000	2046.000000
12.780000	-0.036849	-21.777493	-7.679611	-5.674511	-5.097051	-3.326321	0.000000	-10.000000	0.033333	-6.166667	8.833333	1023.000000	1023.000000	2046.000000
12.800000	-0.036821	-21.761003	-7.769169	-5.624341	-5.005874	-3.361619	0.000000	-10.000000	0.041667	-5.766667	6.666667	1023.000000	1023.000000	2046.000000
12.820000	-0.036944	-21.833954	-7.722579	-5.714005	-4.981995	-3.415374	0.000000	-10.000000	0.041667	-5.866667	5.000000	1023.000000	1023.000000	2046.000000
12.840000	-0.037410	-22.109222	-7.736639	-5.851991	-5.137972	-3.382621	0.000000	-10.000000	0.050000	-6.016667	3.166667	1023.000000	1023.000000	2046.000000
12.860000	-0.037958	-22.433348	-7.799777	-6.053190	-5.242458	-3.337922	0.000000	-10.000000	0.050000	-6.066667	1.333333	1023.000000	1023.000000	2046.000000
12.880000	-0.037940	-22.422464	-7.830388	-6.002800	-5.050447	-3.538831	0.000000	-10.000000	0.050000	-6.150000	-0.666667	1023.000000	1023.000000	2046.000000
12.900000	-0.038258	-22.610466	-7.885662	-5.998787	-5.072611	-3.653406	0.000000	-10.000000	0.050000	-6.233334	-2.500000	1023.000000	1023.000000	2046.000000
12.920000	-0.039001	-23.049461	-7.905659	-6.279197	-5.344997	-3.519609	0.000000	-10.000000	0.058333	-6.483334	-4.500000	1023.000000	1023.000000	2046.000000
12.940000	-0.039005	-23.052107	-7.987843	-6.246731	-5.201818	-3.615714	0.000000	-10.000000	0.058333	-6.866667	-6.500000	1023.000000	1023.000000	2046.000000
12.960000	-0.038935	-23.010748	-8.009662	-6.137862	-5.144689	-3.718535	0.000000	-10.000000	0.058333	-7.383333	-8.666667	1023.000000	1023.000000	2046.000000
12.980000	-0.039673	-23.446909	-8.150476	-6.288978	-5.333293	-3.674162	0.000000	-10.000000	0.058333	-7.616667	-11.000000	1023.000000	1023.000000	2046.000000
13.000000	-0.040090	-23.693420	-8.285354	-6.396525	-5.399866	-3.611676	0.000000	-10.000000	0.058333	-7.516667	-13.666667	1023.000000	1023.000000	2046.000000
13.020000	-0.040238	-23.780514	-8.369438	-6.338313	-5.291005	-3.781759	0.000000	-10.000000	0.058333	-7.083333	-16.166666	1023.000000	1023.000000	2046.000000
13.040000	-0.040970	-24.213537	-8.594886	-6.354159	-5.336867	-3.927626	0.000000	-10.000000	0.050000	-6.550000	-18.500000	1023.000000	1023.000000	2046.000000
13.060000	-0.042073	-24.865347	-8.560700	-6.786813	-5.635125	-3.882709	0.000000	-10.000000	0.050000	-6.100000	-20.500000	1023.000000	1023.000000	2046.000000
13.080000	-0.042082	-24.870459	-8.382337	-7.065344	-5.474417	-3.948361	0.000000	-10.000000	0.050000	-6.000000	-22.500000	1023.000000	1023.000000	2046.000000
13.100000	-0.042181	-24.929190	-8.275357	-7.250766	-5.224305	-4.178761	0.000000	-10.000000	0.050000	-6.250000	-24.500000	1023.000000	1023.000000	2046.000000
13.120000	-0.042663	-25.214125	-7.916515	-7.870522	-5.416831	-4.010256	0.000000	-10.000000	0.050000	-6.416667	-26.833334	1023.000000	1023.000000	2046.000000
13.140000	-0.042222	-24.952978	-7.578307	-7.971950	-5.449554	-3.953167	0.000000	-10.000000	0.050000	-6.283333	-29.166666	1023.000000	1023.000000	2046.000000
13.160000	-0.042056	-24.854914	-7.703348	-7.772568	-5.132589	-4.246409	0.000000	-10.000000	0.050000	-5.766667	-31.500000	1023.000000	1023.000000	2046.000000
13.180000	-0.043094	-25.468491	-7.773843	-8.058720	-5.387024	-4.248903	0.000000	-10.000000	0.041667	-4.916667	-33.333332	1023.000000	1023.000000	2046.000000
13.200000	-0.043513	-25.716099	-7.707434	-8.014184	-5.746069	-4.248412	0.000000	-10.000000	0.033333	-3.383333	-34.833332	1023.000000	1023.000000	2046.000000
13.220000	-0.043449	-25.678249	-7.994547	-7.752855	-5.491336	-4.439511	0.000000	-10.000000	0.016667	-1.666667	-35.666668	1023.000000	1023.000000	2046.000000
13.240000	-0.044233	-26.141655	-8.179794	-7.846411	-5.666928	-4.448521	0.000000	-10.000000	0.008333	-0.416667	-36.000000	1023.000000	1023.000000	2046.000000
13.260000	-0.044487	-26.291767	-8.069478	-7.844286	-6.001877	-4.376126	0.000000	-10.000000	0.008333	0.000000	-36.000000	1023.000000	1023.000000	2046.000000
13.280000	-0.043988	-25.996891	-8.250254	-7.543328	-5.791872	-4.411437	0.000000	-10.000000	0.008333	0.000000	-36.000000	1023.000000	1023.000000	2046.000000
13.300000	-0.044325	-26.195917	-8.514195	-7.381986	-5.755464	-4.544272	0.000000	-10.000000	0.016667	0.000000	-36.000000	1023.000000	1023.000000	2046.000000
13.320000	-0.044687	-26.410030	-8.445073	-7.565114	-6.091639	-4.308205	0.000000	-10.000000	0.016667	0.000000	-36.000000	1023.000000	1023.000000	2046.000000
13.340000	-0.044217	-26.132284	-8.406983	-7.435077	-6.096330	-4.193894	0.000000	-10.000000	0.016667	0.000000	-36.000000	1023.000000	1023.000000	2046.000000
13.360000	-0.043971	-25.986576	-8.713315	-6.992114	-5.866671	-4.414478	0.000000	-10.000000	0.008333	0.333333	-36.000000	1023.000000	1023.000000	2046.000000
13.380000	-0.043974	-25.988684	-8.722802	-6.967326	-6.026479	-4.272076	0.000000	-10.000000	0.000000	1.216667	-36.000000	1023.000000	1023.000000	2046.000000
13.400000	-0.043208	-25.535660	-8.481280	-6.850647	-6.140624	-4.063108	0.000000	-10.000000	-0.008333	2.600000	-36.000000	1023.000000	1023.000000	2046.000000
13.420000	-0.042304	-25.001631	-8.648103	-6.404831	-5.750916	-4.197781	0.000000	-10.000000	-0.008333	4.033333	-36.000000	1023.000000	1023.000000	2046.000000
13.440000	-0.042163	-24.918102	-8.657549	-6.411635	-5.674427	-4.174491	0.000000	-10.000000	-0.016667	4.983334	-36.000000	1023.000000	1023.000000	2046.000000
13.460000	-0.041596	-24.583252	-8.330420	-6.470021	-5.871050	-3.911762	0.000000	-10.000000	-0.008333	5.350000	-36.000000	1023.000000	1023.000000	2046.000000
13.480000	-0.041152	-24.320780	-8.375850	-6.339766	-5.602047	-4.003116	0.000000	-10.000000	-0.008333	5.166667	-36.000000	1023.000000	1023.000000	2046.000000
13.500000	-0.041379	-24.455091	-8.485568	-6.389087	-5.458962	-4.121475	0.000000	-10.000000	0.000000	4.683333	-36.000000	1023.000000	1023.000000	2046.000000
13.520000	-0.041252	-24.379951	-8.155454	-6.625708	-5.717535	-3.881255	0.000000	-10.000000	0.000000	4.116667	-36.000000	1023.000000	1023.000000	2046.000000
13.540000	-0.040870	-24.154278	-8.188777	-6.556131	-5.504486	-3.904884	0.000000	-10.000000	0.000000	3.616667	-36.000000	1023.000000	1023.000000	2046.000000
13.560000	-0.041082	-24.279526	-8.375236	-6.509487	-5.325059	-4.069745	0.000000	-10.000000	0.008333	3.216667	-36.000000	1023.000000	1023.000000	2046.000000
13.580000	-0.040909	-24.177198	-7.992171	-6.722273	-5.611006	-3.851749	0.000000	-10.000000	0.016667	2.666667	-36.000000	1023.000000	1023.000000	2046.000000
13.600000	-0.040576	-23.980492	-8.098329	-6.585763	-5.381347	-3.915054	0.000000	-10.000000	0.016667	1.583333	-36.000000	1023.000000	1023.000000	2046.000000
13.620000	-0.040846	-24.139730	-8.250039	-6.526804	-5.264388	-4.098500	0.000000	-10.000000	0.008333	0.633333	-36.000000	1023.000000	1023.000000	2046.000000
13.640000	-0.040593	-23.990736	-8.004399	-6.673876	-5.476395	-3.836066	0.000000	-10.000000	0.016667	0.000000	-36.000000	1023.000000	1023.000000	2046.000000
13.660000	-0.040647	-24.022615	-8.210570	-6.550886	-5.319479	-3.941679	0.000000	-10.000000	0.025000	0.000000	-36.000000	1023.000000	1023.000000	2046.000000
13.680000	-0.041318	-24.418642	-8.353972	-6.645705	-5.351786	-4.067179	0.000000	-10.000000	0.033333	0.000000	-36.000000	1023.000000	1023.000000	2046.000000
13.700000	-0.041495	-24.523758	-8.220026	-6.877538	-5.553080	-3.873116	0.000000	-10.000000	0.025000	0.000000	-36.000000	1023.000000	1023.000000	2046.000000
13.720000	-0.042107	-24.885422	-8.483449	-6.939920	-5.364024	-4.098029	0.000000	-10.000000	0.033333	-0.266667	-36.000000	1023.000000	1023.000000	2046.000000
13.740000	-0.042452	-25.089380	-8.244408	-7.328690	-5.345839	-4.170444	0.000000	-10.000000	0.041667	-1.066667	-36.000000	1023.000000	1023.000000	2046.000000
13.760000	-0.041977	-24.808605	-7.802526	-7.700071	-5.326826	-3.979182	0.000000	-10.000000	0.041667	-2.050000	-36.500000	1023.000000	1023.000000	2046.000000
13.780000	-0.041954	-24.794928	-7.679989	-7.824385	-5.106787	-4.183768	0.000000	-10.000000	0.033333	-2.766667	-37.000000	1023.000000	1023.000000	2046.000000
13.800000	-0.041667	-24.625385	-7.346429	-7.925741	-5.175672	-4.177544	0.000000	-10.000000	0.008333	-2.283333	-38.000000	1023.000000	1023.000000	2046.000000
13.820000	-0.041485	-24.517431	-7.317182	-7.959112	-5.177023	-4.064114	0.000000	-10.000000	0.000000	-1.300000	-38.500000	1023.000000	1023.000000	2046.000000
13.840000	-0.042497	-25.115479	-7.653765	-7.933229	-5.155760	-4.372725	0.000000	-10.000000	-0.008333	-0.316667	-39.000000	1023.000000	1023.000000	2046.000000
13.860000	-0.042585	-25.167805	-7.522921	-7.836749	-5.439411	-4.368725	0.000000	-10.000000	-0.008333	0.666667	-39.000000	1023.000000	1023.000000	2046.000000
13.880000	-0.042448	-25.086889	-7.624648	-7.730435	-5.495855	-4.235951	0.000000	-10.000000	-0.008333	1.566667	-39.000000	1023.000000	1023.000000	2046.000000
13.900000	-0.043085	-25.463158	-7.922567	-7.645103	-5.485376	-4.410110	0.000000	-10.000000	-0.008333	2.583333	-39.000000	1023.000000	1023.000000	2046.000000
13.920000	-0.042654	-25.208776	-7.785258	-7.406415	-5.635397	-4.381708	0.000000	-10.000000	0.000000	2.950000	-39.000000	1023.000000	1023.000000	2046.000000
13.940000	-0.042576	-25.162237	-7.925126	-7.309543	-5.649716	-4.277853	0.000000	-10.000000	0.008333	2.983333	-39.000000	1023.000000	1023.000000	2046.000000
13.960000	-0.043029	-25.430292	-8.182768	-7.225036	-5.594719	-4.427769	0.000000	-10.000000	0.008333	2.900000	-39.000000	1023.000000	1023.000000	2046.000000
13.980000	-0.042386	-25.050346	-8.002463	-7.068660	-5.685062	-4.294159	0.000000	-10.000000	0.008333	2.733333	-39.000000	1023.000000	1023.000000	2046.000000
14.000000	-0.042053	-24.853563	-8.100664	-6.895463	-5.709215	-4.148220	0.000000	-10.000000	0.000000	2.750000	-39.000000	1023.000000	1023.000000	2046.000000
14.020000	-0.042073	-24.865088	-8.342336	-6.728312	-5.552511	-4.241930	0.000000	-10.000000	0.000000	3.216667	-39.000000	1023.000000	1023.000000	2046.000000
14.040000	-0.041274	-24.392900	-8.124407	-6.498069	-5.677410	-4.093014	0.000000	-10.000000	-0.008333	4.150000	-39.000000	1023.000000	1023.000000	2046.000000
14.060000	-0.040522	-23.948301	-8.132762	-6.284805	-5.585005	-3.945729	0.000000	-10.000000	-0.025000	5.366667	-39.000000	1023.000000	1023.000000	2046.000000
14.080000	-0.040292	-23.812597	-8.205461	-6.157976	-5.440511	-4.008651	0.000000	-10.000000	-0.033333	6.300000	-39.000000	1023.000000	1023.000000	2046.000000
14.100000	-0.039493	-23.340429	-7.972337	-6.106306	-5.377795	-3.883991	0.000000	-10.000000	-0.033333	6.783333	-39.000000	1023.000000	1023.000000	2046.000000
14.120000	-0.038787	-22.922981	-7.813277	-6.084124	-5.327646	-3.697934	0.000000	-10.000000	-0.025000	6.850000	-39.000000	1023.000000	1023.000000	2046.000000
14.140000	-0.038950	-23.019463	-7.937596	-6.126388	-5.194839	-3.760641	0.000000	-10.000000	-0.016667	6.633333	-39.000000	1023.000000	1023.000000	2046.000000
14.160000	-0.038838	-22.953169	-7.768397	-6.217795	-5.175688	-3.791290	0.000000	-10.000000	-0.025000	6.533333	-19.000000	1023.000000	1023.000000	2046.000000
14.180000	-0.038176	-22.562130	-7.564439	-6.182810	-5.127286	-3.687593	0.000000	-10.000000	-0.033333	6.600000	2.833333	1023.000000	1023.000000	2046.000000
14.200000	-0.038552	-22.784464	-7.739597	-6.363991	-4.969303	-3.711573	0.000000	-10.000000	-0.050000	6.783333	24.666666	1023.000000	1023.000000	2046.000000
14.220000	-0.037752	-22.311586	-7.354591	-6.324477	-4.978670	-3.653849	0.000000	-10.000000	-0.050000	6.900000	26.500000	1023.000000	1023.000000	2046.000000
14.240000	-0.037456	-22.136442	-7.360606	-6.237144	-4.937737	-3.600956	0.000000	-10.000000	-0.033333	7.233334	27.500000	1023.000000	1023.000000	2046.000000
14.260000	-0.037404	-22.105942	-7.381665	-6.324184	-4.766446	-3.633648	0.000000	-10.000000	-0.016667	7.633334	29.166666	1023.000000	1023.000000	2046.000000
14.280000	-0.036649	-21.659777	-7.196679	-6.136480	-4.802807	-3.523811	0.000000	-10.000000	0.000000	8.033334	30.833334	1023.000000	1023.000000	2046.000000
14.300000	-0.036868	-21.788904	-7.330454	-6.324061	-4.698751	-3.435638	0.000000	-10.000000	0.000000	8.066667	33.333332	1023.000000	1023.000000	2046.000000
14.320000	-0.036815	-21.757687	-7.173521	-6.305293	-4.755507	-3.523366	0.000000	-10.000000	0.000000	8.116667	36.000000	1023.000000	1023.000000	2046.000000
14.340000	-0.036731	-21.707941	-7.202437	-6.246582	-4.763186	-3.495736	0.000000	-10.000000	0.000000	8.216667	39.666668	1023.000000	1023.000000	2046.000000
14.360000	-0.037075	-21.911165	-7.193219	-6.635553	-4.574397	-3.507996	0.000000	-10.000000	0.000000	8.116667	42.500000	1023.000000	1023.000000	2046.000000
14.380000	-0.036336	-21.474716	-6.661591	-6.767683	-4.475084	-3.570358	0.000000	-10.000000	0.000000	7.650000	45.333332	1023.000000	1023.000000	2046.000000
14.400000	-0.035834	-21.178152	-6.319264	-7.017431	-4.354755	-3.486701	0.000000	-10.000000	0.000000	7.100000	48.000000	1023.000000	1023.000000	2046.000000
14.420000	-0.035228	-20.819668	-5.986359	-7.334383	-4.110168	-3.388759	0.000000	-10.000000	0.000000	6.800000	50.333332	1023.000000	1023.000000	2046.000000
14.440000	-0.034217	-20.222418	-5.573423	-7.186249	-4.033026	-3.429719	0.000000	-10.000000	0.000000	7.100000	52.666668	1023.000000	1023.000000	2046.000000
14.460000	-0.034160	-20.188290	-5.609938	-7.231744	-3.961039	-3.385568	0.000000	-10.000000	0.000000	7.433333	54.166668	1023.000000	1023.000000	2046.000000
14.480000	-0.034062	-20.130865	-5.500412	-7.214270	-4.005904	-3.410278	0.000000	-10.000000	-0.016667	8.350000	56.666668	1023.000000	1023.000000	2046.000000
14.500000	-0.033605	-19.860764	-5.486105	-6.879097	-4.030133	-3.465430	0.000000	-10.000000	-0.050000	9.483334	59.333332	1023.000000	1023.000000	2046.000000
14.520000	-0.033680	-19.904943	-5.575610	-6.862871	-4.069689	-3.396773	0.000000	-10.000000	-0.075000	10.900001	63.166668	1023.000000	1023.000000	2046.000000
14.540000	-0.033268	-19.661627	-5.521966	-6.763006	-4.044337	-3.332318	0.000000	-10.000000	-0.083333	11.716667	65.333336	1023.000000	1023.000000	2046.000000
14.560000	-0.032527	-19.223608	-5.510282	-6.280668	-4.035618	-3.397040	0.000000	-10.000000	-0.083333	12.166667	67.666664	1023.000000	1023.000000	2046.000000
14.580000	-0.032235	-19.051140	-5.579660	-6.313073	-3.966598	-3.191808	0.000000	-10.000000	-0.091667	12.616667	71.833336	1023.000000	1023.000000	2046.000000
14.600000	-0.031506	-18.620241	-5.416366	-6.127090	-3.925213	-3.151572	0.000000	-10.000000	-0.116667	13.516666	77.333336	1023.000000	1023.000000	2046.000000
14.620000	-0.030785	-18.193949	-5.376173	-5.798810	-3.931689	-3.087278	0.000000	-10.000000	-0.133333	14.400001	83.333336	1023.000000	1023.000000	2046.000000
14.640000	-0.030065	-17.768185	-5.283829	-5.820125	-3.769416	-2.894814	0.000000	-10.000000	-0.150000	15.000000	86.333336	1023.000000	1023.000000	2046.000000
14.660000	-0.028914	-17.088226	-5.179800	-5.365114	-3.655681	-2.887631	0.000000	-10.000000	-0.175000	15.916667	91.333336	1023.000000	1023.000000	2046.000000
14.680000	-0.028099	-16.606403	-5.138517	-5.213417	-3.545817	-2.708653	0.000000	-10.000000	-0.208333	17.083334	96.500000	1023.000000	1023.000000	2046.000000
14.700000	-0.026261	-15.520428	-4.788098	-5.025331	-3.335232	-2.371768	0.000000	-10.000000	-0.258333	19.016666	103.666664	1023.000000	1023.000000	2046.000000
14.720000	-0.025104	-14.836659	-4.581850	-4.653922	-3.193237	-2.407651	0.000000	-10.000000	-0.291667	20.250000	109.666664	1023.000000	1023.000000	2046.000000
14.740000	-0.024130	-14.261046	-4.316632	-4.783630	-2.991651	-2.169133	0.000000	-10.000000	-0.316667	21.333334	116.333336	1023.000000	1023.000000	2046.000000
14.760000	-0.022666	-13.395835	-3.935466	-4.765720	-2.757521	-1.937129	0.000000	-10.000000	-0.316667	21.900000	123.333336	1023.000000	1023.000000	2046.000000
14.780000	-0.022308	-13.184182	-3.834391	-4.619813	-2.663243	-2.066735	0.000000	-10.000000	-0.308333	22.400000	128.166672	1023.000000	1023.000000	2046.000000
14.800000	-0.020954	-12.384041	-3.391058	-4.831010	-2.460865	-1.701108	0.000000	-10.000000	-0.308333	22.833334	135.500000	1023.000000	1023.000000	2046.000000
14.820000	-0.020073	-11.863349	-3.224696	-4.631320	-2.224979	-1.782353	0.000000	-10.000000	-0.325000	23.216667	143.000000	1023.000000	1023.000000	2046.000000
14.840000	-0.019523	-11.538176	-3.024430	-4.726403	-2.123641	-1.663702	0.000000	-10.000000	-0.350000	23.683334	153.166672	1023.000000	1023.000000	2046.000000
14.860000	-0.017777	-10.505928	-2.566051	-4.693839	-1.892226	-1.353812	0.000000	-10.000000	-0.366667	24.066668	161.000000	1023.000000	1023.000000	2046.000000
14.880000	-0.017399	-10.282550	-2.573453	-4.475683	-1.738555	-1.494859	0.000000	-10.000000	-0.383333	24.500000	169.000000	1023.000000	1023.000000	2046.000000
14.900000	-0.016287	-9.625373	-2.323384	-4.547162	-1.526942	-1.227884	0.000000	-10.000000	-0.391667	24.900000	177.000000	1023.000000	1023.000000	2046.000000
14.920000	-0.014893	-8.801653	-2.013826	-4.401440	-1.296437	-1.089949	0.000000	-10.000000	-0.416667	25.266666	185.333328	1023.000000	1023.000000	2046.000000
14.940000	-0.014968	-8.846067	-2.003914	-4.344589	-1.332802	-1.164763	0.000000	-10.000000	-0.433333	25.383333	191.000000	1023.000000	1023.000000	2046.000000
14.960000	-0.013510	-7.984213	-1.494025	-4.499682	-1.178214	-0.812292	0.000000	-10.000000	-0.458333	25.633333	196.666672	1023.000000	1023.000000	2046.000000
14.980000	-0.012869	-7.605457	-1.367674	-4.457580	-0.842317	-0.937887	0.000000	-10.000000	-0.466667	26.166668	202.333328	1023.000000	1023.000000	2046.000000
15.000000	-0.011951	-7.063179	-0.701722	-4.835134	-0.743578	-0.782744	0.000000	-10.000000	-0.466667	26.750000	210.833328	1023.000000	1023.000000	2046.000000
15.020000	-0.009600	-5.673674	0.007278	-4.788208	-0.400883	-0.491861	0.000000	-10.000000	-0.475000	27.400002	222.666672	1023.000000	1023.000000	2046.000000
15.040000	-0.008712	-5.148892	0.350817	-4.753545	-0.256484	-0.489680	0.000000	-10.000000	-0.483333	27.700001	231.500000	1023.000000	1023.000000	2046.000000
15.060000	-0.006230	-3.681798	1.007658	-4.587142	-0.047162	-0.055151	0.000000	-10.000000	-0.516667	28.183334	246.833328	1023.000000	1023.000000	2046.000000
15.080000	-0.005480	-3.238859	0.949737	-4.169105	0.109328	-0.128819	0.000000	-10.000000	-0.533333	28.416666	256.166656	1023.000000	1023.000000	2046.000000
15.100000	-0.005369	-3.173083	1.017062	-4.069067	-0.017529	-0.103547	0.000000	-10.000000	-0.566667	28.916666	268.833344	1023.000000	1023.000000	2046.000000
15.120000	-0.003495	-2.065311	1.321833	-3.689367	0.081771	0.220453	0.000000	-10.000000	-0.591667	29.450001	275.166656	1023.000000	1023.000000	2046.000000
15.140000	-0.002833	-1.674353	1.145250	-3.152475	0.147430	0.185442	0.000000	-10.000000	-0.616667	29.983334	281.500000	1023.000000	1023.000000	2046.000000
15.160000	-0.001706	-1.008476	1.360095	-2.893789	0.163070	0.362148	0.000000	-10.000000	-0.633333	30.183334	291.166656	1023.000000	1023.000000	2046.000000
15.180000	0.000557	0.328981	1.620963	-2.364210	0.448718	0.623511	0.000000	-10.000000	-0.625000	30.200001	301.166656	1023.000000	1023.000000	2046.000000
15.200000	0.001040	0.614781	1.581212	-2.058594	0.465473	0.626690	0.000000	-10.000000	-0.616667	30.216667	311.166656	1023.000000	1023.000000	2046.000000
15.220000	0.002635	1.557012	1.938378	-2.000484	0.575025	1.044093	0.000000	-10.000000	-0.600000	30.066668	318.166656	1023.000000	1023.000000	2046.000000
15.240000	0.004664	2.756237	2.200639	-1.532274	0.801053	1.286819	0.000000	-10.000000	-0.600000	29.716667	328.166656	1023.000000	1023.000000	2046.000000
15.260000	0.005239	3.096312	2.209500	-1.349548	0.862872	1.373488	0.000000	-10.000000	-0.600000	29.366667	338.166656	1023.000000	1023.000000	2046.000000
15.280000	0.007304	4.316494	2.564375	-1.117022	1.038204	1.830938	0.000000	-10.000000	-0.591667	29.233334	347.833344	1023.000000	1023.000000	2046.000000
15.300000	0.009616	5.683013	2.788265	-0.573452	1.434472	2.033728	0.000000	-10.000000	-0.583333	29.383333	354.500000	1023.000000	1023.000000	2046.000000
15.320000	0.010451	6.176622	2.936661	-0.508872	1.567128	2.181706	0.000000	-10.000000	-0.575000	29.266666	364.500000	1023.000000	1023.000000	2046.000000
15.340000	0.012593	7.442316	3.548987	-0.387437	1.757457	2.523309	0.000000	-10.000000	-0.566667	29.450001	374.500000	1023.000000	1023.000000	2046.000000
15.360000	0.014250	8.421848	3.814948	-0.127762	2.126547	2.608115	0.000000	-10.000000	-0.558333	29.266666	387.500000	1023.000000	1023.000000	2046.000000
15.380000	0.014790	8.741094	4.037112	-0.229002	2.219401	2.713583	0.000000	-10.000000	-0.550000	29.200001	400.500000	1023.000000	1023.000000	2046.000000
15.400000	0.016954	10.019692	4.595092	-0.193417	2.527742	3.090275	0.000000	-10.000000	-0.550000	28.850000	410.166656	1023.000000	1023.000000	2046.000000
15.420000	0.017715	10.469598	4.776991	-0.108275	2.685480	3.115402	0.000000	-10.000000	-0.550000	29.083334	416.833344	1023.000000	1023.000000	2046.000000
15.440000	0.019025	11.244036	5.220681	-0.185743	2.802614	3.406483	0.000000	-10.000000	-0.558333	29.516666	423.166656	1023.000000	1023.000000	2046.000000
15.460000	0.020547	12.143274	5.371511	0.168558	3.153147	3.450058	0.000000	-10.000000	-0.558333	29.500000	436.166656	1023.000000	1023.000000	2046.000000
15.480000	0.021424	12.661355	5.588720	0.216539	3.232294	3.623802	0.000000	-10.000000	-0.558333	29.100000	445.833344	1023.000000	1023.000000	2046.000000
15.500000	0.023076	13.637958	5.771941	0.517387	3.625317	3.723313	0.000000	-10.000000	-0.533333	28.733334	455.833344	1023.000000	1023.000000	2046.000000
15.520000	0.023287	13.762878	5.845292	0.464312	3.521810	3.931465	0.000000	-10.000000	-0.516667	28.483334	462.500000	1023.000000	1023.000000	2046.000000
15.540000	0.024725	14.612563	6.178673	0.668715	3.653384	4.111792	0.000000	-10.000000	-0.500000	28.166666	475.333344	1023.000000	1023.000000	2046.000000
15.560000	0.025044	14.800888	6.242560	0.725091	3.833044	4.000193	0.000000	-10.000000	-0.500000	27.766666	484.833344	1023.000000	1023.000000	2046.000000
15.580000	0.025863	15.284762	6.787797	0.444230	3.939664	4.113072	0.000000	-10.000000	-0.483333	27.383333	497.166656	1023.000000	1023.000000	2046.000000
15.600000	0.027606	16.315268	7.411291	0.541252	4.259414	4.103311	0.000000	-10.000000	-0.466667	27.066668	503.333344	1023.000000	1023.000000	2046.000000
15.620000	0.028993	17.134745	7.857501	0.585577	4.450417	4.241250	0.000000	-10.000000	-0.450000	26.733334	512.500000	1023.000000	1023.000000	2046.000000
15.640000	0.030584	18.075260	8.364660	0.601469	4.546563	4.562567	0.000000	-10.000000	-0.433333	26.650000	518.500000	1023.000000	1023.000000	2046.000000
15.660000	0.031735	18.755106	8.396754	1.050147	4.799573	4.508631	0.000000	-10.000000	-0.408333	26.416668	527.500000	1023.000000	1023.000000	2046.000000
15.680000	0.031585	18.666885	8.197659	1.278580	4.713879	4.476767	0.000000	-10.000000	-0.391667	25.783335	536.333313	1023.000000	1023.000000	2046.000000
15.700000	0.032531	19.225819	8.348941	1.571721	4.623702	4.681456	0.000000	-10.000000	-0.391667	25.350000	545.166687	1023.000000	1023.000000	2046.000000
15.720000	0.033626	19.872694	8.181580	2.276491	4.815041	4.599583	0.000000	-10.000000	-0.416667	25.133333	556.333313	1023.000000	1023.000000	2046.000000
15.740000	0.034373	20.314541	8.198777	2.615258	4.792064	4.708441	0.000000	-10.000000	-0.433333	25.333334	564.666687	1023.000000	1023.000000	2046.000000
15.760000	0.036051	21.306072	8.389820	3.086787	4.904381	4.925084	0.000000	-10.000000	-0.433333	25.533333	573.000000	1023.000000	1023.000000	2046.000000
15.780000	0.036919	21.818905	8.350304	3.539311	5.002433	4.926859	0.000000	-10.000000	-0.416667	25.233334	578.833313	1023.000000	1023.000000	2046.000000
15.800000	0.037789	22.333048	8.572787	3.699485	4.944685	5.116091	0.000000	-10.000000	-0.383333	24.600000	590.166687	1023.000000	1023.000000	2046.000000
15.820000	0.039150	23.137518	8.646350	4.069749	5.123975	5.297442	0.000000	-10.000000	-0.366667	23.833334	598.500000	1023.000000	1023.000000	2046.000000
15.840000	0.040022	23.653015	8.678324	4.243254	5.244298	5.487139	0.000000	-10.000000	-0.333333	23.233334	606.666687	1023.000000	1023.000000	2046.000000
15.860000	0.041661	24.621586	8.995349	4.443069	5.259899	5.923269	0.000000	-10.000000	-0.316667	22.716667	611.833313	1023.000000	1023.000000	2046.000000
15.880000	0.043274	25.575188	9.038961	4.955806	5.505115	6.075305	0.000000	-10.000000	-0.325000	22.600000	619.500000	1023.000000	1023.000000	2046.000000
15.900000	0.044603	26.360590	9.261127	5.121268	5.724967	6.253229	0.000000	-10.000000	-0.325000	22.700001	627.000000	1023.000000	1023.000000	2046.000000
15.920000	0.046428	27.439182	9.721656	5.281147	5.844635	6.591743	0.000000	-10.000000	-0.341667	23.416666	634.500000	1023.000000	1023.000000	2046.000000
15.940000	0.047599	28.130909	9.866913	5.453106	6.177168	6.633722	0.000000	-10.000000	-0.341667	23.783333	642.166687	1023.000000	1023.000000	2046.000000
15.960000	0.048561	28.699646	10.213588	5.385436	6.329175	6.771449	0.000000	-10.000000	-0.358333	24.216667	650.000000	1023.000000	1023.000000	2046.000000
15.980000	0.049870	29.473223	10.538806	5.322998	6.486332	7.125086	0.000000	-10.000000	-0.366667	24.333334	658.000000	1023.000000	1023.000000	2046.000000
16.000000	0.050469	29.827148	10.658800	5.330747	6.714059	7.123543	0.000000	-10.000000	-0.375000	24.500000	666.000000	1023.000000	1023.000000	2046.000000
16.020000	0.051752	30.585268	11.058411	5.266906	6.920929	7.339021	0.000000	-10.000000	-0.383333	24.416668	674.333313	1023.000000	1023.000000	2046.000000
16.040001	0.052747	31.173481	11.152211	5.487317	7.041699	7.492254	0.000000	-10.000000	-0.375000	24.466667	682.666687	1023.000000	1023.000000	2046.000000
16.059999	0.053681	31.725239	11.227234	5.659723	7.306648	7.531634	0.000000	-10.000000	-0.366667	24.216667	691.000000	1023.000000	1023.000000	2046.000000
16.080000	0.054695	32.324860	11.516911	5.720545	7.331953	7.755450	0.000000	-10.000000	-0.358333	24.383333	699.000000	1023.000000	1023.000000	2046.000000
16.100000	0.055403	32.742950	11.382643	6.047500	7.381712	7.931095	0.000000	-10.000000	-0.366667	24.266666	707.000000	1023.000000	1023.000000	2046.000000
16.120001	0.055820	32.989639	11.559388	6.087756	7.491018	7.851478	0.000000	-10.000000	-0.366667	24.416668	715.000000	1023.000000	1023.000000	2046.000000
16.139999	0.056644	33.476902	11.793854	6.054947	7.667335	7.960767	0.000000	-10.000000	-0.375000	24.450001	723.000000	1023.000000	1023.000000	2046.000000
16.160000	0.056983	33.676689	12.149487	5.871367	7.764533	7.891301	0.000000	-10.000000	-0.350000	24.150000	731.333313	1023.000000	1023.000000	2046.000000
16.180000	0.058475	34.558685	12.929626	5.727391	7.955091	7.946578	0.000000	-10.000000	-0.341667	23.783333	739.666687	1023.000000	1023.000000	2046.000000
16.200001	0.060378	35.683147	13.327822	5.916813	8.187720	8.250793	0.000000	-10.000000	-0.341667	23.516666	747.666687	1023.000000	1023.000000	2046.000000
16.219999	0.061474	36.330910	13.550735	6.121922	8.329291	8.328962	0.000000	-10.000000	-0.358333	23.850000	755.333313	1023.000000	1023.000000	2046.000000
16.240000	0.062303	36.821182	13.728030	6.384684	8.395680	8.312786	0.000000	-10.000000	-0.358333	24.133333	763.000000	1023.000000	1023.000000	2046.000000
16.260000	0.062592	36.991901	13.471572	6.796339	8.270434	8.453555	0.000000	-10.000000	-0.350000	24.050001	771.000000	1023.000000	1023.000000	2046.000000
16.280001	0.063134	37.312347	13.450329	7.205739	8.331397	8.324883	0.000000	-10.000000	-0.366667	23.966667	779.166687	1023.000000	1023.000000	2046.000000
16.299999	0.064604	38.180702	13.526156	7.770337	8.417389	8.466819	0.000000	-10.000000	-0.383333	23.866667	787.166687	1023.000000	1023.000000	2046.000000
16.320000	0.065364	38.629940	13.421940	8.246554	8.387133	8.574311	0.000000	-10.000000	-0.400000	24.316668	795.166687	1023.000000	1023.000000	2046.000000
16.340000	0.066656	39.393417	13.582227	8.676532	8.625628	8.509031	0.000000	-10.000000	-0.400000	24.600000	803.166687	1023.000000	1023.000000	2046.000000
16.360001	0.067894	40.125633	13.641332	9.028007	8.659669	8.796624	0.000000	-10.000000	-0.400000	24.883333	811.500000	1023.000000	1023.000000	2046.000000
16.379999	0.068391	40.418877	13.668598	9.192896	8.624876	8.932508	0.000000	-10.000000	-0.383333	24.766666	819.833313	1023.000000	1023.000000	2046.000000
16.400000	0.069784	41.242157	13.920854	9.422312	8.880794	9.018197	0.000000	-10.000000	-0.358333	24.083334	828.166687	1023.000000	1023.000000	2046.000000
16.420000	0.071209	42.084713	14.048158	9.658745	8.916745	9.461067	0.000000	-10.000000	-0.316667	23.116667	836.333313	1023.000000	1023.000000	2046.000000
16.440001	0.072242	42.694820	14.072206	9.878646	8.990191	9.753776	0.000000	-10.000000	-0.283333	22.116667	844.333313	1023.000000	1023.000000	2046.000000
16.459999	0.074048	43.762192	14.380368	10.207440	9.326914	9.847470	0.000000	-10.000000	-0.275000	21.716667	851.833313	1023.000000	1023.000000	2046.000000
16.480000	0.075673	44.722916	14.629139	10.405334	9.537543	10.150899	0.000000	-10.000000	-0.275000	21.483334	859.166687	1023.000000	1023.000000	2046.000000
16.500000	0.076587	45.263111	14.759336	10.498203	9.695300	10.310270	0.000000	-10.000000	-0.291667	21.316668	866.333313	1023.000000	1023.000000	2046.000000
16.520000	0.077526	45.817741	15.110197	10.467736	9.915262	10.324545	0.000000	-10.000000	-0.283333	21.033333	873.500000	1023.000000	1023.000000	2046.000000
16.540001	0.078308	46.280121	15.375925	10.318302	10.040868	10.545026	0.000000	-10.000000	-0.291667	20.650000	880.500000	1023.000000	1023.000000	2046.000000
16.559999	0.078717	46.521915	15.514219	10.078087	10.151336	10.778272	0.000000	-10.000000	-0.275000	20.383333	887.500000	1023.000000	1023.000000	2046.000000
16.580000	0.079577	47.030228	15.810110	10.068997	10.407841	10.743279	0.000000	-10.000000	-0.266667	20.183334	894.333313	1023.000000	1023.000000	2046.000000
16.600000	0.080141	47.363266	15.935447	10.087876	10.490602	10.849342	0.000000	-10.000000	-0.233333	19.750000	901.166687	1023.000000	1023.000000	2046.000000
16.620001	0.080596	47.632511	15.990275	10.118123	10.500412	11.023701	0.000000	-10.000000	-0.200000	18.933334	907.833313	1023.000000	1023.000000	2046.000000
16.639999	0.081489	48.160194	16.173223	10.222974	10.738781	11.025215	0.000000	-10.000000	-0.158333	17.716667	914.333313	1023.000000	1023.000000	2046.000000
16.660000	0.081599	48.224873	16.065031	10.328699	10.636452	11.194691	0.000000	-10.000000	-0.125000	16.833334	920.500000	1023.000000	1023.000000	2046.000000
16.680000	0.081726	48.300358	16.080330	10.443637	10.628195	11.148193	0.000000	-10.000000	-0.100000	15.983334	926.166687	1023.000000	1023.000000	2046.000000
16.700001	0.082099	48.520229	16.244373	10.407579	10.786983	11.081292	0.000000	-10.000000	-0.091667	15.466667	931.666687	1023.000000	1023.000000	2046.000000
16.719999	0.081755	48.317505	16.525063	9.980830	10.661844	11.149769	0.000000	-10.000000	-0.083333	14.900001	936.833313	1023.000000	1023.000000	2046.000000
16.740000	0.082447	48.726185	17.012579	9.861782	10.879918	10.971909	0.000000	-10.000000	-0.083333	14.050000	942.000000	1023.000000	1023.000000	2046.000000
16.760000	0.083725	49.481636	17.499025	9.819569	10.950037	11.213004	0.000000	-10.000000	-0.083333	13.283334	946.833313	1023.000000	1023.000000	2046.000000
16.780001	0.084371	49.863529	17.583923	9.892798	11.027768	11.359041	0.000000	-10.000000	-0.075000	12.433333	951.500000	1023.000000	1023.000000	2046.000000
16.799999	0.084542	49.964401	17.584900	10.187224	11.031593	11.160682	0.000000	-10.000000	-0.050000	11.533334	955.833313	1023.000000	1023.000000	2046.000000
16.820000	0.084031	49.662170	17.289135	10.420930	10.766187	11.185922	0.000000	-10.000000	-0.016667	9.716667	959.833313	1023.000000	1023.000000	2046.000000
16.840000	0.084258	49.796333	17.078449	10.789000	10.758857	11.170030	0.000000	-10.000000	0.000000	8.183333	963.333313	1023.000000	1023.000000	2046.000000
16.860001	0.084498	49.938400	16.953678	11.258877	10.680706	11.045139	0.000000	-10.000000	0.000000	7.466667	966.166687	1023.000000	1023.000000	2046.000000
16.879999	0.084791	50.111679	16.803228	11.539702	10.537213	11.231534	0.000000	-10.000000	0.000000	7.833333	968.833313	1023.000000	1023.000000	2046.000000
16.900000	0.085504	50.532623	16.806089	11.960405	10.655158	11.110973	0.000000	-10.000000	0.000000	8.300000	971.333313	1023.000000	1023.000000	2046.000000
16.920000	0.085452	50.501991	16.720203	12.085085	10.440467	11.256235	0.000000	-10.000000	0.000000	7.983334	974.166687	1023.000000	1023.000000	2046.000000
16.940001	0.085617	50.599483	16.628040	12.216766	10.490329	11.264349	0.000000	-10.000000	0.008333	6.700000	976.833313	1023.000000	1023.000000	2046.000000
16.959999	0.086092	50.880558	16.592661	12.349144	10.621521	11.317233	0.000000	-10.000000	0.025000	3.800000	979.333313	1023.000000	1023.000000	2046.000000
16.980000	0.085918	50.777447	16.543657	12.188079	10.439872	11.605837	0.000000	-10.000000	0.041667	0.650000	981.000000	1023.000000	1023.000000	2046.000000
17.000000	0.086705	51.242500	16.551687	12.425255	10.530671	11.734888	0.000000	-10.000000	0.041667	-1.916667	981.833313	1023.000000	1023.000000	2046.000000
17.020000	0.087460	51.688911	16.502922	12.641293	10.775309	11.769387	0.000000	-10.000000	0.033333	-2.933333	982.000000	1023.000000	1023.000000	2046.000000
17.040001	0.087586	51.763527	16.555792	12.564226	10.606949	12.036560	0.000000	-10.000000	0.025000	-3.116667	982.000000	1023.000000	1023.000000	2046.000000
17.059999	0.088226	52.141350	16.646151	12.661276	10.870906	11.963017	0.000000	-10.000000	0.016667	-2.383333	982.000000	1023.000000	1023.000000	2046.000000
17.080000	0.088238	52.148796	16.656639	12.546222	11.037228	11.908709	0.000000	-10.000000	0.025000	-1.650000	982.000000	1023.000000	1023.000000	2046.000000
17.100000	0.087607	51.775753	16.755863	12.146629	10.818061	12.055200	0.000000	-10.000000	0.025000	-1.400000	982.000000	1023.000000	1023.000000	2046.000000
17.120001	0.087716	51.840393	16.823416	11.970931	11.136767	11.909282	0.000000	-10.000000	0.041667	-2.133333	982.000000	1023.000000	1023.000000	2046.000000
17.139999	0.087043	51.442524	16.803333	11.649777	11.090995	11.898418	0.000000	-10.000000	0.041667	-3.150000	982.000000	1023.000000	1023.000000	2046.000000
17.160000	0.086530	51.139370	16.863699	11.315336	10.914417	12.045915	0.000000	-10.000000	0.041667	-3.983333	982.000000	1023.000000	1023.000000	2046.000000
17.180000	0.086678	51.226837	16.788740	11.422189	11.165061	11.850848	0.000000	-10.000000	0.041667	-4.916667	982.000000	1023.000000	1023.000000	2046.000000
17.200001	0.085911	50.773582	16.587769	11.253702	11.062825	11.869287	0.000000	-10.000000	0.050000	-5.966667	982.000000	1023.000000	1023.000000	2046.000000
17.219999	0.085114	50.302303	16.460674	11.114212	10.839273	11.888143	0.000000	-10.000000	0.075000	-7.033333	982.000000	1023.000000	1023.000000	2046.000000
17.240000	0.084941	50.200016	16.194775	11.264502	11.029124	11.711616	0.000000	-10.000000	0.091667	-7.850000	982.000000	1023.000000	1023.000000	2046.000000
17.260000	0.083190	49.165180	16.110235	10.710265	10.693788	11.650893	0.000000	-10.000000	0.100000	-8.350000	982.000000	1023.000000	1023.000000	2046.000000
17.280001	0.082364	48.677147	16.256872	10.315599	10.761454	11.343222	0.000000	-10.000000	0.100000	-9.050000	982.000000	1023.000000	1023.000000	2046.000000
17.299999	0.081727	48.300514	16.360806	9.969068	10.886441	11.084201	0.000000	-10.000000	0.116667	-10.700001	973.666687	1023.000000	1023.000000	2046.000000
17.320000	0.080957	47.845787	16.685780	9.357275	10.569112	11.233621	0.000000	-10.000000	0.133333	-12.266667	965.333313	1023.000000	1023.000000	2046.000000
17.340000	0.081147	47.958019	16.738739	9.392889	10.659369	11.167021	0.000000	-10.000000	0.158333	-13.766667	955.333313	1023.000000	1023.000000	2046.000000
17.360001	0.080407	47.520729	16.377659	9.519044	10.719953	10.904077	0.000000	-10.000000	0.183333	-14.533334	952.166687	1023.000000	1023.000000	2046.000000
17.379999	0.078487	46.385788	16.073784	9.263252	10.166586	10.882166	0.000000	-10.000000	0.216667	-15.550000	947.166687	1023.000000	1023.000000	2046.000000
17.400000	0.077616	45.870781	15.709259	9.480496	9.996957	10.684068	0.000000	-10.000000	0.225000	-16.333334	942.000000	1023.000000	1023.000000	2046.000000
17.420000	0.076619	45.281578	15.119612	9.840892	10.052547	10.268530	0.000000	-10.000000	0.225000	-16.616667	936.500000	1023.000000	1023.000000	2046.000000
17.440001	0.075318	44.513092	14.863851	9.695957	9.623468	10.329817	0.000000	-10.000000	0.216667	-16.783333	931.000000	1023.000000	1023.000000	2046.000000
17.459999	0.074779	44.194363	14.677602	9.810465	9.497403	10.208892	0.000000	-10.000000	0.233333	-17.000000	925.333313	1023.000000	1023.000000	2046.000000
17.480000	0.074097	43.791241	14.328392	9.985170	9.537702	9.939976	0.000000	-10.000000	0.250000	-17.716667	919.500000	1023.000000	1023.000000	2046.000000
17.500000	0.072620	42.918579	14.129080	9.715440	9.234690	9.839372	0.000000	-10.000000	0.283333	-18.566668	913.500000	1023.000000	1023.000000	2046.000000
17.520000	0.071892	42.488392	14.113040	9.437430	8.990575	9.947349	0.000000	-10.000000	0.325000	-19.533333	907.333313	1023.000000	1023.000000	2046.000000
17.540001	0.071462	42.233799	13.751587	9.534098	9.209460	9.738654	0.000000	-10.000000	0.366667	-20.466667	901.000000	1023.000000	1023.000000	2046.000000
17.559999	0.070481	41.654072	13.554478	9.371380	8.972447	9.755767	0.000000	-10.000000	0.375000	-21.316668	894.166687	1023.000000	1023.000000	2046.000000
17.580000	0.070257	41.522182	13.543977	9.293585	8.799774	9.884848	0.000000	-10.000000	0.366667	-21.516666	887.166687	1023.000000	1023.000000	2046.000000
17.600000	0.070022	41.383179	13.207726	9.562240	8.996410	9.616805	0.000000	-10.000000	0.350000	-21.450001	880.000000	1023.000000	1023.000000	2046.000000
17.620001	0.069125	40.853165	13.068318	9.311872	8.881269	9.591703	0.000000	-10.000000	0.333333	-20.933334	872.833313	1023.000000	1023.000000	2046.000000
17.639999	0.068514	40.491611	13.091281	9.069508	8.747666	9.583158	0.000000	-10.000000	0.333333	-20.733334	865.833313	1023.000000	1023.000000	2046.000000
17.660000	0.067451	39.863441	12.691441	9.001047	8.905827	9.265129	0.000000	-10.000000	0.333333	-20.483334	858.833313	1023.000000	1023.000000	2046.000000
17.680000	0.066033	39.025219	12.670218	8.465182	8.594101	9.295717	0.000000	-10.000000	0.350000	-20.600000	852.000000	1023.000000	1023.000000	2046.000000
17.700001	0.065338	38.615028	12.560004	8.162528	8.578339	9.314157	0.000000	-10.000000	0.366667	-20.883333	845.000000	1023.000000	1023.000000	2046.000000
17.719999	0.063942	37.789799	12.153407	8.056716	8.636881	8.942796	0.000000	-10.000000	0.383333	-21.366667	838.000000	1023.000000	1023.000000	2046.000000
17.740000	0.062699	37.055191	12.051766	7.733876	8.331306	8.938244	0.000000	-10.000000	0.400000	-21.933334	831.000000	1023.000000	1023.000000	2046.000000
17.760000	0.062037	36.663769	11.782208	7.683265	8.335079	8.863217	0.000000	-10.000000	0.400000	-22.416668	823.666687	1023.000000	1023.000000	2046.000000
17.780001	0.060100	35.518990	11.313144	7.525052	8.204522	8.476272	0.000000	-10.000000	0.400000	-22.883333	816.333313	1023.000000	1023.000000	2046.000000
17.799999	0.059057	34.902534	11.194198	7.266937	7.854930	8.586469	0.000000	-10.000000	0.400000	-23.166668	808.666687	1023.000000	1023.000000	2046.000000
17.820000	0.057317	33.874607	10.667451	7.245847	7.756624	8.204687	0.000000	-10.000000	0.400000	-23.366667	801.000000	1023.000000	1023.000000	2046.000000
17.840000	0.055561	32.836678	10.556440	6.719830	7.636905	7.923504	0.000000	-10.000000	0.433333	-23.350000	793.000000	1023.000000	1023.000000	2046.000000
17.860001	0.054033	31.933411	10.774784	5.877438	7.397872	7.883316	0.000000	-10.000000	0.475000	-23.916668	785.000000	1023.000000	1023.000000	2046.000000
17.879999	0.052527	31.043261	10.673997	5.410690	7.460426	7.498147	0.000000	-10.000000	0.525000	-24.816668	777.000000	1023.000000	1023.000000	2046.000000
17.900000	0.051833	30.633057	10.976259	4.972300	7.162406	7.522090	0.000000	-10.000000	0.541667	-25.933334	768.833313	1023.000000	1023.000000	2046.000000
17.920000	0.051071	30.182968	10.728121	4.860086	7.173336	7.421426	0.000000	-10.000000	0.550000	-26.416666	760.333313	1023.000000	1023.000000	2046.000000
17.940001	0.049573	29.297609	10.440803	4.844527	6.958319	7.053960	0.000000	-10.000000	0.541667	-26.316668	751.500000	1023.000000	1023.000000	2046.000000
17.959999	0.048454	28.636284	10.169540	4.705964	6.653118	7.107662	0.000000	-10.000000	0.525000	-25.883333	742.666687	1023.000000	1023.000000	2046.000000
17.980000	0.046600	27.540506	9.499714	4.784709	6.526129	6.729954	0.000000	-10.000000	0.508333	-25.350000	734.000000	1023.000000	1023.000000	2046.000000
18.000000	0.045529	26.907612	9.360929	4.827766	6.123690	6.595227	0.000000	-10.000000	0.491667	-24.883333	725.500000	1023.000000	1023.000000	2046.000000
18.020000	0.044496	26.297012	8.946478	4.840366	5.986094	6.524074	0.000000	-10.000000	0.483333	-24.583334	717.166687	1023.000000	1023.000000	2046.000000
18.040001	0.043118	25.482677	8.477663	4.927920	5.945764	6.131330	0.000000	-10.000000	0.483333	-24.266666	709.000000	1023.000000	1023.000000	2046.000000
18.059999	0.042443	25.083923	8.478618	4.905868	5.615513	6.083925	0.000000	-10.000000	0.491667	-24.200001	701.000000	1023.000000	1023.000000	2046.000000
18.080000	0.041715	24.653400	8.250685	4.754732	5.442261	6.205722	0.000000	-10.000000	0.491667	-24.150002	693.000000	1023.000000	1023.000000	2046.000000
18.100000	0.040405	23.879114	7.845706	4.713932	5.397411	5.922065	0.000000	-10.000000	0.483333	-24.150002	685.000000	1023.000000	1023.000000	2046.000000
18.120001	0.040179	23.745596	7.876667	4.781785	5.167732	5.919412	0.000000	-10.000000	0.475000	-24.016668	677.000000	1023.000000	1023.000000	2046.000000
18.139999	0.039815	23.530565	7.605550	4.801288	5.075856	6.047871	0.000000	-10.000000	0.458333	-23.516668	669.000000	1023.000000	1023.000000	2046.000000
18.160000	0.038826	22.946459	7.187204	4.884836	5.072122	5.802297	0.000000	-10.000000	0.425000	-22.933334	661.000000	1023.000000	1023.000000	2046.000000
18.180000	0.038793	22.926775	7.218322	4.990905	4.898487	5.819061	0.000000	-10.000000	0.383333	-22.150002	653.333313	1023.000000	1023.000000	2046.000000
18.200001	0.038357	22.669239	7.071039	4.944384	4.815758	5.838058	0.000000	-10.000000	0.366667	-21.550001	645.833313	1023.000000	1023.000000	2046.000000
18.219999	0.037061	21.903032	6.664221	4.760841	4.873738	5.604231	0.000000	-10.000000	0.375000	-21.450001	638.666687	1023.000000	1023.000000	2046.000000
18.240000	0.036416	21.522051	6.619008	4.655989	4.730658	5.516396	0.000000	-10.000000	0.391667	-21.916666	631.333313	1023.000000	1023.000000	2046.000000
18.260000	0.035755	21.131332	6.575179	4.445580	4.563290	5.547284	0.000000	-10.000000	0.400000	-22.566668	624.166687	1023.000000	1023.000000	2046.000000
18.280001	0.034274	20.255737	6.214843	4.136646	4.475059	5.429189	0.000000	-10.000000	0.400000	-22.850000	616.666687	1023.000000	1023.000000	2046.000000
18.299999	0.033475	19.783924	6.064166	4.036386	4.423168	5.260205	0.000000	-10.000000	0.400000	-22.666668	609.166687	1023.000000	1023.000000	2046.000000
18.320000	0.032801	19.385599	5.957434	3.977863	4.237090	5.213213	0.000000	-10.000000	0.416667	-22.650000	601.500000	1023.000000	1023.000000	2046.000000
18.340000	0.031318	18.508888	5.556623	3.784464	4.099320	5.068480	0.000000	-10.000000	0.425000	-22.833334	593.833313	1023.000000	1023.000000	2046.000000
18.360001	0.030103	17.790686	5.208764	3.606360	4.058903	4.916659	0.000000	-10.000000	0.425000	-23.250000	586.166687	1023.000000	1023.000000	2046.000000
18.379999	0.029316	17.325497	5.156593	3.574433	3.720563	4.873909	0.000000	-10.000000	0.408333	-23.366667	578.500000	1023.000000	1023.000000	2046.000000
18.400000	0.027540	16.276134	4.695540	3.311169	3.572542	4.696884	0.000000	-10.000000	0.400000	-23.250000	570.833313	1023.000000	1023.000000	2046.000000
18.420000	0.025989	15.359571	4.606813	2.781151	3.561641	4.409965	0.000000	-10.000000	0.408333	-23.033333	563.000000	1023.000000	1023.000000	2046.000000
18.440001	0.025035	14.795769	4.963147	2.135121	3.438935	4.258566	0.000000	-10.000000	0.433333	-23.266666	555.166687	1023.000000	1023.000000	2046.000000
18.459999	0.023567	13.928058	5.016431	1.372865	3.350718	4.188044	0.000000	-10.000000	0.458333	-23.816668	547.500000	1023.000000	1023.000000	2046.000000
18.480000	0.022487	13.289701	4.993052	0.948183	3.370685	3.977782	0.000000	-10.000000	0.483333	-24.400000	539.500000	1023.000000	1023.000000	2046.000000
18.500000	0.022130	13.078643	5.089463	0.870086	3.191170	3.927924	0.000000	-10.000000	0.491667	-24.666666	531.333313	1023.000000	1023.000000	2046.000000
18.520000	0.020923	12.365650	4.816716	0.770967	3.029512	3.748456	0.000000	-10.000000	0.500000	-24.483334	523.000000	1023.000000	1023.000000	2046.000000
18.540001	0.019822	11.714792	4.487048	0.679803	2.964650	3.583291	0.000000	-10.000000	0.491667	-24.266666	515.000000	1023.000000	1023.000000	2046.000000
18.559999	0.018897	11.167918	4.267194	0.778159	2.724391	3.398174	0.000000	-10.000000	0.475000	-23.833334	507.000000	1023.000000	1023.000000	2046.000000
18.580000	0.017786	10.511404	3.926672	0.830107	2.501876	3.252750	0.000000	-10.000000	0.466667	-23.700001	499.000000	1023.000000	1023.000000	2046.000000
18.600000	0.016364	9.671239	3.539402	0.662914	2.383252	3.085670	0.000000	-10.000000	0.466667	-23.466667	491.000000	1023.000000	1023.000000	2046.000000
18.620001	0.015672	9.261877	3.398211	0.778643	2.202133	2.882890	0.000000	-10.000000	0.466667	-23.500000	483.000000	1023.000000	1023.000000	2046.000000
18.639999	0.014916	8.815397	3.097839	0.845053	2.062667	2.809838	0.000000	-10.000000	0.441667	-23.233334	475.166656	1023.000000	1023.000000	2046.000000
18.660000	0.013792	8.151146	2.818122	0.621029	1.984618	2.727376	0.000000	-10.000000	0.416667	-22.983334	467.500000	1023.000000	1023.000000	2046.000000
18.680000	0.013509	7.984104	2.811331	0.740202	1.782861	2.649711	0.000000	-10.000000	0.400000	-22.800001	459.833344	1023.000000	1023.000000	2046.000000
18.700001	0.012704	7.508242	2.524661	0.764234	1.645045	2.574302	0.000000	-10.000000	0.400000	-22.983334	452.333344	1023.000000	1023.000000	2046.000000
18.719999	0.011913	7.040645	2.207370	0.637747	1.647325	2.548203	0.000000	-10.000000	0.400000	-23.083334	444.666656	1023.000000	1023.000000	2046.000000
18.740000	0.011786	6.965715	2.108402	0.901314	1.535194	2.420806	0.000000	-10.000000	0.400000	-23.049999	437.000000	1023.000000	1023.000000	2046.000000
18.760000	0.011153	6.591136	1.787157	0.924987	1.484941	2.394052	0.000000	-10.000000	0.383333	-22.483334	429.166656	1023.000000	1023.000000	2046.000000
18.780001	0.010525	6.220472	1.655142	0.789863	1.402200	2.373267	0.000000	-10.000000	0.366667	-21.983334	421.666656	1023.000000	1023.000000	2046.000000
18.799999	0.010097	5.967471	1.500284	0.911090	1.366359	2.189739	0.000000	-10.000000	0.358333	-21.500000	414.333344	1023.000000	1023.000000	2046.000000
18.820000	0.008965	5.298406	1.261756	0.648631	1.221633	2.166386	0.000000	-10.000000	0.375000	-21.583334	407.166656	1023.000000	1023.000000	2046.000000
18.840000	0.008221	4.858850	1.152562	0.408161	1.146948	2.151179	0.000000	-10.000000	0.391667	-21.716667	399.833344	1023.000000	1023.000000	2046.000000
18.860001	0.007305	4.316981	0.963736	0.424340	1.034503	1.894402	0.000000	-10.000000	0.391667	-21.950001	392.666656	1023.000000	1023.000000	2046.000000
18.879999	0.006041	3.570261	0.759515	0.070036	0.876756	1.863954	0.000000	-10.000000	0.383333	-21.933332	385.333344	1023.000000	1023.000000	2046.000000
18.900000	0.005661	3.345656	0.669881	-0.069795	0.861538	1.884033	0.000000	-10.000000	0.375000	-22.000000	378.166656	1023.000000	1023.000000	2046.000000
18.920000	0.004602	2.719703	0.401675	0.022968	0.731704	1.563357	0.000000	-10.000000	0.366667	-21.900000	370.833344	1023.000000	1023.000000	2046.000000
18.940001	0.003599	2.126925	0.189074	-0.167985	0.578784	1.527052	0.000000	-10.000000	0.358333	-21.816668	363.500000	1023.000000	1023.000000	2046.000000
18.959999	0.002959	1.748535	0.053688	-0.393774	0.450995	1.637626	0.000000	-10.000000	0.350000	-21.616667	356.166656	1023.000000	1023.000000	2046.000000
18.980000	0.001841	1.088212	-0.289632	-0.307841	0.389594	1.296091	0.000000	-10.000000	0.350000	-21.433334	348.833344	1023.000000	1023.000000	2046.000000
19.000000	0.000216	0.127571	-0.609045	-0.540974	0.130983	1.146607	0.000000	-10.000000	0.350000	-21.150002	341.666656	1023.000000	1023.000000	2046.000000
19.020000	-0.000640	-0.378240	-0.630987	-0.969033	0.126360	1.095420	0.000000	-10.000000	0.358333	-21.250000	334.500000	1023.000000	1023.000000	2046.000000
19.040001	-0.001930	-1.140405	-0.501718	-1.514727	0.077904	0.798136	0.000000	-10.000000	0.375000	-21.616667	327.500000	1023.000000	1023.000000	2046.000000
19.059999	-0.003227	-1.907351	-0.355655	-2.231424	0.020609	0.659119	0.000000	-10.000000	0.400000	-22.483334	320.333344	1023.000000	1023.000000	2046.000000
19.080000	-0.003786	-2.237363	-0.076213	-2.862291	0.016918	0.684224	0.000000	-10.000000	0.408333	-23.033333	312.833344	1023.000000	1023.000000	2046.000000
19.100000	-0.004112	-2.430281	0.121050	-3.026985	-0.086459	0.562114	0.000000	-10.000000	0.408333	-23.350000	305.000000	1023.000000	1023.000000	2046.000000
19.120001	-0.005162	-3.050580	-0.242564	-2.979078	-0.121689	0.292751	0.000000	-10.000000	0.391667	-23.133333	297.333344	1023.000000	1023.000000	2046.000000
19.139999	-0.006028	-3.562274	-0.385431	-3.156425	-0.307824	0.287405	0.000000	-10.000000	0.375000	-22.383333	289.666656	1023.000000	1023.000000	2046.000000
19.160000	-0.006467	-3.822175	-0.506064	-3.059337	-0.485259	0.228485	0.000000	-10.000000	0.350000	-21.583334	282.333344	1023.000000	1023.000000	2046.000000
19.180000	-0.007693	-4.546613	-0.896155	-2.950104	-0.692876	-0.007477	0.000000	-10.000000	0.333333	-20.783335	275.000000	1023.000000	1023.000000	2046.000000
19.200001	-0.009089	-5.371570	-1.270506	-3.012240	-0.843430	-0.245394	0.000000	-10.000000	0.325000	-20.383333	268.000000	1023.000000	1023.000000	2046.000000
19.219999	-0.009217	-5.447244	-1.281801	-2.983140	-0.994297	-0.188007	0.000000	-10.000000	0.325000	-19.866667	261.166656	1023.000000	1023.000000	2046.000000
19.240000	-0.009885	-5.841836	-1.573981	-2.897845	-1.007480	-0.362531	0.000000	-10.000000	0.316667	-19.450001	254.500000	1023.000000	1023.000000	2046.000000
19.260000	-0.011450	-6.767072	-1.949089	-2.989865	-1.219662	-0.608457	0.000000	-10.000000	0.308333	-19.116667	248.000000	1023.000000	1023.000000	2046.000000
19.280001	-0.011337	-6.700408	-1.896380	-3.100278	-1.318128	-0.385621	0.000000	-10.000000	0.283333	-18.866667	241.666672	1023.000000	1023.000000	2046.000000
19.299999	-0.011816	-6.983198	-2.137318	-2.909187	-1.412024	-0.524669	0.000000	-10.000000	0.266667	-18.566668	235.500000	1023.000000	1023.000000	2046.000000
19.320000	-0.012896	-7.621804	-2.436791	-2.927143	-1.603662	-0.654207	0.000000	-10.000000	0.250000	-18.150000	229.500000	1023.000000	1023.000000	2046.000000
19.340000	-0.012811	-7.571535	-2.486690	-2.841583	-1.680726	-0.562535	0.000000	-10.000000	0.241667	-17.416668	223.500000	1023.000000	1023.000000	2046.000000
19.360001	-0.012682	-7.495254	-2.643637	-2.548542	-1.675957	-0.627117	0.000000	-10.000000	0.241667	-16.633333	217.500000	1023.000000	1023.000000	2046.000000
19.379999	-0.013478	-7.965504	-3.005579	-2.481670	-1.748419	-0.729837	0.000000	-10.000000	0.225000	-15.883334	211.833328	1023.000000	1023.000000	2046.000000
19.400000	-0.013445	-7.946275	-2.985939	-2.528203	-1.743723	-0.688411	0.000000	-10.000000	0.216667	-15.633333	206.500000	1023.000000	1023.000000	2046.000000
19.420000	-0.013367	-7.899615	-3.007572	-2.432699	-1.741686	-0.717657	0.000000	-10.000000	0.200000	-15.683333	201.333328	1023.000000	1023.000000	2046.000000
19.440001	-0.014696	-8.685477	-3.394202	-2.623411	-1.839805	-0.828059	0.000000	-10.000000	0.200000	-15.883333	196.000000	1023.000000	1023.000000	2046.000000
19.459999	-0.015333	-9.061856	-3.367677	-2.872778	-1.941223	-0.880178	0.000000	-10.000000	0.208333	-15.783334	190.666672	1023.000000	1023.000000	2046.000000
19.480000	-0.015170	-8.965464	-3.352209	-2.874653	-1.907101	-0.831500	0.000000	-10.000000	0.208333	-15.383333	185.333328	1023.000000	1023.000000	2046.000000
19.500000	-0.016558	-9.785725	-3.676738	-2.987691	-2.049274	-1.072022	0.000000	-10.000000	0.208333	-14.916667	180.166672	1023.000000	1023.000000	2046.000000
19.520000	-0.017223	-10.178919	-3.651057	-3.277301	-2.147721	-1.102839	0.000000	-10.000000	0.200000	-14.433333	175.166672	1023.000000	1023.000000	2046.000000
19.540001	-0.017010	-10.052780	-3.618888	-3.227717	-2.094849	-1.111326	0.000000	-10.000000	0.183333	-14.216667	170.500000	1023.000000	1023.000000	2046.000000
19.559999	-0.017903	-10.580706	-3.886098	-3.249980	-2.165025	-1.279602	0.000000	-10.000000	0.175000	-14.033334	165.833328	1023.000000	1023.000000	2046.000000
19.580000	-0.018865	-11.149406	-4.064633	-3.501988	-2.251731	-1.331054	0.000000	-10.000000	0.175000	-13.933333	161.000000	1023.000000	1023.000000	2046.000000
19.600000	-0.018665	-11.030744	-3.947221	-3.552212	-2.308625	-1.222687	0.000000	-10.000000	0.175000	-13.683333	156.333328	1023.000000	1023.000000	2046.000000
19.620001	-0.019065	-11.267336	-4.269629	-3.474066	-2.212106	-1.311535	0.000000	-10.000000	0.158333	-13.216667	151.666672	1023.000000	1023.000000	2046.000000
19.639999	-0.020416	-12.066088	-4.499346	-3.728411	-2.416923	-1.421408	0.000000	-10.000000	0.125000	-12.716667	147.333328	1023.000000	1023.000000	2046.000000
19.660000	-0.020739	-12.257019	-4.489263	-3.785053	-2.530363	-1.452339	0.000000	-10.000000	0.108333	-11.950001	143.000000	1023.000000	1023.000000	2046.000000
19.680000	-0.021365	-12.626740	-4.671092	-3.847005	-2.496614	-1.612029	0.000000	-10.000000	0.091667	-11.133334	139.000000	1023.000000	1023.000000	2046.000000
19.700001	-0.022864	-13.512543	-4.715767	-4.460756	-2.553653	-1.782366	0.000000	-10.000000	0.083333	-10.366667	135.333328	1023.000000	1023.000000	2046.000000
19.719999	-0.022845	-13.501266	-4.160789	-5.053232	-2.558709	-1.728537	0.000000	-10.000000	0.083333	-10.266667	131.833328	1023.000000	1023.000000	2046.000000
19.740000	-0.022967	-13.573713	-3.934867	-5.308766	-2.457551	-1.872529	0.000000	-10.000000	0.091667	-10.600000	128.500000	1023.000000	1023.000000	2046.000000
19.760000	-0.023781	-14.054490	-3.840495	-5.719223	-2.605657	-1.889116	0.000000	-10.000000	0.100000	-10.983334	124.833336	1023.000000	1023.000000	2046.000000
19.780001	-0.023584	-13.938168	-3.698466	-5.849625	-2.549544	-1.840532	0.000000	-10.000000	0.083333	-10.733334	121.166664	1023.000000	1023.000000	2046.000000
19.799999	-0.023805	-14.068820	-3.881972	-5.619915	-2.520605	-2.046327	0.000000	-10.000000	0.066667	-9.983334	117.500000	1023.000000	1023.000000	2046.000000
19.820000	-0.024996	-14.772344	-4.122900	-5.743106	-2.806441	-2.099896	0.000000	-10.000000	0.050000	-8.800000	114.333336	1023.000000	1023.000000	2046.000000
19.840000	-0.025144	-14.860007	-4.146500	-5.639838	-2.971256	-2.102413	0.000000	-10.000000	0.050000	-7.450000	111.333336	1023.000000	1023.000000	2046.000000
19.860001	-0.025596	-15.127523	-4.385146	-5.439300	-3.006954	-2.296124	0.000000	-10.000000	0.041667	-6.100000	108.833336	1023.000000	1023.000000	2046.000000
19.879999	-0.026566	-15.700569	-4.679660	-5.433706	-3.198831	-2.388372	0.000000	-10.000000	0.041667	-5.000000	106.666664	1023.000000	1023.000000	2046.000000
19.900000	-0.026660	-15.756180	-4.692119	-5.477037	-3.319546	-2.267478	0.000000	-10.000000	0.041667	-4.533333	105.000000	1023.000000	1023.000000	2046.000000
19.920000	-0.026650	-15.750200	-4.830040	-5.318311	-3.233153	-2.368696	0.000000	-10.000000	0.050000	-4.483334	103.666664	1023.000000	1023.000000	2046.000000
19.940001	-0.027202	-16.076239	-5.062908	-5.310042	-3.312003	-2.391286	0.000000	-10.000000	0.050000	-4.566667	102.166664	1023.000000	1023.000000	2046.000000
19.959999	-0.027378	-16.180557	-5.076756	-5.347659	-3.504458	-2.251684	0.000000	-10.000000	0.050000	-4.400000	100.666664	1023.000000	1023.000000	2046.000000
19.980000	-0.026902	-15.898936	-5.106875	-5.134676	-3.456296	-2.201090	0.000000	-10.000000	0.050000	-3.950000	99.000000	1023.000000	1023.000000	2046.000000
20.000000	-0.027182	-16.064789	-5.349534	-4.888486	-3.508927	-2.317842	0.000000	-10.000000	0.033333	-2.666667	97.833336	1023.000000	1023.000000	2046.000000
20.020000	-0.026991	-15.951900	-5.418273	-4.738647	-3.567842	-2.227136	0.000000	-10.000000	0.025000	-1.300000	97.166664	1023.000000	1023.000000	2046.000000
20.040001	-0.026225	-15.499261	-5.390415	-4.553079	-3.423547	-2.132221	0.000000	-10.000000	0.016667	0.400000	97.000000	1023.000000	1023.000000	2046.000000
20.059999	-0.025976	-15.351545	-5.465394	-4.343730	-3.348292	-2.194130	0.000000	-10.000000	0.016667	1.066667	97.000000	1023.000000	1023.000000	2046.000000
20.080000	-0.025917	-15.317211	-5.402750	-4.419006	-3.392774	-2.102681	0.000000	-10.000000	0.016667	1.300000	97.000000	1023.000000	1023.000000	2046.000000
20.100000	-0.025556	-15.103456	-5.335702	-4.471234	-3.296836	-1.999683	0.000000	-10.000000	0.016667	0.716667	97.000000	1023.000000	1023.000000	2046.000000
20.120001	-0.025866	-15.286974	-5.479630	-4.440454	-3.249691	-2.117198	0.000000	-10.000000	0.016667	0.233333	97.000000	1023.000000	1023.000000	2046.000000
20.139999	-0.026083	-15.415218	-5.390321	-4.626621	-3.330425	-2.067851	0.000000	-10.000000	0.016667	0.000000	97.000000	1023.000000	1023.000000	2046.000000
20.160000	-0.025827	-15.263856	-5.365810	-4.676384	-3.223410	-1.998251	0.000000	-10.000000	0.016667	0.000000	97.000000	1023.000000	1023.000000	2046.000000
20.180000	-0.026207	-15.488354	-5.503466	-4.646995	-3.186174	-2.151719	0.000000	-10.000000	0.033333	0.000000	97.000000	1023.000000	1023.000000	2046.000000
20.200001	-0.026329	-15.560352	-5.372812	-4.787552	-3.282665	-2.117323	0.000000	-10.000000	0.025000	0.000000	97.000000	1023.000000	1023.000000	2046.000000
20.219999	-0.026146	-15.452550	-5.391249	-4.780786	-3.239638	-2.040877	0.000000	-10.000000	0.025000	0.000000	97.000000	1023.000000	1023.000000	2046.000000
20.240000	-0.026600	-15.720714	-5.517610	-4.762586	-3.212482	-2.228036	0.000000	-10.000000	0.025000	0.000000	97.000000	1023.000000	1023.000000	2046.000000
20.260000	-0.026725	-15.794415	-5.498216	-4.838535	-3.207937	-2.249727	0.000000	-10.000000	0.041667	0.000000	97.000000	1023.000000	1023.000000	2046.000000
20.280001	-0.026555	-15.694282	-5.445301	-4.900132	-3.194163	-2.154687	0.000000	-10.000000	0.050000	-0.300000	97.000000	1023.000000	1023.000000	2046.000000
20.299999	-0.026734	-15.800055	-5.551205	-4.841232	-3.198846	-2.208772	0.000000	-10.000000	0.041667	-0.900000	97.000000	1023.000000	1023.000000	2046.000000
20.320000	-0.026880	-15.885828	-5.603750	-4.929377	-3.149608	-2.203093	0.000000	-10.000000	0.033333	-1.600000	97.000000	1023.000000	1023.000000	2046.000000
20.340000	-0.026840	-15.862276	-5.565388	-5.034632	-3.197545	-2.064711	0.000000	-10.000000	0.025000	-1.900000	96.666664	1023.000000	1023.000000	2046.000000
20.360001	-0.026833	-15.858156	-5.678087	-4.921165	-3.185400	-2.073504	0.000000	-10.000000	0.016667	-1.300000	96.333336	1023.000000	1023.000000	2046.000000
20.379999	-0.027742	-16.395710	-5.837319	-5.036457	-3.283084	-2.238850	0.000000	-10.000000	0.025000	-0.600000	96.000000	1023.000000	1023.000000	2046.000000
20.400000	-0.027989	-16.541687	-5.756981	-5.218165	-3.312265	-2.254276	0.000000	-10.000000	0.016667	0.000000	96.000000	1023.000000	1023.000000	2046.000000
20.420000	-0.028295	-16.722382	-5.694235	-5.489332	-3.265093	-2.273722	0.000000	-10.000000	0.033333	-0.316667	96.000000	1023.000000	1023.000000	2046.000000
20.440001	-0.028727	-16.977509	-5.500714	-5.949380	-3.159677	-2.367736	0.000000	-10.000000	0.033333	-1.116667	96.000000	1023.000000	1023.000000	2046.000000
20.459999	-0.028604	-16.905256	-5.004817	-6.373274	-3.106448	-2.420717	0.000000	-10.000000	0.050000	-2.183333	95.666664	1023.000000	1023.000000	2046.000000
20.480000	-0.028220	-16.677912	-4.743556	-6.557053	-3.073434	-2.303869	0.000000	-10.000000	0.050000	-3.066667	95.000000	1023.000000	1023.000000	2046.000000
20.500000	-0.028447	-16.812178	-4.817881	-6.501490	-3.097852	-2.394955	0.000000	-10.000000	0.033333	-3.150000	94.000000	1023.000000	1023.000000	2046.000000
20.520000	-0.028750	-16.991247	-4.865445	-6.488479	-3.096521	-2.540802	0.000000	-10.000000	0.016667	-2.483333	93.000000	1023.000000	1023.000000	2046.000000
20.540001	-0.029115	-17.207033	-4.881217	-6.454655	-3.306741	-2.564420	0.000000	-10.000000	-0.008333	-1.283333	92.333336	1023.000000	1023.000000	2046.000000
20.559999	-0.029519	-17.445978	-5.136093	-6.268672	-3.446728	-2.594484	0.000000	-10.000000	-0.008333	0.133333	92.000000	1023.000000	1023.000000	2046.000000
20.580000	-0.030028	-17.746689	-5.294139	-6.182691	-3.553783	-2.716076	0.000000	-10.000000	-0.008333	1.133333	92.000000	1023.000000	1023.000000	2046.000000
20.600000	-0.029872	-17.654379	-5.225880	-6.110606	-3.593228	-2.724664	0.000000	-10.000000	0.008333	1.666667	92.000000	1023.000000	1023.000000	2046.000000
20.620001	-0.029876	-17.656715	-5.447632	-5.901446	-3.654115	-2.653523	0.000000	-10.000000	0.016667	1.350000	92.000000	1023.000000	1023.000000	2046.000000
20.639999	-0.030313	-17.915108	-5.582831	-5.841444	-3.758744	-2.732089	0.000000	-10.000000	0.033333	0.750000	92.000000	1023.000000	1023.000000	2046.000000
20.660000	-0.029942	-17.695824	-5.499736	-5.806113	-3.724487	-2.665487	0.000000	-10.000000	0.025000	0.216667	92.000000	1023.000000	1023.000000	2046.000000
20.680000	-0.029747	-17.580664	-5.608461	-5.652975	-3.782623	-2.536606	0.000000	-10.000000	0.025000	0.000000	92.000000	1023.000000	1023.000000	2046.000000
20.700001	-0.030089	-17.782633	-5.812151	-5.523262	-3.919725	-2.527495	0.000000	-10.000000	0.008333	0.000000	92.000000	1023.000000	1023.000000	2046.000000
20.719999	-0.029369	-17.357151	-5.838572	-5.220393	-3.758700	-2.539486	0.000000	-10.000000	0.008333	0.566667	92.000000	1023.000000	1023.000000	2046.000000
20.740000	-0.028832	-17.039806	-5.883026	-4.939190	-3.735064	-2.482527	0.000000	-10.000000	0.000000	1.283333	92.000000	1023.000000	1023.000000	2046.000000
20.760000	-0.028444	-16.810640	-5.943651	-4.772056	-3.795517	-2.299416	0.000000	-10.000000	0.000000	2.400000	92.000000	1023.000000	1023.000000	2046.000000
20.780001	-0.027932	-16.508055	-5.908307	-4.608207	-3.595209	-2.396332	0.000000	-10.000000	0.008333	3.083333	92.000000	1023.000000	1023.000000	2046.000000
20.799999	-0.027395	-16.190716	-5.788639	-4.591927	-3.491184	-2.318966	0.000000	-10.000000	0.008333	3.466667	92.000000	1023.000000	1023.000000	2046.000000
20.820000	-0.027381	-16.182018	-5.802738	-4.667256	-3.563206	-2.148817	0.000000	-10.000000	0.016667	3.250000	92.000000	1023.000000	1023.000000	2046.000000
20.840000	-0.027547	-16.280422	-5.914416	-4.662073	-3.459249	-2.244683	0.000000	-10.000000	0.008333	2.683333	92.000000	1023.000000	1023.000000	2046.000000
20.860001	-0.027458	-16.227732	-5.802900	-4.771513	-3.355695	-2.297624	0.000000	-10.000000	0.016667	1.850000	92.000000	1023.000000	1023.000000	2046.000000
20.879999	-0.027277	-16.120667	-5.758737	-4.806208	-3.346478	-2.209244	0.000000	-10.000000	0.016667	0.950000	92.000000	1023.000000	1023.000000	2046.000000
20.900000	-0.027719	-16.382174	-5.810650	-4.944373	-3.473172	-2.153979	0.000000	-10.000000	0.016667	0.266667	92.000000	1023.000000	1023.000000	2046.000000
20.920000	-0.027639	-16.334692	-5.851892	-4.858707	-3.316041	-2.308051	0.000000	-10.000000	0.025000	0.000000	92.000000	1023.000000	1023.000000	2046.000000
20.940001	-0.027557	-16.286085	-5.750132	-4.946343	-3.278399	-2.311211	0.000000	-10.000000	0.025000	0.000000	92.000000	1023.000000	1023.000000	2046.000000
20.959999	-0.027992	-16.543051	-5.848665	-4.985756	-3.439413	-2.269217	0.000000	-10.000000	0.033333	0.000000	92.000000	1023.000000	1023.000000	2046.000000
20.980000	-0.028039	-16.571070	-5.880432	-5.020107	-3.377238	-2.293293	0.000000	-10.000000	0.033333	-0.283333	92.000000	1023.000000	1023.000000	2046.000000
21.000000	-0.027813	-16.437729	-5.756677	-5.041735	-3.291463	-2.347855	0.000000	-10.000000	0.041667	-0.916667	92.000000	1023.000000	1023.000000	2046.000000
21.020000	-0.027821	-16.442205	-5.829313	-5.034171	-3.318489	-2.260232	0.000000	-10.000000	0.041667	-1.583333	91.833336	1023.000000	1023.000000	2046.000000
21.040001	-0.028355	-16.757963	-5.956864	-5.154859	-3.422397	-2.223845	0.000000	-10.000000	0.025000	-1.833333	91.500000	1023.000000	1023.000000	2046.000000
21.059999	-0.028074	-16.591705	-5.964738	-5.077242	-3.232028	-2.317697	0.000000	-10.000000	0.016667	-1.200000	91.166664	1023.000000	1023.000000	2046.000000
21.080000	-0.028550	-16.873171	-6.046114	-5.169948	-3.369499	-2.287609	0.000000	-10.000000	0.016667	-0.533333	91.000000	1023.000000	1023.000000	2046.000000
21.100000	-0.029388	-17.368324	-6.180911	-5.390711	-3.564527	-2.232175	0.000000	-10.000000	0.025000	0.000000	91.000000	1023.000000	1023.000000	2046.000000
21.120001	-0.029457	-17.409357	-6.036623	-5.554811	-3.390337	-2.427584	0.000000	-10.000000	0.025000	0.000000	91.000000	1023.000000	1023.000000	2046.000000
21.139999	-0.029825	-17.626364	-5.869278	-5.926892	-3.405708	-2.424486	0.000000	-10.000000	0.033333	-0.766667	91.000000	1023.000000	1023.000000	2046.000000
21.160000	-0.029983	-17.719830	-5.634046	-6.349308	-3.373816	-2.362661	0.000000	-10.000000	0.041667	-1.883333	90.833336	1023.000000	1023.000000	2046.000000
21.180000	-0.029385	-17.366625	-5.271059	-6.506680	-3.124533	-2.464353	0.000000	-10.000000	0.050000	-3.216667	90.333336	1023.000000	1023.000000	2046.000000
21.200001	-0.029356	-17.349602	-5.042320	-6.642612	-3.214079	-2.450590	0.000000	-10.000000	0.050000	-3.600000	89.333336	1023.000000	1023.000000	2046.000000
21.219999	-0.029805	-17.614870	-5.127697	-6.702044	-3.311232	-2.473899	0.000000	-10.000000	0.033333	-3.383333	88.000000	1023.000000	1023.000000	2046.000000
21.240000	-0.030038	-17.752251	-5.234074	-6.580489	-3.277925	-2.659764	0.000000	-10.000000	0.016667	-2.533333	86.833336	1023.000000	1023.000000	2046.000000
21.260000	-0.030516	-18.034883	-5.312422	-6.483513	-3.478272	-2.760677	0.000000	-10.000000	0.000000	-0.933333	86.166664	1023.000000	1023.000000	2046.000000
21.280001	-0.031142	-18.404837	-5.462120	-6.509940	-3.697711	-2.735065	0.000000	-10.000000	0.008333	0.450000	86.000000	1023.000000	1023.000000	2046.000000
21.299999	-0.031128	-18.396479	-5.571335	-6.300194	-3.642920	-2.882030	0.000000	-10.000000	0.008333	1.416667	86.000000	1023.000000	1023.000000	2046.000000
21.320000	-0.031057	-18.354769	-5.649913	-6.157170	-3.637215	-2.910471	0.000000	-10.000000	0.008333	1.383333	86.000000	1023.000000	1023.000000	2046.000000
21.340000	-0.031423	-18.571253	-5.775569	-6.158417	-3.842637	-2.794630	0.000000	-10.000000	0.008333	1.083333	86.000000	1023.000000	1023.000000	2046.000000
21.360001	-0.031555	-18.649216	-5.940282	-6.049488	-3.858826	-2.800618	0.000000	-10.000000	0.008333	0.600000	86.000000	1023.000000	1023.000000	2046.000000
21.379999	-0.031076	-18.365730	-5.935811	-5.905234	-3.779378	-2.745307	0.000000	-10.000000	0.025000	0.183333	86.000000	1023.000000	1023.000000	2046.000000
21.400000	-0.031269	-18.480095	-6.028488	-5.797227	-3.981851	-2.672529	0.000000	-10.000000	0.025000	0.000000	86.000000	1023.000000	1023.000000	2046.000000
21.420000	-0.031147	-18.407642	-6.179940	-5.677045	-3.971178	-2.579479	0.000000	-10.000000	0.025000	0.283333	86.000000	1023.000000	1023.000000	2046.000000
21.440001	-0.030354	-17.939499	-6.201044	-5.304481	-3.793249	-2.640725	0.000000	-10.000000	0.008333	0.900000	86.000000	1023.000000	1023.000000	2046.000000
21.459999	-0.030143	-17.814365	-6.276846	-5.166307	-3.855609	-2.515603	0.000000	-10.000000	0.000000	1.733333	86.000000	1023.000000	1023.000000	2046.000000
21.480000	-0.029696	-17.550478	-6.281516	-5.029637	-3.780482	-2.458843	0.000000	-10.000000	0.000000	2.700000	86.000000	1023.000000	1023.000000	2046.000000
21.500000	-0.028577	-16.889233	-6.157280	-4.771219	-3.469549	-2.491185	0.000000	-10.000000	0.000000	3.333333	86.000000	1023.000000	1023.000000	2046.000000
21.520000	-0.028782	-17.010353	-6.093566	-4.901947	-3.657529	-2.357311	0.000000	-10.000000	0.000000	3.566667	86.000000	1023.000000	1023.000000	2046.000000
21.540001	-0.028687	-16.954166	-6.142785	-4.900554	-3.554231	-2.356597	0.000000	-10.000000	0.008333	3.100000	86.000000	1023.000000	1023.000000	2046.000000
21.559999	-0.028341	-16.749744	-6.103240	-4.896657	-3.325909	-2.423939	0.000000	-10.000000	0.016667	2.416667	86.000000	1023.000000	1023.000000	2046.000000
21.580000	-0.028691	-16.956087	-6.053762	-5.063209	-3.530540	-2.308576	0.000000	-10.000000	0.025000	1.600000	86.000000	1023.000000	1023.000000	2046.000000
21.600000	-0.028753	-16.993149	-6.044239	-5.198326	-3.545956	-2.204628	0.000000	-10.000000	0.025000	0.816667	86.000000	1023.000000	1023.000000	2046.000000
21.620001	-0.028329	-16.742485	-6.079913	-5.058731	-3.231659	-2.372181	0.000000	-10.000000	0.033333	0.250000	86.000000	1023.000000	1023.000000	2046.000000
21.639999	-0.028740	-16.985231	-6.075748	-5.100742	-3.391943	-2.416799	0.000000	-10.000000	0.041667	0.000000	86.000000	1023.000000	1023.000000	2046.000000
21.660000	-0.029160	-17.233341	-6.021486	-5.341081	-3.564962	-2.305812	0.000000	-10.000000	0.041667	0.000000	86.000000	1023.000000	1023.000000	2046.000000
21.680000	-0.028633	-16.921877	-6.017685	-5.213610	-3.298107	-2.392475	0.000000	-10.000000	0.033333	0.000000	86.000000	1023.000000	1023.000000	2046.000000
21.700001	-0.028681	-16.950218	-6.071383	-5.146762	-3.239494	-2.492579	0.000000	-10.000000	0.025000	0.000000	86.000000	1023.000000	1023.000000	2046.000000
21.719999	-0.029015	-17.147806	-5.971849	-5.357260	-3.533489	-2.285208	0.000000	-10.000000	0.025000	0.000000	86.000000	1023.000000	1023.000000	2046.000000
21.740000	-0.028836	-17.042273	-5.991310	-5.346116	-3.378763	-2.326083	0.000000	-10.000000	0.025000	0.000000	86.000000	1023.000000	1023.000000	2046.000000
21.760000	-0.028686	-16.953493	-6.141298	-5.147638	-3.233484	-2.431073	0.000000	-10.000000	0.025000	0.000000	86.000000	1023.000000	1023.000000	2046.000000
21.780001	-0.029546	-17.461653	-6.144840	-5.484576	-3.576426	-2.255810	0.000000	-10.000000	0.016667	0.000000	86.000000	1023.000000	1023.000000	2046.000000
21.799999	-0.029819	-17.623098	-6.221941	-5.478659	-3.546340	-2.376159	0.000000	-10.000000	0.008333	0.000000	86.000000	1023.000000	1023.000000	2046.000000
21.820000	-0.029944	-17.696630	-6.362771	-5.465515	-3.319674	-2.548671	0.000000	-10.000000	0.008333	0.000000	86.000000	1023.000000	1023.000000	2046.000000
21.840000	-0.030957	-18.295418	-6.168224	-6.097800	-3.579031	-2.450361	0.000000	-10.000000	0.025000	-0.650000	86.000000	1023.000000	1023.000000	2046.000000
21.860001	-0.030641	-18.108795	-5.799568	-6.367849	-3.466166	-2.475210	0.000000	-10.000000	0.041667	-1.683333	85.833336	1023.000000	1023.000000	2046.000000
21.879999	-0.030225	-17.863268	-5.663399	-6.421876	-3.140979	-2.637013	0.000000	-10.000000	0.050000	-3.016667	85.333336	1023.000000	1023.000000	2046.000000
21.900000	-0.030643	-18.110254	-5.378891	-6.856164	-3.380320	-2.494880	0.000000	-10.000000	0.041667	-3.633333	84.333336	1023.000000	1023.000000	2046.000000
21.920000	-0.030266	-17.887114	-5.278481	-6.734251	-3.242459	-2.631923	0.000000	-10.000000	0.033333	-3.683333	83.166664	1023.000000	1023.000000	2046.000000
21.940001	-0.031008	-18.325621	-5.557499	-6.697107	-3.283455	-2.787560	0.000000	-10.000000	0.016667	-2.950000	82.000000	1023.000000	1023.000000	2046.000000
21.959999	-0.031680	-18.722591	-5.473246	-6.811197	-3.712498	-2.725651	0.000000	-10.000000	0.008333	-1.683333	81.333336	1023.000000	1023.000000	2046.000000
21.980000	-0.031500	-18.616676	-5.700248	-6.498058	-3.535488	-2.882882	0.000000	-10.000000	0.000000	-0.050000	81.000000	1023.000000	1023.000000	2046.000000
22.000000	-0.032114	-18.979437	-5.907360	-6.430361	-3.662774	-2.978941	0.000000	-10.000000	0.008333	1.116667	81.000000	1023.000000	1023.000000	2046.000000
22.020000	-0.032284	-19.079794	-5.827518	-6.504522	-3.956089	-2.791664	0.000000	-10.000000	0.016667	1.550000	81.000000	1023.000000	1023.000000	2046.000000
22.040001	-0.031749	-18.763672	-6.000124	-6.125988	-3.749890	-2.887671	0.000000	-10.000000	0.025000	1.000000	81.000000	1023.000000	1023.000000	2046.000000
22.059999	-0.032330	-19.106920	-6.222646	-6.039874	-3.823115	-3.021285	0.000000	-10.000000	0.025000	0.433333	81.000000	1023.000000	1023.000000	2046.000000
22.080000	-0.032238	-19.052954	-6.106075	-6.156493	-4.088321	-2.702065	0.000000	-10.000000	0.025000	0.000000	81.000000	1023.000000	1023.000000	2046.000000
22.100000	-0.031707	-18.738558	-6.276897	-5.813487	-3.885435	-2.762738	0.000000	-10.000000	0.025000	0.000000	81.000000	1023.000000	1023.000000	2046.000000
22.120001	-0.031959	-18.887613	-6.472598	-5.673159	-3.880960	-2.860895	0.000000	-10.000000	0.025000	0.000000	81.000000	1023.000000	1023.000000	2046.000000
22.139999	-0.031747	-18.762451	-6.406399	-5.619569	-4.088143	-2.648341	0.000000	-10.000000	0.016667	0.533333	81.000000	1023.000000	1023.000000	2046.000000
22.160000	-0.030795	-18.199703	-6.434424	-5.234246	-3.931751	-2.599282	0.000000	-10.000000	0.016667	1.100000	81.000000	1023.000000	1023.000000	2046.000000
22.180000	-0.030364	-17.945408	-6.598383	-4.964926	-3.682184	-2.699914	0.000000	-10.000000	0.016667	2.116667	81.000000	1023.000000	1023.000000	2046.000000
22.200001	-0.029991	-17.724930	-6.324324	-5.043095	-3.863953	-2.493558	0.000000	-10.000000	0.016667	2.800000	81.000000	1023.000000	1023.000000	2046.000000
22.219999	-0.029202	-17.258671	-6.352582	-4.839159	-3.604504	-2.462426	0.000000	-10.000000	0.008333	3.400000	81.000000	1023.000000	1023.000000	2046.000000
22.240000	-0.029421	-17.387892	-6.425996	-4.925858	-3.516524	-2.519514	0.000000	-10.000000	0.000000	3.400000	81.000000	1023.000000	1023.000000	2046.000000
22.260000	-0.029353	-17.347736	-6.146415	-5.211510	-3.721904	-2.267908	0.000000	-10.000000	0.008333	3.033333	81.000000	1023.000000	1023.000000	2046.000000
22.280001	-0.028996	-17.136600	-6.229995	-5.036858	-3.480077	-2.389672	0.000000	-10.000000	0.008333	2.600000	81.000000	1023.000000	1023.000000	2046.000000
22.299999	-0.029608	-17.498194	-6.346533	-5.191599	-3.447129	-2.512932	0.000000	-10.000000	0.016667	2.316667	81.000000	1023.000000	1023.000000	2046.000000
22.320000	-0.029353	-17.347717	-6.035184	-5.360780	-3.634693	-2.317060	0.000000	-10.000000	0.008333	1.783333	81.000000	1023.000000	1023.000000	2046.000000
22.340000	-0.029161	-17.233932	-6.238625	-5.163127	-3.357499	-2.474682	0.000000	-10.000000	0.016667	1.050000	81.000000	1023.000000	1023.000000	2046.000000
22.360001	-0.029459	-17.410225	-6.236111	-5.306108	-3.372733	-2.495272	0.000000	-10.000000	0.016667	0.316667	81.000000	1023.000000	1023.000000	2046.000000
22.379999	-0.029173	-17.241386	-5.985593	-5.426307	-3.548172	-2.281314	0.000000	-10.000000	0.025000	0.000000	81.000000	1023.000000	1023.000000	2046.000000
22.400000	-0.029225	-17.271717	-6.279645	-5.253830	-3.338734	-2.399509	0.000000	-10.000000	0.033333	0.000000	81.000000	1023.000000	1023.000000	2046.000000
22.420000	-0.029601	-17.494402	-6.356458	-5.318360	-3.338745	-2.480839	0.000000	-10.000000	0.041667	0.000000	81.000000	1023.000000	1023.000000	2046.000000
22.440001	-0.029710	-17.558786	-6.172128	-5.494426	-3.571474	-2.320758	0.000000	-10.000000	0.041667	0.000000	81.000000	1023.000000	1023.000000	2046.000000
22.459999	-0.030200	-17.847969	-6.444948	-5.451213	-3.497443	-2.454365	0.000000	-10.000000	0.025000	0.000000	81.000000	1023.000000	1023.000000	2046.000000
22.480000	-0.030744	-18.169752	-6.486428	-5.638827	-3.395200	-2.649297	0.000000	-10.000000	0.025000	0.000000	81.000000	1023.000000	1023.000000	2046.000000
22.500000	-0.030637	-18.106249	-6.035364	-6.126584	-3.504744	-2.439558	0.000000	-10.000000	0.033333	0.000000	81.000000	1023.000000	1023.000000	2046.000000
22.520000	-0.030706	-18.147394	-5.879162	-6.350703	-3.348122	-2.569406	0.000000	-10.000000	0.033333	0.000000	81.000000	1023.000000	1023.000000	2046.000000
22.540001	-0.030609	-18.089773	-5.631734	-6.585999	-3.153889	-2.718150	0.000000	-10.000000	0.025000	0.000000	81.000000	1023.000000	1023.000000	2046.000000
22.559999	-0.029937	-17.692556	-5.115866	-6.824961	-3.317416	-2.434314	0.000000	-10.000000	0.016667	0.000000	81.000000	1023.000000	1023.000000	2046.000000
22.580000	-0.029842	-17.636440	-5.171718	-6.760256	-3.163481	-2.540986	0.000000	-10.000000	0.016667	0.283333	81.000000	1023.000000	1023.000000	2046.000000
22.600000	-0.030415	-17.975475	-5.326486	-6.718122	-3.146789	-2.784077	0.000000	-10.000000	0.008333	1.033333	81.000000	1023.000000	1023.000000	2046.000000
22.620001	-0.030432	-17.985262	-5.190466	-6.685976	-3.419487	-2.689333	0.000000	-10.000000	0.000000	2.283333	81.000000	1023.000000	1023.000000	2046.000000
22.639999	-0.030496	-18.023268	-5.332293	-6.579339	-3.445614	-2.666023	0.000000	-10.000000	0.000000	3.800000	81.000000	1023.000000	1023.000000	2046.000000
22.660000	-0.030644	-18.110712	-5.524543	-6.365266	-3.384913	-2.835989	0.000000	-10.000000	0.000000	5.100000	81.000000	1023.000000	1023.000000	2046.000000
22.680000	-0.030144	-17.815138	-5.348854	-6.202171	-3.544287	-2.719827	0.000000	-10.000000	-0.008333	5.983334	81.000000	1023.000000	1023.000000	2046.000000
22.700001	-0.029773	-17.595753	-5.430065	-6.023095	-3.523873	-2.618720	0.000000	-10.000000	-0.008333	6.366667	81.000000	1023.000000	1023.000000	2046.000000
22.719999	-0.030117	-17.799435	-5.684373	-5.926530	-3.420895	-2.767636	0.000000	-10.000000	-0.016667	6.583333	81.000000	1023.000000	1023.000000	2046.000000
22.740000	-0.029393	-17.371078	-5.421331	-5.758067	-3.598940	-2.592740	0.000000	-10.000000	-0.016667	6.833333	81.000000	1023.000000	1023.000000	2046.000000
22.760000	-0.028721	-16.974148	-5.485035	-5.626176	-3.512264	-2.350673	0.000000	-10.000000	-0.016667	7.183333	81.000000	1023.000000	1023.000000	2046.000000
22.780001	-0.028784	-17.011395	-5.687368	-5.464719	-3.352931	-2.506377	0.000000	-10.000000	-0.008333	7.633334	81.000000	1023.000000	1023.000000	2046.000000
22.799999	-0.027651	-16.341909	-5.391760	-5.174017	-3.452548	-2.323584	0.000000	-10.000000	0.000000	8.433333	81.000000	1023.000000	1023.000000	2046.000000
22.820000	-0.026784	-15.829459	-5.409482	-4.933013	-3.304119	-2.182845	0.000000	-10.000000	-0.025000	9.583334	61.333332	1023.000000	1023.000000	2046.000000
22.840000	-0.026101	-15.425935	-5.357662	-4.769351	-3.066399	-2.232522	0.000000	-10.000000	-0.041667	10.866667	42.666668	1023.000000	1023.000000	2046.000000
22.860001	-0.024745	-14.624382	-4.971400	-4.559644	-2.982178	-2.111161	0.000000	-10.000000	-0.075000	11.950000	25.333334	1023.000000	1023.000000	2046.000000
22.879999	-0.023979	-14.171443	-4.785918	-4.584680	-2.873345	-1.927500	0.000000	-10.000000	-0.083333	12.600000	29.000000	1023.000000	1023.000000	2046.000000
22.900000	-0.023744	-14.032571	-4.805248	-4.656947	-2.615175	-1.955202	0.000000	-10.000000	-0.100000	12.966667	33.000000	1023.000000	1023.000000	2046.000000
22.920000	-0.023140	-13.675773	-4.603846	-4.665070	-2.453858	-1.952999	0.000000	-10.000000	-0.100000	13.050000	37.166668	1023.000000	1023.000000	2046.000000
22.940001	-0.022216	-13.129412	-4.215183	-4.705185	-2.442515	-1.766528	0.000000	-10.000000	-0.100000	13.383333	41.500000	1023.000000	1023.000000	2046.000000
22.959999	-0.021985	-12.993038	-4.162918	-4.747973	-2.317280	-1.764867	0.000000	-10.000000	-0.116667	13.850000	46.000000	1023.000000	1023.000000	2046.000000
22.980000	-0.021445	-12.674051	-3.983191	-4.809692	-2.112093	-1.769075	0.000000	-10.000000	-0.133333	14.466667	50.500000	1023.000000	1023.000000	2046.000000
23.000000	-0.020375	-12.041705	-3.574664	-4.718159	-2.059967	-1.688915	0.000000	-10.000000	-0.116667	14.733334	55.166668	1023.000000	1023.000000	2046.000000
23.020000	-0.019826	-11.717088	-3.558344	-4.704671	-1.873078	-1.580996	0.000000	-10.000000	-0.116667	14.916667	60.000000	1023.000000	1023.000000	2046.000000
23.040001	-0.019423	-11.479286	-3.514368	-4.707585	-1.642830	-1.614504	0.000000	-10.000000	-0.116667	15.133333	65.000000	1023.000000	1023.000000	2046.000000
23.059999	-0.018217	-10.766374	-3.179302	-4.576440	-1.612909	-1.397722	0.000000	-10.000000	-0.158333	15.283334	70.166664	1023.000000	1023.000000	2046.000000
23.080000	-0.017720	-10.472757	-3.159976	-4.537932	-1.499770	-1.275080	0.000000	-10.000000	-0.166667	15.633333	75.333336	1023.000000	1023.000000	2046.000000
23.100000	-0.017819	-10.531121	-3.219793	-4.632850	-1.382810	-1.295668	0.000000	-10.000000	-0.166667	16.016666	80.500000	1023.000000	1023.000000	2046.000000
23.120001	-0.017078	-10.093078	-2.902090	-4.569004	-1.371204	-1.250779	0.000000	-10.000000	-0.158333	16.750000	85.666664	1023.000000	1023.000000	2046.000000
23.139999	-0.016511	-9.758024	-2.650085	-4.721220	-1.261115	-1.125603	0.000000	-10.000000	-0.150000	17.133333	91.000000	1023.000000	1023.000000	2046.000000
23.160000	-0.016301	-9.634151	-2.369949	-5.132778	-1.033722	-1.097703	0.000000	-10.000000	-0.150000	17.216667	96.666664	1023.000000	1023.000000	2046.000000
23.180000	-0.015385	-9.092316	-1.807357	-5.351215	-0.813187	-1.120556	0.000000	-10.000000	-0.141667	16.933334	102.500000	1023.000000	1023.000000	2046.000000
23.200001	-0.013543	-8.004062	-1.056753	-5.287163	-0.640155	-1.019991	0.000000	-10.000000	-0.141667	16.583334	108.333336	1023.000000	1023.000000	2046.000000
23.219999	-0.012732	-7.524592	-0.874981	-5.220694	-0.391855	-1.037062	0.000000	-10.000000	-0.150000	16.716667	114.000000	1023.000000	1023.000000	2046.000000
23.240000	-0.012300	-7.269578	-0.757809	-5.219439	-0.186517	-1.105813	0.000000	-10.000000	-0.175000	17.200001	119.333336	1023.000000	1023.000000	2046.000000
23.260000	-0.011407	-6.741251	-0.404126	-4.935231	-0.285328	-1.116566	0.000000	-10.000000	-0.191667	17.916668	124.833336	1023.000000	1023.000000	2046.000000
23.280001	-0.010707	-6.327912	-0.311951	-4.641266	-0.339045	-1.035650	0.000000	-10.000000	-0.216667	18.633333	130.500000	1023.000000	1023.000000	2046.000000
23.299999	-0.010458	-6.180866	-0.442909	-4.529982	-0.162689	-1.045287	0.000000	-10.000000	-0.233333	19.183334	136.833328	1023.000000	1023.000000	2046.000000
23.320000	-0.009433	-5.575128	-0.281551	-4.164236	-0.096720	-1.032621	0.000000	-10.000000	-0.241667	19.533333	143.166672	1023.000000	1023.000000	2046.000000
23.340000	-0.008256	-4.879184	-0.099129	-3.764666	-0.086700	-0.928688	0.000000	-10.000000	-0.241667	19.550001	149.833328	1023.000000	1023.000000	2046.000000
23.360001	-0.007496	-4.430037	-0.091286	-3.585879	0.064076	-0.816947	0.000000	-10.000000	-0.233333	19.466667	156.333328	1023.000000	1023.000000	2046.000000
23.379999	-0.006843	-4.044125	-0.022578	-3.517169	0.202522	-0.706901	0.000000	-10.000000	-0.241667	19.716667	163.000000	1023.000000	1023.000000	2046.000000
23.400000	-0.005508	-3.254973	0.261273	-3.248476	0.268770	-0.536541	0.000000	-10.000000	-0.233333	19.633333	169.500000	1023.000000	1023.000000	2046.000000
23.420000	-0.004412	-2.607759	0.291918	-2.982980	0.409428	-0.326125	0.000000	-10.000000	-0.241667	19.733334	176.000000	1023.000000	1023.000000	2046.000000
23.440001	-0.003615	-2.136225	0.309199	-2.879295	0.579815	-0.145944	0.000000	-10.000000	-0.250000	19.866667	182.500000	1023.000000	1023.000000	2046.000000
23.459999	-0.001934	-1.142737	0.600296	-2.491472	0.723578	0.024862	0.000000	-10.000000	-0.275000	20.450001	189.166672	1023.000000	1023.000000	2046.000000
23.480000	-0.000367	-0.216717	0.801232	-2.111150	0.856338	0.236863	0.000000	-10.000000	-0.300000	20.916668	196.000000	1023.000000	1023.000000	2046.000000
23.500000	0.000807	0.477128	0.972608	-2.091761	1.117481	0.478799	0.000000	-10.000000	-0.325000	21.416668	203.000000	1023.000000	1023.000000	2046.000000
23.520000	0.002389	1.411837	1.388452	-1.903268	1.261673	0.664980	0.000000	-10.000000	-0.341667	21.816668	210.000000	1023.000000	1023.000000	2046.000000
23.540001	0.003546	2.095978	1.669042	-1.780658	1.419980	0.787613	0.000000	-10.000000	-0.333333	22.016666	217.166672	1023.000000	1023.000000	2046.000000
23.559999	0.004181	2.470984	1.804304	-1.938400	1.596214	1.008865	0.000000	-10.000000	-0.291667	21.766666	224.500000	1023.000000	1023.000000	2046.000000
23.580000	0.005064	2.992805	2.064406	-2.001884	1.765884	1.164399	0.000000	-10.000000	-0.275000	21.250000	231.833328	1023.000000	1023.000000	2046.000000
23.600000	0.006175	3.649668	2.360387	-1.939164	1.950417	1.278028	0.000000	-10.000000	-0.266667	20.766668	239.000000	1023.000000	1023.000000	2046.000000
23.620001	0.007158	4.230583	2.584510	-1.843748	2.090936	1.398885	0.000000	-10.000000	-0.283333	20.433334	246.000000	1023.000000	1023.000000	2046.000000
23.639999	0.007796	4.607346	2.752882	-1.932443	2.199299	1.587608	0.000000	-10.000000	-0.266667	20.250000	252.833328	1023.000000	1023.000000	2046.000000
23.660000	0.008922	5.273069	3.018208	-1.804299	2.393907	1.665252	0.000000	-10.000000	-0.266667	20.216667	259.666656	1023.000000	1023.000000	2046.000000
23.680000	0.009819	5.802781	3.203995	-1.651850	2.522994	1.727641	0.000000	-10.000000	-0.258333	20.133333	266.333344	1023.000000	1023.000000	2046.000000
23.700001	0.010474	6.189907	3.284724	-1.509442	2.605937	1.808687	0.000000	-10.000000	-0.258333	20.100000	273.166656	1023.000000	1023.000000	2046.000000
23.719999	0.011266	6.658159	3.465659	-1.526684	2.695047	2.024137	0.000000	-10.000000	-0.250000	20.083334	279.833344	1023.000000	1023.000000	2046.000000
23.740000	0.012081	7.139815	3.667364	-1.399154	2.727797	2.143808	0.000000	-10.000000	-0.250000	19.933334	286.666656	1023.000000	1023.000000	2046.000000
23.760000	0.012280	7.257190	3.712743	-1.353853	2.815802	2.082498	0.000000	-10.000000	-0.241667	19.700001	293.333344	1023.000000	1023.000000	2046.000000
23.780001	0.012621	7.459169	3.994539	-1.724678	3.012498	2.176810	0.000000	-10.000000	-0.216667	19.200001	300.000000	1023.000000	1023.000000	2046.000000
23.799999	0.013713	8.104450	4.652293	-1.890629	3.079158	2.263628	0.000000	-10.000000	-0.183333	18.566668	306.333344	1023.000000	1023.000000	2046.000000
23.820000	0.014894	8.802241	5.023635	-1.805430	3.321436	2.262601	0.000000	-10.000000	-0.158333	17.750000	312.500000	1023.000000	1023.000000	2046.000000
23.840000	0.015892	9.392114	5.379563	-1.801857	3.407891	2.406516	0.000000	-10.000000	-0.141667	16.816668	318.500000	1023.000000	1023.000000	2046.000000
23.860001	0.016970	10.029008	5.648707	-1.704898	3.447281	2.637918	0.000000	-10.000000	-0.125000	15.750000	324.333344	1023.000000	1023.000000	2046.000000
23.879999	0.016918	9.998242	5.455487	-1.348461	3.410742	2.480474	0.000000	-10.000000	-0.125000	14.950000	329.833344	1023.000000	1023.000000	2046.000000
23.900000	0.016856	9.962107	5.328728	-1.178298	3.295640	2.516037	0.000000	-10.000000	-0.141667	14.716667	335.000000	1023.000000	1023.000000	2046.000000
23.920000	0.017810	10.525990	5.462933	-0.925334	3.205277	2.783115	0.000000	-10.000000	-0.166667	15.550000	340.000000	1023.000000	1023.000000	2046.000000
23.940001	0.018312	10.822519	5.251833	-0.310345	3.275969	2.605062	0.000000	-10.000000	-0.183333	16.266666	345.166656	1023.000000	1023.000000	2046.000000
23.959999	0.018761	11.087907	5.245389	-0.138895	3.198974	2.782439	0.000000	-10.000000	-0.175000	16.733334	350.500000	1023.000000	1023.000000	2046.000000
23.980000	0.020338	12.020036	5.485271	0.266601	3.231470	3.036694	0.000000	-10.000000	-0.158333	16.483334	356.000000	1023.000000	1023.000000	2046.000000
24.000000	0.020613	12.182500	5.291055	0.632068	3.312226	2.947152	0.000000	-10.000000	-0.125000	16.116667	361.500000	1023.000000	1023.000000	2046.000000
24.020000	0.021086	12.462020	5.328496	0.659998	3.311667	3.161859	0.000000	-10.000000	-0.116667	15.600000	367.000000	1023.000000	1023.000000	2046.000000
24.040001	0.022680	13.403985	5.591318	0.904741	3.393725	3.514201	0.000000	-10.000000	-0.125000	15.016666	372.333344	1023.000000	1023.000000	2046.000000
24.059999	0.023510	13.894428	5.525081	1.237264	3.510295	3.621789	0.000000	-10.000000	-0.141667	14.550000	377.500000	1023.000000	1023.000000	2046.000000
24.080000	0.023996	14.181756	5.442705	1.515086	3.569365	3.654600	0.000000	-10.000000	-0.158333	14.566667	382.333344	1023.000000	1023.000000	2046.000000
24.100000	0.025733	15.207922	5.738718	1.710266	3.718274	4.040663	0.000000	-10.000000	-0.158333	14.800000	387.166656	1023.000000	1023.000000	2046.000000
24.120001	0.027298	16.132927	5.943630	2.057990	3.948822	4.182484	0.000000	-10.000000	-0.175000	15.333333	392.000000	1023.000000	1023.000000	2046.000000
24.139999	0.027838	16.452343	5.940240	2.239441	4.100550	4.172112	0.000000	-10.000000	-0.166667	15.700000	397.166656	1023.000000	1023.000000	2046.000000
24.160000	0.028748	16.990248	6.293285	2.121976	4.180825	4.394161	0.000000	-10.000000	-0.183333	16.016666	402.333344	1023.000000	1023.000000	2046.000000
24.180000	0.030219	17.859480	6.627713	2.190191	4.430924	4.610653	0.000000	-10.000000	-0.166667	16.266666	407.666656	1023.000000	1023.000000	2046.000000
24.200001	0.030533	18.044891	6.653567	2.233153	4.564989	4.593182	0.000000	-10.000000	-0.166667	16.450001	413.000000	1023.000000	1023.000000	2046.000000
24.219999	0.030640	18.108362	6.822174	2.041571	4.643524	4.601093	0.000000	-10.000000	-0.183333	16.850000	418.500000	1023.000000	1023.000000	2046.000000
24.240000	0.032052	18.942986	7.235978	1.965609	4.810625	4.930773	0.000000	-10.000000	-0.191667	17.316668	424.000000	1023.000000	1023.000000	2046.000000
24.260000	0.033069	19.544014	7.279929	2.221625	5.083665	4.958795	0.000000	-10.000000	-0.200000	17.916666	429.666656	1023.000000	1023.000000	2046.000000
24.280001	0.033008	19.507553	7.322249	2.128477	5.040795	5.016031	0.000000	-10.000000	-0.175000	18.049999	435.500000	1023.000000	1023.000000	2046.000000
24.299999	0.034581	20.437294	7.520471	2.405315	5.345889	5.165619	0.000000	-10.000000	-0.183333	18.000000	441.500000	1023.000000	1023.000000	2046.000000
24.320000	0.035612	21.046766	7.705098	2.572179	5.449513	5.319976	0.000000	-10.000000	-0.191667	17.616667	447.500000	1023.000000	1023.000000	2046.000000
24.340000	0.035400	20.921280	7.549919	2.667033	5.372227	5.332101	0.000000	-10.000000	-0.200000	17.666666	453.500000	1023.000000	1023.000000	2046.000000
24.360001	0.035816	21.167181	7.688951	2.649919	5.443443	5.384868	0.000000	-10.000000	-0.183333	17.516666	459.500000	1023.000000	1023.000000	2046.000000
24.379999	0.036763	21.727074	8.134071	2.569229	5.611069	5.412704	0.000000	-10.000000	-0.158333	17.250000	465.500000	1023.000000	1023.000000	2046.000000
24.400000	0.037112	21.932930	8.394213	2.452243	5.730054	5.356420	0.000000	-10.000000	-0.125000	16.566668	471.333344	1023.000000	1023.000000	2046.000000
24.420000	0.037492	22.157982	8.863100	2.166798	5.743291	5.384791	0.000000	-10.000000	-0.108333	16.083334	477.000000	1023.000000	1023.000000	2046.000000
24.440001	0.039500	23.344721	9.508425	2.218849	5.953727	5.663721	0.000000	-10.000000	-0.091667	15.516667	482.333344	1023.000000	1023.000000	2046.000000
24.459999	0.040829	24.130177	9.684752	2.598464	6.157141	5.689820	0.000000	-10.000000	-0.108333	15.033334	487.666656	1023.000000	1023.000000	2046.000000
24.480000	0.040232	23.777086	9.530790	2.667570	5.975094	5.603633	0.000000	-10.000000	-0.108333	14.183333	492.666656	1023.000000	1023.000000	2046.000000
24.500000	0.040237	23.779886	9.503292	2.859867	5.839737	5.576990	0.000000	-10.000000	-0.125000	13.850000	497.500000	1023.000000	1023.000000	2046.000000
24.520000	0.041243	24.374660	9.480639	3.307501	5.947520	5.638999	0.000000	-10.000000	-0.125000	14.100000	502.166656	1023.000000	1023.000000	2046.000000
24.540001	0.041609	24.590790	9.314114	3.866755	5.884704	5.525218	0.000000	-10.000000	-0.141667	14.816667	506.833344	1023.000000	1023.000000	2046.000000
24.559999	0.041683	24.634497	9.224854	4.072990	5.807424	5.529227	0.000000	-10.000000	-0.150000	15.366667	511.666656	1023.000000	1023.000000	2046.000000
24.580000	0.043320	25.602245	9.461202	4.501575	5.894846	5.744624	0.000000	-10.000000	-0.133333	15.583333	516.666687	1023.000000	1023.000000	2046.000000
24.600000	0.044171	26.105267	9.375539	4.959736	6.030903	5.739087	0.000000	-10.000000	-0.125000	15.400001	521.833313	1023.000000	1023.000000	2046.000000
24.620001	0.044058	26.038195	9.316494	5.016219	5.901196	5.804287	0.000000	-10.000000	-0.125000	15.266667	527.166687	1023.000000	1023.000000	2046.000000
24.639999	0.045426	26.846575	9.621387	5.140976	5.979110	6.105101	0.000000	-10.000000	-0.125000	14.916667	532.333313	1023.000000	1023.000000	2046.000000
24.660000	0.046626	27.556000	9.607874	5.496361	6.188045	6.263720	0.000000	-10.000000	-0.133333	14.600000	537.500000	1023.000000	1023.000000	2046.000000
24.680000	0.047178	27.882305	9.560636	5.699155	6.193889	6.428625	0.000000	-10.000000	-0.133333	14.500000	542.333313	1023.000000	1023.000000	2046.000000
24.700001	0.048443	28.629948	9.721385	5.829556	6.309266	6.769741	0.000000	-10.000000	-0.150000	14.516666	547.166687	1023.000000	1023.000000	2046.000000
24.719999	0.050143	29.634499	10.026549	6.100511	6.542785	6.964653	0.000000	-10.000000	-0.150000	14.850000	552.000000	1023.000000	1023.000000	2046.000000
24.740000	0.051318	30.329050	10.123301	6.427361	6.824141	6.954247	0.000000	-10.000000	-0.141667	14.950000	557.000000	1023.000000	1023.000000	2046.000000
24.760000	0.051646	30.522648	10.239450	6.359660	6.900448	7.023089	0.000000	-10.000000	-0.125000	14.983334	562.000000	1023.000000	1023.000000	2046.000000
24.780001	0.051901	30.673744	10.441072	6.158013	6.909139	7.165520	0.000000	-10.000000	-0.108333	14.916667	567.000000	1023.000000	1023.000000	2046.000000
24.799999	0.052807	31.208834	10.743485	6.041455	7.107718	7.316175	0.000000	-10.000000	-0.100000	14.633333	572.000000	1023.000000	1023.000000	2046.000000
24.820000	0.053414	31.567411	10.923208	5.974752	7.266172	7.403278	0.000000	-10.000000	-0.100000	14.100000	576.833313	1023.000000	1023.000000	2046.000000
24.840000	0.053769	31.777409	10.971797	6.013785	7.415351	7.376475	0.000000	-10.000000	-0.083333	13.400001	581.500000	1023.000000	1023.000000	2046.000000
24.860001	0.053788	31.788918	10.963386	5.952427	7.445323	7.427783	0.000000	-10.000000	-0.066667	12.566667	586.166687	1023.000000	1023.000000	2046.000000
24.879999	0.054294	32.088001	11.112269	5.909503	7.467107	7.599122	0.000000	-10.000000	-0.050000	11.700000	590.666687	1023.000000	1023.000000	2046.000000
24.900000	0.054911	32.452511	11.108667	6.088537	7.665555	7.589751	0.000000	-10.000000	-0.041667	10.766666	594.833313	1023.000000	1023.000000	2046.000000
24.920000	0.055219	32.634144	11.051423	6.280577	7.700364	7.601780	0.000000	-10.000000	-0.033333	10.033334	598.500000	1023.000000	1023.000000	2046.000000
24.940001	0.054805	32.389633	10.950135	6.321473	7.584148	7.533875	0.000000	-10.000000	-0.016667	9.566667	601.833313	1023.000000	1023.000000	2046.000000
24.959999	0.054555	32.242104	11.048344	6.144328	7.522306	7.527127	0.000000	-10.000000	-0.008333	9.083334	605.166687	1023.000000	1023.000000	2046.000000
24.980000	0.054661	32.304634	11.344791	5.764524	7.663762	7.531556	0.000000	-10.000000	0.000000	8.266666	608.333313	1023.000000	1023.000000	2046.000000
25.000000	0.054918	32.456753	11.731982	5.555764	7.727197	7.441808	0.000000	-10.000000	0.000000	7.250000	611.166687	1023.000000	1023.000000	2046.000000
25.020000	0.055509	32.805935	12.056038	5.411057	7.883576	7.455262	0.000000	-10.000000	0.000000	6.650000	613.833313	1023.000000	1023.000000	2046.000000
25.040001	0.056262	33.250984	12.334487	5.420810	7.928105	7.567581	0.000000	-10.000000	0.000000	6.250000	616.166687	1023.000000	1023.000000	2046.000000
25.059999	0.056553	33.422997	12.483740	5.462574	7.858672	7.618009	0.000000	-10.000000	0.000000	5.916667	618.500000	1023.000000	1023.000000	2046.000000
25.080000	0.056224	33.228630	12.206010	5.672968	7.823556	7.526097	0.000000	-10.000000	0.000000	5.300000	620.500000	1023.000000	1023.000000	2046.000000
25.100000	0.055855	33.010456	11.937953	6.044601	7.706299	7.321605	0.000000	-10.000000	-0.008333	5.250000	622.166687	1023.000000	1023.000000	2046.000000
25.120001	0.055716	32.928352	11.756421	6.313933	7.601337	7.256660	0.000000	-10.000000	-0.016667	5.833333	623.833313	1023.000000	1023.000000	2046.000000
25.139999	0.056103	33.157082	11.779968	6.591260	7.454482	7.331372	0.000000	-10.000000	-0.016667	6.616667	625.500000	1023.000000	1023.000000	2046.000000
25.160000	0.056788	33.561565	11.600144	7.071050	7.549460	7.340912	0.000000	-10.000000	-0.008333	7.133333	627.833313	1023.000000	1023.000000	2046.000000
25.180000	0.056701	33.510059	11.442426	7.290884	7.514534	7.262217	0.000000	-10.000000	0.008333	7.066667	630.166687	1023.000000	1023.000000	2046.000000
25.200001	0.057039	33.709923	11.554600	7.347234	7.470627	7.337461	0.000000	-10.000000	0.008333	6.466667	632.666687	1023.000000	1023.000000	2046.000000
25.219999	0.057436	33.944695	11.643087	7.401216	7.375289	7.525104	0.000000	-10.000000	0.008333	5.450000	634.833313	1023.000000	1023.000000	2046.000000
25.240000	0.057889	34.212234	11.454938	7.613114	7.533904	7.610279	0.000000	-10.000000	0.008333	4.166667	636.833313	1023.000000	1023.000000	2046.000000
25.260000	0.058071	34.319859	11.400905	7.625520	7.548661	7.744774	0.000000	-10.000000	0.008333	3.266667	638.500000	1023.000000	1023.000000	2046.000000
25.280001	0.058858	34.785282	11.459401	7.726758	7.650620	7.948503	0.000000	-10.000000	0.016667	2.916667	639.833313	1023.000000	1023.000000	2046.000000
25.299999	0.059684	35.273392	11.503981	7.890385	7.749726	8.129298	0.000000	-10.000000	0.008333	3.133333	640.833313	1023.000000	1023.000000	2046.000000
25.320000	0.060429	35.713261	11.525561	8.050027	7.890285	8.247386	0.000000	-10.000000	0.008333	4.066667	641.833313	1023.000000	1023.000000	2046.000000
25.340000	0.060819	35.943810	11.648963	8.075105	8.059746	8.159997	0.000000	-10.000000	0.000000	5.033333	643.000000	1023.000000	1023.000000	2046.000000
25.360001	0.061260	36.204369	11.887479	7.952099	8.126981	8.237810	0.000000	-10.000000	0.000000	6.050000	644.666687	1023.000000	1023.000000	2046.000000
25.379999	0.061485	36.337811	11.993344	7.739543	8.194841	8.410083	0.000000	-10.000000	-0.008333	6.500000	646.500000	1023.000000	1023.000000	2046.000000
25.400000	0.061444	36.313274	12.059224	7.549629	8.238733	8.465689	0.000000	-10.000000	-0.016667	6.633333	648.500000	1023.000000	1023.000000	2046.000000
25.420000	0.061402	36.288372	12.156907	7.404867	8.339555	8.387043	0.000000	-10.000000	-0.025000	6.366667	650.500000	1023.000000	1023.000000	2046.000000
25.440001	0.061731	36.482941	12.302082	7.288590	8.445351	8.446917	0.000000	-10.000000	-0.016667	5.866667	652.833313	1023.000000	1023.000000	2046.000000
25.459999	0.061901	36.583546	12.374547	7.220921	8.454289	8.533791	0.000000	-10.000000	-0.008333	5.166667	654.833313	1023.000000	1023.000000	2046.000000
25.480000	0.062277	36.805470	12.274609	7.404597	8.521170	8.605093	0.000000	-10.000000	0.000000	4.550000	656.833313	1023.000000	1023.000000	2046.000000
25.500000	0.062090	36.695000	12.232808	7.342121	8.536688	8.583383	0.000000	-10.000000	0.008333	4.250000	658.333313	1023.000000	1023.000000	2046.000000
25.520000	0.061918	36.593704	12.157379	7.324891	8.569610	8.541824	0.000000	-10.000000	0.008333	4.316667	660.000000	1023.000000	1023.000000	2046.000000
25.540001	0.061781	36.512329	12.180983	7.308033	8.450044	8.573267	0.000000	-10.000000	0.008333	4.500000	661.333313	1023.000000	1023.000000	2046.000000
25.559999	0.061250	36.198952	12.177063	7.140598	8.430501	8.450789	0.000000	-10.000000	0.000000	4.283333	662.833313	1023.000000	1023.000000	2046.000000
25.580000	0.060776	35.918613	12.436213	6.709234	8.543510	8.229658	0.000000	-10.000000	0.000000	3.416667	664.166687	1023.000000	1023.000000	2046.000000
25.600000	0.061304	36.230469	12.997117	6.349644	8.631437	8.252271	0.000000	-10.000000	0.008333	2.766667	665.666687	1023.000000	1023.000000	2046.000000
25.620001	0.062235	36.780827	13.352436	6.328957	8.668262	8.431170	0.000000	-10.000000	0.008333	2.550000	666.500000	1023.000000	1023.000000	2046.000000
25.639999	0.062288	36.812023	13.377360	6.359530	8.638188	8.436945	0.000000	-10.000000	0.008333	2.866667	667.333313	1023.000000	1023.000000	2046.000000
25.660000	0.062149	36.730019	13.318223	6.503061	8.567541	8.341194	0.000000	-10.000000	0.000000	2.666667	668.000000	1023.000000	1023.000000	2046.000000
25.680000	0.061879	36.570213	13.163751	6.715204	8.523294	8.167963	0.000000	-10.000000	0.000000	2.566667	669.000000	1023.000000	1023.000000	2046.000000
25.700001	0.061967	36.622322	13.025893	7.019251	8.344938	8.232242	0.000000	-10.000000	0.000000	3.100000	669.833313	1023.000000	1023.000000	2046.000000
25.719999	0.061977	36.628559	12.794346	7.375865	8.220814	8.237535	0.000000	-10.000000	-0.008333	4.533333	670.666687	1023.000000	1023.000000	2046.000000
25.740000	0.062120	36.713051	12.598897	7.733944	8.197917	8.182293	0.000000	-10.000000	-0.025000	5.933333	671.833313	1023.000000	1023.000000	2046.000000
25.760000	0.062614	37.004707	12.575165	8.127513	8.281017	8.021010	0.000000	-10.000000	-0.025000	6.400000	673.500000	1023.000000	1023.000000	2046.000000
25.780001	0.062927	37.190144	12.631851	8.170497	8.216516	8.171279	0.000000	-10.000000	-0.016667	5.616667	675.500000	1023.000000	1023.000000	2046.000000
25.799999	0.062794	37.111324	12.543190	8.171525	8.073293	8.323318	0.000000	-10.000000	0.008333	3.966667	677.500000	1023.000000	1023.000000	2046.000000
25.820000	0.062947	37.201950	12.462701	8.224357	8.086374	8.428519	0.000000	-10.000000	0.016667	1.983333	679.000000	1023.000000	1023.000000	2046.000000
25.840000	0.063322	37.423031	12.461753	8.345594	8.191465	8.424218	0.000000	-10.000000	0.025000	0.666667	679.833313	1023.000000	1023.000000	2046.000000
25.860001	0.063964	37.802689	12.522740	8.445742	8.246507	8.587702	0.000000	-10.000000	0.016667	0.583333	680.000000	1023.000000	1023.000000	2046.000000
25.879999	0.064611	38.185253	12.511433	8.561526	8.287898	8.824395	0.000000	-10.000000	0.008333	1.100000	680.000000	1023.000000	1023.000000	2046.000000
25.900000	0.065136	38.495415	12.479893	8.705736	8.369934	8.939851	0.000000	-10.000000	0.000000	2.150000	680.000000	1023.000000	1023.000000	2046.000000
25.920000	0.065805	38.890709	12.525930	8.821333	8.548157	8.995290	0.000000	-10.000000	0.000000	2.950000	680.333313	1023.000000	1023.000000	2046.000000
25.940001	0.066264	39.162037	12.740053	8.770106	8.682921	8.968956	0.000000	-10.000000	0.000000	4.033333	681.166687	1023.000000	1023.000000	2046.000000
25.959999	0.066344	39.209251	12.817981	8.552519	8.750122	9.088632	0.000000	-10.000000	0.000000	4.500000	682.333313	1023.000000	1023.000000	2046.000000
25.980000	0.066053	39.037273	12.868893	8.308466	8.742767	9.117149	0.000000	-10.000000	0.000000	4.250000	683.833313	1023.000000	1023.000000	2046.000000
26.000000	0.065856	38.920673	12.914893	8.040482	8.752113	9.213184	0.000000	-10.000000	0.008333	3.466667	685.166687	1023.000000	1023.000000	2046.000000
26.020000	0.065858	38.921993	12.947119	7.929674	8.858416	9.186787	0.000000	-10.000000	0.008333	2.450000	686.500000	1023.000000	1023.000000	2046.000000
26.040001	0.065960	38.982067	13.010347	7.939391	8.927397	9.104934	0.000000	-10.000000	0.025000	1.316667	687.333313	1023.000000	1023.000000	2046.000000
26.059999	0.065935	38.967743	13.023520	7.901977	8.992379	9.049865	0.000000	-10.000000	0.033333	0.500000	687.833313	1023.000000	1023.000000	2046.000000
26.080000	0.065873	38.930820	12.931087	7.851977	8.954906	9.192850	0.000000	-10.000000	0.050000	0.000000	688.000000	1023.000000	1023.000000	2046.000000
26.100000	0.065133	38.493320	12.771331	7.730428	8.861767	9.129793	0.000000	-10.000000	0.033333	0.000000	688.000000	1023.000000	1023.000000	2046.000000
26.120001	0.064747	38.265751	12.649208	7.774798	8.722224	9.119520	0.000000	-10.000000	0.016667	0.000000	688.000000	1023.000000	1023.000000	2046.000000
26.139999	0.064416	38.070107	12.666918	7.596831	8.825364	8.980991	0.000000	-10.000000	0.008333	0.000000	688.000000	1023.000000	1023.000000	2046.000000
26.160000	0.064017	37.834290	12.951664	7.205894	8.870720	8.806011	0.000000	-10.000000	0.025000	-0.766667	688.000000	1023.000000	1023.000000	2046.000000
26.180000	0.063417	37.479218	13.297863	6.699927	8.746371	8.735058	0.000000	-10.000000	0.033333	-1.550000	688.000000	1023.000000	1023.000000	2046.000000
26.200001	0.063505	37.531620	13.577595	6.336295	8.800577	8.817153	0.000000	-10.000000	0.041667	-2.383333	688.000000	1023.000000	1023.000000	2046.000000
26.219999	0.064004	37.826191	13.735736	6.353648	8.910352	8.826454	0.000000	-10.000000	0.041667	-2.600000	688.000000	1023.000000	1023.000000	2046.000000
26.240000	0.063986	37.815517	13.718414	6.483816	8.928917	8.684369	0.000000	-10.000000	0.041667	-2.833333	688.000000	1023.000000	1023.000000	2046.000000
26.260000	0.063485	37.519764	13.572179	6.623878	8.715428	8.608278	0.000000	-10.000000	0.033333	-2.900000	688.000000	1023.000000	1023.000000	2046.000000
26.280001	0.062666	37.035892	13.257055	6.725713	8.488080	8.565047	0.000000	-10.000000	0.016667	-1.916667	688.000000	1023.000000	1023.000000	2046.000000
26.299999	0.062624	37.010670	13.089178	7.105302	8.321224	8.494965	0.000000	-10.000000	0.008333	-0.133333	688.000000	1023.000000	1023.000000	2046.000000
26.320000	0.062884	37.164181	12.922732	7.474433	8.397287	8.369729	0.000000	-10.000000	0.000000	1.733333	688.166687	1023.000000	1023.000000	2046.000000
26.340000	0.063029	37.250404	12.838410	7.747591	8.291977	8.372426	0.000000	-10.000000	0.016667	2.700000	688.666687	1023.000000	1023.000000	2046.000000
26.360001	0.062769	37.096340	12.718127	7.811154	8.129651	8.437407	0.000000	-10.000000	0.016667	2.183333	689.500000	1023.000000	1023.000000	2046.000000
26.379999	0.062768	37.095860	12.628222	7.835754	8.098506	8.533377	0.000000	-10.000000	0.025000	0.916667	690.333313	1023.000000	1023.000000	2046.000000
26.400000	0.063047	37.260788	12.628107	7.945124	8.222600	8.464956	0.000000	-10.000000	0.016667	-0.750000	690.833313	1023.000000	1023.000000	2046.000000
26.420000	0.063170	37.333576	12.601869	7.944759	8.209530	8.577419	0.000000	-10.000000	0.025000	-1.933333	691.000000	1023.000000	1023.000000	2046.000000
26.440001	0.062947	37.201466	12.494010	7.850684	8.059809	8.796964	0.000000	-10.000000	0.025000	-2.466667	691.000000	1023.000000	1023.000000	2046.000000
26.459999	0.063448	37.497734	12.427761	8.006214	8.174797	8.888964	0.000000	-10.000000	0.025000	-2.216667	691.000000	1023.000000	1023.000000	2046.000000
26.480000	0.064350	38.031075	12.438806	8.273365	8.400125	8.918778	0.000000	-10.000000	0.016667	-1.283333	691.000000	1023.000000	1023.000000	2046.000000
26.500000	0.064563	38.156452	12.454441	8.292272	8.386063	9.023675	0.000000	-10.000000	0.016667	-0.150000	691.000000	1023.000000	1023.000000	2046.000000
26.520000	0.064702	38.238796	12.531605	8.143019	8.369052	9.195121	0.000000	-10.000000	0.008333	0.300000	691.000000	1023.000000	1023.000000	2046.000000
26.540001	0.065131	38.492695	12.528795	8.195773	8.683205	9.084921	0.000000	-10.000000	0.008333	0.300000	691.000000	1023.000000	1023.000000	2046.000000
26.559999	0.064774	38.281517	12.576601	8.019559	8.673553	9.011804	0.000000	-10.000000	0.016667	0.000000	691.000000	1023.000000	1023.000000	2046.000000
26.580000	0.064256	37.975220	12.659407	7.529248	8.552244	9.234323	0.000000	-10.000000	0.033333	0.000000	691.000000	1023.000000	1023.000000	2046.000000
26.600000	0.064224	37.956306	12.762300	7.440390	8.601091	9.152526	0.000000	-10.000000	0.050000	0.000000	691.000000	1023.000000	1023.000000	2046.000000
26.620001	0.064580	38.166534	12.759663	7.430783	8.856950	9.119138	0.000000	-10.000000	0.050000	0.000000	691.000000	1023.000000	1023.000000	2046.000000
26.639999	0.064217	37.952099	12.666039	7.372682	8.867158	9.046221	0.000000	-10.000000	0.050000	-0.650000	691.000000	1023.000000	1023.000000	2046.000000
26.660000	0.063801	37.706242	12.657206	7.201982	8.690296	9.156759	0.000000	-10.000000	0.041667	-1.533333	691.000000	1023.000000	1023.000000	2046.000000
26.680000	0.063624	37.601837	12.593532	7.217357	8.658936	9.132011	0.000000	-10.000000	0.033333	-2.433333	691.000000	1023.000000	1023.000000	2046.000000
26.700001	0.063579	37.575050	12.443060	7.339244	8.776637	9.016109	0.000000	-10.000000	0.025000	-2.466667	691.000000	1023.000000	1023.000000	2046.000000
26.719999	0.063049	37.262196	12.274023	7.325983	8.716171	8.946017	0.000000	-10.000000	0.025000	-2.016667	691.000000	1023.000000	1023.000000	2046.000000
26.740000	0.061973	36.625935	12.340268	6.795024	8.487147	9.003496	0.000000	-10.000000	0.033333	-1.883333	691.000000	1023.000000	1023.000000	2046.000000
26.760000	0.061479	36.334053	12.669764	6.404405	8.507926	8.751957	0.000000	-10.000000	0.041667	-2.500000	691.000000	1023.000000	1023.000000	2046.000000
26.780001	0.061559	36.381264	12.924545	6.129088	8.761859	8.565772	0.000000	-10.000000	0.050000	-3.583333	691.000000	1023.000000	1023.000000	2046.000000
26.799999	0.061341	36.252697	13.226994	5.674306	8.693745	8.657651	0.000000	-10.000000	0.041667	-4.533333	691.000000	1023.000000	1023.000000	2046.000000
26.820000	0.061409	36.292694	13.480542	5.581768	8.528596	8.701788	0.000000	-10.000000	0.041667	-5.083333	691.000000	1023.000000	1023.000000	2046.000000
26.840000	0.061745	36.491440	13.334923	5.848702	8.735074	8.572742	0.000000	-10.000000	0.041667	-5.300000	691.000000	1023.000000	1023.000000	2046.000000
26.860001	0.060856	35.965775	13.010834	5.978015	8.619759	8.357167	0.000000	-10.000000	0.050000	-5.100000	691.000000	1023.000000	1023.000000	2046.000000
26.879999	0.059944	35.427147	12.881895	5.939761	8.184854	8.420636	0.000000	-10.000000	0.033333	-4.166667	691.000000	1023.000000	1023.000000	2046.000000
26.900000	0.060080	35.507298	12.701196	6.329222	8.169668	8.307210	0.000000	-10.000000	0.025000	-2.433333	691.000000	1023.000000	1023.000000	2046.000000
26.920000	0.060049	35.488850	12.362880	6.753506	8.257930	8.114532	0.000000	-10.000000	0.016667	-0.916667	691.000000	1023.000000	1023.000000	2046.000000
26.940001	0.059611	35.230045	12.211401	6.784143	8.055602	8.178899	0.000000	-10.000000	0.033333	-0.650000	691.000000	1023.000000	1023.000000	2046.000000
26.959999	0.059595	35.220917	12.278760	6.825616	7.818024	8.298517	0.000000	-10.000000	0.041667	-1.750000	691.000000	1023.000000	1023.000000	2046.000000
26.980000	0.059836	35.362831	12.112991	7.067838	8.005587	8.176414	0.000000	-10.000000	0.050000	-3.383333	691.000000	1023.000000	1023.000000	2046.000000
27.000000	0.059200	34.987186	11.972590	6.957916	7.954143	8.102538	0.000000	-10.000000	0.050000	-4.733334	691.000000	1023.000000	1023.000000	2046.000000
27.020000	0.059163	34.965103	12.097549	6.764249	7.716398	8.386909	0.000000	-10.000000	0.050000	-5.916667	691.000000	1023.000000	1023.000000	2046.000000
27.040001	0.059578	35.210415	11.991674	6.967803	7.844191	8.406747	0.000000	-10.000000	0.050000	-6.366667	691.000000	1023.000000	1023.000000	2046.000000
27.059999	0.059542	35.189247	11.655728	7.180219	8.045332	8.307970	0.000000	-10.000000	0.050000	-6.250000	691.000000	1023.000000	1023.000000	2046.000000
27.080000	0.059569	35.205097	11.783195	7.051190	7.827444	8.543269	0.000000	-10.000000	0.050000	-5.850000	691.000000	1023.000000	1023.000000	2046.000000
27.100000	0.060133	35.538342	11.745249	7.237396	7.985450	8.570245	0.000000	-10.000000	0.050000	-5.600000	691.000000	1023.000000	1023.000000	2046.000000
27.120001	0.059831	35.359982	11.510133	7.325467	8.204220	8.320164	0.000000	-10.000000	0.050000	-5.800000	691.000000	1023.000000	1023.000000	2046.000000
27.139999	0.059244	35.012939	11.582225	6.936836	8.055523	8.438356	0.000000	-10.000000	0.058333	-6.233334	691.000000	1023.000000	1023.000000	2046.000000
27.160000	0.058919	34.821419	11.666875	6.713668	7.986537	8.454338	0.000000	-10.000000	0.066667	-6.716667	691.000000	1023.000000	1023.000000	2046.000000
27.180000	0.058225	34.410942	11.422545	6.642892	8.192567	8.152939	0.000000	-10.000000	0.091667	-8.583334	680.000000	1023.000000	1023.000000	2046.000000
27.200001	0.057281	33.853111	11.351513	6.286940	8.121461	8.093196	0.000000	-10.000000	0.108333	-10.216667	669.000000	1023.000000	1023.000000	2046.000000
27.219999	0.056932	33.646767	11.585875	5.989836	7.887951	8.183105	0.000000	-10.000000	0.125000	-11.850000	658.000000	1023.000000	1023.000000	2046.000000
27.240000	0.056588	33.443413	11.269034	6.017328	8.100354	8.056694	0.000000	-10.000000	0.125000	-11.850000	658.000000	1023.000000	1023.000000	2046.000000
27.260000	0.055419	32.752476	10.972733	5.908686	8.094373	7.776685	0.000000	-10.000000	0.133333	-12.183333	656.666687	1023.000000	1023.000000	2046.000000
27.280001	0.054868	32.426918	11.039303	5.688524	7.824570	7.874520	0.000000	-10.000000	0.141667	-12.816667	654.000000	1023.000000	1023.000000	2046.000000
27.299999	0.054256	32.065449	10.855487	5.584873	7.764430	7.860660	0.000000	-10.000000	0.158333	-13.783334	649.833313	1023.000000	1023.000000	2046.000000
27.320000	0.052987	31.315454	10.376025	5.589636	7.836197	7.513596	0.000000	-10.000000	0.175000	-14.650000	645.333313	1023.000000	1023.000000	2046.000000
27.340000	0.051727	30.570675	10.148631	5.419495	7.578082	7.424468	0.000000	-10.000000	0.200000	-15.333333	640.500000	1023.000000	1023.000000	2046.000000
27.360001	0.050712	29.970831	10.197353	4.969745	7.361177	7.442555	0.000000	-10.000000	0.225000	-15.833333	635.333313	1023.000000	1023.000000	2046.000000
27.379999	0.049124	29.032206	10.092359	4.509177	7.398873	7.031796	0.000000	-10.000000	0.250000	-16.799999	630.000000	1023.000000	1023.000000	2046.000000
27.400000	0.047523	28.086309	10.172172	3.816045	7.381017	6.717076	0.000000	-10.000000	0.283333	-17.866667	624.333313	1023.000000	1023.000000	2046.000000
27.420000	0.047068	27.817249	10.547804	3.297893	7.217391	6.754161	0.000000	-10.000000	0.325000	-19.150000	618.500000	1023.000000	1023.000000	2046.000000
27.440001	0.046492	27.476633	10.531925	3.017882	7.165161	6.761665	0.000000	-10.000000	0.350000	-19.866667	612.166687	1023.000000	1023.000000	2046.000000
27.459999	0.045319	26.783308	10.223873	3.044177	7.124877	6.390380	0.000000	-10.000000	0.358333	-20.200001	605.500000	1023.000000	1023.000000	2046.000000
27.480000	0.044009	26.009563	9.963519	3.018475	6.832738	6.194832	0.000000	-10.000000	0.350000	-20.049999	598.666687	1023.000000	1023.000000	2046.000000
27.500000	0.042838	25.317213	9.705355	2.891618	6.516912	6.203329	0.000000	-10.000000	0.350000	-19.716667	592.000000	1023.000000	1023.000000	2046.000000
27.520000	0.041500	24.526567	9.289645	2.903692	6.304108	6.029121	0.000000	-10.000000	0.350000	-19.600000	585.500000	1023.000000	1023.000000	2046.000000
27.540001	0.040063	23.677496	8.758413	3.019388	6.219772	5.679922	0.000000	-10.000000	0.350000	-19.650000	579.000000	1023.000000	1023.000000	2046.000000
27.559999	0.039229	23.184431	8.596806	3.126497	5.904258	5.556872	0.000000	-10.000000	0.350000	-19.950001	572.333313	1023.000000	1023.000000	2046.000000
27.580000	0.038577	22.798769	8.387075	3.032243	5.693258	5.686192	0.000000	-10.000000	0.350000	-20.500000	565.666687	1023.000000	1023.000000	2046.000000
27.600000	0.037168	21.966331	7.916233	3.030322	5.598339	5.421439	0.000000	-10.000000	0.366667	-21.100000	558.833313	1023.000000	1023.000000	2046.000000
27.620001	0.036216	21.403637	7.744895	3.024224	5.397900	5.236619	0.000000	-10.000000	0.383333	-21.500000	551.833313	1023.000000	1023.000000	2046.000000
27.639999	0.035958	21.251028	7.698265	2.912445	5.196695	5.443624	0.000000	-10.000000	0.375000	-21.783333	544.500000	1023.000000	1023.000000	2046.000000
27.660000	0.035126	20.759527	7.258924	2.979673	5.189682	5.331247	0.000000	-10.000000	0.358333	-21.516666	537.166687	1023.000000	1023.000000	2046.000000
27.680000	0.034278	20.258060	6.876308	3.130899	5.118507	5.132346	0.000000	-10.000000	0.341667	-20.966667	530.000000	1023.000000	1023.000000	2046.000000
27.700001	0.034198	20.211210	6.808609	3.359282	4.895825	5.147494	0.000000	-10.000000	0.341667	-20.183334	523.166687	1023.000000	1023.000000	2046.000000
27.719999	0.033883	20.025068	6.547036	3.408805	4.826152	5.243075	0.000000	-10.000000	0.341667	-19.583334	516.333313	1023.000000	1023.000000	2046.000000
27.740000	0.033015	19.511772	6.187393	3.379495	4.880037	5.064847	0.000000	-10.000000	0.341667	-19.200001	509.833344	1023.000000	1023.000000	2046.000000
27.760000	0.032606	19.269880	6.094316	3.457030	4.767083	4.951453	0.000000	-10.000000	0.350000	-19.050001	503.500000	1023.000000	1023.000000	2046.000000
27.780001	0.031932	18.871939	5.972171	3.273448	4.633793	4.992527	0.000000	-10.000000	0.333333	-19.200001	497.166656	1023.000000	1023.000000	2046.000000
27.799999	0.030744	18.169678	5.660177	3.076917	4.545252	4.887331	0.000000	-10.000000	0.316667	-19.416668	492.833344	1023.000000	1023.000000	2046.000000
27.820000	0.029603	17.495640	5.383734	2.900568	4.506961	4.704376	0.000000	-10.000000	0.316667	-19.633333	486.166656	1023.000000	1023.000000	2046.000000
27.840000	0.028967	17.119751	5.397975	2.830539	4.284595	4.606642	0.000000	-10.000000	0.333333	-20.000000	479.500000	1023.000000	1023.000000	2046.000000
27.860001	0.028006	16.551434	5.142512	2.616909	4.194138	4.597874	0.000000	-10.000000	0.333333	-20.300001	470.666656	1023.000000	1023.000000	2046.000000
27.879999	0.026681	15.768641	4.766725	2.461690	4.188552	4.351674	0.000000	-10.000000	0.333333	-20.500000	463.833344	1023.000000	1023.000000	2046.000000
27.900000	0.026209	15.489351	4.761929	2.406603	4.011275	4.309545	0.000000	-10.000000	0.333333	-20.550001	457.000000	1023.000000	1023.000000	2046.000000
27.920000	0.025829	15.264659	4.636153	2.377843	3.895452	4.355211	0.000000	-10.000000	0.350000	-20.766666	450.166656	1023.000000	1023.000000	2046.000000
27.940001	0.024230	14.319904	4.217860	2.135718	3.753919	4.212408	0.000000	-10.000000	0.350000	-20.833334	443.333344	1023.000000	1023.000000	2046.000000
27.959999	0.023572	13.931175	4.016124	2.154924	3.724315	4.035812	0.000000	-10.000000	0.350000	-20.800001	436.500000	1023.000000	1023.000000	2046.000000
27.980000	0.022938	13.556494	3.860526	2.128808	3.569803	3.997356	0.000000	-10.000000	0.350000	-20.600000	429.500000	1023.000000	1023.000000	2046.000000
28.000000	0.021451	12.677290	3.465570	1.968382	3.342548	3.900790	0.000000	-10.000000	0.350000	-20.400000	422.500000	1023.000000	1023.000000	2046.000000
28.020000	0.019909	11.766384	3.254376	1.639261	3.229188	3.643559	0.000000	-10.000000	0.358333	-20.233334	415.666656	1023.000000	1023.000000	2046.000000
28.040001	0.018927	11.185582	3.438546	1.094305	3.173282	3.479449	0.000000	-10.000000	0.358333	-20.466667	408.833344	1023.000000	1023.000000	2046.000000
28.059999	0.017613	10.409402	3.615153	0.347255	3.063928	3.383065	0.000000	-10.000000	0.366667	-20.866667	402.000000	1023.000000	1023.000000	2046.000000
28.080000	0.016316	9.642638	3.655235	-0.335559	3.013490	3.309473	0.000000	-10.000000	0.375000	-21.500000	395.000000	1023.000000	1023.000000	2046.000000
28.100000	0.015692	9.274008	3.728768	-0.486968	2.947812	3.084396	0.000000	-10.000000	0.383333	-21.750000	387.833344	1023.000000	1023.000000	2046.000000
28.120001	0.015396	9.098992	3.788294	-0.579113	2.785402	3.104410	0.000000	-10.000000	0.375000	-21.533333	380.666656	1023.000000	1023.000000	2046.000000
28.139999	0.014470	8.551929	3.569170	-0.657423	2.660707	2.979476	0.000000	-10.000000	0.358333	-20.933334	373.500000	1023.000000	1023.000000	2046.000000
28.160000	0.013224	7.815644	3.205290	-0.780644	2.560105	2.830893	0.000000	-10.000000	0.350000	-20.516666	366.500000	1023.000000	1023.000000	2046.000000
28.180000	0.012441	7.352427	3.089689	-0.742843	2.345365	2.660216	0.000000	-10.000000	0.358333	-20.466667	359.500000	1023.000000	1023.000000	2046.000000
28.200001	0.011425	6.752400	2.754284	-0.671816	2.149313	2.520618	0.000000	-10.000000	0.358333	-20.616667	352.666656	1023.000000	1023.000000	2046.000000
28.219999	0.010234	6.048360	2.465544	-0.835343	1.967921	2.450238	0.000000	-10.000000	0.358333	-20.600000	345.833344	1023.000000	1023.000000	2046.000000
28.240000	0.009624	5.687664	2.350516	-0.759062	1.813735	2.282475	0.000000	-10.000000	0.350000	-20.600000	339.000000	1023.000000	1023.000000	2046.000000
28.260000	0.009020	5.330809	2.154580	-0.648487	1.678140	2.146575	0.000000	-10.000000	0.350000	-20.500000	332.166656	1023.000000	1023.000000	2046.000000
28.280001	0.008023	4.741755	1.885716	-0.881361	1.558908	2.178493	0.000000	-10.000000	0.350000	-20.466667	325.333344	1023.000000	1023.000000	2046.000000
28.299999	0.007531	4.450865	1.784041	-0.878729	1.451893	2.093661	0.000000	-10.000000	0.350000	-20.483334	318.500000	1023.000000	1023.000000	2046.000000
28.320000	0.007307	4.318233	1.632421	-0.667083	1.356994	1.995901	0.000000	-10.000000	0.325000	-20.200001	311.500000	1023.000000	1023.000000	2046.000000
28.340000	0.006692	3.954741	1.373949	-0.631696	1.225453	1.987036	0.000000	-10.000000	0.308333	-19.600000	304.833344	1023.000000	1023.000000	2046.000000
28.360001	0.006307	3.727705	1.127453	-0.562162	1.167808	1.994606	0.000000	-10.000000	0.275000	-18.700001	298.333344	1023.000000	1023.000000	2046.000000
28.379999	0.006247	3.692078	1.017514	-0.350414	1.122256	1.902721	0.000000	-10.000000	0.266667	-17.966667	292.166656	1023.000000	1023.000000	2046.000000
28.400000	0.005879	3.474606	0.773080	-0.181699	1.064417	1.818808	0.000000	-10.000000	0.250000	-17.483334	286.166656	1023.000000	1023.000000	2046.000000
28.420000	0.005150	3.043588	0.581080	-0.371246	0.994528	1.839226	0.000000	-10.000000	0.241667	-17.283335	280.333344	1023.000000	1023.000000	2046.000000
28.440001	0.004890	2.889819	0.464747	-0.298441	0.981272	1.742241	0.000000	-10.000000	0.233333	-17.300001	276.500000	1023.000000	1023.000000	2046.000000
28.459999	0.003984	2.354475	0.285288	-0.406455	0.856503	1.619139	0.000000	-10.000000	0.233333	-17.266666	270.500000	1023.000000	1023.000000	2046.000000
28.480000	0.003009	1.778243	0.089304	-0.591877	0.746679	1.534138	0.000000	-10.000000	0.241667	-17.183334	264.833344	1023.000000	1023.000000	2046.000000
28.500000	0.002399	1.417759	-0.041110	-0.761423	0.685405	1.534887	0.000000	-10.000000	0.250000	-17.183334	257.166656	1023.000000	1023.000000	2046.000000
28.520000	0.001642	0.970170	-0.132269	-0.819272	0.560841	1.360870	0.000000	-10.000000	0.250000	-17.266666	253.500000	1023.000000	1023.000000	2046.000000
28.540001	0.000611	0.361358	-0.411656	-0.832003	0.451899	1.153117	0.000000	-10.000000	0.250000	-17.500000	247.500000	1023.000000	1023.000000	2046.000000
28.559999	-0.000000	-0.000061	-0.468216	-1.063911	0.363754	1.168312	0.000000	-10.000000	0.250000	-17.650002	243.500000	1023.000000	1023.000000	2046.000000
28.580000	-0.000377	-0.222957	-0.513888	-1.146506	0.300409	1.137027	0.000000	-10.000000	0.258333	-17.800001	237.500000	1023.000000	1023.000000	2046.000000
28.600000	-0.001194	-0.705653	-0.768046	-1.098099	0.250286	0.910206	0.000000	-10.000000	0.275000	-17.916668	231.500000	1023.000000	1023.000000	2046.000000
28.620001	-0.001813	-1.071757	-0.889778	-1.332239	0.150453	0.999807	0.000000	-10.000000	0.291667	-18.150000	223.500000	1023.000000	1023.000000	2046.000000
28.639999	-0.001959	-1.157675	-0.891152	-1.347168	0.051336	1.029309	0.000000	-10.000000	0.283333	-18.216667	215.500000	1023.000000	1023.000000	2046.000000
28.660000	-0.003019	-1.783967	-1.240884	-1.328292	-0.019661	0.804870	0.000000	-10.000000	0.266667	-18.166666	211.500000	1023.000000	1023.000000	2046.000000
28.680000	-0.004244	-2.508076	-1.468426	-1.516374	-0.201044	0.677768	0.000000	-10.000000	0.250000	-17.833334	205.500000	1023.000000	1023.000000	2046.000000
28.700001	-0.004613	-2.726039	-1.507131	-1.618755	-0.324622	0.724470	0.000000	-10.000000	0.250000	-17.549999	199.500000	1023.000000	1023.000000	2046.000000
28.719999	-0.005801	-3.428601	-1.717232	-1.879945	-0.283573	0.452150	0.000000	-10.000000	0.250000	-17.366667	191.666672	1023.000000	1023.000000	2046.000000
28.740000	-0.007430	-4.391037	-1.610096	-2.616535	-0.373174	0.208769	0.000000	-10.000000	0.250000	-17.350000	187.833328	1023.000000	1023.000000	2046.000000
28.760000	-0.007620	-4.503365	-1.133628	-3.303535	-0.432181	0.365980	0.000000	-10.000000	0.258333	-17.800001	182.000000	1023.000000	1023.000000	2046.000000
28.780001	-0.008034	-4.748036	-0.953270	-3.675228	-0.446987	0.327449	0.000000	-10.000000	0.258333	-18.133333	175.833328	1023.000000	1023.000000	2046.000000
28.799999	-0.009310	-5.502395	-1.130382	-3.856334	-0.504712	-0.010968	0.000000	-10.000000	0.258333	-18.466667	169.666672	1023.000000	1023.000000	2046.000000
28.820000	-0.009410	-5.561035	-1.030627	-4.030903	-0.557632	0.058128	0.000000	-10.000000	0.250000	-18.300001	165.500000	1023.000000	1023.000000	2046.000000
28.840000	-0.009624	-5.687924	-1.086797	-3.997467	-0.598812	-0.004848	0.000000	-10.000000	0.250000	-17.600000	159.666672	1023.000000	1023.000000	2046.000000
28.860001	-0.011205	-6.622334	-1.481017	-3.997894	-0.849603	-0.293820	0.000000	-10.000000	0.250000	-16.900000	153.833328	1023.000000	1023.000000	2046.000000
28.879999	-0.012150	-7.180874	-1.601677	-4.098144	-1.074451	-0.406603	0.000000	-10.000000	0.233333	-16.316668	148.166672	1023.000000	1023.000000	2046.000000
28.900000	-0.012254	-7.241841	-1.676813	-4.009091	-1.149743	-0.406194	0.000000	-10.000000	0.216667	-16.016666	142.833328	1023.000000	1023.000000	2046.000000
28.920000	-0.013532	-7.997379	-2.104252	-3.889080	-1.329198	-0.674849	0.000000	-10.000000	0.208333	-15.800000	135.666672	1023.000000	1023.000000	2046.000000
28.940001	-0.014519	-8.580781	-2.261041	-4.056350	-1.462384	-0.801006	0.000000	-10.000000	0.216667	-15.616667	130.333328	1023.000000	1023.000000	2046.000000
28.959999	-0.014139	-8.356175	-2.201862	-3.970280	-1.511327	-0.672706	0.000000	-10.000000	0.225000	-15.616667	126.833336	1023.000000	1023.000000	2046.000000
28.980000	-0.015164	-8.961902	-2.585735	-3.919925	-1.641712	-0.814530	0.000000	-10.000000	0.216667	-15.466666	123.333336	1023.000000	1023.000000	2046.000000
29.000000	-0.015927	-9.412679	-2.716189	-4.054245	-1.818369	-0.823875	0.000000	-10.000000	0.208333	-15.233334	118.166664	1023.000000	1023.000000	2046.000000
29.020000	-0.015455	-9.134103	-2.675218	-3.891098	-1.821260	-0.746527	0.000000	-10.000000	0.191667	-15.050000	113.000000	1023.000000	1023.000000	2046.000000
29.040001	-0.016172	-9.557635	-3.107786	-3.624120	-1.921568	-0.904162	0.000000	-10.000000	0.166667	-14.133333	106.666664	1023.000000	1023.000000	2046.000000
29.059999	-0.016656	-9.843806	-3.220582	-3.607448	-2.092607	-0.923170	0.000000	-10.000000	0.141667	-13.300000	102.000000	1023.000000	1023.000000	2046.000000
29.080000	-0.015929	-9.413855	-3.177725	-3.414549	-2.002105	-0.819476	0.000000	-10.000000	0.108333	-11.983334	97.666664	1023.000000	1023.000000	2046.000000
29.100000	-0.016098	-9.513868	-3.393252	-3.241881	-1.976622	-0.902114	0.000000	-10.000000	0.100000	-11.283334	95.000000	1023.000000	1023.000000	2046.000000
29.120001	-0.017173	-10.149079	-3.691320	-3.372342	-2.028661	-1.056756	0.000000	-10.000000	0.091667	-10.583334	90.000000	1023.000000	1023.000000	2046.000000
29.139999	-0.016984	-10.037375	-3.532701	-3.459769	-2.116276	-0.928630	0.000000	-10.000000	0.100000	-10.400001	86.333336	1023.000000	1023.000000	2046.000000
29.160000	-0.017036	-10.068409	-3.682391	-3.377087	-2.012222	-0.996709	0.000000	-10.000000	0.091667	-10.250000	82.833336	1023.000000	1023.000000	2046.000000
29.180000	-0.018410	-10.880341	-3.911979	-3.588412	-2.239936	-1.140013	0.000000	-10.000000	0.083333	-9.766666	80.500000	1023.000000	1023.000000	2046.000000
29.200001	-0.018681	-11.040373	-3.871482	-3.800044	-2.272052	-1.096795	0.000000	-10.000000	0.066667	-9.100000	77.166664	1023.000000	1023.000000	2046.000000
29.219999	-0.018424	-10.888596	-3.936451	-3.690653	-2.128136	-1.133355	0.000000	-10.000000	0.066667	-8.516666	74.166664	1023.000000	1023.000000	2046.000000
29.240000	-0.019456	-11.498273	-4.157969	-3.793350	-2.272050	-1.274904	0.000000	-10.000000	0.058333	-8.266666	71.333336	1023.000000	1023.000000	2046.000000
29.260000	-0.019898	-11.759617	-4.137155	-3.943530	-2.361371	-1.317561	0.000000	-10.000000	0.058333	-8.083333	68.500000	1023.000000	1023.000000	2046.000000
29.280001	-0.019646	-11.611062	-4.160805	-3.893085	-2.253987	-1.303186	0.000000	-10.000000	0.050000	-7.783333	65.833336	1023.000000	1023.000000	2046.000000
29.299999	-0.020467	-12.095894	-4.388140	-3.952608	-2.320007	-1.435138	0.000000	-10.000000	0.050000	-7.250000	62.500000	1023.000000	1023.000000	2046.000000
29.320000	-0.020760	-12.269085	-4.273787	-4.198587	-2.433426	-1.363284	0.000000	-10.000000	0.050000	-6.833333	60.166668	1023.000000	1023.000000	2046.000000
29.340000	-0.020503	-12.117464	-4.296593	-4.137158	-2.318720	-1.364992	0.000000	-10.000000	0.050000	-6.583333	57.833332	1023.000000	1023.000000	2046.000000
29.360001	-0.021205	-12.532087	-4.547949	-4.100921	-2.384692	-1.498526	0.000000	-10.000000	0.050000	-6.566667	56.166668	1023.000000	1023.000000	2046.000000
29.379999	-0.021562	-12.743141	-4.641522	-4.239881	-2.444823	-1.416915	0.000000	-10.000000	0.050000	-6.566667	53.833332	1023.000000	1023.000000	2046.000000
29.400000	-0.021344	-12.614017	-4.603291	-4.234127	-2.391405	-1.385194	0.000000	-10.000000	0.050000	-6.350000	51.500000	1023.000000	1023.000000	2046.000000
29.420000	-0.022084	-13.051614	-4.902276	-4.126026	-2.465348	-1.557963	0.000000	-10.000000	0.050000	-5.366667	49.000000	1023.000000	1023.000000	2046.000000
29.440001	-0.023200	-13.711143	-4.947461	-4.462452	-2.740472	-1.560758	0.000000	-10.000000	0.050000	-4.366667	47.166668	1023.000000	1023.000000	2046.000000
29.459999	-0.023348	-13.798731	-4.764002	-4.833996	-2.590618	-1.610115	0.000000	-10.000000	0.050000	-3.450000	45.500000	1023.000000	1023.000000	2046.000000
29.480000	-0.024073	-14.227076	-4.628051	-5.226239	-2.571543	-1.801242	0.000000	-10.000000	0.050000	-3.816667	44.666668	1023.000000	1023.000000	2046.000000
29.500000	-0.024491	-14.474126	-4.245516	-5.865345	-2.639567	-1.723697	0.000000	-10.000000	0.050000	-4.716667	43.500000	1023.000000	1023.000000	2046.000000
29.520000	-0.023809	-14.071131	-3.920985	-6.071233	-2.495164	-1.583749	0.000000	-10.000000	0.050000	-5.816667	42.000000	1023.000000	1023.000000	2046.000000
29.540001	-0.024242	-14.326876	-3.980517	-5.999176	-2.498433	-1.848750	0.000000	-10.000000	0.050000	-6.250000	40.000000	1023.000000	1023.000000	2046.000000
29.559999	-0.024705	-14.600364	-4.006071	-6.114177	-2.601677	-1.878439	0.000000	-10.000000	0.041667	-5.583333	37.666668	1023.000000	1023.000000	2046.000000
29.580000	-0.024712	-14.604794	-3.985749	-6.083069	-2.713558	-1.822417	0.000000	-10.000000	0.025000	-4.416667	35.833332	1023.000000	1023.000000	2046.000000
29.600000	-0.025450	-15.040877	-4.275087	-5.927790	-2.780522	-2.057478	0.000000	-10.000000	0.016667	-2.966667	34.666668	1023.000000	1023.000000	2046.000000
29.620001	-0.026132	-15.443870	-4.341654	-5.996841	-3.037392	-2.067982	0.000000	-10.000000	0.016667	-1.966667	34.166668	1023.000000	1023.000000	2046.000000
29.639999	-0.025981	-15.354814	-4.395329	-5.880121	-3.042495	-2.036869	0.000000	-10.000000	0.025000	-1.383333	34.000000	1023.000000	1023.000000	2046.000000
29.660000	-0.026413	-15.610273	-4.636229	-5.679961	-3.070032	-2.224051	0.000000	-10.000000	0.033333	-1.183333	34.000000	1023.000000	1023.000000	2046.000000
29.680000	-0.026628	-15.737422	-4.694659	-5.705196	-3.149782	-2.187784	0.000000	-10.000000	0.041667	-1.116667	34.000000	1023.000000	1023.000000	2046.000000
29.700001	-0.026346	-15.570665	-4.751512	-5.578648	-3.189508	-2.050997	0.000000	-10.000000	0.050000	-0.716667	34.000000	1023.000000	1023.000000	2046.000000
29.719999	-0.026707	-15.783959	-4.932281	-5.484344	-3.249352	-2.117984	0.000000	-10.000000	0.041667	-0.366667	34.000000	1023.000000	1023.000000	2046.000000
29.740000	-0.026728	-15.796362	-4.935647	-5.438691	-3.320141	-2.101883	0.000000	-10.000000	0.041667	-0.283333	34.000000	1023.000000	1023.000000	2046.000000
29.760000	-0.026248	-15.512417	-5.003275	-5.204798	-3.311821	-1.992521	0.000000	-10.000000	0.033333	-0.483333	34.000000	1023.000000	1023.000000	2046.000000
29.780001	-0.026185	-15.475216	-5.257806	-4.875094	-3.283984	-2.058332	0.000000	-10.000000	0.033333	-0.483333	34.000000	1023.000000	1023.000000	2046.000000
29.799999	-0.025557	-15.103913	-5.145898	-4.746967	-3.249022	-1.962026	0.000000	-10.000000	0.016667	0.150000	34.000000	1023.000000	1023.000000	2046.000000
29.820000	-0.024906	-14.719383	-5.170459	-4.491963	-3.190845	-1.866117	0.000000	-10.000000	0.008333	1.266667	34.000000	1023.000000	1023.000000	2046.000000
29.840000	-0.024932	-14.734903	-5.249684	-4.411107	-3.076527	-1.997586	0.000000	-10.000000	0.000000	2.300000	34.000000	1023.000000	1023.000000	2046.000000
29.860001	-0.024533	-14.499156	-5.054458	-4.515827	-3.067879	-1.860992	0.000000	-10.000000	0.008333	2.833333	34.000000	1023.000000	1023.000000	2046.000000
29.879999	-0.024404	-14.422979	-5.174849	-4.451563	-3.048521	-1.748046	0.000000	-10.000000	0.016667	2.533333	34.000000	1023.000000	1023.000000	2046.000000
29.900000	-0.024722	-14.610674	-5.206218	-4.568653	-2.953602	-1.882201	0.000000	-10.000000	0.016667	1.700000	34.000000	1023.000000	1023.000000	2046.000000
29.920000	-0.024508	-14.484242	-5.070418	-4.692350	-2.958848	-1.762626	0.000000	-10.000000	0.016667	0.816667	34.000000	1023.000000	1023.000000	2046.000000
29.940001	-0.024827	-14.672486	-5.221008	-4.652867	-3.013978	-1.784633	0.000000	-10.000000	0.016667	0.200000	34.000000	1023.000000	1023.000000	2046.000000
29.959999	-0.024941	-14.739964	-5.142341	-4.693840	-2.942130	-1.961652	0.000000	-10.000000	0.025000	0.000000	34.000000	1023.000000	1023.000000	2046.000000
29.980000	-0.024814	-14.665154	-5.145878	-4.750847	-2.931534	-1.836895	0.000000	-10.000000	0.025000	0.000000	34.000000	1023.000000	1023.000000	2046.000000
30.000000	-0.025451	-15.041505	-5.275847	-4.742374	-3.046354	-1.976930	0.000000	-10.000000	0.016667	0.000000	34.000000	1023.000000	1023.000000	2046.000000
30.020000	-0.025474	-15.055197	-5.255344	-4.819146	-2.923535	-2.057172	0.000000	-10.000000	0.016667	-0.300000	34.000000	1023.000000	1023.000000	2046.000000
30.040001	-0.025175	-14.878167	-5.256364	-4.850544	-2.893749	-1.877510	0.000000	-10.000000	0.008333	-1.083333	34.000000	1023.000000	1023.000000	2046.000000
30.059999	-0.025534	-15.090698	-5.379039	-4.849373	-2.997630	-1.864655	0.000000	-10.000000	0.016667	-2.016667	33.500000	1023.000000	1023.000000	2046.000000
30.080000	-0.025661	-15.165557	-5.375784	-4.853332	-2.936463	-1.999978	0.000000	-10.000000	0.016667	-2.616667	32.666668	1023.000000	1023.000000	2046.000000
30.100000	-0.025495	-15.067500	-5.378959	-4.880585	-2.901704	-1.906252	0.000000	-10.000000	0.033333	-2.450000	31.666666	1023.000000	1023.000000	2046.000000
30.120001	-0.026143	-15.450282	-5.569531	-4.930915	-3.104025	-1.845811	0.000000	-10.000000	0.033333	-1.516667	31.166666	1023.000000	1023.000000	2046.000000
30.139999	-0.026641	-15.744611	-5.684719	-4.946440	-3.062636	-2.050816	0.000000	-10.000000	0.041667	-0.616667	31.000000	1023.000000	1023.000000	2046.000000
30.160000	-0.026807	-15.842822	-5.546535	-5.214188	-3.035124	-2.046976	0.000000	-10.000000	0.041667	0.000000	31.000000	1023.000000	1023.000000	2046.000000
30.180000	-0.027400	-16.193661	-5.530977	-5.553489	-3.069686	-2.039508	0.000000	-10.000000	0.050000	-0.350000	31.000000	1023.000000	1023.000000	2046.000000
30.200001	-0.027455	-16.225819	-5.218038	-5.943609	-2.980071	-2.084101	0.000000	-10.000000	0.050000	-1.216667	30.833334	1023.000000	1023.000000	2046.000000
30.219999	-0.027085	-16.007294	-4.759469	-6.323811	-2.881379	-2.042636	0.000000	-10.000000	0.050000	-2.233333	30.333334	1023.000000	1023.000000	2046.000000
30.240000	-0.027050	-15.986685	-4.700377	-6.367983	-2.918369	-1.999956	0.000000	-10.000000	0.050000	-2.900000	29.500000	1023.000000	1023.000000	2046.000000
30.260000	-0.027174	-16.059824	-4.634379	-6.341567	-2.887166	-2.196712	0.000000	-10.000000	0.033333	-3.000000	28.500000	1023.000000	1023.000000	2046.000000
30.280001	-0.027355	-16.167036	-4.555073	-6.382148	-2.973745	-2.256069	0.000000	-10.000000	0.016667	-2.616667	27.500000	1023.000000	1023.000000	2046.000000
30.299999	-0.028178	-16.653154	-4.796691	-6.367392	-3.221186	-2.267885	0.000000	-10.000000	0.008333	-1.600000	26.666666	1023.000000	1023.000000	2046.000000
30.320000	-0.028491	-16.838205	-4.878092	-6.291196	-3.260282	-2.408636	0.000000	-10.000000	0.008333	-0.083333	26.166666	1023.000000	1023.000000	2046.000000
30.340000	-0.028312	-16.732140	-4.910357	-6.125358	-3.267976	-2.428449	0.000000	-10.000000	0.008333	1.166667	26.000000	1023.000000	1023.000000	2046.000000
30.360001	-0.028698	-16.960737	-5.120061	-6.048236	-3.432982	-2.359458	0.000000	-10.000000	0.008333	1.883333	26.000000	1023.000000	1023.000000	2046.000000
30.379999	-0.028701	-16.962133	-5.143008	-5.934453	-3.415137	-2.469534	0.000000	-10.000000	0.016667	1.966667	26.000000	1023.000000	1023.000000	2046.000000
30.400000	-0.028492	-16.838804	-5.235098	-5.772300	-3.407522	-2.423885	0.000000	-10.000000	0.033333	1.800000	26.000000	1023.000000	1023.000000	2046.000000
30.420000	-0.028829	-17.037796	-5.390684	-5.797433	-3.575803	-2.273877	0.000000	-10.000000	0.033333	1.083333	26.000000	1023.000000	1023.000000	2046.000000
30.440001	-0.028452	-16.815071	-5.350756	-5.615729	-3.505534	-2.343052	0.000000	-10.000000	0.033333	0.450000	26.000000	1023.000000	1023.000000	2046.000000
30.459999	-0.028260	-16.701561	-5.458162	-5.398619	-3.568909	-2.275869	0.000000	-10.000000	0.016667	0.000000	26.000000	1023.000000	1023.000000	2046.000000
30.480000	-0.028243	-16.691618	-5.608210	-5.294971	-3.628951	-2.159486	0.000000	-10.000000	0.008333	0.333333	26.000000	1023.000000	1023.000000	2046.000000
30.500000	-0.027390	-16.187273	-5.537527	-4.938284	-3.470092	-2.241369	0.000000	-10.000000	0.000000	0.983333	26.000000	1023.000000	1023.000000	2046.000000
30.520000	-0.026904	-15.900064	-5.583837	-4.721650	-3.431579	-2.162998	0.000000	-10.000000	0.000000	2.100000	26.000000	1023.000000	1023.000000	2046.000000
30.540001	-0.026773	-15.822668	-5.647951	-4.685478	-3.425595	-2.063644	0.000000	-10.000000	0.000000	3.100000	26.000000	1023.000000	1023.000000	2046.000000
30.559999	-0.026011	-15.372540	-5.439897	-4.551253	-3.255028	-2.126363	0.000000	-10.000000	0.008333	3.733333	26.000000	1023.000000	1023.000000	2046.000000
30.580000	-0.025942	-15.331523	-5.482185	-4.544302	-3.298769	-2.006267	0.000000	-10.000000	0.008333	3.683333	26.000000	1023.000000	1023.000000	2046.000000
30.600000	-0.026045	-15.392308	-5.531022	-4.706409	-3.261643	-1.893235	0.000000	-10.000000	0.008333	3.266667	26.000000	1023.000000	1023.000000	2046.000000
30.620001	-0.025969	-15.347785	-5.409706	-4.705777	-3.151407	-2.080895	0.000000	-10.000000	0.016667	2.716667	26.000000	1023.000000	1023.000000	2046.000000
30.639999	-0.026235	-15.504725	-5.444909	-4.757118	-3.245723	-2.056974	0.000000	-10.000000	0.025000	2.200000	26.000000	1023.000000	1023.000000	2046.000000
30.660000	-0.026133	-15.444393	-5.456175	-4.835386	-3.173900	-1.978931	0.000000	-10.000000	0.025000	1.716667	26.000000	1023.000000	1023.000000	2046.000000
30.680000	-0.025756	-15.221828	-5.411775	-4.752437	-2.984211	-2.073406	0.000000	-10.000000	0.025000	0.983333	26.000000	1023.000000	1023.000000	2046.000000
30.700001	-0.025967	-15.346383	-5.430703	-4.781356	-3.078915	-2.055409	0.000000	-10.000000	0.033333	0.433333	26.000000	1023.000000	1023.000000	2046.000000
30.719999	-0.026360	-15.578871	-5.475373	-4.907929	-3.192849	-2.002720	0.000000	-10.000000	0.050000	0.000000	26.000000	1023.000000	1023.000000	2046.000000
30.740000	-0.026095	-15.422270	-5.535764	-4.807799	-3.077972	-2.000734	0.000000	-10.000000	0.050000	0.000000	26.000000	1023.000000	1023.000000	2046.000000
30.760000	-0.026193	-15.480166	-5.600199	-4.760508	-3.021313	-2.098146	0.000000	-10.000000	0.041667	0.000000	26.000000	1023.000000	1023.000000	2046.000000
30.780001	-0.026890	-15.891744	-5.685190	-4.958985	-3.249753	-1.997815	0.000000	-10.000000	0.025000	0.000000	26.000000	1023.000000	1023.000000	2046.000000
30.799999	-0.027044	-15.982763	-5.776654	-4.946612	-3.222669	-2.036829	0.000000	-10.000000	0.025000	0.000000	26.000000	1023.000000	1023.000000	2046.000000
30.820000	-0.027253	-16.106380	-5.801832	-5.009163	-3.080823	-2.214562	0.000000	-10.000000	0.016667	0.000000	26.000000	1023.000000	1023.000000	2046.000000
30.840000	-0.028075	-16.592173	-5.685376	-5.566114	-3.219242	-2.121442	0.000000	-10.000000	0.033333	-0.333333	26.000000	1023.000000	1023.000000	2046.000000
30.860001	-0.027947	-16.516680	-5.372110	-5.799165	-3.087562	-2.257843	0.000000	-10.000000	0.033333	-1.200000	26.000000	1023.000000	1023.000000	2046.000000
30.879999	-0.027493	-16.248089	-5.114285	-5.998775	-2.913168	-2.221859	0.000000	-10.000000	0.050000	-2.283333	25.666666	1023.000000	1023.000000	2046.000000
30.900000	-0.027832	-16.448948	-4.886162	-6.311189	-3.082779	-2.168818	0.000000	-10.000000	0.050000	-3.200000	24.833334	1023.000000	1023.000000	2046.000000
30.920000	-0.027442	-16.218050	-4.735685	-6.325963	-3.030016	-2.126387	0.000000	-10.000000	0.041667	-3.550000	23.666666	1023.000000	1023.000000	2046.000000
30.940001	-0.027685	-16.362097	-4.879042	-6.189828	-2.886027	-2.407200	0.000000	-10.000000	0.041667	-3.350000	22.500000	1023.000000	1023.000000	2046.000000
30.959999	-0.028697	-16.959827	-4.904684	-6.322638	-3.287913	-2.444592	0.000000	-10.000000	0.041667	-2.316667	21.666666	1023.000000	1023.000000	2046.000000
30.980000	-0.028912	-17.086998	-4.977446	-6.284842	-3.416286	-2.408423	0.000000	-10.000000	0.041667	-1.100000	21.166666	1023.000000	1023.000000	2046.000000
31.000000	-0.028486	-16.835461	-5.155114	-5.925285	-3.181425	-2.573637	0.000000	-10.000000	0.041667	-0.216667	21.000000	1023.000000	1023.000000	2046.000000
31.020000	-0.029020	-17.150984	-5.266701	-5.914932	-3.390792	-2.578559	0.000000	-10.000000	0.025000	0.000000	21.000000	1023.000000	1023.000000	2046.000000
31.040001	-0.029305	-17.318991	-5.272028	-5.970587	-3.636533	-2.439843	0.000000	-10.000000	0.025000	0.000000	21.000000	1023.000000	1023.000000	2046.000000
31.059999	-0.028833	-17.040567	-5.357111	-5.698215	-3.481406	-2.503836	0.000000	-10.000000	0.016667	0.000000	21.000000	1023.000000	1023.000000	2046.000000
31.080000	-0.029077	-17.184385	-5.607282	-5.551240	-3.426458	-2.599405	0.000000	-10.000000	0.033333	0.000000	21.000000	1023.000000	1023.000000	2046.000000
31.100000	-0.029359	-17.351095	-5.552818	-5.711437	-3.709755	-2.377085	0.000000	-10.000000	0.033333	0.000000	21.000000	1023.000000	1023.000000	2046.000000
31.120001	-0.028812	-17.027784	-5.541966	-5.466240	-3.712128	-2.307450	0.000000	-10.000000	0.025000	0.000000	21.000000	1023.000000	1023.000000	2046.000000
31.139999	-0.028316	-16.734512	-5.819141	-5.010022	-3.416621	-2.488729	0.000000	-10.000000	0.016667	0.350000	21.000000	1023.000000	1023.000000	2046.000000
31.160000	-0.028412	-16.791428	-5.860915	-5.010793	-3.542783	-2.376938	0.000000	-10.000000	0.008333	1.050000	21.000000	1023.000000	1023.000000	2046.000000
31.180000	-0.027877	-16.475172	-5.681046	-4.922699	-3.696459	-2.174967	0.000000	-10.000000	0.025000	2.150000	21.000000	1023.000000	1023.000000	2046.000000
31.200001	-0.026658	-15.755166	-5.656590	-4.520137	-3.336442	-2.241997	0.000000	-10.000000	0.016667	3.050000	21.000000	1023.000000	1023.000000	2046.000000
31.219999	-0.026676	-15.765261	-5.768796	-4.484005	-3.243338	-2.269121	0.000000	-10.000000	0.016667	3.550000	21.000000	1023.000000	1023.000000	2046.000000
31.240000	-0.026582	-15.709871	-5.482206	-4.725116	-3.486818	-2.015731	0.000000	-10.000000	0.008333	3.516667	21.000000	1023.000000	1023.000000	2046.000000
31.260000	-0.026011	-15.372283	-5.520046	-4.571930	-3.226728	-2.053578	0.000000	-10.000000	0.016667	3.200000	21.000000	1023.000000	1023.000000	2046.000000
31.280001	-0.026198	-15.483232	-5.634002	-4.551292	-3.066832	-2.231107	0.000000	-10.000000	0.016667	2.866667	21.000000	1023.000000	1023.000000	2046.000000
31.299999	-0.026447	-15.630322	-5.518286	-4.805400	-3.236840	-2.069795	0.000000	-10.000000	0.008333	2.650000	21.000000	1023.000000	1023.000000	2046.000000
31.320000	-0.026239	-15.507368	-5.375967	-4.903505	-3.289617	-1.938279	0.000000	-10.000000	0.000000	2.400000	21.000000	1023.000000	1023.000000	2046.000000
31.340000	-0.025885	-15.298303	-5.495969	-4.617866	-3.029606	-2.154862	0.000000	-10.000000	0.008333	1.783333	21.000000	1023.000000	1023.000000	2046.000000
31.360001	-0.026101	-15.425746	-5.562666	-4.680143	-2.966825	-2.216112	0.000000	-10.000000	0.008333	0.933333	21.000000	1023.000000	1023.000000	2046.000000
31.379999	-0.026303	-15.544948	-5.545661	-4.822464	-3.009493	-2.167329	0.000000	-10.000000	0.016667	0.250000	21.000000	1023.000000	1023.000000	2046.000000
31.400000	-0.026204	-15.486401	-5.371289	-4.923641	-3.177408	-2.014062	0.000000	-10.000000	0.025000	0.000000	21.000000	1023.000000	1023.000000	2046.000000
31.420000	-0.025826	-15.262989	-5.504161	-4.720465	-3.004368	-2.033994	0.000000	-10.000000	0.041667	0.000000	21.000000	1023.000000	1023.000000	2046.000000
31.440001	-0.026188	-15.476967	-5.752626	-4.644277	-2.838508	-2.241556	0.000000	-10.000000	0.041667	0.000000	21.000000	1023.000000	1023.000000	2046.000000
31.459999	-0.026692	-15.775093	-5.755443	-4.846570	-3.014040	-2.159039	0.000000	-10.000000	0.025000	0.000000	21.000000	1023.000000	1023.000000	2046.000000
31.480000	-0.027022	-15.969780	-5.630545	-5.019299	-3.315181	-2.004755	0.000000	-10.000000	0.008333	0.000000	21.000000	1023.000000	1023.000000	2046.000000
31.500000	-0.027254	-16.107147	-5.690217	-5.148490	-3.203624	-2.064816	0.000000	-10.000000	0.008333	0.000000	21.000000	1023.000000	1023.000000	2046.000000
31.520000	-0.027664	-16.349680	-5.658462	-5.401294	-2.968572	-2.321352	0.000000	-10.000000	0.025000	-0.283333	21.000000	1023.000000	1023.000000	2046.000000
31.540001	-0.027792	-16.424881	-5.388593	-5.787658	-2.911251	-2.337380	0.000000	-10.000000	0.033333	-0.866667	21.000000	1023.000000	1023.000000	2046.000000
31.559999	-0.027178	-16.061968	-4.820250	-6.064852	-3.009964	-2.166901	0.000000	-10.000000	0.033333	-1.450000	21.000000	1023.000000	1023.000000	2046.000000
31.580000	-0.026803	-15.840325	-4.610909	-6.181551	-2.982431	-2.065434	0.000000	-10.000000	0.025000	-1.400000	21.000000	1023.000000	1023.000000	2046.000000
31.600000	-0.026930	-15.915528	-4.742058	-6.072432	-2.843679	-2.257360	0.000000	-10.000000	0.025000	-0.816667	21.000000	1023.000000	1023.000000	2046.000000
31.620001	-0.027510	-16.258684	-4.872647	-6.038155	-2.870986	-2.476897	0.000000	-10.000000	0.016667	0.066667	21.000000	1023.000000	1023.000000	2046.000000
31.639999	-0.027741	-16.394978	-4.846890	-5.923195	-3.107555	-2.517337	0.000000	-10.000000	0.008333	1.283333	21.000000	1023.000000	1023.000000	2046.000000
31.660000	-0.027386	-16.185417	-4.725786	-5.933065	-3.237406	-2.289160	0.000000	-10.000000	0.000000	2.816667	21.000000	1023.000000	1023.000000	2046.000000
31.680000	-0.027358	-16.168465	-4.824355	-5.784305	-3.286316	-2.273489	0.000000	-10.000000	-0.008333	4.400000	21.000000	1023.000000	1023.000000	2046.000000
31.700001	-0.027275	-16.119328	-5.009155	-5.506811	-3.188468	-2.414893	0.000000	-10.000000	-0.016667	5.483334	21.000000	1023.000000	1023.000000	2046.000000
31.719999	-0.027226	-16.090578	-5.098733	-5.373578	-3.168705	-2.449564	0.000000	-10.000000	-0.016667	6.066667	21.000000	1023.000000	1023.000000	2046.000000
31.740000	-0.026582	-15.709755	-4.943285	-5.197251	-3.237716	-2.331503	0.000000	-10.000000	-0.008333	6.333333	21.000000	1023.000000	1023.000000	2046.000000
31.760000	-0.026061	-15.401831	-4.861876	-5.152635	-3.258763	-2.128558	0.000000	-10.000000	-0.008333	6.616667	21.000000	1023.000000	1023.000000	2046.000000
31.780001	-0.025788	-15.240414	-5.013268	-4.992342	-3.161390	-2.073414	0.000000	-10.000000	-0.008333	6.866667	21.000000	1023.000000	1023.000000	2046.000000
31.799999	-0.025296	-14.950140	-4.970112	-4.695708	-3.097105	-2.187215	0.000000	-10.000000	-0.025000	7.233334	21.000000	1023.000000	1023.000000	2046.000000
31.820000	-0.024205	-14.305377	-4.734158	-4.451228	-3.117447	-2.002545	0.000000	-10.000000	-0.041667	8.000000	21.000000	1023.000000	1023.000000	2046.000000
31.840000	-0.023500	-13.888277	-4.856870	-4.248723	-2.911146	-1.871538	0.000000	-10.000000	-0.058333	9.166667	21.166666	1023.000000	1023.000000	2046.000000
31.860001	-0.022777	-13.461085	-4.770531	-4.012172	-2.724240	-1.954143	0.000000	-10.000000	-0.066667	10.416667	21.833334	1023.000000	1023.000000	2046.000000
31.879999	-0.021393	-12.643038	-4.318226	-3.923578	-2.678644	-1.722589	0.000000	-10.000000	-0.066667	11.183333	23.500000	1023.000000	1023.000000	2046.000000
31.900000	-0.020804	-12.295455	-4.341290	-3.890489	-2.443423	-1.620254	0.000000	-10.000000	-0.083333	11.566667	26.333334	1023.000000	1023.000000	2046.000000
31.920000	-0.020627	-12.190706	-4.232231	-3.987314	-2.330124	-1.641037	0.000000	-10.000000	-0.091667	12.000000	30.000000	1023.000000	1023.000000	2046.000000
31.940001	-0.019793	-11.697837	-3.867023	-3.935052	-2.302049	-1.593713	0.000000	-10.000000	-0.108333	12.450000	34.000000	1023.000000	1023.000000	2046.000000
31.959999	-0.018932	-11.188974	-3.673805	-3.963798	-2.114455	-1.436916	0.000000	-10.000000	-0.116667	13.200000	38.000000	1023.000000	1023.000000	2046.000000
31.980000	-0.018654	-11.024549	-3.643661	-4.022417	-1.958043	-1.400428	0.000000	-10.000000	-0.133333	13.800000	42.333332	1023.000000	1023.000000	2046.000000
32.000000	-0.018035	-10.658596	-3.413038	-3.967946	-1.813120	-1.464493	0.000000	-10.000000	-0.125000	14.233334	46.833332	1023.000000	1023.000000	2046.000000
32.020000	-0.016934	-10.007938	-3.051682	-3.901855	-1.724689	-1.329712	0.000000	-10.000000	-0.125000	14.350000	51.666668	1023.000000	1023.000000	2046.000000
32.040001	-0.016466	-9.731582	-3.034271	-3.878533	-1.565460	-1.253318	0.000000	-10.000000	-0.125000	14.183333	56.333332	1023.000000	1023.000000	2046.000000
32.060001	-0.016184	-9.564984	-2.918513	-3.908754	-1.501860	-1.235858	0.000000	-10.000000	-0.125000	14.000000	61.166668	1023.000000	1023.000000	2046.000000
32.080002	-0.014954	-8.837593	-2.611536	-3.759837	-1.368054	-1.098165	0.000000	-10.000000	-0.133333	13.850000	65.833336	1023.000000	1023.000000	2046.000000
32.099998	-0.014488	-8.562678	-2.621025	-3.746047	-1.229988	-0.965619	0.000000	-10.000000	-0.133333	13.950000	70.500000	1023.000000	1023.000000	2046.000000
32.119999	-0.014669	-8.669442	-2.657414	-3.834095	-1.192208	-0.985725	0.000000	-10.000000	-0.141667	14.100000	75.166664	1023.000000	1023.000000	2046.000000
32.139999	-0.013949	-8.243953	-2.369096	-3.843301	-1.092463	-0.939093	0.000000	-10.000000	-0.133333	14.100000	79.833336	1023.000000	1023.000000	2046.000000
32.160000	-0.013376	-7.905499	-2.102258	-3.957254	-0.933652	-0.912335	0.000000	-10.000000	-0.116667	13.783334	84.666664	1023.000000	1023.000000	2046.000000
32.180000	-0.013265	-7.839897	-1.807531	-4.431856	-0.743461	-0.857049	0.000000	-10.000000	-0.108333	13.400001	89.333336	1023.000000	1023.000000	2046.000000
32.200001	-0.012229	-7.227236	-1.213002	-4.608500	-0.584681	-0.821053	0.000000	-10.000000	-0.108333	13.050000	93.833336	1023.000000	1023.000000	2046.000000
32.220001	-0.010533	-6.224800	-0.593165	-4.529248	-0.423290	-0.679096	0.000000	-10.000000	-0.116667	13.233334	98.333336	1023.000000	1023.000000	2046.000000
32.240002	-0.009602	-5.674593	-0.357600	-4.461439	-0.250703	-0.604852	0.000000	-10.000000	-0.133333	13.650001	102.666664	1023.000000	1023.000000	2046.000000
32.259998	-0.009362	-5.532737	-0.274467	-4.479518	-0.147667	-0.631084	0.000000	-10.000000	-0.141667	14.166667	107.333336	1023.000000	1023.000000	2046.000000
32.279999	-0.008754	-5.173685	-0.100517	-4.249649	-0.194642	-0.628878	0.000000	-10.000000	-0.150000	14.483334	111.833336	1023.000000	1023.000000	2046.000000
32.299999	-0.008146	-4.814417	-0.078425	-3.923635	-0.227918	-0.584439	0.000000	-10.000000	-0.166667	14.966667	116.666664	1023.000000	1023.000000	2046.000000
32.320000	-0.007852	-4.640283	-0.079807	-3.793126	-0.264349	-0.503001	0.000000	-10.000000	-0.183333	15.533334	121.500000	1023.000000	1023.000000	2046.000000
32.340000	-0.007016	-4.146661	-0.040337	-3.531718	-0.139670	-0.434936	0.000000	-10.000000	-0.200000	16.083334	126.666664	1023.000000	1023.000000	2046.000000
32.360001	-0.006074	-3.589888	0.100935	-3.173919	-0.085539	-0.431364	0.000000	-10.000000	-0.183333	16.516666	132.000000	1023.000000	1023.000000	2046.000000
32.380001	-0.005325	-3.146841	0.144651	-2.880808	-0.061189	-0.349495	0.000000	-10.000000	-0.166667	16.783333	137.333328	1023.000000	1023.000000	2046.000000
32.400002	-0.004775	-2.821765	0.212446	-2.855754	-0.015658	-0.162799	0.000000	-10.000000	-0.150000	16.800001	142.833328	1023.000000	1023.000000	2046.000000
32.419998	-0.003617	-2.137605	0.410901	-2.647906	0.109215	-0.009816	0.000000	-10.000000	-0.150000	16.850000	148.500000	1023.000000	1023.000000	2046.000000
32.439999	-0.002413	-1.425984	0.510257	-2.333019	0.223219	0.173559	0.000000	-10.000000	-0.150000	16.716667	154.166672	1023.000000	1023.000000	2046.000000
32.459999	-0.001422	-0.840495	0.549645	-1.984308	0.331461	0.262707	0.000000	-10.000000	-0.166667	17.266666	159.833328	1023.000000	1023.000000	2046.000000
32.480000	-0.000105	-0.061925	0.708224	-1.852349	0.503806	0.578395	0.000000	-10.000000	-0.200000	18.016666	165.500000	1023.000000	1023.000000	2046.000000
32.500000	0.001796	1.061189	1.070272	-1.552514	0.713065	0.830366	0.000000	-10.000000	-0.241667	18.983334	171.500000	1023.000000	1023.000000	2046.000000
32.520000	0.003034	1.792871	1.232181	-1.208158	0.929641	0.839206	0.000000	-10.000000	-0.275000	19.583334	177.666672	1023.000000	1023.000000	2046.000000
32.540001	0.004169	2.463592	1.516431	-1.172452	1.066975	1.052638	0.000000	-10.000000	-0.283333	19.866667	184.000000	1023.000000	1023.000000	2046.000000
32.560001	0.005244	3.099016	1.820869	-1.263613	1.255820	1.285940	0.000000	-10.000000	-0.275000	20.050001	190.666672	1023.000000	1023.000000	2046.000000
32.580002	0.006276	3.709343	2.079724	-1.262400	1.419712	1.472306	0.000000	-10.000000	-0.258333	19.966667	197.333328	1023.000000	1023.000000	2046.000000
32.599998	0.006907	4.082045	2.251192	-1.148023	1.518917	1.459958	0.000000	-10.000000	-0.258333	19.850000	204.000000	1023.000000	1023.000000	2046.000000
32.619999	0.007485	4.423759	2.377045	-1.263252	1.715723	1.594243	0.000000	-10.000000	-0.258333	19.600000	210.500000	1023.000000	1023.000000	2046.000000
32.639999	0.008453	4.995603	2.717400	-1.334602	1.812886	1.799919	0.000000	-10.000000	-0.241667	19.433334	217.000000	1023.000000	1023.000000	2046.000000
32.660000	0.009542	5.639489	2.920936	-1.189315	2.007853	1.900016	0.000000	-10.000000	-0.208333	18.733334	223.500000	1023.000000	1023.000000	2046.000000
32.680000	0.009888	5.844075	2.885453	-1.004936	2.088231	1.875328	0.000000	-10.000000	-0.175000	17.983334	230.000000	1023.000000	1023.000000	2046.000000
32.700001	0.010485	6.196819	3.006504	-1.079792	2.266682	2.003425	0.000000	-10.000000	-0.158333	17.233334	236.333328	1023.000000	1023.000000	2046.000000
32.720001	0.011697	6.913208	3.331495	-0.941359	2.304261	2.218812	0.000000	-10.000000	-0.150000	16.916666	242.166672	1023.000000	1023.000000	2046.000000
32.740002	0.012109	7.156543	3.294099	-0.709803	2.356795	2.215452	0.000000	-10.000000	-0.150000	16.816666	247.833328	1023.000000	1023.000000	2046.000000
32.759998	0.011894	7.029215	3.257173	-0.746335	2.393990	2.124387	0.000000	-10.000000	-0.158333	17.000000	253.333328	1023.000000	1023.000000	2046.000000
32.779999	0.012445	7.354777	3.696763	-1.041141	2.460617	2.238538	0.000000	-10.000000	-0.158333	16.883333	259.000000	1023.000000	1023.000000	2046.000000
32.799999	0.013711	8.103062	4.258821	-1.201261	2.646453	2.399048	0.000000	-10.000000	-0.150000	16.816668	264.666656	1023.000000	1023.000000	2046.000000
32.820000	0.014732	8.706594	4.620122	-1.092844	2.814366	2.364949	0.000000	-10.000000	-0.141667	16.366667	270.333344	1023.000000	1023.000000	2046.000000
32.840000	0.015618	9.230342	4.998058	-1.165264	2.951429	2.446119	0.000000	-10.000000	-0.141667	16.333334	276.000000	1023.000000	1023.000000	2046.000000
32.860001	0.016854	9.960550	5.358062	-1.075507	3.101435	2.576560	0.000000	-10.000000	-0.150000	16.516666	281.333344	1023.000000	1023.000000	2046.000000
32.880001	0.017754	10.492562	5.587144	-0.866960	3.045211	2.727168	0.000000	-10.000000	-0.150000	16.783333	286.833344	1023.000000	1023.000000	2046.000000
32.900002	0.017593	10.397626	5.320736	-0.461499	2.959493	2.578896	0.000000	-10.000000	-0.150000	16.833334	292.333344	1023.000000	1023.000000	2046.000000
32.919998	0.017408	10.288385	5.182849	-0.334011	2.871867	2.567680	0.000000	-10.000000	-0.158333	17.016666	298.000000	1023.000000	1023.000000	2046.000000
32.939999	0.018856	11.144100	5.428790	-0.002022	2.891531	2.825801	0.000000	-10.000000	-0.175000	17.250000	303.666656	1023.000000	1023.000000	2046.000000
32.959999	0.019711	11.649220	5.306724	0.598584	2.969952	2.773961	0.000000	-10.000000	-0.183333	17.616667	309.500000	1023.000000	1023.000000	2046.000000
32.980000	0.019794	11.698281	5.185716	0.817119	2.933021	2.762425	0.000000	-10.000000	-0.191667	17.750000	315.500000	1023.000000	1023.000000	2046.000000
33.000000	0.021223	12.542569	5.428305	1.062241	3.009907	3.042117	0.000000	-10.000000	-0.191667	17.766666	321.500000	1023.000000	1023.000000	2046.000000
33.020000	0.022575	13.341908	5.544390	1.416871	3.124403	3.256243	0.000000	-10.000000	-0.183333	17.733334	327.500000	1023.000000	1023.000000	2046.000000
33.040001	0.022676	13.401474	5.426687	1.525868	3.124486	3.324433	0.000000	-10.000000	-0.150000	17.266666	333.166656	1023.000000	1023.000000	2046.000000
33.060001	0.023530	13.906018	5.558167	1.641181	3.170740	3.535930	0.000000	-10.000000	-0.150000	17.233334	342.500000	1023.000000	1023.000000	2046.000000
33.080002	0.025349	14.981230	5.740564	2.059397	3.354630	3.826638	0.000000	-10.000000	-0.166667	17.216667	349.833344	1023.000000	1023.000000	2046.000000
33.099998	0.026409	15.607906	5.659755	2.457511	3.532344	3.958297	0.000000	-10.000000	-0.200000	17.550001	355.500000	1023.000000	1023.000000	2046.000000
33.119999	0.027068	15.997265	5.816323	2.491825	3.589025	4.100092	0.000000	-10.000000	-0.200000	17.750000	357.500000	1023.000000	1023.000000	2046.000000
33.139999	0.028922	17.093166	6.242541	2.623719	3.827730	4.399176	0.000000	-10.000000	-0.191667	17.900000	361.500000	1023.000000	1023.000000	2046.000000
33.160000	0.030061	17.765799	6.325870	2.933063	4.118758	4.388107	0.000000	-10.000000	-0.183333	18.116667	367.500000	1023.000000	1023.000000	2046.000000
33.180000	0.030095	17.785883	6.458950	2.743562	4.072545	4.510825	0.000000	-10.000000	-0.183333	18.283333	373.500000	1023.000000	1023.000000	2046.000000
33.200001	0.031227	18.455000	6.818452	2.635980	4.264182	4.736387	0.000000	-10.000000	-0.191667	18.266666	379.500000	1023.000000	1023.000000	2046.000000
33.220001	0.032139	18.994415	7.014132	2.722458	4.502099	4.755726	0.000000	-10.000000	-0.200000	18.350000	385.500000	1023.000000	1023.000000	2046.000000
33.240002	0.032452	19.178957	7.083755	2.672366	4.577047	4.845789	0.000000	-10.000000	-0.183333	18.033335	391.500000	1023.000000	1023.000000	2046.000000
33.259998	0.032924	19.458055	7.214393	2.606530	4.641376	4.995757	0.000000	-10.000000	-0.166667	17.650002	397.500000	1023.000000	1023.000000	2046.000000
33.279999	0.034266	20.251064	7.460767	2.809529	4.794244	5.186523	0.000000	-10.000000	-0.158333	16.850000	403.500000	1023.000000	1023.000000	2046.000000
33.299999	0.034650	20.477861	7.281521	3.102386	5.004491	5.089464	0.000000	-10.000000	-0.141667	16.266666	409.333344	1023.000000	1023.000000	2046.000000
33.320000	0.034754	20.539827	7.373387	2.986701	4.900571	5.279169	0.000000	-10.000000	-0.141667	16.133333	415.000000	1023.000000	1023.000000	2046.000000
33.340000	0.035554	21.012337	7.566758	3.130159	4.910056	5.405365	0.000000	-10.000000	-0.116667	16.133333	420.333344	1023.000000	1023.000000	2046.000000
33.360001	0.035754	21.130899	7.510158	3.240815	5.115834	5.264093	0.000000	-10.000000	-0.125000	15.750000	425.666656	1023.000000	1023.000000	2046.000000
33.380001	0.035363	20.899248	7.708797	2.955265	5.139604	5.095583	0.000000	-10.000000	-0.100000	14.766667	430.833344	1023.000000	1023.000000	2046.000000
33.400002	0.036045	21.302637	8.294089	2.572125	5.151367	5.285057	0.000000	-10.000000	-0.100000	13.650000	436.000000	1023.000000	1023.000000	2046.000000
33.419998	0.037404	22.105621	8.723367	2.703815	5.381080	5.297360	0.000000	-10.000000	-0.091667	12.650000	440.666656	1023.000000	1023.000000	2046.000000
33.439999	0.038003	22.459787	8.960720	2.712127	5.472598	5.314342	0.000000	-10.000000	-0.091667	12.033334	445.000000	1023.000000	1023.000000	2046.000000
33.459999	0.038820	22.942888	9.251546	2.761164	5.425163	5.505016	0.000000	-10.000000	-0.083333	11.683333	449.000000	1023.000000	1023.000000	2046.000000
33.480000	0.038949	23.018812	9.016776	3.104824	5.517915	5.379297	0.000000	-10.000000	-0.066667	11.250000	453.000000	1023.000000	1023.000000	2046.000000
33.500000	0.038338	22.657598	8.821278	3.285869	5.330734	5.219718	0.000000	-10.000000	-0.058333	10.916667	457.000000	1023.000000	1023.000000	2046.000000
33.520000	0.038777	22.917013	8.842474	3.532117	5.176208	5.366214	0.000000	-10.000000	-0.058333	10.816667	460.833344	1023.000000	1023.000000	2046.000000
33.540001	0.039615	23.412735	8.692092	4.075448	5.283724	5.361471	0.000000	-10.000000	-0.066667	11.166667	464.500000	1023.000000	1023.000000	2046.000000
33.560001	0.039663	23.440622	8.565970	4.368433	5.256086	5.250133	0.000000	-10.000000	-0.075000	11.583334	468.166656	1023.000000	1023.000000	2046.000000
33.580002	0.040468	23.916641	8.712931	4.552198	5.164145	5.487366	0.000000	-10.000000	-0.066667	11.583334	472.000000	1023.000000	1023.000000	2046.000000
33.599998	0.041110	24.296251	8.647703	4.921947	5.238293	5.488309	0.000000	-10.000000	-0.058333	11.133333	476.000000	1023.000000	1023.000000	2046.000000
33.619999	0.041220	24.360886	8.560586	5.011695	5.253324	5.535280	0.000000	-10.000000	-0.041667	10.266666	479.666656	1023.000000	1023.000000	2046.000000
33.639999	0.041940	24.786482	8.700281	5.054788	5.285712	5.745700	0.000000	-10.000000	-0.025000	9.266666	483.166656	1023.000000	1023.000000	2046.000000
33.660000	0.042839	25.318138	8.766705	5.226317	5.305877	6.019240	0.000000	-10.000000	-0.016667	8.650001	486.333344	1023.000000	1023.000000	2046.000000
33.680000	0.043496	25.706142	8.654040	5.534536	5.423443	6.094124	0.000000	-10.000000	-0.008333	8.633333	489.500000	1023.000000	1023.000000	2046.000000
33.700001	0.044402	26.241476	8.711036	5.677344	5.627473	6.225624	0.000000	-10.000000	-0.016667	8.883333	492.333344	1023.000000	1023.000000	2046.000000
33.720001	0.045554	26.922476	8.970087	5.778889	5.753199	6.420300	0.000000	-10.000000	-0.016667	9.066667	495.333344	1023.000000	1023.000000	2046.000000
33.740002	0.046213	27.311783	9.098738	5.936203	5.799220	6.477623	0.000000	-10.000000	-0.033333	9.133334	498.333344	1023.000000	1023.000000	2046.000000
33.759998	0.046497	27.479778	9.177796	5.879776	5.914515	6.507692	0.000000	-10.000000	-0.041667	9.200001	501.500000	1023.000000	1023.000000	2046.000000
33.779999	0.046935	27.738705	9.329034	5.748787	6.144070	6.516814	0.000000	-10.000000	-0.041667	9.250000	504.500000	1023.000000	1023.000000	2046.000000
33.799999	0.047222	27.907961	9.614177	5.441957	6.153971	6.697856	0.000000	-10.000000	-0.025000	8.933333	507.500000	1023.000000	1023.000000	2046.000000
33.820000	0.047396	28.011189	9.601970	5.395017	6.220041	6.794161	0.000000	-10.000000	-0.008333	8.550000	510.500000	1023.000000	1023.000000	2046.000000
33.840000	0.047541	28.096542	9.657523	5.328137	6.332956	6.777926	0.000000	-10.000000	0.000000	7.933333	513.500000	1023.000000	1023.000000	2046.000000
33.860001	0.047870	28.291285	9.803114	5.295561	6.395117	6.797492	0.000000	-10.000000	0.000000	7.283334	516.333313	1023.000000	1023.000000	2046.000000
33.880001	0.048359	28.580448	9.673514	5.472737	6.498585	6.935613	0.000000	-10.000000	0.000000	6.483334	519.000000	1023.000000	1023.000000	2046.000000
33.900002	0.047853	28.281084	9.582500	5.442734	6.410238	6.845613	0.000000	-10.000000	0.000000	5.750000	521.333313	1023.000000	1023.000000	2046.000000
33.919998	0.047848	28.278021	9.604112	5.488062	6.411829	6.774018	0.000000	-10.000000	0.000000	4.966667	523.333313	1023.000000	1023.000000	2046.000000
33.939999	0.047555	28.104971	9.552277	5.404458	6.335740	6.812495	0.000000	-10.000000	0.000000	4.150000	525.000000	1023.000000	1023.000000	2046.000000
33.959999	0.046716	27.609352	9.596807	5.092073	6.256892	6.663580	0.000000	-10.000000	0.008333	2.783333	526.500000	1023.000000	1023.000000	2046.000000
33.980000	0.046553	27.512873	9.942864	4.740745	6.376457	6.452806	0.000000	-10.000000	0.025000	0.716667	527.500000	1023.000000	1023.000000	2046.000000
34.000000	0.047206	27.898666	10.392179	4.494469	6.413335	6.598684	0.000000	-10.000000	0.025000	-1.033333	528.000000	1023.000000	1023.000000	2046.000000
34.020000	0.047160	27.871656	10.541313	4.360838	6.340851	6.628654	0.000000	-10.000000	0.033333	-2.066667	528.000000	1023.000000	1023.000000	2046.000000
34.040001	0.047476	28.058496	10.571492	4.468573	6.498134	6.520297	0.000000	-10.000000	0.025000	-2.233333	528.000000	1023.000000	1023.000000	2046.000000
34.060001	0.046911	27.724274	10.480617	4.481870	6.309211	6.452577	0.000000	-10.000000	0.033333	-2.633333	528.000000	1023.000000	1023.000000	2046.000000
34.080002	0.045778	27.055008	10.102448	4.577812	6.006606	6.368142	0.000000	-10.000000	0.025000	-2.983333	528.000000	1023.000000	1023.000000	2046.000000
34.099998	0.045459	26.866121	9.901503	4.873958	5.929639	6.161022	0.000000	-10.000000	0.025000	-2.516667	528.000000	1023.000000	1023.000000	2046.000000
34.119999	0.045637	26.971472	9.824833	5.144450	5.869043	6.133146	0.000000	-10.000000	0.016667	-1.466667	528.000000	1023.000000	1023.000000	2046.000000
34.139999	0.045594	26.946192	9.595046	5.431605	5.757572	6.161969	0.000000	-10.000000	0.016667	-0.383333	528.000000	1023.000000	1023.000000	2046.000000
34.160000	0.045362	26.809168	9.396624	5.602455	5.669476	6.140615	0.000000	-10.000000	0.016667	0.000000	528.000000	1023.000000	1023.000000	2046.000000
34.180000	0.045400	26.831638	9.369021	5.772720	5.632396	6.057500	0.000000	-10.000000	0.033333	-0.583333	528.000000	1023.000000	1023.000000	2046.000000
34.200001	0.045368	26.812334	9.337625	5.734297	5.648932	6.091481	0.000000	-10.000000	0.041667	-1.616667	528.000000	1023.000000	1023.000000	2046.000000
34.220001	0.045079	26.641575	9.197536	5.671650	5.526161	6.246226	0.000000	-10.000000	0.050000	-3.233333	528.000000	1023.000000	1023.000000	2046.000000
34.240002	0.045022	26.607962	9.072343	5.676372	5.475825	6.383421	0.000000	-10.000000	0.050000	-4.666667	528.000000	1023.000000	1023.000000	2046.000000
34.259998	0.045428	26.847694	9.048439	5.848485	5.585582	6.365189	0.000000	-10.000000	0.050000	-5.450000	528.000000	1023.000000	1023.000000	2046.000000
34.279999	0.045826	27.082985	8.959952	5.928099	5.685115	6.509818	0.000000	-10.000000	0.041667	-5.400000	528.000000	1023.000000	1023.000000	2046.000000
34.299999	0.045987	27.178204	8.964345	5.879033	5.639402	6.695424	0.000000	-10.000000	0.033333	-4.500000	528.000000	1023.000000	1023.000000	2046.000000
34.320000	0.046317	27.373524	9.025835	6.017607	5.776994	6.553087	0.000000	-10.000000	0.016667	-3.133333	528.000000	1023.000000	1023.000000	2046.000000
34.340000	0.046406	27.426043	9.082753	5.923901	5.886109	6.533280	0.000000	-10.000000	0.025000	-2.333333	528.000000	1023.000000	1023.000000	2046.000000
34.360001	0.045956	27.159891	9.090656	5.647983	5.803871	6.617381	0.000000	-10.000000	0.033333	-2.200000	528.000000	1023.000000	1023.000000	2046.000000
34.380001	0.045665	26.988234	9.081648	5.357827	5.849170	6.699587	0.000000	-10.000000	0.050000	-2.983333	528.000000	1023.000000	1023.000000	2046.000000
34.400002	0.045439	26.854370	9.158792	5.137085	5.934402	6.624090	0.000000	-10.000000	0.041667	-3.583333	528.000000	1023.000000	1023.000000	2046.000000
34.419998	0.044991	26.589642	9.144048	4.966365	5.869415	6.609813	0.000000	-10.000000	0.041667	-4.100000	528.000000	1023.000000	1023.000000	2046.000000
34.439999	0.044253	26.153522	8.949316	4.832262	5.819337	6.552607	0.000000	-10.000000	0.041667	-4.750000	528.000000	1023.000000	1023.000000	2046.000000
34.459999	0.044395	26.237333	8.872049	4.965204	5.913413	6.486667	0.000000	-10.000000	0.050000	-5.600000	528.000000	1023.000000	1023.000000	2046.000000
34.480000	0.043738	25.848885	8.710565	4.860431	5.924948	6.352942	0.000000	-10.000000	0.058333	-6.466667	528.000000	1023.000000	1023.000000	2046.000000
34.500000	0.042815	25.303623	8.545506	4.740939	5.681601	6.335577	0.000000	-10.000000	0.058333	-7.016667	528.000000	1023.000000	1023.000000	2046.000000
34.520000	0.041587	24.578148	8.374706	4.478177	5.462198	6.263068	0.000000	-10.000000	0.058333	-7.233334	528.000000	1023.000000	1023.000000	2046.000000
34.540001	0.040753	24.085016	8.360828	4.152532	5.508669	6.062987	0.000000	-10.000000	0.066667	-7.716667	528.000000	1023.000000	1023.000000	2046.000000
34.560001	0.040177	23.744806	8.561430	3.751200	5.614063	5.818113	0.000000	-10.000000	0.083333	-8.800000	524.500000	1023.000000	1023.000000	2046.000000
34.580002	0.039711	23.469416	8.793717	3.344667	5.604114	5.726918	0.000000	-10.000000	0.108333	-10.150001	516.500000	1023.000000	1023.000000	2046.000000
34.599998	0.039143	23.133770	8.951470	3.015243	5.384535	5.782522	0.000000	-10.000000	0.116667	-11.266667	507.500000	1023.000000	1023.000000	2046.000000
34.619999	0.038985	23.040108	8.948555	3.025322	5.408146	5.658084	0.000000	-10.000000	0.125000	-12.083334	500.666656	1023.000000	1023.000000	2046.000000
34.639999	0.038431	22.712505	8.649188	3.170755	5.427257	5.465306	0.000000	-10.000000	0.125000	-12.533334	496.666656	1023.000000	1023.000000	2046.000000
34.660000	0.036687	21.682186	8.355524	2.990641	4.913206	5.422815	0.000000	-10.000000	0.116667	-12.733334	492.333344	1023.000000	1023.000000	2046.000000
34.680000	0.035942	21.241703	7.994848	3.216830	4.784676	5.245349	0.000000	-10.000000	0.108333	-12.233334	488.000000	1023.000000	1023.000000	2046.000000
34.700001	0.035627	21.055557	7.672235	3.539204	4.776142	5.067976	0.000000	-10.000000	0.100000	-11.600000	484.000000	1023.000000	1023.000000	2046.000000
34.720001	0.034651	20.478815	7.328667	3.623857	4.502344	5.023947	0.000000	-10.000000	0.091667	-11.016666	480.000000	1023.000000	1023.000000	2046.000000
34.740002	0.034035	20.114540	7.144451	3.639886	4.276191	5.054013	0.000000	-10.000000	0.100000	-10.983334	476.333344	1023.000000	1023.000000	2046.000000
34.759998	0.033872	20.018578	6.864222	3.886834	4.427969	4.839552	0.000000	-10.000000	0.100000	-11.566667	472.666656	1023.000000	1023.000000	2046.000000
34.779999	0.032792	19.379950	6.629591	3.755759	4.202746	4.791855	0.000000	-10.000000	0.125000	-12.366667	469.000000	1023.000000	1023.000000	2046.000000
34.799999	0.032272	19.072504	6.625536	3.519926	3.883816	5.043226	0.000000	-10.000000	0.116667	-13.050000	464.666656	1023.000000	1023.000000	2046.000000
34.820000	0.032329	19.106251	6.414141	3.737620	4.035994	4.918497	0.000000	-10.000000	0.116667	-13.266666	460.333344	1023.000000	1023.000000	2046.000000
34.840000	0.031874	18.837742	6.071243	3.819746	4.067657	4.879095	0.000000	-10.000000	0.108333	-13.066667	455.833344	1023.000000	1023.000000	2046.000000
34.860001	0.031423	18.570965	6.044665	3.702779	3.754889	5.068632	0.000000	-10.000000	0.108333	-12.616667	451.500000	1023.000000	1023.000000	2046.000000
34.880001	0.031793	18.789770	5.899366	3.926218	3.978312	4.985874	0.000000	-10.000000	0.108333	-11.983334	447.166656	1023.000000	1023.000000	2046.000000
34.900002	0.031588	18.668512	5.692867	4.052029	4.122390	4.801226	0.000000	-10.000000	0.100000	-11.316667	443.166656	1023.000000	1023.000000	2046.000000
34.919998	0.030701	18.144119	5.647633	3.708448	3.906597	4.881442	0.000000	-10.000000	0.100000	-10.966667	439.500000	1023.000000	1023.000000	2046.000000
34.939999	0.030187	17.840746	5.706126	3.415951	3.743870	4.974800	0.000000	-10.000000	0.091667	-11.050000	435.833344	1023.000000	1023.000000	2046.000000
34.959999	0.029770	17.593784	5.472191	3.453367	3.955353	4.712873	0.000000	-10.000000	0.100000	-11.566667	432.000000	1023.000000	1023.000000	2046.000000
34.980000	0.028748	16.989941	5.290545	3.082995	3.940728	4.675673	0.000000	-10.000000	0.108333	-12.216667	428.000000	1023.000000	1023.000000	2046.000000
35.000000	0.027692	16.366026	5.284436	2.694681	3.660564	4.726346	0.000000	-10.000000	0.125000	-12.916667	424.000000	1023.000000	1023.000000	2046.000000
35.020000	0.027274	16.119125	5.155179	2.696315	3.655926	4.611706	0.000000	-10.000000	0.133333	-13.533334	419.833344	1023.000000	1023.000000	2046.000000
35.040001	0.026624	15.734782	4.797175	2.840998	3.783206	4.313403	0.000000	-10.000000	0.141667	-13.900001	415.500000	1023.000000	1023.000000	2046.000000
35.060001	0.025306	14.956079	4.635772	2.450629	3.521279	4.348399	0.000000	-10.000000	0.150000	-14.183333	410.833344	1023.000000	1023.000000	2046.000000
35.080002	0.024360	14.396573	4.539242	2.301642	3.246670	4.309018	0.000000	-10.000000	0.150000	-14.300000	406.000000	1023.000000	1023.000000	2046.000000
35.099998	0.023459	13.864237	4.172261	2.383009	3.285645	4.023322	0.000000	-10.000000	0.150000	-14.350000	401.166656	1023.000000	1023.000000	2046.000000
35.119999	0.021923	12.956656	3.958332	1.957196	3.285922	3.755207	0.000000	-10.000000	0.175000	-14.550000	396.333344	1023.000000	1023.000000	2046.000000
35.139999	0.020465	12.094771	4.237999	1.134479	3.001381	3.720912	0.000000	-10.000000	0.208333	-15.416667	391.500000	1023.000000	1023.000000	2046.000000
35.160000	0.019916	11.770475	4.444239	0.655346	3.006893	3.663997	0.000000	-10.000000	0.241667	-16.533333	386.166656	1023.000000	1023.000000	2046.000000
35.180000	0.019164	11.325945	4.357431	0.481528	3.142737	3.344249	0.000000	-10.000000	0.250000	-17.450001	380.833344	1023.000000	1023.000000	2046.000000
35.200001	0.018442	10.899209	4.447418	0.174968	2.952124	3.324699	0.000000	-10.000000	0.250000	-17.866667	375.166656	1023.000000	1023.000000	2046.000000
35.220001	0.017903	10.580531	4.458221	0.006819	2.713529	3.401962	0.000000	-10.000000	0.250000	-17.983334	369.500000	1023.000000	1023.000000	2046.000000
35.240002	0.016588	9.803535	4.003281	0.142245	2.647421	3.010587	0.000000	-10.000000	0.250000	-17.866667	363.500000	1023.000000	1023.000000	2046.000000
35.259998	0.015177	8.969635	3.684859	0.083070	2.422610	2.779096	0.000000	-10.000000	0.250000	-17.483334	357.500000	1023.000000	1023.000000	2046.000000
35.279999	0.014380	8.498681	3.586028	0.016728	2.093310	2.802615	0.000000	-10.000000	0.250000	-17.283333	351.500000	1023.000000	1023.000000	2046.000000
35.299999	0.013564	8.016047	3.113748	0.231105	2.071144	2.600051	0.000000	-10.000000	0.233333	-17.133333	345.500000	1023.000000	1023.000000	2046.000000
35.320000	0.012636	7.467726	2.886266	0.319853	1.906179	2.355428	0.000000	-10.000000	0.233333	-17.200001	339.666656	1023.000000	1023.000000	2046.000000
35.340000	0.012067	7.131334	2.789903	0.180914	1.695426	2.465092	0.000000	-10.000000	0.233333	-17.150002	334.000000	1023.000000	1023.000000	2046.000000
35.360001	0.011214	6.627705	2.423356	0.260889	1.658711	2.284748	0.000000	-10.000000	0.250000	-17.350000	328.333344	1023.000000	1023.000000	2046.000000
35.380001	0.010555	6.238015	2.196282	0.283909	1.626026	2.131798	0.000000	-10.000000	0.250000	-17.533333	322.500000	1023.000000	1023.000000	2046.000000
35.400002	0.010317	6.097537	2.265475	0.216172	1.333668	2.282222	0.000000	-10.000000	0.250000	-17.816668	316.500000	1023.000000	1023.000000	2046.000000
35.419998	0.009922	5.864087	1.952505	0.283861	1.296874	2.330848	0.000000	-10.000000	0.241667	-17.633333	310.500000	1023.000000	1023.000000	2046.000000
35.439999	0.009369	5.536820	1.686678	0.509899	1.252812	2.087432	0.000000	-10.000000	0.225000	-17.183334	304.666656	1023.000000	1023.000000	2046.000000
35.459999	0.009494	5.611136	1.680752	0.585154	1.139903	2.205327	0.000000	-10.000000	0.200000	-16.333334	299.000000	1023.000000	1023.000000	2046.000000
35.480000	0.008888	5.253060	1.317430	0.682848	1.178351	2.074430	0.000000	-10.000000	0.191667	-15.500000	293.666656	1023.000000	1023.000000	2046.000000
35.500000	0.008639	5.105731	1.236963	0.711507	1.167498	1.989763	0.000000	-10.000000	0.191667	-15.000000	288.500000	1023.000000	1023.000000	2046.000000
35.520000	0.008290	4.899177	1.227697	0.599133	0.972476	2.099871	0.000000	-10.000000	0.200000	-14.700001	283.500000	1023.000000	1023.000000	2046.000000
35.540001	0.007029	4.154354	0.877686	0.370610	1.000842	1.905216	0.000000	-10.000000	0.200000	-14.850000	278.500000	1023.000000	1023.000000	2046.000000
35.560001	0.006586	3.892250	0.873552	0.260471	0.933257	1.824969	0.000000	-10.000000	0.200000	-14.866667	273.500000	1023.000000	1023.000000	2046.000000
35.580002	0.006206	3.668031	0.840902	0.110114	0.811356	1.905659	0.000000	-10.000000	0.191667	-14.850000	268.500000	1023.000000	1023.000000	2046.000000
35.599998	0.004927	2.912112	0.446241	-0.059017	0.839149	1.685739	0.000000	-10.000000	0.183333	-14.400000	263.666656	1023.000000	1023.000000	2046.000000
35.619999	0.004310	2.546982	0.362238	-0.033652	0.664896	1.553500	0.000000	-10.000000	0.183333	-14.033334	258.833344	1023.000000	1023.000000	2046.000000
35.639999	0.004110	2.429072	0.274645	-0.076861	0.624492	1.606797	0.000000	-10.000000	0.183333	-13.733334	254.166672	1023.000000	1023.000000	2046.000000
35.660000	0.002885	1.704935	-0.106975	-0.232390	0.553212	1.491088	0.000000	-10.000000	0.175000	-13.616667	249.500000	1023.000000	1023.000000	2046.000000
35.680000	0.001715	1.013766	-0.343577	-0.358478	0.403507	1.312314	0.000000	-10.000000	0.166667	-13.300000	245.000000	1023.000000	1023.000000	2046.000000
35.700001	0.001142	0.674892	-0.310760	-0.497507	0.224736	1.258422	0.000000	-10.000000	0.166667	-13.033334	240.500000	1023.000000	1023.000000	2046.000000
35.720001	0.000166	0.097919	-0.354630	-0.988342	0.237506	1.203386	0.000000	-10.000000	0.183333	-13.150001	236.166672	1023.000000	1023.000000	2046.000000
35.740002	-0.001371	-0.810205	-0.272699	-1.688305	0.224429	0.926369	0.000000	-10.000000	0.191667	-13.866667	231.666672	1023.000000	1023.000000	2046.000000
35.759998	-0.001262	-0.745735	0.176427	-2.072886	0.195742	0.954982	0.000000	-10.000000	0.200000	-14.616667	227.166672	1023.000000	1023.000000	2046.000000
35.779999	-0.001978	-1.169282	0.207062	-2.396544	0.121030	0.899170	0.000000	-10.000000	0.200000	-15.133333	222.166672	1023.000000	1023.000000	2046.000000
35.799999	-0.002663	-1.573910	0.086872	-2.583205	0.155893	0.766529	0.000000	-10.000000	0.200000	-15.066667	217.166672	1023.000000	1023.000000	2046.000000
35.820000	-0.002898	-1.712861	0.105920	-2.507107	0.034503	0.653824	0.000000	-10.000000	0.191667	-14.850000	212.000000	1023.000000	1023.000000	2046.000000
35.840000	-0.003559	-2.103337	-0.108999	-2.423857	-0.148031	0.577550	0.000000	-10.000000	0.175000	-14.483334	207.000000	1023.000000	1023.000000	2046.000000
35.860001	-0.004796	-2.834293	-0.438912	-2.573074	-0.293520	0.471213	0.000000	-10.000000	0.175000	-14.200000	202.166672	1023.000000	1023.000000	2046.000000
35.880001	-0.005286	-3.123932	-0.575658	-2.435665	-0.448067	0.335458	0.000000	-10.000000	0.166667	-13.916667	197.500000	1023.000000	1023.000000	2046.000000
35.900002	-0.005707	-3.372725	-0.756395	-2.285818	-0.581208	0.250696	0.000000	-10.000000	0.166667	-13.450000	192.833328	1023.000000	1023.000000	2046.000000
35.919998	-0.006672	-3.942992	-1.046534	-2.377764	-0.685052	0.166358	0.000000	-10.000000	0.158333	-13.183333	188.333328	1023.000000	1023.000000	2046.000000
35.939999	-0.007035	-4.157489	-1.172337	-2.265662	-0.743517	0.024027	0.000000	-10.000000	0.166667	-13.000000	184.000000	1023.000000	1023.000000	2046.000000
35.959999	-0.007283	-4.304189	-1.340082	-2.117484	-0.855235	0.008612	0.000000	-10.000000	0.166667	-13.283334	179.666672	1023.000000	1023.000000	2046.000000
35.980000	-0.007858	-4.643864	-1.531307	-2.293013	-0.911022	0.091478	0.000000	-10.000000	0.175000	-13.633333	175.333328	1023.000000	1023.000000	2046.000000
36.000000	-0.008143	-4.812454	-1.565842	-2.211240	-1.039685	0.004313	0.000000	-10.000000	0.166667	-14.050000	170.666672	1023.000000	1023.000000	2046.000000
36.020000	-0.008087	-4.779499	-1.737657	-1.913565	-1.100509	-0.027768	0.000000	-10.000000	0.166667	-13.866667	166.000000	1023.000000	1023.000000	2046.000000
36.040001	-0.008680	-5.129797	-1.978293	-2.001306	-1.155408	0.005210	0.000000	-10.000000	0.133333	-13.183333	161.333328	1023.000000	1023.000000	2046.000000
36.060001	-0.008361	-4.941315	-2.002350	-1.748276	-1.134934	-0.055755	0.000000	-10.000000	0.108333	-12.116667	157.000000	1023.000000	1023.000000	2046.000000
36.080002	-0.008571	-5.065302	-2.177535	-1.595504	-1.217137	-0.075126	0.000000	-10.000000	0.091667	-11.200000	153.000000	1023.000000	1023.000000	2046.000000
36.099998	-0.008979	-5.306847	-2.274801	-1.792154	-1.238620	-0.001273	0.000000	-10.000000	0.083333	-10.633333	149.166672	1023.000000	1023.000000	2046.000000
36.119999	-0.009265	-5.475493	-2.268761	-1.862519	-1.302336	-0.041877	0.000000	-10.000000	0.091667	-10.416667	145.500000	1023.000000	1023.000000	2046.000000
36.139999	-0.009897	-5.848871	-2.486402	-1.838296	-1.382404	-0.141769	0.000000	-10.000000	0.083333	-10.300000	142.000000	1023.000000	1023.000000	2046.000000
36.160000	-0.010524	-6.219795	-2.513551	-2.217248	-1.443600	-0.045396	0.000000	-10.000000	0.075000	-9.900000	138.500000	1023.000000	1023.000000	2046.000000
36.180000	-0.010860	-6.418347	-2.526363	-2.281931	-1.476048	-0.134004	0.000000	-10.000000	0.058333	-9.233334	135.166672	1023.000000	1023.000000	2046.000000
36.200001	-0.011372	-6.721098	-2.732048	-2.232018	-1.521300	-0.235732	0.000000	-10.000000	0.050000	-8.450000	132.166672	1023.000000	1023.000000	2046.000000
36.220001	-0.011801	-6.974393	-2.851191	-2.397920	-1.546405	-0.178876	0.000000	-10.000000	0.050000	-7.850000	129.333328	1023.000000	1023.000000	2046.000000
36.240002	-0.011943	-7.058211	-2.821731	-2.346415	-1.694795	-0.195270	0.000000	-10.000000	0.050000	-7.416667	126.833336	1023.000000	1023.000000	2046.000000
36.259998	-0.012539	-7.410485	-3.052059	-2.317678	-1.747301	-0.293447	0.000000	-10.000000	0.050000	-7.200000	124.166664	1023.000000	1023.000000	2046.000000
36.279999	-0.013559	-8.013104	-3.331996	-2.441074	-1.805888	-0.434146	0.000000	-10.000000	0.058333	-6.950000	121.833336	1023.000000	1023.000000	2046.000000
36.299999	-0.013891	-8.209790	-3.338850	-2.635862	-1.913005	-0.322074	0.000000	-10.000000	0.058333	-6.666667	119.500000	1023.000000	1023.000000	2046.000000
36.320000	-0.014701	-8.688213	-3.447127	-2.797622	-1.896733	-0.546731	0.000000	-10.000000	0.058333	-6.483334	117.500000	1023.000000	1023.000000	2046.000000
36.340000	-0.015523	-9.174309	-3.286839	-3.436728	-1.852401	-0.598341	0.000000	-10.000000	0.058333	-6.850000	115.333336	1023.000000	1023.000000	2046.000000
36.360001	-0.015438	-9.124007	-2.791005	-3.943086	-1.877663	-0.512253	0.000000	-10.000000	0.066667	-7.716667	113.000000	1023.000000	1023.000000	2046.000000
36.380001	-0.015747	-9.306217	-2.672689	-4.162682	-1.807052	-0.663794	0.000000	-10.000000	0.083333	-8.750000	110.333336	1023.000000	1023.000000	2046.000000
36.400002	-0.016430	-9.710335	-2.652012	-4.391352	-1.877650	-0.789322	0.000000	-10.000000	0.083333	-9.483334	107.333336	1023.000000	1023.000000	2046.000000
36.419998	-0.015996	-9.453715	-2.451624	-4.510759	-1.888689	-0.602643	0.000000	-10.000000	0.075000	-9.616667	104.166664	1023.000000	1023.000000	2046.000000
36.439999	-0.016638	-9.832902	-2.689486	-4.275022	-1.987233	-0.881162	0.000000	-10.000000	0.058333	-9.183333	100.833336	1023.000000	1023.000000	2046.000000
36.459999	-0.017970	-10.620489	-2.960555	-4.400363	-2.220736	-1.038835	0.000000	-10.000000	0.050000	-8.400000	97.833336	1023.000000	1023.000000	2046.000000
36.480000	-0.017796	-10.517424	-2.964906	-4.350313	-2.267381	-0.934823	0.000000	-10.000000	0.050000	-7.750000	95.000000	1023.000000	1023.000000	2046.000000
36.500000	-0.018322	-10.828317	-3.240900	-4.125346	-2.348909	-1.113162	0.000000	-10.000000	0.050000	-7.233334	92.500000	1023.000000	1023.000000	2046.000000
36.520000	-0.019388	-11.458120	-3.518555	-4.163533	-2.485646	-1.290387	0.000000	-10.000000	0.050000	-6.800000	90.000000	1023.000000	1023.000000	2046.000000
36.540001	-0.019099	-11.287456	-3.453979	-4.143482	-2.525990	-1.164004	0.000000	-10.000000	0.050000	-6.433333	87.666664	1023.000000	1023.000000	2046.000000
36.560001	-0.019195	-11.344078	-3.539409	-4.029667	-2.622060	-1.152943	0.000000	-10.000000	0.041667	-6.250000	85.500000	1023.000000	1023.000000	2046.000000
36.580002	-0.019857	-11.735499	-3.803310	-3.956969	-2.709631	-1.265589	0.000000	-10.000000	0.041667	-6.116667	83.500000	1023.000000	1023.000000	2046.000000
36.599998	-0.020228	-11.954516	-3.868539	-4.045649	-2.821109	-1.219220	0.000000	-10.000000	0.041667	-6.066667	81.500000	1023.000000	1023.000000	2046.000000
36.619999	-0.019371	-11.448221	-3.777535	-3.809985	-2.812691	-1.048009	0.000000	-10.000000	0.033333	-5.633333	79.500000	1023.000000	1023.000000	2046.000000
36.639999	-0.019319	-11.417750	-4.066912	-3.446158	-2.739066	-1.165614	0.000000	-10.000000	0.025000	-4.683333	77.500000	1023.000000	1023.000000	2046.000000
36.660000	-0.019858	-11.736375	-4.248921	-3.479452	-2.839020	-1.168981	0.000000	-10.000000	0.008333	-3.050000	75.833336	1023.000000	1023.000000	2046.000000
36.680000	-0.018830	-11.128555	-3.973330	-3.299368	-2.833505	-1.022352	0.000000	-10.000000	0.008333	-1.450000	74.666664	1023.000000	1023.000000	2046.000000
36.700001	-0.018163	-10.734168	-4.083145	-3.016213	-2.634702	-1.000109	0.000000	-10.000000	0.008333	-0.400000	74.166664	1023.000000	1023.000000	2046.000000
36.720001	-0.018908	-11.174434	-4.253995	-3.127890	-2.713133	-1.079416	0.000000	-10.000000	0.008333	-0.600000	74.000000	1023.000000	1023.000000	2046.000000
36.740002	-0.018651	-11.022583	-4.130221	-3.251240	-2.715034	-0.926089	0.000000	-10.000000	0.008333	-1.200000	74.000000	1023.000000	1023.000000	2046.000000
36.759998	-0.018343	-10.840845	-4.088082	-3.187460	-2.624222	-0.941081	0.000000	-10.000000	0.000000	-1.800000	74.000000	1023.000000	1023.000000	2046.000000
36.779999	-0.019255	-11.379498	-4.335648	-3.279069	-2.656932	-1.107849	0.000000	-10.000000	0.008333	-1.833333	74.000000	1023.000000	1023.000000	2046.000000
36.799999	-0.019471	-11.507257	-4.295110	-3.515205	-2.684601	-1.012340	0.000000	-10.000000	0.016667	-2.000000	74.000000	1023.000000	1023.000000	2046.000000
36.820000	-0.019009	-11.234451	-4.111320	-3.490780	-2.631054	-1.001297	0.000000	-10.000000	0.016667	-2.200000	73.833336	1023.000000	1023.000000	2046.000000
36.840000	-0.019363	-11.443719	-4.329188	-3.417914	-2.607803	-1.088814	0.000000	-10.000000	0.016667	-2.433333	73.333336	1023.000000	1023.000000	2046.000000
36.860001	-0.019748	-11.671264	-4.358521	-3.571837	-2.710518	-1.030387	0.000000	-10.000000	0.025000	-2.500000	72.666664	1023.000000	1023.000000	2046.000000
36.880001	-0.019322	-11.419541	-4.304390	-3.475043	-2.585320	-1.054789	0.000000	-10.000000	0.025000	-2.483333	71.833336	1023.000000	1023.000000	2046.000000
36.900002	-0.020153	-11.910280	-4.562366	-3.516674	-2.692281	-1.138959	0.000000	-10.000000	0.033333	-2.433333	71.000000	1023.000000	1023.000000	2046.000000
36.919998	-0.020758	-12.267972	-4.589710	-3.721510	-2.890813	-1.065939	0.000000	-10.000000	0.016667	-2.366667	70.166664	1023.000000	1023.000000	2046.000000
36.939999	-0.020499	-12.114637	-4.595987	-3.714449	-2.742633	-1.061568	0.000000	-10.000000	0.025000	-2.050000	69.500000	1023.000000	1023.000000	2046.000000
36.959999	-0.021279	-12.576167	-4.681030	-3.930235	-2.697849	-1.267053	0.000000	-10.000000	0.016667	-1.866667	69.166664	1023.000000	1023.000000	2046.000000
36.980000	-0.021881	-12.931938	-4.319444	-4.621740	-2.792442	-1.198312	0.000000	-10.000000	0.025000	-2.083333	68.833336	1023.000000	1023.000000	2046.000000
37.000000	-0.021393	-12.643255	-3.926713	-4.916298	-2.603815	-1.196430	0.000000	-10.000000	0.016667	-2.800000	68.166664	1023.000000	1023.000000	2046.000000
37.020000	-0.021671	-12.807530	-3.797428	-5.085104	-2.584201	-1.340796	0.000000	-10.000000	0.025000	-3.650000	67.166664	1023.000000	1023.000000	2046.000000
37.040001	-0.021610	-12.771771	-3.653627	-5.279627	-2.601087	-1.237432	0.000000	-10.000000	0.025000	-4.016667	65.833336	1023.000000	1023.000000	2046.000000
37.060001	-0.021356	-12.621142	-3.555181	-5.252184	-2.567330	-1.246447	0.000000	-10.000000	0.025000	-3.700000	64.666664	1023.000000	1023.000000	2046.000000
37.080002	-0.021964	-12.980563	-3.761900	-5.065115	-2.654802	-1.498745	0.000000	-10.000000	0.008333	-2.466667	63.333332	1023.000000	1023.000000	2046.000000
37.099998	-0.022629	-13.373463	-3.852123	-5.097319	-2.883338	-1.540684	0.000000	-10.000000	0.008333	-1.116667	62.500000	1023.000000	1023.000000	2046.000000
37.119999	-0.022526	-13.312896	-3.886092	-5.006579	-2.900943	-1.519282	0.000000	-10.000000	0.008333	-0.250000	62.000000	1023.000000	1023.000000	2046.000000
37.139999	-0.022918	-13.544319	-4.093647	-4.814899	-2.956065	-1.679708	0.000000	-10.000000	0.016667	0.000000	62.000000	1023.000000	1023.000000	2046.000000
37.160000	-0.022995	-13.590178	-4.111947	-4.782460	-3.093158	-1.602613	0.000000	-10.000000	0.016667	0.000000	62.000000	1023.000000	1023.000000	2046.000000
37.180000	-0.022734	-13.435554	-4.149879	-4.678238	-3.059287	-1.548151	0.000000	-10.000000	0.025000	0.000000	62.000000	1023.000000	1023.000000	2046.000000
37.200001	-0.022949	-13.562696	-4.383101	-4.506639	-3.022757	-1.650199	0.000000	-10.000000	0.016667	0.000000	62.000000	1023.000000	1023.000000	2046.000000
37.220001	-0.022875	-13.519125	-4.328093	-4.582725	-3.148638	-1.459669	0.000000	-10.000000	0.016667	0.000000	62.000000	1023.000000	1023.000000	2046.000000
37.240002	-0.022637	-13.378325	-4.312485	-4.466954	-3.194057	-1.404830	0.000000	-10.000000	0.008333	0.000000	62.000000	1023.000000	1023.000000	2046.000000
37.259998	-0.022259	-13.155295	-4.490918	-4.136962	-3.109977	-1.417438	0.000000	-10.000000	0.008333	0.650000	62.000000	1023.000000	1023.000000	2046.000000
37.279999	-0.022147	-13.088907	-4.552367	-3.996297	-3.137301	-1.402943	0.000000	-10.000000	0.000000	1.433333	62.000000	1023.000000	1023.000000	2046.000000
37.299999	-0.021363	-12.625816	-4.473270	-3.780899	-3.104568	-1.267080	0.000000	-10.000000	0.000000	2.583333	62.000000	1023.000000	1023.000000	2046.000000
37.320000	-0.020814	-12.300954	-4.527380	-3.565651	-3.010282	-1.197642	0.000000	-10.000000	0.000000	3.083333	62.000000	1023.000000	1023.000000	2046.000000
37.340000	-0.020728	-12.250400	-4.575042	-3.447142	-2.934101	-1.294114	0.000000	-10.000000	0.000000	3.100000	62.000000	1023.000000	1023.000000	2046.000000
37.360001	-0.020351	-12.027213	-4.476590	-3.438820	-2.885730	-1.226072	0.000000	-10.000000	0.008333	2.466667	62.000000	1023.000000	1023.000000	2046.000000
37.380001	-0.020323	-12.010900	-4.504543	-3.521843	-2.843368	-1.141147	0.000000	-10.000000	0.016667	1.800000	62.000000	1023.000000	1023.000000	2046.000000
37.400002	-0.020355	-12.029526	-4.510923	-3.507825	-2.864202	-1.146575	0.000000	-10.000000	0.016667	1.400000	62.000000	1023.000000	1023.000000	2046.000000
37.419998	-0.020617	-12.184420	-4.502264	-3.655528	-2.775289	-1.251338	0.000000	-10.000000	0.016667	1.066667	62.000000	1023.000000	1023.000000	2046.000000
37.439999	-0.020363	-12.034732	-4.322737	-3.809563	-2.813625	-1.088806	0.000000	-10.000000	0.016667	0.583333	62.000000	1023.000000	1023.000000	2046.000000
37.459999	-0.020450	-12.086028	-4.417243	-3.747024	-2.807026	-1.114736	0.000000	-10.000000	0.033333	0.183333	62.000000	1023.000000	1023.000000	2046.000000
37.480000	-0.020540	-12.139315	-4.481565	-3.697162	-2.683863	-1.276726	0.000000	-10.000000	0.041667	0.000000	62.000000	1023.000000	1023.000000	2046.000000
37.500000	-0.020441	-12.080699	-4.350951	-3.805182	-2.725821	-1.198744	0.000000	-10.000000	0.050000	0.000000	62.000000	1023.000000	1023.000000	2046.000000
37.520000	-0.020617	-12.184375	-4.493330	-3.813286	-2.774354	-1.103404	0.000000	-10.000000	0.033333	0.000000	62.000000	1023.000000	1023.000000	2046.000000
37.540001	-0.021153	-12.501208	-4.696528	-3.807982	-2.749938	-1.246760	0.000000	-10.000000	0.033333	0.000000	62.000000	1023.000000	1023.000000	2046.000000
37.560001	-0.021093	-12.465758	-4.556466	-3.908018	-2.785634	-1.215641	0.000000	-10.000000	0.025000	0.000000	62.000000	1023.000000	1023.000000	2046.000000
37.580002	-0.021347	-12.616311	-4.738938	-3.869204	-2.839154	-1.169015	0.000000	-10.000000	0.025000	0.000000	62.000000	1023.000000	1023.000000	2046.000000
37.599998	-0.022120	-13.072699	-4.915468	-4.077840	-2.883247	-1.196144	0.000000	-10.000000	0.016667	0.000000	62.000000	1023.000000	1023.000000	2046.000000
37.619999	-0.022380	-13.226492	-4.647286	-4.398317	-2.780826	-1.400063	0.000000	-10.000000	0.025000	-0.733333	62.000000	1023.000000	1023.000000	2046.000000
37.639999	-0.022439	-13.261360	-4.302035	-4.879819	-2.702167	-1.377338	0.000000	-10.000000	0.025000	-1.783333	62.000000	1023.000000	1023.000000	2046.000000
37.660000	-0.022547	-13.325424	-4.110992	-5.210966	-2.756689	-1.246777	0.000000	-10.000000	0.033333	-3.116667	61.500000	1023.000000	1023.000000	2046.000000
37.680000	-0.022308	-13.184184	-3.897541	-5.330440	-2.631363	-1.324840	0.000000	-10.000000	0.033333	-3.800000	60.666668	1023.000000	1023.000000	2046.000000
37.700001	-0.022002	-13.003009	-3.682985	-5.338975	-2.591059	-1.389989	0.000000	-10.000000	0.041667	-3.983333	59.333332	1023.000000	1023.000000	2046.000000
37.720001	-0.022479	-13.285091	-3.795428	-5.354908	-2.669914	-1.464841	0.000000	-10.000000	0.025000	-3.483333	58.000000	1023.000000	1023.000000	2046.000000
37.740002	-0.023135	-13.673050	-3.987457	-5.340149	-2.896240	-1.449205	0.000000	-10.000000	0.016667	-2.266667	56.833332	1023.000000	1023.000000	2046.000000
37.759998	-0.023491	-13.883070	-4.110185	-5.199313	-2.957501	-1.616071	0.000000	-10.000000	0.008333	-1.033333	56.166668	1023.000000	1023.000000	2046.000000
37.779999	-0.023538	-13.910738	-4.145407	-5.104801	-2.960343	-1.700187	0.000000	-10.000000	0.008333	-0.200000	56.000000	1023.000000	1023.000000	2046.000000
37.799999	-0.023825	-14.080713	-4.262099	-4.999744	-3.124195	-1.694675	0.000000	-10.000000	0.000000	0.000000	56.000000	1023.000000	1023.000000	2046.000000
37.820000	-0.024135	-14.263797	-4.473480	-4.933458	-3.204239	-1.652620	0.000000	-10.000000	0.000000	0.000000	56.000000	1023.000000	1023.000000	2046.000000
37.840000	-0.024082	-14.232244	-4.462991	-4.838134	-3.177425	-1.753693	0.000000	-10.000000	0.000000	0.000000	56.000000	1023.000000	1023.000000	2046.000000
37.860001	-0.024008	-14.188510	-4.558294	-4.755641	-3.199941	-1.674634	0.000000	-10.000000	0.008333	-0.533333	56.000000	1023.000000	1023.000000	2046.000000
37.880001	-0.024164	-14.280722	-4.694239	-4.752015	-3.345879	-1.488588	0.000000	-10.000000	0.008333	-1.066667	56.000000	1023.000000	1023.000000	2046.000000
37.900002	-0.023851	-14.096208	-4.685078	-4.499027	-3.315242	-1.596861	0.000000	-10.000000	0.008333	-1.066667	56.000000	1023.000000	1023.000000	2046.000000
37.919998	-0.023309	-13.775599	-4.756782	-4.246826	-3.211332	-1.560658	0.000000	-10.000000	0.000000	0.166667	56.000000	1023.000000	1023.000000	2046.000000
37.939999	-0.023269	-13.751833	-4.885719	-4.059147	-3.329580	-1.477388	0.000000	-10.000000	0.000000	1.366667	56.000000	1023.000000	1023.000000	2046.000000
37.959999	-0.022752	-13.446726	-4.907795	-3.855365	-3.224955	-1.458610	0.000000	-10.000000	0.000000	2.316667	56.000000	1023.000000	1023.000000	2046.000000
37.980000	-0.021931	-12.961398	-4.778755	-3.669888	-3.044590	-1.468166	0.000000	-10.000000	0.000000	2.533333	56.000000	1023.000000	1023.000000	2046.000000
38.000000	-0.021735	-12.845531	-4.787084	-3.635628	-3.087858	-1.334961	0.000000	-10.000000	0.000000	2.733333	56.000000	1023.000000	1023.000000	2046.000000
38.020000	-0.021688	-12.817850	-4.867301	-3.639259	-3.010565	-1.300726	0.000000	-10.000000	0.000000	2.550000	56.000000	1023.000000	1023.000000	2046.000000
38.040001	-0.021345	-12.615111	-4.767205	-3.631562	-2.889153	-1.327192	0.000000	-10.000000	0.000000	2.316667	56.000000	1023.000000	1023.000000	2046.000000
38.060001	-0.021392	-12.642686	-4.758587	-3.696421	-2.896897	-1.290780	0.000000	-10.000000	0.008333	2.016667	56.000000	1023.000000	1023.000000	2046.000000
38.080002	-0.021868	-12.924202	-4.835480	-3.867478	-2.970444	-1.250800	0.000000	-10.000000	0.016667	1.450000	56.000000	1023.000000	1023.000000	2046.000000
38.099998	-0.021737	-12.846856	-4.827233	-3.869093	-2.833123	-1.317406	0.000000	-10.000000	0.025000	0.766667	56.000000	1023.000000	1023.000000	2046.000000
38.119999	-0.021774	-12.868568	-4.759742	-3.891443	-2.853057	-1.364326	0.000000	-10.000000	0.025000	0.200000	56.000000	1023.000000	1023.000000	2046.000000
38.139999	-0.021980	-12.990334	-4.828047	-4.015912	-2.936708	-1.209666	0.000000	-10.000000	0.033333	0.000000	56.000000	1023.000000	1023.000000	2046.000000
38.160000	-0.021776	-12.869634	-4.788176	-3.944093	-2.805859	-1.331506	0.000000	-10.000000	0.033333	0.000000	56.000000	1023.000000	1023.000000	2046.000000
38.180000	-0.021883	-12.932821	-4.818884	-3.927701	-2.818702	-1.367535	0.000000	-10.000000	0.033333	0.000000	56.000000	1023.000000	1023.000000	2046.000000
38.200001	-0.022312	-13.186191	-4.918594	-4.077350	-2.967546	-1.222700	0.000000	-10.000000	0.025000	0.000000	56.000000	1023.000000	1023.000000	2046.000000
38.220001	-0.022431	-13.256980	-4.980997	-4.042287	-2.938115	-1.295581	0.000000	-10.000000	0.025000	0.000000	56.000000	1023.000000	1023.000000	2046.000000
38.240002	-0.022598	-13.355247	-5.082259	-3.973198	-2.834112	-1.465677	0.000000	-10.000000	0.025000	0.000000	56.000000	1023.000000	1023.000000	2046.000000
38.259998	-0.023399	-13.828773	-5.152907	-4.257464	-3.104000	-1.314402	0.000000	-10.000000	0.025000	0.000000	56.000000	1023.000000	1023.000000	2046.000000
38.279999	-0.023821	-14.078287	-5.072881	-4.572577	-3.037571	-1.395258	0.000000	-10.000000	0.025000	-0.683333	56.000000	1023.000000	1023.000000	2046.000000
38.299999	-0.023655	-13.980209	-4.907364	-4.831431	-2.716202	-1.525212	0.000000	-10.000000	0.025000	-1.716667	55.833332	1023.000000	1023.000000	2046.000000
38.320000	-0.023750	-14.036325	-4.559982	-5.198633	-2.774942	-1.502768	0.000000	-10.000000	0.033333	-3.000000	55.333332	1023.000000	1023.000000	2046.000000
38.340000	-0.023791	-14.060596	-4.241868	-5.541346	-2.920950	-1.356433	0.000000	-10.000000	0.033333	-3.816667	54.333332	1023.000000	1023.000000	2046.000000
38.360001	-0.023414	-13.837738	-4.181102	-5.466956	-2.714329	-1.475351	0.000000	-10.000000	0.033333	-4.216667	53.000000	1023.000000	1023.000000	2046.000000
38.380001	-0.023492	-13.883864	-4.306319	-5.336252	-2.579500	-1.661793	0.000000	-10.000000	0.016667	-3.833333	51.500000	1023.000000	1023.000000	2046.000000
38.400002	-0.024468	-14.460668	-4.296240	-5.478848	-3.022083	-1.663497	0.000000	-10.000000	0.008333	-2.333333	50.166668	1023.000000	1023.000000	2046.000000
38.419998	-0.024875	-14.701232	-4.400929	-5.442855	-3.209549	-1.647898	0.000000	-10.000000	0.008333	-0.366667	49.333332	1023.000000	1023.000000	2046.000000
38.439999	-0.024643	-14.564080	-4.535292	-5.149125	-3.042405	-1.837259	0.000000	-10.000000	0.008333	1.033333	49.000000	1023.000000	1023.000000	2046.000000
38.459999	-0.025104	-14.836222	-4.716546	-5.079170	-3.134384	-1.906122	0.000000	-10.000000	0.025000	1.250000	49.000000	1023.000000	1023.000000	2046.000000
38.480000	-0.025429	-15.028305	-4.712443	-5.190008	-3.422017	-1.703836	0.000000	-10.000000	0.025000	0.716667	49.000000	1023.000000	1023.000000	2046.000000
38.500000	-0.025172	-14.876708	-4.746220	-4.989103	-3.386074	-1.755311	0.000000	-10.000000	0.033333	0.216667	49.000000	1023.000000	1023.000000	2046.000000
38.520000	-0.024985	-14.765884	-5.021116	-4.703135	-3.157956	-1.883677	0.000000	-10.000000	0.025000	0.000000	49.000000	1023.000000	1023.000000	2046.000000
38.540001	-0.025474	-15.055297	-5.024225	-4.860699	-3.444567	-1.725807	0.000000	-10.000000	0.016667	0.000000	49.000000	1023.000000	1023.000000	2046.000000
38.560001	-0.025381	-14.999887	-4.945907	-4.804693	-3.679111	-1.570175	0.000000	-10.000000	0.016667	0.000000	49.000000	1023.000000	1023.000000	2046.000000
38.580002	-0.024543	-14.504979	-5.039660	-4.446525	-3.443947	-1.574846	0.000000	-10.000000	0.016667	0.650000	49.000000	1023.000000	1023.000000	2046.000000
38.599998	-0.024280	-14.349401	-5.309811	-4.090517	-3.261375	-1.687698	0.000000	-10.000000	0.016667	1.383333	49.000000	1023.000000	1023.000000	2046.000000
38.619999	-0.024181	-14.290710	-5.213877	-4.105942	-3.453270	-1.517621	0.000000	-10.000000	0.008333	2.533333	49.000000	1023.000000	1023.000000	2046.000000
38.639999	-0.023371	-13.812340	-5.064794	-3.922916	-3.403363	-1.421266	0.000000	-10.000000	0.008333	3.100000	49.000000	1023.000000	1023.000000	2046.000000
38.660000	-0.022629	-13.373792	-5.117302	-3.633892	-3.124276	-1.498322	0.000000	-10.000000	0.008333	3.383333	49.000000	1023.000000	1023.000000	2046.000000
38.680000	-0.022675	-13.401132	-5.206391	-3.627276	-3.028325	-1.539141	0.000000	-10.000000	0.008333	2.933333	49.000000	1023.000000	1023.000000	2046.000000
38.700001	-0.022990	-13.586855	-5.002178	-3.880061	-3.293460	-1.411156	0.000000	-10.000000	0.000000	2.150000	49.000000	1023.000000	1023.000000	2046.000000
38.720001	-0.022475	-13.282740	-4.981273	-3.920304	-3.117263	-1.263900	0.000000	-10.000000	0.000000	1.500000	49.000000	1023.000000	1023.000000	2046.000000
38.740002	-0.022538	-13.320187	-5.114940	-3.739784	-2.935374	-1.530090	0.000000	-10.000000	0.000000	1.200000	49.000000	1023.000000	1023.000000	2046.000000
38.759998	-0.022967	-13.573467	-5.088848	-3.965695	-2.990209	-1.528715	0.000000	-10.000000	0.016667	0.766667	49.000000	1023.000000	1023.000000	2046.000000
38.779999	-0.022993	-13.588999	-4.896772	-4.187431	-3.144139	-1.360656	0.000000	-10.000000	0.016667	0.400000	49.000000	1023.000000	1023.000000	2046.000000
38.799999	-0.022619	-13.367533	-4.992054	-3.992256	-2.945868	-1.437355	0.000000	-10.000000	0.025000	0.000000	49.000000	1023.000000	1023.000000	2046.000000
38.820000	-0.023058	-13.626995	-5.187563	-3.995492	-2.856469	-1.587470	0.000000	-10.000000	0.008333	-0.583333	49.000000	1023.000000	1023.000000	2046.000000
38.840000	-0.023342	-13.795027	-5.094990	-4.163142	-3.040923	-1.495973	0.000000	-10.000000	0.016667	-1.283333	49.000000	1023.000000	1023.000000	2046.000000
38.860001	-0.023230	-13.728705	-5.060189	-4.240261	-3.118969	-1.309287	0.000000	-10.000000	0.016667	-1.900000	48.833332	1023.000000	1023.000000	2046.000000
38.880001	-0.023378	-13.816229	-5.277521	-4.104301	-2.937755	-1.496651	0.000000	-10.000000	0.025000	-1.550000	48.500000	1023.000000	1023.000000	2046.000000
38.900002	-0.024112	-14.250151	-5.402421	-4.180007	-3.030324	-1.637398	0.000000	-10.000000	0.016667	-0.850000	48.166668	1023.000000	1023.000000	2046.000000
38.919998	-0.024251	-14.332561	-5.230972	-4.413343	-3.265047	-1.423199	0.000000	-10.000000	0.008333	-0.233333	48.000000	1023.000000	1023.000000	2046.000000
38.939999	-0.024492	-14.475029	-5.262916	-4.624966	-3.115296	-1.471851	0.000000	-10.000000	0.016667	0.000000	48.000000	1023.000000	1023.000000	2046.000000
38.959999	-0.025155	-14.866587	-5.196555	-4.977189	-2.951707	-1.741136	0.000000	-10.000000	0.033333	-0.616667	48.000000	1023.000000	1023.000000	2046.000000
38.980000	-0.024778	-14.643744	-4.652478	-5.397297	-3.051001	-1.542967	0.000000	-10.000000	0.041667	-1.316667	48.000000	1023.000000	1023.000000	2046.000000
39.000000	-0.024290	-14.355099	-4.412447	-5.555547	-2.934448	-1.452657	0.000000	-10.000000	0.025000	-1.950000	47.833332	1023.000000	1023.000000	2046.000000
39.020000	-0.024319	-14.372688	-4.427882	-5.595717	-2.747340	-1.601749	0.000000	-10.000000	0.008333	-1.533333	47.500000	1023.000000	1023.000000	2046.000000
39.040001	-0.024546	-14.506689	-4.362922	-5.558855	-2.822179	-1.762733	0.000000	-10.000000	0.000000	-0.833333	47.166668	1023.000000	1023.000000	2046.000000
39.060001	-0.024591	-14.533260	-4.246157	-5.648125	-3.031677	-1.607302	0.000000	-10.000000	0.000000	0.900000	47.000000	1023.000000	1023.000000	2046.000000
39.080002	-0.025001	-14.775548	-4.451359	-5.526356	-3.085873	-1.711960	0.000000	-10.000000	0.000000	2.416667	47.000000	1023.000000	1023.000000	2046.000000
39.099998	-0.025388	-15.004229	-4.637546	-5.355645	-3.071254	-1.939784	0.000000	-10.000000	0.000000	3.733333	47.000000	1023.000000	1023.000000	2046.000000
39.119999	-0.025014	-14.783075	-4.484007	-5.236767	-3.220137	-1.842164	0.000000	-10.000000	0.000000	3.916667	47.000000	1023.000000	1023.000000	2046.000000
39.139999	-0.025024	-14.789148	-4.581103	-5.144070	-3.302680	-1.761294	0.000000	-10.000000	0.000000	3.700000	47.000000	1023.000000	1023.000000	2046.000000
39.160000	-0.025355	-14.984947	-4.816171	-5.023317	-3.232110	-1.913349	0.000000	-10.000000	0.000000	3.283333	47.000000	1023.000000	1023.000000	2046.000000
39.180000	-0.025123	-14.847672	-4.800449	-4.862091	-3.270885	-1.914247	0.000000	-10.000000	0.000000	2.850000	47.000000	1023.000000	1023.000000	2046.000000
39.200001	-0.024559	-14.514195	-4.693485	-4.805489	-3.353341	-1.661880	0.000000	-10.000000	0.008333	2.500000	47.000000	1023.000000	1023.000000	2046.000000
39.220001	-0.024776	-14.642469	-4.962604	-4.701631	-3.272735	-1.705501	0.000000	-10.000000	0.008333	2.283333	47.000000	1023.000000	1023.000000	2046.000000
39.240002	-0.024395	-14.417572	-4.963860	-4.489487	-3.264258	-1.699967	0.000000	-10.000000	0.008333	2.700000	47.000000	1023.000000	1023.000000	2046.000000
39.259998	-0.023335	-13.791086	-4.822958	-4.151044	-3.292906	-1.524178	0.000000	-10.000000	-0.016667	3.566667	47.000000	1023.000000	1023.000000	2046.000000
39.279999	-0.022931	-13.552140	-5.024081	-3.975014	-3.086264	-1.466781	0.000000	-10.000000	-0.033333	4.966667	47.000000	1023.000000	1023.000000	2046.000000
39.299999	-0.022494	-13.293739	-5.026109	-3.759755	-2.952709	-1.555167	0.000000	-10.000000	-0.050000	5.983333	47.000000	1023.000000	1023.000000	2046.000000
39.320000	-0.021382	-12.636880	-4.706831	-3.597316	-2.886643	-1.446090	0.000000	-10.000000	-0.050000	6.550000	47.000000	1023.000000	1023.000000	2046.000000
39.340000	-0.020855	-12.325115	-4.684186	-3.570872	-2.832779	-1.237277	0.000000	-10.000000	-0.041667	6.566667	47.000000	1023.000000	1023.000000	2046.000000
39.360001	-0.021106	-12.473900	-4.831618	-3.755253	-2.632567	-1.254462	0.000000	-10.000000	-0.041667	6.366667	47.000000	1023.000000	1023.000000	2046.000000
39.380001	-0.020650	-12.204006	-4.517411	-3.715529	-2.678825	-1.292241	0.000000	-10.000000	-0.033333	6.283333	47.000000	1023.000000	1023.000000	2046.000000
39.400002	-0.020174	-11.922909	-4.384860	-3.723665	-2.667677	-1.146707	0.000000	-10.000000	-0.025000	6.283333	47.000000	1023.000000	1023.000000	2046.000000
39.419998	-0.020608	-12.179231	-4.551785	-3.896817	-2.524261	-1.206367	0.000000	-10.000000	-0.016667	6.216667	47.000000	1023.000000	1023.000000	2046.000000
39.439999	-0.020142	-11.904143	-4.295139	-3.883736	-2.516366	-1.208902	0.000000	-10.000000	-0.008333	5.983334	42.500000	1023.000000	1023.000000	2046.000000
39.459999	-0.019460	-11.500821	-4.134605	-3.798654	-2.465601	-1.101961	0.000000	-10.000000	-0.008333	5.550000	35.000000	1023.000000	1023.000000	2046.000000
39.480000	-0.019621	-11.595847	-4.282398	-3.950403	-2.317467	-1.045579	0.000000	-10.000000	0.000000	5.200000	27.500000	1023.000000	1023.000000	2046.000000
39.500000	-0.019604	-11.586180	-4.181185	-3.973012	-2.322559	-1.109424	0.000000	-10.000000	0.000000	5.000000	24.500000	1023.000000	1023.000000	2046.000000
39.520000	-0.018796	-11.108559	-4.043529	-3.782339	-2.244984	-1.037707	0.000000	-10.000000	-0.008333	5.166667	25.166666	1023.000000	1023.000000	2046.000000
39.540001	-0.018834	-11.131120	-4.109107	-3.835980	-2.199660	-0.986372	0.000000	-10.000000	-0.025000	5.583333	26.500000	1023.000000	1023.000000	2046.000000
39.560001	-0.019013	-11.236916	-4.143044	-4.001800	-2.171306	-0.920766	0.000000	-10.000000	-0.033333	6.250000	28.500000	1023.000000	1023.000000	2046.000000
39.580002	-0.018562	-10.970406	-3.918394	-4.012062	-2.124209	-0.915740	0.000000	-10.000000	-0.025000	6.800000	30.500000	1023.000000	1023.000000	2046.000000
39.599998	-0.018538	-10.955786	-3.748154	-4.192603	-2.019907	-0.995122	0.000000	-10.000000	-0.008333	6.716667	32.500000	1023.000000	1023.000000	2046.000000
39.619999	-0.018514	-10.941762	-3.433720	-4.741920	-1.843842	-0.922280	0.000000	-10.000000	0.000000	6.016667	34.500000	1023.000000	1023.000000	2046.000000
39.639999	-0.017592	-10.396699	-2.826460	-4.991461	-1.764113	-0.814664	0.000000	-10.000000	0.000000	5.183333	36.500000	1023.000000	1023.000000	2046.000000
39.660000	-0.016682	-9.859108	-2.498025	-4.919967	-1.611756	-0.829359	0.000000	-10.000000	0.000000	4.900000	38.500000	1023.000000	1023.000000	2046.000000
39.680000	-0.016739	-9.892574	-2.400644	-5.132339	-1.530989	-0.828603	0.000000	-10.000000	0.000000	5.283333	40.166668	1023.000000	1023.000000	2046.000000
39.700001	-0.016482	-9.740602	-2.311459	-5.180092	-1.441711	-0.807338	0.000000	-10.000000	-0.016667	5.983334	41.833332	1023.000000	1023.000000	2046.000000
39.720001	-0.016242	-9.598788	-2.304443	-4.872142	-1.524338	-0.897865	0.000000	-10.000000	-0.033333	6.916667	43.666668	1023.000000	1023.000000	2046.000000
39.740002	-0.016421	-9.704697	-2.365873	-4.835739	-1.597975	-0.905110	0.000000	-10.000000	-0.058333	7.950000	46.000000	1023.000000	1023.000000	2046.000000
39.759998	-0.015880	-9.385148	-2.269054	-4.746270	-1.565324	-0.804499	0.000000	-10.000000	-0.058333	9.016666	48.666668	1023.000000	1023.000000	2046.000000
39.779999	-0.015401	-9.102032	-2.275695	-4.339982	-1.585533	-0.900822	0.000000	-10.000000	-0.066667	10.083334	51.500000	1023.000000	1023.000000	2046.000000
39.799999	-0.015010	-8.870622	-2.369036	-4.111803	-1.537926	-0.851856	0.000000	-10.000000	-0.058333	10.816667	54.666668	1023.000000	1023.000000	2046.000000
39.820000	-0.014416	-8.519975	-2.305459	-4.050414	-1.465694	-0.698408	0.000000	-10.000000	-0.058333	11.233334	58.166668	1023.000000	1023.000000	2046.000000
39.840000	-0.013753	-8.127817	-2.222414	-3.867076	-1.424395	-0.613932	0.000000	-10.000000	-0.050000	10.966667	61.833332	1023.000000	1023.000000	2046.000000
39.860001	-0.013511	-7.984914	-2.302694	-3.669972	-1.408133	-0.604116	0.000000	-10.000000	-0.050000	10.400001	65.500000	1023.000000	1023.000000	2046.000000
39.880001	-0.012813	-7.572754	-2.281403	-3.583676	-1.297350	-0.410325	0.000000	-10.000000	-0.050000	9.766667	69.000000	1023.000000	1023.000000	2046.000000
39.900002	-0.011814	-6.982027	-2.181243	-3.347507	-1.211246	-0.242031	0.000000	-10.000000	-0.050000	9.766667	72.333336	1023.000000	1023.000000	2046.000000
39.919998	-0.011062	-6.537690	-2.229287	-2.911602	-1.093127	-0.303674	0.000000	-10.000000	-0.050000	10.100000	75.666664	1023.000000	1023.000000	2046.000000
39.939999	-0.010238	-6.050695	-2.164932	-2.844504	-0.919246	-0.122014	0.000000	-10.000000	-0.050000	10.650001	79.000000	1023.000000	1023.000000	2046.000000
39.959999	-0.009161	-5.414400	-1.887421	-2.773011	-0.836637	0.082670	0.000000	-10.000000	-0.050000	10.583334	82.500000	1023.000000	1023.000000	2046.000000
39.980000	-0.008375	-4.949450	-1.731515	-2.565296	-0.687595	0.034956	0.000000	-10.000000	-0.033333	10.033334	86.166664	1023.000000	1023.000000	2046.000000
40.000000	-0.008308	-4.909751	-1.773472	-2.550361	-0.641458	0.055539	0.000000	-10.000000	-0.016667	9.166667	89.666664	1023.000000	1023.000000	2046.000000
40.020000	-0.008334	-4.925333	-1.643378	-2.778564	-0.613705	0.110313	0.000000	-10.000000	0.000000	8.350000	92.833336	1023.000000	1023.000000	2046.000000
40.040001	-0.007512	-4.439460	-1.427402	-2.899675	-0.467929	0.355547	0.000000	-10.000000	0.000000	7.800000	95.666664	1023.000000	1023.000000	2046.000000
40.060001	-0.007054	-4.168832	-1.317900	-2.810529	-0.423758	0.383356	0.000000	-10.000000	0.000000	7.300000	98.333336	1023.000000	1023.000000	2046.000000
40.080002	-0.007610	-4.497607	-1.472504	-2.815517	-0.338531	0.128944	0.000000	-10.000000	0.000000	6.783333	101.000000	1023.000000	1023.000000	2046.000000
40.099998	-0.007403	-4.375059	-1.339231	-3.001308	-0.271406	0.236886	0.000000	-10.000000	0.000000	5.916667	103.333336	1023.000000	1023.000000	2046.000000
40.119999	-0.006297	-3.721770	-1.041432	-2.922752	-0.239678	0.482092	0.000000	-10.000000	-0.008333	5.116667	105.500000	1023.000000	1023.000000	2046.000000
40.139999	-0.006266	-3.702978	-1.087127	-2.842427	-0.196415	0.422992	0.000000	-10.000000	-0.008333	4.666667	107.333336	1023.000000	1023.000000	2046.000000
40.160000	-0.006503	-3.843243	-1.274409	-2.785780	-0.056313	0.273259	0.000000	-10.000000	-0.016667	5.016667	109.000000	1023.000000	1023.000000	2046.000000
40.180000	-0.006032	-3.564723	-1.027924	-2.916642	-0.106318	0.486161	0.000000	-10.000000	-0.016667	5.916667	110.666664	1023.000000	1023.000000	2046.000000
40.200001	-0.005368	-3.172316	-0.852087	-2.846397	-0.143445	0.669613	0.000000	-10.000000	-0.025000	7.183333	112.500000	1023.000000	1023.000000	2046.000000
40.220001	-0.005319	-3.143546	-0.916682	-2.775491	-0.043294	0.591922	0.000000	-10.000000	-0.033333	8.533334	114.666664	1023.000000	1023.000000	2046.000000
40.240002	-0.005647	-3.337263	-0.785623	-3.088710	0.035409	0.501661	0.000000	-10.000000	-0.033333	9.466667	117.166664	1023.000000	1023.000000	2046.000000
40.259998	-0.005310	-3.138395	-0.296837	-3.506940	0.078893	0.586488	0.000000	-10.000000	-0.041667	9.916667	120.166664	1023.000000	1023.000000	2046.000000
40.279999	-0.003796	-2.243695	0.384623	-3.659445	0.263464	0.767663	0.000000	-10.000000	-0.041667	10.300000	123.500000	1023.000000	1023.000000	2046.000000
40.299999	-0.002283	-1.349470	0.755338	-3.508750	0.559846	0.844097	0.000000	-10.000000	-0.050000	10.783334	126.833336	1023.000000	1023.000000	2046.000000
40.320000	-0.001924	-1.137294	0.930949	-3.458207	0.577190	0.812774	0.000000	-10.000000	-0.066667	11.550000	130.333328	1023.000000	1023.000000	2046.000000
40.340000	-0.001875	-1.108418	0.990048	-3.510592	0.593186	0.818940	0.000000	-10.000000	-0.100000	12.116667	134.000000	1023.000000	1023.000000	2046.000000
40.360001	-0.001090	-0.644332	1.231723	-3.327165	0.489479	0.961631	0.000000	-10.000000	-0.125000	13.083333	138.000000	1023.000000	1023.000000	2046.000000
40.380001	-0.000325	-0.192358	1.231830	-2.947760	0.557645	0.965927	0.000000	-10.000000	-0.150000	13.983334	142.166672	1023.000000	1023.000000	2046.000000
40.400002	0.000148	0.087612	1.141825	-2.606924	0.533158	1.019553	0.000000	-10.000000	-0.166667	15.050000	146.666672	1023.000000	1023.000000	2046.000000
40.419998	0.000214	0.126683	1.112078	-2.481691	0.492192	1.004104	0.000000	-10.000000	-0.175000	15.766667	151.500000	1023.000000	1023.000000	2046.000000
40.439999	0.001584	0.935878	1.349130	-2.174144	0.540121	1.220771	0.000000	-10.000000	-0.166667	16.283333	156.666672	1023.000000	1023.000000	2046.000000
40.459999	0.002719	1.606925	1.400792	-1.807446	0.735807	1.277773	0.000000	-10.000000	-0.166667	16.233334	162.000000	1023.000000	1023.000000	2046.000000
40.480000	0.002973	1.756986	1.328955	-1.662481	0.727743	1.362770	0.000000	-10.000000	-0.166667	15.950000	167.500000	1023.000000	1023.000000	2046.000000
40.500000	0.003635	2.148144	1.438707	-1.586592	0.748942	1.547087	0.000000	-10.000000	-0.150000	15.650001	173.000000	1023.000000	1023.000000	2046.000000
40.520000	0.005058	2.989216	1.669256	-1.362141	0.881818	1.800283	0.000000	-10.000000	-0.133333	15.516667	178.333328	1023.000000	1023.000000	2046.000000
40.540001	0.006211	3.670981	1.548301	-0.902775	1.134558	1.890897	0.000000	-10.000000	-0.141667	15.766667	183.500000	1023.000000	1023.000000	2046.000000
40.560001	0.006776	4.004400	1.574947	-0.772912	1.144582	2.057783	0.000000	-10.000000	-0.158333	15.983334	188.666672	1023.000000	1023.000000	2046.000000
40.580002	0.008356	4.938659	1.926668	-0.573273	1.253019	2.332244	0.000000	-10.000000	-0.158333	16.333334	194.000000	1023.000000	1023.000000	2046.000000
40.599998	0.009981	5.898861	2.139147	-0.279491	1.585314	2.453892	0.000000	-10.000000	-0.183333	16.666666	199.333328	1023.000000	1023.000000	2046.000000
40.619999	0.010879	6.429338	2.247599	-0.066158	1.791173	2.456724	0.000000	-10.000000	-0.208333	17.116667	204.833328	1023.000000	1023.000000	2046.000000
40.639999	0.011416	6.746685	2.481537	-0.204211	1.843810	2.625549	0.000000	-10.000000	-0.233333	17.850000	210.500000	1023.000000	1023.000000	2046.000000
40.660000	0.012459	7.363154	2.913363	-0.305436	1.929043	2.826185	0.000000	-10.000000	-0.225000	18.250000	216.500000	1023.000000	1023.000000	2046.000000
40.680000	0.013487	7.970684	3.062358	-0.192309	2.217744	2.882891	0.000000	-10.000000	-0.233333	18.866667	222.500000	1023.000000	1023.000000	2046.000000
40.700001	0.013922	8.227686	3.205596	-0.175962	2.357564	2.840487	0.000000	-10.000000	-0.241667	18.900002	228.666672	1023.000000	1023.000000	2046.000000
40.720001	0.014633	8.647876	3.422200	-0.247790	2.516042	2.957423	0.000000	-10.000000	-0.250000	19.150002	235.000000	1023.000000	1023.000000	2046.000000
40.740002	0.015809	9.343107	3.733390	-0.239820	2.660539	3.188999	0.000000	-10.000000	-0.250000	19.166668	241.333328	1023.000000	1023.000000	2046.000000
40.759998	0.017030	10.064519	3.955386	-0.048806	2.824004	3.333935	0.000000	-10.000000	-0.250000	19.516666	247.666672	1023.000000	1023.000000	2046.000000
40.779999	0.017798	10.518715	4.028296	0.131371	3.018685	3.340363	0.000000	-10.000000	-0.241667	19.433334	254.000000	1023.000000	1023.000000	2046.000000
40.799999	0.018347	10.842977	4.100532	0.165402	3.187001	3.390041	0.000000	-10.000000	-0.241667	19.350000	260.666656	1023.000000	1023.000000	2046.000000
40.820000	0.019181	11.335837	4.369047	0.268666	3.102538	3.595585	0.000000	-10.000000	-0.241667	19.183334	265.166656	1023.000000	1023.000000	2046.000000
40.840000	0.020048	11.848121	4.506151	0.355816	3.170926	3.815227	0.000000	-10.000000	-0.250000	19.299999	271.666656	1023.000000	1023.000000	2046.000000
40.860001	0.020534	12.135717	4.632703	0.480964	3.254520	3.767530	0.000000	-10.000000	-0.241667	19.366667	278.000000	1023.000000	1023.000000	2046.000000
40.880001	0.020639	12.197594	4.867108	0.207830	3.394478	3.728178	0.000000	-10.000000	-0.208333	19.083334	286.666656	1023.000000	1023.000000	2046.000000
40.900002	0.021488	12.699125	5.441147	-0.003337	3.523416	3.737899	0.000000	-10.000000	-0.183333	18.383333	293.166656	1023.000000	1023.000000	2046.000000
40.919998	0.023013	13.600609	6.073500	-0.137918	3.659535	4.005493	0.000000	-10.000000	-0.158333	17.650000	299.500000	1023.000000	1023.000000	2046.000000
40.939999	0.024371	14.403299	6.364783	0.084935	3.874283	4.079298	0.000000	-10.000000	-0.150000	17.016666	305.500000	1023.000000	1023.000000	2046.000000
40.959999	0.024833	14.676495	6.474517	0.178149	3.935726	4.088102	0.000000	-10.000000	-0.133333	16.549999	311.333344	1023.000000	1023.000000	2046.000000
40.980000	0.025016	14.784650	6.563334	0.354054	3.866024	4.001239	0.000000	-10.000000	-0.116667	16.016666	317.000000	1023.000000	1023.000000	2046.000000
41.000000	0.025340	14.976160	6.526108	0.555404	3.722137	4.172511	0.000000	-10.000000	-0.125000	15.850000	322.333344	1023.000000	1023.000000	2046.000000
41.020000	0.025519	15.081571	6.349302	0.952252	3.667218	4.112799	0.000000	-10.000000	-0.150000	15.950001	327.666656	1023.000000	1023.000000	2046.000000
41.040001	0.025973	15.350252	6.336919	1.265187	3.705062	4.043083	0.000000	-10.000000	-0.150000	16.016666	333.000000	1023.000000	1023.000000	2046.000000
41.060001	0.026906	15.901245	6.370704	1.648306	3.816263	4.065972	0.000000	-10.000000	-0.133333	15.750000	338.333344	1023.000000	1023.000000	2046.000000
41.080002	0.027818	16.440611	6.498807	1.884433	3.754628	4.302742	0.000000	-10.000000	-0.091667	15.333333	343.666656	1023.000000	1023.000000	2046.000000
41.099998	0.028361	16.761250	6.480196	2.128005	3.784812	4.368236	0.000000	-10.000000	-0.091667	14.566667	348.833344	1023.000000	1023.000000	2046.000000
41.119999	0.028815	17.029612	6.519522	2.335928	3.782282	4.391879	0.000000	-10.000000	-0.091667	13.900000	354.000000	1023.000000	1023.000000	2046.000000
41.139999	0.029730	17.570238	6.580676	2.433102	3.972289	4.584171	0.000000	-10.000000	-0.100000	13.000000	358.666656	1023.000000	1023.000000	2046.000000
41.160000	0.030748	18.172087	6.714489	2.659007	4.058887	4.739704	0.000000	-10.000000	-0.108333	13.000000	363.000000	1023.000000	1023.000000	2046.000000
41.180000	0.031883	18.842924	6.807241	2.866460	4.136367	5.032856	0.000000	-10.000000	-0.116667	13.250000	367.333344	1023.000000	1023.000000	2046.000000
41.200001	0.032966	19.482916	6.803200	3.182484	4.303186	5.194046	0.000000	-10.000000	-0.125000	14.033334	371.666656	1023.000000	1023.000000	2046.000000
41.220001	0.033916	20.044058	6.862599	3.428972	4.465029	5.287457	0.000000	-10.000000	-0.133333	14.450000	376.333344	1023.000000	1023.000000	2046.000000
41.240002	0.035105	20.747002	7.113977	3.640039	4.659832	5.333155	0.000000	-10.000000	-0.141667	14.883333	381.000000	1023.000000	1023.000000	2046.000000
41.259998	0.036279	21.440672	7.352515	3.705521	4.930834	5.451802	0.000000	-10.000000	-0.158333	15.200000	386.000000	1023.000000	1023.000000	2046.000000
41.279999	0.036868	21.788797	7.591226	3.523784	4.988605	5.685182	0.000000	-10.000000	-0.158333	15.500000	391.000000	1023.000000	1023.000000	2046.000000
41.299999	0.037211	21.991413	7.738554	3.443538	5.006006	5.803316	0.000000	-10.000000	-0.158333	15.383333	396.166656	1023.000000	1023.000000	2046.000000
41.320000	0.037561	22.198437	7.844674	3.388388	5.127779	5.837596	0.000000	-10.000000	-0.150000	15.333334	401.333344	1023.000000	1023.000000	2046.000000
41.340000	0.038181	22.565027	7.972267	3.398636	5.309881	5.884243	0.000000	-10.000000	-0.150000	15.166667	406.500000	1023.000000	1023.000000	2046.000000
41.360001	0.039050	23.078526	8.144186	3.473859	5.545087	5.915392	0.000000	-10.000000	-0.150000	15.283334	411.500000	1023.000000	1023.000000	2046.000000
41.380001	0.039773	23.505644	8.380920	3.471502	5.606406	6.046816	0.000000	-10.000000	-0.150000	15.333333	416.500000	1023.000000	1023.000000	2046.000000
41.400002	0.040369	23.857924	8.438601	3.577435	5.729680	6.112207	0.000000	-10.000000	-0.150000	15.350000	421.666656	1023.000000	1023.000000	2046.000000
41.419998	0.040985	24.222363	8.469878	3.650096	5.818655	6.283733	0.000000	-10.000000	-0.150000	15.183333	426.833344	1023.000000	1023.000000	2046.000000
41.439999	0.041283	24.398531	8.514921	3.754166	5.761472	6.367972	0.000000	-10.000000	-0.150000	15.116667	432.000000	1023.000000	1023.000000	2046.000000
41.459999	0.041971	24.804607	8.569070	3.932307	5.882137	6.421095	0.000000	-10.000000	-0.150000	15.366667	437.000000	1023.000000	1023.000000	2046.000000
41.480000	0.042489	25.111210	8.790071	3.906910	6.010734	6.403496	0.000000	-10.000000	-0.150000	15.766666	442.166656	1023.000000	1023.000000	2046.000000
41.500000	0.042794	25.291056	9.079498	3.709983	6.104610	6.396965	0.000000	-10.000000	-0.150000	16.166668	447.333344	1023.000000	1023.000000	2046.000000
41.520000	0.043201	25.531675	9.500112	3.462337	6.101384	6.467843	0.000000	-10.000000	-0.150000	16.216667	452.666656	1023.000000	1023.000000	2046.000000
41.540001	0.044616	26.368336	10.011260	3.463781	6.306225	6.587069	0.000000	-10.000000	-0.150000	16.400000	458.000000	1023.000000	1023.000000	2046.000000
41.560001	0.046064	27.223572	10.366879	3.614394	6.605609	6.636692	0.000000	-10.000000	-0.141667	16.450001	463.500000	1023.000000	1023.000000	2046.000000
41.580002	0.046700	27.599983	10.575411	3.745732	6.530436	6.748405	0.000000	-10.000000	-0.133333	16.633333	467.166656	1023.000000	1023.000000	2046.000000
41.599998	0.046466	27.461323	10.489621	3.920861	6.363367	6.687475	0.000000	-10.000000	-0.141667	16.400002	472.833344	1023.000000	1023.000000	2046.000000
41.619999	0.046891	27.712360	10.386727	4.250909	6.339782	6.734943	0.000000	-10.000000	-0.158333	16.100000	476.666656	1023.000000	1023.000000	2046.000000
41.639999	0.047618	28.142155	10.324267	4.750772	6.414474	6.652641	0.000000	-10.000000	-0.183333	16.616667	484.166656	1023.000000	1023.000000	2046.000000
41.660000	0.048699	28.781149	10.442464	5.185409	6.409900	6.743377	0.000000	-10.000000	-0.191667	17.433334	489.833344	1023.000000	1023.000000	2046.000000
41.680000	0.049616	29.322802	10.471591	5.573029	6.403108	6.875072	0.000000	-10.000000	-0.200000	18.416666	497.500000	1023.000000	1023.000000	2046.000000
41.700001	0.050238	29.690584	10.518004	5.862881	6.335407	6.974291	0.000000	-10.000000	-0.191667	18.483334	503.500000	1023.000000	1023.000000	2046.000000
41.720001	0.051130	30.217560	10.512182	6.121446	6.480813	7.103120	0.000000	-10.000000	-0.183333	18.300001	509.500000	1023.000000	1023.000000	2046.000000
41.740002	0.051973	30.715797	10.598196	6.362678	6.591228	7.163695	0.000000	-10.000000	-0.158333	17.716667	515.500000	1023.000000	1023.000000	2046.000000
41.759998	0.053156	31.415447	10.768836	6.574359	6.706102	7.366150	0.000000	-10.000000	-0.150000	16.933334	521.500000	1023.000000	1023.000000	2046.000000
41.779999	0.054135	31.994049	10.855306	6.740315	6.796567	7.601862	0.000000	-10.000000	-0.166667	16.433334	527.333313	1023.000000	1023.000000	2046.000000
41.799999	0.055014	32.513481	10.926399	6.911782	6.819244	7.856055	0.000000	-10.000000	-0.175000	16.500000	533.000000	1023.000000	1023.000000	2046.000000
41.820000	0.056386	33.323956	11.028552	7.203908	7.007334	8.084162	0.000000	-10.000000	-0.175000	16.866667	536.666687	1023.000000	1023.000000	2046.000000
41.840000	0.058053	34.309078	11.238967	7.559396	7.332337	8.178379	0.000000	-10.000000	-0.166667	17.683334	542.166687	1023.000000	1023.000000	2046.000000
41.860001	0.059344	35.072159	11.466993	7.755813	7.582980	8.266374	0.000000	-10.000000	-0.183333	18.166666	545.833313	1023.000000	1023.000000	2046.000000
41.880001	0.059858	35.375984	11.735961	7.595891	7.588148	8.455983	0.000000	-10.000000	-0.200000	18.583334	553.666687	1023.000000	1023.000000	2046.000000
41.900002	0.060313	35.645184	11.948850	7.436158	7.663147	8.597029	0.000000	-10.000000	-0.200000	18.583334	560.000000	1023.000000	1023.000000	2046.000000
41.919998	0.061217	36.178970	12.165335	7.454497	7.931721	8.627418	0.000000	-10.000000	-0.191667	18.450001	568.333313	1023.000000	1023.000000	2046.000000
41.939999	0.062005	36.644958	12.347708	7.459722	8.189346	8.648182	0.000000	-10.000000	-0.183333	18.383333	572.500000	1023.000000	1023.000000	2046.000000
41.959999	0.062472	36.920803	12.527679	7.363271	8.296640	8.733212	0.000000	-10.000000	-0.166667	17.799999	578.500000	1023.000000	1023.000000	2046.000000
41.980000	0.062840	37.138264	12.729709	7.221631	8.241007	8.945918	0.000000	-10.000000	-0.133333	17.016666	584.500000	1023.000000	1023.000000	2046.000000
42.000000	0.063439	37.492237	12.782257	7.337469	8.384573	8.987939	0.000000	-10.000000	-0.091667	15.733334	592.166687	1023.000000	1023.000000	2046.000000
42.020000	0.064639	38.201683	12.988153	7.614287	8.586549	9.012691	0.000000	-10.000000	-0.075000	14.683333	597.666687	1023.000000	1023.000000	2046.000000
42.040001	0.065203	38.535179	12.925502	7.789337	8.807818	9.012524	0.000000	-10.000000	-0.083333	13.983334	602.666687	1023.000000	1023.000000	2046.000000
42.060001	0.065018	38.425407	12.893777	7.713151	8.656856	9.161623	0.000000	-10.000000	-0.116667	13.966667	607.500000	1023.000000	1023.000000	2046.000000
42.080002	0.065198	38.531799	13.080726	7.690906	8.490513	9.269655	0.000000	-10.000000	-0.125000	14.150001	612.166687	1023.000000	1023.000000	2046.000000
42.099998	0.065450	38.680912	13.312097	7.563311	8.638862	9.166644	0.000000	-10.000000	-0.133333	14.316667	615.333313	1023.000000	1023.000000	2046.000000
42.119999	0.066012	39.013046	13.694571	7.416256	8.839064	9.063156	0.000000	-10.000000	-0.116667	14.000000	618.500000	1023.000000	1023.000000	2046.000000
42.139999	0.066706	39.423096	14.085399	7.337187	9.027894	8.972613	0.000000	-10.000000	-0.100000	13.416667	623.000000	1023.000000	1023.000000	2046.000000
42.160000	0.067670	39.992947	14.498482	7.181047	9.108512	9.204905	0.000000	-10.000000	-0.083333	12.800000	629.000000	1023.000000	1023.000000	2046.000000
42.180000	0.068126	40.262691	14.701856	7.184263	9.015531	9.361041	0.000000	-10.000000	-0.066667	12.016666	634.833313	1023.000000	1023.000000	2046.000000
42.200001	0.068398	40.423183	14.723236	7.386988	8.943381	9.369579	0.000000	-10.000000	-0.058333	11.516666	637.666687	1023.000000	1023.000000	2046.000000
42.220001	0.068332	40.384342	14.507576	7.770006	8.918513	9.188246	0.000000	-10.000000	-0.050000	10.683333	640.333313	1023.000000	1023.000000	2046.000000
42.240002	0.068570	40.524815	14.283362	8.277092	8.988966	8.975393	0.000000	-10.000000	-0.058333	10.516666	642.833313	1023.000000	1023.000000	2046.000000
42.259998	0.068666	40.581593	14.215543	8.479104	8.881068	9.005877	0.000000	-10.000000	-0.075000	10.866667	647.500000	1023.000000	1023.000000	2046.000000
42.279999	0.069399	41.014870	14.276883	8.774394	8.733010	9.230581	0.000000	-10.000000	-0.075000	11.366667	652.166687	1023.000000	1023.000000	2046.000000
42.299999	0.070291	41.542084	14.341578	9.115332	8.714893	9.370279	0.000000	-10.000000	-0.066667	11.633333	657.000000	1023.000000	1023.000000	2046.000000
42.320000	0.070987	41.953053	14.301992	9.500255	8.867658	9.283148	0.000000	-10.000000	-0.050000	11.383333	659.666687	1023.000000	1023.000000	2046.000000
42.340000	0.071025	41.976055	14.220538	9.585127	8.895161	9.275231	0.000000	-10.000000	-0.033333	10.833334	662.333313	1023.000000	1023.000000	2046.000000
42.360001	0.071405	42.200401	14.389645	9.462427	8.781444	9.566888	0.000000	-10.000000	-0.033333	10.133333	666.000000	1023.000000	1023.000000	2046.000000
42.380001	0.072428	42.805115	14.600624	9.522626	8.791546	9.890319	0.000000	-10.000000	-0.016667	9.350000	670.666687	1023.000000	1023.000000	2046.000000
42.400002	0.073508	43.443146	14.519391	9.900972	9.045835	9.976948	0.000000	-10.000000	-0.016667	9.083333	674.000000	1023.000000	1023.000000	2046.000000
42.419998	0.074198	43.850815	14.416775	10.113897	9.270316	10.049828	0.000000	-10.000000	-0.016667	9.316667	676.166687	1023.000000	1023.000000	2046.000000
42.439999	0.075504	44.622963	14.737936	10.242524	9.277658	10.364846	0.000000	-10.000000	-0.033333	10.016666	679.500000	1023.000000	1023.000000	2046.000000
42.459999	0.076581	45.259327	14.973009	10.325788	9.367530	10.593000	0.000000	-10.000000	-0.050000	10.850000	683.833313	1023.000000	1023.000000	2046.000000
42.480000	0.077017	45.517223	14.923860	10.480062	9.667282	10.446019	0.000000	-10.000000	-0.050000	11.366667	687.000000	1023.000000	1023.000000	2046.000000
42.500000	0.077418	45.754017	15.061563	10.366009	9.775080	10.551366	0.000000	-10.000000	-0.050000	11.550000	689.333313	1023.000000	1023.000000	2046.000000
42.520000	0.077778	45.966873	15.415121	10.050913	9.734751	10.766088	0.000000	-10.000000	-0.050000	11.433333	692.000000	1023.000000	1023.000000	2046.000000
42.540001	0.078130	46.174789	15.507421	9.942768	9.877449	10.847151	0.000000	-10.000000	-0.058333	11.166667	697.166687	1023.000000	1023.000000	2046.000000
42.560001	0.078208	46.221123	15.512276	9.893535	10.065495	10.749819	0.000000	-10.000000	-0.058333	11.216667	702.166687	1023.000000	1023.000000	2046.000000
42.580002	0.078893	46.625809	15.686969	9.975634	10.125681	10.837527	0.000000	-10.000000	-0.058333	11.433333	705.833313	1023.000000	1023.000000	2046.000000
42.599998	0.079515	46.993511	15.912776	9.887155	10.110091	11.083488	0.000000	-10.000000	-0.050000	11.533334	708.333313	1023.000000	1023.000000	2046.000000
42.619999	0.080057	47.313396	15.919605	10.008056	10.240426	11.145308	0.000000	-10.000000	-0.050000	11.050000	712.166687	1023.000000	1023.000000	2046.000000
42.639999	0.080001	47.280830	15.764438	10.012324	10.352641	11.151428	0.000000	-10.000000	-0.050000	10.516666	717.166687	1023.000000	1023.000000	2046.000000
42.660000	0.080335	47.477985	15.832062	10.235096	10.301688	11.109138	0.000000	-10.000000	-0.050000	10.050000	722.000000	1023.000000	1023.000000	2046.000000
42.680000	0.080618	47.645031	15.948597	10.222068	10.200100	11.274266	0.000000	-10.000000	-0.050000	9.800000	724.333313	1023.000000	1023.000000	2046.000000
42.700001	0.080216	47.407845	15.962578	9.992458	10.293953	11.158854	0.000000	-10.000000	-0.033333	9.016666	727.666687	1023.000000	1023.000000	2046.000000
42.720001	0.079764	47.140469	16.154140	9.667597	10.362390	10.956343	0.000000	-10.000000	-0.016667	7.883334	730.833313	1023.000000	1023.000000	2046.000000
42.740002	0.080387	47.508675	16.774059	9.481000	10.273614	10.980002	0.000000	-10.000000	0.000000	6.750000	734.000000	1023.000000	1023.000000	2046.000000
42.759998	0.081444	48.133507	17.065969	9.361912	10.451851	11.253777	0.000000	-10.000000	0.000000	6.083333	735.833313	1023.000000	1023.000000	2046.000000
42.779999	0.081502	48.167965	17.043404	9.387300	10.537077	11.200188	0.000000	-10.000000	0.000000	5.483334	737.333313	1023.000000	1023.000000	2046.000000
42.799999	0.081203	47.991089	16.915693	9.617832	10.391231	11.066331	0.000000	-10.000000	0.000000	4.633333	739.333313	1023.000000	1023.000000	2046.000000
42.820000	0.081177	47.975761	16.898087	9.841526	10.148735	11.087413	0.000000	-10.000000	0.000000	3.533333	741.000000	1023.000000	1023.000000	2046.000000
42.840000	0.080988	47.863861	16.575684	10.133750	10.095190	11.059238	0.000000	-10.000000	0.000000	3.133333	742.333313	1023.000000	1023.000000	2046.000000
42.860001	0.080855	47.785545	16.329634	10.494642	10.115122	10.846146	0.000000	-10.000000	-0.016667	3.500000	743.500000	1023.000000	1023.000000	2046.000000
42.880001	0.081449	48.136116	16.430813	10.921043	9.948689	10.835571	0.000000	-10.000000	-0.016667	4.500000	745.166687	1023.000000	1023.000000	2046.000000
42.900002	0.082117	48.530987	16.471764	11.175955	9.871564	11.011702	0.000000	-10.000000	-0.016667	5.283333	746.500000	1023.000000	1023.000000	2046.000000
42.919998	0.081895	48.400105	16.252920	11.239461	9.925141	10.982583	0.000000	-10.000000	0.000000	5.200000	748.166687	1023.000000	1023.000000	2046.000000
42.939999	0.081941	48.427055	16.227837	11.375393	9.932727	10.891098	0.000000	-10.000000	0.000000	4.266667	749.333313	1023.000000	1023.000000	2046.000000
42.959999	0.082428	48.715210	16.372833	11.397513	9.860430	11.084432	0.000000	-10.000000	0.008333	2.400000	750.833313	1023.000000	1023.000000	2046.000000
42.980000	0.082403	48.700367	16.170540	11.389287	9.943142	11.197398	0.000000	-10.000000	0.025000	0.250000	751.666687	1023.000000	1023.000000	2046.000000
43.000000	0.082575	48.801723	16.100906	11.351958	10.038552	11.310307	0.000000	-10.000000	0.033333	-1.533333	752.000000	1023.000000	1023.000000	2046.000000
43.020000	0.083428	49.305904	16.229937	11.607734	10.054447	11.413788	0.000000	-10.000000	0.033333	-2.283333	752.000000	1023.000000	1023.000000	2046.000000
43.040001	0.083653	49.438652	16.094154	11.648829	10.145080	11.550590	0.000000	-10.000000	0.016667	-2.600000	752.000000	1023.000000	1023.000000	2046.000000
43.060001	0.083932	49.603676	16.086409	11.559300	10.307683	11.650283	0.000000	-10.000000	0.016667	-2.233333	752.000000	1023.000000	1023.000000	2046.000000
43.080002	0.084301	49.822117	16.264874	11.568829	10.348495	11.639919	0.000000	-10.000000	0.016667	-1.733333	752.000000	1023.000000	1023.000000	2046.000000
43.099998	0.084170	49.744667	16.237167	11.468681	10.389832	11.648987	0.000000	-10.000000	0.016667	-1.133333	752.000000	1023.000000	1023.000000	2046.000000
43.119999	0.083493	49.344566	16.218990	11.008535	10.419383	11.697659	0.000000	-10.000000	0.008333	-0.900000	752.000000	1023.000000	1023.000000	2046.000000
43.139999	0.083264	49.209286	16.284880	10.837452	10.467205	11.619748	0.000000	-10.000000	0.008333	-1.316667	752.000000	1023.000000	1023.000000	2046.000000
43.160000	0.083119	49.123039	16.321833	10.691182	10.513380	11.596643	0.000000	-10.000000	0.025000	-1.916667	752.000000	1023.000000	1023.000000	2046.000000
43.180000	0.082610	48.822437	16.252172	10.474764	10.447476	11.648026	0.000000	-10.000000	0.033333	-2.933333	752.000000	1023.000000	1023.000000	2046.000000
43.200001	0.082359	48.674339	16.089886	10.486108	10.583609	11.514735	0.000000	-10.000000	0.041667	-3.966667	752.000000	1023.000000	1023.000000	2046.000000
43.220001	0.082491	48.751904	16.138554	10.519999	10.550968	11.542381	0.000000	-10.000000	0.041667	-5.083333	752.000000	1023.000000	1023.000000	2046.000000
43.240002	0.081662	48.262085	15.879325	10.401544	10.468827	11.512390	0.000000	-10.000000	0.050000	-6.116667	752.000000	1023.000000	1023.000000	2046.000000
43.259998	0.080973	47.855129	15.665344	10.346800	10.385798	11.457189	0.000000	-10.000000	0.050000	-6.866667	752.000000	1023.000000	1023.000000	2046.000000
43.279999	0.080303	47.459320	15.605744	10.277508	10.263370	11.312698	0.000000	-10.000000	0.050000	-7.366667	752.000000	1023.000000	1023.000000	2046.000000
43.299999	0.079138	46.770432	15.574947	9.945986	10.208309	11.041188	0.000000	-10.000000	0.066667	-7.916667	752.000000	1023.000000	1023.000000	2046.000000
43.320000	0.077872	46.022354	15.744194	9.225196	10.123737	10.929228	0.000000	-10.000000	0.083333	-8.916667	752.000000	1023.000000	1023.000000	2046.000000
43.340000	0.077824	45.993855	16.075716	8.854266	10.135192	10.928680	0.000000	-10.000000	0.100000	-10.133334	748.500000	1023.000000	1023.000000	2046.000000
43.360001	0.077540	45.825916	16.188141	8.661194	10.176032	10.800550	0.000000	-10.000000	0.116667	-11.800000	739.166687	1023.000000	1023.000000	2046.000000
43.380001	0.076817	45.399078	16.088732	8.551436	10.073991	10.684920	0.000000	-10.000000	0.133333	-12.866667	729.833313	1023.000000	1023.000000	2046.000000
43.400002	0.075832	44.816982	15.929619	8.374139	9.836842	10.676382	0.000000	-10.000000	0.158333	-13.983334	722.500000	1023.000000	1023.000000	2046.000000
43.419998	0.074727	44.163853	15.559896	8.474850	9.684065	10.445042	0.000000	-10.000000	0.166667	-14.450000	719.333313	1023.000000	1023.000000	2046.000000
43.439999	0.073690	43.551044	15.148009	8.700624	9.536628	10.165783	0.000000	-10.000000	0.183333	-14.850000	714.500000	1023.000000	1023.000000	2046.000000
43.459999	0.072600	42.906441	14.802412	8.679147	9.366331	10.058552	0.000000	-10.000000	0.191667	-14.650001	709.666687	1023.000000	1023.000000	2046.000000
43.480000	0.072200	42.669910	14.575897	8.823024	9.257615	10.013375	0.000000	-10.000000	0.183333	-14.266667	704.833313	1023.000000	1023.000000	2046.000000
43.500000	0.071839	42.456879	14.424005	8.931075	9.159511	9.942290	0.000000	-10.000000	0.183333	-14.050000	700.166687	1023.000000	1023.000000	2046.000000
43.520000	0.070887	41.894142	14.120698	8.979286	9.034473	9.759684	0.000000	-10.000000	0.183333	-14.250000	695.333313	1023.000000	1023.000000	2046.000000
43.540001	0.069801	41.252277	14.004642	8.673508	8.855183	9.718947	0.000000	-10.000000	0.208333	-14.983334	690.500000	1023.000000	1023.000000	2046.000000
43.560001	0.069762	41.229137	13.994721	8.550831	8.852365	9.831223	0.000000	-10.000000	0.208333	-15.683333	685.500000	1023.000000	1023.000000	2046.000000
43.580002	0.069560	41.110100	13.862409	8.508688	8.884681	9.854322	0.000000	-10.000000	0.216667	-16.216667	680.333313	1023.000000	1023.000000	2046.000000
43.599998	0.068785	40.652184	13.529730	8.534839	8.835783	9.751831	0.000000	-10.000000	0.216667	-16.266666	675.000000	1023.000000	1023.000000	2046.000000
43.619999	0.068511	40.489758	13.339211	8.558644	8.815437	9.776467	0.000000	-10.000000	0.216667	-15.783334	669.500000	1023.000000	1023.000000	2046.000000
43.639999	0.069211	40.903950	13.445640	8.633129	8.851238	9.973943	0.000000	-10.000000	0.191667	-15.083334	664.166687	1023.000000	1023.000000	2046.000000
43.660000	0.069180	40.885590	13.299911	8.735160	8.936428	9.914091	0.000000	-10.000000	0.150000	-13.666667	659.000000	1023.000000	1023.000000	2046.000000
43.680000	0.068176	40.292252	13.101737	8.604856	8.849275	9.736382	0.000000	-10.000000	0.116667	-12.583333	654.333313	1023.000000	1023.000000	2046.000000
43.700001	0.067494	39.888802	13.109512	8.262457	8.779659	9.737173	0.000000	-10.000000	0.083333	-11.450000	650.166687	1023.000000	1023.000000	2046.000000
43.720001	0.067497	39.890610	13.188261	8.059451	8.818909	9.823988	0.000000	-10.000000	0.075000	-10.966667	646.500000	1023.000000	1023.000000	2046.000000
43.740002	0.066519	39.312870	12.902898	7.951233	8.851149	9.607589	0.000000	-10.000000	0.066667	-10.533334	642.833313	1023.000000	1023.000000	2046.000000
43.759998	0.065592	38.765110	12.795228	7.561522	8.826826	9.581535	0.000000	-10.000000	0.075000	-10.400000	639.333313	1023.000000	1023.000000	2046.000000
43.779999	0.065561	38.746708	12.921024	7.436008	8.775697	9.613979	0.000000	-10.000000	0.083333	-10.483334	635.666687	1023.000000	1023.000000	2046.000000
43.799999	0.065237	38.555359	12.721571	7.483224	8.827663	9.522901	0.000000	-10.000000	0.091667	-10.933333	632.333313	1023.000000	1023.000000	2046.000000
43.820000	0.063845	37.732647	12.429408	7.395451	8.637930	9.269858	0.000000	-10.000000	0.100000	-11.550000	628.666687	1023.000000	1023.000000	2046.000000
43.840000	0.062872	37.157375	12.264457	7.111047	8.514138	9.267735	0.000000	-10.000000	0.100000	-12.250000	625.000000	1023.000000	1023.000000	2046.000000
43.860001	0.062569	36.978413	12.166063	7.129415	8.497424	9.185511	0.000000	-10.000000	0.100000	-12.850000	620.833313	1023.000000	1023.000000	2046.000000
43.880001	0.061668	36.446014	11.900731	7.059631	8.385123	9.100530	0.000000	-10.000000	0.108333	-13.350000	616.500000	1023.000000	1023.000000	2046.000000
43.900002	0.059612	35.230839	11.762677	6.522613	8.224337	8.721214	0.000000	-10.000000	0.133333	-13.850000	612.000000	1023.000000	1023.000000	2046.000000
43.919998	0.058061	34.313946	11.883957	5.800316	8.131698	8.497973	0.000000	-10.000000	0.175000	-14.666667	607.333313	1023.000000	1023.000000	2046.000000
43.939999	0.057733	34.120358	12.271657	5.233985	8.121748	8.492966	0.000000	-10.000000	0.200000	-15.650001	602.500000	1023.000000	1023.000000	2046.000000
43.959999	0.057646	34.068958	12.379217	5.048917	8.212399	8.428426	0.000000	-10.000000	0.225000	-16.550001	597.166687	1023.000000	1023.000000	2046.000000
43.980000	0.056427	33.348148	12.221071	4.904574	8.067601	8.154902	0.000000	-10.000000	0.233333	-17.033335	591.666687	1023.000000	1023.000000	2046.000000
44.000000	0.055428	32.757839	12.067162	4.720379	7.864849	8.105448	0.000000	-10.000000	0.233333	-17.150002	586.000000	1023.000000	1023.000000	2046.000000
44.020000	0.054733	32.346962	11.928283	4.698606	7.718710	8.001363	0.000000	-10.000000	0.225000	-17.033335	580.333313	1023.000000	1023.000000	2046.000000
44.040001	0.053682	31.726227	11.507681	4.892971	7.577837	7.747737	0.000000	-10.000000	0.216667	-16.683334	574.666687	1023.000000	1023.000000	2046.000000
44.060001	0.052098	30.790041	11.083282	4.884166	7.280041	7.542552	0.000000	-10.000000	0.216667	-16.266666	569.000000	1023.000000	1023.000000	2046.000000
44.080002	0.051134	30.220018	10.819615	4.887272	7.076932	7.436200	0.000000	-10.000000	0.208333	-15.900001	563.666687	1023.000000	1023.000000	2046.000000
44.099998	0.050803	30.024673	10.697709	4.905676	7.013322	7.407967	0.000000	-10.000000	0.208333	-15.733334	558.333313	1023.000000	1023.000000	2046.000000
44.119999	0.050367	29.767050	10.385960	5.128036	7.003963	7.249092	0.000000	-10.000000	0.225000	-16.050001	553.000000	1023.000000	1023.000000	2046.000000
44.139999	0.048844	28.866634	10.092866	4.997456	6.763633	7.012681	0.000000	-10.000000	0.250000	-16.666668	547.666687	1023.000000	1023.000000	2046.000000
44.160000	0.048056	28.401213	9.949100	4.806054	6.608489	7.037569	0.000000	-10.000000	0.258333	-17.316668	542.166687	1023.000000	1023.000000	2046.000000
44.180000	0.047837	28.271481	9.908358	4.714018	6.526047	7.123058	0.000000	-10.000000	0.258333	-17.833334	536.500000	1023.000000	1023.000000	2046.000000
44.200001	0.047516	28.082237	9.649436	4.840864	6.511954	7.079984	0.000000	-10.000000	0.250000	-18.116667	530.500000	1023.000000	1023.000000	2046.000000
44.220001	0.046800	27.658735	9.297784	5.004856	6.418734	6.937362	0.000000	-10.000000	0.250000	-18.033335	524.500000	1023.000000	1023.000000	2046.000000
44.240002	0.046183	27.294046	9.060232	5.007339	6.320928	6.905547	0.000000	-10.000000	0.233333	-17.633333	518.500000	1023.000000	1023.000000	2046.000000
44.259998	0.046024	27.200048	8.906958	5.046808	6.332542	6.913742	0.000000	-10.000000	0.233333	-17.050001	512.500000	1023.000000	1023.000000	2046.000000
44.279999	0.045526	26.905891	8.718403	4.962401	6.310371	6.914716	0.000000	-10.000000	0.225000	-16.900000	506.666656	1023.000000	1023.000000	2046.000000
44.299999	0.044486	26.291033	8.436835	4.960031	6.243031	6.651137	0.000000	-10.000000	0.241667	-17.033335	501.000000	1023.000000	1023.000000	2046.000000
44.320000	0.043080	25.460501	8.139653	4.734306	6.136284	6.450256	0.000000	-10.000000	0.241667	-17.616667	495.333344	1023.000000	1023.000000	2046.000000
44.340000	0.041938	24.785370	7.985346	4.474178	5.957403	6.368443	0.000000	-10.000000	0.275000	-18.333334	489.500000	1023.000000	1023.000000	2046.000000
44.360001	0.041200	24.349180	7.869883	4.242209	5.833475	6.403615	0.000000	-10.000000	0.308333	-19.166668	483.333344	1023.000000	1023.000000	2046.000000
44.380001	0.040412	23.883472	7.631050	4.131227	5.755349	6.365847	0.000000	-10.000000	0.341667	-19.866667	477.000000	1023.000000	1023.000000	2046.000000
44.400002	0.039119	23.119579	7.285450	4.087924	5.599185	6.147019	0.000000	-10.000000	0.350000	-20.316668	470.333344	1023.000000	1023.000000	2046.000000
44.419998	0.038070	22.499271	7.010549	3.963717	5.494343	6.030662	0.000000	-10.000000	0.350000	-20.566668	463.500000	1023.000000	1023.000000	2046.000000
44.439999	0.037025	21.881538	6.719742	3.856316	5.372966	5.932514	0.000000	-10.000000	0.350000	-20.850000	456.500000	1023.000000	1023.000000	2046.000000
44.459999	0.035915	21.225597	6.628826	3.642104	5.046456	5.908210	0.000000	-10.000000	0.366667	-21.016666	449.500000	1023.000000	1023.000000	2046.000000
44.480000	0.034845	20.593615	6.248533	3.640862	4.842141	5.862079	0.000000	-10.000000	0.366667	-21.200001	442.500000	1023.000000	1023.000000	2046.000000
44.500000	0.033294	19.677025	5.832068	3.514238	4.729314	5.601405	0.000000	-10.000000	0.366667	-21.166666	435.500000	1023.000000	1023.000000	2046.000000
44.520000	0.031853	18.824902	5.804821	2.944652	4.724932	5.350496	0.000000	-10.000000	0.358333	-21.299999	428.500000	1023.000000	1023.000000	2046.000000
44.540001	0.030305	17.910414	5.952892	2.228084	4.583460	5.145978	0.000000	-10.000000	0.366667	-21.650000	421.333344	1023.000000	1023.000000	2046.000000
44.560001	0.029196	17.255026	6.164836	1.531464	4.428941	5.129785	0.000000	-10.000000	0.383333	-22.166666	414.166656	1023.000000	1023.000000	2046.000000
44.580002	0.028374	16.769270	6.163207	1.209008	4.294600	5.102454	0.000000	-10.000000	0.400000	-22.866667	406.666656	1023.000000	1023.000000	2046.000000
44.599998	0.027336	16.155392	5.996828	1.038979	4.155643	4.963942	0.000000	-10.000000	0.441667	-23.633333	399.000000	1023.000000	1023.000000	2046.000000
44.619999	0.026433	15.621878	5.804774	0.972408	4.133543	4.711153	0.000000	-10.000000	0.458333	-23.983334	391.000000	1023.000000	1023.000000	2046.000000
44.639999	0.025514	15.078784	5.726639	0.817264	3.883637	4.651244	0.000000	-10.000000	0.450000	-23.650000	383.000000	1023.000000	1023.000000	2046.000000
44.660000	0.024279	14.348966	5.354804	0.822138	3.676137	4.495887	0.000000	-10.000000	0.408333	-22.850000	375.166656	1023.000000	1023.000000	2046.000000
44.680000	0.022837	13.496409	5.000003	0.766012	3.427266	4.303129	0.000000	-10.000000	0.383333	-22.216667	367.500000	1023.000000	1023.000000	2046.000000
44.700001	0.021889	12.936669	4.779917	0.764259	3.318446	4.074046	0.000000	-10.000000	0.366667	-21.833334	360.166656	1023.000000	1023.000000	2046.000000
44.720001	0.021092	12.465159	4.574151	0.756125	3.204796	3.930088	0.000000	-10.000000	0.358333	-21.483334	352.833344	1023.000000	1023.000000	2046.000000
44.740002	0.020189	11.931452	4.365520	0.709352	2.938874	3.917705	0.000000	-10.000000	0.358333	-21.316668	345.666656	1023.000000	1023.000000	2046.000000
44.759998	0.019110	11.293929	4.083113	0.616295	2.759089	3.835432	0.000000	-10.000000	0.375000	-21.400000	338.500000	1023.000000	1023.000000	2046.000000
44.779999	0.018689	11.045466	3.961760	0.566202	2.736298	3.781206	0.000000	-10.000000	0.375000	-21.366667	331.500000	1023.000000	1023.000000	2046.000000
44.799999	0.018191	10.750786	3.942654	0.498424	2.608511	3.701197	0.000000	-10.000000	0.366667	-21.200001	324.333344	1023.000000	1023.000000	2046.000000
44.820000	0.017549	10.371444	3.680373	0.536987	2.421844	3.732240	0.000000	-10.000000	0.333333	-20.633333	317.333344	1023.000000	1023.000000	2046.000000
44.840000	0.016985	10.038021	3.333068	0.719538	2.316146	3.669269	0.000000	-10.000000	0.300000	-19.799999	310.333344	1023.000000	1023.000000	2046.000000
44.860001	0.016516	9.760778	3.063859	0.884496	2.289683	3.522739	0.000000	-10.000000	0.283333	-19.166666	303.833344	1023.000000	1023.000000	2046.000000
44.880001	0.016354	9.665159	2.974122	1.006427	2.267283	3.417327	0.000000	-10.000000	0.283333	-18.850000	297.500000	1023.000000	1023.000000	2046.000000
44.900002	0.015767	9.318448	2.771283	0.996562	2.148097	3.402505	0.000000	-10.000000	0.333333	-19.516666	291.166656	1023.000000	1023.000000	2046.000000
44.919998	0.014852	8.777441	2.463990	0.934900	2.044244	3.334307	0.000000	-10.000000	0.358333	-20.350000	284.666656	1023.000000	1023.000000	2046.000000
44.939999	0.014079	8.320688	2.233745	0.830465	1.965811	3.290668	0.000000	-10.000000	0.375000	-21.100000	277.666656	1023.000000	1023.000000	2046.000000
44.959999	0.013237	7.823273	2.105848	0.702770	1.882009	3.132645	0.000000	-10.000000	0.366667	-20.966667	270.666656	1023.000000	1023.000000	2046.000000
44.980000	0.012412	7.335207	1.933463	0.594233	1.787157	3.020355	0.000000	-10.000000	0.350000	-20.500000	263.500000	1023.000000	1023.000000	2046.000000
45.000000	0.011276	6.663970	1.703645	0.383646	1.556904	3.019774	0.000000	-10.000000	0.350000	-20.150000	256.666656	1023.000000	1023.000000	2046.000000
45.020000	0.010402	6.147453	1.422746	0.349927	1.550214	2.824567	0.000000	-10.000000	0.341667	-20.233334	250.000000	1023.000000	1023.000000	2046.000000
45.040001	0.009838	5.814103	1.354069	0.274732	1.455530	2.729772	0.000000	-10.000000	0.350000	-20.433332	243.333328	1023.000000	1023.000000	2046.000000
45.060001	0.008949	5.289081	1.099842	0.193608	1.305536	2.690095	0.000000	-10.000000	0.350000	-20.433332	234.333328	1023.000000	1023.000000	2046.000000
45.080002	0.007767	4.590293	0.795600	0.049108	1.090040	2.655545	0.000000	-10.000000	0.341667	-20.400000	225.166672	1023.000000	1023.000000	2046.000000
45.099998	0.006945	4.104552	0.555170	-0.046647	1.075272	2.520758	0.000000	-10.000000	0.333333	-20.316666	218.333328	1023.000000	1023.000000	2046.000000
45.119999	0.006062	3.582388	0.455307	-0.124136	0.883553	2.367664	0.000000	-10.000000	0.325000	-20.549999	213.833328	1023.000000	1023.000000	2046.000000
45.139999	0.005144	3.040069	0.265978	-0.272094	0.745444	2.300741	0.000000	-10.000000	0.316667	-20.466667	209.333328	1023.000000	1023.000000	2046.000000
45.160000	0.003784	2.236134	0.225626	-0.793103	0.665339	2.138272	0.000000	-10.000000	0.325000	-20.250000	202.500000	1023.000000	1023.000000	2046.000000
45.180000	0.002468	1.458303	0.356108	-1.500767	0.605028	1.997935	0.000000	-10.000000	0.333333	-20.233334	195.666672	1023.000000	1023.000000	2046.000000
45.200001	0.001647	0.973424	0.565272	-2.093919	0.619332	1.882739	0.000000	-10.000000	0.350000	-20.483334	188.833328	1023.000000	1023.000000	2046.000000
45.220001	0.001096	0.647999	0.715278	-2.485756	0.580377	1.838100	0.000000	-10.000000	0.350000	-21.066668	182.000000	1023.000000	1023.000000	2046.000000
45.240002	0.000240	0.142031	0.663664	-2.728936	0.422087	1.785215	0.000000	-10.000000	0.366667	-21.383333	175.000000	1023.000000	1023.000000	2046.000000
45.259998	-0.000561	-0.331530	0.523503	-2.890078	0.278630	1.756414	0.000000	-10.000000	0.366667	-21.600000	167.833328	1023.000000	1023.000000	2046.000000
45.279999	-0.001266	-0.748227	0.390073	-2.804435	0.183247	1.482888	0.000000	-10.000000	0.366667	-21.283335	160.666672	1023.000000	1023.000000	2046.000000
45.299999	-0.001879	-1.110566	0.150308	-2.736925	0.187337	1.288714	0.000000	-10.000000	0.350000	-20.683334	153.500000	1023.000000	1023.000000	2046.000000
45.320000	-0.003166	-1.871358	-0.058905	-2.895365	-0.113449	1.196362	0.000000	-10.000000	0.341667	-20.050001	146.666672	1023.000000	1023.000000	2046.000000
45.340000	-0.004567	-2.699079	-0.295705	-3.057459	-0.435841	1.089925	0.000000	-10.000000	0.341667	-19.750000	140.000000	1023.000000	1023.000000	2046.000000
45.360001	-0.005366	-3.171211	-0.522265	-3.023721	-0.586366	0.961140	0.000000	-10.000000	0.341667	-19.799999	133.333328	1023.000000	1023.000000	2046.000000
45.380001	-0.005841	-3.451755	-0.767989	-2.923448	-0.552277	0.791960	0.000000	-10.000000	0.341667	-19.883333	126.666664	1023.000000	1023.000000	2046.000000
45.400002	-0.006339	-3.746306	-0.953701	-2.922403	-0.581352	0.711150	0.000000	-10.000000	0.341667	-19.950001	120.000000	1023.000000	1023.000000	2046.000000
45.419998	-0.007000	-4.137022	-1.106735	-3.010436	-0.727764	0.707912	0.000000	-10.000000	0.316667	-19.616667	113.333336	1023.000000	1023.000000	2046.000000
45.439999	-0.008008	-4.732718	-1.233246	-3.151475	-1.034291	0.686294	0.000000	-10.000000	0.291667	-19.166668	106.833336	1023.000000	1023.000000	2046.000000
45.459999	-0.008528	-5.040236	-1.397304	-3.100377	-1.215220	0.672665	0.000000	-10.000000	0.258333	-18.583334	100.500000	1023.000000	1023.000000	2046.000000
45.480000	-0.008680	-5.129776	-1.641572	-2.865726	-1.149975	0.527496	0.000000	-10.000000	0.233333	-17.966667	94.500000	1023.000000	1023.000000	2046.000000
45.500000	-0.008725	-5.156759	-1.893368	-2.622496	-1.060352	0.419457	0.000000	-10.000000	0.225000	-17.500000	88.500000	1023.000000	1023.000000	2046.000000
45.520000	-0.009328	-5.512791	-2.117239	-2.598818	-1.180319	0.383585	0.000000	-10.000000	0.208333	-16.850000	82.500000	1023.000000	1023.000000	2046.000000
45.540001	-0.009993	-5.905816	-2.173933	-2.745479	-1.445434	0.459029	0.000000	-10.000000	0.208333	-16.333332	76.833336	1023.000000	1023.000000	2046.000000
45.560001	-0.010324	-6.101331	-2.295490	-2.750837	-1.491725	0.436720	0.000000	-10.000000	0.208333	-15.783333	71.333336	1023.000000	1023.000000	2046.000000
45.580002	-0.010433	-6.165879	-2.517040	-2.604250	-1.321674	0.277086	0.000000	-10.000000	0.208333	-15.616667	66.166664	1023.000000	1023.000000	2046.000000
45.599998	-0.011050	-6.530488	-2.776670	-2.610646	-1.318357	0.175186	0.000000	-10.000000	0.208333	-15.516667	60.833332	1023.000000	1023.000000	2046.000000
45.619999	-0.012352	-7.299744	-2.884627	-2.915007	-1.609923	0.109814	0.000000	-10.000000	0.200000	-15.433333	55.666668	1023.000000	1023.000000	2046.000000
45.639999	-0.013102	-7.743075	-2.892442	-3.140352	-1.859799	0.149517	0.000000	-10.000000	0.200000	-15.266667	50.500000	1023.000000	1023.000000	2046.000000
45.660000	-0.013244	-7.827424	-3.070995	-3.060621	-1.724874	0.029066	0.000000	-10.000000	0.191667	-15.083334	45.500000	1023.000000	1023.000000	2046.000000
45.680000	-0.013725	-8.111509	-3.271811	-2.946160	-1.643085	-0.250454	0.000000	-10.000000	0.191667	-14.933333	40.500000	1023.000000	1023.000000	2046.000000
45.700001	-0.014552	-8.600055	-3.368091	-3.104252	-1.796102	-0.331610	0.000000	-10.000000	0.191667	-14.933333	35.500000	1023.000000	1023.000000	2046.000000
45.720001	-0.015134	-8.943944	-3.370010	-3.365032	-2.011485	-0.197417	0.000000	-10.000000	0.200000	-15.116667	30.500000	1023.000000	1023.000000	2046.000000
45.740002	-0.015424	-9.115861	-3.388165	-3.405844	-2.175788	-0.146064	0.000000	-10.000000	0.200000	-15.266667	25.333334	1023.000000	1023.000000	2046.000000
45.759998	-0.015816	-9.347352	-3.671535	-3.257066	-2.074239	-0.344512	0.000000	-10.000000	0.200000	-15.283334	20.166666	1023.000000	1023.000000	2046.000000
45.779999	-0.016446	-9.719357	-3.969053	-3.271522	-1.957441	-0.521341	0.000000	-10.000000	0.200000	-15.233334	15.000000	1023.000000	1023.000000	2046.000000
45.799999	-0.017724	-10.474738	-4.142355	-3.474413	-2.185678	-0.672291	0.000000	-10.000000	0.200000	-15.250000	10.000000	1023.000000	1023.000000	2046.000000
45.820000	-0.018635	-11.013462	-4.199105	-3.672208	-2.495931	-0.646218	0.000000	-10.000000	0.200000	-15.200000	5.166667	1023.000000	1023.000000	2046.000000
45.840000	-0.019175	-11.332147	-4.100943	-4.028402	-2.553957	-0.648845	0.000000	-10.000000	0.200000	-15.083334	0.500000	1023.000000	1023.000000	2046.000000
45.860001	-0.019905	-11.763982	-4.051674	-4.425128	-2.403654	-0.883525	0.000000	-10.000000	0.200000	-15.150001	-4.166667	1023.000000	1023.000000	2046.000000
45.880001	-0.020937	-12.373735	-3.978334	-5.015193	-2.297177	-1.083031	0.000000	-10.000000	0.200000	-15.383333	-9.166667	1023.000000	1023.000000	2046.000000
45.900002	-0.021374	-12.632313	-3.674769	-5.515700	-2.425558	-1.016286	0.000000	-10.000000	0.208333	-15.750000	-14.333333	1023.000000	1023.000000	2046.000000
45.919998	-0.021650	-12.795102	-3.486930	-5.738178	-2.577238	-0.992756	0.000000	-10.000000	0.208333	-16.033333	-19.666666	1023.000000	1023.000000	2046.000000
45.939999	-0.021880	-12.931194	-3.501452	-5.843597	-2.639589	-0.946556	0.000000	-10.000000	0.216667	-16.083334	-25.000000	1023.000000	1023.000000	2046.000000
45.959999	-0.022622	-13.369580	-3.685379	-5.770843	-2.723515	-1.189843	0.000000	-10.000000	0.208333	-15.783334	-30.333334	1023.000000	1023.000000	2046.000000
45.980000	-0.023632	-13.966784	-3.929265	-5.749169	-2.842047	-1.446303	0.000000	-10.000000	0.200000	-15.283334	-35.666668	1023.000000	1023.000000	2046.000000
46.000000	-0.024583	-14.528619	-4.080576	-5.823365	-3.010886	-1.613791	0.000000	-10.000000	0.191667	-14.816667	-40.833332	1023.000000	1023.000000	2046.000000
46.020000	-0.025190	-14.886998	-4.244062	-5.810045	-3.174816	-1.658074	0.000000	-10.000000	0.183333	-14.583334	-45.833332	1023.000000	1023.000000	2046.000000
46.040001	-0.025604	-15.131779	-4.278258	-5.926877	-3.358195	-1.568450	0.000000	-10.000000	0.183333	-14.316667	-50.666668	1023.000000	1023.000000	2046.000000
46.060001	-0.026214	-15.492475	-4.503468	-5.886322	-3.420489	-1.682196	0.000000	-10.000000	0.175000	-14.250000	-55.333332	1023.000000	1023.000000	2046.000000
46.080002	-0.026983	-15.946787	-4.768557	-5.827917	-3.476772	-1.873540	0.000000	-10.000000	0.166667	-14.100000	-60.166668	1023.000000	1023.000000	2046.000000
46.099998	-0.027497	-16.250671	-4.961708	-5.808059	-3.510554	-1.970350	0.000000	-10.000000	0.158333	-14.033334	-64.833336	1023.000000	1023.000000	2046.000000
46.119999	-0.027684	-16.361197	-4.920318	-5.775224	-3.733576	-1.932079	0.000000	-10.000000	0.150000	-13.866667	-69.500000	1023.000000	1023.000000	2046.000000
46.139999	-0.027708	-16.375132	-5.009536	-5.711122	-3.834039	-1.820436	0.000000	-10.000000	0.150000	-13.633333	-74.166664	1023.000000	1023.000000	2046.000000
46.160000	-0.028124	-16.621075	-5.319007	-5.484541	-3.881078	-1.936448	0.000000	-10.000000	0.133333	-13.050000	-78.666664	1023.000000	1023.000000	2046.000000
46.180000	-0.028600	-16.902712	-5.657161	-5.335120	-3.822882	-2.087551	0.000000	-10.000000	0.108333	-12.100000	-83.000000	1023.000000	1023.000000	2046.000000
46.200001	-0.028414	-16.792444	-5.669082	-5.112116	-3.867245	-2.144000	0.000000	-10.000000	0.075000	-10.866667	-87.000000	1023.000000	1023.000000	2046.000000
46.220001	-0.028136	-16.628384	-5.620002	-5.095952	-3.908340	-2.004092	0.000000	-10.000000	0.066667	-10.050000	-90.666664	1023.000000	1023.000000	2046.000000
46.240002	-0.028465	-16.823084	-5.731078	-5.119415	-3.999888	-1.972703	0.000000	-10.000000	0.075000	-9.766667	-94.166664	1023.000000	1023.000000	2046.000000
46.259998	-0.029237	-17.278873	-6.006660	-5.235603	-3.941508	-2.095102	0.000000	-10.000000	0.091667	-10.016667	-97.500000	1023.000000	1023.000000	2046.000000
46.279999	-0.029757	-17.586435	-6.109939	-5.318366	-3.927014	-2.231117	0.000000	-10.000000	0.100000	-10.200000	-100.833336	1023.000000	1023.000000	2046.000000
46.299999	-0.029816	-17.621458	-5.993529	-5.384480	-4.076704	-2.166745	0.000000	-10.000000	0.091667	-10.200000	-104.333336	1023.000000	1023.000000	2046.000000
46.320000	-0.030195	-17.845198	-6.123802	-5.428562	-4.131799	-2.161035	0.000000	-10.000000	0.075000	-9.883333	-107.666664	1023.000000	1023.000000	2046.000000
46.340000	-0.031049	-18.349993	-6.329596	-5.562726	-4.118819	-2.338852	0.000000	-10.000000	0.058333	-9.366667	-111.000000	1023.000000	1023.000000	2046.000000
46.360001	-0.031508	-18.621344	-6.426004	-5.596919	-4.144236	-2.454185	0.000000	-10.000000	0.050000	-8.800000	-114.000000	1023.000000	1023.000000	2046.000000
46.380001	-0.031458	-18.591824	-6.317389	-5.666692	-4.210638	-2.397103	0.000000	-10.000000	0.058333	-8.416667	-117.000000	1023.000000	1023.000000	2046.000000
46.400002	-0.031712	-18.741728	-6.385824	-5.679571	-4.284582	-2.391752	0.000000	-10.000000	0.058333	-8.333334	-119.833336	1023.000000	1023.000000	2046.000000
46.419998	-0.032633	-19.286337	-6.638973	-5.834091	-4.260494	-2.552779	0.000000	-10.000000	0.066667	-8.383333	-122.666664	1023.000000	1023.000000	2046.000000
46.439999	-0.032833	-19.404509	-6.657519	-5.891338	-4.246980	-2.608670	0.000000	-10.000000	0.058333	-8.533334	-125.500000	1023.000000	1023.000000	2046.000000
46.459999	-0.032570	-19.248693	-6.579011	-5.824614	-4.325625	-2.519444	0.000000	-10.000000	0.058333	-8.500000	-128.333328	1023.000000	1023.000000	2046.000000
46.480000	-0.033245	-19.647839	-6.826806	-5.909192	-4.384812	-2.527028	0.000000	-10.000000	0.050000	-8.283334	-131.166672	1023.000000	1023.000000	2046.000000
46.500000	-0.033839	-19.998676	-7.039526	-6.046397	-4.331463	-2.581290	0.000000	-10.000000	0.050000	-7.883334	-133.833328	1023.000000	1023.000000	2046.000000
46.520000	-0.034120	-20.164709	-7.032261	-6.041644	-4.420074	-2.670730	0.000000	-10.000000	0.050000	-7.416667	-136.666672	1023.000000	1023.000000	2046.000000
46.540001	-0.034612	-20.455803	-7.122170	-6.084395	-4.588735	-2.660503	0.000000	-10.000000	0.050000	-7.000000	-139.166672	1023.000000	1023.000000	2046.000000
46.560001	-0.035525	-20.995373	-7.272889	-6.370265	-4.621330	-2.730890	0.000000	-10.000000	0.050000	-6.516667	-141.500000	1023.000000	1023.000000	2046.000000
46.580002	-0.036408	-21.517328	-7.241673	-6.826651	-4.572577	-2.876429	0.000000	-10.000000	0.050000	-6.183333	-143.500000	1023.000000	1023.000000	2046.000000
46.599998	-0.036639	-21.653713	-6.957270	-7.290551	-4.529321	-2.876571	0.000000	-10.000000	0.041667	-6.350000	-145.500000	1023.000000	1023.000000	2046.000000
46.619999	-0.036623	-21.644238	-6.653820	-7.610919	-4.499791	-2.879708	0.000000	-10.000000	0.041667	-6.800000	-147.666672	1023.000000	1023.000000	2046.000000
46.639999	-0.036997	-21.865303	-6.552557	-7.767916	-4.548226	-2.996603	0.000000	-10.000000	0.041667	-7.350000	-150.000000	1023.000000	1023.000000	2046.000000
46.660000	-0.037262	-22.022032	-6.596317	-7.985953	-4.494422	-2.945338	0.000000	-10.000000	0.050000	-7.533333	-152.500000	1023.000000	1023.000000	2046.000000
46.680000	-0.037778	-22.326719	-6.593893	-7.996368	-4.654334	-3.082124	0.000000	-10.000000	0.050000	-7.416667	-155.000000	1023.000000	1023.000000	2046.000000
46.700001	-0.038123	-22.530777	-6.692567	-7.919541	-4.739677	-3.178993	0.000000	-10.000000	0.041667	-6.783333	-157.500000	1023.000000	1023.000000	2046.000000
46.720001	-0.038710	-22.877853	-6.830565	-7.859104	-4.931442	-3.256742	0.000000	-10.000000	0.033333	-5.650000	-159.666672	1023.000000	1023.000000	2046.000000
46.740002	-0.039472	-23.327747	-6.998328	-7.975742	-5.045200	-3.308478	0.000000	-10.000000	0.025000	-4.500000	-161.666672	1023.000000	1023.000000	2046.000000
46.759998	-0.039824	-23.535948	-7.091435	-8.014766	-5.118691	-3.311055	0.000000	-10.000000	0.033333	-3.766667	-163.166672	1023.000000	1023.000000	2046.000000
46.779999	-0.039968	-23.621025	-7.159153	-7.934220	-5.153946	-3.373707	0.000000	-10.000000	0.025000	-3.683333	-164.500000	1023.000000	1023.000000	2046.000000
46.799999	-0.040158	-23.733440	-7.302251	-7.766753	-5.205518	-3.458918	0.000000	-10.000000	0.025000	-3.916667	-165.666672	1023.000000	1023.000000	2046.000000
46.820000	-0.040520	-23.947386	-7.454811	-7.734825	-5.305814	-3.451937	0.000000	-10.000000	0.008333	-4.033333	-167.000000	1023.000000	1023.000000	2046.000000
46.840000	-0.040654	-24.026678	-7.533336	-7.783336	-5.344001	-3.366006	0.000000	-10.000000	0.016667	-3.850000	-168.333328	1023.000000	1023.000000	2046.000000
46.860001	-0.040682	-24.042952	-7.614523	-7.689778	-5.407012	-3.331637	0.000000	-10.000000	0.016667	-3.533333	-169.666672	1023.000000	1023.000000	2046.000000
46.880001	-0.040281	-23.805786	-7.675728	-7.432022	-5.432825	-3.265210	0.000000	-10.000000	0.016667	-2.583333	-170.833328	1023.000000	1023.000000	2046.000000
46.900002	-0.040095	-23.696209	-7.819773	-7.122064	-5.419149	-3.335224	0.000000	-10.000000	0.008333	-1.416667	-171.666672	1023.000000	1023.000000	2046.000000
46.919998	-0.039781	-23.510458	-7.921350	-6.840066	-5.365882	-3.383159	0.000000	-10.000000	0.000000	-0.050000	-172.000000	1023.000000	1023.000000	2046.000000
46.939999	-0.039626	-23.418709	-7.932003	-6.750109	-5.367345	-3.369252	0.000000	-10.000000	0.000000	0.783333	-172.000000	1023.000000	1023.000000	2046.000000
46.959999	-0.039179	-23.155064	-7.885566	-6.805469	-5.289213	-3.174816	0.000000	-10.000000	0.008333	0.783333	-172.000000	1023.000000	1023.000000	2046.000000
46.980000	-0.038942	-23.014828	-7.838808	-6.828133	-5.256624	-3.091264	0.000000	-10.000000	0.016667	0.516667	-172.000000	1023.000000	1023.000000	2046.000000
47.000000	-0.038904	-22.992393	-7.836923	-6.832060	-5.211852	-3.111558	0.000000	-10.000000	0.016667	0.000000	-172.000000	1023.000000	1023.000000	2046.000000
47.020000	-0.039327	-23.242207	-7.964801	-6.797544	-5.240634	-3.239228	0.000000	-10.000000	0.008333	0.000000	-172.000000	1023.000000	1023.000000	2046.000000
47.040001	-0.039798	-23.520407	-8.006330	-6.920709	-5.272270	-3.321099	0.000000	-10.000000	0.000000	0.000000	-172.000000	1023.000000	1023.000000	2046.000000
47.060001	-0.040019	-23.651396	-7.995612	-7.051783	-5.280240	-3.323761	0.000000	-10.000000	0.000000	0.000000	-172.000000	1023.000000	1023.000000	2046.000000
47.080002	-0.039625	-23.418547	-7.885154	-7.067392	-5.278726	-3.187275	0.000000	-10.000000	0.000000	0.000000	-172.000000	1023.000000	1023.000000	2046.000000
47.099998	-0.039609	-23.408684	-7.914652	-7.039774	-5.280201	-3.174057	0.000000	-10.000000	0.008333	0.000000	-172.000000	1023.000000	1023.000000	2046.000000
47.119999	-0.039888	-23.573940	-7.997289	-7.004429	-5.281598	-3.290624	0.000000	-10.000000	0.008333	-0.266667	-172.000000	1023.000000	1023.000000	2046.000000
47.139999	-0.040225	-23.773222	-8.095172	-6.987849	-5.271825	-3.418376	0.000000	-10.000000	0.016667	-0.883333	-172.000000	1023.000000	1023.000000	2046.000000
47.160000	-0.040717	-24.063749	-8.188437	-7.096416	-5.330343	-3.448552	0.000000	-10.000000	0.016667	-1.683333	-172.000000	1023.000000	1023.000000	2046.000000
47.180000	-0.040758	-24.087902	-8.215214	-7.223740	-5.325191	-3.323758	0.000000	-10.000000	0.033333	-2.333333	-172.333328	1023.000000	1023.000000	2046.000000
47.200001	-0.040383	-23.866596	-8.224396	-7.097186	-5.260228	-3.284785	0.000000	-10.000000	0.025000	-2.616667	-173.000000	1023.000000	1023.000000	2046.000000
47.220001	-0.040372	-23.859945	-8.235213	-7.083750	-5.287156	-3.253826	0.000000	-10.000000	0.016667	-2.500000	-173.833328	1023.000000	1023.000000	2046.000000
47.240002	-0.041106	-24.293400	-8.414300	-7.124464	-5.427020	-3.327616	0.000000	-10.000000	0.008333	-2.016667	-174.500000	1023.000000	1023.000000	2046.000000
47.259998	-0.042045	-24.848637	-8.585882	-7.292605	-5.497316	-3.472834	0.000000	-10.000000	0.016667	-1.116667	-174.833328	1023.000000	1023.000000	2046.000000
47.279999	-0.042598	-25.175583	-8.555547	-7.721345	-5.431050	-3.467641	0.000000	-10.000000	0.025000	-0.766667	-175.000000	1023.000000	1023.000000	2046.000000
47.299999	-0.042449	-25.087229	-8.187473	-8.111461	-5.402500	-3.385795	0.000000	-10.000000	0.033333	-1.283333	-175.000000	1023.000000	1023.000000	2046.000000
47.320000	-0.041872	-24.746201	-7.837712	-8.328960	-5.269640	-3.309888	0.000000	-10.000000	0.025000	-2.466667	-175.333328	1023.000000	1023.000000	2046.000000
47.340000	-0.042046	-24.849342	-7.817555	-8.426037	-5.227794	-3.377956	0.000000	-10.000000	0.025000	-3.383333	-176.166672	1023.000000	1023.000000	2046.000000
47.360001	-0.042657	-25.210016	-7.763430	-8.653934	-5.280577	-3.512075	0.000000	-10.000000	0.008333	-3.583333	-177.333328	1023.000000	1023.000000	2046.000000
47.380001	-0.042636	-25.197903	-7.644156	-8.735491	-5.348856	-3.469400	0.000000	-10.000000	0.016667	-3.366667	-178.666672	1023.000000	1023.000000	2046.000000
47.400002	-0.042730	-25.253479	-7.691260	-8.639702	-5.393640	-3.528878	0.000000	-10.000000	0.008333	-2.866667	-179.833328	1023.000000	1023.000000	2046.000000
47.419998	-0.043185	-25.522127	-7.843620	-8.495676	-5.538770	-3.644061	0.000000	-10.000000	0.016667	-1.900000	-180.666672	1023.000000	1023.000000	2046.000000
47.439999	-0.044224	-26.136370	-8.045725	-8.599272	-5.686315	-3.805059	0.000000	-10.000000	0.008333	-0.933333	-181.000000	1023.000000	1023.000000	2046.000000
47.459999	-0.044438	-26.262709	-8.092932	-8.612925	-5.774189	-3.782663	0.000000	-10.000000	0.008333	-0.183333	-181.000000	1023.000000	1023.000000	2046.000000
47.480000	-0.044245	-26.148544	-8.114347	-8.520413	-5.771450	-3.742334	0.000000	-10.000000	0.000000	0.000000	-181.000000	1023.000000	1023.000000	2046.000000
47.500000	-0.044158	-26.097168	-8.155985	-8.405137	-5.783634	-3.752412	0.000000	-10.000000	0.000000	0.000000	-181.000000	1023.000000	1023.000000	2046.000000
47.520000	-0.044344	-26.207325	-8.349341	-8.236017	-5.811260	-3.810707	0.000000	-10.000000	0.000000	0.000000	-181.000000	1023.000000	1023.000000	2046.000000
47.540001	-0.044810	-26.482683	-8.520497	-8.231507	-5.917650	-3.813029	0.000000	-10.000000	0.016667	0.000000	-181.000000	1023.000000	1023.000000	2046.000000
47.560001	-0.044931	-26.554419	-8.595835	-8.238932	-6.016860	-3.702793	0.000000	-10.000000	0.025000	-0.550000	-181.000000	1023.000000	1023.000000	2046.000000
47.580002	-0.044524	-26.313538	-8.606537	-8.037910	-6.023103	-3.645989	0.000000	-10.000000	0.025000	-0.766667	-181.000000	1023.000000	1023.000000	2046.000000
47.599998	-0.044038	-26.026548	-8.647689	-7.810541	-5.944939	-3.623380	0.000000	-10.000000	0.016667	-0.766667	-181.000000	1023.000000	1023.000000	2046.000000
47.619999	-0.043533	-25.727888	-8.743136	-7.452731	-5.859116	-3.672905	0.000000	-10.000000	0.008333	-0.216667	-181.000000	1023.000000	1023.000000	2046.000000
47.639999	-0.043368	-25.630758	-8.821555	-7.257926	-5.788291	-3.762987	0.000000	-10.000000	0.008333	0.633333	-181.000000	1023.000000	1023.000000	2046.000000
47.660000	-0.043115	-25.480867	-8.778055	-7.226433	-5.803449	-3.672930	0.000000	-10.000000	0.000000	1.300000	-181.000000	1023.000000	1023.000000	2046.000000
47.680000	-0.042757	-25.269661	-8.704673	-7.286388	-5.774468	-3.504131	0.000000	-10.000000	0.000000	1.883333	-181.000000	1023.000000	1023.000000	2046.000000
47.700001	-0.042590	-25.170485	-8.616782	-7.366330	-5.762134	-3.425238	0.000000	-10.000000	0.000000	1.433333	-181.000000	1023.000000	1023.000000	2046.000000
47.720001	-0.042610	-25.182320	-8.685814	-7.290983	-5.666472	-3.539050	0.000000	-10.000000	0.000000	0.766667	-181.000000	1023.000000	1023.000000	2046.000000
47.740002	-0.042990	-25.406961	-8.780897	-7.331501	-5.623081	-3.671481	0.000000	-10.000000	0.000000	0.183333	-181.000000	1023.000000	1023.000000	2046.000000
47.759998	-0.043275	-25.575682	-8.761375	-7.451455	-5.670562	-3.692291	0.000000	-10.000000	0.008333	0.000000	-181.000000	1023.000000	1023.000000	2046.000000
47.779999	-0.043018	-25.423483	-8.697870	-7.463697	-5.673860	-3.588056	0.000000	-10.000000	0.008333	0.000000	-181.000000	1023.000000	1023.000000	2046.000000
47.799999	-0.042915	-25.362896	-8.656674	-7.482768	-5.667316	-3.556137	0.000000	-10.000000	0.016667	0.000000	-181.000000	1023.000000	1023.000000	2046.000000
47.820000	-0.042837	-25.316526	-8.720637	-7.424831	-5.601511	-3.569546	0.000000	-10.000000	0.016667	-0.266667	-181.000000	1023.000000	1023.000000	2046.000000
47.840000	-0.043401	-25.649839	-8.841029	-7.385097	-5.647886	-3.775828	0.000000	-10.000000	0.025000	-1.000000	-181.000000	1023.000000	1023.000000	2046.000000
47.860001	-0.043315	-25.599148	-8.903274	-7.368774	-5.562412	-3.764688	0.000000	-10.000000	0.016667	-1.950000	-181.333328	1023.000000	1023.000000	2046.000000
47.880001	-0.043571	-25.750437	-8.853652	-7.530681	-5.724925	-3.641179	0.000000	-10.000000	0.008333	-2.583333	-182.000000	1023.000000	1023.000000	2046.000000
47.900002	-0.043888	-25.937994	-8.961696	-7.622340	-5.766840	-3.587119	0.000000	-10.000000	0.000000	-2.416667	-183.000000	1023.000000	1023.000000	2046.000000
47.919998	-0.044416	-26.249743	-9.151144	-7.559603	-5.840488	-3.698507	0.000000	-10.000000	0.000000	-1.466667	-183.666672	1023.000000	1023.000000	2046.000000
47.939999	-0.045076	-26.639925	-9.227419	-7.837188	-5.758597	-3.816721	0.000000	-10.000000	0.016667	-0.850000	-184.000000	1023.000000	1023.000000	2046.000000
47.959999	-0.045447	-26.859276	-9.026382	-8.223541	-5.705849	-3.903503	0.000000	-10.000000	0.025000	-1.133333	-184.000000	1023.000000	1023.000000	2046.000000
47.980000	-0.045357	-26.806181	-8.694930	-8.627490	-5.740176	-3.743584	0.000000	-10.000000	0.033333	-2.250000	-184.500000	1023.000000	1023.000000	2046.000000
48.000000	-0.045055	-26.627672	-8.463404	-8.790295	-5.710288	-3.663687	0.000000	-10.000000	0.025000	-3.200000	-185.333328	1023.000000	1023.000000	2046.000000
48.020000	-0.045187	-26.705614	-8.412459	-8.850142	-5.659253	-3.783760	0.000000	-10.000000	0.025000	-3.516667	-186.500000	1023.000000	1023.000000	2046.000000
48.040001	-0.045337	-26.794432	-8.419542	-8.864171	-5.596950	-3.913769	0.000000	-10.000000	0.025000	-3.500000	-187.666672	1023.000000	1023.000000	2046.000000
48.060001	-0.045653	-26.980953	-8.417754	-8.936913	-5.668109	-3.958176	0.000000	-10.000000	0.016667	-3.033333	-188.833328	1023.000000	1023.000000	2046.000000
48.080002	-0.046170	-27.286327	-8.444592	-8.968796	-5.941381	-3.931557	0.000000	-10.000000	0.008333	-2.066667	-189.666672	1023.000000	1023.000000	2046.000000
48.099998	-0.046610	-27.546465	-8.616139	-8.871215	-6.057947	-4.001164	0.000000	-10.000000	0.000000	-0.966667	-190.000000	1023.000000	1023.000000	2046.000000
48.119999	-0.046898	-27.716797	-8.726200	-8.813057	-6.127464	-4.050075	0.000000	-10.000000	0.000000	-0.200000	-190.000000	1023.000000	1023.000000	2046.000000
48.139999	-0.046884	-27.708527	-8.729572	-8.734367	-6.114353	-4.130234	0.000000	-10.000000	0.000000	0.000000	-190.000000	1023.000000	1023.000000	2046.000000
48.160000	-0.046824	-27.673269	-8.751568	-8.681649	-6.198249	-4.041803	0.000000	-10.000000	0.000000	0.000000	-190.000000	1023.000000	1023.000000	2046.000000
48.180000	-0.047146	-27.863102	-8.945591	-8.583076	-6.310400	-4.024035	0.000000	-10.000000	0.000000	0.000000	-190.000000	1023.000000	1023.000000	2046.000000
48.200001	-0.047412	-28.020468	-9.140259	-8.533518	-6.324896	-4.021795	0.000000	-10.000000	0.000000	0.000000	-190.000000	1023.000000	1023.000000	2046.000000
48.220001	-0.047153	-27.867579	-9.087941	-8.375737	-6.322112	-4.081789	0.000000	-10.000000	0.000000	0.000000	-190.000000	1023.000000	1023.000000	2046.000000
48.240002	-0.046907	-27.721819	-9.087999	-8.310682	-6.344761	-3.978375	0.000000	-10.000000	0.000000	0.266667	-190.000000	1023.000000	1023.000000	2046.000000
48.259998	-0.046562	-27.517855	-9.145235	-8.115572	-6.408259	-3.848788	0.000000	-10.000000	0.000000	0.916667	-190.000000	1023.000000	1023.000000	2046.000000
48.279999	-0.046463	-27.459879	-9.311295	-7.862605	-6.400413	-3.885567	0.000000	-10.000000	0.000000	1.650000	-190.000000	1023.000000	1023.000000	2046.000000
48.299999	-0.045870	-27.108904	-9.312677	-7.675491	-6.288984	-3.831751	0.000000	-10.000000	0.000000	2.466667	-190.000000	1023.000000	1023.000000	2046.000000
48.320000	-0.045164	-26.692169	-9.204310	-7.447749	-6.143760	-3.896349	0.000000	-10.000000	0.000000	3.116667	-190.000000	1023.000000	1023.000000	2046.000000
48.340000	-0.044705	-26.420538	-9.089989	-7.426895	-6.087558	-3.816097	0.000000	-10.000000	0.000000	3.766667	-190.000000	1023.000000	1023.000000	2046.000000
48.360001	-0.044412	-26.247303	-9.034662	-7.468267	-6.018731	-3.725641	0.000000	-10.000000	0.000000	3.950000	-190.000000	1023.000000	1023.000000	2046.000000
48.380001	-0.044398	-26.239439	-8.997938	-7.539208	-6.031718	-3.670576	0.000000	-10.000000	0.000000	3.800000	-190.000000	1023.000000	1023.000000	2046.000000
48.400002	-0.044544	-26.325251	-8.987453	-7.615431	-6.078967	-3.643398	0.000000	-10.000000	0.000000	3.616667	-190.000000	1023.000000	1023.000000	2046.000000
48.419998	-0.044470	-26.281904	-9.006013	-7.604322	-6.001278	-3.670292	0.000000	-10.000000	0.000000	3.600000	-190.000000	1023.000000	1023.000000	2046.000000
48.439999	-0.044236	-26.143248	-8.969986	-7.589162	-5.890640	-3.693460	0.000000	-10.000000	0.000000	3.583333	-190.000000	1023.000000	1023.000000	2046.000000
48.459999	-0.043953	-25.976089	-8.855852	-7.527271	-5.848051	-3.744916	0.000000	-10.000000	0.000000	3.133333	-190.000000	1023.000000	1023.000000	2046.000000
48.480000	-0.043637	-25.789709	-8.790353	-7.526890	-5.810719	-3.661748	0.000000	-10.000000	0.000000	2.533333	-190.000000	1023.000000	1023.000000	2046.000000
48.500000	-0.043703	-25.828470	-8.775523	-7.555713	-5.868977	-3.628257	0.000000	-10.000000	0.008333	2.083333	-190.000000	1023.000000	1023.000000	2046.000000
48.520000	-0.043617	-25.777834	-8.795896	-7.496619	-5.895966	-3.589354	0.000000	-10.000000	0.008333	2.050000	-190.000000	1023.000000	1023.000000	2046.000000
48.540001	-0.043958	-25.979132	-8.919250	-7.600390	-5.870726	-3.588765	0.000000	-10.000000	0.008333	2.033333	-190.000000	1023.000000	1023.000000	2046.000000
48.560001	-0.044200	-26.122154	-9.053020	-7.560598	-5.829528	-3.679008	0.000000	-10.000000	0.008333	1.866667	-190.000000	1023.000000	1023.000000	2046.000000
48.580002	-0.044470	-26.281710	-9.054512	-7.609967	-5.894834	-3.722398	0.000000	-10.000000	0.008333	1.666667	-190.000000	1023.000000	1023.000000	2046.000000
48.599998	-0.044574	-26.343271	-8.996119	-7.851185	-5.819998	-3.675969	0.000000	-10.000000	0.008333	1.033333	-190.000000	1023.000000	1023.000000	2046.000000
48.619999	-0.044925	-26.550652	-8.771132	-8.224763	-5.844810	-3.709946	0.000000	-10.000000	-0.008333	0.516667	-190.000000	1023.000000	1023.000000	2046.000000
48.639999	-0.044935	-26.556808	-8.508657	-8.523472	-5.804635	-3.720044	0.000000	-10.000000	0.000000	0.000000	-190.000000	1023.000000	1023.000000	2046.000000
48.660000	-0.044655	-26.390829	-8.273998	-8.749434	-5.756004	-3.611394	0.000000	-10.000000	0.000000	0.000000	-190.000000	1023.000000	1023.000000	2046.000000
48.680000	-0.044341	-26.205614	-8.181938	-8.808202	-5.647493	-3.567981	0.000000	-10.000000	0.008333	0.000000	-190.000000	1023.000000	1023.000000	2046.000000
48.700001	-0.044426	-26.255844	-8.140760	-8.782512	-5.666374	-3.666198	0.000000	-10.000000	0.000000	0.000000	-190.000000	1023.000000	1023.000000	2046.000000
48.720001	-0.044689	-26.411346	-8.199590	-8.697584	-5.689281	-3.824891	0.000000	-10.000000	0.000000	0.000000	-190.000000	1023.000000	1023.000000	2046.000000
48.740002	-0.044908	-26.540531	-8.242358	-8.652267	-5.780096	-3.865810	0.000000	-10.000000	0.000000	0.700000	-190.000000	1023.000000	1023.000000	2046.000000
48.759998	-0.045244	-26.739141	-8.258242	-8.665805	-5.962658	-3.852436	0.000000	-10.000000	0.000000	1.666667	-190.000000	1023.000000	1023.000000	2046.000000
48.779999	-0.045410	-26.837347	-8.326063	-8.601775	-6.115828	-3.793679	0.000000	-10.000000	0.000000	2.883333	-190.000000	1023.000000	1023.000000	2046.000000
48.799999	-0.045345	-26.798769	-8.412124	-8.433780	-6.128208	-3.824657	0.000000	-10.000000	0.000000	3.400000	-190.000000	1023.000000	1023.000000	2046.000000
48.820000	-0.044989	-26.588648	-8.515177	-8.221723	-5.999695	-3.852053	0.000000	-10.000000	0.000000	3.450000	-190.000000	1023.000000	1023.000000	2046.000000
48.840000	-0.044900	-26.536139	-8.582710	-8.136404	-5.971600	-3.845424	0.000000	-10.000000	0.000000	3.066667	-190.000000	1023.000000	1023.000000	2046.000000
48.860001	-0.044824	-26.490934	-8.559898	-8.108014	-6.071452	-3.751570	0.000000	-10.000000	0.000000	2.633333	-190.000000	1023.000000	1023.000000	2046.000000
48.880001	-0.045005	-26.597906	-8.558922	-8.133640	-6.234958	-3.670386	0.000000	-10.000000	0.000000	2.383333	-190.000000	1023.000000	1023.000000	2046.000000
48.900002	-0.044676	-26.403801	-8.610465	-7.938140	-6.238777	-3.616418	0.000000	-10.000000	0.000000	2.633333	-190.000000	1023.000000	1023.000000	2046.000000
48.919998	-0.044017	-26.014284	-8.679027	-7.572666	-6.109164	-3.653427	0.000000	-10.000000	-0.008333	3.316667	-190.000000	1023.000000	1023.000000	2046.000000
48.939999	-0.042992	-25.408148	-8.697388	-7.232516	-5.873723	-3.604522	0.000000	-10.000000	-0.025000	4.266667	-190.000000	1023.000000	1023.000000	2046.000000
48.959999	-0.042477	-25.103710	-8.639914	-7.045917	-5.802209	-3.615670	0.000000	-10.000000	-0.033333	5.183333	-190.000000	1023.000000	1023.000000	2046.000000
48.980000	-0.042327	-25.015278	-8.536844	-7.111862	-5.854178	-3.512394	0.000000	-10.000000	-0.033333	5.816667	-190.000000	1023.000000	1023.000000	2046.000000
49.000000	-0.041820	-24.715366	-8.408172	-7.161263	-5.855352	-3.290579	0.000000	-10.000000	-0.033333	6.050000	-190.000000	1023.000000	1023.000000	2046.000000
49.020000	-0.041378	-24.454535	-8.330631	-7.083614	-5.754231	-3.286059	0.000000	-10.000000	-0.025000	5.783333	-190.000000	1023.000000	1023.000000	2046.000000
49.040001	-0.040841	-24.137020	-8.297009	-6.924039	-5.525305	-3.390667	0.000000	-10.000000	-0.016667	5.250000	-190.000000	1023.000000	1023.000000	2046.000000
49.060001	-0.040760	-24.089010	-8.285673	-6.957720	-5.436870	-3.408747	0.000000	-10.000000	-0.008333	4.900000	-120.000000	1023.000000	1023.000000	2046.000000
49.080002	-0.040782	-24.102329	-8.228487	-7.124382	-5.419990	-3.329470	0.000000	-10.000000	-0.008333	4.350000	-48.500000	1023.000000	1023.000000	2046.000000
49.099998	-0.040824	-24.127258	-8.145499	-7.214321	-5.497965	-3.269475	0.000000	-10.000000	-0.008333	3.966667	23.000000	1023.000000	1023.000000	2046.000000
49.119999	-0.040540	-23.959126	-8.051422	-7.197434	-5.475964	-3.234306	0.000000	-10.000000	0.000000	3.550000	24.500000	1023.000000	1023.000000	2046.000000
49.139999	-0.039989	-23.633291	-8.053596	-7.051071	-5.315882	-3.212741	0.000000	-10.000000	0.000000	3.483333	25.000000	1023.000000	1023.000000	2046.000000
49.160000	-0.039603	-23.405420	-8.198542	-6.824910	-5.103046	-3.278922	0.000000	-10.000000	0.000000	3.466667	25.833334	1023.000000	1023.000000	2046.000000
49.180000	-0.040285	-23.808645	-8.298484	-6.988309	-5.166353	-3.355499	0.000000	-10.000000	-0.008333	3.533333	27.166666	1023.000000	1023.000000	2046.000000
49.200001	-0.040655	-24.026930	-8.293808	-7.119462	-5.363831	-3.249830	0.000000	-10.000000	-0.008333	3.666667	28.333334	1023.000000	1023.000000	2046.000000
49.220001	-0.040773	-24.096861	-8.259233	-7.269643	-5.431920	-3.136066	0.000000	-10.000000	-0.008333	3.766667	29.500000	1023.000000	1023.000000	2046.000000
49.240002	-0.040687	-24.046009	-8.122551	-7.501187	-5.348414	-3.073856	0.000000	-10.000000	0.000000	3.450000	30.666666	1023.000000	1023.000000	2046.000000
49.259998	-0.040553	-23.966616	-7.986443	-7.618615	-5.135167	-3.226391	0.000000	-10.000000	0.000000	2.200000	31.833334	1023.000000	1023.000000	2046.000000
49.279999	-0.040462	-23.912773	-7.764696	-7.862180	-4.965601	-3.320296	0.000000	-10.000000	0.000000	0.933333	32.666668	1023.000000	1023.000000	2046.000000
49.299999	-0.040261	-23.794003	-7.495780	-8.116231	-4.927783	-3.254209	0.000000	-10.000000	0.008333	0.000000	33.000000	1023.000000	1023.000000	2046.000000
49.320000	-0.039932	-23.599682	-7.254226	-8.261878	-4.921390	-3.162188	0.000000	-10.000000	0.008333	0.366667	33.000000	1023.000000	1023.000000	2046.000000
49.340000	-0.039718	-23.473192	-7.079742	-8.326074	-4.990187	-3.077190	0.000000	-10.000000	0.008333	1.466667	33.166668	1023.000000	1023.000000	2046.000000
49.360001	-0.039767	-23.502110	-7.086032	-8.219484	-5.043099	-3.153494	0.000000	-10.000000	-0.008333	3.083333	33.666668	1023.000000	1023.000000	2046.000000
49.380001	-0.039867	-23.561485	-7.235828	-8.036035	-4.978330	-3.311293	0.000000	-10.000000	-0.025000	4.833333	34.500000	1023.000000	1023.000000	2046.000000
49.400002	-0.040071	-23.681856	-7.367946	-7.861896	-4.962381	-3.489632	0.000000	-10.000000	-0.033333	6.133333	35.833332	1023.000000	1023.000000	2046.000000
49.419998	-0.039912	-23.588131	-7.392532	-7.795960	-4.966535	-3.433105	0.000000	-10.000000	-0.025000	6.983334	37.500000	1023.000000	1023.000000	2046.000000
49.439999	-0.039514	-23.352537	-7.318024	-7.683601	-5.046044	-3.304869	0.000000	-10.000000	-0.025000	7.450000	39.833332	1023.000000	1023.000000	2046.000000
49.459999	-0.039079	-23.095600	-7.257251	-7.638748	-5.086469	-3.113132	0.000000	-10.000000	-0.016667	7.650000	42.333332	1023.000000	1023.000000	2046.000000
49.480000	-0.038717	-22.881460	-7.247679	-7.539896	-5.066348	-3.027537	0.000000	-10.000000	-0.016667	7.816667	45.000000	1023.000000	1023.000000	2046.000000
49.500000	-0.038449	-22.723539	-7.375789	-7.352005	-4.959176	-3.036570	0.000000	-10.000000	0.000000	7.883334	47.500000	1023.000000	1023.000000	2046.000000
49.520000	-0.038170	-22.558195	-7.389203	-7.151868	-4.910658	-3.106465	0.000000	-10.000000	0.000000	7.800000	50.000000	1023.000000	1023.000000	2046.000000
49.540001	-0.037481	-22.151524	-7.311095	-6.932788	-4.886248	-3.021392	0.000000	-10.000000	-0.008333	7.966667	52.666668	1023.000000	1023.000000	2046.000000
49.560001	-0.036608	-21.635254	-7.171682	-6.732138	-4.907401	-2.824033	0.000000	-10.000000	-0.016667	8.633333	55.333332	1023.000000	1023.000000	2046.000000
49.580002	-0.035609	-21.044750	-7.050452	-6.555528	-4.798898	-2.639872	0.000000	-10.000000	-0.041667	9.550000	58.166668	1023.000000	1023.000000	2046.000000
49.599998	-0.034543	-20.414938	-6.909684	-6.367097	-4.630001	-2.508155	0.000000	-10.000000	-0.058333	10.483334	61.166668	1023.000000	1023.000000	2046.000000
49.619999	-0.034024	-20.108128	-6.874604	-6.205307	-4.452891	-2.575325	0.000000	-10.000000	-0.075000	11.066667	64.500000	1023.000000	1023.000000	2046.000000
49.639999	-0.033497	-19.796593	-6.820168	-6.139529	-4.245994	-2.590903	0.000000	-10.000000	-0.075000	11.566667	68.166664	1023.000000	1023.000000	2046.000000
49.660000	-0.032874	-19.428787	-6.697262	-6.140383	-4.110577	-2.480566	0.000000	-10.000000	-0.075000	11.633333	72.000000	1023.000000	1023.000000	2046.000000
49.680000	-0.032400	-19.148506	-6.435309	-6.200616	-4.106922	-2.405660	0.000000	-10.000000	-0.083333	11.733334	76.000000	1023.000000	1023.000000	2046.000000
49.700001	-0.031676	-18.720781	-6.200555	-6.215591	-4.052280	-2.252355	0.000000	-10.000000	-0.075000	11.583334	80.000000	1023.000000	1023.000000	2046.000000
49.720001	-0.031111	-18.386345	-6.052795	-6.292569	-3.946697	-2.094283	0.000000	-10.000000	-0.083333	11.750000	84.000000	1023.000000	1023.000000	2046.000000
49.740002	-0.030774	-18.187208	-6.020203	-6.280792	-3.816094	-2.070119	0.000000	-10.000000	-0.075000	11.716667	87.666664	1023.000000	1023.000000	2046.000000
49.759998	-0.030552	-18.056463	-6.091743	-6.207008	-3.629651	-2.128062	0.000000	-10.000000	-0.083333	12.000000	91.333336	1023.000000	1023.000000	2046.000000
49.779999	-0.029635	-17.514446	-5.961183	-6.017657	-3.467878	-2.067727	0.000000	-10.000000	-0.075000	12.016666	95.000000	1023.000000	1023.000000	2046.000000
49.799999	-0.029190	-17.251139	-5.822437	-5.987648	-3.438849	-2.002205	0.000000	-10.000000	-0.083333	12.383333	99.000000	1023.000000	1023.000000	2046.000000
49.820000	-0.028803	-17.022434	-5.678430	-6.001051	-3.469087	-1.873866	0.000000	-10.000000	-0.091667	12.633333	103.333336	1023.000000	1023.000000	2046.000000
49.840000	-0.028609	-16.908058	-5.649351	-6.049161	-3.412474	-1.797072	0.000000	-10.000000	-0.108333	13.216666	107.666664	1023.000000	1023.000000	2046.000000
49.860001	-0.028643	-16.928045	-5.554052	-6.247765	-3.218252	-1.907977	0.000000	-10.000000	-0.108333	13.316667	112.166664	1023.000000	1023.000000	2046.000000
49.880001	-0.028102	-16.608530	-5.233799	-6.478398	-3.016355	-1.879978	0.000000	-10.000000	-0.116667	13.433333	116.500000	1023.000000	1023.000000	2046.000000
49.900002	-0.026867	-15.878275	-4.615096	-6.589040	-2.880657	-1.793482	0.000000	-10.000000	-0.116667	13.416667	121.000000	1023.000000	1023.000000	2046.000000
49.919998	-0.025309	-14.957510	-4.023260	-6.670877	-2.690318	-1.573054	0.000000	-10.000000	-0.150000	13.916667	125.500000	1023.000000	1023.000000	2046.000000
49.939999	-0.024353	-14.392835	-3.719436	-6.609771	-2.545864	-1.517763	0.000000	-10.000000	-0.158333	14.566667	130.000000	1023.000000	1023.000000	2046.000000
49.959999	-0.024006	-14.187645	-3.621894	-6.630066	-2.435800	-1.499885	0.000000	-10.000000	-0.183333	15.366667	134.666672	1023.000000	1023.000000	2046.000000
49.980000	-0.023743	-14.032146	-3.561093	-6.606223	-2.390929	-1.473900	0.000000	-10.000000	-0.191667	15.866668	139.666672	1023.000000	1023.000000	2046.000000
50.000000	-0.022968	-13.574147	-3.457488	-6.284105	-2.395799	-1.436755	0.000000	-10.000000	-0.200000	16.583334	145.000000	1023.000000	1023.000000	2046.000000
50.020000	-0.021964	-12.980575	-3.245591	-6.028911	-2.423346	-1.282727	0.000000	-10.000000	-0.216667	17.250000	150.500000	1023.000000	1023.000000	2046.000000
50.040001	-0.021111	-12.476726	-3.188698	-5.700605	-2.374861	-1.212563	0.000000	-10.000000	-0.225000	18.183334	156.000000	1023.000000	1023.000000	2046.000000
50.060001	-0.020395	-12.053469	-3.185616	-5.477328	-2.244020	-1.146504	0.000000	-10.000000	-0.250000	18.783335	162.000000	1023.000000	1023.000000	2046.000000
50.080002	-0.019441	-11.489635	-3.116771	-5.226764	-2.114649	-1.031451	0.000000	-10.000000	-0.266667	19.650000	168.166672	1023.000000	1023.000000	2046.000000
50.099998	-0.018507	-10.937449	-3.056291	-4.947579	-1.981527	-0.952053	0.000000	-10.000000	-0.283333	20.250000	174.666672	1023.000000	1023.000000	2046.000000
50.119999	-0.016999	-10.046169	-2.780071	-4.726401	-1.833380	-0.706316	0.000000	-10.000000	-0.291667	21.166666	181.166672	1023.000000	1023.000000	2046.000000
50.139999	-0.015599	-9.219274	-2.574761	-4.448381	-1.739300	-0.456831	0.000000	-10.000000	-0.291667	21.600000	188.000000	1023.000000	1023.000000	2046.000000
50.160000	-0.014292	-8.446347	-2.433780	-4.173918	-1.573915	-0.264734	0.000000	-10.000000	-0.325000	22.150002	195.166672	1023.000000	1023.000000	2046.000000
50.180000	-0.012868	-7.605165	-2.290650	-3.922437	-1.333217	-0.058862	0.000000	-10.000000	-0.358333	22.550001	202.500000	1023.000000	1023.000000	2046.000000
50.200001	-0.011093	-6.556057	-2.010880	-3.619936	-1.101843	0.176602	0.000000	-10.000000	-0.400000	23.400000	210.166672	1023.000000	1023.000000	2046.000000
50.220001	-0.009223	-5.450686	-1.635974	-3.344268	-0.804513	0.334069	0.000000	-10.000000	-0.425000	24.466667	218.000000	1023.000000	1023.000000	2046.000000
50.240002	-0.007467	-4.412837	-1.272319	-3.196376	-0.534401	0.590259	0.000000	-10.000000	-0.458333	25.500000	226.000000	1023.000000	1023.000000	2046.000000
50.259998	-0.006054	-3.578140	-0.949386	-3.092305	-0.340515	0.804067	0.000000	-10.000000	-0.466667	26.183334	234.333328	1023.000000	1023.000000	2046.000000
50.279999	-0.004893	-2.891910	-0.674194	-3.129958	-0.051479	0.963721	0.000000	-10.000000	-0.450000	26.583334	242.833328	1023.000000	1023.000000	2046.000000
50.299999	-0.003675	-2.171714	-0.292331	-3.206762	0.123256	1.204123	0.000000	-10.000000	-0.433333	26.683334	251.666672	1023.000000	1023.000000	2046.000000
50.320000	-0.002146	-1.268567	0.044576	-3.064423	0.367936	1.383344	0.000000	-10.000000	-0.433333	26.633333	260.500000	1023.000000	1023.000000	2046.000000
50.340000	-0.000938	-0.554489	0.313472	-2.952900	0.561049	1.523890	0.000000	-10.000000	-0.425000	26.466667	269.333344	1023.000000	1023.000000	2046.000000
50.360001	0.000145	0.085883	0.506177	-2.712127	0.755887	1.535946	0.000000	-10.000000	-0.408333	26.100000	278.166656	1023.000000	1023.000000	2046.000000
50.380001	0.001450	0.856851	0.833191	-2.737741	0.905516	1.855886	0.000000	-10.000000	-0.408333	25.533335	287.000000	1023.000000	1023.000000	2046.000000
50.400002	0.002878	1.700970	1.054569	-2.512245	1.105757	2.052889	0.000000	-10.000000	-0.416667	25.100000	295.666656	1023.000000	1023.000000	2046.000000
50.419998	0.003835	2.266535	1.329629	-2.319843	1.146509	2.110240	0.000000	-10.000000	-0.441667	25.083334	304.000000	1023.000000	1023.000000	2046.000000
50.439999	0.004693	2.773283	1.477488	-2.136459	1.306928	2.125327	0.000000	-10.000000	-0.450000	25.600000	312.333344	1023.000000	1023.000000	2046.000000
50.459999	0.005439	3.214633	1.778773	-2.232182	1.486375	2.181667	0.000000	-10.000000	-0.450000	25.850000	320.833344	1023.000000	1023.000000	2046.000000
50.480000	0.006631	3.919035	2.352919	-2.459294	1.674928	2.350482	0.000000	-10.000000	-0.450000	26.000000	329.500000	1023.000000	1023.000000	2046.000000
50.500000	0.008453	4.995674	3.045717	-2.444992	1.886982	2.507968	0.000000	-10.000000	-0.441667	25.866667	338.166656	1023.000000	1023.000000	2046.000000
50.520000	0.010490	6.199397	3.696271	-2.343775	2.150370	2.696531	0.000000	-10.000000	-0.433333	25.516666	346.833344	1023.000000	1023.000000	2046.000000
50.540001	0.011877	7.019099	4.032970	-2.050409	2.336789	2.699749	0.000000	-10.000000	-0.408333	25.133333	355.500000	1023.000000	1023.000000	2046.000000
50.560001	0.012289	7.262733	4.133611	-1.979618	2.367367	2.741373	0.000000	-10.000000	-0.375000	24.433334	363.833344	1023.000000	1023.000000	2046.000000
50.580002	0.012961	7.660094	4.232288	-1.745069	2.379916	2.792959	0.000000	-10.000000	-0.358333	23.883333	372.000000	1023.000000	1023.000000	2046.000000
50.599998	0.014139	8.356180	4.406098	-1.327079	2.395901	2.881259	0.000000	-10.000000	-0.358333	23.566668	380.000000	1023.000000	1023.000000	2046.000000
50.619999	0.015203	8.984742	4.451429	-0.882211	2.501916	2.913608	0.000000	-10.000000	-0.375000	23.766666	388.000000	1023.000000	1023.000000	2046.000000
50.639999	0.016073	9.498871	4.471883	-0.440966	2.542377	2.925578	0.000000	-10.000000	-0.383333	24.100000	396.000000	1023.000000	1023.000000	2046.000000
50.660000	0.016838	9.951380	4.538817	-0.117904	2.605114	2.925353	0.000000	-10.000000	-0.391667	24.333334	404.000000	1023.000000	1023.000000	2046.000000
50.680000	0.017954	10.610805	4.703646	0.083466	2.702793	3.120899	0.000000	-10.000000	-0.391667	24.233334	412.000000	1023.000000	1023.000000	2046.000000
50.700001	0.019634	11.603499	5.062695	0.353861	2.797927	3.389017	0.000000	-10.000000	-0.391667	24.183334	420.000000	1023.000000	1023.000000	2046.000000
50.720001	0.021000	12.411213	5.192746	0.615469	2.997133	3.605865	0.000000	-10.000000	-0.375000	23.916668	428.000000	1023.000000	1023.000000	2046.000000
50.740002	0.021770	12.865991	5.196053	0.841786	3.099038	3.729112	0.000000	-10.000000	-0.358333	23.516666	436.000000	1023.000000	1023.000000	2046.000000
50.759998	0.022653	13.388008	5.343200	1.034683	3.167235	3.842890	0.000000	-10.000000	-0.350000	23.266666	444.000000	1023.000000	1023.000000	2046.000000
50.779999	0.024719	14.608644	5.607925	1.343804	3.423286	4.233628	0.000000	-10.000000	-0.341667	23.200001	452.000000	1023.000000	1023.000000	2046.000000
50.799999	0.026756	15.812528	5.938400	1.729872	3.698817	4.445439	0.000000	-10.000000	-0.350000	23.583334	460.000000	1023.000000	1023.000000	2046.000000
50.820000	0.028171	16.649036	6.104237	2.048842	3.932551	4.563406	0.000000	-10.000000	-0.366667	24.083334	467.666656	1023.000000	1023.000000	2046.000000
50.840000	0.028820	17.032482	6.306033	2.034203	4.046980	4.645266	0.000000	-10.000000	-0.383333	24.300001	475.666656	1023.000000	1023.000000	2046.000000
50.860001	0.030115	17.798225	6.664595	2.004783	4.196682	4.932164	0.000000	-10.000000	-0.375000	24.216667	483.666656	1023.000000	1023.000000	2046.000000
50.880001	0.031712	18.742058	7.060966	2.052991	4.462544	5.165557	0.000000	-10.000000	-0.375000	23.833334	492.000000	1023.000000	1023.000000	2046.000000
50.900002	0.032589	19.259932	7.269968	2.128778	4.641783	5.219401	0.000000	-10.000000	-0.383333	23.833334	500.000000	1023.000000	1023.000000	2046.000000
50.919998	0.033026	19.518528	7.377631	2.082696	4.737961	5.320240	0.000000	-10.000000	-0.391667	24.016666	508.000000	1023.000000	1023.000000	2046.000000
50.939999	0.034026	20.109104	7.592791	2.114138	4.921190	5.480987	0.000000	-10.000000	-0.391667	24.050001	516.000000	1023.000000	1023.000000	2046.000000
50.959999	0.035623	21.053133	7.920268	2.303027	5.092568	5.737269	0.000000	-10.000000	-0.383333	23.983334	524.000000	1023.000000	1023.000000	2046.000000
50.980000	0.036760	21.725180	8.090323	2.526110	5.275737	5.833011	0.000000	-10.000000	-0.400000	23.933332	532.000000	1023.000000	1023.000000	2046.000000
51.000000	0.037786	22.331734	8.103403	2.841907	5.421320	5.965104	0.000000	-10.000000	-0.400000	24.433332	540.000000	1023.000000	1023.000000	2046.000000
51.020000	0.037947	22.426483	8.138330	2.927995	5.394464	5.965693	0.000000	-10.000000	-0.425000	24.866667	548.000000	1023.000000	1023.000000	2046.000000
51.040001	0.038420	22.706110	8.382912	2.825096	5.494460	6.003642	0.000000	-10.000000	-0.408333	25.283333	556.000000	1023.000000	1023.000000	2046.000000
51.060001	0.039500	23.344307	8.867913	2.683650	5.713700	6.079042	0.000000	-10.000000	-0.391667	24.766666	567.000000	1023.000000	1023.000000	2046.000000
51.080002	0.040828	24.129419	9.409405	2.627182	5.970291	6.122541	0.000000	-10.000000	-0.358333	24.266666	575.333313	1023.000000	1023.000000	2046.000000
51.099998	0.042524	25.131868	9.949747	2.780760	6.162145	6.239216	0.000000	-10.000000	-0.350000	23.666668	583.666687	1023.000000	1023.000000	2046.000000
51.119999	0.043714	25.834866	10.229740	2.957077	6.289886	6.358162	0.000000	-10.000000	-0.358333	23.766666	589.000000	1023.000000	1023.000000	2046.000000
51.139999	0.044429	26.257812	10.381019	3.099683	6.274674	6.502435	0.000000	-10.000000	-0.341667	23.600000	597.000000	1023.000000	1023.000000	2046.000000
51.160000	0.044780	26.465044	10.396344	3.355906	6.241080	6.471713	0.000000	-10.000000	-0.341667	23.266666	605.000000	1023.000000	1023.000000	2046.000000
51.180000	0.045620	26.961542	10.421280	3.689598	6.262164	6.588500	0.000000	-10.000000	-0.341667	23.083334	612.666687	1023.000000	1023.000000	2046.000000
51.200001	0.046742	27.624683	10.412459	4.230582	6.370683	6.610958	0.000000	-10.000000	-0.358333	23.250000	620.333313	1023.000000	1023.000000	2046.000000
51.220001	0.047649	28.160788	10.389012	4.784281	6.450508	6.536987	0.000000	-10.000000	-0.358333	23.550001	628.000000	1023.000000	1023.000000	2046.000000
51.240002	0.048762	28.818411	10.480089	5.194132	6.468622	6.675567	0.000000	-10.000000	-0.350000	23.616667	636.000000	1023.000000	1023.000000	2046.000000
51.259998	0.050050	29.579388	10.633194	5.509519	6.535349	6.901325	0.000000	-10.000000	-0.350000	23.716667	644.000000	1023.000000	1023.000000	2046.000000
51.279999	0.051074	30.184868	10.789273	5.742095	6.595093	7.058405	0.000000	-10.000000	-0.350000	23.416666	652.000000	1023.000000	1023.000000	2046.000000
51.299999	0.052482	31.016739	10.927906	6.060598	6.717418	7.310817	0.000000	-10.000000	-0.325000	23.000000	659.833313	1023.000000	1023.000000	2046.000000
51.320000	0.053420	31.571417	10.950816	6.328156	6.905124	7.387321	0.000000	-10.000000	-0.291667	22.283333	667.500000	1023.000000	1023.000000	2046.000000
51.340000	0.054758	32.361912	11.131642	6.604537	7.010527	7.615207	0.000000	-10.000000	-0.283333	21.966667	674.833313	1023.000000	1023.000000	2046.000000
51.360001	0.056312	33.280602	11.340622	6.885180	7.180646	7.874155	0.000000	-10.000000	-0.275000	21.716667	682.166687	1023.000000	1023.000000	2046.000000
51.380001	0.057999	34.277550	11.573310	7.082071	7.413917	8.208251	0.000000	-10.000000	-0.291667	21.566666	689.500000	1023.000000	1023.000000	2046.000000
51.400002	0.059639	35.246437	11.826280	7.369719	7.664041	8.386397	0.000000	-10.000000	-0.291667	21.783333	696.833313	1023.000000	1023.000000	2046.000000
51.419998	0.060597	35.812687	11.987603	7.553229	7.813184	8.458671	0.000000	-10.000000	-0.308333	22.166668	704.000000	1023.000000	1023.000000	2046.000000
51.439999	0.061466	36.326347	12.227804	7.480188	8.045485	8.572872	0.000000	-10.000000	-0.316667	22.700001	711.333313	1023.000000	1023.000000	2046.000000
51.459999	0.062571	36.979610	12.585903	7.432030	8.252365	8.709311	0.000000	-10.000000	-0.308333	23.033335	718.833313	1023.000000	1023.000000	2046.000000
51.480000	0.063322	37.423595	12.859915	7.260031	8.373466	8.930183	0.000000	-10.000000	-0.308333	23.033335	726.500000	1023.000000	1023.000000	2046.000000
51.500000	0.064356	38.034611	13.064830	7.324440	8.496792	9.148547	0.000000	-10.000000	-0.308333	23.250000	734.166687	1023.000000	1023.000000	2046.000000
51.520000	0.065254	38.564919	13.180577	7.488581	8.616052	9.279708	0.000000	-10.000000	-0.308333	23.183334	742.000000	1023.000000	1023.000000	2046.000000
51.540001	0.065979	38.993450	13.219851	7.718649	8.808485	9.246467	0.000000	-10.000000	-0.325000	23.350000	749.833313	1023.000000	1023.000000	2046.000000
51.560001	0.067047	39.625061	13.384495	7.880834	8.969769	9.389963	0.000000	-10.000000	-0.325000	23.233334	757.500000	1023.000000	1023.000000	2046.000000
51.580002	0.067747	40.038406	13.545349	7.999908	8.975609	9.517539	0.000000	-10.000000	-0.333333	23.066668	765.166687	1023.000000	1023.000000	2046.000000
51.599998	0.068147	40.274693	13.666591	8.047844	8.993190	9.567066	0.000000	-10.000000	-0.316667	23.050001	772.833313	1023.000000	1023.000000	2046.000000
51.619999	0.068527	40.499371	13.906670	7.879494	9.073519	9.639689	0.000000	-10.000000	-0.300000	22.400000	780.500000	1023.000000	1023.000000	2046.000000
51.639999	0.068965	40.758411	14.292020	7.726797	9.188674	9.550919	0.000000	-10.000000	-0.283333	21.866667	788.166687	1023.000000	1023.000000	2046.000000
51.660000	0.070524	41.679855	14.811557	7.723356	9.504033	9.640910	0.000000	-10.000000	-0.300000	21.433334	795.666687	1023.000000	1023.000000	2046.000000
51.680000	0.072312	42.736195	15.356112	7.809702	9.687346	9.883036	0.000000	-10.000000	-0.308333	21.650000	803.000000	1023.000000	1023.000000	2046.000000
51.700001	0.073276	43.305927	15.547135	7.957100	9.725152	10.076541	0.000000	-10.000000	-0.300000	21.816668	810.000000	1023.000000	1023.000000	2046.000000
51.720001	0.073566	43.477386	15.489013	8.288463	9.580251	10.119660	0.000000	-10.000000	-0.266667	21.766666	817.166687	1023.000000	1023.000000	2046.000000
51.740002	0.073736	43.577911	15.371185	8.581415	9.461644	10.163666	0.000000	-10.000000	-0.283333	21.600000	824.500000	1023.000000	1023.000000	2046.000000
51.759998	0.074569	44.070194	15.278590	9.080441	9.553345	10.157819	0.000000	-10.000000	-0.333333	21.816668	831.833313	1023.000000	1023.000000	2046.000000
[truncated: 2,117,639 more chars]
