# Supplementary material for: Effect of Electrode Belt and Body Positions on Regional Pulmonary Ventilation- and Perfusion-Related Impedance Changes Measured by Electric Impedance Tomography
Source: PLoS One. 2016 Jun 2;11(6):e0155913. doi: 10.1371/journal.pone.0155913 (PMC4890811; doi:10.1371/journal.pone.0155913)
Supplement: S1 Dataset — (ZIP) [file pone.0155913.s001.zip › Dataset/Fp05-left-2i.txt]

Patient Name:	Fp5
Registry:	Fp5
Investigator:	 
Diagnosys:	 
Notes:	v�nster2i           
Sample Rate [Hz]:	50.08
Time Base 	Pixels Mean 	Pixels Sum 	UPPER RIGHT		UPPER LEFT		LOWER RIGHT		LOWER LEFT		QRS	ETCO2	Paw	Flow (L/min)	Volume	Analog1	Analog2	AnalogSum
0.000000	-0.043656	-25.800482	-6.388921	-9.829036	-6.310431	-3.272095	0.000000	-10.000000	0.000000	-8.683333	-7.666667	1023.000000	1023.000000	2046.000000
0.020000	-0.043697	-25.824879	-6.345864	-9.735144	-6.405679	-3.338191	0.000000	-10.000000	0.000000	-7.583333	-10.666667	1023.000000	1023.000000	2046.000000
0.040000	-0.043392	-25.644419	-6.331603	-9.785409	-6.324503	-3.202904	0.000000	-10.000000	0.000000	-6.816667	-13.166667	1023.000000	1023.000000	2046.000000
0.060000	-0.042872	-25.337406	-6.255292	-9.768656	-6.307985	-3.005473	0.000000	-10.000000	-0.016667	-6.333333	-15.500000	1023.000000	1023.000000	2046.000000
0.080000	-0.042238	-24.962452	-6.087322	-9.576721	-6.290731	-3.007677	0.000000	-10.000000	-0.025000	-6.033333	-17.500000	1023.000000	1023.000000	2046.000000
0.100000	-0.041473	-24.510748	-5.951095	-9.540881	-6.171377	-2.847396	0.000000	-10.000000	-0.025000	-5.733334	-19.500000	1023.000000	1023.000000	2046.000000
0.120000	-0.040704	-24.056103	-5.849037	-9.458872	-6.067547	-2.680647	0.000000	-10.000000	-0.016667	-5.366667	-21.500000	1023.000000	1023.000000	2046.000000
0.140000	-0.039989	-23.633219	-5.599051	-9.250957	-6.070845	-2.712365	0.000000	-10.000000	-0.016667	-4.916667	-23.333334	1023.000000	1023.000000	2046.000000
0.160000	-0.039034	-23.069092	-5.550776	-9.143617	-5.805447	-2.569252	0.000000	-10.000000	-0.025000	-4.233334	-25.000000	1023.000000	1023.000000	2046.000000
0.180000	-0.038245	-22.602976	-5.397285	-9.046383	-5.778337	-2.380971	0.000000	-10.000000	-0.033333	-3.333333	-26.333334	1023.000000	1023.000000	2046.000000
0.200000	-0.037508	-22.167086	-5.189321	-8.823977	-5.765583	-2.388205	0.000000	-10.000000	-0.041667	-1.616667	-27.333334	1023.000000	1023.000000	2046.000000
0.220000	-0.036657	-21.664253	-5.136144	-8.765655	-5.569966	-2.192488	0.000000	-10.000000	-0.066667	0.616667	-27.833334	1023.000000	1023.000000	2046.000000
0.240000	-0.035723	-21.112038	-4.869623	-8.558882	-5.595442	-2.088091	0.000000	-10.000000	-0.083333	3.416667	-28.000000	1023.000000	1023.000000	2046.000000
0.260000	-0.034659	-20.483738	-4.718377	-8.431641	-5.407117	-1.926605	0.000000	-10.000000	-0.108333	6.383333	-28.000000	1023.000000	1023.000000	2046.000000
0.280000	-0.033445	-19.765890	-4.543765	-8.144300	-5.283499	-1.794326	0.000000	-10.000000	-0.141667	9.500000	-28.000000	1023.000000	1023.000000	2046.000000
0.300000	-0.032593	-19.262501	-4.428786	-7.890864	-5.182158	-1.760691	0.000000	-10.000000	-0.191667	12.466667	-28.000000	1023.000000	1023.000000	2046.000000
0.320000	-0.032356	-19.122171	-4.529059	-7.812854	-5.145580	-1.634678	0.000000	-10.000000	-0.241667	14.916667	-28.000000	1023.000000	1023.000000	2046.000000
0.340000	-0.032243	-19.055807	-4.600998	-7.538778	-5.223023	-1.693008	0.000000	-10.000000	-0.258333	16.766666	-19.500000	1023.000000	1023.000000	2046.000000
0.360000	-0.032132	-18.989882	-4.571274	-7.346785	-5.271695	-1.800129	0.000000	-10.000000	-0.275000	18.483334	0.000000	1023.000000	1023.000000	2046.000000
0.380000	-0.031954	-18.884912	-4.644585	-7.509328	-5.239728	-1.491271	0.000000	-10.000000	-0.283333	19.500000	19.500000	1023.000000	1023.000000	2046.000000
0.400000	-0.030557	-18.058939	-4.513264	-7.154217	-5.023201	-1.368257	0.000000	-10.000000	-0.308333	20.366667	32.666668	1023.000000	1023.000000	2046.000000
0.420000	-0.029163	-17.235086	-4.211201	-6.888128	-4.955515	-1.180243	0.000000	-10.000000	-0.325000	20.666668	37.166668	1023.000000	1023.000000	2046.000000
0.440000	-0.027886	-16.480755	-4.144350	-6.723781	-4.636440	-0.976183	0.000000	-10.000000	-0.358333	21.433334	44.000000	1023.000000	1023.000000	2046.000000
0.460000	-0.027755	-16.403477	-4.288278	-6.669749	-4.456683	-0.988768	0.000000	-10.000000	-0.400000	22.250000	51.000000	1023.000000	1023.000000	2046.000000
0.480000	-0.028892	-17.074936	-4.350982	-6.673741	-4.650275	-1.399938	0.000000	-10.000000	-0.433333	23.416666	58.333332	1023.000000	1023.000000	2046.000000
0.500000	-0.030788	-18.195845	-4.726045	-6.800466	-4.786497	-1.882836	0.000000	-10.000000	-0.458333	24.299999	66.000000	1023.000000	1023.000000	2046.000000
0.520000	-0.032361	-19.125639	-5.263287	-7.017608	-4.869643	-1.975101	0.000000	-10.000000	-0.475000	25.200001	74.000000	1023.000000	1023.000000	2046.000000
0.540000	-0.033036	-19.524450	-5.442238	-7.023578	-5.053217	-2.005418	0.000000	-10.000000	-0.491667	25.533333	82.166664	1023.000000	1023.000000	2046.000000
0.560000	-0.032959	-19.478970	-5.422991	-6.859630	-5.078870	-2.117480	0.000000	-10.000000	-0.508333	25.766666	90.500000	1023.000000	1023.000000	2046.000000
0.580000	-0.032393	-19.144447	-5.513551	-6.751175	-4.858126	-2.021594	0.000000	-10.000000	-0.525000	26.033333	99.166664	1023.000000	1023.000000	2046.000000
0.600000	-0.031637	-18.697208	-5.408058	-6.549231	-4.854822	-1.885098	0.000000	-10.000000	-0.550000	26.466667	107.833336	1023.000000	1023.000000	2046.000000
0.620000	-0.030689	-18.136919	-5.182070	-6.223795	-4.844195	-1.886858	0.000000	-10.000000	-0.558333	27.049999	116.666664	1023.000000	1023.000000	2046.000000
0.640000	-0.029463	-17.412832	-5.049611	-6.055731	-4.657023	-1.650468	0.000000	-10.000000	-0.558333	27.250000	125.500000	1023.000000	1023.000000	2046.000000
0.660000	-0.028140	-16.630711	-4.959033	-5.860234	-4.441523	-1.369920	0.000000	-10.000000	-0.575000	27.666666	134.500000	1023.000000	1023.000000	2046.000000
0.680000	-0.026669	-15.761368	-4.613940	-5.455398	-4.403306	-1.288725	0.000000	-10.000000	-0.591667	27.850000	143.666672	1023.000000	1023.000000	2046.000000
0.700000	-0.024952	-14.746498	-4.397840	-5.158750	-4.137052	-1.052857	0.000000	-10.000000	-0.600000	28.366667	153.000000	1023.000000	1023.000000	2046.000000
0.720000	-0.022917	-13.544119	-4.132416	-4.880274	-3.841295	-0.690134	0.000000	-10.000000	-0.591667	28.816668	162.333328	1023.000000	1023.000000	2046.000000
0.740000	-0.020572	-12.158027	-3.657358	-4.438179	-3.647418	-0.415071	0.000000	-10.000000	-0.600000	29.200001	171.833328	1023.000000	1023.000000	2046.000000
0.760000	-0.018366	-10.854554	-3.192882	-4.164858	-3.347721	-0.149094	0.000000	-10.000000	-0.608333	29.266666	181.500000	1023.000000	1023.000000	2046.000000
0.780000	-0.016302	-9.634495	-2.883394	-4.030147	-2.913826	0.192872	0.000000	-10.000000	-0.616667	29.150000	191.333328	1023.000000	1023.000000	2046.000000
0.800000	-0.015026	-8.880521	-2.574590	-3.887930	-2.739492	0.321491	0.000000	-10.000000	-0.600000	29.066668	201.000000	1023.000000	1023.000000	2046.000000
0.820000	-0.014525	-8.584477	-2.335190	-3.912221	-2.631670	0.294604	0.000000	-10.000000	-0.591667	28.850000	210.666672	1023.000000	1023.000000	2046.000000
0.840000	-0.014122	-8.346046	-2.444454	-4.013089	-2.291981	0.403477	0.000000	-10.000000	-0.575000	28.616667	220.333328	1023.000000	1023.000000	2046.000000
0.860000	-0.013879	-8.202361	-2.304844	-3.940055	-2.347785	0.390322	0.000000	-10.000000	-0.583333	28.250000	230.000000	1023.000000	1023.000000	2046.000000
0.880000	-0.013415	-7.928069	-2.250173	-3.873499	-2.193145	0.388749	0.000000	-10.000000	-0.583333	28.366667	239.500000	1023.000000	1023.000000	2046.000000
0.900000	-0.012695	-7.502736	-2.248950	-3.813042	-2.032734	0.591991	0.000000	-10.000000	-0.583333	28.500000	249.000000	1023.000000	1023.000000	2046.000000
0.920000	-0.011629	-6.872569	-2.013942	-3.512739	-2.006422	0.660533	0.000000	-10.000000	-0.600000	29.000000	258.500000	1023.000000	1023.000000	2046.000000
0.940000	-0.010166	-6.008316	-1.803270	-3.313880	-1.813310	0.922145	0.000000	-10.000000	-0.625000	29.333334	268.000000	1023.000000	1023.000000	2046.000000
0.960000	-0.008107	-4.791090	-1.648534	-3.015233	-1.398572	1.271250	0.000000	-10.000000	-0.650000	29.683334	277.666656	1023.000000	1023.000000	2046.000000
0.980000	-0.005983	-3.535739	-1.199937	-2.589875	-1.254265	1.508338	0.000000	-10.000000	-0.658333	29.783333	287.500000	1023.000000	1023.000000	2046.000000
1.000000	-0.003705	-2.189916	-0.744106	-2.168766	-1.005424	1.728380	0.000000	-10.000000	-0.666667	29.966667	297.500000	1023.000000	1023.000000	2046.000000
1.020000	-0.001081	-0.638819	-0.434044	-1.777330	-0.529257	2.101812	0.000000	-10.000000	-0.683333	30.216667	307.500000	1023.000000	1023.000000	2046.000000
1.040000	0.001366	0.807427	-0.059689	-1.315709	-0.246515	2.429340	0.000000	-10.000000	-0.700000	30.383333	317.500000	1023.000000	1023.000000	2046.000000
1.060000	0.003547	2.096340	0.284157	-0.783601	-0.011328	2.607112	0.000000	-10.000000	-0.708333	30.666666	327.500000	1023.000000	1023.000000	2046.000000
1.080000	0.005275	3.117330	0.498211	-0.406130	0.234568	2.790681	0.000000	-10.000000	-0.691667	30.766666	337.833344	1023.000000	1023.000000	2046.000000
1.100000	0.006510	3.847639	0.618530	-0.145461	0.410610	2.963960	0.000000	-10.000000	-0.683333	31.350000	348.166656	1023.000000	1023.000000	2046.000000
1.120000	0.008240	4.870040	0.827601	0.274834	0.614698	3.152907	0.000000	-10.000000	-0.666667	31.316668	358.666656	1023.000000	1023.000000	2046.000000
1.140000	0.010370	6.128571	1.163794	0.755674	0.836064	3.373039	0.000000	-10.000000	-0.658333	31.266666	369.000000	1023.000000	1023.000000	2046.000000
1.160000	0.012444	7.354650	1.578322	1.047246	0.999555	3.729526	0.000000	-10.000000	-0.641667	30.633333	379.333344	1023.000000	1023.000000	2046.000000
1.180000	0.014616	8.637788	1.838567	1.453861	1.367633	3.977727	0.000000	-10.000000	-0.641667	30.450001	389.666656	1023.000000	1023.000000	2046.000000
1.200000	0.015154	8.955801	2.016492	1.669198	1.339838	3.930272	0.000000	-10.000000	-0.641667	30.000000	400.000000	1023.000000	1023.000000	2046.000000
1.220000	0.014831	8.765075	2.000803	1.662937	1.339159	3.762176	0.000000	-10.000000	-0.633333	30.100000	410.333344	1023.000000	1023.000000	2046.000000
1.240000	0.013385	7.910780	1.557744	1.425199	1.400845	3.526992	0.000000	-10.000000	-0.616667	29.833334	420.500000	1023.000000	1023.000000	2046.000000
1.260000	0.011286	6.669940	1.085582	1.351209	1.071356	3.161793	0.000000	-10.000000	-0.600000	29.549999	430.500000	1023.000000	1023.000000	2046.000000
1.280000	0.009782	5.780899	0.853085	1.441326	0.683012	2.803477	0.000000	-10.000000	-0.575000	29.049999	440.166656	1023.000000	1023.000000	2046.000000
1.300000	0.009284	5.486684	0.556874	1.379905	0.687938	2.861967	0.000000	-10.000000	-0.550000	28.416666	449.833344	1023.000000	1023.000000	2046.000000
1.320000	0.009348	5.524688	0.541837	1.551791	0.609089	2.821971	0.000000	-10.000000	-0.525000	27.916666	459.333344	1023.000000	1023.000000	2046.000000
1.340000	0.009891	5.845325	0.645157	1.793252	0.625693	2.781223	0.000000	-10.000000	-0.508333	27.266666	468.833344	1023.000000	1023.000000	2046.000000
1.360000	0.010702	6.324878	0.622811	1.937376	0.785652	2.979039	0.000000	-10.000000	-0.516667	26.933334	478.000000	1023.000000	1023.000000	2046.000000
1.380000	0.011410	6.743217	0.814954	2.271170	0.663335	2.993757	0.000000	-10.000000	-0.508333	26.950001	487.000000	1023.000000	1023.000000	2046.000000
1.400000	0.012411	7.334651	0.831433	2.467254	0.887089	3.148874	0.000000	-10.000000	-0.491667	26.400000	496.000000	1023.000000	1023.000000	2046.000000
1.420000	0.013481	7.967171	0.989182	2.794351	0.900765	3.282874	0.000000	-10.000000	-0.433333	25.400000	505.000000	1023.000000	1023.000000	2046.000000
1.440000	0.014624	8.642826	1.213245	3.079792	0.932879	3.416909	0.000000	-10.000000	-0.391667	23.966667	513.666687	1023.000000	1023.000000	2046.000000
1.460000	0.016040	9.479890	1.285855	3.292612	1.224519	3.676904	0.000000	-10.000000	-0.341667	22.883333	522.000000	1023.000000	1023.000000	2046.000000
1.480000	0.017613	10.409403	1.568599	3.682240	1.294147	3.864417	0.000000	-10.000000	-0.325000	22.033335	529.666687	1023.000000	1023.000000	2046.000000
1.500000	0.019230	11.365120	1.873264	4.004147	1.468458	4.019251	0.000000	-10.000000	-0.308333	21.216667	537.166687	1023.000000	1023.000000	2046.000000
1.520000	0.021150	12.499612	2.091546	4.135118	1.836927	4.436021	0.000000	-10.000000	-0.316667	20.533333	544.333313	1023.000000	1023.000000	2046.000000
1.540000	0.022803	13.476348	2.576243	4.435369	1.892997	4.571739	0.000000	-10.000000	-0.316667	20.383333	551.333313	1023.000000	1023.000000	2046.000000
1.560000	0.023948	14.153530	2.677367	4.450549	2.249050	4.776564	0.000000	-10.000000	-0.316667	20.366667	558.166687	1023.000000	1023.000000	2046.000000
1.580000	0.024382	14.409785	2.735498	4.414258	2.405744	4.854285	0.000000	-10.000000	-0.308333	20.366667	565.000000	1023.000000	1023.000000	2046.000000
1.600000	0.024385	14.411557	2.801557	4.389714	2.474916	4.745370	0.000000	-10.000000	-0.291667	19.766666	571.833313	1023.000000	1023.000000	2046.000000
1.620000	0.024230	14.319921	2.665568	4.226448	2.602592	4.825313	0.000000	-10.000000	-0.283333	19.250000	578.500000	1023.000000	1023.000000	2046.000000
1.640000	0.024143	14.268673	2.710255	4.297570	2.480106	4.780743	0.000000	-10.000000	-0.250000	18.450001	585.000000	1023.000000	1023.000000	2046.000000
1.660000	0.024357	14.394980	2.661944	4.319934	2.586556	4.826547	0.000000	-10.000000	-0.225000	17.833334	591.333313	1023.000000	1023.000000	2046.000000
1.680000	0.024846	14.683851	2.633355	4.362315	2.655009	5.033173	0.000000	-10.000000	-0.191667	17.100000	597.500000	1023.000000	1023.000000	2046.000000
1.700000	0.025868	15.288008	2.877126	4.640882	2.660492	5.109507	0.000000	-10.000000	-0.191667	16.416668	603.333313	1023.000000	1023.000000	2046.000000
1.720000	0.027425	16.208284	2.946450	4.810953	3.039789	5.411091	0.000000	-10.000000	-0.191667	15.683333	609.000000	1023.000000	1023.000000	2046.000000
1.740000	0.029029	17.155909	3.306729	5.124879	3.105169	5.619133	0.000000	-10.000000	-0.191667	14.833334	614.333313	1023.000000	1023.000000	2046.000000
1.760000	0.030605	18.087679	3.649565	5.403533	3.246518	5.788062	0.000000	-10.000000	-0.175000	13.933333	619.333313	1023.000000	1023.000000	2046.000000
1.780000	0.032381	19.137321	3.817852	5.662266	3.623350	6.033854	0.000000	-10.000000	-0.141667	12.800000	624.166687	1023.000000	1023.000000	2046.000000
1.800000	0.033810	19.981863	4.194172	5.959768	3.695382	6.132540	0.000000	-10.000000	-0.100000	11.083334	628.666687	1023.000000	1023.000000	2046.000000
1.820000	0.034998	20.683769	4.342907	6.071548	3.943158	6.326156	0.000000	-10.000000	-0.050000	8.750000	632.666687	1023.000000	1023.000000	2046.000000
1.840000	0.036045	21.302691	4.523676	6.275028	4.059119	6.444867	0.000000	-10.000000	-0.025000	5.116667	635.833313	1023.000000	1023.000000	2046.000000
1.860000	0.036722	21.702433	4.692607	6.392723	4.152809	6.464293	0.000000	-10.000000	-0.008333	1.133333	638.166687	1023.000000	1023.000000	2046.000000
1.880000	0.037235	22.006121	4.693806	6.361280	4.294539	6.656495	0.000000	-10.000000	-0.008333	-2.466667	639.500000	1023.000000	1023.000000	2046.000000
1.900000	0.037517	22.172636	4.896665	6.488096	4.175249	6.612627	0.000000	-10.000000	0.000000	-5.433333	640.000000	1023.000000	1023.000000	2046.000000
1.920000	0.037538	22.184978	4.887684	6.406649	4.263816	6.626829	0.000000	-10.000000	0.016667	-7.800000	640.000000	1023.000000	1023.000000	2046.000000
1.940000	0.037643	22.246861	4.907090	6.370497	4.279692	6.689582	0.000000	-10.000000	0.041667	-10.033334	640.000000	1023.000000	1023.000000	2046.000000
1.960000	0.037547	22.190290	5.090252	6.416512	4.163869	6.519657	0.000000	-10.000000	0.066667	-11.700001	640.000000	1023.000000	1023.000000	2046.000000
1.980000	0.037042	21.891661	4.881468	6.227385	4.297780	6.485028	0.000000	-10.000000	0.083333	-13.133333	640.000000	1023.000000	1023.000000	2046.000000
2.000000	0.035889	21.210369	4.800318	6.095805	4.083267	6.230979	0.000000	-10.000000	0.116667	-14.416667	632.500000	1023.000000	1023.000000	2046.000000
2.020000	0.034949	20.654854	4.717070	5.988393	3.970656	5.978734	0.000000	-10.000000	0.150000	-15.516666	623.333313	1023.000000	1023.000000	2046.000000
2.040000	0.034668	20.488745	4.644268	5.811621	3.989330	6.043527	0.000000	-10.000000	0.191667	-16.766666	612.166687	1023.000000	1023.000000	2046.000000
2.060000	0.034326	20.286665	4.785329	5.734041	3.777618	5.989676	0.000000	-10.000000	0.216667	-18.000000	606.500000	1023.000000	1023.000000	2046.000000
2.080000	0.034434	20.350368	4.831857	5.688630	3.910974	5.918908	0.000000	-10.000000	0.250000	-19.416668	600.500000	1023.000000	1023.000000	2046.000000
2.100000	0.033415	19.748287	4.714841	5.387993	3.857201	5.788251	0.000000	-10.000000	0.291667	-20.833334	594.166687	1023.000000	1023.000000	2046.000000
2.120000	0.031084	18.370644	4.457914	4.997141	3.531790	5.383798	0.000000	-10.000000	0.325000	-22.200001	587.333313	1023.000000	1023.000000	2046.000000
2.140000	0.027843	16.454952	3.833840	4.352286	3.322773	4.946054	0.000000	-10.000000	0.375000	-23.433334	579.833313	1023.000000	1023.000000	2046.000000
2.160000	0.023135	13.672754	3.006035	3.568601	2.852382	4.245737	0.000000	-10.000000	0.425000	-24.533335	572.000000	1023.000000	1023.000000	2046.000000
2.180000	0.018101	10.697882	2.311879	3.021991	1.979063	3.384949	0.000000	-10.000000	0.475000	-25.816668	563.833313	1023.000000	1023.000000	2046.000000
2.200000	0.014533	8.588753	1.600085	2.509423	1.587938	2.891307	0.000000	-10.000000	0.525000	-27.100000	555.333313	1023.000000	1023.000000	2046.000000
2.220000	0.011959	7.067755	1.177637	2.026062	1.223221	2.640835	0.000000	-10.000000	0.558333	-28.266666	546.166687	1023.000000	1023.000000	2046.000000
2.240000	0.009974	5.894851	1.011303	1.805490	0.836195	2.241863	0.000000	-10.000000	0.591667	-28.966667	536.833313	1023.000000	1023.000000	2046.000000
2.260000	0.008480	5.011744	0.702676	1.541622	0.769914	1.997532	0.000000	-10.000000	0.616667	-29.500000	527.166687	1023.000000	1023.000000	2046.000000
2.280000	0.007206	4.258558	0.518826	1.363247	0.535126	1.841359	0.000000	-10.000000	0.633333	-29.916666	517.500000	1023.000000	1023.000000	2046.000000
2.300000	0.005997	3.543955	0.455424	1.255241	0.244680	1.588610	0.000000	-10.000000	0.675000	-30.533333	507.500000	1023.000000	1023.000000	2046.000000
2.320000	0.005056	2.987951	0.182594	1.035746	0.255362	1.514248	0.000000	-10.000000	0.691667	-30.983334	497.166656	1023.000000	1023.000000	2046.000000
2.340000	0.004124	2.437160	0.103899	0.892435	0.012953	1.427873	0.000000	-10.000000	0.725000	-31.533335	486.833344	1023.000000	1023.000000	2046.000000
2.360000	0.003249	1.920163	0.032718	0.774332	-0.124571	1.237684	0.000000	-10.000000	0.733333	-32.083336	476.166656	1023.000000	1023.000000	2046.000000
2.380000	0.002775	1.639838	-0.027079	0.642743	-0.218900	1.243074	0.000000	-10.000000	0.741667	-32.583336	465.500000	1023.000000	1023.000000	2046.000000
2.400000	0.002420	1.430329	0.023577	0.494811	-0.277350	1.189291	0.000000	-10.000000	0.750000	-32.900002	454.500000	1023.000000	1023.000000	2046.000000
2.420000	0.002011	1.188408	-0.048637	0.210634	-0.260673	1.287083	0.000000	-10.000000	0.766667	-33.066669	443.500000	1023.000000	1023.000000	2046.000000
2.440000	0.001774	1.048240	0.169480	0.154145	-0.414873	1.139488	0.000000	-10.000000	0.783333	-33.383335	432.500000	1023.000000	1023.000000	2046.000000
2.460000	0.001304	0.770631	0.048925	-0.193940	-0.286818	1.202465	0.000000	-10.000000	0.791667	-33.466667	421.333344	1023.000000	1023.000000	2046.000000
2.480000	-0.000107	-0.063202	-0.046994	-0.705818	-0.475740	1.165349	0.000000	-10.000000	0.791667	-33.650002	410.166656	1023.000000	1023.000000	2046.000000
2.500000	-0.001922	-1.135905	-0.207160	-1.180639	-0.586337	0.838231	0.000000	-10.000000	0.800000	-33.500000	399.000000	1023.000000	1023.000000	2046.000000
2.520000	-0.003744	-2.212620	-0.473079	-1.778671	-0.613184	0.652314	0.000000	-10.000000	0.800000	-33.549999	387.833344	1023.000000	1023.000000	2046.000000
2.540000	-0.005370	-3.173579	-0.627078	-2.254947	-0.805847	0.514293	0.000000	-10.000000	0.800000	-33.549999	376.666656	1023.000000	1023.000000	2046.000000
2.560000	-0.006826	-4.034340	-0.716895	-2.529729	-1.006058	0.218341	0.000000	-10.000000	0.791667	-33.566666	365.333344	1023.000000	1023.000000	2046.000000
2.580000	-0.008264	-4.884162	-0.943257	-2.989590	-1.058992	0.107677	0.000000	-10.000000	0.791667	-33.516666	354.166656	1023.000000	1023.000000	2046.000000
2.600000	-0.009513	-5.622475	-1.026895	-3.245522	-1.355803	0.005744	0.000000	-10.000000	0.783333	-33.500000	343.000000	1023.000000	1023.000000	2046.000000
2.620000	-0.010307	-6.091293	-1.140234	-3.503745	-1.376687	-0.070626	0.000000	-10.000000	0.783333	-33.433334	331.833344	1023.000000	1023.000000	2046.000000
2.640000	-0.010925	-6.456726	-1.286031	-3.765996	-1.394831	-0.009867	0.000000	-10.000000	0.791667	-33.450001	320.666656	1023.000000	1023.000000	2046.000000
2.660000	-0.011382	-6.726709	-1.171990	-3.798002	-1.576625	-0.180093	0.000000	-10.000000	0.783333	-33.166668	309.500000	1023.000000	1023.000000	2046.000000
2.680000	-0.011626	-6.870819	-1.264787	-4.019183	-1.475055	-0.111794	0.000000	-10.000000	0.775000	-33.100002	298.500000	1023.000000	1023.000000	2046.000000
2.700000	-0.011732	-6.933753	-1.154059	-4.050766	-1.587368	-0.141559	0.000000	-10.000000	0.741667	-32.883335	287.500000	1023.000000	1023.000000	2046.000000
2.720000	-0.011631	-6.874186	-0.986275	-4.081589	-1.660792	-0.145530	0.000000	-10.000000	0.733333	-32.566666	276.500000	1023.000000	1023.000000	2046.000000
2.740000	-0.011318	-6.688875	-1.031335	-4.025919	-1.595209	-0.036411	0.000000	-10.000000	0.716667	-32.183334	265.666656	1023.000000	1023.000000	2046.000000
2.760000	-0.011325	-6.692842	-1.014981	-3.840077	-1.739357	-0.098427	0.000000	-10.000000	0.683333	-31.600000	255.000000	1023.000000	1023.000000	2046.000000
2.780000	-0.011814	-6.981866	-1.307051	-3.872818	-1.701954	-0.100043	0.000000	-10.000000	0.658333	-31.316668	244.333328	1023.000000	1023.000000	2046.000000
2.800000	-0.012676	-7.491292	-1.359370	-3.933124	-2.045505	-0.153293	0.000000	-10.000000	0.641667	-30.866667	233.833328	1023.000000	1023.000000	2046.000000
2.820000	-0.013475	-7.963778	-1.564297	-4.157484	-2.090792	-0.151205	0.000000	-10.000000	0.641667	-30.650000	223.500000	1023.000000	1023.000000	2046.000000
2.840000	-0.013615	-8.046449	-1.568892	-4.251625	-2.155735	-0.070198	0.000000	-10.000000	0.625000	-30.250000	213.500000	1023.000000	1023.000000	2046.000000
2.860000	-0.014357	-8.485094	-1.525707	-4.393030	-2.353100	-0.213257	0.000000	-10.000000	0.608333	-29.966667	203.500000	1023.000000	1023.000000	2046.000000
2.880000	-0.015564	-9.198527	-1.755389	-4.809485	-2.371039	-0.262613	0.000000	-10.000000	0.591667	-29.549999	193.500000	1023.000000	1023.000000	2046.000000
2.900000	-0.017873	-10.563220	-2.061974	-5.104781	-2.669595	-0.726869	0.000000	-10.000000	0.558333	-28.883333	183.500000	1023.000000	1023.000000	2046.000000
2.920000	-0.020911	-12.358387	-2.694221	-5.565014	-2.997404	-1.101748	0.000000	-10.000000	0.525000	-28.083334	173.833328	1023.000000	1023.000000	2046.000000
2.940000	-0.024316	-14.370736	-3.180700	-5.828783	-3.577458	-1.783796	0.000000	-10.000000	0.475000	-27.066668	164.333328	1023.000000	1023.000000	2046.000000
2.960000	-0.027440	-16.217264	-3.878807	-6.262582	-4.011369	-2.064507	0.000000	-10.000000	0.458333	-26.200001	155.333328	1023.000000	1023.000000	2046.000000
2.980000	-0.029927	-17.686817	-4.315957	-6.511452	-4.415421	-2.443987	0.000000	-10.000000	0.441667	-25.400002	146.500000	1023.000000	1023.000000	2046.000000
3.000000	-0.031657	-18.709433	-4.780781	-6.889755	-4.554807	-2.484088	0.000000	-10.000000	0.441667	-24.966667	138.166672	1023.000000	1023.000000	2046.000000
3.020000	-0.033060	-19.538410	-4.903891	-6.971443	-4.917693	-2.745382	0.000000	-10.000000	0.408333	-24.366667	129.666672	1023.000000	1023.000000	2046.000000
3.040000	-0.034045	-20.120745	-5.189669	-7.188778	-4.942623	-2.799675	0.000000	-10.000000	0.366667	-23.883333	121.666664	1023.000000	1023.000000	2046.000000
3.060000	-0.034970	-20.667337	-5.283496	-7.286956	-5.216994	-2.879892	0.000000	-10.000000	0.325000	-23.266666	113.666664	1023.000000	1023.000000	2046.000000
3.080000	-0.035651	-21.069649	-5.461412	-7.400322	-5.283809	-2.924105	0.000000	-10.000000	0.300000	-22.666666	106.000000	1023.000000	1023.000000	2046.000000
3.100000	-0.036054	-21.308075	-5.554163	-7.495710	-5.412259	-2.845944	0.000000	-10.000000	0.283333	-21.833334	98.333336	1023.000000	1023.000000	2046.000000
3.120000	-0.036296	-21.450962	-5.559720	-7.449140	-5.479955	-2.962147	0.000000	-10.000000	0.250000	-20.916666	91.000000	1023.000000	1023.000000	2046.000000
3.140000	-0.036274	-21.437868	-5.627976	-7.476660	-5.478996	-2.854235	0.000000	-10.000000	0.216667	-19.833334	84.166664	1023.000000	1023.000000	2046.000000
3.160000	-0.035973	-21.260082	-5.467961	-7.404710	-5.557371	-2.830040	0.000000	-10.000000	0.191667	-18.900000	77.500000	1023.000000	1023.000000	2046.000000
3.180000	-0.035352	-20.892803	-5.419248	-7.510318	-5.409883	-2.553354	0.000000	-10.000000	0.175000	-17.933334	71.000000	1023.000000	1023.000000	2046.000000
3.200000	-0.034943	-20.651020	-5.145958	-7.529564	-5.506051	-2.469447	0.000000	-10.000000	0.166667	-17.466667	65.000000	1023.000000	1023.000000	2046.000000
3.220000	-0.034597	-20.447107	-5.127574	-7.714602	-5.251400	-2.353533	0.000000	-10.000000	0.150000	-17.016666	59.166668	1023.000000	1023.000000	2046.000000
3.240000	-0.035065	-20.723158	-5.126987	-7.999378	-5.306311	-2.290482	0.000000	-10.000000	0.150000	-16.533333	53.666668	1023.000000	1023.000000	2046.000000
3.260000	-0.036296	-21.450930	-5.201230	-8.308684	-5.412396	-2.528619	0.000000	-10.000000	0.141667	-15.983334	48.000000	1023.000000	1023.000000	2046.000000
3.280000	-0.037415	-22.112247	-5.429536	-8.739093	-5.344512	-2.599107	0.000000	-10.000000	0.133333	-15.383333	42.666668	1023.000000	1023.000000	2046.000000
3.300000	-0.038560	-22.789228	-5.483801	-9.003786	-5.590130	-2.711511	0.000000	-10.000000	0.091667	-14.716667	37.500000	1023.000000	1023.000000	2046.000000
3.320000	-0.039529	-23.361425	-5.537415	-9.165368	-5.756392	-2.902250	0.000000	-10.000000	0.050000	-13.883333	32.666668	1023.000000	1023.000000	2046.000000
3.340000	-0.040161	-23.735064	-5.753870	-9.406918	-5.709533	-2.864743	0.000000	-10.000000	0.008333	-12.766667	28.166666	1023.000000	1023.000000	2046.000000
3.360000	-0.040567	-23.975082	-5.707831	-9.403004	-5.936496	-2.927751	0.000000	-10.000000	0.000000	-11.733334	24.000000	1023.000000	1023.000000	2046.000000
3.380000	-0.040667	-24.034336	-5.785450	-9.493103	-5.882922	-2.872862	0.000000	-10.000000	0.000000	-10.783334	20.000000	1023.000000	1023.000000	2046.000000
3.400000	-0.040387	-23.868956	-5.772151	-9.540706	-5.867190	-2.688910	0.000000	-10.000000	0.000000	-10.116667	16.333334	1023.000000	1023.000000	2046.000000
3.420000	-0.040009	-23.645157	-5.552534	-9.378314	-5.990455	-2.723855	0.000000	-10.000000	0.000000	-9.533334	12.833333	1023.000000	1023.000000	2046.000000
3.440000	-0.039450	-23.314787	-5.605988	-9.388449	-5.763629	-2.556723	0.000000	-10.000000	0.000000	-9.083333	9.666667	1023.000000	1023.000000	2046.000000
3.460000	-0.038847	-22.958569	-5.404329	-9.305010	-5.822500	-2.426729	0.000000	-10.000000	0.000000	-8.633333	6.500000	1023.000000	1023.000000	2046.000000
3.480000	-0.038086	-22.509092	-5.314597	-9.184348	-5.641154	-2.368994	0.000000	-10.000000	0.000000	-8.250000	3.666667	1023.000000	1023.000000	2046.000000
3.500000	-0.037447	-22.130949	-5.138232	-9.070487	-5.666857	-2.255373	0.000000	-10.000000	0.000000	-7.683333	1.333333	1023.000000	1023.000000	2046.000000
3.520000	-0.036884	-21.798677	-5.029589	-8.927591	-5.566011	-2.275485	0.000000	-10.000000	0.000000	-7.100000	-1.000000	1023.000000	1023.000000	2046.000000
3.540000	-0.036077	-21.321518	-4.987471	-8.908393	-5.402628	-2.023026	0.000000	-10.000000	-0.016667	-6.516667	-3.166667	1023.000000	1023.000000	2046.000000
3.560000	-0.035685	-21.089552	-4.783633	-8.750683	-5.487556	-2.067681	0.000000	-10.000000	-0.033333	-6.083333	-5.500000	1023.000000	1023.000000	2046.000000
3.580000	-0.035321	-20.874426	-4.844213	-8.728793	-5.346669	-1.954750	0.000000	-10.000000	-0.033333	-5.650000	-7.500000	1023.000000	1023.000000	2046.000000
3.600000	-0.034981	-20.673809	-4.732352	-8.631547	-5.383888	-1.926023	0.000000	-10.000000	-0.016667	-5.233334	-9.333333	1023.000000	1023.000000	2046.000000
3.620000	-0.034535	-20.410286	-4.731080	-8.689732	-5.269629	-1.719847	0.000000	-10.000000	-0.008333	-4.800000	-11.000000	1023.000000	1023.000000	2046.000000
3.640000	-0.034306	-20.274836	-4.587719	-8.524170	-5.401395	-1.761552	0.000000	-10.000000	-0.025000	-4.316667	-12.500000	1023.000000	1023.000000	2046.000000
3.660000	-0.034006	-20.097689	-4.628250	-8.537479	-5.246212	-1.685747	0.000000	-10.000000	-0.033333	-3.450000	-14.000000	1023.000000	1023.000000	2046.000000
3.680000	-0.033493	-19.794529	-4.440679	-8.422886	-5.334942	-1.596022	0.000000	-10.000000	-0.041667	-1.383333	-15.166667	1023.000000	1023.000000	2046.000000
3.700000	-0.032814	-19.393063	-4.358894	-8.334651	-5.197548	-1.501970	0.000000	-10.000000	-0.058333	1.183333	-15.833333	1023.000000	1023.000000	2046.000000
3.720000	-0.032063	-18.949310	-4.148727	-8.165350	-5.234307	-1.400926	0.000000	-10.000000	-0.091667	4.433333	-16.000000	1023.000000	1023.000000	2046.000000
3.740000	-0.031144	-18.406153	-4.095776	-8.030539	-4.964884	-1.314953	0.000000	-10.000000	-0.133333	7.483334	-16.000000	1023.000000	1023.000000	2046.000000
3.760000	-0.030058	-17.764006	-3.887829	-7.866520	-4.898763	-1.110893	0.000000	-10.000000	-0.166667	10.550000	-16.000000	1023.000000	1023.000000	2046.000000
3.780000	-0.029012	-17.146374	-3.683238	-7.609622	-4.769398	-1.084115	0.000000	-10.000000	-0.200000	13.000000	-16.000000	1023.000000	1023.000000	2046.000000
3.800000	-0.028071	-16.589821	-3.652799	-7.518872	-4.534269	-0.883881	0.000000	-10.000000	-0.225000	14.750001	-16.000000	1023.000000	1023.000000	2046.000000
3.820000	-0.027673	-16.354883	-3.578648	-7.341718	-4.607504	-0.827013	0.000000	-10.000000	-0.250000	16.416668	-9.333333	1023.000000	1023.000000	2046.000000
3.840000	-0.028204	-16.668600	-3.742218	-7.234529	-4.716081	-0.975772	0.000000	-10.000000	-0.275000	17.983334	4.500000	1023.000000	1023.000000	2046.000000
3.860000	-0.028823	-17.034288	-3.980069	-7.243813	-4.811057	-0.999350	0.000000	-10.000000	-0.300000	19.433334	20.333334	1023.000000	1023.000000	2046.000000
3.880000	-0.028979	-17.126299	-4.035138	-7.025637	-4.909535	-1.155990	0.000000	-10.000000	-0.333333	20.716667	31.833334	1023.000000	1023.000000	2046.000000
3.900000	-0.028642	-16.927595	-4.267915	-6.907785	-4.670881	-1.081014	0.000000	-10.000000	-0.358333	21.833334	38.500000	1023.000000	1023.000000	2046.000000
3.920000	-0.028245	-16.692989	-4.028735	-6.791013	-4.911322	-0.961920	0.000000	-10.000000	-0.366667	22.533333	45.666668	1023.000000	1023.000000	2046.000000
3.940000	-0.026855	-15.871188	-3.972603	-6.609871	-4.606857	-0.681857	0.000000	-10.000000	-0.358333	22.866667	53.000000	1023.000000	1023.000000	2046.000000
3.960000	-0.025261	-14.929219	-3.675620	-6.325501	-4.505744	-0.422354	0.000000	-10.000000	-0.375000	23.016666	60.500000	1023.000000	1023.000000	2046.000000
3.980000	-0.024426	-14.436061	-3.682212	-6.182862	-4.232472	-0.338514	0.000000	-10.000000	-0.408333	23.583334	68.166664	1023.000000	1023.000000	2046.000000
4.000000	-0.024911	-14.722116	-3.798073	-6.221941	-4.225801	-0.476301	0.000000	-10.000000	-0.450000	24.383333	76.000000	1023.000000	1023.000000	2046.000000
4.020000	-0.026626	-15.735800	-4.026320	-6.324038	-4.349208	-1.036234	0.000000	-10.000000	-0.475000	25.133333	84.000000	1023.000000	1023.000000	2046.000000
4.040000	-0.028638	-16.925348	-4.577551	-6.599573	-4.470372	-1.277851	0.000000	-10.000000	-0.483333	25.533333	92.333336	1023.000000	1023.000000	2046.000000
4.060000	-0.029972	-17.713535	-4.889434	-6.593426	-4.730248	-1.500427	0.000000	-10.000000	-0.491667	25.600000	100.666664	1023.000000	1023.000000	2046.000000
4.080000	-0.030137	-17.811108	-4.997144	-6.627955	-4.710001	-1.476006	0.000000	-10.000000	-0.500000	25.866667	109.333336	1023.000000	1023.000000	2046.000000
4.100000	-0.029738	-17.575159	-4.985983	-6.487800	-4.687550	-1.413827	0.000000	-10.000000	-0.525000	26.033335	117.833336	1023.000000	1023.000000	2046.000000
4.120000	-0.028963	-17.117069	-4.854139	-6.164253	-4.671736	-1.426942	0.000000	-10.000000	-0.541667	26.466667	126.500000	1023.000000	1023.000000	2046.000000
4.140000	-0.027973	-16.531788	-4.747779	-5.955870	-4.521519	-1.306620	0.000000	-10.000000	-0.533333	26.816668	135.166672	1023.000000	1023.000000	2046.000000
4.160000	-0.026830	-15.856623	-4.666741	-5.766904	-4.348692	-1.074286	0.000000	-10.000000	-0.516667	27.100000	144.166672	1023.000000	1023.000000	2046.000000
4.180000	-0.025637	-15.151599	-4.440892	-5.422530	-4.277624	-1.010554	0.000000	-10.000000	-0.541667	27.333334	153.333328	1023.000000	1023.000000	2046.000000
4.200000	-0.024263	-14.339689	-4.326886	-5.229389	-4.053242	-0.730172	0.000000	-10.000000	-0.558333	27.466667	162.500000	1023.000000	1023.000000	2046.000000
4.220000	-0.022565	-13.335624	-4.051873	-4.814550	-3.911862	-0.557338	0.000000	-10.000000	-0.575000	27.766666	171.500000	1023.000000	1023.000000	2046.000000
4.240000	-0.020661	-12.210854	-3.723939	-4.402801	-3.705264	-0.378850	0.000000	-10.000000	-0.550000	27.933334	180.666672	1023.000000	1023.000000	2046.000000
4.260000	-0.018467	-10.914043	-3.435285	-4.144165	-3.375612	0.041018	0.000000	-10.000000	-0.558333	28.366667	190.000000	1023.000000	1023.000000	2046.000000
4.280000	-0.016337	-9.655091	-2.904668	-3.770611	-3.245733	0.265921	0.000000	-10.000000	-0.558333	28.616667	199.333328	1023.000000	1023.000000	2046.000000
4.300000	-0.014173	-8.376225	-2.595077	-3.596249	-2.804552	0.619653	0.000000	-10.000000	-0.558333	28.716667	208.833328	1023.000000	1023.000000	2046.000000
4.320000	-0.012652	-7.477048	-2.250740	-3.385763	-2.588174	0.747629	0.000000	-10.000000	-0.541667	28.350000	218.333328	1023.000000	1023.000000	2046.000000
4.340000	-0.011995	-7.088936	-2.158726	-3.559848	-2.273685	0.903322	0.000000	-10.000000	-0.525000	27.516666	228.000000	1023.000000	1023.000000	2046.000000
4.360000	-0.011762	-6.951376	-2.034256	-3.622633	-2.197755	0.903267	0.000000	-10.000000	-0.516667	26.833334	237.333328	1023.000000	1023.000000	2046.000000
4.380000	-0.011621	-6.867825	-1.939364	-3.596993	-2.138054	0.806586	0.000000	-10.000000	-0.516667	26.233334	246.333328	1023.000000	1023.000000	2046.000000
4.400000	-0.011236	-6.640226	-1.929188	-3.635888	-1.964010	0.888860	0.000000	-10.000000	-0.525000	26.300001	255.166672	1023.000000	1023.000000	2046.000000
4.420000	-0.010760	-6.359132	-1.878088	-3.595543	-1.906780	1.021279	0.000000	-10.000000	-0.533333	26.466667	264.000000	1023.000000	1023.000000	2046.000000
4.440000	-0.009937	-5.872751	-1.717796	-3.408717	-1.855871	1.109634	0.000000	-10.000000	-0.533333	26.816668	272.833344	1023.000000	1023.000000	2046.000000
4.460000	-0.008787	-5.192923	-1.627876	-3.250945	-1.611537	1.297436	0.000000	-10.000000	-0.541667	27.133333	281.666656	1023.000000	1023.000000	2046.000000
4.480000	-0.007145	-4.222692	-1.446853	-3.027015	-1.374658	1.625834	0.000000	-10.000000	-0.541667	27.383333	290.666656	1023.000000	1023.000000	2046.000000
4.500000	-0.005142	-3.039092	-1.039010	-2.574138	-1.209262	1.783318	0.000000	-10.000000	-0.566667	27.366667	299.833344	1023.000000	1023.000000	2046.000000
4.520000	-0.003082	-1.821627	-0.767989	-2.368293	-0.818450	2.133106	0.000000	-10.000000	-0.583333	27.400002	309.000000	1023.000000	1023.000000	2046.000000
4.540000	-0.000777	-0.459191	-0.383102	-1.941055	-0.554596	2.419562	0.000000	-10.000000	-0.583333	27.600000	318.166656	1023.000000	1023.000000	2046.000000
4.560000	0.001609	0.950899	0.094404	-1.482263	-0.324168	2.662925	0.000000	-10.000000	-0.566667	27.700001	327.333344	1023.000000	1023.000000	2046.000000
4.580000	0.003758	2.220735	0.401359	-1.145497	0.046956	2.917917	0.000000	-10.000000	-0.550000	27.866667	336.666656	1023.000000	1023.000000	2046.000000
4.600000	0.006036	3.567367	0.709853	-0.786782	0.376437	3.267858	0.000000	-10.000000	-0.550000	27.650002	345.833344	1023.000000	1023.000000	2046.000000
4.620000	0.008075	4.772366	1.107216	-0.270942	0.560568	3.375524	0.000000	-10.000000	-0.550000	27.683334	355.166656	1023.000000	1023.000000	2046.000000
4.640000	0.009958	5.885114	1.272703	-0.033349	0.926281	3.719479	0.000000	-10.000000	-0.533333	27.483334	364.333344	1023.000000	1023.000000	2046.000000
4.660000	0.011774	6.958434	1.572578	0.370252	1.094715	3.920889	0.000000	-10.000000	-0.550000	27.450001	373.500000	1023.000000	1023.000000	2046.000000
4.680000	0.013391	7.913980	1.791083	0.702247	1.350911	4.069738	0.000000	-10.000000	-0.550000	27.233334	382.666656	1023.000000	1023.000000	2046.000000
4.700000	0.014462	8.547062	1.859293	0.901834	1.517945	4.267990	0.000000	-10.000000	-0.566667	27.183334	388.833344	1023.000000	1023.000000	2046.000000
4.720000	0.014859	8.781864	1.957049	1.157685	1.471807	4.195323	0.000000	-10.000000	-0.575000	27.333334	398.000000	1023.000000	1023.000000	2046.000000
4.740000	0.015521	9.172771	1.951142	1.295083	1.623141	4.303404	0.000000	-10.000000	-0.583333	27.716667	407.000000	1023.000000	1023.000000	2046.000000
4.760000	0.016906	9.991427	2.212202	1.664154	1.646482	4.468590	0.000000	-10.000000	-0.575000	27.716667	419.166656	1023.000000	1023.000000	2046.000000
4.780000	0.018836	11.131874	2.433007	2.209587	1.980722	4.508559	0.000000	-10.000000	-0.550000	27.116667	428.500000	1023.000000	1023.000000	2046.000000
4.800000	0.020888	12.344853	2.777852	2.441398	2.131572	4.994031	0.000000	-10.000000	-0.516667	26.316668	437.666656	1023.000000	1023.000000	2046.000000
4.820000	0.022589	13.350312	3.180382	2.866431	2.223909	5.079589	0.000000	-10.000000	-0.491667	25.650002	446.500000	1023.000000	1023.000000	2046.000000
4.840000	0.022976	13.578571	3.126713	2.859963	2.461635	5.130260	0.000000	-10.000000	-0.458333	25.100000	455.166656	1023.000000	1023.000000	2046.000000
4.860000	0.022153	13.092471	2.969520	2.740742	2.402831	4.979377	0.000000	-10.000000	-0.425000	24.400002	463.666656	1023.000000	1023.000000	2046.000000
4.880000	0.019530	11.542403	2.588204	2.457858	2.110984	4.385357	0.000000	-10.000000	-0.383333	23.450001	472.000000	1023.000000	1023.000000	2046.000000
4.900000	0.016506	9.755091	1.934522	2.146514	1.794736	3.879318	0.000000	-10.000000	-0.316667	22.050001	480.000000	1023.000000	1023.000000	2046.000000
4.920000	0.014386	8.502097	1.456064	1.993481	1.417625	3.634927	0.000000	-10.000000	-0.250000	20.133333	487.666656	1023.000000	1023.000000	2046.000000
4.940000	0.013064	7.720674	1.217008	1.931602	1.149134	3.422930	0.000000	-10.000000	-0.183333	17.650000	494.833344	1023.000000	1023.000000	2046.000000
4.960000	0.012345	7.295610	1.122437	1.912792	1.042582	3.217799	0.000000	-10.000000	-0.141667	14.800000	501.000000	1023.000000	1023.000000	2046.000000
4.980000	0.012161	7.187340	0.962427	1.854463	1.087235	3.283214	0.000000	-10.000000	-0.100000	11.533334	506.333344	1023.000000	1023.000000	2046.000000
5.000000	0.011828	6.990556	0.910390	1.915561	0.972370	3.192235	0.000000	-10.000000	-0.066667	7.333333	510.666656	1023.000000	1023.000000	2046.000000
5.020000	0.011527	6.812232	0.888976	2.038124	0.860901	3.024231	0.000000	-10.000000	-0.025000	2.283334	513.833313	1023.000000	1023.000000	2046.000000
5.040000	0.011328	6.694627	0.815348	1.983774	0.849261	3.046244	0.000000	-10.000000	-0.008333	-2.516667	515.500000	1023.000000	1023.000000	2046.000000
5.060000	0.011021	6.513435	0.697989	1.960975	0.818172	3.036299	0.000000	-10.000000	0.008333	-6.933333	516.000000	1023.000000	1023.000000	2046.000000
5.080000	0.010927	6.457871	0.744035	2.021258	0.662918	3.029661	0.000000	-10.000000	0.033333	-10.100000	516.000000	1023.000000	1023.000000	2046.000000
5.100000	0.010892	6.437208	0.819920	2.098539	0.574515	2.944235	0.000000	-10.000000	0.050000	-12.716667	516.000000	1023.000000	1023.000000	2046.000000
5.120000	0.011139	6.583427	0.821407	2.055821	0.691321	3.014878	0.000000	-10.000000	0.075000	-13.833333	516.000000	1023.000000	1023.000000	2046.000000
5.140000	0.011555	6.828928	0.914216	1.986298	0.744284	3.184130	0.000000	-10.000000	0.091667	-14.400001	512.333313	1023.000000	1023.000000	2046.000000
5.160000	0.011887	7.025043	1.078444	1.982835	0.735650	3.228114	0.000000	-10.000000	0.125000	-14.683333	503.833344	1023.000000	1023.000000	2046.000000
5.180000	0.012201	7.210961	1.315748	1.909971	0.761987	3.223254	0.000000	-10.000000	0.125000	-15.083334	493.666656	1023.000000	1023.000000	2046.000000
5.200000	0.011812	6.980786	1.301336	1.595202	0.838744	3.245504	0.000000	-10.000000	0.141667	-15.833333	485.333344	1023.000000	1023.000000	2046.000000
5.220000	0.010690	6.317780	1.101546	1.156454	0.901196	3.158585	0.000000	-10.000000	0.158333	-16.933334	480.000000	1023.000000	1023.000000	2046.000000
5.240000	0.009211	5.443740	1.048092	0.732758	0.737627	2.925263	0.000000	-10.000000	0.191667	-18.066668	474.333344	1023.000000	1023.000000	2046.000000
5.260000	0.007734	4.570816	0.891786	0.350530	0.667685	2.660816	0.000000	-10.000000	0.200000	-19.083334	468.333344	1023.000000	1023.000000	2046.000000
5.280000	0.006428	3.798961	0.662551	-0.071563	0.629801	2.578171	0.000000	-10.000000	0.233333	-20.016668	462.000000	1023.000000	1023.000000	2046.000000
5.300000	0.005088	3.006751	0.602122	-0.370950	0.367102	2.408477	0.000000	-10.000000	0.275000	-20.983334	455.333344	1023.000000	1023.000000	2046.000000
5.320000	0.003995	2.361096	0.415060	-0.630880	0.350496	2.226419	0.000000	-10.000000	0.308333	-21.683334	448.333344	1023.000000	1023.000000	2046.000000
5.340000	0.003438	2.031836	0.267138	-0.860786	0.353740	2.271745	0.000000	-10.000000	0.308333	-22.183334	441.000000	1023.000000	1023.000000	2046.000000
5.360000	0.003026	1.788106	0.360256	-0.951959	0.177847	2.201962	0.000000	-10.000000	0.308333	-22.616667	433.500000	1023.000000	1023.000000	2046.000000
5.380000	0.003019	1.784330	0.419437	-1.031644	0.245962	2.150576	0.000000	-10.000000	0.325000	-22.916668	425.833344	1023.000000	1023.000000	2046.000000
5.400000	0.003350	1.980114	0.450558	-1.085973	0.420521	2.195008	0.000000	-10.000000	0.341667	-23.300001	418.333344	1023.000000	1023.000000	2046.000000
5.420000	0.003684	2.177031	0.704557	-1.033004	0.297904	2.207574	0.000000	-10.000000	0.350000	-23.533335	410.666656	1023.000000	1023.000000	2046.000000
5.440000	0.004248	2.510367	0.816803	-0.887355	0.417134	2.163785	0.000000	-10.000000	0.350000	-23.866667	405.666656	1023.000000	1023.000000	2046.000000
5.460000	0.004775	2.822107	0.807113	-0.860640	0.540126	2.335508	0.000000	-10.000000	0.366667	-23.933334	397.666656	1023.000000	1023.000000	2046.000000
5.480000	0.004742	2.802250	0.903457	-0.731238	0.372794	2.257238	0.000000	-10.000000	0.400000	-24.133333	389.666656	1023.000000	1023.000000	2046.000000
5.500000	0.004764	2.815346	0.876447	-0.688155	0.407989	2.219066	0.000000	-10.000000	0.416667	-24.466667	379.000000	1023.000000	1023.000000	2046.000000
5.520000	0.004635	2.739207	0.707935	-0.706472	0.541269	2.196475	0.000000	-10.000000	0.441667	-25.166668	370.666656	1023.000000	1023.000000	2046.000000
5.540000	0.004128	2.439601	0.986888	-0.894578	0.219984	2.127308	0.000000	-10.000000	0.450000	-26.083334	362.166656	1023.000000	1023.000000	2046.000000
5.560000	0.003155	1.864489	0.857929	-1.236270	0.265016	1.977814	0.000000	-10.000000	0.483333	-27.000000	353.333344	1023.000000	1023.000000	2046.000000
5.580000	0.001436	0.848936	0.677111	-1.572662	0.038670	1.705818	0.000000	-10.000000	0.508333	-27.866667	344.500000	1023.000000	1023.000000	2046.000000
5.600000	-0.001257	-0.742900	0.280165	-2.048178	-0.294520	1.319633	0.000000	-10.000000	0.550000	-28.300001	335.166656	1023.000000	1023.000000	2046.000000
5.620000	-0.004724	-2.791762	-0.415775	-2.600825	-0.651472	0.876310	0.000000	-10.000000	0.583333	-28.900000	325.833344	1023.000000	1023.000000	2046.000000
5.640000	-0.008405	-4.967317	-0.942265	-2.860594	-1.287347	0.122889	0.000000	-10.000000	0.616667	-29.333334	316.166656	1023.000000	1023.000000	2046.000000
5.660000	-0.011870	-7.015433	-1.600200	-3.402175	-1.740462	-0.272596	0.000000	-10.000000	0.625000	-30.000000	306.500000	1023.000000	1023.000000	2046.000000
5.680000	-0.014564	-8.607203	-2.023746	-3.727633	-2.231999	-0.623824	0.000000	-10.000000	0.641667	-30.433334	296.500000	1023.000000	1023.000000	2046.000000
5.700000	-0.016597	-9.808743	-2.383323	-4.039599	-2.463302	-0.922519	0.000000	-10.000000	0.641667	-30.733334	289.833344	1023.000000	1023.000000	2046.000000
5.720000	-0.018185	-10.747332	-2.706576	-4.353065	-2.651993	-1.035698	0.000000	-10.000000	0.641667	-30.683334	279.500000	1023.000000	1023.000000	2046.000000
5.740000	-0.019637	-11.605671	-2.876537	-4.462688	-2.933811	-1.332634	0.000000	-10.000000	0.641667	-30.600000	269.166656	1023.000000	1023.000000	2046.000000
5.760000	-0.020650	-12.204138	-3.140586	-4.618727	-3.016179	-1.428646	0.000000	-10.000000	0.625000	-30.416668	255.500000	1023.000000	1023.000000	2046.000000
5.780000	-0.021722	-12.837816	-3.290152	-4.782827	-3.251477	-1.513360	0.000000	-10.000000	0.616667	-30.266666	245.500000	1023.000000	1023.000000	2046.000000
5.800000	-0.022521	-13.309628	-3.416090	-4.856402	-3.361950	-1.675186	0.000000	-10.000000	0.600000	-29.950001	235.500000	1023.000000	1023.000000	2046.000000
5.820000	-0.023106	-13.655432	-3.593342	-5.024876	-3.401151	-1.636063	0.000000	-10.000000	0.591667	-29.750000	225.500000	1023.000000	1023.000000	2046.000000
5.840000	-0.023518	-13.899391	-3.592417	-5.038162	-3.567707	-1.701104	0.000000	-10.000000	0.583333	-29.633333	218.833328	1023.000000	1023.000000	2046.000000
5.860000	-0.023868	-14.105728	-3.605445	-5.113648	-3.597750	-1.788885	0.000000	-10.000000	0.566667	-29.450001	212.166672	1023.000000	1023.000000	2046.000000
5.880000	-0.023899	-14.124323	-3.609212	-5.362986	-3.602280	-1.549845	0.000000	-10.000000	0.558333	-28.950001	205.500000	1023.000000	1023.000000	2046.000000
5.900000	-0.023761	-14.042903	-3.367914	-5.431798	-3.723653	-1.519538	0.000000	-10.000000	0.533333	-28.283333	192.666672	1023.000000	1023.000000	2046.000000
5.920000	-0.023936	-14.146206	-3.379103	-5.730938	-3.622144	-1.414020	0.000000	-10.000000	0.500000	-27.416666	180.000000	1023.000000	1023.000000	2046.000000
5.940000	-0.024555	-14.511932	-3.432049	-6.016673	-3.636276	-1.426934	0.000000	-10.000000	0.466667	-26.783333	167.833328	1023.000000	1023.000000	2046.000000
5.960000	-0.025919	-15.318381	-3.489095	-6.389144	-3.830727	-1.609416	0.000000	-10.000000	0.433333	-26.216667	158.833328	1023.000000	1023.000000	2046.000000
5.980000	-0.027454	-16.225063	-3.750967	-6.918421	-3.831954	-1.723722	0.000000	-10.000000	0.425000	-25.883333	150.166672	1023.000000	1023.000000	2046.000000
6.000000	-0.028810	-17.026703	-3.884766	-7.258096	-4.018245	-1.865596	0.000000	-10.000000	0.391667	-25.233334	141.500000	1023.000000	1023.000000	2046.000000
6.020000	-0.030072	-17.772331	-3.937353	-7.484582	-4.255438	-2.094958	0.000000	-10.000000	0.375000	-24.683334	135.833328	1023.000000	1023.000000	2046.000000
6.040000	-0.031273	-18.482466	-4.177938	-7.825681	-4.299336	-2.179509	0.000000	-10.000000	0.333333	-23.766668	127.666664	1023.000000	1023.000000	2046.000000
6.060000	-0.031922	-18.865864	-4.290791	-8.032679	-4.426369	-2.116026	0.000000	-10.000000	0.300000	-22.800001	119.833336	1023.000000	1023.000000	2046.000000
6.080000	-0.032413	-19.156242	-4.274189	-8.070065	-4.627713	-2.184276	0.000000	-10.000000	0.266667	-21.833334	112.000000	1023.000000	1023.000000	2046.000000
6.100000	-0.032778	-19.371563	-4.382349	-8.201694	-4.608401	-2.179119	0.000000	-10.000000	0.258333	-21.366667	107.000000	1023.000000	1023.000000	2046.000000
6.120000	-0.032551	-19.237534	-4.389758	-8.288444	-4.567573	-1.991759	0.000000	-10.000000	0.241667	-21.066668	99.833336	1023.000000	1023.000000	2046.000000
6.140000	-0.032392	-19.143911	-4.229797	-8.196715	-4.706746	-2.010652	0.000000	-10.000000	0.225000	-20.566668	90.500000	1023.000000	1023.000000	2046.000000
6.160000	-0.032254	-19.062403	-4.259825	-8.238853	-4.603414	-1.960310	0.000000	-10.000000	0.200000	-19.850000	81.333336	1023.000000	1023.000000	2046.000000
6.180000	-0.031900	-18.852980	-4.231323	-8.272987	-4.539400	-1.809268	0.000000	-10.000000	0.200000	-19.100000	74.833336	1023.000000	1023.000000	2046.000000
6.200000	-0.031665	-18.713991	-4.029509	-8.189769	-4.684009	-1.810704	0.000000	-10.000000	0.191667	-18.250000	68.500000	1023.000000	1023.000000	2046.000000
6.220000	-0.031436	-18.578520	-4.023074	-8.142929	-4.595291	-1.817225	0.000000	-10.000000	0.183333	-17.650000	64.500000	1023.000000	1023.000000	2046.000000
6.240000	-0.031011	-18.327394	-4.032860	-8.126140	-4.498265	-1.670131	0.000000	-10.000000	0.150000	-16.950001	58.500000	1023.000000	1023.000000	2046.000000
6.260000	-0.030860	-18.238153	-3.998671	-8.045780	-4.534597	-1.659104	0.000000	-10.000000	0.133333	-16.266666	52.833332	1023.000000	1023.000000	2046.000000
6.280000	-0.030837	-18.224380	-3.914008	-8.008739	-4.619169	-1.682466	0.000000	-10.000000	0.108333	-15.450000	45.500000	1023.000000	1023.000000	2046.000000
6.300000	-0.030678	-18.130962	-3.964412	-8.085304	-4.551593	-1.529654	0.000000	-10.000000	0.108333	-15.033334	42.166668	1023.000000	1023.000000	2046.000000
6.320000	-0.030756	-18.176666	-4.015895	-8.049976	-4.596678	-1.514117	0.000000	-10.000000	0.083333	-14.583334	38.833332	1023.000000	1023.000000	2046.000000
6.340000	-0.030746	-18.170652	-3.951981	-8.026101	-4.658838	-1.533732	0.000000	-10.000000	0.058333	-13.833334	34.000000	1023.000000	1023.000000	2046.000000
6.360000	-0.030648	-18.112894	-4.026625	-8.086391	-4.603014	-1.396863	0.000000	-10.000000	0.033333	-12.983334	27.833334	1023.000000	1023.000000	2046.000000
6.380000	-0.030728	-18.160536	-4.095990	-8.085715	-4.640672	-1.338159	0.000000	-10.000000	0.016667	-12.266667	22.000000	1023.000000	1023.000000	2046.000000
6.400000	-0.030817	-18.212946	-3.983242	-8.002040	-4.777374	-1.450290	0.000000	-10.000000	0.008333	-11.833334	18.000000	1023.000000	1023.000000	2046.000000
6.420000	-0.030721	-18.156000	-3.983687	-8.076986	-4.759312	-1.336015	0.000000	-10.000000	0.000000	-11.266667	14.000000	1023.000000	1023.000000	2046.000000
6.440000	-0.030603	-18.086529	-4.036221	-8.093841	-4.705768	-1.250701	0.000000	-10.000000	0.000000	-10.933333	10.166667	1023.000000	1023.000000	2046.000000
6.460000	-0.030576	-18.070618	-3.931443	-7.990466	-4.823139	-1.325569	0.000000	-10.000000	0.000000	-10.333334	6.500000	1023.000000	1023.000000	2046.000000
6.480000	-0.030764	-18.181385	-4.045245	-8.003311	-4.836540	-1.296289	0.000000	-10.000000	0.000000	-9.966667	4.166667	1023.000000	1023.000000	2046.000000
6.500000	-0.031860	-18.829311	-4.412815	-8.100132	-4.969296	-1.347069	0.000000	-10.000000	0.000000	-9.416667	2.000000	1023.000000	1023.000000	2046.000000
6.520000	-0.033415	-19.748175	-4.639132	-8.150041	-5.327817	-1.631186	0.000000	-10.000000	0.000000	-8.633333	-0.666667	1023.000000	1023.000000	2046.000000
6.540000	-0.034880	-20.614004	-4.885916	-8.267941	-5.623909	-1.836239	0.000000	-10.000000	-0.008333	-7.833333	-4.166667	1023.000000	1023.000000	2046.000000
6.560000	-0.035792	-21.153011	-5.310085	-8.186523	-5.525738	-2.130665	0.000000	-10.000000	-0.016667	-7.166667	-6.666667	1023.000000	1023.000000	2046.000000
6.580000	-0.036444	-21.538416	-5.349725	-8.411543	-5.796905	-1.980244	0.000000	-10.000000	-0.033333	-7.066667	-9.166667	1023.000000	1023.000000	2046.000000
6.600000	-0.036347	-21.480846	-5.180035	-8.449132	-5.980383	-1.871296	0.000000	-10.000000	-0.041667	-6.983334	-11.500000	1023.000000	1023.000000	2046.000000
6.620000	-0.035875	-21.202148	-5.285669	-8.469123	-5.751427	-1.695929	0.000000	-10.000000	-0.050000	-6.683333	-14.500000	1023.000000	1023.000000	2046.000000
6.640000	-0.036185	-21.385242	-5.345867	-8.547287	-5.781826	-1.710261	0.000000	-10.000000	-0.050000	-6.466667	-15.833333	1023.000000	1023.000000	2046.000000
6.660000	-0.037684	-22.271364	-5.520608	-8.634240	-6.017707	-2.098809	0.000000	-10.000000	-0.050000	-5.700000	-17.166666	1023.000000	1023.000000	2046.000000
6.680000	-0.040103	-23.701151	-6.006023	-8.951649	-6.135843	-2.607636	0.000000	-10.000000	-0.050000	-3.883333	-18.666666	1023.000000	1023.000000	2046.000000
6.700000	-0.042965	-25.392126	-6.571729	-9.309313	-6.485393	-3.025692	0.000000	-10.000000	-0.050000	-2.066667	-20.166666	1023.000000	1023.000000	2046.000000
6.720000	-0.045286	-26.764065	-6.990129	-9.497158	-6.902960	-3.373819	0.000000	-10.000000	-0.058333	-0.533333	-21.000000	1023.000000	1023.000000	2046.000000
6.740000	-0.046756	-27.632549	-7.351357	-9.789865	-7.023804	-3.467524	0.000000	-10.000000	-0.058333	-0.266667	-21.000000	1023.000000	1023.000000	2046.000000
6.760000	-0.047448	-28.041721	-7.486693	-9.860884	-7.175054	-3.519090	0.000000	-10.000000	-0.058333	-0.316667	-21.000000	1023.000000	1023.000000	2046.000000
6.780000	-0.047861	-28.285852	-7.487681	-9.811215	-7.332996	-3.653959	0.000000	-10.000000	-0.050000	-1.150000	-21.333334	1023.000000	1023.000000	2046.000000
6.800000	-0.048154	-28.459080	-7.709423	-9.871649	-7.231370	-3.646637	0.000000	-10.000000	-0.050000	-1.983333	-21.666666	1023.000000	1023.000000	2046.000000
6.820000	-0.048251	-28.516111	-7.706415	-9.801630	-7.313089	-3.694978	0.000000	-10.000000	-0.050000	-2.550000	-22.666666	1023.000000	1023.000000	2046.000000
6.840000	-0.048237	-28.508152	-7.697763	-9.727169	-7.336641	-3.746580	0.000000	-10.000000	-0.050000	-2.600000	-23.333334	1023.000000	1023.000000	2046.000000
6.860000	-0.047843	-28.275467	-7.719621	-9.742047	-7.256603	-3.557195	0.000000	-10.000000	-0.050000	-2.633333	-24.333334	1023.000000	1023.000000	2046.000000
6.880000	-0.047356	-27.987154	-7.532409	-9.515824	-7.307591	-3.631329	0.000000	-10.000000	-0.066667	-2.533334	-25.000000	1023.000000	1023.000000	2046.000000
6.900000	-0.046495	-27.478500	-7.453391	-9.433224	-7.138013	-3.453873	0.000000	-10.000000	-0.083333	-2.333333	-25.833334	1023.000000	1023.000000	2046.000000
6.920000	-0.045500	-26.890543	-7.220359	-9.321108	-7.112190	-3.236886	0.000000	-10.000000	-0.083333	-2.100000	-26.500000	1023.000000	1023.000000	2046.000000
6.940000	-0.044610	-26.364317	-6.997183	-9.262907	-6.966900	-3.137327	0.000000	-10.000000	-0.066667	-1.950000	-26.833334	1023.000000	1023.000000	2046.000000
6.960000	-0.043622	-25.780733	-6.741188	-9.380532	-6.822538	-2.836476	0.000000	-10.000000	-0.041667	-2.150000	-27.000000	1023.000000	1023.000000	2046.000000
6.980000	-0.043451	-25.679792	-6.503257	-9.456784	-6.826304	-2.893448	0.000000	-10.000000	-0.041667	-2.500000	-27.333334	1023.000000	1023.000000	2046.000000
7.000000	-0.043967	-25.984436	-6.598285	-9.788046	-6.636782	-2.961323	0.000000	-10.000000	-0.041667	-2.950000	-28.000000	1023.000000	1023.000000	2046.000000
7.020000	-0.044847	-26.504490	-6.680404	-10.177021	-6.667834	-2.979229	0.000000	-10.000000	-0.050000	-3.416667	-29.166666	1023.000000	1023.000000	2046.000000
7.040000	-0.045679	-26.996008	-6.690319	-10.371750	-6.750108	-3.183832	0.000000	-10.000000	-0.050000	-3.933333	-30.333334	1023.000000	1023.000000	2046.000000
7.060000	-0.046264	-27.341955	-6.821843	-10.580205	-6.735507	-3.204400	0.000000	-10.000000	-0.050000	-4.216667	-31.666666	1023.000000	1023.000000	2046.000000
7.080000	-0.046646	-27.567965	-6.792256	-10.619656	-6.838006	-3.318046	0.000000	-10.000000	-0.050000	-3.633333	-33.333332	1023.000000	1023.000000	2046.000000
7.100000	-0.046941	-27.742292	-6.778555	-10.747607	-6.895455	-3.320675	0.000000	-10.000000	-0.050000	-2.900000	-34.666668	1023.000000	1023.000000	2046.000000
7.120000	-0.046925	-27.732592	-6.898110	-10.766372	-6.794106	-3.274004	0.000000	-10.000000	-0.050000	-1.783333	-35.666668	1023.000000	1023.000000	2046.000000
7.140000	-0.046775	-27.643793	-6.787950	-10.704487	-6.904416	-3.246939	0.000000	-10.000000	-0.050000	-1.016667	-35.833332	1023.000000	1023.000000	2046.000000
7.160000	-0.046279	-27.351019	-6.736478	-10.739432	-6.809896	-3.065212	0.000000	-10.000000	-0.050000	-0.250000	-36.000000	1023.000000	1023.000000	2046.000000
7.180000	-0.045530	-26.907953	-6.641253	-10.649693	-6.688451	-2.928554	0.000000	-10.000000	-0.050000	0.000000	-36.000000	1023.000000	1023.000000	2046.000000
7.200000	-0.044732	-26.436686	-6.489192	-10.436401	-6.614431	-2.896662	0.000000	-10.000000	-0.050000	0.000000	-36.000000	1023.000000	1023.000000	2046.000000
7.220000	-0.043923	-25.958416	-6.277129	-10.356711	-6.549312	-2.775264	0.000000	-10.000000	-0.050000	-0.550000	-36.000000	1023.000000	1023.000000	2046.000000
7.240000	-0.043046	-25.440308	-6.209033	-10.295679	-6.346622	-2.588974	0.000000	-10.000000	-0.050000	-1.050000	-36.000000	1023.000000	1023.000000	2046.000000
7.260000	-0.042088	-24.874002	-5.999544	-10.045157	-6.273859	-2.555443	0.000000	-10.000000	-0.050000	-1.450000	-36.000000	1023.000000	1023.000000	2046.000000
7.280000	-0.041354	-24.439999	-5.790283	-9.948858	-6.230268	-2.470590	0.000000	-10.000000	-0.050000	-0.900000	-36.000000	1023.000000	1023.000000	2046.000000
7.300000	-0.040524	-23.949606	-5.746906	-9.890741	-6.024740	-2.287219	0.000000	-10.000000	-0.050000	-0.400000	-36.000000	1023.000000	1023.000000	2046.000000
7.320000	-0.039840	-23.545382	-5.531032	-9.673026	-6.046937	-2.294386	0.000000	-10.000000	-0.050000	0.000000	-36.000000	1023.000000	1023.000000	2046.000000
7.340000	-0.039048	-23.077410	-5.430218	-9.636240	-5.912040	-2.098912	0.000000	-10.000000	-0.050000	0.300000	-36.000000	1023.000000	1023.000000	2046.000000
7.360000	-0.038244	-22.602318	-5.340447	-9.485200	-5.792945	-1.983724	0.000000	-10.000000	-0.066667	1.333333	-36.000000	1023.000000	1023.000000	2046.000000
7.380000	-0.037395	-22.100340	-5.097610	-9.240476	-5.758431	-2.003823	0.000000	-10.000000	-0.100000	3.316667	-36.000000	1023.000000	1023.000000	2046.000000
7.400000	-0.036176	-21.379784	-5.018287	-9.099873	-5.534967	-1.726657	0.000000	-10.000000	-0.125000	6.083333	-36.000000	1023.000000	1023.000000	2046.000000
7.420000	-0.035374	-20.906187	-4.799811	-8.814807	-5.602509	-1.689060	0.000000	-10.000000	-0.150000	8.916667	-36.000000	1023.000000	1023.000000	2046.000000
7.440000	-0.035049	-20.713772	-4.847821	-8.624921	-5.521464	-1.719565	0.000000	-10.000000	-0.175000	11.600000	-36.000000	1023.000000	1023.000000	2046.000000
7.460000	-0.034773	-20.550610	-4.942342	-8.493816	-5.471381	-1.643069	0.000000	-10.000000	-0.225000	14.233334	-36.000000	1023.000000	1023.000000	2046.000000
7.480000	-0.034466	-20.369350	-4.838129	-8.314934	-5.583992	-1.632295	0.000000	-10.000000	-0.258333	16.066668	-36.000000	1023.000000	1023.000000	2046.000000
7.500000	-0.034100	-20.153229	-4.996103	-8.127403	-5.347803	-1.681921	0.000000	-10.000000	-0.283333	17.916668	-10.500000	1023.000000	1023.000000	2046.000000
7.520000	-0.032993	-19.499071	-4.740334	-8.125540	-5.378002	-1.255196	0.000000	-10.000000	-0.291667	18.733334	15.000000	1023.000000	1023.000000	2046.000000
7.540000	-0.031782	-18.783369	-4.494422	-7.818194	-5.303534	-1.167220	0.000000	-10.000000	-0.300000	19.550001	40.500000	1023.000000	1023.000000	2046.000000
7.560000	-0.030791	-18.197641	-4.510854	-7.657421	-4.984378	-1.044988	0.000000	-10.000000	-0.300000	19.550001	40.500000	1023.000000	1023.000000	2046.000000
7.580000	-0.030928	-18.278305	-4.554295	-7.682714	-4.992262	-1.049034	0.000000	-10.000000	-0.333333	20.066668	42.833332	1023.000000	1023.000000	2046.000000
7.600000	-0.032213	-19.038069	-4.721944	-7.718082	-5.054182	-1.543861	0.000000	-10.000000	-0.375000	21.016666	47.333332	1023.000000	1023.000000	2046.000000
7.620000	-0.034229	-20.229355	-5.211929	-7.931396	-5.166372	-1.919659	0.000000	-10.000000	-0.425000	22.233334	54.166668	1023.000000	1023.000000	2046.000000
7.640000	-0.035916	-21.226406	-5.616255	-8.021970	-5.451471	-2.136709	0.000000	-10.000000	-0.425000	23.100000	61.333332	1023.000000	1023.000000	2046.000000
7.660000	-0.036697	-21.687908	-5.843434	-8.067231	-5.552147	-2.225097	0.000000	-10.000000	-0.416667	23.600000	69.000000	1023.000000	1023.000000	2046.000000
7.680000	-0.036772	-21.732208	-5.984832	-8.045599	-5.544168	-2.157609	0.000000	-10.000000	-0.416667	23.833334	77.000000	1023.000000	1023.000000	2046.000000
7.700000	-0.036361	-21.489389	-5.877867	-7.818102	-5.561735	-2.231686	0.000000	-10.000000	-0.433333	24.049999	85.000000	1023.000000	1023.000000	2046.000000
7.720000	-0.035612	-21.046562	-5.830397	-7.648213	-5.418758	-2.149195	0.000000	-10.000000	-0.450000	24.400000	93.000000	1023.000000	1023.000000	2046.000000
7.740000	-0.034712	-20.514757	-5.760768	-7.434788	-5.319309	-1.999892	0.000000	-10.000000	-0.466667	24.816668	101.000000	1023.000000	1023.000000	2046.000000
7.760000	-0.033779	-19.963678	-5.619044	-7.151982	-5.210130	-1.982522	0.000000	-10.000000	-0.483333	25.266666	109.000000	1023.000000	1023.000000	2046.000000
7.780000	-0.032340	-19.112883	-5.549933	-6.925238	-4.929287	-1.708423	0.000000	-10.000000	-0.516667	25.766666	117.333336	1023.000000	1023.000000	2046.000000
7.800000	-0.030989	-18.314646	-5.209836	-6.557640	-4.925620	-1.621550	0.000000	-10.000000	-0.541667	26.483334	125.833336	1023.000000	1023.000000	2046.000000
7.820000	-0.029336	-17.337725	-5.097272	-6.325568	-4.598963	-1.315922	0.000000	-10.000000	-0.566667	27.250000	134.666672	1023.000000	1023.000000	2046.000000
7.840000	-0.027480	-16.240601	-4.693868	-5.959798	-4.494708	-1.092227	0.000000	-10.000000	-0.575000	27.766666	143.500000	1023.000000	1023.000000	2046.000000
7.860000	-0.025260	-14.928657	-4.310938	-5.630855	-4.177066	-0.809797	0.000000	-10.000000	-0.583333	28.166666	152.666672	1023.000000	1023.000000	2046.000000
7.880000	-0.023004	-13.595382	-3.999036	-5.401537	-3.765167	-0.429642	0.000000	-10.000000	-0.591667	28.516666	162.000000	1023.000000	1023.000000	2046.000000
7.900000	-0.021092	-12.465086	-3.434590	-5.150836	-3.653673	-0.225986	0.000000	-10.000000	-0.600000	28.683334	171.500000	1023.000000	1023.000000	2046.000000
7.920000	-0.019558	-11.558668	-3.164829	-5.096635	-3.286332	-0.010871	0.000000	-10.000000	-0.583333	28.666668	181.000000	1023.000000	1023.000000	2046.000000
7.940000	-0.018755	-11.084071	-3.092196	-5.121358	-2.996477	0.125960	0.000000	-10.000000	-0.575000	28.216667	190.666672	1023.000000	1023.000000	2046.000000
7.960000	-0.018452	-10.904860	-2.934935	-5.062075	-2.937135	0.029285	0.000000	-10.000000	-0.558333	28.083334	200.166672	1023.000000	1023.000000	2046.000000
7.980000	-0.018022	-10.650765	-2.937019	-5.095249	-2.715308	0.096811	0.000000	-10.000000	-0.558333	28.016666	209.666672	1023.000000	1023.000000	2046.000000
8.000000	-0.017520	-10.354530	-2.819494	-4.989686	-2.731988	0.186638	0.000000	-10.000000	-0.558333	28.166666	219.000000	1023.000000	1023.000000	2046.000000
8.020000	-0.016935	-10.008606	-2.712193	-4.873757	-2.631602	0.208947	0.000000	-10.000000	-0.575000	28.233334	228.333328	1023.000000	1023.000000	2046.000000
8.040000	-0.015889	-9.390370	-2.695861	-4.763817	-2.388336	0.457645	0.000000	-10.000000	-0.600000	28.333334	237.666672	1023.000000	1023.000000	2046.000000
8.060000	-0.014463	-8.547673	-2.452013	-4.440283	-2.294295	0.638917	0.000000	-10.000000	-0.616667	28.783335	247.000000	1023.000000	1023.000000	2046.000000
8.080000	-0.012758	-7.539858	-2.179440	-4.129652	-2.079333	0.848567	0.000000	-10.000000	-0.625000	29.316668	256.666656	1023.000000	1023.000000	2046.000000
8.100000	-0.010520	-6.217237	-1.960384	-3.849635	-1.672672	1.265454	0.000000	-10.000000	-0.633333	29.783333	266.500000	1023.000000	1023.000000	2046.000000
8.120000	-0.008310	-4.911212	-1.438929	-3.429628	-1.558371	1.515717	0.000000	-10.000000	-0.650000	29.983334	276.500000	1023.000000	1023.000000	2046.000000
8.140000	-0.005974	-3.530781	-1.129403	-2.978722	-1.126491	1.703834	0.000000	-10.000000	-0.666667	30.116667	286.500000	1023.000000	1023.000000	2046.000000
8.160000	-0.003526	-2.083975	-0.761825	-2.625625	-0.801966	2.105441	0.000000	-10.000000	-0.666667	30.183334	296.500000	1023.000000	1023.000000	2046.000000
8.180000	-0.001271	-0.750899	-0.322178	-2.171676	-0.581389	2.324344	0.000000	-10.000000	-0.658333	30.450001	306.500000	1023.000000	1023.000000	2046.000000
8.200000	0.000855	0.505536	-0.090509	-1.835469	-0.189756	2.621270	0.000000	-10.000000	-0.650000	30.483334	316.500000	1023.000000	1023.000000	2046.000000
8.220000	0.002966	1.752619	0.273782	-1.380001	0.023605	2.835233	0.000000	-10.000000	-0.666667	30.616667	326.500000	1023.000000	1023.000000	2046.000000
8.240000	0.004977	2.941391	0.589063	-1.046306	0.285783	3.112851	0.000000	-10.000000	-0.683333	30.233334	336.500000	1023.000000	1023.000000	2046.000000
8.260000	0.006879	4.065469	0.824294	-0.727665	0.555343	3.413497	0.000000	-10.000000	-0.683333	30.300001	346.666656	1023.000000	1023.000000	2046.000000
8.280000	0.008312	4.912159	1.084808	-0.305234	0.683225	3.449359	0.000000	-10.000000	-0.683333	30.133333	357.000000	1023.000000	1023.000000	2046.000000
8.300000	0.009072	5.361567	1.039165	-0.164414	0.902197	3.584619	0.000000	-10.000000	-0.666667	30.300001	367.333344	1023.000000	1023.000000	2046.000000
8.320000	0.009322	5.509217	1.080021	0.002441	0.831969	3.594786	0.000000	-10.000000	-0.683333	30.283335	377.500000	1023.000000	1023.000000	2046.000000
8.340000	0.010149	5.998254	1.201530	0.303683	0.916053	3.576989	0.000000	-10.000000	-0.666667	30.483334	387.500000	1023.000000	1023.000000	2046.000000
8.360000	0.012259	7.245050	1.484206	0.679289	1.140583	3.940973	0.000000	-10.000000	-0.666667	30.466667	397.500000	1023.000000	1023.000000	2046.000000
8.380000	0.014322	8.464130	1.836191	1.153209	1.343189	4.131542	0.000000	-10.000000	-0.641667	30.333334	407.500000	1023.000000	1023.000000	2046.000000
8.400000	0.016329	9.650558	2.186517	1.469028	1.557751	4.437263	0.000000	-10.000000	-0.633333	30.116667	417.500000	1023.000000	1023.000000	2046.000000
8.420000	0.017474	10.327182	2.398478	1.776614	1.672167	4.479924	0.000000	-10.000000	-0.616667	29.799999	427.500000	1023.000000	1023.000000	2046.000000
8.440000	0.017433	10.302682	2.332491	1.808352	1.792518	4.369322	0.000000	-10.000000	-0.600000	29.433334	437.500000	1023.000000	1023.000000	2046.000000
8.460000	0.016251	9.604244	2.096078	1.608767	1.730930	4.168469	0.000000	-10.000000	-0.575000	28.850000	447.500000	1023.000000	1023.000000	2046.000000
8.480000	0.014009	8.279606	1.641409	1.422891	1.501883	3.713423	0.000000	-10.000000	-0.558333	28.633333	457.333344	1023.000000	1023.000000	2046.000000
8.500000	0.012173	7.194110	1.169947	1.367429	1.203657	3.453078	0.000000	-10.000000	-0.541667	28.183334	467.000000	1023.000000	1023.000000	2046.000000
8.520000	0.010978	6.488132	0.977393	1.403026	0.875583	3.232130	0.000000	-10.000000	-0.525000	28.016666	476.500000	1023.000000	1023.000000	2046.000000
8.540000	0.010720	6.335474	0.738490	1.395521	0.933869	3.267594	0.000000	-10.000000	-0.491667	27.416668	486.000000	1023.000000	1023.000000	2046.000000
8.560000	0.011017	6.511250	0.842157	1.624092	0.832183	3.212818	0.000000	-10.000000	-0.475000	26.933334	495.333344	1023.000000	1023.000000	2046.000000
8.580000	0.011678	6.901533	0.796338	1.785124	0.995183	3.324887	0.000000	-10.000000	-0.466667	26.483334	504.333344	1023.000000	1023.000000	2046.000000
8.600000	0.012441	7.352440	0.932520	2.075648	0.934663	3.409610	0.000000	-10.000000	-0.491667	26.266666	513.166687	1023.000000	1023.000000	2046.000000
8.620000	0.013337	7.882295	0.999635	2.391750	1.069050	3.421860	0.000000	-10.000000	-0.500000	26.250000	522.000000	1023.000000	1023.000000	2046.000000
8.640000	0.014529	8.586726	1.032951	2.632421	1.236601	3.684752	0.000000	-10.000000	-0.508333	26.116667	530.833313	1023.000000	1023.000000	2046.000000
8.660000	0.015791	9.332777	1.264137	3.002759	1.274999	3.790882	0.000000	-10.000000	-0.491667	26.000000	539.500000	1023.000000	1023.000000	2046.000000
8.680000	0.017080	10.094142	1.456833	3.322292	1.391250	3.923767	0.000000	-10.000000	-0.458333	25.366667	548.166687	1023.000000	1023.000000	2046.000000
8.700000	0.018670	11.033836	1.665833	3.600962	1.532220	4.234821	0.000000	-10.000000	-0.433333	24.966667	556.666687	1023.000000	1023.000000	2046.000000
8.720000	0.020398	12.055312	2.011764	4.050936	1.688685	4.303927	0.000000	-10.000000	-0.400000	24.483334	565.000000	1023.000000	1023.000000	2046.000000
8.740000	0.022084	13.051595	2.142553	4.152952	2.046422	4.709668	0.000000	-10.000000	-0.383333	24.183334	573.333313	1023.000000	1023.000000	2046.000000
8.760000	0.023722	14.019777	2.610536	4.471438	2.134251	4.803552	0.000000	-10.000000	-0.341667	23.433334	581.666687	1023.000000	1023.000000	2046.000000
8.780000	0.025077	14.820699	2.790343	4.459854	2.391805	5.178697	0.000000	-10.000000	-0.308333	22.450001	589.666687	1023.000000	1023.000000	2046.000000
8.800000	0.025697	15.187168	2.999615	4.551718	2.498593	5.137242	0.000000	-10.000000	-0.258333	21.000000	597.166687	1023.000000	1023.000000	2046.000000
8.820000	0.025688	15.181815	2.897418	4.288671	2.776217	5.219509	0.000000	-10.000000	-0.208333	18.950001	604.333313	1023.000000	1023.000000	2046.000000
8.840000	0.025303	14.953844	2.944198	4.240126	2.697172	5.072349	0.000000	-10.000000	-0.166667	16.733334	611.166687	1023.000000	1023.000000	2046.000000
8.860000	0.024970	14.757278	2.795651	4.063737	2.813747	5.084143	0.000000	-10.000000	-0.141667	14.750000	617.166687	1023.000000	1023.000000	2046.000000
8.880000	0.024870	14.698459	2.825618	4.105795	2.754970	5.012076	0.000000	-10.000000	-0.133333	13.100000	622.333313	1023.000000	1023.000000	2046.000000
8.900000	0.024849	14.685689	2.668744	4.003588	2.900781	5.112576	0.000000	-10.000000	-0.108333	11.516666	626.833313	1023.000000	1023.000000	2046.000000
8.920000	0.025301	14.952599	2.821189	4.142658	2.825868	5.162884	0.000000	-10.000000	-0.083333	10.083333	631.000000	1023.000000	1023.000000	2046.000000
8.940000	0.026180	15.472216	2.857903	4.195886	2.995031	5.423397	0.000000	-10.000000	-0.050000	8.983334	634.666687	1023.000000	1023.000000	2046.000000
8.960000	0.027184	16.065670	3.096100	4.507283	3.040452	5.421834	0.000000	-10.000000	-0.025000	7.883334	638.000000	1023.000000	1023.000000	2046.000000
8.980000	0.028501	16.844194	3.195857	4.581223	3.331339	5.735775	0.000000	-10.000000	-0.016667	6.600000	640.833313	1023.000000	1023.000000	2046.000000
9.000000	0.029932	17.689854	3.593040	4.927077	3.354172	5.815565	0.000000	-10.000000	-0.025000	4.733334	643.333313	1023.000000	1023.000000	2046.000000
9.020000	0.031364	18.536402	3.714575	5.133955	3.653549	6.034323	0.000000	-10.000000	-0.033333	2.500000	645.000000	1023.000000	1023.000000	2046.000000
9.040000	0.032494	19.203682	3.854141	5.372106	3.787147	6.190289	0.000000	-10.000000	-0.025000	0.150000	645.833313	1023.000000	1023.000000	2046.000000
9.060000	0.033158	19.596457	3.968458	5.582739	3.863832	6.181427	0.000000	-10.000000	-0.008333	-1.750000	646.000000	1023.000000	1023.000000	2046.000000
9.080000	0.034038	20.116226	4.126140	5.696443	3.918249	6.375395	0.000000	-10.000000	0.000000	-3.583333	646.000000	1023.000000	1023.000000	2046.000000
9.100000	0.034593	20.444677	4.240839	5.895517	4.018814	6.289509	0.000000	-10.000000	0.008333	-5.416667	646.000000	1023.000000	1023.000000	2046.000000
9.120000	0.034494	20.385908	4.348613	5.711130	4.000751	6.325413	0.000000	-10.000000	0.008333	-7.450000	646.000000	1023.000000	1023.000000	2046.000000
9.140000	0.033622	19.870394	4.388212	5.581515	3.783078	6.117589	0.000000	-10.000000	0.025000	-9.216667	646.000000	1023.000000	1023.000000	2046.000000
9.160000	0.032197	19.028496	4.146499	5.277287	3.665726	5.938983	0.000000	-10.000000	0.033333	-10.650001	646.000000	1023.000000	1023.000000	2046.000000
9.180000	0.030258	17.882553	3.761599	4.892259	3.478073	5.750622	0.000000	-10.000000	0.050000	-11.733334	646.000000	1023.000000	1023.000000	2046.000000
9.200000	0.027007	15.961162	3.262323	4.488676	3.089438	5.120724	0.000000	-10.000000	0.058333	-12.416667	642.333313	1023.000000	1023.000000	2046.000000
9.220000	0.023761	14.043039	2.583434	4.003429	2.757759	4.698417	0.000000	-10.000000	0.100000	-13.733334	632.333313	1023.000000	1023.000000	2046.000000
9.240000	0.020829	12.309782	2.197986	3.798786	2.188771	4.124238	0.000000	-10.000000	0.141667	-14.850000	622.333313	1023.000000	1023.000000	2046.000000
9.260000	0.018681	11.040695	1.803331	3.392558	1.944952	3.899854	0.000000	-10.000000	0.175000	-16.250000	614.333313	1023.000000	1023.000000	2046.000000
9.280000	0.017085	10.097240	1.594768	3.141338	1.659214	3.701920	0.000000	-10.000000	0.183333	-16.833334	610.833313	1023.000000	1023.000000	2046.000000
9.300000	0.016038	9.478605	1.374095	2.967195	1.575698	3.561618	0.000000	-10.000000	0.191667	-17.433334	605.333313	1023.000000	1023.000000	2046.000000
9.320000	0.015163	8.961205	1.170633	2.865571	1.452257	3.472743	0.000000	-10.000000	0.200000	-17.783333	599.500000	1023.000000	1023.000000	2046.000000
9.340000	0.014258	8.426731	1.133863	2.843098	1.189161	3.260608	0.000000	-10.000000	0.208333	-18.049999	593.500000	1023.000000	1023.000000	2046.000000
9.360000	0.013730	8.114388	0.880047	2.675498	1.262109	3.296733	0.000000	-10.000000	0.225000	-18.650000	587.500000	1023.000000	1023.000000	2046.000000
9.380000	0.013350	7.890138	0.862786	2.706547	1.102551	3.218252	0.000000	-10.000000	0.233333	-19.133333	581.166687	1023.000000	1023.000000	2046.000000
9.400000	0.012989	7.676557	0.830626	2.669294	1.039926	3.136710	0.000000	-10.000000	0.233333	-19.633333	574.833313	1023.000000	1023.000000	2046.000000
9.420000	0.012895	7.621132	0.770254	2.586962	1.041443	3.222473	0.000000	-10.000000	0.233333	-19.900000	568.166687	1023.000000	1023.000000	2046.000000
9.440000	0.012864	7.602585	0.913342	2.631776	0.942582	3.114885	0.000000	-10.000000	0.250000	-20.233334	561.666687	1023.000000	1023.000000	2046.000000
9.460000	0.012838	7.587088	0.825285	2.386574	1.090322	3.284908	0.000000	-10.000000	0.275000	-20.716667	554.833313	1023.000000	1023.000000	2046.000000
9.480000	0.012814	7.573033	1.103280	2.342573	0.923723	3.203457	0.000000	-10.000000	0.300000	-21.250000	548.000000	1023.000000	1023.000000	2046.000000
9.500000	0.012777	7.551456	1.022402	2.012501	1.135743	3.380810	0.000000	-10.000000	0.325000	-21.816668	540.833313	1023.000000	1023.000000	2046.000000
9.520000	0.011735	6.935521	1.062418	1.745299	0.960499	3.167305	0.000000	-10.000000	0.341667	-22.616667	533.500000	1023.000000	1023.000000	2046.000000
9.540000	0.010216	6.037388	0.800754	1.169327	1.043196	3.024112	0.000000	-10.000000	0.383333	-23.400000	525.833313	1023.000000	1023.000000	2046.000000
9.560000	0.008399	4.963612	0.738447	0.736679	0.778767	2.709719	0.000000	-10.000000	0.416667	-24.550001	518.000000	1023.000000	1023.000000	2046.000000
9.580000	0.006888	4.071086	0.471450	0.243181	0.804668	2.551787	0.000000	-10.000000	0.466667	-25.483334	509.833344	1023.000000	1023.000000	2046.000000
9.600000	0.005434	3.211690	0.424316	-0.084421	0.555126	2.316670	0.000000	-10.000000	0.491667	-26.466667	501.333344	1023.000000	1023.000000	2046.000000
9.620000	0.003898	2.303806	0.218805	-0.517841	0.459564	2.143278	0.000000	-10.000000	0.516667	-27.116667	492.500000	1023.000000	1023.000000	2046.000000
9.640000	0.002785	1.646067	0.109888	-0.749988	0.266116	2.020051	0.000000	-10.000000	0.550000	-27.816666	483.500000	1023.000000	1023.000000	2046.000000
9.660000	0.002129	1.258366	0.013291	-0.964564	0.263238	1.946400	0.000000	-10.000000	0.575000	-28.200001	474.166656	1023.000000	1023.000000	2046.000000
9.680000	0.001585	0.936908	-0.012728	-1.205006	0.199992	1.954650	0.000000	-10.000000	0.600000	-28.866667	464.833344	1023.000000	1023.000000	2046.000000
9.700000	0.001371	0.810466	0.074796	-1.243024	0.182704	1.795990	0.000000	-10.000000	0.608333	-29.116667	455.166656	1023.000000	1023.000000	2046.000000
9.720000	0.001344	0.794039	0.137860	-1.407356	0.168436	1.895098	0.000000	-10.000000	0.625000	-29.766666	445.500000	1023.000000	1023.000000	2046.000000
9.740000	0.001305	0.771061	0.287564	-1.411921	0.127479	1.767939	0.000000	-10.000000	0.633333	-30.000000	435.500000	1023.000000	1023.000000	2046.000000
9.760000	0.001154	0.681805	0.335598	-1.565659	0.126468	1.785398	0.000000	-10.000000	0.641667	-30.566668	425.500000	1023.000000	1023.000000	2046.000000
9.780000	0.000958	0.566041	0.351062	-1.668716	0.212180	1.671515	0.000000	-10.000000	0.675000	-30.933334	415.333344	1023.000000	1023.000000	2046.000000
9.800000	0.000527	0.311292	0.458011	-1.734592	0.044688	1.543185	0.000000	-10.000000	0.708333	-31.400000	405.000000	1023.000000	1023.000000	2046.000000
9.820000	0.000086	0.051006	0.341414	-1.970408	0.103208	1.576792	0.000000	-10.000000	0.741667	-31.533333	394.500000	1023.000000	1023.000000	2046.000000
9.840000	-0.000649	-0.383624	0.382196	-2.035140	-0.104036	1.373356	0.000000	-10.000000	0.725000	-31.683334	384.000000	1023.000000	1023.000000	2046.000000
9.860000	-0.001330	-0.786051	0.211449	-2.251376	-0.134169	1.388045	0.000000	-10.000000	0.716667	-31.766666	373.333344	1023.000000	1023.000000	2046.000000
9.880000	-0.002168	-1.281394	0.156804	-2.352192	-0.282160	1.196154	0.000000	-10.000000	0.716667	-31.850000	362.666656	1023.000000	1023.000000	2046.000000
9.900000	-0.002861	-1.690687	0.002679	-2.576849	-0.370904	1.254388	0.000000	-10.000000	0.733333	-31.916666	352.000000	1023.000000	1023.000000	2046.000000
9.920000	-0.003741	-2.211063	-0.003166	-2.704873	-0.596658	1.093634	0.000000	-10.000000	0.733333	-31.766666	341.500000	1023.000000	1023.000000	2046.000000
9.940000	-0.004336	-2.562343	-0.156809	-2.905684	-0.600779	1.100929	0.000000	-10.000000	0.700000	-31.416668	331.000000	1023.000000	1023.000000	2046.000000
9.960000	-0.004702	-2.778899	-0.132033	-2.928622	-0.680846	0.962601	0.000000	-10.000000	0.666667	-31.100000	320.500000	1023.000000	1023.000000	2046.000000
9.980000	-0.005194	-3.069596	-0.221936	-3.051827	-0.812454	1.016621	0.000000	-10.000000	0.650000	-30.800001	310.000000	1023.000000	1023.000000	2046.000000
10.000000	-0.006459	-3.817124	-0.406947	-3.114128	-1.087398	0.791349	0.000000	-10.000000	0.650000	-30.700001	299.666656	1023.000000	1023.000000	2046.000000
10.020000	-0.008175	-4.831185	-0.805942	-3.314488	-1.295876	0.585122	0.000000	-10.000000	0.641667	-30.316666	289.500000	1023.000000	1023.000000	2046.000000
10.040000	-0.010042	-5.934753	-1.053664	-3.508781	-1.616415	0.244107	0.000000	-10.000000	0.625000	-29.966667	279.500000	1023.000000	1023.000000	2046.000000
10.060000	-0.011836	-6.995160	-1.515289	-3.888106	-1.778847	0.187082	0.000000	-10.000000	0.600000	-29.683334	269.500000	1023.000000	1023.000000	2046.000000
10.080000	-0.012869	-7.605730	-1.547743	-4.111259	-2.102186	0.155457	0.000000	-10.000000	0.591667	-29.433334	259.500000	1023.000000	1023.000000	2046.000000
10.100000	-0.013255	-7.833612	-1.672713	-4.245198	-2.145213	0.229512	0.000000	-10.000000	0.591667	-29.416668	249.500000	1023.000000	1023.000000	2046.000000
10.120000	-0.014057	-8.307889	-1.841836	-4.503518	-2.119701	0.157166	0.000000	-10.000000	0.600000	-29.233334	239.833328	1023.000000	1023.000000	2046.000000
10.140000	-0.016130	-9.532946	-2.060270	-4.850201	-2.486520	-0.135954	0.000000	-10.000000	0.591667	-29.050001	230.166672	1023.000000	1023.000000	2046.000000
10.160000	-0.019020	-11.240630	-2.614737	-5.278288	-2.725816	-0.621788	0.000000	-10.000000	0.575000	-28.483334	220.500000	1023.000000	1023.000000	2046.000000
10.180000	-0.022846	-13.502076	-3.207532	-5.634194	-3.306320	-1.354030	0.000000	-10.000000	0.541667	-28.033333	210.833328	1023.000000	1023.000000	2046.000000
10.200000	-0.026391	-15.597175	-4.097375	-6.162384	-3.608941	-1.728475	0.000000	-10.000000	0.516667	-27.549999	201.500000	1023.000000	1023.000000	2046.000000
10.220000	-0.029229	-17.274315	-4.489530	-6.482515	-4.223123	-2.079147	0.000000	-10.000000	0.483333	-27.066666	192.333328	1023.000000	1023.000000	2046.000000
10.240000	-0.030943	-18.287268	-4.921609	-6.863624	-4.345776	-2.156259	0.000000	-10.000000	0.466667	-26.466667	183.333328	1023.000000	1023.000000	2046.000000
10.260000	-0.032254	-19.062239	-5.056635	-6.956503	-4.660325	-2.388776	0.000000	-10.000000	0.441667	-25.750000	174.500000	1023.000000	1023.000000	2046.000000
10.280000	-0.033365	-19.718485	-5.379358	-7.149871	-4.700068	-2.489187	0.000000	-10.000000	0.441667	-25.316668	165.833328	1023.000000	1023.000000	2046.000000
10.300000	-0.034365	-20.309978	-5.429996	-7.241969	-5.029418	-2.608595	0.000000	-10.000000	0.433333	-24.900000	157.333328	1023.000000	1023.000000	2046.000000
10.320000	-0.035175	-20.788177	-5.628917	-7.437749	-5.094810	-2.626701	0.000000	-10.000000	0.425000	-24.566668	149.000000	1023.000000	1023.000000	2046.000000
10.340000	-0.035559	-21.015202	-5.667384	-7.382178	-5.240129	-2.725509	0.000000	-10.000000	0.408333	-24.016666	141.000000	1023.000000	1023.000000	2046.000000
10.360000	-0.035761	-21.134617	-5.863238	-7.488761	-5.133790	-2.648828	0.000000	-10.000000	0.383333	-23.466667	133.000000	1023.000000	1023.000000	2046.000000
10.380000	-0.035854	-21.189665	-5.687392	-7.368316	-5.404810	-2.729147	0.000000	-10.000000	0.350000	-22.833334	125.000000	1023.000000	1023.000000	2046.000000
10.400000	-0.035439	-20.944250	-5.696107	-7.462200	-5.280474	-2.505470	0.000000	-10.000000	0.300000	-21.883333	117.333336	1023.000000	1023.000000	2046.000000
10.420000	-0.034784	-20.557440	-5.494412	-7.380707	-5.288505	-2.393815	0.000000	-10.000000	0.266667	-20.916668	110.000000	1023.000000	1023.000000	2046.000000
10.440000	-0.034276	-20.257042	-5.384083	-7.515496	-5.135317	-2.222147	0.000000	-10.000000	0.233333	-20.116667	103.166664	1023.000000	1023.000000	2046.000000
10.460000	-0.034298	-20.270399	-5.203039	-7.638990	-5.238849	-2.189522	0.000000	-10.000000	0.216667	-19.650002	96.333336	1023.000000	1023.000000	2046.000000
10.480000	-0.034920	-20.637497	-5.289738	-8.009766	-5.144652	-2.193341	0.000000	-10.000000	0.200000	-19.133333	89.833336	1023.000000	1023.000000	2046.000000
10.500000	-0.036115	-21.343775	-5.369678	-8.387402	-5.264418	-2.322277	0.000000	-10.000000	0.200000	-18.616667	83.500000	1023.000000	1023.000000	2046.000000
10.520000	-0.037480	-22.150709	-5.646185	-8.870609	-5.194882	-2.439032	0.000000	-10.000000	0.191667	-18.066668	77.500000	1023.000000	1023.000000	2046.000000
10.540000	-0.038779	-22.918287	-5.676108	-9.081681	-5.500619	-2.659879	0.000000	-10.000000	0.191667	-17.383333	71.500000	1023.000000	1023.000000	2046.000000
10.560000	-0.039657	-23.437162	-5.828308	-9.369170	-5.559132	-2.680553	0.000000	-10.000000	0.166667	-16.433334	65.500000	1023.000000	1023.000000	2046.000000
10.580000	-0.040447	-23.904106	-5.822402	-9.436347	-5.755733	-2.889623	0.000000	-10.000000	0.141667	-15.383334	59.833332	1023.000000	1023.000000	2046.000000
10.600000	-0.040916	-24.181158	-6.012986	-9.625093	-5.734455	-2.808624	0.000000	-10.000000	0.083333	-14.266667	54.666668	1023.000000	1023.000000	2046.000000
10.620000	-0.041261	-24.385336	-5.979723	-9.632426	-5.880076	-2.893110	0.000000	-10.000000	0.050000	-13.183333	50.000000	1023.000000	1023.000000	2046.000000
10.640000	-0.041226	-24.364634	-6.061166	-9.733169	-5.856597	-2.713701	0.000000	-10.000000	0.033333	-12.150001	45.500000	1023.000000	1023.000000	2046.000000
10.660000	-0.040844	-24.138699	-5.956405	-9.629993	-5.844499	-2.707802	0.000000	-10.000000	0.041667	-11.516666	41.500000	1023.000000	1023.000000	2046.000000
10.680000	-0.040413	-23.884039	-5.889065	-9.613067	-5.832506	-2.549401	0.000000	-10.000000	0.050000	-10.916667	37.666668	1023.000000	1023.000000	2046.000000
10.700000	-0.039874	-23.565685	-5.787140	-9.510606	-5.744883	-2.523058	0.000000	-10.000000	0.050000	-10.550000	34.166668	1023.000000	1023.000000	2046.000000
10.720000	-0.039342	-23.251120	-5.646081	-9.450466	-5.769639	-2.384933	0.000000	-10.000000	0.033333	-10.016666	30.500000	1023.000000	1023.000000	2046.000000
10.740000	-0.038597	-22.810823	-5.550210	-9.371594	-5.597307	-2.291713	0.000000	-10.000000	0.016667	-9.616667	27.166666	1023.000000	1023.000000	2046.000000
10.760000	-0.037954	-22.430567	-5.367324	-9.274943	-5.624158	-2.164141	0.000000	-10.000000	0.000000	-9.100000	24.000000	1023.000000	1023.000000	2046.000000
10.780000	-0.037472	-22.145670	-5.340700	-9.218628	-5.482326	-2.104016	0.000000	-10.000000	0.000000	-8.566667	21.000000	1023.000000	1023.000000	2046.000000
10.800000	-0.037046	-21.894466	-5.200676	-9.109614	-5.551250	-2.032926	0.000000	-10.000000	0.000000	-8.033334	18.166666	1023.000000	1023.000000	2046.000000
10.820000	-0.036521	-21.583855	-5.234758	-9.075270	-5.355886	-1.917941	0.000000	-10.000000	0.000000	-7.616667	15.333333	1023.000000	1023.000000	2046.000000
10.840000	-0.036226	-21.409513	-5.142796	-8.974450	-5.430089	-1.862178	0.000000	-10.000000	0.000000	-7.250000	12.833333	1023.000000	1023.000000	2046.000000
10.860000	-0.036119	-21.346378	-5.141179	-8.994512	-5.369539	-1.841150	0.000000	-10.000000	0.000000	-7.000000	10.166667	1023.000000	1023.000000	2046.000000
10.880000	-0.036000	-21.276110	-5.079333	-8.913256	-5.474395	-1.809127	0.000000	-10.000000	0.000000	-6.616667	7.833333	1023.000000	1023.000000	2046.000000
10.900000	-0.035524	-20.994612	-5.037508	-8.922628	-5.339517	-1.694959	0.000000	-10.000000	0.000000	-6.283333	5.500000	1023.000000	1023.000000	2046.000000
10.920000	-0.035142	-20.769173	-4.912322	-8.767383	-5.433388	-1.656079	0.000000	-10.000000	0.000000	-5.933333	3.500000	1023.000000	1023.000000	2046.000000
10.940000	-0.035183	-20.793295	-5.055917	-8.721237	-5.360830	-1.655311	0.000000	-10.000000	-0.016667	-5.566667	1.666667	1023.000000	1023.000000	2046.000000
10.960000	-0.035957	-21.250399	-5.208911	-8.680976	-5.611457	-1.749054	0.000000	-10.000000	-0.016667	-5.066667	0.166667	1023.000000	1023.000000	2046.000000
10.980000	-0.036814	-21.756994	-5.407788	-8.665563	-5.760863	-1.922781	0.000000	-10.000000	-0.033333	-4.550000	-1.166667	1023.000000	1023.000000	2046.000000
11.000000	-0.037613	-22.229048	-5.558084	-8.684069	-5.962297	-2.024597	0.000000	-10.000000	-0.016667	-4.283333	-2.500000	1023.000000	1023.000000	2046.000000
11.020000	-0.038395	-22.691700	-5.822583	-8.810489	-5.949363	-2.109264	0.000000	-10.000000	-0.016667	-4.366667	-4.000000	1023.000000	1023.000000	2046.000000
11.040000	-0.038223	-22.589989	-5.684795	-8.866174	-6.137680	-1.901340	0.000000	-10.000000	0.000000	-4.766667	-5.500000	1023.000000	1023.000000	2046.000000
11.060000	-0.037798	-22.338398	-5.674046	-8.881253	-5.985974	-1.797125	0.000000	-10.000000	0.000000	-5.216667	-7.000000	1023.000000	1023.000000	2046.000000
11.080000	-0.037863	-22.376841	-5.651262	-8.870996	-6.052733	-1.801848	0.000000	-10.000000	-0.008333	-5.483334	-8.666667	1023.000000	1023.000000	2046.000000
11.100000	-0.038985	-23.040060	-5.974500	-9.063254	-5.989212	-2.013093	0.000000	-10.000000	-0.008333	-5.116667	-10.500000	1023.000000	1023.000000	2046.000000
11.120000	-0.041019	-24.242142	-6.226447	-9.226974	-6.336020	-2.452700	0.000000	-10.000000	-0.008333	-4.200000	-12.333333	1023.000000	1023.000000	2046.000000
11.140000	-0.043634	-25.787716	-6.770413	-9.498084	-6.544699	-2.974520	0.000000	-10.000000	-0.008333	-2.700000	-13.833333	1023.000000	1023.000000	2046.000000
11.160000	-0.046197	-27.302385	-7.279387	-9.756719	-6.965965	-3.300315	0.000000	-10.000000	-0.025000	-1.300000	-14.666667	1023.000000	1023.000000	2046.000000
11.180000	-0.047820	-28.261717	-7.665287	-9.992547	-7.145045	-3.458838	0.000000	-10.000000	-0.033333	-0.316667	-15.000000	1023.000000	1023.000000	2046.000000
11.200000	-0.048597	-28.720825	-7.838304	-10.063401	-7.292188	-3.526933	0.000000	-10.000000	-0.041667	0.700000	-15.000000	1023.000000	1023.000000	2046.000000
11.220000	-0.048954	-28.931904	-7.913085	-10.112044	-7.353193	-3.553582	0.000000	-10.000000	-0.050000	1.800000	-15.000000	1023.000000	1023.000000	2046.000000
11.240000	-0.048989	-28.952774	-7.928370	-9.987456	-7.432416	-3.604530	0.000000	-10.000000	-0.066667	3.433333	-15.000000	1023.000000	1023.000000	2046.000000
11.260000	-0.048749	-28.810535	-7.990292	-9.977634	-7.303168	-3.539441	0.000000	-10.000000	-0.083333	5.033333	-15.000000	1023.000000	1023.000000	2046.000000
11.280000	-0.048346	-28.572550	-7.874673	-9.828574	-7.367486	-3.501816	0.000000	-10.000000	-0.100000	7.766667	-15.000000	1023.000000	1023.000000	2046.000000
11.300000	-0.047588	-28.124687	-7.795296	-9.732108	-7.231780	-3.365503	0.000000	-10.000000	-0.116667	9.966667	-15.000000	1023.000000	1023.000000	2046.000000
11.320000	-0.046706	-27.603056	-7.590983	-9.479208	-7.230452	-3.302413	0.000000	-10.000000	-0.125000	11.500000	-15.000000	1023.000000	1023.000000	2046.000000
11.340000	-0.045636	-26.971027	-7.513459	-9.334946	-6.975330	-3.147292	0.000000	-10.000000	-0.141667	11.850000	-15.000000	1023.000000	1023.000000	2046.000000
11.360000	-0.044118	-26.074030	-7.181362	-9.038831	-6.902995	-2.950842	0.000000	-10.000000	-0.166667	12.666667	-15.000000	1023.000000	1023.000000	2046.000000
11.380000	-0.042328	-25.015678	-6.859290	-8.885481	-6.650268	-2.620640	0.000000	-10.000000	-0.191667	13.783334	-2.333333	1023.000000	1023.000000	2046.000000
11.400000	-0.040693	-24.049736	-6.444414	-8.720129	-6.520545	-2.364649	0.000000	-10.000000	-0.200000	14.700000	11.500000	1023.000000	1023.000000	2046.000000
11.420000	-0.039108	-23.113029	-6.168254	-8.623078	-6.127635	-2.194062	0.000000	-10.000000	-0.200000	15.266667	27.000000	1023.000000	1023.000000	2046.000000
11.440000	-0.038398	-22.692930	-5.963154	-8.658029	-6.003865	-2.067882	0.000000	-10.000000	-0.200000	15.616667	31.500000	1023.000000	1023.000000	2046.000000
11.460000	-0.038307	-22.639593	-5.902071	-8.811560	-5.846775	-2.079188	0.000000	-10.000000	-0.200000	15.666667	36.666668	1023.000000	1023.000000	2046.000000
11.480000	-0.038419	-22.705843	-5.882603	-8.918591	-5.779428	-2.125220	0.000000	-10.000000	-0.200000	15.566667	42.000000	1023.000000	1023.000000	2046.000000
11.500000	-0.038401	-22.695122	-5.873443	-9.002560	-5.674056	-2.145064	0.000000	-10.000000	-0.208333	15.650000	47.333332	1023.000000	1023.000000	2046.000000
11.520000	-0.038324	-22.649263	-5.811852	-8.904119	-5.741871	-2.191421	0.000000	-10.000000	-0.225000	16.116667	52.500000	1023.000000	1023.000000	2046.000000
11.540000	-0.037900	-22.398914	-5.716411	-8.885801	-5.656369	-2.140333	0.000000	-10.000000	-0.233333	17.033333	57.833332	1023.000000	1023.000000	2046.000000
11.560000	-0.037304	-22.046810	-5.705257	-8.805290	-5.532756	-2.003507	0.000000	-10.000000	-0.258333	18.066668	63.500000	1023.000000	1023.000000	2046.000000
11.580000	-0.036400	-21.512119	-5.541572	-8.595795	-5.438157	-1.936596	0.000000	-10.000000	-0.275000	19.233334	69.500000	1023.000000	1023.000000	2046.000000
11.600000	-0.034993	-20.680780	-5.429875	-8.429523	-5.179049	-1.642334	0.000000	-10.000000	-0.316667	20.200001	75.666664	1023.000000	1023.000000	2046.000000
11.620000	-0.033412	-19.746758	-5.056943	-8.107088	-5.085463	-1.497263	0.000000	-10.000000	-0.341667	21.000000	82.166664	1023.000000	1023.000000	2046.000000
11.640000	-0.031627	-18.691462	-4.888272	-7.894775	-4.702696	-1.205720	0.000000	-10.000000	-0.366667	21.549999	89.000000	1023.000000	1023.000000	2046.000000
11.660000	-0.029716	-17.562113	-4.479466	-7.528775	-4.558255	-0.995618	0.000000	-10.000000	-0.375000	22.316668	96.000000	1023.000000	1023.000000	2046.000000
11.680000	-0.027604	-16.314001	-4.133245	-7.200212	-4.225637	-0.754907	0.000000	-10.000000	-0.375000	22.966667	103.333336	1023.000000	1023.000000	2046.000000
11.700000	-0.025564	-15.108602	-3.814089	-6.839911	-3.959853	-0.494748	0.000000	-10.000000	-0.383333	23.733334	111.000000	1023.000000	1023.000000	2046.000000
11.720000	-0.023623	-13.961152	-3.491985	-6.494464	-3.651457	-0.323246	0.000000	-10.000000	-0.400000	23.966667	119.000000	1023.000000	1023.000000	2046.000000
11.740000	-0.021718	-12.835335	-3.217705	-6.181715	-3.401217	-0.034697	0.000000	-10.000000	-0.433333	24.666668	127.000000	1023.000000	1023.000000	2046.000000
11.760000	-0.019962	-11.797309	-2.846329	-5.816288	-3.241751	0.107060	0.000000	-10.000000	-0.466667	25.050001	135.000000	1023.000000	1023.000000	2046.000000
11.780000	-0.018154	-10.729198	-2.697950	-5.596737	-2.870727	0.436216	0.000000	-10.000000	-0.483333	25.533335	143.166672	1023.000000	1023.000000	2046.000000
11.800000	-0.016628	-9.826960	-2.323325	-5.219509	-2.821731	0.537605	0.000000	-10.000000	-0.483333	25.900002	151.500000	1023.000000	1023.000000	2046.000000
11.820000	-0.014916	-8.815632	-2.202857	-5.030547	-2.444769	0.862541	0.000000	-10.000000	-0.483333	26.150002	160.000000	1023.000000	1023.000000	2046.000000
11.840000	-0.013446	-7.946496	-1.848557	-4.673900	-2.410947	0.986907	0.000000	-10.000000	-0.516667	26.766668	168.666672	1023.000000	1023.000000	2046.000000
11.860000	-0.011893	-7.028589	-1.681729	-4.456539	-2.105903	1.215583	0.000000	-10.000000	-0.525000	26.966667	177.500000	1023.000000	1023.000000	2046.000000
11.880000	-0.010959	-6.476771	-1.444812	-4.167470	-2.090072	1.225584	0.000000	-10.000000	-0.541667	27.316668	186.500000	1023.000000	1023.000000	2046.000000
11.900000	-0.010455	-6.178889	-1.577938	-4.070125	-1.853681	1.322855	0.000000	-10.000000	-0.550000	27.600000	195.500000	1023.000000	1023.000000	2046.000000
11.920000	-0.010011	-5.916782	-1.445464	-3.751010	-1.950569	1.230260	0.000000	-10.000000	-0.583333	28.066668	204.666672	1023.000000	1023.000000	2046.000000
11.940000	-0.009133	-5.397716	-1.429249	-3.546522	-1.815524	1.393580	0.000000	-10.000000	-0.608333	28.733334	214.000000	1023.000000	1023.000000	2046.000000
11.960000	-0.007657	-4.525127	-1.248584	-2.995691	-1.627402	1.346549	0.000000	-10.000000	-0.616667	29.150000	223.666672	1023.000000	1023.000000	2046.000000
11.980000	-0.005953	-3.518493	-0.950676	-2.914452	-1.563422	1.910057	0.000000	-10.000000	-0.616667	29.266666	233.333328	1023.000000	1023.000000	2046.000000
12.000000	-0.003619	-2.138994	-0.584950	-2.404313	-1.237450	2.087719	0.000000	-10.000000	-0.616667	29.416666	243.000000	1023.000000	1023.000000	2046.000000
12.020000	-0.002398	-1.417133	-0.420865	-2.145465	-1.078693	2.227889	0.000000	-10.000000	-0.616667	29.400000	252.666672	1023.000000	1023.000000	2046.000000
12.040000	-0.002336	-1.380632	-0.529096	-2.144770	-0.943087	2.236321	0.000000	-10.000000	-0.616667	29.400000	262.500000	1023.000000	1023.000000	2046.000000
12.060000	-0.003832	-2.264998	-0.737449	-2.298831	-1.094355	1.865637	0.000000	-10.000000	-0.625000	29.333334	272.500000	1023.000000	1023.000000	2046.000000
12.080000	-0.006215	-3.673038	-1.375190	-2.556586	-1.133375	1.392113	0.000000	-10.000000	-0.616667	29.500000	282.333344	1023.000000	1023.000000	2046.000000
12.100000	-0.008427	-4.980200	-1.729193	-2.556845	-1.706308	1.012147	0.000000	-10.000000	-0.616667	29.600000	292.000000	1023.000000	1023.000000	2046.000000
12.120000	-0.009161	-5.414292	-2.091088	-2.643004	-1.715693	1.035492	0.000000	-10.000000	-0.583333	29.250000	301.666656	1023.000000	1023.000000	2046.000000
12.140000	-0.009233	-5.456671	-2.090438	-2.478085	-1.803305	0.915157	0.000000	-10.000000	-0.575000	28.750000	311.500000	1023.000000	1023.000000	2046.000000
12.160000	-0.008631	-5.100904	-2.136105	-2.354971	-1.671603	1.061775	0.000000	-10.000000	-0.566667	28.516666	321.333344	1023.000000	1023.000000	2046.000000
12.180000	-0.007773	-4.593576	-1.998703	-2.066782	-1.621098	1.093006	0.000000	-10.000000	-0.583333	28.733334	331.000000	1023.000000	1023.000000	2046.000000
12.200000	-0.006751	-3.989763	-1.836273	-1.756936	-1.627144	1.230590	0.000000	-10.000000	-0.591667	29.116667	340.666656	1023.000000	1023.000000	2046.000000
12.220000	-0.005679	-3.356489	-1.785679	-1.530064	-1.415338	1.374591	0.000000	-10.000000	-0.600000	29.266666	350.333344	1023.000000	1023.000000	2046.000000
12.240000	-0.004464	-2.638050	-1.619664	-1.221969	-1.352677	1.556261	0.000000	-10.000000	-0.600000	29.450001	360.000000	1023.000000	1023.000000	2046.000000
12.260000	-0.002999	-1.772620	-1.447894	-0.938396	-1.155749	1.769420	0.000000	-10.000000	-0.600000	29.216667	369.666656	1023.000000	1023.000000	2046.000000
12.280000	-0.001297	-0.766747	-1.183910	-0.504762	-1.039717	1.961642	0.000000	-10.000000	-0.591667	29.116667	379.500000	1023.000000	1023.000000	2046.000000
12.300000	0.000564	0.333241	-0.880542	-0.144396	-0.823331	2.181509	0.000000	-10.000000	-0.591667	29.083334	389.333344	1023.000000	1023.000000	2046.000000
12.320000	0.002792	1.649848	-0.617086	0.234645	-0.501352	2.533642	0.000000	-10.000000	-0.591667	29.183334	399.000000	1023.000000	1023.000000	2046.000000
12.340000	0.004783	2.827044	-0.234082	0.517256	-0.269308	2.813178	0.000000	-10.000000	-0.600000	29.316668	408.666656	1023.000000	1023.000000	2046.000000
12.360000	0.006814	4.027341	0.160822	0.816348	-0.032692	3.082863	0.000000	-10.000000	-0.600000	29.000000	418.500000	1023.000000	1023.000000	2046.000000
12.380000	0.008347	4.933048	0.414217	0.923635	0.283902	3.311295	0.000000	-10.000000	-0.575000	28.800001	428.333344	1023.000000	1023.000000	2046.000000
12.400000	0.009317	5.506183	0.591308	0.970063	0.468558	3.476252	0.000000	-10.000000	-0.541667	28.200001	438.000000	1023.000000	1023.000000	2046.000000
12.420000	0.009726	5.748217	0.602320	0.888085	0.745753	3.512058	0.000000	-10.000000	-0.491667	27.549999	447.500000	1023.000000	1023.000000	2046.000000
12.440000	0.009582	5.662910	0.653810	0.839774	0.688546	3.480781	0.000000	-10.000000	-0.483333	26.516666	456.833344	1023.000000	1023.000000	2046.000000
12.460000	0.009814	5.800038	0.582129	0.863658	0.888751	3.465500	0.000000	-10.000000	-0.475000	25.950001	465.833344	1023.000000	1023.000000	2046.000000
12.480000	0.010290	6.081136	0.592978	0.927482	0.946133	3.614542	0.000000	-10.000000	-0.475000	25.250000	474.500000	1023.000000	1023.000000	2046.000000
12.500000	0.011072	6.543437	0.702763	1.105976	1.043894	3.690804	0.000000	-10.000000	-0.458333	25.000000	483.000000	1023.000000	1023.000000	2046.000000
12.520000	0.012258	7.244653	0.748443	1.277086	1.257137	3.961987	0.000000	-10.000000	-0.450000	24.800001	491.500000	1023.000000	1023.000000	2046.000000
12.540000	0.013765	8.134890	1.068367	1.646862	1.320316	4.099344	0.000000	-10.000000	-0.450000	25.000000	499.833344	1023.000000	1023.000000	2046.000000
12.560000	0.015982	9.445416	1.278199	1.915186	1.721752	4.530280	0.000000	-10.000000	-0.450000	25.116667	508.166656	1023.000000	1023.000000	2046.000000
12.580000	0.018002	10.639030	1.735489	2.391800	1.848964	4.662776	0.000000	-10.000000	-0.450000	24.850000	516.500000	1023.000000	1023.000000	2046.000000
12.600000	0.020080	11.867169	2.052734	2.675697	2.146911	4.991827	0.000000	-10.000000	-0.433333	24.516666	524.833313	1023.000000	1023.000000	2046.000000
12.620000	0.022239	13.143003	2.391625	3.112222	2.470985	5.168170	0.000000	-10.000000	-0.416667	24.250000	533.000000	1023.000000	1023.000000	2046.000000
12.640000	0.024373	14.404302	2.721464	3.545189	2.704959	5.432690	0.000000	-10.000000	-0.400000	23.983334	541.000000	1023.000000	1023.000000	2046.000000
12.660000	0.026130	15.442616	2.994691	3.940764	2.896209	5.610951	0.000000	-10.000000	-0.391667	23.700001	549.000000	1023.000000	1023.000000	2046.000000
12.680000	0.027280	16.122553	3.073201	4.223352	3.050957	5.775043	0.000000	-10.000000	-0.366667	23.016666	557.000000	1023.000000	1023.000000	2046.000000
12.700000	0.028473	16.827459	3.226387	4.540308	3.218419	5.842347	0.000000	-10.000000	-0.341667	22.350000	564.833313	1023.000000	1023.000000	2046.000000
12.720000	0.030342	17.931839	3.547294	4.921398	3.331071	6.132077	0.000000	-10.000000	-0.333333	21.683334	572.500000	1023.000000	1023.000000	2046.000000
12.740000	0.031907	18.857111	3.810133	5.230887	3.467932	6.348158	0.000000	-10.000000	-0.325000	21.483334	579.833313	1023.000000	1023.000000	2046.000000
12.760000	0.033110	19.568008	4.012753	5.487247	3.616081	6.451928	0.000000	-10.000000	-0.316667	21.150002	587.000000	1023.000000	1023.000000	2046.000000
12.780000	0.033197	19.619484	4.099650	5.613960	3.608310	6.297565	0.000000	-10.000000	-0.300000	20.700001	594.166687	1023.000000	1023.000000	2046.000000
12.800000	0.032847	19.412428	3.904759	5.514946	3.685538	6.307185	0.000000	-10.000000	-0.308333	20.066668	601.166687	1023.000000	1023.000000	2046.000000
12.820000	0.031502	18.617826	3.748450	5.516600	3.402204	5.950572	0.000000	-10.000000	-0.291667	19.783333	608.000000	1023.000000	1023.000000	2046.000000
12.840000	0.029538	17.457249	3.259965	5.227193	3.265651	5.704441	0.000000	-10.000000	-0.275000	19.316668	614.666687	1023.000000	1023.000000	2046.000000
12.860000	0.027524	16.266617	2.947745	5.194015	2.838172	5.286685	0.000000	-10.000000	-0.225000	18.500000	621.166687	1023.000000	1023.000000	2046.000000
12.880000	0.026173	15.468030	2.598423	5.051002	2.692379	5.126227	0.000000	-10.000000	-0.200000	17.083334	627.500000	1023.000000	1023.000000	2046.000000
12.900000	0.025251	14.923401	2.421381	5.081303	2.485845	4.934872	0.000000	-10.000000	-0.175000	15.466667	633.333313	1023.000000	1023.000000	2046.000000
12.920000	0.024811	14.663108	2.236424	4.976153	2.533446	4.917085	0.000000	-10.000000	-0.166667	14.033334	638.833313	1023.000000	1023.000000	2046.000000
12.940000	0.024912	14.723242	2.284607	5.129812	2.410644	4.898179	0.000000	-10.000000	-0.141667	12.950000	643.833313	1023.000000	1023.000000	2046.000000
12.960000	0.025175	14.878550	2.250836	5.202936	2.483688	4.941089	0.000000	-10.000000	-0.133333	12.533334	648.500000	1023.000000	1023.000000	2046.000000
12.980000	0.025505	15.073583	2.278913	5.379595	2.433749	4.981326	0.000000	-10.000000	-0.133333	12.300000	652.833313	1023.000000	1023.000000	2046.000000
13.000000	0.025945	15.333241	2.338716	5.483671	2.457042	5.053812	0.000000	-10.000000	-0.133333	12.016666	657.000000	1023.000000	1023.000000	2046.000000
13.020000	0.026636	15.742015	2.416332	5.698617	2.463943	5.163123	0.000000	-10.000000	-0.116667	11.150001	661.000000	1023.000000	1023.000000	2046.000000
13.040000	0.027499	16.252092	2.495889	5.902677	2.599510	5.254017	0.000000	-10.000000	-0.083333	10.316667	664.833313	1023.000000	1023.000000	2046.000000
13.060000	0.028425	16.799007	2.680846	6.203784	2.588597	5.325780	0.000000	-10.000000	-0.066667	9.550000	668.333313	1023.000000	1023.000000	2046.000000
13.080000	0.029632	17.512466	2.787876	6.343986	2.832383	5.548223	0.000000	-10.000000	-0.050000	8.950000	671.666687	1023.000000	1023.000000	2046.000000
13.100000	0.030742	18.168621	3.052785	6.511194	2.867590	5.737052	0.000000	-10.000000	-0.033333	7.850000	674.666687	1023.000000	1023.000000	2046.000000
13.120000	0.031968	18.893194	3.234882	6.562066	3.128005	5.968243	0.000000	-10.000000	-0.025000	6.316667	677.666687	1023.000000	1023.000000	2046.000000
13.140000	0.032626	19.281767	3.428969	6.645133	3.204895	6.002769	0.000000	-10.000000	-0.016667	4.350000	680.000000	1023.000000	1023.000000	2046.000000
13.160000	0.032480	19.195499	3.357469	6.388186	3.379762	6.070082	0.000000	-10.000000	-0.016667	1.400000	681.833313	1023.000000	1023.000000	2046.000000
13.180000	0.031514	18.624701	3.347638	6.117280	3.244375	5.915407	0.000000	-10.000000	-0.008333	-1.366667	682.666687	1023.000000	1023.000000	2046.000000
13.200000	0.030376	17.952501	3.081636	5.751874	3.344415	5.774576	0.000000	-10.000000	0.000000	-4.216667	683.000000	1023.000000	1023.000000	2046.000000
13.220000	0.029298	17.315140	2.939470	5.511767	3.212735	5.651167	0.000000	-10.000000	0.008333	-6.300000	683.000000	1023.000000	1023.000000	2046.000000
13.240000	0.028361	16.761566	2.732185	5.216706	3.238151	5.574523	0.000000	-10.000000	0.025000	-8.516666	683.000000	1023.000000	1023.000000	2046.000000
13.260000	0.027418	16.203995	2.668191	5.034466	2.998364	5.502975	0.000000	-10.000000	0.050000	-10.383333	683.000000	1023.000000	1023.000000	2046.000000
13.280000	0.027078	16.003311	2.589828	4.948339	3.021487	5.443657	0.000000	-10.000000	0.058333	-11.766666	683.000000	1023.000000	1023.000000	2046.000000
13.300000	0.027124	16.030136	2.570110	4.877641	3.053513	5.528872	0.000000	-10.000000	0.075000	-12.833334	683.000000	1023.000000	1023.000000	2046.000000
13.320000	0.027336	16.155434	2.679053	4.780527	3.114948	5.580906	0.000000	-10.000000	0.091667	-13.766667	675.166687	1023.000000	1023.000000	2046.000000
13.340000	0.027703	16.372589	2.929120	4.793544	3.043833	5.606091	0.000000	-10.000000	0.133333	-14.533334	665.666687	1023.000000	1023.000000	2046.000000
13.360000	0.028373	16.768257	3.011388	4.720682	3.291586	5.744600	0.000000	-10.000000	0.166667	-15.533334	654.500000	1023.000000	1023.000000	2046.000000
13.380000	0.028918	17.090508	3.205544	4.834747	3.403777	5.646441	0.000000	-10.000000	0.191667	-16.483334	649.333313	1023.000000	1023.000000	2046.000000
13.400000	0.029389	17.368977	3.434194	4.801639	3.438330	5.694814	0.000000	-10.000000	0.216667	-17.583334	644.000000	1023.000000	1023.000000	2046.000000
13.420000	0.029507	17.438793	3.482328	4.679074	3.566469	5.710922	0.000000	-10.000000	0.233333	-18.700001	638.000000	1023.000000	1023.000000	2046.000000
13.440000	0.029377	17.361750	3.595765	4.594582	3.550888	5.620514	0.000000	-10.000000	0.266667	-19.800001	631.666687	1023.000000	1023.000000	2046.000000
13.460000	0.028860	17.056236	3.684938	4.452761	3.402887	5.515649	0.000000	-10.000000	0.300000	-20.900000	624.833313	1023.000000	1023.000000	2046.000000
13.480000	0.028461	16.820724	3.576757	4.267891	3.474293	5.501783	0.000000	-10.000000	0.350000	-21.816668	618.000000	1023.000000	1023.000000	2046.000000
13.500000	0.027807	16.434223	3.542709	4.165641	3.405293	5.320581	0.000000	-10.000000	0.375000	-22.683334	610.666687	1023.000000	1023.000000	2046.000000
13.520000	0.027149	16.044876	3.513344	4.036913	3.267358	5.227262	0.000000	-10.000000	0.400000	-23.466667	603.166687	1023.000000	1023.000000	2046.000000
13.540000	0.026293	15.539420	3.420025	3.745345	3.173608	5.200442	0.000000	-10.000000	0.416667	-24.266666	595.166687	1023.000000	1023.000000	2046.000000
13.560000	0.025451	15.041761	3.385025	3.634102	3.061096	4.961539	0.000000	-10.000000	0.450000	-25.000000	587.166687	1023.000000	1023.000000	2046.000000
13.580000	0.024760	14.633219	3.386947	3.428783	2.915375	4.902113	0.000000	-10.000000	0.466667	-25.866667	578.833313	1023.000000	1023.000000	2046.000000
13.600000	0.024634	14.558554	3.350899	3.302614	3.022182	4.882860	0.000000	-10.000000	0.483333	-26.616667	570.333313	1023.000000	1023.000000	2046.000000
13.620000	0.024231	14.320404	3.387138	3.346573	2.887424	4.699269	0.000000	-10.000000	0.500000	-27.216667	561.500000	1023.000000	1023.000000	2046.000000
13.640000	0.023151	13.682006	3.138602	3.064094	2.824852	4.654458	0.000000	-10.000000	0.533333	-27.716667	552.500000	1023.000000	1023.000000	2046.000000
13.660000	0.021648	12.794065	3.008626	2.965993	2.551886	4.267561	0.000000	-10.000000	0.575000	-28.366667	543.166687	1023.000000	1023.000000	2046.000000
13.680000	0.020324	12.011714	2.667598	2.656552	2.530114	4.157450	0.000000	-10.000000	0.616667	-29.383333	533.500000	1023.000000	1023.000000	2046.000000
13.700000	0.018949	11.198668	2.595329	2.342334	2.233523	4.027483	0.000000	-10.000000	0.658333	-30.283333	523.500000	1023.000000	1023.000000	2046.000000
13.720000	0.018377	10.861105	2.546509	2.196863	2.135255	3.982479	0.000000	-10.000000	0.683333	-31.000000	513.500000	1023.000000	1023.000000	2046.000000
13.740000	0.017241	10.189284	2.414101	1.911659	2.058961	3.804563	0.000000	-10.000000	0.716667	-31.433332	503.333344	1023.000000	1023.000000	2046.000000
13.760000	0.015108	8.928586	2.134902	1.492835	1.820967	3.479882	0.000000	-10.000000	0.750000	-32.133331	493.000000	1023.000000	1023.000000	2046.000000
13.780000	0.011816	6.983165	1.462924	0.874053	1.637522	3.008666	0.000000	-10.000000	0.783333	-32.549999	482.333344	1023.000000	1023.000000	2046.000000
13.800000	0.007294	4.310462	0.827644	0.353428	0.983201	2.146188	0.000000	-10.000000	0.800000	-33.133335	471.500000	1023.000000	1023.000000	2046.000000
13.820000	0.002678	1.582936	0.008838	-0.349732	0.337442	1.586388	0.000000	-10.000000	0.800000	-33.200001	460.333344	1023.000000	1023.000000	2046.000000
13.840000	-0.000713	-0.421093	-0.612334	-0.802218	-0.101669	1.095128	0.000000	-10.000000	0.808333	-33.533333	449.166656	1023.000000	1023.000000	2046.000000
13.860000	-0.003262	-1.927573	-0.991904	-1.167598	-0.544423	0.776352	0.000000	-10.000000	0.825000	-33.633335	438.000000	1023.000000	1023.000000	2046.000000
13.880000	-0.004982	-2.944135	-1.330216	-1.452525	-0.715805	0.554410	0.000000	-10.000000	0.808333	-33.500000	426.833344	1023.000000	1023.000000	2046.000000
13.900000	-0.006449	-3.811126	-1.502355	-1.526029	-1.011081	0.228338	0.000000	-10.000000	0.800000	-33.349998	415.666656	1023.000000	1023.000000	2046.000000
13.920000	-0.007766	-4.589759	-1.740955	-1.793810	-1.199118	0.144124	0.000000	-10.000000	0.775000	-32.983334	404.500000	1023.000000	1023.000000	2046.000000
13.940000	-0.009052	-5.349722	-1.890343	-1.960269	-1.442725	-0.056386	0.000000	-10.000000	0.791667	-33.083336	393.500000	1023.000000	1023.000000	2046.000000
13.960000	-0.009993	-5.906009	-2.060716	-2.160283	-1.613340	-0.071670	0.000000	-10.000000	0.775000	-32.766670	382.500000	1023.000000	1023.000000	2046.000000
13.980000	-0.010705	-6.326822	-2.150749	-2.255560	-1.737524	-0.182988	0.000000	-10.000000	0.766667	-32.666668	371.500000	1023.000000	1023.000000	2046.000000
14.000000	-0.011264	-6.657292	-2.264061	-2.381756	-1.842113	-0.169363	0.000000	-10.000000	0.750000	-32.183334	360.500000	1023.000000	1023.000000	2046.000000
14.020000	-0.011655	-6.888369	-2.283364	-2.425855	-1.901615	-0.277536	0.000000	-10.000000	0.733333	-31.883333	349.666656	1023.000000	1023.000000	2046.000000
14.040000	-0.011808	-6.978480	-2.266319	-2.561317	-1.967947	-0.182897	0.000000	-10.000000	0.725000	-31.550001	339.000000	1023.000000	1023.000000	2046.000000
14.060000	-0.011705	-6.917505	-2.153888	-2.682896	-1.942350	-0.138370	0.000000	-10.000000	0.725000	-31.300001	328.666656	1023.000000	1023.000000	2046.000000
14.080000	-0.011707	-6.918774	-2.051772	-2.885595	-1.959214	-0.022191	0.000000	-10.000000	0.700000	-31.200001	318.166656	1023.000000	1023.000000	2046.000000
14.100000	-0.012311	-7.275700	-2.069837	-3.221136	-1.932596	-0.052131	0.000000	-10.000000	0.675000	-30.700001	307.833344	1023.000000	1023.000000	2046.000000
14.120000	-0.013871	-8.197530	-2.222659	-3.631392	-2.121315	-0.222163	0.000000	-10.000000	0.625000	-30.466667	297.500000	1023.000000	1023.000000	2046.000000
14.140000	-0.015561	-9.196801	-2.489213	-4.222230	-2.127039	-0.358319	0.000000	-10.000000	0.625000	-30.066668	287.500000	1023.000000	1023.000000	2046.000000
14.160000	-0.017374	-10.267832	-2.609887	-4.662730	-2.387032	-0.608182	0.000000	-10.000000	0.608333	-29.900002	277.500000	1023.000000	1023.000000	2046.000000
14.180000	-0.018939	-11.192859	-2.846608	-5.107234	-2.465252	-0.773765	0.000000	-10.000000	0.583333	-29.333334	267.500000	1023.000000	1023.000000	2046.000000
14.200000	-0.020346	-12.024268	-2.877635	-5.422097	-2.776551	-0.947985	0.000000	-10.000000	0.558333	-28.950001	257.500000	1023.000000	1023.000000	2046.000000
14.220000	-0.021301	-12.588988	-3.093865	-5.741627	-2.777868	-0.975629	0.000000	-10.000000	0.525000	-28.500000	247.833328	1023.000000	1023.000000	2046.000000
14.240000	-0.022299	-13.178453	-3.147589	-5.834336	-3.007112	-1.189417	0.000000	-10.000000	0.516667	-28.233334	238.333328	1023.000000	1023.000000	2046.000000
14.260000	-0.022989	-13.586299	-3.279752	-6.116735	-3.096959	-1.092852	0.000000	-10.000000	0.500000	-27.650002	229.000000	1023.000000	1023.000000	2046.000000
14.280000	-0.023290	-13.764540	-3.301263	-6.214985	-3.110643	-1.137649	0.000000	-10.000000	0.500000	-27.366667	219.666672	1023.000000	1023.000000	2046.000000
14.300000	-0.023539	-13.911780	-3.269299	-6.314335	-3.256478	-1.071667	0.000000	-10.000000	0.483333	-27.016666	210.500000	1023.000000	1023.000000	2046.000000
14.320000	-0.023360	-13.805989	-3.293127	-6.416725	-3.120867	-0.975271	0.000000	-10.000000	0.466667	-26.650000	201.500000	1023.000000	1023.000000	2046.000000
14.340000	-0.023372	-13.812566	-3.166335	-6.354577	-3.225681	-1.065972	0.000000	-10.000000	0.450000	-25.916666	192.666672	1023.000000	1023.000000	2046.000000
14.360000	-0.023280	-13.758704	-3.163635	-6.428133	-3.206494	-0.960442	0.000000	-10.000000	0.441667	-25.250000	184.000000	1023.000000	1023.000000	2046.000000
14.380000	-0.023094	-13.648335	-3.136743	-6.458832	-3.091024	-0.961737	0.000000	-10.000000	0.416667	-24.683332	175.500000	1023.000000	1023.000000	2046.000000
14.400000	-0.023069	-13.633708	-2.996937	-6.419387	-3.226296	-0.991087	0.000000	-10.000000	0.383333	-24.100000	167.166672	1023.000000	1023.000000	2046.000000
14.420000	-0.022952	-13.564743	-3.023423	-6.508004	-3.189823	-0.843494	0.000000	-10.000000	0.341667	-23.366667	159.000000	1023.000000	1023.000000	2046.000000
14.440000	-0.023086	-13.644076	-2.992626	-6.409085	-3.239873	-1.002492	0.000000	-10.000000	0.316667	-22.700001	151.333328	1023.000000	1023.000000	2046.000000
14.460000	-0.023207	-13.715160	-3.038725	-6.482865	-3.285859	-0.907711	0.000000	-10.000000	0.300000	-22.150000	143.833328	1023.000000	1023.000000	2046.000000
14.480000	-0.023402	-13.830644	-3.116800	-6.600510	-3.255359	-0.857975	0.000000	-10.000000	0.300000	-21.683334	136.500000	1023.000000	1023.000000	2046.000000
14.500000	-0.023679	-13.994096	-3.022670	-6.558547	-3.477670	-0.935207	0.000000	-10.000000	0.300000	-21.250000	129.166672	1023.000000	1023.000000	2046.000000
14.520000	-0.023504	-13.890863	-3.109212	-6.624061	-3.370862	-0.786729	0.000000	-10.000000	0.266667	-20.700001	122.000000	1023.000000	1023.000000	2046.000000
14.540000	-0.023736	-14.027778	-3.155190	-6.491134	-3.513071	-0.868383	0.000000	-10.000000	0.233333	-20.116667	115.166664	1023.000000	1023.000000	2046.000000
14.560000	-0.024615	-14.547741	-3.426162	-6.552785	-3.693779	-0.875015	0.000000	-10.000000	0.200000	-19.266666	108.500000	1023.000000	1023.000000	2046.000000
14.580000	-0.025973	-15.350021	-3.755214	-6.589531	-3.877681	-1.127594	0.000000	-10.000000	0.191667	-18.583334	102.000000	1023.000000	1023.000000	2046.000000
14.600000	-0.027468	-16.233477	-3.926453	-6.710111	-4.268424	-1.328489	0.000000	-10.000000	0.191667	-17.983334	95.666664	1023.000000	1023.000000	2046.000000
14.620000	-0.028544	-16.869587	-4.291223	-7.024107	-4.342207	-1.212049	0.000000	-10.000000	0.191667	-17.683334	89.500000	1023.000000	1023.000000	2046.000000
14.640000	-0.029119	-17.209196	-4.268615	-7.000391	-4.592589	-1.347601	0.000000	-10.000000	0.191667	-17.583334	83.833336	1023.000000	1023.000000	2046.000000
14.660000	-0.029069	-17.179941	-4.337273	-7.131921	-4.548347	-1.162400	0.000000	-10.000000	0.191667	-17.566668	78.166664	1023.000000	1023.000000	2046.000000
14.680000	-0.029255	-17.289816	-4.328018	-7.142475	-4.589325	-1.229997	0.000000	-10.000000	0.183333	-17.300001	72.500000	1023.000000	1023.000000	2046.000000
14.700000	-0.030383	-17.956110	-4.637746	-7.363870	-4.594611	-1.359884	0.000000	-10.000000	0.183333	-16.583334	66.500000	1023.000000	1023.000000	2046.000000
14.720000	-0.032600	-19.266712	-4.959252	-7.531383	-4.894442	-1.881637	0.000000	-10.000000	0.158333	-15.716667	60.833332	1023.000000	1023.000000	2046.000000
14.740000	-0.035462	-20.958122	-5.522934	-7.948090	-5.168298	-2.318802	0.000000	-10.000000	0.133333	-14.700001	55.500000	1023.000000	1023.000000	2046.000000
14.760000	-0.038702	-22.872684	-6.095420	-8.274558	-5.688749	-2.813957	0.000000	-10.000000	0.091667	-13.683333	50.666668	1023.000000	1023.000000	2046.000000
14.780000	-0.041047	-24.258820	-6.668265	-8.634478	-5.959116	-2.996962	0.000000	-10.000000	0.066667	-12.800000	46.166668	1023.000000	1023.000000	2046.000000
14.800000	-0.042607	-25.181013	-6.959425	-8.788432	-6.231534	-3.201622	0.000000	-10.000000	0.050000	-12.233334	42.000000	1023.000000	1023.000000	2046.000000
14.820000	-0.043600	-25.767315	-7.162818	-8.966964	-6.357906	-3.279628	0.000000	-10.000000	0.050000	-12.050000	38.000000	1023.000000	1023.000000	2046.000000
14.840000	-0.044401	-26.240753	-7.235657	-9.006275	-6.574657	-3.424163	0.000000	-10.000000	0.050000	-11.783334	34.000000	1023.000000	1023.000000	2046.000000
14.860000	-0.044846	-26.503990	-7.453636	-9.121568	-6.549308	-3.379479	0.000000	-10.000000	0.050000	-11.550000	30.000000	1023.000000	1023.000000	2046.000000
14.880000	-0.045266	-26.752161	-7.432685	-9.067707	-6.741918	-3.509851	0.000000	-10.000000	0.041667	-11.100000	26.000000	1023.000000	1023.000000	2046.000000
14.900000	-0.045403	-26.833323	-7.515455	-9.191765	-6.757473	-3.368632	0.000000	-10.000000	0.033333	-10.600000	22.166666	1023.000000	1023.000000	2046.000000
14.920000	-0.045323	-26.786049	-7.418429	-9.140000	-6.860412	-3.367208	0.000000	-10.000000	0.016667	-10.050000	18.500000	1023.000000	1023.000000	2046.000000
14.940000	-0.044928	-26.552151	-7.442850	-9.097813	-6.766173	-3.245314	0.000000	-10.000000	0.008333	-9.300000	15.166667	1023.000000	1023.000000	2046.000000
14.960000	-0.044331	-26.199705	-7.332509	-8.892982	-6.716338	-3.257876	0.000000	-10.000000	0.000000	-8.533334	12.166667	1023.000000	1023.000000	2046.000000
14.980000	-0.043330	-25.607927	-7.143314	-8.815237	-6.624482	-3.024894	0.000000	-10.000000	0.000000	-7.633334	9.333333	1023.000000	1023.000000	2046.000000
15.000000	-0.042292	-24.994661	-6.882552	-8.864212	-6.495325	-2.752572	0.000000	-10.000000	0.000000	-7.000000	6.833333	1023.000000	1023.000000	2046.000000
15.020000	-0.041650	-24.615137	-6.550525	-8.844949	-6.488079	-2.731585	0.000000	-10.000000	-0.008333	-6.500000	4.500000	1023.000000	1023.000000	2046.000000
15.040000	-0.041424	-24.481602	-6.515801	-9.080855	-6.338615	-2.546331	0.000000	-10.000000	-0.016667	-5.650000	2.500000	1023.000000	1023.000000	2046.000000
15.060000	-0.041912	-24.769911	-6.553782	-9.218416	-6.241330	-2.756383	0.000000	-10.000000	-0.033333	-4.600000	0.833333	1023.000000	1023.000000	2046.000000
15.080000	-0.042810	-25.300674	-6.621949	-9.606970	-6.324495	-2.747260	0.000000	-10.000000	-0.041667	-3.183333	-0.500000	1023.000000	1023.000000	2046.000000
15.100000	-0.043387	-25.641474	-6.684011	-9.776809	-6.292356	-2.888298	0.000000	-10.000000	-0.050000	-1.450000	-1.333333	1023.000000	1023.000000	2046.000000
15.120000	-0.043898	-25.943928	-6.662631	-9.890084	-6.448566	-2.942646	0.000000	-10.000000	-0.050000	0.383333	-1.833333	1023.000000	1023.000000	2046.000000
15.140000	-0.044104	-26.065184	-6.750350	-9.952587	-6.361552	-3.000695	0.000000	-10.000000	-0.050000	1.950000	-2.000000	1023.000000	1023.000000	2046.000000
15.160000	-0.044160	-26.098516	-6.706375	-9.927384	-6.450930	-3.013827	0.000000	-10.000000	-0.050000	2.800000	-2.000000	1023.000000	1023.000000	2046.000000
15.180000	-0.043950	-25.974560	-6.695106	-10.005365	-6.405066	-2.869021	0.000000	-10.000000	-0.050000	3.066667	-2.000000	1023.000000	1023.000000	2046.000000
15.200000	-0.043748	-25.855337	-6.573307	-9.933669	-6.513857	-2.834503	0.000000	-10.000000	-0.041667	2.416667	-2.000000	1023.000000	1023.000000	2046.000000
15.220000	-0.042954	-25.385712	-6.542249	-9.859532	-6.293455	-2.690475	0.000000	-10.000000	-0.033333	1.283333	-2.000000	1023.000000	1023.000000	2046.000000
15.240000	-0.042157	-24.914959	-6.388515	-9.737556	-6.238325	-2.550562	0.000000	-10.000000	-0.033333	0.300000	-2.000000	1023.000000	1023.000000	2046.000000
15.260000	-0.041188	-24.342163	-6.200111	-9.649663	-6.080509	-2.411882	0.000000	-10.000000	-0.025000	0.000000	-2.000000	1023.000000	1023.000000	2046.000000
15.280000	-0.040365	-23.855989	-6.068092	-9.518312	-5.982340	-2.287245	0.000000	-10.000000	-0.025000	0.000000	-2.000000	1023.000000	1023.000000	2046.000000
15.300000	-0.039402	-23.286789	-5.804061	-9.278970	-5.906332	-2.297425	0.000000	-10.000000	-0.016667	-0.566667	-2.000000	1023.000000	1023.000000	2046.000000
15.320000	-0.038564	-22.791227	-5.688375	-9.268365	-5.737414	-2.097074	0.000000	-10.000000	-0.033333	-1.300000	-2.000000	1023.000000	1023.000000	2046.000000
15.340000	-0.037911	-22.405500	-5.565649	-9.088228	-5.680430	-2.071194	0.000000	-10.000000	-0.041667	-2.183333	-2.166667	1023.000000	1023.000000	2046.000000
15.360000	-0.037195	-21.982002	-5.443154	-8.963820	-5.568401	-2.006628	0.000000	-10.000000	-0.041667	-2.600000	-2.666667	1023.000000	1023.000000	2046.000000
15.380000	-0.036752	-21.720587	-5.384907	-8.984054	-5.522035	-1.829591	0.000000	-10.000000	-0.025000	-2.900000	-3.500000	1023.000000	1023.000000	2046.000000
15.400000	-0.036443	-21.538042	-5.230923	-8.896201	-5.595573	-1.815345	0.000000	-10.000000	-0.016667	-3.100000	-4.500000	1023.000000	1023.000000	2046.000000
15.420000	-0.035986	-21.267530	-5.300355	-8.869502	-5.423302	-1.674372	0.000000	-10.000000	-0.008333	-3.283333	-5.500000	1023.000000	1023.000000	2046.000000
15.440000	-0.035751	-21.128769	-5.207099	-8.742482	-5.474099	-1.705089	0.000000	-10.000000	-0.016667	-3.450000	-6.500000	1023.000000	1023.000000	2046.000000
15.460000	-0.035568	-21.020950	-5.209514	-8.802670	-5.415464	-1.593302	0.000000	-10.000000	-0.016667	-3.566667	-7.666667	1023.000000	1023.000000	2046.000000
15.480000	-0.035485	-20.971912	-5.136872	-8.718801	-5.500810	-1.615428	0.000000	-10.000000	-0.016667	-3.650000	-9.000000	1023.000000	1023.000000	2046.000000
15.500000	-0.035197	-20.801310	-5.081924	-8.642641	-5.442735	-1.634010	0.000000	-10.000000	-0.008333	-3.733333	-10.333333	1023.000000	1023.000000	2046.000000
15.520000	-0.034743	-20.533180	-4.998098	-8.622246	-5.433342	-1.479495	0.000000	-10.000000	0.000000	-3.833333	-11.500000	1023.000000	1023.000000	2046.000000
15.540000	-0.034624	-20.462681	-4.993082	-8.496910	-5.426330	-1.546359	0.000000	-10.000000	-0.008333	-3.833333	-12.666667	1023.000000	1023.000000	2046.000000
15.560000	-0.035171	-20.786339	-5.303263	-8.513960	-5.425812	-1.543304	0.000000	-10.000000	-0.016667	-3.666667	-14.000000	1023.000000	1023.000000	2046.000000
15.580000	-0.036201	-21.394892	-5.397385	-8.447158	-5.739937	-1.810412	0.000000	-10.000000	-0.025000	-3.433333	-15.333333	1023.000000	1023.000000	2046.000000
15.600000	-0.036990	-21.861025	-5.629423	-8.574598	-5.839132	-1.817871	0.000000	-10.000000	-0.025000	-3.316667	-16.500000	1023.000000	1023.000000	2046.000000
15.620000	-0.037801	-22.340172	-5.781688	-8.643080	-5.977778	-1.937626	0.000000	-10.000000	-0.016667	-3.416667	-17.500000	1023.000000	1023.000000	2046.000000
15.640000	-0.037775	-22.324829	-5.789108	-8.714240	-6.034950	-1.786531	0.000000	-10.000000	-0.016667	-3.816667	-18.666666	1023.000000	1023.000000	2046.000000
15.660000	-0.037395	-22.100704	-5.656169	-8.588242	-6.072394	-1.783900	0.000000	-10.000000	-0.008333	-4.366667	-20.000000	1023.000000	1023.000000	2046.000000
15.680000	-0.037335	-22.064817	-5.711329	-8.694288	-5.965278	-1.693923	0.000000	-10.000000	-0.025000	-4.700000	-21.666666	1023.000000	1023.000000	2046.000000
15.700000	-0.038259	-22.610777	-5.883965	-8.806156	-6.023117	-1.897538	0.000000	-10.000000	-0.033333	-4.350000	-23.166666	1023.000000	1023.000000	2046.000000
15.720000	-0.040058	-23.674200	-6.273636	-9.069318	-6.160382	-2.170863	0.000000	-10.000000	-0.050000	-3.366667	-24.666666	1023.000000	1023.000000	2046.000000
15.740000	-0.042727	-25.251427	-6.644606	-9.212840	-6.499768	-2.894213	0.000000	-10.000000	-0.050000	-1.783333	-25.500000	1023.000000	1023.000000	2046.000000
15.760000	-0.045526	-26.905918	-7.266331	-9.601092	-6.848138	-3.190357	0.000000	-10.000000	-0.050000	-0.483333	-26.000000	1023.000000	1023.000000	2046.000000
15.780000	-0.047357	-27.988235	-7.617509	-9.780279	-7.139367	-3.451080	0.000000	-10.000000	-0.050000	0.483333	-26.000000	1023.000000	1023.000000	2046.000000
15.800000	-0.048348	-28.573875	-7.828743	-9.955009	-7.318647	-3.471477	0.000000	-10.000000	-0.050000	1.283333	-26.000000	1023.000000	1023.000000	2046.000000
15.820000	-0.048748	-28.810299	-7.967171	-9.975747	-7.297704	-3.569678	0.000000	-10.000000	-0.058333	2.516667	-26.000000	1023.000000	1023.000000	2046.000000
15.840000	-0.048813	-28.848656	-7.933135	-9.858864	-7.428595	-3.628063	0.000000	-10.000000	-0.075000	4.433333	-26.000000	1023.000000	1023.000000	2046.000000
15.860000	-0.048494	-28.660145	-7.946989	-9.799649	-7.332988	-3.580518	0.000000	-10.000000	-0.100000	6.666667	-26.000000	1023.000000	1023.000000	2046.000000
15.880000	-0.048057	-28.401724	-7.850446	-9.662137	-7.363988	-3.525152	0.000000	-10.000000	-0.125000	8.983334	-26.000000	1023.000000	1023.000000	2046.000000
15.900000	-0.047220	-27.906811	-7.806159	-9.628012	-7.187045	-3.285595	0.000000	-10.000000	-0.158333	11.266666	-26.000000	1023.000000	1023.000000	2046.000000
15.920000	-0.046293	-27.359270	-7.576636	-9.335152	-7.166470	-3.281013	0.000000	-10.000000	-0.183333	13.200000	-26.000000	1023.000000	1023.000000	2046.000000
15.940000	-0.045164	-26.691843	-7.418814	-9.202277	-7.054605	-3.016147	0.000000	-10.000000	-0.216667	15.100000	-26.000000	1023.000000	1023.000000	2046.000000
15.960000	-0.043607	-25.771698	-7.230989	-8.881847	-6.762781	-2.896081	0.000000	-10.000000	-0.233333	16.549999	-9.000000	1023.000000	1023.000000	2046.000000
15.980000	-0.041899	-24.762440	-6.859755	-8.614038	-6.640652	-2.647995	0.000000	-10.000000	-0.258333	17.766666	11.500000	1023.000000	1023.000000	2046.000000
16.000000	-0.039914	-23.589357	-6.575493	-8.484725	-6.282808	-2.246330	0.000000	-10.000000	-0.266667	18.350000	32.000000	1023.000000	1023.000000	2046.000000
16.020000	-0.038222	-22.589031	-6.137993	-8.241651	-6.068918	-2.140470	0.000000	-10.000000	-0.283333	18.883333	37.500000	1023.000000	1023.000000	2046.000000
16.040001	-0.037033	-21.886745	-5.887688	-8.245560	-5.863666	-1.889833	0.000000	-10.000000	-0.283333	19.183334	41.500000	1023.000000	1023.000000	2046.000000
16.059999	-0.036629	-21.647655	-5.813566	-8.310368	-5.619875	-1.903846	0.000000	-10.000000	-0.291667	19.416668	47.666668	1023.000000	1023.000000	2046.000000
16.080000	-0.036493	-21.567654	-5.690991	-8.357643	-5.565713	-1.953305	0.000000	-10.000000	-0.308333	19.716667	54.000000	1023.000000	1023.000000	2046.000000
16.100000	-0.036322	-21.466053	-5.703404	-8.439381	-5.426563	-1.896706	0.000000	-10.000000	-0.341667	20.283333	60.500000	1023.000000	1023.000000	2046.000000
16.120001	-0.035945	-21.243586	-5.577154	-8.320256	-5.389566	-1.956609	0.000000	-10.000000	-0.375000	21.250000	67.166664	1023.000000	1023.000000	2046.000000
16.139999	-0.035544	-21.006498	-5.562871	-8.285954	-5.306830	-1.850844	0.000000	-10.000000	-0.400000	22.066668	74.166664	1023.000000	1023.000000	2046.000000
16.160000	-0.034885	-20.617273	-5.416126	-8.161228	-5.211212	-1.828707	0.000000	-10.000000	-0.433333	23.100000	81.500000	1023.000000	1023.000000	2046.000000
16.180000	-0.033827	-19.991692	-5.412787	-8.052722	-4.968492	-1.557691	0.000000	-10.000000	-0.450000	23.966667	89.166664	1023.000000	1023.000000	2046.000000
16.200001	-0.032465	-19.186981	-5.160745	-7.752467	-4.836795	-1.436975	0.000000	-10.000000	-0.475000	24.916668	97.000000	1023.000000	1023.000000	2046.000000
16.219999	-0.030841	-18.227137	-4.946331	-7.564246	-4.591485	-1.125075	0.000000	-10.000000	-0.483333	25.266666	105.000000	1023.000000	1023.000000	2046.000000
16.240000	-0.028958	-17.114029	-4.531779	-7.232708	-4.413367	-0.936174	0.000000	-10.000000	-0.516667	25.783333	113.333336	1023.000000	1023.000000	2046.000000
16.260000	-0.026724	-15.793839	-4.270175	-6.969475	-4.018927	-0.535263	0.000000	-10.000000	-0.533333	26.083334	121.833336	1023.000000	1023.000000	2046.000000
16.280001	-0.024579	-14.526213	-3.830789	-6.486654	-3.792572	-0.416198	0.000000	-10.000000	-0.566667	26.766666	130.666672	1023.000000	1023.000000	2046.000000
16.299999	-0.022407	-13.242504	-3.571358	-6.207309	-3.414240	-0.049597	0.000000	-10.000000	-0.575000	27.100000	139.500000	1023.000000	1023.000000	2046.000000
16.320000	-0.020308	-12.001776	-3.122001	-5.752246	-3.223614	0.096086	0.000000	-10.000000	-0.575000	27.516666	148.500000	1023.000000	1023.000000	2046.000000
16.340000	-0.018170	-10.738634	-2.852447	-5.515921	-2.852407	0.482140	0.000000	-10.000000	-0.583333	27.783333	157.500000	1023.000000	1023.000000	2046.000000
16.360001	-0.016186	-9.566168	-2.530229	-5.073626	-2.630170	0.667856	0.000000	-10.000000	-0.591667	28.116667	166.666672	1023.000000	1023.000000	2046.000000
16.379999	-0.014302	-8.452575	-2.166220	-4.780978	-2.400633	0.895256	0.000000	-10.000000	-0.616667	28.816668	176.000000	1023.000000	1023.000000	2046.000000
16.400000	-0.012396	-7.326293	-1.971206	-4.484178	-2.087045	1.216136	0.000000	-10.000000	-0.625000	29.350000	185.666672	1023.000000	1023.000000	2046.000000
16.420000	-0.010748	-6.352206	-1.632993	-4.084295	-1.947199	1.312280	0.000000	-10.000000	-0.641667	29.833334	195.500000	1023.000000	1023.000000	2046.000000
16.440001	-0.008980	-5.307014	-1.476061	-3.830121	-1.569326	1.568495	0.000000	-10.000000	-0.650000	30.000000	205.500000	1023.000000	1023.000000	2046.000000
16.459999	-0.007423	-4.387115	-1.134200	-3.524422	-1.468622	1.740130	0.000000	-10.000000	-0.650000	30.216667	215.500000	1023.000000	1023.000000	2046.000000
16.480000	-0.006148	-3.633360	-1.014276	-3.274464	-1.214332	1.869712	0.000000	-10.000000	-0.658333	30.500000	225.500000	1023.000000	1023.000000	2046.000000
16.500000	-0.005704	-3.371314	-0.893822	-3.045580	-1.279527	1.847615	0.000000	-10.000000	-0.675000	30.766666	235.500000	1023.000000	1023.000000	2046.000000
16.520000	-0.005344	-3.158242	-0.957813	-2.882620	-1.172831	1.855021	0.000000	-10.000000	-0.683333	31.016666	245.500000	1023.000000	1023.000000	2046.000000
16.540001	-0.004337	-2.562932	-0.760851	-2.525261	-1.168526	1.891706	0.000000	-10.000000	-0.691667	31.366667	255.833328	1023.000000	1023.000000	2046.000000
16.559999	-0.002602	-1.537903	-0.652941	-2.284685	-0.880701	2.280424	0.000000	-10.000000	-0.675000	31.316668	266.166656	1023.000000	1023.000000	2046.000000
16.580000	-0.000573	-0.338462	-0.213487	-1.850425	-0.787754	2.513204	0.000000	-10.000000	-0.666667	31.166668	276.833344	1023.000000	1023.000000	2046.000000
16.600000	0.001734	1.024767	0.089187	-1.395107	-0.475848	2.806535	0.000000	-10.000000	-0.633333	30.850000	287.166656	1023.000000	1023.000000	2046.000000
16.620001	0.002960	1.749517	0.266129	-1.104287	-0.243520	2.831195	0.000000	-10.000000	-0.616667	30.600000	297.500000	1023.000000	1023.000000	2046.000000
16.639999	0.002837	1.676659	0.212424	-1.132872	-0.203524	2.800631	0.000000	-10.000000	-0.625000	30.366667	307.500000	1023.000000	1023.000000	2046.000000
16.660000	0.001118	0.660719	-0.168488	-1.423626	-0.225313	2.478145	0.000000	-10.000000	-0.633333	30.300001	317.833344	1023.000000	1023.000000	2046.000000
16.680000	-0.001582	-0.934916	-0.653744	-1.489745	-0.610058	1.818632	0.000000	-10.000000	-0.633333	30.033333	328.166656	1023.000000	1023.000000	2046.000000
16.700001	-0.003538	-2.091222	-1.186285	-1.711233	-0.898434	1.704729	0.000000	-10.000000	-0.600000	29.700001	338.500000	1023.000000	1023.000000	2046.000000
16.719999	-0.004369	-2.581797	-1.352129	-1.618328	-1.110434	1.499094	0.000000	-10.000000	-0.583333	29.200001	345.166656	1023.000000	1023.000000	2046.000000
16.740000	-0.004225	-2.496868	-1.492558	-1.586931	-1.023047	1.605668	0.000000	-10.000000	-0.583333	29.083334	354.833344	1023.000000	1023.000000	2046.000000
16.760000	-0.003739	-2.209663	-1.377404	-1.282768	-1.044948	1.495458	0.000000	-10.000000	-0.600000	28.966667	364.500000	1023.000000	1023.000000	2046.000000
16.780001	-0.002956	-1.747244	-1.364791	-1.119343	-0.933999	1.670890	0.000000	-10.000000	-0.608333	29.083334	377.166656	1023.000000	1023.000000	2046.000000
16.799999	-0.001842	-1.088600	-1.166708	-0.741650	-0.863055	1.682813	0.000000	-10.000000	-0.608333	29.200001	386.833344	1023.000000	1023.000000	2046.000000
16.820000	-0.000758	-0.447933	-1.114010	-0.550360	-0.721016	1.937453	0.000000	-10.000000	-0.583333	29.183334	396.500000	1023.000000	1023.000000	2046.000000
16.840000	0.000433	0.256049	-0.910118	-0.165945	-0.660557	1.992669	0.000000	-10.000000	-0.583333	28.816668	406.333344	1023.000000	1023.000000	2046.000000
16.860001	0.001826	1.079124	-0.752586	0.102018	-0.546024	2.275716	0.000000	-10.000000	-0.575000	28.566668	416.000000	1023.000000	1023.000000	2046.000000
16.879999	0.003564	2.106199	-0.490819	0.490663	-0.336517	2.442873	0.000000	-10.000000	-0.583333	28.416666	425.666656	1023.000000	1023.000000	2046.000000
16.900000	0.005357	3.165793	-0.228714	0.853067	-0.173233	2.714673	0.000000	-10.000000	-0.575000	28.516666	435.166656	1023.000000	1023.000000	2046.000000
16.920000	0.007468	4.413637	0.057952	1.196582	0.164317	2.994786	0.000000	-10.000000	-0.583333	28.450001	444.666656	1023.000000	1023.000000	2046.000000
16.940001	0.009398	5.554263	0.402775	1.523441	0.332731	3.295316	0.000000	-10.000000	-0.575000	28.466667	454.000000	1023.000000	1023.000000	2046.000000
16.959999	0.011421	6.750069	0.757880	1.806686	0.653158	3.532345	0.000000	-10.000000	-0.566667	28.433334	463.500000	1023.000000	1023.000000	2046.000000
16.980000	0.012952	7.654778	1.101567	1.994462	0.820636	3.738113	0.000000	-10.000000	-0.533333	28.133335	473.000000	1023.000000	1023.000000	2046.000000
17.000000	0.013897	8.213410	1.139964	1.929659	1.184983	3.958803	0.000000	-10.000000	-0.500000	27.500000	482.500000	1023.000000	1023.000000	2046.000000
17.020000	0.014188	8.385254	1.219526	1.958959	1.325752	3.881018	0.000000	-10.000000	-0.458333	26.300001	491.833344	1023.000000	1023.000000	2046.000000
17.040001	0.014246	8.419516	1.215317	1.805592	1.425839	3.972767	0.000000	-10.000000	-0.425000	25.450001	500.833344	1023.000000	1023.000000	2046.000000
17.059999	0.014347	8.479020	1.258532	1.849341	1.445964	3.925183	0.000000	-10.000000	-0.391667	24.550001	509.500000	1023.000000	1023.000000	2046.000000
17.080000	0.014728	8.704309	1.153468	1.849231	1.607595	4.094014	0.000000	-10.000000	-0.383333	24.016666	517.833313	1023.000000	1023.000000	2046.000000
17.100000	0.015333	9.061603	1.279783	2.077450	1.626746	4.077624	0.000000	-10.000000	-0.383333	23.266666	526.000000	1023.000000	1023.000000	2046.000000
17.120001	0.016345	9.659668	1.368015	2.159167	1.757347	4.375139	0.000000	-10.000000	-0.383333	23.066668	533.833313	1023.000000	1023.000000	2046.000000
17.139999	0.017836	10.540821	1.600582	2.520463	1.933120	4.486657	0.000000	-10.000000	-0.375000	22.866667	541.500000	1023.000000	1023.000000	2046.000000
17.160000	0.019746	11.669605	1.809280	2.789826	2.208693	4.861806	0.000000	-10.000000	-0.341667	22.633333	549.166687	1023.000000	1023.000000	2046.000000
17.180000	0.021647	12.793250	2.216184	3.208820	2.371467	4.996780	0.000000	-10.000000	-0.341667	22.000000	556.666687	1023.000000	1023.000000	2046.000000
17.200001	0.023592	13.943100	2.539868	3.489590	2.617535	5.296106	0.000000	-10.000000	-0.316667	21.400002	564.166687	1023.000000	1023.000000	2046.000000
17.219999	0.025463	15.048494	2.888346	3.867764	2.887004	5.405381	0.000000	-10.000000	-0.308333	20.316668	571.333313	1023.000000	1023.000000	2046.000000
17.240000	0.027190	16.069304	3.194632	4.180686	3.071768	5.622218	0.000000	-10.000000	-0.266667	19.050001	578.500000	1023.000000	1023.000000	2046.000000
17.260000	0.028941	17.104191	3.394466	4.470664	3.351407	5.887655	0.000000	-10.000000	-0.216667	17.583334	585.166687	1023.000000	1023.000000	2046.000000
17.280001	0.030220	17.860046	3.585238	4.869330	3.458082	5.947396	0.000000	-10.000000	-0.191667	16.450001	591.333313	1023.000000	1023.000000	2046.000000
17.299999	0.030866	18.241579	3.601927	4.993347	3.557942	6.088363	0.000000	-10.000000	-0.183333	15.466667	597.000000	1023.000000	1023.000000	2046.000000
17.320000	0.031695	18.731689	3.788133	5.293718	3.604043	6.045795	0.000000	-10.000000	-0.183333	14.216667	602.166687	1023.000000	1023.000000	2046.000000
17.340000	0.033113	19.569704	3.845585	5.534739	3.872155	6.317226	0.000000	-10.000000	-0.150000	12.716667	607.166687	1023.000000	1023.000000	2046.000000
17.360001	0.034133	20.172489	4.221669	5.722415	3.758361	6.470043	0.000000	-10.000000	-0.100000	10.933333	611.666687	1023.000000	1023.000000	2046.000000
17.379999	0.034761	20.543459	4.356639	5.835111	3.863455	6.488253	0.000000	-10.000000	-0.050000	8.866667	615.666687	1023.000000	1023.000000	2046.000000
17.400000	0.034069	20.135008	4.204908	5.771886	3.908263	6.249951	0.000000	-10.000000	-0.033333	6.466667	618.833313	1023.000000	1023.000000	2046.000000
17.420000	0.032646	19.293835	4.039340	5.563334	3.641531	6.049628	0.000000	-10.000000	-0.033333	3.933333	621.333313	1023.000000	1023.000000	2046.000000
17.440001	0.030209	17.853428	3.514642	5.092273	3.479946	5.766567	0.000000	-10.000000	-0.041667	0.966667	623.000000	1023.000000	1023.000000	2046.000000
17.459999	0.027100	16.016010	3.062352	4.803537	3.004348	5.145773	0.000000	-10.000000	-0.025000	-1.766667	623.833313	1023.000000	1023.000000	2046.000000
17.480000	0.024155	14.275569	2.512571	4.408511	2.602049	4.752438	0.000000	-10.000000	0.008333	-5.116667	624.000000	1023.000000	1023.000000	2046.000000
17.500000	0.021855	12.916277	2.127932	4.201921	2.283208	4.303216	0.000000	-10.000000	0.033333	-8.183333	624.000000	1023.000000	1023.000000	2046.000000
17.520000	0.020112	11.886269	1.846380	3.898990	1.992435	4.148464	0.000000	-10.000000	0.050000	-10.950000	624.000000	1023.000000	1023.000000	2046.000000
17.540001	0.019009	11.234384	1.590811	3.668162	1.918376	4.057035	0.000000	-10.000000	0.050000	-12.516666	624.000000	1023.000000	1023.000000	2046.000000
17.559999	0.018107	10.701485	1.533747	3.633345	1.698979	3.835414	0.000000	-10.000000	0.066667	-13.316667	624.000000	1023.000000	1023.000000	2046.000000
17.580000	0.017364	10.262219	1.339276	3.484787	1.630875	3.807281	0.000000	-10.000000	0.083333	-13.833334	616.500000	1023.000000	1023.000000	2046.000000
17.600000	0.016800	9.928684	1.273608	3.498198	1.528383	3.628495	0.000000	-10.000000	0.116667	-14.466667	607.500000	1023.000000	1023.000000	2046.000000
17.620001	0.016407	9.696545	1.195147	3.367940	1.406447	3.727011	0.000000	-10.000000	0.133333	-15.183334	596.666687	1023.000000	1023.000000	2046.000000
17.639999	0.016229	9.591101	1.188347	3.444844	1.338386	3.619524	0.000000	-10.000000	0.158333	-15.766667	591.666687	1023.000000	1023.000000	2046.000000
17.660000	0.016061	9.492029	1.186766	3.418551	1.235746	3.650966	0.000000	-10.000000	0.166667	-16.150002	586.333313	1023.000000	1023.000000	2046.000000
17.680000	0.016142	9.540003	1.157031	3.416271	1.324722	3.641979	0.000000	-10.000000	0.166667	-16.233334	581.000000	1023.000000	1023.000000	2046.000000
17.700001	0.016449	9.721478	1.329309	3.439747	1.283528	3.668895	0.000000	-10.000000	0.183333	-16.533335	575.500000	1023.000000	1023.000000	2046.000000
17.719999	0.016640	9.834274	1.313413	3.247050	1.383132	3.890680	0.000000	-10.000000	0.200000	-16.766666	571.833313	1023.000000	1023.000000	2046.000000
17.740000	0.016853	9.960138	1.500960	3.218979	1.388898	3.851300	0.000000	-10.000000	0.216667	-17.316668	566.166687	1023.000000	1023.000000	2046.000000
17.760000	0.016605	9.813574	1.521470	2.984921	1.407528	3.899654	0.000000	-10.000000	0.225000	-17.950001	560.333313	1023.000000	1023.000000	2046.000000
17.780001	0.015564	9.198323	1.357468	2.618583	1.492726	3.729548	0.000000	-10.000000	0.233333	-19.000000	552.500000	1023.000000	1023.000000	2046.000000
17.799999	0.014065	8.312201	1.250140	2.127565	1.356852	3.577644	0.000000	-10.000000	0.266667	-20.033333	546.166687	1023.000000	1023.000000	2046.000000
17.820000	0.012511	7.394053	1.067393	1.659663	1.317525	3.349471	0.000000	-10.000000	0.300000	-21.033333	539.500000	1023.000000	1023.000000	2046.000000
17.840000	0.010946	6.469245	0.966447	1.271671	1.110475	3.120652	0.000000	-10.000000	0.341667	-22.016666	532.333313	1023.000000	1023.000000	2046.000000
17.860001	0.009540	5.638380	0.706166	0.894693	1.104817	2.932703	0.000000	-10.000000	0.375000	-23.116667	524.833313	1023.000000	1023.000000	2046.000000
17.879999	0.008168	4.827555	0.632768	0.600475	0.856139	2.738172	0.000000	-10.000000	0.416667	-24.383333	517.000000	1023.000000	1023.000000	2046.000000
17.900000	0.007260	4.290489	0.459961	0.278912	0.816219	2.735397	0.000000	-10.000000	0.458333	-25.433334	509.000000	1023.000000	1023.000000	2046.000000
17.920000	0.006697	3.958102	0.506143	0.178587	0.700470	2.572902	0.000000	-10.000000	0.491667	-26.383333	500.666656	1023.000000	1023.000000	2046.000000
17.940001	0.006319	3.734767	0.496755	-0.061657	0.681629	2.618041	0.000000	-10.000000	0.500000	-27.066668	492.000000	1023.000000	1023.000000	2046.000000
17.959999	0.006222	3.677001	0.513606	-0.123320	0.758813	2.527902	0.000000	-10.000000	0.525000	-27.716667	482.833344	1023.000000	1023.000000	2046.000000
17.980000	0.006288	3.716129	0.681518	-0.191847	0.719920	2.506537	0.000000	-10.000000	0.558333	-28.400000	473.666656	1023.000000	1023.000000	2046.000000
18.000000	0.006306	3.727107	0.746189	-0.336496	0.771570	2.545843	0.000000	-10.000000	0.608333	-29.200001	464.166656	1023.000000	1023.000000	2046.000000
18.020000	0.006148	3.633435	0.920134	-0.331950	0.710415	2.334836	0.000000	-10.000000	0.633333	-29.900000	454.500000	1023.000000	1023.000000	2046.000000
18.040001	0.005909	3.492055	0.958602	-0.480046	0.698332	2.315168	0.000000	-10.000000	0.675000	-30.666668	444.500000	1023.000000	1023.000000	2046.000000
18.059999	0.005466	3.230467	0.897932	-0.635265	0.731652	2.236148	0.000000	-10.000000	0.708333	-31.450001	434.333344	1023.000000	1023.000000	2046.000000
18.080000	0.004841	2.860785	0.943351	-0.726558	0.571337	2.072655	0.000000	-10.000000	0.741667	-32.150002	423.833344	1023.000000	1023.000000	2046.000000
18.100000	0.004174	2.466829	0.829400	-1.002897	0.532902	2.107424	0.000000	-10.000000	0.766667	-32.483334	413.000000	1023.000000	1023.000000	2046.000000
18.120001	0.003364	1.988057	0.856548	-1.049379	0.324033	1.856856	0.000000	-10.000000	0.783333	-32.466667	402.166656	1023.000000	1023.000000	2046.000000
18.139999	0.002493	1.473296	0.687881	-1.371517	0.247279	1.909652	0.000000	-10.000000	0.791667	-32.549999	391.333344	1023.000000	1023.000000	2046.000000
18.160000	0.001667	0.984930	0.549839	-1.432630	0.183716	1.684005	0.000000	-10.000000	0.775000	-32.549999	380.500000	1023.000000	1023.000000	2046.000000
18.180000	0.000748	0.441973	0.557240	-1.681547	-0.080373	1.646653	0.000000	-10.000000	0.758333	-32.566666	369.500000	1023.000000	1023.000000	2046.000000
18.200001	0.000179	0.105666	0.470030	-1.851968	-0.111782	1.599386	0.000000	-10.000000	0.750000	-32.400002	358.666656	1023.000000	1023.000000	2046.000000
18.219999	-0.000174	-0.102742	0.486487	-1.839360	-0.203316	1.453448	0.000000	-10.000000	0.750000	-32.483334	347.833344	1023.000000	1023.000000	2046.000000
18.240000	-0.000885	-0.523189	0.329328	-1.941955	-0.359941	1.449378	0.000000	-10.000000	0.750000	-32.150002	337.166656	1023.000000	1023.000000	2046.000000
18.260000	-0.002233	-1.319652	0.003276	-2.054570	-0.494750	1.226391	0.000000	-10.000000	0.750000	-32.266666	326.333344	1023.000000	1023.000000	2046.000000
18.280001	-0.004194	-2.478787	-0.241864	-2.298329	-0.893629	0.955035	0.000000	-10.000000	0.750000	-32.033333	315.666656	1023.000000	1023.000000	2046.000000
18.299999	-0.005819	-3.439036	-0.700510	-2.683903	-0.948141	0.893519	0.000000	-10.000000	0.750000	-32.200001	304.833344	1023.000000	1023.000000	2046.000000
18.320000	-0.007189	-4.248837	-0.723127	-2.817798	-1.387590	0.679679	0.000000	-10.000000	0.750000	-31.850000	294.166656	1023.000000	1023.000000	2046.000000
18.340000	-0.007746	-4.577855	-0.900364	-3.054217	-1.442660	0.819385	0.000000	-10.000000	0.741667	-31.850000	283.500000	1023.000000	1023.000000	2046.000000
18.360001	-0.008522	-5.036707	-0.988229	-3.155139	-1.524846	0.631507	0.000000	-10.000000	0.741667	-31.616669	273.000000	1023.000000	1023.000000	2046.000000
18.379999	-0.010319	-6.098704	-1.222337	-3.584930	-1.761960	0.470522	0.000000	-10.000000	0.716667	-31.416668	262.333344	1023.000000	1023.000000	2046.000000
18.400000	-0.013101	-7.742678	-1.739993	-4.099686	-2.022444	0.119444	0.000000	-10.000000	0.691667	-30.733334	251.833328	1023.000000	1023.000000	2046.000000
18.420000	-0.016873	-9.971976	-2.253409	-4.414416	-2.602365	-0.701786	0.000000	-10.000000	0.641667	-30.066668	241.500000	1023.000000	1023.000000	2046.000000
18.440001	-0.020808	-12.297402	-3.121153	-4.993536	-3.055427	-1.127286	0.000000	-10.000000	0.616667	-29.266668	231.500000	1023.000000	1023.000000	2046.000000
18.459999	-0.023902	-14.126251	-3.708562	-5.397798	-3.510293	-1.509598	0.000000	-10.000000	0.566667	-28.583334	221.833328	1023.000000	1023.000000	2046.000000
18.480000	-0.026070	-15.407390	-4.107079	-5.741981	-3.868897	-1.689433	0.000000	-10.000000	0.533333	-27.850000	212.333328	1023.000000	1023.000000	2046.000000
18.500000	-0.027586	-16.303545	-4.435153	-5.950921	-4.010294	-1.907177	0.000000	-10.000000	0.491667	-27.133333	203.166672	1023.000000	1023.000000	2046.000000
18.520000	-0.028744	-16.987564	-4.572062	-6.043822	-4.289072	-2.082608	0.000000	-10.000000	0.475000	-26.433334	194.000000	1023.000000	1023.000000	2046.000000
18.540001	-0.029723	-17.566278	-4.850068	-6.260593	-4.363029	-2.092590	0.000000	-10.000000	0.458333	-25.916668	185.166672	1023.000000	1023.000000	2046.000000
18.559999	-0.030726	-18.158840	-4.918359	-6.353114	-4.624185	-2.263181	0.000000	-10.000000	0.441667	-25.566668	176.500000	1023.000000	1023.000000	2046.000000
18.580000	-0.031415	-18.566401	-5.112800	-6.543627	-4.701618	-2.208355	0.000000	-10.000000	0.441667	-25.216667	167.833328	1023.000000	1023.000000	2046.000000
18.600000	-0.031846	-18.821033	-5.168055	-6.553990	-4.806799	-2.292189	0.000000	-10.000000	0.425000	-24.683334	159.333328	1023.000000	1023.000000	2046.000000
18.620001	-0.032029	-18.928905	-5.218350	-6.587397	-4.893213	-2.229945	0.000000	-10.000000	0.400000	-24.050001	151.000000	1023.000000	1023.000000	2046.000000
18.639999	-0.031969	-18.893742	-5.158818	-6.545854	-4.916911	-2.272159	0.000000	-10.000000	0.366667	-23.166668	143.000000	1023.000000	1023.000000	2046.000000
18.660000	-0.031712	-18.742075	-5.076464	-6.669049	-4.966807	-2.029755	0.000000	-10.000000	0.350000	-22.700001	135.333328	1023.000000	1023.000000	2046.000000
18.680000	-0.031212	-18.446138	-4.901586	-6.665007	-4.890558	-1.988988	0.000000	-10.000000	0.333333	-22.166668	127.666664	1023.000000	1023.000000	2046.000000
18.700001	-0.030968	-18.301859	-4.767687	-6.861712	-4.888840	-1.783619	0.000000	-10.000000	0.325000	-21.933334	120.333336	1023.000000	1023.000000	2046.000000
18.719999	-0.031385	-18.548719	-4.719254	-7.063788	-4.897066	-1.868613	0.000000	-10.000000	0.316667	-21.583334	115.333336	1023.000000	1023.000000	2046.000000
18.740000	-0.032460	-19.183771	-4.910529	-7.526186	-4.908832	-1.838223	0.000000	-10.000000	0.316667	-21.266666	108.333336	1023.000000	1023.000000	2046.000000
18.760000	-0.033909	-20.040268	-5.041025	-7.843174	-5.013741	-2.142328	0.000000	-10.000000	0.308333	-20.683334	101.333336	1023.000000	1023.000000	2046.000000
18.780001	-0.035268	-20.843159	-5.230479	-8.290623	-5.149015	-2.173041	0.000000	-10.000000	0.283333	-20.100000	92.166664	1023.000000	1023.000000	2046.000000
18.799999	-0.036471	-21.554619	-5.318851	-8.467411	-5.322216	-2.446141	0.000000	-10.000000	0.241667	-19.400000	85.333336	1023.000000	1023.000000	2046.000000
18.820000	-0.037373	-22.087254	-5.495977	-8.786760	-5.385989	-2.418527	0.000000	-10.000000	0.200000	-18.700001	78.833336	1023.000000	1023.000000	2046.000000
18.840000	-0.038300	-22.635555	-5.532560	-8.903185	-5.617336	-2.582474	0.000000	-10.000000	0.166667	-17.716667	72.500000	1023.000000	1023.000000	2046.000000
18.860001	-0.038689	-22.865288	-5.716001	-9.086317	-5.591528	-2.471442	0.000000	-10.000000	0.166667	-16.766666	66.666664	1023.000000	1023.000000	2046.000000
18.879999	-0.038836	-22.952051	-5.721467	-9.052053	-5.640296	-2.538236	0.000000	-10.000000	0.158333	-16.133333	61.000000	1023.000000	1023.000000	2046.000000
18.900000	-0.038806	-22.934549	-5.717874	-9.156838	-5.696891	-2.362946	0.000000	-10.000000	0.150000	-15.583334	55.666668	1023.000000	1023.000000	2046.000000
18.920000	-0.038522	-22.766315	-5.662864	-9.087771	-5.667073	-2.348606	0.000000	-10.000000	0.141667	-15.083334	50.500000	1023.000000	1023.000000	2046.000000
18.940001	-0.038191	-22.570770	-5.611966	-9.067607	-5.684754	-2.206444	0.000000	-10.000000	0.125000	-14.483334	45.500000	1023.000000	1023.000000	2046.000000
18.959999	-0.037657	-22.255175	-5.512474	-8.981040	-5.577174	-2.184486	0.000000	-10.000000	0.116667	-13.833333	40.666668	1023.000000	1023.000000	2046.000000
18.980000	-0.037207	-21.989464	-5.383877	-8.987496	-5.597959	-2.020131	0.000000	-10.000000	0.083333	-13.183333	35.833332	1023.000000	1023.000000	2046.000000
19.000000	-0.036600	-21.630470	-5.281931	-8.861941	-5.495858	-1.990740	0.000000	-10.000000	0.058333	-12.516666	31.333334	1023.000000	1023.000000	2046.000000
19.020000	-0.036062	-21.312763	-5.170407	-8.772886	-5.483082	-1.886388	0.000000	-10.000000	0.041667	-11.783334	27.000000	1023.000000	1023.000000	2046.000000
19.040001	-0.035692	-21.093847	-5.113656	-8.688456	-5.405091	-1.886646	0.000000	-10.000000	0.033333	-11.150000	23.166666	1023.000000	1023.000000	2046.000000
19.059999	-0.035317	-20.872488	-5.040795	-8.649500	-5.412395	-1.769797	0.000000	-10.000000	0.033333	-10.366667	19.500000	1023.000000	1023.000000	2046.000000
19.080000	-0.035075	-20.729431	-5.068567	-8.640695	-5.325874	-1.694296	0.000000	-10.000000	0.025000	-9.866667	16.166666	1023.000000	1023.000000	2046.000000
19.100000	-0.034840	-20.590290	-4.934412	-8.558173	-5.432497	-1.665209	0.000000	-10.000000	0.016667	-9.250000	12.833333	1023.000000	1023.000000	2046.000000
19.120001	-0.034599	-20.448290	-4.989100	-8.560642	-5.331784	-1.566764	0.000000	-10.000000	0.016667	-8.800000	9.666667	1023.000000	1023.000000	2046.000000
19.139999	-0.034286	-20.263315	-4.825447	-8.406698	-5.421089	-1.610082	0.000000	-10.000000	0.008333	-8.233334	6.666667	1023.000000	1023.000000	2046.000000
19.160000	-0.033852	-20.006683	-4.910491	-8.395610	-5.310328	-1.390255	0.000000	-10.000000	0.008333	-7.766667	4.000000	1023.000000	1023.000000	2046.000000
19.180000	-0.034067	-20.133377	-4.895365	-8.217875	-5.511158	-1.508979	0.000000	-10.000000	-0.008333	-7.150000	1.666667	1023.000000	1023.000000	2046.000000
19.200001	-0.034830	-20.584808	-5.181482	-8.277354	-5.587011	-1.538962	0.000000	-10.000000	-0.008333	-6.483334	-0.500000	1023.000000	1023.000000	2046.000000
19.219999	-0.035736	-21.119879	-5.302144	-8.159582	-5.835812	-1.822341	0.000000	-10.000000	-0.008333	-5.933333	-2.500000	1023.000000	1023.000000	2046.000000
19.240000	-0.036369	-21.494108	-5.648309	-8.372528	-5.764122	-1.709150	0.000000	-10.000000	0.000000	-5.583333	-4.500000	1023.000000	1023.000000	2046.000000
19.260000	-0.036870	-21.790201	-5.537102	-8.419831	-6.097992	-1.735275	0.000000	-10.000000	0.000000	-5.516666	-6.166667	1023.000000	1023.000000	2046.000000
19.280001	-0.036440	-21.535852	-5.597040	-8.422432	-5.912101	-1.604279	0.000000	-10.000000	0.000000	-5.533333	-7.833333	1023.000000	1023.000000	2046.000000
19.299999	-0.036162	-21.371603	-5.406678	-8.350168	-6.028566	-1.586190	0.000000	-10.000000	0.000000	-5.500000	-9.500000	1023.000000	1023.000000	2046.000000
19.320000	-0.036558	-21.606014	-5.689722	-8.542867	-5.832262	-1.541164	0.000000	-10.000000	0.000000	-4.983334	-11.500000	1023.000000	1023.000000	2046.000000
19.340000	-0.038363	-22.672241	-5.874127	-8.673838	-6.185958	-1.938317	0.000000	-10.000000	0.000000	-4.100000	-13.166667	1023.000000	1023.000000	2046.000000
19.360001	-0.040741	-24.078157	-6.342039	-8.943036	-6.318761	-2.474321	0.000000	-10.000000	-0.016667	-2.916667	-14.666667	1023.000000	1023.000000	2046.000000
19.379999	-0.043563	-25.745783	-6.891666	-9.238715	-6.713388	-2.902012	0.000000	-10.000000	-0.033333	-2.133333	-15.500000	1023.000000	1023.000000	2046.000000
19.400000	-0.045952	-27.157862	-7.408610	-9.535077	-7.011603	-3.202570	0.000000	-10.000000	-0.033333	-1.750000	-16.000000	1023.000000	1023.000000	2046.000000
19.420000	-0.047372	-27.996626	-7.718442	-9.716025	-7.236050	-3.326107	0.000000	-10.000000	-0.016667	-2.016667	-16.000000	1023.000000	1023.000000	2046.000000
19.440001	-0.048342	-28.570189	-7.873106	-9.821345	-7.382910	-3.492826	0.000000	-10.000000	0.000000	-2.566667	-16.333334	1023.000000	1023.000000	2046.000000
19.459999	-0.048889	-28.893621	-7.999888	-9.910997	-7.513144	-3.469592	0.000000	-10.000000	-0.008333	-3.266667	-17.000000	1023.000000	1023.000000	2046.000000
19.480000	-0.049274	-29.120911	-8.039768	-9.862792	-7.608924	-3.609426	0.000000	-10.000000	-0.008333	-3.733333	-18.166666	1023.000000	1023.000000	2046.000000
19.500000	-0.049590	-29.307554	-8.180278	-9.959594	-7.637029	-3.530654	0.000000	-10.000000	-0.008333	-3.883333	-19.333334	1023.000000	1023.000000	2046.000000
19.520000	-0.049581	-29.302210	-8.128386	-9.896013	-7.684834	-3.592976	0.000000	-10.000000	-0.008333	-3.783333	-20.666666	1023.000000	1023.000000	2046.000000
19.540001	-0.049370	-29.177643	-8.187778	-9.939856	-7.632446	-3.417563	0.000000	-10.000000	-0.016667	-3.566667	-22.000000	1023.000000	1023.000000	2046.000000
19.559999	-0.048959	-28.934669	-8.028845	-9.737839	-7.661681	-3.506303	0.000000	-10.000000	-0.033333	-3.216667	-23.333334	1023.000000	1023.000000	2046.000000
19.580000	-0.048367	-28.584681	-8.000552	-9.717013	-7.554558	-3.312557	0.000000	-10.000000	-0.033333	-2.750000	-24.500000	1023.000000	1023.000000	2046.000000
19.600000	-0.047536	-28.093992	-7.785355	-9.522945	-7.498435	-3.287256	0.000000	-10.000000	-0.025000	-2.350000	-25.333334	1023.000000	1023.000000	2046.000000
19.620001	-0.046436	-27.443676	-7.563168	-9.532435	-7.394730	-2.953343	0.000000	-10.000000	-0.016667	-2.333333	-26.166666	1023.000000	1023.000000	2046.000000
19.639999	-0.045425	-26.846010	-7.303754	-9.510772	-7.194849	-2.836637	0.000000	-10.000000	-0.016667	-2.483333	-26.666666	1023.000000	1023.000000	2046.000000
19.660000	-0.044752	-26.448212	-6.966275	-9.536242	-7.196775	-2.748920	0.000000	-10.000000	-0.025000	-2.116667	-27.333334	1023.000000	1023.000000	2046.000000
19.680000	-0.044682	-26.406857	-6.982026	-9.773115	-6.976755	-2.674961	0.000000	-10.000000	-0.033333	-1.216667	-27.666666	1023.000000	1023.000000	2046.000000
19.700001	-0.045115	-26.662760	-6.898877	-9.952103	-6.995797	-2.815983	0.000000	-10.000000	-0.041667	0.533333	-28.000000	1023.000000	1023.000000	2046.000000
19.719999	-0.045564	-26.928591	-6.975560	-10.229939	-6.944540	-2.778553	0.000000	-10.000000	-0.050000	1.700000	-28.000000	1023.000000	1023.000000	2046.000000
19.740000	-0.045775	-27.052919	-6.864366	-10.173753	-7.043748	-2.971052	0.000000	-10.000000	-0.066667	4.666667	-28.000000	1023.000000	1023.000000	2046.000000
19.760000	-0.045650	-26.979078	-6.947940	-10.266434	-6.889886	-2.874818	0.000000	-10.000000	-0.108333	7.766667	-28.000000	1023.000000	1023.000000	2046.000000
19.780001	-0.045428	-26.847725	-6.774109	-10.174400	-6.980388	-2.918827	0.000000	-10.000000	-0.158333	11.650001	-28.000000	1023.000000	1023.000000	2046.000000
19.799999	-0.044848	-26.504890	-6.784491	-10.177300	-6.829166	-2.713933	0.000000	-10.000000	-0.191667	13.416667	-28.000000	1023.000000	1023.000000	2046.000000
19.820000	-0.044048	-26.032122	-6.604829	-9.918509	-6.792784	-2.715999	0.000000	-10.000000	-0.208333	14.800000	-28.000000	1023.000000	1023.000000	2046.000000
19.840000	-0.042795	-25.291763	-6.519714	-9.847697	-6.539970	-2.384382	0.000000	-10.000000	-0.225000	16.133333	-11.000000	1023.000000	1023.000000	2046.000000
19.860001	-0.041287	-24.400852	-6.227146	-9.556853	-6.375016	-2.241837	0.000000	-10.000000	-0.250000	17.783333	7.500000	1023.000000	1023.000000	2046.000000
19.879999	-0.039679	-23.450535	-5.904051	-9.363010	-6.238625	-1.944848	0.000000	-10.000000	-0.266667	18.833334	26.000000	1023.000000	1023.000000	2046.000000
19.900000	-0.037847	-22.367458	-5.711744	-9.106754	-5.869986	-1.678975	0.000000	-10.000000	-0.291667	19.433332	31.833334	1023.000000	1023.000000	2046.000000
19.920000	-0.035988	-21.268732	-5.305024	-8.652246	-5.680899	-1.630563	0.000000	-10.000000	-0.325000	20.266666	38.333332	1023.000000	1023.000000	2046.000000
19.940001	-0.034025	-20.108784	-5.077006	-8.451127	-5.322456	-1.258194	0.000000	-10.000000	-0.366667	21.166666	47.166668	1023.000000	1023.000000	2046.000000
19.959999	-0.032201	-19.030714	-4.701107	-8.044093	-5.121524	-1.163991	0.000000	-10.000000	-0.400000	22.166666	54.000000	1023.000000	1023.000000	2046.000000
19.980000	-0.030453	-17.997591	-4.453158	-7.840313	-4.896180	-0.807939	0.000000	-10.000000	-0.400000	22.883333	61.333332	1023.000000	1023.000000	2046.000000
20.000000	-0.028757	-16.995491	-4.176811	-7.468454	-4.655563	-0.694663	0.000000	-10.000000	-0.400000	23.433334	69.000000	1023.000000	1023.000000	2046.000000
20.020000	-0.027012	-15.964002	-3.930133	-7.230942	-4.422039	-0.380887	0.000000	-10.000000	-0.391667	23.600000	74.333336	1023.000000	1023.000000	2046.000000
20.040001	-0.025323	-14.966000	-3.693883	-6.899589	-4.116203	-0.256325	0.000000	-10.000000	-0.408333	23.816668	79.333336	1023.000000	1023.000000	2046.000000
20.059999	-0.023865	-14.104439	-3.410733	-6.678286	-4.022380	0.006960	0.000000	-10.000000	-0.425000	24.383333	87.333336	1023.000000	1023.000000	2046.000000
20.080000	-0.022416	-13.248038	-3.165574	-6.388874	-3.802402	0.108811	0.000000	-10.000000	-0.441667	25.000000	98.000000	1023.000000	1023.000000	2046.000000
20.100000	-0.021118	-12.480939	-2.953895	-6.060522	-3.684104	0.217582	0.000000	-10.000000	-0.466667	25.416668	109.166664	1023.000000	1023.000000	2046.000000
20.120001	-0.020482	-12.105026	-2.969742	-5.959822	-3.505903	0.330440	0.000000	-10.000000	-0.483333	25.583334	114.666664	1023.000000	1023.000000	2046.000000
20.139999	-0.020348	-12.025750	-2.927631	-5.721653	-3.613453	0.236986	0.000000	-10.000000	-0.508333	25.766666	120.333336	1023.000000	1023.000000	2046.000000
20.160000	-0.019845	-11.728263	-2.956023	-5.554520	-3.513195	0.295475	0.000000	-10.000000	-0.525000	26.150000	129.000000	1023.000000	1023.000000	2046.000000
20.180000	-0.018672	-11.035037	-2.924968	-5.172643	-3.303460	0.366034	0.000000	-10.000000	-0.541667	26.533333	137.666672	1023.000000	1023.000000	2046.000000
20.200001	-0.017572	-10.385114	-2.667462	-5.130745	-3.285173	0.698266	0.000000	-10.000000	-0.533333	27.050001	149.500000	1023.000000	1023.000000	2046.000000
20.219999	-0.015591	-9.214513	-2.311296	-4.712225	-3.126594	0.935604	0.000000	-10.000000	-0.516667	27.250000	155.500000	1023.000000	1023.000000	2046.000000
20.240000	-0.014104	-8.335258	-2.116813	-4.460468	-2.892173	1.134196	0.000000	-10.000000	-0.500000	27.250000	164.500000	1023.000000	1023.000000	2046.000000
20.260000	-0.013351	-7.890249	-2.079201	-4.257118	-2.727827	1.173897	0.000000	-10.000000	-0.500000	27.283335	170.500000	1023.000000	1023.000000	2046.000000
20.280001	-0.013875	-8.200386	-2.293248	-4.376210	-2.602069	1.071141	0.000000	-10.000000	-0.525000	27.416668	179.666672	1023.000000	1023.000000	2046.000000
20.299999	-0.015927	-9.412868	-2.552816	-4.521964	-2.859989	0.521901	0.000000	-10.000000	-0.541667	27.950001	188.833328	1023.000000	1023.000000	2046.000000
20.320000	-0.018244	-10.782187	-3.117273	-4.758860	-3.058190	0.152136	0.000000	-10.000000	-0.558333	28.166668	198.166672	1023.000000	1023.000000	2046.000000
20.340000	-0.019632	-11.602441	-3.423510	-4.692734	-3.373397	-0.112801	0.000000	-10.000000	-0.541667	28.283335	207.500000	1023.000000	1023.000000	2046.000000
20.360001	-0.019982	-11.809288	-3.629680	-4.788192	-3.362860	-0.028555	0.000000	-10.000000	-0.541667	28.100000	220.000000	1023.000000	1023.000000	2046.000000
20.379999	-0.019768	-11.683040	-3.481577	-4.596584	-3.508652	-0.096227	0.000000	-10.000000	-0.541667	27.900000	232.333328	1023.000000	1023.000000	2046.000000
20.400000	-0.018872	-11.153482	-3.568167	-4.395820	-3.246921	0.057425	0.000000	-10.000000	-0.550000	27.700001	241.500000	1023.000000	1023.000000	2046.000000
20.420000	-0.017974	-10.622499	-3.318343	-3.997308	-3.309138	0.002290	0.000000	-10.000000	-0.550000	27.733334	247.666672	1023.000000	1023.000000	2046.000000
20.440001	-0.016752	-9.900538	-3.249958	-3.865697	-3.102907	0.318024	0.000000	-10.000000	-0.550000	28.000000	254.000000	1023.000000	1023.000000	2046.000000
20.459999	-0.015649	-9.248595	-2.988143	-3.503889	-3.103055	0.346491	0.000000	-10.000000	-0.550000	28.333334	263.333344	1023.000000	1023.000000	2046.000000
20.480000	-0.014279	-8.438828	-2.921064	-3.284086	-2.881374	0.647696	0.000000	-10.000000	-0.550000	28.533333	272.833344	1023.000000	1023.000000	2046.000000
20.500000	-0.012823	-7.578555	-2.616913	-2.827456	-2.815598	0.681413	0.000000	-10.000000	-0.550000	28.350000	285.500000	1023.000000	1023.000000	2046.000000
20.520000	-0.011031	-6.519090	-2.458547	-2.597143	-2.507241	1.043841	0.000000	-10.000000	-0.550000	28.100000	295.166656	1023.000000	1023.000000	2046.000000
20.540001	-0.009163	-5.415404	-2.015574	-2.168980	-2.445682	1.214832	0.000000	-10.000000	-0.550000	27.933334	304.500000	1023.000000	1023.000000	2046.000000
20.559999	-0.007068	-4.176944	-1.802290	-1.926453	-2.036266	1.588066	0.000000	-10.000000	-0.550000	28.050001	310.666656	1023.000000	1023.000000	2046.000000
20.580000	-0.004954	-2.927800	-1.372944	-1.601516	-1.831393	1.878052	0.000000	-10.000000	-0.558333	28.200001	320.000000	1023.000000	1023.000000	2046.000000
20.600000	-0.003156	-1.865074	-0.967418	-1.386353	-1.581906	2.070602	0.000000	-10.000000	-0.558333	28.216667	329.333344	1023.000000	1023.000000	2046.000000
20.620001	-0.001830	-1.081653	-0.883965	-1.390914	-1.176697	2.369922	0.000000	-10.000000	-0.550000	27.883333	338.833344	1023.000000	1023.000000	2046.000000
20.639999	-0.001371	-0.810149	-0.638691	-1.317023	-1.141717	2.287282	0.000000	-10.000000	-0.508333	27.233334	348.166656	1023.000000	1023.000000	2046.000000
20.660000	-0.001133	-0.669548	-0.740826	-1.429719	-0.854911	2.355908	0.000000	-10.000000	-0.483333	26.600000	357.500000	1023.000000	1023.000000	2046.000000
20.680000	-0.001029	-0.608410	-0.671226	-1.380341	-0.864012	2.307169	0.000000	-10.000000	-0.475000	26.016666	366.333344	1023.000000	1023.000000	2046.000000
20.700001	-0.000600	-0.354459	-0.722862	-1.382200	-0.663018	2.413621	0.000000	-10.000000	-0.483333	25.800001	375.166656	1023.000000	1023.000000	2046.000000
20.719999	-0.000092	-0.054311	-0.636534	-1.266107	-0.680833	2.529162	0.000000	-10.000000	-0.483333	25.600000	383.666656	1023.000000	1023.000000	2046.000000
20.740000	0.000889	0.525662	-0.526567	-1.081566	-0.526240	2.660035	0.000000	-10.000000	-0.483333	25.600000	392.333344	1023.000000	1023.000000	2046.000000
20.760000	0.002346	1.386311	-0.425837	-0.873555	-0.312805	2.998507	0.000000	-10.000000	-0.500000	25.650000	400.833344	1023.000000	1023.000000	2046.000000
20.780001	0.004263	2.519591	-0.067265	-0.415807	-0.119363	3.122026	0.000000	-10.000000	-0.525000	26.233334	409.500000	1023.000000	1023.000000	2046.000000
20.799999	0.006340	3.747040	0.191471	-0.156330	0.195513	3.516386	0.000000	-10.000000	-0.525000	26.650000	418.166656	1023.000000	1023.000000	2046.000000
20.820000	0.008547	5.051209	0.661568	0.302097	0.386968	3.700576	0.000000	-10.000000	-0.533333	26.916666	427.000000	1023.000000	1023.000000	2046.000000
20.840000	0.010940	6.465380	0.900103	0.639539	0.859395	4.066343	0.000000	-10.000000	-0.533333	26.650000	436.000000	1023.000000	1023.000000	2046.000000
20.860001	0.013244	7.826976	1.406807	1.172920	1.014202	4.233047	0.000000	-10.000000	-0.533333	26.883333	444.833344	1023.000000	1023.000000	2046.000000
20.879999	0.015285	9.033575	1.604127	1.497491	1.362460	4.569497	0.000000	-10.000000	-0.516667	27.033333	453.666656	1023.000000	1023.000000	2046.000000
20.900000	0.017044	10.072798	1.903719	1.986720	1.510521	4.671837	0.000000	-10.000000	-0.500000	27.033333	462.666656	1023.000000	1023.000000	2046.000000
20.920000	0.018390	10.868289	1.942887	2.194631	1.762459	4.968313	0.000000	-10.000000	-0.500000	26.933334	471.833344	1023.000000	1023.000000	2046.000000
20.940001	0.019730	11.660580	2.178253	2.715366	1.849708	4.917253	0.000000	-10.000000	-0.491667	26.616667	481.000000	1023.000000	1023.000000	2046.000000
20.959999	0.021624	12.779980	2.344347	3.000853	2.155766	5.279016	0.000000	-10.000000	-0.475000	26.333334	490.000000	1023.000000	1023.000000	2046.000000
20.980000	0.022963	13.570976	2.804451	3.217290	2.034639	5.514597	0.000000	-10.000000	-0.450000	25.583334	498.666656	1023.000000	1023.000000	2046.000000
21.000000	0.024247	14.329722	2.941396	3.522038	2.308745	5.557542	0.000000	-10.000000	-0.416667	24.583334	507.333344	1023.000000	1023.000000	2046.000000
21.020000	0.024249	14.331411	3.016094	3.645336	2.304070	5.365911	0.000000	-10.000000	-0.375000	23.400000	515.666687	1023.000000	1023.000000	2046.000000
21.040001	0.023631	13.966189	2.800731	3.459589	2.316463	5.389407	0.000000	-10.000000	-0.341667	22.100000	523.833313	1023.000000	1023.000000	2046.000000
21.059999	0.022055	13.034430	2.639143	3.351640	2.037949	5.005698	0.000000	-10.000000	-0.308333	21.066668	531.333313	1023.000000	1023.000000	2046.000000
21.080000	0.020124	11.893340	2.050381	3.114060	1.988095	4.740804	0.000000	-10.000000	-0.283333	19.916668	538.500000	1023.000000	1023.000000	2046.000000
21.100000	0.018169	10.737647	1.871998	3.117857	1.464680	4.283112	0.000000	-10.000000	-0.233333	18.716667	545.166687	1023.000000	1023.000000	2046.000000
21.120001	0.016857	9.962606	1.500044	3.013706	1.373704	4.075153	0.000000	-10.000000	-0.200000	17.000000	551.666687	1023.000000	1023.000000	2046.000000
21.139999	0.016172	9.557659	1.347212	2.993394	1.245517	3.971536	0.000000	-10.000000	-0.183333	15.400001	557.666687	1023.000000	1023.000000	2046.000000
21.160000	0.015990	9.450090	1.312642	3.009485	1.189475	3.938488	0.000000	-10.000000	-0.175000	13.950000	563.166687	1023.000000	1023.000000	2046.000000
21.180000	0.016181	9.563109	1.282316	3.120325	1.181832	3.978636	0.000000	-10.000000	-0.175000	13.450000	568.166687	1023.000000	1023.000000	2046.000000
21.200001	0.016462	9.728815	1.292484	3.330487	1.203663	3.902181	0.000000	-10.000000	-0.158333	13.083334	572.666687	1023.000000	1023.000000	2046.000000
21.219999	0.016804	9.931458	1.284243	3.443239	1.180628	4.023349	0.000000	-10.000000	-0.158333	13.016667	577.166687	1023.000000	1023.000000	2046.000000
21.240000	0.017342	10.249376	1.413437	3.668160	1.144700	4.023079	0.000000	-10.000000	-0.133333	12.283334	581.500000	1023.000000	1023.000000	2046.000000
21.260000	0.018104	10.699258	1.446682	3.800501	1.195953	4.256121	0.000000	-10.000000	-0.116667	11.583333	585.833313	1023.000000	1023.000000	2046.000000
21.280001	0.019034	11.249387	1.662247	4.129833	1.198876	4.258430	0.000000	-10.000000	-0.100000	10.966666	589.833313	1023.000000	1023.000000	2046.000000
21.299999	0.020394	12.052631	1.710432	4.311335	1.465673	4.565191	0.000000	-10.000000	-0.116667	11.133333	594.833313	1023.000000	1023.000000	2046.000000
21.320000	0.021844	12.910086	2.034911	4.637647	1.505114	4.732414	0.000000	-10.000000	-0.133333	11.450000	598.500000	1023.000000	1023.000000	2046.000000
21.340000	0.023054	13.624945	2.135261	4.774874	1.764360	4.950449	0.000000	-10.000000	-0.150000	11.700000	602.333313	1023.000000	1023.000000	2046.000000
21.360001	0.024388	14.413057	2.522954	4.954707	1.800879	5.134518	0.000000	-10.000000	-0.133333	11.566667	604.833313	1023.000000	1023.000000	2046.000000
21.379999	0.025267	14.932554	2.630074	4.914169	2.044646	5.343665	0.000000	-10.000000	-0.116667	11.116667	608.500000	1023.000000	1023.000000	2046.000000
21.400000	0.025358	14.986528	2.691382	4.810177	2.090066	5.394903	0.000000	-10.000000	-0.083333	10.083334	612.166687	1023.000000	1023.000000	2046.000000
21.420000	0.024876	14.701652	2.644189	4.639729	2.194394	5.223339	0.000000	-10.000000	-0.066667	8.216667	615.833313	1023.000000	1023.000000	2046.000000
21.440001	0.024189	14.295835	2.460994	4.365721	2.227342	5.241778	0.000000	-10.000000	-0.041667	6.366667	619.000000	1023.000000	1023.000000	2046.000000
21.459999	0.023526	13.904000	2.407356	4.214698	2.150068	5.131877	0.000000	-10.000000	-0.041667	4.633334	621.500000	1023.000000	1023.000000	2046.000000
21.480000	0.023087	13.644236	2.274261	4.099324	2.119373	5.151278	0.000000	-10.000000	-0.033333	3.383333	623.166687	1023.000000	1023.000000	2046.000000
21.500000	0.022802	13.475799	2.199633	4.057014	2.147587	5.071565	0.000000	-10.000000	-0.041667	1.783333	624.666687	1023.000000	1023.000000	2046.000000
21.520000	0.022885	13.525161	2.141410	4.019527	2.147222	5.217002	0.000000	-10.000000	-0.033333	0.383333	625.500000	1023.000000	1023.000000	2046.000000
21.540001	0.023224	13.725483	2.260944	4.072321	2.134314	5.257903	0.000000	-10.000000	-0.025000	-1.166667	626.000000	1023.000000	1023.000000	2046.000000
21.559999	0.023855	14.098391	2.364386	4.133245	2.206112	5.394649	0.000000	-10.000000	-0.008333	-2.783333	626.000000	1023.000000	1023.000000	2046.000000
21.580000	0.024695	14.594946	2.515042	4.266630	2.372514	5.440761	0.000000	-10.000000	0.000000	-4.833333	626.000000	1023.000000	1023.000000	2046.000000
21.600000	0.025673	15.172663	2.730725	4.337996	2.458863	5.645080	0.000000	-10.000000	0.000000	-6.750000	626.000000	1023.000000	1023.000000	2046.000000
21.620001	0.026369	15.584222	2.927282	4.391121	2.561254	5.704565	0.000000	-10.000000	0.016667	-8.500000	626.000000	1023.000000	1023.000000	2046.000000
21.639999	0.027024	15.971154	3.106567	4.432603	2.641562	5.790421	0.000000	-10.000000	0.033333	-10.033334	626.000000	1023.000000	1023.000000	2046.000000
21.660000	0.027525	16.267090	3.289920	4.523009	2.748770	5.705390	0.000000	-10.000000	0.050000	-11.550000	626.000000	1023.000000	1023.000000	2046.000000
21.680000	0.027651	16.341516	3.306421	4.409127	2.846073	5.779895	0.000000	-10.000000	0.075000	-13.083333	622.500000	1023.000000	1023.000000	2046.000000
21.700001	0.027390	16.187540	3.483894	4.328556	2.711083	5.664007	0.000000	-10.000000	0.116667	-14.600000	614.166687	1023.000000	1023.000000	2046.000000
21.719999	0.027039	15.979974	3.342394	4.138772	2.879563	5.619244	0.000000	-10.000000	0.175000	-16.250000	604.000000	1023.000000	1023.000000	2046.000000
21.740000	0.026326	15.558959	3.417984	4.012012	2.655367	5.473597	0.000000	-10.000000	0.225000	-18.066668	595.333313	1023.000000	1023.000000	2046.000000
21.760000	0.025327	14.968475	3.306371	3.714916	2.588756	5.358433	0.000000	-10.000000	0.275000	-20.000000	589.333313	1023.000000	1023.000000	2046.000000
21.780001	0.024429	14.437598	3.234983	3.536379	2.451308	5.214929	0.000000	-10.000000	0.325000	-21.966667	582.833313	1023.000000	1023.000000	2046.000000
21.799999	0.023694	14.003253	3.139089	3.380242	2.496802	4.987119	0.000000	-10.000000	0.391667	-23.716667	575.666687	1023.000000	1023.000000	2046.000000
21.820000	0.023034	13.612906	3.163291	3.142705	2.341224	4.965686	0.000000	-10.000000	0.441667	-25.299999	567.666687	1023.000000	1023.000000	2046.000000
21.840000	0.022574	13.341291	3.282870	3.124607	2.181395	4.752419	0.000000	-10.000000	0.508333	-26.750000	559.166687	1023.000000	1023.000000	2046.000000
21.860001	0.021685	12.815976	3.010364	2.849243	2.238555	4.717814	0.000000	-10.000000	0.566667	-28.216667	550.000000	1023.000000	1023.000000	2046.000000
21.879999	0.020362	12.034017	3.018850	2.724507	1.900450	4.390210	0.000000	-10.000000	0.641667	-29.666668	540.666687	1023.000000	1023.000000	2046.000000
21.900000	0.019102	11.289322	2.681720	2.357631	1.976144	4.273828	0.000000	-10.000000	0.708333	-31.100000	530.666687	1023.000000	1023.000000	2046.000000
21.920000	0.017717	10.470727	2.763953	2.026868	1.521977	4.157929	0.000000	-10.000000	0.775000	-32.500000	520.500000	1023.000000	1023.000000	2046.000000
21.940001	0.016865	9.967425	2.632804	1.815845	1.537208	3.981568	0.000000	-10.000000	0.833333	-33.833332	509.666656	1023.000000	1023.000000	2046.000000
21.959999	0.015273	9.026535	2.496800	1.446569	1.327902	3.755264	0.000000	-10.000000	0.891667	-35.033333	498.500000	1023.000000	1023.000000	2046.000000
21.980000	0.012871	7.606874	2.135124	0.883023	1.181094	3.407634	0.000000	-10.000000	0.941667	-36.016666	486.833344	1023.000000	1023.000000	2046.000000
22.000000	0.009194	5.433900	1.586105	0.244526	0.696140	2.907130	0.000000	-10.000000	0.975000	-36.783333	474.666656	1023.000000	1023.000000	2046.000000
22.020000	0.004629	2.735637	0.715706	-0.378157	0.298172	2.099916	0.000000	-10.000000	1.000000	-37.500000	462.333344	1023.000000	1023.000000	2046.000000
22.040001	-0.000005	-0.002823	-0.003155	-0.958895	-0.489754	1.448982	0.000000	-10.000000	1.008333	-37.716667	449.666656	1023.000000	1023.000000	2046.000000
22.059999	-0.003657	-2.161571	-0.630880	-1.417912	-0.998445	0.885666	0.000000	-10.000000	1.033333	-37.816669	437.333344	1023.000000	1023.000000	2046.000000
22.080000	-0.006104	-3.607382	-1.089440	-1.867368	-1.327258	0.676685	0.000000	-10.000000	1.025000	-37.300003	424.666656	1023.000000	1023.000000	2046.000000
22.100000	-0.008137	-4.809226	-1.384009	-2.105697	-1.632012	0.312493	0.000000	-10.000000	1.000000	-36.850002	412.333344	1023.000000	1023.000000	2046.000000
22.120001	-0.009729	-5.749562	-1.653774	-2.387343	-1.896897	0.188451	0.000000	-10.000000	0.958333	-36.233334	400.000000	1023.000000	1023.000000	2046.000000
22.139999	-0.010991	-6.495583	-1.790596	-2.464164	-2.141824	-0.098999	0.000000	-10.000000	0.916667	-35.549999	388.000000	1023.000000	1023.000000	2046.000000
22.160000	-0.012157	-7.185010	-2.068468	-2.688662	-2.270880	-0.157000	0.000000	-10.000000	0.900000	-35.116669	376.000000	1023.000000	1023.000000	2046.000000
22.180000	-0.013227	-7.817082	-2.151250	-2.856805	-2.532956	-0.276071	0.000000	-10.000000	0.875000	-34.700001	364.333344	1023.000000	1023.000000	2046.000000
22.200001	-0.014073	-8.317261	-2.401494	-3.096657	-2.603015	-0.216095	0.000000	-10.000000	0.883333	-34.433334	352.666656	1023.000000	1023.000000	2046.000000
22.219999	-0.014782	-8.736080	-2.298400	-3.082004	-2.932014	-0.423661	0.000000	-10.000000	0.866667	-34.116669	341.333344	1023.000000	1023.000000	2046.000000
22.240000	-0.015069	-8.905689	-2.558616	-3.228350	-2.746252	-0.372470	0.000000	-10.000000	0.841667	-33.516666	329.833344	1023.000000	1023.000000	2046.000000
22.260000	-0.015385	-9.092304	-2.390745	-3.317575	-2.999623	-0.384361	0.000000	-10.000000	0.791667	-33.150002	318.666656	1023.000000	1023.000000	2046.000000
22.280001	-0.015425	-9.116256	-2.512324	-3.551539	-2.813277	-0.239116	0.000000	-10.000000	0.750000	-32.500000	307.500000	1023.000000	1023.000000	2046.000000
22.299999	-0.015444	-9.127566	-2.275460	-3.658473	-2.968841	-0.224793	0.000000	-10.000000	0.741667	-32.116669	296.666656	1023.000000	1023.000000	2046.000000
22.320000	-0.016007	-9.460384	-2.323229	-4.042039	-2.927061	-0.168056	0.000000	-10.000000	0.725000	-31.550001	286.000000	1023.000000	1023.000000	2046.000000
22.340000	-0.017309	-10.229676	-2.397134	-4.378487	-3.114756	-0.339299	0.000000	-10.000000	0.716667	-31.050001	275.500000	1023.000000	1023.000000	2046.000000
22.360001	-0.018948	-11.198084	-2.726780	-5.033199	-3.059578	-0.378526	0.000000	-10.000000	0.683333	-30.783335	265.000000	1023.000000	1023.000000	2046.000000
22.379999	-0.020591	-12.169365	-2.825141	-5.425215	-3.280540	-0.638468	0.000000	-10.000000	0.658333	-30.150000	254.666672	1023.000000	1023.000000	2046.000000
22.400000	-0.022082	-13.050355	-3.099562	-5.883288	-3.290834	-0.776670	0.000000	-10.000000	0.625000	-29.766666	244.500000	1023.000000	1023.000000	2046.000000
22.420000	-0.023524	-13.902500	-3.087158	-6.181229	-3.638351	-0.995762	0.000000	-10.000000	0.608333	-28.900000	234.666672	1023.000000	1023.000000	2046.000000
22.440001	-0.024684	-14.588482	-3.379243	-6.569700	-3.646950	-0.992589	0.000000	-10.000000	0.566667	-28.483334	225.000000	1023.000000	1023.000000	2046.000000
22.459999	-0.025753	-15.219745	-3.434471	-6.706386	-3.875263	-1.203625	0.000000	-10.000000	0.533333	-27.566666	215.666672	1023.000000	1023.000000	2046.000000
22.480000	-0.026268	-15.524101	-3.552368	-6.918647	-3.951695	-1.101392	0.000000	-10.000000	0.500000	-26.966667	206.500000	1023.000000	1023.000000	2046.000000
22.500000	-0.026659	-15.755242	-3.688930	-7.084516	-3.882684	-1.099113	0.000000	-10.000000	0.500000	-26.350000	197.500000	1023.000000	1023.000000	2046.000000
22.520000	-0.026981	-15.946041	-3.556838	-7.119709	-4.144735	-1.124758	0.000000	-10.000000	0.491667	-25.900002	188.666672	1023.000000	1023.000000	2046.000000
22.540001	-0.026763	-15.817088	-3.644813	-7.241596	-3.962968	-0.967711	0.000000	-10.000000	0.475000	-25.350000	180.000000	1023.000000	1023.000000	2046.000000
22.559999	-0.026733	-15.799307	-3.420646	-7.131709	-4.158064	-1.088888	0.000000	-10.000000	0.441667	-24.683334	171.500000	1023.000000	1023.000000	2046.000000
22.580000	-0.026426	-15.617597	-3.465917	-7.240340	-4.009795	-0.901544	0.000000	-10.000000	0.416667	-23.933334	163.166672	1023.000000	1023.000000	2046.000000
22.600000	-0.026276	-15.528963	-3.440248	-7.206750	-3.963927	-0.918039	0.000000	-10.000000	0.375000	-23.200001	155.166672	1023.000000	1023.000000	2046.000000
22.620001	-0.026208	-15.489046	-3.266622	-7.182014	-4.121272	-0.919138	0.000000	-10.000000	0.350000	-22.383333	147.500000	1023.000000	1023.000000	2046.000000
22.639999	-0.026089	-15.418758	-3.335238	-7.248173	-4.032178	-0.803169	0.000000	-10.000000	0.316667	-21.750000	140.166672	1023.000000	1023.000000	2046.000000
22.660000	-0.025963	-15.344239	-3.298661	-7.176520	-4.027908	-0.841149	0.000000	-10.000000	0.308333	-21.150000	132.833328	1023.000000	1023.000000	2046.000000
22.680000	-0.025784	-15.238525	-3.206393	-7.116681	-4.092052	-0.823399	0.000000	-10.000000	0.266667	-20.650000	125.666664	1023.000000	1023.000000	2046.000000
22.700001	-0.025714	-15.197149	-3.292005	-7.148660	-4.094449	-0.662035	0.000000	-10.000000	0.266667	-20.116667	118.666664	1023.000000	1023.000000	2046.000000
22.719999	-0.026065	-15.404321	-3.438321	-7.044840	-4.192597	-0.728562	0.000000	-10.000000	0.233333	-19.333334	112.000000	1023.000000	1023.000000	2046.000000
22.740000	-0.026788	-15.831839	-3.550645	-7.003765	-4.458129	-0.819300	0.000000	-10.000000	0.233333	-18.650002	105.666664	1023.000000	1023.000000	2046.000000
22.760000	-0.027850	-16.459192	-3.847477	-7.100292	-4.629990	-0.881434	0.000000	-10.000000	0.200000	-17.850000	99.500000	1023.000000	1023.000000	2046.000000
22.780001	-0.028722	-16.974861	-4.228908	-7.212383	-4.560497	-0.973074	0.000000	-10.000000	0.200000	-17.450001	93.500000	1023.000000	1023.000000	2046.000000
22.799999	-0.029693	-17.548561	-4.247464	-7.417883	-4.914033	-0.969180	0.000000	-10.000000	0.191667	-17.016666	87.500000	1023.000000	1023.000000	2046.000000
22.820000	-0.029651	-17.523724	-4.156632	-7.378886	-5.056720	-0.931486	0.000000	-10.000000	0.191667	-16.950001	81.833336	1023.000000	1023.000000	2046.000000
22.840000	-0.029671	-17.535530	-4.223048	-7.526787	-5.014497	-0.771198	0.000000	-10.000000	0.191667	-16.733334	76.166664	1023.000000	1023.000000	2046.000000
22.860001	-0.030391	-17.961193	-4.431223	-7.629019	-4.957316	-0.943635	0.000000	-10.000000	0.183333	-16.533333	70.666664	1023.000000	1023.000000	2046.000000
22.879999	-0.032407	-19.152458	-4.708761	-7.895500	-5.226109	-1.322089	0.000000	-10.000000	0.166667	-15.950000	65.000000	1023.000000	1023.000000	2046.000000
22.900000	-0.035249	-20.831934	-5.173070	-8.233521	-5.611484	-1.813860	0.000000	-10.000000	0.150000	-15.283333	59.666668	1023.000000	1023.000000	2046.000000
22.920000	-0.038437	-22.716328	-5.861853	-8.577225	-5.925927	-2.351322	0.000000	-10.000000	0.150000	-14.316667	54.666668	1023.000000	1023.000000	2046.000000
22.940001	-0.041139	-24.312908	-6.358295	-8.857602	-6.427768	-2.669243	0.000000	-10.000000	0.125000	-13.433333	49.833332	1023.000000	1023.000000	2046.000000
22.959999	-0.043013	-25.420849	-6.836833	-9.228708	-6.612050	-2.743257	0.000000	-10.000000	0.091667	-12.650001	45.333332	1023.000000	1023.000000	2046.000000
22.980000	-0.044312	-26.188147	-6.965974	-9.304324	-6.913726	-3.004121	0.000000	-10.000000	0.066667	-12.200001	41.000000	1023.000000	1023.000000	2046.000000
23.000000	-0.045103	-26.656023	-7.188054	-9.422433	-6.986691	-3.058847	0.000000	-10.000000	0.058333	-11.850000	37.000000	1023.000000	1023.000000	2046.000000
23.020000	-0.045660	-26.985065	-7.386698	-9.500412	-7.005398	-3.092557	0.000000	-10.000000	0.066667	-11.500000	33.000000	1023.000000	1023.000000	2046.000000
23.040001	-0.046110	-27.250969	-7.417323	-9.453815	-7.151254	-3.228577	0.000000	-10.000000	0.058333	-11.100000	29.166666	1023.000000	1023.000000	2046.000000
23.059999	-0.046373	-27.406458	-7.401472	-9.561179	-7.332294	-3.111514	0.000000	-10.000000	0.058333	-10.616667	25.500000	1023.000000	1023.000000	2046.000000
23.080000	-0.046328	-27.380054	-7.464245	-9.585221	-7.308560	-3.022028	0.000000	-10.000000	0.050000	-10.066667	22.000000	1023.000000	1023.000000	2046.000000
23.100000	-0.046130	-27.262777	-7.481571	-9.483080	-7.241344	-3.056783	0.000000	-10.000000	0.041667	-9.416667	18.666666	1023.000000	1023.000000	2046.000000
23.120001	-0.045731	-27.027201	-7.297049	-9.381198	-7.346251	-3.002703	0.000000	-10.000000	0.025000	-8.683333	15.500000	1023.000000	1023.000000	2046.000000
23.139999	-0.044942	-26.560492	-7.199169	-9.359946	-7.240015	-2.761361	0.000000	-10.000000	0.016667	-7.833333	12.500000	1023.000000	1023.000000	2046.000000
23.160000	-0.044045	-26.030638	-7.035770	-9.279553	-7.074351	-2.640962	0.000000	-10.000000	0.008333	-7.050000	9.833333	1023.000000	1023.000000	2046.000000
23.180000	-0.043107	-25.476500	-6.668521	-9.244913	-7.076408	-2.486657	0.000000	-10.000000	0.008333	-6.666667	7.500000	1023.000000	1023.000000	2046.000000
23.200001	-0.042661	-25.212915	-6.536642	-9.439046	-6.926606	-2.310622	0.000000	-10.000000	0.000000	-6.500000	5.500000	1023.000000	1023.000000	2046.000000
23.219999	-0.042857	-25.328487	-6.587733	-9.621243	-6.746972	-2.372538	0.000000	-10.000000	0.000000	-6.316667	3.500000	1023.000000	1023.000000	2046.000000
23.240000	-0.043757	-25.860575	-6.528584	-9.873386	-6.898877	-2.559726	0.000000	-10.000000	0.000000	-5.966667	1.666667	1023.000000	1023.000000	2046.000000
23.260000	-0.044600	-26.358585	-6.598805	-10.227394	-6.957757	-2.574630	0.000000	-10.000000	-0.008333	-5.550000	0.000000	1023.000000	1023.000000	2046.000000
23.280001	-0.045325	-26.787354	-6.738404	-10.408319	-6.948142	-2.692489	0.000000	-10.000000	-0.016667	-4.883333	-1.666667	1023.000000	1023.000000	2046.000000
23.299999	-0.045788	-27.060556	-6.723201	-10.434811	-7.031316	-2.871228	0.000000	-10.000000	-0.033333	-3.166667	-3.333333	1023.000000	1023.000000	2046.000000
23.320000	-0.046146	-27.272198	-6.758679	-10.595553	-7.102727	-2.815238	0.000000	-10.000000	-0.041667	-1.616667	-4.500000	1023.000000	1023.000000	2046.000000
23.340000	-0.046211	-27.310450	-6.866779	-10.639338	-7.001053	-2.803278	0.000000	-10.000000	-0.041667	-0.333333	-5.000000	1023.000000	1023.000000	2046.000000
23.360001	-0.046007	-27.190191	-6.727507	-10.576637	-7.114625	-2.771421	0.000000	-10.000000	-0.041667	-0.166667	-5.000000	1023.000000	1023.000000	2046.000000
23.379999	-0.045447	-26.859291	-6.655997	-10.568640	-7.045061	-2.589594	0.000000	-10.000000	-0.033333	0.000000	-5.000000	1023.000000	1023.000000	2046.000000
23.400000	-0.044758	-26.451826	-6.627227	-10.494625	-6.863822	-2.466153	0.000000	-10.000000	-0.041667	0.000000	-5.000000	1023.000000	1023.000000	2046.000000
23.420000	-0.043963	-25.982044	-6.384711	-10.301116	-6.854802	-2.441416	0.000000	-10.000000	-0.033333	0.000000	-5.000000	1023.000000	1023.000000	2046.000000
23.440001	-0.043129	-25.489153	-6.194692	-10.253268	-6.801882	-2.239311	0.000000	-10.000000	-0.025000	0.000000	-5.000000	1023.000000	1023.000000	2046.000000
23.459999	-0.042147	-24.909002	-6.128912	-10.159064	-6.519090	-2.101936	0.000000	-10.000000	-0.008333	0.000000	-5.000000	1023.000000	1023.000000	2046.000000
23.480000	-0.041298	-24.407061	-5.847494	-9.978699	-6.545427	-2.035441	0.000000	-10.000000	-0.008333	0.000000	-5.000000	1023.000000	1023.000000	2046.000000
23.500000	-0.040517	-23.945337	-5.818121	-9.927411	-6.341022	-1.858784	0.000000	-10.000000	-0.025000	-0.516667	-5.000000	1023.000000	1023.000000	2046.000000
23.520000	-0.039784	-23.512487	-5.617514	-9.754635	-6.290427	-1.849911	0.000000	-10.000000	-0.025000	-1.066667	-5.000000	1023.000000	1023.000000	2046.000000
23.540001	-0.039203	-23.169098	-5.493312	-9.652255	-6.278264	-1.745266	0.000000	-10.000000	-0.016667	-1.700000	-5.000000	1023.000000	1023.000000	2046.000000
23.559999	-0.038688	-22.864779	-5.506053	-9.631079	-6.100605	-1.627041	0.000000	-10.000000	-0.008333	-1.866667	-5.000000	1023.000000	1023.000000	2046.000000
23.580000	-0.038344	-22.661541	-5.343550	-9.491223	-6.161852	-1.664915	0.000000	-10.000000	-0.008333	-2.083333	-5.166667	1023.000000	1023.000000	2046.000000
23.600000	-0.037961	-22.435198	-5.265730	-9.457439	-6.174201	-1.537827	0.000000	-10.000000	-0.008333	-2.283333	-5.833333	1023.000000	1023.000000	2046.000000
23.620001	-0.037476	-22.148020	-5.230132	-9.413602	-6.040665	-1.463622	0.000000	-10.000000	0.000000	-2.466667	-6.666667	1023.000000	1023.000000	2046.000000
23.639999	-0.036977	-21.853516	-5.100577	-9.222806	-6.113356	-1.416777	0.000000	-10.000000	0.000000	-2.566667	-7.666667	1023.000000	1023.000000	2046.000000
23.660000	-0.037100	-21.926123	-5.254720	-9.202291	-6.099380	-1.369731	0.000000	-10.000000	-0.016667	-2.500000	-8.500000	1023.000000	1023.000000	2046.000000
23.680000	-0.037621	-22.233978	-5.395695	-9.073988	-6.182761	-1.581533	0.000000	-10.000000	-0.016667	-2.283333	-9.333333	1023.000000	1023.000000	2046.000000
23.700001	-0.038236	-22.597565	-5.494498	-9.087901	-6.387588	-1.627579	0.000000	-10.000000	-0.016667	-2.166667	-10.000000	1023.000000	1023.000000	2046.000000
23.719999	-0.038748	-22.899931	-5.802893	-9.141679	-6.281022	-1.674337	0.000000	-10.000000	0.000000	-2.266667	-10.500000	1023.000000	1023.000000	2046.000000
23.740000	-0.039015	-23.058086	-5.668853	-9.226592	-6.551327	-1.611314	0.000000	-10.000000	0.000000	-2.666667	-11.166667	1023.000000	1023.000000	2046.000000
23.760000	-0.038522	-22.766479	-5.595724	-9.216017	-6.520931	-1.433808	0.000000	-10.000000	0.000000	-3.250000	-12.000000	1023.000000	1023.000000	2046.000000
23.780001	-0.038338	-22.657639	-5.669945	-9.222112	-6.344032	-1.421549	0.000000	-10.000000	0.000000	-3.916667	-13.166667	1023.000000	1023.000000	2046.000000
23.799999	-0.038945	-23.016205	-5.713408	-9.255250	-6.434487	-1.613060	0.000000	-10.000000	0.000000	-4.150000	-14.500000	1023.000000	1023.000000	2046.000000
23.820000	-0.040738	-24.076298	-6.044950	-9.537106	-6.646383	-1.847859	0.000000	-10.000000	0.000000	-3.650000	-16.000000	1023.000000	1023.000000	2046.000000
23.840000	-0.043294	-25.586681	-6.535646	-9.814054	-6.833294	-2.403687	0.000000	-10.000000	-0.016667	-2.366667	-17.166666	1023.000000	1023.000000	2046.000000
23.860001	-0.046126	-27.260559	-7.013588	-10.003201	-7.312789	-2.930980	0.000000	-10.000000	-0.033333	-1.083333	-17.833334	1023.000000	1023.000000	2046.000000
23.879999	-0.048224	-28.500254	-7.494492	-10.280910	-7.622955	-3.101897	0.000000	-10.000000	-0.050000	-0.250000	-18.000000	1023.000000	1023.000000	2046.000000
23.900000	-0.049432	-29.214523	-7.829808	-10.430291	-7.702817	-3.251607	0.000000	-10.000000	-0.041667	0.300000	-18.000000	1023.000000	1023.000000	2046.000000
23.920000	-0.050082	-29.598326	-7.823304	-10.500607	-7.961900	-3.312516	0.000000	-10.000000	-0.033333	1.133333	-18.000000	1023.000000	1023.000000	2046.000000
23.940001	-0.050155	-29.641460	-8.037224	-10.545560	-7.831075	-3.227602	0.000000	-10.000000	-0.033333	2.466667	-18.000000	1023.000000	1023.000000	2046.000000
23.959999	-0.050072	-29.592424	-7.936609	-10.361595	-7.944447	-3.349774	0.000000	-10.000000	-0.058333	4.116667	-18.000000	1023.000000	1023.000000	2046.000000
23.980000	-0.049767	-29.412231	-7.924612	-10.360628	-7.944637	-3.182354	0.000000	-10.000000	-0.083333	5.916667	-18.000000	1023.000000	1023.000000	2046.000000
24.000000	-0.049269	-29.118185	-7.887633	-10.190400	-7.830533	-3.209620	0.000000	-10.000000	-0.091667	7.683333	-18.000000	1023.000000	1023.000000	2046.000000
24.020000	-0.048672	-28.765398	-7.728722	-10.075549	-7.872533	-3.088594	0.000000	-10.000000	-0.091667	9.300000	-18.000000	1023.000000	1023.000000	2046.000000
24.040001	-0.047609	-28.136860	-7.692798	-9.980034	-7.610031	-2.853996	0.000000	-10.000000	-0.108333	10.750000	-18.000000	1023.000000	1023.000000	2046.000000
24.059999	-0.046382	-27.411844	-7.415977	-9.643191	-7.525050	-2.827626	0.000000	-10.000000	-0.150000	12.250000	-18.000000	1023.000000	1023.000000	2046.000000
24.080000	-0.044761	-26.453865	-7.087511	-9.457752	-7.400733	-2.507868	0.000000	-10.000000	-0.183333	13.566667	-11.166667	1023.000000	1023.000000	2046.000000
24.100000	-0.042956	-25.387186	-6.849253	-9.289704	-7.031561	-2.216668	0.000000	-10.000000	-0.200000	14.633333	3.000000	1023.000000	1023.000000	2046.000000
24.120001	-0.041332	-24.427311	-6.405235	-9.096617	-6.869735	-2.055725	0.000000	-10.000000	-0.200000	15.133333	18.833334	1023.000000	1023.000000	2046.000000
24.139999	-0.040059	-23.674780	-6.025962	-9.031428	-6.749286	-1.868104	0.000000	-10.000000	-0.200000	15.350000	29.500000	1023.000000	1023.000000	2046.000000
24.160000	-0.039430	-23.302891	-5.996446	-9.163743	-6.414545	-1.728157	0.000000	-10.000000	-0.200000	15.616667	34.500000	1023.000000	1023.000000	2046.000000
24.180000	-0.039360	-23.261703	-5.826836	-9.199938	-6.422857	-1.812074	0.000000	-10.000000	-0.200000	15.850000	39.666668	1023.000000	1023.000000	2046.000000
24.200001	-0.039385	-23.276817	-5.870430	-9.379434	-6.260596	-1.766357	0.000000	-10.000000	-0.208333	16.316668	45.000000	1023.000000	1023.000000	2046.000000
24.219999	-0.039213	-23.175034	-5.839177	-9.314551	-6.167144	-1.854160	0.000000	-10.000000	-0.225000	16.900000	50.333332	1023.000000	1023.000000	2046.000000
24.240000	-0.038929	-23.006912	-5.679537	-9.252855	-6.232710	-1.841808	0.000000	-10.000000	-0.241667	17.766666	55.833332	1023.000000	1023.000000	2046.000000
24.260000	-0.038495	-22.750303	-5.631170	-9.279329	-6.146657	-1.693147	0.000000	-10.000000	-0.266667	18.883333	61.500000	1023.000000	1023.000000	2046.000000
24.280001	-0.037745	-22.307232	-5.639091	-9.159824	-5.938322	-1.569996	0.000000	-10.000000	-0.291667	19.766666	67.666664	1023.000000	1023.000000	2046.000000
24.299999	-0.036541	-21.595812	-5.433447	-8.895355	-5.812107	-1.454902	0.000000	-10.000000	-0.333333	20.766666	74.166664	1023.000000	1023.000000	2046.000000
24.320000	-0.034998	-20.683558	-5.248681	-8.707896	-5.581182	-1.145799	0.000000	-10.000000	-0.366667	21.650000	81.000000	1023.000000	1023.000000	2046.000000
24.340000	-0.033249	-19.650169	-5.012979	-8.452575	-5.263489	-0.921126	0.000000	-10.000000	-0.391667	22.316668	88.000000	1023.000000	1023.000000	2046.000000
24.360001	-0.031558	-18.650671	-4.607354	-8.090028	-5.166991	-0.786298	0.000000	-10.000000	-0.408333	22.983334	95.333336	1023.000000	1023.000000	2046.000000
24.379999	-0.029440	-17.399029	-4.344238	-7.833427	-4.801547	-0.419818	0.000000	-10.000000	-0.400000	23.333334	103.000000	1023.000000	1023.000000	2046.000000
24.400000	-0.027450	-16.223082	-3.982823	-7.424425	-4.521399	-0.294435	0.000000	-10.000000	-0.416667	23.783333	111.000000	1023.000000	1023.000000	2046.000000
24.420000	-0.025421	-15.024041	-3.582751	-7.090858	-4.340638	-0.009795	0.000000	-10.000000	-0.416667	23.900000	119.000000	1023.000000	1023.000000	2046.000000
24.440001	-0.023449	-13.858076	-3.332908	-6.804399	-3.970405	0.249637	0.000000	-10.000000	-0.441667	24.166668	127.000000	1023.000000	1023.000000	2046.000000
24.459999	-0.021740	-12.848289	-2.970186	-6.407979	-3.809675	0.339553	0.000000	-10.000000	-0.441667	24.483334	135.000000	1023.000000	1023.000000	2046.000000
24.480000	-0.019960	-11.796265	-2.705998	-6.188859	-3.597011	0.695604	0.000000	-10.000000	-0.450000	24.966667	143.000000	1023.000000	1023.000000	2046.000000
24.500000	-0.018149	-10.725994	-2.501006	-5.904970	-3.234040	0.914022	0.000000	-10.000000	-0.450000	25.283333	151.000000	1023.000000	1023.000000	2046.000000
24.520000	-0.016521	-9.763786	-2.142841	-5.528613	-3.145773	1.053440	0.000000	-10.000000	-0.466667	25.483334	159.333328	1023.000000	1023.000000	2046.000000
24.540001	-0.015004	-8.867407	-1.959765	-5.340064	-2.897686	1.330109	0.000000	-10.000000	-0.483333	25.666668	167.666672	1023.000000	1023.000000	2046.000000
24.559999	-0.013917	-8.224710	-1.855458	-5.018108	-2.696562	1.345418	0.000000	-10.000000	-0.500000	25.783335	176.333328	1023.000000	1023.000000	2046.000000
24.580000	-0.013514	-7.986683	-1.746531	-4.837525	-2.759993	1.357366	0.000000	-10.000000	-0.516667	26.166668	184.833328	1023.000000	1023.000000	2046.000000
24.600000	-0.012947	-7.651696	-1.801025	-4.667888	-2.642513	1.459730	0.000000	-10.000000	-0.516667	26.683334	193.666672	1023.000000	1023.000000	2046.000000
24.620001	-0.011814	-6.982082	-1.562783	-4.286571	-2.604351	1.471623	0.000000	-10.000000	-0.533333	27.216667	202.500000	1023.000000	1023.000000	2046.000000
24.639999	-0.010201	-6.028557	-1.468281	-3.967459	-2.319883	1.727066	0.000000	-10.000000	-0.516667	27.600000	211.500000	1023.000000	1023.000000	2046.000000
24.660000	-0.008460	-5.000107	-1.104771	-3.687228	-2.208779	2.000671	0.000000	-10.000000	-0.516667	27.516666	220.666672	1023.000000	1023.000000	2046.000000
24.680000	-0.006486	-3.833190	-0.679022	-3.313180	-2.108280	2.267292	0.000000	-10.000000	-0.500000	27.400000	229.833328	1023.000000	1023.000000	2046.000000
24.700001	-0.005458	-3.225886	-0.731205	-3.184951	-1.735339	2.425609	0.000000	-10.000000	-0.500000	27.200001	239.000000	1023.000000	1023.000000	2046.000000
24.719999	-0.005741	-3.393091	-0.743898	-3.082701	-1.812942	2.246451	0.000000	-10.000000	-0.516667	26.983334	248.000000	1023.000000	1023.000000	2046.000000
24.740000	-0.007616	-4.500912	-1.101549	-3.385562	-1.888872	1.875071	0.000000	-10.000000	-0.533333	27.266666	257.000000	1023.000000	1023.000000	2046.000000
24.760000	-0.010119	-5.980413	-1.680362	-3.504334	-2.090112	1.294395	0.000000	-10.000000	-0.533333	27.433334	266.166656	1023.000000	1023.000000	2046.000000
24.780001	-0.012038	-7.114680	-2.059624	-3.602968	-2.558783	1.106695	0.000000	-10.000000	-0.508333	27.783333	275.333344	1023.000000	1023.000000	2046.000000
24.799999	-0.012690	-7.499986	-2.383518	-3.620630	-2.591961	1.096123	0.000000	-10.000000	-0.491667	27.200001	284.666656	1023.000000	1023.000000	2046.000000
24.820000	-0.012608	-7.451195	-2.350471	-3.435070	-2.664887	0.999233	0.000000	-10.000000	-0.516667	26.816668	293.833344	1023.000000	1023.000000	2046.000000
24.840000	-0.012049	-7.120852	-2.298133	-3.280195	-2.654814	1.112290	0.000000	-10.000000	-0.541667	26.633333	302.833344	1023.000000	1023.000000	2046.000000
24.860001	-0.011281	-6.667354	-2.296956	-3.017726	-2.509672	1.157001	0.000000	-10.000000	-0.566667	27.033333	311.666656	1023.000000	1023.000000	2046.000000
24.879999	-0.010360	-6.122794	-2.129372	-2.687249	-2.504540	1.198367	0.000000	-10.000000	-0.550000	27.666666	320.500000	1023.000000	1023.000000	2046.000000
24.900000	-0.009186	-5.428679	-1.962874	-2.492941	-2.446259	1.473395	0.000000	-10.000000	-0.541667	27.850000	329.666656	1023.000000	1023.000000	2046.000000
24.920000	-0.007889	-4.662459	-1.916931	-2.237480	-2.196486	1.688437	0.000000	-10.000000	-0.516667	27.900000	339.000000	1023.000000	1023.000000	2046.000000
24.940001	-0.006601	-3.901289	-1.680840	-1.817030	-2.164946	1.761527	0.000000	-10.000000	-0.500000	27.466667	348.333344	1023.000000	1023.000000	2046.000000
24.959999	-0.005091	-3.009028	-1.481376	-1.555735	-2.009920	2.038003	0.000000	-10.000000	-0.491667	27.400002	357.500000	1023.000000	1023.000000	2046.000000
24.980000	-0.003153	-1.863435	-1.274189	-1.150691	-1.663380	2.224825	0.000000	-10.000000	-0.508333	27.550001	366.666656	1023.000000	1023.000000	2046.000000
25.000000	-0.001263	-0.746363	-0.888530	-0.868285	-1.564909	2.575361	0.000000	-10.000000	-0.533333	27.933334	375.833344	1023.000000	1023.000000	2046.000000
25.020000	0.000960	0.567157	-0.608593	-0.583929	-1.171998	2.931676	0.000000	-10.000000	-0.541667	28.033333	385.166656	1023.000000	1023.000000	2046.000000
25.040001	0.002920	1.725805	-0.101787	-0.223149	-1.016900	3.067642	0.000000	-10.000000	-0.550000	27.883333	394.500000	1023.000000	1023.000000	2046.000000
25.059999	0.004402	2.601744	0.147610	-0.160691	-0.762810	3.377635	0.000000	-10.000000	-0.525000	27.616667	403.833344	1023.000000	1023.000000	2046.000000
25.080000	0.005175	3.058597	0.171313	-0.152414	-0.407566	3.447264	0.000000	-10.000000	-0.491667	27.083334	413.166656	1023.000000	1023.000000	2046.000000
25.100000	0.005390	3.185512	0.305903	-0.154840	-0.355141	3.389589	0.000000	-10.000000	-0.450000	26.066668	422.333344	1023.000000	1023.000000	2046.000000
25.120001	0.005582	3.298684	0.296547	-0.279049	-0.232422	3.513608	0.000000	-10.000000	-0.450000	25.433332	431.333344	1023.000000	1023.000000	2046.000000
25.139999	0.005814	3.435850	0.256972	-0.225600	-0.104426	3.508904	0.000000	-10.000000	-0.458333	25.216667	439.833344	1023.000000	1023.000000	2046.000000
25.160000	0.006153	3.636262	0.335488	-0.061152	-0.131710	3.493637	0.000000	-10.000000	-0.450000	25.066668	448.333344	1023.000000	1023.000000	2046.000000
25.180000	0.006780	4.007145	0.382502	-0.044273	-0.048329	3.717244	0.000000	-10.000000	-0.433333	24.216667	456.666656	1023.000000	1023.000000	2046.000000
25.200001	0.007925	4.683932	0.434865	0.184408	0.185169	3.879490	0.000000	-10.000000	-0.416667	23.566668	465.000000	1023.000000	1023.000000	2046.000000
25.219999	0.009479	5.602165	0.714576	0.518797	0.316599	4.052193	0.000000	-10.000000	-0.391667	23.150002	473.000000	1023.000000	1023.000000	2046.000000
25.240000	0.011270	6.660734	0.988419	0.776278	0.518246	4.377791	0.000000	-10.000000	-0.350000	22.866667	480.666656	1023.000000	1023.000000	2046.000000
25.260000	0.013222	7.814220	1.252840	1.070616	0.830271	4.660493	0.000000	-10.000000	-0.333333	22.233334	488.333344	1023.000000	1023.000000	2046.000000
25.280001	0.015171	8.965999	1.733307	1.544904	0.931984	4.755804	0.000000	-10.000000	-0.333333	21.700001	495.666656	1023.000000	1023.000000	2046.000000
25.299999	0.017086	10.097703	1.956411	1.764589	1.282028	5.094675	0.000000	-10.000000	-0.333333	21.100000	503.166656	1023.000000	1023.000000	2046.000000
25.320000	0.018905	11.172777	2.194572	2.223162	1.586406	5.168639	0.000000	-10.000000	-0.300000	20.416668	510.333344	1023.000000	1023.000000	2046.000000
25.340000	0.020340	12.020916	2.486544	2.543675	1.620396	5.370301	0.000000	-10.000000	-0.258333	19.350000	517.333313	1023.000000	1023.000000	2046.000000
25.360001	0.021386	12.639003	2.590998	2.707221	1.751343	5.589441	0.000000	-10.000000	-0.233333	18.183334	524.000000	1023.000000	1023.000000	2046.000000
25.379999	0.022276	13.165104	2.675115	3.026850	1.929842	5.533296	0.000000	-10.000000	-0.208333	16.799999	530.333313	1023.000000	1023.000000	2046.000000
25.400000	0.023604	13.950010	2.972710	3.360868	1.925794	5.690638	0.000000	-10.000000	-0.183333	15.333334	536.166687	1023.000000	1023.000000	2046.000000
25.420000	0.024718	14.608461	3.028239	3.440197	2.177313	5.962712	0.000000	-10.000000	-0.141667	13.700000	541.500000	1023.000000	1023.000000	2046.000000
25.440001	0.025600	15.129625	3.296308	3.726846	2.213892	5.892579	0.000000	-10.000000	-0.108333	11.700000	546.333313	1023.000000	1023.000000	2046.000000
25.459999	0.025243	14.918458	3.314101	3.640427	2.123010	5.840920	0.000000	-10.000000	-0.058333	9.450000	550.666687	1023.000000	1023.000000	2046.000000
25.480000	0.024067	14.223570	3.086550	3.439349	2.062214	5.635458	0.000000	-10.000000	-0.041667	6.383333	554.166687	1023.000000	1023.000000	2046.000000
25.500000	0.021997	13.000124	2.770777	3.195031	1.791065	5.243251	0.000000	-10.000000	-0.016667	3.233333	556.500000	1023.000000	1023.000000	2046.000000
25.520000	0.019081	11.276662	2.238686	2.741687	1.436032	4.860257	0.000000	-10.000000	-0.016667	-0.183333	557.666687	1023.000000	1023.000000	2046.000000
25.540001	0.016089	9.508521	1.663612	2.432952	1.088121	4.323837	0.000000	-10.000000	0.000000	-3.350000	558.000000	1023.000000	1023.000000	2046.000000
25.559999	0.013567	8.018374	1.314926	2.188227	0.617614	3.897607	0.000000	-10.000000	0.025000	-7.066667	558.000000	1023.000000	1023.000000	2046.000000
25.580000	0.011722	6.927736	0.931847	1.819904	0.403105	3.772880	0.000000	-10.000000	0.058333	-10.500000	558.000000	1023.000000	1023.000000	2046.000000
25.600000	0.010243	6.053335	0.642551	1.657610	0.270764	3.482409	0.000000	-10.000000	0.108333	-13.300000	558.000000	1023.000000	1023.000000	2046.000000
25.620001	0.009258	5.471664	0.555677	1.537470	0.043513	3.335004	0.000000	-10.000000	0.141667	-14.833333	558.000000	1023.000000	1023.000000	2046.000000
25.639999	0.008285	4.896456	0.356423	1.351010	-0.085811	3.274834	0.000000	-10.000000	0.175000	-16.100000	548.833313	1023.000000	1023.000000	2046.000000
25.660000	0.007564	4.470248	0.183142	1.291566	-0.120627	3.116167	0.000000	-10.000000	0.191667	-16.916666	539.666687	1023.000000	1023.000000	2046.000000
25.680000	0.006884	4.068182	0.172685	1.182608	-0.354870	3.067758	0.000000	-10.000000	0.200000	-17.816668	528.666687	1023.000000	1023.000000	2046.000000
25.700001	0.006361	3.759434	0.080145	1.071513	-0.461961	3.069736	0.000000	-10.000000	0.208333	-18.533333	524.666687	1023.000000	1023.000000	2046.000000
25.719999	0.006129	3.621963	-0.066616	1.031288	-0.402569	3.059861	0.000000	-10.000000	0.225000	-19.450001	518.666687	1023.000000	1023.000000	2046.000000
25.740000	0.005840	3.451648	-0.008234	1.087250	-0.513966	2.886598	0.000000	-10.000000	0.250000	-20.283333	512.166687	1023.000000	1023.000000	2046.000000
25.760000	0.005752	3.399209	0.087771	0.925881	-0.580847	2.966403	0.000000	-10.000000	0.283333	-20.950001	505.500000	1023.000000	1023.000000	2046.000000
25.780001	0.005667	3.349229	0.012925	0.701309	-0.430359	3.065354	0.000000	-10.000000	0.316667	-21.750000	498.333344	1023.000000	1023.000000	2046.000000
25.799999	0.005683	3.358918	0.224259	0.632292	-0.474101	2.976467	0.000000	-10.000000	0.341667	-22.500000	491.166656	1023.000000	1023.000000	2046.000000
25.820000	0.005382	3.181040	0.344008	0.333254	-0.551284	3.055061	0.000000	-10.000000	0.350000	-23.233334	483.666656	1023.000000	1023.000000	2046.000000
25.840000	0.004472	2.643073	0.156935	-0.060210	-0.400197	2.946546	0.000000	-10.000000	0.383333	-23.950001	476.000000	1023.000000	1023.000000	2046.000000
25.860001	0.002848	1.682992	0.127689	-0.499772	-0.610205	2.665281	0.000000	-10.000000	0.416667	-24.933334	468.000000	1023.000000	1023.000000	2046.000000
25.879999	0.001155	0.682526	-0.101745	-1.117674	-0.638234	2.540179	0.000000	-10.000000	0.466667	-25.700001	459.666656	1023.000000	1023.000000	2046.000000
25.900000	-0.000384	-0.227188	-0.262461	-1.489344	-0.684071	2.208688	0.000000	-10.000000	0.483333	-26.233334	451.000000	1023.000000	1023.000000	2046.000000
25.920000	-0.001972	-1.165273	-0.316384	-1.927633	-0.955587	2.034330	0.000000	-10.000000	0.500000	-26.549999	442.166656	1023.000000	1023.000000	2046.000000
25.940001	-0.003324	-1.964372	-0.593462	-2.337848	-0.929810	1.896748	0.000000	-10.000000	0.533333	-27.266666	433.333344	1023.000000	1023.000000	2046.000000
25.959999	-0.004592	-2.713935	-0.629944	-2.567088	-1.199801	1.682899	0.000000	-10.000000	0.566667	-27.833334	424.333344	1023.000000	1023.000000	2046.000000
25.980000	-0.005293	-3.128437	-0.763712	-2.850879	-1.233006	1.719160	0.000000	-10.000000	0.616667	-28.333334	415.000000	1023.000000	1023.000000	2046.000000
26.000000	-0.005768	-3.408937	-0.846124	-3.008326	-1.160598	1.606112	0.000000	-10.000000	0.633333	-28.566668	405.500000	1023.000000	1023.000000	2046.000000
26.020000	-0.006184	-3.654497	-0.677392	-3.197841	-1.392363	1.613099	0.000000	-10.000000	0.641667	-28.816668	396.000000	1023.000000	1023.000000	2046.000000
26.040001	-0.006149	-3.634081	-0.716313	-3.279977	-1.262187	1.624396	0.000000	-10.000000	0.641667	-29.016666	386.333344	1023.000000	1023.000000	2046.000000
26.059999	-0.006146	-3.632290	-0.542389	-3.291637	-1.310925	1.512661	0.000000	-10.000000	0.633333	-29.083334	376.666656	1023.000000	1023.000000	2046.000000
26.080000	-0.006133	-3.624416	-0.457387	-3.396131	-1.314780	1.543882	0.000000	-10.000000	0.641667	-29.200001	367.000000	1023.000000	1023.000000	2046.000000
26.100000	-0.006304	-3.725513	-0.472038	-3.494847	-1.224774	1.466146	0.000000	-10.000000	0.633333	-29.283335	357.333344	1023.000000	1023.000000	2046.000000
26.120001	-0.006561	-3.877520	-0.325850	-3.568447	-1.363138	1.379915	0.000000	-10.000000	0.625000	-29.466667	347.500000	1023.000000	1023.000000	2046.000000
26.139999	-0.006888	-4.070555	-0.371119	-3.734087	-1.377938	1.412589	0.000000	-10.000000	0.616667	-29.516666	337.500000	1023.000000	1023.000000	2046.000000
26.160000	-0.007405	-4.376329	-0.464856	-3.795030	-1.376946	1.260504	0.000000	-10.000000	0.608333	-29.366667	327.666656	1023.000000	1023.000000	2046.000000
26.180000	-0.007954	-4.700743	-0.438455	-3.958808	-1.557936	1.254457	0.000000	-10.000000	0.608333	-29.133333	318.000000	1023.000000	1023.000000	2046.000000
26.200001	-0.008637	-5.104719	-0.598036	-4.148928	-1.564229	1.206474	0.000000	-10.000000	0.600000	-28.933334	308.333344	1023.000000	1023.000000	2046.000000
26.219999	-0.009309	-5.501880	-0.592343	-4.223298	-1.760121	1.073882	0.000000	-10.000000	0.600000	-28.850000	298.666656	1023.000000	1023.000000	2046.000000
26.240000	-0.009939	-5.874164	-0.733624	-4.434399	-1.812358	1.106217	0.000000	-10.000000	0.600000	-28.549999	289.000000	1023.000000	1023.000000	2046.000000
26.260000	-0.010613	-6.272192	-0.793012	-4.505364	-1.918011	0.944196	0.000000	-10.000000	0.600000	-28.316668	279.500000	1023.000000	1023.000000	2046.000000
26.280001	-0.011206	-6.622878	-0.823993	-4.635170	-2.078432	0.914717	0.000000	-10.000000	0.583333	-28.016666	270.000000	1023.000000	1023.000000	2046.000000
26.299999	-0.011611	-6.862217	-0.930716	-4.745547	-2.035983	0.850029	0.000000	-10.000000	0.550000	-27.816668	260.666656	1023.000000	1023.000000	2046.000000
26.320000	-0.012096	-7.148916	-0.897058	-4.746570	-2.282337	0.777050	0.000000	-10.000000	0.516667	-27.683334	251.333328	1023.000000	1023.000000	2046.000000
26.340000	-0.013122	-7.755249	-1.251711	-4.907343	-2.348830	0.752635	0.000000	-10.000000	0.500000	-27.350000	242.166672	1023.000000	1023.000000	2046.000000
26.360001	-0.014769	-8.728287	-1.558237	-4.959078	-2.611318	0.400347	0.000000	-10.000000	0.491667	-27.116667	233.000000	1023.000000	1023.000000	2046.000000
26.379999	-0.016572	-9.794059	-1.880826	-5.225437	-2.924932	0.237136	0.000000	-10.000000	0.491667	-26.650000	224.000000	1023.000000	1023.000000	2046.000000
26.400000	-0.018198	-10.754936	-2.299470	-5.452293	-3.006794	0.003621	0.000000	-10.000000	0.475000	-26.200001	215.000000	1023.000000	1023.000000	2046.000000
26.420000	-0.019317	-11.416365	-2.316249	-5.713596	-3.444696	0.058177	0.000000	-10.000000	0.475000	-25.983334	206.333328	1023.000000	1023.000000	2046.000000
26.440001	-0.019682	-11.631976	-2.487975	-5.823013	-3.392320	0.071331	0.000000	-10.000000	0.458333	-25.750000	197.666672	1023.000000	1023.000000	2046.000000
26.459999	-0.020195	-11.934960	-2.484513	-5.910196	-3.559885	0.019634	0.000000	-10.000000	0.458333	-25.700001	189.166672	1023.000000	1023.000000	2046.000000
26.480000	-0.021799	-12.883386	-2.793267	-6.304768	-3.674385	-0.110965	0.000000	-10.000000	0.450000	-25.350000	180.500000	1023.000000	1023.000000	2046.000000
26.500000	-0.024344	-14.387437	-3.230554	-6.588972	-3.924707	-0.643203	0.000000	-10.000000	0.433333	-24.933334	172.166672	1023.000000	1023.000000	2046.000000
26.520000	-0.027837	-16.451763	-3.816243	-6.971155	-4.394794	-1.269571	0.000000	-10.000000	0.400000	-24.216667	164.000000	1023.000000	1023.000000	2046.000000
26.540001	-0.031476	-18.602461	-4.567736	-7.473690	-4.861852	-1.699183	0.000000	-10.000000	0.358333	-23.350000	156.000000	1023.000000	1023.000000	2046.000000
26.559999	-0.034178	-20.198914	-5.145412	-7.744148	-5.232699	-2.076655	0.000000	-10.000000	0.341667	-22.533335	148.000000	1023.000000	1023.000000	2046.000000
26.580000	-0.035939	-21.240101	-5.398397	-7.989003	-5.601441	-2.251258	0.000000	-10.000000	0.325000	-21.933334	140.333328	1023.000000	1023.000000	2046.000000
26.600000	-0.037216	-21.994541	-5.701664	-8.233043	-5.747159	-2.312675	0.000000	-10.000000	0.316667	-21.516666	133.000000	1023.000000	1023.000000	2046.000000
26.620001	-0.038270	-22.617823	-5.942950	-8.360610	-5.866708	-2.447554	0.000000	-10.000000	0.308333	-21.183334	125.833336	1023.000000	1023.000000	2046.000000
26.639999	-0.039163	-23.145233	-6.042783	-8.408783	-6.095371	-2.598297	0.000000	-10.000000	0.308333	-20.700001	118.666664	1023.000000	1023.000000	2046.000000
26.660000	-0.039961	-23.617239	-6.183650	-8.591591	-6.253129	-2.588870	0.000000	-10.000000	0.308333	-20.166668	111.666664	1023.000000	1023.000000	2046.000000
26.680000	-0.040318	-23.827921	-6.384861	-8.663738	-6.225688	-2.553633	0.000000	-10.000000	0.283333	-19.566668	105.000000	1023.000000	1023.000000	2046.000000
26.700001	-0.040498	-23.934309	-6.390956	-8.579704	-6.298841	-2.664807	0.000000	-10.000000	0.250000	-19.216667	98.666664	1023.000000	1023.000000	2046.000000
26.719999	-0.040387	-23.868830	-6.299402	-8.549983	-6.413877	-2.605567	0.000000	-10.000000	0.216667	-18.533333	92.166664	1023.000000	1023.000000	2046.000000
26.740000	-0.040122	-23.711946	-6.285505	-8.610395	-6.386375	-2.429671	0.000000	-10.000000	0.183333	-17.766666	85.833336	1023.000000	1023.000000	2046.000000
26.760000	-0.039605	-23.406847	-6.249632	-8.543952	-6.245830	-2.367434	0.000000	-10.000000	0.166667	-16.866667	79.833336	1023.000000	1023.000000	2046.000000
26.780001	-0.038983	-23.039013	-5.954518	-8.577862	-6.291979	-2.214653	0.000000	-10.000000	0.166667	-16.299999	74.333336	1023.000000	1023.000000	2046.000000
26.799999	-0.038667	-22.852350	-5.766539	-8.728374	-6.286499	-2.070938	0.000000	-10.000000	0.175000	-16.066668	69.000000	1023.000000	1023.000000	2046.000000
26.820000	-0.038823	-22.944384	-5.798529	-8.990849	-6.134681	-2.020325	0.000000	-10.000000	0.175000	-15.733334	63.666668	1023.000000	1023.000000	2046.000000
26.840000	-0.039880	-23.569324	-5.900815	-9.299110	-6.154457	-2.214942	0.000000	-10.000000	0.158333	-15.383334	58.333332	1023.000000	1023.000000	2046.000000
26.860001	-0.041180	-24.337271	-5.977746	-9.631273	-6.305851	-2.422401	0.000000	-10.000000	0.141667	-14.900001	53.166668	1023.000000	1023.000000	2046.000000
26.879999	-0.042397	-25.056515	-6.116137	-10.073705	-6.421771	-2.444903	0.000000	-10.000000	0.141667	-14.533334	48.000000	1023.000000	1023.000000	2046.000000
26.900000	-0.043266	-25.570189	-6.276809	-10.271216	-6.463326	-2.558838	0.000000	-10.000000	0.125000	-13.983334	43.166668	1023.000000	1023.000000	2046.000000
26.920000	-0.044043	-26.029257	-6.332697	-10.386494	-6.578825	-2.731241	0.000000	-10.000000	0.091667	-13.166667	38.500000	1023.000000	1023.000000	2046.000000
26.940001	-0.044597	-26.356718	-6.404619	-10.544870	-6.690958	-2.716270	0.000000	-10.000000	0.050000	-12.283334	34.166668	1023.000000	1023.000000	2046.000000
26.959999	-0.044796	-26.474573	-6.515268	-10.596158	-6.658583	-2.704563	0.000000	-10.000000	0.033333	-11.250000	30.000000	1023.000000	1023.000000	2046.000000
26.980000	-0.044704	-26.419806	-6.472071	-10.559833	-6.731167	-2.656735	0.000000	-10.000000	0.033333	-10.483334	26.333334	1023.000000	1023.000000	2046.000000
27.000000	-0.044492	-26.294762	-6.476051	-10.638316	-6.684010	-2.496383	0.000000	-10.000000	0.025000	-9.833334	22.833334	1023.000000	1023.000000	2046.000000
27.020000	-0.044152	-26.093956	-6.350029	-10.498692	-6.709066	-2.536169	0.000000	-10.000000	0.025000	-9.433333	19.666666	1023.000000	1023.000000	2046.000000
27.040001	-0.043532	-25.727228	-6.282052	-10.501766	-6.639949	-2.303462	0.000000	-10.000000	0.016667	-9.016666	16.500000	1023.000000	1023.000000	2046.000000
27.059999	-0.042886	-25.345434	-6.143007	-10.395072	-6.550312	-2.257043	0.000000	-10.000000	0.016667	-8.550000	13.500000	1023.000000	1023.000000	2046.000000
27.080000	-0.042166	-24.920084	-5.960310	-10.300920	-6.539664	-2.119190	0.000000	-10.000000	0.000000	-8.116667	10.500000	1023.000000	1023.000000	2046.000000
27.100000	-0.041502	-24.527744	-5.912058	-10.223011	-6.354102	-2.038574	0.000000	-10.000000	0.000000	-7.550000	7.833333	1023.000000	1023.000000	2046.000000
27.120001	-0.040977	-24.217674	-5.720371	-10.016070	-6.399183	-2.082049	0.000000	-10.000000	-0.008333	-6.933333	5.166667	1023.000000	1023.000000	2046.000000
27.139999	-0.040242	-23.783110	-5.653115	-10.021783	-6.258213	-1.849998	0.000000	-10.000000	-0.008333	-6.333333	2.833333	1023.000000	1023.000000	2046.000000
27.160000	-0.039804	-23.524380	-5.615588	-9.897598	-6.177435	-1.833758	0.000000	-10.000000	-0.008333	-5.850000	0.833333	1023.000000	1023.000000	2046.000000
27.180000	-0.039452	-23.316086	-5.473666	-9.781603	-6.240181	-1.820634	0.000000	-10.000000	0.000000	-5.483334	-0.666667	1023.000000	1023.000000	2046.000000
27.200001	-0.039105	-23.110826	-5.516274	-9.825619	-6.127512	-1.641420	0.000000	-10.000000	-0.008333	-5.100000	-2.000000	1023.000000	1023.000000	2046.000000
27.219999	-0.038885	-22.980774	-5.507869	-9.777738	-6.071242	-1.623924	0.000000	-10.000000	-0.008333	-4.733334	-3.666667	1023.000000	1023.000000	2046.000000
27.240000	-0.038636	-22.833914	-5.384746	-9.713159	-6.150378	-1.585631	0.000000	-10.000000	-0.008333	-4.333333	-5.166667	1023.000000	1023.000000	2046.000000
27.260000	-0.038161	-22.553089	-5.309593	-9.669708	-6.109731	-1.464058	0.000000	-10.000000	0.000000	-4.000000	-6.666667	1023.000000	1023.000000	2046.000000
27.280001	-0.037738	-22.303057	-5.246326	-9.484012	-6.092231	-1.480489	0.000000	-10.000000	0.000000	-3.666667	-8.000000	1023.000000	1023.000000	2046.000000
27.299999	-0.038079	-22.504936	-5.331505	-9.432855	-6.249262	-1.491314	0.000000	-10.000000	-0.008333	-3.266667	-9.333333	1023.000000	1023.000000	2046.000000
27.320000	-0.038866	-22.969536	-5.621706	-9.415943	-6.278454	-1.653432	0.000000	-10.000000	-0.016667	-2.800000	-10.500000	1023.000000	1023.000000	2046.000000
27.340000	-0.039677	-23.449274	-5.678792	-9.414847	-6.578654	-1.776981	0.000000	-10.000000	-0.025000	-2.466667	-11.333333	1023.000000	1023.000000	2046.000000
27.360001	-0.040045	-23.666500	-5.989965	-9.396229	-6.411283	-1.869023	0.000000	-10.000000	-0.025000	-2.383333	-12.166667	1023.000000	1023.000000	2046.000000
27.379999	-0.040510	-23.941154	-5.933485	-9.551446	-6.703102	-1.753123	0.000000	-10.000000	-0.016667	-2.633333	-13.000000	1023.000000	1023.000000	2046.000000
27.400000	-0.040111	-23.705597	-5.889513	-9.612199	-6.657248	-1.546636	0.000000	-10.000000	-0.008333	-3.083333	-14.000000	1023.000000	1023.000000	2046.000000
27.420000	-0.039763	-23.499659	-5.858955	-9.511307	-6.542488	-1.586910	0.000000	-10.000000	-0.008333	-3.550000	-15.000000	1023.000000	1023.000000	2046.000000
27.440001	-0.040155	-23.731522	-5.911776	-9.599440	-6.611211	-1.609094	0.000000	-10.000000	-0.016667	-3.433333	-16.166666	1023.000000	1023.000000	2046.000000
27.459999	-0.041652	-24.616302	-6.213702	-9.789378	-6.682320	-1.930903	0.000000	-10.000000	-0.025000	-2.200000	-17.166666	1023.000000	1023.000000	2046.000000
27.480000	-0.043915	-25.954012	-6.505406	-9.953210	-7.029688	-2.465707	0.000000	-10.000000	-0.033333	-0.550000	-17.833334	1023.000000	1023.000000	2046.000000
27.500000	-0.046610	-27.546289	-7.192585	-10.278171	-7.216596	-2.858938	0.000000	-10.000000	-0.041667	1.400000	-18.000000	1023.000000	1023.000000	2046.000000
27.520000	-0.048631	-28.740641	-7.534236	-10.443503	-7.619678	-3.143223	0.000000	-10.000000	-0.050000	2.916667	-18.000000	1023.000000	1023.000000	2046.000000
27.540001	-0.049677	-29.358866	-7.844012	-10.643309	-7.733744	-3.137801	0.000000	-10.000000	-0.058333	4.516667	-18.000000	1023.000000	1023.000000	2046.000000
27.559999	-0.050203	-29.670073	-7.928193	-10.590508	-7.838516	-3.312857	0.000000	-10.000000	-0.075000	5.850000	-18.000000	1023.000000	1023.000000	2046.000000
27.580000	-0.050319	-29.738800	-8.017975	-10.667630	-7.840363	-3.212833	0.000000	-10.000000	-0.091667	7.083333	-18.000000	1023.000000	1023.000000	2046.000000
27.600000	-0.050048	-29.578571	-7.970742	-10.484585	-7.826634	-3.296609	0.000000	-10.000000	-0.100000	8.316667	-18.000000	1023.000000	1023.000000	2046.000000
27.620001	-0.049659	-29.348204	-8.000928	-10.458217	-7.752005	-3.137055	0.000000	-10.000000	-0.100000	9.566667	-18.000000	1023.000000	1023.000000	2046.000000
27.639999	-0.049035	-28.979618	-7.889563	-10.313867	-7.691150	-3.085039	0.000000	-10.000000	-0.116667	10.850000	-18.000000	1023.000000	1023.000000	2046.000000
27.660000	-0.048269	-28.527243	-7.727435	-10.126740	-7.702913	-2.970156	0.000000	-10.000000	-0.141667	12.266667	-18.000000	1023.000000	1023.000000	2046.000000
27.680000	-0.047037	-27.798693	-7.681721	-9.895728	-7.376447	-2.844797	0.000000	-10.000000	-0.175000	13.650001	-4.000000	1023.000000	1023.000000	2046.000000
27.700001	-0.045808	-27.072309	-7.383131	-9.623969	-7.357166	-2.708044	0.000000	-10.000000	-0.200000	15.050000	11.166667	1023.000000	1023.000000	2046.000000
27.719999	-0.044087	-26.055128	-7.119331	-9.462302	-7.122900	-2.350595	0.000000	-10.000000	-0.225000	15.950001	28.000000	1023.000000	1023.000000	2046.000000
27.740000	-0.042333	-25.018536	-6.733182	-9.155881	-6.911903	-2.217569	0.000000	-10.000000	-0.241667	16.433334	30.833334	1023.000000	1023.000000	2046.000000
27.760000	-0.040463	-23.913857	-6.306630	-9.043005	-6.707492	-1.856731	0.000000	-10.000000	-0.258333	16.783333	36.333332	1023.000000	1023.000000	2046.000000
27.780001	-0.039046	-23.076233	-6.075143	-8.981339	-6.351483	-1.668268	0.000000	-10.000000	-0.258333	17.383333	42.000000	1023.000000	1023.000000	2046.000000
27.799999	-0.038212	-22.583265	-5.805255	-8.952792	-6.208380	-1.616838	0.000000	-10.000000	-0.258333	18.183334	49.666668	1023.000000	1023.000000	2046.000000
27.820000	-0.038063	-22.495319	-5.785154	-9.144506	-6.055015	-1.510646	0.000000	-10.000000	-0.250000	18.566668	55.666668	1023.000000	1023.000000	2046.000000
27.840000	-0.037917	-22.409149	-5.741914	-9.137327	-5.900132	-1.629776	0.000000	-10.000000	-0.266667	19.150000	62.000000	1023.000000	1023.000000	2046.000000
27.860001	-0.037718	-22.291559	-5.614484	-9.113244	-5.942620	-1.621211	0.000000	-10.000000	-0.283333	19.683334	68.333336	1023.000000	1023.000000	2046.000000
27.879999	-0.037236	-22.006737	-5.634320	-9.102298	-5.759245	-1.510873	0.000000	-10.000000	-0.325000	20.700001	74.833336	1023.000000	1023.000000	2046.000000
27.900000	-0.036749	-21.718857	-5.567934	-8.987081	-5.641813	-1.522030	0.000000	-10.000000	-0.350000	21.666668	81.500000	1023.000000	1023.000000	2046.000000
27.920000	-0.036062	-21.312504	-5.421291	-8.840093	-5.610083	-1.441036	0.000000	-10.000000	-0.383333	22.566668	88.666664	1023.000000	1023.000000	2046.000000
27.940001	-0.034795	-20.563612	-5.311800	-8.731050	-5.402089	-1.118674	0.000000	-10.000000	-0.391667	23.316668	96.166664	1023.000000	1023.000000	2046.000000
27.959999	-0.033153	-19.593494	-5.039793	-8.379688	-5.203431	-0.970582	0.000000	-10.000000	-0.400000	23.800001	103.666664	1023.000000	1023.000000	2046.000000
27.980000	-0.031406	-18.561062	-4.846507	-8.154358	-4.900523	-0.659675	0.000000	-10.000000	-0.400000	24.166668	111.333336	1023.000000	1023.000000	2046.000000
28.000000	-0.029444	-17.401598	-4.504885	-7.807091	-4.620511	-0.469111	0.000000	-10.000000	-0.408333	24.433334	119.333336	1023.000000	1023.000000	2046.000000
28.020000	-0.027397	-16.191797	-4.069100	-7.494489	-4.457610	-0.170600	0.000000	-10.000000	-0.425000	24.633333	127.666664	1023.000000	1023.000000	2046.000000
28.040001	-0.025282	-14.941464	-3.766005	-7.171611	-4.065853	0.062005	0.000000	-10.000000	-0.441667	25.016666	136.000000	1023.000000	1023.000000	2046.000000
28.059999	-0.023140	-13.675660	-3.390906	-6.745986	-3.826127	0.287358	0.000000	-10.000000	-0.466667	25.400000	144.166672	1023.000000	1023.000000	2046.000000
28.080000	-0.021233	-12.548724	-3.151978	-6.482395	-3.457985	0.543634	0.000000	-10.000000	-0.475000	25.600000	152.500000	1023.000000	1023.000000	2046.000000
28.100000	-0.019451	-11.495641	-2.766107	-6.078901	-3.337914	0.687280	0.000000	-10.000000	-0.491667	25.716667	161.000000	1023.000000	1023.000000	2046.000000
28.120001	-0.017487	-10.334739	-2.581101	-5.813449	-2.941672	1.001484	0.000000	-10.000000	-0.500000	25.866667	169.500000	1023.000000	1023.000000	2046.000000
28.139999	-0.015844	-9.363876	-2.198880	-5.457451	-2.841591	1.134046	0.000000	-10.000000	-0.508333	26.083334	178.166672	1023.000000	1023.000000	2046.000000
28.160000	-0.014237	-8.413894	-2.005062	-5.300316	-2.584107	1.475592	0.000000	-10.000000	-0.508333	26.283333	186.833328	1023.000000	1023.000000	2046.000000
28.180000	-0.012746	-7.533169	-1.762926	-4.941349	-2.365472	1.536577	0.000000	-10.000000	-0.500000	26.400000	195.666672	1023.000000	1023.000000	2046.000000
28.200001	-0.011260	-6.654551	-1.446873	-4.736293	-2.278823	1.807438	0.000000	-10.000000	-0.483333	26.433334	204.333328	1023.000000	1023.000000	2046.000000
28.219999	-0.009794	-5.788255	-1.296810	-4.479160	-1.988995	1.976710	0.000000	-10.000000	-0.491667	26.400002	213.166672	1023.000000	1023.000000	2046.000000
28.240000	-0.008776	-5.186511	-1.070304	-4.165097	-1.920989	1.969881	0.000000	-10.000000	-0.508333	26.483334	222.000000	1023.000000	1023.000000	2046.000000
28.260000	-0.008344	-4.931568	-1.098972	-4.064027	-1.814670	2.046102	0.000000	-10.000000	-0.533333	26.850000	230.833328	1023.000000	1023.000000	2046.000000
28.280001	-0.008035	-4.748805	-1.135076	-3.853389	-1.749300	1.988960	0.000000	-10.000000	-0.533333	27.333334	239.666672	1023.000000	1023.000000	2046.000000
28.299999	-0.007269	-4.296024	-0.910123	-3.637773	-1.863922	2.115793	0.000000	-10.000000	-0.508333	27.750000	248.666672	1023.000000	1023.000000	2046.000000
28.320000	-0.005697	-3.367008	-0.847718	-3.245645	-1.521418	2.247773	0.000000	-10.000000	-0.491667	27.550001	258.000000	1023.000000	1023.000000	2046.000000
28.340000	-0.003858	-2.279791	-0.427033	-2.925503	-1.505064	2.577808	0.000000	-10.000000	-0.483333	27.183334	267.333344	1023.000000	1023.000000	2046.000000
28.360001	-0.001735	-1.025303	-0.136737	-2.640105	-1.187038	2.938577	0.000000	-10.000000	-0.491667	26.783333	276.500000	1023.000000	1023.000000	2046.000000
28.379999	-0.000712	-0.420774	0.005037	-2.354183	-0.978880	2.907252	0.000000	-10.000000	-0.500000	26.766666	285.500000	1023.000000	1023.000000	2046.000000
28.400000	-0.000993	-0.586886	-0.044907	-2.417813	-1.031275	2.907108	0.000000	-10.000000	-0.516667	26.583334	294.500000	1023.000000	1023.000000	2046.000000
28.420000	-0.002774	-1.639720	-0.474142	-2.713303	-1.021070	2.568795	0.000000	-10.000000	-0.516667	26.633333	303.333344	1023.000000	1023.000000	2046.000000
28.440001	-0.005591	-3.304166	-0.981589	-2.825947	-1.363285	1.866655	0.000000	-10.000000	-0.525000	26.383333	312.166656	1023.000000	1023.000000	2046.000000
28.459999	-0.007679	-4.538564	-1.452510	-2.930960	-1.777473	1.622379	0.000000	-10.000000	-0.500000	26.133333	321.000000	1023.000000	1023.000000	2046.000000
28.480000	-0.008602	-5.083799	-1.745710	-3.034221	-1.913425	1.609558	0.000000	-10.000000	-0.483333	25.300001	329.833344	1023.000000	1023.000000	2046.000000
28.500000	-0.008709	-5.146983	-1.781346	-2.901375	-1.959888	1.495627	0.000000	-10.000000	-0.458333	25.083334	338.500000	1023.000000	1023.000000	2046.000000
28.520000	-0.008471	-5.006462	-1.710067	-2.803275	-2.064010	1.570890	0.000000	-10.000000	-0.450000	24.900000	346.833344	1023.000000	1023.000000	2046.000000
28.540001	-0.007809	-4.615153	-1.697472	-2.606340	-1.967635	1.656293	0.000000	-10.000000	-0.450000	24.933334	355.166656	1023.000000	1023.000000	2046.000000
28.559999	-0.006950	-4.107458	-1.637993	-2.226987	-1.854066	1.611588	0.000000	-10.000000	-0.433333	24.383333	363.500000	1023.000000	1023.000000	2046.000000
28.580000	-0.005959	-3.521631	-1.521986	-2.025033	-1.794308	1.819697	0.000000	-10.000000	-0.416667	24.166666	371.833344	1023.000000	1023.000000	2046.000000
28.600000	-0.004982	-2.944196	-1.460662	-1.763916	-1.629278	1.909661	0.000000	-10.000000	-0.383333	23.650000	380.000000	1023.000000	1023.000000	2046.000000
28.620001	-0.003905	-2.308094	-1.252218	-1.425676	-1.600127	1.969927	0.000000	-10.000000	-0.358333	23.233334	388.000000	1023.000000	1023.000000	2046.000000
28.639999	-0.002687	-1.587945	-1.128719	-1.256778	-1.453982	2.251534	0.000000	-10.000000	-0.341667	22.466667	395.666656	1023.000000	1023.000000	2046.000000
28.660000	-0.001203	-0.711100	-0.943156	-0.952289	-1.230323	2.414668	0.000000	-10.000000	-0.316667	21.833334	403.333344	1023.000000	1023.000000	2046.000000
28.680000	0.000386	0.227896	-0.642716	-0.629643	-1.087119	2.587374	0.000000	-10.000000	-0.283333	20.916666	410.666656	1023.000000	1023.000000	2046.000000
28.700001	0.001751	1.034882	-0.392239	-0.592039	-0.906364	2.925524	0.000000	-10.000000	-0.225000	19.416666	417.833344	1023.000000	1023.000000	2046.000000
28.719999	0.003090	1.826461	-0.123389	-0.361525	-0.657809	2.969182	0.000000	-10.000000	-0.166667	17.233334	424.500000	1023.000000	1023.000000	2046.000000
28.740000	0.003708	2.191257	0.112513	-0.361407	-0.581393	3.021544	0.000000	-10.000000	-0.100000	14.083334	430.666656	1023.000000	1023.000000	2046.000000
28.760000	0.003574	2.112342	0.073837	-0.710373	-0.431929	3.180807	0.000000	-10.000000	-0.041667	9.233334	436.000000	1023.000000	1023.000000	2046.000000
28.780001	0.002757	1.629590	0.024957	-0.950174	-0.391333	2.946141	0.000000	-10.000000	0.000000	3.033333	440.000000	1023.000000	1023.000000	2046.000000
28.799999	0.001655	0.978316	-0.125922	-1.289088	-0.437420	2.830745	0.000000	-10.000000	0.016667	-2.650000	442.166656	1023.000000	1023.000000	2046.000000
28.820000	0.000481	0.284123	-0.330248	-1.613288	-0.436972	2.664631	0.000000	-10.000000	0.050000	-7.633334	443.000000	1023.000000	1023.000000	2046.000000
28.840000	-0.000769	-0.454446	-0.396056	-1.813940	-0.678105	2.433656	0.000000	-10.000000	0.091667	-11.333334	443.000000	1023.000000	1023.000000	2046.000000
28.860001	-0.001757	-1.038361	-0.550346	-2.208392	-0.761184	2.481562	0.000000	-10.000000	0.150000	-14.850000	443.000000	1023.000000	1023.000000	2046.000000
28.879999	-0.002419	-1.429635	-0.681638	-2.330839	-0.742853	2.325695	0.000000	-10.000000	0.191667	-16.933334	439.666656	1023.000000	1023.000000	2046.000000
28.900000	-0.002729	-1.612608	-0.630759	-2.420362	-0.878856	2.317369	0.000000	-10.000000	0.241667	-18.433334	431.333344	1023.000000	1023.000000	2046.000000
28.920000	-0.002923	-1.727655	-0.666776	-2.632750	-0.813538	2.385408	0.000000	-10.000000	0.283333	-19.766666	420.833344	1023.000000	1023.000000	2046.000000
28.940001	-0.002945	-1.740668	-0.518009	-2.632840	-0.852529	2.262710	0.000000	-10.000000	0.325000	-20.933334	411.166656	1023.000000	1023.000000	2046.000000
28.959999	-0.002882	-1.703174	-0.432794	-2.779270	-0.846437	2.355327	0.000000	-10.000000	0.358333	-21.983334	404.166656	1023.000000	1023.000000	2046.000000
28.980000	-0.002744	-1.621800	-0.392775	-2.822907	-0.712675	2.306557	0.000000	-10.000000	0.383333	-22.766666	396.666656	1023.000000	1023.000000	2046.000000
29.000000	-0.002756	-1.629013	-0.216895	-2.842246	-0.750776	2.180903	0.000000	-10.000000	0.416667	-23.666666	389.000000	1023.000000	1023.000000	2046.000000
29.020000	-0.002609	-1.541641	-0.105761	-2.840663	-0.750158	2.154941	0.000000	-10.000000	0.441667	-24.616667	381.000000	1023.000000	1023.000000	2046.000000
29.040001	-0.002468	-1.458826	-0.089114	-2.853871	-0.727952	2.212111	0.000000	-10.000000	0.483333	-25.316668	373.000000	1023.000000	1023.000000	2046.000000
29.059999	-0.002541	-1.501825	-0.124760	-2.809554	-0.736605	2.169094	0.000000	-10.000000	0.500000	-25.983334	364.666656	1023.000000	1023.000000	2046.000000
29.080000	-0.002889	-1.707278	-0.076766	-2.791600	-0.911673	2.072760	0.000000	-10.000000	0.516667	-26.583334	356.000000	1023.000000	1023.000000	2046.000000
29.100000	-0.003060	-1.808750	-0.073793	-2.898571	-0.997106	2.160720	0.000000	-10.000000	0.533333	-27.383333	347.000000	1023.000000	1023.000000	2046.000000
29.120001	-0.003513	-2.076253	-0.317542	-2.987227	-0.854708	2.083225	0.000000	-10.000000	0.575000	-28.083334	337.833344	1023.000000	1023.000000	2046.000000
29.139999	-0.004131	-2.441597	-0.136323	-3.094033	-1.104315	1.893074	0.000000	-10.000000	0.608333	-28.750000	328.666656	1023.000000	1023.000000	2046.000000
29.160000	-0.005598	-3.308599	-0.253547	-3.546763	-1.290406	1.782117	0.000000	-10.000000	0.616667	-29.083334	319.166656	1023.000000	1023.000000	2046.000000
29.180000	-0.007748	-4.579024	-0.630008	-3.964284	-1.461506	1.476774	0.000000	-10.000000	0.608333	-29.066666	309.500000	1023.000000	1023.000000	2046.000000
29.200001	-0.010607	-6.268742	-1.069980	-4.299008	-1.877744	0.977990	0.000000	-10.000000	0.600000	-28.983334	299.666656	1023.000000	1023.000000	2046.000000
29.219999	-0.013954	-8.246603	-1.722678	-4.821928	-2.263605	0.561608	0.000000	-10.000000	0.600000	-28.816666	290.000000	1023.000000	1023.000000	2046.000000
29.240000	-0.017387	-10.275840	-2.347034	-5.132226	-2.699352	-0.097228	0.000000	-10.000000	0.600000	-28.950001	280.333344	1023.000000	1023.000000	2046.000000
29.260000	-0.020724	-12.247673	-2.877553	-5.524402	-3.314156	-0.531563	0.000000	-10.000000	0.600000	-28.483334	270.666656	1023.000000	1023.000000	2046.000000
29.280001	-0.023286	-13.762294	-3.465657	-5.943696	-3.558512	-0.794429	0.000000	-10.000000	0.600000	-28.466667	261.000000	1023.000000	1023.000000	2046.000000
29.299999	-0.025327	-14.968104	-3.750961	-6.170378	-3.921324	-1.125442	0.000000	-10.000000	0.583333	-27.933334	248.500000	1023.000000	1023.000000	2046.000000
29.320000	-0.026809	-15.844001	-4.072905	-6.482421	-4.105216	-1.183458	0.000000	-10.000000	0.566667	-27.833334	239.166672	1023.000000	1023.000000	2046.000000
29.340000	-0.027924	-16.502867	-4.310744	-6.586292	-4.223077	-1.382753	0.000000	-10.000000	0.550000	-27.350000	229.833328	1023.000000	1023.000000	2046.000000
29.360001	-0.029014	-17.146996	-4.438854	-6.647296	-4.485860	-1.574986	0.000000	-10.000000	0.533333	-27.050001	223.666672	1023.000000	1023.000000	2046.000000
29.379999	-0.029890	-17.664879	-4.626396	-6.828117	-4.638746	-1.571619	0.000000	-10.000000	0.516667	-26.716667	214.666672	1023.000000	1023.000000	2046.000000
29.400000	-0.030634	-18.104813	-4.858894	-6.929481	-4.660264	-1.656174	0.000000	-10.000000	0.491667	-26.150002	205.833328	1023.000000	1023.000000	2046.000000
29.420000	-0.031201	-18.439554	-4.931516	-6.914188	-4.788154	-1.805696	0.000000	-10.000000	0.466667	-25.583334	197.166672	1023.000000	1023.000000	2046.000000
29.440001	-0.031625	-18.690416	-4.959660	-7.020469	-4.950174	-1.760113	0.000000	-10.000000	0.450000	-24.950001	188.500000	1023.000000	1023.000000	2046.000000
29.459999	-0.031674	-18.719185	-4.961084	-7.174846	-4.959909	-1.623345	0.000000	-10.000000	0.441667	-24.450001	180.166672	1023.000000	1023.000000	2046.000000
29.480000	-0.031644	-18.701609	-4.927938	-7.260427	-4.945237	-1.568006	0.000000	-10.000000	0.425000	-23.766668	172.000000	1023.000000	1023.000000	2046.000000
29.500000	-0.031446	-18.584833	-4.735197	-7.330499	-5.019196	-1.499941	0.000000	-10.000000	0.408333	-23.333334	164.000000	1023.000000	1023.000000	2046.000000
29.520000	-0.031392	-18.552576	-4.647542	-7.549006	-4.995663	-1.360365	0.000000	-10.000000	0.375000	-22.866667	156.333328	1023.000000	1023.000000	2046.000000
29.540001	-0.031852	-18.824337	-4.744338	-7.755711	-4.864714	-1.459575	0.000000	-10.000000	0.366667	-22.600000	148.666672	1023.000000	1023.000000	2046.000000
29.559999	-0.032951	-19.474012	-4.811959	-8.073606	-4.977683	-1.610764	0.000000	-10.000000	0.341667	-22.033335	141.333328	1023.000000	1023.000000	2046.000000
29.580000	-0.034276	-20.256872	-4.993028	-8.561081	-5.066727	-1.636037	0.000000	-10.000000	0.325000	-21.350000	133.833328	1023.000000	1023.000000	2046.000000
29.600000	-0.035560	-21.015882	-5.155288	-8.892050	-5.191438	-1.777107	0.000000	-10.000000	0.308333	-20.783335	126.666664	1023.000000	1023.000000	2046.000000
29.620001	-0.036682	-21.679228	-5.230440	-9.063588	-5.401024	-1.984177	0.000000	-10.000000	0.291667	-20.033335	119.666664	1023.000000	1023.000000	2046.000000
29.639999	-0.037654	-22.253605	-5.400169	-9.364033	-5.520744	-1.968657	0.000000	-10.000000	0.266667	-19.350000	113.000000	1023.000000	1023.000000	2046.000000
29.660000	-0.038470	-22.735741	-5.562895	-9.484547	-5.598583	-2.089716	0.000000	-10.000000	0.233333	-18.550001	106.666664	1023.000000	1023.000000	2046.000000
29.680000	-0.038855	-22.963520	-5.667176	-9.562242	-5.624422	-2.109679	0.000000	-10.000000	0.208333	-17.866667	100.500000	1023.000000	1023.000000	2046.000000
29.700001	-0.039008	-23.053438	-5.676049	-9.702554	-5.722463	-1.952374	0.000000	-10.000000	0.200000	-17.350000	94.500000	1023.000000	1023.000000	2046.000000
29.719999	-0.038956	-23.023212	-5.663611	-9.676269	-5.712667	-1.970665	0.000000	-10.000000	0.200000	-16.816668	88.666664	1023.000000	1023.000000	2046.000000
29.740000	-0.038747	-22.899382	-5.510240	-9.651940	-5.836555	-1.900647	0.000000	-10.000000	0.183333	-16.283333	83.000000	1023.000000	1023.000000	2046.000000
29.760000	-0.038345	-22.661703	-5.546057	-9.661478	-5.689250	-1.764917	0.000000	-10.000000	0.166667	-15.583334	77.666664	1023.000000	1023.000000	2046.000000
29.780001	-0.037877	-22.385408	-5.455729	-9.552013	-5.620224	-1.757442	0.000000	-10.000000	0.150000	-15.000000	72.500000	1023.000000	1023.000000	2046.000000
29.799999	-0.037432	-22.122025	-5.278675	-9.458283	-5.660779	-1.724287	0.000000	-10.000000	0.133333	-14.416667	67.500000	1023.000000	1023.000000	2046.000000
29.820000	-0.036957	-21.841373	-5.262940	-9.458209	-5.561326	-1.558899	0.000000	-10.000000	0.116667	-13.750000	62.666668	1023.000000	1023.000000	2046.000000
29.840000	-0.036448	-21.540617	-5.185534	-9.385448	-5.478655	-1.490979	0.000000	-10.000000	0.083333	-13.066667	58.000000	1023.000000	1023.000000	2046.000000
29.860001	-0.036188	-21.386930	-5.090360	-9.254771	-5.525433	-1.516366	0.000000	-10.000000	0.066667	-12.333333	53.500000	1023.000000	1023.000000	2046.000000
29.879999	-0.035934	-21.236820	-5.084123	-9.281101	-5.473716	-1.397880	0.000000	-10.000000	0.050000	-11.783334	49.166668	1023.000000	1023.000000	2046.000000
29.900000	-0.035721	-21.111399	-5.113708	-9.199122	-5.388328	-1.410240	0.000000	-10.000000	0.050000	-11.200000	45.333332	1023.000000	1023.000000	2046.000000
29.920000	-0.035639	-21.062681	-5.033521	-9.186591	-5.495865	-1.346704	0.000000	-10.000000	0.050000	-10.633333	41.666668	1023.000000	1023.000000	2046.000000
29.940001	-0.035458	-20.955496	-5.109116	-9.267616	-5.398916	-1.179847	0.000000	-10.000000	0.050000	-10.200000	38.333332	1023.000000	1023.000000	2046.000000
29.959999	-0.035557	-21.013895	-5.026350	-9.211225	-5.542244	-1.234075	0.000000	-10.000000	0.050000	-9.650001	34.833332	1023.000000	1023.000000	2046.000000
29.980000	-0.035452	-20.952114	-5.066618	-9.235402	-5.530764	-1.119331	0.000000	-10.000000	0.050000	-9.250000	31.666666	1023.000000	1023.000000	2046.000000
30.000000	-0.035418	-20.932133	-5.101830	-9.154002	-5.493526	-1.182775	0.000000	-10.000000	0.050000	-8.783334	28.500000	1023.000000	1023.000000	2046.000000
30.020000	-0.035346	-20.889475	-5.005044	-9.177827	-5.633660	-1.072943	0.000000	-10.000000	0.041667	-8.533334	25.500000	1023.000000	1023.000000	2046.000000
30.040001	-0.035211	-20.809690	-5.036627	-9.181819	-5.540873	-1.050371	0.000000	-10.000000	0.033333	-8.233334	22.666666	1023.000000	1023.000000	2046.000000
30.059999	-0.035085	-20.735498	-4.945276	-9.146629	-5.637969	-1.005626	0.000000	-10.000000	0.025000	-8.016666	20.000000	1023.000000	1023.000000	2046.000000
30.080000	-0.034913	-20.633476	-5.020242	-9.163693	-5.515092	-0.934448	0.000000	-10.000000	0.025000	-7.700000	17.333334	1023.000000	1023.000000	2046.000000
30.100000	-0.034829	-20.584093	-4.896006	-9.080033	-5.632385	-0.975668	0.000000	-10.000000	0.016667	-7.400000	14.666667	1023.000000	1023.000000	2046.000000
30.120001	-0.034524	-20.403658	-4.926048	-9.135963	-5.533005	-0.808640	0.000000	-10.000000	0.008333	-7.116667	12.000000	1023.000000	1023.000000	2046.000000
30.139999	-0.034439	-20.353609	-4.819949	-8.969213	-5.638132	-0.926316	0.000000	-10.000000	0.000000	-6.816667	9.666667	1023.000000	1023.000000	2046.000000
30.160000	-0.034617	-20.458691	-4.991129	-9.044307	-5.624510	-0.798745	0.000000	-10.000000	0.000000	-6.483334	7.500000	1023.000000	1023.000000	2046.000000
30.180000	-0.035596	-21.037348	-5.179126	-9.057007	-5.809675	-0.991541	0.000000	-10.000000	0.000000	-5.933333	5.500000	1023.000000	1023.000000	2046.000000
30.200001	-0.037123	-21.939856	-5.506482	-9.266873	-6.056076	-1.110424	0.000000	-10.000000	0.000000	-5.266667	3.500000	1023.000000	1023.000000	2046.000000
30.219999	-0.038551	-22.783485	-5.758605	-9.285873	-6.308169	-1.430838	0.000000	-10.000000	0.000000	-4.633333	1.666667	1023.000000	1023.000000	2046.000000
30.240000	-0.039394	-23.281944	-5.960097	-9.350111	-6.465315	-1.506421	0.000000	-10.000000	0.000000	-4.233333	0.333333	1023.000000	1023.000000	2046.000000
30.260000	-0.040127	-23.715322	-6.330693	-9.381373	-6.337959	-1.665297	0.000000	-10.000000	0.000000	-4.166667	-0.666667	1023.000000	1023.000000	2046.000000
30.280001	-0.040164	-23.736872	-6.114501	-9.485876	-6.668718	-1.467777	0.000000	-10.000000	0.000000	-4.466667	-1.833333	1023.000000	1023.000000	2046.000000
30.299999	-0.039769	-23.503471	-6.093050	-9.478248	-6.575859	-1.356316	0.000000	-10.000000	0.000000	-4.916667	-3.333333	1023.000000	1023.000000	2046.000000
30.320000	-0.039831	-23.540367	-6.064669	-9.483577	-6.627489	-1.364633	0.000000	-10.000000	0.000000	-5.083333	-5.000000	1023.000000	1023.000000	2046.000000
30.340000	-0.041015	-24.240103	-6.395945	-9.739109	-6.583702	-1.521345	0.000000	-10.000000	0.000000	-4.566667	-6.666667	1023.000000	1023.000000	2046.000000
30.360001	-0.043248	-25.559393	-6.658521	-9.915057	-6.871850	-2.113965	0.000000	-10.000000	-0.008333	-3.533334	-8.166667	1023.000000	1023.000000	2046.000000
30.379999	-0.046219	-27.315508	-7.216376	-10.380746	-7.203872	-2.514514	0.000000	-10.000000	-0.008333	-1.933333	-9.333333	1023.000000	1023.000000	2046.000000
30.400000	-0.048933	-28.919329	-7.826394	-10.597959	-7.516287	-2.978689	0.000000	-10.000000	-0.008333	-1.083333	-9.833333	1023.000000	1023.000000	2046.000000
30.420000	-0.050660	-29.939886	-8.134914	-10.819022	-7.868126	-3.117824	0.000000	-10.000000	-0.008333	-0.950000	-10.000000	1023.000000	1023.000000	2046.000000
30.440001	-0.051710	-30.560354	-8.486053	-11.010107	-7.878706	-3.185490	0.000000	-10.000000	-0.008333	-1.866667	-10.166667	1023.000000	1023.000000	2046.000000
30.459999	-0.052340	-30.932905	-8.460404	-11.012691	-8.129674	-3.330136	0.000000	-10.000000	-0.008333	-2.583333	-10.666667	1023.000000	1023.000000	2046.000000
30.480000	-0.052483	-31.017553	-8.604574	-11.046217	-8.087584	-3.279179	0.000000	-10.000000	-0.016667	-2.683333	-11.500000	1023.000000	1023.000000	2046.000000
30.500000	-0.052580	-31.074673	-8.546397	-10.908787	-8.197464	-3.422025	0.000000	-10.000000	-0.033333	-1.766667	-12.333333	1023.000000	1023.000000	2046.000000
30.520000	-0.052448	-30.996819	-8.622613	-10.878005	-8.161354	-3.334845	0.000000	-10.000000	-0.050000	-0.016667	-12.833333	1023.000000	1023.000000	2046.000000
30.540001	-0.051908	-30.677410	-8.573952	-10.707646	-8.071561	-3.324250	0.000000	-10.000000	-0.050000	1.983333	-13.000000	1023.000000	1023.000000	2046.000000
30.559999	-0.051200	-30.259130	-8.383072	-10.593764	-8.115054	-3.167240	0.000000	-10.000000	-0.058333	4.100000	-13.000000	1023.000000	1023.000000	2046.000000
30.580000	-0.050187	-29.660709	-8.280703	-10.454510	-7.935191	-2.990306	0.000000	-10.000000	-0.075000	6.233334	-13.000000	1023.000000	1023.000000	2046.000000
30.600000	-0.048873	-28.883648	-7.977539	-10.161587	-7.861065	-2.883457	0.000000	-10.000000	-0.091667	8.333334	-13.000000	1023.000000	1023.000000	2046.000000
30.620001	-0.047402	-28.014357	-7.769300	-10.078715	-7.634281	-2.532059	0.000000	-10.000000	-0.100000	9.966667	-13.000000	1023.000000	1023.000000	2046.000000
30.639999	-0.045820	-27.079559	-7.442454	-9.943479	-7.362683	-2.330943	0.000000	-10.000000	-0.100000	11.000000	-13.000000	1023.000000	1023.000000	2046.000000
30.660000	-0.044488	-26.292372	-7.030609	-9.882628	-7.227232	-2.151904	0.000000	-10.000000	-0.108333	11.933333	-13.000000	1023.000000	1023.000000	2046.000000
30.680000	-0.043768	-25.866804	-6.906503	-10.003260	-6.971622	-1.985420	0.000000	-10.000000	-0.125000	12.650001	-7.000000	1023.000000	1023.000000	2046.000000
30.700001	-0.043681	-25.815451	-6.751956	-10.096924	-6.931442	-2.035129	0.000000	-10.000000	-0.133333	13.300000	5.333333	1023.000000	1023.000000	2046.000000
30.719999	-0.043796	-25.883429	-6.824041	-10.274070	-6.712814	-2.072504	0.000000	-10.000000	-0.158333	13.800000	19.166666	1023.000000	1023.000000	2046.000000
30.740000	-0.043856	-25.918869	-6.676275	-10.297439	-6.797913	-2.147242	0.000000	-10.000000	-0.175000	14.116667	27.000000	1023.000000	1023.000000	2046.000000
30.760000	-0.043485	-25.699909	-6.694750	-10.309613	-6.628646	-2.066901	0.000000	-10.000000	-0.216667	15.166667	31.666666	1023.000000	1023.000000	2046.000000
30.780001	-0.043104	-25.474571	-6.505851	-10.198780	-6.679389	-2.090551	0.000000	-10.000000	-0.225000	16.383333	36.666668	1023.000000	1023.000000	2046.000000
30.799999	-0.042593	-25.172277	-6.562599	-10.196597	-6.451522	-1.961558	0.000000	-10.000000	-0.241667	17.883333	43.666668	1023.000000	1023.000000	2046.000000
30.820000	-0.041676	-24.630478	-6.330796	-9.981504	-6.442528	-1.875651	0.000000	-10.000000	-0.258333	18.883333	49.500000	1023.000000	1023.000000	2046.000000
30.840000	-0.040319	-23.828766	-6.241893	-9.867622	-6.187258	-1.531994	0.000000	-10.000000	-0.291667	19.850000	55.666668	1023.000000	1023.000000	2046.000000
30.860001	-0.038867	-22.970612	-5.899570	-9.547259	-6.097077	-1.426705	0.000000	-10.000000	-0.325000	20.466667	62.000000	1023.000000	1023.000000	2046.000000
30.879999	-0.037090	-21.920055	-5.759488	-9.338042	-5.725013	-1.097512	0.000000	-10.000000	-0.341667	21.133333	68.666664	1023.000000	1023.000000	2046.000000
30.900000	-0.035305	-20.865477	-5.361613	-8.951343	-5.531996	-1.020525	0.000000	-10.000000	-0.350000	21.700001	75.666664	1023.000000	1023.000000	2046.000000
30.920000	-0.033346	-19.707493	-5.046805	-8.740492	-5.259001	-0.661194	0.000000	-10.000000	-0.358333	22.600000	82.833336	1023.000000	1023.000000	2046.000000
30.940001	-0.031303	-18.499819	-4.666798	-8.356033	-4.996016	-0.480971	0.000000	-10.000000	-0.366667	23.133333	90.333336	1023.000000	1023.000000	2046.000000
30.959999	-0.029329	-17.333572	-4.368446	-8.052173	-4.728441	-0.184512	0.000000	-10.000000	-0.366667	23.400000	98.000000	1023.000000	1023.000000	2046.000000
30.980000	-0.027504	-16.255135	-4.172030	-7.731265	-4.345477	-0.006362	0.000000	-10.000000	-0.375000	23.583334	105.833336	1023.000000	1023.000000	2046.000000
31.000000	-0.025688	-15.181411	-3.759765	-7.352519	-4.218034	0.148907	0.000000	-10.000000	-0.383333	23.966667	113.500000	1023.000000	1023.000000	2046.000000
31.020000	-0.023928	-14.141665	-3.553658	-7.142528	-3.923789	0.478309	0.000000	-10.000000	-0.400000	24.283335	121.333336	1023.000000	1023.000000	2046.000000
31.040001	-0.022389	-13.232174	-3.249020	-6.798854	-3.758153	0.573853	0.000000	-10.000000	-0.400000	24.400002	129.500000	1023.000000	1023.000000	2046.000000
31.059999	-0.020823	-12.306114	-2.987121	-6.584589	-3.588188	0.853784	0.000000	-10.000000	-0.400000	24.333334	137.833328	1023.000000	1023.000000	2046.000000
31.080000	-0.019477	-11.511063	-2.852331	-6.345217	-3.295057	0.981541	0.000000	-10.000000	-0.400000	24.333334	146.000000	1023.000000	1023.000000	2046.000000
31.100000	-0.018111	-10.703624	-2.550995	-6.081964	-3.201264	1.130599	0.000000	-10.000000	-0.408333	24.483334	154.000000	1023.000000	1023.000000	2046.000000
31.120001	-0.016744	-9.895745	-2.435033	-5.903342	-2.922490	1.365120	0.000000	-10.000000	-0.416667	24.566668	162.000000	1023.000000	1023.000000	2046.000000
31.139999	-0.015419	-9.112805	-2.114791	-5.560753	-2.844302	1.407041	0.000000	-10.000000	-0.416667	24.633333	170.166672	1023.000000	1023.000000	2046.000000
31.160000	-0.014047	-8.301791	-1.993540	-5.431745	-2.564436	1.687930	0.000000	-10.000000	-0.408333	24.400002	178.500000	1023.000000	1023.000000	2046.000000
31.180000	-0.013144	-7.768002	-1.829107	-5.136466	-2.425315	1.622886	0.000000	-10.000000	-0.416667	24.533335	186.833328	1023.000000	1023.000000	2046.000000
31.200001	-0.012933	-7.643329	-1.797309	-5.100619	-2.452730	1.707329	0.000000	-10.000000	-0.441667	24.700001	195.000000	1023.000000	1023.000000	2046.000000
31.219999	-0.012880	-7.612229	-1.851953	-4.927054	-2.429901	1.596678	0.000000	-10.000000	-0.466667	25.100000	203.000000	1023.000000	1023.000000	2046.000000
31.240000	-0.012463	-7.365899	-1.776596	-4.726174	-2.507846	1.644717	0.000000	-10.000000	-0.466667	25.433334	211.333328	1023.000000	1023.000000	2046.000000
31.260000	-0.011214	-6.627685	-1.771673	-4.425560	-2.206687	1.776236	0.000000	-10.000000	-0.458333	25.600000	219.666672	1023.000000	1023.000000	2046.000000
31.280001	-0.009640	-5.697194	-1.552839	-4.075984	-2.067755	1.999384	0.000000	-10.000000	-0.450000	25.666668	228.333328	1023.000000	1023.000000	2046.000000
31.299999	-0.007569	-4.473012	-1.079005	-3.768847	-1.998685	2.373525	0.000000	-10.000000	-0.450000	25.316668	236.833328	1023.000000	1023.000000	2046.000000
31.320000	-0.006134	-3.625261	-0.912617	-3.539244	-1.699493	2.526093	0.000000	-10.000000	-0.450000	25.183334	245.500000	1023.000000	1023.000000	2046.000000
31.340000	-0.005802	-3.429134	-0.888071	-3.417132	-1.629898	2.505968	0.000000	-10.000000	-0.450000	25.216667	253.833328	1023.000000	1023.000000	2046.000000
31.360001	-0.007211	-4.261973	-1.221496	-3.686270	-1.622070	2.267862	0.000000	-10.000000	-0.441667	25.650000	262.333344	1023.000000	1023.000000	2046.000000
31.379999	-0.009912	-5.857837	-1.618431	-3.905782	-1.915618	1.581993	0.000000	-10.000000	-0.425000	25.516666	270.833344	1023.000000	1023.000000	2046.000000
31.400000	-0.012373	-7.312723	-2.187684	-4.118155	-2.317626	1.310741	0.000000	-10.000000	-0.408333	25.316668	279.500000	1023.000000	1023.000000	2046.000000
31.420000	-0.013853	-8.187056	-2.587115	-4.137533	-2.526992	1.064583	0.000000	-10.000000	-0.391667	24.583334	287.833344	1023.000000	1023.000000	2046.000000
31.440001	-0.014126	-8.348389	-2.652664	-4.134068	-2.649970	1.088315	0.000000	-10.000000	-0.391667	24.366667	296.000000	1023.000000	1023.000000	2046.000000
31.459999	-0.013921	-8.227310	-2.680386	-4.026587	-2.594748	1.074411	0.000000	-10.000000	-0.391667	24.183334	304.000000	1023.000000	1023.000000	2046.000000
31.480000	-0.013291	-7.854934	-2.559114	-3.773080	-2.642829	1.120088	0.000000	-10.000000	-0.416667	24.566668	312.000000	1023.000000	1023.000000	2046.000000
31.500000	-0.012287	-7.261533	-2.554932	-3.522153	-2.423820	1.239371	0.000000	-10.000000	-0.425000	24.650000	320.333344	1023.000000	1023.000000	2046.000000
31.520000	-0.011381	-6.726123	-2.342143	-3.197998	-2.446979	1.260996	0.000000	-10.000000	-0.433333	25.000000	328.666656	1023.000000	1023.000000	2046.000000
31.540001	-0.010349	-6.116180	-2.254032	-3.002489	-2.338706	1.479046	0.000000	-10.000000	-0.425000	24.816668	337.000000	1023.000000	1023.000000	2046.000000
31.559999	-0.009090	-5.372348	-2.202663	-2.694311	-2.092774	1.617400	0.000000	-10.000000	-0.408333	24.866667	345.333344	1023.000000	1023.000000	2046.000000
31.580000	-0.007635	-4.512340	-1.924123	-2.247940	-2.022033	1.681756	0.000000	-10.000000	-0.400000	24.716667	353.666656	1023.000000	1023.000000	2046.000000
31.600000	-0.005965	-3.525064	-1.674066	-1.995696	-1.879496	2.024194	0.000000	-10.000000	-0.408333	24.750000	362.000000	1023.000000	1023.000000	2046.000000
31.620001	-0.004119	-2.434361	-1.375574	-1.643010	-1.662515	2.246738	0.000000	-10.000000	-0.441667	25.000000	370.000000	1023.000000	1023.000000	2046.000000
31.639999	-0.002178	-1.287143	-1.053957	-1.326858	-1.439848	2.533520	0.000000	-10.000000	-0.450000	24.900000	378.333344	1023.000000	1023.000000	2046.000000
31.660000	-0.000322	-0.190387	-0.774348	-1.162161	-1.129942	2.876064	0.000000	-10.000000	-0.433333	24.800001	386.666656	1023.000000	1023.000000	2046.000000
31.680000	0.001302	0.769653	-0.392075	-0.898596	-0.934816	2.995140	0.000000	-10.000000	-0.400000	24.566668	395.000000	1023.000000	1023.000000	2046.000000
31.700001	0.002281	1.348322	-0.293612	-1.000064	-0.649154	3.291151	0.000000	-10.000000	-0.366667	23.833334	403.166656	1023.000000	1023.000000	2046.000000
31.719999	0.002510	1.483584	-0.201864	-1.036484	-0.516744	3.238676	0.000000	-10.000000	-0.325000	22.966667	411.333344	1023.000000	1023.000000	2046.000000
31.740000	0.002440	1.441782	-0.163253	-1.127936	-0.474818	3.207789	0.000000	-10.000000	-0.291667	22.066668	416.833344	1023.000000	1023.000000	2046.000000
31.760000	0.002261	1.336461	-0.252835	-1.239636	-0.359222	3.188154	0.000000	-10.000000	-0.258333	20.933334	424.333344	1023.000000	1023.000000	2046.000000
31.780001	0.002326	1.374795	-0.254751	-1.145287	-0.287021	3.061854	0.000000	-10.000000	-0.216667	19.266666	431.333344	1023.000000	1023.000000	2046.000000
31.799999	0.002441	1.442597	-0.273281	-1.257933	-0.282056	3.255867	0.000000	-10.000000	-0.158333	16.983334	440.333344	1023.000000	1023.000000	2046.000000
31.820000	0.002820	1.666541	-0.223718	-1.164968	-0.222817	3.278045	0.000000	-10.000000	-0.108333	14.683333	446.333344	1023.000000	1023.000000	2046.000000
31.840000	0.003422	2.022105	-0.161370	-1.132227	-0.145241	3.460943	0.000000	-10.000000	-0.066667	12.266666	451.500000	1023.000000	1023.000000	2046.000000
31.860001	0.004276	2.527026	-0.019012	-0.968973	0.015125	3.499885	0.000000	-10.000000	-0.033333	8.933333	456.000000	1023.000000	1023.000000	2046.000000
31.879999	0.005131	3.032245	0.160663	-0.880303	0.095157	3.656729	0.000000	-10.000000	0.000000	4.316667	459.500000	1023.000000	1023.000000	2046.000000
31.900000	0.005993	3.541879	0.280238	-0.804577	0.304498	3.761719	0.000000	-10.000000	0.016667	-0.350000	461.833344	1023.000000	1023.000000	2046.000000
31.920000	0.006627	3.916798	0.556447	-0.695649	0.301047	3.754953	0.000000	-10.000000	0.041667	-5.000000	462.833344	1023.000000	1023.000000	2046.000000
31.940001	0.007065	4.175379	0.623969	-0.779900	0.468285	3.863025	0.000000	-10.000000	0.066667	-8.800000	463.000000	1023.000000	1023.000000	2046.000000
31.959999	0.007346	4.341777	0.794416	-0.662971	0.504513	3.705820	0.000000	-10.000000	0.125000	-12.550000	463.000000	1023.000000	1023.000000	2046.000000
31.980000	0.007558	4.466928	0.866135	-0.816520	0.582211	3.835101	0.000000	-10.000000	0.175000	-15.550000	463.000000	1023.000000	1023.000000	2046.000000
32.000000	0.007414	4.381550	0.887921	-0.896535	0.610880	3.779284	0.000000	-10.000000	0.216667	-17.183334	463.000000	1023.000000	1023.000000	2046.000000
32.020000	0.007039	4.160080	0.981322	-0.956200	0.501761	3.633197	0.000000	-10.000000	0.266667	-19.100000	453.833344	1023.000000	1023.000000	2046.000000
32.040001	0.006295	3.720596	0.854085	-1.207378	0.508893	3.564995	0.000000	-10.000000	0.325000	-20.766666	442.333344	1023.000000	1023.000000	2046.000000
32.060001	0.005550	3.279967	0.894708	-1.341262	0.404730	3.321791	0.000000	-10.000000	0.400000	-22.933334	428.333344	1023.000000	1023.000000	2046.000000
32.080002	0.004984	2.945657	0.839791	-1.575606	0.347672	3.333800	0.000000	-10.000000	0.458333	-24.450001	420.833344	1023.000000	1023.000000	2046.000000
32.099998	0.004590	2.712691	0.888236	-1.618599	0.231259	3.211795	0.000000	-10.000000	0.516667	-25.733334	412.666656	1023.000000	1023.000000	2046.000000
32.119999	0.004184	2.472717	0.817998	-1.691957	0.159692	3.186984	0.000000	-10.000000	0.566667	-26.733334	404.000000	1023.000000	1023.000000	2046.000000
32.139999	0.003457	2.043164	0.754296	-1.746167	0.047020	2.988016	0.000000	-10.000000	0.600000	-27.516668	395.000000	1023.000000	1023.000000	2046.000000
32.160000	0.002884	1.704153	0.784545	-1.850308	-0.164927	2.934842	0.000000	-10.000000	0.625000	-28.383333	385.833344	1023.000000	1023.000000	2046.000000
32.180000	0.002228	1.316914	0.474884	-2.014109	0.015371	2.840769	0.000000	-10.000000	0.658333	-29.400000	376.333344	1023.000000	1023.000000	2046.000000
32.200001	0.001320	0.779894	0.674443	-2.224282	-0.409789	2.739522	0.000000	-10.000000	0.691667	-30.200001	366.500000	1023.000000	1023.000000	2046.000000
32.220001	-0.000160	-0.094778	0.425633	-2.595861	-0.441666	2.517116	0.000000	-10.000000	0.725000	-30.883333	356.500000	1023.000000	1023.000000	2046.000000
32.240002	-0.002422	-1.431593	0.101566	-3.002704	-0.720567	2.190112	0.000000	-10.000000	0.741667	-31.150002	346.166656	1023.000000	1023.000000	2046.000000
32.259998	-0.005246	-3.100242	-0.440153	-3.577065	-0.981587	1.898563	0.000000	-10.000000	0.750000	-31.100000	335.833344	1023.000000	1023.000000	2046.000000
32.279999	-0.009199	-5.436836	-1.040431	-4.035928	-1.503248	1.142772	0.000000	-10.000000	0.750000	-30.983334	325.500000	1023.000000	1023.000000	2046.000000
32.299999	-0.013501	-7.979193	-1.777202	-4.561501	-2.112968	0.472479	0.000000	-10.000000	0.725000	-30.633333	315.166656	1023.000000	1023.000000	2046.000000
32.320000	-0.017310	-10.230114	-2.509503	-4.943968	-2.624877	-0.151767	0.000000	-10.000000	0.716667	-30.700001	304.833344	1023.000000	1023.000000	2046.000000
32.340000	-0.020064	-11.857685	-3.032592	-5.411009	-3.041237	-0.372848	0.000000	-10.000000	0.683333	-30.400000	294.500000	1023.000000	1023.000000	2046.000000
32.360001	-0.022151	-13.091242	-3.353216	-5.718077	-3.365690	-0.654260	0.000000	-10.000000	0.675000	-30.150000	284.500000	1023.000000	1023.000000	2046.000000
32.380001	-0.023754	-14.038788	-3.627826	-5.966327	-3.611833	-0.832802	0.000000	-10.000000	0.650000	-29.733334	274.500000	1023.000000	1023.000000	2046.000000
32.400002	-0.025109	-14.839596	-3.903451	-6.115706	-3.759444	-1.060994	0.000000	-10.000000	0.641667	-29.516666	264.500000	1023.000000	1023.000000	2046.000000
32.419998	-0.026233	-15.503603	-4.024912	-6.172678	-4.038274	-1.267739	0.000000	-10.000000	0.625000	-29.400000	254.500000	1023.000000	1023.000000	2046.000000
32.439999	-0.027226	-16.090460	-4.328064	-6.398336	-4.103003	-1.261056	0.000000	-10.000000	0.608333	-28.950001	244.666672	1023.000000	1023.000000	2046.000000
32.459999	-0.028115	-16.615797	-4.365160	-6.447176	-4.375490	-1.427972	0.000000	-10.000000	0.583333	-28.633333	235.000000	1023.000000	1023.000000	2046.000000
32.480000	-0.028812	-17.028151	-4.570707	-6.601360	-4.445557	-1.410525	0.000000	-10.000000	0.550000	-28.033333	225.500000	1023.000000	1023.000000	2046.000000
32.500000	-0.029273	-17.300104	-4.646663	-6.588387	-4.494805	-1.570249	0.000000	-10.000000	0.516667	-27.600000	216.166672	1023.000000	1023.000000	2046.000000
32.520000	-0.029362	-17.352858	-4.628252	-6.734154	-4.566143	-1.424310	0.000000	-10.000000	0.500000	-27.016666	210.000000	1023.000000	1023.000000	2046.000000
32.540001	-0.029399	-17.374643	-4.651328	-6.900050	-4.518413	-1.304853	0.000000	-10.000000	0.500000	-26.666668	201.000000	1023.000000	1023.000000	2046.000000
32.560001	-0.029464	-17.413431	-4.461981	-7.006858	-4.671734	-1.272858	0.000000	-10.000000	0.500000	-26.383333	192.166672	1023.000000	1023.000000	2046.000000
32.580002	-0.029487	-17.426609	-4.427664	-7.238970	-4.613762	-1.146214	0.000000	-10.000000	0.483333	-25.733334	180.500000	1023.000000	1023.000000	2046.000000
32.599998	-0.029950	-17.700418	-4.427861	-7.392460	-4.610324	-1.269772	0.000000	-10.000000	0.475000	-25.333334	171.833328	1023.000000	1023.000000	2046.000000
32.619999	-0.030992	-18.316183	-4.497310	-7.802774	-4.731326	-1.284774	0.000000	-10.000000	0.458333	-24.816668	163.333328	1023.000000	1023.000000	2046.000000
32.639999	-0.032214	-19.038488	-4.679685	-8.230894	-4.725738	-1.402172	0.000000	-10.000000	0.441667	-24.450001	155.000000	1023.000000	1023.000000	2046.000000
32.660000	-0.033471	-19.781446	-4.726969	-8.494686	-4.965567	-1.594224	0.000000	-10.000000	0.416667	-23.683334	147.000000	1023.000000	1023.000000	2046.000000
32.680000	-0.034653	-20.479923	-4.949955	-8.834911	-5.020483	-1.674575	0.000000	-10.000000	0.366667	-22.733334	139.000000	1023.000000	1023.000000	2046.000000
32.700001	-0.035736	-21.119915	-5.025271	-8.963574	-5.221909	-1.909161	0.000000	-10.000000	0.333333	-21.716667	131.333328	1023.000000	1023.000000	2046.000000
32.720001	-0.036564	-21.609266	-5.212033	-9.248674	-5.288491	-1.860067	0.000000	-10.000000	0.300000	-20.933334	124.000000	1023.000000	1023.000000	2046.000000
32.740002	-0.037256	-22.018129	-5.315512	-9.293521	-5.429933	-1.979163	0.000000	-10.000000	0.300000	-20.550001	119.333336	1023.000000	1023.000000	2046.000000
32.759998	-0.037550	-22.191988	-5.398061	-9.467987	-5.491867	-1.834072	0.000000	-10.000000	0.275000	-19.966667	112.500000	1023.000000	1023.000000	2046.000000
32.779999	-0.037719	-22.292130	-5.466280	-9.551489	-5.481256	-1.793105	0.000000	-10.000000	0.250000	-19.483334	108.000000	1023.000000	1023.000000	2046.000000
32.799999	-0.037626	-22.237099	-5.385032	-9.440058	-5.565632	-1.846377	0.000000	-10.000000	0.216667	-18.616667	99.500000	1023.000000	1023.000000	2046.000000
32.820000	-0.037294	-22.040867	-5.350275	-9.529453	-5.534892	-1.626248	0.000000	-10.000000	0.208333	-18.016666	93.500000	1023.000000	1023.000000	2046.000000
32.840000	-0.036836	-21.769915	-5.268826	-9.419846	-5.446133	-1.635109	0.000000	-10.000000	0.191667	-17.266666	85.500000	1023.000000	1023.000000	2046.000000
32.860001	-0.036534	-21.591852	-5.110476	-9.377969	-5.535212	-1.568194	0.000000	-10.000000	0.183333	-16.750000	79.666664	1023.000000	1023.000000	2046.000000
32.880001	-0.036147	-21.362787	-5.145885	-9.370889	-5.387474	-1.458539	0.000000	-10.000000	0.166667	-16.200001	74.000000	1023.000000	1023.000000	2046.000000
32.900002	-0.035816	-21.167351	-4.979797	-9.224925	-5.452262	-1.510368	0.000000	-10.000000	0.158333	-15.516667	68.666664	1023.000000	1023.000000	2046.000000
32.919998	-0.035482	-20.970129	-4.995244	-9.265965	-5.390173	-1.318746	0.000000	-10.000000	0.133333	-14.700000	63.500000	1023.000000	1023.000000	2046.000000
32.939999	-0.035251	-20.833120	-4.888182	-9.155866	-5.434083	-1.354990	0.000000	-10.000000	0.116667	-13.950000	58.666668	1023.000000	1023.000000	2046.000000
32.959999	-0.035130	-20.761822	-4.890081	-9.199641	-5.448617	-1.223481	0.000000	-10.000000	0.100000	-13.483334	55.500000	1023.000000	1023.000000	2046.000000
32.980000	-0.035048	-20.713387	-5.005529	-9.200032	-5.316730	-1.191094	0.000000	-10.000000	0.083333	-12.850000	51.000000	1023.000000	1023.000000	2046.000000
33.000000	-0.035058	-20.719574	-4.937222	-9.107372	-5.444412	-1.230568	0.000000	-10.000000	0.066667	-12.116667	46.666668	1023.000000	1023.000000	2046.000000
33.020000	-0.034983	-20.675177	-4.969181	-9.153536	-5.451023	-1.101437	0.000000	-10.000000	0.050000	-11.266666	41.000000	1023.000000	1023.000000	2046.000000
33.040001	-0.034886	-20.617451	-4.935422	-9.129834	-5.460143	-1.092052	0.000000	-10.000000	0.050000	-10.866667	38.333332	1023.000000	1023.000000	2046.000000
33.060001	-0.034734	-20.527746	-4.840054	-8.986738	-5.566184	-1.134770	0.000000	-10.000000	0.033333	-10.350000	34.833332	1023.000000	1023.000000	2046.000000
33.080002	-0.034624	-20.462585	-4.957825	-9.017005	-5.522707	-0.965048	0.000000	-10.000000	0.016667	-9.683333	31.500000	1023.000000	1023.000000	2046.000000
33.099998	-0.035415	-20.929981	-5.191048	-9.011538	-5.634408	-1.092987	0.000000	-10.000000	0.000000	-8.816667	27.333334	1023.000000	1023.000000	2046.000000
33.119999	-0.036291	-21.447847	-5.352297	-8.959878	-5.828904	-1.306768	0.000000	-10.000000	0.000000	-8.166667	24.333334	1023.000000	1023.000000	2046.000000
33.139999	-0.037005	-21.870220	-5.491874	-9.067163	-6.007195	-1.303987	0.000000	-10.000000	0.000000	-7.783333	22.500000	1023.000000	1023.000000	2046.000000
33.160000	-0.037555	-22.194942	-5.806312	-9.041217	-5.883998	-1.463415	0.000000	-10.000000	0.000000	-7.500000	19.833334	1023.000000	1023.000000	2046.000000
33.180000	-0.037674	-22.265203	-5.644351	-9.111734	-6.189662	-1.319457	0.000000	-10.000000	0.008333	-7.466667	17.333334	1023.000000	1023.000000	2046.000000
33.200001	-0.037492	-22.157665	-5.621403	-9.182673	-6.191253	-1.162337	0.000000	-10.000000	0.008333	-7.450000	14.000000	1023.000000	1023.000000	2046.000000
33.220001	-0.037547	-22.190109	-5.769919	-9.243391	-6.032054	-1.144745	0.000000	-10.000000	0.008333	-7.533333	12.333333	1023.000000	1023.000000	2046.000000
33.240002	-0.038664	-22.850245	-5.914609	-9.346460	-6.188499	-1.400676	0.000000	-10.000000	0.000000	-6.866667	9.833333	1023.000000	1023.000000	2046.000000
33.259998	-0.040817	-24.122652	-6.287903	-9.728954	-6.419284	-1.686511	0.000000	-10.000000	-0.008333	-5.916667	7.666667	1023.000000	1023.000000	2046.000000
33.279999	-0.043708	-25.831606	-6.807106	-9.933930	-6.706667	-2.383903	0.000000	-10.000000	-0.016667	-4.550000	5.000000	1023.000000	1023.000000	2046.000000
33.299999	-0.046609	-27.545984	-7.371475	-10.244025	-7.161672	-2.768812	0.000000	-10.000000	-0.025000	-3.866667	4.000000	1023.000000	1023.000000	2046.000000
33.320000	-0.048762	-28.818523	-7.909207	-10.612336	-7.409212	-2.887769	0.000000	-10.000000	-0.025000	-3.583333	2.666667	1023.000000	1023.000000	2046.000000
33.340000	-0.050108	-29.613972	-8.170957	-10.689863	-7.594499	-3.158653	0.000000	-10.000000	-0.016667	-3.950000	1.500000	1023.000000	1023.000000	2046.000000
33.360001	-0.051090	-30.194059	-8.263393	-10.868273	-7.860816	-3.201577	0.000000	-10.000000	-0.008333	-4.533334	0.166667	1023.000000	1023.000000	2046.000000
33.380001	-0.051496	-30.434113	-8.447098	-10.936434	-7.843432	-3.207150	0.000000	-10.000000	0.000000	-4.983334	-0.333333	1023.000000	1023.000000	2046.000000
33.400002	-0.051828	-30.630272	-8.479945	-10.796674	-7.955419	-3.398235	0.000000	-10.000000	-0.016667	-5.050000	-1.833333	1023.000000	1023.000000	2046.000000
33.419998	-0.052050	-30.761549	-8.582907	-10.928703	-7.998136	-3.251803	0.000000	-10.000000	-0.033333	-4.900000	-3.166667	1023.000000	1023.000000	2046.000000
33.439999	-0.052139	-30.813942	-8.654078	-10.881914	-7.973706	-3.304245	0.000000	-10.000000	-0.033333	-4.650000	-4.833333	1023.000000	1023.000000	2046.000000
33.459999	-0.052018	-30.742493	-8.594006	-10.790345	-8.051027	-3.307114	0.000000	-10.000000	-0.025000	-4.266667	-6.166667	1023.000000	1023.000000	2046.000000
33.480000	-0.051578	-30.482698	-8.587427	-10.784374	-7.958642	-3.152254	0.000000	-10.000000	-0.025000	-3.683333	-8.000000	1023.000000	1023.000000	2046.000000
33.500000	-0.050872	-30.065371	-8.408080	-10.553193	-7.937158	-3.166939	0.000000	-10.000000	-0.041667	-3.200000	-9.500000	1023.000000	1023.000000	2046.000000
33.520000	-0.050011	-29.556469	-8.304650	-10.559668	-7.788537	-2.903614	0.000000	-10.000000	-0.041667	-2.833333	-10.333333	1023.000000	1023.000000	2046.000000
33.540001	-0.049127	-29.033916	-7.994102	-10.480612	-7.750961	-2.808241	0.000000	-10.000000	-0.025000	-2.900000	-11.166667	1023.000000	1023.000000	2046.000000
33.560001	-0.048171	-28.469128	-7.739587	-10.575039	-7.618959	-2.535542	0.000000	-10.000000	-0.025000	-3.033333	-12.333333	1023.000000	1023.000000	2046.000000
33.580002	-0.047636	-28.152639	-7.569661	-10.606204	-7.441217	-2.535556	0.000000	-10.000000	-0.025000	-3.316667	-13.666667	1023.000000	1023.000000	2046.000000
33.599998	-0.047854	-28.281750	-7.447328	-10.768641	-7.468936	-2.596846	0.000000	-10.000000	-0.033333	-3.366667	-14.500000	1023.000000	1023.000000	2046.000000
33.619999	-0.048577	-28.709114	-7.559696	-11.143657	-7.436796	-2.568965	0.000000	-10.000000	-0.025000	-3.516667	-15.333333	1023.000000	1023.000000	2046.000000
33.639999	-0.049376	-29.181091	-7.683305	-11.331139	-7.395625	-2.771024	0.000000	-10.000000	-0.025000	-3.766667	-16.166666	1023.000000	1023.000000	2046.000000
33.660000	-0.049968	-29.530920	-7.647428	-11.404397	-7.535767	-2.943327	0.000000	-10.000000	-0.033333	-3.850000	-17.333334	1023.000000	1023.000000	2046.000000
33.680000	-0.050338	-29.749535	-7.732635	-11.634691	-7.533586	-2.848623	0.000000	-10.000000	-0.041667	-2.816667	-18.666666	1023.000000	1023.000000	2046.000000
33.700001	-0.050575	-29.889648	-7.764684	-11.655872	-7.526644	-2.942448	0.000000	-10.000000	-0.050000	-1.450000	-19.500000	1023.000000	1023.000000	2046.000000
33.720001	-0.050594	-29.901104	-7.677625	-11.669946	-7.655359	-2.898175	0.000000	-10.000000	-0.050000	-0.250000	-20.000000	1023.000000	1023.000000	2046.000000
33.740002	-0.050334	-29.747295	-7.763299	-11.700303	-7.537522	-2.746172	0.000000	-10.000000	-0.050000	0.650000	-20.000000	1023.000000	1023.000000	2046.000000
33.759998	-0.049697	-29.371147	-7.637262	-11.508694	-7.489521	-2.735670	0.000000	-10.000000	-0.050000	1.466667	-20.000000	1023.000000	1023.000000	2046.000000
33.779999	-0.048810	-28.846437	-7.447582	-11.424972	-7.443808	-2.530077	0.000000	-10.000000	-0.058333	2.650000	-20.000000	1023.000000	1023.000000	2046.000000
33.799999	-0.047679	-28.178354	-7.333095	-11.316091	-7.218190	-2.310978	0.000000	-10.000000	-0.075000	3.716667	-20.000000	1023.000000	1023.000000	2046.000000
33.820000	-0.046430	-27.440128	-7.000793	-11.037264	-7.148597	-2.253473	0.000000	-10.000000	-0.091667	5.216667	-20.000000	1023.000000	1023.000000	2046.000000
33.840000	-0.045012	-26.601938	-6.772983	-10.840083	-6.948258	-2.040615	0.000000	-10.000000	-0.091667	6.900000	-20.000000	1023.000000	1023.000000	2046.000000
33.860001	-0.043565	-25.747084	-6.606999	-10.648239	-6.658649	-1.833196	0.000000	-10.000000	-0.108333	8.550000	-20.000000	1023.000000	1023.000000	2046.000000
33.880001	-0.042155	-24.913391	-6.315220	-10.309690	-6.508569	-1.779913	0.000000	-10.000000	-0.125000	10.183333	-20.000000	1023.000000	1023.000000	2046.000000
33.900002	-0.040785	-24.103973	-6.034425	-10.077563	-6.395151	-1.596835	0.000000	-10.000000	-0.158333	11.700001	-20.000000	1023.000000	1023.000000	2046.000000
33.919998	-0.039244	-23.192913	-5.854925	-9.971977	-6.117050	-1.248962	0.000000	-10.000000	-0.175000	13.166667	-13.000000	1023.000000	1023.000000	2046.000000
33.939999	-0.037875	-22.383907	-5.624660	-9.637507	-5.937791	-1.183949	0.000000	-10.000000	-0.208333	14.850000	3.166667	1023.000000	1023.000000	2046.000000
33.959999	-0.036489	-21.564732	-5.348942	-9.368590	-5.828690	-1.018510	0.000000	-10.000000	-0.233333	16.100000	19.333334	1023.000000	1023.000000	2046.000000
33.980000	-0.035276	-20.848410	-5.187740	-9.292810	-5.650050	-0.717808	0.000000	-10.000000	-0.250000	17.250000	30.333334	1023.000000	1023.000000	2046.000000
34.000000	-0.033935	-20.055449	-5.062293	-8.989385	-5.364580	-0.639192	0.000000	-10.000000	-0.258333	18.033333	34.000000	1023.000000	1023.000000	2046.000000
34.020000	-0.032788	-19.377911	-4.744608	-8.738563	-5.382905	-0.511836	0.000000	-10.000000	-0.275000	19.033333	39.833332	1023.000000	1023.000000	2046.000000
34.040001	-0.031446	-18.584465	-4.653088	-8.623361	-5.083052	-0.224965	0.000000	-10.000000	-0.300000	19.950001	46.000000	1023.000000	1023.000000	2046.000000
34.060001	-0.030288	-17.900148	-4.431842	-8.378233	-4.967755	-0.122319	0.000000	-10.000000	-0.325000	20.583334	52.666668	1023.000000	1023.000000	2046.000000
34.080002	-0.029055	-17.171616	-4.173456	-8.097465	-4.863089	-0.037605	0.000000	-10.000000	-0.341667	20.966667	59.500000	1023.000000	1023.000000	2046.000000
34.099998	-0.027879	-16.476681	-4.065610	-8.011387	-4.616848	0.217164	0.000000	-10.000000	-0.350000	21.300001	66.500000	1023.000000	1023.000000	2046.000000
34.119999	-0.026604	-15.722879	-3.892351	-7.722934	-4.357138	0.249544	0.000000	-10.000000	-0.366667	21.650002	73.500000	1023.000000	1023.000000	2046.000000
34.139999	-0.025591	-15.124503	-3.646409	-7.464848	-4.328771	0.315524	0.000000	-10.000000	-0.383333	22.083334	80.666664	1023.000000	1023.000000	2046.000000
34.160000	-0.024875	-14.701343	-3.711577	-7.398840	-4.093687	0.502762	0.000000	-10.000000	-0.408333	22.633333	90.500000	1023.000000	1023.000000	2046.000000
34.180000	-0.025056	-14.808227	-3.731966	-7.243919	-4.181360	0.349019	0.000000	-10.000000	-0.425000	23.483334	100.500000	1023.000000	1023.000000	2046.000000
34.200001	-0.025311	-14.958923	-3.774302	-7.150835	-4.319418	0.285632	0.000000	-10.000000	-0.441667	24.283333	108.000000	1023.000000	1023.000000	2046.000000
34.220001	-0.025049	-14.803839	-3.858582	-7.056350	-4.234853	0.345946	0.000000	-10.000000	-0.450000	24.833334	113.166664	1023.000000	1023.000000	2046.000000
34.240002	-0.024151	-14.273392	-3.677745	-6.615590	-4.216648	0.236592	0.000000	-10.000000	-0.458333	25.000000	118.666664	1023.000000	1023.000000	2046.000000
34.259998	-0.022752	-13.446490	-3.641225	-6.537800	-3.960633	0.693167	0.000000	-10.000000	-0.458333	25.049999	126.833336	1023.000000	1023.000000	2046.000000
34.279999	-0.020881	-12.340741	-3.238608	-6.174852	-3.843474	0.916193	0.000000	-10.000000	-0.458333	25.166666	135.333328	1023.000000	1023.000000	2046.000000
34.299999	-0.019246	-11.374343	-2.950608	-5.885609	-3.689186	1.151060	0.000000	-10.000000	-0.450000	25.000000	143.666672	1023.000000	1023.000000	2046.000000
34.320000	-0.018560	-10.968859	-3.003373	-5.836205	-3.391978	1.262697	0.000000	-10.000000	-0.458333	25.333334	152.000000	1023.000000	1023.000000	2046.000000
34.340000	-0.019347	-11.434121	-3.082272	-5.838987	-3.454257	0.941394	0.000000	-10.000000	-0.466667	25.316668	160.333328	1023.000000	1023.000000	2046.000000
34.360001	-0.021519	-12.717491	-3.552912	-6.198225	-3.488714	0.522359	0.000000	-10.000000	-0.475000	25.633333	168.666672	1023.000000	1023.000000	2046.000000
34.380001	-0.024201	-14.302818	-3.968448	-6.344126	-4.005736	0.015491	0.000000	-10.000000	-0.466667	25.333334	177.333328	1023.000000	1023.000000	2046.000000
34.400002	-0.025800	-15.247588	-4.472433	-6.524198	-4.142375	-0.108583	0.000000	-10.000000	-0.441667	25.066668	185.666672	1023.000000	1023.000000	2046.000000
34.419998	-0.026171	-15.466920	-4.520405	-6.419538	-4.270451	-0.256525	0.000000	-10.000000	-0.416667	24.516666	194.333328	1023.000000	1023.000000	2046.000000
34.439999	-0.025953	-15.338184	-4.600924	-6.460504	-4.207707	-0.069049	0.000000	-10.000000	-0.416667	24.433334	202.666672	1023.000000	1023.000000	2046.000000
34.459999	-0.025338	-14.974586	-4.507514	-6.163074	-4.174489	-0.129508	0.000000	-10.000000	-0.425000	24.350000	211.000000	1023.000000	1023.000000	2046.000000
34.480000	-0.024529	-14.496815	-4.419307	-5.905041	-4.133171	-0.039295	0.000000	-10.000000	-0.433333	24.650000	219.000000	1023.000000	1023.000000	2046.000000
34.500000	-0.023716	-14.016009	-4.374154	-5.664570	-3.975600	-0.001686	0.000000	-10.000000	-0.433333	24.633333	227.000000	1023.000000	1023.000000	2046.000000
34.520000	-0.022616	-13.366002	-4.207695	-5.407855	-3.928966	0.178513	0.000000	-10.000000	-0.441667	24.966667	235.333328	1023.000000	1023.000000	2046.000000
34.540001	-0.021441	-12.671866	-4.122676	-5.154164	-3.715451	0.320424	0.000000	-10.000000	-0.450000	24.833334	243.666672	1023.000000	1023.000000	2046.000000
34.560001	-0.020131	-11.897573	-3.884979	-4.872067	-3.679455	0.538928	0.000000	-10.000000	-0.450000	24.900000	252.000000	1023.000000	1023.000000	2046.000000
34.580002	-0.018636	-11.014119	-3.733620	-4.538049	-3.416717	0.674265	0.000000	-10.000000	-0.450000	24.700001	260.166656	1023.000000	1023.000000	2046.000000
34.599998	-0.016750	-9.899534	-3.374620	-4.160070	-3.274811	0.909966	0.000000	-10.000000	-0.450000	24.816666	268.500000	1023.000000	1023.000000	2046.000000
34.619999	-0.014808	-8.751564	-3.157943	-3.996066	-2.917893	1.320337	0.000000	-10.000000	-0.450000	24.966667	276.833344	1023.000000	1023.000000	2046.000000
34.639999	-0.013037	-7.704834	-2.643750	-3.652591	-2.874356	1.465863	0.000000	-10.000000	-0.441667	24.933334	285.166656	1023.000000	1023.000000	2046.000000
34.660000	-0.011335	-6.698932	-2.357294	-3.537403	-2.563005	1.758771	0.000000	-10.000000	-0.425000	24.583334	293.500000	1023.000000	1023.000000	2046.000000
34.680000	-0.010198	-6.026904	-2.170995	-3.452289	-2.240777	1.837157	0.000000	-10.000000	-0.383333	23.883333	301.833344	1023.000000	1023.000000	2046.000000
34.700001	-0.009642	-5.698704	-2.008373	-3.526974	-2.109507	1.946150	0.000000	-10.000000	-0.358333	23.050001	310.000000	1023.000000	1023.000000	2046.000000
34.720001	-0.009546	-5.641792	-2.048692	-3.651885	-1.879087	1.937872	0.000000	-10.000000	-0.325000	22.166668	317.666656	1023.000000	1023.000000	2046.000000
34.740002	-0.009576	-5.659385	-1.885155	-3.646409	-1.978359	1.850538	0.000000	-10.000000	-0.316667	21.616667	325.166656	1023.000000	1023.000000	2046.000000
34.759998	-0.009310	-5.502263	-1.947815	-3.708848	-1.828047	1.982447	0.000000	-10.000000	-0.308333	21.150000	332.333344	1023.000000	1023.000000	2046.000000
34.779999	-0.008960	-5.295147	-1.922666	-3.631082	-1.725018	1.983618	0.000000	-10.000000	-0.308333	20.833334	339.500000	1023.000000	1023.000000	2046.000000
34.799999	-0.008384	-4.954742	-1.787027	-3.478905	-1.719452	2.030642	0.000000	-10.000000	-0.308333	20.483334	346.500000	1023.000000	1023.000000	2046.000000
34.820000	-0.007254	-4.287333	-1.743835	-3.407959	-1.491781	2.356241	0.000000	-10.000000	-0.300000	20.500000	353.500000	1023.000000	1023.000000	2046.000000
34.840000	-0.005949	-3.515606	-1.525877	-3.144993	-1.365117	2.520381	0.000000	-10.000000	-0.308333	20.766668	360.333344	1023.000000	1023.000000	2046.000000
34.860001	-0.004142	-2.448004	-1.224519	-2.788148	-1.154433	2.719096	0.000000	-10.000000	-0.316667	20.933334	367.166656	1023.000000	1023.000000	2046.000000
34.880001	-0.002246	-1.327617	-0.996311	-2.585478	-0.808876	3.063048	0.000000	-10.000000	-0.325000	21.033335	374.000000	1023.000000	1023.000000	2046.000000
34.900002	-0.000330	-0.195187	-0.524329	-2.156077	-0.700465	3.185684	0.000000	-10.000000	-0.325000	21.016666	381.000000	1023.000000	1023.000000	2046.000000
34.919998	0.001633	0.965193	-0.287561	-1.945796	-0.344531	3.543082	0.000000	-10.000000	-0.316667	21.000000	388.166656	1023.000000	1023.000000	2046.000000
34.939999	0.003278	1.937355	0.116030	-1.554508	-0.251905	3.627738	0.000000	-10.000000	-0.300000	20.716667	395.166656	1023.000000	1023.000000	2046.000000
34.959999	0.004827	2.852880	0.248438	-1.383115	0.098600	3.888956	0.000000	-10.000000	-0.266667	20.049999	402.166656	1023.000000	1023.000000	2046.000000
34.980000	0.006095	3.602252	0.527600	-1.093841	0.244085	3.924409	0.000000	-10.000000	-0.225000	18.633333	408.833344	1023.000000	1023.000000	2046.000000
35.000000	0.007294	4.310627	0.640528	-0.958039	0.467310	4.160828	0.000000	-10.000000	-0.158333	16.566666	415.333344	1023.000000	1023.000000	2046.000000
35.020000	0.007991	4.722603	0.901026	-0.813135	0.435679	4.199034	0.000000	-10.000000	-0.100000	13.700000	421.333344	1023.000000	1023.000000	2046.000000
35.040001	0.008627	5.098660	0.881765	-0.753373	0.634759	4.335509	0.000000	-10.000000	-0.041667	10.233334	426.500000	1023.000000	1023.000000	2046.000000
35.060001	0.008719	5.152936	0.991722	-0.647667	0.584542	4.224339	0.000000	-10.000000	-0.008333	5.016667	430.500000	1023.000000	1023.000000	2046.000000
35.080002	0.008737	5.163722	0.986910	-0.717512	0.563855	4.330469	0.000000	-10.000000	0.016667	0.050000	432.833344	1023.000000	1023.000000	2046.000000
35.099998	0.008495	5.020701	0.973105	-0.781337	0.537945	4.290988	0.000000	-10.000000	0.041667	-5.166667	433.833344	1023.000000	1023.000000	2046.000000
35.119999	0.008312	4.912394	0.976307	-0.798197	0.513794	4.220489	0.000000	-10.000000	0.066667	-9.116667	434.000000	1023.000000	1023.000000	2046.000000
35.139999	0.007882	4.658251	0.875012	-0.964934	0.599483	4.148689	0.000000	-10.000000	0.125000	-12.983334	434.000000	1023.000000	1023.000000	2046.000000
35.160000	0.006717	3.969718	0.911716	-1.072871	0.290669	3.840204	0.000000	-10.000000	0.175000	-15.883333	434.000000	1023.000000	1023.000000	2046.000000
35.180000	0.005506	3.253954	0.688936	-1.389787	0.207923	3.746882	0.000000	-10.000000	0.225000	-17.933334	430.333344	1023.000000	1023.000000	2046.000000
35.200001	0.004624	2.732994	0.758745	-1.401635	-0.078481	3.454364	0.000000	-10.000000	0.283333	-19.816668	421.166656	1023.000000	1023.000000	2046.000000
35.220001	0.004311	2.547865	0.515425	-1.474667	0.125076	3.382030	0.000000	-10.000000	0.358333	-21.800001	409.500000	1023.000000	1023.000000	2046.000000
35.240002	0.003704	2.189248	0.685309	-1.683887	-0.165199	3.353025	0.000000	-10.000000	0.450000	-23.733334	398.833344	1023.000000	1023.000000	2046.000000
35.259998	0.002761	1.631667	0.570008	-2.036649	-0.226881	3.325189	0.000000	-10.000000	0.500000	-25.483334	391.000000	1023.000000	1023.000000	2046.000000
35.279999	0.000743	0.439112	0.368271	-2.377105	-0.453880	2.901825	0.000000	-10.000000	0.566667	-27.266666	376.166656	1023.000000	1023.000000	2046.000000
35.299999	-0.001829	-1.081164	-0.128684	-2.906126	-0.661975	2.615622	0.000000	-10.000000	0.608333	-28.533335	364.000000	1023.000000	1023.000000	2046.000000
35.320000	-0.005661	-3.345926	-0.677961	-3.454760	-1.135560	1.922354	0.000000	-10.000000	0.650000	-29.300001	354.500000	1023.000000	1023.000000	2046.000000
35.340000	-0.010123	-5.982635	-1.410216	-4.036301	-1.750382	1.214264	0.000000	-10.000000	0.658333	-29.566668	351.166656	1023.000000	1023.000000	2046.000000
35.360001	-0.014403	-8.512140	-2.155180	-4.488211	-2.379647	0.510898	0.000000	-10.000000	0.658333	-29.933334	344.500000	1023.000000	1023.000000	2046.000000
35.380001	-0.017370	-10.265410	-2.756117	-4.891643	-2.801152	0.183502	0.000000	-10.000000	0.666667	-30.216667	334.500000	1023.000000	1023.000000	2046.000000
35.400002	-0.019579	-11.570906	-3.163664	-5.249482	-3.037310	-0.120450	0.000000	-10.000000	0.658333	-30.366667	324.500000	1023.000000	1023.000000	2046.000000
35.419998	-0.021369	-12.628993	-3.363419	-5.509772	-3.421035	-0.334766	0.000000	-10.000000	0.641667	-30.200001	314.500000	1023.000000	1023.000000	2046.000000
35.439999	-0.022794	-13.471314	-3.649722	-5.713978	-3.593815	-0.513799	0.000000	-10.000000	0.633333	-30.150000	304.500000	1023.000000	1023.000000	2046.000000
35.459999	-0.023936	-14.146298	-3.820663	-5.765246	-3.830672	-0.729717	0.000000	-10.000000	0.625000	-29.933332	294.500000	1023.000000	1023.000000	2046.000000
35.480000	-0.024930	-14.733348	-4.052258	-5.932516	-3.894557	-0.854017	0.000000	-10.000000	0.625000	-29.633333	284.500000	1023.000000	1023.000000	2046.000000
35.500000	-0.025820	-15.259418	-4.122863	-6.015454	-4.178459	-0.942643	0.000000	-10.000000	0.608333	-29.233334	274.500000	1023.000000	1023.000000	2046.000000
35.520000	-0.026614	-15.728864	-4.296009	-6.218222	-4.261209	-0.953424	0.000000	-10.000000	0.600000	-28.633333	264.666656	1023.000000	1023.000000	2046.000000
35.540001	-0.027129	-16.033321	-4.393140	-6.212796	-4.359094	-1.068291	0.000000	-10.000000	0.566667	-28.300001	255.000000	1023.000000	1023.000000	2046.000000
35.560001	-0.027434	-16.213324	-4.497898	-6.348031	-4.328899	-1.038496	0.000000	-10.000000	0.550000	-27.850000	245.666672	1023.000000	1023.000000	2046.000000
35.580002	-0.027743	-16.396330	-4.367488	-6.411517	-4.524200	-1.093124	0.000000	-10.000000	0.516667	-27.400000	236.333328	1023.000000	1023.000000	2046.000000
35.599998	-0.027801	-16.430492	-4.423727	-6.684335	-4.479787	-0.842643	0.000000	-10.000000	0.516667	-26.783333	227.333328	1023.000000	1023.000000	2046.000000
35.619999	-0.027878	-16.475668	-4.248576	-6.757470	-4.552899	-0.916724	0.000000	-10.000000	0.491667	-26.250000	218.333328	1023.000000	1023.000000	2046.000000
35.639999	-0.028076	-16.593161	-4.241023	-6.988684	-4.533523	-0.829931	0.000000	-10.000000	0.475000	-26.016666	209.666672	1023.000000	1023.000000	2046.000000
35.660000	-0.028877	-17.066542	-4.395583	-7.281680	-4.452312	-0.936966	0.000000	-10.000000	0.466667	-25.666668	200.833328	1023.000000	1023.000000	2046.000000
35.680000	-0.030282	-17.896931	-4.389034	-7.663990	-4.738754	-1.105153	0.000000	-10.000000	0.458333	-25.350000	192.333328	1023.000000	1023.000000	2046.000000
35.700001	-0.031540	-18.640104	-4.654991	-8.167603	-4.678985	-1.138526	0.000000	-10.000000	0.466667	-24.916666	183.833328	1023.000000	1023.000000	2046.000000
35.720001	-0.032707	-19.329662	-4.711862	-8.335936	-4.900924	-1.380942	0.000000	-10.000000	0.425000	-24.433332	175.500000	1023.000000	1023.000000	2046.000000
35.740002	-0.033849	-20.004526	-4.963054	-8.665949	-4.913766	-1.461756	0.000000	-10.000000	0.383333	-23.833334	167.166672	1023.000000	1023.000000	2046.000000
35.759998	-0.035026	-20.700129	-4.983478	-8.854888	-5.229788	-1.631975	0.000000	-10.000000	0.341667	-23.066668	159.333328	1023.000000	1023.000000	2046.000000
35.779999	-0.035778	-21.144793	-5.263963	-9.122560	-5.188581	-1.569690	0.000000	-10.000000	0.333333	-22.416668	151.666672	1023.000000	1023.000000	2046.000000
35.799999	-0.036457	-21.546009	-5.206059	-9.171782	-5.481320	-1.686848	0.000000	-10.000000	0.325000	-21.933334	144.333328	1023.000000	1023.000000	2046.000000
35.820000	-0.036516	-21.581198	-5.392349	-9.299940	-5.340246	-1.548662	0.000000	-10.000000	0.325000	-21.433334	136.833328	1023.000000	1023.000000	2046.000000
35.840000	-0.036647	-21.658564	-5.266252	-9.324770	-5.498110	-1.569432	0.000000	-10.000000	0.316667	-21.033333	129.666672	1023.000000	1023.000000	2046.000000
35.860001	-0.036491	-21.565950	-5.348925	-9.424592	-5.418115	-1.374318	0.000000	-10.000000	0.300000	-20.566668	122.666664	1023.000000	1023.000000	2046.000000
35.880001	-0.036254	-21.426058	-5.173562	-9.274570	-5.516625	-1.461302	0.000000	-10.000000	0.283333	-20.133333	115.833336	1023.000000	1023.000000	2046.000000
35.900002	-0.035851	-21.187902	-5.211747	-9.302847	-5.355544	-1.317764	0.000000	-10.000000	0.250000	-19.600000	109.166664	1023.000000	1023.000000	2046.000000
35.919998	-0.035544	-21.006411	-5.091178	-9.203856	-5.375504	-1.335872	0.000000	-10.000000	0.233333	-18.983334	102.666664	1023.000000	1023.000000	2046.000000
35.939999	-0.035319	-20.873449	-4.987117	-9.216055	-5.456824	-1.213454	0.000000	-10.000000	0.200000	-18.350000	96.500000	1023.000000	1023.000000	2046.000000
35.959999	-0.035099	-20.743319	-5.016131	-9.199674	-5.342185	-1.185330	0.000000	-10.000000	0.200000	-17.733334	90.500000	1023.000000	1023.000000	2046.000000
35.980000	-0.034797	-20.565065	-4.899882	-9.090300	-5.384639	-1.190246	0.000000	-10.000000	0.191667	-17.133333	84.500000	1023.000000	1023.000000	2046.000000
36.000000	-0.034720	-20.519325	-4.995472	-9.186864	-5.293082	-1.043906	0.000000	-10.000000	0.175000	-16.400002	78.666664	1023.000000	1023.000000	2046.000000
36.020000	-0.034788	-20.559828	-4.898012	-9.103017	-5.452016	-1.106783	0.000000	-10.000000	0.158333	-15.683333	73.000000	1023.000000	1023.000000	2046.000000
36.040001	-0.034786	-20.558741	-5.023093	-9.218907	-5.374508	-0.942232	0.000000	-10.000000	0.133333	-15.000000	67.666664	1023.000000	1023.000000	2046.000000
36.060001	-0.034981	-20.673967	-4.971560	-9.129283	-5.500182	-1.072942	0.000000	-10.000000	0.133333	-14.450001	62.666668	1023.000000	1023.000000	2046.000000
36.080002	-0.034791	-20.561422	-4.986083	-9.120395	-5.489456	-0.965488	0.000000	-10.000000	0.108333	-13.783334	57.833332	1023.000000	1023.000000	2046.000000
36.099998	-0.034638	-20.470835	-5.055378	-9.161497	-5.401820	-0.852139	0.000000	-10.000000	0.100000	-13.066668	53.333332	1023.000000	1023.000000	2046.000000
36.119999	-0.034900	-20.625748	-5.010203	-9.035202	-5.633425	-0.946918	0.000000	-10.000000	0.066667	-12.366667	49.000000	1023.000000	1023.000000	2046.000000
36.139999	-0.035529	-20.997610	-5.194253	-9.072022	-5.785902	-0.945433	0.000000	-10.000000	0.058333	-11.733334	45.000000	1023.000000	1023.000000	2046.000000
36.160000	-0.036218	-21.405087	-5.493510	-9.117154	-5.778068	-1.016354	0.000000	-10.000000	0.050000	-10.983334	41.000000	1023.000000	1023.000000	2046.000000
36.180000	-0.036946	-21.835007	-5.485064	-9.052438	-6.111648	-1.185857	0.000000	-10.000000	0.050000	-10.233334	37.333332	1023.000000	1023.000000	2046.000000
36.200001	-0.037670	-22.263004	-5.908779	-9.219647	-5.944987	-1.189591	0.000000	-10.000000	0.050000	-9.716667	33.833332	1023.000000	1023.000000	2046.000000
36.220001	-0.037856	-22.373180	-5.644497	-9.188107	-6.361127	-1.179451	0.000000	-10.000000	0.050000	-9.483334	30.666666	1023.000000	1023.000000	2046.000000
36.240002	-0.037595	-22.218451	-5.794940	-9.299429	-6.129400	-0.994681	0.000000	-10.000000	0.041667	-9.433333	27.333334	1023.000000	1023.000000	2046.000000
36.259998	-0.037842	-22.364809	-5.737150	-9.253123	-6.286124	-1.088411	0.000000	-10.000000	0.025000	-9.316667	24.166666	1023.000000	1023.000000	2046.000000
36.279999	-0.039000	-23.048798	-6.114353	-9.586742	-6.193838	-1.153865	0.000000	-10.000000	0.008333	-8.783334	21.000000	1023.000000	1023.000000	2046.000000
36.299999	-0.041422	-24.480406	-6.379672	-9.752896	-6.608406	-1.739431	0.000000	-10.000000	0.000000	-7.900000	18.166666	1023.000000	1023.000000	2046.000000
36.320000	-0.044383	-26.230440	-7.030161	-10.140466	-6.853169	-2.206645	0.000000	-10.000000	0.000000	-6.833333	15.666667	1023.000000	1023.000000	2046.000000
36.340000	-0.047355	-27.986752	-7.607627	-10.372074	-7.283138	-2.723912	0.000000	-10.000000	0.000000	-5.800000	13.500000	1023.000000	1023.000000	2046.000000
36.360001	-0.049334	-29.156345	-8.069990	-10.696310	-7.589897	-2.800147	0.000000	-10.000000	-0.008333	-5.183333	11.500000	1023.000000	1023.000000	2046.000000
36.380001	-0.050808	-30.027679	-8.306028	-10.927051	-7.810459	-2.984143	0.000000	-10.000000	-0.008333	-4.933333	9.500000	1023.000000	1023.000000	2046.000000
36.400002	-0.051736	-30.575689	-8.443950	-11.005342	-8.016470	-3.109928	0.000000	-10.000000	-0.008333	-5.216667	7.833333	1023.000000	1023.000000	2046.000000
36.419998	-0.052111	-30.797642	-8.694691	-11.062142	-7.914831	-3.125978	0.000000	-10.000000	0.000000	-5.516667	6.166667	1023.000000	1023.000000	2046.000000
36.439999	-0.052433	-30.988070	-8.667136	-10.983747	-8.113785	-3.223401	0.000000	-10.000000	0.000000	-5.633333	4.500000	1023.000000	1023.000000	2046.000000
36.459999	-0.052752	-31.176605	-8.836667	-11.122599	-8.062377	-3.154962	0.000000	-10.000000	0.000000	-5.433333	2.500000	1023.000000	1023.000000	2046.000000
36.480000	-0.052855	-31.237101	-8.759229	-10.988405	-8.240849	-3.248618	0.000000	-10.000000	-0.008333	-5.066667	0.833333	1023.000000	1023.000000	2046.000000
36.500000	-0.052540	-31.051401	-8.890720	-11.018023	-8.048035	-3.094621	0.000000	-10.000000	-0.016667	-4.566667	-0.500000	1023.000000	1023.000000	2046.000000
36.520000	-0.052192	-30.845388	-8.670130	-10.808667	-8.203351	-3.163241	0.000000	-10.000000	-0.025000	-3.933333	-1.666667	1023.000000	1023.000000	2046.000000
36.540001	-0.051446	-30.404797	-8.655124	-10.799514	-8.018470	-2.931690	0.000000	-10.000000	-0.033333	-2.916667	-2.833333	1023.000000	1023.000000	2046.000000
36.560001	-0.050513	-29.852900	-8.372150	-10.597186	-8.002399	-2.881163	0.000000	-10.000000	-0.041667	-1.583333	-3.666667	1023.000000	1023.000000	2046.000000
36.580002	-0.049408	-29.199879	-8.185572	-10.608978	-7.849965	-2.555364	0.000000	-10.000000	-0.041667	0.050000	-4.000000	1023.000000	1023.000000	2046.000000
36.599998	-0.047978	-28.355072	-7.823377	-10.519046	-7.635834	-2.376816	0.000000	-10.000000	-0.041667	1.533333	-4.000000	1023.000000	1023.000000	2046.000000
36.619999	-0.046893	-27.713797	-7.506277	-10.444636	-7.511592	-2.251292	0.000000	-10.000000	-0.041667	3.350000	-4.000000	1023.000000	1023.000000	2046.000000
36.639999	-0.046569	-27.522528	-7.437362	-10.664512	-7.327081	-2.093574	0.000000	-10.000000	-0.066667	5.200000	-4.000000	1023.000000	1023.000000	2046.000000
36.660000	-0.046699	-27.599380	-7.389916	-10.742347	-7.233099	-2.234019	0.000000	-10.000000	-0.083333	7.100000	-4.000000	1023.000000	1023.000000	2046.000000
36.680000	-0.046950	-27.747242	-7.308508	-10.839096	-7.310978	-2.288661	0.000000	-10.000000	-0.100000	8.483334	-4.000000	1023.000000	1023.000000	2046.000000
36.700001	-0.046917	-27.727776	-7.380000	-10.930161	-7.142377	-2.275238	0.000000	-10.000000	-0.108333	9.850000	-4.000000	1023.000000	1023.000000	2046.000000
36.720001	-0.046746	-27.626986	-7.232430	-10.836815	-7.220664	-2.337077	0.000000	-10.000000	-0.133333	11.450000	-4.000000	1023.000000	1023.000000	2046.000000
36.740002	-0.046463	-27.459564	-7.261604	-10.888817	-7.098074	-2.211071	0.000000	-10.000000	-0.166667	13.233334	-4.000000	1023.000000	1023.000000	2046.000000
36.759998	-0.045898	-27.125622	-7.190919	-10.769166	-6.985580	-2.179956	0.000000	-10.000000	-0.200000	14.850000	5.000000	1023.000000	1023.000000	2046.000000
36.779999	-0.045095	-26.650888	-7.013779	-10.565040	-6.988940	-2.083132	0.000000	-10.000000	-0.225000	16.299999	15.500000	1023.000000	1023.000000	2046.000000
36.799999	-0.043716	-25.836407	-6.958588	-10.458825	-6.663064	-1.755931	0.000000	-10.000000	-0.225000	17.366667	27.666666	1023.000000	1023.000000	2046.000000
36.820000	-0.042198	-24.939310	-6.586900	-10.176290	-6.577787	-1.598334	0.000000	-10.000000	-0.233333	17.883333	32.833332	1023.000000	1023.000000	2046.000000
36.840000	-0.040509	-23.941092	-6.357873	-10.000333	-6.305474	-1.277412	0.000000	-10.000000	-0.233333	18.400000	38.500000	1023.000000	1023.000000	2046.000000
36.860001	-0.038726	-22.886822	-6.059519	-9.691964	-6.010193	-1.125146	0.000000	-10.000000	-0.266667	19.016666	44.833332	1023.000000	1023.000000	2046.000000
36.880001	-0.036877	-21.794252	-5.683386	-9.295194	-5.852346	-0.963327	0.000000	-10.000000	-0.291667	19.950001	51.166668	1023.000000	1023.000000	2046.000000
36.900002	-0.034875	-20.611004	-5.467880	-9.081802	-5.454720	-0.606602	0.000000	-10.000000	-0.325000	20.683332	57.833332	1023.000000	1023.000000	2046.000000
36.919998	-0.033134	-19.581957	-5.010798	-8.680458	-5.388035	-0.502666	0.000000	-10.000000	-0.341667	21.200001	64.500000	1023.000000	1023.000000	2046.000000
36.939999	-0.031374	-18.542088	-4.873389	-8.447254	-5.006903	-0.214543	0.000000	-10.000000	-0.366667	21.733334	71.500000	1023.000000	1023.000000	2046.000000
36.959999	-0.029719	-17.564171	-4.556058	-8.065577	-4.798333	-0.144203	0.000000	-10.000000	-0.366667	22.200001	78.666664	1023.000000	1023.000000	2046.000000
36.980000	-0.028047	-16.575928	-4.252601	-7.840034	-4.639862	0.156569	0.000000	-10.000000	-0.375000	22.700001	86.000000	1023.000000	1023.000000	2046.000000
37.000000	-0.026502	-15.662612	-4.069537	-7.605620	-4.349560	0.362104	0.000000	-10.000000	-0.358333	23.016668	93.500000	1023.000000	1023.000000	2046.000000
37.020000	-0.025028	-14.791626	-3.766376	-7.305898	-4.234608	0.515256	0.000000	-10.000000	-0.391667	23.200001	101.166664	1023.000000	1023.000000	2046.000000
37.040001	-0.023622	-13.960629	-3.640206	-7.151225	-3.942155	0.772957	0.000000	-10.000000	-0.408333	23.383333	109.000000	1023.000000	1023.000000	2046.000000
37.060001	-0.022383	-13.228598	-3.336993	-6.797695	-3.860097	0.766187	0.000000	-10.000000	-0.425000	23.550001	116.833336	1023.000000	1023.000000	2046.000000
37.080002	-0.021217	-12.538970	-3.235286	-6.674715	-3.654091	1.025123	0.000000	-10.000000	-0.416667	23.816668	124.500000	1023.000000	1023.000000	2046.000000
37.099998	-0.020718	-12.244580	-3.113806	-6.439825	-3.631571	0.940623	0.000000	-10.000000	-0.416667	24.250000	132.166672	1023.000000	1023.000000	2046.000000
37.119999	-0.020506	-12.118880	-3.178577	-6.347806	-3.574997	0.982498	0.000000	-10.000000	-0.441667	24.833334	140.166672	1023.000000	1023.000000	2046.000000
37.139999	-0.020047	-11.847689	-3.156106	-6.115945	-3.507270	0.931633	0.000000	-10.000000	-0.450000	25.350000	148.500000	1023.000000	1023.000000	2046.000000
37.160000	-0.018843	-11.136292	-2.969989	-5.826229	-3.440525	1.100452	0.000000	-10.000000	-0.466667	25.633333	157.000000	1023.000000	1023.000000	2046.000000
37.180000	-0.017519	-10.353925	-2.874621	-5.612203	-3.212473	1.345372	0.000000	-10.000000	-0.458333	25.583334	165.500000	1023.000000	1023.000000	2046.000000
37.200001	-0.015538	-9.182741	-2.425597	-5.235349	-3.152098	1.630302	0.000000	-10.000000	-0.458333	25.600000	174.000000	1023.000000	1023.000000	2046.000000
37.220001	-0.013998	-8.272599	-2.292817	-5.036140	-2.792581	1.848940	0.000000	-10.000000	-0.441667	25.333334	182.500000	1023.000000	1023.000000	2046.000000
37.240002	-0.013478	-7.965317	-2.147243	-4.835918	-2.771312	1.789156	0.000000	-10.000000	-0.441667	25.266666	191.000000	1023.000000	1023.000000	2046.000000
37.259998	-0.014326	-8.466411	-2.477764	-5.079879	-2.599047	1.690280	0.000000	-10.000000	-0.441667	25.050001	199.500000	1023.000000	1023.000000	2046.000000
37.279999	-0.016734	-9.889910	-2.794633	-5.240798	-2.918011	1.063532	0.000000	-10.000000	-0.450000	25.016666	210.833328	1023.000000	1023.000000	2046.000000
37.299999	-0.019286	-11.397869	-3.447533	-5.471264	-3.144073	0.665000	0.000000	-10.000000	-0.450000	24.933334	219.333328	1023.000000	1023.000000	2046.000000
37.320000	-0.020887	-12.344050	-3.720603	-5.466541	-3.584674	0.427767	0.000000	-10.000000	-0.433333	24.650000	227.666672	1023.000000	1023.000000	2046.000000
37.340000	-0.021383	-12.637435	-3.982467	-5.568219	-3.555391	0.468643	0.000000	-10.000000	-0.416667	24.333334	233.000000	1023.000000	1023.000000	2046.000000
37.360001	-0.021306	-12.591928	-3.892151	-5.391406	-3.701980	0.393608	0.000000	-10.000000	-0.400000	23.983334	241.000000	1023.000000	1023.000000	2046.000000
37.380001	-0.020691	-12.228615	-3.966862	-5.267418	-3.486310	0.491975	0.000000	-10.000000	-0.408333	23.916668	249.000000	1023.000000	1023.000000	2046.000000
37.400002	-0.019955	-11.793398	-3.769402	-4.937936	-3.593522	0.507463	0.000000	-10.000000	-0.416667	24.183334	257.000000	1023.000000	1023.000000	2046.000000
37.419998	-0.019051	-11.259372	-3.722271	-4.755411	-3.422634	0.640945	0.000000	-10.000000	-0.416667	24.433334	265.000000	1023.000000	1023.000000	2046.000000
37.439999	-0.018058	-10.672045	-3.558378	-4.459688	-3.397274	0.743296	0.000000	-10.000000	-0.408333	24.516668	273.333344	1023.000000	1023.000000	2046.000000
37.459999	-0.016901	-9.988245	-3.571582	-4.247969	-3.103029	0.934334	0.000000	-10.000000	-0.408333	24.416668	281.666656	1023.000000	1023.000000	2046.000000
37.480000	-0.015595	-9.216790	-3.284019	-3.844168	-3.098322	1.009718	0.000000	-10.000000	-0.425000	24.566668	290.000000	1023.000000	1023.000000	2046.000000
37.500000	-0.014013	-8.281780	-3.120199	-3.610438	-2.873743	1.322600	0.000000	-10.000000	-0.425000	24.350000	298.000000	1023.000000	1023.000000	2046.000000
37.520000	-0.012353	-7.300374	-2.699890	-3.233448	-2.838148	1.471112	0.000000	-10.000000	-0.425000	24.350000	306.000000	1023.000000	1023.000000	2046.000000
37.540001	-0.010409	-6.151823	-2.555769	-3.026302	-2.404506	1.834753	0.000000	-10.000000	-0.425000	24.416666	314.000000	1023.000000	1023.000000	2046.000000
37.560001	-0.008543	-5.048710	-2.141508	-2.710597	-2.201344	2.004738	0.000000	-10.000000	-0.433333	24.750000	322.166656	1023.000000	1023.000000	2046.000000
37.580002	-0.006757	-3.993453	-1.752795	-2.548981	-2.029367	2.337690	0.000000	-10.000000	-0.425000	24.750000	330.500000	1023.000000	1023.000000	2046.000000
37.599998	-0.005443	-3.216674	-1.431200	-2.406716	-1.814500	2.435742	0.000000	-10.000000	-0.400000	24.183332	338.833344	1023.000000	1023.000000	2046.000000
37.619999	-0.004732	-2.796853	-1.411736	-2.474914	-1.500299	2.590096	0.000000	-10.000000	-0.366667	23.516666	347.000000	1023.000000	1023.000000	2046.000000
37.639999	-0.004558	-2.693524	-1.312040	-2.532859	-1.371840	2.523214	0.000000	-10.000000	-0.333333	22.566668	355.000000	1023.000000	1023.000000	2046.000000
37.660000	-0.004647	-2.746312	-1.334555	-2.664442	-1.345806	2.598492	0.000000	-10.000000	-0.325000	21.900000	362.666656	1023.000000	1023.000000	2046.000000
37.680000	-0.004570	-2.700776	-1.232426	-2.554096	-1.379142	2.464888	0.000000	-10.000000	-0.308333	21.383333	370.166656	1023.000000	1023.000000	2046.000000
37.700001	-0.004093	-2.418911	-1.368202	-2.619295	-1.111205	2.679791	0.000000	-10.000000	-0.308333	20.983334	377.333344	1023.000000	1023.000000	2046.000000
37.720001	-0.003616	-2.137046	-1.330004	-2.427454	-1.045331	2.665742	0.000000	-10.000000	-0.291667	20.666668	384.500000	1023.000000	1023.000000	2046.000000
37.740002	-0.002678	-1.582415	-1.166665	-2.293380	-1.037193	2.914822	0.000000	-10.000000	-0.316667	20.600000	391.500000	1023.000000	1023.000000	2046.000000
37.759998	-0.001212	-0.716388	-1.006084	-2.078969	-0.792425	3.161090	0.000000	-10.000000	-0.316667	20.533333	398.333344	1023.000000	1023.000000	2046.000000
37.779999	0.000474	0.279947	-0.714258	-1.711477	-0.622282	3.327964	0.000000	-10.000000	-0.300000	20.400000	405.166656	1023.000000	1023.000000	2046.000000
37.799999	0.002182	1.289357	-0.540115	-1.508747	-0.262785	3.601004	0.000000	-10.000000	-0.258333	19.850000	411.833344	1023.000000	1023.000000	2046.000000
37.820000	0.003859	2.280812	-0.093934	-1.148386	-0.204320	3.727452	0.000000	-10.000000	-0.216667	19.083334	418.666656	1023.000000	1023.000000	2046.000000
37.840000	0.005505	3.253731	0.126935	-0.989878	0.070078	4.046596	0.000000	-10.000000	-0.183333	17.883333	425.166656	1023.000000	1023.000000	2046.000000
37.860001	0.006999	4.136646	0.460516	-0.637228	0.236669	4.076689	0.000000	-10.000000	-0.150000	16.233334	431.500000	1023.000000	1023.000000	2046.000000
37.880001	0.008386	4.956082	0.577366	-0.462329	0.557399	4.283647	0.000000	-10.000000	-0.108333	14.183333	437.166656	1023.000000	1023.000000	2046.000000
37.900002	0.009600	5.673708	0.836966	-0.226600	0.694378	4.368964	0.000000	-10.000000	-0.066667	11.966667	442.333344	1023.000000	1023.000000	2046.000000
37.919998	0.010482	6.194822	1.045367	-0.113147	0.724360	4.538242	0.000000	-10.000000	-0.025000	9.550000	446.666656	1023.000000	1023.000000	2046.000000
37.939999	0.011283	6.668422	1.231668	0.028448	0.797150	4.611157	0.000000	-10.000000	-0.008333	7.433333	450.333344	1023.000000	1023.000000	2046.000000
37.959999	0.012154	7.183029	1.230175	0.168079	1.024333	4.760442	0.000000	-10.000000	-0.016667	5.133333	453.166656	1023.000000	1023.000000	2046.000000
37.980000	0.012521	7.399844	1.357640	0.298508	1.034963	4.708733	0.000000	-10.000000	-0.016667	2.783333	455.333344	1023.000000	1023.000000	2046.000000
38.000000	0.012103	7.152843	1.277420	0.209609	0.952070	4.713744	0.000000	-10.000000	-0.016667	0.733333	456.500000	1023.000000	1023.000000	2046.000000
38.020000	0.011397	6.735544	1.220763	0.186683	0.829872	4.498226	0.000000	-10.000000	0.000000	-1.016667	457.000000	1023.000000	1023.000000	2046.000000
38.040001	0.011266	6.658100	1.133084	0.209132	0.835470	4.480414	0.000000	-10.000000	0.008333	-2.250000	457.000000	1023.000000	1023.000000	2046.000000
38.060001	0.011768	6.954779	1.236491	0.415917	0.910917	4.391454	0.000000	-10.000000	0.008333	-4.200000	457.000000	1023.000000	1023.000000	2046.000000
38.080002	0.012001	7.092540	1.361435	0.301551	0.794045	4.635509	0.000000	-10.000000	0.033333	-6.633333	457.000000	1023.000000	1023.000000	2046.000000
38.099998	0.012313	7.277172	1.555459	0.331273	0.790555	4.599885	0.000000	-10.000000	0.058333	-9.400000	457.000000	1023.000000	1023.000000	2046.000000
38.119999	0.011508	6.801053	1.339327	0.083298	0.868621	4.509807	0.000000	-10.000000	0.091667	-11.816667	457.000000	1023.000000	1023.000000	2046.000000
38.139999	0.009567	5.653873	1.185573	-0.209939	0.528239	4.150001	0.000000	-10.000000	0.125000	-13.900001	457.000000	1023.000000	1023.000000	2046.000000
38.160000	0.006807	4.022781	0.648766	-0.819163	0.364970	3.828207	0.000000	-10.000000	0.158333	-15.433333	449.833344	1023.000000	1023.000000	2046.000000
38.180000	0.002789	1.648309	0.051028	-1.248478	-0.141303	2.987062	0.000000	-10.000000	0.208333	-16.716667	440.833344	1023.000000	1023.000000	2046.000000
38.200001	-0.001341	-0.792283	-0.777451	-1.790907	-0.629351	2.405427	0.000000	-10.000000	0.266667	-18.350000	429.833344	1023.000000	1023.000000	2046.000000
38.220001	-0.004764	-2.815595	-1.259517	-2.154518	-1.282161	1.880600	0.000000	-10.000000	0.325000	-20.183334	423.666656	1023.000000	1023.000000	2046.000000
38.240002	-0.007154	-4.227866	-1.741313	-2.569190	-1.594319	1.676956	0.000000	-10.000000	0.375000	-22.133333	417.000000	1023.000000	1023.000000	2046.000000
38.259998	-0.008920	-5.271948	-2.012397	-2.804917	-1.803020	1.348386	0.000000	-10.000000	0.408333	-23.500000	409.666656	1023.000000	1023.000000	2046.000000
38.279999	-0.010340	-6.110924	-2.253034	-2.996309	-2.025433	1.163851	0.000000	-10.000000	0.450000	-24.600000	402.000000	1023.000000	1023.000000	2046.000000
38.299999	-0.011731	-6.932749	-2.539777	-3.164968	-2.137478	0.909474	0.000000	-10.000000	0.500000	-25.666668	393.666656	1023.000000	1023.000000	2046.000000
38.320000	-0.013001	-7.683665	-2.656207	-3.327770	-2.484355	0.784666	0.000000	-10.000000	0.533333	-26.683334	385.166656	1023.000000	1023.000000	2046.000000
38.340000	-0.013981	-8.262579	-2.889696	-3.487646	-2.527674	0.642438	0.000000	-10.000000	0.575000	-27.766666	376.166656	1023.000000	1023.000000	2046.000000
38.360001	-0.014828	-8.763126	-2.938167	-3.541234	-2.781975	0.498251	0.000000	-10.000000	0.608333	-28.683334	367.000000	1023.000000	1023.000000	2046.000000
38.380001	-0.015587	-9.211724	-3.120796	-3.771157	-2.783382	0.463611	0.000000	-10.000000	0.641667	-29.333334	357.333344	1023.000000	1023.000000	2046.000000
38.400002	-0.016309	-9.638359	-3.102186	-3.796346	-3.038945	0.299118	0.000000	-10.000000	0.650000	-29.983334	347.500000	1023.000000	1023.000000	2046.000000
38.419998	-0.016656	-9.843572	-3.209399	-4.014030	-2.948554	0.328410	0.000000	-10.000000	0.650000	-30.133333	337.500000	1023.000000	1023.000000	2046.000000
38.439999	-0.016975	-10.032445	-3.136618	-4.108091	-3.067433	0.279697	0.000000	-10.000000	0.650000	-30.366667	327.500000	1023.000000	1023.000000	2046.000000
38.459999	-0.017195	-10.162139	-3.145610	-4.420392	-3.031583	0.435446	0.000000	-10.000000	0.650000	-30.333334	317.500000	1023.000000	1023.000000	2046.000000
38.480000	-0.017530	-10.360217	-2.973195	-4.562049	-3.154237	0.329264	0.000000	-10.000000	0.666667	-30.549999	307.166656	1023.000000	1023.000000	2046.000000
38.500000	-0.018279	-10.802944	-3.079047	-4.903791	-3.161505	0.341399	0.000000	-10.000000	0.683333	-30.383333	296.833344	1023.000000	1023.000000	2046.000000
38.520000	-0.019634	-11.603912	-3.268348	-5.330377	-3.153197	0.148010	0.000000	-10.000000	0.683333	-30.216667	286.500000	1023.000000	1023.000000	2046.000000
38.540001	-0.021186	-12.520857	-3.339582	-5.778951	-3.378091	-0.024232	0.000000	-10.000000	0.666667	-29.933334	276.500000	1023.000000	1023.000000	2046.000000
38.560001	-0.022732	-13.434724	-3.598927	-6.270435	-3.413579	-0.151782	0.000000	-10.000000	0.633333	-29.783335	266.500000	1023.000000	1023.000000	2046.000000
38.580002	-0.024174	-14.286964	-3.676806	-6.526934	-3.629380	-0.453844	0.000000	-10.000000	0.625000	-29.383335	256.500000	1023.000000	1023.000000	2046.000000
38.599998	-0.025562	-15.107391	-3.831986	-6.854983	-3.838659	-0.581763	0.000000	-10.000000	0.608333	-28.800001	246.833328	1023.000000	1023.000000	2046.000000
38.619999	-0.026681	-15.768411	-4.112678	-7.212269	-3.841775	-0.601689	0.000000	-10.000000	0.591667	-28.366667	237.333328	1023.000000	1023.000000	2046.000000
38.639999	-0.027524	-16.266960	-4.132001	-7.311596	-4.069349	-0.754014	0.000000	-10.000000	0.558333	-27.783335	228.000000	1023.000000	1023.000000	2046.000000
38.660000	-0.028015	-16.557087	-4.232454	-7.531634	-4.121976	-0.671023	0.000000	-10.000000	0.525000	-27.233334	218.666672	1023.000000	1023.000000	2046.000000
38.680000	-0.028437	-16.806509	-4.332848	-7.734335	-4.107690	-0.631636	0.000000	-10.000000	0.508333	-26.683334	209.500000	1023.000000	1023.000000	2046.000000
38.700001	-0.028614	-16.910624	-4.229720	-7.741823	-4.250369	-0.688712	0.000000	-10.000000	0.500000	-26.150000	200.666672	1023.000000	1023.000000	2046.000000
38.720001	-0.028519	-16.854628	-4.218339	-7.805778	-4.249353	-0.581156	0.000000	-10.000000	0.483333	-25.766666	191.833328	1023.000000	1023.000000	2046.000000
38.740002	-0.028278	-16.712019	-4.247274	-7.831324	-4.095489	-0.537933	0.000000	-10.000000	0.466667	-25.116667	183.333328	1023.000000	1023.000000	2046.000000
38.759998	-0.028105	-16.610292	-4.044822	-7.752139	-4.214749	-0.598584	0.000000	-10.000000	0.433333	-24.500000	175.000000	1023.000000	1023.000000	2046.000000
38.779999	-0.028008	-16.552521	-4.019940	-7.840902	-4.208642	-0.483036	0.000000	-10.000000	0.416667	-23.916666	167.000000	1023.000000	1023.000000	2046.000000
38.799999	-0.027920	-16.500822	-4.048694	-7.883755	-4.112847	-0.455526	0.000000	-10.000000	0.383333	-23.100000	159.000000	1023.000000	1023.000000	2046.000000
38.820000	-0.028055	-16.580797	-3.941152	-7.812033	-4.246517	-0.581096	0.000000	-10.000000	0.366667	-22.533333	151.166672	1023.000000	1023.000000	2046.000000
38.840000	-0.028201	-16.667055	-3.918845	-7.895301	-4.347359	-0.505550	0.000000	-10.000000	0.341667	-21.916666	143.500000	1023.000000	1023.000000	2046.000000
38.860001	-0.028205	-16.668972	-3.987606	-7.992310	-4.305076	-0.383979	0.000000	-10.000000	0.325000	-21.433332	136.166672	1023.000000	1023.000000	2046.000000
38.880001	-0.028271	-16.708193	-4.049195	-8.003384	-4.292487	-0.363127	0.000000	-10.000000	0.308333	-20.916666	129.000000	1023.000000	1023.000000	2046.000000
38.900002	-0.028375	-16.769653	-4.082532	-7.862453	-4.410139	-0.414529	0.000000	-10.000000	0.300000	-20.316668	122.000000	1023.000000	1023.000000	2046.000000
38.919998	-0.028824	-17.034733	-4.217772	-7.855120	-4.574483	-0.387359	0.000000	-10.000000	0.275000	-19.733334	115.166664	1023.000000	1023.000000	2046.000000
38.939999	-0.029674	-17.537535	-4.502072	-7.927588	-4.652591	-0.455285	0.000000	-10.000000	0.241667	-19.050001	108.666664	1023.000000	1023.000000	2046.000000
38.959999	-0.030522	-18.038275	-4.665397	-7.935679	-4.816412	-0.620788	0.000000	-10.000000	0.208333	-18.483334	102.333336	1023.000000	1023.000000	2046.000000
38.980000	-0.031245	-18.466053	-4.815596	-7.824937	-4.940889	-0.884631	0.000000	-10.000000	0.200000	-17.916668	96.000000	1023.000000	1023.000000	2046.000000
39.000000	-0.031819	-18.805124	-4.867974	-8.194532	-5.179137	-0.563481	0.000000	-10.000000	0.200000	-17.533333	90.000000	1023.000000	1023.000000	2046.000000
39.020000	-0.031799	-18.793468	-4.903606	-8.211190	-5.161017	-0.517656	0.000000	-10.000000	0.191667	-17.283333	84.166664	1023.000000	1023.000000	2046.000000
39.040001	-0.032141	-18.995056	-4.889983	-8.249929	-5.270421	-0.584723	0.000000	-10.000000	0.183333	-17.083334	78.500000	1023.000000	1023.000000	2046.000000
39.060001	-0.033338	-19.702766	-5.188643	-8.486497	-5.325244	-0.702381	0.000000	-10.000000	0.166667	-16.666668	72.666664	1023.000000	1023.000000	2046.000000
39.080002	-0.035705	-21.101831	-5.673172	-8.874567	-5.491079	-1.063013	0.000000	-10.000000	0.166667	-15.816668	67.000000	1023.000000	1023.000000	2046.000000
39.099998	-0.038969	-23.030807	-6.139216	-9.076666	-6.007348	-1.807577	0.000000	-10.000000	0.166667	-14.933333	61.833332	1023.000000	1023.000000	2046.000000
39.119999	-0.042217	-24.950331	-6.796909	-9.418020	-6.494374	-2.241029	0.000000	-10.000000	0.133333	-13.916667	56.833332	1023.000000	1023.000000	2046.000000
39.139999	-0.044678	-26.404751	-7.394970	-9.792846	-6.808693	-2.408242	0.000000	-10.000000	0.108333	-13.116667	52.333332	1023.000000	1023.000000	2046.000000
39.160000	-0.046408	-27.427378	-7.745211	-10.010585	-7.026875	-2.644707	0.000000	-10.000000	0.066667	-12.550000	48.000000	1023.000000	1023.000000	2046.000000
39.180000	-0.047501	-28.072979	-7.915535	-10.142946	-7.251247	-2.763249	0.000000	-10.000000	0.075000	-12.300000	43.666668	1023.000000	1023.000000	2046.000000
39.200001	-0.048426	-28.619921	-8.176402	-10.288810	-7.339655	-2.815055	0.000000	-10.000000	0.058333	-12.016667	39.333332	1023.000000	1023.000000	2046.000000
39.220001	-0.049037	-28.980680	-8.351065	-10.332117	-7.371616	-2.925883	0.000000	-10.000000	0.058333	-11.750000	35.333332	1023.000000	1023.000000	2046.000000
39.240002	-0.049648	-29.341818	-8.342656	-10.342003	-7.647704	-3.009455	0.000000	-10.000000	0.050000	-11.233334	31.666666	1023.000000	1023.000000	2046.000000
39.259998	-0.049791	-29.426594	-8.492725	-10.392028	-7.632800	-2.909042	0.000000	-10.000000	0.050000	-10.850000	28.000000	1023.000000	1023.000000	2046.000000
39.279999	-0.049848	-29.460402	-8.498210	-10.357320	-7.657928	-2.946942	0.000000	-10.000000	0.050000	-10.166667	24.333334	1023.000000	1023.000000	2046.000000
39.299999	-0.049674	-29.357410	-8.451384	-10.281062	-7.737262	-2.887703	0.000000	-10.000000	0.041667	-9.700000	20.833334	1023.000000	1023.000000	2046.000000
39.320000	-0.049325	-29.151098	-8.483089	-10.266382	-7.595895	-2.805731	0.000000	-10.000000	0.033333	-8.966667	17.666666	1023.000000	1023.000000	2046.000000
39.340000	-0.048828	-28.857557	-8.261420	-10.154835	-7.716000	-2.725302	0.000000	-10.000000	0.016667	-8.283334	14.500000	1023.000000	1023.000000	2046.000000
39.360001	-0.047862	-28.286276	-8.173030	-10.201390	-7.491820	-2.420036	0.000000	-10.000000	0.016667	-7.733334	11.833333	1023.000000	1023.000000	2046.000000
39.380001	-0.047121	-27.848425	-7.820074	-10.183736	-7.501909	-2.342706	0.000000	-10.000000	0.025000	-7.616667	9.166667	1023.000000	1023.000000	2046.000000
39.400002	-0.046597	-27.538568	-7.621394	-10.305156	-7.423223	-2.188795	0.000000	-10.000000	0.033333	-7.583333	6.666667	1023.000000	1023.000000	2046.000000
39.419998	-0.046654	-27.572697	-7.674766	-10.495481	-7.181295	-2.221156	0.000000	-10.000000	0.025000	-7.450000	4.000000	1023.000000	1023.000000	2046.000000
39.439999	-0.047416	-28.022869	-7.627061	-10.730624	-7.298150	-2.367034	0.000000	-10.000000	0.016667	-7.266666	1.833333	1023.000000	1023.000000	2046.000000
39.459999	-0.048468	-28.644741	-7.729167	-11.070107	-7.410783	-2.434683	0.000000	-10.000000	0.016667	-7.283333	-0.333333	1023.000000	1023.000000	2046.000000
39.480000	-0.049298	-29.135332	-7.863216	-11.312464	-7.432441	-2.527212	0.000000	-10.000000	0.016667	-7.133333	-2.333333	1023.000000	1023.000000	2046.000000
39.500000	-0.049764	-29.410557	-7.864192	-11.297990	-7.509927	-2.738447	0.000000	-10.000000	0.008333	-6.550000	-4.666667	1023.000000	1023.000000	2046.000000
39.520000	-0.050402	-29.787388	-7.940127	-11.465214	-7.644217	-2.737829	0.000000	-10.000000	0.000000	-5.600000	-6.666667	1023.000000	1023.000000	2046.000000
39.540001	-0.050610	-29.910530	-8.103563	-11.560333	-7.522592	-2.724042	0.000000	-10.000000	0.000000	-4.516667	-8.666667	1023.000000	1023.000000	2046.000000
39.560001	-0.050661	-29.940413	-8.004668	-11.527638	-7.696878	-2.711228	0.000000	-10.000000	0.000000	-3.433333	-10.166667	1023.000000	1023.000000	2046.000000
39.580002	-0.050216	-29.677753	-8.011845	-11.572878	-7.598516	-2.494515	0.000000	-10.000000	0.000000	-2.666667	-11.500000	1023.000000	1023.000000	2046.000000
39.599998	-0.049525	-29.269375	-7.892601	-11.454000	-7.506824	-2.415949	0.000000	-10.000000	-0.008333	-2.233333	-12.333333	1023.000000	1023.000000	2046.000000
39.619999	-0.048734	-28.801950	-7.698316	-11.304936	-7.492672	-2.306025	0.000000	-10.000000	-0.025000	-2.050000	-13.166667	1023.000000	1023.000000	2046.000000
39.639999	-0.047844	-28.275959	-7.624308	-11.245951	-7.265939	-2.139760	0.000000	-10.000000	-0.033333	-1.883333	-13.666667	1023.000000	1023.000000	2046.000000
39.660000	-0.046939	-27.741182	-7.375279	-11.042441	-7.220726	-2.102735	0.000000	-10.000000	-0.033333	-1.400000	-14.000000	1023.000000	1023.000000	2046.000000
39.680000	-0.046042	-27.210630	-7.141222	-10.898670	-7.186173	-1.984565	0.000000	-10.000000	-0.025000	-0.800000	-14.000000	1023.000000	1023.000000	2046.000000
39.700001	-0.044948	-26.564037	-7.009461	-10.820162	-6.948132	-1.786283	0.000000	-10.000000	-0.033333	0.583333	-14.000000	1023.000000	1023.000000	2046.000000
39.720001	-0.043911	-25.951574	-6.763323	-10.550753	-6.866689	-1.770810	0.000000	-10.000000	-0.050000	2.233333	-14.000000	1023.000000	1023.000000	2046.000000
39.740002	-0.042759	-25.270851	-6.552544	-10.410628	-6.765617	-1.542062	0.000000	-10.000000	-0.075000	4.533333	-14.000000	1023.000000	1023.000000	2046.000000
39.759998	-0.041675	-24.629911	-6.473698	-10.259019	-6.494233	-1.402961	0.000000	-10.000000	-0.091667	6.800000	-14.000000	1023.000000	1023.000000	2046.000000
39.779999	-0.040690	-24.047710	-6.203675	-9.985576	-6.510319	-1.348141	0.000000	-10.000000	-0.108333	8.983334	-14.000000	1023.000000	1023.000000	2046.000000
39.799999	-0.039626	-23.418690	-6.160906	-9.923454	-6.268608	-1.065722	0.000000	-10.000000	-0.125000	10.866667	-14.000000	1023.000000	1023.000000	2046.000000
39.820000	-0.038646	-22.839544	-5.898466	-9.651563	-6.244788	-1.044727	0.000000	-10.000000	-0.150000	12.466667	-14.000000	1023.000000	1023.000000	2046.000000
39.840000	-0.037457	-22.136990	-5.733272	-9.574879	-6.059771	-0.769069	0.000000	-10.000000	-0.175000	13.783334	-14.000000	1023.000000	1023.000000	2046.000000
39.860001	-0.036382	-21.501705	-5.498786	-9.322134	-5.951838	-0.728946	0.000000	-10.000000	-0.200000	15.133333	-1.666667	1023.000000	1023.000000	2046.000000
39.880001	-0.035396	-20.918764	-5.392459	-9.087669	-5.824885	-0.613750	0.000000	-10.000000	-0.208333	16.183334	12.166667	1023.000000	1023.000000	2046.000000
39.900002	-0.034908	-20.630440	-5.436979	-8.969384	-5.668776	-0.555301	0.000000	-10.000000	-0.225000	17.350000	27.666666	1023.000000	1023.000000	2046.000000
39.919998	-0.034844	-20.592712	-5.353629	-8.727980	-5.852649	-0.658455	0.000000	-10.000000	-0.233333	18.066668	32.833332	1023.000000	1023.000000	2046.000000
39.939999	-0.034682	-20.497044	-5.436281	-8.626826	-5.814522	-0.619415	0.000000	-10.000000	-0.258333	18.733334	38.666668	1023.000000	1023.000000	2046.000000
39.959999	-0.033909	-20.040419	-5.468993	-8.349467	-5.585355	-0.636604	0.000000	-10.000000	-0.275000	19.083334	45.000000	1023.000000	1023.000000	2046.000000
39.980000	-0.033671	-19.899515	-5.320997	-8.329367	-5.757972	-0.491180	0.000000	-10.000000	-0.291667	19.666666	51.333332	1023.000000	1023.000000	2046.000000
40.000000	-0.032316	-19.098593	-5.157207	-8.151339	-5.569979	-0.220069	0.000000	-10.000000	-0.291667	19.933334	57.833332	1023.000000	1023.000000	2046.000000
40.020000	-0.031029	-18.338110	-5.064849	-7.929999	-5.280670	-0.062593	0.000000	-10.000000	-0.275000	19.733334	64.500000	1023.000000	1023.000000	2046.000000
40.040001	-0.030224	-17.862597	-4.879506	-7.728464	-5.244292	-0.010335	0.000000	-10.000000	-0.275000	19.516666	71.166664	1023.000000	1023.000000	2046.000000
40.060001	-0.030718	-18.154551	-5.052475	-7.835466	-5.181769	-0.084840	0.000000	-10.000000	-0.283333	19.583334	77.666664	1023.000000	1023.000000	2046.000000
40.080002	-0.032578	-19.253653	-5.319793	-7.966700	-5.306498	-0.660663	0.000000	-10.000000	-0.300000	20.116667	84.000000	1023.000000	1023.000000	2046.000000
40.099998	-0.035159	-20.778915	-5.814577	-8.166305	-5.676410	-1.121625	0.000000	-10.000000	-0.291667	20.250000	90.666664	1023.000000	1023.000000	2046.000000
40.119999	-0.036688	-21.682657	-6.341063	-8.345097	-5.761665	-1.234834	0.000000	-10.000000	-0.283333	19.883333	97.500000	1023.000000	1023.000000	2046.000000
40.139999	-0.037499	-22.161808	-6.407867	-8.325986	-6.022796	-1.405159	0.000000	-10.000000	-0.266667	19.700001	104.166664	1023.000000	1023.000000	2046.000000
40.160000	-0.037670	-22.262680	-6.559677	-8.419187	-5.966544	-1.317274	0.000000	-10.000000	-0.258333	19.316668	110.833336	1023.000000	1023.000000	2046.000000
40.180000	-0.037352	-22.074802	-6.539458	-8.199512	-5.921073	-1.414761	0.000000	-10.000000	-0.250000	19.400002	117.166664	1023.000000	1023.000000	2046.000000
40.200001	-0.036848	-21.777115	-6.466029	-8.019920	-5.945337	-1.345829	0.000000	-10.000000	-0.250000	19.333334	123.833336	1023.000000	1023.000000	2046.000000
40.220001	-0.036053	-21.307522	-6.463573	-7.854763	-5.735878	-1.253308	0.000000	-10.000000	-0.250000	19.583334	130.166672	1023.000000	1023.000000	2046.000000
40.240002	-0.035317	-20.872454	-6.294789	-7.668314	-5.780055	-1.129296	0.000000	-10.000000	-0.250000	19.600000	136.833328	1023.000000	1023.000000	2046.000000
40.259998	-0.034457	-20.364201	-6.190414	-7.493258	-5.628694	-1.051835	0.000000	-10.000000	-0.258333	19.600000	143.333328	1023.000000	1023.000000	2046.000000
40.279999	-0.033402	-19.740667	-6.044764	-7.284128	-5.572282	-0.839494	0.000000	-10.000000	-0.275000	19.633333	150.000000	1023.000000	1023.000000	2046.000000
40.299999	-0.031923	-18.866404	-5.867782	-7.041961	-5.320477	-0.636184	0.000000	-10.000000	-0.291667	19.816668	156.500000	1023.000000	1023.000000	2046.000000
40.320000	-0.030417	-17.976255	-5.556778	-6.690202	-5.244324	-0.484952	0.000000	-10.000000	-0.300000	20.016666	163.000000	1023.000000	1023.000000	2046.000000
40.340000	-0.028645	-16.929358	-5.297825	-6.493502	-4.931228	-0.206801	0.000000	-10.000000	-0.300000	20.250000	169.666672	1023.000000	1023.000000	2046.000000
40.360001	-0.026871	-15.880744	-4.858527	-6.230288	-4.810955	0.019025	0.000000	-10.000000	-0.308333	20.416666	176.333328	1023.000000	1023.000000	2046.000000
40.380001	-0.024966	-14.755060	-4.567617	-6.140745	-4.399647	0.352948	0.000000	-10.000000	-0.308333	20.633333	183.166672	1023.000000	1023.000000	2046.000000
40.400002	-0.023677	-13.992881	-4.171460	-5.953477	-4.258637	0.390693	0.000000	-10.000000	-0.300000	20.383333	190.000000	1023.000000	1023.000000	2046.000000
40.419998	-0.023237	-13.732877	-4.136051	-6.107184	-4.012957	0.523315	0.000000	-10.000000	-0.275000	20.150000	196.833328	1023.000000	1023.000000	2046.000000
40.439999	-0.023219	-13.722137	-4.059301	-6.148704	-3.894652	0.380519	0.000000	-10.000000	-0.266667	19.750000	203.666672	1023.000000	1023.000000	2046.000000
40.459999	-0.023232	-13.729972	-4.002207	-6.226421	-3.885769	0.384426	0.000000	-10.000000	-0.275000	19.616667	210.333328	1023.000000	1023.000000	2046.000000
40.480000	-0.022938	-13.556281	-4.070411	-6.299715	-3.685430	0.499275	0.000000	-10.000000	-0.291667	19.566668	217.000000	1023.000000	1023.000000	2046.000000
40.500000	-0.022686	-13.407229	-3.975320	-6.168773	-3.685941	0.422804	0.000000	-10.000000	-0.300000	19.700001	223.500000	1023.000000	1023.000000	2046.000000
40.520000	-0.022181	-13.109114	-3.896196	-6.084509	-3.648628	0.520220	0.000000	-10.000000	-0.308333	20.000000	230.000000	1023.000000	1023.000000	2046.000000
40.540001	-0.021331	-12.606811	-3.885849	-6.037128	-3.426368	0.742533	0.000000	-10.000000	-0.308333	20.716667	236.666672	1023.000000	1023.000000	2046.000000
40.560001	-0.020063	-11.856985	-3.618233	-5.795185	-3.350356	0.906789	0.000000	-10.000000	-0.325000	21.316668	243.500000	1023.000000	1023.000000	2046.000000
40.580002	-0.018319	-10.826550	-3.363726	-5.571685	-3.133493	1.242353	0.000000	-10.000000	-0.350000	21.850000	250.666672	1023.000000	1023.000000	2046.000000
40.599998	-0.016287	-9.625839	-3.096466	-5.282585	-2.765781	1.518993	0.000000	-10.000000	-0.375000	22.200001	257.833344	1023.000000	1023.000000	2046.000000
40.619999	-0.014224	-8.406186	-2.666760	-4.813437	-2.596344	1.670354	0.000000	-10.000000	-0.375000	22.633333	265.166656	1023.000000	1023.000000	2046.000000
40.639999	-0.012089	-7.144549	-2.379689	-4.523087	-2.227401	1.985628	0.000000	-10.000000	-0.375000	23.150000	272.500000	1023.000000	1023.000000	2046.000000
40.660000	-0.010140	-5.992772	-1.994435	-4.109818	-2.005125	2.116607	0.000000	-10.000000	-0.383333	23.466667	280.166656	1023.000000	1023.000000	2046.000000
40.680000	-0.008027	-4.743937	-1.669810	-3.806553	-1.748231	2.480657	0.000000	-10.000000	-0.400000	23.833334	288.000000	1023.000000	1023.000000	2046.000000
40.700001	-0.006010	-3.551704	-1.356328	-3.473194	-1.430828	2.708647	0.000000	-10.000000	-0.400000	24.050001	296.000000	1023.000000	1023.000000	2046.000000
40.720001	-0.004399	-2.599592	-1.031179	-3.121739	-1.319822	2.873148	0.000000	-10.000000	-0.408333	24.350000	304.000000	1023.000000	1023.000000	2046.000000
40.740002	-0.002720	-1.607523	-0.880084	-2.861236	-0.972270	3.106066	0.000000	-10.000000	-0.425000	24.216667	312.000000	1023.000000	1023.000000	2046.000000
40.759998	-0.001093	-0.645716	-0.549310	-2.507563	-0.843309	3.254467	0.000000	-10.000000	-0.441667	24.100000	317.333344	1023.000000	1023.000000	2046.000000
40.779999	0.000548	0.323992	-0.370297	-2.299052	-0.577289	3.570631	0.000000	-10.000000	-0.441667	24.133333	325.333344	1023.000000	1023.000000	2046.000000
40.799999	0.002038	1.204580	-0.100466	-1.972280	-0.414195	3.691521	0.000000	-10.000000	-0.433333	24.266666	333.500000	1023.000000	1023.000000	2046.000000
40.820000	0.003271	1.933138	0.133643	-1.713742	-0.313549	3.826786	0.000000	-10.000000	-0.433333	24.566668	344.500000	1023.000000	1023.000000	2046.000000
40.840000	0.004576	2.704621	0.263172	-1.490190	-0.040147	3.971786	0.000000	-10.000000	-0.441667	24.450001	352.833344	1023.000000	1023.000000	2046.000000
40.860001	0.005284	3.122568	0.464576	-1.263557	-0.057531	3.979080	0.000000	-10.000000	-0.450000	24.550001	361.000000	1023.000000	1023.000000	2046.000000
40.880001	0.005506	3.254065	0.351228	-1.163878	0.040711	4.026004	0.000000	-10.000000	-0.458333	24.550001	369.000000	1023.000000	1023.000000	2046.000000
40.900002	0.005723	3.382148	0.330369	-1.004030	0.059838	3.995970	0.000000	-10.000000	-0.458333	24.866667	377.000000	1023.000000	1023.000000	2046.000000
40.919998	0.006784	4.009306	0.564789	-0.593341	0.035790	4.002068	0.000000	-10.000000	-0.458333	25.216667	385.333344	1023.000000	1023.000000	2046.000000
40.939999	0.008668	5.122742	0.679393	-0.293890	0.384029	4.353210	0.000000	-10.000000	-0.450000	25.216667	393.666656	1023.000000	1023.000000	2046.000000
40.959999	0.010258	6.062447	1.008616	-0.012143	0.499349	4.566624	0.000000	-10.000000	-0.441667	25.000000	402.333344	1023.000000	1023.000000	2046.000000
40.980000	0.011831	6.991986	1.317003	0.342347	0.610685	4.721951	0.000000	-10.000000	-0.416667	24.450001	410.666656	1023.000000	1023.000000	2046.000000
41.000000	0.012391	7.322902	1.299749	0.420008	0.871040	4.732105	0.000000	-10.000000	-0.400000	24.033333	419.000000	1023.000000	1023.000000	2046.000000
41.020000	0.011465	6.775763	1.227307	0.363732	0.715107	4.469618	0.000000	-10.000000	-0.391667	23.700001	427.000000	1023.000000	1023.000000	2046.000000
41.040001	0.009292	5.491843	0.711983	0.005007	0.641902	4.132951	0.000000	-10.000000	-0.391667	23.633333	435.000000	1023.000000	1023.000000	2046.000000
41.060001	0.006639	3.923810	0.250486	-0.140826	0.132735	3.681415	0.000000	-10.000000	-0.383333	23.549999	443.000000	1023.000000	1023.000000	2046.000000
41.080002	0.004848	2.865163	-0.272099	-0.237337	-0.091749	3.466348	0.000000	-10.000000	-0.366667	23.299999	450.833344	1023.000000	1023.000000	2046.000000
41.099998	0.003777	2.232187	-0.464960	-0.174055	-0.329535	3.200738	0.000000	-10.000000	-0.366667	22.683332	458.500000	1023.000000	1023.000000	2046.000000
41.119999	0.003597	2.125775	-0.587388	-0.149904	-0.370047	3.233114	0.000000	-10.000000	-0.358333	22.250000	466.166656	1023.000000	1023.000000	2046.000000
41.139999	0.003754	2.218400	-0.607019	-0.018163	-0.315084	3.158666	0.000000	-10.000000	-0.358333	21.850000	473.666656	1023.000000	1023.000000	2046.000000
41.160000	0.004146	2.450284	-0.572538	0.120230	-0.371369	3.273960	0.000000	-10.000000	-0.316667	21.500000	481.166656	1023.000000	1023.000000	2046.000000
41.180000	0.004616	2.728143	-0.581347	0.355255	-0.279998	3.234233	0.000000	-10.000000	-0.275000	20.516666	488.333344	1023.000000	1023.000000	2046.000000
41.200001	0.005106	3.017719	-0.507162	0.537431	-0.333934	3.321385	0.000000	-10.000000	-0.208333	19.100000	495.500000	1023.000000	1023.000000	2046.000000
41.220001	0.005609	3.314767	-0.510882	0.612650	-0.218930	3.431929	0.000000	-10.000000	-0.158333	17.033333	502.166656	1023.000000	1023.000000	2046.000000
41.240002	0.006214	3.672630	-0.389384	0.796158	-0.264282	3.530138	0.000000	-10.000000	-0.108333	14.916667	508.166656	1023.000000	1023.000000	2046.000000
41.259998	0.006997	4.135136	-0.323105	0.980033	-0.148468	3.626677	0.000000	-10.000000	-0.083333	12.383334	513.333313	1023.000000	1023.000000	2046.000000
41.279999	0.007895	4.666183	-0.154744	1.224492	-0.142674	3.739109	0.000000	-10.000000	-0.058333	8.933333	518.666687	1023.000000	1023.000000	2046.000000
41.299999	0.008984	5.309312	0.012635	1.346794	0.040947	3.908937	0.000000	-10.000000	-0.041667	6.150000	522.333313	1023.000000	1023.000000	2046.000000
41.320000	0.009826	5.807393	0.151260	1.416286	0.134914	4.104933	0.000000	-10.000000	-0.025000	2.950000	525.166687	1023.000000	1023.000000	2046.000000
41.340000	0.010633	6.284215	0.408302	1.517869	0.218609	4.139435	0.000000	-10.000000	-0.016667	0.450000	526.000000	1023.000000	1023.000000	2046.000000
41.360001	0.011028	6.517676	0.434539	1.391102	0.406779	4.285256	0.000000	-10.000000	0.000000	-2.900000	526.833313	1023.000000	1023.000000	2046.000000
41.380001	0.010302	6.088383	0.451896	1.082818	0.372995	4.180674	0.000000	-10.000000	0.041667	-6.633333	527.000000	1023.000000	1023.000000	2046.000000
41.400002	0.008989	5.312370	0.287847	0.660899	0.321519	4.042105	0.000000	-10.000000	0.075000	-10.250000	527.000000	1023.000000	1023.000000	2046.000000
41.419998	0.007580	4.479727	0.096195	0.316846	0.306733	3.759953	0.000000	-10.000000	0.133333	-13.783334	527.000000	1023.000000	1023.000000	2046.000000
41.439999	0.006135	3.625673	-0.104545	-0.096655	0.193694	3.633179	0.000000	-10.000000	0.166667	-16.083334	527.000000	1023.000000	1023.000000	2046.000000
41.459999	0.004728	2.794108	-0.266714	-0.449610	0.066673	3.443758	0.000000	-10.000000	0.208333	-17.816668	519.500000	1023.000000	1023.000000	2046.000000
41.480000	0.003544	2.094626	-0.449355	-0.774686	-0.089030	3.407697	0.000000	-10.000000	0.225000	-19.066668	509.666656	1023.000000	1023.000000	2046.000000
41.500000	0.002823	1.668552	-0.510057	-0.886422	-0.164903	3.229934	0.000000	-10.000000	0.266667	-20.200001	497.666656	1023.000000	1023.000000	2046.000000
41.520000	0.002290	1.353385	-0.604534	-1.118756	-0.223547	3.300223	0.000000	-10.000000	0.308333	-21.033333	490.833344	1023.000000	1023.000000	2046.000000
41.540001	0.002094	1.237576	-0.511188	-1.168533	-0.310445	3.227742	0.000000	-10.000000	0.341667	-21.799999	484.000000	1023.000000	1023.000000	2046.000000
41.560001	0.002292	1.354482	-0.511131	-1.286880	-0.182265	3.334758	0.000000	-10.000000	0.350000	-22.150000	476.666656	1023.000000	1023.000000	2046.000000
41.580002	0.002523	1.491310	-0.296791	-1.172930	-0.237886	3.198918	0.000000	-10.000000	0.350000	-22.466667	469.333344	1023.000000	1023.000000	2046.000000
41.599998	0.002892	1.709144	-0.190216	-1.301672	-0.143190	3.344223	0.000000	-10.000000	0.350000	-22.666668	461.666656	1023.000000	1023.000000	2046.000000
41.619999	0.003322	1.963170	0.024937	-1.161329	-0.207502	3.307065	0.000000	-10.000000	0.350000	-23.050001	454.333344	1023.000000	1023.000000	2046.000000
41.639999	0.003959	2.340034	0.018442	-1.073127	-0.008856	3.403576	0.000000	-10.000000	0.350000	-23.416668	446.666656	1023.000000	1023.000000	2046.000000
41.660000	0.004069	2.404676	0.043934	-0.914247	-0.073681	3.348670	0.000000	-10.000000	0.383333	-23.883333	439.000000	1023.000000	1023.000000	2046.000000
41.680000	0.004070	2.405575	0.120769	-0.887792	-0.134104	3.306702	0.000000	-10.000000	0.416667	-24.283333	431.000000	1023.000000	1023.000000	2046.000000
41.700001	0.004145	2.449775	0.079493	-0.953504	-0.070115	3.393901	0.000000	-10.000000	0.450000	-24.700001	422.666656	1023.000000	1023.000000	2046.000000
41.720001	0.003710	2.192879	0.251269	-1.054016	-0.290934	3.286560	0.000000	-10.000000	0.450000	-25.083334	414.333344	1023.000000	1023.000000	2046.000000
41.740002	0.003027	1.789213	0.176052	-1.332893	-0.236949	3.183003	0.000000	-10.000000	0.458333	-25.533335	405.833344	1023.000000	1023.000000	2046.000000
41.759998	0.001331	0.786881	0.046790	-1.589929	-0.524163	2.854182	0.000000	-10.000000	0.475000	-26.083334	397.500000	1023.000000	1023.000000	2046.000000
41.779999	-0.000555	-0.327820	-0.361018	-1.991412	-0.650394	2.675003	0.000000	-10.000000	0.491667	-26.616667	388.833344	1023.000000	1023.000000	2046.000000
41.799999	-0.003561	-2.104674	-0.855889	-2.400114	-1.092583	2.243912	0.000000	-10.000000	0.508333	-27.166666	380.000000	1023.000000	1023.000000	2046.000000
41.820000	-0.007126	-4.211518	-1.441238	-2.813531	-1.535553	1.578803	0.000000	-10.000000	0.516667	-27.583334	370.833344	1023.000000	1023.000000	2046.000000
41.840000	-0.010743	-6.349138	-2.142355	-3.210006	-2.050270	1.053492	0.000000	-10.000000	0.550000	-28.116667	361.666656	1023.000000	1023.000000	2046.000000
41.860001	-0.013614	-8.045671	-2.633073	-3.542423	-2.493555	0.623380	0.000000	-10.000000	0.541667	-28.200001	352.166656	1023.000000	1023.000000	2046.000000
41.880001	-0.015950	-9.426541	-3.116951	-3.932194	-2.776059	0.398664	0.000000	-10.000000	0.566667	-28.549999	342.833344	1023.000000	1023.000000	2046.000000
41.900002	-0.017794	-10.515982	-3.354749	-4.151574	-3.118533	0.108874	0.000000	-10.000000	0.566667	-28.366667	333.166656	1023.000000	1023.000000	2046.000000
41.919998	-0.019011	-11.235383	-3.686764	-4.369022	-3.189013	0.009416	0.000000	-10.000000	0.566667	-28.383333	323.833344	1023.000000	1023.000000	2046.000000
41.939999	-0.020219	-11.949366	-3.800005	-4.442136	-3.524418	-0.182806	0.000000	-10.000000	0.550000	-28.083334	314.333344	1023.000000	1023.000000	2046.000000
41.959999	-0.021321	-12.600821	-3.994982	-4.689032	-3.666412	-0.250395	0.000000	-10.000000	0.516667	-27.816668	305.000000	1023.000000	1023.000000	2046.000000
41.980000	-0.022296	-13.176888	-4.164957	-4.811853	-3.870910	-0.329167	0.000000	-10.000000	0.550000	-27.766666	295.666656	1023.000000	1023.000000	2046.000000
42.000000	-0.022797	-13.472737	-4.278613	-4.863183	-3.904800	-0.426140	0.000000	-10.000000	0.533333	-27.483334	286.500000	1023.000000	1023.000000	2046.000000
42.020000	-0.023281	-13.759239	-4.390859	-4.987835	-3.979258	-0.401288	0.000000	-10.000000	0.541667	-27.283335	277.333344	1023.000000	1023.000000	2046.000000
42.040001	-0.023878	-14.112146	-4.426198	-5.041419	-4.115900	-0.528630	0.000000	-10.000000	0.508333	-26.900000	268.166656	1023.000000	1023.000000	2046.000000
42.060001	-0.024003	-14.185575	-4.449101	-5.233303	-4.119653	-0.383519	0.000000	-10.000000	0.508333	-26.566668	259.000000	1023.000000	1023.000000	2046.000000
42.080002	-0.024027	-14.199806	-4.375562	-5.280077	-4.135385	-0.408782	0.000000	-10.000000	0.500000	-26.266666	250.166672	1023.000000	1023.000000	2046.000000
42.099998	-0.024012	-14.190942	-4.305212	-5.527948	-4.105735	-0.252047	0.000000	-10.000000	0.500000	-26.150000	241.500000	1023.000000	1023.000000	2046.000000
42.119999	-0.024419	-14.431770	-4.182309	-5.721110	-4.182519	-0.345832	0.000000	-10.000000	0.500000	-26.000000	232.833328	1023.000000	1023.000000	2046.000000
42.139999	-0.025116	-14.843467	-4.360869	-6.112502	-4.059930	-0.310166	0.000000	-10.000000	0.491667	-25.933334	224.166672	1023.000000	1023.000000	2046.000000
42.160000	-0.026490	-15.655598	-4.435442	-6.460121	-4.201627	-0.558408	0.000000	-10.000000	0.475000	-25.733334	215.500000	1023.000000	1023.000000	2046.000000
42.180000	-0.028085	-16.598316	-4.641927	-7.014449	-4.320080	-0.621859	0.000000	-10.000000	0.466667	-25.616667	206.833328	1023.000000	1023.000000	2046.000000
42.200001	-0.029592	-17.488926	-4.727829	-7.320537	-4.545442	-0.895119	0.000000	-10.000000	0.458333	-25.150002	198.333328	1023.000000	1023.000000	2046.000000
42.220001	-0.030636	-18.106037	-4.953316	-7.685249	-4.541418	-0.926055	0.000000	-10.000000	0.433333	-24.566668	190.000000	1023.000000	1023.000000	2046.000000
42.240002	-0.031993	-18.908085	-5.044834	-7.856028	-4.789515	-1.217707	0.000000	-10.000000	0.408333	-23.783335	182.000000	1023.000000	1023.000000	2046.000000
42.259998	-0.032893	-19.439905	-5.291586	-8.141500	-4.834400	-1.172419	0.000000	-10.000000	0.375000	-23.133333	174.000000	1023.000000	1023.000000	2046.000000
42.279999	-0.033519	-19.809828	-5.267467	-8.271783	-5.016014	-1.254565	0.000000	-10.000000	0.358333	-22.416668	166.166672	1023.000000	1023.000000	2046.000000
42.299999	-0.033652	-19.888035	-5.381814	-8.424382	-4.938895	-1.142943	0.000000	-10.000000	0.333333	-21.866667	158.500000	1023.000000	1023.000000	2046.000000
42.320000	-0.033599	-19.856974	-5.259280	-8.369199	-5.049906	-1.178588	0.000000	-10.000000	0.316667	-21.316668	151.166672	1023.000000	1023.000000	2046.000000
42.340000	-0.033384	-19.730135	-5.287566	-8.438470	-4.940463	-1.063636	0.000000	-10.000000	0.308333	-20.733334	144.000000	1023.000000	1023.000000	2046.000000
42.360001	-0.033223	-19.635071	-5.130911	-8.397114	-5.033555	-1.073492	0.000000	-10.000000	0.266667	-20.100000	137.166672	1023.000000	1023.000000	2046.000000
42.380001	-0.032778	-19.371771	-5.085186	-8.445109	-4.908806	-0.932668	0.000000	-10.000000	0.233333	-19.383335	130.500000	1023.000000	1023.000000	2046.000000
42.400002	-0.032504	-19.209648	-4.963452	-8.298574	-4.940440	-1.007182	0.000000	-10.000000	0.200000	-18.600000	124.000000	1023.000000	1023.000000	2046.000000
42.419998	-0.032267	-19.069977	-4.925156	-8.373592	-4.874541	-0.896688	0.000000	-10.000000	0.200000	-17.950001	117.666664	1023.000000	1023.000000	2046.000000
42.439999	-0.032081	-18.959574	-4.822843	-8.309503	-4.940974	-0.886254	0.000000	-10.000000	0.191667	-17.416668	111.500000	1023.000000	1023.000000	2046.000000
42.459999	-0.031811	-18.800322	-4.842772	-8.339185	-4.835658	-0.782707	0.000000	-10.000000	0.175000	-16.933334	105.833336	1023.000000	1023.000000	2046.000000
42.480000	-0.031827	-18.809914	-4.830431	-8.287613	-4.904213	-0.787657	0.000000	-10.000000	0.158333	-16.233334	100.333336	1023.000000	1023.000000	2046.000000
42.500000	-0.031793	-18.789579	-4.858281	-8.354155	-4.863737	-0.713406	0.000000	-10.000000	0.150000	-15.666667	95.000000	1023.000000	1023.000000	2046.000000
42.520000	-0.031926	-18.868351	-4.801595	-8.327939	-5.026725	-0.712091	0.000000	-10.000000	0.133333	-14.983334	89.666664	1023.000000	1023.000000	2046.000000
42.540001	-0.031891	-18.847807	-4.852283	-8.330528	-4.975624	-0.689372	0.000000	-10.000000	0.116667	-14.483334	84.666664	1023.000000	1023.000000	2046.000000
42.560001	-0.031927	-18.868782	-4.893751	-8.367897	-5.016092	-0.591041	0.000000	-10.000000	0.083333	-13.800000	79.833336	1023.000000	1023.000000	2046.000000
42.580002	-0.031988	-18.905159	-4.860419	-8.355239	-5.053708	-0.635793	0.000000	-10.000000	0.066667	-13.200000	75.333336	1023.000000	1023.000000	2046.000000
42.599998	-0.032063	-18.949348	-4.885702	-8.362511	-5.119989	-0.581147	0.000000	-10.000000	0.050000	-12.450000	71.000000	1023.000000	1023.000000	2046.000000
42.619999	-0.032007	-18.916256	-4.856203	-8.288038	-5.126535	-0.645481	0.000000	-10.000000	0.050000	-11.716667	67.000000	1023.000000	1023.000000	2046.000000
42.639999	-0.031878	-18.840103	-4.853053	-8.366445	-5.132038	-0.488568	0.000000	-10.000000	0.050000	-11.066667	63.000000	1023.000000	1023.000000	2046.000000
42.660000	-0.031856	-18.826866	-4.767835	-8.311449	-5.189560	-0.558023	0.000000	-10.000000	0.041667	-10.516666	59.166668	1023.000000	1023.000000	2046.000000
42.680000	-0.031664	-18.713690	-4.800940	-8.298288	-5.132444	-0.482016	0.000000	-10.000000	0.033333	-10.083333	55.500000	1023.000000	1023.000000	2046.000000
42.700001	-0.031668	-18.715805	-4.746915	-8.177440	-5.246943	-0.544507	0.000000	-10.000000	0.016667	-9.600000	52.166668	1023.000000	1023.000000	2046.000000
42.720001	-0.032318	-19.100161	-5.044771	-8.266629	-5.245834	-0.542926	0.000000	-10.000000	0.008333	-9.033334	49.000000	1023.000000	1023.000000	2046.000000
42.740002	-0.033644	-19.883675	-5.272920	-8.359138	-5.550381	-0.701236	0.000000	-10.000000	0.008333	-8.283334	46.000000	1023.000000	1023.000000	2046.000000
42.759998	-0.035036	-20.706472	-5.553950	-8.357937	-5.769731	-1.024855	0.000000	-10.000000	0.008333	-7.483334	43.166668	1023.000000	1023.000000	2046.000000
42.779999	-0.036041	-21.300488	-5.802043	-8.474485	-5.939726	-1.084234	0.000000	-10.000000	0.008333	-6.650000	40.666668	1023.000000	1023.000000	2046.000000
42.799999	-0.037074	-21.910570	-6.002913	-8.735678	-6.084961	-1.087018	0.000000	-10.000000	0.000000	-5.916667	38.500000	1023.000000	1023.000000	2046.000000
42.820000	-0.037055	-21.899355	-6.039373	-8.664412	-6.152915	-1.042655	0.000000	-10.000000	0.000000	-5.383333	36.500000	1023.000000	1023.000000	2046.000000
42.840000	-0.036629	-21.647800	-5.940363	-8.500793	-6.121231	-1.085413	0.000000	-10.000000	-0.008333	-5.066667	34.500000	1023.000000	1023.000000	2046.000000
42.860001	-0.036212	-21.401299	-5.933400	-8.583020	-6.031133	-0.853745	0.000000	-10.000000	-0.008333	-4.750000	32.833332	1023.000000	1023.000000	2046.000000
42.880001	-0.037005	-21.870102	-6.018513	-8.674717	-6.106853	-1.070019	0.000000	-10.000000	-0.008333	-4.283334	31.166666	1023.000000	1023.000000	2046.000000
42.900002	-0.038877	-22.976397	-6.385981	-8.910099	-6.266046	-1.414272	0.000000	-10.000000	-0.016667	-3.766667	29.833334	1023.000000	1023.000000	2046.000000
42.919998	-0.041768	-24.685047	-6.884665	-9.130389	-6.559983	-2.110009	0.000000	-10.000000	-0.025000	-3.283334	28.500000	1023.000000	1023.000000	2046.000000
42.939999	-0.044782	-26.466248	-7.558890	-9.616132	-6.923299	-2.367928	0.000000	-10.000000	-0.041667	-2.983333	27.500000	1023.000000	1023.000000	2046.000000
42.959999	-0.047041	-27.801346	-7.973068	-9.826162	-7.323612	-2.678503	0.000000	-10.000000	-0.033333	-2.883333	26.500000	1023.000000	1023.000000	2046.000000
42.980000	-0.048174	-28.471067	-8.327012	-10.027957	-7.367496	-2.748604	0.000000	-10.000000	-0.033333	-3.050000	25.500000	1023.000000	1023.000000	2046.000000
43.000000	-0.048875	-28.885344	-8.432501	-10.034003	-7.542408	-2.876432	0.000000	-10.000000	-0.033333	-3.350000	24.500000	1023.000000	1023.000000	2046.000000
43.020000	-0.049293	-29.132032	-8.463522	-10.108031	-7.609251	-2.951228	0.000000	-10.000000	-0.025000	-3.483333	23.333334	1023.000000	1023.000000	2046.000000
43.040001	-0.049556	-29.287649	-8.549227	-10.099506	-7.698040	-2.940876	0.000000	-10.000000	-0.016667	-3.483333	22.166666	1023.000000	1023.000000	2046.000000
43.060001	-0.049682	-29.362032	-8.609720	-10.099717	-7.701502	-2.951092	0.000000	-10.000000	-0.016667	-3.416667	21.000000	1023.000000	1023.000000	2046.000000
43.080002	-0.049559	-29.289274	-8.636918	-10.114698	-7.712264	-2.825394	0.000000	-10.000000	-0.016667	-3.350000	19.833334	1023.000000	1023.000000	2046.000000
43.099998	-0.049446	-29.222857	-8.495754	-10.012881	-7.833268	-2.880954	0.000000	-10.000000	-0.025000	-3.250000	18.666666	1023.000000	1023.000000	2046.000000
43.119999	-0.048751	-28.811754	-8.549246	-9.909664	-7.605316	-2.747529	0.000000	-10.000000	-0.016667	-3.033333	17.500000	1023.000000	1023.000000	2046.000000
43.139999	-0.048050	-28.397804	-8.344633	-9.692416	-7.647637	-2.713118	0.000000	-10.000000	-0.025000	-2.766667	16.500000	1023.000000	1023.000000	2046.000000
43.160000	-0.047164	-27.874180	-8.211403	-9.732096	-7.499954	-2.430727	0.000000	-10.000000	-0.016667	-2.616667	15.666667	1023.000000	1023.000000	2046.000000
43.180000	-0.046230	-27.321945	-7.915552	-9.654909	-7.446398	-2.305085	0.000000	-10.000000	-0.025000	-2.783333	14.833333	1023.000000	1023.000000	2046.000000
43.200001	-0.045286	-26.763813	-7.734484	-9.736516	-7.206389	-2.086423	0.000000	-10.000000	-0.016667	-3.200000	13.833333	1023.000000	1023.000000	2046.000000
43.220001	-0.045048	-26.623098	-7.506542	-9.754403	-7.212992	-2.149163	0.000000	-10.000000	-0.016667	-3.650000	12.666667	1023.000000	1023.000000	2046.000000
43.240002	-0.045589	-26.943296	-7.605458	-10.160397	-7.086307	-2.091136	0.000000	-10.000000	0.000000	-4.150000	11.500000	1023.000000	1023.000000	2046.000000
43.259998	-0.046701	-27.600424	-7.619273	-10.415601	-7.222560	-2.342990	0.000000	-10.000000	-0.008333	-4.733334	10.166667	1023.000000	1023.000000	2046.000000
43.279999	-0.047660	-28.166979	-7.844486	-10.760997	-7.142326	-2.419170	0.000000	-10.000000	-0.016667	-5.283333	8.500000	1023.000000	1023.000000	2046.000000
43.299999	-0.048359	-28.580196	-7.831647	-10.910353	-7.329054	-2.509141	0.000000	-10.000000	-0.016667	-5.366667	6.500000	1023.000000	1023.000000	2046.000000
43.320000	-0.048870	-28.882290	-7.876061	-10.998273	-7.329771	-2.678185	0.000000	-10.000000	-0.025000	-5.000000	4.833333	1023.000000	1023.000000	2046.000000
43.340000	-0.049266	-29.115915	-7.993898	-11.152474	-7.358977	-2.610564	0.000000	-10.000000	-0.025000	-4.383333	3.166667	1023.000000	1023.000000	2046.000000
43.360001	-0.049399	-29.194540	-7.924256	-11.098966	-7.478544	-2.692774	0.000000	-10.000000	-0.033333	-3.683333	1.833333	1023.000000	1023.000000	2046.000000
43.380001	-0.049205	-29.080275	-7.932484	-11.187794	-7.414207	-2.545790	0.000000	-10.000000	-0.016667	-3.100000	0.666667	1023.000000	1023.000000	2046.000000
43.400002	-0.048892	-28.895166	-7.911920	-11.133003	-7.409192	-2.441052	0.000000	-10.000000	-0.008333	-2.850000	0.000000	1023.000000	1023.000000	2046.000000
43.419998	-0.048273	-28.529047	-7.653234	-11.030719	-7.467643	-2.377453	0.000000	-10.000000	-0.008333	-2.916667	-0.666667	1023.000000	1023.000000	2046.000000
43.439999	-0.047532	-28.091162	-7.630494	-11.005591	-7.257902	-2.197175	0.000000	-10.000000	-0.016667	-3.133333	-1.500000	1023.000000	1023.000000	2046.000000
43.459999	-0.046704	-27.602119	-7.465574	-10.816262	-7.173886	-2.146398	0.000000	-10.000000	-0.025000	-3.250000	-2.500000	1023.000000	1023.000000	2046.000000
43.480000	-0.045843	-27.093477	-7.288270	-10.724952	-7.043873	-2.036383	0.000000	-10.000000	-0.033333	-3.233333	-3.500000	1023.000000	1023.000000	2046.000000
43.500000	-0.045071	-26.636829	-7.147489	-10.625463	-6.973419	-1.890458	0.000000	-10.000000	-0.033333	-2.983333	-4.666667	1023.000000	1023.000000	2046.000000
43.520000	-0.044326	-26.196617	-6.942843	-10.472210	-6.902742	-1.878822	0.000000	-10.000000	-0.033333	-2.550000	-5.666667	1023.000000	1023.000000	2046.000000
43.540001	-0.043472	-25.691689	-6.842728	-10.396462	-6.758595	-1.693904	0.000000	-10.000000	-0.025000	-1.816667	-6.500000	1023.000000	1023.000000	2046.000000
43.560001	-0.042789	-25.288174	-6.696261	-10.211475	-6.729324	-1.651114	0.000000	-10.000000	-0.025000	-0.616667	-6.833333	1023.000000	1023.000000	2046.000000
43.580002	-0.042027	-24.838022	-6.557492	-10.089985	-6.612067	-1.578478	0.000000	-10.000000	-0.041667	1.200000	-7.000000	1023.000000	1023.000000	2046.000000
43.599998	-0.041208	-24.354046	-6.471520	-9.997503	-6.513448	-1.371574	0.000000	-10.000000	-0.066667	3.766667	-7.000000	1023.000000	1023.000000	2046.000000
43.619999	-0.040276	-23.803154	-6.218492	-9.734224	-6.478832	-1.371606	0.000000	-10.000000	-0.116667	6.916667	-7.000000	1023.000000	1023.000000	2046.000000
43.639999	-0.039161	-23.144148	-6.050099	-9.563375	-6.301128	-1.229545	0.000000	-10.000000	-0.150000	10.066667	-7.000000	1023.000000	1023.000000	2046.000000
43.660000	-0.037964	-22.436995	-5.953318	-9.365404	-6.098085	-1.020188	0.000000	-10.000000	-0.183333	12.766666	-7.000000	1023.000000	1023.000000	2046.000000
43.680000	-0.037161	-21.961962	-5.779516	-9.036999	-6.101250	-1.044198	0.000000	-10.000000	-0.208333	14.583333	-7.000000	1023.000000	1023.000000	2046.000000
43.700001	-0.036867	-21.788578	-5.826083	-8.929594	-6.047589	-0.985312	0.000000	-10.000000	-0.241667	16.316668	-2.000000	1023.000000	1023.000000	2046.000000
43.720001	-0.036608	-21.635189	-5.886415	-8.755523	-6.033332	-0.959919	0.000000	-10.000000	-0.266667	17.866667	8.500000	1023.000000	1023.000000	2046.000000
43.740002	-0.036177	-21.380556	-5.869355	-8.443855	-6.005068	-1.062278	0.000000	-10.000000	-0.283333	19.216667	21.000000	1023.000000	1023.000000	2046.000000
43.759998	-0.036000	-21.275784	-5.853897	-8.698297	-6.051158	-0.672432	0.000000	-10.000000	-0.291667	19.866667	28.500000	1023.000000	1023.000000	2046.000000
43.779999	-0.034451	-20.360746	-5.665912	-8.287795	-5.840214	-0.566826	0.000000	-10.000000	-0.300000	20.116667	35.000000	1023.000000	1023.000000	2046.000000
43.799999	-0.033098	-19.560648	-5.377759	-7.961418	-5.750855	-0.470616	0.000000	-10.000000	-0.316667	20.450001	41.833332	1023.000000	1023.000000	2046.000000
43.820000	-0.032044	-18.937799	-5.379988	-7.854156	-5.449084	-0.254571	0.000000	-10.000000	-0.341667	21.016666	51.000000	1023.000000	1023.000000	2046.000000
43.840000	-0.032208	-19.034710	-5.378498	-7.781846	-5.470241	-0.404126	0.000000	-10.000000	-0.375000	21.716667	58.000000	1023.000000	1023.000000	2046.000000
43.860001	-0.033564	-19.836208	-5.620625	-7.921439	-5.516548	-0.777598	0.000000	-10.000000	-0.408333	22.433334	65.000000	1023.000000	1023.000000	2046.000000
43.880001	-0.035680	-21.087072	-6.111015	-8.071822	-5.724236	-1.180000	0.000000	-10.000000	-0.416667	23.250000	72.333336	1023.000000	1023.000000	2046.000000
43.900002	-0.037269	-22.025948	-6.500970	-8.136374	-5.940766	-1.447838	0.000000	-10.000000	-0.416667	23.683332	80.000000	1023.000000	1023.000000	2046.000000
43.919998	-0.037952	-22.429417	-6.760755	-8.242566	-6.018213	-1.407882	0.000000	-10.000000	-0.408333	23.950001	88.000000	1023.000000	1023.000000	2046.000000
43.939999	-0.037989	-22.451265	-6.816901	-8.175111	-6.063190	-1.396065	0.000000	-10.000000	-0.425000	24.200001	96.000000	1023.000000	1023.000000	2046.000000
43.959999	-0.037633	-22.240871	-6.721723	-7.980668	-6.045918	-1.492564	0.000000	-10.000000	-0.450000	24.450001	104.000000	1023.000000	1023.000000	2046.000000
43.980000	-0.036918	-21.818825	-6.771074	-7.849060	-5.876059	-1.322631	0.000000	-10.000000	-0.458333	24.816668	112.000000	1023.000000	1023.000000	2046.000000
44.000000	-0.036067	-21.315464	-6.545673	-7.532404	-5.912682	-1.324705	0.000000	-10.000000	-0.466667	24.883333	120.000000	1023.000000	1023.000000	2046.000000
44.020000	-0.034948	-20.654276	-6.481814	-7.376445	-5.675270	-1.120746	0.000000	-10.000000	-0.475000	25.333334	128.333328	1023.000000	1023.000000	2046.000000
44.040001	-0.033779	-19.963156	-6.294380	-7.162781	-5.603165	-0.902829	0.000000	-10.000000	-0.491667	25.683334	136.666672	1023.000000	1023.000000	2046.000000
44.060001	-0.032372	-19.132135	-6.108902	-6.847385	-5.394193	-0.781657	0.000000	-10.000000	-0.516667	26.250000	145.333328	1023.000000	1023.000000	2046.000000
44.080002	-0.030868	-18.242819	-5.942515	-6.586249	-5.213642	-0.500413	0.000000	-10.000000	-0.533333	26.600000	154.000000	1023.000000	1023.000000	2046.000000
44.099998	-0.029017	-17.148880	-5.560333	-6.187737	-5.024403	-0.376405	0.000000	-10.000000	-0.533333	27.050001	163.000000	1023.000000	1023.000000	2046.000000
44.119999	-0.026878	-15.884986	-5.254739	-5.945604	-4.729796	0.045153	0.000000	-10.000000	-0.525000	27.433334	172.000000	1023.000000	1023.000000	2046.000000
44.139999	-0.024742	-14.622326	-4.749489	-5.556542	-4.534772	0.218479	0.000000	-10.000000	-0.525000	27.666668	181.000000	1023.000000	1023.000000	2046.000000
44.160000	-0.022703	-13.417575	-4.385078	-5.421510	-4.185829	0.574841	0.000000	-10.000000	-0.525000	27.633333	190.166672	1023.000000	1023.000000	2046.000000
44.180000	-0.021104	-12.472317	-3.977811	-5.226204	-4.010921	0.742620	0.000000	-10.000000	-0.500000	27.200001	199.333328	1023.000000	1023.000000	2046.000000
44.200001	-0.020060	-11.855441	-3.891230	-5.236589	-3.611049	0.883427	0.000000	-10.000000	-0.475000	26.716667	208.500000	1023.000000	1023.000000	2046.000000
44.220001	-0.019850	-11.731058	-3.825380	-5.299946	-3.509621	0.903889	0.000000	-10.000000	-0.475000	26.100000	217.500000	1023.000000	1023.000000	2046.000000
44.240002	-0.019779	-11.689566	-3.734562	-5.253024	-3.458692	0.756713	0.000000	-10.000000	-0.483333	25.766666	226.333328	1023.000000	1023.000000	2046.000000
44.259998	-0.019458	-11.499634	-3.781611	-5.278071	-3.291335	0.851384	0.000000	-10.000000	-0.491667	25.549999	235.000000	1023.000000	1023.000000	2046.000000
44.279999	-0.019043	-11.254289	-3.714852	-5.179037	-3.268944	0.908544	0.000000	-10.000000	-0.500000	25.783333	243.500000	1023.000000	1023.000000	2046.000000
44.299999	-0.018405	-10.877492	-3.558150	-5.043920	-3.231390	0.955969	0.000000	-10.000000	-0.516667	26.383333	252.000000	1023.000000	1023.000000	2046.000000
44.320000	-0.017187	-10.157681	-3.485574	-4.915915	-2.978533	1.222342	0.000000	-10.000000	-0.516667	26.950001	260.666656	1023.000000	1023.000000	2046.000000
44.340000	-0.015660	-9.255225	-3.311495	-4.664398	-2.753880	1.474548	0.000000	-10.000000	-0.516667	27.433334	269.500000	1023.000000	1023.000000	2046.000000
44.360001	-0.013641	-8.061625	-2.902677	-4.280167	-2.593652	1.714869	0.000000	-10.000000	-0.550000	27.450001	278.666656	1023.000000	1023.000000	2046.000000
44.380001	-0.011416	-6.746649	-2.614094	-3.964881	-2.214923	2.047250	0.000000	-10.000000	-0.566667	27.850000	287.833344	1023.000000	1023.000000	2046.000000
44.400002	-0.009066	-5.357783	-2.182555	-3.517626	-1.963287	2.305684	0.000000	-10.000000	-0.591667	28.316668	297.166656	1023.000000	1023.000000	2046.000000
44.419998	-0.006676	-3.945791	-1.704333	-3.093510	-1.686563	2.538615	0.000000	-10.000000	-0.575000	28.766666	306.500000	1023.000000	1023.000000	2046.000000
44.439999	-0.004293	-2.537051	-1.459499	-2.638223	-1.309863	2.870533	0.000000	-10.000000	-0.591667	29.066668	316.000000	1023.000000	1023.000000	2046.000000
44.459999	-0.002428	-1.434988	-1.179093	-2.176444	-1.106090	3.026639	0.000000	-10.000000	-0.591667	29.033335	325.666656	1023.000000	1023.000000	2046.000000
44.480000	-0.001057	-0.624784	-0.973564	-1.856822	-0.927353	3.132955	0.000000	-10.000000	-0.608333	29.083334	335.500000	1023.000000	1023.000000	2046.000000
44.500000	0.000627	0.370651	-0.784919	-1.533264	-0.732980	3.421814	0.000000	-10.000000	-0.600000	28.900000	345.166656	1023.000000	1023.000000	2046.000000
44.520000	0.002621	1.548860	-0.514055	-1.045890	-0.481844	3.590649	0.000000	-10.000000	-0.591667	28.799999	354.833344	1023.000000	1023.000000	2046.000000
44.540001	0.004511	2.666090	-0.125107	-0.820747	-0.368865	3.980809	0.000000	-10.000000	-0.566667	28.650000	364.333344	1023.000000	1023.000000	2046.000000
44.560001	0.006335	3.744220	0.219232	-0.414969	-0.156095	4.096052	0.000000	-10.000000	-0.558333	28.366667	374.000000	1023.000000	1023.000000	2046.000000
44.580002	0.006875	4.063206	0.313014	-0.331547	0.006614	4.075125	0.000000	-10.000000	-0.550000	28.250000	383.500000	1023.000000	1023.000000	2046.000000
44.599998	0.006602	3.901737	0.229529	-0.375525	0.023443	4.024290	0.000000	-10.000000	-0.541667	28.000000	393.000000	1023.000000	1023.000000	2046.000000
44.619999	0.005413	3.198937	0.046362	-0.386731	-0.116547	3.655853	0.000000	-10.000000	-0.525000	27.833334	402.333344	1023.000000	1023.000000	2046.000000
44.639999	0.003752	2.217233	-0.485955	-0.489327	-0.232432	3.424947	0.000000	-10.000000	-0.508333	27.233334	411.666656	1023.000000	1023.000000	2046.000000
44.660000	0.002159	1.275829	-0.798910	-0.455599	-0.603116	3.133455	0.000000	-10.000000	-0.500000	26.549999	420.833344	1023.000000	1023.000000	2046.000000
44.680000	0.001241	0.733604	-1.017193	-0.443334	-0.767655	2.961786	0.000000	-10.000000	-0.483333	25.933334	430.000000	1023.000000	1023.000000	2046.000000
44.700001	0.001097	0.648345	-1.196401	-0.396859	-0.777864	3.019469	0.000000	-10.000000	-0.466667	25.383333	438.666656	1023.000000	1023.000000	2046.000000
44.720001	0.001291	0.762899	-1.109870	-0.228498	-0.854868	2.956134	0.000000	-10.000000	-0.458333	25.133333	447.333344	1023.000000	1023.000000	2046.000000
44.740002	0.001914	1.131457	-1.124107	-0.091480	-0.741100	3.088144	0.000000	-10.000000	-0.458333	24.966667	455.666656	1023.000000	1023.000000	2046.000000
44.759998	0.002841	1.679145	-1.072243	0.188965	-0.641979	3.204402	0.000000	-10.000000	-0.458333	25.033335	461.333344	1023.000000	1023.000000	2046.000000
44.779999	0.003729	2.203918	-0.922339	0.491355	-0.607810	3.242712	0.000000	-10.000000	-0.450000	24.966667	469.666656	1023.000000	1023.000000	2046.000000
44.799999	0.004802	2.837777	-0.857036	0.656836	-0.490594	3.528572	0.000000	-10.000000	-0.450000	25.183334	478.000000	1023.000000	1023.000000	2046.000000
44.820000	0.006114	3.613297	-0.630556	1.085521	-0.432643	3.590975	0.000000	-10.000000	-0.441667	25.100000	489.333344	1023.000000	1023.000000	2046.000000
44.840000	0.007634	4.511711	-0.525736	1.344149	-0.193298	3.886597	0.000000	-10.000000	-0.433333	24.983334	497.666656	1023.000000	1023.000000	2046.000000
44.860001	0.009267	5.476756	-0.228253	1.779466	-0.101910	4.027453	0.000000	-10.000000	-0.425000	24.583334	506.000000	1023.000000	1023.000000	2046.000000
44.880001	0.011148	6.588725	-0.027167	2.048446	0.231042	4.336403	0.000000	-10.000000	-0.425000	24.450001	514.166687	1023.000000	1023.000000	2046.000000
44.900002	0.012989	7.676213	0.316473	2.356353	0.368160	4.635227	0.000000	-10.000000	-0.416667	24.483334	522.500000	1023.000000	1023.000000	2046.000000
44.919998	0.014725	8.702577	0.676131	2.618821	0.609265	4.798360	0.000000	-10.000000	-0.391667	24.183334	530.833313	1023.000000	1023.000000	2046.000000
44.939999	0.016235	9.594619	0.873530	2.734159	0.900225	5.086704	0.000000	-10.000000	-0.341667	23.350000	539.000000	1023.000000	1023.000000	2046.000000
44.959999	0.016879	9.975239	0.995629	2.758903	1.115512	5.105195	0.000000	-10.000000	-0.275000	21.650000	546.833313	1023.000000	1023.000000	2046.000000
44.980000	0.016788	9.921871	1.004611	2.565403	1.198268	5.153589	0.000000	-10.000000	-0.208333	19.333334	554.333313	1023.000000	1023.000000	2046.000000
45.000000	0.016272	9.617019	1.032132	2.450248	1.170937	4.963701	0.000000	-10.000000	-0.175000	16.816668	561.166687	1023.000000	1023.000000	2046.000000
45.020000	0.015850	9.367440	0.865024	2.269897	1.235449	4.997071	0.000000	-10.000000	-0.141667	14.350000	567.166687	1023.000000	1023.000000	2046.000000
45.040001	0.015467	9.140903	0.839428	2.223037	1.210008	4.868432	0.000000	-10.000000	-0.108333	11.866667	572.333313	1023.000000	1023.000000	2046.000000
45.060001	0.015391	9.096219	0.730129	2.080048	1.274766	5.011276	0.000000	-10.000000	-0.050000	9.416667	576.666687	1023.000000	1023.000000	2046.000000
45.080002	0.015566	9.199486	0.864514	2.221419	1.185390	4.928163	0.000000	-10.000000	-0.025000	7.166667	580.333313	1023.000000	1023.000000	2046.000000
45.099998	0.016225	9.589027	0.808768	2.216381	1.416104	5.147773	0.000000	-10.000000	-0.008333	4.583333	583.166687	1023.000000	1023.000000	2046.000000
45.119999	0.017005	10.050062	1.069440	2.367321	1.397552	5.215750	0.000000	-10.000000	-0.008333	1.383333	585.000000	1023.000000	1023.000000	2046.000000
45.139999	0.017861	10.556104	1.189515	2.361708	1.600179	5.404702	0.000000	-10.000000	0.000000	-1.650000	585.833313	1023.000000	1023.000000	2046.000000
45.160000	0.018814	11.119118	1.419817	2.567810	1.707888	5.423603	0.000000	-10.000000	0.008333	-4.450000	586.000000	1023.000000	1023.000000	2046.000000
45.180000	0.019610	11.589533	1.589092	2.580905	1.859686	5.559850	0.000000	-10.000000	0.025000	-6.783334	586.000000	1023.000000	1023.000000	2046.000000
45.200001	0.020281	11.986012	1.789939	2.606427	1.912077	5.677569	0.000000	-10.000000	0.033333	-9.250000	586.000000	1023.000000	1023.000000	2046.000000
45.220001	0.020810	12.298833	1.952619	2.653523	2.023595	5.669096	0.000000	-10.000000	0.050000	-11.183333	586.000000	1023.000000	1023.000000	2046.000000
45.240002	0.021101	12.470701	2.003924	2.629945	2.094019	5.742814	0.000000	-10.000000	0.066667	-12.716666	586.000000	1023.000000	1023.000000	2046.000000
45.259998	0.021135	12.490791	2.131861	2.656287	2.074049	5.628593	0.000000	-10.000000	0.108333	-14.133333	582.500000	1023.000000	1023.000000	2046.000000
45.279999	0.020940	12.375665	2.080233	2.460753	2.111960	5.722719	0.000000	-10.000000	0.133333	-15.200000	574.166687	1023.000000	1023.000000	2046.000000
45.299999	0.020489	12.109114	2.126833	2.478336	2.040431	5.463512	0.000000	-10.000000	0.166667	-16.316668	564.000000	1023.000000	1023.000000	2046.000000
45.320000	0.019839	11.725060	2.044104	2.219459	1.970693	5.490804	0.000000	-10.000000	0.191667	-17.350000	555.333313	1023.000000	1023.000000	2046.000000
45.340000	0.019100	11.288191	2.014726	2.103768	1.882431	5.287267	0.000000	-10.000000	0.225000	-18.650002	549.500000	1023.000000	1023.000000	2046.000000
45.360001	0.018659	11.027671	2.004572	1.902645	1.832292	5.288162	0.000000	-10.000000	0.266667	-19.716667	543.333313	1023.000000	1023.000000	2046.000000
45.380001	0.018485	10.924668	2.001298	1.910343	1.845057	5.167969	0.000000	-10.000000	0.308333	-20.766666	536.833313	1023.000000	1023.000000	2046.000000
45.400002	0.018193	10.752292	1.997272	1.869294	1.757930	5.127796	0.000000	-10.000000	0.350000	-21.616667	530.000000	1023.000000	1023.000000	2046.000000
45.419998	0.017310	10.230467	1.876802	1.746966	1.677873	4.928825	0.000000	-10.000000	0.375000	-22.583334	522.666687	1023.000000	1023.000000	2046.000000
45.439999	0.016285	9.624317	1.848318	1.566745	1.426769	4.782486	0.000000	-10.000000	0.416667	-23.583334	515.000000	1023.000000	1023.000000	2046.000000
45.459999	0.015595	9.216494	1.649015	1.351403	1.499645	4.716431	0.000000	-10.000000	0.458333	-24.633333	507.000000	1023.000000	1023.000000	2046.000000
45.480000	0.014868	8.787203	1.790901	1.228446	1.153471	4.614385	0.000000	-10.000000	0.500000	-25.733334	498.833344	1023.000000	1023.000000	2046.000000
45.500000	0.014203	8.394237	1.677516	1.001267	1.199181	4.516273	0.000000	-10.000000	0.525000	-26.733334	490.333344	1023.000000	1023.000000	2046.000000
45.520000	0.012505	7.390438	1.523124	0.682969	0.968099	4.216246	0.000000	-10.000000	0.558333	-27.683334	481.500000	1023.000000	1023.000000	2046.000000
45.540001	0.010204	6.030591	1.061557	0.152947	0.852303	3.963784	0.000000	-10.000000	0.583333	-28.083334	472.166656	1023.000000	1023.000000	2046.000000
45.560001	0.006519	3.852525	0.542682	-0.363619	0.330001	3.343461	0.000000	-10.000000	0.616667	-28.600000	462.833344	1023.000000	1023.000000	2046.000000
45.580002	0.002027	1.198147	-0.306508	-0.916662	-0.109543	2.530860	0.000000	-10.000000	0.633333	-29.116667	453.166656	1023.000000	1023.000000	2046.000000
45.599998	-0.002361	-1.395334	-0.958275	-1.430310	-0.875975	1.869227	0.000000	-10.000000	0.650000	-29.866667	443.500000	1023.000000	1023.000000	2046.000000
45.619999	-0.005435	-3.212255	-1.632365	-1.964471	-1.216395	1.600975	0.000000	-10.000000	0.658333	-30.250000	433.500000	1023.000000	1023.000000	2046.000000
45.639999	-0.007726	-4.566236	-1.913731	-2.225650	-1.632014	1.205160	0.000000	-10.000000	0.658333	-30.549999	423.500000	1023.000000	1023.000000	2046.000000
45.660000	-0.009482	-5.603574	-2.221448	-2.505569	-1.903843	1.027287	0.000000	-10.000000	0.658333	-30.716667	413.333344	1023.000000	1023.000000	2046.000000
45.680000	-0.010800	-6.382818	-2.466282	-2.590527	-2.042195	0.716186	0.000000	-10.000000	0.650000	-30.799999	403.000000	1023.000000	1023.000000	2046.000000
45.700001	-0.011996	-7.089457	-2.650383	-2.756742	-2.314267	0.631934	0.000000	-10.000000	0.650000	-30.783333	392.666656	1023.000000	1023.000000	2046.000000
45.720001	-0.012888	-7.617037	-2.841884	-2.882679	-2.403408	0.510933	0.000000	-10.000000	0.683333	-30.966667	382.500000	1023.000000	1023.000000	2046.000000
45.740002	-0.014019	-8.285434	-2.956553	-3.053708	-2.710265	0.435092	0.000000	-10.000000	0.683333	-31.150002	372.166656	1023.000000	1023.000000	2046.000000
45.759998	-0.014805	-8.749528	-3.145054	-3.196310	-2.750350	0.342185	0.000000	-10.000000	0.683333	-31.283335	365.166656	1023.000000	1023.000000	2046.000000
45.779999	-0.015433	-9.120728	-3.142165	-3.291118	-2.958421	0.270977	0.000000	-10.000000	0.666667	-31.050001	354.666656	1023.000000	1023.000000	2046.000000
45.799999	-0.015747	-9.306522	-3.292650	-3.423562	-2.916367	0.326057	0.000000	-10.000000	0.683333	-31.100000	344.333344	1023.000000	1023.000000	2046.000000
45.820000	-0.015999	-9.455661	-3.186913	-3.467609	-3.037272	0.236133	0.000000	-10.000000	0.683333	-30.833334	330.666656	1023.000000	1023.000000	2046.000000
45.840000	-0.016208	-9.579189	-3.189555	-3.693795	-3.071469	0.375630	0.000000	-10.000000	0.666667	-30.966667	320.500000	1023.000000	1023.000000	2046.000000
45.860001	-0.016211	-9.580405	-3.129012	-3.837047	-2.978652	0.364306	0.000000	-10.000000	0.683333	-30.766666	310.166656	1023.000000	1023.000000	2046.000000
45.880001	-0.016816	-9.938265	-3.011381	-4.095408	-3.137760	0.306285	0.000000	-10.000000	0.683333	-30.799999	299.833344	1023.000000	1023.000000	2046.000000
45.900002	-0.018030	-10.655518	-3.266239	-4.637122	-3.098185	0.346028	0.000000	-10.000000	0.683333	-30.500000	289.500000	1023.000000	1023.000000	2046.000000
45.919998	-0.019847	-11.729848	-3.456767	-5.145290	-3.217633	0.089842	0.000000	-10.000000	0.650000	-30.266666	279.500000	1023.000000	1023.000000	2046.000000
45.939999	-0.021606	-12.769294	-3.633276	-5.611598	-3.403688	-0.120733	0.000000	-10.000000	0.641667	-29.916668	269.500000	1023.000000	1023.000000	2046.000000
45.959999	-0.023118	-13.662877	-3.797988	-6.004095	-3.513710	-0.347084	0.000000	-10.000000	0.633333	-29.450001	259.500000	1023.000000	1023.000000	2046.000000
45.980000	-0.024449	-14.449116	-3.918969	-6.328942	-3.707086	-0.494119	0.000000	-10.000000	0.616667	-28.950001	249.500000	1023.000000	1023.000000	2046.000000
46.000000	-0.025764	-15.226247	-4.118446	-6.685293	-3.817999	-0.604509	0.000000	-10.000000	0.616667	-28.583334	239.833328	1023.000000	1023.000000	2046.000000
46.020000	-0.026828	-15.855169	-4.243722	-6.903584	-4.004548	-0.703315	0.000000	-10.000000	0.566667	-28.100000	230.166672	1023.000000	1023.000000	2046.000000
46.040001	-0.027450	-16.223118	-4.380084	-7.068471	-4.007646	-0.766918	0.000000	-10.000000	0.533333	-27.433334	220.833328	1023.000000	1023.000000	2046.000000
46.060001	-0.027913	-16.496416	-4.337980	-7.259595	-4.184746	-0.714094	0.000000	-10.000000	0.491667	-26.866667	211.500000	1023.000000	1023.000000	2046.000000
46.080002	-0.028057	-16.581829	-4.409827	-7.409169	-4.139112	-0.623720	0.000000	-10.000000	0.491667	-26.433334	202.666672	1023.000000	1023.000000	2046.000000
46.099998	-0.028140	-16.630836	-4.285290	-7.382193	-4.236350	-0.727004	0.000000	-10.000000	0.491667	-26.166666	193.833328	1023.000000	1023.000000	2046.000000
46.119999	-0.028005	-16.551247	-4.252104	-7.414165	-4.228951	-0.656026	0.000000	-10.000000	0.475000	-25.650000	185.166672	1023.000000	1023.000000	2046.000000
46.139999	-0.027855	-16.462257	-4.257459	-7.468542	-4.108286	-0.627970	0.000000	-10.000000	0.433333	-24.850000	176.500000	1023.000000	1023.000000	2046.000000
46.160000	-0.027858	-16.464321	-4.084709	-7.447208	-4.285170	-0.647235	0.000000	-10.000000	0.400000	-24.183334	168.166672	1023.000000	1023.000000	2046.000000
46.180000	-0.027680	-16.358744	-4.135890	-7.583358	-4.150418	-0.489077	0.000000	-10.000000	0.366667	-23.750000	160.000000	1023.000000	1023.000000	2046.000000
46.200001	-0.027693	-16.366385	-3.994633	-7.469858	-4.268022	-0.633871	0.000000	-10.000000	0.366667	-23.300001	152.000000	1023.000000	1023.000000	2046.000000
46.220001	-0.027643	-16.337095	-4.127077	-7.584509	-4.123615	-0.501895	0.000000	-10.000000	0.341667	-22.733334	144.333328	1023.000000	1023.000000	2046.000000
46.240002	-0.027678	-16.357571	-3.974318	-7.490964	-4.320720	-0.571569	0.000000	-10.000000	0.333333	-22.116667	136.833328	1023.000000	1023.000000	2046.000000
46.259998	-0.027751	-16.400866	-4.118827	-7.566219	-4.341588	-0.374232	0.000000	-10.000000	0.316667	-21.650002	129.500000	1023.000000	1023.000000	2046.000000
46.279999	-0.028157	-16.640949	-4.204764	-7.386118	-4.516608	-0.533458	0.000000	-10.000000	0.308333	-21.100000	122.166664	1023.000000	1023.000000	2046.000000
46.299999	-0.028928	-17.096579	-4.495008	-7.488701	-4.594722	-0.518147	0.000000	-10.000000	0.300000	-20.250000	115.166664	1023.000000	1023.000000	2046.000000
46.320000	-0.029958	-17.705458	-4.586800	-7.470059	-4.909426	-0.739174	0.000000	-10.000000	0.266667	-19.633333	108.333336	1023.000000	1023.000000	2046.000000
46.340000	-0.030901	-18.262239	-4.995747	-7.701859	-4.851352	-0.713282	0.000000	-10.000000	0.241667	-19.166666	101.833336	1023.000000	1023.000000	2046.000000
46.360001	-0.031706	-18.738375	-4.947258	-7.810894	-5.230656	-0.749567	0.000000	-10.000000	0.208333	-18.800001	95.500000	1023.000000	1023.000000	2046.000000
46.380001	-0.031666	-18.714396	-5.008905	-7.874065	-5.166280	-0.665145	0.000000	-10.000000	0.208333	-18.500000	89.500000	1023.000000	1023.000000	2046.000000
46.400002	-0.031825	-18.808752	-5.004125	-7.950131	-5.230215	-0.624281	0.000000	-10.000000	0.200000	-17.983334	83.166664	1023.000000	1023.000000	2046.000000
46.419998	-0.032725	-19.340586	-5.217561	-8.115077	-5.217596	-0.790352	0.000000	-10.000000	0.200000	-17.466667	77.166664	1023.000000	1023.000000	2046.000000
46.439999	-0.034844	-20.593008	-5.544724	-8.366009	-5.528126	-1.154149	0.000000	-10.000000	0.183333	-16.566668	71.166664	1023.000000	1023.000000	2046.000000
46.459999	-0.037737	-22.302320	-6.107099	-8.706558	-5.799625	-1.689038	0.000000	-10.000000	0.166667	-15.916667	67.500000	1023.000000	1023.000000	2046.000000
46.480000	-0.041034	-24.251316	-6.728079	-9.040936	-6.298439	-2.183863	0.000000	-10.000000	0.133333	-14.983334	62.166668	1023.000000	1023.000000	2046.000000
46.500000	-0.043628	-25.784266	-7.321765	-9.324876	-6.629674	-2.507950	0.000000	-10.000000	0.116667	-14.350000	57.333332	1023.000000	1023.000000	2046.000000
46.520000	-0.045456	-26.864788	-7.702945	-9.588387	-6.948636	-2.624820	0.000000	-10.000000	0.100000	-13.616667	50.833332	1023.000000	1023.000000	2046.000000
46.540001	-0.046756	-27.632938	-7.945684	-9.754679	-7.108343	-2.824232	0.000000	-10.000000	0.100000	-13.400001	47.666668	1023.000000	1023.000000	2046.000000
46.560001	-0.047749	-28.219416	-8.138303	-9.912719	-7.315674	-2.852720	0.000000	-10.000000	0.083333	-13.033334	43.000000	1023.000000	1023.000000	2046.000000
46.580002	-0.048331	-28.563583	-8.273685	-9.921431	-7.364345	-3.004122	0.000000	-10.000000	0.058333	-12.533334	38.666668	1023.000000	1023.000000	2046.000000
46.599998	-0.048756	-28.814856	-8.352851	-9.922627	-7.513177	-3.026201	0.000000	-10.000000	0.041667	-11.766666	33.000000	1023.000000	1023.000000	2046.000000
46.619999	-0.049049	-28.987810	-8.405604	-10.046439	-7.572192	-2.963574	0.000000	-10.000000	0.041667	-11.266666	30.333334	1023.000000	1023.000000	2046.000000
46.639999	-0.049059	-28.994068	-8.405195	-10.008160	-7.652566	-2.928148	0.000000	-10.000000	0.033333	-10.850000	28.000000	1023.000000	1023.000000	2046.000000
46.660000	-0.048736	-28.803127	-8.488974	-9.946212	-7.484046	-2.883897	0.000000	-10.000000	0.016667	-10.283334	24.666666	1023.000000	1023.000000	2046.000000
46.680000	-0.048418	-28.614740	-8.333350	-9.854096	-7.626248	-2.801045	0.000000	-10.000000	0.008333	-9.433333	20.166666	1023.000000	1023.000000	2046.000000
46.700001	-0.047870	-28.291142	-8.243082	-9.813815	-7.514843	-2.719401	0.000000	-10.000000	0.008333	-8.633333	15.833333	1023.000000	1023.000000	2046.000000
46.720001	-0.047068	-27.817278	-8.047979	-9.789881	-7.475721	-2.503697	0.000000	-10.000000	0.008333	-8.250000	13.833333	1023.000000	1023.000000	2046.000000
46.740002	-0.046050	-27.215763	-7.759965	-9.744081	-7.317404	-2.394314	0.000000	-10.000000	0.008333	-8.316668	11.166667	1023.000000	1023.000000	2046.000000
46.759998	-0.045594	-26.946226	-7.602532	-9.932092	-7.203072	-2.208531	0.000000	-10.000000	0.016667	-8.483334	9.333333	1023.000000	1023.000000	2046.000000
46.779999	-0.045999	-27.185196	-7.499765	-10.121636	-7.236816	-2.326979	0.000000	-10.000000	0.016667	-8.483334	5.666667	1023.000000	1023.000000	2046.000000
46.799999	-0.046856	-27.691797	-7.710558	-10.478265	-7.120010	-2.382965	0.000000	-10.000000	0.008333	-8.316668	3.833333	1023.000000	1023.000000	2046.000000
46.820000	-0.047922	-28.322184	-7.712894	-10.740833	-7.274739	-2.593716	0.000000	-10.000000	0.000000	-8.050000	0.500000	1023.000000	1023.000000	2046.000000
46.840000	-0.048831	-28.858995	-7.862758	-11.038863	-7.332898	-2.624476	0.000000	-10.000000	0.000000	-7.550000	-2.000000	1023.000000	1023.000000	2046.000000
46.860001	-0.049560	-29.290115	-7.806687	-11.123158	-7.510122	-2.850150	0.000000	-10.000000	-0.016667	-6.633333	-5.166667	1023.000000	1023.000000	2046.000000
46.880001	-0.050025	-29.564859	-8.009271	-11.300426	-7.441240	-2.813922	0.000000	-10.000000	-0.033333	-5.816667	-6.833333	1023.000000	1023.000000	2046.000000
46.900002	-0.050261	-29.704489	-7.945169	-11.262341	-7.585183	-2.911795	0.000000	-10.000000	-0.041667	-5.033333	-8.166667	1023.000000	1023.000000	2046.000000
46.919998	-0.050114	-29.617516	-8.007993	-11.357906	-7.535126	-2.716492	0.000000	-10.000000	-0.033333	-3.483333	-9.333333	1023.000000	1023.000000	2046.000000
46.939999	-0.049667	-29.353483	-7.884787	-11.209615	-7.559057	-2.700024	0.000000	-10.000000	-0.033333	-1.383333	-10.500000	1023.000000	1023.000000	2046.000000
46.959999	-0.048794	-28.837189	-7.752507	-11.148362	-7.420824	-2.515496	0.000000	-10.000000	-0.041667	0.350000	-11.000000	1023.000000	1023.000000	2046.000000
46.980000	-0.047675	-28.175661	-7.620531	-10.982110	-7.252153	-2.320866	0.000000	-10.000000	-0.050000	1.516667	-11.000000	1023.000000	1023.000000	2046.000000
47.000000	-0.046514	-27.489519	-7.277571	-10.733985	-7.215357	-2.262607	0.000000	-10.000000	-0.075000	3.516667	-11.000000	1023.000000	1023.000000	2046.000000
47.020000	-0.045175	-26.698292	-7.127071	-10.599328	-6.946915	-2.024978	0.000000	-10.000000	-0.100000	6.200000	-11.000000	1023.000000	1023.000000	2046.000000
47.040001	-0.043762	-25.863050	-6.876804	-10.341086	-6.772649	-1.872512	0.000000	-10.000000	-0.133333	8.766666	-11.000000	1023.000000	1023.000000	2046.000000
47.060001	-0.042467	-25.097734	-6.552328	-10.115358	-6.660102	-1.769946	0.000000	-10.000000	-0.141667	9.950000	-11.000000	1023.000000	1023.000000	2046.000000
47.080002	-0.041034	-24.250980	-6.438276	-9.934973	-6.370399	-1.507333	0.000000	-10.000000	-0.158333	11.266666	-11.000000	1023.000000	1023.000000	2046.000000
47.099998	-0.039814	-23.529938	-6.107093	-9.631215	-6.358521	-1.433109	0.000000	-10.000000	-0.175000	12.450000	-11.000000	1023.000000	1023.000000	2046.000000
47.119999	-0.038435	-22.714916	-5.999429	-9.485937	-6.029374	-1.200178	0.000000	-10.000000	-0.200000	14.066667	0.333333	1023.000000	1023.000000	2046.000000
47.139999	-0.037174	-21.969612	-5.755481	-9.223324	-5.954943	-1.035865	0.000000	-10.000000	-0.225000	15.250000	12.833333	1023.000000	1023.000000	2046.000000
47.160000	-0.036058	-21.310152	-5.529997	-9.002768	-5.835708	-0.941679	0.000000	-10.000000	-0.241667	16.066668	25.333334	1023.000000	1023.000000	2046.000000
47.180000	-0.034835	-20.587658	-5.430840	-8.889200	-5.605340	-0.662277	0.000000	-10.000000	-0.266667	16.700001	30.166666	1023.000000	1023.000000	2046.000000
47.200001	-0.033590	-19.851479	-5.151719	-8.575903	-5.509387	-0.614470	0.000000	-10.000000	-0.283333	16.950001	33.833332	1023.000000	1023.000000	2046.000000
47.220001	-0.032382	-19.137505	-5.031115	-8.463227	-5.312573	-0.330590	0.000000	-10.000000	-0.283333	17.500000	39.166668	1023.000000	1023.000000	2046.000000
47.240002	-0.031356	-18.531567	-4.759812	-8.159953	-5.281702	-0.330099	0.000000	-10.000000	-0.275000	18.183334	42.833332	1023.000000	1023.000000	2046.000000
47.259998	-0.030835	-18.223614	-4.861866	-8.076731	-5.058479	-0.226538	0.000000	-10.000000	-0.291667	19.183334	50.833332	1023.000000	1023.000000	2046.000000
47.279999	-0.030896	-18.259684	-4.805479	-7.863164	-5.234663	-0.356377	0.000000	-10.000000	-0.325000	20.333334	59.333332	1023.000000	1023.000000	2046.000000
47.299999	-0.030736	-18.164970	-5.036520	-7.716743	-5.066915	-0.344793	0.000000	-10.000000	-0.358333	21.166668	68.166664	1023.000000	1023.000000	2046.000000
47.320000	-0.030508	-18.030313	-4.904100	-7.485225	-5.255908	-0.385081	0.000000	-10.000000	-0.366667	21.816668	75.166664	1023.000000	1023.000000	2046.000000
47.340000	-0.029779	-17.599619	-5.016326	-7.502672	-4.975178	-0.105443	0.000000	-10.000000	-0.375000	22.016666	80.000000	1023.000000	1023.000000	2046.000000
47.360001	-0.028661	-16.938824	-4.686681	-7.230613	-5.085271	0.063741	0.000000	-10.000000	-0.383333	22.283333	87.333336	1023.000000	1023.000000	2046.000000
47.380001	-0.027245	-16.101919	-4.515146	-6.998961	-4.851968	0.264155	0.000000	-10.000000	-0.400000	22.533333	94.833336	1023.000000	1023.000000	2046.000000
47.400002	-0.025948	-15.335191	-4.390557	-6.714843	-4.672978	0.443187	0.000000	-10.000000	-0.416667	22.783333	102.333336	1023.000000	1023.000000	2046.000000
47.419998	-0.025550	-15.099947	-4.436687	-6.618012	-4.447814	0.402565	0.000000	-10.000000	-0.433333	23.133333	107.333336	1023.000000	1023.000000	2046.000000
47.439999	-0.026696	-15.777302	-4.629773	-6.744221	-4.543119	0.139810	0.000000	-10.000000	-0.425000	23.650000	115.000000	1023.000000	1023.000000	2046.000000
47.459999	-0.028894	-17.076220	-4.975120	-6.831123	-4.792146	-0.477831	0.000000	-10.000000	-0.416667	23.883333	125.333336	1023.000000	1023.000000	2046.000000
47.480000	-0.030921	-18.274445	-5.532451	-7.065505	-5.024398	-0.652090	0.000000	-10.000000	-0.400000	23.883333	133.333328	1023.000000	1023.000000	2046.000000
47.500000	-0.031737	-18.756296	-5.723052	-7.024842	-5.206845	-0.801558	0.000000	-10.000000	-0.408333	24.000000	141.333328	1023.000000	1023.000000	2046.000000
47.520000	-0.031779	-18.781233	-5.900227	-7.096237	-5.117955	-0.666814	0.000000	-10.000000	-0.425000	24.150002	149.333328	1023.000000	1023.000000	2046.000000
47.540001	-0.031450	-18.587069	-5.765745	-6.835459	-5.207163	-0.778701	0.000000	-10.000000	-0.441667	24.300001	157.333328	1023.000000	1023.000000	2046.000000
47.560001	-0.030711	-18.150049	-5.872064	-6.674983	-4.934734	-0.668267	0.000000	-10.000000	-0.441667	24.116667	162.666672	1023.000000	1023.000000	2046.000000
47.580002	-0.029872	-17.654491	-5.632406	-6.403214	-5.033341	-0.585531	0.000000	-10.000000	-0.441667	24.416668	168.000000	1023.000000	1023.000000	2046.000000
47.599998	-0.028764	-16.999640	-5.617649	-6.257320	-4.766936	-0.357735	0.000000	-10.000000	-0.441667	24.766666	176.166672	1023.000000	1023.000000	2046.000000
47.619999	-0.027660	-16.346828	-5.354599	-5.927631	-4.800717	-0.263881	0.000000	-10.000000	-0.458333	25.050001	184.500000	1023.000000	1023.000000	2046.000000
47.639999	-0.026263	-15.521169	-5.271731	-5.716460	-4.519418	-0.013560	0.000000	-10.000000	-0.466667	25.233334	192.833328	1023.000000	1023.000000	2046.000000
47.660000	-0.024812	-14.663746	-4.928857	-5.413002	-4.526958	0.205071	0.000000	-10.000000	-0.491667	25.566668	201.333328	1023.000000	1023.000000	2046.000000
47.680000	-0.022964	-13.571557	-4.732627	-5.068133	-4.194753	0.423956	0.000000	-10.000000	-0.500000	25.950001	209.666672	1023.000000	1023.000000	2046.000000
47.700001	-0.020875	-12.337294	-4.387530	-4.732695	-3.966336	0.749267	0.000000	-10.000000	-0.525000	26.383333	218.333328	1023.000000	1023.000000	2046.000000
47.720001	-0.018731	-11.070266	-3.930327	-4.359716	-3.725891	0.945668	0.000000	-10.000000	-0.533333	26.383333	227.000000	1023.000000	1023.000000	2046.000000
47.740002	-0.016621	-9.822796	-3.641790	-4.187816	-3.295950	1.302760	0.000000	-10.000000	-0.550000	26.450001	236.000000	1023.000000	1023.000000	2046.000000
47.759998	-0.015133	-8.943606	-3.237644	-4.040716	-3.169137	1.503892	0.000000	-10.000000	-0.533333	26.716667	244.833328	1023.000000	1023.000000	2046.000000
47.779999	-0.014407	-8.514273	-3.053664	-4.069982	-2.947226	1.556599	0.000000	-10.000000	-0.508333	26.733334	253.666672	1023.000000	1023.000000	2046.000000
47.799999	-0.014190	-8.386409	-3.065088	-4.228844	-2.763749	1.671272	0.000000	-10.000000	-0.475000	26.183334	262.500000	1023.000000	1023.000000	2046.000000
47.820000	-0.014066	-8.312782	-2.949786	-4.159894	-2.730429	1.527327	0.000000	-10.000000	-0.458333	25.316668	271.333344	1023.000000	1023.000000	2046.000000
47.840000	-0.013794	-8.152452	-3.020228	-4.242116	-2.566272	1.676166	0.000000	-10.000000	-0.466667	24.850000	279.833344	1023.000000	1023.000000	2046.000000
47.860001	-0.013440	-7.942899	-2.852170	-4.080330	-2.617285	1.606886	0.000000	-10.000000	-0.466667	24.950001	288.333344	1023.000000	1023.000000	2046.000000
47.880001	-0.012639	-7.469651	-2.937250	-4.060846	-2.325361	1.853807	0.000000	-10.000000	-0.475000	24.900000	296.666656	1023.000000	1023.000000	2046.000000
47.900002	-0.011565	-6.835093	-2.666037	-3.793917	-2.354069	1.978930	0.000000	-10.000000	-0.475000	25.350000	305.000000	1023.000000	1023.000000	2046.000000
47.919998	-0.010040	-5.933520	-2.534168	-3.617482	-2.052358	2.270489	0.000000	-10.000000	-0.500000	25.550001	313.333344	1023.000000	1023.000000	2046.000000
47.939999	-0.008140	-4.810940	-2.185647	-3.217689	-1.904304	2.496700	0.000000	-10.000000	-0.516667	26.000000	321.833344	1023.000000	1023.000000	2046.000000
47.959999	-0.005880	-3.474953	-1.837474	-2.867209	-1.553453	2.783183	0.000000	-10.000000	-0.525000	26.066668	330.500000	1023.000000	1023.000000	2046.000000
47.980000	-0.003635	-2.148370	-1.500126	-2.520296	-1.247766	3.119817	0.000000	-10.000000	-0.533333	26.383333	339.166656	1023.000000	1023.000000	2046.000000
48.000000	-0.001392	-0.822820	-1.015589	-2.051176	-1.061956	3.305902	0.000000	-10.000000	-0.525000	26.783333	347.833344	1023.000000	1023.000000	2046.000000
48.020000	0.000894	0.528508	-0.829577	-1.703369	-0.579772	3.641226	0.000000	-10.000000	-0.525000	26.916666	356.666656	1023.000000	1023.000000	2046.000000
48.040001	0.002983	1.762971	-0.384574	-1.262598	-0.434794	3.844937	0.000000	-10.000000	-0.500000	27.083334	365.666656	1023.000000	1023.000000	2046.000000
48.060001	0.004882	2.885295	-0.109341	-0.994649	-0.131093	4.120378	0.000000	-10.000000	-0.483333	26.933334	374.666656	1023.000000	1023.000000	2046.000000
48.080002	0.006784	4.009609	0.177466	-0.633678	0.052132	4.413689	0.000000	-10.000000	-0.458333	26.983334	383.833344	1023.000000	1023.000000	2046.000000
48.099998	0.008481	5.012403	0.455469	-0.290224	0.269057	4.578101	0.000000	-10.000000	-0.450000	26.716667	392.833344	1023.000000	1023.000000	2046.000000
48.119999	0.010075	5.954266	0.604942	-0.031110	0.526187	4.854247	0.000000	-10.000000	-0.450000	26.733334	401.833344	1023.000000	1023.000000	2046.000000
48.139999	0.011286	6.670117	0.875429	0.306228	0.610029	4.878433	0.000000	-10.000000	-0.466667	26.600000	410.666656	1023.000000	1023.000000	2046.000000
48.160000	0.011829	6.990941	0.781012	0.373733	0.795609	5.040586	0.000000	-10.000000	-0.491667	26.516666	419.500000	1023.000000	1023.000000	2046.000000
48.180000	0.011857	7.007415	0.874149	0.621975	0.676720	4.834572	0.000000	-10.000000	-0.508333	26.383333	428.333344	1023.000000	1023.000000	2046.000000
48.200001	0.012442	7.352927	0.869481	0.693084	0.767862	5.022501	0.000000	-10.000000	-0.508333	26.350000	437.166656	1023.000000	1023.000000	2046.000000
48.220001	0.014136	8.354442	1.165296	1.183178	0.914044	5.091923	0.000000	-10.000000	-0.483333	26.150000	446.000000	1023.000000	1023.000000	2046.000000
48.240002	0.016254	9.606266	1.389469	1.454686	1.228095	5.534015	0.000000	-10.000000	-0.466667	25.800001	454.833344	1023.000000	1023.000000	2046.000000
48.259998	0.018291	10.809722	1.940674	1.953753	1.230177	5.685118	0.000000	-10.000000	-0.441667	25.366667	463.500000	1023.000000	1023.000000	2046.000000
48.279999	0.019691	11.637192	2.001853	2.163275	1.602931	5.869134	0.000000	-10.000000	-0.425000	25.016668	472.000000	1023.000000	1023.000000	2046.000000
48.299999	0.019755	11.674932	2.096911	2.272753	1.521520	5.783749	0.000000	-10.000000	-0.391667	24.266668	480.500000	1023.000000	1023.000000	2046.000000
48.320000	0.018529	10.950555	1.833717	2.063163	1.546027	5.507648	0.000000	-10.000000	-0.366667	23.516668	488.833344	1023.000000	1023.000000	2046.000000
48.340000	0.015866	9.377071	1.328112	1.743237	1.286594	5.019128	0.000000	-10.000000	-0.341667	22.683334	496.833344	1023.000000	1023.000000	2046.000000
48.360001	0.013118	7.752728	0.768990	1.627089	0.878418	4.478231	0.000000	-10.000000	-0.316667	21.666668	504.500000	1023.000000	1023.000000	2046.000000
48.380001	0.011424	6.751755	0.368641	1.503183	0.563557	4.316374	0.000000	-10.000000	-0.275000	20.050001	511.833344	1023.000000	1023.000000	2046.000000
48.400002	0.010482	6.194676	0.154260	1.481365	0.402198	4.156853	0.000000	-10.000000	-0.216667	18.450001	518.833313	1023.000000	1023.000000	2046.000000
48.419998	0.010267	6.067517	0.135275	1.483349	0.266154	4.182740	0.000000	-10.000000	-0.191667	16.950001	525.333313	1023.000000	1023.000000	2046.000000
48.439999	0.010415	6.155364	0.053675	1.658958	0.368747	4.073984	0.000000	-10.000000	-0.183333	16.416666	531.166687	1023.000000	1023.000000	2046.000000
48.459999	0.010827	6.398835	0.067083	1.822052	0.342559	4.167141	0.000000	-10.000000	-0.200000	15.866667	536.666687	1023.000000	1023.000000	2046.000000
48.480000	0.011117	6.569866	0.153005	2.019521	0.267825	4.129514	0.000000	-10.000000	-0.200000	15.616667	542.000000	1023.000000	1023.000000	2046.000000
48.500000	0.011545	6.823307	0.202911	2.098435	0.242294	4.279667	0.000000	-10.000000	-0.183333	14.850000	547.333313	1023.000000	1023.000000	2046.000000
48.520000	0.012239	7.233114	0.217399	2.317174	0.386899	4.311643	0.000000	-10.000000	-0.150000	13.683333	552.500000	1023.000000	1023.000000	2046.000000
48.540001	0.012889	7.617453	0.319849	2.456416	0.356501	4.484687	0.000000	-10.000000	-0.116667	12.083333	557.333313	1023.000000	1023.000000	2046.000000
48.560001	0.013674	8.081564	0.457275	2.696714	0.435033	4.492542	0.000000	-10.000000	-0.083333	10.416667	561.666687	1023.000000	1023.000000	2046.000000
48.580002	0.014830	8.764586	0.574132	2.895040	0.597315	4.698099	0.000000	-10.000000	-0.066667	8.950000	565.333313	1023.000000	1023.000000	2046.000000
48.599998	0.015907	9.401217	0.742464	3.033191	0.810255	4.815307	0.000000	-10.000000	-0.033333	7.566667	568.500000	1023.000000	1023.000000	2046.000000
48.619999	0.016741	9.894088	1.023337	3.112636	0.788204	4.969910	0.000000	-10.000000	-0.033333	5.833333	571.166687	1023.000000	1023.000000	2046.000000
48.639999	0.017493	10.338313	1.180864	3.062325	0.981599	5.113525	0.000000	-10.000000	-0.016667	3.016667	573.500000	1023.000000	1023.000000	2046.000000
48.660000	0.017572	10.385337	1.280127	2.974384	0.988513	5.142313	0.000000	-10.000000	-0.016667	-0.016667	575.000000	1023.000000	1023.000000	2046.000000
48.680000	0.016722	9.882442	1.075207	2.575216	1.161987	5.070033	0.000000	-10.000000	0.016667	-3.416667	575.833313	1023.000000	1023.000000	2046.000000
48.700001	0.015348	9.070519	1.035814	2.218650	0.947141	4.868914	0.000000	-10.000000	0.033333	-6.533333	576.000000	1023.000000	1023.000000	2046.000000
48.720001	0.013913	8.222678	0.710410	1.799561	1.014418	4.698290	0.000000	-10.000000	0.066667	-9.600000	576.000000	1023.000000	1023.000000	2046.000000
48.740002	0.012647	7.474116	0.609801	1.515642	0.783562	4.565111	0.000000	-10.000000	0.083333	-12.150000	576.000000	1023.000000	1023.000000	2046.000000
48.759998	0.011488	6.789508	0.327772	1.188033	0.815058	4.458644	0.000000	-10.000000	0.125000	-14.000000	576.000000	1023.000000	1023.000000	2046.000000
48.779999	0.010538	6.227793	0.308473	1.013742	0.565863	4.339715	0.000000	-10.000000	0.158333	-15.650001	572.333313	1023.000000	1023.000000	2046.000000
48.799999	0.010094	5.965264	0.188149	0.802369	0.625328	4.349419	0.000000	-10.000000	0.208333	-17.733334	559.333313	1023.000000	1023.000000	2046.000000
48.820000	0.010007	5.914047	0.245494	0.653612	0.570045	4.444896	0.000000	-10.000000	0.233333	-19.233334	546.333313	1023.000000	1023.000000	2046.000000
48.840000	0.010073	5.953150	0.385095	0.628113	0.566934	4.373009	0.000000	-10.000000	0.250000	-20.250000	537.000000	1023.000000	1023.000000	2046.000000
48.860001	0.010496	6.202973	0.419154	0.533439	0.723145	4.527235	0.000000	-10.000000	0.258333	-20.333334	534.833313	1023.000000	1023.000000	2046.000000
48.880001	0.010875	6.427324	0.755746	0.627257	0.632885	4.411436	0.000000	-10.000000	0.275000	-20.533333	530.333313	1023.000000	1023.000000	2046.000000
48.900002	0.011610	6.861422	0.796874	0.638901	0.880414	4.545232	0.000000	-10.000000	0.300000	-21.083334	523.500000	1023.000000	1023.000000	2046.000000
48.919998	0.011947	7.060572	1.016310	0.785258	0.778493	4.480511	0.000000	-10.000000	0.325000	-21.650000	516.333313	1023.000000	1023.000000	2046.000000
48.939999	0.012159	7.185902	0.891879	0.764428	0.965286	4.564310	0.000000	-10.000000	0.341667	-22.266666	509.166656	1023.000000	1023.000000	2046.000000
48.959999	0.012120	7.162688	1.024312	0.880157	0.789443	4.468777	0.000000	-10.000000	0.358333	-22.816668	501.666656	1023.000000	1023.000000	2046.000000
48.980000	0.012082	7.140356	0.944251	0.828914	0.942374	4.424817	0.000000	-10.000000	0.400000	-23.716667	494.000000	1023.000000	1023.000000	2046.000000
49.000000	0.011586	6.847452	1.105470	0.625060	0.682674	4.434248	0.000000	-10.000000	0.433333	-24.500000	486.000000	1023.000000	1023.000000	2046.000000
49.020000	0.011226	6.634613	1.150404	0.475714	0.761960	4.246534	0.000000	-10.000000	0.475000	-25.250000	477.833344	1023.000000	1023.000000	2046.000000
49.040001	0.009804	5.794153	1.009859	0.115511	0.586163	4.082620	0.000000	-10.000000	0.483333	-25.883335	469.500000	1023.000000	1023.000000	2046.000000
49.060001	0.007593	4.487378	0.716640	-0.227552	0.304736	3.693555	0.000000	-10.000000	0.508333	-26.633335	460.833344	1023.000000	1023.000000	2046.000000
49.080002	0.004796	2.834399	0.116170	-0.773749	0.082852	3.409126	0.000000	-10.000000	0.508333	-27.033335	452.000000	1023.000000	1023.000000	2046.000000
49.099998	0.001034	0.611170	-0.367706	-1.147946	-0.550525	2.677348	0.000000	-10.000000	0.525000	-27.266666	443.000000	1023.000000	1023.000000	2046.000000
49.119999	-0.002835	-1.675401	-1.099907	-1.645035	-1.026196	2.095736	0.000000	-10.000000	0.550000	-27.650000	433.833344	1023.000000	1023.000000	2046.000000
49.139999	-0.005818	-3.438163	-1.638924	-2.026242	-1.490204	1.717207	0.000000	-10.000000	0.591667	-28.316668	424.666656	1023.000000	1023.000000	2046.000000
49.160000	-0.008200	-4.846094	-2.013664	-2.283711	-1.848327	1.299607	0.000000	-10.000000	0.616667	-29.100000	415.166656	1023.000000	1023.000000	2046.000000
49.180000	-0.010146	-5.996187	-2.394007	-2.661975	-2.076145	1.135941	0.000000	-10.000000	0.633333	-29.650000	405.500000	1023.000000	1023.000000	2046.000000
49.200001	-0.011683	-6.904655	-2.574031	-2.811109	-2.380926	0.861412	0.000000	-10.000000	0.641667	-30.016666	395.500000	1023.000000	1023.000000	2046.000000
49.220001	-0.012868	-7.604796	-2.875894	-3.046505	-2.444545	0.762147	0.000000	-10.000000	0.641667	-30.216667	385.500000	1023.000000	1023.000000	2046.000000
49.240002	-0.013994	-8.270637	-2.986043	-3.120289	-2.755220	0.590916	0.000000	-10.000000	0.641667	-30.316668	375.500000	1023.000000	1023.000000	2046.000000
49.259998	-0.015007	-8.869182	-3.165884	-3.262177	-2.886197	0.445077	0.000000	-10.000000	0.641667	-30.200001	365.500000	1023.000000	1023.000000	2046.000000
49.279999	-0.015608	-9.224294	-3.360595	-3.427001	-2.931934	0.495236	0.000000	-10.000000	0.633333	-29.866667	355.500000	1023.000000	1023.000000	2046.000000
49.299999	-0.016258	-9.608684	-3.356061	-3.417946	-3.141997	0.307320	0.000000	-10.000000	0.616667	-29.766666	345.500000	1023.000000	1023.000000	2046.000000
49.320000	-0.016696	-9.867253	-3.491259	-3.570407	-3.130368	0.324779	0.000000	-10.000000	0.616667	-29.616667	335.500000	1023.000000	1023.000000	2046.000000
49.340000	-0.016893	-9.983734	-3.441528	-3.629258	-3.206635	0.293687	0.000000	-10.000000	0.625000	-29.583334	325.500000	1023.000000	1023.000000	2046.000000
49.360001	-0.016950	-10.017426	-3.455811	-3.887307	-3.115911	0.441603	0.000000	-10.000000	0.633333	-29.316668	315.500000	1023.000000	1023.000000	2046.000000
49.380001	-0.017086	-10.097913	-3.276578	-4.017920	-3.248968	0.445555	0.000000	-10.000000	0.625000	-29.250000	305.666656	1023.000000	1023.000000	2046.000000
49.400002	-0.017562	-10.379088	-3.217979	-4.284116	-3.255045	0.378053	0.000000	-10.000000	0.625000	-29.150002	296.000000	1023.000000	1023.000000	2046.000000
49.419998	-0.018527	-10.949411	-3.453063	-4.776959	-3.162002	0.442613	0.000000	-10.000000	0.616667	-28.950001	286.333344	1023.000000	1023.000000	2046.000000
49.439999	-0.020351	-12.027194	-3.519560	-5.150742	-3.458697	0.101806	0.000000	-10.000000	0.608333	-28.916668	276.666656	1023.000000	1023.000000	2046.000000
49.459999	-0.022139	-13.084208	-3.815583	-5.790900	-3.451965	-0.025761	0.000000	-10.000000	0.600000	-28.666668	267.000000	1023.000000	1023.000000	2046.000000
49.480000	-0.023589	-13.940902	-3.863662	-6.137503	-3.739499	-0.200239	0.000000	-10.000000	0.600000	-28.450001	257.500000	1023.000000	1023.000000	2046.000000
49.500000	-0.025048	-14.803085	-4.065687	-6.472917	-3.831966	-0.432515	0.000000	-10.000000	0.583333	-27.950001	248.000000	1023.000000	1023.000000	2046.000000
49.520000	-0.026377	-15.588795	-4.272310	-6.832294	-3.985865	-0.498326	0.000000	-10.000000	0.575000	-27.633333	238.666672	1023.000000	1023.000000	2046.000000
49.540001	-0.027399	-16.192778	-4.367591	-7.000884	-4.145508	-0.678793	0.000000	-10.000000	0.533333	-27.216667	229.333328	1023.000000	1023.000000	2046.000000
49.560001	-0.027895	-16.486116	-4.509449	-7.293482	-4.154858	-0.528327	0.000000	-10.000000	0.500000	-26.666668	220.166672	1023.000000	1023.000000	2046.000000
49.580002	-0.028296	-16.723135	-4.410111	-7.333202	-4.342196	-0.637624	0.000000	-10.000000	0.466667	-26.300001	211.166672	1023.000000	1023.000000	2046.000000
49.599998	-0.028446	-16.811289	-4.524553	-7.502831	-4.231030	-0.552873	0.000000	-10.000000	0.458333	-25.833334	202.500000	1023.000000	1023.000000	2046.000000
49.619999	-0.028370	-16.766535	-4.333342	-7.488823	-4.398448	-0.545921	0.000000	-10.000000	0.458333	-25.783333	193.833328	1023.000000	1023.000000	2046.000000
49.639999	-0.028199	-16.665470	-4.339412	-7.579211	-4.270697	-0.476151	0.000000	-10.000000	0.441667	-25.116667	185.333328	1023.000000	1023.000000	2046.000000
49.660000	-0.028074	-16.591681	-4.165493	-7.520505	-4.387337	-0.518346	0.000000	-10.000000	0.416667	-24.666668	177.000000	1023.000000	1023.000000	2046.000000
49.680000	-0.027856	-16.463078	-4.180095	-7.650355	-4.232872	-0.399756	0.000000	-10.000000	0.400000	-23.833334	169.000000	1023.000000	1023.000000	2046.000000
49.700001	-0.027759	-16.405323	-4.137447	-7.637047	-4.263721	-0.367107	0.000000	-10.000000	0.366667	-23.383333	161.000000	1023.000000	1023.000000	2046.000000
49.720001	-0.027867	-16.469625	-4.077749	-7.598982	-4.330089	-0.462805	0.000000	-10.000000	0.350000	-22.900000	153.000000	1023.000000	1023.000000	2046.000000
49.740002	-0.028064	-16.585779	-4.133813	-7.680207	-4.366007	-0.405751	0.000000	-10.000000	0.316667	-22.316668	145.333328	1023.000000	1023.000000	2046.000000
49.759998	-0.028138	-16.629314	-4.106289	-7.684271	-4.390043	-0.448710	0.000000	-10.000000	0.308333	-21.900000	137.833328	1023.000000	1023.000000	2046.000000
49.779999	-0.028368	-16.765390	-4.227107	-7.825446	-4.378215	-0.334622	0.000000	-10.000000	0.300000	-21.450001	130.666672	1023.000000	1023.000000	2046.000000
49.799999	-0.028731	-16.979788	-4.174870	-7.781769	-4.594324	-0.428824	0.000000	-10.000000	0.300000	-21.166666	123.500000	1023.000000	1023.000000	2046.000000
49.820000	-0.028966	-17.118658	-4.332601	-7.947072	-4.510854	-0.328130	0.000000	-10.000000	0.283333	-20.600000	116.500000	1023.000000	1023.000000	2046.000000
49.840000	-0.029356	-17.349463	-4.280174	-7.966326	-4.741226	-0.361736	0.000000	-10.000000	0.250000	-19.866667	109.500000	1023.000000	1023.000000	2046.000000
49.860001	-0.029527	-17.450699	-4.326385	-7.972934	-4.740663	-0.410717	0.000000	-10.000000	0.216667	-19.200001	102.833336	1023.000000	1023.000000	2046.000000
49.880001	-0.029751	-17.582918	-4.407919	-8.068194	-4.776731	-0.330074	0.000000	-10.000000	0.200000	-18.433334	96.500000	1023.000000	1023.000000	2046.000000
49.900002	-0.029866	-17.650709	-4.330607	-8.054873	-4.901208	-0.364022	0.000000	-10.000000	0.183333	-17.766666	90.500000	1023.000000	1023.000000	2046.000000
49.919998	-0.030010	-17.735802	-4.435328	-8.141582	-4.834840	-0.324051	0.000000	-10.000000	0.166667	-17.050001	84.500000	1023.000000	1023.000000	2046.000000
49.939999	-0.030120	-17.801144	-4.403743	-8.161952	-4.949164	-0.286284	0.000000	-10.000000	0.150000	-16.383335	78.666664	1023.000000	1023.000000	2046.000000
49.959999	-0.030171	-17.831123	-4.369527	-8.115026	-4.990678	-0.355891	0.000000	-10.000000	0.150000	-15.650001	73.166664	1023.000000	1023.000000	2046.000000
49.980000	-0.030485	-18.016678	-4.607545	-8.171793	-4.963648	-0.273691	0.000000	-10.000000	0.150000	-14.833334	68.000000	1023.000000	1023.000000	2046.000000
50.000000	-0.031740	-18.758549	-4.812809	-8.155021	-5.298830	-0.491887	0.000000	-10.000000	0.116667	-13.916667	63.000000	1023.000000	1023.000000	2046.000000
50.020000	-0.033525	-19.813553	-5.263186	-8.388371	-5.474759	-0.687237	0.000000	-10.000000	0.091667	-13.033334	58.333332	1023.000000	1023.000000	2046.000000
50.040001	-0.035336	-20.883785	-5.495793	-8.478383	-5.909114	-1.000496	0.000000	-10.000000	0.050000	-12.233334	54.000000	1023.000000	1023.000000	2046.000000
50.060001	-0.036515	-21.580629	-5.892744	-8.533547	-5.912431	-1.241907	0.000000	-10.000000	0.050000	-11.783334	50.000000	1023.000000	1023.000000	2046.000000
50.080002	-0.037426	-22.118690	-6.058544	-8.832185	-6.170126	-1.057836	0.000000	-10.000000	0.041667	-11.483334	46.000000	1023.000000	1023.000000	2046.000000
50.099998	-0.037440	-22.127331	-6.006655	-8.788422	-6.238652	-1.093602	0.000000	-10.000000	0.050000	-11.450000	42.000000	1023.000000	1023.000000	2046.000000
50.119999	-0.037079	-21.913477	-6.043002	-8.889763	-6.171124	-0.809588	0.000000	-10.000000	0.050000	-11.466667	38.000000	1023.000000	1023.000000	2046.000000
50.139999	-0.037377	-22.089859	-6.042505	-8.832812	-6.250343	-0.964200	0.000000	-10.000000	0.050000	-11.383333	34.166668	1023.000000	1023.000000	2046.000000
50.160000	-0.038949	-23.018969	-6.370995	-9.095917	-6.310098	-1.241959	0.000000	-10.000000	0.033333	-10.866667	30.500000	1023.000000	1023.000000	2046.000000
50.180000	-0.041399	-24.466690	-6.738377	-9.316927	-6.645167	-1.766220	0.000000	-10.000000	0.025000	-10.133333	27.000000	1023.000000	1023.000000	2046.000000
50.200001	-0.044472	-26.282717	-7.337261	-9.646392	-6.951406	-2.347656	0.000000	-10.000000	0.016667	-9.300000	23.666666	1023.000000	1023.000000	2046.000000
50.220001	-0.047220	-27.907249	-7.993992	-10.092974	-7.274896	-2.545387	0.000000	-10.000000	0.025000	-8.700001	20.500000	1023.000000	1023.000000	2046.000000
50.240002	-0.049039	-28.982124	-8.322835	-10.291371	-7.608031	-2.759886	0.000000	-10.000000	0.016667	-8.300000	17.500000	1023.000000	1023.000000	2046.000000
50.259998	-0.050082	-29.598289	-8.530345	-10.445810	-7.730237	-2.891897	0.000000	-10.000000	0.016667	-8.233334	14.666667	1023.000000	1023.000000	2046.000000
50.279999	-0.050795	-30.019817	-8.737209	-10.609841	-7.801872	-2.870895	0.000000	-10.000000	0.008333	-8.400001	11.833333	1023.000000	1023.000000	2046.000000
50.299999	-0.051326	-30.333805	-8.758461	-10.560970	-7.992661	-3.021712	0.000000	-10.000000	0.016667	-8.566667	9.166667	1023.000000	1023.000000	2046.000000
50.320000	-0.051536	-30.457689	-8.896667	-10.597214	-7.930827	-3.032981	0.000000	-10.000000	0.016667	-8.566667	6.333333	1023.000000	1023.000000	2046.000000
50.340000	-0.051719	-30.565762	-8.911980	-10.620248	-8.053207	-2.980327	0.000000	-10.000000	0.016667	-8.366667	3.500000	1023.000000	1023.000000	2046.000000
50.360001	-0.051571	-30.478592	-8.936601	-10.548326	-7.980667	-3.012999	0.000000	-10.000000	0.008333	-8.000000	1.000000	1023.000000	1023.000000	2046.000000
50.380001	-0.051227	-30.275089	-8.826133	-10.508293	-8.072817	-2.867846	0.000000	-10.000000	0.000000	-7.566667	-1.333333	1023.000000	1023.000000	2046.000000
50.400002	-0.050527	-29.861557	-8.730740	-10.316578	-7.966250	-2.847990	0.000000	-10.000000	0.000000	-6.966667	-3.500000	1023.000000	1023.000000	2046.000000
50.419998	-0.049705	-29.375742	-8.602658	-10.282598	-7.888486	-2.602000	0.000000	-10.000000	0.000000	-6.316667	-6.000000	1023.000000	1023.000000	2046.000000
50.439999	-0.048654	-28.754604	-8.317163	-10.151416	-7.786245	-2.499780	0.000000	-10.000000	0.000000	-5.733334	-8.166667	1023.000000	1023.000000	2046.000000
50.459999	-0.047656	-28.164671	-8.068599	-10.247212	-7.649107	-2.199753	0.000000	-10.000000	0.000000	-5.500000	-10.000000	1023.000000	1023.000000	2046.000000
50.480000	-0.047362	-27.990835	-7.847282	-10.281868	-7.609221	-2.252465	0.000000	-10.000000	-0.008333	-5.250000	-11.666667	1023.000000	1023.000000	2046.000000
50.500000	-0.047680	-28.178791	-7.891389	-10.643065	-7.484876	-2.159461	0.000000	-10.000000	-0.016667	-4.633333	-13.500000	1023.000000	1023.000000	2046.000000
50.520000	-0.048623	-28.736036	-7.956525	-10.900094	-7.474076	-2.405341	0.000000	-10.000000	-0.025000	-3.433333	-15.166667	1023.000000	1023.000000	2046.000000
50.540001	-0.049266	-29.115957	-7.994122	-11.183530	-7.534302	-2.404004	0.000000	-10.000000	-0.033333	-1.200000	-16.333334	1023.000000	1023.000000	2046.000000
50.560001	-0.049592	-29.308962	-7.989010	-11.226002	-7.564982	-2.528968	0.000000	-10.000000	-0.050000	1.133333	-16.833334	1023.000000	1023.000000	2046.000000
50.580002	-0.049549	-29.283184	-7.999217	-11.284841	-7.523867	-2.475260	0.000000	-10.000000	-0.075000	4.116667	-17.000000	1023.000000	1023.000000	2046.000000
50.599998	-0.049387	-29.187544	-7.873756	-11.212722	-7.537965	-2.563100	0.000000	-10.000000	-0.091667	6.933333	-17.000000	1023.000000	1023.000000	2046.000000
50.619999	-0.048888	-28.892967	-7.841246	-11.214890	-7.480407	-2.356423	0.000000	-10.000000	-0.125000	9.800000	-17.000000	1023.000000	1023.000000	2046.000000
50.639999	-0.048122	-28.440077	-7.682657	-11.029673	-7.445296	-2.282451	0.000000	-10.000000	-0.158333	12.133333	-17.000000	1023.000000	1023.000000	2046.000000
50.660000	-0.047060	-27.812683	-7.610907	-10.921712	-7.236697	-2.043366	0.000000	-10.000000	-0.191667	13.616667	-17.000000	1023.000000	1023.000000	2046.000000
50.680000	-0.045556	-26.923443	-7.344911	-10.616017	-7.025987	-1.936528	0.000000	-10.000000	-0.208333	14.750000	-17.000000	1023.000000	1023.000000	2046.000000
50.700001	-0.043838	-25.908169	-7.134454	-10.455223	-6.766966	-1.551526	0.000000	-10.000000	-0.241667	15.800000	-3.333333	1023.000000	1023.000000	2046.000000
50.720001	-0.042238	-24.962942	-6.703164	-10.088608	-6.695306	-1.475864	0.000000	-10.000000	-0.266667	17.216667	13.833333	1023.000000	1023.000000	2046.000000
50.740002	-0.040380	-23.864412	-6.524051	-9.847432	-6.308928	-1.184000	0.000000	-10.000000	-0.283333	18.350000	31.000000	1023.000000	1023.000000	2046.000000
50.759998	-0.038646	-22.839775	-6.155555	-9.486974	-6.127684	-1.069562	0.000000	-10.000000	-0.283333	19.050001	36.500000	1023.000000	1023.000000	2046.000000
50.779999	-0.036711	-21.696100	-5.916721	-9.250970	-5.792079	-0.736331	0.000000	-10.000000	-0.300000	19.716667	40.666668	1023.000000	1023.000000	2046.000000
50.799999	-0.034956	-20.658947	-5.519921	-8.848096	-5.688780	-0.602149	0.000000	-10.000000	-0.325000	20.500000	47.000000	1023.000000	1023.000000	2046.000000
50.820000	-0.033218	-19.631636	-5.383823	-8.616625	-5.304574	-0.326613	0.000000	-10.000000	-0.350000	21.433334	53.833332	1023.000000	1023.000000	2046.000000
50.840000	-0.031670	-18.716824	-5.070951	-8.283564	-5.179601	-0.182708	0.000000	-10.000000	-0.375000	22.100000	60.833332	1023.000000	1023.000000	2046.000000
50.860001	-0.030043	-17.755413	-4.901361	-8.109695	-4.887275	0.142919	0.000000	-10.000000	-0.400000	22.616667	68.166664	1023.000000	1023.000000	2046.000000
50.880001	-0.028653	-16.933676	-4.585709	-7.753474	-4.805206	0.210713	0.000000	-10.000000	-0.408333	23.133333	75.500000	1023.000000	1023.000000	2046.000000
50.900002	-0.027186	-16.066723	-4.415565	-7.576543	-4.563855	0.489238	0.000000	-10.000000	-0.425000	23.416668	83.166664	1023.000000	1023.000000	2046.000000
50.919998	-0.025750	-15.218401	-4.137891	-7.261319	-4.387174	0.567981	0.000000	-10.000000	-0.416667	23.900002	91.000000	1023.000000	1023.000000	2046.000000
50.939999	-0.024661	-14.574871	-4.060518	-7.106163	-4.177502	0.769311	0.000000	-10.000000	-0.433333	24.166668	99.000000	1023.000000	1023.000000	2046.000000
50.959999	-0.024309	-14.366325	-3.948130	-6.857382	-4.243892	0.683078	0.000000	-10.000000	-0.441667	24.666668	107.000000	1023.000000	1023.000000	2046.000000
50.980000	-0.024093	-14.239042	-4.079124	-6.767064	-4.138976	0.746122	0.000000	-10.000000	-0.466667	25.000000	115.000000	1023.000000	1023.000000	2046.000000
51.000000	-0.023680	-13.994618	-3.931911	-6.495784	-4.294551	0.727627	0.000000	-10.000000	-0.483333	25.483334	123.333336	1023.000000	1023.000000	2046.000000
51.020000	-0.022706	-13.419521	-4.024986	-6.181109	-3.958406	0.744980	0.000000	-10.000000	-0.500000	25.866667	131.666672	1023.000000	1023.000000	2046.000000
51.040001	-0.021681	-12.813515	-3.768350	-6.045944	-4.018366	1.019146	0.000000	-10.000000	-0.508333	26.266666	140.333328	1023.000000	1023.000000	2046.000000
51.060001	-0.019953	-11.792380	-3.575256	-5.872834	-3.738386	1.394096	0.000000	-10.000000	-0.508333	26.450001	149.000000	1023.000000	1023.000000	2046.000000
51.080002	-0.018650	-11.022045	-3.327941	-5.504002	-3.626017	1.435914	0.000000	-10.000000	-0.508333	26.366667	158.000000	1023.000000	1023.000000	2046.000000
51.099998	-0.017907	-10.582826	-3.378300	-5.499216	-3.395512	1.690203	0.000000	-10.000000	-0.525000	26.466667	166.833328	1023.000000	1023.000000	2046.000000
51.119999	-0.018518	-10.944401	-3.500335	-5.451195	-3.376509	1.383638	0.000000	-10.000000	-0.550000	26.983334	175.666672	1023.000000	1023.000000	2046.000000
51.139999	-0.020483	-12.105258	-3.821367	-5.643239	-3.548623	0.907971	0.000000	-10.000000	-0.550000	27.500000	184.500000	1023.000000	1023.000000	2046.000000
51.160000	-0.022726	-13.431105	-4.376568	-5.776402	-3.765693	0.487559	0.000000	-10.000000	-0.533333	27.683334	193.500000	1023.000000	1023.000000	2046.000000
51.180000	-0.023967	-14.164618	-4.561758	-5.796415	-4.149513	0.343067	0.000000	-10.000000	-0.525000	27.466667	202.666672	1023.000000	1023.000000	2046.000000
51.200001	-0.023955	-14.157269	-4.769105	-5.807119	-4.053962	0.472918	0.000000	-10.000000	-0.516667	27.266666	211.833328	1023.000000	1023.000000	2046.000000
51.220001	-0.023588	-13.940512	-4.648261	-5.579735	-4.110856	0.398340	0.000000	-10.000000	-0.533333	27.133333	221.000000	1023.000000	1023.000000	2046.000000
51.240002	-0.022680	-13.403675	-4.631090	-5.395440	-3.958256	0.581110	0.000000	-10.000000	-0.541667	27.216667	230.166672	1023.000000	1023.000000	2046.000000
51.259998	-0.021740	-12.848524	-4.494432	-5.109330	-3.876040	0.631278	0.000000	-10.000000	-0.566667	27.650002	239.333328	1023.000000	1023.000000	2046.000000
51.279999	-0.020633	-12.193962	-4.324235	-4.799164	-3.814717	0.744154	0.000000	-10.000000	-0.558333	28.066668	248.500000	1023.000000	1023.000000	2046.000000
51.299999	-0.019367	-11.446185	-4.258439	-4.561638	-3.601981	0.975873	0.000000	-10.000000	-0.550000	28.350000	257.833344	1023.000000	1023.000000	2046.000000
51.320000	-0.017952	-10.609926	-3.968769	-4.167219	-3.567128	1.093190	0.000000	-10.000000	-0.533333	28.116667	267.166656	1023.000000	1023.000000	2046.000000
51.340000	-0.016366	-9.672520	-3.851114	-3.908771	-3.292094	1.379460	0.000000	-10.000000	-0.541667	27.966667	276.666656	1023.000000	1023.000000	2046.000000
51.360001	-0.014585	-8.619821	-3.536986	-3.484434	-3.098084	1.499684	0.000000	-10.000000	-0.533333	27.883333	286.000000	1023.000000	1023.000000	2046.000000
51.380001	-0.012602	-7.447770	-3.207931	-3.226826	-2.913092	1.900080	0.000000	-10.000000	-0.541667	28.049999	295.333344	1023.000000	1023.000000	2046.000000
51.400002	-0.010453	-6.177754	-2.855505	-2.885120	-2.597310	2.160182	0.000000	-10.000000	-0.533333	28.049999	304.666656	1023.000000	1023.000000	2046.000000
[truncated: 1,105,113 more chars]
