# Supplementary material for: Effect of Electrode Belt and Body Positions on Regional Pulmonary Ventilation- and Perfusion-Related Impedance Changes Measured by Electric Impedance Tomography
Source: PLoS One. 2016 Jun 2;11(6):e0155913. doi: 10.1371/journal.pone.0155913 (PMC4890811; doi:10.1371/journal.pone.0155913)
Supplement: S1 Dataset — (ZIP) [file pone.0155913.s001.zip › Dataset/Fp05-left-4i.txt]

Patient Name:	Fp5
Registry:	Fp5
Investigator:	 
Diagnosys:	 
Notes:	v�nster4i           
Sample Rate [Hz]:	50.07
Time Base 	Pixels Mean 	Pixels Sum 	UPPER RIGHT		UPPER LEFT		LOWER RIGHT		LOWER LEFT		QRS	ETCO2	Paw	Flow (L/min)	Volume	Analog1	Analog2	AnalogSum
0.000000	0.016348	9.661550	3.643127	-0.432134	5.241027	1.209530	0.000000	-10.000000	0.791667	-31.866667	536.166687	1023.000000	1023.000000	2046.000000
0.020000	0.013835	8.176647	3.650566	-1.104741	5.028204	0.602618	0.000000	-10.000000	0.850000	-32.766666	525.500000	1023.000000	1023.000000	2046.000000
0.040000	0.010920	6.453821	3.520431	-1.714191	4.681508	-0.033927	0.000000	-10.000000	0.891667	-33.516666	514.500000	1023.000000	1023.000000	2046.000000
0.060000	0.008838	5.223319	3.272727	-2.152636	4.599500	-0.496272	0.000000	-10.000000	0.916667	-34.183334	503.333344	1023.000000	1023.000000	2046.000000
0.080000	0.006772	4.002399	3.251358	-2.661960	4.279391	-0.866390	0.000000	-10.000000	0.925000	-34.533333	491.833344	1023.000000	1023.000000	2046.000000
0.100000	0.005503	3.252061	3.188165	-2.939770	4.242617	-1.238951	0.000000	-10.000000	0.933333	-34.799999	480.333344	1023.000000	1023.000000	2046.000000
0.120000	0.003936	2.326298	3.212097	-3.293264	3.942797	-1.535332	0.000000	-10.000000	0.933333	-34.733334	468.666656	1023.000000	1023.000000	2046.000000
0.140000	0.002930	1.731845	3.143937	-3.463766	3.911771	-1.860096	0.000000	-10.000000	0.933333	-34.483334	457.166656	1023.000000	1023.000000	2046.000000
0.160000	0.001849	1.092848	3.159015	-3.758918	3.779523	-2.086773	0.000000	-10.000000	0.925000	-34.133335	445.500000	1023.000000	1023.000000	2046.000000
0.180000	0.000783	0.462813	3.164251	-3.879795	3.625632	-2.447274	0.000000	-10.000000	0.916667	-33.883335	434.166656	1023.000000	1023.000000	2046.000000
0.200000	-0.000236	-0.139726	3.150346	-4.149532	3.497590	-2.638129	0.000000	-10.000000	0.908333	-33.866669	422.833344	1023.000000	1023.000000	2046.000000
0.220000	-0.001630	-0.963588	3.029029	-4.298677	3.302235	-2.996175	0.000000	-10.000000	0.900000	-33.700001	411.666656	1023.000000	1023.000000	2046.000000
0.240000	-0.002819	-1.666125	2.931231	-4.521450	3.115145	-3.191052	0.000000	-10.000000	0.891667	-33.533333	400.333344	1023.000000	1023.000000	2046.000000
0.260000	-0.004279	-2.528835	2.773957	-4.692796	2.869427	-3.479424	0.000000	-10.000000	0.866667	-33.300003	389.166656	1023.000000	1023.000000	2046.000000
0.280000	-0.005549	-3.279463	2.565187	-4.867662	2.745360	-3.722348	0.000000	-10.000000	0.833333	-33.133335	378.000000	1023.000000	1023.000000	2046.000000
0.300000	-0.007081	-4.184935	2.428578	-5.087232	2.419173	-3.945456	0.000000	-10.000000	0.816667	-32.900002	367.000000	1023.000000	1023.000000	2046.000000
0.320000	-0.008289	-4.898571	2.174695	-5.153615	2.277126	-4.196778	0.000000	-10.000000	0.808333	-32.716667	356.000000	1023.000000	1023.000000	2046.000000
0.340000	-0.009708	-5.737320	2.034787	-5.425635	1.935923	-4.282395	0.000000	-10.000000	0.800000	-32.500000	345.166656	1023.000000	1023.000000	2046.000000
0.360000	-0.010991	-6.495430	1.816810	-5.435301	1.726956	-4.603895	0.000000	-10.000000	0.783333	-32.283333	334.333344	1023.000000	1023.000000	2046.000000
0.380000	-0.011996	-7.089552	1.763423	-5.574622	1.451856	-4.730210	0.000000	-10.000000	0.766667	-31.633333	320.166656	1023.000000	1023.000000	2046.000000
0.400000	-0.013005	-7.686081	1.502901	-5.499057	1.273571	-4.963498	0.000000	-10.000000	0.741667	-30.933334	302.666656	1023.000000	1023.000000	2046.000000
0.420000	-0.014738	-8.710232	1.141850	-5.594762	0.841364	-5.098684	0.000000	-10.000000	0.716667	-30.333334	288.833344	1023.000000	1023.000000	2046.000000
0.440000	-0.017264	-10.203188	0.499838	-5.611437	0.398663	-5.490252	0.000000	-10.000000	0.683333	-30.033335	278.500000	1023.000000	1023.000000	2046.000000
0.460000	-0.020250	-11.967611	-0.107185	-5.828777	-0.187988	-5.843661	0.000000	-10.000000	0.666667	-29.866667	275.000000	1023.000000	1023.000000	2046.000000
0.480000	-0.022550	-13.327289	-0.531293	-6.387820	-0.683824	-5.724351	0.000000	-10.000000	0.650000	-29.450001	268.500000	1023.000000	1023.000000	2046.000000
0.500000	-0.024554	-14.511189	-0.937663	-6.448896	-1.016832	-6.107798	0.000000	-10.000000	0.650000	-29.133333	262.166656	1023.000000	1023.000000	2046.000000
0.520000	-0.025429	-15.028440	-1.176311	-6.497676	-1.152004	-6.202448	0.000000	-10.000000	0.641667	-28.750000	252.500000	1023.000000	1023.000000	2046.000000
0.540000	-0.026278	-15.530006	-1.362586	-6.529284	-1.225066	-6.413069	0.000000	-10.000000	0.625000	-28.400000	242.833328	1023.000000	1023.000000	2046.000000
0.560000	-0.027871	-16.471495	-1.545316	-6.797318	-1.426365	-6.702495	0.000000	-10.000000	0.591667	-27.983334	233.333328	1023.000000	1023.000000	2046.000000
0.580000	-0.030085	-17.780516	-2.069225	-6.858896	-1.628699	-7.223695	0.000000	-10.000000	0.558333	-27.350000	224.000000	1023.000000	1023.000000	2046.000000
0.600000	-0.033055	-19.535791	-2.614542	-7.074396	-2.174856	-7.671997	0.000000	-10.000000	0.516667	-26.616667	214.833328	1023.000000	1023.000000	2046.000000
0.620000	-0.036616	-21.640255	-3.486221	-7.241636	-2.593353	-8.319044	0.000000	-10.000000	0.500000	-25.800001	205.833328	1023.000000	1023.000000	2046.000000
0.640000	-0.040139	-23.722189	-4.164149	-7.774225	-3.226264	-8.557550	0.000000	-10.000000	0.491667	-25.033335	197.333328	1023.000000	1023.000000	2046.000000
0.660000	-0.042593	-25.172493	-4.749401	-8.005627	-3.542982	-8.874483	0.000000	-10.000000	0.491667	-24.466667	189.000000	1023.000000	1023.000000	2046.000000
0.680000	-0.044659	-26.393633	-5.095342	-8.377507	-3.926372	-8.994412	0.000000	-10.000000	0.458333	-23.766666	181.000000	1023.000000	1023.000000	2046.000000
0.700000	-0.046285	-27.354387	-5.534290	-8.425963	-4.089115	-9.305019	0.000000	-10.000000	0.425000	-23.433334	173.000000	1023.000000	1023.000000	2046.000000
0.720000	-0.047787	-28.241928	-5.786756	-8.676398	-4.392952	-9.385823	0.000000	-10.000000	0.400000	-22.916668	165.000000	1023.000000	1023.000000	2046.000000
0.740000	-0.048853	-28.871958	-6.088450	-8.635309	-4.533142	-9.615058	0.000000	-10.000000	0.383333	-22.583334	157.333328	1023.000000	1023.000000	2046.000000
0.760000	-0.049750	-29.401962	-6.209233	-8.783245	-4.793623	-9.615861	0.000000	-10.000000	0.366667	-22.000000	149.833328	1023.000000	1023.000000	2046.000000
0.780000	-0.050409	-29.791763	-6.461485	-8.717520	-4.824827	-9.787931	0.000000	-10.000000	0.358333	-21.516666	142.500000	1023.000000	1023.000000	2046.000000
0.800000	-0.050916	-30.091070	-6.562363	-8.751217	-5.049067	-9.728423	0.000000	-10.000000	0.358333	-20.933334	135.333328	1023.000000	1023.000000	2046.000000
0.820000	-0.050945	-30.108419	-6.670506	-8.611855	-5.099681	-9.726377	0.000000	-10.000000	0.341667	-20.183334	128.333328	1023.000000	1023.000000	2046.000000
0.840000	-0.051131	-30.218527	-6.630150	-8.737229	-5.260365	-9.590782	0.000000	-10.000000	0.300000	-19.300001	121.666664	1023.000000	1023.000000	2046.000000
0.860000	-0.050999	-30.140532	-6.545258	-8.941813	-5.238822	-9.414639	0.000000	-10.000000	0.266667	-18.683334	115.000000	1023.000000	1023.000000	2046.000000
0.880000	-0.051143	-30.225658	-6.442852	-9.123358	-5.306983	-9.352466	0.000000	-10.000000	0.241667	-18.300001	108.666664	1023.000000	1023.000000	2046.000000
0.900000	-0.051807	-30.618120	-6.352827	-9.467677	-5.461157	-9.336460	0.000000	-10.000000	0.225000	-17.816668	102.500000	1023.000000	1023.000000	2046.000000
0.920000	-0.052837	-31.226597	-6.397156	-9.840213	-5.478520	-9.510708	0.000000	-10.000000	0.216667	-17.333334	96.666664	1023.000000	1023.000000	2046.000000
0.940000	-0.054597	-32.266766	-6.476933	-10.389677	-5.641117	-9.759037	0.000000	-10.000000	0.216667	-16.850000	91.000000	1023.000000	1023.000000	2046.000000
0.960000	-0.056362	-33.309822	-6.523510	-10.933839	-5.875670	-9.976803	0.000000	-10.000000	0.216667	-16.799999	85.333336	1023.000000	1023.000000	2046.000000
0.980000	-0.057792	-34.154861	-6.682704	-11.088322	-6.070394	-10.313441	0.000000	-10.000000	0.216667	-16.516666	79.833336	1023.000000	1023.000000	2046.000000
1.000000	-0.059190	-34.981503	-6.874152	-11.286493	-6.351052	-10.469804	0.000000	-10.000000	0.208333	-15.983334	74.333336	1023.000000	1023.000000	2046.000000
1.020000	-0.060479	-35.743202	-7.028096	-11.554694	-6.584438	-10.575974	0.000000	-10.000000	0.200000	-15.116668	69.166664	1023.000000	1023.000000	2046.000000
1.040000	-0.061746	-36.491821	-7.341815	-11.680205	-6.775238	-10.694563	0.000000	-10.000000	0.166667	-14.033334	64.000000	1023.000000	1023.000000	2046.000000
1.060000	-0.062702	-37.056740	-7.510857	-11.877539	-7.088541	-10.579803	0.000000	-10.000000	0.133333	-13.016667	59.333332	1023.000000	1023.000000	2046.000000
1.080000	-0.062944	-37.199631	-7.629927	-11.886311	-7.154562	-10.528831	0.000000	-10.000000	0.108333	-12.250000	55.000000	1023.000000	1023.000000	2046.000000
1.100000	-0.063177	-37.337429	-7.704993	-11.817135	-7.267042	-10.548260	0.000000	-10.000000	0.100000	-11.800000	51.000000	1023.000000	1023.000000	2046.000000
1.120000	-0.063179	-37.339020	-7.698516	-11.847775	-7.411926	-10.380802	0.000000	-10.000000	0.091667	-11.366667	47.000000	1023.000000	1023.000000	2046.000000
1.140000	-0.062885	-37.165009	-7.739214	-11.717971	-7.385975	-10.321847	0.000000	-10.000000	0.083333	-10.766666	43.000000	1023.000000	1023.000000	2046.000000
1.160000	-0.062829	-37.131706	-7.711777	-11.665195	-7.487048	-10.267686	0.000000	-10.000000	0.075000	-10.166667	39.333332	1023.000000	1023.000000	2046.000000
1.180000	-0.062413	-36.886280	-7.710710	-11.598962	-7.402823	-10.173784	0.000000	-10.000000	0.075000	-9.783334	37.000000	1023.000000	1023.000000	2046.000000
1.200000	-0.062249	-36.789307	-7.716259	-11.451645	-7.403176	-10.218228	0.000000	-10.000000	0.066667	-9.183333	33.833332	1023.000000	1023.000000	2046.000000
1.220000	-0.062035	-36.662910	-7.624398	-11.429986	-7.508770	-10.099756	0.000000	-10.000000	0.058333	-8.416667	30.833334	1023.000000	1023.000000	2046.000000
1.240000	-0.061580	-36.393955	-7.661263	-11.286893	-7.413572	-10.032228	0.000000	-10.000000	0.041667	-7.483333	27.000000	1023.000000	1023.000000	2046.000000
1.260000	-0.061420	-36.299259	-7.605988	-11.207605	-7.516435	-9.969231	0.000000	-10.000000	0.033333	-6.633333	24.666666	1023.000000	1023.000000	2046.000000
1.280000	-0.060993	-36.047115	-7.587726	-11.123930	-7.465529	-9.869928	0.000000	-10.000000	0.016667	-5.516667	22.500000	1023.000000	1023.000000	2046.000000
1.300000	-0.060655	-35.847023	-7.591259	-10.932064	-7.438087	-9.885612	0.000000	-10.000000	0.000000	-3.250000	20.666666	1023.000000	1023.000000	2046.000000
1.320000	-0.060080	-35.507504	-7.464292	-10.895607	-7.496806	-9.650798	0.000000	-10.000000	-0.025000	-0.266667	19.500000	1023.000000	1023.000000	2046.000000
1.340000	-0.059045	-34.895451	-7.341465	-10.678400	-7.376529	-9.499057	0.000000	-10.000000	-0.050000	3.116667	19.000000	1023.000000	1023.000000	2046.000000
1.360000	-0.057989	-34.271488	-7.232431	-10.490848	-7.231225	-9.316982	0.000000	-10.000000	-0.066667	6.500000	19.000000	1023.000000	1023.000000	2046.000000
1.380000	-0.056622	-33.463875	-7.009925	-10.363762	-7.079572	-9.010616	0.000000	-10.000000	-0.091667	9.566667	19.000000	1023.000000	1023.000000	2046.000000
1.400000	-0.055118	-32.574703	-6.840221	-10.115436	-6.816855	-8.802193	0.000000	-10.000000	-0.133333	12.466667	19.000000	1023.000000	1023.000000	2046.000000
1.420000	-0.053745	-31.763517	-6.569959	-9.961298	-6.724151	-8.508109	0.000000	-10.000000	-0.175000	14.450001	19.000000	1023.000000	1023.000000	2046.000000
1.440000	-0.051870	-30.655279	-6.335173	-9.722992	-6.384471	-8.212645	0.000000	-10.000000	-0.216667	16.216667	19.000000	1023.000000	1023.000000	2046.000000
1.460000	-0.050080	-29.597450	-6.112288	-9.456206	-6.120985	-7.907971	0.000000	-10.000000	-0.241667	17.966667	21.000000	1023.000000	1023.000000	2046.000000
1.480000	-0.048650	-28.752110	-5.890810	-9.285730	-5.957465	-7.618105	0.000000	-10.000000	-0.283333	19.883333	24.666666	1023.000000	1023.000000	2046.000000
1.500000	-0.047629	-28.148804	-5.903141	-9.045930	-5.750028	-7.449706	0.000000	-10.000000	-0.341667	21.566668	30.666666	1023.000000	1023.000000	2046.000000
1.520000	-0.047505	-28.075195	-6.075455	-8.846717	-5.752321	-7.400702	0.000000	-10.000000	-0.400000	23.233334	37.000000	1023.000000	1023.000000	2046.000000
1.540000	-0.047133	-27.855690	-6.179590	-8.662937	-5.799955	-7.213207	0.000000	-10.000000	-0.450000	24.583334	44.500000	1023.000000	1023.000000	2046.000000
1.560000	-0.046363	-27.400764	-6.297962	-8.344036	-5.642469	-7.116297	0.000000	-10.000000	-0.458333	26.133333	52.500000	1023.000000	1023.000000	2046.000000
1.580000	-0.045187	-26.705345	-6.121207	-8.488663	-5.639408	-6.456067	0.000000	-10.000000	-0.466667	27.000000	61.166668	1023.000000	1023.000000	2046.000000
1.600000	-0.043582	-25.756762	-6.010285	-8.199064	-5.290303	-6.257109	0.000000	-10.000000	-0.475000	27.666668	70.000000	1023.000000	1023.000000	2046.000000
1.620000	-0.041327	-24.424143	-5.893127	-7.729537	-4.868261	-5.933218	0.000000	-10.000000	-0.500000	28.066668	79.166664	1023.000000	1023.000000	2046.000000
1.640000	-0.038982	-23.038446	-5.618190	-7.493735	-4.480041	-5.446480	0.000000	-10.000000	-0.525000	28.350000	88.333336	1023.000000	1023.000000	2046.000000
1.660000	-0.037228	-22.001593	-5.513413	-7.222313	-4.073937	-5.191928	0.000000	-10.000000	-0.558333	28.933334	97.833336	1023.000000	1023.000000	2046.000000
1.680000	-0.036628	-21.647036	-5.465554	-7.196094	-3.922274	-5.063115	0.000000	-10.000000	-0.583333	29.333334	107.333336	1023.000000	1023.000000	2046.000000
1.700000	-0.036794	-21.745384	-5.725789	-7.042423	-3.666373	-5.310800	0.000000	-10.000000	-0.583333	29.916668	117.000000	1023.000000	1023.000000	2046.000000
1.720000	-0.037723	-22.294220	-5.958595	-7.253124	-3.747045	-5.335456	0.000000	-10.000000	-0.575000	29.783335	126.666664	1023.000000	1023.000000	2046.000000
1.740000	-0.037433	-22.123024	-6.104099	-7.190137	-3.601563	-5.227225	0.000000	-10.000000	-0.558333	29.750000	136.500000	1023.000000	1023.000000	2046.000000
1.760000	-0.036510	-21.577311	-6.089071	-6.992141	-3.459292	-5.036808	0.000000	-10.000000	-0.558333	29.416668	146.500000	1023.000000	1023.000000	2046.000000
1.780000	-0.035047	-20.713013	-5.941268	-6.757327	-3.275858	-4.738560	0.000000	-10.000000	-0.558333	29.566668	156.500000	1023.000000	1023.000000	2046.000000
1.800000	-0.033437	-19.761143	-5.821704	-6.319206	-3.055355	-4.564877	0.000000	-10.000000	-0.583333	29.400000	166.500000	1023.000000	1023.000000	2046.000000
1.820000	-0.031503	-18.618521	-5.578537	-6.039156	-2.826322	-4.174505	0.000000	-10.000000	-0.591667	29.950001	176.500000	1023.000000	1023.000000	2046.000000
1.840000	-0.029484	-17.424948	-5.366695	-5.623362	-2.575849	-3.859041	0.000000	-10.000000	-0.591667	30.183334	186.500000	1023.000000	1023.000000	2046.000000
1.860000	-0.027562	-16.289177	-5.072077	-5.344561	-2.448045	-3.424494	0.000000	-10.000000	-0.566667	30.633333	196.500000	1023.000000	1023.000000	2046.000000
1.880000	-0.025244	-14.919471	-4.852555	-4.922562	-2.086478	-3.057875	0.000000	-10.000000	-0.575000	30.416668	206.500000	1023.000000	1023.000000	2046.000000
1.900000	-0.022929	-13.551130	-4.563415	-4.505668	-1.847422	-2.634626	0.000000	-10.000000	-0.575000	30.400002	216.500000	1023.000000	1023.000000	2046.000000
1.920000	-0.020227	-11.954449	-4.165461	-4.108136	-1.516668	-2.164185	0.000000	-10.000000	-0.600000	30.316668	226.833328	1023.000000	1023.000000	2046.000000
1.940000	-0.017479	-10.330029	-3.743377	-3.725120	-1.178484	-1.683047	0.000000	-10.000000	-0.600000	30.516666	237.166672	1023.000000	1023.000000	2046.000000
1.960000	-0.014655	-8.661181	-3.139153	-3.555216	-0.836389	-1.130423	0.000000	-10.000000	-0.591667	30.549999	247.500000	1023.000000	1023.000000	2046.000000
1.980000	-0.011855	-7.006264	-2.629638	-3.281829	-0.321894	-0.772903	0.000000	-10.000000	-0.566667	30.633333	257.500000	1023.000000	1023.000000	2046.000000
2.000000	-0.009539	-5.637428	-2.008247	-3.305151	0.054058	-0.378087	0.000000	-10.000000	-0.533333	30.283333	267.500000	1023.000000	1023.000000	2046.000000
2.020000	-0.007801	-4.610258	-1.556764	-3.442196	0.533840	-0.145138	0.000000	-10.000000	-0.516667	29.633333	277.500000	1023.000000	1023.000000	2046.000000
2.040000	-0.006698	-3.958316	-1.106520	-3.719425	0.798640	0.068989	0.000000	-10.000000	-0.500000	28.983334	287.500000	1023.000000	1023.000000	2046.000000
2.060000	-0.005764	-3.406428	-0.848341	-3.733709	1.081239	0.094382	0.000000	-10.000000	-0.491667	28.366667	297.500000	1023.000000	1023.000000	2046.000000
2.080000	-0.005004	-2.957123	-0.665174	-3.769579	1.166527	0.311104	0.000000	-10.000000	-0.491667	28.183332	307.166656	1023.000000	1023.000000	2046.000000
2.100000	-0.003733	-2.205927	-0.545381	-3.559748	1.385891	0.513311	0.000000	-10.000000	-0.483333	28.000000	316.666656	1023.000000	1023.000000	2046.000000
2.120000	-0.002641	-1.561014	-0.453515	-3.419420	1.518866	0.793055	0.000000	-10.000000	-0.475000	27.866667	326.000000	1023.000000	1023.000000	2046.000000
2.140000	-0.001248	-0.737631	-0.309808	-3.209558	1.647347	1.134388	0.000000	-10.000000	-0.466667	27.916668	335.333344	1023.000000	1023.000000	2046.000000
2.160000	0.000836	0.494352	-0.186206	-2.805045	1.963564	1.522040	0.000000	-10.000000	-0.475000	28.133333	344.666656	1023.000000	1023.000000	2046.000000
2.180000	0.003293	1.946348	0.137430	-2.430850	2.185625	2.054144	0.000000	-10.000000	-0.491667	28.516666	350.833344	1023.000000	1023.000000	2046.000000
2.200000	0.006289	3.716895	0.563091	-1.959345	2.575542	2.537607	0.000000	-10.000000	-0.500000	28.400000	360.333344	1023.000000	1023.000000	2046.000000
2.220000	0.009288	5.489315	0.971344	-1.459889	2.989194	2.988667	0.000000	-10.000000	-0.500000	28.383333	369.833344	1023.000000	1023.000000	2046.000000
2.240000	0.012250	7.239532	1.487763	-1.090732	3.294971	3.547530	0.000000	-10.000000	-0.500000	28.166668	382.333344	1023.000000	1023.000000	2046.000000
2.260000	0.015329	9.059500	1.897202	-0.567016	3.778083	3.951231	0.000000	-10.000000	-0.500000	28.483334	391.833344	1023.000000	1023.000000	2046.000000
2.280000	0.018254	10.788084	2.321817	-0.021566	4.137416	4.350416	0.000000	-10.000000	-0.491667	28.350000	401.166656	1023.000000	1023.000000	2046.000000
2.300000	0.021046	12.438148	2.765589	0.370635	4.461652	4.840271	0.000000	-10.000000	-0.483333	28.333334	410.833344	1023.000000	1023.000000	2046.000000
2.320000	0.023825	14.080576	3.070652	0.862144	4.860286	5.287495	0.000000	-10.000000	-0.466667	28.083334	420.166656	1023.000000	1023.000000	2046.000000
2.340000	0.026316	15.552645	3.429591	1.265097	5.124305	5.733652	0.000000	-10.000000	-0.450000	27.666668	429.666656	1023.000000	1023.000000	2046.000000
2.360000	0.028596	16.900066	3.609228	1.764049	5.541192	5.985599	0.000000	-10.000000	-0.441667	27.383333	438.833344	1023.000000	1023.000000	2046.000000
2.380000	0.029658	17.527941	3.663783	2.092430	5.658179	6.113549	0.000000	-10.000000	-0.441667	27.150002	448.000000	1023.000000	1023.000000	2046.000000
2.400000	0.030409	17.971733	3.640798	2.324369	5.738386	6.268180	0.000000	-10.000000	-0.433333	26.883333	457.166656	1023.000000	1023.000000	2046.000000
2.420000	0.031693	18.730677	3.730138	2.632937	5.854239	6.513361	0.000000	-10.000000	-0.433333	26.600000	466.166656	1023.000000	1023.000000	2046.000000
2.440000	0.034095	20.150377	4.046314	2.910432	6.070018	7.123613	0.000000	-10.000000	-0.408333	26.233334	475.166656	1023.000000	1023.000000	2046.000000
2.460000	0.036810	21.754837	4.368942	3.468672	6.451562	7.465662	0.000000	-10.000000	-0.400000	25.950001	483.833344	1023.000000	1023.000000	2046.000000
2.480000	0.038750	22.901117	4.529672	3.942413	6.764521	7.664511	0.000000	-10.000000	-0.375000	25.450001	492.500000	1023.000000	1023.000000	2046.000000
2.500000	0.039129	23.125048	4.432683	4.117673	6.920092	7.654599	0.000000	-10.000000	-0.366667	24.833334	501.166656	1023.000000	1023.000000	2046.000000
2.520000	0.038786	22.922482	4.155512	4.277638	6.974868	7.514462	0.000000	-10.000000	-0.358333	24.450001	509.666656	1023.000000	1023.000000	2046.000000
2.540000	0.037770	22.322197	3.881419	4.208695	6.812648	7.419435	0.000000	-10.000000	-0.325000	23.883333	518.000000	1023.000000	1023.000000	2046.000000
2.560000	0.036499	21.570904	3.300483	4.498050	6.633173	7.139198	0.000000	-10.000000	-0.283333	23.083334	526.000000	1023.000000	1023.000000	2046.000000
2.580000	0.035377	20.908104	2.891003	4.578901	6.431093	7.007106	0.000000	-10.000000	-0.208333	21.600000	533.833313	1023.000000	1023.000000	2046.000000
2.600000	0.034707	20.511606	2.590221	4.635995	6.385020	6.900370	0.000000	-10.000000	-0.166667	19.516666	541.333313	1023.000000	1023.000000	2046.000000
2.620000	0.034400	20.330282	2.590661	4.532556	6.295926	6.911139	0.000000	-10.000000	-0.116667	17.283333	548.166687	1023.000000	1023.000000	2046.000000
2.640000	0.034271	20.253969	2.496701	4.643974	6.345458	6.767836	0.000000	-10.000000	-0.083333	14.650001	554.333313	1023.000000	1023.000000	2046.000000
2.660000	0.033795	19.973089	2.457316	4.630645	6.159349	6.725778	0.000000	-10.000000	-0.033333	11.666667	559.500000	1023.000000	1023.000000	2046.000000
2.680000	0.033540	19.821959	2.411818	4.673853	6.098238	6.638048	0.000000	-10.000000	0.016667	7.400001	563.833313	1023.000000	1023.000000	2046.000000
2.700000	0.033046	19.530241	2.322306	4.702983	6.009119	6.495834	0.000000	-10.000000	0.050000	2.100000	566.833313	1023.000000	1023.000000	2046.000000
2.720000	0.032305	19.091991	2.289759	4.543648	5.888290	6.370296	0.000000	-10.000000	0.083333	-3.083333	568.500000	1023.000000	1023.000000	2046.000000
2.740000	0.031483	18.606504	2.198149	4.537471	5.829425	6.041460	0.000000	-10.000000	0.108333	-7.900000	569.000000	1023.000000	1023.000000	2046.000000
2.760000	0.030581	18.073198	2.190894	4.335249	5.640254	5.906800	0.000000	-10.000000	0.141667	-11.383333	569.000000	1023.000000	1023.000000	2046.000000
2.780000	0.029975	17.715057	2.151499	4.223155	5.693734	5.646670	0.000000	-10.000000	0.191667	-14.200001	569.000000	1023.000000	1023.000000	2046.000000
2.800000	0.029173	17.241047	2.341465	3.813961	5.573312	5.512309	0.000000	-10.000000	0.225000	-15.933334	569.000000	1023.000000	1023.000000	2046.000000
2.820000	0.028543	16.869104	2.488971	3.517462	5.671575	5.191098	0.000000	-10.000000	0.275000	-17.450001	561.166687	1023.000000	1023.000000	2046.000000
2.840000	0.027521	16.264721	2.757570	3.035548	5.552981	4.918621	0.000000	-10.000000	0.325000	-19.166668	551.166687	1023.000000	1023.000000	2046.000000
2.860000	0.026271	15.526234	2.907876	2.568534	5.646794	4.403029	0.000000	-10.000000	0.383333	-21.050001	538.833313	1023.000000	1023.000000	2046.000000
2.880000	0.024119	14.254241	3.071206	1.810283	5.583656	3.789097	0.000000	-10.000000	0.458333	-23.133333	531.666687	1023.000000	1023.000000	2046.000000
2.900000	0.021358	12.622861	3.235499	0.819917	5.525209	3.042236	0.000000	-10.000000	0.525000	-25.166668	524.000000	1023.000000	1023.000000	2046.000000
2.920000	0.018375	10.859340	3.345988	-0.058157	5.340748	2.230759	0.000000	-10.000000	0.616667	-27.233334	515.500000	1023.000000	1023.000000	2046.000000
2.940000	0.015523	9.173829	3.426437	-0.781611	5.052228	1.476774	0.000000	-10.000000	0.700000	-29.033333	506.666656	1023.000000	1023.000000	2046.000000
2.960000	0.012953	7.655430	3.480837	-1.445964	4.847873	0.772684	0.000000	-10.000000	0.775000	-30.533333	496.833344	1023.000000	1023.000000	2046.000000
2.980000	0.010400	6.146532	3.361471	-1.998529	4.661549	0.122041	0.000000	-10.000000	0.816667	-31.733334	486.833344	1023.000000	1023.000000	2046.000000
3.000000	0.007871	4.651739	3.250558	-2.534725	4.325118	-0.389213	0.000000	-10.000000	0.850000	-32.716667	476.000000	1023.000000	1023.000000	2046.000000
3.020000	0.005933	3.506553	3.130938	-2.984229	4.140309	-0.780465	0.000000	-10.000000	0.883333	-33.466667	465.166656	1023.000000	1023.000000	2046.000000
3.040000	0.004458	2.634906	3.064347	-3.239874	4.045652	-1.235219	0.000000	-10.000000	0.916667	-34.000000	454.000000	1023.000000	1023.000000	2046.000000
3.060000	0.003159	1.866751	3.119775	-3.592175	3.833793	-1.494642	0.000000	-10.000000	0.916667	-34.033333	442.666656	1023.000000	1023.000000	2046.000000
3.080000	0.002203	1.302195	3.064222	-3.757805	3.805341	-1.809562	0.000000	-10.000000	0.908333	-34.100002	431.333344	1023.000000	1023.000000	2046.000000
3.100000	0.001206	0.712859	3.085719	-3.975170	3.654822	-2.052511	0.000000	-10.000000	0.900000	-34.049999	419.833344	1023.000000	1023.000000	2046.000000
3.120000	0.000290	0.171465	3.125952	-4.212500	3.556040	-2.298027	0.000000	-10.000000	0.900000	-34.100002	408.500000	1023.000000	1023.000000	2046.000000
3.140000	-0.000642	-0.379196	3.116532	-4.279599	3.463529	-2.679658	0.000000	-10.000000	0.900000	-33.933334	397.166656	1023.000000	1023.000000	2046.000000
3.160000	-0.001821	-1.076458	3.145640	-4.561518	3.186105	-2.846685	0.000000	-10.000000	0.900000	-33.700001	385.833344	1023.000000	1023.000000	2046.000000
3.180000	-0.002838	-1.676973	2.978477	-4.672751	3.131155	-3.113853	0.000000	-10.000000	0.900000	-33.583332	378.333344	1023.000000	1023.000000	2046.000000
3.200000	-0.004009	-2.369267	2.829087	-4.799935	2.923854	-3.322273	0.000000	-10.000000	0.875000	-33.299999	367.166656	1023.000000	1023.000000	2046.000000
3.220000	-0.005162	-3.050851	2.672606	-4.980857	2.748280	-3.490879	0.000000	-10.000000	0.841667	-32.966667	356.166656	1023.000000	1023.000000	2046.000000
3.240000	-0.006367	-3.762663	2.523977	-5.100372	2.543324	-3.729592	0.000000	-10.000000	0.808333	-32.450001	341.500000	1023.000000	1023.000000	2046.000000
3.260000	-0.007607	-4.495454	2.296503	-5.199214	2.377465	-3.970208	0.000000	-10.000000	0.800000	-31.900000	330.500000	1023.000000	1023.000000	2046.000000
3.280000	-0.008893	-5.255748	2.171962	-5.394171	2.062259	-4.095798	0.000000	-10.000000	0.783333	-31.366667	319.833344	1023.000000	1023.000000	2046.000000
3.300000	-0.010055	-5.942746	1.982907	-5.507183	1.865790	-4.284260	0.000000	-10.000000	0.766667	-30.866667	309.500000	1023.000000	1023.000000	2046.000000
3.320000	-0.011142	-6.584979	1.797154	-5.579420	1.662977	-4.465689	0.000000	-10.000000	0.750000	-30.566668	299.166656	1023.000000	1023.000000	2046.000000
3.340000	-0.012325	-7.284101	1.658115	-5.681070	1.400620	-4.661766	0.000000	-10.000000	0.725000	-30.300001	288.833344	1023.000000	1023.000000	2046.000000
3.360000	-0.013226	-7.816376	1.599357	-5.775383	1.149309	-4.789660	0.000000	-10.000000	0.700000	-29.933334	278.500000	1023.000000	1023.000000	2046.000000
3.380000	-0.014462	-8.547135	1.332076	-5.796836	0.912805	-4.995181	0.000000	-10.000000	0.675000	-29.616667	268.500000	1023.000000	1023.000000	2046.000000
3.400000	-0.016262	-9.611091	0.860119	-5.781403	0.591453	-5.281260	0.000000	-10.000000	0.650000	-29.066668	258.666656	1023.000000	1023.000000	2046.000000
3.420000	-0.018983	-11.219039	0.264330	-5.910816	0.030145	-5.602698	0.000000	-10.000000	0.650000	-28.750000	249.000000	1023.000000	1023.000000	2046.000000
3.440000	-0.021739	-12.847927	-0.247838	-6.124178	-0.532010	-5.943902	0.000000	-10.000000	0.641667	-28.350000	239.500000	1023.000000	1023.000000	2046.000000
3.460000	-0.023882	-14.114022	-0.770230	-6.556143	-0.913748	-5.873901	0.000000	-10.000000	0.650000	-28.216667	230.000000	1023.000000	1023.000000	2046.000000
3.480000	-0.025805	-15.250587	-1.125270	-6.645916	-1.249082	-6.230318	0.000000	-10.000000	0.641667	-28.033335	220.666672	1023.000000	1023.000000	2046.000000
3.500000	-0.026698	-15.778296	-1.361531	-6.692042	-1.403015	-6.321708	0.000000	-10.000000	0.625000	-27.866667	211.333328	1023.000000	1023.000000	2046.000000
3.520000	-0.027590	-16.305470	-1.546071	-6.774522	-1.483479	-6.501397	0.000000	-10.000000	0.600000	-27.616667	202.000000	1023.000000	1023.000000	2046.000000
3.540000	-0.029253	-17.288443	-1.800900	-6.963174	-1.672501	-6.851868	0.000000	-10.000000	0.558333	-27.166668	192.666672	1023.000000	1023.000000	2046.000000
3.560000	-0.031693	-18.730696	-2.221207	-7.149621	-2.055944	-7.303924	0.000000	-10.000000	0.525000	-26.433334	183.666672	1023.000000	1023.000000	2046.000000
3.580000	-0.034619	-20.459621	-2.929544	-7.170227	-2.423559	-7.936291	0.000000	-10.000000	0.508333	-25.633333	174.833328	1023.000000	1023.000000	2046.000000
3.600000	-0.038337	-22.657421	-3.746448	-7.497898	-2.993711	-8.419365	0.000000	-10.000000	0.491667	-24.883333	166.333328	1023.000000	1023.000000	2046.000000
3.620000	-0.041680	-24.633146	-4.451873	-7.932044	-3.510324	-8.738906	0.000000	-10.000000	0.483333	-24.333334	158.000000	1023.000000	1023.000000	2046.000000
3.640000	-0.044108	-26.067734	-4.999450	-8.232123	-3.822869	-9.013290	0.000000	-10.000000	0.475000	-23.916666	150.000000	1023.000000	1023.000000	2046.000000
3.660000	-0.046121	-27.257719	-5.403938	-8.546113	-4.157058	-9.150610	0.000000	-10.000000	0.450000	-23.416666	142.000000	1023.000000	1023.000000	2046.000000
3.680000	-0.047638	-28.153875	-5.734016	-8.627464	-4.387447	-9.404948	0.000000	-10.000000	0.425000	-23.033333	134.166672	1023.000000	1023.000000	2046.000000
3.700000	-0.048945	-28.926231	-6.079069	-8.695541	-4.570258	-9.581363	0.000000	-10.000000	0.400000	-22.483334	126.500000	1023.000000	1023.000000	2046.000000
3.720000	-0.050099	-29.608698	-6.234832	-8.872668	-4.876944	-9.624252	0.000000	-10.000000	0.400000	-22.000000	119.000000	1023.000000	1023.000000	2046.000000
3.740000	-0.050943	-30.107107	-6.457252	-8.848504	-4.970005	-9.831345	0.000000	-10.000000	0.391667	-21.316668	111.666664	1023.000000	1023.000000	2046.000000
3.760000	-0.051657	-30.529408	-6.633043	-8.838373	-5.151721	-9.906269	0.000000	-10.000000	0.375000	-20.633333	104.500000	1023.000000	1023.000000	2046.000000
3.780000	-0.052003	-30.733555	-6.762736	-8.821583	-5.273380	-9.875856	0.000000	-10.000000	0.341667	-20.033333	97.500000	1023.000000	1023.000000	2046.000000
3.800000	-0.052177	-30.836708	-6.840237	-8.723450	-5.370984	-9.902038	0.000000	-10.000000	0.300000	-19.266666	90.833336	1023.000000	1023.000000	2046.000000
3.820000	-0.052425	-30.983204	-6.825562	-8.870657	-5.531956	-9.755029	0.000000	-10.000000	0.266667	-18.633333	84.500000	1023.000000	1023.000000	2046.000000
3.840000	-0.052395	-30.965355	-6.692331	-9.147254	-5.591940	-9.533831	0.000000	-10.000000	0.250000	-17.900002	78.500000	1023.000000	1023.000000	2046.000000
3.860000	-0.052536	-31.048733	-6.651110	-9.312627	-5.560672	-9.524323	0.000000	-10.000000	0.241667	-17.633335	72.500000	1023.000000	1023.000000	2046.000000
3.880000	-0.053080	-31.370356	-6.524035	-9.612180	-5.690868	-9.543272	0.000000	-10.000000	0.233333	-17.300001	66.500000	1023.000000	1023.000000	2046.000000
3.900000	-0.054077	-31.959333	-6.583857	-9.985393	-5.681575	-9.708508	0.000000	-10.000000	0.233333	-17.250000	60.500000	1023.000000	1023.000000	2046.000000
3.920000	-0.055628	-32.875919	-6.668202	-10.487648	-5.778263	-9.941805	0.000000	-10.000000	0.233333	-16.916668	54.666668	1023.000000	1023.000000	2046.000000
3.940000	-0.057429	-33.940514	-6.679094	-11.019638	-6.100202	-10.141580	0.000000	-10.000000	0.225000	-16.600000	49.000000	1023.000000	1023.000000	2046.000000
3.960000	-0.058967	-34.849739	-6.818031	-11.283508	-6.333951	-10.414248	0.000000	-10.000000	0.208333	-15.883334	43.500000	1023.000000	1023.000000	2046.000000
3.980000	-0.060286	-35.628780	-6.996197	-11.433951	-6.540656	-10.657975	0.000000	-10.000000	0.200000	-15.133333	38.166668	1023.000000	1023.000000	2046.000000
4.000000	-0.061618	-36.416233	-7.161124	-11.657528	-6.814599	-10.782984	0.000000	-10.000000	0.183333	-14.166667	33.166668	1023.000000	1023.000000	2046.000000
4.020000	-0.062836	-37.136074	-7.429840	-11.837257	-7.014097	-10.854880	0.000000	-10.000000	0.150000	-13.216667	28.500000	1023.000000	1023.000000	2046.000000
4.040000	-0.063628	-37.604019	-7.676436	-11.905257	-7.168692	-10.853635	0.000000	-10.000000	0.116667	-12.250000	24.166666	1023.000000	1023.000000	2046.000000
4.060000	-0.064169	-37.923885	-7.743850	-12.042451	-7.409454	-10.728131	0.000000	-10.000000	0.091667	-11.500000	20.000000	1023.000000	1023.000000	2046.000000
4.080000	-0.064241	-37.966145	-7.792485	-12.039164	-7.514790	-10.619705	0.000000	-10.000000	0.091667	-10.950000	16.166666	1023.000000	1023.000000	2046.000000
4.100000	-0.064114	-37.891441	-7.852469	-11.905300	-7.512511	-10.621161	0.000000	-10.000000	0.083333	-10.483334	12.500000	1023.000000	1023.000000	2046.000000
4.120000	-0.063957	-37.798618	-7.856558	-11.830029	-7.572040	-10.539991	0.000000	-10.000000	0.091667	-10.016666	9.000000	1023.000000	1023.000000	2046.000000
4.140000	-0.063685	-37.637676	-7.805549	-11.765482	-7.611050	-10.455596	0.000000	-10.000000	0.083333	-9.633333	5.666667	1023.000000	1023.000000	2046.000000
4.160000	-0.063313	-37.418064	-7.752522	-11.626334	-7.612093	-10.427114	0.000000	-10.000000	0.075000	-9.100000	2.500000	1023.000000	1023.000000	2046.000000
4.180000	-0.063091	-37.286983	-7.723163	-11.557199	-7.640590	-10.366032	0.000000	-10.000000	0.058333	-8.716667	0.500000	1023.000000	1023.000000	2046.000000
4.200000	-0.062748	-37.084084	-7.686288	-11.503161	-7.634354	-10.260280	0.000000	-10.000000	0.050000	-8.016667	-2.166667	1023.000000	1023.000000	2046.000000
4.220000	-0.062532	-36.956181	-7.734948	-11.376089	-7.581486	-10.263655	0.000000	-10.000000	0.050000	-7.400000	-4.500000	1023.000000	1023.000000	2046.000000
4.240000	-0.062433	-36.898029	-7.701778	-11.351407	-7.667417	-10.177425	0.000000	-10.000000	0.041667	-6.533333	-7.500000	1023.000000	1023.000000	2046.000000
4.260000	-0.062161	-36.736908	-7.751455	-11.236076	-7.607477	-10.141898	0.000000	-10.000000	0.041667	-5.883334	-9.500000	1023.000000	1023.000000	2046.000000
4.280000	-0.062214	-36.768677	-7.716474	-11.238644	-7.740902	-10.072658	0.000000	-10.000000	0.033333	-5.333333	-11.500000	1023.000000	1023.000000	2046.000000
4.300000	-0.061987	-36.634453	-7.734128	-11.158974	-7.685576	-10.055774	0.000000	-10.000000	0.033333	-4.800000	-13.500000	1023.000000	1023.000000	2046.000000
4.320000	-0.061969	-36.623611	-7.792994	-11.056750	-7.695739	-10.078128	0.000000	-10.000000	0.025000	-4.166667	-15.166667	1023.000000	1023.000000	2046.000000
4.340000	-0.061729	-36.481781	-7.721878	-11.013530	-7.735017	-10.011357	0.000000	-10.000000	0.016667	-2.933333	-16.500000	1023.000000	1023.000000	2046.000000
4.360000	-0.061187	-36.161335	-7.664231	-10.840042	-7.695464	-9.961598	0.000000	-10.000000	0.008333	-1.933333	-17.166666	1023.000000	1023.000000	2046.000000
4.380000	-0.060630	-35.832119	-7.535708	-10.791075	-7.724165	-9.781172	0.000000	-10.000000	-0.008333	0.583333	-17.666666	1023.000000	1023.000000	2046.000000
4.400000	-0.059639	-35.246517	-7.382749	-10.654834	-7.576207	-9.632729	0.000000	-10.000000	-0.033333	3.616667	-17.833334	1023.000000	1023.000000	2046.000000
4.420000	-0.058492	-34.568985	-7.253256	-10.417834	-7.388071	-9.509824	0.000000	-10.000000	-0.058333	7.700000	-18.000000	1023.000000	1023.000000	2046.000000
4.440000	-0.057223	-33.818687	-7.020965	-10.292556	-7.273696	-9.231471	0.000000	-10.000000	-0.108333	10.733334	-18.000000	1023.000000	1023.000000	2046.000000
4.460000	-0.055693	-32.914516	-6.843198	-10.033916	-7.032520	-9.004882	0.000000	-10.000000	-0.150000	13.416667	-18.000000	1023.000000	1023.000000	2046.000000
4.480000	-0.054531	-32.228088	-6.675226	-9.855296	-6.934342	-8.763225	0.000000	-10.000000	-0.191667	15.050000	-18.000000	1023.000000	1023.000000	2046.000000
4.500000	-0.054047	-31.941853	-6.673587	-9.747586	-6.873590	-8.647089	0.000000	-10.000000	-0.216667	16.816668	-10.833333	1023.000000	1023.000000	2046.000000
4.520000	-0.054054	-31.946163	-6.941764	-9.506639	-6.837804	-8.659956	0.000000	-10.000000	-0.233333	17.683334	-3.666667	1023.000000	1023.000000	2046.000000
4.540000	-0.054115	-31.981697	-7.106437	-9.410984	-6.968972	-8.495305	0.000000	-10.000000	-0.258333	19.950001	13.333333	1023.000000	1023.000000	2046.000000
4.560000	-0.053584	-31.668373	-7.182775	-9.238155	-6.901991	-8.345452	0.000000	-10.000000	-0.275000	21.550001	25.500000	1023.000000	1023.000000	2046.000000
4.580000	-0.052246	-30.877483	-7.249521	-9.046944	-6.612118	-7.968899	0.000000	-10.000000	-0.308333	23.383333	40.333332	1023.000000	1023.000000	2046.000000
4.600000	-0.051126	-30.215437	-7.006466	-9.012950	-6.560673	-7.635348	0.000000	-10.000000	-0.341667	24.100000	48.000000	1023.000000	1023.000000	2046.000000
4.620000	-0.048976	-28.944530	-6.863793	-8.664456	-6.144273	-7.272007	0.000000	-10.000000	-0.366667	24.616667	53.333332	1023.000000	1023.000000	2046.000000
4.640000	-0.046990	-27.770828	-6.738043	-8.326033	-5.747394	-6.959358	0.000000	-10.000000	-0.408333	25.266666	61.500000	1023.000000	1023.000000	2046.000000
4.660000	-0.045789	-27.061443	-6.652551	-8.198760	-5.476698	-6.733434	0.000000	-10.000000	-0.450000	25.900000	69.833336	1023.000000	1023.000000	2046.000000
4.680000	-0.045353	-26.803389	-6.666602	-8.116393	-5.316459	-6.703934	0.000000	-10.000000	-0.483333	26.716667	81.166664	1023.000000	1023.000000	2046.000000
4.700000	-0.045783	-27.057556	-6.897576	-8.089606	-5.176672	-6.893701	0.000000	-10.000000	-0.475000	27.300001	90.000000	1023.000000	1023.000000	2046.000000
4.720000	-0.046470	-27.463675	-7.219400	-8.218393	-5.146936	-6.878944	0.000000	-10.000000	-0.458333	27.616667	96.000000	1023.000000	1023.000000	2046.000000
4.740000	-0.046201	-27.304716	-7.312570	-8.222376	-5.062033	-6.707737	0.000000	-10.000000	-0.458333	27.816668	105.000000	1023.000000	1023.000000	2046.000000
4.760000	-0.045195	-26.710449	-7.354854	-7.984104	-4.811482	-6.560010	0.000000	-10.000000	-0.466667	27.883333	111.000000	1023.000000	1023.000000	2046.000000
4.780000	-0.043920	-25.956852	-7.270487	-7.704995	-4.678844	-6.302526	0.000000	-10.000000	-0.483333	28.266666	123.166664	1023.000000	1023.000000	2046.000000
4.800000	-0.042279	-24.987015	-7.110150	-7.404702	-4.451681	-6.020482	0.000000	-10.000000	-0.500000	28.583334	132.666672	1023.000000	1023.000000	2046.000000
4.820000	-0.040410	-23.882360	-6.977316	-7.011469	-4.168273	-5.725303	0.000000	-10.000000	-0.516667	28.900000	145.166672	1023.000000	1023.000000	2046.000000
4.840000	-0.038589	-22.805828	-6.657377	-6.808843	-4.041636	-5.297973	0.000000	-10.000000	-0.541667	29.183332	154.833328	1023.000000	1023.000000	2046.000000
4.860000	-0.036515	-21.580280	-6.416058	-6.449940	-3.765784	-4.948500	0.000000	-10.000000	-0.550000	29.266666	164.500000	1023.000000	1023.000000	2046.000000
4.880000	-0.034434	-20.350565	-6.129790	-6.054686	-3.583187	-4.582901	0.000000	-10.000000	-0.575000	29.683332	174.500000	1023.000000	1023.000000	2046.000000
4.900000	-0.032033	-18.931549	-5.791773	-5.727346	-3.321599	-4.090831	0.000000	-10.000000	-0.583333	29.766666	184.500000	1023.000000	1023.000000	2046.000000
4.920000	-0.029251	-17.287098	-5.403521	-5.311906	-2.934891	-3.636780	0.000000	-10.000000	-0.600000	30.049999	191.166672	1023.000000	1023.000000	2046.000000
4.940000	-0.026450	-15.631840	-4.982700	-4.999680	-2.522396	-3.127065	0.000000	-10.000000	-0.583333	30.200001	201.166672	1023.000000	1023.000000	2046.000000
4.960000	-0.023692	-14.001988	-4.349751	-4.841233	-2.202586	-2.608418	0.000000	-10.000000	-0.566667	30.166666	211.166672	1023.000000	1023.000000	2046.000000
4.980000	-0.020948	-12.380316	-3.705335	-4.732221	-1.769540	-2.173220	0.000000	-10.000000	-0.550000	30.116667	224.500000	1023.000000	1023.000000	2046.000000
5.000000	-0.018750	-11.081320	-3.155293	-4.704170	-1.315219	-1.906637	0.000000	-10.000000	-0.525000	29.549999	234.500000	1023.000000	1023.000000	2046.000000
5.020000	-0.017246	-10.192630	-2.659101	-4.917043	-0.939106	-1.677380	0.000000	-10.000000	-0.508333	29.049999	244.500000	1023.000000	1023.000000	2046.000000
5.040000	-0.016093	-9.511117	-2.258459	-5.118488	-0.574879	-1.559291	0.000000	-10.000000	-0.475000	28.299999	254.166672	1023.000000	1023.000000	2046.000000
5.060000	-0.015170	-8.965648	-2.007689	-5.161628	-0.333293	-1.463037	0.000000	-10.000000	-0.466667	27.866667	263.666656	1023.000000	1023.000000	2046.000000
5.080000	-0.014171	-8.375348	-1.830782	-5.133777	-0.153115	-1.257674	0.000000	-10.000000	-0.450000	27.600000	269.833344	1023.000000	1023.000000	2046.000000
5.100000	-0.013063	-7.720060	-1.672664	-4.991233	-0.066227	-0.989937	0.000000	-10.000000	-0.450000	27.433334	276.166656	1023.000000	1023.000000	2046.000000
5.120000	-0.011828	-6.990552	-1.513569	-4.840753	0.131575	-0.767806	0.000000	-10.000000	-0.450000	27.350000	285.333344	1023.000000	1023.000000	2046.000000
5.140000	-0.010351	-6.117374	-1.387748	-4.562155	0.309182	-0.476653	0.000000	-10.000000	-0.458333	27.216667	297.666656	1023.000000	1023.000000	2046.000000
5.160000	-0.008308	-4.910178	-1.154588	-4.310195	0.526414	0.028191	0.000000	-10.000000	-0.466667	27.250000	306.833344	1023.000000	1023.000000	2046.000000
5.180000	-0.005685	-3.359544	-0.864572	-3.832132	0.893953	0.443207	0.000000	-10.000000	-0.466667	27.516666	313.000000	1023.000000	1023.000000	2046.000000
5.200000	-0.002901	-1.714343	-0.376198	-3.474453	1.166470	0.969838	0.000000	-10.000000	-0.466667	27.700001	322.166656	1023.000000	1023.000000	2046.000000
5.220000	0.000003	0.001892	0.053384	-3.053251	1.594832	1.406927	0.000000	-10.000000	-0.466667	27.883333	331.333344	1023.000000	1023.000000	2046.000000
5.240000	0.002833	1.674132	0.462782	-2.607399	1.976358	1.842391	0.000000	-10.000000	-0.475000	27.816668	340.666656	1023.000000	1023.000000	2046.000000
5.260000	0.005789	3.421444	0.941317	-2.166623	2.363346	2.283405	0.000000	-10.000000	-0.466667	27.916668	346.833344	1023.000000	1023.000000	2046.000000
5.280000	0.008765	5.179966	1.348666	-1.673852	2.798993	2.706160	0.000000	-10.000000	-0.458333	27.850000	356.166656	1023.000000	1023.000000	2046.000000
5.300000	0.011504	6.798574	1.712877	-1.175060	3.202243	3.058514	0.000000	-10.000000	-0.450000	27.550001	368.500000	1023.000000	1023.000000	2046.000000
5.320000	0.014095	8.330429	2.111336	-0.798508	3.469718	3.547884	0.000000	-10.000000	-0.450000	27.216667	377.833344	1023.000000	1023.000000	2046.000000
5.340000	0.016544	9.777508	2.446158	-0.371421	3.788054	3.914717	0.000000	-10.000000	-0.433333	27.033335	387.000000	1023.000000	1023.000000	2046.000000
5.360000	0.018314	10.823654	2.601591	0.013091	4.085317	4.123655	0.000000	-10.000000	-0.416667	26.950001	393.000000	1023.000000	1023.000000	2046.000000
5.380000	0.019240	11.370996	2.616119	0.354711	4.202582	4.197584	0.000000	-10.000000	-0.416667	26.833334	402.000000	1023.000000	1023.000000	2046.000000
5.400000	0.020299	11.996935	2.678277	0.515517	4.335511	4.467631	0.000000	-10.000000	-0.416667	26.783335	414.000000	1023.000000	1023.000000	2046.000000
5.420000	0.022342	13.203991	2.822942	1.021685	4.628106	4.731259	0.000000	-10.000000	-0.416667	26.800001	423.000000	1023.000000	1023.000000	2046.000000
5.440000	0.025114	14.842399	3.147565	1.462436	4.965286	5.267111	0.000000	-10.000000	-0.408333	26.450001	432.000000	1023.000000	1023.000000	2046.000000
5.460000	0.027297	16.132706	3.499741	1.744638	5.216700	5.671628	0.000000	-10.000000	-0.400000	26.183334	438.000000	1023.000000	1023.000000	2046.000000
5.480000	0.028536	16.864510	3.536350	2.134434	5.479411	5.714316	0.000000	-10.000000	-0.400000	25.550001	449.666656	1023.000000	1023.000000	2046.000000
5.500000	0.028266	16.705479	3.338300	2.232119	5.551047	5.584013	0.000000	-10.000000	-0.400000	25.483334	461.000000	1023.000000	1023.000000	2046.000000
5.520000	0.027896	16.486330	3.104546	2.350660	5.586465	5.444660	0.000000	-10.000000	-0.400000	25.083334	472.333344	1023.000000	1023.000000	2046.000000
5.540000	0.027151	16.046009	2.732561	2.529321	5.429274	5.354853	0.000000	-10.000000	-0.391667	25.050001	478.000000	1023.000000	1023.000000	2046.000000
5.560000	0.026484	15.652111	2.308183	2.718235	5.294676	5.331017	0.000000	-10.000000	-0.366667	24.550001	483.666656	1023.000000	1023.000000	2046.000000
5.580000	0.026090	15.419222	1.934352	2.934881	5.289757	5.260232	0.000000	-10.000000	-0.341667	24.250000	489.000000	1023.000000	1023.000000	2046.000000
5.600000	0.026304	15.545618	1.858125	3.032160	5.305264	5.350069	0.000000	-10.000000	-0.308333	23.366667	497.000000	1023.000000	1023.000000	2046.000000
5.620000	0.026949	15.926886	1.885071	3.201082	5.401807	5.438926	0.000000	-10.000000	-0.283333	22.683334	505.000000	1023.000000	1023.000000	2046.000000
5.640000	0.027754	16.402697	1.879265	3.492650	5.475535	5.555246	0.000000	-10.000000	-0.258333	21.916666	515.333313	1023.000000	1023.000000	2046.000000
5.660000	0.028513	16.850924	1.916004	3.737155	5.470983	5.726782	0.000000	-10.000000	-0.241667	21.733334	523.000000	1023.000000	1023.000000	2046.000000
5.680000	0.029439	17.398706	2.001925	3.920730	5.528526	5.947526	0.000000	-10.000000	-0.208333	21.233334	530.333313	1023.000000	1023.000000	2046.000000
5.700000	0.030280	17.895445	2.001853	4.202654	5.659707	6.031230	0.000000	-10.000000	-0.158333	19.266666	537.166687	1023.000000	1023.000000	2046.000000
5.720000	0.030838	18.225124	2.096441	4.316321	5.611920	6.200443	0.000000	-10.000000	-0.108333	16.400000	545.833313	1023.000000	1023.000000	2046.000000
5.740000	0.031508	18.621508	2.140819	4.542560	5.684950	6.253179	0.000000	-10.000000	-0.075000	13.950000	552.166687	1023.000000	1023.000000	2046.000000
5.760000	0.031994	18.908506	2.206023	4.701860	5.691080	6.309543	0.000000	-10.000000	-0.050000	12.033334	555.666687	1023.000000	1023.000000	2046.000000
5.780000	0.032454	19.180490	2.419358	4.626590	5.667944	6.466599	0.000000	-10.000000	-0.025000	9.883333	558.500000	1023.000000	1023.000000	2046.000000
5.800000	0.032827	19.400805	2.532974	4.624466	5.829514	6.413851	0.000000	-10.000000	0.033333	4.300000	562.833313	1023.000000	1023.000000	2046.000000
5.820000	0.032951	19.473904	2.788634	4.364946	5.853783	6.466541	0.000000	-10.000000	0.066667	-0.266667	565.500000	1023.000000	1023.000000	2046.000000
5.840000	0.032878	19.431047	3.020391	4.199993	5.969717	6.240946	0.000000	-10.000000	0.100000	-4.916667	567.000000	1023.000000	1023.000000	2046.000000
5.860000	0.032062	18.948357	3.237340	3.693948	5.991289	6.025780	0.000000	-10.000000	0.116667	-7.683333	567.000000	1023.000000	1023.000000	2046.000000
5.880000	0.030419	17.977737	3.434964	2.888750	6.017340	5.636684	0.000000	-10.000000	0.141667	-11.616667	567.000000	1023.000000	1023.000000	2046.000000
5.900000	0.028195	16.663179	3.487659	2.133793	6.013084	5.028645	0.000000	-10.000000	0.208333	-15.183333	567.000000	1023.000000	1023.000000	2046.000000
5.920000	0.025671	15.171630	3.554307	1.327965	5.756450	4.532908	0.000000	-10.000000	0.283333	-17.866667	563.500000	1023.000000	1023.000000	2046.000000
5.940000	0.023411	13.836040	3.500635	0.864723	5.631601	3.839082	0.000000	-10.000000	0.408333	-20.933334	552.333313	1023.000000	1023.000000	2046.000000
5.960000	0.020719	12.244965	3.396998	0.226380	5.345130	3.276455	0.000000	-10.000000	0.491667	-23.150002	541.166687	1023.000000	1023.000000	2046.000000
5.980000	0.018189	10.749852	3.345100	-0.334251	5.065690	2.673313	0.000000	-10.000000	0.558333	-25.366667	530.666687	1023.000000	1023.000000	2046.000000
6.000000	0.015968	9.436800	3.182313	-0.757046	4.874121	2.137412	0.000000	-10.000000	0.625000	-27.266666	521.666687	1023.000000	1023.000000	2046.000000
6.020000	0.014141	8.357287	3.177942	-1.178620	4.667435	1.690531	0.000000	-10.000000	0.691667	-29.166666	512.666687	1023.000000	1023.000000	2046.000000
6.040000	0.012843	7.590491	3.198920	-1.459783	4.598319	1.253035	0.000000	-10.000000	0.791667	-30.933332	503.166656	1023.000000	1023.000000	2046.000000
6.060000	0.011655	6.888105	3.335042	-1.765937	4.432529	0.886472	0.000000	-10.000000	0.825000	-31.666668	496.333344	1023.000000	1023.000000	2046.000000
6.080000	0.010626	6.280077	3.458050	-2.038557	4.393899	0.466685	0.000000	-10.000000	0.858333	-32.750000	485.833344	1023.000000	1023.000000	2046.000000
6.100000	0.009616	5.682986	3.533732	-2.255635	4.384858	0.020032	0.000000	-10.000000	0.883333	-33.466667	471.166656	1023.000000	1023.000000	2046.000000
6.120000	0.008346	4.932320	3.637026	-2.540243	4.220306	-0.384770	0.000000	-10.000000	0.916667	-33.983334	460.000000	1023.000000	1023.000000	2046.000000
6.140000	0.007123	4.209873	3.662117	-2.799019	4.128659	-0.781885	0.000000	-10.000000	0.950000	-34.150002	448.666656	1023.000000	1023.000000	2046.000000
6.160000	0.005767	3.408548	3.560039	-2.974846	4.038702	-1.215348	0.000000	-10.000000	0.950000	-34.333336	441.166656	1023.000000	1023.000000	2046.000000
6.180000	0.004188	2.475238	3.454821	-3.333858	3.802519	-1.448244	0.000000	-10.000000	0.933333	-34.350002	429.666656	1023.000000	1023.000000	2046.000000
6.200000	0.002674	1.580291	3.339583	-3.584083	3.615463	-1.790671	0.000000	-10.000000	0.925000	-34.583336	418.333344	1023.000000	1023.000000	2046.000000
6.220000	0.000920	0.543525	3.146704	-3.784482	3.363295	-2.181992	0.000000	-10.000000	0.908333	-34.350002	406.666656	1023.000000	1023.000000	2046.000000
6.240000	-0.000545	-0.322274	3.017249	-4.048614	3.158694	-2.449603	0.000000	-10.000000	0.916667	-34.333336	395.333344	1023.000000	1023.000000	2046.000000
6.260000	-0.002022	-1.194865	2.805716	-4.235428	2.983706	-2.748857	0.000000	-10.000000	0.908333	-34.066666	383.833344	1023.000000	1023.000000	2046.000000
6.280000	-0.003552	-2.099427	2.663011	-4.483730	2.687542	-2.966250	0.000000	-10.000000	0.916667	-33.883335	372.500000	1023.000000	1023.000000	2046.000000
6.300000	-0.004818	-2.847273	2.576409	-4.658644	2.475065	-3.240104	0.000000	-10.000000	0.883333	-33.433334	357.500000	1023.000000	1023.000000	2046.000000
6.320000	-0.006159	-3.639985	2.387411	-4.743630	2.295868	-3.579634	0.000000	-10.000000	0.858333	-33.016666	346.333344	1023.000000	1023.000000	2046.000000
6.340000	-0.007210	-4.261029	2.365537	-4.878475	2.058944	-3.807034	0.000000	-10.000000	0.808333	-32.666668	335.333344	1023.000000	1023.000000	2046.000000
6.360000	-0.008085	-4.778069	2.210163	-4.930873	1.926137	-3.983497	0.000000	-10.000000	0.800000	-32.400002	328.000000	1023.000000	1023.000000	2046.000000
6.380000	-0.009683	-5.722768	1.848997	-4.951900	1.604599	-4.224463	0.000000	-10.000000	0.775000	-31.683334	310.166656	1023.000000	1023.000000	2046.000000
6.400000	-0.012001	-7.092804	1.414537	-5.140690	1.125051	-4.491703	0.000000	-10.000000	0.766667	-30.966667	292.666656	1023.000000	1023.000000	2046.000000
6.420000	-0.014749	-8.716585	0.820953	-5.285776	0.694111	-4.945874	0.000000	-10.000000	0.716667	-30.299999	275.500000	1023.000000	1023.000000	2046.000000
6.440000	-0.016871	-9.970988	0.401960	-5.716363	0.299834	-4.956419	0.000000	-10.000000	0.683333	-30.083334	268.833344	1023.000000	1023.000000	2046.000000
6.460000	-0.018962	-11.206695	0.037638	-5.860071	-0.047692	-5.336569	0.000000	-10.000000	0.650000	-30.000000	265.500000	1023.000000	1023.000000	2046.000000
6.480000	-0.020065	-11.858541	-0.171425	-5.979331	-0.297288	-5.410497	0.000000	-10.000000	0.650000	-29.783333	262.166656	1023.000000	1023.000000	2046.000000
6.500000	-0.021154	-12.502293	-0.354278	-6.085156	-0.411110	-5.651748	0.000000	-10.000000	0.650000	-29.383333	252.166672	1023.000000	1023.000000	2046.000000
6.520000	-0.023125	-13.667086	-0.603026	-6.307318	-0.671843	-6.084898	0.000000	-10.000000	0.650000	-28.983334	242.166672	1023.000000	1023.000000	2046.000000
6.540000	-0.025589	-15.123042	-1.051603	-6.464031	-0.983072	-6.624336	0.000000	-10.000000	0.633333	-28.583334	232.500000	1023.000000	1023.000000	2046.000000
6.560000	-0.028904	-17.082094	-1.845261	-6.548546	-1.435477	-7.252810	0.000000	-10.000000	0.608333	-28.150000	226.166672	1023.000000	1023.000000	2046.000000
6.580000	-0.032728	-19.342085	-2.682668	-6.909001	-2.011592	-7.738824	0.000000	-10.000000	0.566667	-27.350000	216.833328	1023.000000	1023.000000	2046.000000
6.600000	-0.036176	-21.380091	-3.449832	-7.288000	-2.511060	-8.131200	0.000000	-10.000000	0.533333	-26.350000	204.666672	1023.000000	1023.000000	2046.000000
6.620000	-0.038770	-22.913275	-3.891499	-7.683056	-3.002802	-8.335917	0.000000	-10.000000	0.508333	-25.566666	195.833328	1023.000000	1023.000000	2046.000000
6.640000	-0.040760	-24.088900	-4.291010	-7.927748	-3.286527	-8.583615	0.000000	-10.000000	0.491667	-25.016666	187.333328	1023.000000	1023.000000	2046.000000
6.660000	-0.042343	-25.024641	-4.713292	-7.983804	-3.495387	-8.832158	0.000000	-10.000000	0.483333	-24.700001	182.000000	1023.000000	1023.000000	2046.000000
6.680000	-0.043895	-25.941877	-5.008793	-8.143341	-3.802074	-8.987668	0.000000	-10.000000	0.475000	-24.366667	174.000000	1023.000000	1023.000000	2046.000000
6.700000	-0.045117	-26.664394	-5.284703	-8.211381	-3.985379	-9.182931	0.000000	-10.000000	0.475000	-24.016666	165.833328	1023.000000	1023.000000	2046.000000
6.720000	-0.046170	-27.286545	-5.469233	-8.264030	-4.238384	-9.314898	0.000000	-10.000000	0.450000	-23.483334	157.666672	1023.000000	1023.000000	2046.000000
6.740000	-0.046983	-27.767021	-5.627890	-8.370004	-4.436714	-9.332414	0.000000	-10.000000	0.416667	-23.000000	149.666672	1023.000000	1023.000000	2046.000000
6.760000	-0.047445	-28.040117	-5.873532	-8.239829	-4.484156	-9.442601	0.000000	-10.000000	0.375000	-22.250000	142.000000	1023.000000	1023.000000	2046.000000
6.780000	-0.047950	-28.338667	-5.919802	-8.279715	-4.733648	-9.405501	0.000000	-10.000000	0.366667	-21.850000	134.500000	1023.000000	1023.000000	2046.000000
6.800000	-0.048165	-28.465609	-5.940540	-8.435483	-4.800532	-9.289053	0.000000	-10.000000	0.358333	-21.000000	127.166664	1023.000000	1023.000000	2046.000000
6.820000	-0.048305	-28.548170	-5.900274	-8.586756	-4.858378	-9.202762	0.000000	-10.000000	0.358333	-20.350000	120.166664	1023.000000	1023.000000	2046.000000
6.840000	-0.048465	-28.642618	-5.775686	-8.854409	-4.942460	-9.070063	0.000000	-10.000000	0.341667	-19.683332	113.500000	1023.000000	1023.000000	2046.000000
6.860000	-0.048863	-28.878038	-5.723752	-9.028604	-4.938072	-9.187609	0.000000	-10.000000	0.308333	-19.283333	107.000000	1023.000000	1023.000000	2046.000000
6.880000	-0.049998	-29.548592	-5.777965	-9.434857	-5.012670	-9.323101	0.000000	-10.000000	0.275000	-18.850000	100.666664	1023.000000	1023.000000	2046.000000
6.900000	-0.051666	-30.534418	-5.785653	-10.050205	-5.216929	-9.481630	0.000000	-10.000000	0.250000	-18.366667	94.166664	1023.000000	1023.000000	2046.000000
6.920000	-0.053401	-31.560104	-5.901659	-10.476854	-5.390961	-9.790629	0.000000	-10.000000	0.250000	-17.833334	88.166664	1023.000000	1023.000000	2046.000000
6.940000	-0.054929	-32.462814	-6.028144	-10.756724	-5.662192	-10.015752	0.000000	-10.000000	0.250000	-17.450001	82.166664	1023.000000	1023.000000	2046.000000
6.960000	-0.056234	-33.234562	-6.184031	-10.979114	-5.886477	-10.184940	0.000000	-10.000000	0.233333	-16.883333	76.500000	1023.000000	1023.000000	2046.000000
6.980000	-0.057649	-34.070656	-6.419023	-11.132236	-6.070104	-10.449291	0.000000	-10.000000	0.216667	-16.083334	70.666664	1023.000000	1023.000000	2046.000000
7.000000	-0.059049	-34.897919	-6.666755	-11.375383	-6.384317	-10.471462	0.000000	-10.000000	0.191667	-15.066667	63.500000	1023.000000	1023.000000	2046.000000
7.020000	-0.060027	-35.475914	-6.831303	-11.574733	-6.637125	-10.432755	0.000000	-10.000000	0.183333	-14.316667	58.333332	1023.000000	1023.000000	2046.000000
7.040000	-0.060492	-35.750881	-7.013003	-11.568697	-6.732171	-10.437010	0.000000	-10.000000	0.175000	-13.750000	53.500000	1023.000000	1023.000000	2046.000000
7.060000	-0.060718	-35.884495	-7.019778	-11.603759	-6.922339	-10.338619	0.000000	-10.000000	0.166667	-13.266666	50.500000	1023.000000	1023.000000	2046.000000
7.080000	-0.060578	-35.801750	-7.066997	-11.523256	-6.946762	-10.264736	0.000000	-10.000000	0.141667	-12.750000	46.166668	1023.000000	1023.000000	2046.000000
7.100000	-0.060463	-35.733387	-7.151543	-11.412375	-6.964072	-10.205398	0.000000	-10.000000	0.116667	-12.266666	42.000000	1023.000000	1023.000000	2046.000000
7.120000	-0.060366	-35.676186	-7.075442	-11.424987	-7.085920	-10.089835	0.000000	-10.000000	0.100000	-11.866667	38.000000	1023.000000	1023.000000	2046.000000
7.140000	-0.060029	-35.477043	-7.076212	-11.320387	-7.015909	-10.064536	0.000000	-10.000000	0.100000	-11.333334	34.000000	1023.000000	1023.000000	2046.000000
7.160000	-0.059845	-35.368282	-7.071437	-11.196957	-7.040879	-10.059011	0.000000	-10.000000	0.100000	-10.766667	30.166666	1023.000000	1023.000000	2046.000000
7.180000	-0.059604	-35.225941	-7.025235	-11.199419	-7.045703	-9.955585	0.000000	-10.000000	0.100000	-10.150001	26.500000	1023.000000	1023.000000	2046.000000
7.200000	-0.059403	-35.107182	-7.046155	-11.059325	-7.032468	-9.969234	0.000000	-10.000000	0.091667	-9.566667	23.166666	1023.000000	1023.000000	2046.000000
7.220000	-0.059346	-35.073364	-7.134639	-11.016537	-7.034473	-9.887717	0.000000	-10.000000	0.075000	-8.966667	20.000000	1023.000000	1023.000000	2046.000000
7.240000	-0.059335	-35.067131	-7.096130	-11.040424	-7.143022	-9.787556	0.000000	-10.000000	0.058333	-8.333334	17.000000	1023.000000	1023.000000	2046.000000
7.260000	-0.059269	-35.028080	-7.135313	-10.994024	-7.155355	-9.743387	0.000000	-10.000000	0.050000	-7.750000	14.166667	1023.000000	1023.000000	2046.000000
7.280000	-0.059272	-35.029865	-7.206852	-10.899672	-7.170801	-9.752542	0.000000	-10.000000	0.050000	-7.200000	11.500000	1023.000000	1023.000000	2046.000000
7.300000	-0.059301	-35.046822	-7.215699	-10.852264	-7.268735	-9.710122	0.000000	-10.000000	0.050000	-6.700000	9.000000	1023.000000	1023.000000	2046.000000
7.320000	-0.059262	-35.023804	-7.225293	-10.796102	-7.300390	-9.702020	0.000000	-10.000000	0.050000	-6.100000	6.666667	1023.000000	1023.000000	2046.000000
7.340000	-0.059172	-34.970818	-7.262267	-10.738785	-7.274537	-9.695230	0.000000	-10.000000	0.041667	-5.566667	4.500000	1023.000000	1023.000000	2046.000000
7.360000	-0.059140	-34.951935	-7.213893	-10.689002	-7.367677	-9.681363	0.000000	-10.000000	0.041667	-5.033333	2.833333	1023.000000	1023.000000	2046.000000
7.380000	-0.058806	-34.754620	-7.116657	-10.646957	-7.395397	-9.595610	0.000000	-10.000000	0.033333	-4.433333	1.333333	1023.000000	1023.000000	2046.000000
7.400000	-0.058911	-34.816422	-7.188042	-10.542421	-7.404036	-9.681923	0.000000	-10.000000	0.033333	-3.583333	0.000000	1023.000000	1023.000000	2046.000000
7.420000	-0.059861	-35.377743	-7.472018	-10.492917	-7.567747	-9.845059	0.000000	-10.000000	0.025000	-2.916667	-1.000000	1023.000000	1023.000000	2046.000000
7.440000	-0.061170	-36.151253	-7.813195	-10.472309	-7.876315	-9.989432	0.000000	-10.000000	0.025000	-2.250000	-1.666667	1023.000000	1023.000000	2046.000000
7.460000	-0.062351	-36.849369	-8.096195	-10.524441	-8.139579	-10.089154	0.000000	-10.000000	0.025000	-1.833333	-1.833333	1023.000000	1023.000000	2046.000000
7.480000	-0.062634	-37.016506	-8.328773	-10.546253	-8.113712	-10.027769	0.000000	-10.000000	0.025000	-1.366667	-2.000000	1023.000000	1023.000000	2046.000000
7.500000	-0.063374	-37.453964	-8.399652	-10.645629	-8.307345	-10.101338	0.000000	-10.000000	0.033333	-1.566667	-2.000000	1023.000000	1023.000000	2046.000000
7.520000	-0.062992	-37.228466	-8.359407	-10.576926	-8.288601	-10.003530	0.000000	-10.000000	0.041667	-1.933333	-2.000000	1023.000000	1023.000000	2046.000000
7.540000	-0.062638	-37.018768	-8.422444	-10.423179	-8.087631	-10.085511	0.000000	-10.000000	0.033333	-2.516667	-2.500000	1023.000000	1023.000000	2046.000000
7.560000	-0.063309	-37.415405	-8.519118	-10.523918	-8.133966	-10.238401	0.000000	-10.000000	0.025000	-2.483333	-3.333333	1023.000000	1023.000000	2046.000000
7.580000	-0.064588	-38.171764	-8.785424	-10.602220	-8.269613	-10.514506	0.000000	-10.000000	0.008333	-2.200000	-4.333333	1023.000000	1023.000000	2046.000000
7.600000	-0.066421	-39.254559	-9.238416	-10.597358	-8.438267	-10.980518	0.000000	-10.000000	0.008333	-1.250000	-4.833333	1023.000000	1023.000000	2046.000000
7.620000	-0.068861	-40.697041	-9.786706	-10.870802	-8.753631	-11.285904	0.000000	-10.000000	0.000000	-0.500000	-5.000000	1023.000000	1023.000000	2046.000000
7.640000	-0.070824	-41.856995	-10.285940	-11.176238	-8.950406	-11.444408	0.000000	-10.000000	0.008333	0.000000	-5.000000	1023.000000	1023.000000	2046.000000
7.660000	-0.072187	-42.662361	-10.615919	-11.352578	-9.082952	-11.610911	0.000000	-10.000000	0.016667	-0.766667	-5.000000	1023.000000	1023.000000	2046.000000
7.680000	-0.073136	-43.223328	-10.824514	-11.466743	-9.209372	-11.722700	0.000000	-10.000000	0.025000	-1.966667	-5.166667	1023.000000	1023.000000	2046.000000
7.700000	-0.073546	-43.465851	-10.992051	-11.393221	-9.222668	-11.857910	0.000000	-10.000000	0.033333	-3.383333	-5.666667	1023.000000	1023.000000	2046.000000
7.720000	-0.073902	-43.676159	-11.119071	-11.347383	-9.327338	-11.882367	0.000000	-10.000000	0.033333	-4.083333	-6.666667	1023.000000	1023.000000	2046.000000
7.740000	-0.073925	-43.689747	-11.163898	-11.300649	-9.342437	-11.882765	0.000000	-10.000000	0.041667	-4.400000	-8.000000	1023.000000	1023.000000	2046.000000
7.760000	-0.074065	-43.772465	-11.248851	-11.238559	-9.390418	-11.894638	0.000000	-10.000000	0.041667	-4.333333	-9.500000	1023.000000	1023.000000	2046.000000
7.780000	-0.073943	-43.700138	-11.201875	-11.229830	-9.465700	-11.802733	0.000000	-10.000000	0.041667	-4.200000	-11.000000	1023.000000	1023.000000	2046.000000
7.800000	-0.073482	-43.427662	-11.254920	-11.006759	-9.375715	-11.790267	0.000000	-10.000000	0.050000	-3.800000	-12.833333	1023.000000	1023.000000	2046.000000
7.820000	-0.072984	-43.133453	-11.151850	-10.907560	-9.431603	-11.642441	0.000000	-10.000000	0.058333	-3.566667	-14.166667	1023.000000	1023.000000	2046.000000
7.840000	-0.072143	-42.636780	-10.926917	-10.932429	-9.376603	-11.400829	0.000000	-10.000000	0.066667	-3.400000	-15.333333	1023.000000	1023.000000	2046.000000
7.860000	-0.071095	-42.017429	-10.684171	-10.876770	-9.241021	-11.215467	0.000000	-10.000000	0.050000	-3.383333	-16.000000	1023.000000	1023.000000	2046.000000
7.880000	-0.069815	-41.260830	-10.182281	-11.013491	-9.132032	-10.933028	0.000000	-10.000000	0.025000	-1.483333	-17.000000	1023.000000	1023.000000	2046.000000
7.900000	-0.068596	-40.540318	-9.813973	-11.021571	-8.862045	-10.842726	0.000000	-10.000000	0.008333	-0.033333	-17.666666	1023.000000	1023.000000	2046.000000
7.920000	-0.067786	-40.061790	-9.389917	-11.322387	-8.708508	-10.640982	0.000000	-10.000000	0.000000	1.350000	-18.000000	1023.000000	1023.000000	2046.000000
7.940000	-0.067415	-39.842007	-9.134754	-11.652897	-8.430614	-10.623744	0.000000	-10.000000	0.008333	0.566667	-18.000000	1023.000000	1023.000000	2046.000000
7.960000	-0.067556	-39.925537	-9.003994	-11.876090	-8.348901	-10.696551	0.000000	-10.000000	0.008333	0.283333	-18.000000	1023.000000	1023.000000	2046.000000
7.980000	-0.067723	-40.024311	-8.875175	-12.066409	-8.399399	-10.683326	0.000000	-10.000000	0.008333	0.000000	-18.000000	1023.000000	1023.000000	2046.000000
8.000000	-0.067909	-40.134117	-8.828105	-12.184018	-8.443886	-10.678107	0.000000	-10.000000	0.000000	0.000000	-18.000000	1023.000000	1023.000000	2046.000000
8.020000	-0.068290	-40.359142	-8.957617	-12.253768	-8.369377	-10.778382	0.000000	-10.000000	0.000000	0.000000	-18.000000	1023.000000	1023.000000	2046.000000
8.040000	-0.068907	-40.724239	-8.976048	-12.422902	-8.564643	-10.760648	0.000000	-10.000000	0.000000	0.000000	-18.000000	1023.000000	1023.000000	2046.000000
8.060000	-0.069095	-40.834991	-9.025039	-12.547429	-8.623602	-10.638924	0.000000	-10.000000	0.008333	0.000000	-18.000000	1023.000000	1023.000000	2046.000000
8.080000	-0.068840	-40.684200	-9.032474	-12.506982	-8.571412	-10.573333	0.000000	-10.000000	0.008333	0.000000	-18.000000	1023.000000	1023.000000	2046.000000
8.100000	-0.068323	-40.378960	-8.982127	-12.439536	-8.501785	-10.455511	0.000000	-10.000000	0.000000	0.000000	-18.000000	1023.000000	1023.000000	2046.000000
8.120000	-0.067554	-39.924206	-8.782735	-12.402209	-8.487033	-10.252230	0.000000	-10.000000	-0.008333	0.000000	-18.000000	1023.000000	1023.000000	2046.000000
8.140000	-0.066615	-39.369186	-8.619478	-12.225864	-8.348403	-10.175440	0.000000	-10.000000	-0.008333	0.000000	-18.000000	1023.000000	1023.000000	2046.000000
8.160000	-0.065727	-38.844509	-8.472256	-12.095393	-8.202344	-10.074515	0.000000	-10.000000	0.000000	0.000000	-18.000000	1023.000000	1023.000000	2046.000000
8.180000	-0.064961	-38.391968	-8.287708	-12.012476	-8.133440	-9.958342	0.000000	-10.000000	0.000000	0.000000	-18.000000	1023.000000	1023.000000	2046.000000
8.200000	-0.064166	-37.922302	-8.087832	-11.914522	-8.028760	-9.891190	0.000000	-10.000000	0.016667	0.000000	-18.000000	1023.000000	1023.000000	2046.000000
8.220000	-0.063553	-37.560101	-7.997540	-11.748926	-7.935131	-9.878503	0.000000	-10.000000	0.025000	0.000000	-18.000000	1023.000000	1023.000000	2046.000000
8.240000	-0.062789	-37.108593	-7.826242	-11.610969	-7.886160	-9.785224	0.000000	-10.000000	0.025000	0.000000	-18.000000	1023.000000	1023.000000	2046.000000
8.260000	-0.061878	-36.570110	-7.763628	-11.363942	-7.812620	-9.629922	0.000000	-10.000000	0.016667	0.000000	-18.000000	1023.000000	1023.000000	2046.000000
8.280000	-0.061468	-36.327637	-7.806897	-11.092463	-7.824174	-9.604101	0.000000	-10.000000	0.016667	0.000000	-18.000000	1023.000000	1023.000000	2046.000000
8.300000	-0.061678	-36.451645	-7.880648	-11.047406	-7.977317	-9.546274	0.000000	-10.000000	0.025000	0.000000	-18.000000	1023.000000	1023.000000	2046.000000
8.320000	-0.061805	-36.526913	-7.926248	-11.009811	-8.048107	-9.542747	0.000000	-10.000000	0.016667	0.000000	-18.000000	1023.000000	1023.000000	2046.000000
8.340000	-0.061052	-36.081806	-8.056888	-10.696935	-7.752795	-9.575188	0.000000	-10.000000	0.008333	0.000000	-18.000000	1023.000000	1023.000000	2046.000000
8.360000	-0.061378	-36.274288	-7.891181	-10.923843	-7.998974	-9.460290	0.000000	-10.000000	0.000000	0.000000	-18.000000	1023.000000	1023.000000	2046.000000
8.380000	-0.060924	-36.006153	-7.810744	-10.884748	-7.932434	-9.378228	0.000000	-10.000000	0.008333	0.000000	-18.000000	1023.000000	1023.000000	2046.000000
8.400000	-0.061500	-36.346508	-7.995361	-10.799352	-7.879475	-9.672320	0.000000	-10.000000	0.016667	0.000000	-18.000000	1023.000000	1023.000000	2046.000000
8.420000	-0.063043	-37.258144	-8.292036	-10.971758	-8.097919	-9.896432	0.000000	-10.000000	0.016667	0.000000	-18.000000	1023.000000	1023.000000	2046.000000
8.440000	-0.064911	-38.362335	-8.639368	-11.105789	-8.408438	-10.208741	0.000000	-10.000000	0.008333	0.000000	-18.000000	1023.000000	1023.000000	2046.000000
8.460000	-0.066709	-39.424843	-9.163832	-11.061582	-8.529421	-10.670008	0.000000	-10.000000	0.008333	0.000000	-18.000000	1023.000000	1023.000000	2046.000000
8.480000	-0.068726	-40.616787	-9.671395	-11.146544	-8.801994	-10.996853	0.000000	-10.000000	0.008333	0.283333	-18.000000	1023.000000	1023.000000	2046.000000
8.500000	-0.070279	-41.534637	-10.072222	-11.432202	-8.983415	-11.046799	0.000000	-10.000000	0.000000	1.066667	-18.000000	1023.000000	1023.000000	2046.000000
8.520000	-0.071297	-42.136688	-10.357432	-11.571673	-8.995543	-11.212038	0.000000	-10.000000	-0.016667	2.316667	-18.000000	1023.000000	1023.000000	2046.000000
8.540000	-0.072213	-42.678104	-10.616960	-11.591781	-9.046863	-11.422501	0.000000	-10.000000	-0.033333	3.983333	-18.000000	1023.000000	1023.000000	2046.000000
8.560000	-0.072649	-42.935528	-10.667848	-11.596431	-9.213179	-11.458073	0.000000	-10.000000	-0.025000	5.683333	-18.000000	1023.000000	1023.000000	2046.000000
8.580000	-0.072640	-42.929989	-10.810290	-11.467041	-9.120654	-11.532003	0.000000	-10.000000	-0.016667	6.550000	-18.000000	1023.000000	1023.000000	2046.000000
8.600000	-0.072481	-42.836548	-10.913367	-11.313972	-9.100762	-11.508445	0.000000	-10.000000	0.000000	6.250000	-18.000000	1023.000000	1023.000000	2046.000000
8.620000	-0.071836	-42.455147	-10.824103	-11.253077	-9.098153	-11.279814	0.000000	-10.000000	-0.016667	5.433333	-18.000000	1023.000000	1023.000000	2046.000000
8.640000	-0.070698	-41.782547	-10.779592	-10.991027	-8.889907	-11.122023	0.000000	-10.000000	-0.025000	5.683333	-18.000000	1023.000000	1023.000000	2046.000000
8.660000	-0.069225	-40.911957	-10.659945	-10.702392	-8.724055	-10.825565	0.000000	-10.000000	-0.083333	7.650000	-18.000000	1023.000000	1023.000000	2046.000000
8.680000	-0.067486	-39.884277	-10.430333	-10.528107	-8.525327	-10.400512	0.000000	-10.000000	-0.141667	11.583334	-18.000000	1023.000000	1023.000000	2046.000000
8.700000	-0.065314	-38.600693	-10.045864	-10.401917	-8.258584	-9.894329	0.000000	-10.000000	-0.208333	15.450001	-10.833333	1023.000000	1023.000000	2046.000000
8.720000	-0.062812	-37.121784	-9.613718	-10.272210	-7.833028	-9.402827	0.000000	-10.000000	-0.266667	18.900002	4.000000	1023.000000	1023.000000	2046.000000
8.740000	-0.060402	-35.697426	-9.113008	-10.177093	-7.440451	-8.966875	0.000000	-10.000000	-0.316667	20.983334	21.000000	1023.000000	1023.000000	2046.000000
8.760000	-0.058113	-34.344498	-8.551789	-10.258819	-7.052538	-8.481354	0.000000	-10.000000	-0.366667	22.866667	33.166668	1023.000000	1023.000000	2046.000000
8.780000	-0.056110	-33.161160	-8.044782	-10.343148	-6.593358	-8.179873	0.000000	-10.000000	-0.391667	24.183334	40.333332	1023.000000	1023.000000	2046.000000
8.800000	-0.054670	-32.309799	-7.652031	-10.454035	-6.277331	-7.926402	0.000000	-10.000000	-0.416667	25.466667	48.166668	1023.000000	1023.000000	2046.000000
8.820000	-0.053213	-31.448673	-7.239429	-10.442969	-6.120669	-7.645606	0.000000	-10.000000	-0.458333	26.600000	56.666668	1023.000000	1023.000000	2046.000000
8.840000	-0.051638	-30.518169	-6.978811	-10.320375	-5.835631	-7.383351	0.000000	-10.000000	-0.508333	27.933332	65.500000	1023.000000	1023.000000	2046.000000
8.860000	-0.049972	-29.533226	-6.774856	-10.056067	-5.569304	-7.132998	0.000000	-10.000000	-0.566667	29.083334	74.500000	1023.000000	1023.000000	2046.000000
8.880000	-0.048396	-28.602161	-6.526766	-9.909918	-5.362449	-6.803028	0.000000	-10.000000	-0.641667	30.200001	83.833336	1023.000000	1023.000000	2046.000000
8.900000	-0.046637	-27.562592	-6.275744	-9.757678	-5.190193	-6.338976	0.000000	-10.000000	-0.691667	31.250000	93.833336	1023.000000	1023.000000	2046.000000
8.920000	-0.044261	-26.158020	-6.003187	-9.460903	-4.859479	-5.834451	0.000000	-10.000000	-0.725000	32.366669	104.166664	1023.000000	1023.000000	2046.000000
8.940000	-0.041307	-24.412424	-5.629405	-9.020327	-4.438007	-5.324685	0.000000	-10.000000	-0.733333	33.150002	115.000000	1023.000000	1023.000000	2046.000000
8.960000	-0.038168	-22.557356	-5.125713	-8.647444	-4.066182	-4.718016	0.000000	-10.000000	-0.750000	33.783333	125.833336	1023.000000	1023.000000	2046.000000
8.980000	-0.034828	-20.583570	-4.588734	-8.278063	-3.618296	-4.098477	0.000000	-10.000000	-0.775000	34.250000	137.000000	1023.000000	1023.000000	2046.000000
9.000000	-0.031344	-18.524483	-4.088506	-7.766109	-3.055981	-3.613886	0.000000	-10.000000	-0.791667	34.850002	148.333328	1023.000000	1023.000000	2046.000000
9.020000	-0.028032	-16.567194	-3.560473	-7.247108	-2.619688	-3.139925	0.000000	-10.000000	-0.800000	35.100002	159.833328	1023.000000	1023.000000	2046.000000
9.040000	-0.024837	-14.678757	-3.056296	-6.731635	-2.292635	-2.598190	0.000000	-10.000000	-0.808333	35.299999	171.500000	1023.000000	1023.000000	2046.000000
9.060000	-0.022060	-13.037605	-2.720413	-6.233719	-1.914489	-2.168984	0.000000	-10.000000	-0.825000	35.400002	183.166672	1023.000000	1023.000000	2046.000000
9.080000	-0.019857	-11.735359	-2.531407	-5.774314	-1.582767	-1.846870	0.000000	-10.000000	-0.825000	35.733334	195.000000	1023.000000	1023.000000	2046.000000
9.100000	-0.017396	-10.281010	-2.234309	-5.407244	-1.266680	-1.372776	0.000000	-10.000000	-0.816667	35.616669	207.000000	1023.000000	1023.000000	2046.000000
9.120000	-0.013859	-8.190901	-1.850953	-4.827256	-0.677721	-0.834971	0.000000	-10.000000	-0.808333	35.566669	219.000000	1023.000000	1023.000000	2046.000000
9.140000	-0.011339	-6.701389	-1.409563	-4.535194	-0.464392	-0.292240	0.000000	-10.000000	-0.808333	35.283337	230.833328	1023.000000	1023.000000	2046.000000
9.160000	-0.008836	-5.222098	-1.146372	-4.036161	-0.045481	0.005916	0.000000	-10.000000	-0.791667	35.183334	242.500000	1023.000000	1023.000000	2046.000000
9.180000	-0.008032	-4.746940	-1.107198	-3.873478	0.180115	0.053621	0.000000	-10.000000	-0.766667	34.950001	254.166672	1023.000000	1023.000000	2046.000000
9.200000	-0.007713	-4.558231	-1.110121	-3.757669	0.259305	0.050254	0.000000	-10.000000	-0.750000	34.766666	266.000000	1023.000000	1023.000000	2046.000000
9.220000	-0.007627	-4.507693	-1.400297	-3.542725	0.436446	-0.001118	0.000000	-10.000000	-0.758333	34.866669	277.666656	1023.000000	1023.000000	2046.000000
9.240000	-0.007619	-4.502722	-1.748968	-3.216572	0.433537	0.029281	0.000000	-10.000000	-0.741667	34.533333	289.333344	1023.000000	1023.000000	2046.000000
9.260000	-0.007501	-4.433287	-1.958770	-3.004039	0.361152	0.168370	0.000000	-10.000000	-0.708333	34.083336	300.833344	1023.000000	1023.000000	2046.000000
9.280000	-0.006617	-3.910857	-2.012547	-2.814395	0.541238	0.374846	0.000000	-10.000000	-0.666667	33.383335	312.333344	1023.000000	1023.000000	2046.000000
9.300000	-0.005300	-3.132254	-1.905372	-2.524521	0.771104	0.526535	0.000000	-10.000000	-0.641667	32.933334	323.500000	1023.000000	1023.000000	2046.000000
9.320000	-0.003756	-2.219556	-1.754482	-2.143467	0.904469	0.773923	0.000000	-10.000000	-0.641667	32.716667	334.500000	1023.000000	1023.000000	2046.000000
9.340000	-0.002094	-1.237803	-1.600230	-1.764678	1.063432	1.063674	0.000000	-10.000000	-0.650000	32.366669	345.500000	1023.000000	1023.000000	2046.000000
9.360000	-0.000066	-0.039102	-1.437183	-1.281302	1.342903	1.336481	0.000000	-10.000000	-0.666667	32.250000	356.500000	1023.000000	1023.000000	2046.000000
9.380000	0.001921	1.135150	-1.268813	-0.858967	1.565161	1.697768	0.000000	-10.000000	-0.666667	31.966667	367.333344	1023.000000	1023.000000	2046.000000
9.400000	0.004012	2.371035	-1.053124	-0.440447	1.745428	2.119178	0.000000	-10.000000	-0.658333	31.900000	378.000000	1023.000000	1023.000000	2046.000000
9.420000	0.006310	3.728978	-0.797023	0.025342	1.940332	2.560327	0.000000	-10.000000	-0.650000	31.816668	388.666656	1023.000000	1023.000000	2046.000000
9.440000	0.008725	5.156573	-0.592816	0.502939	2.246014	3.000435	0.000000	-10.000000	-0.658333	31.933332	399.333344	1023.000000	1023.000000	2046.000000
9.460000	0.011183	6.609209	-0.295809	0.935606	2.548942	3.420470	0.000000	-10.000000	-0.675000	32.066666	410.000000	1023.000000	1023.000000	2046.000000
9.480000	0.014016	8.283569	0.149697	1.330855	2.877879	3.925138	0.000000	-10.000000	-0.683333	32.150002	420.666656	1023.000000	1023.000000	2046.000000
9.500000	0.016842	9.953919	0.662204	1.603904	3.216323	4.471488	0.000000	-10.000000	-0.675000	31.966667	431.333344	1023.000000	1023.000000	2046.000000
9.520000	0.019545	11.551105	1.141335	1.903816	3.636776	4.869177	0.000000	-10.000000	-0.658333	31.850000	442.000000	1023.000000	1023.000000	2046.000000
9.540000	0.021749	12.853848	1.602273	1.931182	4.127028	5.193365	0.000000	-10.000000	-0.625000	31.500000	452.666656	1023.000000	1023.000000	2046.000000
9.560000	0.023149	13.680856	2.002150	1.764153	4.496464	5.418089	0.000000	-10.000000	-0.566667	30.883333	463.166656	1023.000000	1023.000000	2046.000000
9.580000	0.024126	14.258393	2.373482	1.577887	4.701036	5.605987	0.000000	-10.000000	-0.508333	29.583334	473.500000	1023.000000	1023.000000	2046.000000
9.600000	0.024850	14.686419	2.589546	1.487894	4.786435	5.822544	0.000000	-10.000000	-0.466667	28.516666	483.500000	1023.000000	1023.000000	2046.000000
9.620000	0.025903	15.308548	2.691796	1.647864	4.945567	6.023322	0.000000	-10.000000	-0.450000	27.683332	493.333344	1023.000000	1023.000000	2046.000000
9.640000	0.027058	15.991383	2.737327	1.856792	5.160653	6.236611	0.000000	-10.000000	-0.425000	27.049999	502.833344	1023.000000	1023.000000	2046.000000
9.660000	0.028365	16.763723	2.785672	2.105218	5.304969	6.567864	0.000000	-10.000000	-0.408333	26.666666	512.000000	1023.000000	1023.000000	2046.000000
9.680000	0.030449	17.995430	2.945770	2.523293	5.508089	7.018279	0.000000	-10.000000	-0.400000	26.633333	521.000000	1023.000000	1023.000000	2046.000000
9.700000	0.032937	19.465857	3.205572	3.013629	5.728861	7.517793	0.000000	-10.000000	-0.400000	26.616667	530.000000	1023.000000	1023.000000	2046.000000
9.720000	0.035858	21.192127	3.624165	3.543450	5.989006	8.035505	0.000000	-10.000000	-0.408333	26.316668	539.000000	1023.000000	1023.000000	2046.000000
9.740000	0.038853	22.961849	4.063082	4.109254	6.328308	8.461205	0.000000	-10.000000	-0.416667	25.983334	547.666687	1023.000000	1023.000000	2046.000000
9.760000	0.041674	24.629066	4.476264	4.652208	6.690955	8.809639	0.000000	-10.000000	-0.416667	25.666668	556.333313	1023.000000	1023.000000	2046.000000
9.780000	0.044533	26.319170	4.929244	5.193722	6.973443	9.222762	0.000000	-10.000000	-0.383333	25.283335	564.833313	1023.000000	1023.000000	2046.000000
9.800000	0.046907	27.722261	5.218580	5.672387	7.199485	9.631809	0.000000	-10.000000	-0.341667	24.300001	573.500000	1023.000000	1023.000000	2046.000000
9.820000	0.048649	28.751705	5.394322	6.046334	7.380169	9.930880	0.000000	-10.000000	-0.291667	23.250000	581.833313	1023.000000	1023.000000	2046.000000
9.840000	0.050266	29.707468	5.480577	6.437634	7.629794	10.159463	0.000000	-10.000000	-0.250000	22.066668	589.833313	1023.000000	1023.000000	2046.000000
9.860000	0.052606	31.090294	5.689940	6.949012	8.040885	10.410457	0.000000	-10.000000	-0.216667	20.866667	597.333313	1023.000000	1023.000000	2046.000000
9.880000	0.054161	32.009415	5.934708	7.212871	8.147878	10.713957	0.000000	-10.000000	-0.183333	19.600000	604.500000	1023.000000	1023.000000	2046.000000
9.900000	0.054528	32.225986	5.944933	7.344930	8.276181	10.659943	0.000000	-10.000000	-0.166667	18.116667	611.166687	1023.000000	1023.000000	2046.000000
9.920000	0.053719	31.748152	5.813179	7.366938	8.153904	10.414130	0.000000	-10.000000	-0.116667	16.450001	617.500000	1023.000000	1023.000000	2046.000000
9.940000	0.052569	31.068296	5.532708	7.383404	8.086583	10.065602	0.000000	-10.000000	-0.083333	14.383334	623.166687	1023.000000	1023.000000	2046.000000
9.960000	0.050830	30.040575	5.202104	7.159832	7.925047	9.753592	0.000000	-10.000000	-0.033333	11.650001	628.333313	1023.000000	1023.000000	2046.000000
9.980000	0.048499	28.663002	4.725559	7.018855	7.601039	9.317549	0.000000	-10.000000	0.000000	7.733334	632.666687	1023.000000	1023.000000	2046.000000
10.000000	0.045960	27.162323	4.138117	6.927467	7.317694	8.779044	0.000000	-10.000000	0.050000	2.266667	635.833313	1023.000000	1023.000000	2046.000000
10.020000	0.043542	25.733429	3.689173	6.708735	7.070448	8.265074	0.000000	-10.000000	0.083333	-3.300000	637.500000	1023.000000	1023.000000	2046.000000
10.040000	0.041407	24.471809	3.458506	6.224918	6.805392	7.982994	0.000000	-10.000000	0.116667	-8.550000	638.000000	1023.000000	1023.000000	2046.000000
10.060000	0.039909	23.586006	3.284548	5.982832	6.689814	7.628811	0.000000	-10.000000	0.166667	-12.100000	638.000000	1023.000000	1023.000000	2046.000000
10.080000	0.038404	22.696835	3.128539	5.804638	6.483265	7.280392	0.000000	-10.000000	0.216667	-14.950000	638.000000	1023.000000	1023.000000	2046.000000
10.100000	0.036926	21.823298	2.956289	5.563338	6.287467	7.016202	0.000000	-10.000000	0.291667	-17.283333	629.500000	1023.000000	1023.000000	2046.000000
10.120000	0.035503	20.982428	2.800618	5.385646	6.193738	6.602427	0.000000	-10.000000	0.333333	-18.966667	621.000000	1023.000000	1023.000000	2046.000000
10.140000	0.033800	19.975863	2.666667	5.098636	5.968294	6.242265	0.000000	-10.000000	0.400000	-20.766666	610.333313	1023.000000	1023.000000	2046.000000
10.160000	0.032284	19.079744	2.579936	4.747170	5.838857	5.913782	0.000000	-10.000000	0.441667	-22.216667	605.833313	1023.000000	1023.000000	2046.000000
10.180000	0.030770	18.184793	2.508372	4.504537	5.723343	5.448541	0.000000	-10.000000	0.516667	-24.300001	598.500000	1023.000000	1023.000000	2046.000000
10.200000	0.029032	17.157835	2.520066	4.074187	5.523266	5.040316	0.000000	-10.000000	0.591667	-26.300001	590.500000	1023.000000	1023.000000	2046.000000
10.220000	0.027591	16.306244	2.643643	3.528664	5.498772	4.635166	0.000000	-10.000000	0.683333	-28.283335	581.666687	1023.000000	1023.000000	2046.000000
10.240000	0.026012	15.373282	2.764283	2.985344	5.442756	4.180899	0.000000	-10.000000	0.758333	-30.233335	572.333313	1023.000000	1023.000000	2046.000000
10.260000	0.024344	14.387060	2.932722	2.403442	5.303151	3.747744	0.000000	-10.000000	0.833333	-31.983334	562.166687	1023.000000	1023.000000	2046.000000
10.280000	0.022736	13.437256	3.042620	1.892275	5.350821	3.151539	0.000000	-10.000000	0.908333	-33.650002	551.333313	1023.000000	1023.000000	2046.000000
10.300000	0.020497	12.113666	3.105450	1.185493	5.317181	2.505542	0.000000	-10.000000	0.966667	-34.766666	540.166687	1023.000000	1023.000000	2046.000000
10.320000	0.017799	10.519037	3.255384	0.186766	5.102804	1.974083	0.000000	-10.000000	1.025000	-35.849998	528.666687	1023.000000	1023.000000	2046.000000
10.340000	0.015162	8.960566	3.397804	-0.672659	4.885206	1.350215	0.000000	-10.000000	1.041667	-36.233334	516.833313	1023.000000	1023.000000	2046.000000
10.360000	0.012738	7.527918	3.425279	-1.231956	4.730017	0.604578	0.000000	-10.000000	1.075000	-36.599998	504.500000	1023.000000	1023.000000	2046.000000
10.380000	0.010094	5.965831	3.410246	-1.884823	4.476432	-0.036024	0.000000	-10.000000	1.083333	-36.650002	492.166656	1023.000000	1023.000000	2046.000000
10.400000	0.007386	4.364844	3.305721	-2.553010	4.134625	-0.522492	0.000000	-10.000000	1.100000	-36.750000	480.000000	1023.000000	1023.000000	2046.000000
10.420000	0.005095	3.011106	3.130807	-3.030223	3.872355	-0.961834	0.000000	-10.000000	1.083333	-36.750000	467.833344	1023.000000	1023.000000	2046.000000
10.440000	0.003076	1.817645	2.966736	-3.474083	3.671538	-1.346546	0.000000	-10.000000	1.075000	-36.733334	455.500000	1023.000000	1023.000000	2046.000000
10.460000	0.001479	0.874362	2.868368	-3.812800	3.508305	-1.689512	0.000000	-10.000000	1.075000	-36.833332	443.166656	1023.000000	1023.000000	2046.000000
10.480000	-0.000008	-0.005013	2.782121	-4.110329	3.249434	-1.926238	0.000000	-10.000000	1.066667	-36.799999	431.000000	1023.000000	1023.000000	2046.000000
10.500000	-0.001195	-0.706410	2.762568	-4.381138	3.007278	-2.095117	0.000000	-10.000000	1.025000	-36.533333	418.833344	1023.000000	1023.000000	2046.000000
10.520000	-0.002222	-1.313341	2.716209	-4.608348	2.851347	-2.272548	0.000000	-10.000000	1.008333	-36.333336	406.500000	1023.000000	1023.000000	2046.000000
10.540000	-0.003080	-1.820179	2.683992	-4.735614	2.765993	-2.534551	0.000000	-10.000000	0.983333	-35.966667	394.166656	1023.000000	1023.000000	2046.000000
10.560000	-0.003984	-2.354380	2.632825	-4.821016	2.637010	-2.803200	0.000000	-10.000000	0.983333	-35.550003	382.166656	1023.000000	1023.000000	2046.000000
10.580000	-0.004710	-2.783770	2.614763	-4.838661	2.374474	-2.934346	0.000000	-10.000000	0.941667	-34.900002	370.500000	1023.000000	1023.000000	2046.000000
10.600000	-0.005238	-3.095758	2.409108	-4.689913	2.194676	-3.009629	0.000000	-10.000000	0.925000	-34.450001	358.833344	1023.000000	1023.000000	2046.000000
10.620000	-0.006635	-3.921335	2.005301	-4.616869	1.909315	-3.219081	0.000000	-10.000000	0.908333	-33.950001	347.333344	1023.000000	1023.000000	2046.000000
10.640000	-0.008830	-5.218681	1.617512	-4.801820	1.431309	-3.465682	0.000000	-10.000000	0.875000	-33.400002	336.000000	1023.000000	1023.000000	2046.000000
10.660000	-0.010460	-6.181575	1.141892	-4.854379	1.318468	-3.787556	0.000000	-10.000000	0.858333	-32.800003	325.000000	1023.000000	1023.000000	2046.000000
10.680000	-0.012595	-7.443432	0.870833	-5.331045	0.890314	-3.873535	0.000000	-10.000000	0.825000	-32.500000	314.000000	1023.000000	1023.000000	2046.000000
10.700000	-0.013819	-8.166823	0.692370	-5.438534	0.651432	-4.072091	0.000000	-10.000000	0.816667	-32.233334	303.166656	1023.000000	1023.000000	2046.000000
10.720000	-0.015087	-8.916233	0.531230	-5.607097	0.479490	-4.319857	0.000000	-10.000000	0.791667	-31.983334	292.333344	1023.000000	1023.000000	2046.000000
10.740000	-0.017094	-10.102774	0.342357	-5.893146	0.210183	-4.762167	0.000000	-10.000000	0.783333	-31.433334	281.833344	1023.000000	1023.000000	2046.000000
10.760000	-0.019858	-11.735976	-0.107474	-6.083401	-0.164008	-5.381093	0.000000	-10.000000	0.758333	-30.816668	271.166656	1023.000000	1023.000000	2046.000000
10.780000	-0.023074	-13.636469	-0.809502	-6.100411	-0.620660	-6.105896	0.000000	-10.000000	0.725000	-30.150002	260.833344	1023.000000	1023.000000	2046.000000
10.800000	-0.026815	-15.847375	-1.637073	-6.282665	-1.219718	-6.707920	0.000000	-10.000000	0.683333	-29.600000	250.500000	1023.000000	1023.000000	2046.000000
10.820000	-0.030305	-17.910427	-2.364468	-6.631078	-1.841342	-7.073538	0.000000	-10.000000	0.658333	-28.800001	240.833328	1023.000000	1023.000000	2046.000000
10.840000	-0.032926	-19.459156	-2.910891	-7.036870	-2.266990	-7.244406	0.000000	-10.000000	0.650000	-28.250000	231.333328	1023.000000	1023.000000	2046.000000
10.860000	-0.035015	-20.694004	-3.343751	-7.305485	-2.511569	-7.533199	0.000000	-10.000000	0.641667	-27.650002	222.000000	1023.000000	1023.000000	2046.000000
10.880000	-0.036851	-21.778915	-3.732403	-7.466508	-2.761418	-7.818586	0.000000	-10.000000	0.608333	-27.166668	212.666672	1023.000000	1023.000000	2046.000000
10.900000	-0.038556	-22.786543	-4.015013	-7.617931	-3.082604	-8.070994	0.000000	-10.000000	0.566667	-26.366667	200.666672	1023.000000	1023.000000	2046.000000
10.920000	-0.039877	-23.567501	-4.259676	-7.771899	-3.355491	-8.180435	0.000000	-10.000000	0.533333	-25.716667	191.833328	1023.000000	1023.000000	2046.000000
10.940000	-0.040905	-24.174637	-4.498008	-7.819060	-3.510884	-8.346684	0.000000	-10.000000	0.516667	-25.350000	183.000000	1023.000000	1023.000000	2046.000000
10.960000	-0.041586	-24.577078	-4.696612	-7.757259	-3.648486	-8.474721	0.000000	-10.000000	0.508333	-25.000000	177.333328	1023.000000	1023.000000	2046.000000
10.980000	-0.042253	-24.971657	-4.827033	-7.766851	-3.848858	-8.528914	0.000000	-10.000000	0.491667	-24.566668	169.000000	1023.000000	1023.000000	2046.000000
11.000000	-0.042742	-25.260529	-4.938231	-7.814416	-4.033540	-8.474341	0.000000	-10.000000	0.466667	-23.716667	161.000000	1023.000000	1023.000000	2046.000000
11.020000	-0.043056	-25.446217	-4.911037	-8.053639	-4.150261	-8.331278	0.000000	-10.000000	0.425000	-23.133333	153.000000	1023.000000	1023.000000	2046.000000
11.040000	-0.043174	-25.515627	-4.880553	-8.216358	-4.084329	-8.334387	0.000000	-10.000000	0.391667	-22.350000	145.166672	1023.000000	1023.000000	2046.000000
11.060000	-0.043568	-25.748875	-4.793090	-8.520596	-4.167867	-8.267322	0.000000	-10.000000	0.375000	-22.116667	137.500000	1023.000000	1023.000000	2046.000000
11.080000	-0.044576	-26.344488	-4.772903	-8.900121	-4.322382	-8.349081	0.000000	-10.000000	0.366667	-21.516666	130.166672	1023.000000	1023.000000	2046.000000
11.100000	-0.045970	-27.168243	-4.891243	-9.378078	-4.345850	-8.553073	0.000000	-10.000000	0.366667	-21.216667	120.666664	1023.000000	1023.000000	2046.000000
11.120000	-0.048046	-28.395292	-5.009659	-9.928369	-4.541968	-8.915297	0.000000	-10.000000	0.366667	-20.833334	113.666664	1023.000000	1023.000000	2046.000000
11.140000	-0.049979	-29.537367	-5.092274	-10.483021	-4.833313	-9.128760	0.000000	-10.000000	0.366667	-20.583334	106.666664	1023.000000	1023.000000	2046.000000
11.160000	-0.051463	-30.414690	-5.242566	-10.727969	-5.037639	-9.406516	0.000000	-10.000000	0.358333	-20.016666	102.166664	1023.000000	1023.000000	2046.000000
11.180000	-0.053102	-31.383459	-5.455080	-10.941576	-5.280712	-9.706091	0.000000	-10.000000	0.316667	-19.216667	95.500000	1023.000000	1023.000000	2046.000000
11.200000	-0.054771	-32.369583	-5.695524	-11.252885	-5.628971	-9.792204	0.000000	-10.000000	0.275000	-18.366667	89.000000	1023.000000	1023.000000	2046.000000
11.220000	-0.056068	-33.136299	-5.972778	-11.489498	-5.896712	-9.777310	0.000000	-10.000000	0.241667	-17.600000	82.833336	1023.000000	1023.000000	2046.000000
11.240000	-0.056899	-33.627224	-6.193892	-11.576449	-6.056093	-9.800789	0.000000	-10.000000	0.233333	-16.750000	77.000000	1023.000000	1023.000000	2046.000000
11.260000	-0.057485	-33.973835	-6.309380	-11.657538	-6.268006	-9.738912	0.000000	-10.000000	0.233333	-16.150000	71.500000	1023.000000	1023.000000	2046.000000
11.280000	-0.057781	-34.148781	-6.383653	-11.661409	-6.442334	-9.661386	0.000000	-10.000000	0.225000	-15.550000	66.000000	1023.000000	1023.000000	2046.000000
11.300000	-0.057848	-34.188244	-6.514716	-11.570210	-6.458303	-9.645013	0.000000	-10.000000	0.216667	-15.183333	60.666668	1023.000000	1023.000000	2046.000000
11.320000	-0.057975	-34.263386	-6.554847	-11.505851	-6.580657	-9.622031	0.000000	-10.000000	0.208333	-14.733334	55.666668	1023.000000	1023.000000	2046.000000
11.340000	-0.057996	-34.275517	-6.582097	-11.484900	-6.657312	-9.551207	0.000000	-10.000000	0.191667	-14.266667	50.833332	1023.000000	1023.000000	2046.000000
11.360000	-0.057787	-34.151985	-6.590140	-11.392776	-6.656300	-9.512770	0.000000	-10.000000	0.183333	-13.666667	46.000000	1023.000000	1023.000000	2046.000000
11.380000	-0.057669	-34.082123	-6.631938	-11.263618	-6.648616	-9.537951	0.000000	-10.000000	0.150000	-13.016667	41.333332	1023.000000	1023.000000	2046.000000
11.400000	-0.057685	-34.091919	-6.681320	-11.224860	-6.720558	-9.465181	0.000000	-10.000000	0.133333	-12.383333	37.000000	1023.000000	1023.000000	2046.000000
11.420000	-0.057643	-34.066967	-6.734443	-11.180330	-6.747914	-9.404281	0.000000	-10.000000	0.108333	-11.716667	33.000000	1023.000000	1023.000000	2046.000000
11.440000	-0.057730	-34.118244	-6.815990	-11.113617	-6.778161	-9.410477	0.000000	-10.000000	0.108333	-11.150000	29.000000	1023.000000	1023.000000	2046.000000
11.460000	-0.057951	-34.248940	-6.870333	-11.053008	-6.872412	-9.453186	0.000000	-10.000000	0.091667	-10.550000	25.333334	1023.000000	1023.000000	2046.000000
11.480000	-0.058189	-34.389553	-6.899179	-11.067035	-7.019380	-9.403958	0.000000	-10.000000	0.083333	-10.116667	21.833334	1023.000000	1023.000000	2046.000000
11.500000	-0.058358	-34.489574	-6.966012	-11.073138	-7.102265	-9.348158	0.000000	-10.000000	0.083333	-9.566667	18.500000	1023.000000	1023.000000	2046.000000
11.520000	-0.058335	-34.475899	-7.068929	-10.957335	-7.065292	-9.384345	0.000000	-10.000000	0.083333	-9.166667	15.166667	1023.000000	1023.000000	2046.000000
11.540000	-0.058379	-34.501747	-7.114089	-10.881178	-7.136147	-9.370334	0.000000	-10.000000	0.075000	-8.683333	12.000000	1023.000000	1023.000000	2046.000000
11.560000	-0.058486	-34.565224	-7.107629	-10.905983	-7.259828	-9.291784	0.000000	-10.000000	0.066667	-8.283333	9.166667	1023.000000	1023.000000	2046.000000
11.580000	-0.058425	-34.528988	-7.155113	-10.849024	-7.246039	-9.278812	0.000000	-10.000000	0.058333	-7.766667	6.333333	1023.000000	1023.000000	2046.000000
11.600000	-0.058518	-34.583954	-7.168179	-10.724070	-7.301744	-9.389961	0.000000	-10.000000	0.058333	-7.316667	3.833333	1023.000000	1023.000000	2046.000000
11.620000	-0.058597	-34.630741	-7.155881	-10.770730	-7.419362	-9.284767	0.000000	-10.000000	0.050000	-6.900000	1.500000	1023.000000	1023.000000	2046.000000
11.640000	-0.058472	-34.556889	-7.181034	-10.703636	-7.374887	-9.297332	0.000000	-10.000000	0.050000	-6.600000	-0.500000	1023.000000	1023.000000	2046.000000
11.660000	-0.058474	-34.558270	-7.217983	-10.644672	-7.377322	-9.318292	0.000000	-10.000000	0.050000	-6.216667	-2.500000	1023.000000	1023.000000	2046.000000
11.680000	-0.058441	-34.538860	-7.216783	-10.621126	-7.432691	-9.268260	0.000000	-10.000000	0.050000	-5.783333	-4.500000	1023.000000	1023.000000	2046.000000
11.700000	-0.058309	-34.460445	-7.224069	-10.568941	-7.424127	-9.243308	0.000000	-10.000000	0.050000	-5.150000	-6.333333	1023.000000	1023.000000	2046.000000
11.720000	-0.058474	-34.558277	-7.288706	-10.448153	-7.470331	-9.351086	0.000000	-10.000000	0.041667	-4.500000	-8.000000	1023.000000	1023.000000	2046.000000
11.740000	-0.059556	-35.197529	-7.567076	-10.421480	-7.732113	-9.476857	0.000000	-10.000000	0.025000	-3.400000	-9.500000	1023.000000	1023.000000	2046.000000
11.760000	-0.061239	-36.191975	-7.981334	-10.481795	-8.066941	-9.661902	0.000000	-10.000000	0.008333	-1.300000	-10.500000	1023.000000	1023.000000	2046.000000
11.780000	-0.062656	-37.029491	-8.386059	-10.429691	-8.342037	-9.871702	0.000000	-10.000000	-0.008333	1.050000	-11.000000	1023.000000	1023.000000	2046.000000
11.800000	-0.063479	-37.516296	-8.628320	-10.332583	-8.538728	-10.016665	0.000000	-10.000000	-0.025000	3.633333	-11.000000	1023.000000	1023.000000	2046.000000
11.820000	-0.063437	-37.491177	-8.771110	-10.353331	-8.505116	-9.861622	0.000000	-10.000000	-0.033333	5.766667	-11.000000	1023.000000	1023.000000	2046.000000
11.840000	-0.063339	-37.433502	-8.765374	-10.519127	-8.471180	-9.677819	0.000000	-10.000000	-0.033333	7.983334	-11.000000	1023.000000	1023.000000	2046.000000
11.860000	-0.061759	-36.499630	-8.652620	-10.233315	-8.181520	-9.432176	0.000000	-10.000000	-0.050000	9.866667	-11.000000	1023.000000	1023.000000	2046.000000
11.880000	-0.060348	-35.665459	-8.458585	-10.036421	-7.940753	-9.229698	0.000000	-10.000000	-0.083333	11.566668	-11.000000	1023.000000	1023.000000	2046.000000
11.900000	-0.059772	-35.325031	-8.448541	-10.075271	-7.716360	-9.084859	0.000000	-10.000000	-0.133333	13.483334	-11.000000	1023.000000	1023.000000	2046.000000
11.920000	-0.059913	-35.408585	-8.577882	-9.967777	-7.627053	-9.235871	0.000000	-10.000000	-0.158333	15.616668	-5.166667	1023.000000	1023.000000	2046.000000
11.940000	-0.060986	-36.042534	-8.779835	-10.116622	-7.754984	-9.391093	0.000000	-10.000000	-0.191667	17.466667	7.000000	1023.000000	1023.000000	2046.000000
11.960000	-0.061909	-36.588505	-9.144627	-10.354884	-7.677546	-9.411450	0.000000	-10.000000	-0.216667	18.850000	21.166666	1023.000000	1023.000000	2046.000000
11.980000	-0.062117	-36.710979	-9.394651	-10.389733	-7.571578	-9.355018	0.000000	-10.000000	-0.250000	19.866667	31.833334	1023.000000	1023.000000	2046.000000
12.000000	-0.061636	-36.427067	-9.426894	-10.333611	-7.521224	-9.145339	0.000000	-10.000000	-0.283333	20.733334	38.333332	1023.000000	1023.000000	2046.000000
12.020000	-0.060617	-35.824741	-9.415059	-10.121656	-7.329858	-8.958170	0.000000	-10.000000	-0.316667	21.483334	45.166668	1023.000000	1023.000000	2046.000000
12.040000	-0.059220	-34.999046	-9.343323	-9.784016	-7.089688	-8.782020	0.000000	-10.000000	-0.325000	22.366667	52.166668	1023.000000	1023.000000	2046.000000
12.060000	-0.057850	-34.189198	-9.158463	-9.585155	-6.921892	-8.523688	0.000000	-10.000000	-0.333333	23.083334	59.500000	1023.000000	1023.000000	2046.000000
12.080000	-0.056240	-33.238075	-8.955316	-9.369101	-6.744763	-8.168898	0.000000	-10.000000	-0.341667	23.866667	67.166664	1023.000000	1023.000000	2046.000000
12.100000	-0.054343	-32.116707	-8.752756	-9.115917	-6.458162	-7.789869	0.000000	-10.000000	-0.383333	24.550001	77.666664	1023.000000	1023.000000	2046.000000
12.120000	-0.052252	-30.880974	-8.518655	-8.751622	-6.175816	-7.434880	0.000000	-10.000000	-0.408333	25.166668	85.666664	1023.000000	1023.000000	2046.000000
12.140000	-0.050015	-29.558924	-8.200034	-8.365417	-5.898225	-7.095246	0.000000	-10.000000	-0.416667	25.900002	93.833336	1023.000000	1023.000000	2046.000000
12.160000	-0.047550	-28.102013	-7.763163	-8.103687	-5.636416	-6.598745	0.000000	-10.000000	-0.425000	26.100000	99.500000	1023.000000	1023.000000	2046.000000
12.180000	-0.044952	-26.566799	-7.186682	-7.986341	-5.322800	-6.070976	0.000000	-10.000000	-0.433333	26.600000	108.166664	1023.000000	1023.000000	2046.000000
12.200000	-0.042199	-24.939552	-6.622259	-7.903096	-4.880140	-5.534059	0.000000	-10.000000	-0.441667	26.683334	117.000000	1023.000000	1023.000000	2046.000000
12.220000	-0.039774	-23.506584	-6.013937	-7.838428	-4.447359	-5.206861	0.000000	-10.000000	-0.441667	27.016666	126.000000	1023.000000	1023.000000	2046.000000
12.240000	-0.037996	-22.455709	-5.533733	-7.979693	-3.974593	-4.967691	0.000000	-10.000000	-0.441667	27.116667	135.000000	1023.000000	1023.000000	2046.000000
12.260000	-0.036985	-21.858057	-5.034605	-8.299164	-3.725978	-4.798310	0.000000	-10.000000	-0.433333	27.066668	144.000000	1023.000000	1023.000000	2046.000000
12.280000	-0.036155	-21.367382	-4.645228	-8.517991	-3.540967	-4.663196	0.000000	-10.000000	-0.416667	26.600000	153.000000	1023.000000	1023.000000	2046.000000
12.300000	-0.035234	-20.823313	-4.441019	-8.513303	-3.342201	-4.526791	0.000000	-10.000000	-0.416667	26.283333	162.000000	1023.000000	1023.000000	2046.000000
12.320000	-0.034109	-20.158613	-4.218670	-8.403834	-3.255343	-4.280765	0.000000	-10.000000	-0.433333	26.450001	170.833328	1023.000000	1023.000000	2046.000000
12.340000	-0.032847	-19.412367	-4.071739	-8.260835	-3.058031	-4.021764	0.000000	-10.000000	-0.450000	26.933334	179.666672	1023.000000	1023.000000	2046.000000
12.360000	-0.031564	-18.654053	-3.930881	-8.066971	-2.838361	-3.817839	0.000000	-10.000000	-0.466667	27.333334	188.500000	1023.000000	1023.000000	2046.000000
12.380000	-0.029935	-17.691736	-3.797122	-7.813999	-2.627975	-3.452640	0.000000	-10.000000	-0.491667	27.816668	200.666672	1023.000000	1023.000000	2046.000000
12.400000	-0.027835	-16.450645	-3.516795	-7.533182	-2.430398	-2.970271	0.000000	-10.000000	-0.516667	28.299999	209.833328	1023.000000	1023.000000	2046.000000
12.420000	-0.025224	-14.907339	-3.135598	-7.195267	-2.123426	-2.453047	0.000000	-10.000000	-0.516667	28.666666	222.333328	1023.000000	1023.000000	2046.000000
12.440000	-0.022313	-13.186691	-2.704048	-6.777698	-1.694346	-2.010600	0.000000	-10.000000	-0.508333	28.733334	231.833328	1023.000000	1023.000000	2046.000000
12.460000	-0.019301	-11.406693	-2.303684	-6.274707	-1.209272	-1.619031	0.000000	-10.000000	-0.500000	28.800001	241.333328	1023.000000	1023.000000	2046.000000
12.480000	-0.016368	-9.673365	-1.774875	-5.879958	-0.891219	-1.127313	0.000000	-10.000000	-0.508333	28.900000	247.833328	1023.000000	1023.000000	2046.000000
12.500000	-0.013442	-7.944010	-1.279370	-5.534327	-0.518802	-0.611511	0.000000	-10.000000	-0.516667	28.966667	254.166672	1023.000000	1023.000000	2046.000000
12.520000	-0.010551	-6.235847	-0.820498	-5.121730	-0.102296	-0.191324	0.000000	-10.000000	-0.525000	29.166668	263.833344	1023.000000	1023.000000	2046.000000
12.540000	-0.007636	-4.512871	-0.431468	-4.611440	0.359462	0.170575	0.000000	-10.000000	-0.525000	29.266668	273.500000	1023.000000	1023.000000	2046.000000
12.560000	-0.004997	-2.953306	-0.018678	-4.159837	0.679030	0.546178	0.000000	-10.000000	-0.516667	29.266668	283.500000	1023.000000	1023.000000	2046.000000
12.580000	-0.002455	-1.451037	0.351175	-3.790081	0.980058	1.007810	0.000000	-10.000000	-0.508333	29.033335	293.166656	1023.000000	1023.000000	2046.000000
12.600000	-0.000497	-0.293815	0.516050	-3.360641	1.317286	1.233490	0.000000	-10.000000	-0.508333	28.950001	302.833344	1023.000000	1023.000000	2046.000000
12.620000	0.000904	0.534085	0.647056	-2.968617	1.464312	1.391334	0.000000	-10.000000	-0.525000	28.883333	312.500000	1023.000000	1023.000000	2046.000000
12.640000	0.002464	1.456238	0.833948	-2.696767	1.579970	1.739087	0.000000	-10.000000	-0.525000	29.083334	322.166656	1023.000000	1023.000000	2046.000000
12.660000	0.005153	3.045587	1.086959	-2.118187	2.112212	1.964604	0.000000	-10.000000	-0.516667	29.133333	331.833344	1023.000000	1023.000000	2046.000000
12.680000	0.007362	4.350754	1.436927	-1.879328	2.289661	2.503494	0.000000	-10.000000	-0.491667	28.933334	341.500000	1023.000000	1023.000000	2046.000000
12.700000	0.009886	5.842829	1.753313	-1.470798	2.605480	2.954834	0.000000	-10.000000	-0.475000	28.416668	351.333344	1023.000000	1023.000000	2046.000000
12.720000	0.010833	6.402075	1.762318	-1.211950	2.857799	2.993908	0.000000	-10.000000	-0.458333	27.850000	361.000000	1023.000000	1023.000000	2046.000000
12.740000	0.010921	6.454495	1.620614	-1.095109	2.963874	2.965116	0.000000	-10.000000	-0.450000	27.516666	370.333344	1023.000000	1023.000000	2046.000000
12.760000	0.010059	5.944672	1.368618	-1.146235	2.868542	2.853747	0.000000	-10.000000	-0.450000	27.566668	379.500000	1023.000000	1023.000000	2046.000000
12.780000	0.009069	5.359660	0.803813	-0.926279	2.875369	2.606756	0.000000	-10.000000	-0.425000	27.333334	388.666656	1023.000000	1023.000000	2046.000000
12.800000	0.008102	4.788268	0.411977	-0.778189	2.652838	2.501642	0.000000	-10.000000	-0.391667	26.966667	397.833344	1023.000000	1023.000000	2046.000000
12.820000	0.008019	4.739076	0.241780	-0.810986	2.631806	2.676477	0.000000	-10.000000	-0.366667	26.050001	407.000000	1023.000000	1023.000000	2046.000000
12.840000	0.008738	5.164428	0.226502	-0.646637	2.825917	2.758646	0.000000	-10.000000	-0.375000	25.433334	415.833344	1023.000000	1023.000000	2046.000000
12.860000	0.009797	5.790161	0.256313	-0.302921	2.959505	2.877264	0.000000	-10.000000	-0.391667	25.216667	424.500000	1023.000000	1023.000000	2046.000000
12.880000	0.010955	6.474294	0.373190	0.013097	2.985552	3.102455	0.000000	-10.000000	-0.391667	25.233334	432.833344	1023.000000	1023.000000	2046.000000
12.900000	0.012386	7.320292	0.475333	0.367201	3.150048	3.327710	0.000000	-10.000000	-0.383333	25.366667	441.333344	1023.000000	1023.000000	2046.000000
12.920000	0.013824	8.170166	0.560146	0.773745	3.334044	3.502231	0.000000	-10.000000	-0.366667	25.066668	449.666656	1023.000000	1023.000000	2046.000000
12.940000	0.015350	9.071864	0.694732	1.094269	3.462503	3.820360	0.000000	-10.000000	-0.366667	24.866667	458.166656	1023.000000	1023.000000	2046.000000
12.960000	0.017096	10.103982	0.839680	1.447656	3.613086	4.203561	0.000000	-10.000000	-0.358333	24.416666	466.500000	1023.000000	1023.000000	2046.000000
12.980000	0.019064	11.266689	1.046744	1.866734	3.810536	4.542675	0.000000	-10.000000	-0.366667	24.400000	474.833344	1023.000000	1023.000000	2046.000000
13.000000	0.021232	12.548318	1.284130	2.253191	4.078796	4.932201	0.000000	-10.000000	-0.358333	24.300001	483.000000	1023.000000	1023.000000	2046.000000
13.020000	0.023435	13.849895	1.616855	2.606633	4.328312	5.298095	0.000000	-10.000000	-0.358333	24.366667	491.000000	1023.000000	1023.000000	2046.000000
13.040000	0.025675	15.174159	2.048114	2.782073	4.578193	5.765779	0.000000	-10.000000	-0.333333	24.150000	499.000000	1023.000000	1023.000000	2046.000000
13.060000	0.027712	16.377783	2.431081	2.929799	4.932237	6.084668	0.000000	-10.000000	-0.308333	23.533333	507.000000	1023.000000	1023.000000	2046.000000
13.080000	0.029214	17.265268	2.845992	2.896673	5.271091	6.251513	0.000000	-10.000000	-0.241667	22.566668	515.000000	1023.000000	1023.000000	2046.000000
13.100000	0.029976	17.715555	3.215142	2.605474	5.519821	6.375118	0.000000	-10.000000	-0.183333	20.483334	522.833313	1023.000000	1023.000000	2046.000000
13.120000	0.030160	17.824417	3.476249	2.187466	5.681938	6.478765	0.000000	-10.000000	-0.116667	18.150000	530.000000	1023.000000	1023.000000	2046.000000
13.140000	0.030117	17.798979	3.558521	2.001424	5.818282	6.420752	0.000000	-10.000000	-0.075000	15.216666	536.500000	1023.000000	1023.000000	2046.000000
13.160000	0.029940	17.694284	3.599618	1.889139	5.756125	6.449403	0.000000	-10.000000	-0.033333	12.466667	542.000000	1023.000000	1023.000000	2046.000000
13.180000	0.029491	17.429258	3.525933	1.727935	5.706836	6.468555	0.000000	-10.000000	-0.008333	9.283334	546.666687	1023.000000	1023.000000	2046.000000
13.200000	0.028871	17.062532	3.395527	1.608149	5.639616	6.419240	0.000000	-10.000000	0.016667	5.033334	550.333313	1023.000000	1023.000000	2046.000000
13.220000	0.028536	16.864738	3.332327	1.523858	5.528886	6.479667	0.000000	-10.000000	0.025000	0.816667	552.666687	1023.000000	1023.000000	2046.000000
13.240000	0.028384	16.775003	3.336339	1.434443	5.412461	6.591760	0.000000	-10.000000	0.050000	-3.366667	553.833313	1023.000000	1023.000000	2046.000000
13.260000	0.028562	16.880026	3.381015	1.407535	5.474930	6.616545	0.000000	-10.000000	0.066667	-6.866667	554.000000	1023.000000	1023.000000	2046.000000
13.280000	0.028617	16.912708	3.498749	1.421384	5.464399	6.528175	0.000000	-10.000000	0.108333	-10.216667	554.000000	1023.000000	1023.000000	2046.000000
13.300000	0.028416	16.793957	3.741229	1.252673	5.348215	6.451840	0.000000	-10.000000	0.158333	-13.250000	554.000000	1023.000000	1023.000000	2046.000000
13.320000	0.028189	16.659693	3.891612	1.100162	5.391399	6.276520	0.000000	-10.000000	0.208333	-15.633333	554.000000	1023.000000	1023.000000	2046.000000
13.340000	0.027465	16.232042	4.004736	0.950782	5.314225	5.962300	0.000000	-10.000000	0.266667	-17.799999	546.333313	1023.000000	1023.000000	2046.000000
13.360000	0.026516	15.671165	4.081838	0.718321	5.223279	5.647727	0.000000	-10.000000	0.325000	-19.916668	536.500000	1023.000000	1023.000000	2046.000000
13.380000	0.025351	14.982497	4.026025	0.529904	5.236451	5.190117	0.000000	-10.000000	0.391667	-21.816668	524.166687	1023.000000	1023.000000	2046.000000
13.400000	0.023649	13.976470	4.036988	0.217098	4.980797	4.741588	0.000000	-10.000000	0.458333	-23.750000	516.833313	1023.000000	1023.000000	2046.000000
13.420000	0.021916	12.952291	3.965371	-0.144160	4.827389	4.303692	0.000000	-10.000000	0.525000	-25.433334	508.833344	1023.000000	1023.000000	2046.000000
13.440000	0.020078	11.866214	3.883174	-0.479804	4.702313	3.760530	0.000000	-10.000000	0.591667	-27.133333	500.333344	1023.000000	1023.000000	2046.000000
13.460000	0.018069	10.678839	3.784415	-0.755504	4.516095	3.133833	0.000000	-10.000000	0.650000	-28.500000	491.166656	1023.000000	1023.000000	2046.000000
13.480000	0.016216	9.583571	3.766491	-1.150665	4.300252	2.667493	0.000000	-10.000000	0.716667	-29.733334	481.833344	1023.000000	1023.000000	2046.000000
13.500000	0.014618	8.639151	3.745038	-1.363687	4.181729	2.076071	0.000000	-10.000000	0.766667	-30.550001	471.833344	1023.000000	1023.000000	2046.000000
13.520000	0.013425	7.933959	3.793060	-1.532019	4.082858	1.590061	0.000000	-10.000000	0.800000	-31.350000	461.833344	1023.000000	1023.000000	2046.000000
13.540000	0.012501	7.388133	3.892151	-1.701271	3.857249	1.340003	0.000000	-10.000000	0.800000	-31.766666	451.166656	1023.000000	1023.000000	2046.000000
13.560000	0.011337	6.700076	3.722521	-1.818401	3.771999	1.023958	0.000000	-10.000000	0.808333	-32.166668	440.666656	1023.000000	1023.000000	2046.000000
13.580000	0.009469	5.595897	3.442583	-1.930516	3.558177	0.525652	0.000000	-10.000000	0.808333	-32.116669	430.000000	1023.000000	1023.000000	2046.000000
13.600000	0.007582	4.481223	3.122788	-2.017556	3.385357	-0.009365	0.000000	-10.000000	0.808333	-32.333336	419.333344	1023.000000	1023.000000	2046.000000
13.620000	0.005026	2.970220	2.949939	-2.643005	2.834765	-0.171479	0.000000	-10.000000	0.808333	-32.299999	408.500000	1023.000000	1023.000000	2046.000000
13.640000	0.003539	2.091737	2.684905	-2.851277	2.749017	-0.490908	0.000000	-10.000000	0.808333	-32.616669	397.666656	1023.000000	1023.000000	2046.000000
13.660000	0.001874	1.107493	2.562671	-3.064355	2.525075	-0.915898	0.000000	-10.000000	0.808333	-32.500000	386.833344	1023.000000	1023.000000	2046.000000
13.680000	-0.000380	-0.224358	2.369361	-3.528830	2.377202	-1.442091	0.000000	-10.000000	0.800000	-32.533337	376.000000	1023.000000	1023.000000	2046.000000
13.700000	-0.003443	-2.035066	1.933192	-3.804338	2.069526	-2.233447	0.000000	-10.000000	0.791667	-32.133335	365.166656	1023.000000	1023.000000	2046.000000
13.720000	-0.007322	-4.327422	1.198293	-3.982702	1.548561	-3.091573	0.000000	-10.000000	0.775000	-32.100002	354.333344	1023.000000	1023.000000	2046.000000
13.740000	-0.011760	-6.949903	0.370793	-4.300826	0.862150	-3.882020	0.000000	-10.000000	0.775000	-31.500000	343.666656	1023.000000	1023.000000	2046.000000
13.760000	-0.015557	-9.194112	-0.387823	-4.687253	0.350103	-4.469140	0.000000	-10.000000	0.766667	-31.166668	333.000000	1023.000000	1023.000000	2046.000000
13.780000	-0.018516	-10.942788	-0.952667	-5.050138	-0.021224	-4.918759	0.000000	-10.000000	0.766667	-30.583334	322.666656	1023.000000	1023.000000	2046.000000
13.800000	-0.021024	-12.425345	-1.311401	-5.414368	-0.382298	-5.317279	0.000000	-10.000000	0.725000	-30.316668	312.500000	1023.000000	1023.000000	2046.000000
13.820000	-0.023248	-13.739668	-1.614708	-5.745829	-0.747001	-5.632130	0.000000	-10.000000	0.691667	-29.966667	302.500000	1023.000000	1023.000000	2046.000000
13.840000	-0.025202	-14.894511	-1.991601	-5.925918	-0.947926	-6.029066	0.000000	-10.000000	0.666667	-29.583334	292.500000	1023.000000	1023.000000	2046.000000
13.860000	-0.027035	-15.977764	-2.277840	-6.093650	-1.220778	-6.385496	0.000000	-10.000000	0.658333	-29.299999	282.500000	1023.000000	1023.000000	2046.000000
13.880000	-0.028682	-16.951019	-2.472058	-6.348873	-1.549531	-6.580557	0.000000	-10.000000	0.658333	-29.066668	272.666656	1023.000000	1023.000000	2046.000000
13.900000	-0.029911	-17.677288	-2.668554	-6.448597	-1.724191	-6.835945	0.000000	-10.000000	0.641667	-28.683334	263.000000	1023.000000	1023.000000	2046.000000
13.920000	-0.030967	-18.301470	-2.881852	-6.500653	-1.898547	-7.020417	0.000000	-10.000000	0.633333	-28.366667	253.500000	1023.000000	1023.000000	2046.000000
13.940000	-0.031998	-18.911102	-3.007375	-6.638514	-2.159910	-7.105302	0.000000	-10.000000	0.616667	-27.933334	244.000000	1023.000000	1023.000000	2046.000000
13.960000	-0.032679	-19.313250	-3.082140	-6.849374	-2.238707	-7.143029	0.000000	-10.000000	0.591667	-27.450001	234.666672	1023.000000	1023.000000	2046.000000
13.980000	-0.033606	-19.861280	-3.016289	-7.169976	-2.505278	-7.169738	0.000000	-10.000000	0.566667	-27.066668	225.500000	1023.000000	1023.000000	2046.000000
14.000000	-0.033967	-20.074703	-2.969810	-7.544595	-2.513659	-7.046639	0.000000	-10.000000	0.550000	-26.583334	216.500000	1023.000000	1023.000000	2046.000000
14.020000	-0.034707	-20.511703	-3.007945	-7.695125	-2.563097	-7.245536	0.000000	-10.000000	0.541667	-26.150002	207.666672	1023.000000	1023.000000	2046.000000
14.040000	-0.036134	-21.355265	-3.063666	-8.176884	-2.746223	-7.368492	0.000000	-10.000000	0.525000	-25.566668	198.833328	1023.000000	1023.000000	2046.000000
14.060000	-0.038004	-22.460140	-3.170722	-8.720304	-2.881209	-7.687906	0.000000	-10.000000	0.508333	-25.100000	190.333328	1023.000000	1023.000000	2046.000000
14.080000	-0.040127	-23.715336	-3.272513	-9.254516	-3.204577	-7.983730	0.000000	-10.000000	0.491667	-24.783335	182.000000	1023.000000	1023.000000	2046.000000
14.100000	-0.041940	-24.786327	-3.366920	-9.698237	-3.512340	-8.208830	0.000000	-10.000000	0.491667	-24.283335	173.666672	1023.000000	1023.000000	2046.000000
14.120000	-0.043530	-25.726023	-3.642282	-9.893801	-3.684504	-8.505438	0.000000	-10.000000	0.466667	-23.650000	165.666672	1023.000000	1023.000000	2046.000000
14.140000	-0.045368	-26.812284	-3.825833	-10.235442	-4.050715	-8.700294	0.000000	-10.000000	0.441667	-22.916668	157.666672	1023.000000	1023.000000	2046.000000
14.160000	-0.046888	-27.710693	-4.175271	-10.458404	-4.237393	-8.839625	0.000000	-10.000000	0.391667	-22.233334	150.166672	1023.000000	1023.000000	2046.000000
14.180000	-0.048408	-28.608891	-4.457764	-10.655124	-4.589295	-8.906707	0.000000	-10.000000	0.366667	-21.483334	142.666672	1023.000000	1023.000000	2046.000000
14.200000	-0.049321	-29.148802	-4.622566	-10.873836	-4.834588	-8.817812	0.000000	-10.000000	0.341667	-20.866667	135.500000	1023.000000	1023.000000	2046.000000
14.220000	-0.049825	-29.446486	-4.829638	-10.799405	-4.922839	-8.894604	0.000000	-10.000000	0.333333	-20.350000	128.500000	1023.000000	1023.000000	2046.000000
14.240000	-0.050237	-29.690117	-4.903077	-10.842890	-5.135363	-8.808787	0.000000	-10.000000	0.308333	-19.900002	121.666664	1023.000000	1023.000000	2046.000000
14.260000	-0.050513	-29.853342	-5.064613	-10.816038	-5.184821	-8.787871	0.000000	-10.000000	0.283333	-19.333334	115.000000	1023.000000	1023.000000	2046.000000
14.280000	-0.050925	-30.096550	-5.105363	-10.799351	-5.396297	-8.795539	0.000000	-10.000000	0.258333	-18.733334	108.666664	1023.000000	1023.000000	2046.000000
14.300000	-0.050988	-30.133881	-5.192281	-10.763914	-5.409622	-8.768063	0.000000	-10.000000	0.250000	-18.183332	102.500000	1023.000000	1023.000000	2046.000000
14.320000	-0.051053	-30.172215	-5.277971	-10.616762	-5.478982	-8.798499	0.000000	-10.000000	0.241667	-17.549999	96.500000	1023.000000	1023.000000	2046.000000
14.340000	-0.051145	-30.226887	-5.281520	-10.619415	-5.599335	-8.726616	0.000000	-10.000000	0.225000	-16.916666	90.500000	1023.000000	1023.000000	2046.000000
14.360000	-0.051136	-30.221184	-5.409678	-10.381506	-5.615887	-8.814113	0.000000	-10.000000	0.208333	-16.233334	84.833336	1023.000000	1023.000000	2046.000000
14.380000	-0.051150	-30.229456	-5.524778	-10.167594	-5.825648	-8.711437	0.000000	-10.000000	0.200000	-15.616667	79.333336	1023.000000	1023.000000	2046.000000
14.400000	-0.051564	-30.474598	-5.786055	-9.992584	-6.000260	-8.695698	0.000000	-10.000000	0.200000	-14.900001	74.166664	1023.000000	1023.000000	2046.000000
14.420000	-0.052617	-31.096619	-6.149076	-9.905836	-6.222882	-8.818824	0.000000	-10.000000	0.200000	-14.283334	69.000000	1023.000000	1023.000000	2046.000000
14.440000	-0.053688	-31.729719	-6.380348	-9.922324	-6.551351	-8.875696	0.000000	-10.000000	0.200000	-13.633333	64.333336	1023.000000	1023.000000	2046.000000
14.460000	-0.054517	-32.219749	-6.638549	-10.082042	-6.660363	-8.838798	0.000000	-10.000000	0.208333	-13.233334	59.666668	1023.000000	1023.000000	2046.000000
14.480000	-0.054956	-32.478905	-6.743339	-10.099524	-6.757196	-8.878845	0.000000	-10.000000	0.200000	-12.866667	55.333332	1023.000000	1023.000000	2046.000000
14.500000	-0.055044	-32.531101	-6.834686	-10.030489	-6.747121	-8.918805	0.000000	-10.000000	0.166667	-12.600000	51.000000	1023.000000	1023.000000	2046.000000
14.520000	-0.055665	-32.897949	-6.947434	-10.121469	-6.764474	-9.064573	0.000000	-10.000000	0.125000	-12.116667	47.000000	1023.000000	1023.000000	2046.000000
14.540000	-0.057491	-33.977261	-7.332067	-10.201882	-6.937002	-9.506308	0.000000	-10.000000	0.100000	-11.600000	43.000000	1023.000000	1023.000000	2046.000000
14.560000	-0.059729	-35.300007	-7.738813	-10.322154	-7.383100	-9.855942	0.000000	-10.000000	0.091667	-10.750000	39.000000	1023.000000	1023.000000	2046.000000
14.580000	-0.062077	-36.687553	-8.327975	-10.417626	-7.689080	-10.252872	0.000000	-10.000000	0.083333	-9.933333	35.333332	1023.000000	1023.000000	2046.000000
14.600000	-0.064435	-38.080933	-8.964793	-10.591325	-7.954965	-10.569850	0.000000	-10.000000	0.075000	-9.050000	32.000000	1023.000000	1023.000000	2046.000000
14.620000	-0.066344	-39.209568	-9.379751	-10.810637	-8.283643	-10.735536	0.000000	-10.000000	0.075000	-8.733334	29.000000	1023.000000	1023.000000	2046.000000
14.640000	-0.067757	-40.044231	-9.687142	-11.112809	-8.449137	-10.795140	0.000000	-10.000000	0.083333	-8.683333	26.000000	1023.000000	1023.000000	2046.000000
14.660000	-0.068694	-40.598335	-9.994654	-11.112003	-8.473494	-11.018185	0.000000	-10.000000	0.075000	-8.783334	23.000000	1023.000000	1023.000000	2046.000000
14.680000	-0.069442	-41.040325	-10.122454	-11.165385	-8.679205	-11.073280	0.000000	-10.000000	0.075000	-8.666667	20.000000	1023.000000	1023.000000	2046.000000
14.700000	-0.069889	-41.304363	-10.271701	-11.187576	-8.747341	-11.097746	0.000000	-10.000000	0.058333	-8.316667	17.166666	1023.000000	1023.000000	2046.000000
14.720000	-0.070204	-41.490280	-10.411110	-11.108604	-8.774258	-11.196306	0.000000	-10.000000	0.066667	-7.783334	14.333333	1023.000000	1023.000000	2046.000000
14.740000	-0.070265	-41.526794	-10.415704	-11.084340	-8.888084	-11.138666	0.000000	-10.000000	0.058333	-7.116667	11.833333	1023.000000	1023.000000	2046.000000
14.760000	-0.069931	-41.329388	-10.443742	-10.928949	-8.819741	-11.136954	0.000000	-10.000000	0.058333	-6.316667	9.500000	1023.000000	1023.000000	2046.000000
14.780000	-0.069575	-41.118816	-10.421832	-10.734638	-8.844680	-11.117668	0.000000	-10.000000	0.041667	-5.300000	7.500000	1023.000000	1023.000000	2046.000000
14.800000	-0.068936	-40.740883	-10.242512	-10.756077	-8.896967	-10.845326	0.000000	-10.000000	0.025000	-3.900000	5.666667	1023.000000	1023.000000	2046.000000
14.820000	-0.067965	-40.167133	-10.041938	-10.764127	-8.709323	-10.651747	0.000000	-10.000000	0.008333	-1.400000	4.500000	1023.000000	1023.000000	2046.000000
14.840000	-0.066868	-39.519100	-9.687971	-10.827058	-8.634348	-10.369722	0.000000	-10.000000	-0.008333	1.150000	4.000000	1023.000000	1023.000000	2046.000000
14.860000	-0.065618	-38.780087	-9.303560	-10.939924	-8.468793	-10.067808	0.000000	-10.000000	-0.033333	4.300000	4.000000	1023.000000	1023.000000	2046.000000
14.880000	-0.064636	-38.200089	-8.989468	-11.101864	-8.210768	-9.897989	0.000000	-10.000000	-0.058333	7.083333	4.000000	1023.000000	1023.000000	2046.000000
14.900000	-0.064139	-37.906147	-8.779241	-11.310931	-8.000812	-9.815161	0.000000	-10.000000	-0.083333	9.983334	4.000000	1023.000000	1023.000000	2046.000000
14.920000	-0.063919	-37.775921	-8.527330	-11.568533	-7.984200	-9.695861	0.000000	-10.000000	-0.116667	12.466666	4.000000	1023.000000	1023.000000	2046.000000
14.940000	-0.063343	-37.435627	-8.349722	-11.646970	-7.887449	-9.551487	0.000000	-10.000000	-0.166667	14.783333	4.000000	1023.000000	1023.000000	2046.000000
14.960000	-0.062496	-36.935310	-8.224883	-11.542635	-7.744237	-9.423555	0.000000	-10.000000	-0.216667	17.116667	7.333333	1023.000000	1023.000000	2046.000000
14.980000	-0.061712	-36.472084	-8.114457	-11.481411	-7.632166	-9.244049	0.000000	-10.000000	-0.275000	19.350000	14.500000	1023.000000	1023.000000	2046.000000
15.000000	-0.060738	-35.896103	-7.996439	-11.457411	-7.548474	-8.893777	0.000000	-10.000000	-0.325000	21.200001	23.833334	1023.000000	1023.000000	2046.000000
15.020000	-0.059368	-35.086243	-7.881540	-11.342424	-7.361701	-8.500579	0.000000	-10.000000	-0.358333	22.866667	32.166668	1023.000000	1023.000000	2046.000000
15.040000	-0.057462	-33.960068	-7.714346	-11.077755	-7.036640	-8.131325	0.000000	-10.000000	-0.375000	24.083334	39.333332	1023.000000	1023.000000	2046.000000
15.060000	-0.055132	-32.583023	-7.418135	-10.730249	-6.743379	-7.691260	0.000000	-10.000000	-0.400000	24.800001	47.166668	1023.000000	1023.000000	2046.000000
15.080000	-0.052557	-31.061138	-6.966819	-10.464123	-6.469195	-7.161001	0.000000	-10.000000	-0.425000	25.466667	55.500000	1023.000000	1023.000000	2046.000000
15.100000	-0.049840	-29.455612	-6.563168	-10.168562	-6.037498	-6.686384	0.000000	-10.000000	-0.458333	25.883333	64.000000	1023.000000	1023.000000	2046.000000
15.120000	-0.047047	-27.804533	-6.101057	-9.752653	-5.645256	-6.305566	0.000000	-10.000000	-0.458333	26.633333	72.500000	1023.000000	1023.000000	2046.000000
15.140000	-0.044311	-26.187777	-5.679844	-9.348209	-5.252296	-5.907427	0.000000	-10.000000	-0.475000	27.233334	81.166664	1023.000000	1023.000000	2046.000000
15.160000	-0.041523	-24.539921	-5.210662	-9.045840	-4.874685	-5.408734	0.000000	-10.000000	-0.483333	27.966667	90.166664	1023.000000	1023.000000	2046.000000
15.180000	-0.038747	-22.899714	-4.808012	-8.678065	-4.451195	-4.962441	0.000000	-10.000000	-0.500000	28.150000	99.500000	1023.000000	1023.000000	2046.000000
15.200000	-0.036124	-21.349470	-4.460086	-8.338322	-4.020846	-4.530216	0.000000	-10.000000	-0.525000	28.350000	109.000000	1023.000000	1023.000000	2046.000000
15.220000	-0.033536	-19.820038	-4.069439	-7.956458	-3.677185	-4.116957	0.000000	-10.000000	-0.525000	28.383333	118.333336	1023.000000	1023.000000	2046.000000
15.240000	-0.031101	-18.380449	-3.675866	-7.690890	-3.365685	-3.648009	0.000000	-10.000000	-0.541667	28.816668	127.833336	1023.000000	1023.000000	2046.000000
15.260000	-0.028689	-16.955332	-3.274725	-7.437970	-3.028428	-3.214210	0.000000	-10.000000	-0.541667	29.050001	137.333328	1023.000000	1023.000000	2046.000000
15.280000	-0.026351	-15.573270	-2.971990	-7.084524	-2.651694	-2.865062	0.000000	-10.000000	-0.558333	29.183334	147.000000	1023.000000	1023.000000	2046.000000
15.300000	-0.024118	-14.253832	-2.653502	-6.767771	-2.300787	-2.531772	0.000000	-10.000000	-0.575000	29.316668	156.666672	1023.000000	1023.000000	2046.000000
15.320000	-0.021920	-12.955009	-2.283007	-6.463842	-2.078650	-2.129509	0.000000	-10.000000	-0.550000	29.500000	166.500000	1023.000000	1023.000000	2046.000000
15.340000	-0.019621	-11.596030	-1.931093	-6.189516	-1.732237	-1.743185	0.000000	-10.000000	-0.525000	29.766666	176.500000	1023.000000	1023.000000	2046.000000
15.360000	-0.017264	-10.203105	-1.623451	-5.826131	-1.348168	-1.405355	0.000000	-10.000000	-0.508333	29.816668	186.500000	1023.000000	1023.000000	2046.000000
15.380000	-0.015150	-8.953485	-1.363546	-5.493001	-0.993469	-1.103468	0.000000	-10.000000	-0.533333	29.716667	196.500000	1023.000000	1023.000000	2046.000000
15.400000	-0.013050	-7.712434	-1.025822	-5.230923	-0.759830	-0.695859	0.000000	-10.000000	-0.566667	29.666666	206.333328	1023.000000	1023.000000	2046.000000
15.420000	-0.010869	-6.423861	-0.723972	-4.947185	-0.422974	-0.329731	0.000000	-10.000000	-0.566667	29.600000	216.000000	1023.000000	1023.000000	2046.000000
15.440000	-0.008829	-5.217807	-0.465134	-4.623263	-0.099033	-0.030377	0.000000	-10.000000	-0.575000	29.483334	225.666672	1023.000000	1023.000000	2046.000000
15.460000	-0.006841	-4.043142	-0.175822	-4.311460	0.155746	0.288394	0.000000	-10.000000	-0.558333	29.483334	235.500000	1023.000000	1023.000000	2046.000000
15.480000	-0.004702	-2.778722	0.134914	-4.103230	0.472351	0.717243	0.000000	-10.000000	-0.558333	29.483334	245.500000	1023.000000	1023.000000	2046.000000
15.500000	-0.002711	-1.602151	0.362767	-3.673781	0.810630	0.898233	0.000000	-10.000000	-0.550000	29.483334	255.500000	1023.000000	1023.000000	2046.000000
15.520000	-0.001194	-0.705441	0.637369	-3.466984	0.938280	1.185895	0.000000	-10.000000	-0.566667	29.383333	265.500000	1023.000000	1023.000000	2046.000000
15.540000	-0.000803	-0.474406	0.587448	-3.321310	1.060612	1.198844	0.000000	-10.000000	-0.600000	29.483334	275.166656	1023.000000	1023.000000	2046.000000
15.560000	-0.001000	-0.590764	0.347051	-3.139164	1.067607	1.133741	0.000000	-10.000000	-0.616667	29.650000	284.833344	1023.000000	1023.000000	2046.000000
15.580000	-0.000625	-0.369612	0.316126	-2.948200	1.034023	1.228438	0.000000	-10.000000	-0.608333	30.033333	294.500000	1023.000000	1023.000000	2046.000000
15.600000	0.001190	0.703152	0.535411	-2.670123	1.184961	1.652903	0.000000	-10.000000	-0.558333	30.033333	304.500000	1023.000000	1023.000000	2046.000000
15.620000	0.004403	2.602269	0.820658	-1.947246	1.780484	1.948373	0.000000	-10.000000	-0.525000	30.033333	314.500000	1023.000000	1023.000000	2046.000000
15.640000	0.006685	3.950597	1.212184	-1.718964	1.927221	2.530156	0.000000	-10.000000	-0.508333	29.550001	324.500000	1023.000000	1023.000000	2046.000000
15.660000	0.009524	5.628424	1.526028	-1.299305	2.343149	3.058552	0.000000	-10.000000	-0.525000	29.333334	334.500000	1023.000000	1023.000000	2046.000000
15.680000	0.010882	6.431218	1.678353	-1.077392	2.641340	3.188916	0.000000	-10.000000	-0.525000	28.900002	344.500000	1023.000000	1023.000000	2046.000000
15.700000	0.011126	6.575290	1.552601	-0.999326	2.906334	3.115682	0.000000	-10.000000	-0.516667	28.833334	354.333344	1023.000000	1023.000000	2046.000000
15.720000	0.009769	5.773324	1.136259	-0.977966	2.820443	2.794588	0.000000	-10.000000	-0.491667	28.616667	364.000000	1023.000000	1023.000000	2046.000000
15.740000	0.007832	4.628962	0.577648	-0.976557	2.542557	2.485313	0.000000	-10.000000	-0.466667	28.216667	373.666656	1023.000000	1023.000000	2046.000000
15.760000	0.006926	4.093320	0.141940	-0.928378	2.493017	2.386741	0.000000	-10.000000	-0.441667	27.666668	383.166656	1023.000000	1023.000000	2046.000000
15.780000	0.007187	4.247688	0.014554	-0.828157	2.566953	2.494339	0.000000	-10.000000	-0.416667	26.950001	392.500000	1023.000000	1023.000000	2046.000000
15.800000	0.008076	4.772638	0.095367	-0.604966	2.642097	2.640141	0.000000	-10.000000	-0.425000	26.916666	401.500000	1023.000000	1023.000000	2046.000000
15.820000	0.009256	5.470025	0.193669	-0.311410	2.735013	2.852753	0.000000	-10.000000	-0.425000	26.900000	410.500000	1023.000000	1023.000000	2046.000000
15.840000	0.010598	6.263709	0.233828	0.092776	2.909868	3.027237	0.000000	-10.000000	-0.433333	27.200001	419.500000	1023.000000	1023.000000	2046.000000
15.860000	0.011964	7.070506	0.376706	0.412255	2.974452	3.307093	0.000000	-10.000000	-0.416667	27.000000	428.500000	1023.000000	1023.000000	2046.000000
15.880000	0.013727	8.112451	0.562932	0.703643	3.144018	3.701858	0.000000	-10.000000	-0.408333	26.616667	437.500000	1023.000000	1023.000000	2046.000000
15.900000	0.015598	9.218380	0.669252	1.172481	3.406428	3.970218	0.000000	-10.000000	-0.400000	26.416668	446.500000	1023.000000	1023.000000	2046.000000
15.920000	0.017534	10.362659	0.858869	1.640591	3.557854	4.305345	0.000000	-10.000000	-0.400000	26.366667	455.333344	1023.000000	1023.000000	2046.000000
15.940000	0.019707	11.646905	1.162825	2.008874	3.681391	4.793815	0.000000	-10.000000	-0.408333	26.800001	464.166656	1023.000000	1023.000000	2046.000000
15.960000	0.022206	13.123461	1.373532	2.476645	4.096512	5.176772	0.000000	-10.000000	-0.416667	26.916668	473.000000	1023.000000	1023.000000	2046.000000
15.980000	0.024651	14.568890	1.769078	2.785169	4.337081	5.677561	0.000000	-10.000000	-0.416667	27.183334	482.000000	1023.000000	1023.000000	2046.000000
16.000000	0.027265	16.113331	2.183591	3.107549	4.690425	6.131766	0.000000	-10.000000	-0.408333	26.833334	491.000000	1023.000000	1023.000000	2046.000000
16.020000	0.029638	17.516083	2.581172	3.398010	5.085865	6.451035	0.000000	-10.000000	-0.391667	26.500000	500.000000	1023.000000	1023.000000	2046.000000
16.040001	0.031379	18.545139	3.058057	3.317838	5.398569	6.770675	0.000000	-10.000000	-0.366667	25.483334	509.000000	1023.000000	1023.000000	2046.000000
16.059999	0.032490	19.201605	3.478378	3.034044	5.725764	6.963420	0.000000	-10.000000	-0.325000	24.500000	517.666687	1023.000000	1023.000000	2046.000000
16.080000	0.032843	19.410454	3.658231	2.811214	6.021572	6.919437	0.000000	-10.000000	-0.266667	23.066668	526.000000	1023.000000	1023.000000	2046.000000
16.100000	0.032875	19.428919	3.839703	2.611570	6.005992	6.971653	0.000000	-10.000000	-0.200000	21.566668	533.833313	1023.000000	1023.000000	2046.000000
16.120001	0.033283	19.670519	3.880916	2.532462	6.170195	7.086947	0.000000	-10.000000	-0.150000	19.533333	541.333313	1023.000000	1023.000000	2046.000000
16.139999	0.033268	19.661596	3.854082	2.490623	6.210773	7.106118	0.000000	-10.000000	-0.100000	17.066668	548.166687	1023.000000	1023.000000	2046.000000
16.160000	0.033218	19.631870	3.911265	2.339128	6.138671	7.242805	0.000000	-10.000000	-0.058333	14.600000	554.333313	1023.000000	1023.000000	2046.000000
16.180000	0.033564	19.836229	3.850677	2.398777	6.263276	7.323499	0.000000	-10.000000	-0.016667	11.666667	559.666687	1023.000000	1023.000000	2046.000000
16.200001	0.033935	20.055511	3.895144	2.508554	6.319786	7.332026	0.000000	-10.000000	0.016667	8.100000	564.166687	1023.000000	1023.000000	2046.000000
16.219999	0.034500	20.389429	4.152059	2.568865	6.305672	7.362833	0.000000	-10.000000	0.050000	2.950000	567.500000	1023.000000	1023.000000	2046.000000
16.240000	0.034972	20.668188	4.424426	2.515561	6.357728	7.370473	0.000000	-10.000000	0.083333	-1.800000	569.333313	1023.000000	1023.000000	2046.000000
16.260000	0.035252	20.833662	4.580844	2.524002	6.474705	7.254111	0.000000	-10.000000	0.108333	-6.650000	570.000000	1023.000000	1023.000000	2046.000000
16.280001	0.035136	20.765305	4.771899	2.448604	6.501868	7.042934	0.000000	-10.000000	0.141667	-10.183333	570.000000	1023.000000	1023.000000	2046.000000
16.299999	0.034900	20.626070	5.002899	2.268042	6.515691	6.839439	0.000000	-10.000000	0.200000	-13.700000	570.000000	1023.000000	1023.000000	2046.000000
16.320000	0.034258	20.246445	5.057376	2.188063	6.581788	6.419217	0.000000	-10.000000	0.258333	-16.166668	570.000000	1023.000000	1023.000000	2046.000000
16.340000	0.033262	19.657963	5.183318	2.023352	6.487017	5.964276	0.000000	-10.000000	0.325000	-18.350000	562.500000	1023.000000	1023.000000	2046.000000
16.360001	0.032616	19.276316	5.378995	1.840238	6.393931	5.663152	0.000000	-10.000000	0.375000	-20.500000	552.833313	1023.000000	1023.000000	2046.000000
16.379999	0.032018	18.922752	5.381479	1.867046	6.414700	5.259527	0.000000	-10.000000	0.458333	-22.550001	540.500000	1023.000000	1023.000000	2046.000000
16.400000	0.030812	18.209763	5.369054	1.641823	6.246645	4.952240	0.000000	-10.000000	0.525000	-24.700001	533.000000	1023.000000	1023.000000	2046.000000
16.420000	0.029517	17.444685	5.340106	1.338097	6.149286	4.617195	0.000000	-10.000000	0.600000	-26.566668	524.666687	1023.000000	1023.000000	2046.000000
16.440001	0.028455	16.816694	5.251135	1.291415	6.217839	4.056305	0.000000	-10.000000	0.650000	-28.416668	515.833313	1023.000000	1023.000000	2046.000000
16.459999	0.026386	15.594010	5.324813	0.681664	5.789440	3.798093	0.000000	-10.000000	0.725000	-29.783333	506.333344	1023.000000	1023.000000	2046.000000
16.480000	0.024238	14.324488	5.150906	0.315648	5.704997	3.152937	0.000000	-10.000000	0.783333	-30.866667	496.500000	1023.000000	1023.000000	2046.000000
16.500000	0.020699	12.233286	4.681109	-0.107541	5.392825	2.266893	0.000000	-10.000000	0.841667	-31.766666	486.166656	1023.000000	1023.000000	2046.000000
16.520000	0.016971	10.030069	4.254383	-0.743015	4.954800	1.563902	0.000000	-10.000000	0.850000	-32.416668	475.500000	1023.000000	1023.000000	2046.000000
16.540001	0.013327	7.876479	3.781081	-1.151862	4.529278	0.717982	0.000000	-10.000000	0.875000	-32.800003	464.666656	1023.000000	1023.000000	2046.000000
16.559999	0.009314	5.504817	3.112345	-1.333289	4.052522	-0.326761	0.000000	-10.000000	0.883333	-33.250000	453.833344	1023.000000	1023.000000	2046.000000
16.580000	0.005094	3.010671	2.353295	-1.598769	3.425973	-1.169828	0.000000	-10.000000	0.883333	-33.283333	442.833344	1023.000000	1023.000000	2046.000000
16.600000	0.001685	0.995609	1.755467	-2.014327	2.984248	-1.729779	0.000000	-10.000000	0.866667	-33.616669	431.666656	1023.000000	1023.000000	2046.000000
16.620001	-0.001156	-0.683306	1.306532	-2.424039	2.683820	-2.249619	0.000000	-10.000000	0.841667	-33.266666	420.333344	1023.000000	1023.000000	2046.000000
16.639999	-0.003617	-2.137770	0.962301	-2.758716	2.390759	-2.732114	0.000000	-10.000000	0.858333	-33.433334	409.166656	1023.000000	1023.000000	2046.000000
16.660000	-0.005866	-3.466846	0.701244	-3.111273	2.028112	-3.084929	0.000000	-10.000000	0.841667	-33.066666	398.000000	1023.000000	1023.000000	2046.000000
16.680000	-0.007729	-4.567993	0.469878	-3.300587	1.716000	-3.453284	0.000000	-10.000000	0.833333	-32.750000	387.000000	1023.000000	1023.000000	2046.000000
16.700001	-0.009282	-5.485782	0.232355	-3.456205	1.493904	-3.755836	0.000000	-10.000000	0.800000	-32.250000	376.166656	1023.000000	1023.000000	2046.000000
16.719999	-0.010822	-6.395730	-0.001549	-3.564641	1.295351	-4.124891	0.000000	-10.000000	0.800000	-32.049999	365.333344	1023.000000	1023.000000	2046.000000
16.740000	-0.012224	-7.224393	-0.178120	-3.750662	1.024100	-4.319711	0.000000	-10.000000	0.800000	-31.866667	354.666656	1023.000000	1023.000000	2046.000000
16.760000	-0.013476	-7.964042	-0.320083	-3.948244	0.794103	-4.489817	0.000000	-10.000000	0.791667	-31.550001	344.000000	1023.000000	1023.000000	2046.000000
16.780001	-0.014568	-8.609555	-0.471508	-4.177851	0.627450	-4.587646	0.000000	-10.000000	0.783333	-31.000000	333.666656	1023.000000	1023.000000	2046.000000
16.799999	-0.015528	-9.176915	-0.556391	-4.452080	0.553248	-4.721692	0.000000	-10.000000	0.766667	-30.616667	323.166656	1023.000000	1023.000000	2046.000000
16.820000	-0.016420	-9.704287	-0.512418	-4.876137	0.409184	-4.724915	0.000000	-10.000000	0.758333	-30.133333	312.833344	1023.000000	1023.000000	2046.000000
16.840000	-0.017348	-10.252530	-0.417783	-5.299621	0.236589	-4.771715	0.000000	-10.000000	0.733333	-29.883333	302.500000	1023.000000	1023.000000	2046.000000
16.860001	-0.018381	-10.863196	-0.431857	-5.688396	0.162617	-4.905560	0.000000	-10.000000	0.716667	-29.350000	292.666656	1023.000000	1023.000000	2046.000000
16.879999	-0.019882	-11.750484	-0.529786	-6.138945	0.118468	-5.200221	0.000000	-10.000000	0.683333	-29.133333	283.000000	1023.000000	1023.000000	2046.000000
16.900000	-0.021783	-12.874037	-0.614542	-6.685440	-0.054239	-5.519816	0.000000	-10.000000	0.658333	-28.616667	273.333344	1023.000000	1023.000000	2046.000000
16.920000	-0.023945	-14.151571	-0.692127	-7.288273	-0.370262	-5.800910	0.000000	-10.000000	0.641667	-28.283333	263.833344	1023.000000	1023.000000	2046.000000
16.940001	-0.025866	-15.286647	-0.801758	-7.686909	-0.684764	-6.113216	0.000000	-10.000000	0.625000	-27.700001	254.333328	1023.000000	1023.000000	2046.000000
16.959999	-0.027762	-16.407589	-0.961403	-8.108460	-0.973017	-6.364708	0.000000	-10.000000	0.600000	-27.083334	245.166672	1023.000000	1023.000000	2046.000000
16.980000	-0.029624	-17.508074	-1.175696	-8.437441	-1.287065	-6.607872	0.000000	-10.000000	0.558333	-26.416666	236.000000	1023.000000	1023.000000	2046.000000
17.000000	-0.031307	-18.502319	-1.520420	-8.680070	-1.565467	-6.736363	0.000000	-10.000000	0.525000	-25.633333	227.333328	1023.000000	1023.000000	2046.000000
17.020000	-0.032610	-19.272346	-1.813941	-8.862834	-1.752884	-6.842690	0.000000	-10.000000	0.508333	-25.283335	218.666672	1023.000000	1023.000000	2046.000000
17.040001	-0.033745	-19.943270	-1.925573	-9.017047	-2.090881	-6.909769	0.000000	-10.000000	0.500000	-24.833334	210.333328	1023.000000	1023.000000	2046.000000
17.059999	-0.034496	-20.386862	-2.012267	-9.127131	-2.333943	-6.913521	0.000000	-10.000000	0.508333	-24.750000	202.000000	1023.000000	1023.000000	2046.000000
17.080000	-0.035002	-20.686245	-2.196693	-9.167663	-2.421173	-6.900716	0.000000	-10.000000	0.500000	-24.166668	194.000000	1023.000000	1023.000000	2046.000000
17.100000	-0.035584	-21.030127	-2.311279	-9.141769	-2.547973	-7.029105	0.000000	-10.000000	0.491667	-23.916668	186.000000	1023.000000	1023.000000	2046.000000
17.120001	-0.036171	-21.376877	-2.380082	-9.240242	-2.751054	-7.005500	0.000000	-10.000000	0.450000	-23.316668	178.000000	1023.000000	1023.000000	2046.000000
17.139999	-0.036411	-21.518881	-2.452823	-9.197971	-2.792030	-7.076058	0.000000	-10.000000	0.425000	-22.833334	170.000000	1023.000000	1023.000000	2046.000000
17.160000	-0.036943	-21.833202	-2.595846	-9.159853	-2.891543	-7.185960	0.000000	-10.000000	0.400000	-22.050001	162.333328	1023.000000	1023.000000	2046.000000
17.180000	-0.037551	-22.192631	-2.679182	-9.205504	-3.104836	-7.203108	0.000000	-10.000000	0.400000	-21.566668	154.833328	1023.000000	1023.000000	2046.000000
17.200001	-0.037949	-22.427893	-2.865257	-9.232419	-3.137089	-7.193127	0.000000	-10.000000	0.400000	-21.300001	150.000000	1023.000000	1023.000000	2046.000000
17.219999	-0.038598	-22.811337	-3.058410	-9.193121	-3.261193	-7.298612	0.000000	-10.000000	0.383333	-20.966667	142.833328	1023.000000	1023.000000	2046.000000
17.240000	-0.039336	-23.247568	-3.183483	-9.244851	-3.487219	-7.332016	0.000000	-10.000000	0.366667	-20.466667	136.000000	1023.000000	1023.000000	2046.000000
17.260000	-0.040005	-23.642782	-3.364841	-9.349393	-3.627033	-7.301515	0.000000	-10.000000	0.341667	-19.733334	127.000000	1023.000000	1023.000000	2046.000000
17.280001	-0.040712	-24.060989	-3.574711	-9.328881	-3.762107	-7.395291	0.000000	-10.000000	0.308333	-19.266666	120.333336	1023.000000	1023.000000	2046.000000
17.299999	-0.041438	-24.490091	-3.769703	-9.324348	-3.911429	-7.484612	0.000000	-10.000000	0.275000	-18.733334	113.833336	1023.000000	1023.000000	2046.000000
17.320000	-0.042178	-24.927355	-3.906966	-9.354736	-4.168316	-7.497336	0.000000	-10.000000	0.250000	-18.150000	107.500000	1023.000000	1023.000000	2046.000000
17.340000	-0.042749	-25.264708	-4.009006	-9.401761	-4.348715	-7.505227	0.000000	-10.000000	0.241667	-17.683334	101.500000	1023.000000	1023.000000	2046.000000
17.360001	-0.043226	-25.546347	-4.200244	-9.362718	-4.394628	-7.588758	0.000000	-10.000000	0.241667	-17.250000	95.500000	1023.000000	1023.000000	2046.000000
17.379999	-0.043887	-25.937176	-4.343298	-9.376379	-4.545019	-7.672480	0.000000	-10.000000	0.233333	-16.983334	89.833336	1023.000000	1023.000000	2046.000000
17.400000	-0.044368	-26.221615	-4.475334	-9.395762	-4.674762	-7.675757	0.000000	-10.000000	0.233333	-16.433334	84.166664	1023.000000	1023.000000	2046.000000
17.420000	-0.044843	-26.502279	-4.523080	-9.413901	-4.848969	-7.716328	0.000000	-10.000000	0.216667	-15.900001	78.833336	1023.000000	1023.000000	2046.000000
17.440001	-0.045276	-26.758049	-4.696486	-9.367249	-4.893890	-7.800424	0.000000	-10.000000	0.208333	-15.283334	73.500000	1023.000000	1023.000000	2046.000000
17.459999	-0.045971	-27.168884	-4.888938	-9.289961	-5.072624	-7.917360	0.000000	-10.000000	0.200000	-14.883333	68.500000	1023.000000	1023.000000	2046.000000
17.480000	-0.047506	-28.076130	-5.245616	-9.387785	-5.455034	-7.987694	0.000000	-10.000000	0.191667	-14.333334	63.500000	1023.000000	1023.000000	2046.000000
17.500000	-0.049596	-29.311012	-5.790637	-9.416023	-5.847925	-8.256428	0.000000	-10.000000	0.183333	-13.716667	58.666668	1023.000000	1023.000000	2046.000000
17.520000	-0.051805	-30.616796	-6.372361	-9.445405	-6.201315	-8.597714	0.000000	-10.000000	0.166667	-13.000000	54.166668	1023.000000	1023.000000	2046.000000
17.540001	-0.053768	-31.777109	-6.826257	-9.480599	-6.583450	-8.886804	0.000000	-10.000000	0.150000	-12.383333	49.666668	1023.000000	1023.000000	2046.000000
17.559999	-0.055231	-32.641659	-7.206176	-9.705255	-6.810349	-8.919880	0.000000	-10.000000	0.125000	-12.133333	45.666668	1023.000000	1023.000000	2046.000000
17.580000	-0.055969	-33.077625	-7.302053	-9.868866	-7.009712	-8.896995	0.000000	-10.000000	0.108333	-11.850000	41.333332	1023.000000	1023.000000	2046.000000
17.600000	-0.055899	-33.036476	-7.396466	-9.813653	-6.950954	-8.875404	0.000000	-10.000000	0.100000	-11.783334	37.666668	1023.000000	1023.000000	2046.000000
17.620001	-0.056084	-33.145741	-7.527391	-9.804311	-6.837807	-8.976231	0.000000	-10.000000	0.100000	-11.283334	33.666668	1023.000000	1023.000000	2046.000000
17.639999	-0.057417	-33.933170	-7.725433	-9.975817	-7.000907	-9.231011	0.000000	-10.000000	0.100000	-10.783334	30.000000	1023.000000	1023.000000	2046.000000
17.660000	-0.059223	-35.000736	-8.054774	-10.128222	-7.259947	-9.557794	0.000000	-10.000000	0.091667	-9.883334	26.333334	1023.000000	1023.000000	2046.000000
17.680000	-0.061684	-36.455433	-8.586698	-10.309148	-7.524334	-10.035253	0.000000	-10.000000	0.083333	-8.950001	22.833334	1023.000000	1023.000000	2046.000000
17.700001	-0.064586	-38.170204	-9.231282	-10.608032	-7.847522	-10.483366	0.000000	-10.000000	0.075000	-8.150001	20.000000	1023.000000	1023.000000	2046.000000
17.719999	-0.066675	-39.404953	-9.670115	-10.951300	-8.156576	-10.626963	0.000000	-10.000000	0.066667	-7.850000	17.166666	1023.000000	1023.000000	2046.000000
17.740000	-0.067974	-40.172657	-9.946738	-11.187570	-8.331835	-10.706513	0.000000	-10.000000	0.066667	-7.916667	14.666667	1023.000000	1023.000000	2046.000000
17.760000	-0.068829	-40.677929	-10.193563	-11.168514	-8.417002	-10.898851	0.000000	-10.000000	0.058333	-7.916667	12.000000	1023.000000	1023.000000	2046.000000
17.780001	-0.069278	-40.943020	-10.396619	-11.105356	-8.444991	-10.996054	0.000000	-10.000000	0.058333	-7.466667	9.333333	1023.000000	1023.000000	2046.000000
17.799999	-0.069555	-41.107101	-10.380313	-11.126205	-8.643030	-10.957553	0.000000	-10.000000	0.041667	-6.283333	6.833333	1023.000000	1023.000000	2046.000000
17.820000	-0.069349	-40.985401	-10.366790	-11.067494	-8.667675	-10.883442	0.000000	-10.000000	0.025000	-3.633333	4.666667	1023.000000	1023.000000	2046.000000
17.840000	-0.068687	-40.594143	-10.388029	-10.865878	-8.527220	-10.813013	0.000000	-10.000000	0.008333	-1.350000	3.500000	1023.000000	1023.000000	2046.000000
17.860001	-0.067760	-40.046432	-10.303030	-10.631763	-8.467772	-10.643866	0.000000	-10.000000	0.000000	1.333333	3.000000	1023.000000	1023.000000	2046.000000
17.879999	-0.066379	-39.230026	-10.074328	-10.409359	-8.388217	-10.358123	0.000000	-10.000000	-0.016667	4.700000	3.000000	1023.000000	1023.000000	2046.000000
17.900000	-0.064530	-38.137402	-9.846107	-10.186720	-8.119440	-9.985136	0.000000	-10.000000	-0.050000	8.816667	3.000000	1023.000000	1023.000000	2046.000000
17.920000	-0.062633	-37.015850	-9.488874	-10.062654	-7.858936	-9.605386	0.000000	-10.000000	-0.100000	12.350000	3.000000	1023.000000	1023.000000	2046.000000
17.940001	-0.060696	-35.871357	-9.058366	-10.061349	-7.596400	-9.155240	0.000000	-10.000000	-0.133333	13.850000	3.000000	1023.000000	1023.000000	2046.000000
17.959999	-0.058908	-34.814751	-8.542251	-10.112103	-7.386532	-8.773867	0.000000	-10.000000	-0.158333	14.950000	3.000000	1023.000000	1023.000000	2046.000000
17.980000	-0.057571	-34.024723	-8.170042	-10.269451	-7.017304	-8.567927	0.000000	-10.000000	-0.166667	15.500000	3.000000	1023.000000	1023.000000	2046.000000
18.000000	-0.057003	-33.688759	-7.883296	-10.541987	-6.759005	-8.504472	0.000000	-10.000000	-0.116667	10.566667	2.000000	1023.000000	1023.000000	2046.000000
18.020000	-0.056475	-33.376953	-7.617677	-10.770161	-6.595707	-8.393410	0.000000	-10.000000	-0.058333	5.283333	1.000000	1023.000000	1023.000000	2046.000000
18.040001	-0.055685	-32.910057	-7.392959	-10.804876	-6.443447	-8.268775	0.000000	-10.000000	0.000000	0.000000	0.000000	1023.000000	1023.000000	2046.000000
18.059999	-0.054725	-32.342247	-7.265322	-10.706095	-6.259793	-8.111036	0.000000	-10.000000	0.000000	0.000000	0.000000	1023.000000	1023.000000	2046.000000
18.080000	-0.053877	-31.841425	-7.097831	-10.697548	-6.171710	-7.874335	0.000000	-10.000000	0.000000	0.000000	0.000000	1023.000000	1023.000000	2046.000000
18.100000	-0.053043	-31.348391	-6.929334	-10.701819	-6.112006	-7.605230	0.000000	-10.000000	0.000000	0.000000	0.000000	1023.000000	1023.000000	2046.000000
18.120001	-0.051647	-30.523390	-6.856740	-10.460391	-5.832081	-7.374177	0.000000	-10.000000	0.000000	0.000000	0.000000	1023.000000	1023.000000	2046.000000
18.139999	-0.049881	-29.479866	-6.646507	-10.238020	-5.603085	-6.992255	0.000000	-10.000000	0.000000	0.000000	0.000000	1023.000000	1023.000000	2046.000000
18.160000	-0.047657	-28.165100	-6.242765	-10.044419	-5.394167	-6.483749	0.000000	-10.000000	0.000000	0.000000	0.000000	1023.000000	1023.000000	2046.000000
18.180000	-0.044967	-26.575680	-5.922961	-9.682549	-4.928293	-6.041876	0.000000	-10.000000	0.000000	0.000000	0.000000	1023.000000	1023.000000	2046.000000
18.200001	-0.042471	-25.100325	-5.551296	-9.318150	-4.569769	-5.661110	0.000000	-10.000000	0.000000	0.000000	0.000000	1023.000000	1023.000000	2046.000000
18.219999	-0.039696	-23.460596	-5.029888	-9.048641	-4.250623	-5.131444	0.000000	-10.000000	0.000000	0.000000	0.000000	1023.000000	1023.000000	2046.000000
18.240000	-0.036710	-21.695820	-4.599050	-8.598465	-3.756206	-4.742100	0.000000	-10.000000	0.000000	0.000000	0.000000	1023.000000	1023.000000	2046.000000
18.260000	-0.033958	-20.069090	-4.129895	-8.204833	-3.418513	-4.315850	0.000000	-10.000000	0.000000	0.000000	0.000000	1023.000000	1023.000000	2046.000000
18.280001	-0.031071	-18.362772	-3.669159	-7.835708	-3.014337	-3.843568	0.000000	-10.000000	0.000000	0.000000	0.000000	1023.000000	1023.000000	2046.000000
18.299999	-0.028477	-16.829664	-3.353747	-7.398186	-2.610384	-3.467348	0.000000	-10.000000	0.000000	0.000000	0.000000	1023.000000	1023.000000	2046.000000
18.320000	-0.025987	-15.358476	-2.879145	-7.183307	-2.383209	-2.912816	0.000000	-10.000000	0.000000	0.000000	0.000000	1023.000000	1023.000000	2046.000000
18.340000	-0.023390	-13.823578	-2.573391	-6.795212	-1.888387	-2.566586	0.000000	-10.000000	0.000000	0.000000	0.000000	1023.000000	1023.000000	2046.000000
18.360001	-0.021184	-12.519806	-2.236644	-6.480476	-1.607937	-2.194749	0.000000	-10.000000	0.000000	0.000000	0.000000	1023.000000	1023.000000	2046.000000
18.379999	-0.018917	-11.179776	-1.877791	-6.221595	-1.336186	-1.744203	0.000000	-10.000000	0.000000	0.000000	0.000000	1023.000000	1023.000000	2046.000000
18.400000	-0.016589	-9.804197	-1.579694	-5.810201	-0.969344	-1.444959	0.000000	-10.000000	0.000000	0.000000	0.000000	1023.000000	1023.000000	2046.000000
18.420000	-0.014483	-8.559210	-1.269027	-5.502167	-0.714042	-1.073974	0.000000	-10.000000	0.000000	0.000000	0.000000	1023.000000	1023.000000	2046.000000
18.440001	-0.012121	-7.163669	-0.871697	-5.222186	-0.405089	-0.664697	0.000000	-10.000000	0.000000	0.000000	0.000000	1023.000000	1023.000000	2046.000000
18.459999	-0.010075	-5.954385	-0.627291	-4.826959	-0.023537	-0.476598	0.000000	-10.000000	0.000000	0.000000	0.000000	1023.000000	1023.000000	2046.000000
18.480000	-0.008681	-5.130724	-0.381845	-4.649773	0.126053	-0.225159	0.000000	-10.000000	0.000000	0.000000	0.000000	1023.000000	1023.000000	2046.000000
18.500000	-0.008013	-4.735688	-0.476556	-4.344689	0.273413	-0.187855	0.000000	-10.000000	0.000000	0.000000	0.000000	1023.000000	1023.000000	2046.000000
18.520000	-0.007517	-4.442542	-0.520445	-4.160828	0.288344	-0.049612	0.000000	-10.000000	0.000000	0.000000	0.000000	1023.000000	1023.000000	2046.000000
18.540001	-0.005959	-3.521928	-0.389051	-3.807905	0.459146	0.215881	0.000000	-10.000000	0.000000	0.000000	0.000000	1023.000000	1023.000000	2046.000000
18.559999	-0.003475	-2.053948	-0.150210	-3.327249	0.852395	0.571116	0.000000	-10.000000	0.000000	0.000000	0.000000	1023.000000	1023.000000	2046.000000
18.580000	-0.001114	-0.658601	0.245141	-3.105444	1.039069	1.162633	0.000000	-10.000000	0.000000	0.000000	0.000000	1023.000000	1023.000000	2046.000000
18.600000	0.001886	1.114839	0.500072	-2.544278	1.591076	1.567968	0.000000	-10.000000	0.000000	0.000000	0.000000	1023.000000	1023.000000	2046.000000
18.620001	0.003388	2.002285	0.616583	-2.258995	1.909992	1.734704	0.000000	-10.000000	0.000000	0.000000	0.000000	1023.000000	1023.000000	2046.000000
18.639999	0.003787	2.237868	0.638711	-2.240976	2.007094	1.833039	0.000000	-10.000000	0.000000	0.000000	0.000000	1023.000000	1023.000000	2046.000000
18.660000	0.003230	1.908992	0.324730	-2.163983	2.132482	1.615763	0.000000	-10.000000	0.000000	0.000000	0.000000	1023.000000	1023.000000	2046.000000
18.680000	0.001496	0.884270	-0.258275	-2.061522	1.992475	1.211592	0.000000	-10.000000	0.000000	0.000000	0.000000	1023.000000	1023.000000	2046.000000
18.700001	0.000186	0.110055	-0.737405	-2.041355	1.785115	1.103699	0.000000	-10.000000	0.000000	0.000000	0.000000	1023.000000	1023.000000	2046.000000
18.719999	0.000303	0.179218	-0.855528	-1.997076	1.841320	1.190502	0.000000	-10.000000	0.000000	0.000000	0.000000	1023.000000	1023.000000	2046.000000
18.740000	0.001180	0.697486	-0.865921	-1.748746	2.007445	1.304708	0.000000	-10.000000	0.000000	0.000000	0.000000	1023.000000	1023.000000	2046.000000
18.760000	0.002163	1.278134	-0.777098	-1.503134	2.041275	1.517090	0.000000	-10.000000	0.000000	0.000000	0.000000	1023.000000	1023.000000	2046.000000
18.780001	0.003560	2.104237	-0.671666	-1.137818	2.182774	1.730947	0.000000	-10.000000	0.000000	0.000000	0.000000	1023.000000	1023.000000	2046.000000
18.799999	0.004940	2.919253	-0.592596	-0.723278	2.369726	1.865402	0.000000	-10.000000	0.000000	0.000000	0.000000	1023.000000	1023.000000	2046.000000
18.820000	0.006367	3.762701	-0.430942	-0.446005	2.464902	2.174746	0.000000	-10.000000	0.000000	0.000000	0.000000	1023.000000	1023.000000	2046.000000
18.840000	0.008076	4.773105	-0.263686	-0.114586	2.656158	2.495218	0.000000	-10.000000	0.000000	0.000000	0.000000	1023.000000	1023.000000	2046.000000
18.860001	0.009909	5.856289	-0.146336	0.321270	2.896264	2.785091	0.000000	-10.000000	0.000000	0.000000	0.000000	1023.000000	1023.000000	2046.000000
18.879999	0.011792	6.969179	0.107032	0.711872	2.995273	3.155002	0.000000	-10.000000	0.000000	0.000000	0.000000	1023.000000	1023.000000	2046.000000
18.900000	0.014126	8.348298	0.412478	1.031465	3.266916	3.637439	0.000000	-10.000000	0.000000	0.000000	0.000000	1023.000000	1023.000000	2046.000000
18.920000	0.016525	9.766153	0.732943	1.404963	3.614903	4.013344	0.000000	-10.000000	0.000000	0.000000	0.000000	1023.000000	1023.000000	2046.000000
18.940001	0.018821	11.123425	1.119328	1.626483	3.906979	4.470634	0.000000	-10.000000	0.000000	0.000000	0.000000	1023.000000	1023.000000	2046.000000
18.959999	0.021020	12.422826	1.595009	1.831104	4.174908	4.821804	0.000000	-10.000000	0.000000	0.000000	0.000000	1023.000000	1023.000000	2046.000000
18.980000	0.023022	13.606144	2.074498	1.858414	4.548984	5.124249	0.000000	-10.000000	0.000000	0.000000	0.000000	1023.000000	1023.000000	2046.000000
19.000000	0.024445	14.447154	2.409462	1.772933	4.981819	5.282939	0.000000	-10.000000	0.000000	0.000000	0.000000	1023.000000	1023.000000	2046.000000
19.020000	0.025160	14.869783	2.748041	1.496699	5.232965	5.392078	0.000000	-10.000000	0.000000	0.000000	0.000000	1023.000000	1023.000000	2046.000000
19.040001	0.025651	15.159952	2.933226	1.324766	5.360859	5.541101	0.000000	-10.000000	0.000000	0.000000	0.000000	1023.000000	1023.000000	2046.000000
19.059999	0.026368	15.583627	3.079616	1.321468	5.468778	5.713765	0.000000	-10.000000	0.000000	0.000000	0.000000	1023.000000	1023.000000	2046.000000
19.080000	0.026993	15.952940	3.111316	1.342587	5.556022	5.943015	0.000000	-10.000000	0.000000	0.000000	0.000000	1023.000000	1023.000000	2046.000000
19.100000	0.027731	16.389057	3.086044	1.455055	5.712590	6.135368	0.000000	-10.000000	0.000000	0.000000	0.000000	1023.000000	1023.000000	2046.000000
19.120001	0.028817	17.030548	3.067755	1.710672	5.852952	6.399168	0.000000	-10.000000	0.000000	0.000000	0.000000	1023.000000	1023.000000	2046.000000
19.139999	0.030261	17.884079	3.227023	1.982875	5.898736	6.775444	0.000000	-10.000000	0.000000	0.000000	0.000000	1023.000000	1023.000000	2046.000000
19.160000	0.032330	19.107159	3.493531	2.332083	6.126657	7.154887	0.000000	-10.000000	0.000000	0.000000	0.000000	1023.000000	1023.000000	2046.000000
19.180000	0.034354	20.303410	3.794717	2.703379	6.372026	7.433288	0.000000	-10.000000	0.000000	0.000000	0.000000	1023.000000	1023.000000	2046.000000
19.200001	0.036148	21.363667	4.089590	2.942228	6.606756	7.725092	0.000000	-10.000000	0.000000	0.000000	0.000000	1023.000000	1023.000000	2046.000000
19.219999	0.037534	22.182606	4.415772	3.112929	6.723154	7.930749	0.000000	-10.000000	0.000000	0.000000	0.000000	1023.000000	1023.000000	2046.000000
19.240000	0.038831	22.949326	4.736142	3.301331	6.887691	8.024161	0.000000	-10.000000	0.000000	0.000000	0.000000	1023.000000	1023.000000	2046.000000
19.260000	0.039953	23.612432	4.970572	3.528350	7.066710	8.046801	0.000000	-10.000000	0.000000	0.000000	0.000000	1023.000000	1023.000000	2046.000000
19.280001	0.040668	24.034681	5.066323	3.744255	7.194344	8.029760	0.000000	-10.000000	0.000000	0.000000	0.000000	1023.000000	1023.000000	2046.000000
19.299999	0.040332	23.836042	5.036228	3.765623	7.145162	7.889029	0.000000	-10.000000	0.000000	0.000000	0.000000	1023.000000	1023.000000	2046.000000
19.320000	0.039405	23.288523	4.934488	3.596193	7.030477	7.727364	0.000000	-10.000000	0.000000	0.000000	0.000000	1023.000000	1023.000000	2046.000000
19.340000	0.038962	23.026821	4.940031	3.604744	7.033718	7.448328	0.000000	-10.000000	0.000000	0.000000	0.000000	1023.000000	1023.000000	2046.000000
19.360001	0.038974	23.033632	5.030081	3.521223	7.126756	7.355573	0.000000	-10.000000	0.000000	0.000000	0.000000	1023.000000	1023.000000	2046.000000
19.379999	0.038049	22.487190	5.188964	3.239798	6.941263	7.117164	0.000000	-10.000000	0.000000	0.000000	0.000000	1023.000000	1023.000000	2046.000000
19.400000	0.036462	21.548986	5.008935	3.063117	6.982309	6.494626	0.000000	-10.000000	0.000000	0.000000	0.000000	1023.000000	1023.000000	2046.000000
19.420000	0.033294	19.676994	4.640513	2.649483	6.690414	5.696584	0.000000	-10.000000	0.000000	0.000000	0.000000	1023.000000	1023.000000	2046.000000
19.440001	0.029775	17.597067	4.271650	2.035903	6.280619	5.008895	0.000000	-10.000000	0.000000	0.000000	0.000000	1023.000000	1023.000000	2046.000000
19.459999	0.026161	15.461419	3.800162	1.675604	5.947365	4.038288	0.000000	-10.000000	0.000000	0.000000	0.000000	1023.000000	1023.000000	2046.000000
19.480000	0.022002	13.003368	3.068275	1.447495	5.519308	2.968290	0.000000	-10.000000	0.000000	0.000000	0.000000	1023.000000	1023.000000	2046.000000
19.500000	0.017802	10.520781	2.431568	1.075326	4.877927	2.135959	0.000000	-10.000000	0.000000	0.000000	0.000000	1023.000000	1023.000000	2046.000000
19.520000	0.014548	8.597776	1.976385	0.651716	4.520307	1.449368	0.000000	-10.000000	0.000000	0.000000	0.000000	1023.000000	1023.000000	2046.000000
19.540001	0.011764	6.952683	1.668920	0.274370	4.262006	0.747387	0.000000	-10.000000	0.000000	0.000000	0.000000	1023.000000	1023.000000	2046.000000
19.559999	0.009341	5.520562	1.477343	-0.162241	3.931550	0.273909	0.000000	-10.000000	0.000000	0.000000	0.000000	1023.000000	1023.000000	2046.000000
19.580000	0.007253	4.286635	1.273760	-0.409390	3.658392	-0.236127	0.000000	-10.000000	0.000000	0.000000	0.000000	1023.000000	1023.000000	2046.000000
19.600000	0.005475	3.235820	1.062819	-0.540161	3.411987	-0.698826	0.000000	-10.000000	0.000000	0.000000	0.000000	1023.000000	1023.000000	2046.000000
19.620001	0.003695	2.183911	0.876017	-0.792217	3.154721	-1.054610	0.000000	-10.000000	0.000000	0.000000	0.000000	1023.000000	1023.000000	2046.000000
19.639999	0.002093	1.237199	0.789119	-1.044987	2.860727	-1.367659	0.000000	-10.000000	0.000000	0.000000	0.000000	1023.000000	1023.000000	2046.000000
19.660000	0.000727	0.429838	0.650177	-1.203304	2.708492	-1.725527	0.000000	-10.000000	0.000000	0.000000	0.000000	1023.000000	1023.000000	2046.000000
19.680000	-0.000614	-0.362794	0.513775	-1.395222	2.547538	-2.028885	0.000000	-10.000000	0.000000	0.000000	0.000000	1023.000000	1023.000000	2046.000000
19.700001	-0.001880	-1.110914	0.524674	-1.732065	2.337785	-2.241308	0.000000	-10.000000	0.000000	0.000000	0.000000	1023.000000	1023.000000	2046.000000
19.719999	-0.002844	-1.680641	0.614970	-2.197969	2.236357	-2.333998	0.000000	-10.000000	0.000000	0.000000	0.000000	1023.000000	1023.000000	2046.000000
19.740000	-0.003776	-2.231496	0.687745	-2.610853	2.150848	-2.459235	0.000000	-10.000000	0.000000	0.000000	0.000000	1023.000000	1023.000000	2046.000000
19.760000	-0.004830	-2.854698	0.779399	-3.092939	1.999823	-2.540982	0.000000	-10.000000	0.000000	0.000000	0.000000	1023.000000	1023.000000	2046.000000
19.780001	-0.006038	-3.568181	0.809030	-3.500412	1.960391	-2.837190	0.000000	-10.000000	0.000000	0.000000	0.000000	1023.000000	1023.000000	2046.000000
19.799999	-0.007894	-4.665417	0.738631	-4.043424	1.888801	-3.249425	0.000000	-10.000000	0.000000	0.000000	0.000000	1023.000000	1023.000000	2046.000000
19.820000	-0.010203	-6.029816	0.758631	-4.829567	1.610309	-3.569188	0.000000	-10.000000	0.000000	0.000000	0.000000	1023.000000	1023.000000	2046.000000
19.840000	-0.012359	-7.304282	0.720488	-5.412127	1.383785	-3.996427	0.000000	-10.000000	0.000000	0.000000	0.000000	1023.000000	1023.000000	2046.000000
19.860001	-0.014272	-8.434800	0.588714	-5.759533	1.205370	-4.469351	0.000000	-10.000000	0.000000	0.000000	0.000000	1023.000000	1023.000000	2046.000000
19.879999	-0.016530	-9.769436	0.537993	-6.320264	0.785382	-4.772548	0.000000	-10.000000	0.000000	0.000000	0.000000	1023.000000	1023.000000	2046.000000
19.900000	-0.018447	-10.902245	0.336408	-6.671947	0.515133	-5.081839	0.000000	-10.000000	0.000000	0.000000	0.000000	1023.000000	1023.000000	2046.000000
19.920000	-0.020168	-11.919471	0.027280	-6.922050	0.301334	-5.326035	0.000000	-10.000000	0.000000	0.000000	0.000000	1023.000000	1023.000000	2046.000000
19.940001	-0.021630	-12.783103	-0.076589	-7.285654	-0.004537	-5.416324	0.000000	-10.000000	0.000000	0.000000	0.000000	1023.000000	1023.000000	2046.000000
19.959999	-0.022627	-13.372635	-0.255363	-7.381728	-0.141722	-5.593822	0.000000	-10.000000	0.000000	0.000000	0.000000	1023.000000	1023.000000	2046.000000
19.980000	-0.023547	-13.916180	-0.351468	-7.480931	-0.397387	-5.686393	0.000000	-10.000000	0.000000	0.000000	0.000000	1023.000000	1023.000000	2046.000000
20.000000	-0.024161	-14.278918	-0.466935	-7.596627	-0.475404	-5.739952	0.000000	-10.000000	0.000000	0.000000	0.000000	1023.000000	1023.000000	2046.000000
20.020000	-0.024976	-14.760624	-0.593490	-7.686106	-0.660025	-5.821002	0.000000	-10.000000	0.000000	0.000000	0.000000	1023.000000	1023.000000	2046.000000
20.040001	-0.025559	-15.105560	-0.605006	-7.804404	-0.843240	-5.852910	0.000000	-10.000000	0.000000	0.000000	0.000000	1023.000000	1023.000000	2046.000000
20.059999	-0.025986	-15.357701	-0.728884	-7.724608	-0.864837	-6.039372	0.000000	-10.000000	0.000000	0.000000	0.000000	1023.000000	1023.000000	2046.000000
20.080000	-0.026705	-15.782795	-0.795239	-7.829754	-1.089778	-6.068023	0.000000	-10.000000	0.075000	-4.383334	0.000000	1023.000000	1023.000000	2046.000000
20.100000	-0.027314	-16.142754	-0.895551	-7.891891	-1.225512	-6.129799	0.000000	-10.000000	0.250000	-13.016666	0.000000	1023.000000	1023.000000	2046.000000
20.120001	-0.028008	-16.552931	-1.089639	-7.897657	-1.306375	-6.259261	0.000000	-10.000000	0.425000	-21.650000	0.000000	1023.000000	1023.000000	2046.000000
20.139999	-0.028992	-17.134354	-1.283714	-7.970196	-1.476898	-6.403546	0.000000	-10.000000	0.516667	-25.583334	0.000000	1023.000000	1023.000000	2046.000000
20.160000	-0.030005	-17.732691	-1.463883	-8.076759	-1.742869	-6.449179	0.000000	-10.000000	0.508333	-25.183334	0.000000	1023.000000	1023.000000	2046.000000
20.180000	-0.030902	-18.262976	-1.672562	-8.150445	-1.908013	-6.531957	0.000000	-10.000000	0.491667	-24.766666	0.000000	1023.000000	1023.000000	2046.000000
20.200001	-0.031784	-18.784300	-1.942558	-8.131371	-2.054691	-6.655680	0.000000	-10.000000	0.491667	-24.483334	0.000000	1023.000000	1023.000000	2046.000000
20.219999	-0.032723	-19.339251	-2.113295	-8.229256	-2.304049	-6.692651	0.000000	-10.000000	0.466667	-24.033333	0.000000	1023.000000	1023.000000	2046.000000
20.240000	-0.033590	-19.851419	-2.328653	-8.280645	-2.468987	-6.773133	0.000000	-10.000000	0.441667	-23.533333	0.000000	1023.000000	1023.000000	2046.000000
20.260000	-0.034476	-20.375338	-2.568025	-8.263177	-2.599529	-6.944607	0.000000	-10.000000	0.408333	-23.133333	0.000000	1023.000000	1023.000000	2046.000000
20.280001	-0.035450	-20.950901	-2.723154	-8.333392	-2.887765	-7.006590	0.000000	-10.000000	0.391667	-22.766666	0.000000	1023.000000	1023.000000	2046.000000
20.299999	-0.036206	-21.397764	-2.855725	-8.437966	-3.087488	-7.016585	0.000000	-10.000000	0.375000	-22.166666	0.000000	1023.000000	1023.000000	2046.000000
20.320000	-0.036879	-21.795374	-3.023079	-8.406345	-3.219289	-7.146662	0.000000	-10.000000	0.358333	-21.650000	0.000000	1023.000000	1023.000000	2046.000000
20.340000	-0.037558	-22.196976	-3.197579	-8.402594	-3.375335	-7.221468	0.000000	-10.000000	0.341667	-21.183334	0.000000	1023.000000	1023.000000	2046.000000
20.360001	-0.038439	-22.717405	-3.425514	-8.436238	-3.613093	-7.242561	0.000000	-10.000000	0.341667	-20.850000	0.000000	1023.000000	1023.000000	2046.000000
20.379999	-0.040118	-23.709999	-3.853616	-8.468266	-3.961391	-7.426726	0.000000	-10.000000	0.341667	-20.200001	0.000000	1023.000000	1023.000000	2046.000000
20.400000	-0.042571	-25.159721	-4.546527	-8.457815	-4.326486	-7.828893	0.000000	-10.000000	0.316667	-19.366667	0.000000	1023.000000	1023.000000	2046.000000
20.420000	-0.045411	-26.837694	-5.133446	-8.659187	-4.931042	-8.114018	0.000000	-10.000000	0.283333	-18.700001	0.000000	1023.000000	1023.000000	2046.000000
20.440001	-0.047501	-28.072901	-5.636301	-8.744607	-5.323486	-8.368506	0.000000	-10.000000	0.250000	-18.200001	0.000000	1023.000000	1023.000000	2046.000000
20.459999	-0.049025	-28.974060	-6.002089	-8.981284	-5.588614	-8.402073	0.000000	-10.000000	0.250000	-17.716667	0.000000	1023.000000	1023.000000	2046.000000
20.480000	-0.049934	-29.510769	-6.256770	-9.078172	-5.729911	-8.445916	0.000000	-10.000000	0.233333	-17.350000	0.000000	1023.000000	1023.000000	2046.000000
20.500000	-0.050140	-29.632462	-6.340004	-9.159072	-5.796007	-8.337379	0.000000	-10.000000	0.216667	-16.916666	0.000000	1023.000000	1023.000000	2046.000000
20.520000	-0.050509	-29.851068	-6.457505	-9.149137	-5.707012	-8.537414	0.000000	-10.000000	0.200000	-16.816668	0.000000	1023.000000	1023.000000	2046.000000
20.540001	-0.052065	-30.770706	-6.736241	-9.272381	-5.886208	-8.875875	0.000000	-10.000000	0.200000	-16.233334	0.000000	1023.000000	1023.000000	2046.000000
20.559999	-0.054167	-32.012882	-7.126481	-9.403934	-6.222222	-9.260243	0.000000	-10.000000	0.200000	-15.583334	0.000000	1023.000000	1023.000000	2046.000000
20.580000	-0.056858	-33.603062	-7.772727	-9.542362	-6.523983	-9.763988	0.000000	-10.000000	0.200000	-14.700000	0.000000	1023.000000	1023.000000	2046.000000
20.600000	-0.060008	-35.464622	-8.466666	-9.896050	-6.941520	-10.160384	0.000000	-10.000000	0.191667	-13.966667	0.000000	1023.000000	1023.000000	2046.000000
20.620001	-0.062290	-36.813545	-8.937623	-10.309699	-7.311630	-10.254595	0.000000	-10.000000	0.183333	-13.516666	0.000000	1023.000000	1023.000000	2046.000000
20.639999	-0.063684	-37.637169	-9.353835	-10.457085	-7.374524	-10.451726	0.000000	-10.000000	0.150000	-13.100000	0.000000	1023.000000	1023.000000	2046.000000
20.660000	-0.064884	-38.346516	-9.623915	-10.537078	-7.565665	-10.619860	0.000000	-10.000000	0.125000	-12.933333	0.000000	1023.000000	1023.000000	2046.000000
20.680000	-0.065745	-38.855194	-9.777073	-10.621124	-7.759787	-10.697211	0.000000	-10.000000	0.100000	-12.566667	0.000000	1023.000000	1023.000000	2046.000000
20.700001	-0.066285	-39.174675	-9.930083	-10.591144	-7.861474	-10.791975	0.000000	-10.000000	0.100000	-12.100000	0.000000	1023.000000	1023.000000	2046.000000
20.719999	-0.066677	-39.405846	-10.062499	-10.581841	-7.939522	-10.821984	0.000000	-10.000000	0.100000	-11.600000	0.000000	1023.000000	1023.000000	2046.000000
20.740000	-0.066859	-39.513428	-10.171131	-10.516943	-7.974443	-10.850911	0.000000	-10.000000	0.100000	-11.083334	0.000000	1023.000000	1023.000000	2046.000000
20.760000	-0.066817	-39.488930	-10.176667	-10.478607	-8.076390	-10.757263	0.000000	-10.000000	0.100000	-10.700001	0.000000	1023.000000	1023.000000	2046.000000
20.780001	-0.066484	-39.292107	-10.172179	-10.295029	-8.102853	-10.722045	0.000000	-10.000000	0.091667	-10.033334	0.000000	1023.000000	1023.000000	2046.000000
20.799999	-0.066056	-39.039070	-10.151718	-10.214230	-8.069675	-10.603446	0.000000	-10.000000	0.083333	-9.366667	0.000000	1023.000000	1023.000000	2046.000000
20.820000	-0.065680	-38.816971	-9.989577	-10.312084	-8.095146	-10.420164	0.000000	-10.000000	0.066667	-8.650001	0.000000	1023.000000	1023.000000	2046.000000
20.840000	-0.065026	-38.430088	-9.706361	-10.485779	-8.046689	-10.191260	0.000000	-10.000000	0.075000	-8.266667	0.000000	1023.000000	1023.000000	2046.000000
20.860001	-0.064730	-38.255539	-9.502470	-10.603197	-7.963334	-10.186540	0.000000	-10.000000	0.075000	-8.100000	0.000000	1023.000000	1023.000000	2046.000000
20.879999	-0.065142	-38.498676	-9.406693	-10.934984	-7.917653	-10.239345	0.000000	-10.000000	0.083333	-7.983334	0.000000	1023.000000	1023.000000	2046.000000
20.900000	-0.066115	-39.073849	-9.269783	-11.459382	-7.999268	-10.345418	0.000000	-10.000000	0.066667	-7.866667	0.000000	1023.000000	1023.000000	2046.000000
20.920000	-0.067139	-39.679073	-9.281351	-11.794867	-7.981493	-10.621365	0.000000	-10.000000	0.058333	-7.600000	0.000000	1023.000000	1023.000000	2046.000000
20.940001	-0.068124	-40.261253	-9.281473	-12.017086	-8.132769	-10.829927	0.000000	-10.000000	0.050000	-7.133333	0.000000	1023.000000	1023.000000	2046.000000
20.959999	-0.068635	-40.563290	-9.245708	-12.163566	-8.328090	-10.825926	0.000000	-10.000000	0.050000	-5.433333	0.000000	1023.000000	1023.000000	2046.000000
20.980000	-0.068855	-40.693432	-9.246399	-12.214714	-8.371996	-10.860325	0.000000	-10.000000	0.033333	-1.950000	0.000000	1023.000000	1023.000000	2046.000000
21.000000	-0.068946	-40.747280	-9.259760	-12.295510	-8.421470	-10.770542	0.000000	-10.000000	0.000000	2.116667	0.000000	1023.000000	1023.000000	2046.000000
21.020000	-0.068520	-40.495468	-9.203241	-12.324736	-8.449196	-10.518296	0.000000	-10.000000	-0.041667	6.616667	0.000000	1023.000000	1023.000000	2046.000000
21.040001	-0.067450	-39.863117	-9.127856	-12.196976	-8.288229	-10.250056	0.000000	-10.000000	-0.083333	10.116667	0.000000	1023.000000	1023.000000	2046.000000
21.059999	-0.065883	-38.936676	-8.917307	-11.963346	-8.096447	-9.959576	0.000000	-10.000000	-0.133333	13.400001	0.000000	1023.000000	1023.000000	2046.000000
21.080000	-0.064111	-37.889317	-8.615454	-11.749225	-7.981518	-9.543120	0.000000	-10.000000	-0.166667	15.416667	0.000000	1023.000000	1023.000000	2046.000000
21.100000	-0.061918	-36.593819	-8.325523	-11.455830	-7.669703	-9.142764	0.000000	-10.000000	-0.208333	17.600000	8.166667	1023.000000	1023.000000	2046.000000
21.120001	-0.059487	-35.156960	-8.027504	-11.077282	-7.278266	-8.773909	0.000000	-10.000000	-0.225000	19.049999	16.333334	1023.000000	1023.000000	2046.000000
21.139999	-0.057009	-33.692223	-7.568303	-10.802108	-6.998910	-8.322903	0.000000	-10.000000	-0.266667	20.533333	26.666666	1023.000000	1023.000000	2046.000000
21.160000	-0.054459	-32.185276	-7.185439	-10.493246	-6.606117	-7.900473	0.000000	-10.000000	-0.308333	21.333334	31.166666	1023.000000	1023.000000	2046.000000
21.180000	-0.051935	-30.693586	-6.869804	-10.110287	-6.176684	-7.536811	0.000000	-10.000000	-0.341667	22.583334	38.000000	1023.000000	1023.000000	2046.000000
21.200001	-0.049542	-29.279394	-6.451579	-9.802347	-5.906796	-7.118672	0.000000	-10.000000	-0.366667	23.566668	45.333332	1023.000000	1023.000000	2046.000000
21.219999	-0.047044	-27.803179	-6.101033	-9.530140	-5.536587	-6.635418	0.000000	-10.000000	-0.383333	24.500000	53.000000	1023.000000	1023.000000	2046.000000
21.240000	-0.044696	-26.415436	-5.819407	-9.185933	-5.175533	-6.234562	0.000000	-10.000000	-0.400000	25.350000	61.166668	1023.000000	1023.000000	2046.000000
21.260000	-0.042425	-25.073311	-5.430113	-8.920564	-4.886467	-5.836168	0.000000	-10.000000	-0.416667	26.266666	69.500000	1023.000000	1023.000000	2046.000000
21.280001	-0.040112	-23.706217	-5.121789	-8.602443	-4.472324	-5.509660	0.000000	-10.000000	-0.425000	27.133333	78.166664	1023.000000	1023.000000	2046.000000
21.299999	-0.037915	-22.407642	-4.835318	-8.311255	-4.089045	-5.172025	0.000000	-10.000000	-0.441667	27.616667	87.166664	1023.000000	1023.000000	2046.000000
21.320000	-0.035907	-21.220892	-4.469410	-8.125603	-3.868925	-4.756954	0.000000	-10.000000	-0.450000	27.800001	96.333336	1023.000000	1023.000000	2046.000000
21.340000	-0.033714	-19.924778	-4.128726	-7.823442	-3.529844	-4.442766	0.000000	-10.000000	-0.458333	27.750000	105.500000	1023.000000	1023.000000	2046.000000
21.360001	-0.031487	-18.608582	-3.837563	-7.526801	-3.139136	-4.105082	0.000000	-10.000000	-0.475000	27.916668	114.666664	1023.000000	1023.000000	2046.000000
21.379999	-0.029459	-17.410101	-3.480507	-7.273317	-2.897538	-3.758740	0.000000	-10.000000	-0.483333	28.233334	124.000000	1023.000000	1023.000000	2046.000000
21.400000	-0.027503	-16.254404	-3.171868	-6.975154	-2.607081	-3.500301	0.000000	-10.000000	-0.491667	28.549999	136.666672	1023.000000	1023.000000	2046.000000
21.420000	-0.026393	-15.598108	-3.091803	-6.715802	-2.396333	-3.394170	0.000000	-10.000000	-0.491667	28.666666	146.166672	1023.000000	1023.000000	2046.000000
21.440001	-0.026050	-15.395363	-3.100791	-6.582770	-2.432770	-3.279032	0.000000	-10.000000	-0.516667	28.816668	155.500000	1023.000000	1023.000000	2046.000000
21.459999	-0.025441	-15.035425	-3.169183	-6.330764	-2.376068	-3.159410	0.000000	-10.000000	-0.533333	29.233334	161.833328	1023.000000	1023.000000	2046.000000
21.480000	-0.024169	-14.283895	-3.135158	-6.007816	-2.209147	-2.931773	0.000000	-10.000000	-0.550000	29.550001	171.500000	1023.000000	1023.000000	2046.000000
21.500000	-0.022201	-13.120770	-2.826650	-5.945794	-2.069045	-2.279280	0.000000	-10.000000	-0.550000	29.783333	181.500000	1023.000000	1023.000000	2046.000000
21.520000	-0.019897	-11.758894	-2.571340	-5.449227	-1.680156	-2.058171	0.000000	-10.000000	-0.533333	29.800001	191.500000	1023.000000	1023.000000	2046.000000
21.540001	-0.017190	-10.159112	-2.260964	-4.999012	-1.283359	-1.615778	0.000000	-10.000000	-0.533333	29.716667	201.500000	1023.000000	1023.000000	2046.000000
21.559999	-0.015042	-8.890016	-2.052890	-4.649139	-0.878929	-1.309057	0.000000	-10.000000	-0.533333	29.650002	211.500000	1023.000000	1023.000000	2046.000000
21.580000	-0.013879	-8.202250	-2.059897	-4.445212	-0.560198	-1.136943	0.000000	-10.000000	-0.558333	29.550001	221.166672	1023.000000	1023.000000	2046.000000
21.600000	-0.013793	-8.151834	-2.105009	-4.429635	-0.540380	-1.076811	0.000000	-10.000000	-0.558333	29.800001	230.833328	1023.000000	1023.000000	2046.000000
21.620001	-0.014777	-8.733026	-2.480919	-4.374493	-0.464804	-1.412810	0.000000	-10.000000	-0.541667	30.050001	240.500000	1023.000000	1023.000000	2046.000000
21.639999	-0.016088	-9.507987	-2.968581	-4.372828	-0.592874	-1.573704	0.000000	-10.000000	-0.508333	30.000000	250.500000	1023.000000	1023.000000	2046.000000
21.660000	-0.016094	-9.511496	-3.131882	-4.381482	-0.578841	-1.419291	0.000000	-10.000000	-0.491667	29.366667	260.500000	1023.000000	1023.000000	2046.000000
21.680000	-0.015012	-8.872199	-3.093582	-4.102582	-0.381830	-1.294206	0.000000	-10.000000	-0.483333	28.950001	270.500000	1023.000000	1023.000000	2046.000000
21.700001	-0.013715	-8.105554	-2.996267	-3.771126	-0.212844	-1.125316	0.000000	-10.000000	-0.500000	28.700001	280.500000	1023.000000	1023.000000	2046.000000
21.719999	-0.012252	-7.240690	-2.815979	-3.495015	-0.110849	-0.818847	0.000000	-10.000000	-0.508333	28.900000	290.166656	1023.000000	1023.000000	2046.000000
21.740000	-0.010596	-6.262096	-2.672441	-3.107806	0.133834	-0.615683	0.000000	-10.000000	-0.516667	28.750000	299.833344	1023.000000	1023.000000	2046.000000
21.760000	-0.008853	-5.232387	-2.505684	-2.759103	0.317793	-0.285392	0.000000	-10.000000	-0.508333	28.733334	309.333344	1023.000000	1023.000000	2046.000000
21.780001	-0.007125	-4.211110	-2.297742	-2.498632	0.467460	0.117804	0.000000	-10.000000	-0.483333	28.633333	319.000000	1023.000000	1023.000000	2046.000000
21.799999	-0.004958	-2.929913	-2.065272	-2.039368	0.737261	0.437467	0.000000	-10.000000	-0.483333	28.633333	328.666656	1023.000000	1023.000000	2046.000000
21.820000	-0.002934	-1.733904	-1.867340	-1.606370	0.935569	0.804237	0.000000	-10.000000	-0.475000	28.366667	338.166656	1023.000000	1023.000000	2046.000000
21.840000	-0.000468	-0.276624	-1.546924	-1.189387	1.245706	1.213981	0.000000	-10.000000	-0.491667	28.283333	347.666656	1023.000000	1023.000000	2046.000000
21.860001	0.002025	1.196706	-1.154757	-0.858722	1.526893	1.683291	0.000000	-10.000000	-0.491667	28.383333	357.000000	1023.000000	1023.000000	2046.000000
21.879999	0.004535	2.680350	-0.719581	-0.657970	1.878232	2.179670	0.000000	-10.000000	-0.500000	28.633333	366.500000	1023.000000	1023.000000	2046.000000
21.900000	0.007136	4.217555	-0.246807	-0.402776	2.295778	2.571360	0.000000	-10.000000	-0.500000	28.600000	376.000000	1023.000000	1023.000000	2046.000000
21.920000	0.009307	5.500153	0.261611	-0.389078	2.685753	2.941867	0.000000	-10.000000	-0.491667	28.316668	385.666656	1023.000000	1023.000000	2046.000000
21.940001	0.010953	6.473289	0.731831	-0.522797	3.104781	3.159474	0.000000	-10.000000	-0.458333	27.800001	395.166656	1023.000000	1023.000000	2046.000000
21.959999	0.011812	6.981005	1.144134	-0.754167	3.348920	3.242118	0.000000	-10.000000	-0.416667	26.850000	404.666656	1023.000000	1023.000000	2046.000000
21.980000	0.012493	7.383335	1.374428	-0.947094	3.535595	3.420405	0.000000	-10.000000	-0.391667	26.100000	413.666656	1023.000000	1023.000000	2046.000000
22.000000	0.013375	7.904629	1.480695	-0.860513	3.743476	3.540971	0.000000	-10.000000	-0.383333	25.450001	422.500000	1023.000000	1023.000000	2046.000000
22.020000	0.014297	8.449583	1.547871	-0.761610	3.884258	3.779064	0.000000	-10.000000	-0.383333	25.283333	431.166656	1023.000000	1023.000000	2046.000000
22.040001	0.015145	8.950933	1.679296	-0.698141	3.917717	4.052060	0.000000	-10.000000	-0.366667	24.866667	439.666656	1023.000000	1023.000000	2046.000000
22.059999	0.016557	9.785422	1.668684	-0.405913	4.156367	4.366285	0.000000	-10.000000	-0.358333	24.783333	448.000000	1023.000000	1023.000000	2046.000000
22.080000	0.018423	10.887943	1.826387	-0.059090	4.316113	4.804533	0.000000	-10.000000	-0.358333	24.683334	456.166656	1023.000000	1023.000000	2046.000000
22.100000	0.021019	12.422351	2.114791	0.369704	4.627502	5.310354	0.000000	-10.000000	-0.366667	24.816668	467.166656	1023.000000	1023.000000	2046.000000
22.120001	0.023790	14.059932	2.519108	0.853880	4.934765	5.752178	0.000000	-10.000000	-0.375000	24.766666	475.500000	1023.000000	1023.000000	2046.000000
22.139999	0.026570	15.702766	2.978663	1.210226	5.238073	6.275805	0.000000	-10.000000	-0.375000	24.883333	483.666656	1023.000000	1023.000000	2046.000000
22.160000	0.029350	17.345613	3.364960	1.770262	5.580729	6.629663	0.000000	-10.000000	-0.383333	25.050001	489.166656	1023.000000	1023.000000	2046.000000
22.180000	0.032394	19.144947	3.801431	2.222060	6.008893	7.112564	0.000000	-10.000000	-0.391667	25.016666	497.500000	1023.000000	1023.000000	2046.000000
22.200001	0.035267	20.842724	4.124580	2.806938	6.368838	7.542369	0.000000	-10.000000	-0.400000	25.150000	505.833344	1023.000000	1023.000000	2046.000000
22.219999	0.038022	22.471275	4.454593	3.326898	6.700364	7.989420	0.000000	-10.000000	-0.391667	25.066668	514.333313	1023.000000	1023.000000	2046.000000
22.240000	0.039872	23.564156	4.566651	3.851717	6.933417	8.212370	0.000000	-10.000000	-0.383333	24.966667	522.666687	1023.000000	1023.000000	2046.000000
22.260000	0.040969	24.212614	4.559089	4.153409	7.113113	8.387003	0.000000	-10.000000	-0.366667	24.750000	531.000000	1023.000000	1023.000000	2046.000000
22.280001	0.042013	24.829685	4.639523	4.414315	7.144234	8.631614	0.000000	-10.000000	-0.350000	24.383333	539.333313	1023.000000	1023.000000	2046.000000
22.299999	0.044019	26.015478	4.818117	4.766901	7.453730	8.976730	0.000000	-10.000000	-0.308333	23.983334	547.666687	1023.000000	1023.000000	2046.000000
22.320000	0.046191	27.298840	5.254155	5.094360	7.581460	9.368865	0.000000	-10.000000	-0.258333	22.916666	556.000000	1023.000000	1023.000000	2046.000000
22.340000	0.047665	28.169741	5.346373	5.435846	7.935878	9.451644	0.000000	-10.000000	-0.191667	21.400000	563.666687	1023.000000	1023.000000	2046.000000
22.360001	0.047397	28.011343	5.275279	5.485890	7.940372	9.309803	0.000000	-10.000000	-0.150000	19.166668	571.000000	1023.000000	1023.000000	2046.000000
22.379999	0.046216	27.313940	5.033726	5.439870	7.930664	8.909681	0.000000	-10.000000	-0.100000	16.416668	577.666687	1023.000000	1023.000000	2046.000000
22.400000	0.044278	26.168308	4.723505	5.192592	7.701715	8.550495	0.000000	-10.000000	-0.058333	13.333334	583.666687	1023.000000	1023.000000	2046.000000
22.420000	0.042095	24.878311	4.181566	5.154500	7.489206	8.053039	0.000000	-10.000000	-0.008333	9.816667	588.666687	1023.000000	1023.000000	2046.000000
22.440001	0.039445	23.311777	3.603384	5.116763	7.050948	7.540683	0.000000	-10.000000	0.033333	4.533333	592.500000	1023.000000	1023.000000	2046.000000
22.459999	0.037047	21.895016	3.199135	4.822095	6.736482	7.137303	0.000000	-10.000000	0.066667	-0.683333	594.833313	1023.000000	1023.000000	2046.000000
22.480000	0.035209	20.808651	2.912363	4.595493	6.582810	6.717986	0.000000	-10.000000	0.091667	-6.116667	595.833313	1023.000000	1023.000000	2046.000000
22.500000	0.033659	19.892673	2.757491	4.315893	6.376046	6.443243	0.000000	-10.000000	0.116667	-9.433333	596.000000	1023.000000	1023.000000	2046.000000
22.520000	0.032356	19.122631	2.540617	4.247648	6.269705	6.064661	0.000000	-10.000000	0.133333	-12.250000	596.000000	1023.000000	1023.000000	2046.000000
22.540001	0.030992	18.316395	2.395719	4.099146	6.019997	5.801532	0.000000	-10.000000	0.166667	-13.950001	596.000000	1023.000000	1023.000000	2046.000000
22.559999	0.029861	17.647705	2.270456	3.922507	5.874823	5.579919	0.000000	-10.000000	0.200000	-15.233334	592.500000	1023.000000	1023.000000	2046.000000
22.580000	0.028584	16.893040	2.101798	3.839488	5.733566	5.218188	0.000000	-10.000000	0.233333	-16.299999	584.000000	1023.000000	1023.000000	2046.000000
22.600000	0.027458	16.227774	2.031610	3.632941	5.559204	5.004020	0.000000	-10.000000	0.266667	-17.400000	573.500000	1023.000000	1023.000000	2046.000000
22.620001	0.026484	15.652102	1.997703	3.522952	5.407463	4.723985	0.000000	-10.000000	0.291667	-18.450001	564.500000	1023.000000	1023.000000	2046.000000
22.639999	0.025643	15.154891	1.928436	3.432986	5.384554	4.408916	0.000000	-10.000000	0.333333	-19.733334	558.333313	1023.000000	1023.000000	2046.000000
22.660000	0.024543	14.505096	2.033763	3.040232	5.225154	4.205946	0.000000	-10.000000	0.375000	-20.916668	551.833313	1023.000000	1023.000000	2046.000000
22.680000	0.023624	13.961611	2.212419	2.632622	5.216368	3.900201	0.000000	-10.000000	0.416667	-22.200001	545.000000	1023.000000	1023.000000	2046.000000
22.700001	0.022541	13.321707	2.375072	2.191171	5.169084	3.586381	0.000000	-10.000000	0.466667	-23.533333	537.666687	1023.000000	1023.000000	2046.000000
22.719999	0.021100	12.470004	2.557858	1.637401	5.104579	3.170166	0.000000	-10.000000	0.508333	-24.783333	529.833313	1023.000000	1023.000000	2046.000000
22.740000	0.019333	11.425914	2.664303	1.037481	5.097831	2.626299	0.000000	-10.000000	0.550000	-25.883333	521.500000	1023.000000	1023.000000	2046.000000
22.760000	0.016918	9.998711	2.785012	0.196159	4.995358	2.022182	0.000000	-10.000000	0.600000	-26.933334	512.833313	1023.000000	1023.000000	2046.000000
22.780001	0.014239	8.415323	2.875103	-0.657464	4.823161	1.374523	0.000000	-10.000000	0.641667	-28.183334	503.833344	1023.000000	1023.000000	2046.000000
22.799999	0.011629	6.872930	2.848957	-1.260592	4.655291	0.629273	0.000000	-10.000000	0.683333	-29.350000	494.333344	1023.000000	1023.000000	2046.000000
22.820000	0.009029	5.335914	2.895550	-1.931870	4.290833	0.081401	0.000000	-10.000000	0.708333	-30.100000	484.500000	1023.000000	1023.000000	2046.000000
22.840000	0.006542	3.866394	2.801431	-2.447301	4.028418	-0.516154	0.000000	-10.000000	0.750000	-30.750000	474.500000	1023.000000	1023.000000	2046.000000
22.860001	0.004416	2.609832	2.574718	-2.817009	3.817577	-0.965454	0.000000	-10.000000	0.791667	-31.300001	464.333344	1023.000000	1023.000000	2046.000000
22.879999	0.002541	1.501654	2.454245	-3.255495	3.548432	-1.245527	0.000000	-10.000000	0.825000	-31.933334	454.000000	1023.000000	1023.000000	2046.000000
22.900000	0.001105	0.653265	2.453074	-3.630433	3.359629	-1.529006	0.000000	-10.000000	0.825000	-31.983334	443.333344	1023.000000	1023.000000	2046.000000
22.920000	-0.000248	-0.146682	2.340337	-3.829849	3.234020	-1.891190	0.000000	-10.000000	0.825000	-32.000000	432.500000	1023.000000	1023.000000	2046.000000
22.940001	-0.001321	-0.780979	2.318689	-4.097809	3.044153	-2.046012	0.000000	-10.000000	0.816667	-32.000000	421.666656	1023.000000	1023.000000	2046.000000
22.959999	-0.002133	-1.260841	2.313241	-4.279943	2.970220	-2.264359	0.000000	-10.000000	0.816667	-31.866667	411.000000	1023.000000	1023.000000	2046.000000
22.980000	-0.002895	-1.711009	2.363701	-4.383160	2.845535	-2.537085	0.000000	-10.000000	0.808333	-31.850000	400.500000	1023.000000	1023.000000	2046.000000
23.000000	-0.003785	-2.237019	2.386198	-4.543320	2.686651	-2.766547	0.000000	-10.000000	0.800000	-31.683334	390.000000	1023.000000	1023.000000	2046.000000
23.020000	-0.004702	-2.778835	2.348671	-4.679870	2.593869	-3.041505	0.000000	-10.000000	0.800000	-31.566668	379.333344	1023.000000	1023.000000	2046.000000
23.040001	-0.005680	-3.356828	2.232930	-4.798008	2.475268	-3.267018	0.000000	-10.000000	0.783333	-31.233334	368.833344	1023.000000	1023.000000	2046.000000
23.059999	-0.006805	-4.021811	2.128891	-5.007874	2.276453	-3.419280	0.000000	-10.000000	0.775000	-30.716667	358.333344	1023.000000	1023.000000	2046.000000
23.080000	-0.007905	-4.671981	1.971029	-5.164968	2.141906	-3.619949	0.000000	-10.000000	0.766667	-30.583334	348.000000	1023.000000	1023.000000	2046.000000
23.100000	-0.009090	-5.372277	1.797090	-5.280180	1.937212	-3.826398	0.000000	-10.000000	0.758333	-30.250000	337.666656	1023.000000	1023.000000	2046.000000
23.120001	-0.010371	-6.129489	1.645362	-5.481243	1.678198	-3.971806	0.000000	-10.000000	0.733333	-30.000000	327.500000	1023.000000	1023.000000	2046.000000
23.139999	-0.011533	-6.815878	1.488858	-5.589560	1.469258	-4.184433	0.000000	-10.000000	0.700000	-29.600000	317.500000	1023.000000	1023.000000	2046.000000
23.160000	-0.012763	-7.542910	1.286131	-5.706498	1.233280	-4.355822	0.000000	-10.000000	0.683333	-29.350000	307.666656	1023.000000	1023.000000	2046.000000
23.180000	-0.013865	-8.194130	1.116044	-5.845044	1.052883	-4.518014	0.000000	-10.000000	0.675000	-29.016666	298.000000	1023.000000	1023.000000	2046.000000
23.200001	-0.014918	-8.816332	0.903854	-5.906572	0.874055	-4.687668	0.000000	-10.000000	0.666667	-28.700001	288.333344	1023.000000	1023.000000	2046.000000
23.219999	-0.016051	-9.485882	0.864432	-6.083470	0.556213	-4.823057	0.000000	-10.000000	0.658333	-28.333334	278.833344	1023.000000	1023.000000	2046.000000
23.240000	-0.016983	-10.036695	0.654976	-6.107713	0.435143	-5.019102	0.000000	-10.000000	0.658333	-28.216667	269.333344	1023.000000	1023.000000	2046.000000
23.260000	-0.018418	-10.885097	0.310995	-6.100153	0.154711	-5.250650	0.000000	-10.000000	0.650000	-27.933334	260.000000	1023.000000	1023.000000	2046.000000
23.280001	-0.020604	-12.176949	-0.208376	-6.202833	-0.307374	-5.458367	0.000000	-10.000000	0.633333	-27.666668	250.666672	1023.000000	1023.000000	2046.000000
23.299999	-0.023484	-13.878786	-0.888435	-6.300511	-0.808514	-5.881325	0.000000	-10.000000	0.591667	-27.283335	241.333328	1023.000000	1023.000000	2046.000000
23.320000	-0.026318	-15.554102	-1.514461	-6.500851	-1.305377	-6.233413	0.000000	-10.000000	0.566667	-26.850000	232.166672	1023.000000	1023.000000	2046.000000
23.340000	-0.028363	-16.762743	-1.934147	-6.874555	-1.735955	-6.218085	0.000000	-10.000000	0.550000	-26.433334	223.166672	1023.000000	1023.000000	2046.000000
23.360001	-0.030224	-17.862215	-2.263128	-7.095938	-2.050761	-6.452389	0.000000	-10.000000	0.550000	-26.200001	214.500000	1023.000000	1023.000000	2046.000000
23.379999	-0.030978	-18.307983	-2.482632	-7.102354	-2.192994	-6.530004	0.000000	-10.000000	0.550000	-26.116667	205.833328	1023.000000	1023.000000	2046.000000
23.400000	-0.031665	-18.714125	-2.554986	-7.217373	-2.305936	-6.635831	0.000000	-10.000000	0.533333	-25.933332	197.000000	1023.000000	1023.000000	2046.000000
23.420000	-0.033124	-19.576494	-2.822104	-7.346972	-2.393078	-7.014340	0.000000	-10.000000	0.516667	-25.483334	188.333328	1023.000000	1023.000000	2046.000000
23.440001	-0.035491	-20.975048	-3.289933	-7.473051	-2.725607	-7.486458	0.000000	-10.000000	0.483333	-24.816666	179.666672	1023.000000	1023.000000	2046.000000
23.459999	-0.038590	-22.806818	-3.913567	-7.666249	-3.223732	-8.003270	0.000000	-10.000000	0.466667	-24.200001	171.333328	1023.000000	1023.000000	2046.000000
23.480000	-0.042126	-24.896326	-4.746318	-7.957231	-3.660736	-8.532041	0.000000	-10.000000	0.433333	-23.433334	163.166672	1023.000000	1023.000000	2046.000000
23.500000	-0.045205	-26.715879	-5.449388	-8.311908	-4.109835	-8.844748	0.000000	-10.000000	0.416667	-22.766666	155.500000	1023.000000	1023.000000	2046.000000
23.520000	-0.047378	-28.000309	-5.912412	-8.635815	-4.443429	-9.008653	0.000000	-10.000000	0.400000	-22.216667	148.000000	1023.000000	1023.000000	2046.000000
23.540001	-0.049146	-29.045473	-6.300233	-8.790035	-4.693797	-9.261407	0.000000	-10.000000	0.400000	-21.816666	140.500000	1023.000000	1023.000000	2046.000000
23.559999	-0.050594	-29.901083	-6.678053	-8.870043	-4.877428	-9.475559	0.000000	-10.000000	0.391667	-21.483334	133.166672	1023.000000	1023.000000	2046.000000
23.580000	-0.051779	-30.601377	-6.917932	-8.957468	-5.132541	-9.593436	0.000000	-10.000000	0.383333	-20.950001	126.000000	1023.000000	1023.000000	2046.000000
23.600000	-0.052759	-31.180824	-7.045930	-9.074841	-5.385154	-9.674900	0.000000	-10.000000	0.366667	-20.666668	119.166664	1023.000000	1023.000000	2046.000000
23.620001	-0.053387	-31.551876	-7.263229	-9.052739	-5.472005	-9.763902	0.000000	-10.000000	0.358333	-20.200001	112.333336	1023.000000	1023.000000	2046.000000
23.639999	-0.053915	-31.863493	-7.407121	-9.029772	-5.621040	-9.805561	0.000000	-10.000000	0.350000	-19.633333	105.500000	1023.000000	1023.000000	2046.000000
23.660000	-0.054188	-32.025120	-7.530683	-8.970718	-5.729451	-9.794269	0.000000	-10.000000	0.333333	-18.766666	98.833336	1023.000000	1023.000000	2046.000000
23.680000	-0.054151	-32.003223	-7.572758	-8.864917	-5.812847	-9.752704	0.000000	-10.000000	0.300000	-18.033335	92.500000	1023.000000	1023.000000	2046.000000
23.700001	-0.054173	-32.016273	-7.489697	-9.020735	-5.928538	-9.577304	0.000000	-10.000000	0.266667	-17.466667	86.500000	1023.000000	1023.000000	2046.000000
23.719999	-0.054186	-32.023651	-7.343297	-9.264494	-6.007775	-9.408086	0.000000	-10.000000	0.250000	-16.883333	80.833336	1023.000000	1023.000000	2046.000000
23.740000	-0.054123	-31.986761	-7.170232	-9.492749	-6.012836	-9.310945	0.000000	-10.000000	0.250000	-16.416666	75.166664	1023.000000	1023.000000	2046.000000
23.760000	-0.054732	-32.346439	-7.164504	-9.802240	-5.977484	-9.402211	0.000000	-10.000000	0.250000	-16.133333	69.833336	1023.000000	1023.000000	2046.000000
23.780001	-0.055993	-33.091900	-7.244927	-10.251014	-5.996174	-9.599785	0.000000	-10.000000	0.241667	-15.850000	64.333336	1023.000000	1023.000000	2046.000000
23.799999	-0.057707	-34.104630	-7.262755	-10.830233	-6.170969	-9.840674	0.000000	-10.000000	0.241667	-15.633334	59.166668	1023.000000	1023.000000	2046.000000
23.820000	-0.059311	-35.052971	-7.316590	-11.248591	-6.383901	-10.103889	0.000000	-10.000000	0.225000	-15.233334	53.833332	1023.000000	1023.000000	2046.000000
23.840000	-0.060615	-35.823700	-7.453521	-11.385446	-6.581556	-10.403176	0.000000	-10.000000	0.216667	-14.850000	48.666668	1023.000000	1023.000000	2046.000000
23.860001	-0.061781	-36.512760	-7.590588	-11.495006	-6.788509	-10.638658	0.000000	-10.000000	0.191667	-14.166667	43.666668	1023.000000	1023.000000	2046.000000
23.879999	-0.063068	-37.273090	-7.800884	-11.764007	-7.014932	-10.693269	0.000000	-10.000000	0.166667	-13.333333	39.000000	1023.000000	1023.000000	2046.000000
23.900000	-0.064218	-37.952812	-8.006570	-11.953658	-7.284271	-10.708314	0.000000	-10.000000	0.141667	-12.366667	34.500000	1023.000000	1023.000000	2046.000000
23.920000	-0.064981	-38.403687	-8.148139	-12.159832	-7.529585	-10.566129	0.000000	-10.000000	0.125000	-11.416667	30.333334	1023.000000	1023.000000	2046.000000
23.940001	-0.065296	-38.589794	-8.217506	-12.169127	-7.656873	-10.546290	0.000000	-10.000000	0.125000	-10.666667	26.500000	1023.000000	1023.000000	2046.000000
23.959999	-0.065209	-38.538631	-8.285584	-12.066176	-7.667728	-10.519143	0.000000	-10.000000	0.116667	-10.166667	23.000000	1023.000000	1023.000000	2046.000000
23.980000	-0.065127	-38.489868	-8.306356	-12.016719	-7.751388	-10.415406	0.000000	-10.000000	0.108333	-9.766667	19.666666	1023.000000	1023.000000	2046.000000
24.000000	-0.064869	-38.337585	-8.269672	-11.968498	-7.786566	-10.312849	0.000000	-10.000000	0.100000	-9.416667	16.333334	1023.000000	1023.000000	2046.000000
24.020000	-0.064539	-38.142677	-8.251600	-11.883670	-7.788876	-10.218533	0.000000	-10.000000	0.100000	-8.983334	13.166667	1023.000000	1023.000000	2046.000000
24.040001	-0.064159	-37.918083	-8.232986	-11.725628	-7.712129	-10.247339	0.000000	-10.000000	0.091667	-8.400000	10.166667	1023.000000	1023.000000	2046.000000
24.059999	-0.063833	-37.725491	-8.214645	-11.621639	-7.714909	-10.174300	0.000000	-10.000000	0.083333	-7.716667	7.333333	1023.000000	1023.000000	2046.000000
24.080000	-0.063550	-37.558041	-8.179366	-11.580156	-7.739907	-10.058611	0.000000	-10.000000	0.075000	-7.016667	4.833333	1023.000000	1023.000000	2046.000000
24.100000	-0.063234	-37.371151	-8.125356	-11.540079	-7.762230	-9.943488	0.000000	-10.000000	0.066667	-6.183333	2.166667	1023.000000	1023.000000	2046.000000
24.120001	-0.063027	-37.248821	-8.122250	-11.449680	-7.764089	-9.912802	0.000000	-10.000000	0.058333	-5.566667	0.500000	1023.000000	1023.000000	2046.000000
24.139999	-0.062867	-37.154541	-8.126270	-11.332388	-7.788549	-9.907335	0.000000	-10.000000	0.050000	-4.950000	-1.166667	1023.000000	1023.000000	2046.000000
24.160000	-0.062664	-37.034473	-8.083261	-11.259960	-7.798299	-9.892953	0.000000	-10.000000	0.050000	-4.500000	-2.333333	1023.000000	1023.000000	2046.000000
24.180000	-0.062323	-36.832813	-8.089446	-11.126834	-7.753684	-9.862847	0.000000	-10.000000	0.050000	-3.616667	-3.833333	1023.000000	1023.000000	2046.000000
24.200001	-0.061847	-36.551842	-8.005379	-11.046376	-7.775631	-9.724457	0.000000	-10.000000	0.033333	-2.100000	-5.000000	1023.000000	1023.000000	2046.000000
24.219999	-0.061125	-36.124718	-7.852914	-10.964931	-7.772752	-9.534119	0.000000	-10.000000	0.016667	0.116667	-5.666667	1023.000000	1023.000000	2046.000000
24.240000	-0.060143	-35.544785	-7.738224	-10.756589	-7.612128	-9.437844	0.000000	-10.000000	0.000000	2.750000	-6.000000	1023.000000	1023.000000	2046.000000
24.260000	-0.059151	-34.958038	-7.581199	-10.541919	-7.534110	-9.300812	0.000000	-10.000000	0.000000	5.550000	-6.000000	1023.000000	1023.000000	2046.000000
24.280001	-0.057734	-34.120869	-7.344630	-10.377614	-7.357882	-9.040743	0.000000	-10.000000	-0.025000	8.216667	-6.000000	1023.000000	1023.000000	2046.000000
24.299999	-0.056367	-33.312931	-7.113777	-10.234514	-7.194220	-8.770420	0.000000	-10.000000	-0.066667	10.733334	-6.000000	1023.000000	1023.000000	2046.000000
24.320000	-0.054760	-32.363255	-6.885857	-9.971706	-6.936388	-8.569304	0.000000	-10.000000	-0.116667	12.833333	-6.000000	1023.000000	1023.000000	2046.000000
24.340000	-0.053336	-31.521700	-6.700337	-9.735733	-6.753612	-8.332018	0.000000	-10.000000	-0.150000	14.550000	-6.000000	1023.000000	1023.000000	2046.000000
24.360001	-0.052630	-31.104195	-6.637853	-9.602708	-6.722466	-8.141168	0.000000	-10.000000	-0.183333	16.250000	-0.833333	1023.000000	1023.000000	2046.000000
24.379999	-0.052574	-31.071255	-6.811313	-9.469647	-6.729589	-8.060705	0.000000	-10.000000	-0.225000	18.416668	12.000000	1023.000000	1023.000000	2046.000000
24.400000	-0.052555	-31.060055	-7.033438	-9.246185	-6.760204	-8.020228	0.000000	-10.000000	-0.283333	21.250000	32.000000	1023.000000	1023.000000	2046.000000
24.420000	-0.052335	-30.929907	-7.199641	-9.058867	-6.754493	-7.916906	0.000000	-10.000000	-0.325000	23.400000	46.833332	1023.000000	1023.000000	2046.000000
24.440001	-0.051221	-30.271399	-7.175051	-9.035454	-6.611137	-7.449757	0.000000	-10.000000	-0.350000	24.500000	54.000000	1023.000000	1023.000000	2046.000000
24.459999	-0.050073	-29.593245	-7.034599	-8.855864	-6.425680	-7.277102	0.000000	-10.000000	-0.350000	24.500000	54.000000	1023.000000	1023.000000	2046.000000
24.480000	-0.047951	-28.339146	-6.926192	-8.497904	-6.026227	-6.888821	0.000000	-10.000000	-0.350000	24.516666	56.666668	1023.000000	1023.000000	2046.000000
24.500000	-0.045904	-27.129150	-6.724223	-8.264321	-5.685147	-6.455458	0.000000	-10.000000	-0.366667	24.966667	62.166668	1023.000000	1023.000000	2046.000000
24.520000	-0.044435	-26.261000	-6.579162	-8.112967	-5.369543	-6.199328	0.000000	-10.000000	-0.400000	25.516666	70.500000	1023.000000	1023.000000	2046.000000
24.540001	-0.044022	-26.017279	-6.630916	-8.035578	-5.186331	-6.164452	0.000000	-10.000000	-0.441667	26.500000	79.000000	1023.000000	1023.000000	2046.000000
24.559999	-0.044463	-26.277700	-6.820636	-8.014664	-5.066527	-6.375874	0.000000	-10.000000	-0.458333	27.100000	87.666664	1023.000000	1023.000000	2046.000000
24.580000	-0.045301	-26.772680	-7.133463	-8.151732	-5.040791	-6.446694	0.000000	-10.000000	-0.441667	27.466667	96.500000	1023.000000	1023.000000	2046.000000
24.600000	-0.045345	-26.798668	-7.273293	-8.216779	-5.001947	-6.306648	0.000000	-10.000000	-0.416667	27.400000	105.666664	1023.000000	1023.000000	2046.000000
24.620001	-0.044460	-26.275572	-7.343532	-8.023526	-4.763597	-6.144917	0.000000	-10.000000	-0.416667	27.300001	114.833336	1023.000000	1023.000000	2046.000000
24.639999	-0.043156	-25.505167	-7.285108	-7.717411	-4.590825	-5.911824	0.000000	-10.000000	-0.433333	27.716667	124.000000	1023.000000	1023.000000	2046.000000
24.660000	-0.041615	-24.594391	-7.096087	-7.448761	-4.425936	-5.623606	0.000000	-10.000000	-0.458333	28.066668	133.166672	1023.000000	1023.000000	2046.000000
24.680000	-0.039859	-23.556553	-6.935288	-7.098859	-4.200370	-5.322035	0.000000	-10.000000	-0.483333	28.666666	142.500000	1023.000000	1023.000000	2046.000000
24.700001	-0.038105	-22.519970	-6.731507	-6.774436	-4.010531	-5.003496	0.000000	-10.000000	-0.500000	28.916666	152.000000	1023.000000	1023.000000	2046.000000
24.719999	-0.036195	-21.391130	-6.452647	-6.541181	-3.853411	-4.543892	0.000000	-10.000000	-0.516667	29.200001	161.666672	1023.000000	1023.000000	2046.000000
24.740000	-0.034012	-20.101143	-6.226465	-6.107347	-3.568072	-4.199259	0.000000	-10.000000	-0.508333	29.350000	171.500000	1023.000000	1023.000000	2046.000000
24.760000	-0.031780	-18.781868	-5.939003	-5.739452	-3.311097	-3.792316	0.000000	-10.000000	-0.525000	29.316668	181.166672	1023.000000	1023.000000	2046.000000
24.780001	-0.029259	-17.292044	-5.564607	-5.366075	-3.026307	-3.335054	0.000000	-10.000000	-0.533333	29.483334	190.833328	1023.000000	1023.000000	2046.000000
24.799999	-0.026509	-15.666986	-5.050833	-5.153055	-2.688047	-2.775050	0.000000	-10.000000	-0.550000	29.583334	200.500000	1023.000000	1023.000000	2046.000000
24.820000	-0.023733	-14.026248	-4.555088	-4.881660	-2.221980	-2.367521	0.000000	-10.000000	-0.533333	29.733334	210.500000	1023.000000	1023.000000	2046.000000
24.840000	-0.021033	-12.430388	-3.947831	-4.764279	-1.782288	-1.935990	0.000000	-10.000000	-0.533333	29.583334	220.500000	1023.000000	1023.000000	2046.000000
24.860001	-0.018750	-11.081192	-3.356932	-4.815874	-1.357585	-1.550801	0.000000	-10.000000	-0.516667	29.483334	230.500000	1023.000000	1023.000000	2046.000000
24.879999	-0.016991	-10.041509	-2.836873	-4.981041	-0.887385	-1.336210	0.000000	-10.000000	-0.491667	29.166666	240.500000	1023.000000	1023.000000	2046.000000
24.900000	-0.015888	-9.390035	-2.401222	-5.175086	-0.584264	-1.229462	0.000000	-10.000000	-0.458333	28.700001	250.166672	1023.000000	1023.000000	2046.000000
24.920000	-0.015142	-8.948945	-2.088380	-5.318613	-0.429571	-1.112382	0.000000	-10.000000	-0.441667	27.950001	259.833344	1023.000000	1023.000000	2046.000000
24.940001	-0.014120	-8.345063	-1.937736	-5.283455	-0.190813	-0.933059	0.000000	-10.000000	-0.450000	27.666668	269.166656	1023.000000	1023.000000	2046.000000
24.959999	-0.013125	-7.756951	-1.844465	-5.085395	-0.039274	-0.787817	0.000000	-10.000000	-0.450000	27.783335	278.500000	1023.000000	1023.000000	2046.000000
24.980000	-0.011956	-7.066243	-1.683684	-4.967233	0.076930	-0.492256	0.000000	-10.000000	-0.450000	27.933334	287.666656	1023.000000	1023.000000	2046.000000
25.000000	-0.010497	-6.203564	-1.525748	-4.741281	0.260221	-0.196757	0.000000	-10.000000	-0.450000	27.966667	297.000000	1023.000000	1023.000000	2046.000000
25.020000	-0.008442	-4.989255	-1.356050	-4.385343	0.519302	0.232836	0.000000	-10.000000	-0.458333	27.900000	306.333344	1023.000000	1023.000000	2046.000000
25.040001	-0.005931	-3.505443	-1.025683	-4.013367	0.815510	0.718097	0.000000	-10.000000	-0.475000	28.000000	315.666656	1023.000000	1023.000000	2046.000000
25.059999	-0.003080	-1.820314	-0.564394	-3.601025	1.156164	1.188941	0.000000	-10.000000	-0.483333	27.983334	325.000000	1023.000000	1023.000000	2046.000000
25.080000	-0.000124	-0.073318	-0.161777	-3.173071	1.608578	1.652952	0.000000	-10.000000	-0.500000	28.233334	334.333344	1023.000000	1023.000000	2046.000000
25.100000	0.002784	1.645416	0.284443	-2.743529	1.981335	2.123166	0.000000	-10.000000	-0.500000	28.466667	343.833344	1023.000000	1023.000000	2046.000000
25.120001	0.005773	3.411944	0.770070	-2.329554	2.343517	2.627911	0.000000	-10.000000	-0.508333	28.766666	353.166656	1023.000000	1023.000000	2046.000000
25.139999	0.008795	5.197797	1.223475	-1.793097	2.725169	3.042250	0.000000	-10.000000	-0.500000	28.666668	362.833344	1023.000000	1023.000000	2046.000000
25.160000	0.011626	6.871215	1.580032	-1.314052	3.103007	3.502228	0.000000	-10.000000	-0.500000	28.466667	372.333344	1023.000000	1023.000000	2046.000000
25.180000	0.014359	8.486265	1.948881	-0.903872	3.441335	3.999921	0.000000	-10.000000	-0.491667	28.133333	382.000000	1023.000000	1023.000000	2046.000000
25.200001	0.017000	10.046855	2.286283	-0.395438	3.826427	4.329583	0.000000	-10.000000	-0.483333	28.083334	391.333344	1023.000000	1023.000000	2046.000000
25.219999	0.019043	11.254562	2.499875	0.019384	4.119583	4.615720	0.000000	-10.000000	-0.475000	28.033335	400.666656	1023.000000	1023.000000	2046.000000
25.240000	0.020184	11.928650	2.592028	0.286982	4.261575	4.788065	0.000000	-10.000000	-0.475000	28.050001	410.000000	1023.000000	1023.000000	2046.000000
25.260000	0.021058	12.445377	2.537059	0.661907	4.387140	4.859272	0.000000	-10.000000	-0.475000	28.066668	419.333344	1023.000000	1023.000000	2046.000000
25.280001	0.022482	13.286845	2.727517	0.919657	4.426854	5.212817	0.000000	-10.000000	-0.458333	27.966667	428.833344	1023.000000	1023.000000	2046.000000
25.299999	0.025399	15.010769	2.974345	1.362821	4.945873	5.727730	0.000000	-10.000000	-0.441667	27.700001	438.166656	1023.000000	1023.000000	2046.000000
25.320000	0.027826	16.445202	3.372210	1.785537	5.138593	6.148861	0.000000	-10.000000	-0.416667	27.033333	447.500000	1023.000000	1023.000000	2046.000000
25.340000	0.030026	17.745308	3.582843	2.233408	5.484287	6.444768	0.000000	-10.000000	-0.408333	26.416666	456.500000	1023.000000	1023.000000	2046.000000
25.360001	0.030546	18.052931	3.438080	2.540763	5.748088	6.326000	0.000000	-10.000000	-0.408333	26.183334	465.333344	1023.000000	1023.000000	2046.000000
25.379999	0.030257	17.881632	3.256725	2.596699	5.744272	6.283937	0.000000	-10.000000	-0.408333	25.916668	474.166656	1023.000000	1023.000000	2046.000000
25.400000	0.029418	17.386251	2.973598	2.553126	5.617955	6.241573	0.000000	-10.000000	-0.416667	25.933334	483.000000	1023.000000	1023.000000	2046.000000
25.420000	0.028560	16.878922	2.403594	2.885288	5.563446	6.026594	0.000000	-10.000000	-0.383333	25.666668	491.666656	1023.000000	1023.000000	2046.000000
25.440001	0.027789	16.423075	2.025646	3.098084	5.356400	5.942945	0.000000	-10.000000	-0.358333	25.166668	500.333344	1023.000000	1023.000000	2046.000000
25.459999	0.027816	16.439230	1.885123	3.171787	5.342563	6.039757	0.000000	-10.000000	-0.316667	24.233334	508.666656	1023.000000	1023.000000	2046.000000
25.480000	0.028490	16.837700	1.773660	3.438545	5.552507	6.072988	0.000000	-10.000000	-0.316667	23.600000	517.000000	1023.000000	1023.000000	2046.000000
25.500000	0.029235	17.278032	1.883063	3.593773	5.493345	6.307852	0.000000	-10.000000	-0.300000	23.350000	525.000000	1023.000000	1023.000000	2046.000000
25.520000	0.030291	17.902048	1.932316	3.907763	5.587893	6.474076	0.000000	-10.000000	-0.283333	23.100000	533.000000	1023.000000	1023.000000	2046.000000
25.540001	0.031358	18.532532	1.932860	4.272777	5.737354	6.589542	0.000000	-10.000000	-0.250000	22.583334	540.666687	1023.000000	1023.000000	2046.000000
25.559999	0.032321	19.101543	1.927792	4.549987	5.874451	6.749313	0.000000	-10.000000	-0.216667	21.733334	548.333313	1023.000000	1023.000000	2046.000000
25.580000	0.033240	19.644560	2.083381	4.751047	5.857122	6.953009	0.000000	-10.000000	-0.183333	20.350000	555.666687	1023.000000	1023.000000	2046.000000
25.600000	0.034351	20.301447	2.188764	5.067973	5.989940	7.054771	0.000000	-10.000000	-0.150000	18.700001	562.833313	1023.000000	1023.000000	2046.000000
25.620001	0.035571	21.022179	2.320899	5.340742	6.127518	7.233021	0.000000	-10.000000	-0.116667	16.966667	569.333313	1023.000000	1023.000000	2046.000000
25.639999	0.036702	21.691109	2.545787	5.447236	6.228482	7.469604	0.000000	-10.000000	-0.083333	15.633333	575.166687	1023.000000	1023.000000	2046.000000
25.660000	0.037939	22.422096	2.768665	5.577313	6.500542	7.575576	0.000000	-10.000000	-0.058333	14.083333	580.666687	1023.000000	1023.000000	2046.000000
25.680000	0.039074	23.092937	3.065785	5.602638	6.677311	7.747203	0.000000	-10.000000	-0.041667	12.466666	585.500000	1023.000000	1023.000000	2046.000000
25.700001	0.040145	23.725943	3.457248	5.524086	6.884702	7.859906	0.000000	-10.000000	-0.025000	10.466666	590.000000	1023.000000	1023.000000	2046.000000
25.719999	0.040744	24.079565	3.791366	5.413888	7.129855	7.744455	0.000000	-10.000000	-0.008333	8.133333	593.833313	1023.000000	1023.000000	2046.000000
25.740000	0.040502	23.936510	4.092273	4.926527	7.289516	7.628195	0.000000	-10.000000	0.025000	4.300000	597.000000	1023.000000	1023.000000	2046.000000
25.760000	0.039589	23.397001	4.290368	4.266352	7.391431	7.448852	0.000000	-10.000000	0.058333	0.183333	599.000000	1023.000000	1023.000000	2046.000000
25.780001	0.038310	22.641375	4.425804	3.725765	7.325246	7.164561	0.000000	-10.000000	0.091667	-3.983333	599.833313	1023.000000	1023.000000	2046.000000
25.799999	0.037069	21.907503	4.324708	3.398706	7.319208	6.864881	0.000000	-10.000000	0.100000	-6.983334	600.000000	1023.000000	1023.000000	2046.000000
25.820000	0.035627	21.055616	4.233976	3.033812	7.120031	6.667797	0.000000	-10.000000	0.100000	-9.400001	600.000000	1023.000000	1023.000000	2046.000000
25.840000	0.034260	20.247694	4.116747	2.695092	6.931993	6.503862	0.000000	-10.000000	0.108333	-11.233334	600.000000	1023.000000	1023.000000	2046.000000
25.860001	0.033326	19.695484	4.002594	2.523010	6.803593	6.366287	0.000000	-10.000000	0.125000	-12.300000	600.000000	1023.000000	1023.000000	2046.000000
25.879999	0.032795	19.381786	3.907392	2.415689	6.749343	6.309361	0.000000	-10.000000	0.141667	-13.000000	596.500000	1023.000000	1023.000000	2046.000000
25.900000	0.032766	19.365004	4.024151	2.358770	6.687694	6.294388	0.000000	-10.000000	0.150000	-13.350000	588.500000	1023.000000	1023.000000	2046.000000
25.920000	0.033083	19.552345	4.215654	2.355975	6.733029	6.247686	0.000000	-10.000000	0.150000	-13.783334	578.833313	1023.000000	1023.000000	2046.000000
25.940001	0.033296	19.678083	4.421274	2.440649	6.740134	6.076026	0.000000	-10.000000	0.175000	-14.183333	571.166687	1023.000000	1023.000000	2046.000000
25.959999	0.033414	19.747849	4.669806	2.330603	6.759214	5.988225	0.000000	-10.000000	0.200000	-14.683333	566.333313	1023.000000	1023.000000	2046.000000
25.980000	0.033340	19.704226	4.852917	2.283488	6.795278	5.772542	0.000000	-10.000000	0.233333	-15.283334	561.500000	1023.000000	1023.000000	2046.000000
26.000000	0.032929	19.461161	4.923678	2.228791	6.818207	5.490486	0.000000	-10.000000	0.250000	-16.216667	556.500000	1023.000000	1023.000000	2046.000000
26.020000	0.032171	19.012831	4.982511	2.096376	6.751169	5.182775	0.000000	-10.000000	0.283333	-17.683334	551.166687	1023.000000	1023.000000	2046.000000
26.040001	0.031221	18.451666	5.000797	1.854002	6.715471	4.881395	0.000000	-10.000000	0.325000	-19.166668	545.166687	1023.000000	1023.000000	2046.000000
26.059999	0.029755	17.585104	4.881791	1.689880	6.611743	4.401690	0.000000	-10.000000	0.375000	-20.633333	538.666687	1023.000000	1023.000000	2046.000000
26.080000	0.028184	16.656559	4.841195	1.400959	6.379929	4.034476	0.000000	-10.000000	0.416667	-21.916668	531.833313	1023.000000	1023.000000	2046.000000
26.100000	0.026707	15.783628	4.710260	1.127178	6.320280	3.625909	0.000000	-10.000000	0.466667	-23.300001	524.666687	1023.000000	1023.000000	2046.000000
26.120001	0.024876	14.701914	4.604003	0.857500	6.076976	3.163434	0.000000	-10.000000	0.516667	-24.616667	516.833313	1023.000000	1023.000000	2046.000000
26.139999	0.023167	13.691866	4.527284	0.479880	5.889928	2.794774	0.000000	-10.000000	0.583333	-26.000000	508.500000	1023.000000	1023.000000	2046.000000
26.160000	0.021444	12.673200	4.449946	0.239119	5.716264	2.267871	0.000000	-10.000000	0.633333	-27.233334	499.666656	1023.000000	1023.000000	2046.000000
26.180000	0.020011	11.826506	4.440979	0.036044	5.592279	1.757203	0.000000	-10.000000	0.683333	-28.516666	490.666656	1023.000000	1023.000000	2046.000000
26.200001	0.018822	11.123873	4.546310	-0.244478	5.320948	1.501093	0.000000	-10.000000	0.716667	-29.533333	481.166656	1023.000000	1023.000000	2046.000000
26.219999	0.017604	10.404068	4.455219	-0.380445	5.200915	1.128378	0.000000	-10.000000	0.758333	-30.416668	471.500000	1023.000000	1023.000000	2046.000000
26.240000	0.015419	9.112781	4.137730	-0.632778	4.936738	0.671092	0.000000	-10.000000	0.791667	-31.150002	461.166656	1023.000000	1023.000000	2046.000000
26.260000	0.012761	7.541862	3.842644	-1.051503	4.532058	0.218663	0.000000	-10.000000	0.833333	-31.883333	450.833344	1023.000000	1023.000000	2046.000000
26.280001	0.010772	6.366187	3.481163	-1.328863	4.469758	-0.255871	0.000000	-10.000000	0.850000	-32.716667	440.000000	1023.000000	1023.000000	2046.000000
26.299999	0.007839	4.632656	3.331660	-1.939489	3.930879	-0.690395	0.000000	-10.000000	0.891667	-33.266666	429.166656	1023.000000	1023.000000	2046.000000
26.320000	0.006258	3.698730	3.191469	-2.269274	3.739133	-0.962598	0.000000	-10.000000	0.916667	-33.783333	418.000000	1023.000000	1023.000000	2046.000000
26.340000	0.004269	2.522975	3.107284	-2.690545	3.584997	-1.478760	0.000000	-10.000000	0.958333	-34.016666	406.833344	1023.000000	1023.000000	2046.000000
26.360001	0.001265	0.747644	2.762424	-3.124485	3.339502	-2.229797	0.000000	-10.000000	0.950000	-34.216667	395.500000	1023.000000	1023.000000	2046.000000
26.379999	-0.002203	-1.301977	2.182566	-3.411048	2.899316	-2.972811	0.000000	-10.000000	0.958333	-33.966667	384.000000	1023.000000	1023.000000	2046.000000
26.400000	-0.006482	-3.830590	1.434883	-3.748741	2.249707	-3.766439	0.000000	-10.000000	0.933333	-33.833336	372.666656	1023.000000	1023.000000	2046.000000
26.420000	-0.010669	-6.305578	0.526060	-3.984709	1.700384	-4.547313	0.000000	-10.000000	0.908333	-33.616669	361.333344	1023.000000	1023.000000	2046.000000
26.440001	-0.014097	-8.331614	-0.071101	-4.402798	1.162293	-5.020008	0.000000	-10.000000	0.858333	-33.450001	350.166656	1023.000000	1023.000000	2046.000000
26.459999	-0.016623	-9.824124	-0.490129	-4.826287	0.809776	-5.317483	0.000000	-10.000000	0.841667	-33.016666	339.000000	1023.000000	1023.000000	2046.000000
26.480000	-0.018906	-11.173564	-0.928254	-5.034372	0.509914	-5.720851	0.000000	-10.000000	0.841667	-32.599998	328.000000	1023.000000	1023.000000	2046.000000
26.500000	-0.020954	-12.384105	-1.218314	-5.334172	0.126044	-5.957662	0.000000	-10.000000	0.841667	-32.283333	317.166656	1023.000000	1023.000000	2046.000000
26.520000	-0.022710	-13.421400	-1.544452	-5.508522	-0.083616	-6.284809	0.000000	-10.000000	0.825000	-31.716667	306.333344	1023.000000	1023.000000	2046.000000
26.540001	-0.024412	-14.427525	-1.846347	-5.602661	-0.386226	-6.592290	0.000000	-10.000000	0.791667	-31.233334	295.833344	1023.000000	1023.000000	2046.000000
26.559999	-0.025767	-15.228117	-2.037652	-5.824686	-0.662049	-6.703731	0.000000	-10.000000	0.766667	-30.700001	285.500000	1023.000000	1023.000000	2046.000000
26.580000	-0.026866	-15.877595	-2.270176	-5.834744	-0.844188	-6.928485	0.000000	-10.000000	0.733333	-30.366667	275.166656	1023.000000	1023.000000	2046.000000
26.600000	-0.027903	-16.490808	-2.387007	-5.947003	-1.162292	-6.994507	0.000000	-10.000000	0.716667	-29.983334	264.833344	1023.000000	1023.000000	2046.000000
26.620001	-0.028627	-16.918829	-2.577597	-5.982013	-1.225043	-7.134176	0.000000	-10.000000	0.683333	-29.283333	254.833328	1023.000000	1023.000000	2046.000000
26.639999	-0.029363	-17.353373	-2.557858	-6.300868	-1.437781	-7.056865	0.000000	-10.000000	0.666667	-28.900000	245.166672	1023.000000	1023.000000	2046.000000
26.660000	-0.029852	-17.642399	-2.547398	-6.601722	-1.480946	-7.012333	0.000000	-10.000000	0.650000	-28.500000	235.666672	1023.000000	1023.000000	2046.000000
26.680000	-0.030506	-18.028852	-2.517874	-6.903174	-1.569724	-7.038081	0.000000	-10.000000	0.641667	-28.383333	226.000000	1023.000000	1023.000000	2046.000000
26.700001	-0.031647	-18.703094	-2.506970	-7.279827	-1.741258	-7.175040	0.000000	-10.000000	0.641667	-28.166668	216.500000	1023.000000	1023.000000	2046.000000
26.719999	-0.033264	-19.658754	-2.596266	-7.783260	-1.858457	-7.420771	0.000000	-10.000000	0.633333	-27.700001	207.166672	1023.000000	1023.000000	2046.000000
26.740000	-0.035513	-20.988020	-2.806576	-8.334696	-2.035665	-7.811084	0.000000	-10.000000	0.608333	-27.116667	198.000000	1023.000000	1023.000000	2046.000000
26.760000	-0.037762	-22.317430	-2.852021	-8.995534	-2.423916	-8.045959	0.000000	-10.000000	0.575000	-26.500000	189.000000	1023.000000	1023.000000	2046.000000
26.780001	-0.039557	-23.377928	-3.053463	-9.284432	-2.676502	-8.363530	0.000000	-10.000000	0.550000	-26.166668	180.000000	1023.000000	1023.000000	2046.000000
26.799999	-0.041460	-24.502728	-3.322121	-9.580768	-2.943000	-8.656839	0.000000	-10.000000	0.533333	-25.650000	171.333328	1023.000000	1023.000000	2046.000000
26.820000	-0.043463	-25.686459	-3.556787	-9.929259	-3.348626	-8.851787	0.000000	-10.000000	0.516667	-24.983334	162.666672	1023.000000	1023.000000	2046.000000
26.840000	-0.045057	-26.628439	-3.922917	-10.175754	-3.628955	-8.900813	0.000000	-10.000000	0.491667	-24.083334	154.333328	1023.000000	1023.000000	2046.000000
26.860001	-0.046393	-27.418074	-4.211297	-10.343135	-3.869840	-8.993802	0.000000	-10.000000	0.466667	-23.366667	146.166672	1023.000000	1023.000000	2046.000000
26.879999	-0.047354	-27.986000	-4.405070	-10.466325	-4.102714	-9.011890	0.000000	-10.000000	0.433333	-22.816668	138.500000	1023.000000	1023.000000	2046.000000
26.900000	-0.048025	-28.382872	-4.563540	-10.507393	-4.333331	-8.978607	0.000000	-10.000000	0.391667	-22.316668	131.000000	1023.000000	1023.000000	2046.000000
26.920000	-0.048510	-28.669333	-4.713858	-10.513955	-4.483387	-8.958133	0.000000	-10.000000	0.383333	-21.900002	123.500000	1023.000000	1023.000000	2046.000000
26.940001	-0.048956	-28.933062	-4.869358	-10.465885	-4.614841	-8.982977	0.000000	-10.000000	0.383333	-21.416668	116.166664	1023.000000	1023.000000	2046.000000
26.959999	-0.049278	-29.123158	-4.964220	-10.471216	-4.729744	-8.957977	0.000000	-10.000000	0.383333	-20.850000	109.000000	1023.000000	1023.000000	2046.000000
26.980000	-0.049620	-29.325432	-5.049230	-10.461925	-4.887516	-8.926761	0.000000	-10.000000	0.358333	-20.133333	102.166664	1023.000000	1023.000000	2046.000000
27.000000	-0.049788	-29.424500	-5.090184	-10.461461	-4.990126	-8.882728	0.000000	-10.000000	0.341667	-19.383333	95.333336	1023.000000	1023.000000	2046.000000
27.020000	-0.050102	-29.610273	-5.207153	-10.411296	-5.062338	-8.929487	0.000000	-10.000000	0.308333	-18.633333	88.833336	1023.000000	1023.000000	2046.000000
27.040001	-0.050492	-29.841038	-5.331270	-10.362685	-5.151263	-8.995819	0.000000	-10.000000	0.283333	-18.050001	82.500000	1023.000000	1023.000000	2046.000000
27.059999	-0.050857	-30.056414	-5.477703	-10.354835	-5.214773	-9.009105	0.000000	-10.000000	0.250000	-17.333334	76.500000	1023.000000	1023.000000	2046.000000
27.080000	-0.051307	-30.322439	-5.640777	-10.352895	-5.308003	-9.020763	0.000000	-10.000000	0.250000	-16.816668	70.666664	1023.000000	1023.000000	2046.000000
27.100000	-0.051783	-30.603815	-5.757615	-10.364687	-5.496816	-8.984698	0.000000	-10.000000	0.241667	-16.216667	65.000000	1023.000000	1023.000000	2046.000000
27.120001	-0.052280	-30.897476	-5.848640	-10.385095	-5.685731	-8.978009	0.000000	-10.000000	0.225000	-15.750001	59.666668	1023.000000	1023.000000	2046.000000
27.139999	-0.052634	-31.106915	-6.001774	-10.320029	-5.763737	-9.021373	0.000000	-10.000000	0.208333	-15.066667	54.500000	1023.000000	1023.000000	2046.000000
27.160000	-0.053086	-31.373735	-6.157784	-10.282246	-5.871295	-9.062410	0.000000	-10.000000	0.200000	-14.583333	49.500000	1023.000000	1023.000000	2046.000000
27.180000	-0.053559	-31.653299	-6.206965	-10.323437	-6.089932	-9.032966	0.000000	-10.000000	0.200000	-13.850000	44.666668	1023.000000	1023.000000	2046.000000
27.200001	-0.053741	-31.761164	-6.276647	-10.288486	-6.148564	-9.047465	0.000000	-10.000000	0.191667	-13.500000	40.000000	1023.000000	1023.000000	2046.000000
27.219999	-0.053914	-31.863337	-6.372180	-10.198787	-6.162906	-9.129463	0.000000	-10.000000	0.183333	-13.166667	37.000000	1023.000000	1023.000000	2046.000000
27.240000	-0.054134	-31.993361	-6.430183	-10.154054	-6.267357	-9.141767	0.000000	-10.000000	0.158333	-12.783333	32.666668	1023.000000	1023.000000	2046.000000
27.260000	-0.054962	-32.482582	-6.609612	-10.181727	-6.509859	-9.181385	0.000000	-10.000000	0.133333	-12.083333	28.500000	1023.000000	1023.000000	2046.000000
27.280001	-0.056432	-33.351185	-7.029943	-10.144294	-6.776700	-9.400249	0.000000	-10.000000	0.108333	-11.200000	23.000000	1023.000000	1023.000000	2046.000000
27.299999	-0.058360	-34.491013	-7.580258	-10.112069	-7.103346	-9.695340	0.000000	-10.000000	0.100000	-10.416667	19.333334	1023.000000	1023.000000	2046.000000
27.320000	-0.060190	-35.572292	-7.973465	-10.245420	-7.529157	-9.824252	0.000000	-10.000000	0.091667	-9.833334	15.833333	1023.000000	1023.000000	2046.000000
27.340000	-0.060908	-35.996487	-8.312720	-10.271377	-7.549645	-9.862742	0.000000	-10.000000	0.091667	-9.183333	12.666667	1023.000000	1023.000000	2046.000000
27.360001	-0.062059	-36.677132	-8.434468	-10.534389	-7.794897	-9.913378	0.000000	-10.000000	0.091667	-8.816667	9.500000	1023.000000	1023.000000	2046.000000
27.379999	-0.062112	-36.708015	-8.504254	-10.442106	-7.812617	-9.949038	0.000000	-10.000000	0.091667	-8.583334	6.500000	1023.000000	1023.000000	2046.000000
27.400000	-0.061757	-36.498665	-8.487572	-10.384213	-7.736472	-9.890407	0.000000	-10.000000	0.075000	-8.233334	3.666667	1023.000000	1023.000000	2046.000000
27.420000	-0.062278	-36.806370	-8.568874	-10.447285	-7.765228	-10.024983	0.000000	-10.000000	0.066667	-7.266667	1.333333	1023.000000	1023.000000	2046.000000
27.440001	-0.063347	-37.438179	-8.806345	-10.458812	-7.903235	-10.269786	0.000000	-10.000000	0.050000	-4.916667	-0.666667	1023.000000	1023.000000	2046.000000
27.459999	-0.064763	-38.275047	-9.148956	-10.444277	-8.054505	-10.627307	0.000000	-10.000000	0.033333	-1.366667	-2.000000	1023.000000	1023.000000	2046.000000
27.480000	-0.066482	-39.290630	-9.638824	-10.563689	-8.206308	-10.881808	0.000000	-10.000000	-0.008333	2.450000	-2.833333	1023.000000	1023.000000	2046.000000
27.500000	-0.067788	-40.062752	-10.012105	-10.781809	-8.372057	-10.896780	0.000000	-10.000000	-0.016667	6.066667	-3.000000	1023.000000	1023.000000	2046.000000
27.520000	-0.068138	-40.269615	-10.197336	-10.928704	-8.436806	-10.706770	0.000000	-10.000000	-0.033333	8.766666	-3.000000	1023.000000	1023.000000	2046.000000
27.540001	-0.067873	-40.112911	-10.236568	-10.875060	-8.406676	-10.594609	0.000000	-10.000000	-0.050000	11.083333	-3.000000	1023.000000	1023.000000	2046.000000
27.559999	-0.067149	-39.685089	-10.258791	-10.691291	-8.254155	-10.480854	0.000000	-10.000000	-0.091667	12.816667	-3.000000	1023.000000	1023.000000	2046.000000
27.580000	-0.066109	-39.070320	-10.224466	-10.495420	-8.058022	-10.292412	0.000000	-10.000000	-0.141667	14.500000	-3.000000	1023.000000	1023.000000	2046.000000
27.600000	-0.064935	-38.376347	-10.154999	-10.229261	-7.883314	-10.108772	0.000000	-10.000000	-0.166667	16.116667	5.333333	1023.000000	1023.000000	2046.000000
27.620001	-0.063464	-37.507420	-9.997729	-10.014489	-7.753118	-9.742085	0.000000	-10.000000	-0.191667	17.666666	15.166667	1023.000000	1023.000000	2046.000000
27.639999	-0.061704	-36.467030	-9.788224	-9.767990	-7.543703	-9.367114	0.000000	-10.000000	-0.216667	18.950001	27.166666	1023.000000	1023.000000	2046.000000
27.660000	-0.059762	-35.319191	-9.566095	-9.451720	-7.332026	-8.969348	0.000000	-10.000000	-0.266667	20.366667	33.000000	1023.000000	1023.000000	2046.000000
27.680000	-0.057519	-33.993660	-9.285471	-9.095505	-7.025716	-8.586966	0.000000	-10.000000	-0.308333	21.566668	39.666668	1023.000000	1023.000000	2046.000000
27.700001	-0.055171	-32.606030	-8.935994	-8.883226	-6.732335	-8.054472	0.000000	-10.000000	-0.333333	22.833334	46.666668	1023.000000	1023.000000	2046.000000
27.719999	-0.052689	-31.139145	-8.371395	-8.819648	-6.433547	-7.514555	0.000000	-10.000000	-0.341667	23.716667	54.166668	1023.000000	1023.000000	2046.000000
27.740000	-0.050111	-29.615791	-7.783195	-8.810418	-6.038856	-6.983323	0.000000	-10.000000	-0.350000	24.516666	62.000000	1023.000000	1023.000000	2046.000000
27.760000	-0.047989	-28.361256	-7.280757	-8.847214	-5.560143	-6.673143	0.000000	-10.000000	-0.366667	24.933334	70.000000	1023.000000	1023.000000	2046.000000
27.780001	-0.046547	-27.509069	-6.825015	-9.084792	-5.176925	-6.422338	0.000000	-10.000000	-0.383333	25.133333	78.166664	1023.000000	1023.000000	2046.000000
27.799999	-0.045556	-26.923866	-6.403268	-9.349117	-4.888203	-6.283278	0.000000	-10.000000	-0.383333	25.116667	86.500000	1023.000000	1023.000000	2046.000000
27.820000	-0.044688	-26.410328	-6.044238	-9.472692	-4.710928	-6.182472	0.000000	-10.000000	-0.383333	25.150000	94.833336	1023.000000	1023.000000	2046.000000
27.840000	-0.043750	-25.856518	-5.830304	-9.409383	-4.526804	-6.090028	0.000000	-10.000000	-0.391667	25.550001	103.333336	1023.000000	1023.000000	2046.000000
27.860001	-0.042574	-25.161369	-5.708650	-9.235228	-4.325714	-5.891777	0.000000	-10.000000	-0.408333	26.000000	111.833336	1023.000000	1023.000000	2046.000000
27.879999	-0.041534	-24.546423	-5.554186	-9.171535	-4.195811	-5.624891	0.000000	-10.000000	-0.416667	26.833334	120.500000	1023.000000	1023.000000	2046.000000
27.900000	-0.040273	-23.801191	-5.343042	-9.102011	-4.099102	-5.257036	0.000000	-10.000000	-0.416667	27.166666	129.166672	1023.000000	1023.000000	2046.000000
27.920000	-0.038471	-22.736372	-5.134604	-8.851214	-3.920260	-4.830294	0.000000	-10.000000	-0.450000	27.883333	138.166672	1023.000000	1023.000000	2046.000000
27.940001	-0.036187	-21.386269	-4.874925	-8.543642	-3.559357	-4.408345	0.000000	-10.000000	-0.475000	28.116667	147.333328	1023.000000	1023.000000	2046.000000
27.959999	-0.033600	-19.857479	-4.477355	-8.192652	-3.214856	-3.972616	0.000000	-10.000000	-0.500000	28.450001	156.833328	1023.000000	1023.000000	2046.000000
27.980000	-0.030851	-18.232841	-4.059393	-7.822165	-2.821786	-3.529496	0.000000	-10.000000	-0.491667	28.416668	166.166672	1023.000000	1023.000000	2046.000000
28.000000	-0.027902	-16.489944	-3.573632	-7.464644	-2.438627	-3.013041	0.000000	-10.000000	-0.483333	28.466667	175.833328	1023.000000	1023.000000	2046.000000
28.020000	-0.024877	-14.702361	-3.066793	-7.048416	-2.058278	-2.528874	0.000000	-10.000000	-0.483333	28.983334	185.166672	1023.000000	1023.000000	2046.000000
28.040001	-0.021873	-12.926867	-2.635981	-6.604395	-1.620542	-2.065950	0.000000	-10.000000	-0.483333	29.233334	194.833328	1023.000000	1023.000000	2046.000000
28.059999	-0.018909	-11.174994	-2.192109	-6.186371	-1.172434	-1.624079	0.000000	-10.000000	-0.500000	29.350000	204.500000	1023.000000	1023.000000	2046.000000
28.080000	-0.016047	-9.483619	-1.800682	-5.731235	-0.760293	-1.191408	0.000000	-10.000000	-0.500000	29.100000	214.333328	1023.000000	1023.000000	2046.000000
28.100000	-0.013672	-8.079974	-1.420397	-5.391922	-0.510476	-0.757179	0.000000	-10.000000	-0.525000	29.083334	224.000000	1023.000000	1023.000000	2046.000000
28.120001	-0.011064	-6.538682	-1.046408	-5.110103	-0.164256	-0.217915	0.000000	-10.000000	-0.516667	29.100000	233.666672	1023.000000	1023.000000	2046.000000
28.139999	-0.008755	-5.173995	-0.729212	-4.739591	0.164936	0.129872	0.000000	-10.000000	-0.533333	29.183332	243.500000	1023.000000	1023.000000	2046.000000
28.160000	-0.006465	-3.820690	-0.422992	-4.403298	0.504407	0.501193	0.000000	-10.000000	-0.508333	29.250000	253.166672	1023.000000	1023.000000	2046.000000
28.180000	-0.004189	-2.475505	-0.109379	-4.073091	0.858305	0.848659	0.000000	-10.000000	-0.508333	29.316668	262.833344	1023.000000	1023.000000	2046.000000
28.200001	-0.002084	-1.231813	0.194104	-3.725254	1.147405	1.151932	0.000000	-10.000000	-0.491667	29.083334	272.500000	1023.000000	1023.000000	2046.000000
28.219999	0.000077	0.045489	0.458785	-3.404195	1.482949	1.507949	0.000000	-10.000000	-0.500000	29.033335	282.500000	1023.000000	1023.000000	2046.000000
28.240000	0.002398	1.417066	0.840900	-3.075347	1.805749	1.845764	0.000000	-10.000000	-0.491667	29.000000	292.166656	1023.000000	1023.000000	2046.000000
28.260000	0.003941	2.329240	1.011646	-2.724098	2.081445	1.960246	0.000000	-10.000000	-0.491667	29.000000	301.833344	1023.000000	1023.000000	2046.000000
28.280001	0.004467	2.639937	1.029694	-2.528741	2.113186	2.025798	0.000000	-10.000000	-0.483333	28.750000	311.500000	1023.000000	1023.000000	2046.000000
28.299999	0.004979	2.942664	0.976714	-2.346944	2.160342	2.152551	0.000000	-10.000000	-0.491667	28.483334	321.166656	1023.000000	1023.000000	2046.000000
28.320000	0.006317	3.733623	1.027250	-1.974443	2.348383	2.332433	0.000000	-10.000000	-0.483333	28.600000	330.833344	1023.000000	1023.000000	2046.000000
28.340000	0.008890	5.254148	1.265552	-1.420061	2.761806	2.646851	0.000000	-10.000000	-0.483333	28.316668	340.166656	1023.000000	1023.000000	2046.000000
28.360001	0.011400	6.737416	1.688063	-1.192633	2.949249	3.292738	0.000000	-10.000000	-0.458333	28.350000	349.666656	1023.000000	1023.000000	2046.000000
28.379999	0.013955	8.247405	1.927244	-0.666642	3.361415	3.625387	0.000000	-10.000000	-0.433333	27.766666	359.000000	1023.000000	1023.000000	2046.000000
28.400000	0.015259	9.017962	1.999161	-0.378713	3.606018	3.791496	0.000000	-10.000000	-0.408333	27.616667	368.500000	1023.000000	1023.000000	2046.000000
28.420000	0.015765	9.317390	1.975679	-0.262179	3.784599	3.819291	0.000000	-10.000000	-0.408333	27.333334	377.833344	1023.000000	1023.000000	2046.000000
28.440001	0.015039	8.888220	1.681432	-0.179708	3.765564	3.620932	0.000000	-10.000000	-0.408333	27.250000	387.000000	1023.000000	1023.000000	2046.000000
28.459999	0.013593	8.033628	1.194788	-0.141624	3.586868	3.393596	0.000000	-10.000000	-0.391667	26.783335	396.000000	1023.000000	1023.000000	2046.000000
28.480000	0.012224	7.224581	0.646581	-0.037865	3.394885	3.220979	0.000000	-10.000000	-0.358333	26.150000	405.000000	1023.000000	1023.000000	2046.000000
28.500000	0.011759	6.949481	0.354170	0.077210	3.355965	3.162136	0.000000	-10.000000	-0.333333	25.133333	413.833344	1023.000000	1023.000000	2046.000000
28.520000	0.012316	7.278758	0.390803	0.103953	3.388936	3.395066	0.000000	-10.000000	-0.333333	24.666666	422.500000	1023.000000	1023.000000	2046.000000
28.540001	0.013285	7.851408	0.404986	0.408719	3.570508	3.467195	0.000000	-10.000000	-0.333333	24.283333	430.833344	1023.000000	1023.000000	2046.000000
28.559999	0.014239	8.415059	0.396655	0.773049	3.680924	3.564431	0.000000	-10.000000	-0.333333	24.266666	439.000000	1023.000000	1023.000000	2046.000000
28.580000	0.015375	9.086734	0.472408	1.024495	3.756263	3.833568	0.000000	-10.000000	-0.325000	24.133333	447.000000	1023.000000	1023.000000	2046.000000
28.600000	0.016721	9.882380	0.550112	1.376758	3.923461	4.032048	0.000000	-10.000000	-0.316667	23.800001	455.000000	1023.000000	1023.000000	2046.000000
28.620001	0.018223	10.769812	0.674647	1.726071	4.075902	4.293191	0.000000	-10.000000	-0.308333	23.583334	463.000000	1023.000000	1023.000000	2046.000000
28.639999	0.019738	11.664870	0.815271	2.086512	4.168671	4.594417	0.000000	-10.000000	-0.300000	23.233334	471.000000	1023.000000	1023.000000	2046.000000
28.660000	0.021521	12.719156	1.017675	2.425698	4.275391	5.000392	0.000000	-10.000000	-0.291667	23.000000	479.000000	1023.000000	1023.000000	2046.000000
28.680000	0.023475	13.873842	1.203714	2.843915	4.551792	5.274422	0.000000	-10.000000	-0.283333	22.733334	486.666656	1023.000000	1023.000000	2046.000000
28.700001	0.025390	15.005460	1.435617	3.104055	4.816378	5.649409	0.000000	-10.000000	-0.266667	22.600000	494.333344	1023.000000	1023.000000	2046.000000
28.719999	0.027335	16.154837	1.798292	3.254102	5.018741	6.083702	0.000000	-10.000000	-0.233333	22.033333	501.666656	1023.000000	1023.000000	2046.000000
28.740000	0.029264	17.294977	2.212601	3.387741	5.324332	6.370304	0.000000	-10.000000	-0.208333	20.866667	509.166656	1023.000000	1023.000000	2046.000000
28.760000	0.030697	18.142149	2.615239	3.427758	5.637380	6.461772	0.000000	-10.000000	-0.166667	19.050001	516.333313	1023.000000	1023.000000	2046.000000
28.780001	0.031236	18.460184	3.006129	3.038592	5.827566	6.587898	0.000000	-10.000000	-0.116667	16.433334	523.166687	1023.000000	1023.000000	2046.000000
28.799999	0.031165	18.418261	3.323518	2.570926	6.030080	6.493737	0.000000	-10.000000	-0.050000	13.183333	529.166687	1023.000000	1023.000000	2046.000000
28.820000	0.030392	17.961782	3.497554	2.104218	6.111528	6.248482	0.000000	-10.000000	0.000000	8.983334	534.000000	1023.000000	1023.000000	2046.000000
28.840000	0.029375	17.360800	3.498235	1.784118	6.099030	5.979419	0.000000	-10.000000	0.033333	3.800000	537.666687	1023.000000	1023.000000	2046.000000
28.860001	0.028314	16.733339	3.429103	1.448276	5.992067	5.863893	0.000000	-10.000000	0.066667	-0.850000	539.833313	1023.000000	1023.000000	2046.000000
28.879999	0.027237	16.097052	3.300755	1.240843	5.912539	5.642914	0.000000	-10.000000	0.083333	-5.133334	540.833313	1023.000000	1023.000000	2046.000000
28.900000	0.026184	15.474851	3.193060	1.037294	5.805707	5.438789	0.000000	-10.000000	0.100000	-7.816667	541.000000	1023.000000	1023.000000	2046.000000
28.920000	0.025404	15.013664	3.090449	0.842150	5.655492	5.425572	0.000000	-10.000000	0.100000	-10.083334	541.000000	1023.000000	1023.000000	2046.000000
28.940001	0.025250	14.923000	3.124257	0.783084	5.636633	5.379026	0.000000	-10.000000	0.125000	-11.416667	541.000000	1023.000000	1023.000000	2046.000000
28.959999	0.025407	15.015411	3.331788	0.731115	5.613128	5.339380	0.000000	-10.000000	0.133333	-12.283334	541.000000	1023.000000	1023.000000	2046.000000
28.980000	0.025645	15.156127	3.511728	0.762027	5.714778	5.167594	0.000000	-10.000000	0.150000	-13.000000	537.333313	1023.000000	1023.000000	2046.000000
29.000000	0.025811	15.254386	3.738652	0.715263	5.769931	5.030540	0.000000	-10.000000	0.166667	-13.566667	528.833313	1023.000000	1023.000000	2046.000000
29.020000	0.025714	15.197025	3.945554	0.648880	5.769108	4.833483	0.000000	-10.000000	0.200000	-14.416667	518.833313	1023.000000	1023.000000	2046.000000
29.040001	0.025480	15.058716	4.098968	0.566022	5.803102	4.590623	0.000000	-10.000000	0.233333	-15.266667	510.666656	1023.000000	1023.000000	2046.000000
29.059999	0.025136	14.855237	4.238369	0.543836	5.816851	4.256181	0.000000	-10.000000	0.258333	-16.300001	505.666656	1023.000000	1023.000000	2046.000000
29.080000	0.025097	14.832366	4.369615	0.622191	5.908546	3.932014	0.000000	-10.000000	0.275000	-17.450001	500.166656	1023.000000	1023.000000	2046.000000
29.100000	0.024751	14.627674	4.409642	0.695265	5.880386	3.642380	0.000000	-10.000000	0.316667	-18.633333	494.333344	1023.000000	1023.000000	2046.000000
29.120001	0.023861	14.102104	4.357049	0.566777	5.783351	3.394927	0.000000	-10.000000	0.366667	-19.966667	488.000000	1023.000000	1023.000000	2046.000000
29.139999	0.022614	13.365047	4.321087	0.364078	5.621993	3.057889	0.000000	-10.000000	0.408333	-21.400000	481.166656	1023.000000	1023.000000	2046.000000
29.160000	0.021971	12.984663	4.230258	0.387898	5.792448	2.574059	0.000000	-10.000000	0.433333	-22.766666	474.166656	1023.000000	1023.000000	2046.000000
29.180000	0.020329	12.014616	4.287299	-0.044139	5.481951	2.289505	0.000000	-10.000000	0.483333	-24.233334	466.666656	1023.000000	1023.000000	2046.000000
29.200001	0.018398	10.873229	4.229440	-0.440300	5.302082	1.782007	0.000000	-10.000000	0.541667	-25.350000	458.666656	1023.000000	1023.000000	2046.000000
29.219999	0.015264	9.020864	3.888038	-0.895940	5.015308	1.013457	0.000000	-10.000000	0.608333	-26.883333	450.000000	1023.000000	1023.000000	2046.000000
29.240000	0.011811	6.980594	3.388046	-1.385669	4.640074	0.338143	0.000000	-10.000000	0.641667	-28.000000	440.833344	1023.000000	1023.000000	2046.000000
29.260000	0.008162	4.823610	2.821888	-1.745615	4.228907	-0.481569	0.000000	-10.000000	0.675000	-29.000000	431.666656	1023.000000	1023.000000	2046.000000
29.280001	0.004388	2.593139	2.225583	-2.005549	3.693730	-1.320626	0.000000	-10.000000	0.708333	-29.600000	422.166656	1023.000000	1023.000000	2046.000000
29.299999	0.000401	0.237239	1.524595	-2.292061	3.097315	-2.092609	0.000000	-10.000000	0.750000	-30.183334	412.500000	1023.000000	1023.000000	2046.000000
29.320000	-0.003114	-1.840645	0.928658	-2.671979	2.648197	-2.745522	0.000000	-10.000000	0.791667	-31.033335	402.166656	1023.000000	1023.000000	2046.000000
29.340000	-0.006185	-3.655058	0.483295	-3.104951	2.270613	-3.304014	0.000000	-10.000000	0.825000	-31.600000	391.666656	1023.000000	1023.000000	2046.000000
29.360001	-0.008973	-5.303139	0.162605	-3.618222	1.881479	-3.729001	0.000000	-10.000000	0.841667	-32.366669	381.000000	1023.000000	1023.000000	2046.000000
29.379999	-0.011474	-6.781280	-0.160389	-3.992774	1.555588	-4.183704	0.000000	-10.000000	0.850000	-32.616669	370.333344	1023.000000	1023.000000	2046.000000
29.400000	-0.013602	-8.038881	-0.426089	-4.246531	1.217933	-4.584193	0.000000	-10.000000	0.866667	-32.983334	359.500000	1023.000000	1023.000000	2046.000000
29.420000	-0.015499	-9.159670	-0.717236	-4.415123	1.003708	-5.031019	0.000000	-10.000000	0.883333	-33.283333	348.500000	1023.000000	1023.000000	2046.000000
29.440001	-0.017389	-10.276871	-0.950159	-4.641558	0.695053	-5.380207	0.000000	-10.000000	0.883333	-33.600002	337.333344	1023.000000	1023.000000	2046.000000
29.459999	-0.018967	-11.209318	-1.143494	-4.829751	0.387077	-5.623150	0.000000	-10.000000	0.866667	-33.750000	326.166656	1023.000000	1023.000000	2046.000000
29.480000	-0.020349	-12.026466	-1.335945	-4.984765	0.136686	-5.842443	0.000000	-10.000000	0.850000	-33.316669	314.833344	1023.000000	1023.000000	2046.000000
29.500000	-0.021576	-12.751202	-1.437667	-5.163646	-0.126685	-6.023203	0.000000	-10.000000	0.866667	-33.116669	303.833344	1023.000000	1023.000000	2046.000000
29.520000	-0.022595	-13.353459	-1.570456	-5.440135	-0.248997	-6.093872	0.000000	-10.000000	0.866667	-32.716667	292.833344	1023.000000	1023.000000	2046.000000
29.540001	-0.023598	-13.946383	-1.588737	-5.820138	-0.350549	-6.186960	0.000000	-10.000000	0.858333	-32.799999	282.000000	1023.000000	1023.000000	2046.000000
29.559999	-0.024557	-14.513242	-1.582414	-6.159178	-0.490993	-6.280657	0.000000	-10.000000	0.841667	-32.450001	271.000000	1023.000000	1023.000000	2046.000000
29.580000	-0.025664	-15.167707	-1.581845	-6.551723	-0.633118	-6.401021	0.000000	-10.000000	0.825000	-32.333336	260.166656	1023.000000	1023.000000	2046.000000
29.600000	-0.027228	-16.091909	-1.673061	-6.991930	-0.767708	-6.659211	0.000000	-10.000000	0.816667	-31.950001	249.333328	1023.000000	1023.000000	2046.000000
29.620001	-0.029328	-17.332947	-1.785227	-7.584758	-0.996952	-6.966009	0.000000	-10.000000	0.791667	-31.616667	238.666672	1023.000000	1023.000000	2046.000000
29.639999	-0.031641	-18.699594	-1.924140	-8.190194	-1.267589	-7.317672	0.000000	-10.000000	0.783333	-31.250000	228.000000	1023.000000	1023.000000	2046.000000
29.660000	-0.033911	-20.041103	-2.091374	-8.651950	-1.625701	-7.672080	0.000000	-10.000000	0.766667	-30.800001	217.666672	1023.000000	1023.000000	2046.000000
29.680000	-0.035821	-21.170498	-2.250219	-8.989303	-1.969024	-7.961953	0.000000	-10.000000	0.741667	-30.083334	207.500000	1023.000000	1023.000000	2046.000000
29.700001	-0.037866	-22.378595	-2.556757	-9.331197	-2.259128	-8.231513	0.000000	-10.000000	0.700000	-29.616667	197.500000	1023.000000	1023.000000	2046.000000
29.719999	-0.039602	-23.404848	-2.896530	-9.577292	-2.541707	-8.389318	0.000000	-10.000000	0.658333	-29.000000	187.500000	1023.000000	1023.000000	2046.000000
29.740000	-0.041089	-24.283867	-3.176638	-9.800138	-2.847143	-8.459949	0.000000	-10.000000	0.641667	-28.466667	177.666672	1023.000000	1023.000000	2046.000000
29.760000	-0.042319	-25.010725	-3.412936	-9.962104	-3.129016	-8.506669	0.000000	-10.000000	0.608333	-27.666668	168.166672	1023.000000	1023.000000	2046.000000
29.780001	-0.043135	-25.492981	-3.596910	-10.055998	-3.362940	-8.477133	0.000000	-10.000000	0.583333	-26.950001	159.000000	1023.000000	1023.000000	2046.000000
29.799999	-0.043772	-25.869438	-3.736409	-10.137299	-3.592861	-8.402870	0.000000	-10.000000	0.533333	-26.250000	150.000000	1023.000000	1023.000000	2046.000000
29.820000	-0.044385	-26.231352	-3.863827	-10.203824	-3.782047	-8.381654	0.000000	-10.000000	0.533333	-25.600000	141.333328	1023.000000	1023.000000	2046.000000
29.840000	-0.044769	-26.458694	-4.042971	-10.127598	-3.836881	-8.451243	0.000000	-10.000000	0.516667	-24.900000	132.666672	1023.000000	1023.000000	2046.000000
29.860001	-0.045184	-26.703699	-4.159863	-10.104821	-3.950475	-8.488538	0.000000	-10.000000	0.508333	-24.300001	124.333336	1023.000000	1023.000000	2046.000000
29.879999	-0.045528	-26.907269	-4.274451	-10.050488	-4.048808	-8.533522	0.000000	-10.000000	0.475000	-23.500000	116.000000	1023.000000	1023.000000	2046.000000
29.900000	-0.045935	-27.147404	-4.353894	-10.041293	-4.224404	-8.527812	0.000000	-10.000000	0.441667	-22.866667	108.333336	1023.000000	1023.000000	2046.000000
29.920000	-0.046393	-27.418379	-4.465376	-10.076974	-4.372066	-8.503963	0.000000	-10.000000	0.416667	-22.300001	100.666664	1023.000000	1023.000000	2046.000000
29.940001	-0.046855	-27.691563	-4.633421	-10.053277	-4.481466	-8.523399	0.000000	-10.000000	0.400000	-21.500000	93.333336	1023.000000	1023.000000	2046.000000
29.959999	-0.047400	-28.013294	-4.818089	-10.045389	-4.565347	-8.584470	0.000000	-10.000000	0.383333	-20.700001	86.000000	1023.000000	1023.000000	2046.000000
29.980000	-0.047953	-28.340117	-4.999470	-10.028918	-4.693468	-8.618260	0.000000	-10.000000	0.366667	-19.766668	79.166664	1023.000000	1023.000000	2046.000000
30.000000	-0.048651	-28.752979	-5.138628	-10.075909	-4.934745	-8.603699	0.000000	-10.000000	0.333333	-19.200001	72.666664	1023.000000	1023.000000	2046.000000
30.020000	-0.049293	-29.132082	-5.280258	-10.111362	-5.144479	-8.595984	0.000000	-10.000000	0.300000	-18.500000	66.166664	1023.000000	1023.000000	2046.000000
30.040001	-0.049865	-29.469965	-5.429338	-10.116766	-5.324092	-8.599769	0.000000	-10.000000	0.266667	-17.850000	60.000000	1023.000000	1023.000000	2046.000000
30.059999	-0.050390	-29.780624	-5.587119	-10.132540	-5.452035	-8.608931	0.000000	-10.000000	0.241667	-17.066668	54.000000	1023.000000	1023.000000	2046.000000
30.080000	-0.050905	-30.085114	-5.747300	-10.070081	-5.540887	-8.726847	0.000000	-10.000000	0.241667	-16.400000	48.333332	1023.000000	1023.000000	2046.000000
30.100000	-0.051430	-30.395262	-5.874169	-10.076929	-5.662954	-8.781209	0.000000	-10.000000	0.233333	-15.800000	42.833332	1023.000000	1023.000000	2046.000000
30.120001	-0.051981	-30.720776	-5.985613	-10.129381	-5.839803	-8.765979	0.000000	-10.000000	0.225000	-15.366667	37.500000	1023.000000	1023.000000	2046.000000
30.139999	-0.052410	-30.974110	-6.110254	-10.133305	-5.954031	-8.776520	0.000000	-10.000000	0.208333	-14.833333	32.500000	1023.000000	1023.000000	2046.000000
30.160000	-0.052761	-31.181547	-6.222027	-10.113102	-6.042507	-8.803910	0.000000	-10.000000	0.200000	-14.283334	27.500000	1023.000000	1023.000000	2046.000000
30.180000	-0.053189	-31.434761	-6.367289	-10.067964	-6.115454	-8.884056	0.000000	-10.000000	0.191667	-13.683333	22.666666	1023.000000	1023.000000	2046.000000
30.200001	-0.053601	-31.678289	-6.429391	-10.063883	-6.271281	-8.913734	0.000000	-10.000000	0.158333	-13.000000	18.166666	1023.000000	1023.000000	2046.000000
30.219999	-0.054039	-31.937098	-6.541582	-10.107398	-6.400311	-8.887808	0.000000	-10.000000	0.125000	-12.516666	15.333333	1023.000000	1023.000000	2046.000000
30.240000	-0.054302	-32.092239	-6.605931	-10.102096	-6.506907	-8.877307	0.000000	-10.000000	0.108333	-11.900000	11.333333	1023.000000	1023.000000	2046.000000
30.260000	-0.054919	-32.456959	-6.813159	-10.045523	-6.599102	-8.999173	0.000000	-10.000000	0.108333	-11.400000	7.333333	1023.000000	1023.000000	2046.000000
30.280001	-0.056575	-33.436047	-7.252105	-10.083998	-6.874354	-9.225591	0.000000	-10.000000	0.108333	-10.616667	2.333333	1023.000000	1023.000000	2046.000000
30.299999	-0.058900	-34.810123	-7.737242	-10.247577	-7.333223	-9.492084	0.000000	-10.000000	0.083333	-9.816667	-1.000000	1023.000000	1023.000000	2046.000000
30.320000	-0.061197	-36.167213	-8.284236	-10.340680	-7.749335	-9.792963	0.000000	-10.000000	0.083333	-9.116667	-4.000000	1023.000000	1023.000000	2046.000000
30.340000	-0.063174	-37.335674	-8.787158	-10.394876	-8.066058	-10.087584	0.000000	-10.000000	0.075000	-8.550000	-7.000000	1023.000000	1023.000000	2046.000000
30.360001	-0.063817	-37.715912	-9.070519	-10.303031	-8.115093	-10.227268	0.000000	-10.000000	0.091667	-8.233334	-9.833333	1023.000000	1023.000000	2046.000000
30.379999	-0.065248	-38.561863	-9.213939	-10.753012	-8.469701	-10.125210	0.000000	-10.000000	0.075000	-7.766667	-14.333333	1023.000000	1023.000000	2046.000000
30.400000	-0.065012	-38.422005	-9.300657	-10.677135	-8.367275	-10.076937	0.000000	-10.000000	0.058333	-7.000000	-18.833334	1023.000000	1023.000000	2046.000000
30.420000	-0.064888	-38.348583	-9.267596	-10.626588	-8.364717	-10.089681	0.000000	-10.000000	0.033333	-6.300000	-22.500000	1023.000000	1023.000000	2046.000000
30.440001	-0.065438	-38.674103	-9.384624	-10.753513	-8.337497	-10.198472	0.000000	-10.000000	0.025000	-5.850000	-23.500000	1023.000000	1023.000000	2046.000000
30.459999	-0.066787	-39.471165	-9.680896	-10.802291	-8.451659	-10.536319	0.000000	-10.000000	0.025000	-5.233333	-24.166666	1023.000000	1023.000000	2046.000000
30.480000	-0.068580	-40.530857	-10.079518	-10.849341	-8.639753	-10.962245	0.000000	-10.000000	0.016667	-2.883333	-25.000000	1023.000000	1023.000000	2046.000000
30.500000	-0.070681	-41.772663	-10.527931	-11.140615	-8.929477	-11.174640	0.000000	-10.000000	0.008333	0.200000	-25.833334	1023.000000	1023.000000	2046.000000
30.520000	-0.071907	-42.496834	-10.947831	-11.305204	-8.972848	-11.270948	0.000000	-10.000000	-0.016667	3.583333	-26.000000	1023.000000	1023.000000	2046.000000
30.540001	-0.072267	-42.709705	-11.143342	-11.361403	-8.971281	-11.233678	0.000000	-10.000000	-0.033333	6.166667	-26.000000	1023.000000	1023.000000	2046.000000
30.559999	-0.072063	-42.589165	-11.133490	-11.402920	-9.018733	-11.034022	0.000000	-10.000000	-0.050000	8.600000	-26.000000	1023.000000	1023.000000	2046.000000
30.580000	-0.071215	-42.088123	-11.171787	-11.166275	-8.804265	-10.945795	0.000000	-10.000000	-0.066667	10.850000	-26.000000	1023.000000	1023.000000	2046.000000
30.600000	-0.070279	-41.534943	-11.069962	-10.997901	-8.734999	-10.732081	0.000000	-10.000000	-0.108333	12.766666	-26.000000	1023.000000	1023.000000	2046.000000
30.620001	-0.068847	-40.688446	-10.920189	-10.817039	-8.497742	-10.453474	0.000000	-10.000000	-0.158333	14.616667	-26.000000	1023.000000	1023.000000	2046.000000
30.639999	-0.067479	-39.879906	-10.785183	-10.553695	-8.290229	-10.250798	0.000000	-10.000000	-0.183333	16.216667	-9.666667	1023.000000	1023.000000	2046.000000
30.660000	-0.065904	-38.949528	-10.557936	-10.333680	-8.186499	-9.871413	0.000000	-10.000000	-0.191667	17.666668	8.166667	1023.000000	1023.000000	2046.000000
30.680000	-0.063956	-37.797703	-10.313647	-10.056378	-7.951261	-9.476418	0.000000	-10.000000	-0.208333	18.933334	28.000000	1023.000000	1023.000000	2046.000000
30.700001	-0.061723	-36.478020	-10.066119	-9.684510	-7.631199	-9.096192	0.000000	-10.000000	-0.250000	19.983334	33.666668	1023.000000	1023.000000	2046.000000
30.719999	-0.059472	-35.147919	-9.600742	-9.578581	-7.394620	-8.573974	0.000000	-10.000000	-0.291667	20.883333	40.166668	1023.000000	1023.000000	2046.000000
30.740000	-0.057069	-33.727905	-9.110479	-9.566895	-7.006663	-8.043868	0.000000	-10.000000	-0.300000	21.650000	47.000000	1023.000000	1023.000000	2046.000000
30.760000	-0.054852	-32.417255	-8.617588	-9.507593	-6.587097	-7.704979	0.000000	-10.000000	-0.300000	22.283333	54.000000	1023.000000	1023.000000	2046.000000
30.780001	-0.053169	-31.423113	-8.051835	-9.638276	-6.321152	-7.411849	0.000000	-10.000000	-0.291667	22.683334	61.333332	1023.000000	1023.000000	2046.000000
30.799999	-0.051867	-30.653490	-7.577933	-9.951456	-5.967142	-7.156959	0.000000	-10.000000	-0.300000	22.866667	68.833336	1023.000000	1023.000000	2046.000000
30.820000	-0.050944	-30.107899	-7.252706	-10.111459	-5.590253	-7.153480	0.000000	-10.000000	-0.308333	22.966667	76.500000	1023.000000	1023.000000	2046.000000
30.840000	-0.050303	-29.729288	-6.969168	-10.231882	-5.438974	-7.089264	0.000000	-10.000000	-0.325000	23.033333	84.166664	1023.000000	1023.000000	2046.000000
30.860001	-0.049427	-29.211454	-6.723439	-10.276177	-5.351399	-6.860439	0.000000	-10.000000	-0.358333	23.616667	91.833336	1023.000000	1023.000000	2046.000000
30.879999	-0.048317	-28.555256	-6.579999	-10.107472	-5.139666	-6.728117	0.000000	-10.000000	-0.391667	24.566666	99.666664	1023.000000	1023.000000	2046.000000
30.900000	-0.047459	-28.048351	-6.424352	-10.044381	-5.010781	-6.568837	0.000000	-10.000000	-0.408333	25.666666	107.666664	1023.000000	1023.000000	2046.000000
30.920000	-0.046293	-27.359306	-6.239163	-9.990231	-4.901379	-6.228534	0.000000	-10.000000	-0.441667	26.233334	116.000000	1023.000000	1023.000000	2046.000000
30.940001	-0.044527	-26.315683	-6.049975	-9.769600	-4.671756	-5.824352	0.000000	-10.000000	-0.450000	26.900000	124.666664	1023.000000	1023.000000	2046.000000
30.959999	-0.042237	-24.962112	-5.800837	-9.437471	-4.302462	-5.421342	0.000000	-10.000000	-0.475000	27.316668	133.500000	1023.000000	1023.000000	2046.000000
30.980000	-0.039794	-23.518049	-5.407455	-9.185266	-4.010392	-4.914936	0.000000	-10.000000	-0.475000	28.083334	142.500000	1023.000000	1023.000000	2046.000000
31.000000	-0.037043	-21.892452	-4.919383	-8.862261	-3.676142	-4.434666	0.000000	-10.000000	-0.491667	28.150000	151.833328	1023.000000	1023.000000	2046.000000
31.020000	-0.034090	-20.147379	-4.453413	-8.437157	-3.235827	-4.020982	0.000000	-10.000000	-0.491667	28.299999	161.166672	1023.000000	1023.000000	2046.000000
31.040001	-0.031101	-18.380896	-3.986579	-8.026277	-2.792104	-3.575936	0.000000	-10.000000	-0.491667	28.216667	170.666672	1023.000000	1023.000000	2046.000000
31.059999	-0.028205	-16.668932	-3.489341	-7.594793	-2.431517	-3.153280	0.000000	-10.000000	-0.491667	28.433332	180.000000	1023.000000	1023.000000	2046.000000
31.080000	-0.025352	-14.983061	-2.997724	-7.256049	-2.065941	-2.663347	0.000000	-10.000000	-0.500000	28.750000	189.500000	1023.000000	1023.000000	2046.000000
31.100000	-0.022564	-13.335388	-2.623498	-6.877256	-1.637031	-2.197604	0.000000	-10.000000	-0.500000	28.983334	195.833328	1023.000000	1023.000000	2046.000000
31.120001	-0.019913	-11.768488	-2.273558	-6.460898	-1.221852	-1.812179	0.000000	-10.000000	-0.500000	29.100000	205.500000	1023.000000	1023.000000	2046.000000
31.139999	-0.017592	-10.396714	-1.905472	-6.141256	-0.936901	-1.413085	0.000000	-10.000000	-0.500000	29.233334	215.166672	1023.000000	1023.000000	2046.000000
31.160000	-0.015187	-8.975234	-1.556838	-5.842066	-0.615586	-0.960745	0.000000	-10.000000	-0.500000	29.166666	228.000000	1023.000000	1023.000000	2046.000000
31.180000	-0.012940	-7.647446	-1.277636	-5.512372	-0.236316	-0.621123	0.000000	-10.000000	-0.500000	29.216667	237.666672	1023.000000	1023.000000	2046.000000
31.200001	-0.010722	-6.336436	-0.947015	-5.186819	0.078690	-0.281292	0.000000	-10.000000	-0.491667	28.683332	247.500000	1023.000000	1023.000000	2046.000000
31.219999	-0.008528	-5.040085	-0.650203	-4.834199	0.432109	0.012208	0.000000	-10.000000	-0.483333	28.350000	254.166672	1023.000000	1023.000000	2046.000000
31.240000	-0.006245	-3.690907	-0.303431	-4.501192	0.736156	0.377561	0.000000	-10.000000	-0.483333	28.233334	263.833344	1023.000000	1023.000000	2046.000000
31.260000	-0.004087	-2.415203	0.036228	-4.183150	1.033208	0.698511	0.000000	-10.000000	-0.491667	28.666666	273.500000	1023.000000	1023.000000	2046.000000
31.280001	-0.002750	-1.625515	0.161955	-3.879520	1.258326	0.833724	0.000000	-10.000000	-0.516667	29.100000	286.166656	1023.000000	1023.000000	2046.000000
31.299999	-0.002158	-1.275216	0.109324	-3.616600	1.348178	0.883883	0.000000	-10.000000	-0.533333	29.433334	295.833344	1023.000000	1023.000000	2046.000000
31.320000	-0.001470	-0.868576	0.116547	-3.394116	1.375316	1.033676	0.000000	-10.000000	-0.541667	29.483334	305.500000	1023.000000	1023.000000	2046.000000
31.340000	0.000272	0.160665	0.339258	-3.097839	1.485231	1.434015	0.000000	-10.000000	-0.525000	29.299999	315.500000	1023.000000	1023.000000	2046.000000
31.360001	0.003073	1.816433	0.652781	-2.580361	1.945239	1.798773	0.000000	-10.000000	-0.508333	28.883333	322.166656	1023.000000	1023.000000	2046.000000
31.379999	0.005347	3.160120	0.938658	-2.276053	2.285002	2.212513	0.000000	-10.000000	-0.483333	28.566666	331.833344	1023.000000	1023.000000	2046.000000
31.400000	0.007873	4.652741	1.197873	-1.782582	2.672412	2.565038	0.000000	-10.000000	-0.466667	28.200001	341.333344	1023.000000	1023.000000	2046.000000
31.420000	0.008863	5.237801	1.254228	-1.608566	2.891178	2.700961	0.000000	-10.000000	-0.441667	27.916668	354.000000	1023.000000	1023.000000	2046.000000
31.440001	0.008903	5.261826	1.159450	-1.584272	2.995828	2.690820	0.000000	-10.000000	-0.441667	27.683334	363.333344	1023.000000	1023.000000	2046.000000
31.459999	0.007962	4.705739	0.734846	-1.474661	3.036627	2.408927	0.000000	-10.000000	-0.425000	27.500000	372.666656	1023.000000	1023.000000	2046.000000
31.480000	0.006169	3.646079	0.189695	-1.461407	2.772412	2.145380	0.000000	-10.000000	-0.408333	27.066668	381.833344	1023.000000	1023.000000	2046.000000
31.500000	0.005215	3.081819	-0.222522	-1.399932	2.630407	2.073866	0.000000	-10.000000	-0.358333	26.266666	391.000000	1023.000000	1023.000000	2046.000000
31.520000	0.005461	3.227340	-0.350404	-1.293486	2.720680	2.150551	0.000000	-10.000000	-0.350000	25.516666	399.833344	1023.000000	1023.000000	2046.000000
31.540001	0.006178	3.651051	-0.341772	-1.086279	2.845158	2.233944	0.000000	-10.000000	-0.350000	24.933334	405.666656	1023.000000	1023.000000	2046.000000
31.559999	0.007127	4.211940	-0.302720	-0.832967	2.949659	2.397968	0.000000	-10.000000	-0.375000	24.933334	411.333344	1023.000000	1023.000000	2046.000000
31.580000	0.008164	4.824957	-0.216569	-0.536822	2.985412	2.592936	0.000000	-10.000000	-0.383333	25.100000	419.833344	1023.000000	1023.000000	2046.000000
31.600000	0.009558	5.648519	-0.106362	-0.200779	3.141452	2.814209	0.000000	-10.000000	-0.383333	25.166668	431.000000	1023.000000	1023.000000	2046.000000
31.620001	0.011039	6.524316	-0.027017	0.183795	3.362868	3.004670	0.000000	-10.000000	-0.375000	24.983334	442.166656	1023.000000	1023.000000	2046.000000
31.639999	0.012518	7.398371	0.166479	0.485052	3.456610	3.290231	0.000000	-10.000000	-0.358333	24.816668	447.666656	1023.000000	1023.000000	2046.000000
31.660000	0.014303	8.452901	0.322982	0.835908	3.638319	3.655693	0.000000	-10.000000	-0.350000	24.483334	456.000000	1023.000000	1023.000000	2046.000000
31.680000	0.016204	9.576597	0.531192	1.167229	3.831754	4.046422	0.000000	-10.000000	-0.341667	24.400000	464.166656	1023.000000	1023.000000	2046.000000
31.700001	0.018298	10.813860	0.736498	1.607899	4.131950	4.337514	0.000000	-10.000000	-0.333333	24.083334	475.000000	1023.000000	1023.000000	2046.000000
31.719999	0.020601	12.174997	1.091913	1.928112	4.377508	4.777464	0.000000	-10.000000	-0.333333	24.316668	483.000000	1023.000000	1023.000000	2046.000000
31.740000	0.022962	13.570256	1.521558	2.088579	4.692981	5.267139	0.000000	-10.000000	-0.333333	24.183334	491.000000	1023.000000	1023.000000	2046.000000
31.760000	0.025187	14.885402	1.944351	2.328549	5.046789	5.565712	0.000000	-10.000000	-0.325000	24.200001	499.333344	1023.000000	1023.000000	2046.000000
31.780001	0.026981	15.945489	2.411185	2.291174	5.367465	5.875665	0.000000	-10.000000	-0.308333	23.933334	505.000000	1023.000000	1023.000000	2046.000000
31.799999	0.028271	16.708118	2.780075	2.054619	5.816826	6.056598	0.000000	-10.000000	-0.266667	23.150000	513.000000	1023.000000	1023.000000	2046.000000
31.820000	0.028780	17.008928	3.101305	1.823828	5.991705	6.092089	0.000000	-10.000000	-0.233333	22.300001	520.500000	1023.000000	1023.000000	2046.000000
31.840000	0.029134	17.218138	3.314140	1.595646	6.079601	6.228751	0.000000	-10.000000	-0.191667	21.200001	530.500000	1023.000000	1023.000000	2046.000000
31.860001	0.029762	17.589249	3.311784	1.646359	6.304975	6.326132	0.000000	-10.000000	-0.191667	20.600000	537.666687	1023.000000	1023.000000	2046.000000
31.879999	0.030333	17.926563	3.285237	1.728351	6.399352	6.513623	0.000000	-10.000000	-0.191667	20.150002	542.333313	1023.000000	1023.000000	2046.000000
31.900000	0.031015	18.330048	3.314807	1.778527	6.432031	6.804683	0.000000	-10.000000	-0.200000	19.983334	549.000000	1023.000000	1023.000000	2046.000000
31.920000	0.032141	18.995518	3.305013	2.060826	6.555587	7.074091	0.000000	-10.000000	-0.208333	19.900002	555.833313	1023.000000	1023.000000	2046.000000
31.940001	0.033969	20.075647	3.384459	2.414359	6.786658	7.490172	0.000000	-10.000000	-0.216667	19.816668	562.666687	1023.000000	1023.000000	2046.000000
31.959999	0.036032	21.294636	3.655718	2.826766	6.980772	7.831379	0.000000	-10.000000	-0.208333	19.466667	567.166687	1023.000000	1023.000000	2046.000000
31.980000	0.038380	22.682495	4.033413	3.191445	7.180858	8.276778	0.000000	-10.000000	-0.183333	18.683334	573.666687	1023.000000	1023.000000	2046.000000
32.000000	0.040742	24.078537	4.410238	3.530107	7.467129	8.671063	0.000000	-10.000000	-0.133333	17.700001	582.166687	1023.000000	1023.000000	2046.000000
32.020000	0.042983	25.402719	4.750378	3.896410	7.798414	8.957518	0.000000	-10.000000	-0.100000	16.950001	588.500000	1023.000000	1023.000000	2046.000000
32.040001	0.045121	26.666719	5.092596	4.360605	8.055920	9.157598	0.000000	-10.000000	-0.066667	16.133333	592.333313	1023.000000	1023.000000	2046.000000
32.060001	0.046822	27.671911	5.350178	4.697063	8.200708	9.423961	0.000000	-10.000000	-0.050000	14.950000	596.000000	1023.000000	1023.000000	2046.000000
32.080002	0.047639	28.154888	5.341784	4.969063	8.375932	9.468110	0.000000	-10.000000	-0.025000	12.316667	602.500000	1023.000000	1023.000000	2046.000000
32.099998	0.047925	28.323877	5.368380	5.114998	8.434216	9.406282	0.000000	-10.000000	0.000000	9.400000	608.333313	1023.000000	1023.000000	2046.000000
32.119999	0.048460	28.639620	5.523596	5.197759	8.427640	9.490623	0.000000	-10.000000	0.041667	5.566667	613.000000	1023.000000	1023.000000	2046.000000
32.139999	0.049455	29.228113	5.691934	5.346835	8.635456	9.553888	0.000000	-10.000000	0.075000	3.183333	614.833313	1023.000000	1023.000000	2046.000000
32.160000	0.049547	29.282078	5.842432	5.274762	8.667630	9.497254	0.000000	-10.000000	0.100000	0.133333	616.000000	1023.000000	1023.000000	2046.000000
32.180000	0.048845	28.867401	5.788955	5.222747	8.690568	9.165131	0.000000	-10.000000	0.100000	-2.133333	616.500000	1023.000000	1023.000000	2046.000000
32.200001	0.046844	27.685038	5.451286	5.086185	8.532461	8.615106	0.000000	-10.000000	0.108333	-6.066667	617.000000	1023.000000	1023.000000	2046.000000
32.220001	0.044447	26.268353	5.136903	4.689494	8.209688	8.232267	0.000000	-10.000000	0.116667	-8.433333	617.000000	1023.000000	1023.000000	2046.000000
32.240002	0.041612	24.592670	4.662688	4.390961	7.909439	7.629584	0.000000	-10.000000	0.125000	-10.433333	617.000000	1023.000000	1023.000000	2046.000000
32.259998	0.038320	22.647394	3.955465	4.267777	7.552895	6.871258	0.000000	-10.000000	0.150000	-11.350000	617.000000	1023.000000	1023.000000	2046.000000
32.279999	0.035072	20.727753	3.337960	4.026853	7.122166	6.240774	0.000000	-10.000000	0.191667	-13.483334	609.833313	1023.000000	1023.000000	2046.000000
32.299999	0.032520	19.219303	3.003391	3.611715	6.797488	5.806708	0.000000	-10.000000	0.250000	-15.816667	600.666687	1023.000000	1023.000000	2046.000000
32.320000	0.030360	17.942469	2.725467	3.224931	6.572650	5.419420	0.000000	-10.000000	0.283333	-17.566668	591.500000	1023.000000	1023.000000	2046.000000
32.340000	0.028621	16.914801	2.552660	3.010701	6.379303	4.972135	0.000000	-10.000000	0.316667	-18.366667	587.500000	1023.000000	1023.000000	2046.000000
32.360001	0.027023	15.970476	2.340974	2.960851	6.184435	4.484217	0.000000	-10.000000	0.341667	-18.950001	583.500000	1023.000000	1023.000000	2046.000000
32.380001	0.025436	15.032544	2.215081	2.759164	5.920679	4.137620	0.000000	-10.000000	0.391667	-20.483334	574.833313	1023.000000	1023.000000	2046.000000
32.400002	0.023743	14.031930	2.052742	2.531531	5.707985	3.739672	0.000000	-10.000000	0.458333	-22.200001	565.666687	1023.000000	1023.000000	2046.000000
32.419998	0.022287	13.171405	1.921044	2.396651	5.596586	3.257124	0.000000	-10.000000	0.516667	-23.600000	558.500000	1023.000000	1023.000000	2046.000000
32.439999	0.020786	12.284659	1.835026	2.202815	5.392626	2.854192	0.000000	-10.000000	0.558333	-24.650002	553.333313	1023.000000	1023.000000	2046.000000
32.459999	0.019301	11.406886	1.830652	1.928686	5.154472	2.493076	0.000000	-10.000000	0.600000	-26.133333	544.666687	1023.000000	1023.000000	2046.000000
32.480000	0.017906	10.582672	1.863689	1.582198	4.999094	2.137692	0.000000	-10.000000	0.641667	-27.616667	536.000000	1023.000000	1023.000000	2046.000000
32.500000	0.016754	9.901693	1.968813	1.151572	4.966610	1.814698	0.000000	-10.000000	0.716667	-29.133333	523.500000	1023.000000	1023.000000	2046.000000
32.520000	0.015717	9.288915	2.111412	0.690981	4.936851	1.549670	0.000000	-10.000000	0.758333	-29.766666	517.000000	1023.000000	1023.000000	2046.000000
32.540001	0.014427	8.526594	2.282746	0.212794	4.859242	1.171811	0.000000	-10.000000	0.800000	-30.716667	507.166656	1023.000000	1023.000000	2046.000000
32.560001	0.012737	7.527466	2.390277	-0.391696	4.773853	0.755032	0.000000	-10.000000	0.816667	-31.316668	500.333344	1023.000000	1023.000000	2046.000000
32.580002	0.010571	6.247249	2.456786	-1.102379	4.716417	0.176425	0.000000	-10.000000	0.833333	-32.050003	490.000000	1023.000000	1023.000000	2046.000000
32.599998	0.008016	4.737521	2.530545	-1.923678	4.534341	-0.403688	0.000000	-10.000000	0.858333	-32.700001	475.666656	1023.000000	1023.000000	2046.000000
32.619999	0.005417	3.201468	2.623339	-2.688287	4.227598	-0.961182	0.000000	-10.000000	0.866667	-33.066666	464.833344	1023.000000	1023.000000	2046.000000
32.639999	0.003101	1.832744	2.621308	-3.235095	3.980337	-1.533807	0.000000	-10.000000	0.883333	-33.349998	453.833344	1023.000000	1023.000000	2046.000000
32.660000	0.000717	0.423952	2.463557	-3.722073	3.801643	-2.119175	0.000000	-10.000000	0.875000	-33.283333	446.500000	1023.000000	1023.000000	2046.000000
32.680000	-0.001708	-1.009239	2.315128	-4.218227	3.392814	-2.498953	0.000000	-10.000000	0.866667	-33.250000	435.333344	1023.000000	1023.000000	2046.000000
32.700001	-0.003675	-2.171642	2.091139	-4.660234	3.182137	-2.784684	0.000000	-10.000000	0.858333	-32.950001	420.666656	1023.000000	1023.000000	2046.000000
32.720001	-0.005268	-3.113163	1.919479	-5.000414	3.003556	-3.035784	0.000000	-10.000000	0.866667	-32.766666	409.666656	1023.000000	1023.000000	2046.000000
32.740002	-0.006706	-3.962971	1.856435	-5.300660	2.720559	-3.239305	0.000000	-10.000000	0.866667	-32.466667	398.833344	1023.000000	1023.000000	2046.000000
32.759998	-0.007585	-4.482592	1.768639	-5.466721	2.618011	-3.402521	0.000000	-10.000000	0.858333	-32.299999	391.500000	1023.000000	1023.000000	2046.000000
32.779999	-0.008348	-4.933487	1.657715	-5.497125	2.514412	-3.608490	0.000000	-10.000000	0.833333	-32.033333	380.666656	1023.000000	1023.000000	2046.000000
32.799999	-0.009183	-5.427199	1.662207	-5.727790	2.319553	-3.681169	0.000000	-10.000000	0.825000	-31.783333	366.333344	1023.000000	1023.000000	2046.000000
32.820000	-0.009829	-5.809195	1.604865	-5.778811	2.270265	-3.905514	0.000000	-10.000000	0.816667	-31.616667	355.666656	1023.000000	1023.000000	2046.000000
32.840000	-0.010526	-6.221019	1.594725	-5.863506	2.101592	-4.053831	0.000000	-10.000000	0.808333	-31.316668	345.166656	1023.000000	1023.000000	2046.000000
32.860001	-0.011282	-6.667705	1.538107	-6.022911	1.979931	-4.162833	0.000000	-10.000000	0.783333	-30.850000	338.166656	1023.000000	1023.000000	2046.000000
32.880001	-0.012116	-7.160315	1.431864	-6.072722	1.840980	-4.360435	0.000000	-10.000000	0.741667	-30.333334	327.833344	1023.000000	1023.000000	2046.000000
32.900002	-0.013180	-7.789570	1.228038	-6.119163	1.696846	-4.595291	0.000000	-10.000000	0.716667	-29.966667	314.166656	1023.000000	1023.000000	2046.000000
32.919998	-0.014362	-8.487725	1.108849	-6.364924	1.419137	-4.650787	0.000000	-10.000000	0.700000	-29.700001	300.833344	1023.000000	1023.000000	2046.000000
32.939999	-0.015564	-9.198524	0.860133	-6.435570	1.290231	-4.913319	0.000000	-10.000000	0.700000	-29.483334	290.833344	1023.000000	1023.000000	2046.000000
32.959999	-0.016889	-9.981609	0.672216	-6.566513	0.999425	-5.086738	0.000000	-10.000000	0.691667	-29.116667	284.500000	1023.000000	1023.000000	2046.000000
32.980000	-0.018212	-10.763182	0.526146	-6.770920	0.641413	-5.159821	0.000000	-10.000000	0.675000	-28.916666	278.166656	1023.000000	1023.000000	2046.000000
33.000000	-0.019346	-11.433710	0.285377	-6.865389	0.470145	-5.323843	0.000000	-10.000000	0.658333	-28.600000	265.500000	1023.000000	1023.000000	2046.000000
33.020000	-0.020419	-12.067573	0.082814	-6.934280	0.291381	-5.507487	0.000000	-10.000000	0.650000	-28.516666	255.833328	1023.000000	1023.000000	2046.000000
33.040001	-0.021631	-12.784184	-0.116694	-7.022030	0.001622	-5.647081	0.000000	-10.000000	0.650000	-28.200001	246.333328	1023.000000	1023.000000	2046.000000
33.060001	-0.022835	-13.495593	-0.259521	-7.199784	-0.301178	-5.735111	0.000000	-10.000000	0.658333	-28.016666	240.000000	1023.000000	1023.000000	2046.000000
33.080002	-0.023835	-14.086720	-0.439332	-7.308758	-0.501871	-5.836760	0.000000	-10.000000	0.658333	-27.516666	230.666672	1023.000000	1023.000000	2046.000000
33.099998	-0.024972	-14.758399	-0.609156	-7.322515	-0.722011	-6.104718	0.000000	-10.000000	0.641667	-27.116667	218.500000	1023.000000	1023.000000	2046.000000
33.119999	-0.026278	-15.530095	-0.935648	-7.377884	-1.000867	-6.215696	0.000000	-10.000000	0.616667	-26.700001	209.500000	1023.000000	1023.000000	2046.000000
33.139999	-0.028535	-16.864120	-1.495198	-7.474309	-1.463535	-6.431077	0.000000	-10.000000	0.583333	-26.200001	200.500000	1023.000000	1023.000000	2046.000000
33.160000	-0.031319	-18.509554	-2.193526	-7.544182	-1.950316	-6.821529	0.000000	-10.000000	0.566667	-25.750000	194.666672	1023.000000	1023.000000	2046.000000
33.180000	-0.034176	-20.197985	-2.871389	-7.684972	-2.461357	-7.180267	0.000000	-10.000000	0.533333	-25.133333	186.166672	1023.000000	1023.000000	2046.000000
33.200001	-0.036108	-21.339788	-3.441749	-7.668330	-2.658093	-7.571616	0.000000	-10.000000	0.516667	-24.650000	175.000000	1023.000000	1023.000000	2046.000000
33.220001	-0.038559	-22.788475	-3.724478	-8.274251	-3.337696	-7.452051	0.000000	-10.000000	0.500000	-24.216667	166.666672	1023.000000	1023.000000	2046.000000
33.240002	-0.039377	-23.271736	-3.990348	-8.345483	-3.439082	-7.496823	0.000000	-10.000000	0.500000	-23.866667	158.500000	1023.000000	1023.000000	2046.000000
33.259998	-0.039916	-23.590454	-4.149972	-8.382496	-3.458995	-7.598991	0.000000	-10.000000	0.508333	-23.666668	153.500000	1023.000000	1023.000000	2046.000000
33.279999	-0.041019	-24.242062	-4.344315	-8.492832	-3.510814	-7.894101	0.000000	-10.000000	0.500000	-23.300001	145.833328	1023.000000	1023.000000	2046.000000
33.299999	-0.043155	-25.504608	-4.726943	-8.672562	-3.825572	-8.279531	0.000000	-10.000000	0.466667	-22.416668	135.666672	1023.000000	1023.000000	2046.000000
33.320000	-0.045795	-27.065104	-5.262717	-8.801911	-4.247683	-8.752792	0.000000	-10.000000	0.425000	-21.650002	128.000000	1023.000000	1023.000000	2046.000000
33.340000	-0.049053	-28.990402	-6.029202	-9.040981	-4.644331	-9.275887	0.000000	-10.000000	0.391667	-20.783335	120.500000	1023.000000	1023.000000	2046.000000
33.360001	-0.052220	-30.861748	-6.762231	-9.376783	-5.090045	-9.632689	0.000000	-10.000000	0.383333	-20.366667	115.833336	1023.000000	1023.000000	2046.000000
33.380001	-0.054563	-32.246975	-7.215433	-9.815701	-5.494851	-9.720987	0.000000	-10.000000	0.375000	-19.766666	109.000000	1023.000000	1023.000000	2046.000000
33.400002	-0.056192	-33.209698	-7.603091	-10.041989	-5.708250	-9.856366	0.000000	-10.000000	0.350000	-19.266666	102.500000	1023.000000	1023.000000	2046.000000
33.419998	-0.057686	-34.092220	-7.934030	-10.101739	-5.939988	-10.116463	0.000000	-10.000000	0.341667	-18.850000	96.000000	1023.000000	1023.000000	2046.000000
33.439999	-0.058755	-34.724190	-8.140785	-10.197844	-6.170594	-10.214968	0.000000	-10.000000	0.308333	-18.383333	89.666664	1023.000000	1023.000000	2046.000000
33.459999	-0.059549	-35.193249	-8.393666	-10.221114	-6.256428	-10.322041	0.000000	-10.000000	0.300000	-17.950001	83.500000	1023.000000	1023.000000	2046.000000
33.480000	-0.060133	-35.538803	-8.556385	-10.178565	-6.386269	-10.417584	0.000000	-10.000000	0.283333	-17.400000	77.500000	1023.000000	1023.000000	2046.000000
33.500000	-0.060469	-35.737179	-8.626761	-10.153893	-6.554609	-10.401917	0.000000	-10.000000	0.266667	-16.466667	69.833336	1023.000000	1023.000000	2046.000000
33.520000	-0.060507	-35.759556	-8.741689	-10.024510	-6.572090	-10.421268	0.000000	-10.000000	0.250000	-15.666667	64.166664	1023.000000	1023.000000	2046.000000
33.540001	-0.060534	-35.775608	-8.790081	-9.929411	-6.656788	-10.399327	0.000000	-10.000000	0.216667	-14.933333	58.833332	1023.000000	1023.000000	2046.000000
33.560001	-0.060420	-35.708450	-8.718033	-10.016068	-6.769029	-10.205317	0.000000	-10.000000	0.216667	-14.500000	55.666668	1023.000000	1023.000000	2046.000000
33.580002	-0.059996	-35.457569	-8.595394	-10.176090	-6.677517	-10.008568	0.000000	-10.000000	0.208333	-14.033334	50.833332	1023.000000	1023.000000	2046.000000
33.599998	-0.059819	-35.352753	-8.448996	-10.297371	-6.666903	-9.939483	0.000000	-10.000000	0.208333	-13.566667	44.666668	1023.000000	1023.000000	2046.000000
33.619999	-0.060120	-35.530819	-8.242613	-10.616033	-6.777119	-9.895053	0.000000	-10.000000	0.200000	-13.416667	40.000000	1023.000000	1023.000000	2046.000000
33.639999	-0.060935	-36.012844	-8.211218	-11.070996	-6.740111	-9.990519	0.000000	-10.000000	0.200000	-13.100000	35.500000	1023.000000	1023.000000	2046.000000
33.660000	-0.062421	-36.890522	-8.259112	-11.574176	-6.784729	-10.272505	0.000000	-10.000000	0.200000	-12.883333	32.500000	1023.000000	1023.000000	2046.000000
33.680000	-0.064088	-37.875881	-8.252655	-12.082558	-6.993079	-10.547588	0.000000	-10.000000	0.200000	-12.683333	28.166666	1023.000000	1023.000000	2046.000000
33.700001	-0.065526	-38.725838	-8.363223	-12.352906	-7.218808	-10.790902	0.000000	-10.000000	0.175000	-12.283334	22.666666	1023.000000	1023.000000	2046.000000
33.720001	-0.066566	-39.340557	-8.522103	-12.462790	-7.377319	-10.978344	0.000000	-10.000000	0.150000	-11.900000	18.666666	1023.000000	1023.000000	2046.000000
33.740002	-0.067802	-40.071148	-8.654370	-12.699656	-7.648833	-11.068289	0.000000	-10.000000	0.125000	-11.033334	14.666667	1023.000000	1023.000000	2046.000000
33.759998	-0.068812	-40.667667	-8.855743	-12.858333	-7.823094	-11.130497	0.000000	-10.000000	0.116667	-10.266666	12.166667	1023.000000	1023.000000	2046.000000
33.779999	-0.069554	-41.106407	-9.034807	-12.920254	-8.005997	-11.145347	0.000000	-10.000000	0.108333	-9.116667	8.666667	1023.000000	1023.000000	2046.000000
33.799999	-0.069778	-41.238518	-8.987770	-12.984201	-8.217928	-11.048618	0.000000	-10.000000	0.100000	-8.216667	5.500000	1023.000000	1023.000000	2046.000000
33.820000	-0.069376	-41.001225	-9.010818	-12.898728	-8.195683	-10.895997	0.000000	-10.000000	0.091667	-7.383334	2.833333	1023.000000	1023.000000	2046.000000
33.840000	-0.068590	-40.536671	-8.918566	-12.660460	-8.212407	-10.745238	0.000000	-10.000000	0.075000	-6.266667	0.833333	1023.000000	1023.000000	2046.000000
33.860001	-0.067517	-39.902439	-8.774436	-12.535212	-8.158193	-10.434597	0.000000	-10.000000	0.058333	-3.916667	-0.833333	1023.000000	1023.000000	2046.000000
33.880001	-0.066090	-39.058998	-8.600932	-12.324461	-7.972540	-10.161063	0.000000	-10.000000	0.033333	-0.566667	-2.000000	1023.000000	1023.000000	2046.000000
33.900002	-0.064513	-38.127460	-8.379504	-12.005676	-7.764721	-9.977557	0.000000	-10.000000	0.008333	3.233334	-2.833333	1023.000000	1023.000000	2046.000000
33.919998	-0.062868	-37.155014	-8.092100	-11.774556	-7.603929	-9.684429	0.000000	-10.000000	-0.025000	6.983334	-3.000000	1023.000000	1023.000000	2046.000000
33.939999	-0.061102	-36.111023	-7.803790	-11.546423	-7.400250	-9.360559	0.000000	-10.000000	-0.050000	10.283334	-3.000000	1023.000000	1023.000000	2046.000000
33.959999	-0.059162	-34.964481	-7.586339	-11.308507	-7.058540	-9.011097	0.000000	-10.000000	-0.083333	13.000000	-3.000000	1023.000000	1023.000000	2046.000000
33.980000	-0.057381	-33.912445	-7.356627	-11.001405	-6.805735	-8.748678	0.000000	-10.000000	-0.100000	14.733334	-3.000000	1023.000000	1023.000000	2046.000000
34.000000	-0.055516	-32.810009	-7.069694	-10.816184	-6.619746	-8.304385	0.000000	-10.000000	-0.125000	16.166668	1.333333	1023.000000	1023.000000	2046.000000
34.020000	-0.053736	-31.757862	-6.823315	-10.576978	-6.369417	-7.988153	0.000000	-10.000000	-0.158333	17.850000	12.500000	1023.000000	1023.000000	2046.000000
34.040001	-0.051897	-30.671274	-6.598796	-10.270726	-6.081745	-7.720007	0.000000	-10.000000	-0.200000	19.116667	23.666666	1023.000000	1023.000000	2046.000000
34.060001	-0.050132	-29.628134	-6.297122	-10.081063	-5.900378	-7.349570	0.000000	-10.000000	-0.225000	20.316666	32.666668	1023.000000	1023.000000	2046.000000
34.080002	-0.048107	-28.431404	-6.044117	-9.857413	-5.559313	-6.970561	0.000000	-10.000000	-0.233333	20.866667	37.166668	1023.000000	1023.000000	2046.000000
34.099998	-0.046099	-27.244268	-5.815781	-9.540948	-5.215476	-6.672064	0.000000	-10.000000	-0.258333	21.883333	46.333332	1023.000000	1023.000000	2046.000000
34.119999	-0.044303	-26.183140	-5.488599	-9.346268	-5.041290	-6.306984	0.000000	-10.000000	-0.283333	22.483334	53.333332	1023.000000	1023.000000	2046.000000
34.139999	-0.042282	-24.988874	-5.257998	-9.077703	-4.657635	-5.995539	0.000000	-10.000000	-0.308333	23.066668	60.666668	1023.000000	1023.000000	2046.000000
34.160000	-0.040481	-23.924345	-5.011153	-8.798778	-4.385143	-5.729272	0.000000	-10.000000	-0.325000	23.516668	65.833336	1023.000000	1023.000000	2046.000000
34.180000	-0.038920	-23.001814	-4.745594	-8.616938	-4.233889	-5.405394	0.000000	-10.000000	-0.341667	24.316668	73.500000	1023.000000	1023.000000	2046.000000
34.200001	-0.037782	-22.328995	-4.747429	-8.301860	-3.964360	-5.315347	0.000000	-10.000000	-0.366667	25.300001	84.166664	1023.000000	1023.000000	2046.000000
34.220001	-0.037549	-22.191711	-4.796070	-8.131984	-4.043074	-5.220584	0.000000	-10.000000	-0.383333	25.950001	92.333336	1023.000000	1023.000000	2046.000000
34.240002	-0.037187	-21.977520	-4.878337	-7.924460	-4.011661	-5.163062	0.000000	-10.000000	-0.400000	26.366667	101.000000	1023.000000	1023.000000	2046.000000
34.259998	-0.036412	-21.519670	-4.904132	-7.621254	-3.964269	-5.030015	0.000000	-10.000000	-0.416667	26.666666	106.833336	1023.000000	1023.000000	2046.000000
34.279999	-0.034648	-20.477089	-4.777089	-7.302001	-3.623609	-4.774390	0.000000	-10.000000	-0.433333	27.200001	115.666664	1023.000000	1023.000000	2046.000000
34.299999	-0.033188	-19.614023	-4.590976	-7.247313	-3.470445	-4.305288	0.000000	-10.000000	-0.450000	27.583334	127.833336	1023.000000	1023.000000	2046.000000
34.320000	-0.030749	-18.172392	-4.341895	-6.811975	-3.131315	-3.887207	0.000000	-10.000000	-0.450000	27.783333	137.166672	1023.000000	1023.000000	2046.000000
34.340000	-0.028491	-16.838463	-4.089871	-6.534371	-2.750267	-3.463952	0.000000	-10.000000	-0.450000	27.616667	146.500000	1023.000000	1023.000000	2046.000000
34.360001	-0.027206	-16.078678	-3.980852	-6.354535	-2.505781	-3.237512	0.000000	-10.000000	-0.450000	27.883333	152.500000	1023.000000	1023.000000	2046.000000
34.380001	-0.026589	-15.714342	-3.990626	-6.263332	-2.330920	-3.129464	0.000000	-10.000000	-0.458333	28.150002	161.666672	1023.000000	1023.000000	2046.000000
34.400002	-0.026944	-15.924050	-4.285392	-6.107643	-2.123209	-3.407806	0.000000	-10.000000	-0.458333	28.466667	174.333328	1023.000000	1023.000000	2046.000000
34.419998	-0.028154	-16.638723	-4.626650	-6.242979	-2.295946	-3.473148	0.000000	-10.000000	-0.458333	28.383335	184.000000	1023.000000	1023.000000	2046.000000
34.439999	-0.028242	-16.690880	-4.866246	-6.259400	-2.172963	-3.392271	0.000000	-10.000000	-0.450000	28.016668	193.500000	1023.000000	1023.000000	2046.000000
34.459999	-0.027656	-16.344791	-4.876159	-6.104115	-2.084306	-3.280213	0.000000	-10.000000	-0.458333	27.900002	199.666672	1023.000000	1023.000000	2046.000000
34.480000	-0.026499	-15.661194	-4.744803	-5.889087	-1.957173	-3.070131	0.000000	-10.000000	-0.458333	27.583334	209.000000	1023.000000	1023.000000	2046.000000
34.500000	-0.024927	-14.731660	-4.630854	-5.539548	-1.730247	-2.831010	0.000000	-10.000000	-0.458333	27.733334	221.333328	1023.000000	1023.000000	2046.000000
34.520000	-0.023099	-13.651369	-4.472928	-5.111625	-1.449610	-2.617207	0.000000	-10.000000	-0.450000	27.716667	230.500000	1023.000000	1023.000000	2046.000000
34.540001	-0.021465	-12.685924	-4.279802	-4.801353	-1.297710	-2.307057	0.000000	-10.000000	-0.450000	28.100000	239.666672	1023.000000	1023.000000	2046.000000
34.560001	-0.019589	-11.576906	-4.040410	-4.540701	-1.123935	-1.871860	0.000000	-10.000000	-0.450000	28.066668	246.000000	1023.000000	1023.000000	2046.000000
34.580002	-0.017530	-10.360142	-3.840109	-4.169405	-0.852843	-1.497784	0.000000	-10.000000	-0.450000	28.266666	255.500000	1023.000000	1023.000000	2046.000000
34.599998	-0.015420	-9.113404	-3.588775	-3.737583	-0.633110	-1.153936	0.000000	-10.000000	-0.450000	28.183334	265.000000	1023.000000	1023.000000	2046.000000
34.619999	-0.013088	-7.735049	-3.237992	-3.380239	-0.422268	-0.694550	0.000000	-10.000000	-0.450000	28.166666	274.333344	1023.000000	1023.000000	2046.000000
34.639999	-0.010352	-6.118019	-2.882377	-3.009693	0.015696	-0.241644	0.000000	-10.000000	-0.466667	28.216667	283.666656	1023.000000	1023.000000	2046.000000
34.660000	-0.007697	-4.548680	-2.421455	-2.699650	0.378327	0.194098	0.000000	-10.000000	-0.475000	28.383333	293.000000	1023.000000	1023.000000	2046.000000
34.680000	-0.005153	-3.045334	-1.816943	-2.614293	0.669629	0.716273	0.000000	-10.000000	-0.491667	28.566668	302.666656	1023.000000	1023.000000	2046.000000
34.700001	-0.002794	-1.651027	-1.315066	-2.562895	1.157426	1.069508	0.000000	-10.000000	-0.466667	28.166668	315.333344	1023.000000	1023.000000	2046.000000
34.720001	-0.001112	-0.657034	-0.875795	-2.695882	1.603025	1.311617	0.000000	-10.000000	-0.450000	27.733334	324.833344	1023.000000	1023.000000	2046.000000
34.740002	-0.000084	-0.049780	-0.386935	-2.973696	1.849128	1.461723	0.000000	-10.000000	-0.400000	27.033335	334.166656	1023.000000	1023.000000	2046.000000
34.759998	0.000591	0.349466	-0.143679	-3.159507	2.137665	1.514987	0.000000	-10.000000	-0.366667	26.616667	340.166656	1023.000000	1023.000000	2046.000000
34.779999	0.001111	0.656781	-0.050973	-3.120930	2.283156	1.545528	0.000000	-10.000000	-0.358333	25.966667	349.166656	1023.000000	1023.000000	2046.000000
34.799999	0.001883	1.112776	0.123692	-3.112514	2.317414	1.784184	0.000000	-10.000000	-0.366667	25.666668	358.000000	1023.000000	1023.000000	2046.000000
34.820000	0.002948	1.742376	0.175593	-2.981557	2.525819	2.022521	0.000000	-10.000000	-0.391667	25.400000	366.666656	1023.000000	1023.000000	2046.000000
34.840000	0.003916	2.314343	0.200798	-2.750841	2.646502	2.217884	0.000000	-10.000000	-0.383333	25.433334	375.166656	1023.000000	1023.000000	2046.000000
34.860001	0.005788	3.420695	0.380955	-2.470728	2.805437	2.705031	0.000000	-10.000000	-0.383333	25.366667	383.500000	1023.000000	1023.000000	2046.000000
34.880001	0.008131	4.805156	0.623250	-2.010315	3.102389	3.089832	0.000000	-10.000000	-0.383333	25.416668	392.000000	1023.000000	1023.000000	2046.000000
34.900002	0.010753	6.354856	1.039645	-1.549805	3.332639	3.532377	0.000000	-10.000000	-0.400000	25.333334	403.333344	1023.000000	1023.000000	2046.000000
34.919998	0.013682	8.086225	1.457779	-1.175944	3.752999	4.051392	0.000000	-10.000000	-0.416667	25.416668	411.833344	1023.000000	1023.000000	2046.000000
34.939999	0.016495	9.748698	1.858407	-0.648516	4.121607	4.417201	0.000000	-10.000000	-0.416667	25.416668	420.333344	1023.000000	1023.000000	2046.000000
34.959999	0.019416	11.474814	2.284287	-0.192949	4.494816	4.888659	0.000000	-10.000000	-0.416667	25.600000	426.000000	1023.000000	1023.000000	2046.000000
34.980000	0.022250	13.149981	2.688210	0.243745	4.892150	5.325875	0.000000	-10.000000	-0.400000	25.633333	434.500000	1023.000000	1023.000000	2046.000000
35.000000	0.024963	14.753300	3.029874	0.723995	5.233081	5.766350	0.000000	-10.000000	-0.408333	25.500000	443.166656	1023.000000	1023.000000	2046.000000
35.020000	0.027581	16.300175	3.415056	1.112585	5.530805	6.241728	0.000000	-10.000000	-0.408333	25.416666	451.666656	1023.000000	1023.000000	2046.000000
35.040001	0.030006	17.733566	3.658520	1.613474	5.919982	6.541591	0.000000	-10.000000	-0.416667	25.350000	460.333344	1023.000000	1023.000000	2046.000000
35.060001	0.031350	18.527641	3.732511	1.993313	6.084417	6.717402	0.000000	-10.000000	-0.400000	25.350000	468.666656	1023.000000	1023.000000	2046.000000
35.080002	0.032203	19.032219	3.768505	2.254040	6.158497	6.851177	0.000000	-10.000000	-0.383333	25.183332	477.166656	1023.000000	1023.000000	2046.000000
35.099998	0.033385	19.730816	3.745940	2.579040	6.371048	7.034788	0.000000	-10.000000	-0.366667	24.983334	485.500000	1023.000000	1023.000000	2046.000000
35.119999	0.035468	20.961678	4.063848	3.017103	6.489776	7.390950	0.000000	-10.000000	-0.358333	24.733334	493.833344	1023.000000	1023.000000	2046.000000
35.139999	0.038071	22.499861	4.358127	3.368991	6.854579	7.918164	0.000000	-10.000000	-0.350000	24.416666	502.166656	1023.000000	1023.000000	2046.000000
35.160000	0.040646	24.021729	4.604208	3.914732	7.266142	8.236646	0.000000	-10.000000	-0.350000	24.333334	510.500000	1023.000000	1023.000000	2046.000000
35.180000	0.041758	24.679077	4.664379	4.241700	7.396245	8.376754	0.000000	-10.000000	-0.350000	24.050001	518.833313	1023.000000	1023.000000	2046.000000
35.200001	0.041673	24.628870	4.465230	4.360100	7.479589	8.323951	0.000000	-10.000000	-0.333333	23.933334	527.000000	1023.000000	1023.000000	2046.000000
35.220001	0.040736	24.074839	4.154634	4.367761	7.438475	8.113969	0.000000	-10.000000	-0.316667	23.616667	535.000000	1023.000000	1023.000000	2046.000000
35.240002	0.039342	23.250896	3.720503	4.381798	7.210670	7.937925	0.000000	-10.000000	-0.275000	23.233334	542.833313	1023.000000	1023.000000	2046.000000
35.259998	0.037999	22.457672	3.115195	4.604940	7.092057	7.645481	0.000000	-10.000000	-0.225000	22.066668	550.500000	1023.000000	1023.000000	2046.000000
35.279999	0.036817	21.759037	2.771209	4.702167	6.867268	7.418395	0.000000	-10.000000	-0.175000	20.383333	558.000000	1023.000000	1023.000000	2046.000000
35.299999	0.036495	21.568718	2.673127	4.597295	6.852687	7.445607	0.000000	-10.000000	-0.125000	18.400000	565.000000	1023.000000	1023.000000	2046.000000
35.320000	0.036473	21.555590	2.589653	4.689034	6.934750	7.342153	0.000000	-10.000000	-0.100000	16.566668	571.500000	1023.000000	1023.000000	2046.000000
35.340000	0.036535	21.592014	2.597831	4.773412	6.886094	7.334678	0.000000	-10.000000	-0.050000	14.833334	577.333313	1023.000000	1023.000000	2046.000000
35.360001	0.036618	21.641279	2.571159	4.883914	6.851027	7.335180	0.000000	-10.000000	-0.033333	12.916667	582.833313	1023.000000	1023.000000	2046.000000
35.380001	0.036703	21.691505	2.530797	5.071500	6.878149	7.211060	0.000000	-10.000000	-0.008333	10.766666	587.666687	1023.000000	1023.000000	2046.000000
35.400002	0.036716	21.699202	2.616217	5.074347	6.771543	7.237094	0.000000	-10.000000	0.008333	7.933333	591.666687	1023.000000	1023.000000	2046.000000
35.419998	0.036811	21.755301	2.539765	5.235760	6.820833	7.158943	0.000000	-10.000000	0.041667	4.366667	594.666687	1023.000000	1023.000000	2046.000000
35.439999	0.036649	21.659361	2.548429	5.282214	6.703378	7.125339	0.000000	-10.000000	0.075000	0.333333	596.666687	1023.000000	1023.000000	2046.000000
35.459999	0.036593	21.626694	2.578473	5.256212	6.715254	7.076755	0.000000	-10.000000	0.091667	-3.400000	597.666687	1023.000000	1023.000000	2046.000000
35.480000	0.036375	21.497805	2.614263	5.233081	6.734165	6.916294	0.000000	-10.000000	0.108333	-6.750000	598.000000	1023.000000	1023.000000	2046.000000
35.500000	0.036092	21.330292	2.852330	4.918292	6.634844	6.924825	0.000000	-10.000000	0.125000	-9.550000	598.000000	1023.000000	1023.000000	2046.000000
35.520000	0.035994	21.272482	3.058012	4.643598	6.738079	6.832794	0.000000	-10.000000	0.150000	-12.150001	598.000000	1023.000000	1023.000000	2046.000000
35.540001	0.035527	20.996574	3.305228	4.317728	6.768422	6.605197	0.000000	-10.000000	0.191667	-14.233334	598.000000	1023.000000	1023.000000	2046.000000
35.560001	0.034332	20.290375	3.505498	3.677925	6.773424	6.333529	0.000000	-10.000000	0.241667	-16.200001	594.166687	1023.000000	1023.000000	2046.000000
35.580002	0.032344	19.115480	3.644591	2.883665	6.761603	5.825623	0.000000	-10.000000	0.333333	-19.116667	580.333313	1023.000000	1023.000000	2046.000000
35.599998	0.029930	17.688545	3.722195	2.086794	6.632163	5.247394	0.000000	-10.000000	0.400000	-21.366667	566.500000	1023.000000	1023.000000	2046.000000
35.619999	0.027682	16.360111	3.787476	1.421594	6.452031	4.699010	0.000000	-10.000000	0.450000	-23.050001	556.500000	1023.000000	1023.000000	2046.000000
35.639999	0.025445	15.037800	3.620560	0.956597	6.337875	4.122768	0.000000	-10.000000	0.483333	-23.583334	554.000000	1023.000000	1023.000000	2046.000000
35.660000	0.023008	13.597550	3.588650	0.345909	5.978447	3.684544	0.000000	-10.000000	0.508333	-24.500000	548.666687	1023.000000	1023.000000	2046.000000
35.680000	0.020862	12.329245	3.412874	-0.084763	5.814012	3.187122	0.000000	-10.000000	0.541667	-25.783333	540.500000	1023.000000	1023.000000	2046.000000
35.700001	0.018883	11.159915	3.295689	-0.437170	5.497356	2.804039	0.000000	-10.000000	0.558333	-26.533333	531.833313	1023.000000	1023.000000	2046.000000
35.720001	0.017603	10.403543	3.289069	-0.793827	5.430987	2.477313	0.000000	-10.000000	0.600000	-27.266666	523.000000	1023.000000	1023.000000	2046.000000
35.740002	0.016413	9.699837	3.281330	-0.988321	5.324068	2.082760	0.000000	-10.000000	0.633333	-27.933332	513.833313	1023.000000	1023.000000	2046.000000
35.759998	0.015603	9.221318	3.426470	-1.236274	5.189882	1.841240	0.000000	-10.000000	0.666667	-28.683332	504.500000	1023.000000	1023.000000	2046.000000
35.779999	0.014880	8.794128	3.480983	-1.338411	5.198533	1.453024	0.000000	-10.000000	0.700000	-29.316666	495.000000	1023.000000	1023.000000	2046.000000
35.799999	0.013995	8.271104	3.646464	-1.574077	5.070278	1.128439	0.000000	-10.000000	0.716667	-29.616667	485.333344	1023.000000	1023.000000	2046.000000
35.820000	0.013259	7.835814	3.636898	-1.714175	5.101449	0.811642	0.000000	-10.000000	0.750000	-30.133333	475.500000	1023.000000	1023.000000	2046.000000
35.840000	0.012124	7.165404	3.698280	-1.977780	4.891849	0.553054	0.000000	-10.000000	0.766667	-30.533335	465.500000	1023.000000	1023.000000	2046.000000
35.860001	0.010880	6.429818	3.585414	-2.208033	4.861239	0.191197	0.000000	-10.000000	0.791667	-30.883333	455.166656	1023.000000	1023.000000	2046.000000
35.880001	0.009301	5.497165	3.545535	-2.473806	4.580749	-0.155312	0.000000	-10.000000	0.791667	-31.100000	444.833344	1023.000000	1023.000000	2046.000000
35.900002	0.007830	4.627252	3.417138	-2.783665	4.429814	-0.436035	0.000000	-10.000000	0.791667	-31.433334	430.833344	1023.000000	1023.000000	2046.000000
35.919998	0.006196	3.661669	3.306988	-3.007643	4.178818	-0.816495	0.000000	-10.000000	0.800000	-31.850002	420.500000	1023.000000	1023.000000	2046.000000
35.939999	0.004709	2.782800	3.217158	-3.333737	3.993177	-1.093797	0.000000	-10.000000	0.800000	-32.116669	409.833344	1023.000000	1023.000000	2046.000000
35.959999	0.003012	1.780095	3.020657	-3.519094	3.773727	-1.495196	0.000000	-10.000000	0.800000	-32.116669	402.500000	1023.000000	1023.000000	2046.000000
35.980000	0.001476	0.872301	2.933085	-3.839506	3.540850	-1.762129	0.000000	-10.000000	0.800000	-32.200001	391.666656	1023.000000	1023.000000	2046.000000
36.000000	0.000069	0.040875	2.742813	-4.035072	3.404216	-2.071082	0.000000	-10.000000	0.800000	-32.166668	381.000000	1023.000000	1023.000000	2046.000000
36.020000	-0.001506	-0.889896	2.596041	-4.263308	3.152845	-2.375473	0.000000	-10.000000	0.800000	-32.250000	370.333344	1023.000000	1023.000000	2046.000000
36.040001	-0.002727	-1.611886	2.500499	-4.478276	2.999911	-2.634020	0.000000	-10.000000	0.800000	-32.133335	359.666656	1023.000000	1023.000000	2046.000000
36.060001	-0.003994	-2.360633	2.383930	-4.546619	2.801611	-2.999555	0.000000	-10.000000	0.800000	-32.033333	349.000000	1023.000000	1023.000000	2046.000000
36.080002	-0.004984	-2.945622	2.365658	-4.738912	2.526395	-3.098763	0.000000	-10.000000	0.800000	-31.766666	338.333344	1023.000000	1023.000000	2046.000000
36.099998	-0.006354	-3.755478	2.010580	-4.726747	2.362397	-3.401708	0.000000	-10.000000	0.791667	-31.333334	327.666656	1023.000000	1023.000000	2046.000000
36.119999	-0.008899	-5.259376	1.472683	-4.820112	1.860459	-3.772407	0.000000	-10.000000	0.783333	-31.116667	317.000000	1023.000000	1023.000000	2046.000000
36.139999	-0.011760	-6.950238	0.881360	-5.044979	1.399264	-4.185884	0.000000	-10.000000	0.775000	-30.800001	306.666656	1023.000000	1023.000000	2046.000000
36.160000	-0.014225	-8.406843	0.328745	-5.183065	1.094837	-4.647360	0.000000	-10.000000	0.741667	-30.550001	296.500000	1023.000000	1023.000000	2046.000000
36.180000	-0.016944	-10.013823	0.011386	-5.804442	0.467331	-4.688097	0.000000	-10.000000	0.733333	-30.133333	286.500000	1023.000000	1023.000000	2046.000000
36.200001	-0.018189	-10.749950	-0.298364	-5.980576	0.351552	-4.822562	0.000000	-10.000000	0.708333	-29.866667	276.500000	1023.000000	1023.000000	2046.000000
36.220001	-0.019168	-11.328190	-0.477571	-6.050309	0.189897	-4.990207	0.000000	-10.000000	0.716667	-29.833334	266.500000	1023.000000	1023.000000	2046.000000
36.240002	-0.020517	-12.125811	-0.558742	-6.340474	-0.003541	-5.223053	0.000000	-10.000000	0.683333	-29.466667	256.500000	1023.000000	1023.000000	2046.000000
36.259998	-0.022816	-13.484226	-0.967208	-6.537335	-0.231900	-5.747783	0.000000	-10.000000	0.666667	-29.216667	246.500000	1023.000000	1023.000000	2046.000000
36.279999	-0.025839	-15.270926	-1.516416	-6.680386	-0.720737	-6.353388	0.000000	-10.000000	0.650000	-28.550001	236.666672	1023.000000	1023.000000	2046.000000
36.299999	-0.029425	-17.389919	-2.297461	-6.936602	-1.224674	-6.931182	0.000000	-10.000000	0.650000	-28.166668	227.000000	1023.000000	1023.000000	2046.000000
36.320000	-0.033196	-19.619001	-3.195679	-7.218282	-1.745815	-7.459226	0.000000	-10.000000	0.625000	-27.500000	217.666672	1023.000000	1023.000000	2046.000000
36.340000	-0.036216	-21.403816	-3.754999	-7.658313	-2.281043	-7.709461	0.000000	-10.000000	0.591667	-27.016666	208.500000	1023.000000	1023.000000	2046.000000
36.360001	-0.038393	-22.690086	-4.268680	-7.977746	-2.505975	-7.937686	0.000000	-10.000000	0.558333	-26.666668	199.500000	1023.000000	1023.000000	2046.000000
36.380001	-0.040529	-23.952612	-4.616725	-8.178470	-2.931659	-8.225758	0.000000	-10.000000	0.533333	-25.833334	182.000000	1023.000000	1023.000000	2046.000000
36.400002	-0.042141	-24.905439	-4.910886	-8.376213	-3.206383	-8.411958	0.000000	-10.000000	0.516667	-25.216667	167.500000	1023.000000	1023.000000	2046.000000
36.419998	-0.043601	-25.768211	-5.243386	-8.465348	-3.449049	-8.610428	0.000000	-10.000000	0.500000	-24.416668	153.333328	1023.000000	1023.000000	2046.000000
36.439999	-0.044860	-26.512476	-5.426524	-8.599324	-3.727345	-8.759282	0.000000	-10.000000	0.500000	-24.283333	150.666672	1023.000000	1023.000000	2046.000000
36.459999	-0.045679	-26.996332	-5.657936	-8.629605	-3.834476	-8.874316	0.000000	-10.000000	0.491667	-24.000000	145.333328	1023.000000	1023.000000	2046.000000
36.480000	-0.046432	-27.441072	-5.868037	-8.559034	-4.006646	-9.007355	0.000000	-10.000000	0.483333	-23.850000	142.666672	1023.000000	1023.000000	2046.000000
36.500000	-0.046942	-27.742874	-5.929533	-8.615781	-4.220951	-8.976610	0.000000	-10.000000	0.450000	-23.383333	137.333328	1023.000000	1023.000000	2046.000000
36.520000	-0.047207	-27.899044	-6.100609	-8.580432	-4.215764	-9.002240	0.000000	-10.000000	0.425000	-22.983334	132.166672	1023.000000	1023.000000	2046.000000
36.540001	-0.047598	-28.130312	-5.970145	-8.859769	-4.441135	-8.859262	0.000000	-10.000000	0.400000	-22.250000	124.500000	1023.000000	1023.000000	2046.000000
36.560001	-0.047554	-28.104527	-5.927823	-9.076616	-4.363403	-8.736686	0.000000	-10.000000	0.400000	-21.866667	117.000000	1023.000000	1023.000000	2046.000000
36.580002	-0.048123	-28.440958	-5.849713	-9.361818	-4.469576	-8.759851	0.000000	-10.000000	0.391667	-21.300001	109.666664	1023.000000	1023.000000	2046.000000
36.599998	-0.049061	-28.995020	-5.803709	-9.782984	-4.568953	-8.839374	0.000000	-10.000000	0.375000	-20.966667	102.500000	1023.000000	1023.000000	2046.000000
36.619999	-0.050661	-29.940666	-5.916359	-10.265277	-4.665340	-9.093690	0.000000	-10.000000	0.358333	-20.450001	95.500000	1023.000000	1023.000000	2046.000000
36.639999	-0.052711	-31.151979	-6.008246	-10.887293	-4.919418	-9.337024	0.000000	-10.000000	0.350000	-20.116667	88.666664	1023.000000	1023.000000	2046.000000
36.660000	-0.054507	-32.213718	-6.138250	-11.277269	-5.117104	-9.681095	0.000000	-10.000000	0.341667	-19.850000	82.000000	1023.000000	1023.000000	2046.000000
36.680000	-0.056221	-33.226383	-6.346147	-11.484100	-5.422706	-9.973430	0.000000	-10.000000	0.308333	-19.216667	75.333336	1023.000000	1023.000000	2046.000000
36.700001	-0.057797	-34.158253	-6.483051	-11.773123	-5.767485	-10.134593	0.000000	-10.000000	0.266667	-18.550001	68.833336	1023.000000	1023.000000	2046.000000
36.720001	-0.059261	-35.023262	-6.832228	-11.927396	-5.962109	-10.301529	0.000000	-10.000000	0.233333	-17.650000	62.500000	1023.000000	1023.000000	2046.000000
36.740002	-0.060398	-35.695358	-7.013968	-12.159725	-6.297688	-10.223977	0.000000	-10.000000	0.216667	-16.966667	56.833332	1023.000000	1023.000000	2046.000000
36.759998	-0.061151	-36.140018	-7.258927	-12.236379	-6.402725	-10.241986	0.000000	-10.000000	0.216667	-16.116667	51.166668	1023.000000	1023.000000	2046.000000
36.779999	-0.061750	-36.494183	-7.282901	-12.272746	-6.701855	-10.236682	0.000000	-10.000000	0.208333	-15.483334	45.833332	1023.000000	1023.000000	2046.000000
36.799999	-0.061767	-36.504501	-7.384772	-12.217335	-6.744761	-10.157634	0.000000	-10.000000	0.200000	-14.900001	40.500000	1023.000000	1023.000000	2046.000000
36.820000	-0.061837	-36.545525	-7.530953	-12.091301	-6.771178	-10.152092	0.000000	-10.000000	0.191667	-14.383333	35.666668	1023.000000	1023.000000	2046.000000
36.840000	-0.061743	-36.490154	-7.460732	-12.116248	-6.919523	-9.993649	0.000000	-10.000000	0.191667	-13.750000	30.833334	1023.000000	1023.000000	2046.000000
36.860001	-0.061537	-36.368542	-7.532075	-11.963778	-6.886761	-9.985929	0.000000	-10.000000	0.175000	-13.183333	26.333334	1023.000000	1023.000000	2046.000000
36.880001	-0.061549	-36.375732	-7.512093	-11.918554	-6.982490	-9.962594	0.000000	-10.000000	0.141667	-12.566667	22.000000	1023.000000	1023.000000	2046.000000
36.900002	-0.061351	-36.258530	-7.495535	-11.850172	-7.004570	-9.908251	0.000000	-10.000000	0.116667	-11.983334	18.000000	1023.000000	1023.000000	2046.000000
36.919998	-0.061233	-36.188976	-7.582380	-11.706780	-6.973729	-9.926088	0.000000	-10.000000	0.108333	-11.333333	14.000000	1023.000000	1023.000000	2046.000000
36.939999	-0.061237	-36.191101	-7.566256	-11.699500	-7.082886	-9.842458	0.000000	-10.000000	0.116667	-10.700000	10.000000	1023.000000	1023.000000	2046.000000
36.959999	-0.061212	-36.176247	-7.642434	-11.679656	-7.078295	-9.775862	0.000000	-10.000000	0.108333	-10.050000	6.333333	1023.000000	1023.000000	2046.000000
36.980000	-0.061327	-36.244549	-7.738531	-11.563406	-7.121170	-9.821441	0.000000	-10.000000	0.108333	-9.433333	3.000000	1023.000000	1023.000000	2046.000000
37.000000	-0.061469	-36.328121	-7.694347	-11.590606	-7.281577	-9.761592	0.000000	-10.000000	0.091667	-8.966667	0.166667	1023.000000	1023.000000	2046.000000
37.020000	-0.061411	-36.294018	-7.814471	-11.519134	-7.242427	-9.717986	0.000000	-10.000000	0.091667	-8.433333	-2.500000	1023.000000	1023.000000	2046.000000
37.040001	-0.061593	-36.401360	-7.837503	-11.471248	-7.369973	-9.722634	0.000000	-10.000000	0.075000	-7.900000	-5.000000	1023.000000	1023.000000	2046.000000
37.060001	-0.061401	-36.287872	-7.853347	-11.453376	-7.336563	-9.644588	0.000000	-10.000000	0.066667	-7.266667	-7.666667	1023.000000	1023.000000	2046.000000
37.080002	-0.061463	-36.324886	-7.912921	-11.323942	-7.357620	-9.730405	0.000000	-10.000000	0.050000	-6.633333	-10.166667	1023.000000	1023.000000	2046.000000
37.099998	-0.061369	-36.269249	-7.838322	-11.289824	-7.478248	-9.662857	0.000000	-10.000000	0.041667	-4.933333	-13.000000	1023.000000	1023.000000	2046.000000
37.119999	-0.060853	-35.964108	-7.782101	-11.176388	-7.408090	-9.597527	0.000000	-10.000000	0.033333	-3.433333	-14.833333	1023.000000	1023.000000	2046.000000
37.139999	-0.060279	-35.624935	-7.735406	-11.030883	-7.341206	-9.517439	0.000000	-10.000000	0.016667	-0.700000	-16.000000	1023.000000	1023.000000	2046.000000
37.160000	-0.059328	-35.062912	-7.531501	-10.975143	-7.291182	-9.265087	0.000000	-10.000000	0.000000	1.600000	-16.000000	1023.000000	1023.000000	2046.000000
37.180000	-0.058148	-34.365559	-7.412104	-10.745847	-7.080701	-9.126908	0.000000	-10.000000	-0.016667	5.233334	-16.000000	1023.000000	1023.000000	2046.000000
37.200001	-0.057029	-33.703915	-7.195686	-10.546000	-7.009577	-8.952652	0.000000	-10.000000	-0.050000	8.433333	-16.000000	1023.000000	1023.000000	2046.000000
37.220001	-0.055606	-32.863274	-6.962815	-10.446958	-6.876019	-8.577480	0.000000	-10.000000	-0.091667	11.516666	-16.000000	1023.000000	1023.000000	2046.000000
37.240002	-0.054099	-31.972260	-6.839171	-10.138360	-6.586451	-8.408278	0.000000	-10.000000	-0.150000	13.883333	-16.000000	1023.000000	1023.000000	2046.000000
37.259998	-0.052955	-31.296654	-6.662031	-9.992704	-6.508037	-8.133881	0.000000	-10.000000	-0.191667	15.633334	-16.000000	1023.000000	1023.000000	2046.000000
37.279999	-0.052409	-30.973845	-6.746177	-9.884862	-6.349552	-7.993254	0.000000	-10.000000	-0.225000	17.533335	-3.000000	1023.000000	1023.000000	2046.000000
37.299999	-0.052721	-31.157825	-6.942125	-9.666750	-6.445728	-8.103223	0.000000	-10.000000	-0.275000	19.366667	11.500000	1023.000000	1023.000000	2046.000000
37.320000	-0.052698	-31.144545	-7.156320	-9.590871	-6.461987	-7.935368	0.000000	-10.000000	-0.325000	21.300001	28.333334	1023.000000	1023.000000	2046.000000
37.340000	-0.052503	-31.029390	-7.380129	-9.361130	-6.428118	-7.860014	0.000000	-10.000000	-0.358333	22.716667	34.666668	1023.000000	1023.000000	2046.000000
37.360001	-0.051395	-30.374283	-7.316512	-9.171883	-6.243400	-7.642488	0.000000	-10.000000	-0.383333	24.116667	42.166668	1023.000000	1023.000000	2046.000000
37.380001	-0.050612	-29.911734	-7.260530	-9.203458	-6.132428	-7.315319	0.000000	-10.000000	-0.383333	24.866667	50.000000	1023.000000	1023.000000	2046.000000
37.400002	-0.048690	-28.776018	-7.087394	-8.948400	-5.834143	-6.906082	0.000000	-10.000000	-0.400000	25.283335	58.000000	1023.000000	1023.000000	2046.000000
37.419998	-0.046415	-27.431387	-6.879569	-8.653606	-5.403376	-6.494835	0.000000	-10.000000	-0.408333	25.333334	66.333336	1023.000000	1023.000000	2046.000000
37.439999	-0.044682	-26.407143	-6.730401	-8.401777	-5.043875	-6.231090	0.000000	-10.000000	-0.433333	25.666668	74.666664	1023.000000	1023.000000	2046.000000
37.459999	-0.043896	-25.942701	-6.664675	-8.394786	-4.837098	-6.046144	0.000000	-10.000000	-0.475000	26.283335	83.333336	1023.000000	1023.000000	2046.000000
37.480000	-0.044178	-26.109371	-6.870549	-8.308076	-4.694465	-6.236281	0.000000	-10.000000	-0.475000	26.983334	91.833336	1023.000000	1023.000000	2046.000000
37.500000	-0.045197	-26.711483	-7.172416	-8.435800	-4.718143	-6.385124	0.000000	-10.000000	-0.475000	27.400002	100.833336	1023.000000	1023.000000	2046.000000
37.520000	-0.045320	-26.783907	-7.354213	-8.562323	-4.670802	-6.196571	0.000000	-10.000000	-0.450000	27.333334	109.833336	1023.000000	1023.000000	2046.000000
37.540001	-0.044560	-26.334948	-7.473322	-8.329860	-4.445780	-6.085987	0.000000	-10.000000	-0.450000	27.250000	119.000000	1023.000000	1023.000000	2046.000000
37.560001	-0.043478	-25.695572	-7.358208	-8.118674	-4.337190	-5.881500	0.000000	-10.000000	-0.458333	27.200001	128.166672	1023.000000	1023.000000	2046.000000
37.580002	-0.042008	-24.826622	-7.228819	-7.839824	-4.170731	-5.587250	0.000000	-10.000000	-0.466667	27.483334	137.333328	1023.000000	1023.000000	2046.000000
37.599998	-0.040320	-23.828981	-7.072564	-7.497047	-3.898735	-5.360635	0.000000	-10.000000	-0.483333	27.600000	146.500000	1023.000000	1023.000000	2046.000000
37.619999	-0.038579	-22.799923	-6.866333	-7.230965	-3.701631	-5.000994	0.000000	-10.000000	-0.491667	28.016666	155.500000	1023.000000	1023.000000	2046.000000
37.639999	-0.036688	-21.682638	-6.610963	-6.950148	-3.481592	-4.639935	0.000000	-10.000000	-0.508333	28.250000	164.833328	1023.000000	1023.000000	2046.000000
37.660000	-0.034520	-20.401239	-6.321898	-6.576571	-3.255737	-4.247033	0.000000	-10.000000	-0.516667	28.666666	174.166672	1023.000000	1023.000000	2046.000000
37.680000	-0.032359	-19.123955	-6.060240	-6.133759	-2.998382	-3.931573	0.000000	-10.000000	-0.525000	28.816666	183.833328	1023.000000	1023.000000	2046.000000
37.700001	-0.029872	-17.654432	-5.646069	-5.808058	-2.755801	-3.444503	0.000000	-10.000000	-0.516667	28.799999	193.333328	1023.000000	1023.000000	2046.000000
37.720001	-0.027083	-16.006210	-5.258165	-5.445250	-2.288858	-3.013938	0.000000	-10.000000	-0.525000	28.733334	203.000000	1023.000000	1023.000000	2046.000000
37.740002	-0.024368	-14.401659	-4.728994	-5.264127	-1.947948	-2.460590	0.000000	-10.000000	-0.533333	28.916668	212.666672	1023.000000	1023.000000	2046.000000
37.759998	-0.021512	-12.713840	-4.104727	-5.174828	-1.504242	-1.930043	0.000000	-10.000000	-0.550000	29.166668	222.166672	1023.000000	1023.000000	2046.000000
37.779999	-0.019222	-11.360295	-3.550258	-5.146431	-1.070192	-1.593415	0.000000	-10.000000	-0.541667	29.133333	231.833328	1023.000000	1023.000000	2046.000000
37.799999	-0.017422	-10.296533	-2.953796	-5.285444	-0.739385	-1.317908	0.000000	-10.000000	-0.516667	28.766666	241.500000	1023.000000	1023.000000	2046.000000
37.820000	-0.015974	-9.440663	-2.572801	-5.437890	-0.193469	-1.236504	0.000000	-10.000000	-0.483333	28.316668	251.333328	1023.000000	1023.000000	2046.000000
37.840000	-0.015387	-9.093950	-2.230091	-5.662588	-0.050019	-1.151253	0.000000	-10.000000	-0.450000	27.650000	261.000000	1023.000000	1023.000000	2046.000000
37.860001	-0.014541	-8.593547	-2.036672	-5.720595	0.157469	-0.993749	0.000000	-10.000000	-0.441667	27.283333	270.333344	1023.000000	1023.000000	2046.000000
37.880001	-0.013543	-8.003892	-1.904286	-5.498621	0.271302	-0.872286	0.000000	-10.000000	-0.441667	27.000000	279.500000	1023.000000	1023.000000	2046.000000
37.900002	-0.012430	-7.346239	-1.746493	-5.433181	0.385879	-0.552443	0.000000	-10.000000	-0.450000	27.116667	288.500000	1023.000000	1023.000000	2046.000000
37.919998	-0.011082	-6.549627	-1.679252	-5.181729	0.625056	-0.313702	0.000000	-10.000000	-0.458333	27.216667	297.500000	1023.000000	1023.000000	2046.000000
37.939999	-0.009460	-5.591127	-1.527734	-4.868291	0.729780	0.075118	0.000000	-10.000000	-0.458333	27.300001	306.500000	1023.000000	1023.000000	2046.000000
37.959999	-0.007043	-4.162266	-1.227423	-4.544741	1.007430	0.602468	0.000000	-10.000000	-0.458333	27.366667	315.500000	1023.000000	1023.000000	2046.000000
37.980000	-0.004248	-2.510818	-0.894162	-4.054817	1.421913	1.016248	0.000000	-10.000000	-0.458333	27.383333	324.666656	1023.000000	1023.000000	2046.000000
38.000000	-0.001492	-0.881561	-0.397134	-3.681767	1.696046	1.501294	0.000000	-10.000000	-0.466667	27.666666	333.833344	1023.000000	1023.000000	2046.000000
38.020000	0.001629	0.962893	0.030516	-3.214431	2.179555	1.967253	0.000000	-10.000000	-0.475000	27.750000	343.166656	1023.000000	1023.000000	2046.000000
38.040001	0.004514	2.667962	0.490247	-2.752091	2.520286	2.409519	0.000000	-10.000000	-0.483333	27.816668	352.333344	1023.000000	1023.000000	2046.000000
38.060001	0.007510	4.438451	0.967790	-2.347115	2.898439	2.919337	0.000000	-10.000000	-0.491667	27.883333	361.666656	1023.000000	1023.000000	2046.000000
38.080002	0.010493	6.201124	1.288618	-1.748749	3.356266	3.304990	0.000000	-10.000000	-0.491667	28.016668	371.000000	1023.000000	1023.000000	2046.000000
38.099998	0.013244	7.827380	1.738764	-1.366361	3.646200	3.808777	0.000000	-10.000000	-0.475000	27.833334	383.500000	1023.000000	1023.000000	2046.000000
38.119999	0.015776	9.323760	1.958585	-0.867346	4.082294	4.150228	0.000000	-10.000000	-0.458333	27.516666	392.833344	1023.000000	1023.000000	2046.000000
38.139999	0.018087	10.689351	2.368803	-0.600946	4.323887	4.597608	0.000000	-10.000000	-0.450000	27.233334	402.000000	1023.000000	1023.000000	2046.000000
38.160000	0.020460	12.091990	2.605495	-0.117714	4.704273	4.899937	0.000000	-10.000000	-0.450000	27.016666	408.000000	1023.000000	1023.000000	2046.000000
38.180000	0.022376	13.224495	2.903187	0.210783	4.927752	5.182773	0.000000	-10.000000	-0.450000	27.000000	417.000000	1023.000000	1023.000000	2046.000000
38.200001	0.023517	13.898600	2.923905	0.587827	5.166504	5.220364	0.000000	-10.000000	-0.450000	26.850000	426.000000	1023.000000	1023.000000	2046.000000
38.220001	0.024076	14.228819	2.933222	0.809213	5.151105	5.335280	0.000000	-10.000000	-0.450000	27.150000	435.000000	1023.000000	1023.000000	2046.000000
38.240002	0.025436	15.032610	2.999784	1.130173	5.321300	5.581353	0.000000	-10.000000	-0.433333	26.983334	444.000000	1023.000000	1023.000000	2046.000000
38.259998	0.027819	16.441246	3.194958	1.743903	5.654516	5.847869	0.000000	-10.000000	-0.416667	26.666668	453.000000	1023.000000	1023.000000	2046.000000
38.279999	0.030353	17.938871	3.636384	1.935355	5.792027	6.575105	0.000000	-10.000000	-0.400000	26.183334	462.000000	1023.000000	1023.000000	2046.000000
38.299999	0.032770	19.367126	3.818707	2.469294	6.237246	6.841879	0.000000	-10.000000	-0.408333	25.783335	470.833344	1023.000000	1023.000000	2046.000000
38.320000	0.033549	19.827702	3.791347	2.706213	6.433646	6.896495	0.000000	-10.000000	-0.408333	25.583334	479.500000	1023.000000	1023.000000	2046.000000
38.340000	0.033443	19.765009	3.532302	2.874273	6.538036	6.820397	0.000000	-10.000000	-0.425000	25.550001	488.166656	1023.000000	1023.000000	2046.000000
38.360001	0.032550	19.236801	3.195414	2.915202	6.412173	6.714013	0.000000	-10.000000	-0.425000	25.683334	496.666656	1023.000000	1023.000000	2046.000000
38.380001	0.031749	18.763680	2.742438	3.082082	6.280496	6.658664	0.000000	-10.000000	-0.425000	25.733334	505.333344	1023.000000	1023.000000	2046.000000
38.400002	0.030793	18.198568	2.185014	3.393906	6.206287	6.413362	0.000000	-10.000000	-0.391667	25.266666	513.833313	1023.000000	1023.000000	2046.000000
38.419998	0.030258	17.882484	1.975514	3.390713	6.041841	6.474416	0.000000	-10.000000	-0.358333	24.566668	522.500000	1023.000000	1023.000000	2046.000000
38.439999	0.030613	18.092524	1.902438	3.454504	6.173188	6.562395	0.000000	-10.000000	-0.333333	23.833334	530.833313	1023.000000	1023.000000	2046.000000
38.459999	0.031031	18.339390	1.887689	3.666990	6.204181	6.580529	0.000000	-10.000000	-0.308333	22.966667	539.000000	1023.000000	1023.000000	2046.000000
38.480000	0.031678	18.721565	1.931887	3.808418	6.233919	6.747341	0.000000	-10.000000	-0.258333	22.016666	546.666687	1023.000000	1023.000000	2046.000000
38.500000	0.032303	19.090982	1.879124	4.113194	6.352986	6.745678	0.000000	-10.000000	-0.191667	20.533335	554.166687	1023.000000	1023.000000	2046.000000
38.520000	0.032761	19.361725	1.989384	4.226284	6.281068	6.864990	0.000000	-10.000000	-0.125000	18.783335	561.333313	1023.000000	1023.000000	2046.000000
38.540001	0.033326	19.695526	2.033657	4.398728	6.339188	6.923953	0.000000	-10.000000	-0.083333	16.133333	568.000000	1023.000000	1023.000000	2046.000000
38.560001	0.033636	19.878878	2.063751	4.576874	6.331851	6.906402	0.000000	-10.000000	-0.050000	13.216667	573.833313	1023.000000	1023.000000	2046.000000
38.580002	0.034078	20.139996	2.160701	4.641888	6.366137	6.971270	0.000000	-10.000000	-0.016667	9.400000	578.666687	1023.000000	1023.000000	2046.000000
38.599998	0.034222	20.225191	2.187240	4.749899	6.395842	6.892209	0.000000	-10.000000	0.025000	5.000000	582.500000	1023.000000	1023.000000	2046.000000
38.619999	0.034493	20.385206	2.361820	4.649027	6.433942	6.940417	0.000000	-10.000000	0.066667	0.366667	584.833313	1023.000000	1023.000000	2046.000000
38.639999	0.034749	20.536688	2.557418	4.558546	6.505898	6.914825	0.000000	-10.000000	0.091667	-3.733333	585.833313	1023.000000	1023.000000	2046.000000
38.660000	0.034736	20.528879	2.796628	4.352044	6.527128	6.853080	0.000000	-10.000000	0.100000	-7.266667	586.000000	1023.000000	1023.000000	2046.000000
38.680000	0.034505	20.392685	3.094326	3.951124	6.585375	6.761859	0.000000	-10.000000	0.108333	-10.300000	586.000000	1023.000000	1023.000000	2046.000000
38.700001	0.033617	19.867571	3.269134	3.450723	6.737886	6.409826	0.000000	-10.000000	0.150000	-13.150001	586.000000	1023.000000	1023.000000	2046.000000
38.720001	0.031622	18.688738	3.478214	2.586887	6.616285	6.007352	0.000000	-10.000000	0.208333	-15.333334	586.000000	1023.000000	1023.000000	2046.000000
38.740002	0.029660	17.529129	3.594712	1.827729	6.600717	5.505971	0.000000	-10.000000	0.266667	-17.333334	578.166687	1023.000000	1023.000000	2046.000000
38.759998	0.027484	16.243135	3.507914	1.310090	6.493772	4.931361	0.000000	-10.000000	0.316667	-19.183334	568.333313	1023.000000	1023.000000	2046.000000
38.779999	0.025189	14.886665	3.544068	0.680720	6.182636	4.479241	0.000000	-10.000000	0.358333	-20.716667	556.166687	1023.000000	1023.000000	2046.000000
38.799999	0.023006	13.596828	3.417713	0.189728	6.033088	3.956299	0.000000	-10.000000	0.408333	-22.150000	549.333313	1023.000000	1023.000000	2046.000000
38.820000	0.020945	12.378272	3.213612	-0.139683	5.873896	3.430448	0.000000	-10.000000	0.433333	-23.066668	541.833313	1023.000000	1023.000000	2046.000000
38.840000	0.019238	11.369719	3.123075	-0.511290	5.632763	3.125170	0.000000	-10.000000	0.475000	-23.966667	534.000000	1023.000000	1023.000000	2046.000000
38.860001	0.018199	10.755548	3.104112	-0.725728	5.547592	2.829571	0.000000	-10.000000	0.491667	-24.633333	526.000000	1023.000000	1023.000000	2046.000000
38.880001	0.017333	10.243765	3.120690	-0.852510	5.483667	2.491917	0.000000	-10.000000	0.525000	-25.233334	518.000000	1023.000000	1023.000000	2046.000000
38.900002	0.016721	9.882400	3.260002	-1.025553	5.392445	2.255506	0.000000	-10.000000	0.525000	-25.933334	509.666656	1023.000000	1023.000000	2046.000000
38.919998	0.016274	9.617650	3.379827	-1.128266	5.454204	1.911885	0.000000	-10.000000	0.541667	-26.283333	501.000000	1023.000000	1023.000000	2046.000000
38.939999	0.015500	9.160273	3.481553	-1.278051	5.417540	1.539231	0.000000	-10.000000	0.541667	-26.833334	492.166656	1023.000000	1023.000000	2046.000000
38.959999	0.014652	8.659466	3.598059	-1.484176	5.317941	1.227640	0.000000	-10.000000	0.550000	-27.033333	483.333344	1023.000000	1023.000000	2046.000000
38.980000	0.013649	8.066504	3.591963	-1.648984	5.279524	0.844001	0.000000	-10.000000	0.583333	-27.750000	474.333344	1023.000000	1023.000000	2046.000000
39.000000	0.012272	7.252800	3.543715	-1.893449	5.104990	0.497543	0.000000	-10.000000	0.616667	-28.166668	465.000000	1023.000000	1023.000000	2046.000000
39.020000	0.010883	6.431561	3.511829	-2.191981	4.913911	0.197802	0.000000	-10.000000	0.658333	-28.766666	455.500000	1023.000000	1023.000000	2046.000000
39.040001	0.009505	5.617696	3.359847	-2.415673	4.839375	-0.165853	0.000000	-10.000000	0.691667	-29.299999	446.000000	1023.000000	1023.000000	2046.000000
39.060001	0.007819	4.620958	3.247844	-2.699732	4.595531	-0.522685	0.000000	-10.000000	0.708333	-29.866667	436.333344	1023.000000	1023.000000	2046.000000
39.080002	0.006220	3.675792	3.152473	-2.982463	4.350464	-0.844683	0.000000	-10.000000	0.708333	-30.283333	426.500000	1023.000000	1023.000000	2046.000000
39.099998	0.004808	2.841565	3.046006	-3.229708	4.165035	-1.139768	0.000000	-10.000000	0.716667	-30.483334	412.833344	1023.000000	1023.000000	2046.000000
39.119999	0.003218	1.901744	2.854428	-3.422360	3.985172	-1.515495	0.000000	-10.000000	0.741667	-30.633333	402.500000	1023.000000	1023.000000	2046.000000
39.139999	0.001641	0.969842	2.784272	-3.743461	3.680878	-1.751847	0.000000	-10.000000	0.775000	-30.950001	392.166656	1023.000000	1023.000000	2046.000000
39.160000	0.000374	0.220794	2.617209	-3.916394	3.589212	-2.069233	0.000000	-10.000000	0.783333	-31.183334	385.333344	1023.000000	1023.000000	2046.000000
39.180000	-0.001123	-0.663938	2.484213	-4.121939	3.387670	-2.413883	0.000000	-10.000000	0.791667	-31.233334	375.000000	1023.000000	1023.000000	2046.000000
39.200001	-0.002356	-1.392305	2.498533	-4.356963	3.129872	-2.663747	0.000000	-10.000000	0.800000	-31.183334	364.666656	1023.000000	1023.000000	2046.000000
39.220001	-0.003319	-1.961538	2.443356	-4.415742	2.965663	-2.954815	0.000000	-10.000000	0.800000	-31.083334	354.166656	1023.000000	1023.000000	2046.000000
39.240002	-0.004681	-2.766288	2.247320	-4.497599	2.658717	-3.174727	0.000000	-10.000000	0.791667	-31.150000	343.833344	1023.000000	1023.000000	2046.000000
39.259998	-0.006523	-3.854889	1.888079	-4.632619	2.306148	-3.416497	0.000000	-10.000000	0.775000	-31.066668	333.333344	1023.000000	1023.000000	2046.000000
39.279999	-0.009256	-5.470100	1.254676	-4.740580	1.906925	-3.891121	0.000000	-10.000000	0.758333	-30.933334	323.000000	1023.000000	1023.000000	2046.000000
39.299999	-0.011866	-7.012544	0.837597	-5.030347	1.402553	-4.222346	0.000000	-10.000000	0.733333	-30.566668	312.666656	1023.000000	1023.000000	2046.000000
39.320000	-0.014105	-8.336276	0.344902	-5.366623	1.087457	-4.402012	0.000000	-10.000000	0.708333	-30.416666	302.500000	1023.000000	1023.000000	2046.000000
39.340000	-0.015701	-9.279305	0.157327	-5.680837	0.723599	-4.479394	0.000000	-10.000000	0.683333	-29.966667	292.500000	1023.000000	1023.000000	2046.000000
39.360001	-0.016354	-9.665260	-0.086530	-5.681174	0.698868	-4.596424	0.000000	-10.000000	0.666667	-29.783333	282.500000	1023.000000	1023.000000	2046.000000
39.380001	-0.017598	-10.400131	-0.167979	-5.895071	0.508239	-4.845321	0.000000	-10.000000	0.650000	-29.100000	272.500000	1023.000000	1023.000000	2046.000000
39.400002	-0.019472	-11.507791	-0.425028	-6.137772	0.321078	-5.266069	0.000000	-10.000000	0.641667	-28.583334	262.666656	1023.000000	1023.000000	2046.000000
39.419998	-0.022179	-13.107997	-0.935138	-6.250659	-0.072387	-5.849813	0.000000	-10.000000	0.633333	-27.950001	253.000000	1023.000000	1023.000000	2046.000000
39.439999	-0.025839	-15.271111	-1.689748	-6.564780	-0.610829	-6.405755	0.000000	-10.000000	0.608333	-27.300001	243.666672	1023.000000	1023.000000	2046.000000
39.459999	-0.029656	-17.526644	-2.564081	-6.913206	-1.058181	-6.991175	0.000000	-10.000000	0.575000	-26.833334	234.666672	1023.000000	1023.000000	2046.000000
39.480000	-0.032851	-19.415129	-3.185291	-7.403844	-1.545150	-7.280844	0.000000	-10.000000	0.541667	-26.150000	225.833328	1023.000000	1023.000000	2046.000000
39.500000	-0.035140	-20.767900	-3.637964	-7.712780	-1.866953	-7.550205	0.000000	-10.000000	0.541667	-25.916668	217.166672	1023.000000	1023.000000	2046.000000
39.520000	-0.037287	-22.036737	-4.070338	-7.862244	-2.207607	-7.896549	0.000000	-10.000000	0.525000	-25.616667	208.500000	1023.000000	1023.000000	2046.000000
39.540001	-0.038935	-23.010683	-4.333066	-8.070652	-2.532807	-8.074157	0.000000	-10.000000	0.516667	-25.466667	199.833328	1023.000000	1023.000000	2046.000000
39.560001	-0.040452	-23.906982	-4.692797	-8.132645	-2.704170	-8.377371	0.000000	-10.000000	0.500000	-25.066668	191.333328	1023.000000	1023.000000	2046.000000
39.580002	-0.041944	-24.788826	-4.907140	-8.339811	-3.063697	-8.478177	0.000000	-10.000000	0.500000	-24.716667	183.000000	1023.000000	1023.000000	2046.000000
39.599998	-0.042726	-25.251141	-5.129292	-8.371946	-3.166815	-8.583087	0.000000	-10.000000	0.483333	-24.366667	175.000000	1023.000000	1023.000000	2046.000000
39.619999	-0.043780	-25.873980	-5.346856	-8.401548	-3.420527	-8.705050	0.000000	-10.000000	0.475000	-23.966667	167.000000	1023.000000	1023.000000	2046.000000
39.639999	-0.044213	-26.130070	-5.504727	-8.395786	-3.521715	-8.707842	0.000000	-10.000000	0.441667	-23.366667	159.000000	1023.000000	1023.000000	2046.000000
39.660000	-0.044759	-26.452606	-5.642264	-8.348486	-3.656962	-8.804894	0.000000	-10.000000	0.425000	-22.750000	151.000000	1023.000000	1023.000000	2046.000000
39.680000	-0.045260	-26.748377	-5.589272	-8.628601	-3.875027	-8.655476	0.000000	-10.000000	0.400000	-22.250000	143.333328	1023.000000	1023.000000	2046.000000
39.700001	-0.045281	-26.760860	-5.519860	-8.774805	-3.884591	-8.581604	0.000000	-10.000000	0.391667	-21.950001	135.833328	1023.000000	1023.000000	2046.000000
39.720001	-0.045740	-27.032099	-5.414433	-9.046418	-4.010806	-8.560443	0.000000	-10.000000	0.375000	-21.750000	128.500000	1023.000000	1023.000000	2046.000000
39.740002	-0.046448	-27.450489	-5.393848	-9.407053	-4.042156	-8.607432	0.000000	-10.000000	0.366667	-21.450001	121.166664	1023.000000	1023.000000	2046.000000
39.759998	-0.047998	-28.367044	-5.514961	-9.839959	-4.102307	-8.909818	0.000000	-10.000000	0.358333	-21.016666	114.000000	1023.000000	1023.000000	2046.000000
39.779999	-0.050010	-29.556065	-5.578649	-10.495554	-4.354891	-9.126970	0.000000	-10.000000	0.358333	-20.733334	107.000000	1023.000000	1023.000000	2046.000000
39.799999	-0.051849	-30.642740	-5.670925	-10.893816	-4.609368	-9.468632	0.000000	-10.000000	0.350000	-20.450001	100.000000	1023.000000	1023.000000	2046.000000
39.820000	-0.053522	-31.631439	-5.854407	-11.116408	-4.914668	-9.745955	0.000000	-10.000000	0.333333	-19.983334	93.166664	1023.000000	1023.000000	2046.000000
39.840000	-0.055035	-32.525841	-6.014836	-11.398426	-5.218494	-9.894082	0.000000	-10.000000	0.300000	-19.233334	86.500000	1023.000000	1023.000000	2046.000000
39.860001	-0.056609	-33.455956	-6.335023	-11.580344	-5.405898	-10.134688	0.000000	-10.000000	0.266667	-18.366667	80.000000	1023.000000	1023.000000	2046.000000
39.880001	-0.058029	-34.295055	-6.544481	-11.853807	-5.783215	-10.113553	0.000000	-10.000000	0.233333	-17.483334	73.833336	1023.000000	1023.000000	2046.000000
39.900002	-0.058797	-34.749245	-6.810962	-11.904956	-5.903624	-10.129702	0.000000	-10.000000	0.216667	-16.683334	68.000000	1023.000000	1023.000000	2046.000000
39.919998	-0.059371	-35.088459	-6.873026	-11.994568	-6.163904	-10.056961	0.000000	-10.000000	0.200000	-16.100000	62.500000	1023.000000	1023.000000	2046.000000
39.939999	-0.059546	-35.191570	-6.969776	-11.960615	-6.248875	-10.012303	0.000000	-10.000000	0.200000	-15.516667	57.166668	1023.000000	1023.000000	2046.000000
39.959999	-0.059666	-35.262619	-7.096980	-11.840272	-6.314015	-10.011351	0.000000	-10.000000	0.191667	-15.083333	52.000000	1023.000000	1023.000000	2046.000000
39.980000	-0.059748	-35.311005	-7.096205	-11.845900	-6.449862	-9.919039	0.000000	-10.000000	0.183333	-14.583333	47.000000	1023.000000	1023.000000	2046.000000
40.000000	-0.059531	-35.182884	-7.129690	-11.700850	-6.446997	-9.905349	0.000000	-10.000000	0.166667	-14.183333	42.000000	1023.000000	1023.000000	2046.000000
40.020000	-0.059586	-35.215519	-7.118255	-11.716747	-6.542880	-9.837636	0.000000	-10.000000	0.166667	-13.600000	37.333332	1023.000000	1023.000000	2046.000000
40.040001	-0.059373	-35.089172	-7.172263	-11.580155	-6.480628	-9.856127	0.000000	-10.000000	0.141667	-12.933333	32.666668	1023.000000	1023.000000	2046.000000
40.060001	-0.059541	-35.188873	-7.166435	-11.597301	-6.631078	-9.794060	0.000000	-10.000000	0.116667	-12.233334	28.333334	1023.000000	1023.000000	2046.000000
40.080002	-0.059395	-35.102280	-7.290715	-11.480084	-6.591237	-9.740243	0.000000	-10.000000	0.083333	-11.616667	24.166666	1023.000000	1023.000000	2046.000000
40.099998	-0.059636	-35.244720	-7.259905	-11.535015	-6.770092	-9.679710	0.000000	-10.000000	0.083333	-10.983334	20.500000	1023.000000	1023.000000	2046.000000
40.119999	-0.059722	-35.295475	-7.398955	-11.397326	-6.747221	-9.751974	0.000000	-10.000000	0.083333	-10.483334	16.833334	1023.000000	1023.000000	2046.000000
40.139999	-0.059963	-35.438046	-7.406223	-11.481543	-6.887929	-9.662350	0.000000	-10.000000	0.083333	-9.950001	13.333333	1023.000000	1023.000000	2046.000000
40.160000	-0.060077	-35.505466	-7.549266	-11.348566	-6.894131	-9.713502	0.000000	-10.000000	0.066667	-9.500000	10.000000	1023.000000	1023.000000	2046.000000
40.180000	-0.060262	-35.614971	-7.546872	-11.388399	-7.021488	-9.658214	0.000000	-10.000000	0.066667	-9.066667	6.833333	1023.000000	1023.000000	2046.000000
40.200001	-0.060240	-35.601948	-7.667909	-11.251881	-6.980318	-9.701841	0.000000	-10.000000	0.058333	-8.633333	3.833333	1023.000000	1023.000000	2046.000000
40.220001	-0.060488	-35.748341	-7.630112	-11.310566	-7.156106	-9.651555	0.000000	-10.000000	0.058333	-8.233334	1.166667	1023.000000	1023.000000	2046.000000
40.240002	-0.060412	-35.703697	-7.719076	-11.186163	-7.112038	-9.686421	0.000000	-10.000000	0.050000	-7.983333	-0.333333	1023.000000	1023.000000	2046.000000
40.259998	-0.060549	-35.784195	-7.668947	-11.217618	-7.266537	-9.631092	0.000000	-10.000000	0.058333	-7.583333	-2.666667	1023.000000	1023.000000	2046.000000
40.279999	-0.060304	-35.639816	-7.746324	-11.087234	-7.130374	-9.675884	0.000000	-10.000000	0.058333	-7.216667	-5.166667	1023.000000	1023.000000	2046.000000
40.299999	-0.060499	-35.755051	-7.673450	-11.114353	-7.294672	-9.672578	0.000000	-10.000000	0.058333	-6.683333	-8.333333	1023.000000	1023.000000	2046.000000
40.320000	-0.060120	-35.530899	-7.649107	-10.996808	-7.233994	-9.650989	0.000000	-10.000000	0.041667	-6.266667	-10.500000	1023.000000	1023.000000	2046.000000
40.340000	-0.060259	-35.613342	-7.683343	-10.919226	-7.321152	-9.689619	0.000000	-10.000000	0.041667	-5.633333	-12.500000	1023.000000	1023.000000	2046.000000
40.360001	-0.060876	-35.977600	-7.933765	-10.831975	-7.404518	-9.807341	0.000000	-10.000000	0.025000	-4.600000	-14.500000	1023.000000	1023.000000	2046.000000
40.380001	-0.062411	-36.884750	-8.283583	-10.843085	-7.767119	-9.990962	0.000000	-10.000000	0.016667	-2.283333	-16.000000	1023.000000	1023.000000	2046.000000
40.400002	-0.063587	-37.580055	-8.610428	-10.879297	-8.027474	-10.062855	0.000000	-10.000000	-0.008333	0.433333	-16.833334	1023.000000	1023.000000	2046.000000
40.419998	-0.064238	-37.964645	-8.887424	-10.700845	-8.138846	-10.237532	0.000000	-10.000000	-0.016667	3.583333	-17.000000	1023.000000	1023.000000	2046.000000
40.439999	-0.063935	-37.785797	-8.943124	-10.709752	-8.113958	-10.018963	0.000000	-10.000000	-0.025000	6.200000	-17.000000	1023.000000	1023.000000	2046.000000
40.459999	-0.063627	-37.603447	-8.902464	-10.767591	-8.094670	-9.838722	0.000000	-10.000000	-0.033333	8.583333	-17.000000	1023.000000	1023.000000	2046.000000
40.480000	-0.062214	-36.768318	-8.763529	-10.564650	-7.911146	-9.528993	0.000000	-10.000000	-0.058333	10.550000	-17.000000	1023.000000	1023.000000	2046.000000
40.500000	-0.060673	-35.857841	-8.633225	-10.263243	-7.590569	-9.370803	0.000000	-10.000000	-0.100000	12.166667	-17.000000	1023.000000	1023.000000	2046.000000
40.520000	-0.060168	-35.559425	-8.641297	-10.218534	-7.417483	-9.282109	0.000000	-10.000000	-0.150000	13.883333	-17.000000	1023.000000	1023.000000	2046.000000
40.540001	-0.060403	-35.698006	-8.726564	-10.304782	-7.394932	-9.271729	0.000000	-10.000000	-0.175000	15.716667	-4.000000	1023.000000	1023.000000	2046.000000
40.560001	-0.061198	-36.168259	-9.040920	-10.249187	-7.330836	-9.547314	0.000000	-10.000000	-0.208333	17.350000	10.500000	1023.000000	1023.000000	2046.000000
40.580002	-0.062334	-36.839298	-9.372080	-10.484108	-7.434441	-9.548669	0.000000	-10.000000	-0.225000	18.716667	27.000000	1023.000000	1023.000000	2046.000000
40.599998	-0.062489	-36.930824	-9.615330	-10.573997	-7.313721	-9.427777	0.000000	-10.000000	-0.258333	19.633333	32.666668	1023.000000	1023.000000	2046.000000
40.619999	-0.061936	-36.603905	-9.742448	-10.439785	-7.132366	-9.289308	0.000000	-10.000000	-0.275000	20.616667	39.000000	1023.000000	1023.000000	2046.000000
40.639999	-0.061039	-36.074162	-9.698709	-10.298326	-6.986427	-9.090698	0.000000	-10.000000	-0.283333	21.533335	45.833332	1023.000000	1023.000000	2046.000000
40.660000	-0.059694	-35.279430	-9.639032	-9.960625	-6.725612	-8.954160	0.000000	-10.000000	-0.300000	22.550001	52.833332	1023.000000	1023.000000	2046.000000
40.680000	-0.058223	-34.409584	-9.491585	-9.701543	-6.542543	-8.673913	0.000000	-10.000000	-0.316667	23.383333	60.333332	1023.000000	1023.000000	2046.000000
40.700001	-0.056677	-33.496002	-9.273379	-9.498826	-6.410010	-8.313787	0.000000	-10.000000	-0.350000	24.183334	68.000000	1023.000000	1023.000000	2046.000000
40.720001	-0.054859	-32.421886	-9.103743	-9.159633	-6.113263	-8.045249	0.000000	-10.000000	-0.366667	24.700001	76.000000	1023.000000	1023.000000	2046.000000
40.740002	-0.053088	-31.375010	-8.872635	-8.907770	-5.966445	-7.628158	0.000000	-10.000000	-0.391667	25.166668	84.000000	1023.000000	1023.000000	2046.000000
40.759998	-0.050964	-30.119667	-8.616636	-8.598733	-5.675698	-7.228600	0.000000	-10.000000	-0.400000	25.766666	92.333336	1023.000000	1023.000000	2046.000000
40.779999	-0.048579	-28.710396	-8.323549	-8.217470	-5.300220	-6.869158	0.000000	-10.000000	-0.416667	26.299999	100.833336	1023.000000	1023.000000	2046.000000
40.799999	-0.045995	-27.182961	-7.889552	-7.960707	-4.936116	-6.396585	0.000000	-10.000000	-0.425000	26.816666	109.666664	1023.000000	1023.000000	2046.000000
40.820000	-0.043452	-25.679968	-7.282159	-7.891616	-4.647697	-5.858495	0.000000	-10.000000	-0.433333	26.883333	118.500000	1023.000000	1023.000000	2046.000000
40.840000	-0.040850	-24.142277	-6.676827	-7.805202	-4.196373	-5.463874	0.000000	-10.000000	-0.441667	27.049999	127.500000	1023.000000	1023.000000	2046.000000
40.860001	-0.038691	-22.866282	-6.114925	-7.841595	-3.771983	-5.137778	0.000000	-10.000000	-0.425000	26.883333	136.500000	1023.000000	1023.000000	2046.000000
40.880001	-0.037167	-21.965611	-5.564915	-8.055296	-3.436740	-4.908659	0.000000	-10.000000	-0.416667	26.833334	145.500000	1023.000000	1023.000000	2046.000000
40.900002	-0.036153	-21.366667	-5.119657	-8.335950	-3.156987	-4.754074	0.000000	-10.000000	-0.408333	26.433334	154.333328	1023.000000	1023.000000	2046.000000
40.919998	-0.035390	-20.915213	-4.828452	-8.466149	-2.932176	-4.688436	0.000000	-10.000000	-0.416667	26.166668	163.166672	1023.000000	1023.000000	2046.000000
40.939999	-0.034505	-20.392736	-4.689473	-8.364474	-2.709379	-4.629410	0.000000	-10.000000	-0.433333	25.850000	172.000000	1023.000000	1023.000000	2046.000000
40.959999	-0.033467	-19.778837	-4.504341	-8.248992	-2.609283	-4.416222	0.000000	-10.000000	-0.458333	26.000000	180.666672	1023.000000	1023.000000	2046.000000
40.980000	-0.032278	-19.076468	-4.290534	-8.174459	-2.472435	-4.139039	0.000000	-10.000000	-0.458333	26.633333	189.333328	1023.000000	1023.000000	2046.000000
41.000000	-0.030856	-18.235649	-4.174754	-7.893932	-2.263454	-3.903509	0.000000	-10.000000	-0.466667	27.150000	198.000000	1023.000000	1023.000000	2046.000000
41.020000	-0.029063	-17.176216	-3.977135	-7.652231	-2.083258	-3.463592	0.000000	-10.000000	-0.450000	27.916668	207.000000	1023.000000	1023.000000	2046.000000
41.040001	-0.026776	-15.824776	-3.629349	-7.436675	-1.834029	-2.924724	0.000000	-10.000000	-0.475000	28.166668	216.166672	1023.000000	1023.000000	2046.000000
41.060001	-0.023934	-14.144960	-3.251609	-7.028569	-1.378398	-2.486383	0.000000	-10.000000	-0.475000	28.450001	225.666672	1023.000000	1023.000000	2046.000000
41.080002	-0.021023	-12.424459	-2.788306	-6.573780	-0.966331	-2.096043	0.000000	-10.000000	-0.500000	28.500000	235.166672	1023.000000	1023.000000	2046.000000
41.099998	-0.017988	-10.630865	-2.288417	-6.179073	-0.571342	-1.592032	0.000000	-10.000000	-0.500000	28.566668	244.666672	1023.000000	1023.000000	2046.000000
41.119999	-0.014795	-8.744035	-1.787495	-5.746190	-0.109771	-1.100578	0.000000	-10.000000	-0.525000	28.800001	254.000000	1023.000000	1023.000000	2046.000000
41.139999	-0.011767	-6.954290	-1.348710	-5.218854	0.317536	-0.704263	0.000000	-10.000000	-0.533333	29.000000	263.666656	1023.000000	1023.000000	2046.000000
41.160000	-0.008925	-5.274907	-0.885494	-4.857092	0.657709	-0.190030	0.000000	-10.000000	-0.550000	29.166668	273.500000	1023.000000	1023.000000	2046.000000
41.180000	-0.006140	-3.628836	-0.495217	-4.454272	1.068347	0.252306	0.000000	-10.000000	-0.533333	29.316668	283.166656	1023.000000	1023.000000	2046.000000
41.200001	-0.003526	-2.083686	-0.197227	-3.992295	1.510698	0.595138	0.000000	-10.000000	-0.525000	29.150002	292.833344	1023.000000	1023.000000	2046.000000
41.220001	-0.001192	-0.704746	0.150984	-3.703326	1.784898	1.062699	0.000000	-10.000000	-0.516667	29.150002	302.500000	1023.000000	1023.000000	2046.000000
41.240002	0.001277	0.754971	0.476173	-3.319169	2.143298	1.454669	0.000000	-10.000000	-0.525000	29.116667	309.166656	1023.000000	1023.000000	2046.000000
41.259998	0.003504	2.071019	0.751709	-2.947348	2.459280	1.807378	0.000000	-10.000000	-0.516667	29.200001	318.833344	1023.000000	1023.000000	2046.000000
41.279999	0.005779	3.415438	1.105539	-2.633856	2.741807	2.201949	0.000000	-10.000000	-0.508333	29.050001	328.500000	1023.000000	1023.000000	2046.000000
41.299999	0.007978	4.715093	1.351914	-2.209811	3.127564	2.445425	0.000000	-10.000000	-0.500000	28.900000	341.333344	1023.000000	1023.000000	2046.000000
41.320000	0.010110	5.975086	1.711885	-1.900705	3.332104	2.831802	0.000000	-10.000000	-0.500000	28.783333	351.000000	1023.000000	1023.000000	2046.000000
41.340000	0.012275	7.254233	2.005178	-1.507088	3.630865	3.125279	0.000000	-10.000000	-0.491667	28.683334	360.666656	1023.000000	1023.000000	2046.000000
41.360001	0.013566	8.017767	2.101298	-1.181976	3.825720	3.272725	0.000000	-10.000000	-0.491667	28.550001	370.333344	1023.000000	1023.000000	2046.000000
41.380001	0.013898	8.213911	2.039912	-1.025885	3.863252	3.336631	0.000000	-10.000000	-0.491667	28.500000	380.000000	1023.000000	1023.000000	2046.000000
41.400002	0.014321	8.463944	1.890504	-0.715162	3.938058	3.350543	0.000000	-10.000000	-0.500000	28.650000	389.333344	1023.000000	1023.000000	2046.000000
41.419998	0.015858	9.372096	2.077336	-0.446849	4.021683	3.719926	0.000000	-10.000000	-0.500000	28.716667	398.833344	1023.000000	1023.000000	2046.000000
41.439999	0.018526	10.948919	2.429870	-0.221182	4.262781	4.477451	0.000000	-10.000000	-0.491667	28.516666	408.333344	1023.000000	1023.000000	2046.000000
41.459999	0.021162	12.506854	2.694152	0.342196	4.670217	4.800290	0.000000	-10.000000	-0.475000	28.000000	418.000000	1023.000000	1023.000000	2046.000000
41.480000	0.023163	13.689045	2.826704	0.800990	5.092011	4.969340	0.000000	-10.000000	-0.450000	27.750000	427.333344	1023.000000	1023.000000	2046.000000
41.500000	0.023716	14.015892	2.730454	1.061363	5.290154	4.933920	0.000000	-10.000000	-0.425000	27.366667	436.666656	1023.000000	1023.000000	2046.000000
41.520000	0.023478	13.875350	2.640437	1.049355	5.213459	4.972100	0.000000	-10.000000	-0.408333	27.283335	445.833344	1023.000000	1023.000000	2046.000000
41.540001	0.022843	13.499993	2.270085	1.143195	5.231876	4.854837	0.000000	-10.000000	-0.400000	26.900000	455.000000	1023.000000	1023.000000	2046.000000
41.560001	0.021555	12.739087	1.785563	1.285275	5.001062	4.667188	0.000000	-10.000000	-0.391667	26.533333	464.000000	1023.000000	1023.000000	2046.000000
41.580002	0.020708	12.238684	1.358840	1.457086	4.920210	4.502548	0.000000	-10.000000	-0.383333	25.900000	473.000000	1023.000000	1023.000000	2046.000000
41.599998	0.020583	12.164364	1.121972	1.578827	4.950490	4.513074	0.000000	-10.000000	-0.358333	25.066668	481.833344	1023.000000	1023.000000	2046.000000
41.619999	0.020957	12.385437	1.175495	1.597691	4.924376	4.687875	0.000000	-10.000000	-0.341667	24.500000	490.500000	1023.000000	1023.000000	2046.000000
41.639999	0.021795	12.881067	1.191539	1.862663	5.020335	4.806530	0.000000	-10.000000	-0.316667	24.000000	498.833344	1023.000000	1023.000000	2046.000000
41.660000	0.022622	13.369697	1.167234	2.169093	5.108726	4.924644	0.000000	-10.000000	-0.308333	23.716667	507.000000	1023.000000	1023.000000	2046.000000
41.680000	0.023714	14.015046	1.259712	2.432173	5.204590	5.118572	0.000000	-10.000000	-0.291667	23.333334	515.000000	1023.000000	1023.000000	2046.000000
41.700001	0.024847	14.684471	1.335764	2.771441	5.297497	5.279771	0.000000	-10.000000	-0.275000	22.850000	522.666687	1023.000000	1023.000000	2046.000000
41.720001	0.025835	15.268360	1.439322	2.916918	5.337811	5.574309	0.000000	-10.000000	-0.233333	21.916666	530.333313	1023.000000	1023.000000	2046.000000
41.740002	0.027070	15.998434	1.492065	3.268858	5.512568	5.724943	0.000000	-10.000000	-0.183333	20.583334	537.666687	1023.000000	1023.000000	2046.000000
41.759998	0.028099	16.606441	1.602112	3.496295	5.573559	5.934474	0.000000	-10.000000	-0.133333	18.683334	544.833313	1023.000000	1023.000000	2046.000000
41.779999	0.029227	17.273052	1.747759	3.681067	5.743161	6.101065	0.000000	-10.000000	-0.091667	16.550001	551.333313	1023.000000	1023.000000	2046.000000
41.799999	0.030219	17.859697	1.924725	3.819272	5.903694	6.212006	0.000000	-10.000000	-0.058333	13.900001	557.333313	1023.000000	1023.000000	2046.000000
41.820000	0.030995	18.318007	2.258378	3.715927	5.940591	6.403110	0.000000	-10.000000	-0.025000	10.916667	562.500000	1023.000000	1023.000000	2046.000000
41.840000	0.031883	18.843109	2.552303	3.734863	6.155964	6.399979	0.000000	-10.000000	0.008333	6.716667	566.666687	1023.000000	1023.000000	2046.000000
41.860001	0.032097	18.969254	2.851226	3.481373	6.311967	6.324687	0.000000	-10.000000	0.041667	1.883333	569.333313	1023.000000	1023.000000	2046.000000
41.880001	0.031543	18.642002	3.130318	2.896998	6.458148	6.156538	0.000000	-10.000000	0.066667	-3.000000	570.666687	1023.000000	1023.000000	2046.000000
41.900002	0.030291	17.902195	3.309161	2.258600	6.576167	5.758267	0.000000	-10.000000	0.091667	-7.333333	571.000000	1023.000000	1023.000000	2046.000000
41.919998	0.028525	16.858570	3.462087	1.547377	6.440622	5.408484	0.000000	-10.000000	0.116667	-10.716667	571.000000	1023.000000	1023.000000	2046.000000
41.939999	0.026960	15.933446	3.472823	1.076718	6.338933	5.044971	0.000000	-10.000000	0.158333	-13.366667	571.000000	1023.000000	1023.000000	2046.000000
41.959999	0.025513	15.078184	3.375764	0.770441	6.256606	4.675373	0.000000	-10.000000	0.191667	-14.850000	571.000000	1023.000000	1023.000000	2046.000000
41.980000	0.023714	14.015232	3.300699	0.352110	5.990447	4.371976	0.000000	-10.000000	0.208333	-15.916667	563.833313	1023.000000	1023.000000	2046.000000
42.000000	0.022084	13.051854	3.128090	-0.023665	5.822612	4.124817	0.000000	-10.000000	0.233333	-16.900002	552.666687	1023.000000	1023.000000	2046.000000
42.020000	0.020817	12.302971	2.952952	-0.223377	5.683235	3.890160	0.000000	-10.000000	0.250000	-17.566668	541.500000	1023.000000	1023.000000	2046.000000
42.040001	0.020136	11.900432	2.948634	-0.400331	5.575958	3.776171	0.000000	-10.000000	0.266667	-18.183334	535.500000	1023.000000	1023.000000	2046.000000
42.060001	0.019985	11.811121	3.036048	-0.465105	5.613190	3.626988	0.000000	-10.000000	0.258333	-18.550001	531.500000	1023.000000	1023.000000	2046.000000
42.080002	0.019774	11.686523	3.136103	-0.466954	5.630274	3.387100	0.000000	-10.000000	0.266667	-19.050001	525.333313	1023.000000	1023.000000	2046.000000
42.099998	0.019382	11.454718	3.375419	-0.652315	5.497574	3.234040	0.000000	-10.000000	0.300000	-19.516668	519.000000	1023.000000	1023.000000	2046.000000
42.119999	0.019216	11.356664	3.539800	-0.678169	5.624882	2.870150	0.000000	-10.000000	0.333333	-19.916668	512.500000	1023.000000	1023.000000	2046.000000
42.139999	0.019035	11.249409	3.696426	-0.613074	5.630227	2.535830	0.000000	-10.000000	0.350000	-20.566668	505.833344	1023.000000	1023.000000	2046.000000
42.160000	0.019055	11.261574	3.824039	-0.542006	5.638631	2.340910	0.000000	-10.000000	0.366667	-21.216667	499.000000	1023.000000	1023.000000	2046.000000
42.180000	0.018722	11.064821	3.741803	-0.403305	5.603326	2.122998	0.000000	-10.000000	0.375000	-21.900000	491.833344	1023.000000	1023.000000	2046.000000
42.200001	0.017604	10.403770	3.738182	-0.627508	5.365075	1.928022	0.000000	-10.000000	0.400000	-22.466667	484.500000	1023.000000	1023.000000	2046.000000
42.220001	0.016662	9.847456	3.622263	-0.693643	5.356762	1.562074	0.000000	-10.000000	0.416667	-22.966667	476.833344	1023.000000	1023.000000	2046.000000
42.240002	0.016020	9.467899	3.647981	-0.848108	5.244515	1.423510	0.000000	-10.000000	0.458333	-23.666666	469.333344	1023.000000	1023.000000	2046.000000
42.259998	0.014793	8.742860	3.665995	-1.090925	5.153918	1.013873	0.000000	-10.000000	0.483333	-24.250000	461.333344	1023.000000	1023.000000	2046.000000
42.279999	0.012988	7.676176	3.528141	-1.356791	4.974991	0.529835	0.000000	-10.000000	0.508333	-24.933334	453.333344	1023.000000	1023.000000	2046.000000
42.299999	0.010348	6.115630	3.161565	-1.680655	4.750995	-0.116275	0.000000	-10.000000	0.516667	-25.416668	444.833344	1023.000000	1023.000000	2046.000000
42.320000	0.007046	4.163916	2.659607	-2.080603	4.301020	-0.716108	0.000000	-10.000000	0.525000	-25.683334	436.500000	1023.000000	1023.000000	2046.000000
42.340000	0.003792	2.241361	2.123489	-2.379323	3.862468	-1.365273	0.000000	-10.000000	0.533333	-26.000000	428.000000	1023.000000	1023.000000	2046.000000
42.360001	0.000333	0.196672	1.387535	-2.467992	3.450846	-2.173717	0.000000	-10.000000	0.541667	-26.283333	419.333344	1023.000000	1023.000000	2046.000000
42.380001	-0.003248	-1.919431	0.777656	-2.817392	2.866231	-2.745926	0.000000	-10.000000	0.550000	-27.016666	410.500000	1023.000000	1023.000000	2046.000000
42.400002	-0.006205	-3.667054	0.220899	-3.175052	2.558066	-3.270967	0.000000	-10.000000	0.583333	-27.750000	395.166656	1023.000000	1023.000000	2046.000000
42.419998	-0.008795	-5.197898	-0.099054	-3.589620	2.166802	-3.676026	0.000000	-10.000000	0.616667	-28.416668	382.833344	1023.000000	1023.000000	2046.000000
42.439999	-0.011112	-6.567286	-0.463207	-3.925363	1.931122	-4.109838	0.000000	-10.000000	0.658333	-29.033335	370.166656	1023.000000	1023.000000	2046.000000
42.459999	-0.013007	-7.686983	-0.716591	-4.117002	1.632530	-4.485919	0.000000	-10.000000	0.666667	-29.366667	366.833344	1023.000000	1023.000000	2046.000000
42.480000	-0.014751	-8.717607	-0.932909	-4.359081	1.334435	-4.760053	0.000000	-10.000000	0.675000	-29.516666	360.500000	1023.000000	1023.000000	2046.000000
42.500000	-0.016405	-9.695151	-1.192613	-4.442391	1.099218	-5.159365	0.000000	-10.000000	0.675000	-29.466667	354.166656	1023.000000	1023.000000	2046.000000
42.520000	-0.017955	-10.611232	-1.339017	-4.726614	0.802120	-5.347721	0.000000	-10.000000	0.675000	-29.566668	344.500000	1023.000000	1023.000000	2046.000000
42.540001	-0.019103	-11.289762	-1.501603	-4.774609	0.614742	-5.628293	0.000000	-10.000000	0.675000	-29.783335	334.500000	1023.000000	1023.000000	2046.000000
42.560001	-0.020314	-12.005424	-1.584783	-4.953864	0.318562	-5.785339	0.000000	-10.000000	0.675000	-29.733334	324.500000	1023.000000	1023.000000	2046.000000
42.580002	-0.021217	-12.539131	-1.788316	-5.043403	0.290651	-5.998063	0.000000	-10.000000	0.666667	-29.600000	314.500000	1023.000000	1023.000000	2046.000000
42.599998	-0.022231	-13.138769	-1.740519	-5.438642	0.048122	-6.007730	0.000000	-10.000000	0.658333	-29.383333	304.500000	1023.000000	1023.000000	2046.000000
42.619999	-0.022874	-13.518639	-1.694591	-5.802964	0.011820	-6.032904	0.000000	-10.000000	0.650000	-29.350000	294.666656	1023.000000	1023.000000	2046.000000
42.639999	-0.023629	-13.964451	-1.621165	-6.136462	-0.103440	-6.103385	0.000000	-10.000000	0.650000	-29.100000	285.000000	1023.000000	1023.000000	2046.000000
42.660000	-0.024631	-14.556814	-1.525516	-6.574517	-0.244712	-6.212069	0.000000	-10.000000	0.650000	-28.933334	275.333344	1023.000000	1023.000000	2046.000000
42.680000	-0.026199	-15.483366	-1.604967	-6.981849	-0.301140	-6.595410	0.000000	-10.000000	0.650000	-28.750000	265.666656	1023.000000	1023.000000	2046.000000
42.700001	-0.028435	-16.804789	-1.677538	-7.618691	-0.585105	-6.923454	0.000000	-10.000000	0.641667	-28.500000	256.000000	1023.000000	1023.000000	2046.000000
42.720001	-0.030648	-18.113079	-1.744106	-8.245115	-0.885345	-7.238513	0.000000	-10.000000	0.625000	-28.283333	246.500000	1023.000000	1023.000000	2046.000000
42.740002	-0.032586	-19.258135	-1.956702	-8.536413	-1.118109	-7.646911	0.000000	-10.000000	0.608333	-27.850000	237.000000	1023.000000	1023.000000	2046.000000
42.759998	-0.034645	-20.475246	-2.037356	-8.998461	-1.563444	-7.875986	0.000000	-10.000000	0.583333	-27.316668	227.666672	1023.000000	1023.000000	2046.000000
42.779999	-0.036495	-21.568480	-2.321103	-9.293224	-1.819196	-8.134956	0.000000	-10.000000	0.550000	-26.800001	218.666672	1023.000000	1023.000000	2046.000000
42.799999	-0.038250	-22.605900	-2.639883	-9.479713	-2.190391	-8.295911	0.000000	-10.000000	0.516667	-26.133333	209.833328	1023.000000	1023.000000	2046.000000
42.820000	-0.039467	-23.324919	-2.844577	-9.760441	-2.451140	-8.268761	0.000000	-10.000000	0.500000	-25.900002	201.166672	1023.000000	1023.000000	2046.000000
42.840000	-0.040274	-23.801689	-3.044328	-9.789226	-2.601514	-8.366622	0.000000	-10.000000	0.500000	-25.250000	192.500000	1023.000000	1023.000000	2046.000000
42.860001	-0.041011	-24.237478	-3.137074	-9.893959	-2.886670	-8.319776	0.000000	-10.000000	0.491667	-24.866667	184.166672	1023.000000	1023.000000	2046.000000
42.880001	-0.041564	-24.564468	-3.317476	-9.865954	-2.984057	-8.396980	0.000000	-10.000000	0.475000	-24.133333	175.833328	1023.000000	1023.000000	2046.000000
42.900002	-0.042051	-24.852062	-3.389112	-9.910895	-3.153256	-8.398799	0.000000	-10.000000	0.458333	-23.766666	167.833328	1023.000000	1023.000000	2046.000000
42.919998	-0.042216	-24.949465	-3.472554	-9.853148	-3.160483	-8.463280	0.000000	-10.000000	0.425000	-23.133333	159.833328	1023.000000	1023.000000	2046.000000
42.939999	-0.042667	-25.216385	-3.559195	-9.851122	-3.338905	-8.467164	0.000000	-10.000000	0.400000	-22.766666	152.000000	1023.000000	1023.000000	2046.000000
42.959999	-0.043036	-25.434534	-3.600196	-9.898505	-3.487318	-8.448514	0.000000	-10.000000	0.375000	-22.233334	144.333328	1023.000000	1023.000000	2046.000000
42.980000	-0.043552	-25.738962	-3.782306	-9.822104	-3.564744	-8.569810	0.000000	-10.000000	0.366667	-21.800001	136.833328	1023.000000	1023.000000	2046.000000
43.000000	-0.044103	-26.064711	-3.887921	-9.869039	-3.710555	-8.597197	0.000000	-10.000000	0.358333	-21.233334	129.666672	1023.000000	1023.000000	2046.000000
43.020000	-0.044528	-26.316168	-4.077185	-9.860506	-3.762200	-8.616277	0.000000	-10.000000	0.341667	-20.733334	122.500000	1023.000000	1023.000000	2046.000000
43.040001	-0.045189	-26.706995	-4.238277	-9.854769	-3.960226	-8.653723	0.000000	-10.000000	0.308333	-20.116667	115.500000	1023.000000	1023.000000	2046.000000
43.060001	-0.045856	-27.100990	-4.394179	-9.948361	-4.130572	-8.627878	0.000000	-10.000000	0.275000	-19.466667	108.833336	1023.000000	1023.000000	2046.000000
43.080002	-0.046472	-27.464758	-4.597016	-9.914234	-4.242199	-8.711309	0.000000	-10.000000	0.250000	-18.783333	102.333336	1023.000000	1023.000000	2046.000000
43.099998	-0.047101	-27.836885	-4.703553	-9.952470	-4.457718	-8.723145	0.000000	-10.000000	0.250000	-18.233334	96.000000	1023.000000	1023.000000	2046.000000
43.119999	-0.047624	-28.145807	-4.894379	-9.884522	-4.569382	-8.797523	0.000000	-10.000000	0.250000	-17.683334	89.833336	1023.000000	1023.000000	2046.000000
43.139999	-0.048159	-28.461937	-4.972361	-9.941155	-4.764586	-8.783834	0.000000	-10.000000	0.241667	-17.166668	84.000000	1023.000000	1023.000000	2046.000000
43.160000	-0.048637	-28.744505	-5.131238	-9.905582	-4.841556	-8.866130	0.000000	-10.000000	0.225000	-16.666668	78.333336	1023.000000	1023.000000	2046.000000
43.180000	-0.049069	-28.999790	-5.188467	-9.983581	-4.992557	-8.835187	0.000000	-10.000000	0.208333	-16.150002	72.833336	1023.000000	1023.000000	2046.000000
43.200001	-0.049489	-29.248014	-5.354986	-9.919664	-5.041239	-8.932125	0.000000	-10.000000	0.200000	-15.566667	67.333336	1023.000000	1023.000000	2046.000000
43.220001	-0.049923	-29.504332	-5.391680	-9.965181	-5.244349	-8.903121	0.000000	-10.000000	0.191667	-14.983334	62.166668	1023.000000	1023.000000	2046.000000
43.240002	-0.050291	-29.722185	-5.535060	-9.954826	-5.287750	-8.944549	0.000000	-10.000000	0.183333	-14.383333	57.000000	1023.000000	1023.000000	2046.000000
43.259998	-0.050724	-29.977612	-5.598297	-9.964238	-5.461566	-8.953509	0.000000	-10.000000	0.175000	-13.850000	52.166668	1023.000000	1023.000000	2046.000000
43.279999	-0.050958	-30.116316	-5.724993	-9.909031	-5.472363	-9.009929	0.000000	-10.000000	0.166667	-13.333334	47.500000	1023.000000	1023.000000	2046.000000
43.299999	-0.051421	-30.389870	-5.790202	-9.917101	-5.673558	-9.009009	0.000000	-10.000000	0.141667	-12.833334	43.166668	1023.000000	1023.000000	2046.000000
43.320000	-0.051704	-30.556889	-5.894103	-9.919705	-5.714887	-9.028193	0.000000	-10.000000	0.116667	-12.283334	39.000000	1023.000000	1023.000000	2046.000000
43.340000	-0.052531	-31.045761	-6.129785	-9.881554	-5.899931	-9.134491	0.000000	-10.000000	0.100000	-11.733334	35.000000	1023.000000	1023.000000	2046.000000
43.360001	-0.054171	-32.015175	-6.597159	-9.972287	-6.121668	-9.324059	0.000000	-10.000000	0.083333	-11.116667	31.000000	1023.000000	1023.000000	2046.000000
43.380001	-0.056567	-33.431278	-7.131957	-10.027627	-6.593045	-9.678647	0.000000	-10.000000	0.066667	-10.416667	27.166666	1023.000000	1023.000000	2046.000000
43.400002	-0.058909	-34.815136	-7.615479	-10.235985	-7.068607	-9.895063	0.000000	-10.000000	0.050000	-9.716667	23.666666	1023.000000	1023.000000	2046.000000
43.419998	-0.060713	-35.881527	-8.101749	-10.234055	-7.329760	-10.215964	0.000000	-10.000000	0.058333	-9.083334	20.500000	1023.000000	1023.000000	2046.000000
43.439999	-0.061406	-36.290783	-8.380923	-10.347018	-7.411343	-10.151499	0.000000	-10.000000	0.058333	-8.650001	17.500000	1023.000000	1023.000000	2046.000000
43.459999	-0.062282	-36.808743	-8.432752	-10.558194	-7.674942	-10.142854	0.000000	-10.000000	0.058333	-8.416667	14.500000	1023.000000	1023.000000	2046.000000
43.480000	-0.061906	-36.586536	-8.414358	-10.521669	-7.591382	-10.059126	0.000000	-10.000000	0.050000	-8.116667	11.666667	1023.000000	1023.000000	2046.000000
43.500000	-0.061621	-36.418247	-8.474740	-10.407710	-7.419634	-10.116165	0.000000	-10.000000	0.058333	-7.566667	9.000000	1023.000000	1023.000000	2046.000000
43.520000	-0.062438	-36.900814	-8.568156	-10.573063	-7.515124	-10.244471	0.000000	-10.000000	0.058333	-6.583333	6.666667	1023.000000	1023.000000	2046.000000
43.540001	-0.063950	-37.794167	-8.903529	-10.620914	-7.622378	-10.647345	0.000000	-10.000000	0.050000	-5.500000	4.500000	1023.000000	1023.000000	2046.000000
43.560001	-0.066166	-39.104149	-9.354541	-10.812981	-7.895399	-11.041229	0.000000	-10.000000	0.041667	-4.483334	2.500000	1023.000000	1023.000000	2046.000000
43.580002	-0.068818	-40.671528	-9.927972	-11.207048	-8.199823	-11.336683	0.000000	-10.000000	0.041667	-3.950000	1.000000	1023.000000	1023.000000	2046.000000
43.599998	-0.070758	-41.817856	-10.372575	-11.477329	-8.422736	-11.545214	0.000000	-10.000000	0.050000	-3.816667	0.000000	1023.000000	1023.000000	2046.000000
43.619999	-0.072020	-42.563911	-10.648439	-11.624539	-8.620035	-11.670898	0.000000	-10.000000	0.050000	-4.183333	-0.833333	1023.000000	1023.000000	2046.000000
43.639999	-0.072826	-43.040363	-10.839175	-11.693554	-8.716619	-11.791016	0.000000	-10.000000	0.041667	-4.650000	-2.000000	1023.000000	1023.000000	2046.000000
43.660000	-0.073177	-43.247646	-11.050891	-11.614314	-8.693430	-11.889012	0.000000	-10.000000	0.025000	-4.983334	-3.666667	1023.000000	1023.000000	2046.000000
43.680000	-0.073483	-43.428642	-11.104147	-11.632582	-8.841290	-11.850622	0.000000	-10.000000	0.016667	-5.066667	-5.500000	1023.000000	1023.000000	2046.000000
43.700001	-0.073511	-43.444717	-11.136524	-11.598101	-8.857848	-11.852244	0.000000	-10.000000	0.008333	-4.916667	-7.166667	1023.000000	1023.000000	2046.000000
43.720001	-0.073504	-43.441116	-11.245926	-11.450136	-8.829305	-11.915751	0.000000	-10.000000	0.016667	-4.733334	-8.833333	1023.000000	1023.000000	2046.000000
43.740002	-0.073214	-43.269409	-11.202185	-11.361973	-8.849979	-11.855273	0.000000	-10.000000	0.016667	-4.383333	-10.333333	1023.000000	1023.000000	2046.000000
43.759998	-0.072687	-42.957920	-11.221064	-11.193415	-8.791724	-11.751717	0.000000	-10.000000	0.025000	-3.933333	-11.833333	1023.000000	1023.000000	2046.000000
43.779999	-0.072079	-42.598804	-11.091587	-11.132567	-8.808996	-11.565654	0.000000	-10.000000	0.016667	-3.516667	-13.166667	1023.000000	1023.000000	2046.000000
43.799999	-0.071415	-42.206242	-10.951066	-11.108790	-8.722615	-11.423768	0.000000	-10.000000	0.016667	-3.350000	-14.333333	1023.000000	1023.000000	2046.000000
43.820000	-0.070783	-41.832706	-10.658184	-11.310615	-8.704772	-11.159134	0.000000	-10.000000	0.016667	-3.533333	-15.500000	1023.000000	1023.000000	2046.000000
43.840000	-0.070102	-41.430378	-10.395776	-11.428084	-8.546516	-11.060001	0.000000	-10.000000	0.016667	-3.916667	-16.666666	1023.000000	1023.000000	2046.000000
43.860001	-0.070054	-41.401970	-10.172039	-11.661761	-8.496006	-11.072163	0.000000	-10.000000	0.025000	-4.266667	-18.000000	1023.000000	1023.000000	2046.000000
43.880001	-0.070488	-41.658409	-10.013834	-12.077939	-8.378406	-11.188231	0.000000	-10.000000	0.033333	-4.666667	-19.333334	1023.000000	1023.000000	2046.000000
43.900002	-0.071784	-42.424610	-9.926874	-12.563431	-8.491187	-11.443117	0.000000	-10.000000	0.050000	-5.116667	-20.833334	1023.000000	1023.000000	2046.000000
43.919998	-0.072843	-43.050018	-9.866504	-12.957116	-8.595592	-11.630806	0.000000	-10.000000	0.041667	-5.483334	-22.500000	1023.000000	1023.000000	2046.000000
43.939999	-0.073802	-43.616989	-9.992188	-13.108772	-8.694165	-11.821861	0.000000	-10.000000	0.033333	-5.233334	-24.500000	1023.000000	1023.000000	2046.000000
43.959999	-0.074599	-44.087906	-10.017168	-13.328694	-8.861908	-11.880136	0.000000	-10.000000	0.016667	-4.416667	-26.333334	1023.000000	1023.000000	2046.000000
43.980000	-0.075474	-44.604919	-10.144098	-13.443384	-8.980282	-12.037155	0.000000	-10.000000	0.008333	-3.283333	-27.833334	1023.000000	1023.000000	2046.000000
44.000000	-0.076007	-44.920231	-10.170966	-13.607383	-9.150726	-11.991155	0.000000	-10.000000	0.000000	-1.816667	-28.666666	1023.000000	1023.000000	2046.000000
44.020000	-0.076182	-45.023712	-10.321885	-13.546058	-9.192030	-11.963739	0.000000	-10.000000	0.000000	-0.716667	-29.000000	1023.000000	1023.000000	2046.000000
44.040001	-0.075912	-44.863934	-10.171949	-13.629194	-9.334127	-11.728662	0.000000	-10.000000	0.000000	0.400000	-29.000000	1023.000000	1023.000000	2046.000000
44.060001	-0.075085	-44.375313	-10.124104	-13.389279	-9.220609	-11.641322	0.000000	-10.000000	-0.008333	1.733333	-29.000000	1023.000000	1023.000000	2046.000000
44.080002	-0.073848	-43.644455	-9.893851	-13.249839	-9.136455	-11.364308	0.000000	-10.000000	-0.033333	3.950000	-29.000000	1023.000000	1023.000000	2046.000000
44.099998	-0.072239	-42.693359	-9.744678	-12.906013	-8.885604	-11.157063	0.000000	-10.000000	-0.041667	6.650000	-29.000000	1023.000000	1023.000000	2046.000000
44.119999	-0.070637	-41.746422	-9.378442	-12.767755	-8.784891	-10.815333	0.000000	-10.000000	-0.075000	9.116667	-29.000000	1023.000000	1023.000000	2046.000000
44.139999	-0.068773	-40.645027	-9.102989	-12.482987	-8.474964	-10.584085	0.000000	-10.000000	-0.100000	11.433333	-29.000000	1023.000000	1023.000000	2046.000000
44.160000	-0.067020	-39.609024	-8.798429	-12.271415	-8.285482	-10.253697	0.000000	-10.000000	-0.150000	13.366667	-29.000000	1023.000000	1023.000000	2046.000000
44.180000	-0.065013	-38.422489	-8.474229	-12.013433	-7.983699	-9.951128	0.000000	-10.000000	-0.166667	15.083334	-29.000000	1023.000000	1023.000000	2046.000000
44.200001	-0.063122	-37.304901	-8.205823	-11.734261	-7.743091	-9.621728	0.000000	-10.000000	-0.183333	16.700001	-11.333333	1023.000000	1023.000000	2046.000000
44.220001	-0.061101	-36.110565	-7.917092	-11.475026	-7.448753	-9.269696	0.000000	-10.000000	-0.208333	18.050001	7.833333	1023.000000	1023.000000	2046.000000
44.240002	-0.059144	-34.953842	-7.681236	-11.170681	-7.156549	-8.945374	0.000000	-10.000000	-0.233333	18.916666	27.000000	1023.000000	1023.000000	2046.000000
44.259998	-0.057135	-33.766991	-7.392745	-10.984582	-6.858629	-8.531035	0.000000	-10.000000	-0.283333	19.966667	32.833332	1023.000000	1023.000000	2046.000000
44.279999	-0.055203	-32.624866	-7.140149	-10.663669	-6.564922	-8.256127	0.000000	-10.000000	-0.316667	20.966667	39.500000	1023.000000	1023.000000	2046.000000
44.299999	-0.053307	-31.504505	-6.817710	-10.473164	-6.337624	-7.876009	0.000000	-10.000000	-0.350000	22.133333	48.666668	1023.000000	1023.000000	2046.000000
44.320000	-0.051343	-30.343962	-6.532566	-10.248604	-6.001097	-7.561695	0.000000	-10.000000	-0.350000	22.750000	55.833332	1023.000000	1023.000000	2046.000000
44.340000	-0.049384	-29.185900	-6.256459	-9.985474	-5.682587	-7.261380	0.000000	-10.000000	-0.350000	23.350000	63.333332	1023.000000	1023.000000	2046.000000
44.360001	-0.047441	-28.037527	-5.909624	-9.785235	-5.403416	-6.939252	0.000000	-10.000000	-0.358333	23.900002	71.000000	1023.000000	1023.000000	2046.000000
44.380001	-0.045737	-27.030504	-5.742632	-9.430720	-5.098382	-6.758770	0.000000	-10.000000	-0.375000	24.516668	79.000000	1023.000000	1023.000000	2046.000000
44.400002	-0.044873	-26.519896	-5.572937	-9.313050	-5.051907	-6.582001	0.000000	-10.000000	-0.408333	25.150002	87.000000	1023.000000	1023.000000	2046.000000
44.419998	-0.044432	-26.259544	-5.698354	-9.070230	-4.941477	-6.549484	0.000000	-10.000000	-0.433333	25.783335	95.333336	1023.000000	1023.000000	2046.000000
44.439999	-0.044019	-26.015371	-5.680443	-9.019235	-4.965054	-6.350639	0.000000	-10.000000	-0.458333	26.133333	103.833336	1023.000000	1023.000000	2046.000000
44.459999	-0.042965	-25.392546	-5.713637	-8.657472	-4.774739	-6.246697	0.000000	-10.000000	-0.458333	26.533335	112.500000	1023.000000	1023.000000	2046.000000
44.480000	-0.040946	-24.199221	-5.541767	-8.416789	-4.403526	-5.837139	0.000000	-10.000000	-0.450000	26.716667	121.166664	1023.000000	1023.000000	2046.000000
44.500000	-0.039431	-23.303438	-5.249317	-8.282414	-4.249958	-5.521749	0.000000	-10.000000	-0.441667	26.900000	130.000000	1023.000000	1023.000000	2046.000000
44.520000	-0.036986	-21.858725	-4.912975	-7.998677	-3.919389	-5.027683	0.000000	-10.000000	-0.441667	26.866667	139.000000	1023.000000	1023.000000	2046.000000
44.540001	-0.035089	-20.737347	-4.798820	-7.588842	-3.538742	-4.810943	0.000000	-10.000000	-0.466667	27.300001	148.000000	1023.000000	1023.000000	2046.000000
44.560001	-0.033969	-20.075394	-4.632504	-7.553264	-3.338768	-4.550858	0.000000	-10.000000	-0.483333	27.650002	157.166672	1023.000000	1023.000000	2046.000000
44.580002	-0.033757	-19.950251	-4.779925	-7.401686	-3.096959	-4.671681	0.000000	-10.000000	-0.500000	28.016668	166.333328	1023.000000	1023.000000	2046.000000
44.599998	-0.034756	-20.541065	-5.046443	-7.462002	-3.155519	-4.877101	0.000000	-10.000000	-0.491667	27.900002	175.666672	1023.000000	1023.000000	2046.000000
44.619999	-0.035681	-21.087189	-5.421933	-7.499480	-3.153005	-5.012770	0.000000	-10.000000	-0.483333	27.850000	185.000000	1023.000000	1023.000000	2046.000000
44.639999	-0.035698	-21.097464	-5.627733	-7.447811	-3.101202	-4.920717	0.000000	-10.000000	-0.475000	27.766668	191.333328	1023.000000	1023.000000	2046.000000
44.660000	-0.034752	-20.538475	-5.517137	-7.393625	-2.967142	-4.660572	0.000000	-10.000000	-0.466667	27.816668	200.500000	1023.000000	1023.000000	2046.000000
44.680000	-0.033519	-19.809891	-5.460065	-7.043777	-2.746650	-4.559399	0.000000	-10.000000	-0.466667	27.683334	209.500000	1023.000000	1023.000000	2046.000000
44.700001	-0.032093	-18.966780	-5.279766	-6.759433	-2.611190	-4.316390	0.000000	-10.000000	-0.475000	27.833334	221.666672	1023.000000	1023.000000	2046.000000
44.720001	-0.030319	-17.918720	-5.102531	-6.343897	-2.386135	-4.086156	0.000000	-10.000000	-0.491667	27.850000	231.000000	1023.000000	1023.000000	2046.000000
44.740002	-0.028456	-16.817680	-4.830830	-6.075266	-2.203465	-3.708119	0.000000	-10.000000	-0.500000	28.166666	240.333328	1023.000000	1023.000000	2046.000000
44.759998	-0.026533	-15.681233	-4.644361	-5.684958	-1.928345	-3.423569	0.000000	-10.000000	-0.500000	28.066668	249.666672	1023.000000	1023.000000	2046.000000
44.779999	-0.024587	-14.531099	-4.407330	-5.433412	-1.713473	-2.976884	0.000000	-10.000000	-0.500000	28.200001	259.000000	1023.000000	1023.000000	2046.000000
44.799999	-0.022396	-13.235880	-4.148903	-4.949127	-1.469996	-2.667854	0.000000	-10.000000	-0.491667	28.000000	268.333344	1023.000000	1023.000000	2046.000000
44.820000	-0.019960	-11.796562	-3.769338	-4.675159	-1.194048	-2.158018	0.000000	-10.000000	-0.491667	28.183334	277.833344	1023.000000	1023.000000	2046.000000
44.840000	-0.017496	-10.339896	-3.396241	-4.321615	-0.851648	-1.770392	0.000000	-10.000000	-0.491667	28.049999	287.166656	1023.000000	1023.000000	2046.000000
44.860001	-0.014704	-8.690232	-2.852803	-4.123059	-0.446103	-1.268268	0.000000	-10.000000	-0.500000	28.250000	296.666656	1023.000000	1023.000000	2046.000000
44.880001	-0.012221	-7.222615	-2.324165	-3.924337	-0.106351	-0.867762	0.000000	-10.000000	-0.500000	28.166666	306.000000	1023.000000	1023.000000	2046.000000
44.900002	-0.009961	-5.886840	-1.838941	-3.939075	0.389104	-0.497928	0.000000	-10.000000	-0.475000	28.033333	315.333344	1023.000000	1023.000000	2046.000000
44.919998	-0.008413	-4.972257	-1.318148	-4.104321	0.710963	-0.260752	0.000000	-10.000000	-0.441667	27.266666	324.833344	1023.000000	1023.000000	2046.000000
44.939999	-0.007319	-4.325561	-0.982872	-4.272792	1.096795	-0.166692	0.000000	-10.000000	-0.408333	26.650000	334.000000	1023.000000	1023.000000	2046.000000
44.959999	-0.006715	-3.968648	-0.690621	-4.475216	1.228708	-0.031519	0.000000	-10.000000	-0.391667	26.033333	343.166656	1023.000000	1023.000000	2046.000000
44.980000	-0.006008	-3.550642	-0.588171	-4.443370	1.454409	0.026491	0.000000	-10.000000	-0.391667	25.883333	351.833344	1023.000000	1023.000000	2046.000000
45.000000	-0.005171	-3.055917	-0.403126	-4.419259	1.507036	0.259432	0.000000	-10.000000	-0.391667	25.350000	360.500000	1023.000000	1023.000000	2046.000000
45.020000	-0.004094	-2.419419	-0.376299	-4.199069	1.717221	0.438727	0.000000	-10.000000	-0.400000	25.166668	369.000000	1023.000000	1023.000000	2046.000000
45.040001	-0.002749	-1.624423	-0.192402	-4.049541	1.820967	0.796553	0.000000	-10.000000	-0.400000	24.983334	377.500000	1023.000000	1023.000000	2046.000000
45.060001	-0.000943	-0.557285	-0.073337	-3.632524	2.030989	1.117587	0.000000	-10.000000	-0.400000	25.066668	383.166656	1023.000000	1023.000000	2046.000000
45.080002	0.001590	0.939802	0.236011	-3.299809	2.375101	1.628498	0.000000	-10.000000	-0.408333	25.300001	391.666656	1023.000000	1023.000000	2046.000000
45.099998	0.004199	2.481437	0.648328	-2.829905	2.612970	2.050044	0.000000	-10.000000	-0.400000	25.733334	400.000000	1023.000000	1023.000000	2046.000000
45.119999	0.007222	4.268270	1.117794	-2.400381	3.040287	2.510570	0.000000	-10.000000	-0.400000	26.016666	411.333344	1023.000000	1023.000000	2046.000000
45.139999	0.009934	5.871071	1.560995	-1.941568	3.356632	2.895011	0.000000	-10.000000	-0.391667	26.049999	417.000000	1023.000000	1023.000000	2046.000000
45.160000	0.012931	7.642056	1.951574	-1.486497	3.804234	3.372746	0.000000	-10.000000	-0.408333	25.933332	425.666656	1023.000000	1023.000000	2046.000000
45.180000	0.015740	9.302464	2.421285	-1.073395	4.087664	3.866909	0.000000	-10.000000	-0.416667	25.966667	431.333344	1023.000000	1023.000000	2046.000000
45.200001	0.018624	11.006865	2.731074	-0.456518	4.528897	4.203412	0.000000	-10.000000	-0.433333	26.033333	443.000000	1023.000000	1023.000000	2046.000000
45.220001	0.020817	12.303010	2.983289	-0.073465	4.755579	4.637607	0.000000	-10.000000	-0.425000	26.033333	451.833344	1023.000000	1023.000000	2046.000000
45.240002	0.022210	13.126033	2.971221	0.341714	4.987718	4.825380	0.000000	-10.000000	-0.416667	26.033333	460.666656	1023.000000	1023.000000	2046.000000
45.259998	0.023630	13.965578	3.104852	0.565217	5.110846	5.184663	0.000000	-10.000000	-0.400000	25.883333	469.333344	1023.000000	1023.000000	2046.000000
45.279999	0.025874	15.291795	3.315287	1.092856	5.413807	5.469844	0.000000	-10.000000	-0.400000	25.766666	475.166656	1023.000000	1023.000000	2046.000000
45.299999	0.028718	16.972353	3.661133	1.501380	5.776344	6.033497	0.000000	-10.000000	-0.400000	25.566666	486.666656	1023.000000	1023.000000	2046.000000
45.320000	0.030786	18.194239	3.900464	1.928537	6.051961	6.313275	0.000000	-10.000000	-0.383333	25.200001	495.000000	1023.000000	1023.000000	2046.000000
45.340000	0.031849	18.823009	3.929688	2.182103	6.247149	6.464069	0.000000	-10.000000	-0.383333	24.933334	506.333344	1023.000000	1023.000000	2046.000000
45.360001	0.031489	18.609823	3.698982	2.403476	6.245370	6.261997	0.000000	-10.000000	-0.383333	24.750000	512.000000	1023.000000	1023.000000	2046.000000
45.380001	0.031194	18.435642	3.472772	2.418469	6.267319	6.277082	0.000000	-10.000000	-0.391667	24.866667	520.333313	1023.000000	1023.000000	2046.000000
45.400002	0.030568	18.065626	3.018680	2.713583	6.184495	6.148869	0.000000	-10.000000	-0.366667	24.516666	528.333313	1023.000000	1023.000000	2046.000000
45.419998	0.029843	17.637133	2.567625	2.923297	6.024678	6.121533	0.000000	-10.000000	-0.333333	23.950001	539.333313	1023.000000	1023.000000	2046.000000
45.439999	0.029321	17.328999	2.183079	3.167097	5.944995	6.033827	0.000000	-10.000000	-0.291667	23.116667	547.333313	1023.000000	1023.000000	2046.000000
45.459999	0.029417	17.385298	2.113407	3.162275	5.962843	6.146773	0.000000	-10.000000	-0.266667	22.433332	555.333313	1023.000000	1023.000000	2046.000000
45.480000	0.029754	17.584852	2.081615	3.347578	5.972548	6.183111	0.000000	-10.000000	-0.250000	21.966667	560.333313	1023.000000	1023.000000	2046.000000
45.500000	0.030592	18.079794	2.133658	3.555708	6.057207	6.333220	0.000000	-10.000000	-0.233333	21.033333	567.833313	1023.000000	1023.000000	2046.000000
45.520000	0.031336	18.519293	2.120905	3.863823	6.112529	6.422037	0.000000	-10.000000	-0.216667	20.316668	572.666687	1023.000000	1023.000000	2046.000000
45.540001	0.032307	19.093451	2.155257	4.088981	6.229695	6.619519	0.000000	-10.000000	-0.183333	19.033333	581.833313	1023.000000	1023.000000	2046.000000
45.560001	0.033070	19.544588	2.201653	4.332200	6.209742	6.800993	0.000000	-10.000000	-0.166667	18.466667	586.166687	1023.000000	1023.000000	2046.000000
45.580002	0.034148	20.181656	2.261275	4.612061	6.386487	6.921833	0.000000	-10.000000	-0.141667	17.133333	592.500000	1023.000000	1023.000000	2046.000000
45.599998	0.035024	20.699415	2.359555	4.836903	6.418850	7.084107	0.000000	-10.000000	-0.125000	15.333333	598.166687	1023.000000	1023.000000	2046.000000
45.619999	0.036056	21.308819	2.524418	5.074897	6.523466	7.186037	0.000000	-10.000000	-0.083333	13.016666	605.333313	1023.000000	1023.000000	2046.000000
45.639999	0.036829	21.766092	2.721937	5.201075	6.520706	7.322374	0.000000	-10.000000	-0.050000	11.466666	610.500000	1023.000000	1023.000000	2046.000000
45.660000	0.037843	22.365202	2.911735	5.215197	6.771765	7.466506	0.000000	-10.000000	-0.016667	9.066667	614.333313	1023.000000	1023.000000	2046.000000
45.680000	0.038360	22.670490	3.252823	5.073914	6.774042	7.569711	0.000000	-10.000000	0.008333	5.183333	617.500000	1023.000000	1023.000000	2046.000000
45.700001	0.038773	22.914747	3.513414	4.978883	6.983808	7.438642	0.000000	-10.000000	0.041667	0.083333	620.833313	1023.000000	1023.000000	2046.000000
45.720001	0.038244	22.602428	3.774581	4.494736	7.022390	7.310721	0.000000	-10.000000	0.075000	-4.650000	621.833313	1023.000000	1023.000000	2046.000000
45.740002	0.037065	21.905390	3.853033	3.905838	7.188977	6.957543	0.000000	-10.000000	0.091667	-7.383334	622.000000	1023.000000	1023.000000	2046.000000
45.759998	0.035182	20.792728	4.018988	3.109286	7.051003	6.613451	0.000000	-10.000000	0.116667	-10.316668	622.000000	1023.000000	1023.000000	2046.000000
45.779999	0.033210	19.627352	3.954202	2.586126	6.932246	6.154778	0.000000	-10.000000	0.158333	-12.516667	622.000000	1023.000000	1023.000000	2046.000000
45.799999	0.031376	18.542929	3.879112	2.128572	6.702347	5.832897	0.000000	-10.000000	0.216667	-15.566668	618.333313	1023.000000	1023.000000	2046.000000
45.820000	0.029573	17.477705	3.778076	1.657605	6.549325	5.492700	0.000000	-10.000000	0.258333	-17.650000	609.500000	1023.000000	1023.000000	2046.000000
45.840000	0.027590	16.305880	3.589639	1.279282	6.289127	5.147832	0.000000	-10.000000	0.308333	-19.283333	598.500000	1023.000000	1023.000000	2046.000000
45.860001	0.026144	15.451305	3.492808	0.967373	6.073112	4.918013	0.000000	-10.000000	0.341667	-20.066666	591.166687	1023.000000	1023.000000	2046.000000
45.880001	0.025124	14.848122	3.431494	0.819809	5.988510	4.608309	0.000000	-10.000000	0.383333	-21.150000	584.333313	1023.000000	1023.000000	2046.000000
45.900002	0.024289	14.354701	3.527323	0.584113	5.848600	4.394665	0.000000	-10.000000	0.408333	-22.283333	577.333313	1023.000000	1023.000000	2046.000000
45.919998	0.023878	14.111742	3.659529	0.397332	5.852813	4.202068	0.000000	-10.000000	0.433333	-23.416668	570.333313	1023.000000	1023.000000	2046.000000
45.939999	0.023180	13.699140	3.796597	0.296672	5.838787	3.767083	0.000000	-10.000000	0.466667	-24.083334	565.333313	1023.000000	1023.000000	2046.000000
45.959999	0.022450	13.267881	3.971405	0.101893	5.780684	3.413899	0.000000	-10.000000	0.500000	-24.683334	559.833313	1023.000000	1023.000000	2046.000000
45.980000	0.021490	12.700435	4.021448	-0.044393	5.766653	2.956726	0.000000	-10.000000	0.533333	-25.600000	551.500000	1023.000000	1023.000000	2046.000000
46.000000	0.020212	11.945303	4.051717	-0.306506	5.648386	2.551707	0.000000	-10.000000	0.583333	-26.833334	539.833313	1023.000000	1023.000000	2046.000000
46.020000	0.018960	11.205522	4.029148	-0.589988	5.572773	2.193587	0.000000	-10.000000	0.616667	-27.750000	531.000000	1023.000000	1023.000000	2046.000000
46.040001	0.017247	10.193102	3.926876	-0.792100	5.396220	1.662106	0.000000	-10.000000	0.650000	-28.716667	518.500000	1023.000000	1023.000000	2046.000000
46.060001	0.015580	9.207850	3.819339	-1.171187	5.253052	1.306647	0.000000	-10.000000	0.650000	-29.083334	512.000000	1023.000000	1023.000000	2046.000000
46.080002	0.013933	8.234358	3.660471	-1.377646	5.114119	0.837414	0.000000	-10.000000	0.658333	-29.616667	502.166656	1023.000000	1023.000000	2046.000000
46.099998	0.012287	7.261662	3.597718	-1.763253	4.888902	0.538295	0.000000	-10.000000	0.700000	-30.250000	492.166656	1023.000000	1023.000000	2046.000000
46.119999	0.010415	6.155066	3.466380	-2.033241	4.676652	0.045275	0.000000	-10.000000	0.733333	-30.766666	478.833344	1023.000000	1023.000000	2046.000000
46.139999	0.008893	5.255934	3.399121	-2.407185	4.513937	-0.249939	0.000000	-10.000000	0.758333	-31.116667	468.833344	1023.000000	1023.000000	2046.000000
46.160000	0.007516	4.442045	3.320357	-2.556417	4.361283	-0.683179	0.000000	-10.000000	0.758333	-31.266666	462.000000	1023.000000	1023.000000	2046.000000
46.180000	0.006662	3.937383	3.386499	-2.777932	4.225810	-0.896993	0.000000	-10.000000	0.766667	-31.650002	451.333344	1023.000000	1023.000000	2046.000000
46.200001	0.005627	3.325588	3.304804	-2.799909	4.037779	-1.217086	0.000000	-10.000000	0.783333	-31.783335	437.166656	1023.000000	1023.000000	2046.000000
46.220001	0.003921	2.317072	3.066016	-2.980127	3.725129	-1.493947	0.000000	-10.000000	0.791667	-31.650000	426.500000	1023.000000	1023.000000	2046.000000
46.240002	0.001712	1.011725	2.616595	-3.156908	3.450742	-1.898703	0.000000	-10.000000	0.783333	-31.583334	419.500000	1023.000000	1023.000000	2046.000000
46.259998	-0.000400	-0.236291	2.195032	-3.274810	3.224079	-2.380593	0.000000	-10.000000	0.775000	-31.516666	412.500000	1023.000000	1023.000000	2046.000000
46.279999	-0.002804	-1.657185	1.917274	-3.796536	2.762157	-2.540080	0.000000	-10.000000	0.775000	-31.616667	402.000000	1023.000000	1023.000000	2046.000000
46.299999	-0.004540	-2.683255	1.673017	-4.052712	2.445021	-2.748581	0.000000	-10.000000	0.783333	-31.466667	391.500000	1023.000000	1023.000000	2046.000000
46.320000	-0.005577	-3.296030	1.555080	-4.254791	2.358688	-2.955007	0.000000	-10.000000	0.791667	-31.516666	381.000000	1023.000000	1023.000000	2046.000000
46.340000	-0.007225	-4.270018	1.405377	-4.476870	2.198156	-3.396681	0.000000	-10.000000	0.766667	-31.383333	370.500000	1023.000000	1023.000000	2046.000000
46.360001	-0.009744	-5.758436	1.062160	-4.859342	1.919139	-3.880394	0.000000	-10.000000	0.758333	-31.100000	360.000000	1023.000000	1023.000000	2046.000000
46.380001	-0.013070	-7.724490	0.439126	-5.003387	1.470238	-4.630467	0.000000	-10.000000	0.741667	-30.866667	349.666656	1023.000000	1023.000000	2046.000000
46.400002	-0.017131	-10.124598	-0.433261	-5.352338	0.941482	-5.280480	0.000000	-10.000000	0.716667	-30.183332	336.166656	1023.000000	1023.000000	2046.000000
46.419998	-0.020995	-12.407827	-1.245922	-5.711016	0.413210	-5.864100	0.000000	-10.000000	0.683333	-29.716667	326.166656	1023.000000	1023.000000	2046.000000
46.439999	-0.024059	-14.219087	-1.808972	-6.138768	-0.085508	-6.185839	0.000000	-10.000000	0.650000	-29.150000	316.166656	1023.000000	1023.000000	2046.000000
46.459999	-0.026280	-15.531521	-2.245070	-6.441410	-0.341080	-6.503961	0.000000	-10.000000	0.650000	-29.066668	309.500000	1023.000000	1023.000000	2046.000000
46.480000	-0.028511	-16.850208	-2.608293	-6.685165	-0.713684	-6.843067	0.000000	-10.000000	0.641667	-28.783333	299.833344	1023.000000	1023.000000	2046.000000
46.500000	-0.030110	-17.795149	-2.872246	-6.855615	-0.977533	-7.089755	0.000000	-10.000000	0.608333	-28.200001	287.166656	1023.000000	1023.000000	2046.000000
46.520000	-0.031631	-18.693752	-3.199706	-6.951680	-1.208912	-7.333456	0.000000	-10.000000	0.575000	-27.600000	277.833344	1023.000000	1023.000000	2046.000000
46.540001	-0.032903	-19.445648	-3.358178	-7.138721	-1.500118	-7.448632	0.000000	-10.000000	0.550000	-27.200001	268.500000	1023.000000	1023.000000	2046.000000
46.560001	-0.034036	-20.115231	-3.595031	-7.145918	-1.670252	-7.704029	0.000000	-10.000000	0.533333	-27.000000	262.500000	1023.000000	1023.000000	2046.000000
46.580002	-0.034934	-20.645918	-3.776422	-7.160075	-1.882752	-7.826668	0.000000	-10.000000	0.516667	-26.633333	253.500000	1023.000000	1023.000000	2046.000000
46.599998	-0.035549	-21.009655	-3.872643	-7.229704	-2.066050	-7.841258	0.000000	-10.000000	0.500000	-26.116667	244.666672	1023.000000	1023.000000	2046.000000
46.619999	-0.036000	-21.275766	-3.984704	-7.260180	-2.168722	-7.862160	0.000000	-10.000000	0.491667	-25.650000	235.833328	1023.000000	1023.000000	2046.000000
46.639999	-0.036506	-21.574755	-3.882162	-7.572429	-2.354470	-7.765693	0.000000	-10.000000	0.491667	-25.200001	227.333328	1023.000000	1023.000000	2046.000000
46.660000	-0.036678	-21.676573	-3.826840	-7.828001	-2.323786	-7.697946	0.000000	-10.000000	0.483333	-24.833334	218.833328	1023.000000	1023.000000	2046.000000
46.680000	-0.037311	-22.050713	-3.737998	-8.086745	-2.468491	-7.757480	0.000000	-10.000000	0.475000	-24.566668	210.500000	1023.000000	1023.000000	2046.000000
46.700001	-0.038399	-22.693567	-3.778568	-8.499434	-2.521285	-7.894280	0.000000	-10.000000	0.458333	-24.183334	199.500000	1023.000000	1023.000000	2046.000000
46.720001	-0.040254	-23.790020	-3.896125	-8.987971	-2.685726	-8.220199	0.000000	-10.000000	0.450000	-23.866667	191.333328	1023.000000	1023.000000	2046.000000
46.740002	-0.042349	-25.028515	-3.944169	-9.731237	-2.971356	-8.381751	0.000000	-10.000000	0.425000	-23.383333	183.333328	1023.000000	1023.000000	2046.000000
46.759998	-0.044364	-26.219004	-4.118632	-10.072841	-3.190857	-8.836674	0.000000	-10.000000	0.408333	-23.083334	178.333328	1023.000000	1023.000000	2046.000000
46.779999	-0.046159	-27.279888	-4.312325	-10.340134	-3.526107	-9.101324	0.000000	-10.000000	0.375000	-22.566668	170.666672	1023.000000	1023.000000	2046.000000
46.799999	-0.047765	-28.228884	-4.546125	-10.635489	-3.747844	-9.299426	0.000000	-10.000000	0.366667	-21.883333	160.833328	1023.000000	1023.000000	2046.000000
46.820000	-0.049626	-29.329216	-4.796508	-10.873305	-4.142214	-9.517189	0.000000	-10.000000	0.350000	-21.283333	153.333328	1023.000000	1023.000000	2046.000000
46.840000	-0.050887	-30.074215	-5.086596	-11.140271	-4.348017	-9.499331	0.000000	-10.000000	0.341667	-20.516666	146.166672	1023.000000	1023.000000	2046.000000
46.860001	-0.051915	-30.681675	-5.303576	-11.187387	-4.568440	-9.622272	0.000000	-10.000000	0.333333	-20.000000	141.500000	1023.000000	1023.000000	2046.000000
46.880001	-0.052540	-31.051016	-5.407322	-11.322614	-4.762135	-9.558946	0.000000	-10.000000	0.300000	-19.433334	134.833328	1023.000000	1023.000000	2046.000000
46.900002	-0.052916	-31.273390	-5.541912	-11.260760	-4.888293	-9.582424	0.000000	-10.000000	0.275000	-18.933334	126.166664	1023.000000	1023.000000	2046.000000
46.919998	-0.053255	-31.473644	-5.573134	-11.333346	-5.079645	-9.487519	0.000000	-10.000000	0.250000	-18.566668	119.833336	1023.000000	1023.000000	2046.000000
46.939999	-0.053381	-31.548077	-5.682316	-11.276407	-5.110896	-9.478456	0.000000	-10.000000	0.241667	-18.116667	113.500000	1023.000000	1023.000000	2046.000000
46.959999	-0.053639	-31.700729	-5.706026	-11.268841	-5.257065	-9.468799	0.000000	-10.000000	0.233333	-17.700001	109.500000	1023.000000	1023.000000	2046.000000
46.980000	-0.053633	-31.697058	-5.760468	-11.185079	-5.262105	-9.489407	0.000000	-10.000000	0.225000	-17.250000	103.666664	1023.000000	1023.000000	2046.000000
47.000000	-0.053818	-31.806334	-5.831538	-11.129002	-5.356409	-9.489385	0.000000	-10.000000	0.216667	-16.466667	96.166664	1023.000000	1023.000000	2046.000000
47.020000	-0.053880	-31.843273	-5.877510	-11.138090	-5.411254	-9.416419	0.000000	-10.000000	0.208333	-15.966666	90.666664	1023.000000	1023.000000	2046.000000
47.040001	-0.054084	-31.963453	-5.987967	-11.050844	-5.443733	-9.480908	0.000000	-10.000000	0.183333	-15.350000	85.333336	1023.000000	1023.000000	2046.000000
47.060001	-0.054532	-32.228577	-6.084480	-11.107378	-5.610451	-9.426268	0.000000	-10.000000	0.183333	-14.983334	82.000000	1023.000000	1023.000000	2046.000000
47.080002	-0.054798	-32.385715	-6.170114	-11.066870	-5.705804	-9.442929	0.000000	-10.000000	0.166667	-14.450001	77.000000	1023.000000	1023.000000	2046.000000
47.099998	-0.055096	-32.561672	-6.319628	-10.991934	-5.753627	-9.496482	0.000000	-10.000000	0.166667	-13.900001	72.000000	1023.000000	1023.000000	2046.000000
47.119999	-0.055382	-32.730785	-6.371700	-11.021690	-5.916101	-9.421293	0.000000	-10.000000	0.150000	-13.433333	67.333336	1023.000000	1023.000000	2046.000000
47.139999	-0.055436	-32.762779	-6.408631	-10.923639	-5.966889	-9.463618	0.000000	-10.000000	0.141667	-12.983334	62.833332	1023.000000	1023.000000	2046.000000
47.160000	-0.055686	-32.910351	-6.490957	-10.768184	-6.107618	-9.543591	0.000000	-10.000000	0.125000	-12.483334	58.500000	1023.000000	1023.000000	2046.000000
47.180000	-0.056586	-33.442207	-6.742043	-10.772324	-6.360603	-9.567240	0.000000	-10.000000	0.100000	-11.950001	54.166668	1023.000000	1023.000000	2046.000000
47.200001	-0.057827	-34.175575	-7.170249	-10.690371	-6.558557	-9.756398	0.000000	-10.000000	0.083333	-11.283334	49.000000	1023.000000	1023.000000	2046.000000
47.220001	-0.059470	-35.146812	-7.557059	-10.668685	-6.893547	-10.027521	0.000000	-10.000000	0.075000	-10.833334	45.333332	1023.000000	1023.000000	2046.000000
47.240002	-0.060169	-35.559647	-7.875257	-10.696003	-6.919016	-10.069369	0.000000	-10.000000	0.083333	-10.383333	41.833332	1023.000000	1023.000000	2046.000000
47.259998	-0.061415	-36.296082	-8.001123	-11.040045	-7.239730	-10.015183	0.000000	-10.000000	0.083333	-10.183333	39.500000	1023.000000	1023.000000	2046.000000
47.279999	-0.061499	-36.345989	-8.087546	-10.934508	-7.260444	-10.063492	0.000000	-10.000000	0.083333	-9.916667	36.166668	1023.000000	1023.000000	2046.000000
47.299999	-0.061395	-36.284271	-8.116508	-10.888438	-7.241027	-10.038299	0.000000	-10.000000	0.066667	-9.500000	31.666666	1023.000000	1023.000000	2046.000000
47.320000	-0.061990	-36.636070	-8.201734	-10.930767	-7.284908	-10.218662	0.000000	-10.000000	0.058333	-9.116667	28.333334	1023.000000	1023.000000	2046.000000
47.340000	-0.063336	-37.431732	-8.564352	-10.988195	-7.356786	-10.522399	0.000000	-10.000000	0.050000	-8.283334	25.000000	1023.000000	1023.000000	2046.000000
47.360001	-0.065305	-38.595165	-8.962070	-11.099119	-7.705737	-10.828238	0.000000	-10.000000	0.050000	-7.350000	23.166666	1023.000000	1023.000000	2046.000000
47.380001	-0.067561	-39.928596	-9.563014	-11.273501	-7.928622	-11.163461	0.000000	-10.000000	0.050000	-5.916667	20.666666	1023.000000	1023.000000	2046.000000
47.400002	-0.069824	-41.265842	-10.126251	-11.488630	-8.186240	-11.464722	0.000000	-10.000000	0.050000	-4.933333	18.333334	1023.000000	1023.000000	2046.000000
47.419998	-0.071362	-42.174774	-10.487378	-11.722698	-8.442380	-11.522316	0.000000	-10.000000	0.050000	-4.366667	16.833334	1023.000000	1023.000000	2046.000000
47.439999	-0.072455	-42.820766	-10.729692	-11.885513	-8.572136	-11.633426	0.000000	-10.000000	0.033333	-4.450000	15.500000	1023.000000	1023.000000	2046.000000
47.459999	-0.073063	-43.179989	-10.916750	-11.828568	-8.639754	-11.794915	0.000000	-10.000000	0.033333	-4.800000	14.333333	1023.000000	1023.000000	2046.000000
47.480000	-0.073467	-43.418915	-11.056422	-11.792814	-8.696200	-11.873477	0.000000	-10.000000	0.033333	-5.183333	12.833333	1023.000000	1023.000000	2046.000000
47.500000	-0.073755	-43.589413	-11.117245	-11.813211	-8.830997	-11.827959	0.000000	-10.000000	0.041667	-5.366667	11.166667	1023.000000	1023.000000	2046.000000
47.520000	-0.073742	-43.581650	-11.212506	-11.792011	-8.787364	-11.789767	0.000000	-10.000000	0.041667	-5.266667	9.500000	1023.000000	1023.000000	2046.000000
47.540001	-0.073643	-43.522827	-11.252689	-11.626926	-8.787173	-11.856039	0.000000	-10.000000	0.050000	-5.066667	7.500000	1023.000000	1023.000000	2046.000000
47.560001	-0.073422	-43.392696	-11.203721	-11.571448	-8.886064	-11.731465	0.000000	-10.000000	0.058333	-4.733334	5.833333	1023.000000	1023.000000	2046.000000
47.580002	-0.072820	-43.036530	-11.135805	-11.389656	-8.833898	-11.677172	0.000000	-10.000000	0.050000	-4.283333	4.166667	1023.000000	1023.000000	2046.000000
47.599998	-0.072077	-42.597614	-11.021736	-11.280972	-8.748293	-11.546615	0.000000	-10.000000	0.041667	-3.783334	2.500000	1023.000000	1023.000000	2046.000000
47.619999	-0.071492	-42.252018	-10.767200	-11.444148	-8.764926	-11.275745	0.000000	-10.000000	0.041667	-3.466667	1.166667	1023.000000	1023.000000	2046.000000
47.639999	-0.070733	-41.803139	-10.478231	-11.638119	-8.622189	-11.064600	0.000000	-10.000000	0.033333	-3.516667	0.333333	1023.000000	1023.000000	2046.000000
47.660000	-0.070340	-41.570656	-10.218966	-11.811465	-8.517937	-11.022287	0.000000	-10.000000	0.025000	-3.850000	-0.166667	1023.000000	1023.000000	2046.000000
47.680000	-0.070621	-41.737114	-10.011003	-12.181410	-8.475814	-11.068888	0.000000	-10.000000	0.008333	-4.133333	-1.166667	1023.000000	1023.000000	2046.000000
47.700001	-0.071202	-42.080208	-9.910073	-12.603592	-8.389747	-11.176799	0.000000	-10.000000	0.008333	-4.116667	-3.000000	1023.000000	1023.000000	2046.000000
47.720001	-0.071974	-42.536606	-9.801890	-12.903006	-8.443873	-11.387837	0.000000	-10.000000	0.000000	-3.933333	-4.500000	1023.000000	1023.000000	2046.000000
47.740002	-0.072503	-42.849483	-9.734927	-13.113192	-8.554308	-11.447058	0.000000	-10.000000	-0.016667	-2.566667	-5.833333	1023.000000	1023.000000	2046.000000
47.759998	-0.072525	-42.862045	-9.720093	-13.088436	-8.569424	-11.484093	0.000000	-10.000000	-0.033333	0.050000	-6.333333	1023.000000	1023.000000	2046.000000
47.779999	-0.072379	-42.776226	-9.678494	-13.136063	-8.569012	-11.392657	0.000000	-10.000000	-0.066667	4.133333	-6.833333	1023.000000	1023.000000	2046.000000
47.799999	-0.072125	-42.626041	-9.623763	-13.217722	-8.614577	-11.169977	0.000000	-10.000000	-0.108333	9.233334	-7.000000	1023.000000	1023.000000	2046.000000
47.820000	-0.071262	-42.115910	-9.593279	-13.062882	-8.508965	-10.950782	0.000000	-10.000000	-0.150000	12.950000	-7.000000	1023.000000	1023.000000	2046.000000
47.840000	-0.069982	-41.359127	-9.405734	-12.928779	-8.422319	-10.602295	0.000000	-10.000000	-0.200000	15.833333	-7.000000	1023.000000	1023.000000	2046.000000
47.860001	-0.068115	-40.255833	-9.201735	-12.686912	-8.137385	-10.229801	0.000000	-10.000000	-0.216667	16.766666	-7.000000	1023.000000	1023.000000	2046.000000
47.880001	-0.066064	-39.044109	-8.885283	-12.367981	-7.910352	-9.880491	0.000000	-10.000000	-0.250000	18.666666	4.666667	1023.000000	1023.000000	2046.000000
47.900002	-0.063899	-37.764561	-8.533782	-12.194156	-7.649819	-9.386804	0.000000	-10.000000	-0.283333	20.299999	18.666666	1023.000000	1023.000000	2046.000000
47.919998	-0.061352	-36.259228	-8.180941	-11.827436	-7.206836	-9.044014	0.000000	-10.000000	-0.325000	21.633333	32.666668	1023.000000	1023.000000	2046.000000
47.939999	-0.058809	-34.755909	-7.738155	-11.482020	-6.924652	-8.611084	0.000000	-10.000000	-0.341667	22.283333	37.333332	1023.000000	1023.000000	2046.000000
47.959999	-0.056259	-33.249111	-7.384049	-11.200349	-6.512861	-8.151853	0.000000	-10.000000	-0.333333	22.916666	42.166668	1023.000000	1023.000000	2046.000000
47.980000	-0.053731	-31.754858	-7.045978	-10.821999	-6.108979	-7.777902	0.000000	-10.000000	-0.341667	23.700001	49.500000	1023.000000	1023.000000	2046.000000
48.000000	-0.051463	-30.414478	-6.655558	-10.538040	-5.844201	-7.376680	0.000000	-10.000000	-0.375000	24.450001	60.166668	1023.000000	1023.000000	2046.000000
48.020000	-0.049031	-28.977146	-6.278943	-10.282676	-5.497956	-6.917571	0.000000	-10.000000	-0.408333	24.850000	68.333336	1023.000000	1023.000000	2046.000000
48.040001	-0.046684	-27.589962	-5.977337	-9.974181	-5.072658	-6.565786	0.000000	-10.000000	-0.425000	25.516666	76.666664	1023.000000	1023.000000	2046.000000
48.060001	-0.044511	-26.306290	-5.672269	-9.645114	-4.757043	-6.231864	0.000000	-10.000000	-0.433333	25.850000	82.166664	1023.000000	1023.000000	2046.000000
48.080002	-0.042377	-25.044960	-5.340855	-9.434744	-4.458965	-5.810394	0.000000	-10.000000	-0.441667	26.666668	90.666664	1023.000000	1023.000000	2046.000000
48.099998	-0.040148	-23.727518	-5.058766	-9.114340	-4.049761	-5.504653	0.000000	-10.000000	-0.450000	26.916668	99.500000	1023.000000	1023.000000	2046.000000
48.119999	-0.038167	-22.556562	-4.665778	-8.846464	-3.852002	-5.192319	0.000000	-10.000000	-0.458333	27.383333	108.500000	1023.000000	1023.000000	2046.000000
48.139999	-0.036108	-21.339943	-4.304654	-8.618801	-3.545065	-4.871423	0.000000	-10.000000	-0.458333	27.450001	117.500000	1023.000000	1023.000000	2046.000000
48.160000	-0.034487	-20.381599	-4.086877	-8.267591	-3.266724	-4.760407	0.000000	-10.000000	-0.475000	27.650000	126.500000	1023.000000	1023.000000	2046.000000
48.180000	-0.033727	-19.932743	-4.033900	-8.081034	-3.194566	-4.623243	0.000000	-10.000000	-0.491667	27.950001	135.666672	1023.000000	1023.000000	2046.000000
48.200001	-0.033175	-19.606533	-4.030555	-7.916317	-3.139224	-4.520437	0.000000	-10.000000	-0.516667	28.150000	145.000000	1023.000000	1023.000000	2046.000000
48.220001	-0.031912	-18.859753	-3.992112	-7.590014	-2.929435	-4.348191	0.000000	-10.000000	-0.525000	28.483334	154.500000	1023.000000	1023.000000	2046.000000
48.240002	-0.029981	-17.718800	-3.752985	-7.175189	-2.636329	-4.154296	0.000000	-10.000000	-0.533333	28.766666	164.000000	1023.000000	1023.000000	2046.000000
48.259998	-0.028060	-16.583557	-3.420886	-7.077153	-2.504345	-3.581173	0.000000	-10.000000	-0.533333	29.050001	173.666672	1023.000000	1023.000000	2046.000000
48.279999	-0.025364	-14.990001	-3.121470	-6.669529	-2.031690	-3.167311	0.000000	-10.000000	-0.525000	28.966667	183.166672	1023.000000	1023.000000	2046.000000
48.299999	-0.023121	-13.664472	-2.935427	-6.231325	-1.646386	-2.851334	0.000000	-10.000000	-0.525000	28.850000	192.833328	1023.000000	1023.000000	2046.000000
48.320000	-0.021989	-12.995703	-2.844831	-6.122472	-1.421492	-2.606906	0.000000	-10.000000	-0.533333	28.783333	202.333328	1023.000000	1023.000000	2046.000000
48.340000	-0.021707	-12.828713	-2.945418	-5.976258	-1.228240	-2.678798	0.000000	-10.000000	-0.550000	29.083334	212.000000	1023.000000	1023.000000	2046.000000
48.360001	-0.022635	-13.377377	-3.228348	-5.974026	-1.260888	-2.914115	0.000000	-10.000000	-0.550000	29.283333	221.666672	1023.000000	1023.000000	2046.000000
48.380001	-0.023985	-14.175072	-3.741430	-6.014873	-1.361903	-3.056865	0.000000	-10.000000	-0.533333	29.033333	234.666672	1023.000000	1023.000000	2046.000000
48.400002	-0.024406	-14.423798	-4.067194	-5.913860	-1.400072	-3.042670	0.000000	-10.000000	-0.516667	28.600000	247.666672	1023.000000	1023.000000	2046.000000
48.419998	-0.023650	-13.976872	-4.041603	-5.902878	-1.245089	-2.787303	0.000000	-10.000000	-0.500000	28.133333	260.500000	1023.000000	1023.000000	2046.000000
48.439999	-0.022538	-13.320209	-4.024624	-5.594828	-1.009679	-2.691078	0.000000	-10.000000	-0.500000	28.233334	273.000000	1023.000000	1023.000000	2046.000000
48.459999	-0.021293	-12.584068	-3.858735	-5.309389	-0.948037	-2.467907	0.000000	-10.000000	-0.500000	28.400002	282.333344	1023.000000	1023.000000	2046.000000
48.480000	-0.019511	-11.531096	-3.718441	-4.903130	-0.680369	-2.229158	0.000000	-10.000000	-0.500000	28.550001	288.500000	1023.000000	1023.000000	2046.000000
48.500000	-0.017888	-10.571576	-3.495028	-4.595022	-0.596067	-1.885459	0.000000	-10.000000	-0.500000	28.483334	291.833344	1023.000000	1023.000000	2046.000000
48.520000	-0.016066	-9.494943	-3.330254	-4.309551	-0.290523	-1.564614	0.000000	-10.000000	-0.508333	28.300001	298.166656	1023.000000	1023.000000	2046.000000
48.540001	-0.014161	-8.369230	-3.087370	-3.900398	-0.100916	-1.280546	0.000000	-10.000000	-0.516667	28.316668	307.666656	1023.000000	1023.000000	2046.000000
48.560001	-0.012074	-7.135582	-2.829849	-3.544269	0.095927	-0.857392	0.000000	-10.000000	-0.533333	28.316668	317.000000	1023.000000	1023.000000	2046.000000
48.580002	-0.009710	-5.738793	-2.594507	-3.063451	0.418796	-0.499631	0.000000	-10.000000	-0.525000	28.533333	326.500000	1023.000000	1023.000000	2046.000000
48.599998	-0.007257	-4.288887	-2.186129	-2.764334	0.654386	0.007190	0.000000	-10.000000	-0.525000	28.450001	336.000000	1023.000000	1023.000000	2046.000000
48.619999	-0.004585	-2.709671	-1.800046	-2.450250	1.091833	0.448792	0.000000	-10.000000	-0.525000	28.483334	345.500000	1023.000000	1023.000000	2046.000000
48.639999	-0.002073	-1.224957	-1.288648	-2.213639	1.411506	0.865823	0.000000	-10.000000	-0.525000	28.416668	355.000000	1023.000000	1023.000000	2046.000000
48.660000	0.000229	0.135255	-0.763675	-2.153335	1.749342	1.302923	0.000000	-10.000000	-0.525000	28.433334	364.500000	1023.000000	1023.000000	2046.000000
48.680000	0.002119	1.252481	-0.304919	-2.270629	2.199336	1.628692	0.000000	-10.000000	-0.491667	28.216667	374.000000	1023.000000	1023.000000	2046.000000
48.700001	0.003291	1.944949	0.088166	-2.425280	2.539293	1.742771	0.000000	-10.000000	-0.475000	27.683334	383.500000	1023.000000	1023.000000	2046.000000
48.720001	0.003966	2.344051	0.383108	-2.648607	2.759839	1.849710	0.000000	-10.000000	-0.433333	26.900002	392.833344	1023.000000	1023.000000	2046.000000
48.740002	0.004733	2.797086	0.548121	-2.669176	2.974998	1.943143	0.000000	-10.000000	-0.425000	26.033335	402.000000	1023.000000	1023.000000	2046.000000
48.759998	0.005575	3.294534	0.617048	-2.541075	3.105041	2.113520	0.000000	-10.000000	-0.425000	25.533335	410.666656	1023.000000	1023.000000	2046.000000
48.779999	0.006472	3.825164	0.717519	-2.472822	3.160524	2.419943	0.000000	-10.000000	-0.433333	25.316668	419.333344	1023.000000	1023.000000	2046.000000
48.799999	0.007623	4.505386	0.760287	-2.259839	3.341997	2.662941	0.000000	-10.000000	-0.433333	25.283333	427.666656	1023.000000	1023.000000	2046.000000
48.820000	0.009361	5.532121	0.914270	-1.971300	3.456195	3.132955	0.000000	-10.000000	-0.433333	25.166666	436.333344	1023.000000	1023.000000	2046.000000
48.840000	0.011847	7.001733	1.080366	-1.492764	3.868928	3.545203	0.000000	-10.000000	-0.441667	25.116667	444.666656	1023.000000	1023.000000	2046.000000
48.860001	0.014379	8.497982	1.461690	-1.066151	4.091729	4.010714	0.000000	-10.000000	-0.441667	25.083334	453.166656	1023.000000	1023.000000	2046.000000
48.880001	0.017203	10.167126	1.913453	-0.662807	4.426370	4.490110	0.000000	-10.000000	-0.433333	25.216667	461.500000	1023.000000	1023.000000	2046.000000
48.900002	0.020130	11.897053	2.336848	-0.167084	4.800247	4.927042	0.000000	-10.000000	-0.433333	25.316668	469.833344	1023.000000	1023.000000	2046.000000
48.919998	0.023016	13.602266	2.764759	0.305205	5.128314	5.403988	0.000000	-10.000000	-0.441667	25.450001	478.333344	1023.000000	1023.000000	2046.000000
48.939999	0.026160	15.460832	3.131875	0.920695	5.623880	5.784382	0.000000	-10.000000	-0.450000	25.283333	486.666656	1023.000000	1023.000000	2046.000000
48.959999	0.028745	16.988354	3.493569	1.430393	5.824529	6.239863	0.000000	-10.000000	-0.441667	25.250000	495.333344	1023.000000	1023.000000	2046.000000
48.980000	0.030847	18.230438	3.571036	1.946429	6.160164	6.552810	0.000000	-10.000000	-0.441667	25.183334	503.666656	1023.000000	1023.000000	2046.000000
49.000000	0.032274	19.073780	3.663403	2.294518	6.278396	6.837464	0.000000	-10.000000	-0.433333	25.216667	512.166687	1023.000000	1023.000000	2046.000000
49.020000	0.034333	20.290646	3.814901	2.674027	6.620422	7.181294	0.000000	-10.000000	-0.425000	25.033333	520.500000	1023.000000	1023.000000	2046.000000
49.040001	0.037054	21.899158	4.169170	3.271570	6.973473	7.484944	0.000000	-10.000000	-0.391667	24.600000	528.833313	1023.000000	1023.000000	2046.000000
49.060001	0.038630	22.830133	4.439911	3.340832	7.063912	7.985477	0.000000	-10.000000	-0.350000	23.916666	537.000000	1023.000000	1023.000000	2046.000000
49.080002	0.039657	23.437138	4.423705	3.747171	7.295361	7.970900	0.000000	-10.000000	-0.300000	22.833334	545.000000	1023.000000	1023.000000	2046.000000
49.099998	0.039186	23.158726	4.276951	3.755646	7.257114	7.869015	0.000000	-10.000000	-0.275000	21.883333	552.833313	1023.000000	1023.000000	2046.000000
49.119999	0.038814	22.939056	4.061859	3.874522	7.315209	7.687467	0.000000	-10.000000	-0.250000	20.633333	560.500000	1023.000000	1023.000000	2046.000000
49.139999	0.037743	22.306091	3.746783	3.841752	7.153057	7.564498	0.000000	-10.000000	-0.233333	19.750000	567.666687	1023.000000	1023.000000	2046.000000
49.160000	0.036640	21.654119	3.236815	4.061296	7.055015	7.300992	0.000000	-10.000000	-0.191667	18.433334	574.500000	1023.000000	1023.000000	2046.000000
49.180000	0.035425	20.936123	2.841752	4.215986	6.806959	7.071427	0.000000	-10.000000	-0.150000	17.100000	580.833313	1023.000000	1023.000000	2046.000000
49.200001	0.034777	20.552910	2.583580	4.163273	6.801408	7.004649	0.000000	-10.000000	-0.108333	15.183333	586.833313	1023.000000	1023.000000	2046.000000
49.220001	0.034494	20.386219	2.523339	4.187502	6.787692	6.887687	0.000000	-10.000000	-0.091667	13.366667	592.166687	1023.000000	1023.000000	2046.000000
49.240002	0.034420	20.342018	2.508811	4.135479	6.740213	6.957516	0.000000	-10.000000	-0.083333	12.016667	596.833313	1023.000000	1023.000000	2046.000000
49.259998	0.034610	20.454739	2.449699	4.420471	6.770436	6.814133	0.000000	-10.000000	-0.058333	10.700001	601.000000	1023.000000	1023.000000	2046.000000
49.279999	0.034702	20.508759	2.433171	4.496762	6.685304	6.893523	0.000000	-10.000000	-0.025000	9.300000	604.833313	1023.000000	1023.000000	2046.000000
49.299999	0.034787	20.558989	2.384614	4.695392	6.736725	6.742257	0.000000	-10.000000	0.000000	7.083333	608.333313	1023.000000	1023.000000	2046.000000
49.320000	0.034555	20.422001	2.413743	4.683845	6.550159	6.774254	0.000000	-10.000000	0.008333	3.650000	611.166687	1023.000000	1023.000000	2046.000000
49.340000	0.034558	20.423510	2.325438	4.826721	6.629260	6.642090	0.000000	-10.000000	0.025000	-0.033333	613.000000	1023.000000	1023.000000	2046.000000
49.360001	0.034384	20.320660	2.413340	4.860215	6.443917	6.603188	0.000000	-10.000000	0.033333	-3.566667	613.833313	1023.000000	1023.000000	2046.000000
49.380001	0.034311	20.278032	2.431393	4.777182	6.537081	6.532376	0.000000	-10.000000	0.050000	-6.300000	614.000000	1023.000000	1023.000000	2046.000000
49.400002	0.034118	20.163649	2.586074	4.610397	6.448806	6.518372	0.000000	-10.000000	0.066667	-8.783333	614.000000	1023.000000	1023.000000	2046.000000
49.419998	0.034195	20.209034	2.762723	4.392874	6.568833	6.484603	0.000000	-10.000000	0.091667	-11.050000	614.000000	1023.000000	1023.000000	2046.000000
49.439999	0.033840	19.999222	2.994648	4.134859	6.539437	6.330276	0.000000	-10.000000	0.116667	-12.833334	614.000000	1023.000000	1023.000000	2046.000000
49.459999	0.033100	19.562050	3.172999	3.631421	6.634363	6.123268	0.000000	-10.000000	0.158333	-14.483334	610.500000	1023.000000	1023.000000	2046.000000
49.480000	0.031509	18.621786	3.339076	2.983672	6.623149	5.675890	0.000000	-10.000000	0.208333	-16.033333	602.000000	1023.000000	1023.000000	2046.000000
49.500000	0.029572	17.476786	3.449019	2.156743	6.604913	5.266109	0.000000	-10.000000	0.266667	-17.700001	591.666687	1023.000000	1023.000000	2046.000000
49.520000	0.027223	16.088858	3.486088	1.492043	6.438583	4.672144	0.000000	-10.000000	0.308333	-19.366667	582.666687	1023.000000	1023.000000	2046.000000
49.540001	0.025050	14.804783	3.487066	0.885697	6.183418	4.248602	0.000000	-10.000000	0.341667	-20.750000	576.333313	1023.000000	1023.000000	2046.000000
49.560001	0.022798	13.473385	3.350985	0.410839	6.067394	3.644167	0.000000	-10.000000	0.366667	-21.933334	569.333313	1023.000000	1023.000000	2046.000000
49.580002	0.020430	12.074288	3.280408	-0.105110	5.723470	3.175520	0.000000	-10.000000	0.416667	-23.100000	562.000000	1023.000000	1023.000000	2046.000000
49.599998	0.018523	10.947233	3.069135	-0.456620	5.620766	2.713953	0.000000	-10.000000	0.466667	-24.333334	554.166687	1023.000000	1023.000000	2046.000000
49.619999	0.016789	9.922357	2.974086	-0.773732	5.414031	2.307973	0.000000	-10.000000	0.508333	-25.400000	546.166687	1023.000000	1023.000000	2046.000000
49.639999	0.015445	9.128040	3.027503	-1.147775	5.273468	1.974845	0.000000	-10.000000	0.550000	-26.550001	537.666687	1023.000000	1023.000000	2046.000000
49.660000	0.014451	8.540625	3.003487	-1.290901	5.281970	1.546069	0.000000	-10.000000	0.600000	-27.650002	528.833313	1023.000000	1023.000000	2046.000000
49.680000	0.013391	7.914061	3.181806	-1.609262	5.064476	1.277040	0.000000	-10.000000	0.641667	-28.583334	519.666687	1023.000000	1023.000000	2046.000000
49.700001	0.012605	7.449689	3.257756	-1.787213	5.097817	0.881329	0.000000	-10.000000	0.650000	-29.183334	510.166656	1023.000000	1023.000000	2046.000000
49.720001	0.011566	6.835706	3.354630	-1.994879	4.994878	0.481077	0.000000	-10.000000	0.666667	-29.550001	500.500000	1023.000000	1023.000000	2046.000000
49.740002	0.010373	6.130328	3.400645	-2.313978	4.943919	0.099741	0.000000	-10.000000	0.691667	-30.083334	490.500000	1023.000000	1023.000000	2046.000000
49.759998	0.008867	5.240248	3.356956	-2.541250	4.798229	-0.373688	0.000000	-10.000000	0.725000	-30.400002	480.500000	1023.000000	1023.000000	2046.000000
49.779999	0.007292	4.309332	3.278718	-2.903617	4.668254	-0.734023	0.000000	-10.000000	0.741667	-30.966667	470.500000	1023.000000	1023.000000	2046.000000
49.799999	0.005650	3.339262	3.144896	-3.132945	4.445577	-1.118266	0.000000	-10.000000	0.766667	-31.483334	460.166656	1023.000000	1023.000000	2046.000000
49.820000	0.003948	2.333105	3.066985	-3.501054	4.184957	-1.417782	0.000000	-10.000000	0.783333	-32.000000	449.500000	1023.000000	1023.000000	2046.000000
49.840000	0.002407	1.422784	2.893472	-3.742282	4.066303	-1.794709	0.000000	-10.000000	0.800000	-32.116669	438.666656	1023.000000	1023.000000	2046.000000
49.860001	0.000734	0.433628	2.754820	-4.009346	3.777092	-2.088938	0.000000	-10.000000	0.791667	-32.066666	428.000000	1023.000000	1023.000000	2046.000000
49.880001	-0.000721	-0.426091	2.634076	-4.272456	3.556450	-2.344160	0.000000	-10.000000	0.783333	-31.950001	417.333344	1023.000000	1023.000000	2046.000000
49.900002	-0.002084	-1.231631	2.480983	-4.355001	3.361751	-2.719364	0.000000	-10.000000	0.783333	-32.116669	406.666656	1023.000000	1023.000000	2046.000000
49.919998	-0.003225	-1.905773	2.453581	-4.613755	3.130663	-2.876261	0.000000	-10.000000	0.775000	-32.083336	396.000000	1023.000000	1023.000000	2046.000000
49.939999	-0.004009	-2.369583	2.369371	-4.642940	3.064039	-3.160054	0.000000	-10.000000	0.775000	-32.100002	385.333344	1023.000000	1023.000000	2046.000000
49.959999	-0.005166	-3.053203	2.213301	-4.660805	2.775885	-3.381584	0.000000	-10.000000	0.758333	-31.883333	374.666656	1023.000000	1023.000000	2046.000000
49.980000	-0.007105	-4.199005	1.839358	-4.789163	2.387691	-3.636892	0.000000	-10.000000	0.733333	-31.583334	364.000000	1023.000000	1023.000000	2046.000000
50.000000	-0.009696	-5.730321	1.283665	-4.916100	1.969921	-4.067807	0.000000	-10.000000	0.708333	-31.250000	353.500000	1023.000000	1023.000000	2046.000000
50.020000	-0.012030	-7.109490	0.825135	-5.057206	1.625713	-4.503133	0.000000	-10.000000	0.708333	-30.950001	343.000000	1023.000000	1023.000000	2046.000000
50.040001	-0.014690	-8.681810	0.409283	-5.587965	1.168266	-4.671394	0.000000	-10.000000	0.700000	-30.766668	332.666656	1023.000000	1023.000000	2046.000000
50.060001	-0.016233	-9.593442	0.165624	-5.786211	0.848363	-4.821218	0.000000	-10.000000	0.700000	-30.683334	322.500000	1023.000000	1023.000000	2046.000000
50.080002	-0.017128	-10.122730	-0.007443	-5.972696	0.759142	-4.901733	0.000000	-10.000000	0.666667	-30.266668	312.166656	1023.000000	1023.000000	2046.000000
50.099998	-0.018456	-10.907607	-0.123028	-6.162601	0.600744	-5.222721	0.000000	-10.000000	0.666667	-29.816668	298.833344	1023.000000	1023.000000	2046.000000
50.119999	-0.020702	-12.235058	-0.472576	-6.444785	0.369150	-5.686848	0.000000	-10.000000	0.650000	-29.316668	288.833344	1023.000000	1023.000000	2046.000000
50.139999	-0.023738	-14.028942	-1.034061	-6.538930	-0.095328	-6.360622	0.000000	-10.000000	0.633333	-29.000000	279.166656	1023.000000	1023.000000	2046.000000
50.160000	-0.027475	-16.237696	-1.830375	-6.815361	-0.644786	-6.947174	0.000000	-10.000000	0.608333	-28.350000	272.666656	1023.000000	1023.000000	2046.000000
50.180000	-0.031152	-18.411030	-2.722486	-7.100881	-1.121271	-7.466393	0.000000	-10.000000	0.566667	-27.750000	263.166656	1023.000000	1023.000000	2046.000000
50.200001	-0.034096	-20.150677	-3.235775	-7.535846	-1.676965	-7.702090	0.000000	-10.000000	0.541667	-27.250000	253.833328	1023.000000	1023.000000	2046.000000
50.220001	-0.036411	-21.518679	-3.747523	-7.783496	-1.952110	-8.035549	0.000000	-10.000000	0.525000	-27.000000	244.666672	1023.000000	1023.000000	2046.000000
50.240002	-0.038418	-22.704771	-4.082916	-8.050318	-2.340416	-8.231121	0.000000	-10.000000	0.525000	-26.583334	235.666672	1023.000000	1023.000000	2046.000000
50.259998	-0.039949	-23.610058	-4.442352	-8.192828	-2.551355	-8.423523	0.000000	-10.000000	0.516667	-26.266666	226.833328	1023.000000	1023.000000	2046.000000
50.279999	-0.041227	-24.365187	-4.692201	-8.218688	-2.808074	-8.646224	0.000000	-10.000000	0.500000	-25.799999	218.000000	1023.000000	1023.000000	2046.000000
50.299999	-0.042372	-25.041632	-4.973804	-8.313418	-2.978908	-8.775503	0.000000	-10.000000	0.475000	-25.333334	209.333328	1023.000000	1023.000000	2046.000000
50.320000	-0.043451	-25.679279	-5.147058	-8.302944	-3.269455	-8.959823	0.000000	-10.000000	0.466667	-24.866667	201.000000	1023.000000	1023.000000	2046.000000
50.340000	-0.044014	-26.012222	-5.304009	-8.323134	-3.419177	-8.965903	0.000000	-10.000000	0.458333	-24.433334	192.666672	1023.000000	1023.000000	2046.000000
50.360001	-0.044489	-26.292982	-5.507437	-8.240079	-3.497930	-9.047537	0.000000	-10.000000	0.458333	-23.983334	184.333328	1023.000000	1023.000000	2046.000000
50.380001	-0.044765	-26.456221	-5.510498	-8.305726	-3.675794	-8.964203	0.000000	-10.000000	0.433333	-23.283333	176.333328	1023.000000	1023.000000	2046.000000
50.400002	-0.045093	-26.650141	-5.403480	-8.613670	-3.840004	-8.792987	0.000000	-10.000000	0.400000	-22.600000	168.666672	1023.000000	1023.000000	2046.000000
50.419998	-0.045093	-26.650198	-5.334369	-8.838249	-3.778380	-8.699200	0.000000	-10.000000	0.366667	-22.150000	161.333328	1023.000000	1023.000000	2046.000000
50.439999	-0.045703	-27.010288	-5.299145	-9.048616	-3.874022	-8.788506	0.000000	-10.000000	0.350000	-21.683334	153.833328	1023.000000	1023.000000	2046.000000
50.459999	-0.046754	-27.631668	-5.280572	-9.554546	-3.963895	-8.832655	0.000000	-10.000000	0.350000	-21.266666	146.666672	1023.000000	1023.000000	2046.000000
50.480000	-0.048470	-28.645975	-5.393276	-10.008846	-4.058818	-9.185035	0.000000	-10.000000	0.350000	-20.916666	139.500000	1023.000000	1023.000000	2046.000000
50.500000	-0.050623	-29.918440	-5.398802	-10.682264	-4.410038	-9.427336	0.000000	-10.000000	0.333333	-20.616667	132.500000	1023.000000	1023.000000	2046.000000
50.520000	-0.052471	-31.010576	-5.613067	-11.080585	-4.572670	-9.744254	0.000000	-10.000000	0.316667	-20.483334	125.500000	1023.000000	1023.000000	2046.000000
50.540001	-0.054091	-31.967974	-5.766212	-11.274408	-4.918219	-10.009134	0.000000	-10.000000	0.283333	-19.666668	118.666664	1023.000000	1023.000000	2046.000000
50.560001	-0.055691	-32.913204	-5.977293	-11.547047	-5.171690	-10.217175	0.000000	-10.000000	0.250000	-18.966667	112.000000	1023.000000	1023.000000	2046.000000
50.580002	-0.057180	-33.793415	-6.299502	-11.706746	-5.376963	-10.410201	0.000000	-10.000000	0.216667	-18.216667	105.666664	1023.000000	1023.000000	2046.000000
50.599998	-0.058408	-34.519001	-6.512829	-11.978469	-5.712283	-10.315422	0.000000	-10.000000	0.200000	-17.616667	99.500000	1023.000000	1023.000000	2046.000000
50.619999	-0.059185	-34.978390	-6.745505	-12.073333	-5.830502	-10.329049	0.000000	-10.000000	0.200000	-16.900000	93.666664	1023.000000	1023.000000	2046.000000
50.639999	-0.059647	-35.251385	-6.779321	-12.063097	-6.082789	-10.326179	0.000000	-10.000000	0.200000	-16.233334	88.000000	1023.000000	1023.000000	2046.000000
50.660000	-0.059733	-35.302441	-6.907265	-12.038522	-6.100096	-10.256560	0.000000	-10.000000	0.183333	-15.633333	82.666664	1023.000000	1023.000000	2046.000000
50.680000	-0.059849	-35.370945	-6.941624	-11.948852	-6.252531	-10.227938	0.000000	-10.000000	0.175000	-15.066667	77.500000	1023.000000	1023.000000	2046.000000
50.700001	-0.059939	-35.424091	-6.990291	-12.041398	-6.335349	-10.057053	0.000000	-10.000000	0.158333	-14.566667	72.500000	1023.000000	1023.000000	2046.000000
50.720001	-0.059801	-35.342270	-7.019812	-11.928115	-6.331730	-10.062612	0.000000	-10.000000	0.158333	-14.000000	67.666664	1023.000000	1023.000000	2046.000000
50.740002	-0.059727	-35.298847	-7.027351	-11.804126	-6.411797	-10.055575	0.000000	-10.000000	0.150000	-13.500000	62.833332	1023.000000	1023.000000	2046.000000
50.759998	-0.059552	-35.195362	-6.974017	-11.776117	-6.469204	-9.976022	0.000000	-10.000000	0.125000	-12.766667	58.333332	1023.000000	1023.000000	2046.000000
50.779999	-0.059427	-35.121483	-7.046929	-11.643945	-6.423566	-10.007043	0.000000	-10.000000	0.091667	-12.133334	54.000000	1023.000000	1023.000000	2046.000000
50.799999	-0.059432	-35.124424	-7.058324	-11.584190	-6.521557	-9.960353	0.000000	-10.000000	0.058333	-11.283334	50.000000	1023.000000	1023.000000	2046.000000
50.820000	-0.059313	-35.054245	-7.087574	-11.578396	-6.544204	-9.844070	0.000000	-10.000000	0.050000	-10.483334	46.333332	1023.000000	1023.000000	2046.000000
50.840000	-0.059376	-35.091091	-7.176280	-11.488144	-6.551045	-9.875622	0.000000	-10.000000	0.050000	-9.700000	42.833332	1023.000000	1023.000000	2046.000000
50.860001	-0.059439	-35.128231	-7.146382	-11.496850	-6.695288	-9.789710	0.000000	-10.000000	0.041667	-9.033334	39.666668	1023.000000	1023.000000	2046.000000
50.880001	-0.059242	-35.011837	-7.234036	-11.389881	-6.597652	-9.790268	0.000000	-10.000000	0.041667	-8.200000	36.500000	1023.000000	1023.000000	2046.000000
50.900002	-0.059262	-35.023899	-7.219046	-11.300491	-6.727831	-9.776530	0.000000	-10.000000	0.025000	-7.583333	33.833332	1023.000000	1023.000000	2046.000000
50.919998	-0.058936	-34.830967	-7.135550	-11.208386	-6.722863	-9.764168	0.000000	-10.000000	0.016667	-7.066667	31.166666	1023.000000	1023.000000	2046.000000
50.939999	-0.058928	-34.826660	-7.238601	-11.081362	-6.703557	-9.803141	0.000000	-10.000000	0.016667	-6.783333	28.833334	1023.000000	1023.000000	2046.000000
50.959999	-0.059945	-35.427418	-7.495376	-11.003469	-7.010938	-9.917635	0.000000	-10.000000	0.016667	-6.283333	26.500000	1023.000000	1023.000000	2046.000000
50.980000	-0.061064	-36.088661	-7.789347	-11.033975	-7.276865	-9.988476	0.000000	-10.000000	0.016667	-5.783333	24.500000	1023.000000	1023.000000	2046.000000
51.000000	-0.062471	-36.920170	-8.196412	-10.993309	-7.505272	-10.225175	0.000000	-10.000000	0.000000	-5.400000	22.500000	1023.000000	1023.000000	2046.000000
51.020000	-0.062909	-37.179131	-8.369101	-10.957302	-7.512085	-10.340644	0.000000	-10.000000	0.008333	-5.250000	20.666666	1023.000000	1023.000000	2046.000000
51.040001	-0.064027	-37.840050	-8.532777	-11.237929	-7.746850	-10.322495	0.000000	-10.000000	0.016667	-5.350000	19.000000	1023.000000	1023.000000	2046.000000
51.060001	-0.063702	-37.647663	-8.505593	-11.159166	-7.712935	-10.269970	0.000000	-10.000000	0.016667	-5.583333	17.333334	1023.000000	1023.000000	2046.000000
51.080002	-0.063378	-37.456196	-8.553744	-11.055443	-7.558273	-10.288736	0.000000	-10.000000	0.008333	-5.833333	15.500000	1023.000000	1023.000000	2046.000000
51.099998	-0.064110	-37.889053	-8.649264	-11.180602	-7.651546	-10.407642	0.000000	-10.000000	0.000000	-5.266667	12.833333	1023.000000	1023.000000	2046.000000
51.119999	-0.065378	-38.638412	-8.975569	-11.302999	-7.719391	-10.640453	0.000000	-10.000000	0.000000	-4.583333	10.833333	1023.000000	1023.000000	2046.000000
51.139999	-0.067495	-39.889751	-9.431758	-11.323997	-8.036282	-11.097714	0.000000	-10.000000	-0.008333	-3.650000	9.166667	1023.000000	1023.000000	2046.000000
51.160000	-0.069898	-41.309872	-9.952013	-11.618501	-8.350951	-11.388407	0.000000	-10.000000	-0.008333	-3.066667	8.500000	1023.000000	1023.000000	2046.000000
51.180000	-0.071991	-42.546577	-10.508240	-11.837088	-8.570002	-11.631248	0.000000	-10.000000	-0.008333	-2.616667	7.500000	1023.000000	1023.000000	2046.000000
51.200001	-0.073443	-43.404587	-10.836994	-12.101484	-8.794952	-11.671154	0.000000	-10.000000	0.008333	-2.666667	6.500000	1023.000000	1023.000000	2046.000000
51.220001	-0.074333	-43.930538	-11.108416	-12.161139	-8.818477	-11.842505	0.000000	-10.000000	0.016667	-3.400000	5.500000	1023.000000	1023.000000	2046.000000
51.240002	-0.075082	-44.373699	-11.252790	-12.156117	-8.992689	-11.972100	0.000000	-10.000000	0.016667	-4.266666	4.333333	1023.000000	1023.000000	2046.000000
51.259998	-0.075421	-44.574104	-11.327124	-12.198421	-9.097346	-11.951213	0.000000	-10.000000	0.016667	-4.850000	3.000000	1023.000000	1023.000000	2046.000000
51.279999	-0.075514	-44.628796	-11.509668	-12.005589	-9.041770	-12.071768	0.000000	-10.000000	0.008333	-4.933333	1.500000	1023.000000	1023.000000	2046.000000
51.299999	-0.075462	-44.598003	-11.469282	-12.005841	-9.158798	-11.964081	0.000000	-10.000000	0.008333	-4.600000	0.166667	1023.000000	1023.000000	2046.000000
51.320000	-0.075125	-44.398872	-11.552660	-11.811353	-9.051390	-11.983470	0.000000	-10.000000	0.000000	-4.000000	-1.166667	1023.000000	1023.000000	2046.000000
51.340000	-0.074577	-44.075012	-11.436736	-11.621755	-9.129974	-11.886547	0.000000	-10.000000	0.000000	-2.500000	-2.166667	1023.000000	1023.000000	2046.000000
51.360001	-0.073345	-43.346695	-11.315803	-11.420940	-8.970500	-11.639454	0.000000	-10.000000	-0.008333	-0.150000	-2.833333	1023.000000	1023.000000	2046.000000
51.380001	-0.072005	-42.555237	-11.000197	-11.313326	-8.935703	-11.306011	0.000000	-10.000000	-0.033333	2.833333	-3.000000	1023.000000	1023.000000	2046.000000
51.400002	-0.070279	-41.534740	-10.719073	-11.340512	-8.589063	-10.886092	0.000000	-10.000000	-0.058333	5.950000	-3.000000	1023.000000	1023.000000	2046.000000
51.419998	-0.068625	-40.557598	-10.165107	-11.416160	-8.479262	-10.497070	0.000000	-10.000000	-0.083333	8.700001	-3.000000	1023.000000	1023.000000	2046.000000
51.439999	-0.066988	-39.589993	-9.835691	-11.423579	-8.100767	-10.229954	0.000000	-10.000000	-0.116667	11.316667	-3.000000	1023.000000	1023.000000	2046.000000
[truncated: 1,701,093 more chars]
