# Supplementary material for: Effect of Electrode Belt and Body Positions on Regional Pulmonary Ventilation- and Perfusion-Related Impedance Changes Measured by Electric Impedance Tomography
Source: PLoS One. 2016 Jun 2;11(6):e0155913. doi: 10.1371/journal.pone.0155913 (PMC4890811; doi:10.1371/journal.pone.0155913)
Supplement: S1 Dataset — (ZIP) [file pone.0155913.s001.zip › Dataset/Fp05-left-6i.txt]

Patient Name:	Fp5
Registry:	Fp5
Investigator:	 
Diagnosys:	 
Notes:	v�nster6i           
Sample Rate [Hz]:	50.08
Time Base 	Pixels Mean 	Pixels Sum 	UPPER RIGHT		UPPER LEFT		LOWER RIGHT		LOWER LEFT		QRS	ETCO2	Paw	Flow (L/min)	Volume	Analog1	Analog2	AnalogSum
0.000000	-0.031837	-18.815823	-5.513564	-4.580657	-6.791471	-1.930131	0.000000	-10.000000	-0.083333	14.766666	35.166668	1023.000000	1023.000000	2046.000000
0.020000	-0.031261	-18.475079	-5.208433	-4.743701	-6.747669	-1.775277	0.000000	-10.000000	-0.083333	15.450000	40.166668	1023.000000	1023.000000	2046.000000
0.040000	-0.030786	-18.194447	-5.024873	-4.739944	-6.681298	-1.748333	0.000000	-10.000000	-0.083333	16.133333	45.166668	1023.000000	1023.000000	2046.000000
0.060000	-0.029922	-17.683670	-4.872222	-4.631651	-6.582613	-1.597184	0.000000	-10.000000	-0.116667	17.233334	52.166668	1023.000000	1023.000000	2046.000000
0.080000	-0.029156	-17.231155	-4.784443	-4.489491	-6.514329	-1.442892	0.000000	-10.000000	-0.150000	18.216667	57.833332	1023.000000	1023.000000	2046.000000
0.100000	-0.028255	-16.698738	-4.768311	-4.304004	-6.411937	-1.214486	0.000000	-10.000000	-0.183333	19.200001	63.500000	1023.000000	1023.000000	2046.000000
0.120000	-0.027216	-16.084448	-4.744933	-4.123490	-6.276831	-0.939194	0.000000	-10.000000	-0.200000	19.666668	67.500000	1023.000000	1023.000000	2046.000000
0.140000	-0.025620	-15.141299	-4.625567	-3.933512	-5.999051	-0.583169	0.000000	-10.000000	-0.191667	20.200001	74.000000	1023.000000	1023.000000	2046.000000
0.160000	-0.023823	-14.079638	-4.416656	-3.680785	-5.707617	-0.274579	0.000000	-10.000000	-0.183333	20.733334	80.500000	1023.000000	1023.000000	2046.000000
0.180000	-0.021840	-12.907461	-4.117854	-3.458656	-5.423928	0.092976	0.000000	-10.000000	-0.200000	21.299999	87.333336	1023.000000	1023.000000	2046.000000
0.200000	-0.019862	-11.738214	-3.819368	-3.270576	-5.129909	0.481638	0.000000	-10.000000	-0.225000	21.783333	92.166664	1023.000000	1023.000000	2046.000000
0.220000	-0.017866	-10.558621	-3.512564	-3.083449	-4.789599	0.826990	0.000000	-10.000000	-0.250000	22.250000	99.500000	1023.000000	1023.000000	2046.000000
0.240000	-0.015877	-9.383498	-3.234183	-2.902666	-4.462697	1.216048	0.000000	-10.000000	-0.266667	22.833334	106.833336	1023.000000	1023.000000	2046.000000
0.260000	-0.013743	-8.122121	-2.996546	-2.627266	-4.068125	1.569816	0.000000	-10.000000	-0.283333	23.216667	117.000000	1023.000000	1023.000000	2046.000000
0.280000	-0.011606	-6.859105	-2.692031	-2.328152	-3.751926	1.913004	0.000000	-10.000000	-0.300000	23.616667	124.666664	1023.000000	1023.000000	2046.000000
0.300000	-0.009475	-5.599676	-2.406974	-2.003712	-3.421333	2.232344	0.000000	-10.000000	-0.300000	23.850000	132.666672	1023.000000	1023.000000	2046.000000
0.320000	-0.007236	-4.276199	-2.162081	-1.680062	-3.024275	2.590219	0.000000	-10.000000	-0.308333	23.966667	138.000000	1023.000000	1023.000000	2046.000000
0.340000	-0.005281	-3.120840	-1.898684	-1.392483	-2.686755	2.857081	0.000000	-10.000000	-0.316667	24.100000	146.000000	1023.000000	1023.000000	2046.000000
0.360000	-0.003559	-2.103166	-1.630196	-1.133925	-2.436873	3.097829	0.000000	-10.000000	-0.333333	24.366667	156.666672	1023.000000	1023.000000	2046.000000
0.380000	-0.002133	-1.260853	-1.389964	-0.841228	-2.242835	3.213174	0.000000	-10.000000	-0.341667	24.616667	164.666672	1023.000000	1023.000000	2046.000000
0.400000	-0.000831	-0.491288	-1.168204	-0.686982	-2.103717	3.467616	0.000000	-10.000000	-0.358333	24.850000	172.666672	1023.000000	1023.000000	2046.000000
0.420000	0.000679	0.401089	-1.030191	-0.420310	-1.847362	3.698952	0.000000	-10.000000	-0.366667	24.966667	178.000000	1023.000000	1023.000000	2046.000000
0.440000	0.002688	1.588343	-0.718098	-0.063974	-1.581791	3.952206	0.000000	-10.000000	-0.366667	25.016666	189.000000	1023.000000	1023.000000	2046.000000
0.460000	0.004907	2.899894	-0.380518	0.037848	-1.226842	4.469406	0.000000	-10.000000	-0.358333	25.066668	197.333328	1023.000000	1023.000000	2046.000000
0.480000	0.006835	4.039648	-0.205194	0.212712	-0.741818	4.773947	0.000000	-10.000000	-0.358333	25.033333	205.666672	1023.000000	1023.000000	2046.000000
0.500000	0.007757	4.584117	-0.111677	0.267502	-0.421805	4.850097	0.000000	-10.000000	-0.366667	25.233334	211.333328	1023.000000	1023.000000	2046.000000
0.520000	0.008268	4.886541	0.071299	0.227734	-0.205898	4.793406	0.000000	-10.000000	-0.375000	25.200001	219.666672	1023.000000	1023.000000	2046.000000
0.540000	0.008325	4.919929	0.048259	0.235105	-0.148582	4.785148	0.000000	-10.000000	-0.366667	25.316668	228.333328	1023.000000	1023.000000	2046.000000
0.560000	0.008585	5.073801	-0.049211	0.484551	-0.133107	4.771567	0.000000	-10.000000	-0.358333	24.983334	239.333328	1023.000000	1023.000000	2046.000000
0.580000	0.009456	5.588362	-0.066824	0.750748	-0.031262	4.935700	0.000000	-10.000000	-0.350000	24.883333	247.666672	1023.000000	1023.000000	2046.000000
0.600000	0.011010	6.506703	0.079525	0.918920	0.290315	5.217943	0.000000	-10.000000	-0.341667	24.333334	256.000000	1023.000000	1023.000000	2046.000000
0.620000	0.012546	7.414815	0.273565	1.065485	0.619295	5.456470	0.000000	-10.000000	-0.341667	24.133333	261.666656	1023.000000	1023.000000	2046.000000
0.640000	0.013611	8.044314	0.383794	1.087962	0.876166	5.696393	0.000000	-10.000000	-0.341667	24.150000	270.000000	1023.000000	1023.000000	2046.000000
0.660000	0.014913	8.813429	0.552331	1.221775	1.076452	5.962871	0.000000	-10.000000	-0.350000	24.366667	278.000000	1023.000000	1023.000000	2046.000000
0.680000	0.016727	9.885605	0.816544	1.509960	1.341353	6.217749	0.000000	-10.000000	-0.350000	24.550001	286.000000	1023.000000	1023.000000	2046.000000
0.700000	0.018489	10.926983	1.068317	1.800407	1.577009	6.481250	0.000000	-10.000000	-0.341667	24.483334	294.000000	1023.000000	1023.000000	2046.000000
0.720000	0.020325	12.012232	1.345916	2.070879	1.792812	6.802625	0.000000	-10.000000	-0.333333	24.583334	302.000000	1023.000000	1023.000000	2046.000000
0.740000	0.022216	13.129406	1.644231	2.380484	2.025008	7.079684	0.000000	-10.000000	-0.333333	24.366667	310.333344	1023.000000	1023.000000	2046.000000
0.760000	0.024113	14.251029	1.861706	2.709115	2.333847	7.346361	0.000000	-10.000000	-0.325000	24.583334	318.666656	1023.000000	1023.000000	2046.000000
0.780000	0.026064	15.403806	2.108479	2.995329	2.641737	7.658260	0.000000	-10.000000	-0.333333	24.500000	327.000000	1023.000000	1023.000000	2046.000000
0.800000	0.028055	16.580620	2.457006	3.235778	2.974874	7.912961	0.000000	-10.000000	-0.333333	24.583334	335.000000	1023.000000	1023.000000	2046.000000
0.820000	0.030303	17.909033	2.750106	3.572887	3.361237	8.224803	0.000000	-10.000000	-0.350000	24.366667	343.000000	1023.000000	1023.000000	2046.000000
0.840000	0.032233	19.049911	3.101954	3.769309	3.648938	8.529712	0.000000	-10.000000	-0.341667	24.300001	351.000000	1023.000000	1023.000000	2046.000000
0.860000	0.033981	20.082848	3.399231	3.933022	3.993608	8.756987	0.000000	-10.000000	-0.333333	24.350000	359.333344	1023.000000	1023.000000	2046.000000
0.880000	0.035512	20.987696	3.778738	3.885753	4.387359	8.935845	0.000000	-10.000000	-0.308333	24.066668	367.666656	1023.000000	1023.000000	2046.000000
0.900000	0.036550	21.600805	4.205058	3.712508	4.576093	9.107147	0.000000	-10.000000	-0.283333	23.566668	376.000000	1023.000000	1023.000000	2046.000000
0.920000	0.037517	22.172348	4.549922	3.671454	4.733186	9.217785	0.000000	-10.000000	-0.258333	22.966667	383.833344	1023.000000	1023.000000	2046.000000
0.940000	0.038417	22.704365	4.846018	3.681689	4.846256	9.330401	0.000000	-10.000000	-0.250000	22.466667	391.500000	1023.000000	1023.000000	2046.000000
0.960000	0.039258	23.201424	4.997411	3.818171	4.975403	9.410439	0.000000	-10.000000	-0.233333	22.083334	399.000000	1023.000000	1023.000000	2046.000000
0.980000	0.040209	23.763365	5.067891	3.966713	5.144789	9.583973	0.000000	-10.000000	-0.216667	21.583334	406.500000	1023.000000	1023.000000	2046.000000
1.000000	0.041442	24.492189	5.189905	4.275164	5.264852	9.762267	0.000000	-10.000000	-0.200000	21.150000	413.833344	1023.000000	1023.000000	2046.000000
1.020000	0.043069	25.453684	5.333459	4.583344	5.509417	10.027464	0.000000	-10.000000	-0.191667	20.866667	421.000000	1023.000000	1023.000000	2046.000000
1.040000	0.044808	26.481321	5.610212	4.877944	5.727501	10.265664	0.000000	-10.000000	-0.191667	20.566668	428.000000	1023.000000	1023.000000	2046.000000
1.060000	0.046840	27.682367	5.930908	5.280929	6.017368	10.453163	0.000000	-10.000000	-0.191667	20.283335	434.833344	1023.000000	1023.000000	2046.000000
1.080000	0.048713	28.789358	6.189805	5.491834	6.318481	10.789239	0.000000	-10.000000	-0.183333	19.683334	441.666656	1023.000000	1023.000000	2046.000000
1.100000	0.050405	29.789602	6.493538	5.665313	6.565643	11.065109	0.000000	-10.000000	-0.166667	19.216667	448.166656	1023.000000	1023.000000	2046.000000
1.120000	0.052160	30.826632	6.760194	5.884253	6.913111	11.269073	0.000000	-10.000000	-0.150000	18.600000	454.833344	1023.000000	1023.000000	2046.000000
1.140000	0.053792	31.791210	7.014210	6.134273	7.180331	11.462396	0.000000	-10.000000	-0.141667	18.216667	461.166656	1023.000000	1023.000000	2046.000000
1.160000	0.055079	32.551731	7.214523	6.313778	7.435953	11.587479	0.000000	-10.000000	-0.108333	17.266666	467.500000	1023.000000	1023.000000	2046.000000
1.180000	0.056020	33.107738	7.412575	6.497810	7.549505	11.647849	0.000000	-10.000000	-0.066667	16.200001	473.333344	1023.000000	1023.000000	2046.000000
1.200000	0.056759	33.544834	7.533422	6.681349	7.682367	11.647696	0.000000	-10.000000	-0.033333	14.550000	478.833344	1023.000000	1023.000000	2046.000000
1.220000	0.057171	33.788086	7.651209	6.744952	7.748334	11.643592	0.000000	-10.000000	-0.016667	12.883334	484.000000	1023.000000	1023.000000	2046.000000
1.240000	0.057542	34.007221	7.766325	6.845971	7.811094	11.583832	0.000000	-10.000000	-0.008333	10.700001	488.666656	1023.000000	1023.000000	2046.000000
1.260000	0.057793	34.155617	7.837617	6.871681	7.871375	11.574945	0.000000	-10.000000	0.016667	8.466667	492.666656	1023.000000	1023.000000	2046.000000
1.280000	0.057723	34.114204	7.832778	6.906950	7.947138	11.427336	0.000000	-10.000000	0.041667	6.233334	495.833344	1023.000000	1023.000000	2046.000000
1.300000	0.056980	33.675373	7.814989	6.662864	7.835667	11.361855	0.000000	-10.000000	0.066667	3.566667	498.166656	1023.000000	1023.000000	2046.000000
1.320000	0.056251	33.244228	7.702393	6.550120	7.796753	11.194963	0.000000	-10.000000	0.091667	0.566667	499.833344	1023.000000	1023.000000	2046.000000
1.340000	0.055956	33.070091	7.785259	6.537422	7.656838	11.090574	0.000000	-10.000000	0.100000	-2.300000	500.666656	1023.000000	1023.000000	2046.000000
1.360000	0.055588	32.852268	7.792965	6.335770	7.660412	11.063121	0.000000	-10.000000	0.116667	-4.966667	501.000000	1023.000000	1023.000000	2046.000000
1.380000	0.054480	32.197784	7.631275	6.061661	7.686942	10.817907	0.000000	-10.000000	0.125000	-7.283333	501.000000	1023.000000	1023.000000	2046.000000
1.400000	0.052142	30.815990	7.370223	5.589714	7.538373	10.317682	0.000000	-10.000000	0.141667	-9.650000	501.000000	1023.000000	1023.000000	2046.000000
1.420000	0.049511	29.260990	7.193248	5.040331	7.348067	9.679344	0.000000	-10.000000	0.175000	-11.400001	501.000000	1023.000000	1023.000000	2046.000000
1.440000	0.046850	27.688627	6.928860	4.705364	7.019073	9.035330	0.000000	-10.000000	0.208333	-12.916667	501.000000	1023.000000	1023.000000	2046.000000
1.460000	0.044050	26.033642	6.488447	4.576071	6.661634	8.307488	0.000000	-10.000000	0.266667	-14.400001	493.833344	1023.000000	1023.000000	2046.000000
1.480000	0.041634	24.605856	6.160463	4.413167	6.317526	7.714700	0.000000	-10.000000	0.291667	-15.883333	485.000000	1023.000000	1023.000000	2046.000000
1.500000	0.039818	23.532591	6.030071	4.123786	6.158632	7.220102	0.000000	-10.000000	0.325000	-17.350000	474.166656	1023.000000	1023.000000	2046.000000
1.520000	0.038105	22.520018	5.952931	3.813930	6.069205	6.683951	0.000000	-10.000000	0.350000	-18.483334	468.500000	1023.000000	1023.000000	2046.000000
1.540000	0.036270	21.435514	5.839065	3.452382	5.985435	6.158632	0.000000	-10.000000	0.383333	-19.516666	462.166656	1023.000000	1023.000000	2046.000000
1.560000	0.034282	20.260521	5.719822	3.126034	5.759339	5.655327	0.000000	-10.000000	0.416667	-20.533333	455.666656	1023.000000	1023.000000	2046.000000
1.580000	0.032600	19.266878	5.616499	2.852263	5.656993	5.141121	0.000000	-10.000000	0.433333	-21.600000	448.666656	1023.000000	1023.000000	2046.000000
1.600000	0.031116	18.389566	5.548171	2.621743	5.513429	4.706223	0.000000	-10.000000	0.450000	-22.466667	441.500000	1023.000000	1023.000000	2046.000000
1.620000	0.029847	17.639290	5.485654	2.383879	5.439047	4.330710	0.000000	-10.000000	0.450000	-23.116667	433.833344	1023.000000	1023.000000	2046.000000
1.640000	0.028502	16.844954	5.462358	2.112322	5.315517	3.954755	0.000000	-10.000000	0.483333	-23.650002	426.000000	1023.000000	1023.000000	2046.000000
1.660000	0.027183	16.065138	5.437865	1.947165	5.143656	3.536451	0.000000	-10.000000	0.516667	-24.033335	418.000000	1023.000000	1023.000000	2046.000000
1.680000	0.026159	15.459826	5.361542	1.759303	5.135029	3.203951	0.000000	-10.000000	0.550000	-24.400002	410.000000	1023.000000	1023.000000	2046.000000
1.700000	0.025108	14.838691	5.332336	1.513987	5.066147	2.926220	0.000000	-10.000000	0.550000	-24.600000	402.000000	1023.000000	1023.000000	2046.000000
1.720000	0.024190	14.296389	5.303397	1.221200	5.039577	2.732214	0.000000	-10.000000	0.550000	-24.633335	394.000000	1023.000000	1023.000000	2046.000000
1.740000	0.023112	13.659248	5.199258	0.872542	5.038482	2.548966	0.000000	-10.000000	0.558333	-24.583334	386.000000	1023.000000	1023.000000	2046.000000
1.760000	0.021528	12.723193	5.015825	0.473437	4.949384	2.284548	0.000000	-10.000000	0.558333	-24.500000	377.666656	1023.000000	1023.000000	2046.000000
1.780000	0.019665	11.621991	4.817358	-0.054143	4.813208	2.045568	0.000000	-10.000000	0.566667	-24.566668	369.333344	1023.000000	1023.000000	2046.000000
1.800000	0.017659	10.436682	4.672819	-0.623113	4.637194	1.749782	0.000000	-10.000000	0.566667	-24.800001	361.000000	1023.000000	1023.000000	2046.000000
1.820000	0.015884	9.387593	4.652306	-1.183308	4.414769	1.503827	0.000000	-10.000000	0.558333	-25.066668	352.833344	1023.000000	1023.000000	2046.000000
1.840000	0.014185	8.383411	4.754933	-1.542119	4.105579	1.065018	0.000000	-10.000000	0.550000	-25.183334	344.500000	1023.000000	1023.000000	2046.000000
1.860000	0.012682	7.494787	4.869151	-1.775003	3.753607	0.647032	0.000000	-10.000000	0.541667	-25.033333	336.166656	1023.000000	1023.000000	2046.000000
1.880000	0.011075	6.545379	4.729270	-1.975427	3.465386	0.326150	0.000000	-10.000000	0.550000	-24.866667	327.833344	1023.000000	1023.000000	2046.000000
1.900000	0.009365	5.534726	4.475540	-2.156936	3.169079	0.047042	0.000000	-10.000000	0.541667	-24.933334	319.500000	1023.000000	1023.000000	2046.000000
1.920000	0.007778	4.596998	4.150714	-2.365975	2.951077	-0.138818	0.000000	-10.000000	0.525000	-24.883333	311.166656	1023.000000	1023.000000	2046.000000
1.940000	0.006395	3.779384	3.865922	-2.553870	2.779312	-0.311980	0.000000	-10.000000	0.516667	-24.766666	302.833344	1023.000000	1023.000000	2046.000000
1.960000	0.005440	3.214878	3.737310	-2.645365	2.555281	-0.432349	0.000000	-10.000000	0.516667	-24.549999	294.500000	1023.000000	1023.000000	2046.000000
1.980000	0.004406	2.603666	3.553824	-2.729579	2.374216	-0.594795	0.000000	-10.000000	0.525000	-24.250000	286.166656	1023.000000	1023.000000	2046.000000
2.000000	0.003373	1.993190	3.376944	-2.888667	2.185490	-0.680577	0.000000	-10.000000	0.525000	-23.950001	278.000000	1023.000000	1023.000000	2046.000000
2.020000	0.002306	1.362865	3.210325	-3.009608	1.962636	-0.800488	0.000000	-10.000000	0.525000	-23.650000	270.000000	1023.000000	1023.000000	2046.000000
2.040000	0.001294	0.764638	2.996850	-3.087395	1.778800	-0.923617	0.000000	-10.000000	0.516667	-23.450001	262.166656	1023.000000	1023.000000	2046.000000
2.060000	0.000418	0.247232	2.758868	-3.133082	1.655809	-1.034363	0.000000	-10.000000	0.491667	-23.150000	254.500000	1023.000000	1023.000000	2046.000000
2.080000	-0.000649	-0.383483	2.519317	-3.179240	1.408705	-1.132265	0.000000	-10.000000	0.466667	-22.816668	246.833328	1023.000000	1023.000000	2046.000000
2.100000	-0.001617	-0.955917	2.298613	-3.232533	1.187786	-1.209783	0.000000	-10.000000	0.450000	-22.450001	239.333328	1023.000000	1023.000000	2046.000000
2.120000	-0.002556	-1.510813	2.002206	-3.279680	1.067856	-1.301195	0.000000	-10.000000	0.441667	-22.200001	231.666672	1023.000000	1023.000000	2046.000000
2.140000	-0.003590	-2.121573	1.783141	-3.356470	0.802754	-1.350999	0.000000	-10.000000	0.433333	-21.950001	224.333328	1023.000000	1023.000000	2046.000000
2.160000	-0.004789	-2.830550	1.536026	-3.453889	0.536558	-1.449245	0.000000	-10.000000	0.425000	-21.750000	216.833328	1023.000000	1023.000000	2046.000000
2.180000	-0.005930	-3.504414	1.292944	-3.502798	0.258795	-1.553355	0.000000	-10.000000	0.416667	-21.533335	209.666672	1023.000000	1023.000000	2046.000000
2.200000	-0.007022	-4.150050	1.047194	-3.501263	-0.013227	-1.682754	0.000000	-10.000000	0.408333	-21.166668	202.500000	1023.000000	1023.000000	2046.000000
2.220000	-0.008042	-4.752948	0.691835	-3.522025	-0.162640	-1.760117	0.000000	-10.000000	0.400000	-20.950001	195.500000	1023.000000	1023.000000	2046.000000
2.240000	-0.009210	-5.442840	0.339388	-3.526721	-0.418126	-1.837382	0.000000	-10.000000	0.400000	-20.716667	188.500000	1023.000000	1023.000000	2046.000000
2.260000	-0.010565	-6.243915	0.056369	-3.479336	-0.819713	-2.001235	0.000000	-10.000000	0.391667	-20.566668	181.500000	1023.000000	1023.000000	2046.000000
2.280000	-0.011946	-7.060179	-0.175984	-3.398228	-1.309311	-2.176656	0.000000	-10.000000	0.383333	-20.150000	174.500000	1023.000000	1023.000000	2046.000000
2.300000	-0.013550	-8.007948	-0.529358	-3.396992	-1.777365	-2.304233	0.000000	-10.000000	0.375000	-19.850000	167.833328	1023.000000	1023.000000	2046.000000
2.320000	-0.014707	-8.691950	-0.867487	-3.338660	-2.096478	-2.389325	0.000000	-10.000000	0.375000	-19.650000	161.166672	1023.000000	1023.000000	2046.000000
2.340000	-0.015883	-9.387011	-1.067323	-3.624239	-2.365682	-2.329767	0.000000	-10.000000	0.375000	-19.633333	154.666672	1023.000000	1023.000000	2046.000000
2.360000	-0.016725	-9.884554	-1.327834	-3.732726	-2.516846	-2.307148	0.000000	-10.000000	0.366667	-19.583334	148.000000	1023.000000	1023.000000	2046.000000
2.380000	-0.017927	-10.594733	-1.573793	-3.938160	-2.640854	-2.441926	0.000000	-10.000000	0.358333	-19.416668	141.500000	1023.000000	1023.000000	2046.000000
2.400000	-0.019275	-11.391712	-1.803611	-4.202896	-2.729486	-2.655720	0.000000	-10.000000	0.350000	-19.116667	135.000000	1023.000000	1023.000000	2046.000000
2.420000	-0.021038	-12.433591	-2.018457	-4.364898	-3.085904	-2.964332	0.000000	-10.000000	0.333333	-18.650000	128.666672	1023.000000	1023.000000	2046.000000
2.440000	-0.022910	-13.539704	-2.337168	-4.330226	-3.601061	-3.271249	0.000000	-10.000000	0.300000	-18.016666	122.500000	1023.000000	1023.000000	2046.000000
2.460000	-0.024670	-14.580032	-2.749177	-4.257270	-4.094964	-3.478621	0.000000	-10.000000	0.275000	-17.316668	116.500000	1023.000000	1023.000000	2046.000000
2.480000	-0.025975	-15.351226	-2.991651	-4.316718	-4.511425	-3.531432	0.000000	-10.000000	0.258333	-16.700001	110.666664	1023.000000	1023.000000	2046.000000
2.500000	-0.026982	-15.946096	-3.230396	-4.394779	-4.710201	-3.610720	0.000000	-10.000000	0.258333	-16.333334	105.000000	1023.000000	1023.000000	2046.000000
2.520000	-0.028056	-16.580969	-3.399713	-4.565835	-4.972415	-3.643005	0.000000	-10.000000	0.250000	-16.100000	99.666664	1023.000000	1023.000000	2046.000000
2.540000	-0.028851	-17.051001	-3.503089	-4.677819	-5.168370	-3.701722	0.000000	-10.000000	0.250000	-15.883334	94.333336	1023.000000	1023.000000	2046.000000
2.560000	-0.029597	-17.491875	-3.755585	-4.766001	-5.259479	-3.710810	0.000000	-10.000000	0.250000	-15.616667	89.000000	1023.000000	1023.000000	2046.000000
2.580000	-0.030327	-17.923058	-3.906738	-4.867195	-5.375598	-3.773527	0.000000	-10.000000	0.250000	-15.333334	83.666664	1023.000000	1023.000000	2046.000000
2.600000	-0.030773	-18.187128	-3.918919	-4.889766	-5.546112	-3.832332	0.000000	-10.000000	0.250000	-15.033334	78.500000	1023.000000	1023.000000	2046.000000
2.620000	-0.031077	-18.366577	-4.000891	-4.791396	-5.687894	-3.886396	0.000000	-10.000000	0.250000	-14.700000	73.500000	1023.000000	1023.000000	2046.000000
2.640000	-0.031236	-18.460211	-4.145714	-4.696407	-5.686786	-3.931304	0.000000	-10.000000	0.241667	-14.266666	68.666664	1023.000000	1023.000000	2046.000000
2.660000	-0.031638	-18.698179	-4.242027	-4.663545	-5.821589	-3.971020	0.000000	-10.000000	0.225000	-13.716667	63.833332	1023.000000	1023.000000	2046.000000
2.680000	-0.031910	-18.859018	-4.293284	-4.696843	-5.905836	-3.963057	0.000000	-10.000000	0.216667	-13.216667	59.333332	1023.000000	1023.000000	2046.000000
2.700000	-0.031983	-18.902004	-4.316159	-4.818373	-5.899372	-3.868100	0.000000	-10.000000	0.200000	-12.816667	55.000000	1023.000000	1023.000000	2046.000000
2.720000	-0.032521	-19.219872	-4.383464	-4.983911	-5.988301	-3.864195	0.000000	-10.000000	0.200000	-12.650001	50.666668	1023.000000	1023.000000	2046.000000
2.740000	-0.033251	-19.651573	-4.475679	-5.155999	-6.099252	-3.920645	0.000000	-10.000000	0.175000	-12.500000	46.333332	1023.000000	1023.000000	2046.000000
2.760000	-0.034225	-20.227043	-4.598584	-5.469398	-6.210685	-3.948377	0.000000	-10.000000	0.166667	-12.333334	42.000000	1023.000000	1023.000000	2046.000000
2.780000	-0.035298	-20.861212	-4.665036	-5.821130	-6.378550	-3.996497	0.000000	-10.000000	0.150000	-12.083334	38.000000	1023.000000	1023.000000	2046.000000
2.800000	-0.036363	-21.490587	-4.676730	-6.168178	-6.563711	-4.081968	0.000000	-10.000000	0.150000	-11.900001	34.000000	1023.000000	1023.000000	2046.000000
2.820000	-0.037502	-22.163790	-4.631896	-6.405324	-6.869870	-4.256699	0.000000	-10.000000	0.150000	-11.716667	30.000000	1023.000000	1023.000000	2046.000000
2.840000	-0.038439	-22.717607	-4.736323	-6.459485	-7.059286	-4.462514	0.000000	-10.000000	0.150000	-11.450000	26.000000	1023.000000	1023.000000	2046.000000
2.860000	-0.039435	-23.306068	-4.852196	-6.514058	-7.395167	-4.544648	0.000000	-10.000000	0.150000	-11.133333	22.166666	1023.000000	1023.000000	2046.000000
2.880000	-0.040659	-24.029547	-5.180444	-6.554242	-7.662890	-4.631969	0.000000	-10.000000	0.150000	-10.783334	18.500000	1023.000000	1023.000000	2046.000000
2.900000	-0.041510	-24.532478	-5.543309	-6.630990	-7.765808	-4.592371	0.000000	-10.000000	0.141667	-10.383333	15.000000	1023.000000	1023.000000	2046.000000
2.920000	-0.042191	-24.934828	-5.766769	-6.662201	-7.936837	-4.569021	0.000000	-10.000000	0.141667	-9.883333	11.500000	1023.000000	1023.000000	2046.000000
2.940000	-0.042461	-25.094736	-5.815241	-6.641638	-8.077805	-4.560053	0.000000	-10.000000	0.125000	-9.400001	8.166667	1023.000000	1023.000000	2046.000000
2.960000	-0.042724	-25.249701	-5.875234	-6.595048	-8.226695	-4.552722	0.000000	-10.000000	0.116667	-9.016666	5.000000	1023.000000	1023.000000	2046.000000
2.980000	-0.042887	-25.346117	-5.992450	-6.558842	-8.267977	-4.526848	0.000000	-10.000000	0.100000	-8.683333	2.166667	1023.000000	1023.000000	2046.000000
3.000000	-0.043092	-25.467314	-6.031025	-6.575783	-8.380321	-4.480185	0.000000	-10.000000	0.100000	-8.450000	-0.333333	1023.000000	1023.000000	2046.000000
3.020000	-0.043150	-25.501379	-6.091706	-6.598135	-8.417386	-4.394153	0.000000	-10.000000	0.100000	-8.150001	-2.833333	1023.000000	1023.000000	2046.000000
3.040000	-0.043187	-25.523624	-6.170356	-6.533023	-8.447053	-4.373193	0.000000	-10.000000	0.100000	-7.800000	-5.333333	1023.000000	1023.000000	2046.000000
3.060000	-0.043235	-25.551594	-6.197625	-6.470949	-8.556263	-4.326756	0.000000	-10.000000	0.100000	-7.233334	-8.000000	1023.000000	1023.000000	2046.000000
3.080000	-0.042949	-25.383034	-6.273021	-6.363587	-8.508410	-4.238015	0.000000	-10.000000	0.100000	-6.566667	-10.333333	1023.000000	1023.000000	2046.000000
3.100000	-0.042668	-25.216496	-6.326839	-6.247452	-8.450112	-4.192091	0.000000	-10.000000	0.091667	-5.650000	-12.500000	1023.000000	1023.000000	2046.000000
3.120000	-0.042373	-25.042255	-6.261631	-6.126166	-8.565529	-4.088929	0.000000	-10.000000	0.075000	-3.916667	-14.333333	1023.000000	1023.000000	2046.000000
3.140000	-0.041609	-24.591187	-6.254901	-5.926627	-8.479334	-3.930324	0.000000	-10.000000	0.058333	-1.083333	-15.500000	1023.000000	1023.000000	2046.000000
3.160000	-0.040819	-24.123899	-6.246064	-5.803209	-8.352779	-3.721848	0.000000	-10.000000	0.041667	1.950000	-16.000000	1023.000000	1023.000000	2046.000000
3.180000	-0.039777	-23.508326	-6.203710	-5.621577	-8.194708	-3.488330	0.000000	-10.000000	0.025000	5.083333	-16.000000	1023.000000	1023.000000	2046.000000
3.200000	-0.038579	-22.800480	-6.122038	-5.421773	-8.050257	-3.206412	0.000000	-10.000000	-0.008333	7.900000	-16.000000	1023.000000	1023.000000	2046.000000
3.220000	-0.037218	-21.995953	-6.080848	-5.192009	-7.825889	-2.897207	0.000000	-10.000000	-0.058333	10.950000	-16.000000	1023.000000	1023.000000	2046.000000
3.240000	-0.035546	-21.007504	-6.012299	-4.933846	-7.517349	-2.544009	0.000000	-10.000000	-0.108333	13.866667	-16.000000	1023.000000	1023.000000	2046.000000
3.260000	-0.033787	-19.968220	-5.924739	-4.732372	-7.162767	-2.148340	0.000000	-10.000000	-0.166667	16.383333	-16.000000	1023.000000	1023.000000	2046.000000
3.280000	-0.031959	-18.887548	-5.791214	-4.435530	-6.940979	-1.719826	0.000000	-10.000000	-0.233333	19.066668	-3.000000	1023.000000	1023.000000	2046.000000
3.300000	-0.030003	-17.731897	-5.728845	-4.170636	-6.568824	-1.263593	0.000000	-10.000000	-0.325000	21.650000	11.833333	1023.000000	1023.000000	2046.000000
3.320000	-0.028236	-16.687649	-5.652096	-3.931639	-6.330760	-0.773154	0.000000	-10.000000	-0.425000	24.166666	29.166666	1023.000000	1023.000000	2046.000000
3.340000	-0.026510	-15.667663	-5.586633	-3.586332	-6.122937	-0.371761	0.000000	-10.000000	-0.508333	26.650000	36.333332	1023.000000	1023.000000	2046.000000
3.360000	-0.024739	-14.620900	-5.465887	-3.258260	-5.935656	0.038901	0.000000	-10.000000	-0.583333	29.000000	44.666668	1023.000000	1023.000000	2046.000000
3.380000	-0.022902	-13.534829	-5.315872	-3.057467	-5.676406	0.514916	0.000000	-10.000000	-0.650000	31.300001	54.000000	1023.000000	1023.000000	2046.000000
3.400000	-0.021093	-12.465933	-5.080309	-2.744684	-5.617502	0.976563	0.000000	-10.000000	-0.725000	33.000000	64.166664	1023.000000	1023.000000	2046.000000
3.420000	-0.018626	-11.007759	-4.999048	-2.270086	-5.161087	1.422461	0.000000	-10.000000	-0.791667	34.616669	75.000000	1023.000000	1023.000000	2046.000000
3.440000	-0.015975	-9.441461	-4.633373	-2.038473	-4.757099	1.987484	0.000000	-10.000000	-0.841667	35.566666	86.333336	1023.000000	1023.000000	2046.000000
3.460000	-0.013084	-7.732769	-4.360400	-1.757448	-4.253885	2.638964	0.000000	-10.000000	-0.866667	36.583336	98.000000	1023.000000	1023.000000	2046.000000
3.480000	-0.010633	-6.283971	-4.102395	-1.508133	-3.729255	3.055813	0.000000	-10.000000	-0.908333	37.366669	110.000000	1023.000000	1023.000000	2046.000000
3.500000	-0.008296	-4.903107	-3.761443	-1.379595	-3.199563	3.437494	0.000000	-10.000000	-0.958333	38.616669	122.333336	1023.000000	1023.000000	2046.000000
3.520000	-0.006367	-3.763145	-3.447972	-1.235760	-2.857031	3.777618	0.000000	-10.000000	-1.041667	39.750000	135.000000	1023.000000	1023.000000	2046.000000
3.540000	-0.004852	-2.867813	-3.301240	-0.868423	-2.633032	3.934882	0.000000	-10.000000	-1.108333	41.416668	148.166672	1023.000000	1023.000000	2046.000000
3.560000	-0.002900	-1.713700	-3.049257	-0.505896	-2.464124	4.305577	0.000000	-10.000000	-1.158333	42.433334	161.666672	1023.000000	1023.000000	2046.000000
3.580000	-0.000350	-0.207101	-2.795506	-0.143194	-2.017462	4.749060	0.000000	-10.000000	-1.150000	43.450001	175.666672	1023.000000	1023.000000	2046.000000
3.600000	0.002119	1.252419	-2.494110	0.144621	-1.570012	5.171920	0.000000	-10.000000	-1.158333	43.316666	190.000000	1023.000000	1023.000000	2046.000000
3.620000	0.004413	2.608144	-2.144583	0.397907	-1.276580	5.631400	0.000000	-10.000000	-1.150000	43.250000	204.500000	1023.000000	1023.000000	2046.000000
3.640000	0.007067	4.176333	-1.767389	0.775305	-0.870372	6.038790	0.000000	-10.000000	-1.166667	43.033337	219.000000	1023.000000	1023.000000	2046.000000
3.660000	0.010027	5.925819	-1.358584	1.233556	-0.454521	6.505367	0.000000	-10.000000	-1.141667	43.066669	233.333328	1023.000000	1023.000000	2046.000000
3.680000	0.013140	7.765471	-0.956032	1.718327	-0.002042	7.005218	0.000000	-10.000000	-1.125000	43.316669	247.666672	1023.000000	1023.000000	2046.000000
3.700000	0.016142	9.539845	-0.506824	2.212244	0.327384	7.507041	0.000000	-10.000000	-1.108333	43.116669	262.000000	1023.000000	1023.000000	2046.000000
3.720000	0.019461	11.501603	-0.022925	2.770565	0.725735	8.028229	0.000000	-10.000000	-1.116667	43.200001	276.333344	1023.000000	1023.000000	2046.000000
3.740000	0.022872	13.517136	0.393621	3.398353	1.184338	8.540824	0.000000	-10.000000	-1.125000	42.933334	290.833344	1023.000000	1023.000000	2046.000000
3.760000	0.026357	15.577224	0.843293	3.979970	1.718373	9.035587	0.000000	-10.000000	-1.133333	43.299999	305.166656	1023.000000	1023.000000	2046.000000
3.780000	0.029957	17.704643	1.378526	4.521407	2.223074	9.581636	0.000000	-10.000000	-1.108333	43.150002	319.666656	1023.000000	1023.000000	2046.000000
3.800000	0.033752	19.947721	1.987201	5.126017	2.740213	10.094291	0.000000	-10.000000	-1.100000	43.383335	334.000000	1023.000000	1023.000000	2046.000000
3.820000	0.037363	22.081501	2.557546	5.616598	3.302161	10.605196	0.000000	-10.000000	-1.083333	42.983334	348.500000	1023.000000	1023.000000	2046.000000
3.840000	0.040646	24.021847	3.109036	5.985285	3.836660	11.090864	0.000000	-10.000000	-1.083333	42.700001	363.000000	1023.000000	1023.000000	2046.000000
3.860000	0.043568	25.748751	3.703533	6.188998	4.414081	11.442138	0.000000	-10.000000	-1.033333	42.183334	377.333344	1023.000000	1023.000000	2046.000000
3.880000	0.045757	27.042459	4.310565	6.160326	4.810678	11.760890	0.000000	-10.000000	-1.000000	41.133335	391.500000	1023.000000	1023.000000	2046.000000
3.900000	0.047638	28.154242	4.772344	6.289719	5.080709	12.011470	0.000000	-10.000000	-0.933333	40.283333	405.333344	1023.000000	1023.000000	2046.000000
3.920000	0.049470	29.236881	5.165856	6.539637	5.308233	12.223155	0.000000	-10.000000	-0.875000	38.900002	418.833344	1023.000000	1023.000000	2046.000000
3.940000	0.051018	30.151819	5.358287	6.723460	5.592865	12.477206	0.000000	-10.000000	-0.791667	37.900002	432.000000	1023.000000	1023.000000	2046.000000
3.960000	0.052741	31.170204	5.577260	7.066817	5.899422	12.626704	0.000000	-10.000000	-0.733333	36.500000	444.666656	1023.000000	1023.000000	2046.000000
3.980000	0.054699	32.327305	5.928900	7.474401	6.062170	12.861835	0.000000	-10.000000	-0.675000	35.383335	457.000000	1023.000000	1023.000000	2046.000000
4.000000	0.056908	33.632862	6.189266	8.035976	6.280828	13.126790	0.000000	-10.000000	-0.616667	34.083336	469.000000	1023.000000	1023.000000	2046.000000
4.020000	0.059283	35.036228	6.445313	8.452453	6.647995	13.490469	0.000000	-10.000000	-0.566667	32.850002	480.833344	1023.000000	1023.000000	2046.000000
4.040000	0.061614	36.413792	6.738374	8.780127	7.014238	13.881052	0.000000	-10.000000	-0.525000	31.600000	492.166656	1023.000000	1023.000000	2046.000000
4.060000	0.063814	37.713913	7.107248	9.060035	7.332079	14.214551	0.000000	-10.000000	-0.483333	30.433334	503.000000	1023.000000	1023.000000	2046.000000
4.080000	0.065845	38.914352	7.501839	9.316428	7.629612	14.466475	0.000000	-10.000000	-0.425000	28.950001	513.333313	1023.000000	1023.000000	2046.000000
4.100000	0.067823	40.083126	7.786514	9.631948	7.934886	14.729778	0.000000	-10.000000	-0.383333	27.600000	523.166687	1023.000000	1023.000000	2046.000000
4.120000	0.069476	41.060356	7.999250	9.933475	8.215405	14.912227	0.000000	-10.000000	-0.325000	26.100000	532.500000	1023.000000	1023.000000	2046.000000
4.140000	0.070824	41.856796	8.153116	10.021590	8.443081	15.239011	0.000000	-10.000000	-0.275000	24.483334	541.333313	1023.000000	1023.000000	2046.000000
4.160000	0.071996	42.549465	8.366887	10.214492	8.633487	15.334600	0.000000	-10.000000	-0.200000	22.433332	549.833313	1023.000000	1023.000000	2046.000000
4.180000	0.072973	43.127056	8.634866	10.421842	8.833365	15.236982	0.000000	-10.000000	-0.141667	20.483334	557.833313	1023.000000	1023.000000	2046.000000
4.200000	0.072607	42.910862	8.619918	10.205082	8.873142	15.212721	0.000000	-10.000000	-0.083333	18.000000	565.000000	1023.000000	1023.000000	2046.000000
4.220000	0.071609	42.321186	8.534124	9.958412	8.867397	14.961253	0.000000	-10.000000	-0.041667	15.516667	571.500000	1023.000000	1023.000000	2046.000000
4.240000	0.070907	41.906193	8.602930	9.757036	8.818213	14.728013	0.000000	-10.000000	-0.008333	12.750000	577.000000	1023.000000	1023.000000	2046.000000
4.260000	0.070198	41.487076	8.668449	9.525271	8.813055	14.480299	0.000000	-10.000000	0.025000	10.216667	581.833313	1023.000000	1023.000000	2046.000000
4.280000	0.069460	41.050842	8.606118	9.464201	8.787429	14.193094	0.000000	-10.000000	0.058333	7.166667	585.666687	1023.000000	1023.000000	2046.000000
4.300000	0.068448	40.452610	8.420498	9.476043	8.657172	13.898898	0.000000	-10.000000	0.083333	2.900000	588.500000	1023.000000	1023.000000	2046.000000
4.320000	0.067755	40.043056	8.316353	9.498867	8.605632	13.622204	0.000000	-10.000000	0.108333	-1.016667	590.166687	1023.000000	1023.000000	2046.000000
4.340000	0.067326	39.789524	8.428012	9.302939	8.525773	13.532801	0.000000	-10.000000	0.116667	-4.800000	590.833313	1023.000000	1023.000000	2046.000000
4.360000	0.066806	39.482399	8.427058	9.146946	8.580471	13.327925	0.000000	-10.000000	0.133333	-7.216667	591.000000	1023.000000	1023.000000	2046.000000
4.380000	0.066138	39.087685	8.365052	8.906484	8.568595	13.247553	0.000000	-10.000000	0.141667	-9.550000	591.000000	1023.000000	1023.000000	2046.000000
4.400000	0.065420	38.663048	8.349927	8.789313	8.470734	13.053074	0.000000	-10.000000	0.158333	-11.066667	591.000000	1023.000000	1023.000000	2046.000000
4.420000	0.065087	38.466171	8.325600	8.781987	8.409707	12.948878	0.000000	-10.000000	0.191667	-12.150001	591.000000	1023.000000	1023.000000	2046.000000
4.440000	0.064691	38.232136	8.306730	8.737791	8.340564	12.847051	0.000000	-10.000000	0.225000	-13.233334	582.666687	1023.000000	1023.000000	2046.000000
4.460000	0.064318	38.011795	8.286530	8.656861	8.320915	12.747489	0.000000	-10.000000	0.250000	-14.183333	572.833313	1023.000000	1023.000000	2046.000000
4.480000	0.063849	37.734634	8.293061	8.596291	8.263776	12.581506	0.000000	-10.000000	0.250000	-14.866667	563.000000	1023.000000	1023.000000	2046.000000
4.500000	0.063227	37.366863	8.374364	8.435244	8.107026	12.450232	0.000000	-10.000000	0.258333	-15.300000	559.833313	1023.000000	1023.000000	2046.000000
4.520000	0.062598	36.995472	8.342491	8.292779	8.176699	12.183502	0.000000	-10.000000	0.275000	-15.816667	556.333313	1023.000000	1023.000000	2046.000000
4.540000	0.061966	36.622192	8.444557	8.018974	8.151340	12.007320	0.000000	-10.000000	0.291667	-16.583332	551.000000	1023.000000	1023.000000	2046.000000
4.560000	0.061215	36.178345	8.480803	7.764218	8.218093	11.715230	0.000000	-10.000000	0.333333	-17.533333	545.333313	1023.000000	1023.000000	2046.000000
4.580000	0.060162	35.555874	8.452573	7.415027	8.274002	11.414271	0.000000	-10.000000	0.366667	-18.616667	539.500000	1023.000000	1023.000000	2046.000000
4.600000	0.058559	34.608215	8.341994	6.941053	8.304853	11.020315	0.000000	-10.000000	0.408333	-19.700001	533.333313	1023.000000	1023.000000	2046.000000
4.620000	0.056800	33.568813	8.332417	6.292354	8.355854	10.588189	0.000000	-10.000000	0.416667	-20.799999	526.833313	1023.000000	1023.000000	2046.000000
4.640000	0.054788	32.379715	8.360108	5.601786	8.302684	10.115136	0.000000	-10.000000	0.433333	-21.633333	520.000000	1023.000000	1023.000000	2046.000000
4.660000	0.052722	31.158983	8.513272	4.998015	8.147849	9.499846	0.000000	-10.000000	0.441667	-22.383333	512.666687	1023.000000	1023.000000	2046.000000
4.680000	0.050893	30.077579	8.677014	4.507999	7.991595	8.900970	0.000000	-10.000000	0.466667	-22.966667	505.333344	1023.000000	1023.000000	2046.000000
4.700000	0.049066	28.997868	8.697550	4.103512	7.824096	8.372709	0.000000	-10.000000	0.500000	-23.483334	497.666656	1023.000000	1023.000000	2046.000000
4.720000	0.047124	27.850389	8.524822	3.781388	7.672353	7.871827	0.000000	-10.000000	0.533333	-24.116667	490.000000	1023.000000	1023.000000	2046.000000
4.740000	0.045186	26.705160	8.309909	3.449764	7.517025	7.428463	0.000000	-10.000000	0.550000	-24.550001	481.833344	1023.000000	1023.000000	2046.000000
4.760000	0.043612	25.774519	8.175599	3.160115	7.430631	7.008175	0.000000	-10.000000	0.550000	-24.983334	473.500000	1023.000000	1023.000000	2046.000000
4.780000	0.042164	24.919102	8.078895	2.907429	7.328984	6.603794	0.000000	-10.000000	0.566667	-25.266666	465.166656	1023.000000	1023.000000	2046.000000
4.800000	0.040933	24.191565	7.960712	2.760703	7.285251	6.184898	0.000000	-10.000000	0.583333	-25.549999	456.666656	1023.000000	1023.000000	2046.000000
4.820000	0.039750	23.492302	7.898072	2.471858	7.210276	5.912096	0.000000	-10.000000	0.591667	-25.750000	448.166656	1023.000000	1023.000000	2046.000000
4.840000	0.038458	22.728806	7.799415	2.222976	7.109144	5.597272	0.000000	-10.000000	0.575000	-25.866667	439.500000	1023.000000	1023.000000	2046.000000
4.860000	0.037310	22.049994	7.619152	1.990854	7.063218	5.376770	0.000000	-10.000000	0.558333	-25.833334	430.833344	1023.000000	1023.000000	2046.000000
4.880000	0.036186	21.385897	7.468677	1.796388	7.013674	5.107159	0.000000	-10.000000	0.566667	-25.850000	422.166656	1023.000000	1023.000000	2046.000000
4.900000	0.035003	20.687014	7.300600	1.648996	6.907404	4.830014	0.000000	-10.000000	0.566667	-25.700001	413.500000	1023.000000	1023.000000	2046.000000
4.920000	0.033972	20.077581	7.128402	1.538230	6.753687	4.657263	0.000000	-10.000000	0.575000	-25.666668	405.000000	1023.000000	1023.000000	2046.000000
4.940000	0.032975	19.488075	6.932609	1.532641	6.596286	4.426539	0.000000	-10.000000	0.558333	-25.516668	396.500000	1023.000000	1023.000000	2046.000000
4.960000	0.031747	18.762444	6.728380	1.489956	6.298790	4.245317	0.000000	-10.000000	0.558333	-25.416668	388.000000	1023.000000	1023.000000	2046.000000
4.980000	0.030245	17.874687	6.515017	1.354462	5.967196	4.038013	0.000000	-10.000000	0.550000	-25.400000	379.500000	1023.000000	1023.000000	2046.000000
5.000000	0.028639	16.925669	6.230264	1.318110	5.613952	3.763342	0.000000	-10.000000	0.550000	-25.316668	371.000000	1023.000000	1023.000000	2046.000000
5.020000	0.027343	16.159422	6.018699	1.166395	5.454561	3.519766	0.000000	-10.000000	0.550000	-25.316668	362.500000	1023.000000	1023.000000	2046.000000
5.040000	0.025992	15.361351	5.753839	0.871444	5.237896	3.498171	0.000000	-10.000000	0.550000	-25.333334	354.166656	1023.000000	1023.000000	2046.000000
5.060000	0.024477	14.465663	5.439470	0.646832	5.124885	3.254477	0.000000	-10.000000	0.566667	-25.450001	345.666656	1023.000000	1023.000000	2046.000000
5.080000	0.022403	13.240380	5.261331	0.116911	4.904035	2.958104	0.000000	-10.000000	0.575000	-25.416668	337.166656	1023.000000	1023.000000	2046.000000
5.100000	0.019867	11.741684	4.950806	-0.266575	4.594153	2.463300	0.000000	-10.000000	0.575000	-25.316668	328.500000	1023.000000	1023.000000	2046.000000
5.120000	0.017264	10.203088	4.484737	-0.337017	4.077378	1.977990	0.000000	-10.000000	0.558333	-25.000000	320.166656	1023.000000	1023.000000	2046.000000
5.140000	0.014622	8.641889	3.964263	-0.323887	3.466456	1.535056	0.000000	-10.000000	0.533333	-24.666666	311.833344	1023.000000	1023.000000	2046.000000
5.160000	0.012549	7.416448	3.578220	-0.431845	2.968832	1.301242	0.000000	-10.000000	0.525000	-24.316668	303.500000	1023.000000	1023.000000	2046.000000
5.180000	0.011027	6.516766	3.378101	-0.578022	2.573238	1.143449	0.000000	-10.000000	0.516667	-24.050001	295.166656	1023.000000	1023.000000	2046.000000
5.200000	0.009715	5.741508	3.130328	-0.682466	2.355187	0.938458	0.000000	-10.000000	0.525000	-23.900002	287.000000	1023.000000	1023.000000	2046.000000
5.220000	0.008343	4.930520	2.881672	-0.878388	2.079644	0.847591	0.000000	-10.000000	0.500000	-23.566668	279.166656	1023.000000	1023.000000	2046.000000
5.240000	0.007013	4.144660	2.677866	-1.061553	1.815546	0.712800	0.000000	-10.000000	0.475000	-23.283335	271.500000	1023.000000	1023.000000	2046.000000
5.260000	0.005704	3.370857	2.496719	-1.225679	1.557755	0.542062	0.000000	-10.000000	0.450000	-23.066668	263.833344	1023.000000	1023.000000	2046.000000
5.280000	0.004653	2.749684	2.364589	-1.338721	1.336816	0.387001	0.000000	-10.000000	0.450000	-22.866667	256.000000	1023.000000	1023.000000	2046.000000
5.300000	0.003869	2.286511	2.246189	-1.355118	1.132361	0.263079	0.000000	-10.000000	0.441667	-22.650002	248.333328	1023.000000	1023.000000	2046.000000
5.320000	0.002964	1.751703	2.092563	-1.369130	0.937046	0.091225	0.000000	-10.000000	0.433333	-22.266666	240.833328	1023.000000	1023.000000	2046.000000
5.340000	0.002108	1.245588	1.903057	-1.402542	0.749909	-0.004836	0.000000	-10.000000	0.416667	-21.850000	233.500000	1023.000000	1023.000000	2046.000000
5.360000	0.001390	0.821329	1.772521	-1.450257	0.604412	-0.105347	0.000000	-10.000000	0.408333	-21.549999	226.166672	1023.000000	1023.000000	2046.000000
5.380000	0.000617	0.364602	1.658030	-1.643694	0.509711	-0.159444	0.000000	-10.000000	0.400000	-21.266666	219.000000	1023.000000	1023.000000	2046.000000
5.400000	-0.000163	-0.096590	1.531803	-1.854247	0.422723	-0.196868	0.000000	-10.000000	0.400000	-21.133333	212.000000	1023.000000	1023.000000	2046.000000
5.420000	-0.001390	-0.821386	1.377488	-2.136239	0.270001	-0.332636	0.000000	-10.000000	0.400000	-21.016668	205.000000	1023.000000	1023.000000	2046.000000
5.440000	-0.002778	-1.641843	1.145796	-2.415186	0.121081	-0.493534	0.000000	-10.000000	0.400000	-20.816668	197.833328	1023.000000	1023.000000	2046.000000
5.460000	-0.004382	-2.589551	0.991629	-2.846702	-0.090465	-0.644013	0.000000	-10.000000	0.400000	-20.766668	190.833328	1023.000000	1023.000000	2046.000000
5.480000	-0.005933	-3.506569	0.984420	-3.270982	-0.434202	-0.785805	0.000000	-10.000000	0.400000	-20.566668	183.833328	1023.000000	1023.000000	2046.000000
5.500000	-0.007404	-4.375649	0.980869	-3.568761	-0.695502	-1.092255	0.000000	-10.000000	0.400000	-20.416668	177.000000	1023.000000	1023.000000	2046.000000
5.520000	-0.008835	-5.221353	0.999171	-3.781135	-1.098541	-1.340847	0.000000	-10.000000	0.383333	-20.033333	170.166672	1023.000000	1023.000000	2046.000000
5.540000	-0.010264	-6.066050	0.842514	-3.824654	-1.440483	-1.643427	0.000000	-10.000000	0.375000	-19.733334	163.500000	1023.000000	1023.000000	2046.000000
5.560000	-0.011879	-7.020315	0.487489	-3.972083	-1.799512	-1.736209	0.000000	-10.000000	0.366667	-19.350000	157.000000	1023.000000	1023.000000	2046.000000
5.580000	-0.013379	-7.907108	0.033193	-4.051159	-2.033211	-1.855932	0.000000	-10.000000	0.366667	-18.966667	150.500000	1023.000000	1023.000000	2046.000000
5.600000	-0.014571	-8.611199	-0.200040	-4.191753	-2.340662	-1.878743	0.000000	-10.000000	0.358333	-18.600000	144.000000	1023.000000	1023.000000	2046.000000
5.620000	-0.015328	-9.059058	-0.378291	-4.150633	-2.565383	-1.964751	0.000000	-10.000000	0.333333	-18.333334	137.666672	1023.000000	1023.000000	2046.000000
5.640000	-0.016055	-9.488550	-0.524333	-4.169491	-2.788444	-2.006282	0.000000	-10.000000	0.316667	-18.000000	131.500000	1023.000000	1023.000000	2046.000000
5.660000	-0.016739	-9.892985	-0.733879	-4.180242	-2.983142	-1.995723	0.000000	-10.000000	0.291667	-17.633333	125.500000	1023.000000	1023.000000	2046.000000
5.680000	-0.017492	-10.337770	-0.898175	-4.273969	-3.191513	-1.974113	0.000000	-10.000000	0.275000	-17.300001	119.666664	1023.000000	1023.000000	2046.000000
5.700000	-0.018228	-10.772906	-1.112094	-4.321057	-3.355940	-1.983814	0.000000	-10.000000	0.275000	-17.116667	114.000000	1023.000000	1023.000000	2046.000000
5.720000	-0.018806	-11.114567	-1.296637	-4.331770	-3.474500	-2.011660	0.000000	-10.000000	0.266667	-16.783335	108.333336	1023.000000	1023.000000	2046.000000
5.740000	-0.019527	-11.540255	-1.490966	-4.334382	-3.689171	-2.025736	0.000000	-10.000000	0.266667	-16.466667	102.833336	1023.000000	1023.000000	2046.000000
5.760000	-0.020064	-11.857962	-1.705864	-4.305605	-3.831388	-2.015104	0.000000	-10.000000	0.250000	-16.100000	97.333336	1023.000000	1023.000000	2046.000000
5.780000	-0.020699	-12.233245	-1.930591	-4.267882	-3.987128	-2.047644	0.000000	-10.000000	0.250000	-15.850000	92.000000	1023.000000	1023.000000	2046.000000
5.800000	-0.021264	-12.567186	-2.125704	-4.252442	-4.128597	-2.060443	0.000000	-10.000000	0.250000	-15.533334	86.666664	1023.000000	1023.000000	2046.000000
5.820000	-0.021907	-12.947145	-2.309957	-4.238377	-4.340252	-2.058559	0.000000	-10.000000	0.250000	-15.266667	81.500000	1023.000000	1023.000000	2046.000000
5.840000	-0.022560	-13.333034	-2.485998	-4.245409	-4.534615	-2.067012	0.000000	-10.000000	0.241667	-14.933333	76.333336	1023.000000	1023.000000	2046.000000
5.860000	-0.023304	-13.772705	-2.719980	-4.241002	-4.716362	-2.095362	0.000000	-10.000000	0.233333	-14.766667	71.333336	1023.000000	1023.000000	2046.000000
5.880000	-0.023956	-14.157887	-2.897947	-4.266011	-4.882729	-2.111200	0.000000	-10.000000	0.225000	-14.483334	66.333336	1023.000000	1023.000000	2046.000000
5.900000	-0.024714	-14.605850	-3.088745	-4.261003	-5.126169	-2.129933	0.000000	-10.000000	0.225000	-14.216667	61.666668	1023.000000	1023.000000	2046.000000
5.920000	-0.025391	-15.006130	-3.287722	-4.274062	-5.274743	-2.169604	0.000000	-10.000000	0.225000	-13.783334	56.833332	1023.000000	1023.000000	2046.000000
5.940000	-0.025976	-15.352064	-3.424481	-4.310796	-5.464477	-2.152310	0.000000	-10.000000	0.216667	-13.400001	52.333332	1023.000000	1023.000000	2046.000000
5.960000	-0.026615	-15.729422	-3.627102	-4.312329	-5.590699	-2.199292	0.000000	-10.000000	0.208333	-13.100000	47.666668	1023.000000	1023.000000	2046.000000
5.980000	-0.027135	-16.036768	-3.740641	-4.324835	-5.769381	-2.201911	0.000000	-10.000000	0.183333	-12.800000	43.333332	1023.000000	1023.000000	2046.000000
6.000000	-0.027653	-16.342691	-3.910882	-4.301826	-5.882016	-2.247966	0.000000	-10.000000	0.166667	-12.516666	39.000000	1023.000000	1023.000000	2046.000000
6.020000	-0.028105	-16.610142	-4.072418	-4.273662	-6.005025	-2.259036	0.000000	-10.000000	0.150000	-12.233334	35.000000	1023.000000	1023.000000	2046.000000
6.040000	-0.028996	-17.136778	-4.398728	-4.284679	-6.147290	-2.306080	0.000000	-10.000000	0.150000	-12.033334	31.000000	1023.000000	1023.000000	2046.000000
6.060000	-0.030124	-17.803310	-4.593991	-4.276341	-6.514591	-2.418388	0.000000	-10.000000	0.141667	-11.683333	27.000000	1023.000000	1023.000000	2046.000000
6.080000	-0.031238	-18.461634	-4.760291	-4.253944	-6.920623	-2.526775	0.000000	-10.000000	0.141667	-11.250000	23.000000	1023.000000	1023.000000	2046.000000
6.100000	-0.032331	-19.107403	-4.985474	-4.291309	-7.271150	-2.559469	0.000000	-10.000000	0.141667	-10.733334	19.166666	1023.000000	1023.000000	2046.000000
6.120000	-0.033103	-19.563822	-5.215455	-4.150780	-7.518452	-2.679135	0.000000	-10.000000	0.150000	-10.466667	15.500000	1023.000000	1023.000000	2046.000000
6.140000	-0.033670	-19.899145	-5.340917	-4.301064	-7.578553	-2.678611	0.000000	-10.000000	0.141667	-10.300000	12.000000	1023.000000	1023.000000	2046.000000
6.160000	-0.034029	-20.110960	-5.501462	-4.405353	-7.650078	-2.554068	0.000000	-10.000000	0.141667	-10.283334	8.500000	1023.000000	1023.000000	2046.000000
6.180000	-0.034567	-20.429314	-5.657207	-4.542321	-7.597262	-2.632524	0.000000	-10.000000	0.141667	-10.233334	5.000000	1023.000000	1023.000000	2046.000000
6.200000	-0.035465	-20.959957	-5.737879	-4.863804	-7.620799	-2.737475	0.000000	-10.000000	0.141667	-10.050000	1.833333	1023.000000	1023.000000	2046.000000
6.220000	-0.036721	-21.702105	-5.862722	-5.034051	-7.837845	-2.967486	0.000000	-10.000000	0.125000	-9.616667	-1.166667	1023.000000	1023.000000	2046.000000
6.240000	-0.037876	-22.384825	-6.109208	-4.944602	-8.102533	-3.228482	0.000000	-10.000000	0.108333	-8.833333	-4.000000	1023.000000	1023.000000	2046.000000
6.260000	-0.039129	-23.125072	-6.403545	-4.904044	-8.443518	-3.373967	0.000000	-10.000000	0.100000	-7.966667	-6.833333	1023.000000	1023.000000	2046.000000
6.280000	-0.040022	-23.653109	-6.569321	-4.897237	-8.743875	-3.442675	0.000000	-10.000000	0.100000	-7.350000	-9.500000	1023.000000	1023.000000	2046.000000
6.300000	-0.040561	-23.971365	-6.635431	-4.972484	-8.950521	-3.412929	0.000000	-10.000000	0.100000	-7.166667	-12.000000	1023.000000	1023.000000	2046.000000
6.320000	-0.041067	-24.270641	-6.706782	-5.059759	-9.063658	-3.440443	0.000000	-10.000000	0.108333	-7.266667	-14.500000	1023.000000	1023.000000	2046.000000
6.340000	-0.041640	-24.609167	-6.829598	-5.198364	-9.147738	-3.433467	0.000000	-10.000000	0.108333	-7.500000	-17.000000	1023.000000	1023.000000	2046.000000
6.360000	-0.042022	-24.835100	-6.918561	-5.235278	-9.219646	-3.461617	0.000000	-10.000000	0.108333	-7.533333	-19.500000	1023.000000	1023.000000	2046.000000
6.380000	-0.042241	-24.964590	-6.952578	-5.273153	-9.253212	-3.485648	0.000000	-10.000000	0.100000	-7.483334	-22.000000	1023.000000	1023.000000	2046.000000
6.400000	-0.042342	-25.024326	-7.002759	-5.206240	-9.287362	-3.527966	0.000000	-10.000000	0.100000	-7.250000	-24.500000	1023.000000	1023.000000	2046.000000
6.420000	-0.042097	-24.879482	-6.955346	-5.086644	-9.271760	-3.565731	0.000000	-10.000000	0.100000	-7.000000	-27.000000	1023.000000	1023.000000	2046.000000
6.440000	-0.041908	-24.767830	-6.954068	-4.924929	-9.313148	-3.575686	0.000000	-10.000000	0.083333	-6.650000	-29.333334	1023.000000	1023.000000	2046.000000
6.460000	-0.041780	-24.692163	-6.971330	-4.800505	-9.308743	-3.611587	0.000000	-10.000000	0.083333	-6.216667	-31.500000	1023.000000	1023.000000	2046.000000
6.480000	-0.041586	-24.577423	-6.887859	-4.858807	-9.325450	-3.505307	0.000000	-10.000000	0.083333	-5.833333	-33.500000	1023.000000	1023.000000	2046.000000
6.500000	-0.041411	-24.473846	-6.870225	-4.919330	-9.255329	-3.428961	0.000000	-10.000000	0.100000	-5.566667	-35.500000	1023.000000	1023.000000	2046.000000
6.520000	-0.041304	-24.410622	-6.785706	-5.025329	-9.235777	-3.363810	0.000000	-10.000000	0.100000	-5.550000	-37.500000	1023.000000	1023.000000	2046.000000
6.540000	-0.041618	-24.596354	-6.852683	-5.151409	-9.159085	-3.433175	0.000000	-10.000000	0.100000	-5.516667	-39.500000	1023.000000	1023.000000	2046.000000
6.560000	-0.042163	-24.918236	-6.892193	-5.407630	-9.176016	-3.442398	0.000000	-10.000000	0.100000	-5.533333	-41.333332	1023.000000	1023.000000	2046.000000
6.580000	-0.042887	-25.345999	-6.862746	-5.798422	-9.217064	-3.467767	0.000000	-10.000000	0.100000	-5.550000	-43.000000	1023.000000	1023.000000	2046.000000
6.600000	-0.043763	-25.863655	-6.792229	-6.191610	-9.356082	-3.523734	0.000000	-10.000000	0.100000	-5.750000	-44.666668	1023.000000	1023.000000	2046.000000
6.620000	-0.044719	-26.429108	-6.785716	-6.454851	-9.509365	-3.679176	0.000000	-10.000000	0.100000	-5.833333	-46.500000	1023.000000	1023.000000	2046.000000
6.640000	-0.045588	-26.942274	-6.747544	-6.610450	-9.748585	-3.835696	0.000000	-10.000000	0.100000	-5.583333	-48.500000	1023.000000	1023.000000	2046.000000
6.660000	-0.046144	-27.271303	-6.794058	-6.594039	-9.926147	-3.957058	0.000000	-10.000000	0.100000	-5.266667	-49.833332	1023.000000	1023.000000	2046.000000
6.680000	-0.046923	-27.731749	-6.997360	-6.599728	-10.096874	-4.037787	0.000000	-10.000000	0.100000	-4.783333	-51.666668	1023.000000	1023.000000	2046.000000
6.700000	-0.047659	-28.166245	-7.212642	-6.666910	-10.246558	-4.040133	0.000000	-10.000000	0.100000	-4.233334	-53.333332	1023.000000	1023.000000	2046.000000
6.720000	-0.048115	-28.435860	-7.406347	-6.662288	-10.326269	-4.040956	0.000000	-10.000000	0.100000	-3.550000	-55.333332	1023.000000	1023.000000	2046.000000
6.740000	-0.048115	-28.435961	-7.455865	-6.622597	-10.351276	-4.006221	0.000000	-10.000000	0.091667	-3.083333	-56.500000	1023.000000	1023.000000	2046.000000
6.760000	-0.047962	-28.345594	-7.404921	-6.565320	-10.437860	-3.937494	0.000000	-10.000000	0.091667	-2.633333	-57.500000	1023.000000	1023.000000	2046.000000
6.780000	-0.047678	-28.177881	-7.403201	-6.472881	-10.414797	-3.887003	0.000000	-10.000000	0.083333	-1.833333	-58.333332	1023.000000	1023.000000	2046.000000
6.800000	-0.047252	-27.926226	-7.367002	-6.429867	-10.344642	-3.784715	0.000000	-10.000000	0.075000	-0.883333	-58.833332	1023.000000	1023.000000	2046.000000
6.820000	-0.046710	-27.605677	-7.308056	-6.355298	-10.265274	-3.677047	0.000000	-10.000000	0.058333	0.533333	-59.000000	1023.000000	1023.000000	2046.000000
6.840000	-0.045986	-27.177828	-7.248696	-6.252542	-10.137430	-3.539160	0.000000	-10.000000	0.041667	1.883333	-59.000000	1023.000000	1023.000000	2046.000000
6.860000	-0.045200	-26.713345	-7.152976	-6.137295	-10.054096	-3.368976	0.000000	-10.000000	0.025000	3.700000	-59.000000	1023.000000	1023.000000	2046.000000
6.880000	-0.044216	-26.131933	-7.033031	-5.965482	-9.929998	-3.203421	0.000000	-10.000000	0.008333	5.416667	-59.000000	1023.000000	1023.000000	2046.000000
6.900000	-0.043254	-25.562878	-6.928703	-5.802659	-9.829958	-3.001557	0.000000	-10.000000	0.000000	7.233334	-59.000000	1023.000000	1023.000000	2046.000000
6.920000	-0.042192	-24.935760	-6.868816	-5.587873	-9.673489	-2.805583	0.000000	-10.000000	0.000000	8.900000	-59.000000	1023.000000	1023.000000	2046.000000
6.940000	-0.041139	-24.313335	-6.781413	-5.400576	-9.504827	-2.626519	0.000000	-10.000000	-0.016667	10.450000	-59.000000	1023.000000	1023.000000	2046.000000
6.960000	-0.039981	-23.628649	-6.655453	-5.162458	-9.364263	-2.446476	0.000000	-10.000000	-0.041667	11.983334	-59.000000	1023.000000	1023.000000	2046.000000
6.980000	-0.038837	-22.952890	-6.566679	-5.013676	-9.188160	-2.184376	0.000000	-10.000000	-0.066667	13.433333	-45.500000	1023.000000	1023.000000	2046.000000
7.000000	-0.037747	-22.308689	-6.562820	-4.775531	-8.943727	-2.026610	0.000000	-10.000000	-0.100000	15.316667	-16.333334	1023.000000	1023.000000	2046.000000
7.020000	-0.036762	-21.726456	-6.477078	-4.585402	-8.820207	-1.843769	0.000000	-10.000000	-0.141667	17.150000	14.833333	1023.000000	1023.000000	2046.000000
7.040000	-0.035707	-21.102915	-6.352468	-4.323063	-8.738805	-1.688580	0.000000	-10.000000	-0.183333	18.549999	32.500000	1023.000000	1023.000000	2046.000000
7.060000	-0.034775	-20.551817	-6.258924	-4.252595	-8.667786	-1.372513	0.000000	-10.000000	-0.200000	19.299999	36.500000	1023.000000	1023.000000	2046.000000
7.080000	-0.033681	-19.905684	-6.323467	-3.885546	-8.469154	-1.227516	0.000000	-10.000000	-0.216667	19.549999	40.500000	1023.000000	1023.000000	2046.000000
7.100000	-0.032299	-19.088852	-6.185632	-3.846309	-8.151234	-0.905677	0.000000	-10.000000	-0.233333	20.216667	46.833332	1023.000000	1023.000000	2046.000000
7.120000	-0.030789	-18.196320	-6.118505	-3.715663	-7.845246	-0.516905	0.000000	-10.000000	-0.250000	20.500000	53.333332	1023.000000	1023.000000	2046.000000
7.140000	-0.029730	-17.570450	-6.121644	-3.567687	-7.485188	-0.395932	0.000000	-10.000000	-0.258333	21.200001	60.166668	1023.000000	1023.000000	2046.000000
7.160000	-0.029162	-17.234705	-6.027006	-3.642422	-7.286778	-0.278499	0.000000	-10.000000	-0.266667	21.733334	67.000000	1023.000000	1023.000000	2046.000000
7.180000	-0.028676	-16.947567	-6.019374	-3.592785	-7.080753	-0.254654	0.000000	-10.000000	-0.283333	22.433334	74.333336	1023.000000	1023.000000	2046.000000
7.200000	-0.028373	-16.768610	-6.070137	-3.380368	-7.049222	-0.268883	0.000000	-10.000000	-0.291667	23.016666	81.666664	1023.000000	1023.000000	2046.000000
7.220000	-0.027762	-16.407185	-6.113738	-3.145079	-6.999253	-0.149115	0.000000	-10.000000	-0.283333	23.116667	89.333336	1023.000000	1023.000000	2046.000000
7.240000	-0.026445	-15.629240	-6.010955	-2.967887	-6.788467	0.138070	0.000000	-10.000000	-0.283333	23.250000	97.000000	1023.000000	1023.000000	2046.000000
7.260000	-0.025170	-14.875332	-5.833101	-2.876343	-6.575926	0.410038	0.000000	-10.000000	-0.283333	23.366667	104.666664	1023.000000	1023.000000	2046.000000
7.280000	-0.023913	-14.132628	-5.761535	-2.787101	-6.255713	0.671720	0.000000	-10.000000	-0.300000	23.550001	112.333336	1023.000000	1023.000000	2046.000000
7.300000	-0.022680	-13.403591	-5.631335	-2.701148	-6.038382	0.967274	0.000000	-10.000000	-0.316667	23.966667	120.000000	1023.000000	1023.000000	2046.000000
7.320000	-0.021091	-12.464916	-5.392428	-2.501880	-5.783225	1.212617	0.000000	-10.000000	-0.325000	24.050001	128.000000	1023.000000	1023.000000	2046.000000
7.340000	-0.019396	-11.463306	-5.099786	-2.258084	-5.560282	1.454846	0.000000	-10.000000	-0.341667	24.366667	136.000000	1023.000000	1023.000000	2046.000000
7.360000	-0.017781	-10.508466	-4.814571	-2.048010	-5.340479	1.694594	0.000000	-10.000000	-0.341667	24.316668	144.166672	1023.000000	1023.000000	2046.000000
7.380000	-0.016141	-9.539276	-4.571542	-1.808282	-5.115985	1.956533	0.000000	-10.000000	-0.350000	24.516666	152.500000	1023.000000	1023.000000	2046.000000
7.400000	-0.014340	-8.474971	-4.350764	-1.485329	-4.815112	2.176234	0.000000	-10.000000	-0.350000	24.633333	160.833328	1023.000000	1023.000000	2046.000000
7.420000	-0.012496	-7.385392	-4.055637	-1.245672	-4.538102	2.454019	0.000000	-10.000000	-0.350000	24.800001	169.000000	1023.000000	1023.000000	2046.000000
7.440000	-0.010539	-6.228370	-3.770303	-1.028866	-4.208786	2.779586	0.000000	-10.000000	-0.350000	24.716667	177.000000	1023.000000	1023.000000	2046.000000
7.460000	-0.008361	-4.941377	-3.428094	-0.823507	-3.799534	3.109757	0.000000	-10.000000	-0.358333	24.700001	185.333328	1023.000000	1023.000000	2046.000000
7.480000	-0.006502	-3.842424	-3.108663	-0.717384	-3.432874	3.416497	0.000000	-10.000000	-0.358333	24.833334	193.666672	1023.000000	1023.000000	2046.000000
7.500000	-0.004945	-2.922632	-2.742100	-0.692087	-3.165498	3.677053	0.000000	-10.000000	-0.358333	24.883333	202.000000	1023.000000	1023.000000	2046.000000
7.520000	-0.003209	-1.896507	-2.356058	-0.702572	-2.783121	3.945244	0.000000	-10.000000	-0.341667	24.816668	210.333328	1023.000000	1023.000000	2046.000000
7.540000	-0.001829	-1.080962	-1.887945	-0.817641	-2.490823	4.115448	0.000000	-10.000000	-0.325000	24.283333	218.666672	1023.000000	1023.000000	2046.000000
7.560000	-0.000552	-0.326420	-1.445935	-0.875709	-2.259180	4.254403	0.000000	-10.000000	-0.308333	24.033333	227.000000	1023.000000	1023.000000	2046.000000
7.580000	0.000601	0.354990	-1.035640	-0.852535	-2.143440	4.386605	0.000000	-10.000000	-0.300000	23.816668	235.000000	1023.000000	1023.000000	2046.000000
7.600000	0.001601	0.946173	-0.852769	-0.697462	-1.910347	4.406751	0.000000	-10.000000	-0.300000	23.750000	243.000000	1023.000000	1023.000000	2046.000000
7.620000	0.002565	1.516204	-0.753804	-0.519709	-1.707849	4.497566	0.000000	-10.000000	-0.300000	23.583334	251.000000	1023.000000	1023.000000	2046.000000
7.640000	0.003667	2.167466	-0.650153	-0.255351	-1.606398	4.679368	0.000000	-10.000000	-0.300000	23.483334	258.833344	1023.000000	1023.000000	2046.000000
7.660000	0.005381	3.180032	-0.419515	0.015614	-1.383027	4.966959	0.000000	-10.000000	-0.300000	23.516668	264.000000	1023.000000	1023.000000	2046.000000
7.680000	0.007118	4.206576	-0.199194	0.224264	-1.096236	5.277741	0.000000	-10.000000	-0.308333	23.650002	271.666656	1023.000000	1023.000000	2046.000000
7.700000	0.009286	5.488323	0.070009	0.534182	-0.631033	5.515165	0.000000	-10.000000	-0.308333	23.733334	279.500000	1023.000000	1023.000000	2046.000000
7.720000	0.011410	6.743108	0.461795	0.783636	-0.319720	5.817398	0.000000	-10.000000	-0.325000	23.783335	290.000000	1023.000000	1023.000000	2046.000000
7.740000	0.013493	7.974610	0.807610	0.957493	0.060079	6.149428	0.000000	-10.000000	-0.316667	23.850000	298.000000	1023.000000	1023.000000	2046.000000
7.760000	0.015705	9.281580	1.177843	1.181780	0.491022	6.430935	0.000000	-10.000000	-0.325000	24.016668	306.000000	1023.000000	1023.000000	2046.000000
7.780000	0.017781	10.508521	1.484351	1.469787	0.848105	6.706277	0.000000	-10.000000	-0.316667	24.166668	314.000000	1023.000000	1023.000000	2046.000000
7.800000	0.020101	11.879780	1.795501	1.768449	1.297440	7.018389	0.000000	-10.000000	-0.316667	24.133333	322.000000	1023.000000	1023.000000	2046.000000
7.820000	0.022240	13.143784	2.101964	2.069888	1.657790	7.314141	0.000000	-10.000000	-0.308333	23.966667	330.000000	1023.000000	1023.000000	2046.000000
7.840000	0.024327	14.377241	2.395740	2.391385	2.038210	7.551907	0.000000	-10.000000	-0.300000	23.933334	338.000000	1023.000000	1023.000000	2046.000000
7.860000	0.026330	15.561292	2.741438	2.649834	2.332858	7.837162	0.000000	-10.000000	-0.300000	23.816668	346.000000	1023.000000	1023.000000	2046.000000
7.880000	0.028093	16.603043	3.006850	2.952663	2.604394	8.039135	0.000000	-10.000000	-0.300000	23.716667	354.000000	1023.000000	1023.000000	2046.000000
7.900000	0.030054	17.761814	3.339392	3.252765	2.903191	8.266467	0.000000	-10.000000	-0.291667	23.533333	362.000000	1023.000000	1023.000000	2046.000000
7.920000	0.031950	18.882315	3.580783	3.507295	3.272399	8.521838	0.000000	-10.000000	-0.275000	23.083334	370.000000	1023.000000	1023.000000	2046.000000
7.940000	0.033693	19.912569	3.876827	3.740726	3.583109	8.711906	0.000000	-10.000000	-0.275000	22.866667	377.833344	1023.000000	1023.000000	2046.000000
7.960000	0.035229	20.820547	4.078184	3.962451	3.926429	8.853484	0.000000	-10.000000	-0.266667	22.616667	385.500000	1023.000000	1023.000000	2046.000000
7.980000	0.036405	21.515221	4.265706	4.170331	4.168189	8.910996	0.000000	-10.000000	-0.266667	22.766666	393.166656	1023.000000	1023.000000	2046.000000
8.000000	0.037305	22.047485	4.364425	4.322317	4.334679	9.026066	0.000000	-10.000000	-0.266667	22.783333	400.666656	1023.000000	1023.000000	2046.000000
8.020000	0.038134	22.537462	4.433984	4.346114	4.474361	9.283004	0.000000	-10.000000	-0.283333	22.866667	408.333344	1023.000000	1023.000000	2046.000000
8.040000	0.039519	23.355762	4.631255	4.553264	4.631724	9.539518	0.000000	-10.000000	-0.291667	22.833334	415.833344	1023.000000	1023.000000	2046.000000
8.060000	0.041747	24.672737	4.956645	4.941420	5.009328	9.765345	0.000000	-10.000000	-0.283333	22.650000	423.500000	1023.000000	1023.000000	2046.000000
8.080000	0.043722	25.839596	5.222387	5.158350	5.274447	10.184411	0.000000	-10.000000	-0.250000	22.350000	431.000000	1023.000000	1023.000000	2046.000000
8.100000	0.044809	26.481876	5.295403	5.213922	5.693386	10.279165	0.000000	-10.000000	-0.233333	22.083334	438.500000	1023.000000	1023.000000	2046.000000
8.120000	0.045040	26.618376	5.370492	5.205599	5.845268	10.197017	0.000000	-10.000000	-0.216667	21.850000	446.000000	1023.000000	1023.000000	2046.000000
8.140000	0.044809	26.481905	5.396907	5.086775	5.879325	10.118897	0.000000	-10.000000	-0.225000	21.666668	453.333344	1023.000000	1023.000000	2046.000000
8.160000	0.044707	26.421926	5.297498	5.224715	5.791919	10.107794	0.000000	-10.000000	-0.216667	21.500000	460.666656	1023.000000	1023.000000	2046.000000
8.180000	0.044845	26.503433	5.123802	5.505342	5.747199	10.127090	0.000000	-10.000000	-0.200000	21.083334	467.833344	1023.000000	1023.000000	2046.000000
8.200000	0.045602	26.950741	5.105294	5.676494	5.869355	10.299599	0.000000	-10.000000	-0.183333	20.366667	475.000000	1023.000000	1023.000000	2046.000000
8.220000	0.046682	27.589329	5.350590	5.775361	6.000288	10.463091	0.000000	-10.000000	-0.175000	19.450001	481.833344	1023.000000	1023.000000	2046.000000
8.240000	0.047560	28.107809	5.469880	5.835221	6.166963	10.635744	0.000000	-10.000000	-0.166667	18.800001	488.500000	1023.000000	1023.000000	2046.000000
8.260000	0.048368	28.585300	5.564006	5.918648	6.278588	10.824059	0.000000	-10.000000	-0.158333	18.366667	495.000000	1023.000000	1023.000000	2046.000000
8.280000	0.049357	29.170168	5.637682	6.061028	6.426145	11.045313	0.000000	-10.000000	-0.150000	18.233334	501.333344	1023.000000	1023.000000	2046.000000
8.300000	0.050522	29.858309	5.798863	6.266310	6.559060	11.234075	0.000000	-10.000000	-0.133333	17.833334	507.500000	1023.000000	1023.000000	2046.000000
8.320000	0.051646	30.523050	5.958717	6.463409	6.675481	11.425444	0.000000	-10.000000	-0.108333	17.283333	513.500000	1023.000000	1023.000000	2046.000000
8.340000	0.052676	31.131748	6.170989	6.642103	6.721869	11.596787	0.000000	-10.000000	-0.075000	16.266666	519.333313	1023.000000	1023.000000	2046.000000
8.360000	0.053649	31.706554	6.299506	6.879631	6.821240	11.706177	0.000000	-10.000000	-0.041667	15.216667	524.833313	1023.000000	1023.000000	2046.000000
8.380000	0.054418	32.161240	6.441725	7.040910	6.860828	11.817775	0.000000	-10.000000	-0.025000	13.866667	530.000000	1023.000000	1023.000000	2046.000000
8.400000	0.055242	32.647755	6.536199	7.214363	6.996986	11.900206	0.000000	-10.000000	-0.008333	12.716667	534.833313	1023.000000	1023.000000	2046.000000
8.420000	0.056090	33.148960	6.746469	7.356613	7.064746	11.981132	0.000000	-10.000000	-0.008333	11.466667	539.500000	1023.000000	1023.000000	2046.000000
8.440000	0.056979	33.674622	6.910717	7.520233	7.204419	12.039252	0.000000	-10.000000	0.000000	10.150001	543.500000	1023.000000	1023.000000	2046.000000
8.460000	0.057539	34.005753	6.981044	7.620384	7.346660	12.057665	0.000000	-10.000000	0.016667	8.583334	547.166687	1023.000000	1023.000000	2046.000000
8.480000	0.057762	34.137058	7.068417	7.500319	7.521145	12.047177	0.000000	-10.000000	0.041667	6.416667	550.000000	1023.000000	1023.000000	2046.000000
8.500000	0.057734	34.120659	7.302902	7.154539	7.608829	12.054391	0.000000	-10.000000	0.066667	3.300000	552.500000	1023.000000	1023.000000	2046.000000
8.520000	0.057239	33.828411	7.540545	6.804524	7.605586	11.877756	0.000000	-10.000000	0.083333	0.066667	554.000000	1023.000000	1023.000000	2046.000000
8.540000	0.056440	33.355747	7.690585	6.410159	7.513091	11.741912	0.000000	-10.000000	0.091667	-2.616667	554.833313	1023.000000	1023.000000	2046.000000
8.560000	0.055627	32.875511	7.828892	6.076305	7.458808	11.511505	0.000000	-10.000000	0.108333	-4.583333	555.000000	1023.000000	1023.000000	2046.000000
8.580000	0.054516	32.218819	7.772885	5.790936	7.348238	11.306760	0.000000	-10.000000	0.116667	-6.600000	555.000000	1023.000000	1023.000000	2046.000000
8.600000	0.053406	31.562654	7.701394	5.624429	7.152515	11.084318	0.000000	-10.000000	0.133333	-8.633333	555.000000	1023.000000	1023.000000	2046.000000
8.620000	0.052516	31.037151	7.523851	5.525568	7.058206	10.929527	0.000000	-10.000000	0.141667	-10.133333	555.000000	1023.000000	1023.000000	2046.000000
8.640000	0.051829	30.631235	7.465464	5.453938	6.973677	10.738155	0.000000	-10.000000	0.150000	-11.216667	555.000000	1023.000000	1023.000000	2046.000000
8.660000	0.051547	30.464176	7.524884	5.425385	6.928617	10.585291	0.000000	-10.000000	0.150000	-12.100000	551.666687	1023.000000	1023.000000	2046.000000
8.680000	0.051377	30.364040	7.548329	5.475607	6.910456	10.429648	0.000000	-10.000000	0.166667	-12.750000	544.000000	1023.000000	1023.000000	2046.000000
8.700000	0.051049	30.170212	7.572865	5.339705	6.898202	10.359438	0.000000	-10.000000	0.183333	-13.366667	534.833313	1023.000000	1023.000000	2046.000000
8.720000	0.050683	29.953724	7.538667	5.188482	6.923524	10.303050	0.000000	-10.000000	0.200000	-13.733334	527.500000	1023.000000	1023.000000	2046.000000
8.740000	0.050231	29.686522	7.513000	4.998249	6.968315	10.206959	0.000000	-10.000000	0.216667	-14.133333	522.833313	1023.000000	1023.000000	2046.000000
8.760000	0.049710	29.378508	7.417146	4.880096	7.010201	10.071065	0.000000	-10.000000	0.233333	-14.383333	518.000000	1023.000000	1023.000000	2046.000000
8.780000	0.049253	29.108601	7.376221	4.773623	7.004741	9.954014	0.000000	-10.000000	0.250000	-14.666667	513.166687	1023.000000	1023.000000	2046.000000
8.800000	0.048630	28.740511	7.337631	4.713290	6.918024	9.771566	0.000000	-10.000000	0.250000	-14.750000	508.333344	1023.000000	1023.000000	2046.000000
8.820000	0.047817	28.260136	7.258214	4.605155	6.790842	9.605925	0.000000	-10.000000	0.250000	-15.000000	503.500000	1023.000000	1023.000000	2046.000000
8.840000	0.047095	27.833071	7.177243	4.562566	6.708655	9.384607	0.000000	-10.000000	0.250000	-15.216667	498.500000	1023.000000	1023.000000	2046.000000
8.860000	0.046412	27.429201	7.146117	4.530615	6.623056	9.129414	0.000000	-10.000000	0.258333	-15.566667	493.333344	1023.000000	1023.000000	2046.000000
8.880000	0.045981	27.174839	7.091499	4.502109	6.608566	8.972665	0.000000	-10.000000	0.258333	-15.683333	488.166656	1023.000000	1023.000000	2046.000000
8.900000	0.045230	26.730896	6.965621	4.455346	6.530984	8.778944	0.000000	-10.000000	0.258333	-15.816667	482.833344	1023.000000	1023.000000	2046.000000
8.920000	0.044267	26.161657	6.864185	4.279579	6.408665	8.609228	0.000000	-10.000000	0.258333	-16.000000	477.666656	1023.000000	1023.000000	2046.000000
8.940000	0.042961	25.390192	6.663761	4.091969	6.164364	8.470098	0.000000	-10.000000	0.275000	-16.366667	472.166656	1023.000000	1023.000000	2046.000000
8.960000	0.041990	24.816202	6.455436	4.047184	6.157279	8.156303	0.000000	-10.000000	0.283333	-16.733334	466.833344	1023.000000	1023.000000	2046.000000
8.980000	0.040961	24.207767	6.342522	3.874515	5.951096	8.039634	0.000000	-10.000000	0.291667	-17.300001	461.166656	1023.000000	1023.000000	2046.000000
9.000000	0.039745	23.489189	6.138342	3.557068	5.929800	7.863978	0.000000	-10.000000	0.291667	-17.783335	455.500000	1023.000000	1023.000000	2046.000000
9.020000	0.037836	22.360970	5.921850	3.167286	5.862575	7.409257	0.000000	-10.000000	0.316667	-18.516666	449.500000	1023.000000	1023.000000	2046.000000
9.040000	0.035357	20.896017	5.723900	2.680212	5.658809	6.833095	0.000000	-10.000000	0.350000	-18.816668	443.333344	1023.000000	1023.000000	2046.000000
9.060000	0.032786	19.376360	5.354576	2.438273	5.294830	6.288681	0.000000	-10.000000	0.375000	-19.183332	437.000000	1023.000000	1023.000000	2046.000000
9.080000	0.030007	17.733845	4.853889	2.382625	4.851363	5.645967	0.000000	-10.000000	0.383333	-19.416666	430.500000	1023.000000	1023.000000	2046.000000
9.100000	0.027807	16.433876	4.455993	2.295704	4.463990	5.218189	0.000000	-10.000000	0.383333	-19.883333	424.000000	1023.000000	1023.000000	2046.000000
9.120000	0.026217	15.494194	4.273508	2.141683	4.211408	4.867595	0.000000	-10.000000	0.400000	-20.516668	417.333344	1023.000000	1023.000000	2046.000000
9.140000	0.024765	14.635927	4.096150	1.943865	4.069045	4.526867	0.000000	-10.000000	0.408333	-20.800001	410.500000	1023.000000	1023.000000	2046.000000
9.160000	0.023163	13.689507	3.904554	1.720545	3.854565	4.209845	0.000000	-10.000000	0.408333	-21.083334	403.500000	1023.000000	1023.000000	2046.000000
9.180000	0.021797	12.881933	3.761805	1.495902	3.650099	3.974126	0.000000	-10.000000	0.400000	-21.033333	396.500000	1023.000000	1023.000000	2046.000000
9.200000	0.020452	12.086959	3.595212	1.342607	3.435806	3.713334	0.000000	-10.000000	0.400000	-21.316666	389.500000	1023.000000	1023.000000	2046.000000
9.220000	0.019281	11.395179	3.526418	1.164634	3.201949	3.502178	0.000000	-10.000000	0.408333	-21.533333	382.333344	1023.000000	1023.000000	2046.000000
9.240000	0.018195	10.753243	3.405491	1.003325	3.026560	3.317867	0.000000	-10.000000	0.416667	-21.666668	375.166656	1023.000000	1023.000000	2046.000000
9.260000	0.017190	10.159518	3.317141	0.893921	2.887106	3.061351	0.000000	-10.000000	0.425000	-21.766668	368.000000	1023.000000	1023.000000	2046.000000
9.280000	0.016129	9.532245	3.207968	0.781581	2.694013	2.848682	0.000000	-10.000000	0.433333	-21.750000	360.833344	1023.000000	1023.000000	2046.000000
9.300000	0.015177	8.969833	3.072906	0.662227	2.565808	2.668892	0.000000	-10.000000	0.433333	-21.833334	353.500000	1023.000000	1023.000000	2046.000000
9.320000	0.014293	8.447255	2.963731	0.425155	2.550156	2.508213	0.000000	-10.000000	0.425000	-21.733334	346.166656	1023.000000	1023.000000	2046.000000
9.340000	0.013328	7.876679	2.892300	0.187278	2.434521	2.362579	0.000000	-10.000000	0.425000	-21.700001	338.833344	1023.000000	1023.000000	2046.000000
9.360000	0.012097	7.149347	2.715355	-0.108217	2.348189	2.194020	0.000000	-10.000000	0.408333	-21.816666	331.666656	1023.000000	1023.000000	2046.000000
9.380000	0.010718	6.334130	2.533938	-0.438809	2.196476	2.042524	0.000000	-10.000000	0.416667	-21.900000	324.333344	1023.000000	1023.000000	2046.000000
9.400000	0.009192	5.432187	2.385546	-0.890220	2.070420	1.866442	0.000000	-10.000000	0.408333	-21.883333	317.166656	1023.000000	1023.000000	2046.000000
9.420000	0.007658	4.526124	2.302396	-1.362853	1.852250	1.734332	0.000000	-10.000000	0.433333	-21.750000	309.833344	1023.000000	1023.000000	2046.000000
9.440000	0.006181	3.653034	2.308763	-1.743062	1.643517	1.443817	0.000000	-10.000000	0.425000	-21.550001	302.500000	1023.000000	1023.000000	2046.000000
9.460000	0.004748	2.805993	2.391369	-2.028011	1.311605	1.131030	0.000000	-10.000000	0.425000	-21.233334	295.166656	1023.000000	1023.000000	2046.000000
9.480000	0.003385	2.000723	2.417074	-2.186749	1.012273	0.758125	0.000000	-10.000000	0.408333	-20.966667	288.000000	1023.000000	1023.000000	2046.000000
9.500000	0.001819	1.075268	2.231040	-2.339195	0.694613	0.488811	0.000000	-10.000000	0.408333	-20.700001	281.000000	1023.000000	1023.000000	2046.000000
9.520000	0.000113	0.066966	1.898881	-2.472864	0.391072	0.249877	0.000000	-10.000000	0.400000	-20.583334	274.166656	1023.000000	1023.000000	2046.000000
9.540000	-0.001571	-0.928196	1.540572	-2.667392	0.088716	0.109908	0.000000	-10.000000	0.400000	-20.366667	267.333344	1023.000000	1023.000000	2046.000000
9.560000	-0.002738	-1.618144	1.318162	-2.791600	-0.129741	-0.014965	0.000000	-10.000000	0.400000	-20.233334	260.500000	1023.000000	1023.000000	2046.000000
9.580000	-0.003748	-2.214990	1.211755	-2.880139	-0.374329	-0.172277	0.000000	-10.000000	0.400000	-20.000000	253.666672	1023.000000	1023.000000	2046.000000
9.600000	-0.004594	-2.715319	1.067491	-2.939694	-0.577743	-0.265373	0.000000	-10.000000	0.408333	-19.833334	247.000000	1023.000000	1023.000000	2046.000000
9.620000	-0.005521	-3.262688	0.902202	-3.075505	-0.734201	-0.355184	0.000000	-10.000000	0.408333	-19.633333	240.500000	1023.000000	1023.000000	2046.000000
9.640000	-0.006361	-3.759469	0.719568	-3.185912	-0.886132	-0.406993	0.000000	-10.000000	0.391667	-19.566668	234.000000	1023.000000	1023.000000	2046.000000
9.660000	-0.007288	-4.307460	0.498544	-3.250051	-0.988685	-0.567268	0.000000	-10.000000	0.366667	-19.433332	229.666672	1023.000000	1023.000000	2046.000000
9.680000	-0.008095	-4.784110	0.325669	-3.350895	-1.167935	-0.590949	0.000000	-10.000000	0.350000	-19.200001	223.166672	1023.000000	1023.000000	2046.000000
9.700000	-0.009007	-5.323180	0.125957	-3.387197	-1.351438	-0.710502	0.000000	-10.000000	0.358333	-18.933334	216.833328	1023.000000	1023.000000	2046.000000
9.720000	-0.009872	-5.834132	-0.103474	-3.429762	-1.538485	-0.762411	0.000000	-10.000000	0.358333	-18.566668	208.500000	1023.000000	1023.000000	2046.000000
9.740000	-0.010838	-6.405263	-0.311854	-3.478616	-1.757501	-0.857292	0.000000	-10.000000	0.358333	-18.300001	202.333328	1023.000000	1023.000000	2046.000000
9.760000	-0.011769	-6.955309	-0.572200	-3.519586	-1.945681	-0.917841	0.000000	-10.000000	0.350000	-18.116667	196.000000	1023.000000	1023.000000	2046.000000
9.780000	-0.012812	-7.571666	-0.757852	-3.572552	-2.214505	-1.026757	0.000000	-10.000000	0.333333	-17.833334	189.666672	1023.000000	1023.000000	2046.000000
9.800000	-0.013841	-8.180233	-1.022069	-3.592543	-2.422902	-1.142720	0.000000	-10.000000	0.316667	-17.733334	183.833328	1023.000000	1023.000000	2046.000000
9.820000	-0.014733	-8.707203	-1.231854	-3.643559	-2.654051	-1.177739	0.000000	-10.000000	0.291667	-17.450001	178.166672	1023.000000	1023.000000	2046.000000
9.840000	-0.015768	-9.318680	-1.439463	-3.668627	-2.923738	-1.286853	0.000000	-10.000000	0.291667	-17.316668	172.500000	1023.000000	1023.000000	2046.000000
9.860000	-0.016613	-9.818105	-1.655905	-3.735554	-3.134840	-1.291806	0.000000	-10.000000	0.283333	-17.066668	166.500000	1023.000000	1023.000000	2046.000000
9.880000	-0.017475	-10.327966	-1.886226	-3.735266	-3.315550	-1.390923	0.000000	-10.000000	0.283333	-16.883333	160.833328	1023.000000	1023.000000	2046.000000
9.900000	-0.018327	-10.831238	-2.099185	-3.837300	-3.499723	-1.395030	0.000000	-10.000000	0.283333	-16.616667	155.166672	1023.000000	1023.000000	2046.000000
9.920000	-0.019174	-11.331707	-2.288737	-3.844081	-3.701341	-1.497548	0.000000	-10.000000	0.283333	-16.416666	149.666672	1023.000000	1023.000000	2046.000000
9.940000	-0.020072	-11.862273	-2.500124	-3.864684	-3.901168	-1.596298	0.000000	-10.000000	0.283333	-16.133333	144.000000	1023.000000	1023.000000	2046.000000
9.960000	-0.020946	-12.378976	-2.722032	-3.852208	-4.105337	-1.699399	0.000000	-10.000000	0.266667	-15.966667	138.666672	1023.000000	1023.000000	2046.000000
9.980000	-0.022029	-13.019275	-3.025553	-3.846597	-4.373682	-1.773443	0.000000	-10.000000	0.258333	-15.650001	133.333328	1023.000000	1023.000000	2046.000000
10.000000	-0.023169	-13.692874	-3.230046	-3.860723	-4.762936	-1.839169	0.000000	-10.000000	0.250000	-15.366667	128.166672	1023.000000	1023.000000	2046.000000
10.020000	-0.024444	-14.446237	-3.440603	-3.846646	-5.144524	-2.014463	0.000000	-10.000000	0.241667	-15.100000	123.000000	1023.000000	1023.000000	2046.000000
10.040000	-0.025568	-15.110416	-3.747931	-3.813173	-5.474879	-2.074433	0.000000	-10.000000	0.241667	-14.783333	118.000000	1023.000000	1023.000000	2046.000000
10.060000	-0.026316	-15.552696	-3.927449	-3.815063	-5.608595	-2.201590	0.000000	-10.000000	0.241667	-14.500000	113.000000	1023.000000	1023.000000	2046.000000
10.080000	-0.027173	-16.058958	-4.109720	-3.984577	-5.832374	-2.132287	0.000000	-10.000000	0.250000	-14.266666	108.166664	1023.000000	1023.000000	2046.000000
10.100000	-0.027759	-16.405828	-4.351416	-4.055515	-5.880666	-2.118232	0.000000	-10.000000	0.241667	-14.133333	103.333336	1023.000000	1023.000000	2046.000000
10.120000	-0.028659	-16.937712	-4.495265	-4.288046	-5.923492	-2.230908	0.000000	-10.000000	0.241667	-14.000000	98.666664	1023.000000	1023.000000	2046.000000
10.140000	-0.029866	-17.650583	-4.630850	-4.581716	-6.025544	-2.412474	0.000000	-10.000000	0.225000	-13.583333	94.000000	1023.000000	1023.000000	2046.000000
10.160000	-0.031350	-18.527716	-4.827362	-4.677712	-6.356360	-2.666282	0.000000	-10.000000	0.200000	-12.933333	89.500000	1023.000000	1023.000000	2046.000000
10.180000	-0.032933	-19.463205	-5.166972	-4.648900	-6.687302	-2.960031	0.000000	-10.000000	0.166667	-12.133333	85.166664	1023.000000	1023.000000	2046.000000
10.200000	-0.034312	-20.278294	-5.431139	-4.654802	-7.105615	-3.086737	0.000000	-10.000000	0.150000	-11.483334	81.000000	1023.000000	1023.000000	2046.000000
10.220000	-0.035263	-20.840162	-5.615960	-4.656005	-7.405951	-3.162246	0.000000	-10.000000	0.150000	-11.100000	77.166664	1023.000000	1023.000000	2046.000000
10.240000	-0.035978	-21.263229	-5.738119	-4.768735	-7.600708	-3.155667	0.000000	-10.000000	0.150000	-11.000000	73.500000	1023.000000	1023.000000	2046.000000
10.260000	-0.036673	-21.673826	-5.908325	-4.876525	-7.698293	-3.190682	0.000000	-10.000000	0.133333	-11.033334	69.833336	1023.000000	1023.000000	2046.000000
10.280000	-0.037206	-21.988567	-6.030376	-4.983957	-7.782505	-3.191729	0.000000	-10.000000	0.125000	-10.916667	66.166664	1023.000000	1023.000000	2046.000000
10.300000	-0.037714	-22.289064	-6.157647	-5.088897	-7.831905	-3.210615	0.000000	-10.000000	0.116667	-10.716667	62.500000	1023.000000	1023.000000	2046.000000
10.320000	-0.038146	-22.544127	-6.207454	-5.104611	-7.941052	-3.291009	0.000000	-10.000000	0.133333	-10.450001	59.000000	1023.000000	1023.000000	2046.000000
10.340000	-0.038285	-22.626160	-6.215298	-5.101089	-8.005246	-3.304527	0.000000	-10.000000	0.141667	-10.150001	55.500000	1023.000000	1023.000000	2046.000000
10.360000	-0.038296	-22.633142	-6.213729	-4.962784	-8.044215	-3.412415	0.000000	-10.000000	0.141667	-9.800000	52.166668	1023.000000	1023.000000	2046.000000
10.380000	-0.038356	-22.668453	-6.230424	-4.862131	-8.151183	-3.424715	0.000000	-10.000000	0.133333	-9.333333	48.833332	1023.000000	1023.000000	2046.000000
10.400000	-0.038428	-22.711039	-6.304396	-4.823402	-8.149289	-3.433950	0.000000	-10.000000	0.133333	-8.983334	45.666668	1023.000000	1023.000000	2046.000000
10.420000	-0.038508	-22.758026	-6.300126	-4.948912	-8.174627	-3.334360	0.000000	-10.000000	0.133333	-8.616667	42.500000	1023.000000	1023.000000	2046.000000
10.440000	-0.038582	-22.801832	-6.281918	-5.085183	-8.163033	-3.271699	0.000000	-10.000000	0.125000	-8.416667	38.666668	1023.000000	1023.000000	2046.000000
10.460000	-0.038774	-22.915144	-6.286020	-5.196839	-8.162329	-3.269956	0.000000	-10.000000	0.108333	-8.316667	35.833332	1023.000000	1023.000000	2046.000000
10.480000	-0.039323	-23.239710	-6.395505	-5.421412	-8.142865	-3.279928	0.000000	-10.000000	0.108333	-8.183333	33.166668	1023.000000	1023.000000	2046.000000
10.500000	-0.040089	-23.692396	-6.417608	-5.714649	-8.223455	-3.336684	0.000000	-10.000000	0.116667	-8.100000	31.333334	1023.000000	1023.000000	2046.000000
10.520000	-0.040993	-24.226629	-6.391966	-6.061557	-8.306890	-3.466217	0.000000	-10.000000	0.133333	-8.100000	28.666666	1023.000000	1023.000000	2046.000000
10.540000	-0.041971	-24.804775	-6.324891	-6.406906	-8.557701	-3.515277	0.000000	-10.000000	0.125000	-8.083334	25.833334	1023.000000	1023.000000	2046.000000
10.560000	-0.043017	-25.423208	-6.373590	-6.593947	-8.747533	-3.708137	0.000000	-10.000000	0.116667	-7.816667	23.166666	1023.000000	1023.000000	2046.000000
10.580000	-0.043724	-25.840656	-6.366560	-6.634911	-8.954451	-3.884734	0.000000	-10.000000	0.100000	-7.350000	20.500000	1023.000000	1023.000000	2046.000000
10.600000	-0.044412	-26.247215	-6.492942	-6.627122	-9.177513	-3.949638	0.000000	-10.000000	0.100000	-7.000000	18.000000	1023.000000	1023.000000	2046.000000
10.620000	-0.045311	-26.778879	-6.721684	-6.694333	-9.357738	-4.005124	0.000000	-10.000000	0.100000	-6.533333	15.666667	1023.000000	1023.000000	2046.000000
10.640000	-0.046081	-27.233948	-7.006175	-6.767597	-9.500078	-3.960098	0.000000	-10.000000	0.100000	-6.066667	13.500000	1023.000000	1023.000000	2046.000000
10.660000	-0.046576	-27.526310	-7.146960	-6.844452	-9.594288	-3.940610	0.000000	-10.000000	0.100000	-5.666667	12.166667	1023.000000	1023.000000	2046.000000
10.680000	-0.046709	-27.605099	-7.208499	-6.799088	-9.685279	-3.912233	0.000000	-10.000000	0.100000	-5.433333	10.166667	1023.000000	1023.000000	2046.000000
10.700000	-0.046823	-27.672344	-7.233390	-6.767712	-9.754217	-3.917026	0.000000	-10.000000	0.100000	-5.283333	8.333333	1023.000000	1023.000000	2046.000000
10.720000	-0.046874	-27.702713	-7.304236	-6.737687	-9.791606	-3.869185	0.000000	-10.000000	0.100000	-5.100000	6.000000	1023.000000	1023.000000	2046.000000
10.740000	-0.046912	-27.724703	-7.270532	-6.787234	-9.877118	-3.789819	0.000000	-10.000000	0.100000	-4.966667	4.333333	1023.000000	1023.000000	2046.000000
10.760000	-0.046737	-27.621326	-7.306644	-6.729556	-9.816651	-3.768474	0.000000	-10.000000	0.100000	-4.700000	2.666667	1023.000000	1023.000000	2046.000000
10.780000	-0.046713	-27.607538	-7.334089	-6.707201	-9.867758	-3.698490	0.000000	-10.000000	0.100000	-4.316667	1.166667	1023.000000	1023.000000	2046.000000
10.800000	-0.046549	-27.510532	-7.327814	-6.687126	-9.859170	-3.636423	0.000000	-10.000000	0.100000	-3.883333	0.166667	1023.000000	1023.000000	2046.000000
10.820000	-0.046302	-27.364628	-7.369131	-6.592815	-9.839571	-3.563112	0.000000	-10.000000	0.100000	-3.483333	-0.833333	1023.000000	1023.000000	2046.000000
10.840000	-0.046159	-27.280081	-7.371968	-6.492651	-9.858255	-3.557205	0.000000	-10.000000	0.091667	-3.066667	-1.833333	1023.000000	1023.000000	2046.000000
10.860000	-0.045863	-27.104992	-7.397425	-6.369123	-9.847796	-3.490647	0.000000	-10.000000	0.083333	-2.483333	-3.000000	1023.000000	1023.000000	2046.000000
10.880000	-0.045581	-26.938580	-7.432226	-6.159081	-9.839090	-3.508183	0.000000	-10.000000	0.075000	-1.450000	-3.666667	1023.000000	1023.000000	2046.000000
10.900000	-0.045445	-26.858110	-7.390863	-6.049021	-9.974926	-3.443301	0.000000	-10.000000	0.066667	-0.583333	-4.000000	1023.000000	1023.000000	2046.000000
10.920000	-0.045450	-26.860849	-7.314982	-6.034919	-10.119704	-3.391243	0.000000	-10.000000	0.075000	0.000000	-4.000000	1023.000000	1023.000000	2046.000000
10.940000	-0.045428	-26.848148	-7.400495	-5.907016	-10.152350	-3.388288	0.000000	-10.000000	0.083333	0.000000	-4.000000	1023.000000	1023.000000	2046.000000
10.960000	-0.045175	-26.698456	-7.443303	-5.818043	-10.019060	-3.418051	0.000000	-10.000000	0.091667	0.000000	-4.000000	1023.000000	1023.000000	2046.000000
10.980000	-0.045131	-26.672525	-7.468480	-5.924438	-10.021272	-3.258335	0.000000	-10.000000	0.075000	-0.566667	-4.000000	1023.000000	1023.000000	2046.000000
11.000000	-0.045278	-26.759150	-7.552170	-5.978747	-9.945925	-3.282309	0.000000	-10.000000	0.075000	-1.150000	-4.000000	1023.000000	1023.000000	2046.000000
11.020000	-0.045955	-27.159687	-7.636492	-6.163433	-9.922123	-3.437638	0.000000	-10.000000	0.075000	-1.650000	-4.000000	1023.000000	1023.000000	2046.000000
11.040000	-0.047097	-27.834196	-7.771082	-6.395120	-10.030158	-3.637836	0.000000	-10.000000	0.075000	-1.266667	-4.000000	1023.000000	1023.000000	2046.000000
11.060000	-0.048001	-28.368490	-7.927257	-6.288772	-10.245041	-3.907422	0.000000	-10.000000	0.075000	-0.683333	-4.000000	1023.000000	1023.000000	2046.000000
11.080000	-0.048782	-28.829870	-8.144789	-6.151513	-10.490880	-4.042688	0.000000	-10.000000	0.075000	-0.183333	-4.000000	1023.000000	1023.000000	2046.000000
11.100000	-0.049355	-29.168653	-8.273410	-6.070633	-10.737230	-4.087379	0.000000	-10.000000	0.083333	0.000000	-4.000000	1023.000000	1023.000000	2046.000000
11.120000	-0.049699	-29.372269	-8.348539	-6.141374	-10.831764	-4.050590	0.000000	-10.000000	0.083333	0.000000	-4.000000	1023.000000	1023.000000	2046.000000
11.140000	-0.050005	-29.552799	-8.401223	-6.239522	-10.882401	-4.029655	0.000000	-10.000000	0.091667	-0.616667	-4.000000	1023.000000	1023.000000	2046.000000
11.160000	-0.050390	-29.780428	-8.487063	-6.372663	-10.880459	-4.040243	0.000000	-10.000000	0.100000	-1.383333	-4.166667	1023.000000	1023.000000	2046.000000
11.180000	-0.050518	-29.855913	-8.531164	-6.443421	-10.877741	-4.003587	0.000000	-10.000000	0.100000	-2.150000	-4.500000	1023.000000	1023.000000	2046.000000
11.200000	-0.050726	-29.979263	-8.604445	-6.448436	-10.857654	-4.068728	0.000000	-10.000000	0.100000	-2.283333	-5.166667	1023.000000	1023.000000	2046.000000
11.220000	-0.050656	-29.937492	-8.558488	-6.465014	-10.863752	-4.050239	0.000000	-10.000000	0.091667	-2.266667	-6.000000	1023.000000	1023.000000	2046.000000
11.240000	-0.050502	-29.846954	-8.485155	-6.367655	-10.894976	-4.099170	0.000000	-10.000000	0.091667	-2.200000	-6.833333	1023.000000	1023.000000	2046.000000
11.260000	-0.050155	-29.641502	-8.437951	-6.219118	-10.906981	-4.077452	0.000000	-10.000000	0.091667	-2.050000	-7.500000	1023.000000	1023.000000	2046.000000
11.280000	-0.049932	-29.509890	-8.433971	-6.063370	-10.823832	-4.188717	0.000000	-10.000000	0.091667	-1.866667	-7.833333	1023.000000	1023.000000	2046.000000
11.300000	-0.049710	-29.378607	-8.406734	-6.068557	-10.787315	-4.115999	0.000000	-10.000000	0.091667	-1.733333	-8.000000	1023.000000	1023.000000	2046.000000
11.320000	-0.049574	-29.298300	-8.319292	-6.170532	-10.756473	-4.052003	0.000000	-10.000000	0.091667	-1.766667	-8.000000	1023.000000	1023.000000	2046.000000
11.340000	-0.049264	-29.115309	-8.227294	-6.294499	-10.665467	-3.928048	0.000000	-10.000000	0.100000	-2.050000	-8.166667	1023.000000	1023.000000	2046.000000
11.360000	-0.049340	-29.159948	-8.245677	-6.380973	-10.561363	-3.971935	0.000000	-10.000000	0.100000	-2.283333	-8.666667	1023.000000	1023.000000	2046.000000
11.380000	-0.049610	-29.319799	-8.258883	-6.603116	-10.563298	-3.894501	0.000000	-10.000000	0.100000	-2.483333	-9.500000	1023.000000	1023.000000	2046.000000
11.400000	-0.049820	-29.443369	-8.217873	-6.834312	-10.447314	-3.943871	0.000000	-10.000000	0.091667	-2.583333	-10.333333	1023.000000	1023.000000	2046.000000
11.420000	-0.050383	-29.776192	-8.102656	-7.129083	-10.541105	-4.003346	0.000000	-10.000000	0.091667	-2.816667	-11.166667	1023.000000	1023.000000	2046.000000
11.440000	-0.050959	-30.116573	-8.026587	-7.303802	-10.643725	-4.142460	0.000000	-10.000000	0.083333	-2.916667	-12.000000	1023.000000	1023.000000	2046.000000
11.460000	-0.051639	-30.518698	-7.960581	-7.460753	-10.831120	-4.266243	0.000000	-10.000000	0.083333	-2.616667	-13.000000	1023.000000	1023.000000	2046.000000
11.480000	-0.052180	-30.838415	-8.005586	-7.486517	-10.961151	-4.385161	0.000000	-10.000000	0.083333	-2.083333	-13.666667	1023.000000	1023.000000	2046.000000
11.500000	-0.052845	-31.231621	-8.129831	-7.508581	-11.125001	-4.468207	0.000000	-10.000000	0.083333	-1.316667	-14.000000	1023.000000	1023.000000	2046.000000
11.520000	-0.053497	-31.616520	-8.350664	-7.556121	-11.209633	-4.500100	0.000000	-10.000000	0.083333	-0.666667	-14.000000	1023.000000	1023.000000	2046.000000
11.540000	-0.053911	-31.861696	-8.521424	-7.592800	-11.290756	-4.456717	0.000000	-10.000000	0.075000	-0.166667	-14.000000	1023.000000	1023.000000	2046.000000
11.560000	-0.053977	-31.900602	-8.570321	-7.598483	-11.301952	-4.429847	0.000000	-10.000000	0.083333	0.000000	-14.000000	1023.000000	1023.000000	2046.000000
11.580000	-0.053841	-31.819986	-8.556235	-7.503174	-11.345528	-4.415048	0.000000	-10.000000	0.091667	0.000000	-14.000000	1023.000000	1023.000000	2046.000000
11.600000	-0.053645	-31.704369	-8.501037	-7.477657	-11.355046	-4.370627	0.000000	-10.000000	0.100000	0.000000	-14.000000	1023.000000	1023.000000	2046.000000
11.620000	-0.053383	-31.549471	-8.469479	-7.454101	-11.339684	-4.286208	0.000000	-10.000000	0.083333	0.000000	-14.000000	1023.000000	1023.000000	2046.000000
11.640000	-0.053193	-31.436846	-8.475842	-7.440669	-11.266716	-4.253618	0.000000	-10.000000	0.075000	0.000000	-14.000000	1023.000000	1023.000000	2046.000000
11.660000	-0.052822	-31.217752	-8.387783	-7.410466	-11.219193	-4.200311	0.000000	-10.000000	0.066667	0.000000	-14.000000	1023.000000	1023.000000	2046.000000
11.680000	-0.052434	-30.988670	-8.318803	-7.321492	-11.184408	-4.163968	0.000000	-10.000000	0.075000	0.600000	-14.000000	1023.000000	1023.000000	2046.000000
11.700000	-0.051932	-30.691666	-8.311955	-7.205316	-11.073210	-4.101183	0.000000	-10.000000	0.066667	1.433333	-14.000000	1023.000000	1023.000000	2046.000000
11.720000	-0.051347	-30.346138	-8.213594	-7.100700	-11.041376	-3.990468	0.000000	-10.000000	0.058333	2.700000	-14.000000	1023.000000	1023.000000	2046.000000
11.740000	-0.050675	-29.948830	-8.145634	-6.982991	-10.948249	-3.871956	0.000000	-10.000000	0.041667	3.833333	-14.000000	1023.000000	1023.000000	2046.000000
11.760000	-0.049952	-29.521469	-8.035186	-6.818706	-10.871832	-3.795746	0.000000	-10.000000	0.033333	5.250000	-14.000000	1023.000000	1023.000000	2046.000000
11.780000	-0.049070	-29.000515	-7.949587	-6.666328	-10.758942	-3.625657	0.000000	-10.000000	0.016667	6.666667	-14.000000	1023.000000	1023.000000	2046.000000
11.800000	-0.048307	-28.549391	-7.854419	-6.562749	-10.686358	-3.445864	0.000000	-10.000000	0.008333	8.066667	-14.000000	1023.000000	1023.000000	2046.000000
11.820000	-0.047325	-27.968880	-7.750097	-6.391259	-10.529181	-3.298343	0.000000	-10.000000	0.000000	9.350000	-14.000000	1023.000000	1023.000000	2046.000000
11.840000	-0.046451	-27.452332	-7.676605	-6.261534	-10.395826	-3.118366	0.000000	-10.000000	-0.016667	10.683333	-14.000000	1023.000000	1023.000000	2046.000000
11.860000	-0.045463	-26.868723	-7.617373	-6.109913	-10.207906	-2.933531	0.000000	-10.000000	-0.033333	11.833334	-14.000000	1023.000000	1023.000000	2046.000000
11.880000	-0.044423	-26.254185	-7.507340	-5.976509	-10.013942	-2.756394	0.000000	-10.000000	-0.058333	13.000000	-1.666667	1023.000000	1023.000000	2046.000000
11.900000	-0.043414	-25.657730	-7.448496	-5.814430	-9.792092	-2.602711	0.000000	-10.000000	-0.058333	14.033334	11.666667	1023.000000	1023.000000	2046.000000
11.920000	-0.042512	-25.124701	-7.330471	-5.676967	-9.639689	-2.477573	0.000000	-10.000000	-0.066667	14.966667	26.666666	1023.000000	1023.000000	2046.000000
11.940000	-0.041727	-24.660635	-7.273694	-5.490206	-9.492480	-2.404256	0.000000	-10.000000	-0.075000	15.700001	31.166666	1023.000000	1023.000000	2046.000000
11.960000	-0.041048	-24.259163	-7.126493	-5.360902	-9.477455	-2.294314	0.000000	-10.000000	-0.108333	16.416668	36.333332	1023.000000	1023.000000	2046.000000
11.980000	-0.040339	-23.840307	-7.015141	-5.279071	-9.417793	-2.128301	0.000000	-10.000000	-0.133333	17.083334	41.833332	1023.000000	1023.000000	2046.000000
12.000000	-0.039553	-23.375668	-6.978819	-5.105618	-9.366228	-1.925004	0.000000	-10.000000	-0.150000	17.733334	47.500000	1023.000000	1023.000000	2046.000000
12.020000	-0.038258	-22.610693	-6.962674	-4.783895	-8.980610	-1.883515	0.000000	-10.000000	-0.166667	18.283333	53.333332	1023.000000	1023.000000	2046.000000
12.040000	-0.037171	-21.967981	-6.859991	-4.775509	-8.847536	-1.484946	0.000000	-10.000000	-0.175000	18.800001	59.333332	1023.000000	1023.000000	2046.000000
12.060000	-0.036177	-21.380526	-6.837348	-4.664581	-8.576825	-1.301772	0.000000	-10.000000	-0.191667	19.216667	65.333336	1023.000000	1023.000000	2046.000000
12.080000	-0.035408	-20.926300	-6.792120	-4.681417	-8.263707	-1.189055	0.000000	-10.000000	-0.191667	19.783333	71.666664	1023.000000	1023.000000	2046.000000
12.100000	-0.035007	-20.689119	-6.722240	-4.764389	-8.062885	-1.139606	0.000000	-10.000000	-0.208333	20.483334	78.166664	1023.000000	1023.000000	2046.000000
12.120000	-0.034685	-20.498928	-6.689209	-4.700451	-7.980416	-1.128853	0.000000	-10.000000	-0.208333	21.233334	85.000000	1023.000000	1023.000000	2046.000000
12.140000	-0.034393	-20.326073	-6.792050	-4.464212	-7.936695	-1.133116	0.000000	-10.000000	-0.208333	21.550001	92.000000	1023.000000	1023.000000	2046.000000
12.160000	-0.033683	-19.906565	-6.784398	-4.305941	-7.805954	-1.010271	0.000000	-10.000000	-0.208333	21.550001	99.000000	1023.000000	1023.000000	2046.000000
12.180000	-0.032505	-19.210636	-6.682095	-4.199771	-7.560692	-0.768078	0.000000	-10.000000	-0.216667	21.566668	106.166664	1023.000000	1023.000000	2046.000000
12.200000	-0.031376	-18.542936	-6.519931	-4.150875	-7.318095	-0.554036	0.000000	-10.000000	-0.225000	21.450001	113.333336	1023.000000	1023.000000	2046.000000
12.220000	-0.030368	-17.947548	-6.470570	-4.083989	-7.085454	-0.307536	0.000000	-10.000000	-0.258333	21.800001	120.666664	1023.000000	1023.000000	2046.000000
12.240000	-0.029013	-17.146946	-6.379871	-3.906296	-6.746924	-0.113856	0.000000	-10.000000	-0.266667	22.050001	127.833336	1023.000000	1023.000000	2046.000000
12.260000	-0.027354	-16.165964	-6.127838	-3.676038	-6.530313	0.168224	0.000000	-10.000000	-0.291667	22.450001	135.166672	1023.000000	1023.000000	2046.000000
12.280000	-0.025608	-15.134528	-5.814173	-3.427969	-6.260471	0.368085	0.000000	-10.000000	-0.283333	22.700001	142.500000	1023.000000	1023.000000	2046.000000
12.300000	-0.023929	-14.142021	-5.517573	-3.201828	-6.053738	0.631118	0.000000	-10.000000	-0.300000	22.983334	150.166672	1023.000000	1023.000000	2046.000000
12.320000	-0.022332	-13.198331	-5.285553	-2.939097	-5.848586	0.874906	0.000000	-10.000000	-0.308333	23.549999	157.666672	1023.000000	1023.000000	2046.000000
12.340000	-0.020466	-12.095345	-5.010725	-2.627454	-5.558445	1.101279	0.000000	-10.000000	-0.316667	23.866667	165.333328	1023.000000	1023.000000	2046.000000
12.360000	-0.018396	-10.872243	-4.772571	-2.328665	-5.175742	1.404735	0.000000	-10.000000	-0.333333	24.233334	173.000000	1023.000000	1023.000000	2046.000000
12.380000	-0.016293	-9.629357	-4.429110	-2.120081	-4.786887	1.706722	0.000000	-10.000000	-0.333333	24.550001	181.166672	1023.000000	1023.000000	2046.000000
12.400000	-0.014327	-8.467544	-4.036741	-1.965733	-4.475521	2.010451	0.000000	-10.000000	-0.325000	24.850000	189.500000	1023.000000	1023.000000	2046.000000
12.420000	-0.012407	-7.332773	-3.707135	-1.808540	-4.117011	2.299913	0.000000	-10.000000	-0.325000	24.750000	197.833328	1023.000000	1023.000000	2046.000000
12.440000	-0.010563	-6.242784	-3.386920	-1.750422	-3.710711	2.605269	0.000000	-10.000000	-0.316667	24.583334	206.000000	1023.000000	1023.000000	2046.000000
12.460000	-0.008868	-5.241068	-2.934249	-1.852445	-3.335338	2.880964	0.000000	-10.000000	-0.325000	24.500000	214.166672	1023.000000	1023.000000	2046.000000
12.480000	-0.007504	-4.435135	-2.436667	-1.977635	-3.037210	3.016377	0.000000	-10.000000	-0.308333	24.416668	222.500000	1023.000000	1023.000000	2046.000000
12.500000	-0.006311	-3.729630	-1.949490	-2.048772	-2.934305	3.202937	0.000000	-10.000000	-0.316667	24.333334	230.833328	1023.000000	1023.000000	2046.000000
12.520000	-0.004943	-2.921534	-1.625735	-1.906770	-2.700947	3.311918	0.000000	-10.000000	-0.325000	24.183334	239.000000	1023.000000	1023.000000	2046.000000
12.540000	-0.003668	-2.167496	-1.365012	-1.799340	-2.429559	3.426416	0.000000	-10.000000	-0.333333	24.233334	247.000000	1023.000000	1023.000000	2046.000000
12.560000	-0.002521	-1.489963	-1.258530	-1.678067	-2.190348	3.636982	0.000000	-10.000000	-0.341667	24.333334	255.000000	1023.000000	1023.000000	2046.000000
12.580000	-0.001112	-0.657204	-1.062170	-1.375129	-1.971339	3.751434	0.000000	-10.000000	-0.341667	24.516666	263.000000	1023.000000	1023.000000	2046.000000
12.600000	0.000653	0.386214	-0.806090	-1.091341	-1.734382	4.018027	0.000000	-10.000000	-0.350000	24.700001	271.166656	1023.000000	1023.000000	2046.000000
12.620000	0.002703	1.597740	-0.527779	-0.783368	-1.404590	4.313477	0.000000	-10.000000	-0.350000	24.816668	279.500000	1023.000000	1023.000000	2046.000000
12.640000	0.004795	2.833808	-0.189857	-0.534856	-1.043931	4.602453	0.000000	-10.000000	-0.358333	24.933332	287.833344	1023.000000	1023.000000	2046.000000
12.660000	0.007225	4.269756	0.191141	-0.232272	-0.613201	4.924088	0.000000	-10.000000	-0.366667	25.100000	293.333344	1023.000000	1023.000000	2046.000000
12.680000	0.009538	5.636683	0.525132	0.046742	-0.208082	5.272891	0.000000	-10.000000	-0.366667	25.316666	301.666656	1023.000000	1023.000000	2046.000000
12.700000	0.012030	7.109540	0.895378	0.344942	0.236220	5.633000	0.000000	-10.000000	-0.375000	25.500000	310.166656	1023.000000	1023.000000	2046.000000
12.720000	0.014501	8.569822	1.244756	0.723760	0.636028	5.965277	0.000000	-10.000000	-0.366667	25.900000	321.500000	1023.000000	1023.000000	2046.000000
12.740000	0.016760	9.905441	1.567361	1.025825	0.975692	6.336563	0.000000	-10.000000	-0.366667	25.983334	330.166656	1023.000000	1023.000000	2046.000000
12.760000	0.018757	11.085594	1.850170	1.241488	1.266323	6.727613	0.000000	-10.000000	-0.358333	26.016666	338.833344	1023.000000	1023.000000	2046.000000
12.780000	0.021114	12.478476	2.209693	1.609186	1.558386	7.101211	0.000000	-10.000000	-0.358333	25.716667	347.500000	1023.000000	1023.000000	2046.000000
12.800000	0.023534	13.908748	2.503594	2.089486	2.109916	7.205751	0.000000	-10.000000	-0.341667	25.650002	356.166656	1023.000000	1023.000000	2046.000000
12.820000	0.025012	14.782084	2.810057	2.070966	2.349811	7.551250	0.000000	-10.000000	-0.308333	25.366667	364.666656	1023.000000	1023.000000	2046.000000
12.840000	0.025657	15.163434	2.846194	2.137800	2.721421	7.458020	0.000000	-10.000000	-0.308333	25.000000	373.333344	1023.000000	1023.000000	2046.000000
12.860000	0.026139	15.448153	2.976872	2.152353	2.850099	7.468829	0.000000	-10.000000	-0.316667	24.783335	381.666656	1023.000000	1023.000000	2046.000000
12.880000	0.026776	15.824799	3.131222	2.193035	2.967585	7.532957	0.000000	-10.000000	-0.333333	24.566668	390.000000	1023.000000	1023.000000	2046.000000
12.900000	0.027511	16.259289	3.068639	2.419300	3.151292	7.620058	0.000000	-10.000000	-0.316667	24.716667	398.000000	1023.000000	1023.000000	2046.000000
12.920000	0.028301	16.726063	3.039987	2.798847	3.228727	7.658502	0.000000	-10.000000	-0.300000	24.266668	406.333344	1023.000000	1023.000000	2046.000000
12.940000	0.029459	17.410273	3.120329	3.038307	3.348063	7.903574	0.000000	-10.000000	-0.275000	23.866667	414.666656	1023.000000	1023.000000	2046.000000
12.960000	0.030955	18.294415	3.280691	3.196016	3.673323	8.144383	0.000000	-10.000000	-0.258333	23.283335	422.833344	1023.000000	1023.000000	2046.000000
12.980000	0.032185	19.021370	3.467108	3.302718	3.910002	8.341542	0.000000	-10.000000	-0.250000	23.033335	430.500000	1023.000000	1023.000000	2046.000000
13.000000	0.033263	19.658604	3.583674	3.431532	4.090950	8.552448	0.000000	-10.000000	-0.250000	23.000000	438.166656	1023.000000	1023.000000	2046.000000
13.020000	0.034712	20.514524	3.760911	3.652218	4.319085	8.782311	0.000000	-10.000000	-0.250000	23.000000	445.833344	1023.000000	1023.000000	2046.000000
13.040000	0.036355	21.485529	3.950649	3.911315	4.541756	9.081809	0.000000	-10.000000	-0.250000	23.050001	453.500000	1023.000000	1023.000000	2046.000000
13.060000	0.038082	22.506403	4.178195	4.212075	4.735059	9.381073	0.000000	-10.000000	-0.250000	23.000000	461.166656	1023.000000	1023.000000	2046.000000
13.080000	0.039787	23.513954	4.437754	4.495591	4.865723	9.714886	0.000000	-10.000000	-0.250000	22.933334	466.333344	1023.000000	1023.000000	2046.000000
13.100000	0.041665	24.624298	4.666872	4.843468	5.095803	10.018155	0.000000	-10.000000	-0.241667	22.616667	474.000000	1023.000000	1023.000000	2046.000000
13.120000	0.043500	25.708494	4.859952	5.115069	5.413689	10.319784	0.000000	-10.000000	-0.233333	22.466667	481.666656	1023.000000	1023.000000	2046.000000
13.140000	0.045187	26.705557	5.144738	5.352602	5.577193	10.631023	0.000000	-10.000000	-0.225000	22.266666	491.666656	1023.000000	1023.000000	2046.000000
13.160000	0.047186	27.886747	5.435021	5.661573	5.919971	10.870183	0.000000	-10.000000	-0.216667	22.150000	499.333344	1023.000000	1023.000000	2046.000000
13.180000	0.048912	28.906698	5.722269	5.888237	6.114927	11.181264	0.000000	-10.000000	-0.200000	21.733334	506.666656	1023.000000	1023.000000	2046.000000
13.200000	0.050540	29.869066	5.958298	6.103818	6.397686	11.409264	0.000000	-10.000000	-0.183333	21.283333	514.000000	1023.000000	1023.000000	2046.000000
13.220000	0.052071	30.774050	6.228388	6.182483	6.757905	11.605274	0.000000	-10.000000	-0.158333	20.433332	521.000000	1023.000000	1023.000000	2046.000000
13.240000	0.053233	31.460745	6.566440	6.046614	7.029284	11.818406	0.000000	-10.000000	-0.150000	19.666666	528.000000	1023.000000	1023.000000	2046.000000
13.260000	0.054156	32.006424	6.915366	5.955410	7.243134	11.892512	0.000000	-10.000000	-0.141667	18.983334	532.666687	1023.000000	1023.000000	2046.000000
13.280000	0.054747	32.355316	7.277450	5.851457	7.246258	11.980153	0.000000	-10.000000	-0.116667	18.116667	539.166687	1023.000000	1023.000000	2046.000000
13.300000	0.055157	32.597996	7.472609	5.810125	7.378935	11.936326	0.000000	-10.000000	-0.083333	17.383333	543.333313	1023.000000	1023.000000	2046.000000
13.320000	0.055429	32.758533	7.509239	5.854991	7.434697	11.959605	0.000000	-10.000000	-0.033333	15.716666	551.166687	1023.000000	1023.000000	2046.000000
13.340000	0.055873	33.020927	7.568694	6.084612	7.465334	11.902287	0.000000	-10.000000	-0.016667	14.783334	554.833313	1023.000000	1023.000000	2046.000000
13.360000	0.056449	33.361340	7.622161	6.293255	7.408548	12.037374	0.000000	-10.000000	0.000000	12.900001	561.666687	1023.000000	1023.000000	2046.000000
13.380000	0.057132	33.764961	7.674768	6.497883	7.493988	12.098323	0.000000	-10.000000	0.000000	11.250000	566.166687	1023.000000	1023.000000	2046.000000
13.400000	0.057820	34.171444	7.775693	6.632658	7.592231	12.170863	0.000000	-10.000000	0.016667	8.850000	571.833313	1023.000000	1023.000000	2046.000000
13.420000	0.058402	34.515366	7.907928	6.749423	7.666113	12.191901	0.000000	-10.000000	0.050000	6.433333	575.000000	1023.000000	1023.000000	2046.000000
13.440000	0.058701	34.692272	8.011191	6.688101	7.753223	12.239757	0.000000	-10.000000	0.083333	3.150000	577.500000	1023.000000	1023.000000	2046.000000
13.460000	0.058726	34.707222	8.055060	6.585467	7.828007	12.238689	0.000000	-10.000000	0.100000	0.616667	578.833313	1023.000000	1023.000000	2046.000000
13.480000	0.058765	34.729996	8.112275	6.521253	7.967457	12.129008	0.000000	-10.000000	0.100000	-1.533333	579.666687	1023.000000	1023.000000	2046.000000
13.500000	0.058452	34.545109	8.179756	6.346641	7.931341	12.087372	0.000000	-10.000000	0.116667	-3.716667	579.833313	1023.000000	1023.000000	2046.000000
13.520000	0.058171	34.379013	8.184047	6.306477	7.979063	11.909428	0.000000	-10.000000	0.141667	-6.600000	580.000000	1023.000000	1023.000000	2046.000000
13.540000	0.057895	34.216091	8.240189	6.324968	7.916034	11.734901	0.000000	-10.000000	0.166667	-8.900001	580.000000	1023.000000	1023.000000	2046.000000
13.560000	0.057647	34.069302	8.252802	6.301290	7.901135	11.614077	0.000000	-10.000000	0.166667	-10.150001	580.000000	1023.000000	1023.000000	2046.000000
13.580000	0.056811	33.575176	8.254945	6.134890	7.732970	11.452370	0.000000	-10.000000	0.200000	-11.833334	580.000000	1023.000000	1023.000000	2046.000000
13.600000	0.055797	32.976120	8.142632	5.856581	7.650087	11.326820	0.000000	-10.000000	0.233333	-13.516667	580.000000	1023.000000	1023.000000	2046.000000
13.620000	0.054907	32.450172	8.040619	5.759443	7.659893	10.990218	0.000000	-10.000000	0.283333	-15.133334	572.833313	1023.000000	1023.000000	2046.000000
13.640000	0.053855	31.828434	8.063280	5.505162	7.627687	10.632306	0.000000	-10.000000	0.316667	-16.116667	564.000000	1023.000000	1023.000000	2046.000000
13.660000	0.052023	30.745827	7.888721	5.088253	7.634533	10.134319	0.000000	-10.000000	0.358333	-17.666668	553.166687	1023.000000	1023.000000	2046.000000
13.680000	0.048739	28.804987	7.543835	4.433949	7.452157	9.375046	0.000000	-10.000000	0.408333	-19.583334	545.000000	1023.000000	1023.000000	2046.000000
13.700000	0.045398	26.830435	7.321565	3.719100	7.234504	8.555265	0.000000	-10.000000	0.441667	-21.300001	536.166687	1023.000000	1023.000000	2046.000000
13.720000	0.042398	25.057447	7.080737	3.305808	6.956307	7.714595	0.000000	-10.000000	0.466667	-22.450001	529.333313	1023.000000	1023.000000	2046.000000
13.740000	0.039310	23.232075	6.632126	3.166336	6.558541	6.875071	0.000000	-10.000000	0.500000	-23.116667	524.333313	1023.000000	1023.000000	2046.000000
13.760000	0.036632	21.649746	6.192210	3.043598	6.221530	6.192407	0.000000	-10.000000	0.533333	-23.766666	519.000000	1023.000000	1023.000000	2046.000000
13.780000	0.034816	20.576117	5.968038	2.865249	6.035135	5.707694	0.000000	-10.000000	0.566667	-24.616667	508.166656	1023.000000	1023.000000	2046.000000
13.800000	0.033341	19.704554	5.858207	2.608932	5.947942	5.289474	0.000000	-10.000000	0.575000	-25.100000	500.000000	1023.000000	1023.000000	2046.000000
13.820000	0.031756	18.768003	5.772274	2.313555	5.791443	4.890731	0.000000	-10.000000	0.583333	-25.366667	491.666656	1023.000000	1023.000000	2046.000000
13.840000	0.030111	17.795589	5.583762	2.041854	5.647128	4.522845	0.000000	-10.000000	0.591667	-25.416668	483.166656	1023.000000	1023.000000	2046.000000
13.860000	0.028533	16.862829	5.430693	1.855087	5.405754	4.171294	0.000000	-10.000000	0.591667	-25.516666	471.833344	1023.000000	1023.000000	2046.000000
13.880000	0.027235	16.095768	5.344740	1.645758	5.236789	3.868482	0.000000	-10.000000	0.583333	-25.550001	463.333344	1023.000000	1023.000000	2046.000000
13.900000	0.025893	15.302980	5.221838	1.461189	5.044611	3.575341	0.000000	-10.000000	0.575000	-25.450001	454.833344	1023.000000	1023.000000	2046.000000
13.920000	0.024768	14.637864	5.166744	1.273260	4.855687	3.342173	0.000000	-10.000000	0.575000	-25.299999	449.166656	1023.000000	1023.000000	2046.000000
13.940000	0.023498	13.887324	5.026414	1.101344	4.679582	3.079984	0.000000	-10.000000	0.575000	-25.216667	440.666656	1023.000000	1023.000000	2046.000000
13.960000	0.022485	13.288439	4.935240	0.945697	4.596435	2.811068	0.000000	-10.000000	0.575000	-25.200001	432.166656	1023.000000	1023.000000	2046.000000
13.980000	0.021345	12.614895	4.845195	0.649403	4.494426	2.625872	0.000000	-10.000000	0.575000	-25.250000	421.000000	1023.000000	1023.000000	2046.000000
14.000000	0.020343	12.023009	4.802453	0.343275	4.434083	2.443198	0.000000	-10.000000	0.575000	-25.233334	412.666656	1023.000000	1023.000000	2046.000000
14.020000	0.019131	11.306669	4.684889	0.000860	4.387219	2.233701	0.000000	-10.000000	0.575000	-25.350000	407.000000	1023.000000	1023.000000	2046.000000
14.040000	0.017352	10.255200	4.456958	-0.390361	4.228901	1.959702	0.000000	-10.000000	0.566667	-25.283335	401.333344	1023.000000	1023.000000	2046.000000
14.060000	0.015618	9.230187	4.230350	-0.872674	4.111078	1.761434	0.000000	-10.000000	0.566667	-25.250000	390.000000	1023.000000	1023.000000	2046.000000
14.080000	0.013728	8.113465	4.074993	-1.464187	3.936959	1.565700	0.000000	-10.000000	0.550000	-25.100000	378.833344	1023.000000	1023.000000	2046.000000
14.100000	0.012064	7.129727	4.039865	-1.903150	3.673193	1.319818	0.000000	-10.000000	0.541667	-25.066668	370.333344	1023.000000	1023.000000	2046.000000
14.120000	0.010415	6.155520	4.119535	-2.266197	3.340753	0.961429	0.000000	-10.000000	0.533333	-24.850000	364.666656	1023.000000	1023.000000	2046.000000
14.140000	0.009021	5.331434	4.145807	-2.424582	3.063170	0.547039	0.000000	-10.000000	0.533333	-24.533335	359.166656	1023.000000	1023.000000	2046.000000
14.160000	0.007343	4.339707	4.039094	-2.602058	2.699618	0.203052	0.000000	-10.000000	0.533333	-24.016668	348.333344	1023.000000	1023.000000	2046.000000
14.180000	0.005513	3.258084	3.702545	-2.785120	2.344818	-0.004160	0.000000	-10.000000	0.525000	-23.650002	340.333344	1023.000000	1023.000000	2046.000000
14.200000	0.003805	2.248475	3.348877	-2.998301	2.072809	-0.174911	0.000000	-10.000000	0.533333	-23.550001	332.333344	1023.000000	1023.000000	2046.000000
14.220000	0.002394	1.414648	3.086767	-3.187838	1.896668	-0.380949	0.000000	-10.000000	0.525000	-23.583334	327.000000	1023.000000	1023.000000	2046.000000
14.240000	0.001098	0.648978	2.931019	-3.344417	1.603981	-0.541605	0.000000	-10.000000	0.525000	-23.600000	319.000000	1023.000000	1023.000000	2046.000000
14.260000	0.000015	0.009066	2.734462	-3.429679	1.411343	-0.707060	0.000000	-10.000000	0.516667	-23.516666	311.000000	1023.000000	1023.000000	2046.000000
14.280000	-0.001186	-0.700777	2.551711	-3.584104	1.163932	-0.832316	0.000000	-10.000000	0.525000	-23.450001	303.333344	1023.000000	1023.000000	2046.000000
14.300000	-0.002371	-1.401473	2.356806	-3.707232	0.905535	-0.956581	0.000000	-10.000000	0.516667	-23.350000	295.666656	1023.000000	1023.000000	2046.000000
14.320000	-0.003404	-2.011866	2.077258	-3.812608	0.766238	-1.042755	0.000000	-10.000000	0.491667	-22.966667	285.500000	1023.000000	1023.000000	2046.000000
14.340000	-0.004496	-2.657212	1.804334	-3.889257	0.580261	-1.152549	0.000000	-10.000000	0.466667	-22.633333	277.666656	1023.000000	1023.000000	2046.000000
14.360000	-0.005510	-3.256398	1.574982	-3.969036	0.386435	-1.248779	0.000000	-10.000000	0.441667	-22.300001	270.000000	1023.000000	1023.000000	2046.000000
14.380000	-0.006473	-3.825363	1.357157	-4.020220	0.158742	-1.321043	0.000000	-10.000000	0.441667	-22.100000	262.500000	1023.000000	1023.000000	2046.000000
14.400000	-0.007541	-4.456659	1.115077	-4.033794	-0.086924	-1.451018	0.000000	-10.000000	0.441667	-21.900000	255.000000	1023.000000	1023.000000	2046.000000
14.420000	-0.008512	-5.030820	0.920107	-4.092331	-0.331436	-1.527160	0.000000	-10.000000	0.441667	-21.500000	247.666672	1023.000000	1023.000000	2046.000000
14.440000	-0.009612	-5.680942	0.653529	-4.110150	-0.593143	-1.631178	0.000000	-10.000000	0.425000	-21.233334	243.000000	1023.000000	1023.000000	2046.000000
14.460000	-0.010616	-6.274282	0.322577	-4.080078	-0.805127	-1.711654	0.000000	-10.000000	0.416667	-20.833334	236.000000	1023.000000	1023.000000	2046.000000
14.480000	-0.011709	-6.919835	0.059019	-3.972737	-1.154163	-1.851955	0.000000	-10.000000	0.408333	-20.566668	229.000000	1023.000000	1023.000000	2046.000000
14.500000	-0.012917	-7.634102	-0.191230	-3.976995	-1.544695	-1.921181	0.000000	-10.000000	0.416667	-20.416668	222.166672	1023.000000	1023.000000	2046.000000
14.520000	-0.014387	-8.502917	-0.470271	-3.991583	-2.015282	-2.025782	0.000000	-10.000000	0.391667	-20.133333	215.333328	1023.000000	1023.000000	2046.000000
14.540000	-0.015640	-9.243498	-0.791031	-3.946669	-2.330335	-2.175462	0.000000	-10.000000	0.383333	-19.983334	208.500000	1023.000000	1023.000000	2046.000000
14.560000	-0.016672	-9.852943	-0.998626	-4.137698	-2.535031	-2.181589	0.000000	-10.000000	0.375000	-19.700001	201.833328	1023.000000	1023.000000	2046.000000
14.580000	-0.017616	-10.410995	-1.338106	-4.261573	-2.679860	-2.131456	0.000000	-10.000000	0.383333	-19.666666	195.166672	1023.000000	1023.000000	2046.000000
14.600000	-0.018886	-11.161620	-1.598040	-4.512384	-2.818486	-2.232710	0.000000	-10.000000	0.383333	-19.316668	186.500000	1023.000000	1023.000000	2046.000000
14.620000	-0.020551	-12.145636	-1.788685	-4.803877	-3.036511	-2.516563	0.000000	-10.000000	0.375000	-19.000000	179.833328	1023.000000	1023.000000	2046.000000
14.640000	-0.022359	-13.214277	-2.041980	-4.904096	-3.398056	-2.870146	0.000000	-10.000000	0.366667	-18.583334	173.500000	1023.000000	1023.000000	2046.000000
14.660000	-0.024263	-14.339227	-2.455202	-4.798292	-3.879618	-3.206115	0.000000	-10.000000	0.333333	-18.166668	169.500000	1023.000000	1023.000000	2046.000000
14.680000	-0.026106	-15.428494	-2.857406	-4.755652	-4.403273	-3.412163	0.000000	-10.000000	0.308333	-17.616667	163.500000	1023.000000	1023.000000	2046.000000
14.700000	-0.027366	-16.173212	-3.111674	-4.803490	-4.787134	-3.470915	0.000000	-10.000000	0.283333	-16.950001	157.500000	1023.000000	1023.000000	2046.000000
14.720000	-0.028347	-16.752968	-3.339819	-4.872346	-5.019349	-3.521453	0.000000	-10.000000	0.283333	-16.483334	151.833328	1023.000000	1023.000000	2046.000000
14.740000	-0.029282	-17.305426	-3.487814	-5.006384	-5.217395	-3.593832	0.000000	-10.000000	0.275000	-16.150002	146.333328	1023.000000	1023.000000	2046.000000
14.760000	-0.030154	-17.820908	-3.638638	-5.166831	-5.423188	-3.592250	0.000000	-10.000000	0.275000	-16.083334	141.000000	1023.000000	1023.000000	2046.000000
14.780000	-0.030957	-18.295355	-3.803438	-5.279317	-5.545741	-3.666857	0.000000	-10.000000	0.275000	-15.866667	135.666672	1023.000000	1023.000000	2046.000000
14.800000	-0.031615	-18.684668	-3.919451	-5.399656	-5.694480	-3.671082	0.000000	-10.000000	0.266667	-15.583333	130.333328	1023.000000	1023.000000	2046.000000
14.820000	-0.032067	-18.951670	-4.005103	-5.403113	-5.779084	-3.764371	0.000000	-10.000000	0.258333	-15.133333	125.166664	1023.000000	1023.000000	2046.000000
14.840000	-0.032353	-19.120548	-4.034136	-5.342662	-5.938387	-3.805363	0.000000	-10.000000	0.241667	-14.766666	120.000000	1023.000000	1023.000000	2046.000000
14.860000	-0.032643	-19.291811	-4.176224	-5.209506	-5.985010	-3.921072	0.000000	-10.000000	0.241667	-14.366667	115.000000	1023.000000	1023.000000	2046.000000
14.880000	-0.032991	-19.497555	-4.217435	-5.219613	-6.114009	-3.946497	0.000000	-10.000000	0.233333	-13.883333	110.166664	1023.000000	1023.000000	2046.000000
14.900000	-0.033352	-19.710777	-4.284934	-5.308442	-6.170335	-3.947066	0.000000	-10.000000	0.241667	-13.383333	105.500000	1023.000000	1023.000000	2046.000000
14.920000	-0.033616	-19.867271	-4.300357	-5.430759	-6.220973	-3.915182	0.000000	-10.000000	0.225000	-12.983334	101.166664	1023.000000	1023.000000	2046.000000
14.940000	-0.033930	-20.052788	-4.398935	-5.550608	-6.231730	-3.871515	0.000000	-10.000000	0.225000	-12.850000	96.833336	1023.000000	1023.000000	2046.000000
14.960000	-0.034656	-20.481686	-4.492290	-5.755837	-6.320226	-3.913332	0.000000	-10.000000	0.208333	-12.716667	92.500000	1023.000000	1023.000000	2046.000000
14.980000	-0.035611	-21.045870	-4.617281	-6.048338	-6.419617	-3.960634	0.000000	-10.000000	0.191667	-12.550000	88.166664	1023.000000	1023.000000	2046.000000
15.000000	-0.036724	-21.703722	-4.616158	-6.476071	-6.629580	-3.981913	0.000000	-10.000000	0.183333	-12.283334	84.000000	1023.000000	1023.000000	2046.000000
15.020000	-0.037879	-22.386509	-4.579380	-6.754374	-6.887496	-4.165260	0.000000	-10.000000	0.166667	-12.133333	80.000000	1023.000000	1023.000000	2046.000000
15.040000	-0.039028	-23.065531	-4.616282	-6.992187	-7.143404	-4.313658	0.000000	-10.000000	0.166667	-11.933333	76.000000	1023.000000	1023.000000	2046.000000
15.060000	-0.039853	-23.552925	-4.724957	-7.011121	-7.318238	-4.498609	0.000000	-10.000000	0.150000	-11.533333	72.000000	1023.000000	1023.000000	2046.000000
15.080000	-0.040965	-24.210180	-4.939557	-7.077918	-7.609559	-4.583146	0.000000	-10.000000	0.141667	-11.100000	68.000000	1023.000000	1023.000000	2046.000000
15.100000	-0.042033	-24.841772	-5.246054	-7.181363	-7.807025	-4.607329	0.000000	-10.000000	0.133333	-10.583334	64.333336	1023.000000	1023.000000	2046.000000
15.120000	-0.043036	-25.434477	-5.511961	-7.235468	-8.069725	-4.617323	0.000000	-10.000000	0.133333	-10.050000	60.833332	1023.000000	1023.000000	2046.000000
15.140000	-0.043590	-25.761541	-5.724974	-7.242544	-8.177333	-4.616691	0.000000	-10.000000	0.133333	-9.550000	57.666668	1023.000000	1023.000000	2046.000000
15.160000	-0.043961	-25.980801	-5.810162	-7.215356	-8.331901	-4.623384	0.000000	-10.000000	0.133333	-9.116667	54.333332	1023.000000	1023.000000	2046.000000
15.180000	-0.044102	-26.063992	-5.924580	-7.172095	-8.358689	-4.608627	0.000000	-10.000000	0.116667	-8.833334	51.333332	1023.000000	1023.000000	2046.000000
15.200000	-0.044402	-26.241461	-6.028348	-7.185679	-8.452799	-4.574636	0.000000	-10.000000	0.116667	-8.600000	48.333332	1023.000000	1023.000000	2046.000000
15.220000	-0.044525	-26.314064	-6.047487	-7.179669	-8.543812	-4.543096	0.000000	-10.000000	0.108333	-8.250000	45.500000	1023.000000	1023.000000	2046.000000
15.240000	-0.044640	-26.382208	-6.141794	-7.199103	-8.584849	-4.456461	0.000000	-10.000000	0.108333	-7.983334	42.666668	1023.000000	1023.000000	2046.000000
15.260000	-0.044725	-26.432570	-6.218860	-7.158599	-8.622379	-4.432731	0.000000	-10.000000	0.100000	-7.550000	40.000000	1023.000000	1023.000000	2046.000000
15.280000	-0.044730	-26.435638	-6.267410	-7.126221	-8.679811	-4.362196	0.000000	-10.000000	0.100000	-7.150000	37.500000	1023.000000	1023.000000	2046.000000
15.300000	-0.044841	-26.501106	-6.332362	-7.062300	-8.763765	-4.342680	0.000000	-10.000000	0.100000	-6.683333	35.000000	1023.000000	1023.000000	2046.000000
15.320000	-0.044830	-26.494696	-6.353790	-7.032315	-8.850982	-4.257609	0.000000	-10.000000	0.100000	-6.233334	32.666668	1023.000000	1023.000000	2046.000000
15.340000	-0.044877	-26.522167	-6.433681	-6.901437	-8.891115	-4.295932	0.000000	-10.000000	0.100000	-5.766667	30.500000	1023.000000	1023.000000	2046.000000
15.360000	-0.044730	-26.435644	-6.466541	-6.853904	-8.912431	-4.202767	0.000000	-10.000000	0.100000	-5.083333	28.666666	1023.000000	1023.000000	2046.000000
15.380000	-0.044628	-26.375330	-6.502676	-6.746056	-8.953289	-4.173308	0.000000	-10.000000	0.083333	-4.033333	27.000000	1023.000000	1023.000000	2046.000000
15.400000	-0.044275	-26.166811	-6.526690	-6.652317	-8.924302	-4.063503	0.000000	-10.000000	0.066667	-2.016667	25.833334	1023.000000	1023.000000	2046.000000
15.420000	-0.043770	-25.867891	-6.495040	-6.532602	-8.896173	-3.944077	0.000000	-10.000000	0.050000	0.316667	25.166666	1023.000000	1023.000000	2046.000000
15.440000	-0.043115	-25.481096	-6.493014	-6.429581	-8.790757	-3.767743	0.000000	-10.000000	0.041667	2.683333	25.000000	1023.000000	1023.000000	2046.000000
15.460000	-0.042371	-25.041489	-6.481370	-6.284269	-8.700540	-3.575308	0.000000	-10.000000	0.025000	4.783333	25.000000	1023.000000	1023.000000	2046.000000
15.480000	-0.041522	-24.539324	-6.428585	-6.158412	-8.577163	-3.375166	0.000000	-10.000000	0.008333	7.166667	25.000000	1023.000000	1023.000000	2046.000000
15.500000	-0.040341	-23.841496	-6.380074	-5.968801	-8.335476	-3.157146	0.000000	-10.000000	-0.025000	9.833334	25.000000	1023.000000	1023.000000	2046.000000
15.520000	-0.039032	-23.068130	-6.294408	-5.786028	-8.132271	-2.855423	0.000000	-10.000000	-0.066667	12.366667	25.000000	1023.000000	1023.000000	2046.000000
15.540000	-0.037894	-22.395554	-6.283806	-5.557653	-7.935983	-2.618110	0.000000	-10.000000	-0.108333	14.566667	25.000000	1023.000000	1023.000000	2046.000000
15.560000	-0.036896	-21.805374	-6.288826	-5.403821	-7.800285	-2.312440	0.000000	-10.000000	-0.150000	16.866667	24.833334	1023.000000	1023.000000	2046.000000
15.580000	-0.035687	-21.091120	-6.216790	-5.135538	-7.669378	-2.069414	0.000000	-10.000000	-0.216667	19.083334	25.000000	1023.000000	1023.000000	2046.000000
15.600000	-0.034558	-20.423830	-6.103804	-4.891626	-7.652978	-1.775422	0.000000	-10.000000	-0.308333	21.566668	27.500000	1023.000000	1023.000000	2046.000000
15.620000	-0.033253	-19.652363	-6.034863	-4.668360	-7.555143	-1.393996	0.000000	-10.000000	-0.391667	23.950001	32.666668	1023.000000	1023.000000	2046.000000
15.640000	-0.031466	-18.596495	-5.979834	-4.367149	-7.314936	-0.934575	0.000000	-10.000000	-0.441667	26.133333	40.333332	1023.000000	1023.000000	2046.000000
15.660000	-0.029765	-17.591293	-5.876456	-4.097674	-7.039005	-0.578158	0.000000	-10.000000	-0.483333	27.916668	48.666668	1023.000000	1023.000000	2046.000000
15.680000	-0.027578	-16.298624	-5.880243	-3.855000	-6.615858	0.052477	0.000000	-10.000000	-0.533333	29.066668	57.666668	1023.000000	1023.000000	2046.000000
15.700000	-0.025579	-15.116974	-5.804945	-3.660220	-6.212192	0.560383	0.000000	-10.000000	-0.591667	30.316668	67.000000	1023.000000	1023.000000	2046.000000
15.720000	-0.023594	-13.944313	-5.601020	-3.543582	-5.768616	0.968905	0.000000	-10.000000	-0.658333	31.750002	77.000000	1023.000000	1023.000000	2046.000000
15.740000	-0.021568	-12.746861	-5.335343	-3.380981	-5.405911	1.375373	0.000000	-10.000000	-0.733333	33.450001	87.333336	1023.000000	1023.000000	2046.000000
15.760000	-0.019815	-11.710708	-5.198627	-3.036832	-5.137205	1.661957	0.000000	-10.000000	-0.800000	34.983334	98.333336	1023.000000	1023.000000	2046.000000
15.780000	-0.017963	-10.616278	-5.052900	-2.651798	-4.922196	2.010617	0.000000	-10.000000	-0.841667	36.250000	109.666664	1023.000000	1023.000000	2046.000000
15.800000	-0.015704	-9.280810	-4.843312	-2.317729	-4.628817	2.509048	0.000000	-10.000000	-0.875000	37.283333	121.666664	1023.000000	1023.000000	2046.000000
15.820000	-0.013146	-7.769181	-4.541919	-1.997767	-4.208092	2.978597	0.000000	-10.000000	-0.916667	38.183334	134.000000	1023.000000	1023.000000	2046.000000
15.840000	-0.010848	-6.411376	-4.283305	-1.768537	-3.809462	3.449929	0.000000	-10.000000	-0.975000	39.266666	146.666672	1023.000000	1023.000000	2046.000000
15.860000	-0.008160	-4.822682	-3.877924	-1.466457	-3.428205	3.949903	0.000000	-10.000000	-1.025000	40.283333	159.500000	1023.000000	1023.000000	2046.000000
15.880000	-0.005244	-3.099414	-3.433393	-1.105335	-3.033165	4.472479	0.000000	-10.000000	-1.058333	41.266666	172.833328	1023.000000	1023.000000	2046.000000
15.900000	-0.002212	-1.307537	-2.934236	-0.693898	-2.638317	4.958915	0.000000	-10.000000	-1.100000	42.033333	186.500000	1023.000000	1023.000000	2046.000000
15.920000	0.000676	0.399383	-2.522391	-0.206258	-2.250142	5.378173	0.000000	-10.000000	-1.116667	42.500000	200.500000	1023.000000	1023.000000	2046.000000
15.940000	0.003599	2.127167	-2.122911	0.254260	-1.858012	5.853832	0.000000	-10.000000	-1.141667	43.016666	214.500000	1023.000000	1023.000000	2046.000000
15.960000	0.006737	3.981618	-1.683960	0.795590	-1.418437	6.288425	0.000000	-10.000000	-1.133333	43.100002	228.666672	1023.000000	1023.000000	2046.000000
15.980000	0.009644	5.699620	-1.271556	1.257066	-1.048079	6.762190	0.000000	-10.000000	-1.125000	43.016666	243.000000	1023.000000	1023.000000	2046.000000
16.000000	0.012761	7.541780	-0.849683	1.804997	-0.536670	7.123136	0.000000	-10.000000	-1.091667	42.566669	257.333344	1023.000000	1023.000000	2046.000000
16.020000	0.015997	9.454077	-0.384744	2.277692	0.031203	7.529925	0.000000	-10.000000	-1.058333	42.216667	271.500000	1023.000000	1023.000000	2046.000000
16.040001	0.018930	11.187922	0.151058	2.630249	0.462399	7.944216	0.000000	-10.000000	-1.016667	41.550003	285.500000	1023.000000	1023.000000	2046.000000
16.059999	0.021672	12.808381	0.632135	2.854681	1.001433	8.320131	0.000000	-10.000000	-0.975000	40.700001	299.500000	1023.000000	1023.000000	2046.000000
16.080000	0.024229	14.319314	1.196135	2.974887	1.446521	8.701771	0.000000	-10.000000	-0.900000	39.416668	313.333344	1023.000000	1023.000000	2046.000000
16.100000	0.026361	15.579212	1.838875	2.887704	1.885122	8.967511	0.000000	-10.000000	-0.816667	38.500000	326.833344	1023.000000	1023.000000	2046.000000
16.120001	0.028034	16.568272	2.406423	2.905241	2.131329	9.125279	0.000000	-10.000000	-0.741667	37.183334	339.833344	1023.000000	1023.000000	2046.000000
16.139999	0.029544	17.460575	2.773381	3.019357	2.393451	9.274384	0.000000	-10.000000	-0.708333	35.950001	352.500000	1023.000000	1023.000000	2046.000000
16.160000	0.030872	18.245512	3.001041	3.164057	2.670871	9.409543	0.000000	-10.000000	-0.675000	34.650002	364.666656	1023.000000	1023.000000	2046.000000
16.180000	0.032395	19.145395	3.165473	3.411963	2.955195	9.612763	0.000000	-10.000000	-0.633333	33.566669	376.500000	1023.000000	1023.000000	2046.000000
16.200001	0.034137	20.175089	3.467168	3.743906	3.120946	9.843068	0.000000	-10.000000	-0.583333	32.900002	387.833344	1023.000000	1023.000000	2046.000000
16.219999	0.036276	21.438942	3.713912	4.250744	3.384860	10.089426	0.000000	-10.000000	-0.558333	32.100002	399.000000	1023.000000	1023.000000	2046.000000
16.240000	0.038457	22.727917	4.031690	4.569293	3.673453	10.453482	0.000000	-10.000000	-0.541667	31.666668	409.833344	1023.000000	1023.000000	2046.000000
16.260000	0.040822	24.125628	4.375864	4.901443	4.072797	10.775524	0.000000	-10.000000	-0.525000	31.066668	420.333344	1023.000000	1023.000000	2046.000000
16.280001	0.043101	25.472420	4.698462	5.241353	4.485459	11.047145	0.000000	-10.000000	-0.491667	30.650002	430.833344	1023.000000	1023.000000	2046.000000
16.299999	0.045450	26.860996	5.088919	5.522484	4.856391	11.393203	0.000000	-10.000000	-0.458333	30.000000	441.166656	1023.000000	1023.000000	2046.000000
16.320000	0.047828	28.266640	5.423856	5.861789	5.287700	11.693294	0.000000	-10.000000	-0.441667	29.100000	451.500000	1023.000000	1023.000000	2046.000000
16.340000	0.050214	29.676327	5.754301	6.240659	5.725523	11.955845	0.000000	-10.000000	-0.425000	28.283333	461.166656	1023.000000	1023.000000	2046.000000
16.360001	0.052271	30.892256	6.048275	6.607279	5.977995	12.258707	0.000000	-10.000000	-0.400000	27.283333	470.666656	1023.000000	1023.000000	2046.000000
16.379999	0.054162	32.009560	6.330226	6.879205	6.221944	12.578182	0.000000	-10.000000	-0.375000	26.666666	479.833344	1023.000000	1023.000000	2046.000000
16.400000	0.056265	33.252537	6.579280	7.216165	6.533032	12.924058	0.000000	-10.000000	-0.350000	25.850000	489.000000	1023.000000	1023.000000	2046.000000
16.420000	0.058384	34.505024	6.884948	7.585824	6.926601	13.107650	0.000000	-10.000000	-0.333333	25.483334	497.833344	1023.000000	1023.000000	2046.000000
16.440001	0.059590	35.217964	7.052518	7.695379	7.232957	13.237110	0.000000	-10.000000	-0.291667	24.416668	509.166656	1023.000000	1023.000000	2046.000000
16.459999	0.059932	35.419987	7.124265	7.602226	7.411668	13.281829	0.000000	-10.000000	-0.250000	23.416668	520.166687	1023.000000	1023.000000	2046.000000
16.480000	0.059854	35.373749	7.178576	7.531422	7.473923	13.189828	0.000000	-10.000000	-0.216667	22.450001	528.333313	1023.000000	1023.000000	2046.000000
16.500000	0.059944	35.426785	7.338613	7.458699	7.545982	13.083491	0.000000	-10.000000	-0.191667	21.833334	533.333313	1023.000000	1023.000000	2046.000000
16.520000	0.060116	35.528568	7.332105	7.557772	7.651504	12.987189	0.000000	-10.000000	-0.166667	21.183334	538.166687	1023.000000	1023.000000	2046.000000
16.540001	0.060378	35.683510	7.293993	7.843516	7.653643	12.892358	0.000000	-10.000000	-0.125000	19.866667	545.333313	1023.000000	1023.000000	2046.000000
16.559999	0.060734	35.893806	7.229722	8.108947	7.724505	12.830631	0.000000	-10.000000	-0.083333	18.050001	552.166687	1023.000000	1023.000000	2046.000000
16.580000	0.061444	36.313358	7.337351	8.170075	7.860573	12.945357	0.000000	-10.000000	-0.041667	16.150000	558.500000	1023.000000	1023.000000	2046.000000
16.600000	0.061959	36.618004	7.423524	8.187945	7.999464	13.007071	0.000000	-10.000000	-0.025000	14.350000	564.166687	1023.000000	1023.000000	2046.000000
16.620001	0.062345	36.845970	7.529179	8.194939	8.093206	13.028645	0.000000	-10.000000	-0.008333	12.900001	569.333313	1023.000000	1023.000000	2046.000000
16.639999	0.062592	36.991665	7.596835	8.211159	8.114764	13.068909	0.000000	-10.000000	-0.008333	11.416667	573.833313	1023.000000	1023.000000	2046.000000
16.660000	0.062959	37.209045	7.716176	8.317682	8.117407	13.057781	0.000000	-10.000000	0.008333	9.783334	578.000000	1023.000000	1023.000000	2046.000000
16.680000	0.063249	37.380398	7.741172	8.392139	8.167723	13.079363	0.000000	-10.000000	0.025000	7.850000	581.666687	1023.000000	1023.000000	2046.000000
16.700001	0.063332	37.429279	7.762860	8.391942	8.195925	13.078552	0.000000	-10.000000	0.058333	5.516666	584.833313	1023.000000	1023.000000	2046.000000
16.719999	0.063348	37.438599	7.818992	8.409438	8.188688	13.021480	0.000000	-10.000000	0.075000	2.883333	587.000000	1023.000000	1023.000000	2046.000000
16.740000	0.063383	37.459564	7.872781	8.450183	8.215641	12.920959	0.000000	-10.000000	0.091667	0.383333	588.333313	1023.000000	1023.000000	2046.000000
16.760000	0.063600	37.587704	7.968360	8.455654	8.294904	12.868785	0.000000	-10.000000	0.091667	-1.516667	588.833313	1023.000000	1023.000000	2046.000000
16.780001	0.063934	37.784813	8.108650	8.465904	8.373098	12.837162	0.000000	-10.000000	0.100000	-2.766667	589.000000	1023.000000	1023.000000	2046.000000
16.799999	0.064060	37.859550	8.295483	8.364142	8.354298	12.845629	0.000000	-10.000000	0.100000	-3.766667	589.000000	1023.000000	1023.000000	2046.000000
16.820000	0.064080	37.871384	8.328519	8.272679	8.491243	12.778941	0.000000	-10.000000	0.100000	-4.883333	589.000000	1023.000000	1023.000000	2046.000000
16.840000	0.063758	37.681198	8.335000	8.047985	8.647727	12.650488	0.000000	-10.000000	0.100000	-5.983334	589.000000	1023.000000	1023.000000	2046.000000
16.860001	0.063223	37.364773	8.421708	7.667500	8.772389	12.503175	0.000000	-10.000000	0.108333	-7.183333	589.000000	1023.000000	1023.000000	2046.000000
16.879999	0.062407	36.882572	8.568226	7.239348	8.717223	12.357774	0.000000	-10.000000	0.125000	-8.266666	589.000000	1023.000000	1023.000000	2046.000000
16.900000	0.061490	36.340298	8.746659	6.788009	8.633262	12.172366	0.000000	-10.000000	0.141667	-9.216667	589.000000	1023.000000	1023.000000	2046.000000
16.920000	0.060451	35.726719	8.941870	6.443778	8.482600	11.858470	0.000000	-10.000000	0.150000	-9.966667	589.000000	1023.000000	1023.000000	2046.000000
16.940001	0.059224	35.001419	8.904077	6.140017	8.367389	11.589937	0.000000	-10.000000	0.150000	-10.800000	581.666687	1023.000000	1023.000000	2046.000000
16.959999	0.057978	34.265022	8.759941	5.985292	8.238633	11.281157	0.000000	-10.000000	0.183333	-11.716667	573.000000	1023.000000	1023.000000	2046.000000
16.980000	0.057113	33.753536	8.634634	5.898689	8.112617	11.107596	0.000000	-10.000000	0.216667	-12.550000	563.000000	1023.000000	1023.000000	2046.000000
17.000000	0.056436	33.353703	8.571533	5.715124	8.095863	10.971182	0.000000	-10.000000	0.250000	-13.266667	559.000000	1023.000000	1023.000000	2046.000000
17.020000	0.055885	33.028297	8.637547	5.596756	8.062131	10.731864	0.000000	-10.000000	0.250000	-13.916667	554.666687	1023.000000	1023.000000	2046.000000
17.040001	0.055334	32.702595	8.674361	5.499866	8.051691	10.476678	0.000000	-10.000000	0.258333	-14.483334	550.000000	1023.000000	1023.000000	2046.000000
17.059999	0.054762	32.364151	8.668900	5.338858	8.058325	10.298070	0.000000	-10.000000	0.275000	-15.050000	545.000000	1023.000000	1023.000000	2046.000000
17.080000	0.054163	32.010059	8.637409	5.111511	8.130599	10.130539	0.000000	-10.000000	0.283333	-15.483334	540.000000	1023.000000	1023.000000	2046.000000
17.100000	0.053231	31.459551	8.579323	4.879213	8.111513	9.889503	0.000000	-10.000000	0.291667	-16.066668	534.833313	1023.000000	1023.000000	2046.000000
17.120001	0.052419	30.979883	8.493454	4.688924	8.186374	9.611131	0.000000	-10.000000	0.291667	-16.483334	529.666687	1023.000000	1023.000000	2046.000000
17.139999	0.051539	30.459578	8.437344	4.498059	8.190256	9.333919	0.000000	-10.000000	0.300000	-16.950001	524.166687	1023.000000	1023.000000	2046.000000
17.160000	0.050625	29.919298	8.357216	4.394767	8.209323	8.957994	0.000000	-10.000000	0.333333	-17.450001	518.500000	1023.000000	1023.000000	2046.000000
17.180000	0.049991	29.544840	8.239793	4.411521	8.264809	8.628716	0.000000	-10.000000	0.366667	-18.033335	512.500000	1023.000000	1023.000000	2046.000000
17.200001	0.049146	29.045107	8.187320	4.311792	8.188250	8.357745	0.000000	-10.000000	0.400000	-18.650000	506.500000	1023.000000	1023.000000	2046.000000
17.219999	0.047925	28.323935	8.137120	4.121634	8.021456	8.043724	0.000000	-10.000000	0.408333	-19.250000	500.333344	1023.000000	1023.000000	2046.000000
17.240000	0.046384	27.413006	7.969175	3.888605	7.848539	7.706686	0.000000	-10.000000	0.408333	-19.833334	494.000000	1023.000000	1023.000000	2046.000000
17.260000	0.045100	26.653852	7.795151	3.759714	7.765575	7.333413	0.000000	-10.000000	0.416667	-20.300001	487.333344	1023.000000	1023.000000	2046.000000
17.280001	0.044010	26.009983	7.748116	3.504501	7.739066	7.018301	0.000000	-10.000000	0.425000	-21.033335	480.500000	1023.000000	1023.000000	2046.000000
17.299999	0.042926	25.369154	7.529347	3.268170	7.773842	6.797796	0.000000	-10.000000	0.450000	-21.666668	473.333344	1023.000000	1023.000000	2046.000000
17.320000	0.040876	24.157461	7.303456	2.847447	7.729126	6.277432	0.000000	-10.000000	0.483333	-22.516666	466.166656	1023.000000	1023.000000	2046.000000
17.340000	0.038037	22.479977	7.098320	2.189036	7.517208	5.675414	0.000000	-10.000000	0.500000	-22.866667	458.666656	1023.000000	1023.000000	2046.000000
17.360001	0.035107	20.748505	6.803034	1.828181	7.122228	4.995061	0.000000	-10.000000	0.508333	-23.316668	451.000000	1023.000000	1023.000000	2046.000000
17.379999	0.032202	19.031273	6.304002	1.733623	6.635313	4.358335	0.000000	-10.000000	0.500000	-23.433334	443.166656	1023.000000	1023.000000	2046.000000
17.400000	0.029709	17.558020	5.830783	1.714873	6.234571	3.777791	0.000000	-10.000000	0.516667	-23.650000	435.500000	1023.000000	1023.000000	2046.000000
17.420000	0.027989	16.541531	5.574188	1.576986	5.939404	3.450953	0.000000	-10.000000	0.533333	-23.983334	427.833344	1023.000000	1023.000000	2046.000000
17.440001	0.026633	15.740060	5.429235	1.421129	5.724715	3.164981	0.000000	-10.000000	0.550000	-24.266666	419.833344	1023.000000	1023.000000	2046.000000
17.459999	0.025290	14.946607	5.252691	1.215497	5.601193	2.877227	0.000000	-10.000000	0.550000	-24.416668	411.500000	1023.000000	1023.000000	2046.000000
17.480000	0.023920	14.136508	5.062623	1.005257	5.432809	2.635820	0.000000	-10.000000	0.550000	-24.366667	403.166656	1023.000000	1023.000000	2046.000000
17.500000	0.022617	13.366423	4.930560	0.802293	5.231027	2.402544	0.000000	-10.000000	0.550000	-24.500000	395.000000	1023.000000	1023.000000	2046.000000
17.520000	0.021350	12.618121	4.821502	0.600901	4.975131	2.220587	0.000000	-10.000000	0.558333	-24.616667	387.000000	1023.000000	1023.000000	2046.000000
17.540001	0.020178	11.924961	4.723746	0.425537	4.736989	2.038689	0.000000	-10.000000	0.558333	-24.683334	378.833344	1023.000000	1023.000000	2046.000000
17.559999	0.019214	11.355436	4.610024	0.326606	4.573650	1.845155	0.000000	-10.000000	0.558333	-24.550001	370.500000	1023.000000	1023.000000	2046.000000
17.580000	0.018196	10.753610	4.404471	0.304355	4.434751	1.610032	0.000000	-10.000000	0.550000	-24.350000	362.166656	1023.000000	1023.000000	2046.000000
17.600000	0.017264	10.203037	4.267094	0.220801	4.275195	1.439947	0.000000	-10.000000	0.566667	-24.150002	354.000000	1023.000000	1023.000000	2046.000000
17.620001	0.016341	9.657550	4.107033	-0.009549	4.169208	1.390858	0.000000	-10.000000	0.558333	-23.916668	346.000000	1023.000000	1023.000000	2046.000000
17.639999	0.015395	9.098730	4.061922	-0.302769	4.011758	1.327820	0.000000	-10.000000	0.558333	-23.733334	338.000000	1023.000000	1023.000000	2046.000000
17.660000	0.014270	8.433289	3.913465	-0.587787	3.949955	1.157657	0.000000	-10.000000	0.541667	-23.733334	330.000000	1023.000000	1023.000000	2046.000000
17.680000	0.012750	7.535084	3.650090	-0.902537	3.806905	0.980626	0.000000	-10.000000	0.550000	-23.716667	322.000000	1023.000000	1023.000000	2046.000000
17.700001	0.011110	6.566192	3.429374	-1.325894	3.655399	0.807313	0.000000	-10.000000	0.541667	-23.716667	314.166656	1023.000000	1023.000000	2046.000000
17.719999	0.009241	5.461237	3.296799	-1.915237	3.403951	0.675725	0.000000	-10.000000	0.533333	-23.533335	306.500000	1023.000000	1023.000000	2046.000000
17.740000	0.007607	4.495836	3.339002	-2.305128	3.059845	0.402117	0.000000	-10.000000	0.525000	-23.483334	298.833344	1023.000000	1023.000000	2046.000000
17.760000	0.006141	3.629192	3.378637	-2.535214	2.772900	0.012868	0.000000	-10.000000	0.516667	-23.266666	291.000000	1023.000000	1023.000000	2046.000000
17.780001	0.004701	2.778161	3.376125	-2.751752	2.404684	-0.250896	0.000000	-10.000000	0.491667	-22.950001	283.000000	1023.000000	1023.000000	2046.000000
17.799999	0.003032	1.791910	3.165426	-2.889402	2.061105	-0.545219	0.000000	-10.000000	0.466667	-22.683334	275.333344	1023.000000	1023.000000	2046.000000
17.820000	0.001272	0.751464	2.821046	-3.044606	1.754216	-0.779191	0.000000	-10.000000	0.450000	-22.400002	267.666656	1023.000000	1023.000000	2046.000000
17.840000	-0.000358	-0.211522	2.454912	-3.182917	1.436454	-0.919972	0.000000	-10.000000	0.450000	-22.250000	260.333344	1023.000000	1023.000000	2046.000000
17.860001	-0.001497	-0.884556	2.237828	-3.288203	1.222436	-1.056618	0.000000	-10.000000	0.450000	-21.900002	252.833328	1023.000000	1023.000000	2046.000000
17.879999	-0.002519	-1.488731	2.044178	-3.357146	0.985866	-1.161629	0.000000	-10.000000	0.441667	-21.733334	245.666672	1023.000000	1023.000000	2046.000000
17.900000	-0.003587	-2.119893	1.867210	-3.432344	0.742016	-1.296775	0.000000	-10.000000	0.441667	-21.483334	238.333328	1023.000000	1023.000000	2046.000000
17.920000	-0.004593	-2.714335	1.682545	-3.547162	0.517211	-1.366929	0.000000	-10.000000	0.433333	-21.400002	231.166672	1023.000000	1023.000000	2046.000000
17.940001	-0.005501	-3.250977	1.491191	-3.620533	0.354417	-1.476052	0.000000	-10.000000	0.433333	-21.100000	224.000000	1023.000000	1023.000000	2046.000000
17.959999	-0.006390	-3.776255	1.263073	-3.687788	0.194527	-1.546067	0.000000	-10.000000	0.416667	-20.983334	217.000000	1023.000000	1023.000000	2046.000000
17.980000	-0.007290	-4.308149	1.001245	-3.771534	0.048666	-1.586525	0.000000	-10.000000	0.416667	-20.633333	210.000000	1023.000000	1023.000000	2046.000000
18.000000	-0.008207	-4.850510	0.837569	-3.821779	-0.215891	-1.650408	0.000000	-10.000000	0.408333	-20.283333	203.166672	1023.000000	1023.000000	2046.000000
18.020000	-0.009136	-5.399147	0.621546	-3.854260	-0.417615	-1.748817	0.000000	-10.000000	0.408333	-19.866667	196.333328	1023.000000	1023.000000	2046.000000
18.040001	-0.010011	-5.916789	0.405088	-3.903799	-0.637679	-1.780399	0.000000	-10.000000	0.391667	-19.600000	189.666672	1023.000000	1023.000000	2046.000000
18.059999	-0.010853	-6.414246	0.141287	-3.885067	-0.828720	-1.841746	0.000000	-10.000000	0.391667	-19.350000	183.000000	1023.000000	1023.000000	2046.000000
18.080000	-0.011788	-6.966461	-0.069098	-3.910041	-1.070056	-1.917267	0.000000	-10.000000	0.383333	-18.883333	176.666672	1023.000000	1023.000000	2046.000000
18.100000	-0.012803	-7.566770	-0.307626	-3.964169	-1.328998	-1.965977	0.000000	-10.000000	0.391667	-18.650000	170.500000	1023.000000	1023.000000	2046.000000
18.120001	-0.013910	-8.220998	-0.527209	-4.053305	-1.641189	-1.999295	0.000000	-10.000000	0.383333	-18.583334	164.166672	1023.000000	1023.000000	2046.000000
18.139999	-0.015003	-8.867034	-0.820474	-4.058599	-1.855863	-2.132098	0.000000	-10.000000	0.375000	-18.533333	157.833328	1023.000000	1023.000000	2046.000000
18.160000	-0.015974	-9.440610	-1.041875	-4.087762	-2.092518	-2.218454	0.000000	-10.000000	0.350000	-18.166666	151.500000	1023.000000	1023.000000	2046.000000
18.180000	-0.016762	-9.906388	-1.265441	-4.105025	-2.286936	-2.248986	0.000000	-10.000000	0.325000	-17.850000	145.500000	1023.000000	1023.000000	2046.000000
18.200001	-0.017655	-10.434107	-1.481213	-4.143863	-2.498637	-2.310393	0.000000	-10.000000	0.308333	-17.566668	139.500000	1023.000000	1023.000000	2046.000000
18.219999	-0.018617	-11.002363	-1.627633	-4.220483	-2.789102	-2.365146	0.000000	-10.000000	0.300000	-17.366667	133.500000	1023.000000	1023.000000	2046.000000
18.240000	-0.019460	-11.500943	-1.796525	-4.230330	-2.982667	-2.491422	0.000000	-10.000000	0.291667	-17.066668	127.833336	1023.000000	1023.000000	2046.000000
18.260000	-0.020198	-11.936806	-2.010438	-4.276446	-3.134358	-2.515563	0.000000	-10.000000	0.291667	-16.800001	122.166664	1023.000000	1023.000000	2046.000000
18.280001	-0.021045	-12.437831	-2.217527	-4.280921	-3.343390	-2.595993	0.000000	-10.000000	0.283333	-16.533335	116.666664	1023.000000	1023.000000	2046.000000
18.299999	-0.021915	-12.951753	-2.476335	-4.275691	-3.530568	-2.669159	0.000000	-10.000000	0.291667	-16.266666	111.000000	1023.000000	1023.000000	2046.000000
18.320000	-0.023230	-13.728958	-2.809864	-4.320146	-3.852828	-2.746121	0.000000	-10.000000	0.283333	-15.900000	105.666664	1023.000000	1023.000000	2046.000000
18.340000	-0.024734	-14.617629	-3.067406	-4.325310	-4.294618	-2.930296	0.000000	-10.000000	0.275000	-15.550000	100.333336	1023.000000	1023.000000	2046.000000
18.360001	-0.026178	-15.470990	-3.318785	-4.361761	-4.717824	-3.072622	0.000000	-10.000000	0.258333	-15.166667	95.166664	1023.000000	1023.000000	2046.000000
18.379999	-0.027393	-16.189039	-3.542301	-4.337372	-5.140589	-3.168777	0.000000	-10.000000	0.250000	-14.916667	90.000000	1023.000000	1023.000000	2046.000000
18.400000	-0.028369	-16.766195	-3.835001	-4.327705	-5.348455	-3.255035	0.000000	-10.000000	0.250000	-14.750000	85.000000	1023.000000	1023.000000	2046.000000
18.420000	-0.029069	-17.179955	-4.064737	-4.531595	-5.413224	-3.170398	0.000000	-10.000000	0.258333	-14.733334	80.000000	1023.000000	1023.000000	2046.000000
18.440001	-0.029781	-17.600735	-4.272350	-4.685877	-5.529356	-3.113153	0.000000	-10.000000	0.258333	-14.683333	75.166664	1023.000000	1023.000000	2046.000000
18.459999	-0.030595	-18.081776	-4.382700	-4.935027	-5.570200	-3.193849	0.000000	-10.000000	0.258333	-14.533334	70.333336	1023.000000	1023.000000	2046.000000
18.480000	-0.031880	-18.841148	-4.519616	-5.203901	-5.677589	-3.440043	0.000000	-10.000000	0.241667	-14.300000	65.500000	1023.000000	1023.000000	2046.000000
18.500000	-0.033326	-19.695801	-4.694731	-5.294293	-5.960696	-3.746081	0.000000	-10.000000	0.233333	-13.800000	60.666668	1023.000000	1023.000000	2046.000000
18.520000	-0.034936	-20.646984	-5.028448	-5.246277	-6.345256	-4.027003	0.000000	-10.000000	0.200000	-13.116667	56.166668	1023.000000	1023.000000	2046.000000
18.540001	-0.036291	-21.448078	-5.338089	-5.205511	-6.676305	-4.228172	0.000000	-10.000000	0.175000	-12.233334	52.000000	1023.000000	1023.000000	2046.000000
18.559999	-0.037188	-21.978077	-5.492409	-5.280183	-7.015937	-4.189548	0.000000	-10.000000	0.150000	-11.683333	48.000000	1023.000000	1023.000000	2046.000000
18.580000	-0.037872	-22.382174	-5.630732	-5.366947	-7.126191	-4.258304	0.000000	-10.000000	0.166667	-11.466667	44.000000	1023.000000	1023.000000	2046.000000
18.600000	-0.038654	-22.844572	-5.681332	-5.543092	-7.370012	-4.250137	0.000000	-10.000000	0.166667	-11.366667	40.000000	1023.000000	1023.000000	2046.000000
18.620001	-0.039393	-23.281237	-5.853909	-5.665822	-7.449940	-4.311566	0.000000	-10.000000	0.166667	-11.333334	36.000000	1023.000000	1023.000000	2046.000000
18.639999	-0.039972	-23.623400	-5.962864	-5.730337	-7.547966	-4.382234	0.000000	-10.000000	0.141667	-11.216667	32.166668	1023.000000	1023.000000	2046.000000
18.660000	-0.040354	-23.849466	-6.043840	-5.786644	-7.614120	-4.404862	0.000000	-10.000000	0.141667	-11.083333	28.500000	1023.000000	1023.000000	2046.000000
18.680000	-0.040416	-23.885578	-6.071241	-5.697964	-7.638463	-4.477911	0.000000	-10.000000	0.158333	-10.816667	24.833334	1023.000000	1023.000000	2046.000000
18.700001	-0.040400	-23.876429	-6.090219	-5.591147	-7.692985	-4.502078	0.000000	-10.000000	0.166667	-10.450000	21.333334	1023.000000	1023.000000	2046.000000
18.719999	-0.040347	-23.845242	-6.157013	-5.478930	-7.667979	-4.541319	0.000000	-10.000000	0.166667	-10.033334	17.666666	1023.000000	1023.000000	2046.000000
18.740000	-0.040417	-23.886278	-6.173417	-5.457008	-7.770248	-4.485606	0.000000	-10.000000	0.150000	-9.583334	14.333333	1023.000000	1023.000000	2046.000000
18.760000	-0.040404	-23.878622	-6.177263	-5.509368	-7.733225	-4.458767	0.000000	-10.000000	0.150000	-9.183333	11.000000	1023.000000	1023.000000	2046.000000
18.780001	-0.040450	-23.905869	-6.097357	-5.660052	-7.782085	-4.366374	0.000000	-10.000000	0.150000	-8.950001	8.000000	1023.000000	1023.000000	2046.000000
18.799999	-0.040787	-24.105047	-6.128728	-5.782409	-7.777920	-4.415989	0.000000	-10.000000	0.150000	-8.850000	5.000000	1023.000000	1023.000000	2046.000000
18.820000	-0.041297	-24.406645	-6.225646	-5.961734	-7.763611	-4.455654	0.000000	-10.000000	0.150000	-8.600000	2.166667	1023.000000	1023.000000	2046.000000
18.840000	-0.042027	-24.838108	-6.214593	-6.296218	-7.864443	-4.462854	0.000000	-10.000000	0.150000	-8.483334	-0.333333	1023.000000	1023.000000	2046.000000
18.860001	-0.042973	-25.397085	-6.205213	-6.712192	-7.969242	-4.510439	0.000000	-10.000000	0.150000	-8.350000	-2.833333	1023.000000	1023.000000	2046.000000
18.879999	-0.044004	-26.006485	-6.134226	-7.064105	-8.179390	-4.628763	0.000000	-10.000000	0.150000	-8.466666	-5.500000	1023.000000	1023.000000	2046.000000
18.900000	-0.045187	-26.705805	-6.144969	-7.298903	-8.432366	-4.829567	0.000000	-10.000000	0.141667	-8.350000	-8.333333	1023.000000	1023.000000	2046.000000
18.920000	-0.045876	-27.112759	-6.191417	-7.296436	-8.613811	-5.011096	0.000000	-10.000000	0.133333	-7.983334	-11.000000	1023.000000	1023.000000	2046.000000
18.940001	-0.046710	-27.605696	-6.320744	-7.335408	-8.825886	-5.123659	0.000000	-10.000000	0.133333	-7.500000	-13.666667	1023.000000	1023.000000	2046.000000
18.959999	-0.047558	-28.106722	-6.588408	-7.374414	-8.978341	-5.165559	0.000000	-10.000000	0.133333	-6.966667	-16.166666	1023.000000	1023.000000	2046.000000
18.980000	-0.048420	-28.616112	-6.820864	-7.485721	-9.202397	-5.107130	0.000000	-10.000000	0.125000	-6.433333	-18.500000	1023.000000	1023.000000	2046.000000
19.000000	-0.048723	-28.795071	-6.977445	-7.464504	-9.280622	-5.072500	0.000000	-10.000000	0.116667	-5.983334	-20.500000	1023.000000	1023.000000	2046.000000
19.020000	-0.048847	-28.868324	-7.046659	-7.409248	-9.362251	-5.050167	0.000000	-10.000000	0.108333	-5.666667	-22.500000	1023.000000	1023.000000	2046.000000
19.040001	-0.048876	-28.885584	-7.116497	-7.359840	-9.415328	-4.993918	0.000000	-10.000000	0.108333	-5.450000	-24.500000	1023.000000	1023.000000	2046.000000
19.059999	-0.048978	-28.945923	-7.152777	-7.372871	-9.474362	-4.945913	0.000000	-10.000000	0.100000	-5.250000	-26.500000	1023.000000	1023.000000	2046.000000
19.080000	-0.048987	-28.951418	-7.143111	-7.393147	-9.522784	-4.892376	0.000000	-10.000000	0.100000	-5.000000	-28.333334	1023.000000	1023.000000	2046.000000
19.100000	-0.048976	-28.944853	-7.131673	-7.411553	-9.553004	-4.848623	0.000000	-10.000000	0.100000	-4.816667	-30.000000	1023.000000	1023.000000	2046.000000
19.120001	-0.048828	-28.857618	-7.175653	-7.323486	-9.528708	-4.829772	0.000000	-10.000000	0.100000	-4.450000	-31.500000	1023.000000	1023.000000	2046.000000
19.139999	-0.048631	-28.741098	-7.192633	-7.207190	-9.538176	-4.803099	0.000000	-10.000000	0.100000	-4.066667	-33.000000	1023.000000	1023.000000	2046.000000
19.160000	-0.048536	-28.684568	-7.259881	-7.188343	-9.560645	-4.675699	0.000000	-10.000000	0.100000	-3.633333	-34.333332	1023.000000	1023.000000	2046.000000
19.180000	-0.048360	-28.580816	-7.283397	-7.111323	-9.562624	-4.623471	0.000000	-10.000000	0.100000	-3.333333	-35.500000	1023.000000	1023.000000	2046.000000
19.200001	-0.048266	-28.524965	-7.266922	-7.065847	-9.615466	-4.576731	0.000000	-10.000000	0.100000	-3.083333	-36.666668	1023.000000	1023.000000	2046.000000
19.219999	-0.048273	-28.529528	-7.263356	-7.024457	-9.665547	-4.576166	0.000000	-10.000000	0.108333	-2.833333	-37.833332	1023.000000	1023.000000	2046.000000
19.240000	-0.048096	-28.424473	-7.302728	-6.888515	-9.643965	-4.589264	0.000000	-10.000000	0.108333	-2.483333	-38.833332	1023.000000	1023.000000	2046.000000
19.260000	-0.048095	-28.424189	-7.304987	-6.894627	-9.734888	-4.489686	0.000000	-10.000000	0.100000	-2.050000	-39.500000	1023.000000	1023.000000	2046.000000
19.280001	-0.047959	-28.343781	-7.416132	-6.792396	-9.645038	-4.490214	0.000000	-10.000000	0.091667	-1.700000	-39.833332	1023.000000	1023.000000	2046.000000
19.299999	-0.048068	-28.408474	-7.522706	-6.749653	-9.679265	-4.456852	0.000000	-10.000000	0.091667	-1.216667	-40.000000	1023.000000	1023.000000	2046.000000
19.320000	-0.048337	-28.567419	-7.567349	-6.672940	-9.793959	-4.533171	0.000000	-10.000000	0.100000	-0.683333	-40.000000	1023.000000	1023.000000	2046.000000
19.340000	-0.048503	-28.665564	-7.569210	-6.586131	-9.945146	-4.565077	0.000000	-10.000000	0.100000	-0.200000	-40.000000	1023.000000	1023.000000	2046.000000
19.360001	-0.048865	-28.879297	-7.586372	-6.531491	-10.162489	-4.598944	0.000000	-10.000000	0.100000	0.000000	-40.000000	1023.000000	1023.000000	2046.000000
19.379999	-0.048918	-28.910257	-7.679957	-6.408130	-10.219173	-4.602995	0.000000	-10.000000	0.100000	0.000000	-40.000000	1023.000000	1023.000000	2046.000000
19.400000	-0.049016	-28.968317	-7.709118	-6.567599	-10.207532	-4.484068	0.000000	-10.000000	0.100000	-0.616667	-40.000000	1023.000000	1023.000000	2046.000000
19.420000	-0.048787	-28.833298	-7.803787	-6.529856	-10.055001	-4.444655	0.000000	-10.000000	0.100000	-1.433333	-40.166668	1023.000000	1023.000000	2046.000000
19.440001	-0.048878	-28.886612	-7.848623	-6.627447	-9.941833	-4.468709	0.000000	-10.000000	0.100000	-2.233333	-40.500000	1023.000000	1023.000000	2046.000000
19.459999	-0.049597	-29.312086	-7.905144	-6.881343	-9.929573	-4.596025	0.000000	-10.000000	0.091667	-1.933333	-41.166668	1023.000000	1023.000000	2046.000000
19.480000	-0.050503	-29.847288	-7.998855	-6.964715	-10.084662	-4.799056	0.000000	-10.000000	0.083333	-1.116667	-41.666668	1023.000000	1023.000000	2046.000000
19.500000	-0.051286	-30.309881	-8.136585	-6.822050	-10.331006	-5.020240	0.000000	-10.000000	0.066667	0.333333	-42.000000	1023.000000	1023.000000	2046.000000
19.520000	-0.051994	-30.728491	-8.313744	-6.726742	-10.567806	-5.120198	0.000000	-10.000000	0.075000	1.350000	-42.000000	1023.000000	1023.000000	2046.000000
19.540001	-0.052414	-30.976568	-8.374695	-6.727324	-10.770200	-5.104349	0.000000	-10.000000	0.083333	1.916667	-42.000000	1023.000000	1023.000000	2046.000000
19.559999	-0.052441	-30.992542	-8.458636	-6.737549	-10.725643	-5.070714	0.000000	-10.000000	0.091667	1.266667	-42.000000	1023.000000	1023.000000	2046.000000
19.580000	-0.052566	-31.066725	-8.491130	-6.814365	-10.691284	-5.069946	0.000000	-10.000000	0.091667	0.566667	-42.000000	1023.000000	1023.000000	2046.000000
19.600000	-0.052598	-31.085711	-8.479938	-6.878067	-10.662724	-5.064982	0.000000	-10.000000	0.083333	0.300000	-42.000000	1023.000000	1023.000000	2046.000000
19.620001	-0.052367	-30.948927	-8.473800	-6.870059	-10.603537	-5.001532	0.000000	-10.000000	0.083333	1.116667	-42.000000	1023.000000	1023.000000	2046.000000
19.639999	-0.051813	-30.621264	-8.433200	-6.771780	-10.470793	-4.945491	0.000000	-10.000000	0.066667	2.316667	-42.000000	1023.000000	1023.000000	2046.000000
19.660000	-0.051004	-30.143328	-8.320618	-6.609153	-10.363279	-4.850277	0.000000	-10.000000	0.058333	3.633333	-42.000000	1023.000000	1023.000000	2046.000000
19.680000	-0.050102	-29.610086	-8.234613	-6.389537	-10.211079	-4.774857	0.000000	-10.000000	0.050000	4.900000	-42.000000	1023.000000	1023.000000	2046.000000
19.700001	-0.049181	-29.066236	-8.124520	-6.146328	-10.112205	-4.683184	0.000000	-10.000000	0.033333	6.216667	-42.000000	1023.000000	1023.000000	2046.000000
19.719999	-0.048370	-28.586744	-8.019888	-6.033881	-9.988276	-4.544701	0.000000	-10.000000	0.016667	7.516667	-42.000000	1023.000000	1023.000000	2046.000000
19.740000	-0.047386	-28.005280	-7.876338	-5.983906	-9.798626	-4.346409	0.000000	-10.000000	0.000000	8.683333	-42.000000	1023.000000	1023.000000	2046.000000
19.760000	-0.046419	-27.433908	-7.708879	-5.988882	-9.586971	-4.149176	0.000000	-10.000000	0.000000	9.616667	-42.000000	1023.000000	1023.000000	2046.000000
19.780001	-0.045488	-26.883682	-7.581686	-6.003118	-9.347670	-3.951208	0.000000	-10.000000	0.000000	10.316667	-42.000000	1023.000000	1023.000000	2046.000000
19.799999	-0.044688	-26.410482	-7.438172	-6.034708	-9.126671	-3.810930	0.000000	-10.000000	-0.008333	11.100000	-31.333334	1023.000000	1023.000000	2046.000000
19.820000	-0.044031	-26.022602	-7.273419	-6.169869	-8.928209	-3.651104	0.000000	-10.000000	-0.025000	11.983334	-8.333333	1023.000000	1023.000000	2046.000000
19.840000	-0.043578	-25.754856	-7.083018	-6.352573	-8.760589	-3.558676	0.000000	-10.000000	-0.041667	12.700000	14.666667	1023.000000	1023.000000	2046.000000
19.860001	-0.043183	-25.520969	-6.855672	-6.553205	-8.686980	-3.425112	0.000000	-10.000000	-0.058333	13.283334	28.666666	1023.000000	1023.000000	2046.000000
19.879999	-0.042764	-25.273687	-6.668956	-6.502028	-8.619345	-3.483358	0.000000	-10.000000	-0.075000	13.716667	31.666666	1023.000000	1023.000000	2046.000000
19.900000	-0.042140	-24.904636	-6.476681	-6.424657	-8.582994	-3.420303	0.000000	-10.000000	-0.083333	14.783334	36.333332	1023.000000	1023.000000	2046.000000
19.920000	-0.041577	-24.571711	-6.444564	-6.296506	-8.492789	-3.337852	0.000000	-10.000000	-0.100000	15.916667	41.000000	1023.000000	1023.000000	2046.000000
19.940001	-0.040894	-24.168066	-6.411847	-6.188201	-8.417833	-3.150184	0.000000	-10.000000	-0.108333	16.966667	46.166668	1023.000000	1023.000000	2046.000000
19.959999	-0.040095	-23.696398	-6.403113	-6.040979	-8.278004	-2.974301	0.000000	-10.000000	-0.133333	17.733334	51.666668	1023.000000	1023.000000	2046.000000
19.980000	-0.038771	-22.913872	-6.237236	-5.820632	-8.093028	-2.762976	0.000000	-10.000000	-0.150000	18.533333	57.500000	1023.000000	1023.000000	2046.000000
20.000000	-0.037296	-22.041813	-6.084574	-5.620162	-7.833235	-2.503843	0.000000	-10.000000	-0.175000	19.299999	63.500000	1023.000000	1023.000000	2046.000000
20.020000	-0.035487	-20.972940	-5.866483	-5.366000	-7.497731	-2.242727	0.000000	-10.000000	-0.191667	20.016666	69.833336	1023.000000	1023.000000	2046.000000
20.040001	-0.033818	-19.986588	-5.621040	-5.216675	-7.206845	-1.942028	0.000000	-10.000000	-0.216667	20.650000	76.333336	1023.000000	1023.000000	2046.000000
20.059999	-0.031997	-18.910328	-5.370140	-5.053109	-6.846180	-1.640900	0.000000	-10.000000	-0.216667	21.233334	83.166664	1023.000000	1023.000000	2046.000000
20.080000	-0.030237	-17.870058	-5.105822	-4.898234	-6.521157	-1.344846	0.000000	-10.000000	-0.225000	21.800001	90.166664	1023.000000	1023.000000	2046.000000
20.100000	-0.028236	-16.687500	-4.848568	-4.666673	-6.116867	-1.055393	0.000000	-10.000000	-0.225000	22.166666	97.333336	1023.000000	1023.000000	2046.000000
20.120001	-0.026296	-15.540817	-4.569399	-4.387445	-5.852559	-0.731415	0.000000	-10.000000	-0.241667	22.716667	104.666664	1023.000000	1023.000000	2046.000000
20.139999	-0.024309	-14.366740	-4.321620	-4.118281	-5.496169	-0.430670	0.000000	-10.000000	-0.266667	23.150000	112.166664	1023.000000	1023.000000	2046.000000
20.160000	-0.022322	-13.192213	-4.014275	-3.920794	-5.202407	-0.054737	0.000000	-10.000000	-0.283333	23.633333	120.000000	1023.000000	1023.000000	2046.000000
20.180000	-0.020322	-12.010205	-3.785968	-3.615783	-4.851740	0.243286	0.000000	-10.000000	-0.316667	23.950001	128.000000	1023.000000	1023.000000	2046.000000
20.200001	-0.018401	-10.875232	-3.513207	-3.348602	-4.578849	0.565426	0.000000	-10.000000	-0.325000	24.183334	136.000000	1023.000000	1023.000000	2046.000000
20.219999	-0.016459	-9.727145	-3.255024	-3.103369	-4.247204	0.878452	0.000000	-10.000000	-0.341667	24.533333	144.000000	1023.000000	1023.000000	2046.000000
20.240000	-0.014487	-8.561522	-2.987521	-2.838964	-3.912942	1.177905	0.000000	-10.000000	-0.341667	24.916666	152.000000	1023.000000	1023.000000	2046.000000
20.260000	-0.012601	-7.447164	-2.751983	-2.574921	-3.584958	1.464698	0.000000	-10.000000	-0.350000	25.200001	160.000000	1023.000000	1023.000000	2046.000000
20.280001	-0.010754	-6.355502	-2.483345	-2.356451	-3.272030	1.756325	0.000000	-10.000000	-0.358333	25.350000	168.333328	1023.000000	1023.000000	2046.000000
20.299999	-0.008929	-5.276948	-2.235738	-2.153040	-2.955493	2.067322	0.000000	-10.000000	-0.358333	25.333334	176.666672	1023.000000	1023.000000	2046.000000
20.320000	-0.007126	-4.211628	-1.984187	-1.946717	-2.612491	2.331766	0.000000	-10.000000	-0.366667	25.416668	185.333328	1023.000000	1023.000000	2046.000000
20.340000	-0.005355	-3.164646	-1.702988	-1.740875	-2.328097	2.607314	0.000000	-10.000000	-0.358333	25.450001	193.666672	1023.000000	1023.000000	2046.000000
20.360001	-0.003410	-2.015362	-1.395709	-1.515437	-2.009358	2.905143	0.000000	-10.000000	-0.375000	25.633333	202.333328	1023.000000	1023.000000	2046.000000
20.379999	-0.001710	-1.010833	-1.180071	-1.300376	-1.702222	3.171836	0.000000	-10.000000	-0.375000	25.933334	210.833328	1023.000000	1023.000000	2046.000000
20.400000	-0.000251	-0.148481	-0.993883	-1.064323	-1.441325	3.351049	0.000000	-10.000000	-0.375000	25.850000	219.500000	1023.000000	1023.000000	2046.000000
20.420000	0.000723	0.427221	-0.919671	-0.876680	-1.222260	3.445831	0.000000	-10.000000	-0.375000	25.900000	228.166672	1023.000000	1023.000000	2046.000000
20.440001	0.001467	0.866722	-0.731589	-0.810551	-1.169959	3.578820	0.000000	-10.000000	-0.383333	25.766666	236.666672	1023.000000	1023.000000	2046.000000
20.459999	0.002628	1.553172	-0.593361	-0.706107	-0.984053	3.836694	0.000000	-10.000000	-0.391667	26.200001	245.333328	1023.000000	1023.000000	2046.000000
20.480000	0.004409	2.605614	-0.324273	-0.392624	-0.745776	4.068286	0.000000	-10.000000	-0.375000	26.316668	253.833328	1023.000000	1023.000000	2046.000000
20.500000	0.006919	4.089155	0.037325	0.076540	-0.302780	4.278070	0.000000	-10.000000	-0.375000	26.283333	262.666656	1023.000000	1023.000000	2046.000000
20.520000	0.009088	5.370934	0.367569	0.215698	-0.023321	4.810988	0.000000	-10.000000	-0.383333	26.016666	271.333344	1023.000000	1023.000000	2046.000000
20.540001	0.010955	6.474284	0.574453	0.318351	0.399291	5.182188	0.000000	-10.000000	-0.383333	26.100000	280.166656	1023.000000	1023.000000	2046.000000
20.559999	0.012231	7.228642	0.776427	0.360206	0.823369	5.268640	0.000000	-10.000000	-0.350000	25.950001	288.833344	1023.000000	1023.000000	2046.000000
20.580000	0.012732	7.524499	0.945221	0.271163	1.053734	5.254381	0.000000	-10.000000	-0.333333	26.033333	297.500000	1023.000000	1023.000000	2046.000000
20.600000	0.012749	7.534704	0.876940	0.281752	1.154453	5.221559	0.000000	-10.000000	-0.316667	25.750000	306.166656	1023.000000	1023.000000	2046.000000
20.620001	0.012754	7.537678	0.742306	0.493111	1.110197	5.192065	0.000000	-10.000000	-0.300000	25.566668	314.833344	1023.000000	1023.000000	2046.000000
20.639999	0.013634	8.057435	0.794726	0.704774	1.212836	5.345100	0.000000	-10.000000	-0.291667	24.966667	323.500000	1023.000000	1023.000000	2046.000000
20.660000	0.015238	9.005422	1.044780	0.886730	1.472735	5.601176	0.000000	-10.000000	-0.291667	24.633333	331.833344	1023.000000	1023.000000	2046.000000
20.680000	0.016687	9.861882	1.156837	1.062043	1.872026	5.770976	0.000000	-10.000000	-0.308333	24.566666	337.333344	1023.000000	1023.000000	2046.000000
20.700001	0.017959	10.613495	1.339212	1.229583	2.051963	5.992736	0.000000	-10.000000	-0.316667	24.650000	345.666656	1023.000000	1023.000000	2046.000000
20.719999	0.019519	11.535806	1.558331	1.414918	2.270322	6.292235	0.000000	-10.000000	-0.333333	24.516666	354.000000	1023.000000	1023.000000	2046.000000
20.740000	0.021416	12.656912	1.820325	1.740651	2.565894	6.530043	0.000000	-10.000000	-0.350000	24.400000	365.000000	1023.000000	1023.000000	2046.000000
20.760000	0.023324	13.784582	2.092651	2.057490	2.770249	6.864193	0.000000	-10.000000	-0.350000	24.383333	373.000000	1023.000000	1023.000000	2046.000000
20.780001	0.025090	14.828353	2.324169	2.357924	3.033930	7.112330	0.000000	-10.000000	-0.333333	24.433334	381.000000	1023.000000	1023.000000	2046.000000
20.799999	0.026915	15.906981	2.592137	2.618425	3.261839	7.434580	0.000000	-10.000000	-0.316667	24.350000	389.000000	1023.000000	1023.000000	2046.000000
20.820000	0.028861	17.056633	2.881246	2.972454	3.514536	7.688398	0.000000	-10.000000	-0.316667	24.400000	397.000000	1023.000000	1023.000000	2046.000000
20.840000	0.030794	18.198963	3.150438	3.280693	3.796224	7.971608	0.000000	-10.000000	-0.325000	24.400000	405.166656	1023.000000	1023.000000	2046.000000
20.860001	0.032963	19.480961	3.468797	3.595067	4.151963	8.265134	0.000000	-10.000000	-0.325000	24.583334	413.500000	1023.000000	1023.000000	2046.000000
20.879999	0.035281	20.851141	3.822431	3.912269	4.519167	8.597275	0.000000	-10.000000	-0.308333	24.283333	421.833344	1023.000000	1023.000000	2046.000000
20.900000	0.037162	21.962572	4.073447	4.161190	4.887957	8.839979	0.000000	-10.000000	-0.308333	24.233334	430.000000	1023.000000	1023.000000	2046.000000
20.920000	0.038855	22.963284	4.412289	4.255442	5.215625	9.079927	0.000000	-10.000000	-0.291667	23.800001	438.000000	1023.000000	1023.000000	2046.000000
20.940001	0.040234	23.778332	4.819051	4.131818	5.571686	9.255775	0.000000	-10.000000	-0.266667	23.500000	446.000000	1023.000000	1023.000000	2046.000000
20.959999	0.041358	24.442467	5.212248	3.970788	5.830872	9.428560	0.000000	-10.000000	-0.216667	22.433334	454.000000	1023.000000	1023.000000	2046.000000
20.980000	0.042360	25.034494	5.589278	3.948568	5.953260	9.543387	0.000000	-10.000000	-0.200000	21.666668	461.666656	1023.000000	1023.000000	2046.000000
21.000000	0.043338	25.612589	5.948080	3.865151	6.142200	9.657156	0.000000	-10.000000	-0.191667	20.800001	469.000000	1023.000000	1023.000000	2046.000000
21.020000	0.044102	26.064417	6.118875	3.939011	6.304820	9.701713	0.000000	-10.000000	-0.200000	20.366667	476.000000	1023.000000	1023.000000	2046.000000
21.040001	0.044950	26.565226	6.217165	4.086908	6.453678	9.807474	0.000000	-10.000000	-0.191667	19.766666	482.833344	1023.000000	1023.000000	2046.000000
21.059999	0.046220	27.315830	6.344655	4.417828	6.569768	9.983580	0.000000	-10.000000	-0.191667	19.500000	489.666656	1023.000000	1023.000000	2046.000000
21.080000	0.047840	28.273617	6.539554	4.718755	6.721804	10.293504	0.000000	-10.000000	-0.175000	19.500000	496.166656	1023.000000	1023.000000	2046.000000
21.100000	0.049744	29.398621	6.829757	5.086252	6.993111	10.489500	0.000000	-10.000000	-0.166667	19.350000	502.833344	1023.000000	1023.000000	2046.000000
21.120001	0.051699	30.554111	7.125303	5.417510	7.244518	10.766780	0.000000	-10.000000	-0.150000	19.083334	509.166656	1023.000000	1023.000000	2046.000000
21.139999	0.053694	31.733110	7.429107	5.785709	7.536887	10.981407	0.000000	-10.000000	-0.150000	18.733334	515.500000	1023.000000	1023.000000	2046.000000
21.160000	0.055575	32.844906	7.753924	5.990758	7.819718	11.280507	0.000000	-10.000000	-0.133333	18.466667	521.833313	1023.000000	1023.000000	2046.000000
21.180000	0.057285	33.855152	8.047153	6.189567	8.031077	11.587356	0.000000	-10.000000	-0.116667	18.100000	528.166687	1023.000000	1023.000000	2046.000000
21.200001	0.059207	34.991131	8.294093	6.550785	8.403168	11.743087	0.000000	-10.000000	-0.083333	17.633333	534.500000	1023.000000	1023.000000	2046.000000
21.219999	0.060984	36.041401	8.531519	6.902246	8.617046	11.990590	0.000000	-10.000000	-0.075000	17.200001	540.500000	1023.000000	1023.000000	2046.000000
21.240000	0.062609	37.001637	8.725272	7.287271	8.833796	12.155297	0.000000	-10.000000	-0.066667	16.833334	546.166687	1023.000000	1023.000000	2046.000000
21.260000	0.063857	37.739681	8.942627	7.566716	8.907750	12.322590	0.000000	-10.000000	-0.066667	16.483334	551.833313	1023.000000	1023.000000	2046.000000
21.280001	0.064952	38.386627	9.112064	7.721578	9.087831	12.465156	0.000000	-10.000000	-0.066667	16.250000	557.166687	1023.000000	1023.000000	2046.000000
21.299999	0.066432	39.261257	9.328689	8.033343	9.249439	12.649785	0.000000	-10.000000	-0.058333	16.049999	562.833313	1023.000000	1023.000000	2046.000000
21.320000	0.068092	40.242329	9.554816	8.349805	9.532736	12.804972	0.000000	-10.000000	-0.050000	15.416667	568.166687	1023.000000	1023.000000	2046.000000
21.340000	0.069241	40.921215	9.765435	8.376880	9.749660	13.029241	0.000000	-10.000000	-0.033333	14.500000	573.500000	1023.000000	1023.000000	2046.000000
21.360001	0.069120	40.849842	9.770397	8.249830	9.979364	12.850252	0.000000	-10.000000	-0.016667	13.433333	578.333313	1023.000000	1023.000000	2046.000000
21.379999	0.068604	40.545025	9.835007	8.114083	9.924217	12.671720	0.000000	-10.000000	-0.008333	12.566667	583.000000	1023.000000	1023.000000	2046.000000
21.400000	0.067976	40.174042	9.834071	8.021404	9.878244	12.440324	0.000000	-10.000000	0.000000	11.900000	587.500000	1023.000000	1023.000000	2046.000000
21.420000	0.067391	39.827938	9.646008	8.138995	9.739818	12.303119	0.000000	-10.000000	0.000000	11.050000	591.666687	1023.000000	1023.000000	2046.000000
21.440001	0.066910	39.543877	9.476394	8.381874	9.595609	12.089998	0.000000	-10.000000	0.016667	9.883333	595.500000	1023.000000	1023.000000	2046.000000
21.459999	0.066960	39.573193	9.387841	8.512947	9.578890	12.093513	0.000000	-10.000000	0.033333	8.300000	598.833313	1023.000000	1023.000000	2046.000000
21.480000	0.067275	39.759808	9.439065	8.505549	9.691923	12.123270	0.000000	-10.000000	0.050000	6.850000	601.833313	1023.000000	1023.000000	2046.000000
21.500000	0.067526	39.907909	9.529745	8.526579	9.718745	12.132840	0.000000	-10.000000	0.050000	5.850000	604.333313	1023.000000	1023.000000	2046.000000
21.520000	0.067724	40.024719	9.565755	8.586639	9.736036	12.136288	0.000000	-10.000000	0.050000	5.283333	606.500000	1023.000000	1023.000000	2046.000000
21.540001	0.068041	40.212421	9.620421	8.683748	9.762878	12.145371	0.000000	-10.000000	0.050000	4.650000	608.500000	1023.000000	1023.000000	2046.000000
21.559999	0.068563	40.520805	9.715499	8.826701	9.778184	12.200421	0.000000	-10.000000	0.050000	3.850000	610.166687	1023.000000	1023.000000	2046.000000
21.580000	0.068846	40.688011	9.802557	8.864399	9.710728	12.310327	0.000000	-10.000000	0.058333	2.850000	611.666687	1023.000000	1023.000000	2046.000000
21.600000	0.069049	40.808212	9.833543	8.940769	9.740254	12.293646	0.000000	-10.000000	0.075000	1.533333	612.500000	1023.000000	1023.000000	2046.000000
21.620001	0.069098	40.836994	9.844223	8.937325	9.714900	12.340548	0.000000	-10.000000	0.091667	0.000000	613.000000	1023.000000	1023.000000	2046.000000
21.639999	0.069049	40.808247	9.793720	8.991968	9.725094	12.297464	0.000000	-10.000000	0.100000	-1.583333	613.000000	1023.000000	1023.000000	2046.000000
21.660000	0.068911	40.726334	9.779136	8.889091	9.723242	12.334866	0.000000	-10.000000	0.100000	-3.250000	613.000000	1023.000000	1023.000000	2046.000000
21.680000	0.068995	40.775948	9.836740	8.882043	9.776901	12.280264	0.000000	-10.000000	0.108333	-4.933333	613.000000	1023.000000	1023.000000	2046.000000
21.700001	0.068821	40.673485	9.902035	8.771098	9.794482	12.205871	0.000000	-10.000000	0.125000	-6.733334	613.000000	1023.000000	1023.000000	2046.000000
21.719999	0.068515	40.492474	9.850821	8.629116	9.863432	12.149106	0.000000	-10.000000	0.141667	-8.350000	613.000000	1023.000000	1023.000000	2046.000000
21.740000	0.067714	40.018841	9.797235	8.276603	9.895784	12.049217	0.000000	-10.000000	0.158333	-9.883334	613.000000	1023.000000	1023.000000	2046.000000
21.760000	0.066696	39.417427	9.838374	7.769859	9.908215	11.900978	0.000000	-10.000000	0.166667	-11.416667	613.000000	1023.000000	1023.000000	2046.000000
21.780001	0.065386	38.643124	9.942808	7.220915	9.804543	11.674856	0.000000	-10.000000	0.200000	-12.833334	609.666687	1023.000000	1023.000000	2046.000000
21.799999	0.064012	37.831356	9.977589	6.747148	9.682190	11.424430	0.000000	-10.000000	0.241667	-14.083334	601.666687	1023.000000	1023.000000	2046.000000
21.820000	0.062586	36.988316	10.050035	6.336540	9.536266	11.065475	0.000000	-10.000000	0.283333	-15.100000	592.166687	1023.000000	1023.000000	2046.000000
21.840000	0.060961	36.028114	9.935601	5.953981	9.330572	10.807959	0.000000	-10.000000	0.300000	-16.150002	584.000000	1023.000000	1023.000000	2046.000000
21.860001	0.059382	35.094807	9.719944	5.718288	9.104465	10.552110	0.000000	-10.000000	0.333333	-17.183334	578.833313	1023.000000	1023.000000	2046.000000
21.879999	0.058077	34.323231	9.489505	5.553532	8.990210	10.289984	0.000000	-10.000000	0.366667	-18.133333	573.000000	1023.000000	1023.000000	2046.000000
21.900000	0.056790	33.562855	9.329873	5.312440	8.832220	10.088321	0.000000	-10.000000	0.400000	-18.900000	567.000000	1023.000000	1023.000000	2046.000000
21.920000	0.055881	33.025837	9.250868	5.191281	8.766681	9.817006	0.000000	-10.000000	0.400000	-19.600000	560.500000	1023.000000	1023.000000	2046.000000
21.940001	0.054917	32.456203	9.138067	5.052375	8.677316	9.588447	0.000000	-10.000000	0.400000	-20.083334	554.000000	1023.000000	1023.000000	2046.000000
21.959999	0.053782	31.785427	9.049080	4.771025	8.570043	9.395280	0.000000	-10.000000	0.400000	-20.416668	547.333313	1023.000000	1023.000000	2046.000000
21.980000	0.052697	31.143864	8.915111	4.551602	8.520732	9.156419	0.000000	-10.000000	0.416667	-20.600000	540.500000	1023.000000	1023.000000	2046.000000
22.000000	0.051454	30.409538	8.733456	4.278283	8.528248	8.869554	0.000000	-10.000000	0.433333	-20.966667	533.500000	1023.000000	1023.000000	2046.000000
22.020000	0.050235	29.688726	8.553797	4.054729	8.500587	8.579613	0.000000	-10.000000	0.450000	-21.266666	526.500000	1023.000000	1023.000000	2046.000000
22.040001	0.048779	28.828432	8.354558	3.812158	8.424362	8.237354	0.000000	-10.000000	0.450000	-21.700001	519.500000	1023.000000	1023.000000	2046.000000
22.059999	0.047303	27.956137	8.182174	3.604770	8.254929	7.914264	0.000000	-10.000000	0.450000	-22.100000	512.333313	1023.000000	1023.000000	2046.000000
22.080000	0.045662	26.986282	7.984826	3.362749	8.125825	7.512884	0.000000	-10.000000	0.450000	-22.466667	505.000000	1023.000000	1023.000000	2046.000000
22.100000	0.044091	26.057823	7.779588	3.162819	8.020238	7.095179	0.000000	-10.000000	0.450000	-22.850000	497.500000	1023.000000	1023.000000	2046.000000
22.120001	0.042390	25.052254	7.644166	2.884662	7.841119	6.682306	0.000000	-10.000000	0.483333	-23.166668	489.833344	1023.000000	1023.000000	2046.000000
22.139999	0.041034	24.250990	7.443239	2.756984	7.821881	6.228886	0.000000	-10.000000	0.516667	-23.600000	482.000000	1023.000000	1023.000000	2046.000000
22.160000	0.039645	23.430410	7.339542	2.612306	7.670050	5.808513	0.000000	-10.000000	0.550000	-23.933334	474.000000	1023.000000	1023.000000	2046.000000
22.180000	0.038193	22.572208	7.212513	2.439813	7.461299	5.458582	0.000000	-10.000000	0.550000	-24.200001	466.000000	1023.000000	1023.000000	2046.000000
22.200001	0.036294	21.449667	6.990111	2.198989	7.191384	5.069181	0.000000	-10.000000	0.550000	-24.566668	458.000000	1023.000000	1023.000000	2046.000000
22.219999	0.034171	20.195225	6.682389	2.045056	6.802962	4.664817	0.000000	-10.000000	0.550000	-24.816668	450.000000	1023.000000	1023.000000	2046.000000
22.240000	0.032458	19.182426	6.456853	1.867095	6.590305	4.268173	0.000000	-10.000000	0.558333	-24.966667	441.666656	1023.000000	1023.000000	2046.000000
22.260000	0.030803	18.204594	6.274285	1.424548	6.301687	4.204072	0.000000	-10.000000	0.575000	-25.333334	433.333344	1023.000000	1023.000000	2046.000000
22.280001	0.029065	17.177237	5.972598	1.070358	6.216059	3.918222	0.000000	-10.000000	0.583333	-25.616667	424.666656	1023.000000	1023.000000	2046.000000
22.299999	0.027095	16.012897	5.763571	0.622622	6.108982	3.517724	0.000000	-10.000000	0.591667	-25.933334	416.166656	1023.000000	1023.000000	2046.000000
22.320000	0.024588	14.531767	5.568088	0.169412	5.816224	2.978044	0.000000	-10.000000	0.583333	-25.766668	407.500000	1023.000000	1023.000000	2046.000000
22.340000	0.021874	12.927350	5.189449	-0.014917	5.271731	2.481087	0.000000	-10.000000	0.575000	-25.400002	399.000000	1023.000000	1023.000000	2046.000000
22.360001	0.019096	11.285589	4.639176	0.019995	4.697733	1.928685	0.000000	-10.000000	0.558333	-25.083334	390.500000	1023.000000	1023.000000	2046.000000
22.379999	0.016854	9.960803	4.210905	-0.069041	4.193763	1.625176	0.000000	-10.000000	0.550000	-24.833334	382.166656	1023.000000	1023.000000	2046.000000
22.400000	0.015250	9.012511	3.960506	-0.171042	3.824176	1.398870	0.000000	-10.000000	0.550000	-24.683334	374.000000	1023.000000	1023.000000	2046.000000
22.420000	0.013740	8.120091	3.753952	-0.360974	3.548192	1.178922	0.000000	-10.000000	0.541667	-24.466667	365.666656	1023.000000	1023.000000	2046.000000
22.440001	0.012302	7.270760	3.563818	-0.548700	3.272104	0.983539	0.000000	-10.000000	0.541667	-24.033333	352.000000	1023.000000	1023.000000	2046.000000
22.459999	0.010916	6.451179	3.394748	-0.715234	2.989901	0.781764	0.000000	-10.000000	0.541667	-23.733334	341.000000	1023.000000	1023.000000	2046.000000
22.480000	0.009436	5.576597	3.156893	-0.931222	2.748966	0.601960	0.000000	-10.000000	0.550000	-23.500000	333.000000	1023.000000	1023.000000	2046.000000
22.500000	0.008242	4.871099	2.993187	-1.111658	2.524244	0.465326	0.000000	-10.000000	0.550000	-23.366667	330.500000	1023.000000	1023.000000	2046.000000
22.520000	0.007086	4.187570	2.814835	-1.256847	2.296927	0.332654	0.000000	-10.000000	0.558333	-23.433334	325.500000	1023.000000	1023.000000	2046.000000
22.540001	0.006084	3.595750	2.683844	-1.296664	2.074215	0.134355	0.000000	-10.000000	0.541667	-23.383333	317.833344	1023.000000	1023.000000	2046.000000
22.559999	0.005137	3.035765	2.477460	-1.385113	1.897539	0.045879	0.000000	-10.000000	0.525000	-23.300001	310.000000	1023.000000	1023.000000	2046.000000
22.580000	0.004258	2.516340	2.298923	-1.417192	1.766921	-0.132312	0.000000	-10.000000	0.500000	-22.966667	302.166656	1023.000000	1023.000000	2046.000000
22.600000	0.003263	1.928152	2.207312	-1.683543	1.600242	-0.195859	0.000000	-10.000000	0.500000	-22.650000	294.500000	1023.000000	1023.000000	2046.000000
22.620001	0.002427	1.434306	2.119495	-1.967766	1.505877	-0.223300	0.000000	-10.000000	0.516667	-22.566668	287.000000	1023.000000	1023.000000	2046.000000
22.639999	0.001175	0.694691	1.952502	-2.244313	1.371360	-0.384858	0.000000	-10.000000	0.516667	-22.516666	279.500000	1023.000000	1023.000000	2046.000000
22.660000	-0.000460	-0.271994	1.656487	-2.580406	1.219475	-0.567549	0.000000	-10.000000	0.525000	-22.300001	272.000000	1023.000000	1023.000000	2046.000000
22.680000	-0.002212	-1.307499	1.459273	-3.032544	0.990036	-0.724263	0.000000	-10.000000	0.491667	-22.100000	264.500000	1023.000000	1023.000000	2046.000000
22.700001	-0.003830	-2.263520	1.375969	-3.485816	0.761923	-0.915595	0.000000	-10.000000	0.475000	-21.933334	257.166656	1023.000000	1023.000000	2046.000000
22.719999	-0.005440	-3.215106	1.426863	-3.877648	0.398073	-1.162394	0.000000	-10.000000	0.450000	-21.866667	249.833328	1023.000000	1023.000000	2046.000000
22.740000	-0.006951	-4.108216	1.470582	-4.091868	0.047853	-1.534783	0.000000	-10.000000	0.450000	-21.650002	242.500000	1023.000000	1023.000000	2046.000000
22.760000	-0.008239	-4.869499	1.426176	-4.170424	-0.280395	-1.844857	0.000000	-10.000000	0.433333	-21.233334	235.166672	1023.000000	1023.000000	2046.000000
22.780001	-0.009868	-5.831995	1.160534	-4.290700	-0.633271	-2.068558	0.000000	-10.000000	0.425000	-21.016666	228.000000	1023.000000	1023.000000	2046.000000
22.799999	-0.011640	-6.879407	0.774442	-4.445473	-0.970773	-2.237603	0.000000	-10.000000	0.408333	-20.700001	221.000000	1023.000000	1023.000000	2046.000000
22.820000	-0.013157	-7.775691	0.449471	-4.614964	-1.280674	-2.329524	0.000000	-10.000000	0.416667	-20.483334	214.166672	1023.000000	1023.000000	2046.000000
22.840000	-0.014294	-8.447972	0.237906	-4.701526	-1.529470	-2.454882	0.000000	-10.000000	0.408333	-20.250000	207.333328	1023.000000	1023.000000	2046.000000
22.860001	-0.015147	-8.951897	0.081988	-4.726806	-1.772927	-2.534152	0.000000	-10.000000	0.408333	-19.983334	200.666672	1023.000000	1023.000000	2046.000000
22.879999	-0.016039	-9.479310	-0.149086	-4.727517	-1.943560	-2.659146	0.000000	-10.000000	0.400000	-19.766666	194.000000	1023.000000	1023.000000	2046.000000
22.900000	-0.016952	-10.018746	-0.327629	-4.865123	-2.183087	-2.642907	0.000000	-10.000000	0.391667	-19.500000	187.333328	1023.000000	1023.000000	2046.000000
22.920000	-0.017849	-10.548540	-0.548909	-4.938453	-2.335643	-2.725536	0.000000	-10.000000	0.391667	-19.233334	180.833328	1023.000000	1023.000000	2046.000000
22.940001	-0.018621	-11.005009	-0.777928	-4.976220	-2.471256	-2.779605	0.000000	-10.000000	0.391667	-18.983334	174.333328	1023.000000	1023.000000	2046.000000
22.959999	-0.019491	-11.518965	-1.052781	-5.007217	-2.642259	-2.816707	0.000000	-10.000000	0.391667	-18.633333	168.000000	1023.000000	1023.000000	2046.000000
22.980000	-0.020302	-11.998255	-1.249189	-5.038221	-2.850659	-2.860186	0.000000	-10.000000	0.366667	-18.283333	161.666672	1023.000000	1023.000000	2046.000000
23.000000	-0.021131	-12.488208	-1.480593	-5.033028	-3.052358	-2.922229	0.000000	-10.000000	0.333333	-17.966667	155.500000	1023.000000	1023.000000	2046.000000
23.020000	-0.021906	-12.946650	-1.708864	-5.034677	-3.246295	-2.956813	0.000000	-10.000000	0.308333	-17.583334	149.500000	1023.000000	1023.000000	2046.000000
23.040001	-0.022750	-13.445540	-1.945672	-5.070605	-3.463656	-2.965607	0.000000	-10.000000	0.300000	-17.266668	143.666672	1023.000000	1023.000000	2046.000000
23.059999	-0.023551	-13.918736	-2.146423	-5.101575	-3.668723	-3.002015	0.000000	-10.000000	0.291667	-16.833334	138.000000	1023.000000	1023.000000	2046.000000
23.080000	-0.024490	-14.473319	-2.412858	-5.094831	-3.878005	-3.087624	0.000000	-10.000000	0.291667	-16.466667	132.500000	1023.000000	1023.000000	2046.000000
23.100000	-0.025222	-14.906185	-2.662435	-5.097441	-4.024058	-3.122251	0.000000	-10.000000	0.291667	-16.250000	127.000000	1023.000000	1023.000000	2046.000000
23.120001	-0.026082	-15.414372	-2.854596	-5.136132	-4.270866	-3.152779	0.000000	-10.000000	0.300000	-16.000000	121.500000	1023.000000	1023.000000	2046.000000
23.139999	-0.026848	-15.867173	-3.084963	-5.194812	-4.423789	-3.163610	0.000000	-10.000000	0.291667	-15.916667	116.166664	1023.000000	1023.000000	2046.000000
23.160000	-0.027551	-16.282829	-3.289494	-5.198089	-4.609615	-3.185632	0.000000	-10.000000	0.291667	-15.566667	110.833336	1023.000000	1023.000000	2046.000000
23.180000	-0.028301	-16.726042	-3.439873	-5.230427	-4.802561	-3.253181	0.000000	-10.000000	0.283333	-15.283334	105.666664	1023.000000	1023.000000	2046.000000
23.200001	-0.029027	-17.155029	-3.574967	-5.278857	-5.017764	-3.283442	0.000000	-10.000000	0.275000	-14.900001	100.500000	1023.000000	1023.000000	2046.000000
23.219999	-0.029669	-17.534281	-3.734522	-5.288277	-5.190429	-3.321052	0.000000	-10.000000	0.258333	-14.633333	95.500000	1023.000000	1023.000000	2046.000000
23.240000	-0.030294	-17.903772	-3.891755	-5.306952	-5.360782	-3.344285	0.000000	-10.000000	0.250000	-14.283334	90.666664	1023.000000	1023.000000	2046.000000
23.260000	-0.030842	-18.227888	-4.070232	-5.295896	-5.486333	-3.375427	0.000000	-10.000000	0.250000	-13.883333	85.833336	1023.000000	1023.000000	2046.000000
23.280001	-0.031465	-18.595974	-4.268860	-5.301411	-5.603106	-3.422596	0.000000	-10.000000	0.250000	-13.583334	81.333336	1023.000000	1023.000000	2046.000000
23.299999	-0.032149	-19.000113	-4.532865	-5.313342	-5.729536	-3.424371	0.000000	-10.000000	0.250000	-13.233334	76.666664	1023.000000	1023.000000	2046.000000
23.320000	-0.033336	-19.701387	-4.800560	-5.348875	-6.017664	-3.534289	0.000000	-10.000000	0.233333	-12.800000	72.333336	1023.000000	1023.000000	2046.000000
23.340000	-0.034600	-20.448324	-5.008290	-5.342334	-6.416183	-3.681518	0.000000	-10.000000	0.216667	-12.183333	68.000000	1023.000000	1023.000000	2046.000000
23.360001	-0.035827	-21.173880	-5.183714	-5.340765	-6.825451	-3.823950	0.000000	-10.000000	0.183333	-11.666667	64.000000	1023.000000	1023.000000	2046.000000
23.379999	-0.036876	-21.793684	-5.408343	-5.250448	-7.170446	-3.964447	0.000000	-10.000000	0.183333	-11.266666	60.000000	1023.000000	1023.000000	2046.000000
23.400000	-0.037355	-22.076956	-5.566288	-5.170445	-7.223685	-4.116537	0.000000	-10.000000	0.183333	-11.016666	56.166668	1023.000000	1023.000000	2046.000000
23.420000	-0.038159	-22.551886	-5.756492	-5.495138	-7.445320	-3.854937	0.000000	-10.000000	0.183333	-10.866667	52.500000	1023.000000	1023.000000	2046.000000
23.440001	-0.038543	-22.778980	-6.021986	-5.556570	-7.381442	-3.818982	0.000000	-10.000000	0.166667	-10.766666	48.833332	1023.000000	1023.000000	2046.000000
23.459999	-0.039112	-23.115471	-6.048447	-5.769992	-7.368680	-3.928352	0.000000	-10.000000	0.150000	-10.650000	45.333332	1023.000000	1023.000000	2046.000000
23.480000	-0.040181	-23.747055	-6.148188	-6.036302	-7.456482	-4.106083	0.000000	-10.000000	0.150000	-10.250000	41.666668	1023.000000	1023.000000	2046.000000
23.500000	-0.041424	-24.481686	-6.320678	-6.074652	-7.689618	-4.396738	0.000000	-10.000000	0.150000	-9.500000	38.333332	1023.000000	1023.000000	2046.000000
23.520000	-0.042703	-25.237551	-6.514370	-6.041903	-8.087778	-4.593499	0.000000	-10.000000	0.141667	-8.450000	35.166668	1023.000000	1023.000000	2046.000000
23.540001	-0.043875	-25.930117	-6.800805	-5.988207	-8.364197	-4.776909	0.000000	-10.000000	0.133333	-7.533333	32.333332	1023.000000	1023.000000	2046.000000
23.559999	-0.044710	-26.423832	-6.925076	-6.077354	-8.641206	-4.780196	0.000000	-10.000000	0.125000	-7.083333	29.833334	1023.000000	1023.000000	2046.000000
23.580000	-0.045333	-26.791603	-7.011549	-6.193691	-8.818588	-4.767775	0.000000	-10.000000	0.133333	-7.100000	27.333334	1023.000000	1023.000000	2046.000000
23.600000	-0.045987	-27.178410	-7.099921	-6.297347	-8.942966	-4.838177	0.000000	-10.000000	0.141667	-7.283333	25.000000	1023.000000	1023.000000	2046.000000
23.620001	-0.046516	-27.490784	-7.226262	-6.421796	-9.023485	-4.819240	0.000000	-10.000000	0.150000	-7.350000	22.500000	1023.000000	1023.000000	2046.000000
23.639999	-0.046741	-27.623751	-7.343682	-6.394475	-9.029494	-4.856098	0.000000	-10.000000	0.150000	-7.250000	20.000000	1023.000000	1023.000000	2046.000000
23.660000	-0.046975	-27.762276	-7.368587	-6.430095	-9.081790	-4.881804	0.000000	-10.000000	0.141667	-7.000000	17.666666	1023.000000	1023.000000	2046.000000
23.680000	-0.046931	-27.736166	-7.419997	-6.334992	-9.052274	-4.928904	0.000000	-10.000000	0.125000	-6.533333	15.333333	1023.000000	1023.000000	2046.000000
23.700001	-0.046639	-27.563650	-7.312389	-6.188923	-9.119161	-4.943178	0.000000	-10.000000	0.100000	-5.816667	13.166667	1023.000000	1023.000000	2046.000000
23.719999	-0.046328	-27.379843	-7.302036	-6.060075	-9.091805	-4.925926	0.000000	-10.000000	0.091667	-4.750000	11.166667	1023.000000	1023.000000	2046.000000
23.740000	-0.046015	-27.194654	-7.304152	-5.967061	-9.068103	-4.855340	0.000000	-10.000000	0.091667	-3.350000	9.500000	1023.000000	1023.000000	2046.000000
23.760000	-0.045648	-26.978077	-7.231956	-5.999561	-8.994894	-4.751667	0.000000	-10.000000	0.100000	-1.166667	8.500000	1023.000000	1023.000000	2046.000000
23.780001	-0.045126	-26.669407	-7.092800	-6.045081	-8.944692	-4.586834	0.000000	-10.000000	0.091667	0.783333	8.000000	1023.000000	1023.000000	2046.000000
23.799999	-0.044629	-26.375683	-7.078405	-6.089416	-8.750428	-4.457434	0.000000	-10.000000	0.075000	2.716667	8.000000	1023.000000	1023.000000	2046.000000
23.820000	-0.044278	-26.168516	-6.990380	-6.157923	-8.656063	-4.364150	0.000000	-10.000000	0.058333	4.266667	8.000000	1023.000000	1023.000000	2046.000000
23.840000	-0.044080	-26.051414	-6.947658	-6.347642	-8.509016	-4.247097	0.000000	-10.000000	0.033333	6.083333	8.000000	1023.000000	1023.000000	2046.000000
23.860001	-0.044005	-26.006737	-6.783003	-6.646431	-8.468064	-4.109239	0.000000	-10.000000	0.016667	7.866667	8.000000	1023.000000	1023.000000	2046.000000
23.879999	-0.043789	-25.879496	-6.659373	-6.767227	-8.381284	-4.071612	0.000000	-10.000000	-0.025000	9.966667	8.000000	1023.000000	1023.000000	2046.000000
23.900000	-0.043523	-25.722145	-6.467126	-6.845716	-8.392227	-4.017076	0.000000	-10.000000	-0.058333	12.666667	8.000000	1023.000000	1023.000000	2046.000000
23.920000	-0.042818	-25.305401	-6.352123	-6.695439	-8.283105	-3.974733	0.000000	-10.000000	-0.108333	15.750000	8.000000	1023.000000	1023.000000	2046.000000
23.940001	-0.042095	-24.878035	-6.267663	-6.508495	-8.271640	-3.830237	0.000000	-10.000000	-0.158333	18.400002	13.333333	1023.000000	1023.000000	2046.000000
23.959999	-0.041361	-24.444077	-6.305147	-6.346656	-8.144671	-3.647603	0.000000	-10.000000	-0.225000	20.600000	20.500000	1023.000000	1023.000000	2046.000000
23.980000	-0.040363	-23.854420	-6.311893	-6.175902	-7.970828	-3.395798	0.000000	-10.000000	-0.283333	22.216667	30.000000	1023.000000	1023.000000	2046.000000
24.000000	-0.038915	-22.998777	-6.203139	-5.987710	-7.688980	-3.118948	0.000000	-10.000000	-0.325000	23.516668	36.666668	1023.000000	1023.000000	2046.000000
24.020000	-0.037064	-21.904924	-5.977724	-5.736767	-7.354058	-2.836375	0.000000	-10.000000	-0.358333	24.433334	44.166668	1023.000000	1023.000000	2046.000000
24.040001	-0.035003	-20.686947	-5.719886	-5.447298	-7.000319	-2.519444	0.000000	-10.000000	-0.375000	25.550001	52.166668	1023.000000	1023.000000	2046.000000
24.059999	-0.032878	-19.430887	-5.426829	-5.224729	-6.591254	-2.188075	0.000000	-10.000000	-0.383333	26.216667	60.500000	1023.000000	1023.000000	2046.000000
24.080000	-0.030801	-18.203159	-5.057093	-5.079990	-6.267895	-1.798180	0.000000	-10.000000	-0.375000	26.550001	69.166664	1023.000000	1023.000000	2046.000000
24.100000	-0.028635	-16.923513	-4.759230	-4.868749	-5.819119	-1.476415	0.000000	-10.000000	-0.408333	26.733334	78.000000	1023.000000	1023.000000	2046.000000
24.120001	-0.026437	-15.624464	-4.423453	-4.649264	-5.433197	-1.118549	0.000000	-10.000000	-0.425000	27.133333	87.000000	1023.000000	1023.000000	2046.000000
24.139999	-0.024226	-14.317783	-4.111695	-4.368909	-5.014062	-0.823117	0.000000	-10.000000	-0.441667	27.833334	96.000000	1023.000000	1023.000000	2046.000000
24.160000	-0.021896	-12.940416	-3.726572	-4.055303	-4.689411	-0.469131	0.000000	-10.000000	-0.433333	27.983334	105.166664	1023.000000	1023.000000	2046.000000
24.180000	-0.019688	-11.635779	-3.434775	-3.774645	-4.311025	-0.115335	0.000000	-10.000000	-0.441667	28.299999	114.333336	1023.000000	1023.000000	2046.000000
24.200001	-0.017476	-10.328598	-3.109564	-3.522064	-3.942290	0.245321	0.000000	-10.000000	-0.466667	28.316668	123.833336	1023.000000	1023.000000	2046.000000
24.219999	-0.015354	-9.074034	-2.764508	-3.262417	-3.596278	0.549169	0.000000	-10.000000	-0.475000	28.350000	133.166672	1023.000000	1023.000000	2046.000000
24.240000	-0.013255	-7.833484	-2.459770	-2.936768	-3.255486	0.818540	0.000000	-10.000000	-0.483333	28.366667	142.833328	1023.000000	1023.000000	2046.000000
24.260000	-0.011333	-6.697882	-2.148617	-2.713496	-2.922772	1.087003	0.000000	-10.000000	-0.483333	28.350000	152.166672	1023.000000	1023.000000	2046.000000
24.280001	-0.009647	-5.701319	-1.927066	-2.414384	-2.623279	1.263410	0.000000	-10.000000	-0.500000	28.683332	161.833328	1023.000000	1023.000000	2046.000000
24.299999	-0.008059	-4.762967	-1.652904	-2.163197	-2.398654	1.451788	0.000000	-10.000000	-0.508333	28.916666	171.166672	1023.000000	1023.000000	2046.000000
24.320000	-0.006629	-3.917672	-1.465272	-2.069312	-2.227705	1.844617	0.000000	-10.000000	-0.491667	29.350000	180.833328	1023.000000	1023.000000	2046.000000
24.340000	-0.004928	-2.912539	-1.325837	-1.744228	-1.924500	2.082026	0.000000	-10.000000	-0.475000	29.350000	190.500000	1023.000000	1023.000000	2046.000000
24.360001	-0.002862	-1.691167	-0.979098	-1.504305	-1.575184	2.367419	0.000000	-10.000000	-0.475000	29.166668	200.500000	1023.000000	1023.000000	2046.000000
24.379999	-0.000713	-0.421353	-0.693595	-1.347880	-1.255640	2.875762	0.000000	-10.000000	-0.475000	28.600000	210.166672	1023.000000	1023.000000	2046.000000
24.400000	0.000985	0.581944	-0.493444	-1.159317	-0.853912	3.088617	0.000000	-10.000000	-0.466667	27.950001	219.833328	1023.000000	1023.000000	2046.000000
24.420000	0.002236	1.321686	-0.332030	-1.097797	-0.499139	3.250652	0.000000	-10.000000	-0.450000	27.883333	229.166672	1023.000000	1023.000000	2046.000000
24.440001	0.003072	1.815474	-0.148669	-1.081881	-0.271303	3.317328	0.000000	-10.000000	-0.466667	28.066668	238.500000	1023.000000	1023.000000	2046.000000
24.459999	0.003409	2.014558	-0.159027	-0.939497	-0.223840	3.336922	0.000000	-10.000000	-0.458333	28.300001	247.833328	1023.000000	1023.000000	2046.000000
24.480000	0.003966	2.343840	-0.275656	-0.677358	-0.118613	3.415467	0.000000	-10.000000	-0.441667	27.716667	257.166656	1023.000000	1023.000000	2046.000000
24.500000	0.005056	2.987973	-0.192337	-0.442650	0.002613	3.620346	0.000000	-10.000000	-0.408333	27.266666	266.666656	1023.000000	1023.000000	2046.000000
24.520000	0.006721	3.972318	-0.002773	-0.216624	0.270956	3.920760	0.000000	-10.000000	-0.400000	27.100000	275.833344	1023.000000	1023.000000	2046.000000
24.540001	0.008300	4.905441	0.295363	-0.076337	0.493220	4.193196	0.000000	-10.000000	-0.400000	27.150000	285.000000	1023.000000	1023.000000	2046.000000
24.559999	0.009643	5.699266	0.402224	0.026975	0.797310	4.472756	0.000000	-10.000000	-0.400000	27.083334	294.000000	1023.000000	1023.000000	2046.000000
24.580000	0.011236	6.640196	0.618178	0.233592	1.024132	4.764294	0.000000	-10.000000	-0.400000	26.916666	303.000000	1023.000000	1023.000000	2046.000000
24.600000	0.013119	7.753422	0.881637	0.542011	1.322200	5.007573	0.000000	-10.000000	-0.391667	26.933334	312.000000	1023.000000	1023.000000	2046.000000
24.620001	0.015053	8.896519	1.199320	0.874580	1.568595	5.254024	0.000000	-10.000000	-0.383333	26.733334	321.000000	1023.000000	1023.000000	2046.000000
24.639999	0.016979	10.034634	1.496989	1.114926	1.830330	5.592389	0.000000	-10.000000	-0.375000	26.783333	330.000000	1023.000000	1023.000000	2046.000000
24.660000	0.018824	11.125054	1.810374	1.417511	2.065670	5.831500	0.000000	-10.000000	-0.366667	26.600000	339.000000	1023.000000	1023.000000	2046.000000
24.680000	0.020767	12.273324	2.107532	1.701011	2.346524	6.118257	0.000000	-10.000000	-0.358333	26.633333	345.000000	1023.000000	1023.000000	2046.000000
24.700001	0.022718	13.426278	2.397501	1.988750	2.688005	6.352022	0.000000	-10.000000	-0.341667	26.200001	353.833344	1023.000000	1023.000000	2046.000000
24.719999	0.024868	14.696787	2.752333	2.243047	3.027690	6.673717	0.000000	-10.000000	-0.333333	25.766666	362.500000	1023.000000	1023.000000	2046.000000
24.740000	0.026885	15.889130	3.117855	2.479606	3.363715	6.927954	0.000000	-10.000000	-0.333333	25.116667	374.000000	1023.000000	1023.000000	2046.000000
24.760000	0.028741	16.985659	3.445942	2.628661	3.681828	7.229228	0.000000	-10.000000	-0.333333	24.783335	382.500000	1023.000000	1023.000000	2046.000000
24.780001	0.030514	18.033978	3.763240	2.749095	4.086736	7.434906	0.000000	-10.000000	-0.300000	24.266666	390.833344	1023.000000	1023.000000	2046.000000
24.799999	0.032076	18.956810	4.228755	2.636077	4.446634	7.645345	0.000000	-10.000000	-0.266667	23.549999	399.000000	1023.000000	1023.000000	2046.000000
24.820000	0.033185	19.612595	4.681853	2.480914	4.653773	7.796054	0.000000	-10.000000	-0.225000	22.716667	407.000000	1023.000000	1023.000000	2046.000000
24.840000	0.034430	20.348238	5.044189	2.507980	4.888036	7.908033	0.000000	-10.000000	-0.216667	21.950001	414.666656	1023.000000	1023.000000	2046.000000
24.860001	0.035546	21.007856	5.389647	2.538809	5.066151	8.013249	0.000000	-10.000000	-0.191667	21.383333	422.166656	1023.000000	1023.000000	2046.000000
24.879999	0.036453	21.543491	5.475301	2.645275	5.288625	8.134292	0.000000	-10.000000	-0.183333	20.866667	429.333344	1023.000000	1023.000000	2046.000000
24.900000	0.037305	22.047062	5.568522	2.838502	5.380151	8.259888	0.000000	-10.000000	-0.200000	20.550001	436.500000	1023.000000	1023.000000	2046.000000
24.920000	0.038722	22.884769	5.719642	3.198395	5.542928	8.423802	0.000000	-10.000000	-0.216667	20.600000	443.500000	1023.000000	1023.000000	2046.000000
24.940001	0.040503	23.937361	5.904800	3.496229	5.781818	8.754513	0.000000	-10.000000	-0.233333	20.549999	450.333344	1023.000000	1023.000000	2046.000000
24.959999	0.042354	25.031315	6.140096	3.817938	6.071077	9.002204	0.000000	-10.000000	-0.208333	20.483334	457.166656	1023.000000	1023.000000	2046.000000
24.980000	0.044366	26.220137	6.450649	4.125009	6.339061	9.305418	0.000000	-10.000000	-0.208333	20.533333	463.833344	1023.000000	1023.000000	2046.000000
25.000000	0.046458	27.456905	6.717666	4.442482	6.714352	9.582404	0.000000	-10.000000	-0.208333	20.666668	470.666656	1023.000000	1023.000000	2046.000000
25.020000	0.048406	28.607895	6.993144	4.641229	7.042518	9.931005	0.000000	-10.000000	-0.216667	20.800001	477.500000	1023.000000	1023.000000	2046.000000
25.040001	0.050371	29.769068	7.281009	4.864356	7.380021	10.243683	0.000000	-10.000000	-0.208333	20.450001	484.500000	1023.000000	1023.000000	2046.000000
25.059999	0.052498	31.026146	7.540155	5.181633	7.785057	10.519302	0.000000	-10.000000	-0.200000	20.050001	491.500000	1023.000000	1023.000000	2046.000000
25.080000	0.054381	32.139061	7.816241	5.460423	8.083920	10.778478	0.000000	-10.000000	-0.183333	19.783335	498.333344	1023.000000	1023.000000	2046.000000
25.100000	0.056249	33.243092	8.092619	5.778621	8.367511	11.004341	0.000000	-10.000000	-0.166667	19.333334	505.000000	1023.000000	1023.000000	2046.000000
25.120001	0.058091	34.331711	8.330009	6.094141	8.654277	11.253284	0.000000	-10.000000	-0.141667	19.033335	511.500000	1023.000000	1023.000000	2046.000000
25.139999	0.059725	35.297302	8.589417	6.359005	8.859832	11.489046	0.000000	-10.000000	-0.125000	18.233334	518.000000	1023.000000	1023.000000	2046.000000
25.160000	0.061195	36.166134	8.791658	6.615403	9.057249	11.701824	0.000000	-10.000000	-0.108333	17.900000	524.333313	1023.000000	1023.000000	2046.000000
25.180000	0.062658	37.030781	8.971545	6.872074	9.301227	11.885936	0.000000	-10.000000	-0.083333	17.083334	530.500000	1023.000000	1023.000000	2046.000000
25.200001	0.063723	37.660023	9.139101	7.070763	9.438932	12.011227	0.000000	-10.000000	-0.050000	15.933333	536.166687	1023.000000	1023.000000	2046.000000
25.219999	0.064497	38.117916	9.249363	7.270225	9.609417	11.988911	0.000000	-10.000000	-0.016667	14.183333	541.666687	1023.000000	1023.000000	2046.000000
25.240000	0.064375	38.045753	9.220145	7.326175	9.558419	11.941013	0.000000	-10.000000	0.000000	12.133333	546.500000	1023.000000	1023.000000	2046.000000
25.260000	0.064112	37.890091	9.165041	7.232087	9.553618	11.939345	0.000000	-10.000000	0.016667	9.933333	551.000000	1023.000000	1023.000000	2046.000000
25.280001	0.063715	37.655300	9.070686	7.194490	9.439522	11.950602	0.000000	-10.000000	0.050000	6.700000	554.666687	1023.000000	1023.000000	2046.000000
25.299999	0.063959	37.799683	9.224426	7.221341	9.452339	11.901576	0.000000	-10.000000	0.091667	2.316667	557.333313	1023.000000	1023.000000	2046.000000
25.320000	0.064138	37.905365	9.248111	7.212822	9.501193	11.943240	0.000000	-10.000000	0.125000	-1.883333	558.666687	1023.000000	1023.000000	2046.000000
25.340000	0.063325	37.425106	9.126463	7.037713	9.546705	11.714226	0.000000	-10.000000	0.141667	-5.983334	559.000000	1023.000000	1023.000000	2046.000000
25.360001	0.061673	36.448742	9.025788	6.659906	9.439591	11.323454	0.000000	-10.000000	0.158333	-8.733334	559.000000	1023.000000	1023.000000	2046.000000
25.379999	0.059471	35.147404	8.830527	6.214901	9.241177	10.860800	0.000000	-10.000000	0.175000	-10.966667	559.000000	1023.000000	1023.000000	2046.000000
25.400000	0.057116	33.755848	8.388671	6.020506	8.924305	10.422366	0.000000	-10.000000	0.208333	-12.316667	559.000000	1023.000000	1023.000000	2046.000000
25.420000	0.054546	32.236801	7.865130	5.959411	8.503648	9.908613	0.000000	-10.000000	0.258333	-13.783333	559.000000	1023.000000	1023.000000	2046.000000
25.440001	0.052772	31.188042	7.618641	5.841696	8.182674	9.545031	0.000000	-10.000000	0.291667	-15.583333	551.166687	1023.000000	1023.000000	2046.000000
25.459999	0.051524	30.450474	7.512734	5.629010	8.044922	9.263806	0.000000	-10.000000	0.333333	-16.933334	541.666687	1023.000000	1023.000000	2046.000000
25.480000	0.050186	29.659914	7.385840	5.381081	7.909142	8.983850	0.000000	-10.000000	0.358333	-17.933334	530.166687	1023.000000	1023.000000	2046.000000
25.500000	0.048636	28.744120	7.240255	5.098194	7.745313	8.660357	0.000000	-10.000000	0.391667	-18.583334	524.333313	1023.000000	1023.000000	2046.000000
25.520000	0.047096	27.833864	7.101252	4.869213	7.526385	8.337015	0.000000	-10.000000	0.408333	-19.400002	518.000000	1023.000000	1023.000000	2046.000000
25.540001	0.045868	27.107708	6.974341	4.687451	7.393063	8.052855	0.000000	-10.000000	0.425000	-20.300001	511.333344	1023.000000	1023.000000	2046.000000
25.559999	0.044607	26.362783	6.931895	4.492152	7.202259	7.736478	0.000000	-10.000000	0.441667	-21.216667	504.500000	1023.000000	1023.000000	2046.000000
25.580000	0.043413	25.656902	6.853929	4.289180	7.026856	7.486937	0.000000	-10.000000	0.475000	-22.100000	497.333344	1023.000000	1023.000000	2046.000000
25.600000	0.042169	24.921820	6.769856	4.165821	6.867529	7.118613	0.000000	-10.000000	0.508333	-22.950001	490.166656	1023.000000	1023.000000	2046.000000
25.620001	0.041010	24.237200	6.675691	3.996336	6.758354	6.806820	0.000000	-10.000000	0.541667	-23.800001	482.666656	1023.000000	1023.000000	2046.000000
25.639999	0.039941	23.605316	6.559585	3.860868	6.700615	6.484248	0.000000	-10.000000	0.550000	-24.366667	474.666656	1023.000000	1023.000000	2046.000000
25.660000	0.038853	22.962307	6.496633	3.608614	6.626308	6.230752	0.000000	-10.000000	0.566667	-24.800001	466.333344	1023.000000	1023.000000	2046.000000
25.680000	0.037886	22.390543	6.413241	3.444373	6.627926	5.905003	0.000000	-10.000000	0.575000	-25.150000	458.000000	1023.000000	1023.000000	2046.000000
25.700001	0.036664	21.668463	6.239443	3.220994	6.547643	5.660382	0.000000	-10.000000	0.591667	-25.633333	449.666656	1023.000000	1023.000000	2046.000000
25.719999	0.035112	20.751057	5.998823	2.864315	6.487595	5.400324	0.000000	-10.000000	0.591667	-25.883333	441.166656	1023.000000	1023.000000	2046.000000
25.740000	0.033237	19.643261	5.770577	2.367882	6.373139	5.131663	0.000000	-10.000000	0.616667	-26.299999	432.500000	1023.000000	1023.000000	2046.000000
25.760000	0.031357	18.532024	5.677687	1.770802	6.211460	4.872076	0.000000	-10.000000	0.616667	-26.583334	423.833344	1023.000000	1023.000000	2046.000000
25.780001	0.029480	17.422564	5.699846	1.239129	5.943034	4.540554	0.000000	-10.000000	0.616667	-26.850000	415.000000	1023.000000	1023.000000	2046.000000
25.799999	0.027575	16.296700	5.710941	0.839932	5.687257	4.058569	0.000000	-10.000000	0.600000	-26.800001	406.000000	1023.000000	1023.000000	2046.000000
25.820000	0.025795	15.244642	5.734004	0.502568	5.341074	3.666995	0.000000	-10.000000	0.616667	-26.716667	397.000000	1023.000000	1023.000000	2046.000000
25.840000	0.023796	14.063542	5.468027	0.237710	5.036239	3.321567	0.000000	-10.000000	0.625000	-26.883333	388.000000	1023.000000	1023.000000	2046.000000
25.860001	0.021697	12.822917	5.062064	-0.013056	4.770652	3.003257	0.000000	-10.000000	0.650000	-27.066668	379.000000	1023.000000	1023.000000	2046.000000
25.879999	0.019985	11.810952	4.760544	-0.238821	4.505244	2.783984	0.000000	-10.000000	0.658333	-27.283335	370.000000	1023.000000	1023.000000	2046.000000
25.900000	0.018564	10.971573	4.555650	-0.370030	4.273629	2.512324	0.000000	-10.000000	0.683333	-27.183334	361.000000	1023.000000	1023.000000	2046.000000
25.920000	0.017415	10.292025	4.372158	-0.487242	4.087429	2.319680	0.000000	-10.000000	0.683333	-27.066668	352.000000	1023.000000	1023.000000	2046.000000
25.940001	0.016353	9.664369	4.164127	-0.596127	3.912903	2.183465	0.000000	-10.000000	0.675000	-26.866667	343.000000	1023.000000	1023.000000	2046.000000
25.959999	0.015251	9.013488	4.039372	-0.817393	3.716155	2.075354	0.000000	-10.000000	0.658333	-26.783333	334.000000	1023.000000	1023.000000	2046.000000
25.980000	0.014065	8.312377	3.846716	-1.010346	3.543411	1.932596	0.000000	-10.000000	0.650000	-26.616667	325.000000	1023.000000	1023.000000	2046.000000
26.000000	0.012899	7.623529	3.647701	-1.146493	3.397013	1.725308	0.000000	-10.000000	0.650000	-26.516666	316.000000	1023.000000	1023.000000	2046.000000
26.020000	0.011615	6.864456	3.399673	-1.335708	3.191795	1.608696	0.000000	-10.000000	0.633333	-26.300001	307.166656	1023.000000	1023.000000	2046.000000
26.040001	0.010499	6.205070	3.149496	-1.384515	3.044718	1.395371	0.000000	-10.000000	0.616667	-26.150000	298.333344	1023.000000	1023.000000	2046.000000
26.059999	0.009332	5.515123	2.955955	-1.511114	2.791104	1.279178	0.000000	-10.000000	0.600000	-26.016666	289.666656	1023.000000	1023.000000	2046.000000
26.080000	0.007851	4.639778	2.693192	-1.662248	2.482740	1.126094	0.000000	-10.000000	0.600000	-25.916668	280.833344	1023.000000	1023.000000	2046.000000
26.100000	0.006502	3.842835	2.457850	-1.798816	2.221801	0.962000	0.000000	-10.000000	0.600000	-25.816668	272.333344	1023.000000	1023.000000	2046.000000
26.120001	0.005029	2.971988	2.175201	-1.921404	1.929427	0.788764	0.000000	-10.000000	0.600000	-25.716667	263.666656	1023.000000	1023.000000	2046.000000
26.139999	0.003614	2.135699	1.954816	-2.041761	1.628148	0.594496	0.000000	-10.000000	0.600000	-25.683334	255.166672	1023.000000	1023.000000	2046.000000
26.160000	0.002264	1.337859	1.678150	-2.106491	1.353062	0.413138	0.000000	-10.000000	0.600000	-25.683334	249.333328	1023.000000	1023.000000	2046.000000
26.180000	0.001081	0.638797	1.421988	-2.104915	1.116854	0.204870	0.000000	-10.000000	0.591667	-25.483334	240.666672	1023.000000	1023.000000	2046.000000
26.200001	-0.000507	-0.299454	1.176539	-2.174327	0.681688	0.016647	0.000000	-10.000000	0.583333	-25.100000	232.166672	1023.000000	1023.000000	2046.000000
26.219999	-0.002179	-1.287765	0.909707	-2.248624	0.262144	-0.210992	0.000000	-10.000000	0.575000	-24.716667	221.000000	1023.000000	1023.000000	2046.000000
26.240000	-0.004100	-2.423275	0.532852	-2.329082	-0.210653	-0.416392	0.000000	-10.000000	0.566667	-24.583334	213.000000	1023.000000	1023.000000	2046.000000
26.260000	-0.005576	-3.295487	0.352918	-2.429075	-0.562033	-0.657298	0.000000	-10.000000	0.566667	-24.550001	204.666672	1023.000000	1023.000000	2046.000000
26.280001	-0.007166	-4.235108	0.045449	-2.736460	-0.918966	-0.625130	0.000000	-10.000000	0.566667	-24.716667	196.333328	1023.000000	1023.000000	2046.000000
26.299999	-0.008611	-5.088964	-0.324719	-2.917145	-1.047474	-0.799627	0.000000	-10.000000	0.566667	-24.650002	188.000000	1023.000000	1023.000000	2046.000000
26.320000	-0.010314	-6.095592	-0.556450	-3.232841	-1.271347	-1.034954	0.000000	-10.000000	0.550000	-24.616667	180.000000	1023.000000	1023.000000	2046.000000
26.340000	-0.012616	-7.456232	-0.788903	-3.623097	-1.621523	-1.422709	0.000000	-10.000000	0.516667	-23.966667	172.000000	1023.000000	1023.000000	2046.000000
26.360001	-0.014879	-8.793291	-1.103323	-3.730092	-2.093357	-1.866518	0.000000	-10.000000	0.500000	-23.366667	164.000000	1023.000000	1023.000000	2046.000000
26.379999	-0.017330	-10.241932	-1.605279	-3.731294	-2.660230	-2.245128	0.000000	-10.000000	0.475000	-22.483334	156.000000	1023.000000	1023.000000	2046.000000
26.400000	-0.019370	-11.447917	-2.000775	-3.782252	-3.132198	-2.532692	0.000000	-10.000000	0.458333	-21.933334	148.333328	1023.000000	1023.000000	2046.000000
26.420000	-0.020685	-12.224967	-2.248572	-3.873736	-3.453713	-2.648947	0.000000	-10.000000	0.433333	-21.366667	141.000000	1023.000000	1023.000000	2046.000000
26.440001	-0.021947	-12.970748	-2.418615	-4.024643	-3.727196	-2.800294	0.000000	-10.000000	0.425000	-21.216667	134.000000	1023.000000	1023.000000	2046.000000
26.459999	-0.023319	-13.781680	-2.646817	-4.238015	-3.980240	-2.916608	0.000000	-10.000000	0.425000	-21.150000	129.333328	1023.000000	1023.000000	2046.000000
26.480000	-0.024442	-14.445039	-2.826203	-4.394186	-4.167390	-3.057260	0.000000	-10.000000	0.416667	-20.900000	122.333336	1023.000000	1023.000000	2046.000000
26.500000	-0.025517	-15.080547	-2.990006	-4.579518	-4.396842	-3.114182	0.000000	-10.000000	0.408333	-20.466667	115.500000	1023.000000	1023.000000	2046.000000
26.520000	-0.026478	-15.648617	-3.159782	-4.645251	-4.551045	-3.292539	0.000000	-10.000000	0.400000	-19.866667	106.333336	1023.000000	1023.000000	2046.000000
26.540001	-0.027236	-16.096205	-3.274126	-4.693276	-4.760987	-3.367814	0.000000	-10.000000	0.400000	-19.616667	101.833336	1023.000000	1023.000000	2046.000000
26.559999	-0.027788	-16.422972	-3.392167	-4.650235	-4.881577	-3.498992	0.000000	-10.000000	0.383333	-19.116667	95.166664	1023.000000	1023.000000	2046.000000
26.580000	-0.028328	-16.741735	-3.477075	-4.584003	-5.074668	-3.605989	0.000000	-10.000000	0.366667	-18.783335	90.833336	1023.000000	1023.000000	2046.000000
26.600000	-0.028856	-17.054123	-3.627660	-4.609857	-5.155962	-3.660644	0.000000	-10.000000	0.333333	-17.983334	82.500000	1023.000000	1023.000000	2046.000000
26.620001	-0.029424	-17.389315	-3.750830	-4.735997	-5.274704	-3.627783	0.000000	-10.000000	0.316667	-17.516668	78.500000	1023.000000	1023.000000	2046.000000
26.639999	-0.029832	-17.630775	-3.808999	-4.902138	-5.297941	-3.621698	0.000000	-10.000000	0.291667	-16.950001	70.833336	1023.000000	1023.000000	2046.000000
26.660000	-0.030510	-18.031256	-3.897687	-5.090975	-5.403883	-3.638712	0.000000	-10.000000	0.291667	-16.800001	65.166664	1023.000000	1023.000000	2046.000000
26.680000	-0.031533	-18.635937	-4.064923	-5.293576	-5.548851	-3.728587	0.000000	-10.000000	0.291667	-16.650000	59.500000	1023.000000	1023.000000	2046.000000
26.700001	-0.032762	-19.362103	-4.186981	-5.675211	-5.740404	-3.759505	0.000000	-10.000000	0.300000	-16.416668	55.833332	1023.000000	1023.000000	2046.000000
26.719999	-0.034014	-20.102240	-4.234861	-6.030797	-5.938006	-3.898575	0.000000	-10.000000	0.283333	-16.133333	50.500000	1023.000000	1023.000000	2046.000000
26.740000	-0.035179	-20.791059	-4.192270	-6.368423	-6.225133	-4.005233	0.000000	-10.000000	0.266667	-15.666667	43.500000	1023.000000	1023.000000	2046.000000
26.760000	-0.036282	-21.442783	-4.212440	-6.491150	-6.472536	-4.266658	0.000000	-10.000000	0.250000	-15.116667	36.500000	1023.000000	1023.000000	2046.000000
26.780001	-0.037475	-22.147493	-4.315856	-6.577047	-6.805580	-4.449010	0.000000	-10.000000	0.241667	-14.400001	31.500000	1023.000000	1023.000000	2046.000000
26.799999	-0.038583	-22.802805	-4.509471	-6.616812	-7.098189	-4.578332	0.000000	-10.000000	0.233333	-13.866667	28.166666	1023.000000	1023.000000	2046.000000
26.820000	-0.039798	-23.520540	-4.883816	-6.667452	-7.330991	-4.638282	0.000000	-10.000000	0.208333	-13.400001	25.000000	1023.000000	1023.000000	2046.000000
26.840000	-0.040975	-24.216139	-5.160083	-6.775697	-7.570422	-4.709938	0.000000	-10.000000	0.200000	-12.900001	22.166666	1023.000000	1023.000000	2046.000000
26.860001	-0.041547	-24.554001	-5.348943	-6.791918	-7.748068	-4.665072	0.000000	-10.000000	0.191667	-12.300000	18.000000	1023.000000	1023.000000	2046.000000
26.879999	-0.041963	-24.800156	-5.443676	-6.760828	-7.907478	-4.688172	0.000000	-10.000000	0.183333	-11.733334	14.000000	1023.000000	1023.000000	2046.000000
26.900000	-0.042300	-24.999104	-5.576269	-6.755151	-8.040898	-4.626787	0.000000	-10.000000	0.166667	-11.216667	8.666667	1023.000000	1023.000000	2046.000000
26.920000	-0.042739	-25.258671	-5.723522	-6.778794	-8.155219	-4.601135	0.000000	-10.000000	0.150000	-10.683333	3.833333	1023.000000	1023.000000	2046.000000
26.940001	-0.043038	-25.435476	-5.804330	-6.808527	-8.251671	-4.570947	0.000000	-10.000000	0.150000	-10.233334	-0.833333	1023.000000	1023.000000	2046.000000
26.959999	-0.043323	-25.604036	-5.925633	-6.805851	-8.308022	-4.564530	0.000000	-10.000000	0.150000	-10.033333	-2.833333	1023.000000	1023.000000	2046.000000
26.980000	-0.043504	-25.710989	-6.013802	-6.762898	-8.402056	-4.532234	0.000000	-10.000000	0.150000	-9.566667	-6.000000	1023.000000	1023.000000	2046.000000
27.000000	-0.043829	-25.902811	-6.131500	-6.772927	-8.518959	-4.479425	0.000000	-10.000000	0.150000	-9.183333	-8.000000	1023.000000	1023.000000	2046.000000
27.020000	-0.043972	-25.987339	-6.222642	-6.714816	-8.561828	-4.488053	0.000000	-10.000000	0.141667	-8.650001	-11.000000	1023.000000	1023.000000	2046.000000
27.040001	-0.044162	-26.099566	-6.360734	-6.644127	-8.606483	-4.488220	0.000000	-10.000000	0.133333	-8.250000	-13.000000	1023.000000	1023.000000	2046.000000
27.059999	-0.044381	-26.228941	-6.421603	-6.618158	-8.724675	-4.464505	0.000000	-10.000000	0.116667	-7.600000	-16.500000	1023.000000	1023.000000	2046.000000
27.080000	-0.044554	-26.331623	-6.503776	-6.588179	-8.805856	-4.433812	0.000000	-10.000000	0.108333	-7.100000	-19.000000	1023.000000	1023.000000	2046.000000
27.100000	-0.044828	-26.493444	-6.613341	-6.561209	-8.890983	-4.427911	0.000000	-10.000000	0.108333	-6.700000	-21.500000	1023.000000	1023.000000	2046.000000
27.120001	-0.045073	-26.638081	-6.717597	-6.553993	-9.002102	-4.364388	0.000000	-10.000000	0.108333	-6.450000	-23.166666	1023.000000	1023.000000	2046.000000
27.139999	-0.045371	-26.814089	-6.826423	-6.546545	-9.065288	-4.375833	0.000000	-10.000000	0.108333	-5.983334	-26.166666	1023.000000	1023.000000	2046.000000
27.160000	-0.045470	-26.872999	-6.940729	-6.511811	-9.074809	-4.345649	0.000000	-10.000000	0.100000	-5.533333	-28.833334	1023.000000	1023.000000	2046.000000
27.180000	-0.045650	-26.978971	-7.004642	-6.467923	-9.108885	-4.397522	0.000000	-10.000000	0.100000	-5.183333	-30.833334	1023.000000	1023.000000	2046.000000
27.200001	-0.045896	-27.124390	-7.042374	-6.511865	-9.224452	-4.345698	0.000000	-10.000000	0.100000	-4.900000	-32.500000	1023.000000	1023.000000	2046.000000
27.219999	-0.046047	-27.213829	-7.087616	-6.468833	-9.289163	-4.368216	0.000000	-10.000000	0.100000	-4.650000	-34.000000	1023.000000	1023.000000	2046.000000
27.240000	-0.046151	-27.275433	-7.124176	-6.474144	-9.331934	-4.345177	0.000000	-10.000000	0.100000	-4.333333	-36.000000	1023.000000	1023.000000	2046.000000
27.260000	-0.046253	-27.335712	-7.187553	-6.448039	-9.350600	-4.349520	0.000000	-10.000000	0.100000	-4.166667	-37.000000	1023.000000	1023.000000	2046.000000
27.280001	-0.046328	-27.379858	-7.188634	-6.467521	-9.409602	-4.314102	0.000000	-10.000000	0.100000	-3.966667	-38.000000	1023.000000	1023.000000	2046.000000
27.299999	-0.046392	-27.417786	-7.226963	-6.445433	-9.410792	-4.334597	0.000000	-10.000000	0.100000	-3.766667	-38.833332	1023.000000	1023.000000	2046.000000
27.320000	-0.046408	-27.427391	-7.260934	-6.405255	-9.469841	-4.291359	0.000000	-10.000000	0.091667	-3.216667	-40.500000	1023.000000	1023.000000	2046.000000
27.340000	-0.046822	-27.671505	-7.364908	-6.396345	-9.564537	-4.345714	0.000000	-10.000000	0.083333	-2.800000	-41.666668	1023.000000	1023.000000	2046.000000
27.360001	-0.047262	-27.931854	-7.511829	-6.372113	-9.630714	-4.417197	0.000000	-10.000000	0.083333	-1.916667	-42.666668	1023.000000	1023.000000	2046.000000
27.379999	-0.047780	-28.237755	-7.533433	-6.349244	-9.872050	-4.483028	0.000000	-10.000000	0.075000	-0.333333	-42.833332	1023.000000	1023.000000	2046.000000
27.400000	-0.048037	-28.389578	-7.551006	-6.273175	-10.079618	-4.485780	0.000000	-10.000000	0.066667	1.633333	-43.000000	1023.000000	1023.000000	2046.000000
27.420000	-0.048206	-28.489698	-7.642276	-6.182570	-10.218578	-4.446276	0.000000	-10.000000	0.050000	3.066667	-43.000000	1023.000000	1023.000000	2046.000000
27.440001	-0.047680	-28.179016	-7.669825	-6.020240	-10.043797	-4.445153	0.000000	-10.000000	0.041667	4.500000	-43.000000	1023.000000	1023.000000	2046.000000
27.459999	-0.047258	-27.929668	-7.683246	-6.093756	-9.994779	-4.157888	0.000000	-10.000000	0.033333	5.550000	-43.000000	1023.000000	1023.000000	2046.000000
27.480000	-0.046470	-27.463840	-7.669551	-6.025362	-9.813182	-3.955745	0.000000	-10.000000	0.016667	7.400000	-43.000000	1023.000000	1023.000000	2046.000000
27.500000	-0.045937	-27.148582	-7.619268	-6.048916	-9.579336	-3.901063	0.000000	-10.000000	0.008333	8.200000	-43.000000	1023.000000	1023.000000	2046.000000
27.520000	-0.045921	-27.139381	-7.632269	-6.196931	-9.422111	-3.888070	0.000000	-10.000000	-0.008333	9.766666	-43.000000	1023.000000	1023.000000	2046.000000
27.540001	-0.045832	-27.086758	-7.650243	-6.098165	-9.392032	-3.946318	0.000000	-10.000000	-0.033333	11.200000	-43.000000	1023.000000	1023.000000	2046.000000
27.559999	-0.045797	-27.065945	-7.751695	-5.871638	-9.402016	-4.040594	0.000000	-10.000000	-0.066667	13.950000	-21.000000	1023.000000	1023.000000	2046.000000
27.580000	-0.045322	-26.785349	-7.827866	-5.653629	-9.372931	-3.930923	0.000000	-10.000000	-0.108333	16.266666	2.500000	1023.000000	1023.000000	2046.000000
27.600000	-0.044486	-26.291193	-7.750915	-5.548977	-9.289339	-3.701962	0.000000	-10.000000	-0.133333	17.916666	26.000000	1023.000000	1023.000000	2046.000000
27.620001	-0.043511	-25.715149	-7.646782	-5.518818	-9.087339	-3.462209	0.000000	-10.000000	-0.150000	18.483334	29.500000	1023.000000	1023.000000	2046.000000
27.639999	-0.042585	-25.167965	-7.629543	-5.405612	-8.832572	-3.300238	0.000000	-10.000000	-0.166667	18.983334	33.500000	1023.000000	1023.000000	2046.000000
27.660000	-0.041529	-24.543789	-7.555108	-5.315905	-8.590615	-3.082160	0.000000	-10.000000	-0.191667	19.883333	39.666668	1023.000000	1023.000000	2046.000000
27.680000	-0.040118	-23.709675	-7.393559	-5.143224	-8.334583	-2.838308	0.000000	-10.000000	-0.216667	20.783333	46.166668	1023.000000	1023.000000	2046.000000
27.700001	-0.038465	-22.732649	-7.145559	-4.908086	-8.059301	-2.619703	0.000000	-10.000000	-0.258333	22.083334	55.500000	1023.000000	1023.000000	2046.000000
27.719999	-0.036716	-21.699091	-6.893308	-4.592507	-7.786636	-2.426641	0.000000	-10.000000	-0.291667	22.983334	62.666668	1023.000000	1023.000000	2046.000000
27.740000	-0.034986	-20.676506	-6.662029	-4.323105	-7.538139	-2.153233	0.000000	-10.000000	-0.333333	24.083334	70.000000	1023.000000	1023.000000	2046.000000
27.760000	-0.033124	-19.576241	-6.422117	-4.035838	-7.237119	-1.881168	0.000000	-10.000000	-0.350000	24.716667	75.166664	1023.000000	1023.000000	2046.000000
27.780001	-0.031277	-18.484823	-6.196047	-3.772677	-6.905586	-1.610514	0.000000	-10.000000	-0.375000	25.416668	83.333336	1023.000000	1023.000000	2046.000000
27.799999	-0.029294	-17.312807	-5.840092	-3.626236	-6.564023	-1.282458	0.000000	-10.000000	-0.400000	25.666668	91.666664	1023.000000	1023.000000	2046.000000
27.820000	-0.027201	-16.075798	-5.488995	-3.552151	-6.149187	-0.885466	0.000000	-10.000000	-0.408333	26.200001	100.333336	1023.000000	1023.000000	2046.000000
27.840000	-0.025293	-14.948409	-5.143004	-3.429367	-5.761662	-0.614376	0.000000	-10.000000	-0.408333	26.683334	112.000000	1023.000000	1023.000000	2046.000000
27.860001	-0.023601	-13.948117	-4.841575	-3.381240	-5.413275	-0.312028	0.000000	-10.000000	-0.400000	27.183334	121.000000	1023.000000	1023.000000	2046.000000
27.879999	-0.022042	-13.026698	-4.412218	-3.474541	-5.079121	-0.060818	0.000000	-10.000000	-0.391667	27.133333	129.833328	1023.000000	1023.000000	2046.000000
27.900000	-0.020682	-12.223334	-3.916302	-3.647299	-4.824688	0.164955	0.000000	-10.000000	-0.375000	26.766666	135.833328	1023.000000	1023.000000	2046.000000
27.920000	-0.019549	-11.553719	-3.514559	-3.727992	-4.614294	0.303127	0.000000	-10.000000	-0.358333	26.350000	144.833328	1023.000000	1023.000000	2046.000000
27.940001	-0.018294	-10.811831	-3.102420	-3.675350	-4.426634	0.392572	0.000000	-10.000000	-0.350000	26.133333	153.833328	1023.000000	1023.000000	2046.000000
27.959999	-0.017059	-10.082032	-2.844622	-3.498299	-4.238375	0.499264	0.000000	-10.000000	-0.350000	26.250000	162.500000	1023.000000	1023.000000	2046.000000
27.980000	-0.015880	-9.385316	-2.688938	-3.342551	-4.040509	0.686682	0.000000	-10.000000	-0.350000	26.283335	171.166672	1023.000000	1023.000000	2046.000000
28.000000	-0.014789	-8.740320	-2.565807	-3.188887	-3.860188	0.874563	0.000000	-10.000000	-0.350000	26.150002	179.833328	1023.000000	1023.000000	2046.000000
28.020000	-0.013311	-7.866547	-2.375959	-2.965021	-3.673082	1.147515	0.000000	-10.000000	-0.366667	26.066668	188.666672	1023.000000	1023.000000	2046.000000
28.040001	-0.011465	-6.776083	-2.088036	-2.731517	-3.366984	1.410453	0.000000	-10.000000	-0.383333	26.366667	197.333328	1023.000000	1023.000000	2046.000000
28.059999	-0.009391	-5.549931	-1.796958	-2.532132	-2.963692	1.742852	0.000000	-10.000000	-0.391667	26.583334	206.166672	1023.000000	1023.000000	2046.000000
28.080000	-0.007166	-4.234864	-1.400977	-2.249758	-2.600895	2.016766	0.000000	-10.000000	-0.391667	26.800001	215.000000	1023.000000	1023.000000	2046.000000
28.100000	-0.004927	-2.911889	-1.044316	-2.008556	-2.194361	2.335344	0.000000	-10.000000	-0.383333	26.833334	224.000000	1023.000000	1023.000000	2046.000000
28.120001	-0.002664	-1.574671	-0.685032	-1.798455	-1.776189	2.685005	0.000000	-10.000000	-0.391667	26.816668	233.000000	1023.000000	1023.000000	2046.000000
28.139999	-0.000439	-0.259284	-0.328284	-1.566421	-1.388813	3.024234	0.000000	-10.000000	-0.391667	27.016668	242.000000	1023.000000	1023.000000	2046.000000
28.160000	0.001898	1.121553	0.020567	-1.311415	-0.966104	3.378505	0.000000	-10.000000	-0.400000	26.916668	250.833328	1023.000000	1023.000000	2046.000000
28.180000	0.004100	2.423326	0.376363	-1.035561	-0.596746	3.679271	0.000000	-10.000000	-0.400000	27.016666	259.833344	1023.000000	1023.000000	2046.000000
28.200001	0.006267	3.703978	0.688170	-0.754190	-0.248489	4.018488	0.000000	-10.000000	-0.383333	26.583334	268.833344	1023.000000	1023.000000	2046.000000
28.219999	0.008447	4.992201	1.010466	-0.418609	0.108541	4.291802	0.000000	-10.000000	-0.375000	26.716667	277.833344	1023.000000	1023.000000	2046.000000
28.240000	0.010592	6.259614	1.313948	-0.004219	0.438071	4.511814	0.000000	-10.000000	-0.358333	26.549999	286.666656	1023.000000	1023.000000	2046.000000
28.260000	0.012529	7.404682	1.587064	0.345603	0.773276	4.698740	0.000000	-10.000000	-0.366667	26.783333	295.500000	1023.000000	1023.000000	2046.000000
28.280001	0.014101	8.333846	1.913692	0.504049	0.912020	5.004085	0.000000	-10.000000	-0.366667	26.550001	304.500000	1023.000000	1023.000000	2046.000000
28.299999	0.015663	9.257121	2.099029	0.681787	1.157255	5.319050	0.000000	-10.000000	-0.375000	26.733334	313.333344	1023.000000	1023.000000	2046.000000
28.320000	0.017897	10.577115	2.375649	1.080539	1.522964	5.597963	0.000000	-10.000000	-0.366667	26.616667	322.166656	1023.000000	1023.000000	2046.000000
28.340000	0.020179	11.925780	2.726451	1.331246	2.011598	5.856486	0.000000	-10.000000	-0.358333	26.566668	331.000000	1023.000000	1023.000000	2046.000000
28.360001	0.022113	13.069056	2.963112	1.498975	2.354708	6.252262	0.000000	-10.000000	-0.350000	26.100000	340.000000	1023.000000	1023.000000	2046.000000
28.379999	0.023032	13.611965	3.078115	1.559892	2.659190	6.314768	0.000000	-10.000000	-0.358333	25.766666	348.833344	1023.000000	1023.000000	2046.000000
28.400000	0.023523	13.902213	3.226942	1.568054	2.839891	6.267326	0.000000	-10.000000	-0.358333	25.799999	357.500000	1023.000000	1023.000000	2046.000000
28.420000	0.023669	13.988530	3.202402	1.630329	2.902295	6.253505	0.000000	-10.000000	-0.350000	25.933332	366.166656	1023.000000	1023.000000	2046.000000
28.440001	0.023893	14.120762	3.107992	1.887805	2.873594	6.251371	0.000000	-10.000000	-0.316667	25.250000	380.333344	1023.000000	1023.000000	2046.000000
28.459999	0.024604	14.541256	3.016001	2.184817	2.963449	6.376988	0.000000	-10.000000	-0.291667	24.266666	391.666656	1023.000000	1023.000000	2046.000000
28.480000	0.025902	15.308017	3.178159	2.349791	3.130613	6.649454	0.000000	-10.000000	-0.275000	23.466667	402.666656	1023.000000	1023.000000	2046.000000
28.500000	0.027487	16.244680	3.375214	2.473608	3.483656	6.912201	0.000000	-10.000000	-0.275000	23.483334	405.333344	1023.000000	1023.000000	2046.000000
28.520000	0.028647	16.930592	3.517392	2.619856	3.669484	7.123861	0.000000	-10.000000	-0.283333	23.616667	410.666656	1023.000000	1023.000000	2046.000000
28.540001	0.030077	17.775734	3.664511	2.779893	3.953377	7.377953	0.000000	-10.000000	-0.275000	23.433334	416.000000	1023.000000	1023.000000	2046.000000
28.559999	0.031674	18.719599	3.929330	2.988960	4.139682	7.661629	0.000000	-10.000000	-0.283333	23.350000	424.000000	1023.000000	1023.000000	2046.000000
28.580000	0.033470	19.780863	4.194392	3.266803	4.396400	7.923267	0.000000	-10.000000	-0.275000	23.233334	432.000000	1023.000000	1023.000000	2046.000000
28.600000	0.035291	20.856991	4.491580	3.516608	4.607376	8.241427	0.000000	-10.000000	-0.291667	23.299999	439.833344	1023.000000	1023.000000	2046.000000
28.620001	0.037140	21.949669	4.755720	3.836325	4.816119	8.541505	0.000000	-10.000000	-0.291667	23.483334	447.500000	1023.000000	1023.000000	2046.000000
28.639999	0.038931	23.008394	4.980108	4.137355	5.104317	8.786613	0.000000	-10.000000	-0.300000	23.450001	455.166656	1023.000000	1023.000000	2046.000000
28.660000	0.040845	24.139608	5.237240	4.505829	5.396863	8.999676	0.000000	-10.000000	-0.300000	23.666668	463.000000	1023.000000	1023.000000	2046.000000
28.680000	0.042656	25.209623	5.527447	4.705259	5.699042	9.277875	0.000000	-10.000000	-0.283333	23.200001	471.000000	1023.000000	1023.000000	2046.000000
28.700001	0.044784	26.467152	5.908803	4.989363	6.022781	9.546204	0.000000	-10.000000	-0.258333	22.933334	478.833344	1023.000000	1023.000000	2046.000000
28.719999	0.046612	27.547482	6.208020	5.240831	6.312504	9.786127	0.000000	-10.000000	-0.225000	22.150000	486.500000	1023.000000	1023.000000	2046.000000
28.740000	0.048303	28.547340	6.462978	5.411168	6.694395	9.978801	0.000000	-10.000000	-0.191667	21.683334	494.000000	1023.000000	1023.000000	2046.000000
28.760000	0.049650	29.343019	6.825099	5.364858	7.015003	10.138059	0.000000	-10.000000	-0.158333	20.616667	501.333344	1023.000000	1023.000000	2046.000000
28.780001	0.050758	29.998112	7.251063	5.170570	7.326220	10.250258	0.000000	-10.000000	-0.125000	19.433332	508.500000	1023.000000	1023.000000	2046.000000
28.799999	0.051649	30.524529	7.675589	5.071181	7.481196	10.296563	0.000000	-10.000000	-0.108333	18.033333	515.166687	1023.000000	1023.000000	2046.000000
28.820000	0.052442	30.993410	8.034290	5.072259	7.579978	10.306882	0.000000	-10.000000	-0.091667	17.166668	521.500000	1023.000000	1023.000000	2046.000000
28.840000	0.052978	31.310266	8.230202	5.030950	7.696339	10.352775	0.000000	-10.000000	-0.075000	16.233334	527.333313	1023.000000	1023.000000	2046.000000
28.860001	0.053382	31.548658	8.275615	5.169745	7.803667	10.299631	0.000000	-10.000000	-0.050000	15.266667	533.000000	1023.000000	1023.000000	2046.000000
28.879999	0.053905	31.857719	8.336172	5.353891	7.854956	10.312700	0.000000	-10.000000	-0.033333	13.950001	538.166687	1023.000000	1023.000000	2046.000000
28.900000	0.054565	32.247772	8.411734	5.583846	7.867908	10.384285	0.000000	-10.000000	-0.008333	12.833334	543.166687	1023.000000	1023.000000	2046.000000
28.920000	0.055267	32.663040	8.487615	5.722414	8.003839	10.449171	0.000000	-10.000000	0.008333	11.333334	547.666687	1023.000000	1023.000000	2046.000000
28.940001	0.055926	33.052479	8.596371	5.882326	8.098626	10.475159	0.000000	-10.000000	0.041667	9.166667	551.833313	1023.000000	1023.000000	2046.000000
28.959999	0.056237	33.236240	8.647884	5.924428	8.169780	10.494149	0.000000	-10.000000	0.066667	6.250000	555.166687	1023.000000	1023.000000	2046.000000
28.980000	0.056387	33.324665	8.708444	5.901220	8.243867	10.471136	0.000000	-10.000000	0.100000	2.216667	557.666687	1023.000000	1023.000000	2046.000000
29.000000	0.056267	33.254082	8.742765	5.740038	8.336249	10.435031	0.000000	-10.000000	0.125000	-1.383333	559.166687	1023.000000	1023.000000	2046.000000
29.020000	0.056035	33.116917	8.722159	5.679180	8.406119	10.309456	0.000000	-10.000000	0.141667	-5.183333	559.833313	1023.000000	1023.000000	2046.000000
29.040001	0.055645	32.886017	8.731937	5.534401	8.408786	10.210894	0.000000	-10.000000	0.150000	-7.966667	560.000000	1023.000000	1023.000000	2046.000000
29.059999	0.055249	32.651901	8.741465	5.527442	8.398146	9.984848	0.000000	-10.000000	0.183333	-10.816667	560.000000	1023.000000	1023.000000	2046.000000
29.080000	0.054622	32.281681	8.710534	5.468521	8.332343	9.770284	0.000000	-10.000000	0.225000	-12.883333	560.000000	1023.000000	1023.000000	2046.000000
29.100000	0.054199	32.031536	8.618404	5.493639	8.356197	9.563296	0.000000	-10.000000	0.275000	-14.550000	560.000000	1023.000000	1023.000000	2046.000000
29.120001	0.053468	31.599827	8.576902	5.419740	8.214783	9.388401	0.000000	-10.000000	0.308333	-15.883334	552.166687	1023.000000	1023.000000	2046.000000
29.139999	0.052431	30.986519	8.463668	5.233474	8.109127	9.180249	0.000000	-10.000000	0.350000	-17.133333	542.333313	1023.000000	1023.000000	2046.000000
29.160000	0.050961	30.117727	8.355064	4.926340	7.828806	9.007517	0.000000	-10.000000	0.383333	-18.600000	530.500000	1023.000000	1023.000000	2046.000000
29.180000	0.049874	29.475355	8.196761	4.820583	7.805015	8.652995	0.000000	-10.000000	0.416667	-20.100000	524.333313	1023.000000	1023.000000	2046.000000
29.200001	0.048656	28.755951	8.145118	4.517632	7.709576	8.383625	0.000000	-10.000000	0.458333	-21.716667	517.666687	1023.000000	1023.000000	2046.000000
29.219999	0.046866	27.697575	7.930044	4.075327	7.668004	8.024199	0.000000	-10.000000	0.516667	-23.050001	510.500000	1023.000000	1023.000000	2046.000000
29.240000	0.044067	26.043854	7.574525	3.600341	7.512485	7.356503	0.000000	-10.000000	0.566667	-24.466667	502.833344	1023.000000	1023.000000	2046.000000
29.260000	0.040963	24.209133	7.242826	3.036731	7.235135	6.694441	0.000000	-10.000000	0.591667	-25.416668	494.666656	1023.000000	1023.000000	2046.000000
29.280001	0.038166	22.556337	6.840336	2.791536	6.840145	6.084322	0.000000	-10.000000	0.616667	-26.100000	486.166656	1023.000000	1023.000000	2046.000000
29.299999	0.035280	20.850344	6.306642	2.678363	6.361248	5.504090	0.000000	-10.000000	0.641667	-26.566668	477.333344	1023.000000	1023.000000	2046.000000
29.320000	0.032613	19.274569	5.844193	2.630895	5.856659	4.942822	0.000000	-10.000000	0.675000	-27.100000	468.500000	1023.000000	1023.000000	2046.000000
29.340000	0.030865	18.240942	5.548981	2.407179	5.622332	4.662451	0.000000	-10.000000	0.691667	-27.566666	459.500000	1023.000000	1023.000000	2046.000000
29.360001	0.029236	17.278515	5.331738	2.220883	5.426729	4.299164	0.000000	-10.000000	0.700000	-27.799999	450.333344	1023.000000	1023.000000	2046.000000
29.379999	0.027626	16.327066	5.120852	1.964671	5.246821	3.994722	0.000000	-10.000000	0.683333	-27.733334	441.000000	1023.000000	1023.000000	2046.000000
29.400000	0.025895	15.304070	4.917048	1.715023	4.957466	3.714533	0.000000	-10.000000	0.666667	-27.500000	431.666656	1023.000000	1023.000000	2046.000000
29.420000	0.024416	14.429649	4.680763	1.549302	4.738043	3.461541	0.000000	-10.000000	0.650000	-27.250000	422.500000	1023.000000	1023.000000	2046.000000
29.440001	0.023222	13.723937	4.553107	1.356594	4.537972	3.276264	0.000000	-10.000000	0.650000	-27.116667	413.500000	1023.000000	1023.000000	2046.000000
29.459999	0.021860	12.919003	4.392334	1.193551	4.263790	3.069328	0.000000	-10.000000	0.641667	-26.800001	404.500000	1023.000000	1023.000000	2046.000000
29.480000	0.020758	12.268130	4.249568	1.065248	4.060287	2.893027	0.000000	-10.000000	0.625000	-26.583334	395.500000	1023.000000	1023.000000	2046.000000
29.500000	0.019662	11.620440	4.059132	0.990212	3.906560	2.664536	0.000000	-10.000000	0.608333	-26.216667	386.666656	1023.000000	1023.000000	2046.000000
29.520000	0.018598	10.991459	3.993360	0.841552	3.672773	2.483773	0.000000	-10.000000	0.591667	-26.000000	377.833344	1023.000000	1023.000000	2046.000000
29.540001	0.017553	10.373769	3.849561	0.610531	3.591157	2.322520	0.000000	-10.000000	0.575000	-25.733334	369.166656	1023.000000	1023.000000	2046.000000
29.559999	0.016662	9.847043	3.767227	0.433794	3.483657	2.162365	0.000000	-10.000000	0.575000	-25.500000	360.500000	1023.000000	1023.000000	2046.000000
29.580000	0.015447	9.128938	3.609401	0.117107	3.366463	2.035967	0.000000	-10.000000	0.583333	-25.450001	352.000000	1023.000000	1023.000000	2046.000000
29.600000	0.013850	8.185560	3.341733	-0.191065	3.227972	1.806920	0.000000	-10.000000	0.591667	-25.133333	343.500000	1023.000000	1023.000000	2046.000000
29.620001	0.012086	7.142830	3.085132	-0.638123	3.088509	1.607312	0.000000	-10.000000	0.583333	-25.150002	335.166656	1023.000000	1023.000000	2046.000000
29.639999	0.010134	5.989276	2.947520	-1.158084	2.848496	1.351344	0.000000	-10.000000	0.575000	-25.133333	326.833344	1023.000000	1023.000000	2046.000000
29.660000	0.008216	4.855441	2.880623	-1.633063	2.526595	1.081286	0.000000	-10.000000	0.575000	-25.416668	315.666656	1023.000000	1023.000000	2046.000000
29.680000	0.006161	3.641233	2.834311	-1.988324	2.138078	0.657168	0.000000	-10.000000	0.575000	-25.500000	307.166656	1023.000000	1023.000000	2046.000000
29.700001	0.004497	2.657913	2.799385	-2.194758	1.799254	0.254032	0.000000	-10.000000	0.566667	-25.250000	298.666656	1023.000000	1023.000000	2046.000000
29.719999	0.002530	1.494967	2.578643	-2.369750	1.373416	-0.087341	0.000000	-10.000000	0.575000	-25.116667	293.000000	1023.000000	1023.000000	2046.000000
29.740000	0.000396	0.234327	2.212217	-2.555966	0.896295	-0.318220	0.000000	-10.000000	0.583333	-24.850000	284.500000	1023.000000	1023.000000	2046.000000
29.760000	-0.001464	-0.864947	1.823679	-2.733232	0.599838	-0.555232	0.000000	-10.000000	0.591667	-25.083334	276.166656	1023.000000	1023.000000	2046.000000
29.780001	-0.003058	-1.807394	1.572394	-2.931512	0.240741	-0.689017	0.000000	-10.000000	0.583333	-24.966667	267.833344	1023.000000	1023.000000	2046.000000
29.799999	-0.004269	-2.522734	1.427990	-3.039394	-0.105704	-0.805626	0.000000	-10.000000	0.566667	-24.916668	259.500000	1023.000000	1023.000000	2046.000000
29.820000	-0.005472	-3.233745	1.179629	-3.091458	-0.356419	-0.965498	0.000000	-10.000000	0.558333	-24.550001	251.166672	1023.000000	1023.000000	2046.000000
29.840000	-0.006585	-3.891655	0.953876	-3.263848	-0.567226	-1.014457	0.000000	-10.000000	0.541667	-24.366667	243.000000	1023.000000	1023.000000	2046.000000
29.860001	-0.007790	-4.603800	0.681448	-3.394671	-0.806790	-1.083786	0.000000	-10.000000	0.541667	-24.049999	235.000000	1023.000000	1023.000000	2046.000000
29.879999	-0.009097	-5.376112	0.411653	-3.525720	-1.086927	-1.175118	0.000000	-10.000000	0.525000	-23.799999	227.000000	1023.000000	1023.000000	2046.000000
29.900000	-0.010318	-6.097732	0.107359	-3.619636	-1.292614	-1.292842	0.000000	-10.000000	0.525000	-23.500000	219.000000	1023.000000	1023.000000	2046.000000
29.920000	-0.011627	-6.871786	-0.192918	-3.721888	-1.572396	-1.384585	0.000000	-10.000000	0.500000	-23.216667	211.000000	1023.000000	1023.000000	2046.000000
29.940001	-0.012875	-7.609300	-0.489711	-3.799048	-1.819093	-1.501448	0.000000	-10.000000	0.500000	-22.933334	203.166672	1023.000000	1023.000000	2046.000000
29.959999	-0.014184	-8.382910	-0.782129	-3.850291	-2.134576	-1.615914	0.000000	-10.000000	0.475000	-22.550001	195.500000	1023.000000	1023.000000	2046.000000
29.980000	-0.015416	-9.110995	-1.024458	-3.980333	-2.399752	-1.706452	0.000000	-10.000000	0.466667	-22.333334	188.000000	1023.000000	1023.000000	2046.000000
30.000000	-0.016638	-9.833033	-1.264277	-4.041723	-2.713460	-1.813572	0.000000	-10.000000	0.441667	-21.933334	180.500000	1023.000000	1023.000000	2046.000000
30.020000	-0.017747	-10.488664	-1.542145	-4.044949	-2.941495	-1.960075	0.000000	-10.000000	0.433333	-21.566668	173.166672	1023.000000	1023.000000	2046.000000
30.040001	-0.018864	-11.148641	-1.869278	-4.074372	-3.162017	-2.042974	0.000000	-10.000000	0.425000	-21.283335	166.000000	1023.000000	1023.000000	2046.000000
30.059999	-0.020022	-11.833147	-2.097764	-4.026422	-3.506124	-2.202837	0.000000	-10.000000	0.425000	-20.866667	159.000000	1023.000000	1023.000000	2046.000000
30.080000	-0.021364	-12.626303	-2.308719	-4.053997	-3.894754	-2.368832	0.000000	-10.000000	0.416667	-20.533335	152.166672	1023.000000	1023.000000	2046.000000
30.100000	-0.022878	-13.520939	-2.620338	-4.072834	-4.300830	-2.526937	0.000000	-10.000000	0.400000	-20.100000	145.333328	1023.000000	1023.000000	2046.000000
30.120001	-0.024229	-14.319182	-2.890783	-4.107497	-4.626571	-2.694332	0.000000	-10.000000	0.400000	-20.000000	138.666672	1023.000000	1023.000000	2046.000000
30.139999	-0.025424	-15.025481	-3.171890	-4.306362	-4.788743	-2.758485	0.000000	-10.000000	0.391667	-19.816668	132.000000	1023.000000	1023.000000	2046.000000
30.160000	-0.026654	-15.752598	-3.458938	-4.486932	-5.011472	-2.795255	0.000000	-10.000000	0.400000	-19.816668	125.333336	1023.000000	1023.000000	2046.000000
30.180000	-0.028091	-16.601618	-3.728317	-4.757338	-5.141149	-2.974814	0.000000	-10.000000	0.391667	-19.666668	118.666664	1023.000000	1023.000000	2046.000000
30.200001	-0.029886	-17.662794	-3.933124	-5.113015	-5.362278	-3.254376	0.000000	-10.000000	0.391667	-19.566668	112.000000	1023.000000	1023.000000	2046.000000
30.219999	-0.031750	-18.764336	-4.163987	-5.203448	-5.759768	-3.637132	0.000000	-10.000000	0.375000	-19.066668	105.666664	1023.000000	1023.000000	2046.000000
30.240000	-0.033579	-19.844990	-4.554489	-5.142647	-6.206344	-3.941510	0.000000	-10.000000	0.341667	-18.233334	99.166664	1023.000000	1023.000000	2046.000000
30.260000	-0.035269	-20.843824	-4.892967	-5.110819	-6.683118	-4.156919	0.000000	-10.000000	0.308333	-17.150000	93.166664	1023.000000	1023.000000	2046.000000
30.280001	-0.036362	-21.489914	-5.086337	-5.195221	-7.020112	-4.188244	0.000000	-10.000000	0.275000	-16.100000	87.333336	1023.000000	1023.000000	2046.000000
30.299999	-0.037279	-22.032101	-5.241782	-5.281698	-7.243022	-4.265599	0.000000	-10.000000	0.266667	-15.516666	82.000000	1023.000000	1023.000000	2046.000000
30.320000	-0.038135	-22.537519	-5.402320	-5.425653	-7.378644	-4.330904	0.000000	-10.000000	0.266667	-15.333333	76.666664	1023.000000	1023.000000	2046.000000
30.340000	-0.038999	-23.048199	-5.584025	-5.545420	-7.503508	-4.415245	0.000000	-10.000000	0.275000	-15.316667	71.500000	1023.000000	1023.000000	2046.000000
30.360001	-0.039898	-23.579878	-5.715149	-5.734727	-7.680653	-4.449350	0.000000	-10.000000	0.266667	-15.050000	66.500000	1023.000000	1023.000000	2046.000000
30.379999	-0.040641	-24.018848	-5.859808	-5.826693	-7.794466	-4.537881	0.000000	-10.000000	0.258333	-14.633333	61.500000	1023.000000	1023.000000	2046.000000
30.400000	-0.041082	-24.279636	-5.942810	-5.840528	-7.886438	-4.609860	0.000000	-10.000000	0.250000	-14.016666	56.666668	1023.000000	1023.000000	2046.000000
30.420000	-0.041250	-24.379017	-6.035309	-5.718718	-7.902577	-4.722413	0.000000	-10.000000	0.241667	-13.633333	51.833332	1023.000000	1023.000000	2046.000000
30.440001	-0.041555	-24.558846	-6.045496	-5.673732	-8.061720	-4.777897	0.000000	-10.000000	0.225000	-12.933333	47.333332	1023.000000	1023.000000	2046.000000
30.459999	-0.041714	-24.652716	-6.151285	-5.612492	-8.075907	-4.813033	0.000000	-10.000000	0.191667	-12.316667	43.000000	1023.000000	1023.000000	2046.000000
30.480000	-0.042033	-24.841747	-6.173967	-5.745244	-8.179996	-4.742540	0.000000	-10.000000	0.166667	-11.600000	39.000000	1023.000000	1023.000000	2046.000000
30.500000	-0.042139	-24.904261	-6.196016	-5.821432	-8.160113	-4.726699	0.000000	-10.000000	0.166667	-11.166667	35.000000	1023.000000	1023.000000	2046.000000
30.520000	-0.042477	-25.103863	-6.226110	-5.968181	-8.195800	-4.713773	0.000000	-10.000000	0.166667	-10.966667	31.333334	1023.000000	1023.000000	2046.000000
30.540001	-0.043009	-25.418552	-6.314518	-6.147490	-8.236401	-4.720145	0.000000	-10.000000	0.166667	-10.766666	27.666666	1023.000000	1023.000000	2046.000000
30.559999	-0.043778	-25.872972	-6.361437	-6.394448	-8.344199	-4.772889	0.000000	-10.000000	0.150000	-10.466667	24.166666	1023.000000	1023.000000	2046.000000
30.580000	-0.044637	-26.380737	-6.358795	-6.757353	-8.460613	-4.803977	0.000000	-10.000000	0.141667	-10.066667	20.500000	1023.000000	1023.000000	2046.000000
30.600000	-0.045687	-27.000856	-6.328531	-7.094857	-8.673903	-4.903566	0.000000	-10.000000	0.141667	-9.850000	17.166666	1023.000000	1023.000000	2046.000000
30.620001	-0.046628	-27.557032	-6.292538	-7.294583	-8.888261	-5.081651	0.000000	-10.000000	0.125000	-9.566667	13.833333	1023.000000	1023.000000	2046.000000
30.639999	-0.047367	-27.993622	-6.323773	-7.337944	-9.089035	-5.242870	0.000000	-10.000000	0.116667	-8.866667	10.666667	1023.000000	1023.000000	2046.000000
30.660000	-0.047929	-28.326006	-6.448426	-7.285014	-9.269037	-5.323529	0.000000	-10.000000	0.091667	-7.683333	7.666667	1023.000000	1023.000000	2046.000000
30.680000	-0.048545	-28.690258	-6.684250	-7.299817	-9.399582	-5.306609	0.000000	-10.000000	0.083333	-5.933333	5.000000	1023.000000	1023.000000	2046.000000
30.700001	-0.048881	-28.888805	-6.924783	-7.263565	-9.478629	-5.221829	0.000000	-10.000000	0.066667	-2.950000	3.166667	1023.000000	1023.000000	2046.000000
30.719999	-0.048616	-28.732201	-6.996992	-7.175585	-9.418433	-5.141191	0.000000	-10.000000	0.058333	0.266667	2.166667	1023.000000	1023.000000	2046.000000
30.740000	-0.047889	-28.302286	-6.946645	-6.980587	-9.333941	-5.041111	0.000000	-10.000000	0.033333	3.533333	2.000000	1023.000000	1023.000000	2046.000000
30.760000	-0.046915	-27.726950	-6.857432	-6.847944	-9.204607	-4.816967	0.000000	-10.000000	0.016667	6.216667	2.000000	1023.000000	1023.000000	2046.000000
30.780001	-0.045835	-27.088377	-6.763878	-6.675925	-9.014958	-4.633617	0.000000	-10.000000	-0.008333	8.883333	2.000000	1023.000000	1023.000000	2046.000000
30.799999	-0.044766	-26.456551	-6.636577	-6.581323	-8.840705	-4.397945	0.000000	-10.000000	-0.025000	11.166667	2.000000	1023.000000	1023.000000	2046.000000
30.820000	-0.043398	-25.648214	-6.485552	-6.443006	-8.592251	-4.127405	0.000000	-10.000000	-0.050000	12.983334	2.000000	1023.000000	1023.000000	2046.000000
30.840000	-0.041934	-24.783159	-6.307164	-6.262738	-8.374860	-3.838398	0.000000	-10.000000	-0.083333	14.500000	2.000000	1023.000000	1023.000000	2046.000000
30.860001	-0.040464	-23.914373	-6.133789	-6.038154	-8.109548	-3.632884	0.000000	-10.000000	-0.108333	16.116667	9.000000	1023.000000	1023.000000	2046.000000
30.879999	-0.038853	-22.962397	-5.985368	-5.839406	-7.817271	-3.320352	0.000000	-10.000000	-0.141667	17.383335	17.500000	1023.000000	1023.000000	2046.000000
30.900000	-0.037148	-21.954271	-5.777978	-5.607429	-7.532069	-3.036795	0.000000	-10.000000	-0.175000	18.716667	28.000000	1023.000000	1023.000000	2046.000000
30.920000	-0.035622	-21.052851	-5.594130	-5.405586	-7.254532	-2.798604	0.000000	-10.000000	-0.208333	19.750000	33.666668	1023.000000	1023.000000	2046.000000
30.940001	-0.034140	-20.176762	-5.410257	-5.206302	-6.999332	-2.560870	0.000000	-10.000000	-0.216667	20.733334	40.000000	1023.000000	1023.000000	2046.000000
30.959999	-0.032564	-19.245192	-5.235685	-4.991240	-6.688710	-2.329556	0.000000	-10.000000	-0.225000	21.550001	46.833332	1023.000000	1023.000000	2046.000000
30.980000	-0.030896	-18.259638	-4.983267	-4.777838	-6.452440	-2.046093	0.000000	-10.000000	-0.233333	22.233334	53.833332	1023.000000	1023.000000	2046.000000
31.000000	-0.029259	-17.292007	-4.784408	-4.568350	-6.157303	-1.781947	0.000000	-10.000000	-0.266667	22.833334	61.333332	1023.000000	1023.000000	2046.000000
31.020000	-0.027557	-16.286362	-4.542718	-4.377396	-5.866319	-1.499929	0.000000	-10.000000	-0.283333	23.466667	68.666664	1023.000000	1023.000000	2046.000000
31.040001	-0.025876	-15.292453	-4.345034	-4.166028	-5.561586	-1.219805	0.000000	-10.000000	-0.308333	23.933334	76.333336	1023.000000	1023.000000	2046.000000
31.059999	-0.024234	-14.322458	-4.093163	-3.981098	-5.249198	-0.998999	0.000000	-10.000000	-0.316667	24.383333	84.000000	1023.000000	1023.000000	2046.000000
31.080000	-0.022514	-13.305833	-3.863991	-3.772338	-4.924532	-0.744972	0.000000	-10.000000	-0.325000	24.816668	92.333336	1023.000000	1023.000000	2046.000000
31.100000	-0.020919	-12.362989	-3.639625	-3.611393	-4.640608	-0.471363	0.000000	-10.000000	-0.316667	25.183334	100.666664	1023.000000	1023.000000	2046.000000
31.120001	-0.019095	-11.285331	-3.408771	-3.372097	-4.277442	-0.227021	0.000000	-10.000000	-0.341667	25.533335	109.166664	1023.000000	1023.000000	2046.000000
31.139999	-0.017580	-10.389617	-3.189211	-3.229459	-4.045719	0.074772	0.000000	-10.000000	-0.350000	25.783335	117.500000	1023.000000	1023.000000	2046.000000
31.160000	-0.016379	-9.680021	-3.046530	-3.024226	-3.819833	0.210568	0.000000	-10.000000	-0.375000	26.116667	126.000000	1023.000000	1023.000000	2046.000000
31.180000	-0.015368	-9.082521	-2.872971	-2.869931	-3.708772	0.369152	0.000000	-10.000000	-0.366667	26.583334	134.666672	1023.000000	1023.000000	2046.000000
31.200001	-0.014342	-8.476005	-2.700140	-2.723969	-3.546639	0.494744	0.000000	-10.000000	-0.400000	27.033333	143.500000	1023.000000	1023.000000	2046.000000
31.219999	-0.013334	-7.880465	-2.516031	-2.666628	-3.475788	0.777983	0.000000	-10.000000	-0.416667	27.450001	152.500000	1023.000000	1023.000000	2046.000000
31.240000	-0.011833	-6.993593	-2.316756	-2.383681	-3.311334	1.018179	0.000000	-10.000000	-0.433333	27.683334	161.500000	1023.000000	1023.000000	2046.000000
31.260000	-0.010198	-6.026899	-2.131191	-2.122622	-2.981140	1.208054	0.000000	-10.000000	-0.416667	27.766666	170.666672	1023.000000	1023.000000	2046.000000
31.280001	-0.008265	-4.884606	-1.935411	-1.963255	-2.607185	1.621245	0.000000	-10.000000	-0.408333	27.516666	180.000000	1023.000000	1023.000000	2046.000000
31.299999	-0.006700	-3.959749	-1.783265	-1.829811	-2.240125	1.893451	0.000000	-10.000000	-0.391667	27.049999	189.333328	1023.000000	1023.000000	2046.000000
31.320000	-0.005421	-3.204037	-1.561246	-1.864562	-1.831748	2.053519	0.000000	-10.000000	-0.400000	26.883333	198.500000	1023.000000	1023.000000	2046.000000
31.340000	-0.004457	-2.633808	-1.336644	-1.913570	-1.584849	2.201255	0.000000	-10.000000	-0.391667	27.000000	207.500000	1023.000000	1023.000000	2046.000000
31.360001	-0.003878	-2.292120	-1.294927	-1.719566	-1.407747	2.130119	0.000000	-10.000000	-0.408333	27.083334	216.500000	1023.000000	1023.000000	2046.000000
31.379999	-0.003378	-1.996325	-1.316359	-1.480999	-1.372004	2.173036	0.000000	-10.000000	-0.391667	26.866667	225.500000	1023.000000	1023.000000	2046.000000
31.400000	-0.002432	-1.437507	-1.290331	-1.292513	-1.238695	2.384032	0.000000	-10.000000	-0.375000	26.416666	234.500000	1023.000000	1023.000000	2046.000000
31.420000	-0.000814	-0.480878	-1.057838	-1.106864	-0.956482	2.640306	0.000000	-10.000000	-0.350000	26.250000	243.333328	1023.000000	1023.000000	2046.000000
31.440001	0.000632	0.373636	-0.889541	-0.939303	-0.681482	2.883963	0.000000	-10.000000	-0.350000	25.783333	252.166672	1023.000000	1023.000000	2046.000000
31.459999	0.002072	1.224276	-0.721741	-0.819386	-0.409923	3.175327	0.000000	-10.000000	-0.358333	26.049999	260.666656	1023.000000	1023.000000	2046.000000
31.480000	0.003673	2.171009	-0.509442	-0.591171	-0.213377	3.485000	0.000000	-10.000000	-0.358333	26.116667	269.333344	1023.000000	1023.000000	2046.000000
31.500000	0.005479	3.238156	-0.190771	-0.340618	0.006375	3.763170	0.000000	-10.000000	-0.366667	26.666666	278.000000	1023.000000	1023.000000	2046.000000
31.520000	0.007225	4.269948	0.071929	-0.065017	0.245896	4.017140	0.000000	-10.000000	-0.366667	26.566668	287.000000	1023.000000	1023.000000	2046.000000
31.540001	0.009004	5.321459	0.384437	0.225495	0.440548	4.270980	0.000000	-10.000000	-0.366667	26.583334	296.000000	1023.000000	1023.000000	2046.000000
31.559999	0.010835	6.403676	0.638358	0.532844	0.700123	4.532352	0.000000	-10.000000	-0.358333	26.266666	304.833344	1023.000000	1023.000000	2046.000000
31.580000	0.012751	7.535698	0.906111	0.870967	0.994736	4.763885	0.000000	-10.000000	-0.358333	26.116667	313.500000	1023.000000	1023.000000	2046.000000
31.600000	0.014857	8.780503	1.197996	1.171378	1.360358	5.050771	0.000000	-10.000000	-0.341667	26.016666	322.166656	1023.000000	1023.000000	2046.000000
31.620001	0.017016	10.056701	1.570848	1.466043	1.674299	5.345510	0.000000	-10.000000	-0.316667	25.850000	330.833344	1023.000000	1023.000000	2046.000000
31.639999	0.019240	11.371018	1.916018	1.703880	2.056126	5.694995	0.000000	-10.000000	-0.316667	25.633333	339.500000	1023.000000	1023.000000	2046.000000
31.660000	0.021050	12.440839	2.218400	1.852475	2.393956	5.976007	0.000000	-10.000000	-0.333333	25.433334	348.166656	1023.000000	1023.000000	2046.000000
31.680000	0.022738	13.438446	2.540102	1.900614	2.771323	6.226408	0.000000	-10.000000	-0.341667	25.216667	356.666656	1023.000000	1023.000000	2046.000000
31.700001	0.024249	14.330997	3.006759	1.754809	3.116276	6.453155	0.000000	-10.000000	-0.325000	24.633333	365.333344	1023.000000	1023.000000	2046.000000
31.719999	0.025469	15.052274	3.469460	1.619816	3.425433	6.537564	0.000000	-10.000000	-0.291667	23.850000	373.666656	1023.000000	1023.000000	2046.000000
31.740000	0.026607	15.724580	3.924571	1.551950	3.606845	6.641213	0.000000	-10.000000	-0.266667	23.083334	381.833344	1023.000000	1023.000000	2046.000000
31.760000	0.027707	16.375105	4.255697	1.591014	3.799954	6.728440	0.000000	-10.000000	-0.233333	22.733334	389.500000	1023.000000	1023.000000	2046.000000
31.780001	0.028690	16.955608	4.411909	1.694173	4.035777	6.813748	0.000000	-10.000000	-0.225000	22.433334	397.166656	1023.000000	1023.000000	2046.000000
31.799999	0.029612	17.500618	4.519644	1.872037	4.196400	6.912536	0.000000	-10.000000	-0.208333	21.950001	404.666656	1023.000000	1023.000000	2046.000000
31.820000	0.030768	18.183767	4.662523	2.115108	4.326759	7.079378	0.000000	-10.000000	-0.208333	21.533333	412.166656	1023.000000	1023.000000	2046.000000
31.840000	0.032376	19.133924	4.777918	2.426215	4.580538	7.349255	0.000000	-10.000000	-0.200000	21.333334	419.333344	1023.000000	1023.000000	2046.000000
31.860001	0.034212	20.219048	5.009098	2.698674	4.889267	7.622009	0.000000	-10.000000	-0.200000	21.466667	426.500000	1023.000000	1023.000000	2046.000000
31.879999	0.036375	21.497704	5.300514	3.041870	5.258925	7.896394	0.000000	-10.000000	-0.200000	21.600000	433.666656	1023.000000	1023.000000	2046.000000
31.900000	0.038400	22.694139	5.669167	3.309081	5.490591	8.225302	0.000000	-10.000000	-0.200000	21.633333	440.833344	1023.000000	1023.000000	2046.000000
31.920000	0.040524	23.949728	5.961774	3.519351	5.879572	8.589031	0.000000	-10.000000	-0.200000	21.750000	448.000000	1023.000000	1023.000000	2046.000000
31.940001	0.042618	25.186993	6.234852	3.804392	6.292331	8.855418	0.000000	-10.000000	-0.191667	21.566668	455.166656	1023.000000	1023.000000	2046.000000
31.959999	0.044691	26.412457	6.536651	4.063706	6.621582	9.190518	0.000000	-10.000000	-0.183333	21.333334	462.333344	1023.000000	1023.000000	2046.000000
31.980000	0.046801	27.659098	6.749406	4.512680	6.998669	9.398343	0.000000	-10.000000	-0.166667	20.750000	469.666656	1023.000000	1023.000000	2046.000000
32.000000	0.048503	28.665216	6.964559	4.868155	7.172652	9.659851	0.000000	-10.000000	-0.150000	20.366667	476.666656	1023.000000	1023.000000	2046.000000
32.020000	0.049901	29.491217	7.095975	5.171571	7.340123	9.883548	0.000000	-10.000000	-0.141667	19.583334	483.666656	1023.000000	1023.000000	2046.000000
32.040001	0.050991	30.135666	7.243376	5.296505	7.486310	10.109475	0.000000	-10.000000	-0.125000	18.916666	490.166656	1023.000000	1023.000000	2046.000000
32.060001	0.052467	31.008131	7.430083	5.532279	7.702333	10.343436	0.000000	-10.000000	-0.091667	17.733334	496.500000	1023.000000	1023.000000	2046.000000
32.080002	0.053929	31.871977	7.649826	5.764062	7.911124	10.546965	0.000000	-10.000000	-0.058333	16.716667	502.500000	1023.000000	1023.000000	2046.000000
32.099998	0.055208	32.627728	7.814010	5.895186	8.174883	10.743648	0.000000	-10.000000	-0.025000	15.216667	508.333344	1023.000000	1023.000000	2046.000000
32.119999	0.055123	32.577763	7.810843	5.784092	8.346958	10.635871	0.000000	-10.000000	-0.008333	13.833334	513.833313	1023.000000	1023.000000	2046.000000
32.139999	0.054592	32.263897	7.829126	5.645539	8.383933	10.405297	0.000000	-10.000000	0.008333	12.066667	518.666687	1023.000000	1023.000000	2046.000000
32.160000	0.053614	31.685844	7.779887	5.464839	8.289860	10.151259	0.000000	-10.000000	0.025000	10.416667	523.000000	1023.000000	1023.000000	2046.000000
32.180000	0.052455	31.001036	7.506696	5.480704	8.135610	9.878026	0.000000	-10.000000	0.050000	8.250000	526.833313	1023.000000	1023.000000	2046.000000
32.200001	0.051244	30.285131	7.236873	5.634398	7.900725	9.513134	0.000000	-10.000000	0.091667	4.733334	530.000000	1023.000000	1023.000000	2046.000000
32.220001	0.050430	29.804420	7.057773	5.652408	7.718171	9.376069	0.000000	-10.000000	0.116667	0.783333	532.000000	1023.000000	1023.000000	2046.000000
32.240002	0.050026	29.565414	7.022468	5.572757	7.679968	9.290221	0.000000	-10.000000	0.116667	-2.683333	532.833313	1023.000000	1023.000000	2046.000000
32.259998	0.049511	29.260712	6.973204	5.462840	7.647080	9.177586	0.000000	-10.000000	0.125000	-4.750000	533.000000	1023.000000	1023.000000	2046.000000
32.279999	0.048989	28.952543	6.867651	5.381320	7.614336	9.089237	0.000000	-10.000000	0.125000	-5.983334	533.000000	1023.000000	1023.000000	2046.000000
32.299999	0.048525	28.678114	6.842578	5.314422	7.536307	8.984806	0.000000	-10.000000	0.133333	-6.966667	533.000000	1023.000000	1023.000000	2046.000000
32.320000	0.048094	28.423281	6.842979	5.269218	7.411931	8.899154	0.000000	-10.000000	0.133333	-7.716667	533.000000	1023.000000	1023.000000	2046.000000
32.340000	0.047725	28.205675	6.813217	5.243778	7.376588	8.772093	0.000000	-10.000000	0.141667	-8.566668	533.000000	1023.000000	1023.000000	2046.000000
32.360001	0.047230	27.912861	6.844898	5.165326	7.259575	8.643063	0.000000	-10.000000	0.141667	-9.383334	533.000000	1023.000000	1023.000000	2046.000000
32.380001	0.046857	27.692459	6.836831	5.135670	7.192513	8.527446	0.000000	-10.000000	0.150000	-10.050000	529.666687	1023.000000	1023.000000	2046.000000
32.400002	0.046443	27.447601	6.828784	5.067978	7.134837	8.416002	0.000000	-10.000000	0.150000	-10.533334	522.000000	1023.000000	1023.000000	2046.000000
32.419998	0.046330	27.381037	6.829733	5.041820	7.187588	8.321896	0.000000	-10.000000	0.158333	-10.900001	513.333313	1023.000000	1023.000000	2046.000000
32.439999	0.046241	27.328306	6.928736	4.937949	7.194534	8.267087	0.000000	-10.000000	0.150000	-11.216667	506.666656	1023.000000	1023.000000	2046.000000
32.459999	0.046273	27.347361	7.008898	4.825634	7.274245	8.238585	0.000000	-10.000000	0.150000	-11.416667	503.000000	1023.000000	1023.000000	2046.000000
32.480000	0.045864	27.105423	7.017866	4.668705	7.325906	8.092948	0.000000	-10.000000	0.150000	-11.566667	499.000000	1023.000000	1023.000000	2046.000000
32.500000	0.045259	26.747965	6.947278	4.436094	7.440201	7.924391	0.000000	-10.000000	0.166667	-11.783334	495.000000	1023.000000	1023.000000	2046.000000
32.520000	0.044463	26.277433	7.067403	4.014233	7.451035	7.744763	0.000000	-10.000000	0.183333	-12.216667	491.000000	1023.000000	1023.000000	2046.000000
32.540001	0.043359	25.625282	7.117669	3.538586	7.426848	7.542180	0.000000	-10.000000	0.216667	-12.833333	487.000000	1023.000000	1023.000000	2046.000000
32.560001	0.042265	24.978363	7.265243	3.190078	7.293135	7.229908	0.000000	-10.000000	0.233333	-13.416667	482.833344	1023.000000	1023.000000	2046.000000
32.580002	0.041301	24.408783	7.374554	2.938376	7.179125	6.916727	0.000000	-10.000000	0.250000	-13.666667	478.500000	1023.000000	1023.000000	2046.000000
32.599998	0.040085	23.690145	7.308430	2.737445	7.054752	6.589519	0.000000	-10.000000	0.250000	-13.783334	473.833344	1023.000000	1023.000000	2046.000000
32.619999	0.038850	22.960403	7.111251	2.616869	6.866390	6.365892	0.000000	-10.000000	0.250000	-13.833334	469.166656	1023.000000	1023.000000	2046.000000
32.639999	0.037889	22.392580	6.981291	2.536855	6.724583	6.149851	0.000000	-10.000000	0.250000	-14.083334	464.500000	1023.000000	1023.000000	2046.000000
32.660000	0.037199	21.984823	6.833527	2.467420	6.636604	6.047273	0.000000	-10.000000	0.250000	-14.033334	459.833344	1023.000000	1023.000000	2046.000000
32.680000	0.036860	21.784079	6.803392	2.458763	6.599892	5.922031	0.000000	-10.000000	0.250000	-14.100000	455.166656	1023.000000	1023.000000	2046.000000
32.700001	0.036602	21.631689	6.801681	2.431628	6.564524	5.833856	0.000000	-10.000000	0.250000	-13.950000	450.500000	1023.000000	1023.000000	2046.000000
32.720001	0.036356	21.486536	6.755586	2.377964	6.559232	5.793754	0.000000	-10.000000	0.250000	-13.900001	445.833344	1023.000000	1023.000000	2046.000000
32.740002	0.035933	21.236477	6.677696	2.288034	6.643734	5.627013	0.000000	-10.000000	0.250000	-13.716667	441.166656	1023.000000	1023.000000	2046.000000
32.759998	0.035434	20.941511	6.670737	2.155368	6.567731	5.547675	0.000000	-10.000000	0.250000	-13.666667	436.500000	1023.000000	1023.000000	2046.000000
32.779999	0.034993	20.680965	6.570022	2.087578	6.604695	5.418672	0.000000	-10.000000	0.250000	-13.750000	432.000000	1023.000000	1023.000000	2046.000000
32.799999	0.034478	20.376614	6.465519	2.028271	6.568112	5.314712	0.000000	-10.000000	0.250000	-13.816667	427.500000	1023.000000	1023.000000	2046.000000
32.820000	0.034013	20.101429	6.373791	2.008016	6.495244	5.224379	0.000000	-10.000000	0.258333	-13.900001	422.833344	1023.000000	1023.000000	2046.000000
32.840000	0.033539	19.821383	6.309639	1.996500	6.374000	5.141244	0.000000	-10.000000	0.258333	-13.983334	418.166656	1023.000000	1023.000000	2046.000000
32.860001	0.033132	19.581139	6.183812	2.009669	6.372669	5.014987	0.000000	-10.000000	0.258333	-13.816667	413.500000	1023.000000	1023.000000	2046.000000
32.880001	0.032786	19.376776	6.133016	2.044991	6.290466	4.908303	0.000000	-10.000000	0.250000	-13.516666	408.833344	1023.000000	1023.000000	2046.000000
32.900002	0.032390	19.142235	6.083142	2.057549	6.233225	4.768319	0.000000	-10.000000	0.233333	-13.050000	404.333344	1023.000000	1023.000000	2046.000000
32.919998	0.031953	18.884136	5.945084	2.119226	6.163373	4.656454	0.000000	-10.000000	0.233333	-12.783334	400.000000	1023.000000	1023.000000	2046.000000
32.939999	0.031025	18.335646	5.821646	2.064405	5.950574	4.499021	0.000000	-10.000000	0.216667	-12.616667	395.833344	1023.000000	1023.000000	2046.000000
32.959999	0.029585	17.484617	5.606072	1.923329	5.626381	4.328835	0.000000	-10.000000	0.233333	-12.933333	391.500000	1023.000000	1023.000000	2046.000000
32.980000	0.028301	16.725735	5.328623	1.847064	5.394123	4.155924	0.000000	-10.000000	0.250000	-13.533334	387.166656	1023.000000	1023.000000	2046.000000
33.000000	0.027080	16.004288	5.033854	1.806251	5.220927	3.943256	0.000000	-10.000000	0.283333	-14.666667	382.666656	1023.000000	1023.000000	2046.000000
33.020000	0.026179	15.471943	4.839285	1.573358	5.111755	3.947544	0.000000	-10.000000	0.300000	-15.750000	377.833344	1023.000000	1023.000000	2046.000000
33.040001	0.025051	14.804907	4.600938	1.350439	5.085613	3.767917	0.000000	-10.000000	0.308333	-16.683334	372.500000	1023.000000	1023.000000	2046.000000
33.060001	0.023576	13.933286	4.459316	1.003677	5.041816	3.428477	0.000000	-10.000000	0.308333	-17.250000	367.000000	1023.000000	1023.000000	2046.000000
33.080002	0.021526	12.721721	4.310163	0.632269	4.777999	3.001290	0.000000	-10.000000	0.308333	-17.500000	361.333344	1023.000000	1023.000000	2046.000000
33.099998	0.019281	11.395242	3.899868	0.521492	4.432408	2.541474	0.000000	-10.000000	0.308333	-17.566668	355.500000	1023.000000	1023.000000	2046.000000
33.119999	0.016918	9.998765	3.407477	0.498911	3.931862	2.160516	0.000000	-10.000000	0.308333	-17.683334	349.500000	1023.000000	1023.000000	2046.000000
33.139999	0.015129	8.941017	3.065371	0.438708	3.565990	1.870949	0.000000	-10.000000	0.325000	-17.783333	343.500000	1023.000000	1023.000000	2046.000000
33.160000	0.013885	8.206005	2.871938	0.302154	3.316815	1.715098	0.000000	-10.000000	0.333333	-17.783333	337.500000	1023.000000	1023.000000	2046.000000
33.180000	0.012570	7.428936	2.687982	0.142292	3.165183	1.433480	0.000000	-10.000000	0.350000	-17.850000	331.500000	1023.000000	1023.000000	2046.000000
33.200001	0.011414	6.745820	2.528079	-0.004579	2.895410	1.326910	0.000000	-10.000000	0.350000	-18.000000	325.500000	1023.000000	1023.000000	2046.000000
33.220001	0.010250	6.057562	2.334825	-0.156792	2.711306	1.168223	0.000000	-10.000000	0.350000	-18.266666	319.500000	1023.000000	1023.000000	2046.000000
33.240002	0.009336	5.517793	2.200113	-0.233349	2.480055	1.070973	0.000000	-10.000000	0.333333	-18.533335	313.500000	1023.000000	1023.000000	2046.000000
33.259998	0.008517	5.033314	2.076874	-0.357996	2.296333	1.018104	0.000000	-10.000000	0.333333	-18.533335	307.500000	1023.000000	1023.000000	2046.000000
33.279999	0.007812	4.616774	1.970829	-0.311561	2.043995	0.913512	0.000000	-10.000000	0.316667	-18.150000	301.333344	1023.000000	1023.000000	2046.000000
33.299999	0.007232	4.274181	1.878934	-0.302682	1.832456	0.865473	0.000000	-10.000000	0.316667	-17.716667	295.333344	1023.000000	1023.000000	2046.000000
33.320000	0.006744	3.985462	1.739294	-0.256590	1.683797	0.818962	0.000000	-10.000000	0.300000	-17.133333	289.333344	1023.000000	1023.000000	2046.000000
33.340000	0.006216	3.673738	1.606068	-0.276692	1.604146	0.740216	0.000000	-10.000000	0.300000	-17.033333	283.500000	1023.000000	1023.000000	2046.000000
33.360001	0.005531	3.268968	1.529851	-0.421694	1.457776	0.703035	0.000000	-10.000000	0.300000	-16.666668	277.833344	1023.000000	1023.000000	2046.000000
33.380001	0.004920	2.907448	1.440921	-0.645937	1.405613	0.706851	0.000000	-10.000000	0.300000	-16.916668	272.166656	1023.000000	1023.000000	2046.000000
33.400002	0.003828	2.262616	1.316187	-0.887631	1.221747	0.612314	0.000000	-10.000000	0.300000	-17.283335	266.500000	1023.000000	1023.000000	2046.000000
33.419998	0.002396	1.415762	1.057703	-1.195651	1.130947	0.422762	0.000000	-10.000000	0.333333	-17.900000	260.500000	1023.000000	1023.000000	2046.000000
33.439999	0.000605	0.357621	0.902490	-1.688466	0.868313	0.275283	0.000000	-10.000000	0.366667	-18.583334	254.500000	1023.000000	1023.000000	2046.000000
33.459999	-0.001074	-0.634930	0.877967	-2.216347	0.592306	0.111144	0.000000	-10.000000	0.400000	-19.250000	248.500000	1023.000000	1023.000000	2046.000000
33.480000	-0.002775	-1.640054	0.941916	-2.611853	0.226193	-0.196311	0.000000	-10.000000	0.391667	-19.900000	242.166672	1023.000000	1023.000000	2046.000000
33.500000	-0.004466	-2.639276	0.942065	-2.857093	-0.131304	-0.592943	0.000000	-10.000000	0.391667	-20.066668	235.500000	1023.000000	1023.000000	2046.000000
33.520000	-0.005874	-3.471534	0.883888	-2.977154	-0.494299	-0.883971	0.000000	-10.000000	0.391667	-20.100000	228.666672	1023.000000	1023.000000	2046.000000
33.540001	-0.007635	-4.512140	0.556076	-3.137175	-0.821960	-1.109082	0.000000	-10.000000	0.391667	-19.883333	222.000000	1023.000000	1023.000000	2046.000000
33.560001	-0.009321	-5.508938	0.185207	-3.231917	-1.180525	-1.281703	0.000000	-10.000000	0.391667	-19.716667	215.333328	1023.000000	1023.000000	2046.000000
33.580002	-0.010757	-6.357478	-0.150556	-3.402613	-1.479455	-1.324854	0.000000	-10.000000	0.383333	-19.383333	208.833328	1023.000000	1023.000000	2046.000000
33.599998	-0.011876	-7.018869	-0.325130	-3.464808	-1.751443	-1.477488	0.000000	-10.000000	0.383333	-19.150000	202.166672	1023.000000	1023.000000	2046.000000
33.619999	-0.012665	-7.485293	-0.461494	-3.528382	-1.982978	-1.512439	0.000000	-10.000000	0.375000	-18.933334	195.833328	1023.000000	1023.000000	2046.000000
33.639999	-0.013574	-8.022062	-0.683567	-3.563123	-2.167599	-1.607774	0.000000	-10.000000	0.383333	-18.700001	189.500000	1023.000000	1023.000000	2046.000000
33.660000	-0.014551	-8.599514	-0.887611	-3.702931	-2.351536	-1.657435	0.000000	-10.000000	0.391667	-18.350000	183.500000	1023.000000	1023.000000	2046.000000
33.680000	-0.015593	-9.215351	-1.081286	-3.868663	-2.586870	-1.678533	0.000000	-10.000000	0.391667	-18.116667	177.500000	1023.000000	1023.000000	2046.000000
33.700001	-0.016524	-9.765552	-1.344302	-3.930269	-2.720090	-1.770891	0.000000	-10.000000	0.375000	-18.100000	171.500000	1023.000000	1023.000000	2046.000000
33.720001	-0.017527	-10.358501	-1.591047	-4.009160	-2.910405	-1.847889	0.000000	-10.000000	0.358333	-18.066668	165.500000	1023.000000	1023.000000	2046.000000
33.740002	-0.018579	-10.980260	-1.817585	-4.133548	-3.117822	-1.911304	0.000000	-10.000000	0.350000	-18.083334	159.500000	1023.000000	1023.000000	2046.000000
33.759998	-0.019576	-11.569538	-2.026879	-4.204823	-3.371408	-1.966429	0.000000	-10.000000	0.333333	-18.016666	153.333328	1023.000000	1023.000000	2046.000000
33.779999	-0.020646	-12.201674	-2.266212	-4.279996	-3.608394	-2.047071	0.000000	-10.000000	0.333333	-18.050001	147.000000	1023.000000	1023.000000	2046.000000
33.799999	-0.021775	-12.869247	-2.517334	-4.361405	-3.824268	-2.166239	0.000000	-10.000000	0.316667	-17.983334	140.666672	1023.000000	1023.000000	2046.000000
33.820000	-0.022922	-13.547048	-2.739044	-4.432399	-4.113479	-2.262125	0.000000	-10.000000	0.333333	-18.033333	134.500000	1023.000000	1023.000000	2046.000000
33.840000	-0.024087	-14.235689	-3.029972	-4.521996	-4.274464	-2.409257	0.000000	-10.000000	0.316667	-18.016666	128.500000	1023.000000	1023.000000	2046.000000
33.860001	-0.025162	-14.870890	-3.226984	-4.615853	-4.530194	-2.497858	0.000000	-10.000000	0.316667	-17.966667	122.500000	1023.000000	1023.000000	2046.000000
33.880001	-0.026142	-15.449725	-3.447344	-4.679735	-4.688969	-2.633676	0.000000	-10.000000	0.300000	-17.633333	116.666664	1023.000000	1023.000000	2046.000000
33.900002	-0.027119	-16.027163	-3.635475	-4.716898	-4.900555	-2.774234	0.000000	-10.000000	0.300000	-17.350000	111.000000	1023.000000	1023.000000	2046.000000
33.919998	-0.028027	-16.563753	-3.767330	-4.798624	-5.118850	-2.878951	0.000000	-10.000000	0.300000	-17.016666	105.333336	1023.000000	1023.000000	2046.000000
33.939999	-0.028825	-17.035795	-3.905158	-4.827981	-5.306596	-2.996060	0.000000	-10.000000	0.300000	-16.633333	99.666664	1023.000000	1023.000000	2046.000000
33.959999	-0.029571	-17.476467	-4.072085	-4.874531	-5.419877	-3.109975	0.000000	-10.000000	0.291667	-16.200001	94.000000	1023.000000	1023.000000	2046.000000
33.980000	-0.030176	-17.833813	-4.171790	-4.891657	-5.597611	-3.172755	0.000000	-10.000000	0.275000	-15.600000	88.666664	1023.000000	1023.000000	2046.000000
34.000000	-0.030726	-18.158819	-4.287018	-4.898661	-5.736174	-3.236967	0.000000	-10.000000	0.258333	-14.950000	83.500000	1023.000000	1023.000000	2046.000000
34.020000	-0.031290	-18.492468	-4.471312	-4.891833	-5.836552	-3.292771	0.000000	-10.000000	0.250000	-14.183333	78.500000	1023.000000	1023.000000	2046.000000
34.040001	-0.032136	-18.992126	-4.686710	-4.872146	-6.077195	-3.356076	0.000000	-10.000000	0.233333	-13.333334	73.666664	1023.000000	1023.000000	2046.000000
34.060001	-0.033111	-19.568848	-4.839679	-4.834404	-6.378096	-3.516669	0.000000	-10.000000	0.200000	-12.366667	69.166664	1023.000000	1023.000000	2046.000000
34.080002	-0.034249	-20.241045	-5.026460	-4.884588	-6.707536	-3.622461	0.000000	-10.000000	0.183333	-11.516667	65.000000	1023.000000	1023.000000	2046.000000
34.099998	-0.035276	-20.847971	-5.251998	-4.844277	-7.018586	-3.733109	0.000000	-10.000000	0.183333	-11.033334	61.166668	1023.000000	1023.000000	2046.000000
34.119999	-0.036076	-21.320873	-5.376265	-4.822387	-7.256369	-3.865853	0.000000	-10.000000	0.216667	-11.100000	57.500000	1023.000000	1023.000000	2046.000000
34.139999	-0.036796	-21.746220	-5.573184	-5.058305	-7.341401	-3.773330	0.000000	-10.000000	0.233333	-11.400000	53.833332	1023.000000	1023.000000	2046.000000
34.160000	-0.037305	-22.047075	-5.812951	-5.165133	-7.318089	-3.750903	0.000000	-10.000000	0.233333	-11.766666	50.000000	1023.000000	1023.000000	2046.000000
34.180000	-0.037909	-22.403931	-5.906152	-5.348255	-7.297503	-3.852021	0.000000	-10.000000	0.233333	-11.983334	46.000000	1023.000000	1023.000000	2046.000000
34.200001	-0.039135	-23.128712	-6.023877	-5.673952	-7.381009	-4.049875	0.000000	-10.000000	0.200000	-11.766667	42.000000	1023.000000	1023.000000	2046.000000
34.220001	-0.040410	-23.882563	-6.145762	-5.813126	-7.617919	-4.305756	0.000000	-10.000000	0.183333	-11.150001	38.000000	1023.000000	1023.000000	2046.000000
34.240002	-0.041758	-24.679077	-6.422168	-5.734528	-7.947419	-4.574962	0.000000	-10.000000	0.150000	-9.983334	34.333332	1023.000000	1023.000000	2046.000000
34.259998	-0.043019	-25.424385	-6.681848	-5.695700	-8.271091	-4.775746	0.000000	-10.000000	0.141667	-8.816667	31.000000	1023.000000	1023.000000	2046.000000
34.279999	-0.043928	-25.961630	-6.820285	-5.724360	-8.591611	-4.825374	0.000000	-10.000000	0.141667	-8.050000	28.166666	1023.000000	1023.000000	2046.000000
34.299999	-0.044646	-26.385611	-6.928775	-5.864094	-8.722465	-4.870278	0.000000	-10.000000	0.141667	-7.966667	25.333334	1023.000000	1023.000000	2046.000000
34.320000	-0.045269	-26.754072	-7.042830	-5.962945	-8.841107	-4.907190	0.000000	-10.000000	0.150000	-8.300000	22.666666	1023.000000	1023.000000	2046.000000
34.340000	-0.045808	-27.072289	-7.140806	-6.082554	-8.906498	-4.942431	0.000000	-10.000000	0.150000	-8.533334	19.833334	1023.000000	1023.000000	2046.000000
34.360001	-0.046296	-27.361115	-7.226832	-6.145517	-8.991884	-4.996882	0.000000	-10.000000	0.141667	-8.466667	17.000000	1023.000000	1023.000000	2046.000000
34.380001	-0.046526	-27.496981	-7.268073	-6.172625	-9.012550	-5.043733	0.000000	-10.000000	0.125000	-8.100000	14.166667	1023.000000	1023.000000	2046.000000
34.400002	-0.046581	-27.529528	-7.274719	-6.105401	-9.050414	-5.098994	0.000000	-10.000000	0.116667	-7.516667	11.333333	1023.000000	1023.000000	2046.000000
34.419998	-0.046227	-27.320326	-7.187958	-6.001761	-9.073559	-5.057047	0.000000	-10.000000	0.108333	-6.616667	8.833333	1023.000000	1023.000000	2046.000000
34.439999	-0.045765	-27.046930	-7.130062	-5.831380	-9.065182	-5.020306	0.000000	-10.000000	0.091667	-3.050000	6.333333	1023.000000	1023.000000	2046.000000
34.459999	-0.045154	-26.686142	-7.151021	-5.656136	-8.916736	-4.962248	0.000000	-10.000000	0.066667	0.283333	4.833333	1023.000000	1023.000000	2046.000000
34.480000	-0.044526	-26.315119	-7.020416	-5.652408	-8.831031	-4.811264	0.000000	-10.000000	0.050000	3.150000	4.000000	1023.000000	1023.000000	2046.000000
34.500000	-0.043537	-25.730364	-6.856921	-5.645422	-8.686459	-4.541561	0.000000	-10.000000	0.050000	3.866667	4.000000	1023.000000	1023.000000	2046.000000
34.520000	-0.042651	-25.206738	-6.761851	-5.617260	-8.430292	-4.397334	0.000000	-10.000000	0.041667	5.416667	4.000000	1023.000000	1023.000000	2046.000000
34.540001	-0.042020	-24.833750	-6.679702	-5.689658	-8.247612	-4.216777	0.000000	-10.000000	0.025000	7.833333	4.000000	1023.000000	1023.000000	2046.000000
34.560001	-0.041346	-24.435711	-6.564122	-5.768817	-8.004244	-4.098529	0.000000	-10.000000	-0.008333	10.033334	4.000000	1023.000000	1023.000000	2046.000000
34.580002	-0.040933	-24.191559	-6.391501	-6.048292	-7.852708	-3.899058	0.000000	-10.000000	-0.033333	11.950001	4.000000	1023.000000	1023.000000	2046.000000
34.599998	-0.040471	-23.918325	-6.168754	-6.210747	-7.735866	-3.802959	0.000000	-10.000000	-0.075000	13.366667	4.000000	1023.000000	1023.000000	2046.000000
34.619999	-0.040090	-23.693323	-5.985398	-6.269594	-7.678951	-3.759381	0.000000	-10.000000	-0.100000	14.916667	7.333333	1023.000000	1023.000000	2046.000000
34.639999	-0.039282	-23.215641	-5.831596	-6.123693	-7.550476	-3.709877	0.000000	-10.000000	-0.150000	16.816668	16.333334	1023.000000	1023.000000	2046.000000
34.660000	-0.038466	-22.733494	-5.760035	-5.981365	-7.456038	-3.536056	0.000000	-10.000000	-0.175000	18.350000	25.333334	1023.000000	1023.000000	2046.000000
34.680000	-0.037754	-22.312807	-5.828543	-5.791162	-7.333251	-3.359851	0.000000	-10.000000	-0.208333	19.700001	33.166668	1023.000000	1023.000000	2046.000000
34.700001	-0.036664	-21.668661	-5.777147	-5.651858	-7.155432	-3.084224	0.000000	-10.000000	-0.208333	20.400000	37.500000	1023.000000	1023.000000	2046.000000
34.720001	-0.035192	-20.798704	-5.611336	-5.459709	-6.936997	-2.790662	0.000000	-10.000000	-0.233333	21.550001	44.166668	1023.000000	1023.000000	2046.000000
34.740002	-0.033421	-19.751846	-5.378180	-5.236467	-6.623211	-2.513988	0.000000	-10.000000	-0.250000	22.433334	51.000000	1023.000000	1023.000000	2046.000000
34.759998	-0.031425	-18.572468	-5.122424	-4.981405	-6.283259	-2.185380	0.000000	-10.000000	-0.291667	23.333334	58.333332	1023.000000	1023.000000	2046.000000
34.779999	-0.029410	-17.381168	-4.784750	-4.774925	-5.988734	-1.832759	0.000000	-10.000000	-0.325000	23.983334	66.000000	1023.000000	1023.000000	2046.000000
34.799999	-0.027309	-16.139395	-4.473401	-4.595776	-5.599457	-1.470760	0.000000	-10.000000	-0.366667	24.750000	74.000000	1023.000000	1023.000000	2046.000000
34.820000	-0.025177	-14.879386	-4.141485	-4.404217	-5.237084	-1.096600	0.000000	-10.000000	-0.366667	25.516666	82.166664	1023.000000	1023.000000	2046.000000
34.840000	-0.022904	-13.536172	-3.835034	-4.154558	-4.819027	-0.727554	0.000000	-10.000000	-0.358333	26.100000	90.500000	1023.000000	1023.000000	2046.000000
34.860001	-0.020686	-12.225683	-3.528464	-3.882084	-4.449683	-0.365452	0.000000	-10.000000	-0.350000	26.333334	99.166664	1023.000000	1023.000000	2046.000000
34.880001	-0.018418	-10.885202	-3.222836	-3.608059	-4.077235	0.022928	0.000000	-10.000000	-0.383333	26.650000	107.833336	1023.000000	1023.000000	2046.000000
34.900002	-0.016201	-9.574724	-2.949512	-3.280447	-3.682419	0.337654	0.000000	-10.000000	-0.400000	27.066668	116.666664	1023.000000	1023.000000	2046.000000
34.919998	-0.014000	-8.274205	-2.640550	-2.988497	-3.338055	0.692896	0.000000	-10.000000	-0.425000	27.583334	125.500000	1023.000000	1023.000000	2046.000000
34.939999	-0.012016	-7.101256	-2.387248	-2.671796	-2.989919	0.947707	0.000000	-10.000000	-0.425000	27.616667	134.666672	1023.000000	1023.000000	2046.000000
34.959999	-0.010162	-6.005952	-2.046166	-2.351279	-2.780830	1.172323	0.000000	-10.000000	-0.450000	27.666668	144.000000	1023.000000	1023.000000	2046.000000
34.980000	-0.008556	-5.056342	-1.767200	-2.161946	-2.559942	1.432746	0.000000	-10.000000	-0.466667	28.066668	153.333328	1023.000000	1023.000000	2046.000000
35.000000	-0.006879	-4.065242	-1.500872	-1.962755	-2.367005	1.765390	0.000000	-10.000000	-0.483333	28.533335	162.500000	1023.000000	1023.000000	2046.000000
35.020000	-0.004757	-2.811358	-1.259168	-1.534382	-2.028857	2.011048	0.000000	-10.000000	-0.491667	28.983334	171.833328	1023.000000	1023.000000	2046.000000
35.040001	-0.002561	-1.513611	-0.879287	-1.389419	-1.684653	2.439748	0.000000	-10.000000	-0.491667	28.933334	181.500000	1023.000000	1023.000000	2046.000000
35.060001	-0.000270	-0.159476	-0.616728	-1.164761	-1.219664	2.841678	0.000000	-10.000000	-0.500000	28.983334	191.166672	1023.000000	1023.000000	2046.000000
35.080002	0.001244	0.735386	-0.439838	-1.017027	-0.825363	3.017615	0.000000	-10.000000	-0.491667	28.716667	200.833328	1023.000000	1023.000000	2046.000000
35.099998	0.002263	1.337195	-0.247709	-1.012076	-0.500664	3.097643	0.000000	-10.000000	-0.491667	28.633333	210.500000	1023.000000	1023.000000	2046.000000
35.119999	0.002993	1.768724	-0.116967	-0.923658	-0.364096	3.173444	0.000000	-10.000000	-0.475000	28.700001	220.166672	1023.000000	1023.000000	2046.000000
35.139999	0.003397	2.007668	-0.144506	-0.733588	-0.305316	3.191078	0.000000	-10.000000	-0.458333	28.750000	229.833328	1023.000000	1023.000000	2046.000000
35.160000	0.004122	2.436135	-0.208905	-0.441872	-0.208151	3.295063	0.000000	-10.000000	-0.425000	28.400000	239.333328	1023.000000	1023.000000	2046.000000
35.180000	0.005705	3.371593	0.001313	-0.274084	0.012913	3.631451	0.000000	-10.000000	-0.408333	27.583334	249.000000	1023.000000	1023.000000	2046.000000
35.200001	0.007349	4.342981	0.264706	-0.071262	0.299616	3.849921	0.000000	-10.000000	-0.400000	27.200001	258.333344	1023.000000	1023.000000	2046.000000
35.220001	0.008860	5.236438	0.431157	0.046884	0.605251	4.153146	0.000000	-10.000000	-0.400000	27.000000	267.500000	1023.000000	1023.000000	2046.000000
35.240002	0.010423	6.159739	0.599966	0.241502	0.934847	4.383424	0.000000	-10.000000	-0.400000	27.383333	276.500000	1023.000000	1023.000000	2046.000000
35.259998	0.012241	7.234233	0.883031	0.522158	1.181790	4.647255	0.000000	-10.000000	-0.400000	27.316668	285.500000	1023.000000	1023.000000	2046.000000
35.279999	0.014154	8.365298	1.186442	0.753122	1.455404	4.970329	0.000000	-10.000000	-0.408333	27.466667	294.666656	1023.000000	1023.000000	2046.000000
35.299999	0.016084	9.505663	1.480518	1.056283	1.722332	5.246531	0.000000	-10.000000	-0.408333	27.133333	303.833344	1023.000000	1023.000000	2046.000000
35.320000	0.018101	10.697766	1.781559	1.358498	2.013479	5.544230	0.000000	-10.000000	-0.391667	26.850000	313.000000	1023.000000	1023.000000	2046.000000
35.340000	0.020022	11.833157	2.108643	1.634377	2.251849	5.838288	0.000000	-10.000000	-0.375000	26.366667	322.000000	1023.000000	1023.000000	2046.000000
35.360001	0.022103	13.062711	2.368309	1.974868	2.631610	6.087924	0.000000	-10.000000	-0.358333	26.283335	330.833344	1023.000000	1023.000000	2046.000000
35.380001	0.024191	14.297136	2.727980	2.205162	2.977514	6.386480	0.000000	-10.000000	-0.366667	26.200001	339.500000	1023.000000	1023.000000	2046.000000
35.400002	0.026489	15.654723	3.101143	2.508111	3.367977	6.677492	0.000000	-10.000000	-0.366667	26.383333	348.166656	1023.000000	1023.000000	2046.000000
35.419998	0.028459	16.819067	3.443735	2.718014	3.691055	6.966263	0.000000	-10.000000	-0.366667	26.250000	357.000000	1023.000000	1023.000000	2046.000000
35.439999	0.030346	17.934582	3.767851	2.858984	4.087572	7.220176	0.000000	-10.000000	-0.350000	26.100000	365.833344	1023.000000	1023.000000	2046.000000
35.459999	0.032106	18.974817	4.213984	2.890064	4.429711	7.441057	0.000000	-10.000000	-0.341667	25.316668	374.500000	1023.000000	1023.000000	2046.000000
35.480000	0.033570	19.839880	4.672396	2.750705	4.752288	7.664492	0.000000	-10.000000	-0.325000	24.733334	383.166656	1023.000000	1023.000000	2046.000000
35.500000	0.034636	20.469635	5.071312	2.716747	4.953124	7.728452	0.000000	-10.000000	-0.308333	23.933334	391.666656	1023.000000	1023.000000	2046.000000
35.520000	0.035838	21.180014	5.418398	2.735420	5.140939	7.885256	0.000000	-10.000000	-0.283333	23.683334	400.000000	1023.000000	1023.000000	2046.000000
35.540001	0.036791	21.743610	5.613289	2.877633	5.335093	7.917594	0.000000	-10.000000	-0.266667	23.100000	407.666656	1023.000000	1023.000000	2046.000000
35.560001	0.037673	22.264462	5.703605	3.013782	5.466659	8.080416	0.000000	-10.000000	-0.250000	22.733334	415.333344	1023.000000	1023.000000	2046.000000
35.580002	0.039009	23.054104	5.839731	3.327774	5.643565	8.243033	0.000000	-10.000000	-0.225000	22.333334	422.833344	1023.000000	1023.000000	2046.000000
35.599998	0.040560	23.971054	6.013512	3.688360	5.796135	8.473046	0.000000	-10.000000	-0.208333	21.900000	430.500000	1023.000000	1023.000000	2046.000000
35.619999	0.042533	25.137102	6.228880	4.012728	6.131130	8.764365	0.000000	-10.000000	-0.200000	21.733334	437.833344	1023.000000	1023.000000	2046.000000
35.639999	0.044646	26.385742	6.526539	4.327009	6.446605	9.085590	0.000000	-10.000000	-0.200000	21.483334	445.166656	1023.000000	1023.000000	2046.000000
35.660000	0.046635	27.561171	6.801299	4.608973	6.768048	9.382852	0.000000	-10.000000	-0.200000	21.516666	452.333344	1023.000000	1023.000000	2046.000000
35.680000	0.048826	28.856192	7.122624	4.872333	7.165096	9.696138	0.000000	-10.000000	-0.191667	21.450001	459.666656	1023.000000	1023.000000	2046.000000
35.700001	0.050848	30.051067	7.390462	5.074608	7.543571	10.042425	0.000000	-10.000000	-0.191667	21.400000	466.833344	1023.000000	1023.000000	2046.000000
35.720001	0.053018	31.333385	7.718540	5.379079	7.916135	10.319631	0.000000	-10.000000	-0.183333	21.216667	474.000000	1023.000000	1023.000000	2046.000000
35.740002	0.055079	32.551918	7.950889	5.696448	8.309518	10.595065	0.000000	-10.000000	-0.191667	20.866667	481.000000	1023.000000	1023.000000	2046.000000
35.759998	0.056950	33.657608	8.282621	5.967287	8.557302	10.850397	0.000000	-10.000000	-0.183333	20.366667	488.000000	1023.000000	1023.000000	2046.000000
35.779999	0.058634	34.652756	8.526399	6.260281	8.808351	11.057726	0.000000	-10.000000	-0.175000	19.683334	494.833344	1023.000000	1023.000000	2046.000000
35.799999	0.060241	35.602478	8.759013	6.532745	9.038277	11.272444	0.000000	-10.000000	-0.158333	19.050001	501.666656	1023.000000	1023.000000	2046.000000
35.820000	0.061710	36.470863	9.023753	6.782910	9.245652	11.418547	0.000000	-10.000000	-0.133333	18.250000	508.166656	1023.000000	1023.000000	2046.000000
35.840000	0.063079	37.279568	9.218624	7.042164	9.445590	11.573191	0.000000	-10.000000	-0.108333	17.483334	514.500000	1023.000000	1023.000000	2046.000000
35.860001	0.064287	37.993465	9.422725	7.273491	9.661917	11.635334	0.000000	-10.000000	-0.075000	16.650000	520.500000	1023.000000	1023.000000	2046.000000
35.880001	0.065003	38.416809	9.548880	7.432670	9.778208	11.657053	0.000000	-10.000000	-0.058333	15.816667	526.166687	1023.000000	1023.000000	2046.000000
35.900002	0.065172	38.516853	9.601196	7.451525	9.797148	11.666986	0.000000	-10.000000	-0.033333	15.050000	531.666687	1023.000000	1023.000000	2046.000000
35.919998	0.065340	38.615913	9.639194	7.397952	9.798708	11.780061	0.000000	-10.000000	-0.016667	13.866667	536.666687	1023.000000	1023.000000	2046.000000
35.939999	0.066099	39.064289	9.696630	7.653012	9.971546	11.743099	0.000000	-10.000000	0.000000	12.483334	541.500000	1023.000000	1023.000000	2046.000000
35.959999	0.067171	39.698250	9.989613	7.740278	10.130104	11.838256	0.000000	-10.000000	0.008333	10.566667	545.833313	1023.000000	1023.000000	2046.000000
35.980000	0.067814	40.078281	10.054624	7.733190	10.341733	11.948737	0.000000	-10.000000	0.033333	8.466667	549.833313	1023.000000	1023.000000	2046.000000
36.000000	0.067030	39.614655	9.996791	7.511154	10.445710	11.660998	0.000000	-10.000000	0.058333	5.950000	553.000000	1023.000000	1023.000000	2046.000000
36.020000	0.065752	38.859150	9.948132	7.146476	10.412620	11.351922	0.000000	-10.000000	0.083333	3.583333	555.500000	1023.000000	1023.000000	2046.000000
36.040001	0.063879	37.752548	9.690945	6.916384	10.193621	10.951597	0.000000	-10.000000	0.100000	0.850000	557.000000	1023.000000	1023.000000	2046.000000
36.060001	0.061788	36.516434	9.262704	6.882892	9.810086	10.560751	0.000000	-10.000000	0.116667	-1.516667	557.833313	1023.000000	1023.000000	2046.000000
36.080002	0.060150	35.548706	8.927755	6.916280	9.489223	10.215447	0.000000	-10.000000	0.133333	-4.216667	558.000000	1023.000000	1023.000000	2046.000000
36.099998	0.059364	35.084293	8.796206	6.832160	9.434566	10.021360	0.000000	-10.000000	0.141667	-6.483334	558.000000	1023.000000	1023.000000	2046.000000
36.119999	0.058672	34.675091	8.795819	6.588777	9.320823	9.969672	0.000000	-10.000000	0.150000	-8.233334	558.000000	1023.000000	1023.000000	2046.000000
36.139999	0.058055	34.310280	8.713602	6.541007	9.250635	9.805035	0.000000	-10.000000	0.150000	-9.233334	558.000000	1023.000000	1023.000000	2046.000000
36.160000	0.057334	33.884422	8.619451	6.397986	9.103825	9.763160	0.000000	-10.000000	0.150000	-9.533334	558.000000	1023.000000	1023.000000	2046.000000
36.180000	0.056928	33.644527	8.581496	6.375833	9.031425	9.655773	0.000000	-10.000000	0.150000	-9.883333	558.000000	1023.000000	1023.000000	2046.000000
36.200001	0.056650	33.480042	8.542173	6.342340	8.942734	9.652792	0.000000	-10.000000	0.150000	-10.183333	554.500000	1023.000000	1023.000000	2046.000000
36.220001	0.056209	33.219322	8.530807	6.324969	8.832413	9.531132	0.000000	-10.000000	0.150000	-10.416667	546.500000	1023.000000	1023.000000	2046.000000
36.240002	0.055948	33.065384	8.542103	6.321228	8.712361	9.489691	0.000000	-10.000000	0.150000	-10.533334	537.333313	1023.000000	1023.000000	2046.000000
36.259998	0.055715	32.927727	8.475657	6.347285	8.673393	9.431393	0.000000	-10.000000	0.150000	-10.483334	530.500000	1023.000000	1023.000000	2046.000000
36.279999	0.055582	32.848740	8.478777	6.356613	8.628631	9.384718	0.000000	-10.000000	0.150000	-10.333334	527.000000	1023.000000	1023.000000	2046.000000
36.299999	0.055529	32.817749	8.460807	6.304706	8.654605	9.397630	0.000000	-10.000000	0.150000	-9.983334	523.500000	1023.000000	1023.000000	2046.000000
36.320000	0.055685	32.909935	8.537045	6.301383	8.655082	9.416424	0.000000	-10.000000	0.150000	-9.683333	520.166687	1023.000000	1023.000000	2046.000000
36.340000	0.055685	32.909683	8.561462	6.238354	8.697349	9.412519	0.000000	-10.000000	0.150000	-9.550000	516.833313	1023.000000	1023.000000	2046.000000
36.360001	0.055262	32.659836	8.533105	6.052893	8.706516	9.367322	0.000000	-10.000000	0.150000	-9.783334	513.666687	1023.000000	1023.000000	2046.000000
36.380001	0.054514	32.217537	8.461952	5.715199	8.795109	9.245278	0.000000	-10.000000	0.150000	-10.333334	510.333344	1023.000000	1023.000000	2046.000000
36.400002	0.053523	31.631908	8.523108	5.230132	8.762352	9.116317	0.000000	-10.000000	0.158333	-11.000000	506.833344	1023.000000	1023.000000	2046.000000
36.419998	0.052615	31.095371	8.671614	4.831259	8.650674	8.941825	0.000000	-10.000000	0.175000	-11.750000	503.000000	1023.000000	1023.000000	2046.000000
36.439999	0.051441	30.401678	8.749798	4.455376	8.488180	8.708324	0.000000	-10.000000	0.208333	-12.233334	499.000000	1023.000000	1023.000000	2046.000000
36.459999	0.050437	29.808317	8.805365	4.208868	8.359039	8.435046	0.000000	-10.000000	0.233333	-12.683333	495.000000	1023.000000	1023.000000	2046.000000
36.480000	0.049286	29.127750	8.707091	3.968572	8.176858	8.275229	0.000000	-10.000000	0.250000	-13.200000	490.833344	1023.000000	1023.000000	2046.000000
36.500000	0.048079	28.414549	8.467069	3.921851	8.011089	8.014540	0.000000	-10.000000	0.275000	-14.133333	486.500000	1023.000000	1023.000000	2046.000000
36.520000	0.047047	27.804630	8.327772	3.771692	7.786354	7.918813	0.000000	-10.000000	0.291667	-15.683333	481.666656	1023.000000	1023.000000	2046.000000
36.540001	0.046377	27.408651	8.193733	3.736085	7.747466	7.731368	0.000000	-10.000000	0.308333	-16.833334	476.333344	1023.000000	1023.000000	2046.000000
36.560001	0.045879	27.114368	8.196271	3.695649	7.625366	7.597082	0.000000	-10.000000	0.300000	-17.450001	470.833344	1023.000000	1023.000000	2046.000000
36.580002	0.045348	26.800631	8.152530	3.650055	7.598387	7.399658	0.000000	-10.000000	0.300000	-17.300001	465.166656	1023.000000	1023.000000	2046.000000
36.599998	0.044697	26.415730	8.118146	3.455598	7.548046	7.293939	0.000000	-10.000000	0.300000	-17.216667	459.500000	1023.000000	1023.000000	2046.000000
36.619999	0.043917	25.955053	7.987945	3.274049	7.539111	7.153948	0.000000	-10.000000	0.300000	-17.300001	453.500000	1023.000000	1023.000000	2046.000000
36.639999	0.043245	25.558022	7.928264	3.137256	7.498839	6.993662	0.000000	-10.000000	0.316667	-17.566668	447.500000	1023.000000	1023.000000	2046.000000
36.660000	0.042488	25.110415	7.816848	3.024934	7.467137	6.801497	0.000000	-10.000000	0.333333	-17.883333	441.500000	1023.000000	1023.000000	2046.000000
36.680000	0.041687	24.636959	7.687533	2.916659	7.383119	6.649647	0.000000	-10.000000	0.350000	-18.066668	435.500000	1023.000000	1023.000000	2046.000000
36.700001	0.040809	24.118402	7.541649	2.849909	7.292899	6.433946	0.000000	-10.000000	0.333333	-18.316668	429.500000	1023.000000	1023.000000	2046.000000
36.720001	0.039856	23.554777	7.420912	2.768249	7.117935	6.247682	0.000000	-10.000000	0.333333	-18.600000	423.500000	1023.000000	1023.000000	2046.000000
36.740002	0.038814	22.938967	7.249668	2.729364	6.995732	5.964202	0.000000	-10.000000	0.350000	-18.966667	417.500000	1023.000000	1023.000000	2046.000000
36.759998	0.038051	22.488338	7.164050	2.664536	6.867711	5.792043	0.000000	-10.000000	0.383333	-19.183332	411.166656	1023.000000	1023.000000	2046.000000
36.779999	0.037072	21.909664	7.001969	2.648350	6.724119	5.535226	0.000000	-10.000000	0.400000	-19.549999	404.833344	1023.000000	1023.000000	2046.000000
36.799999	0.035774	21.142609	6.806603	2.571013	6.510865	5.254128	0.000000	-10.000000	0.408333	-19.733334	398.166656	1023.000000	1023.000000	2046.000000
36.820000	0.034068	20.134197	6.563311	2.368644	6.201968	5.000275	0.000000	-10.000000	0.408333	-20.216667	391.666656	1023.000000	1023.000000	2046.000000
36.840000	0.032309	19.094414	6.222498	2.293483	5.878965	4.699466	0.000000	-10.000000	0.425000	-20.566668	384.833344	1023.000000	1023.000000	2046.000000
36.860001	0.030724	18.158085	6.050590	2.040764	5.652757	4.413973	0.000000	-10.000000	0.433333	-21.283333	378.000000	1023.000000	1023.000000	2046.000000
36.880001	0.029237	17.279186	5.740540	1.749221	5.508091	4.281335	0.000000	-10.000000	0.483333	-22.133333	371.000000	1023.000000	1023.000000	2046.000000
36.900002	0.027213	16.082741	5.433376	1.374611	5.332318	3.942437	0.000000	-10.000000	0.516667	-23.116667	363.666656	1023.000000	1023.000000	2046.000000
36.919998	0.024698	14.596314	5.141425	0.866717	5.135396	3.452776	0.000000	-10.000000	0.541667	-24.166666	356.000000	1023.000000	1023.000000	2046.000000
36.939999	0.021983	12.991802	4.822485	0.476904	4.740057	2.952357	0.000000	-10.000000	0.541667	-24.516666	347.833344	1023.000000	1023.000000	2046.000000
36.959999	0.018893	11.165947	4.280291	0.323016	4.174242	2.388398	0.000000	-10.000000	0.541667	-24.800001	339.500000	1023.000000	1023.000000	2046.000000
36.980000	0.016143	9.540358	3.692886	0.274763	3.609208	1.963500	0.000000	-10.000000	0.550000	-24.716667	331.166656	1023.000000	1023.000000	2046.000000
37.000000	0.013966	8.253984	3.328871	0.186428	3.137600	1.601085	0.000000	-10.000000	0.558333	-25.016666	323.000000	1023.000000	1023.000000	2046.000000
37.020000	0.012294	7.266042	3.081221	0.011682	2.775826	1.397313	0.000000	-10.000000	0.558333	-24.866667	314.666656	1023.000000	1023.000000	2046.000000
37.040001	0.010634	6.284781	2.822022	-0.132768	2.466648	1.128878	0.000000	-10.000000	0.550000	-24.966667	306.333344	1023.000000	1023.000000	2046.000000
37.060001	0.009045	5.345504	2.557511	-0.355950	2.208015	0.935928	0.000000	-10.000000	0.541667	-24.683334	298.000000	1023.000000	1023.000000	2046.000000
37.080002	0.007547	4.460064	2.303504	-0.513730	1.938036	0.732254	0.000000	-10.000000	0.541667	-24.766666	290.000000	1023.000000	1023.000000	2046.000000
37.099998	0.006123	3.618916	2.096668	-0.696056	1.655152	0.563153	0.000000	-10.000000	0.541667	-24.516666	281.666656	1023.000000	1023.000000	2046.000000
37.119999	0.004906	2.899732	1.913339	-0.806471	1.378339	0.414526	0.000000	-10.000000	0.550000	-24.383333	273.333344	1023.000000	1023.000000	2046.000000
37.139999	0.003688	2.179547	1.725594	-0.873932	1.110342	0.217543	0.000000	-10.000000	0.541667	-23.916668	265.000000	1023.000000	1023.000000	2046.000000
37.160000	0.002528	1.494132	1.520178	-0.937350	0.863683	0.047622	0.000000	-10.000000	0.550000	-23.633333	257.000000	1023.000000	1023.000000	2046.000000
37.180000	0.001390	0.821626	1.272493	-0.988999	0.655920	-0.117787	0.000000	-10.000000	0.516667	-23.300001	249.166672	1023.000000	1023.000000	2046.000000
37.200001	0.000396	0.234066	1.135569	-1.079999	0.452172	-0.273676	0.000000	-10.000000	0.483333	-23.100000	241.500000	1023.000000	1023.000000	2046.000000
37.220001	-0.000700	-0.413420	0.992959	-1.344323	0.277396	-0.339453	0.000000	-10.000000	0.450000	-22.933334	233.833328	1023.000000	1023.000000	2046.000000
37.240002	-0.001863	-1.100989	0.777628	-1.573017	0.159732	-0.465333	0.000000	-10.000000	0.441667	-23.050001	226.166672	1023.000000	1023.000000	2046.000000
37.259998	-0.003432	-2.028466	0.502408	-1.888632	-0.041509	-0.600733	0.000000	-10.000000	0.466667	-23.200001	218.500000	1023.000000	1023.000000	2046.000000
37.279999	-0.005292	-3.127307	0.220126	-2.284448	-0.243006	-0.819981	0.000000	-10.000000	0.466667	-23.433334	210.833328	1023.000000	1023.000000	2046.000000
37.299999	-0.007285	-4.305253	0.037076	-2.848098	-0.542032	-0.952199	0.000000	-10.000000	0.466667	-23.333334	203.000000	1023.000000	1023.000000	2046.000000
37.320000	-0.009060	-5.354241	-0.067075	-3.249436	-0.842485	-1.195245	0.000000	-10.000000	0.450000	-23.316666	195.000000	1023.000000	1023.000000	2046.000000
37.340000	-0.010804	-6.385433	-0.042177	-3.634817	-1.254546	-1.453893	0.000000	-10.000000	0.441667	-22.966667	187.333328	1023.000000	1023.000000	2046.000000
37.360001	-0.012311	-7.275619	-0.060738	-3.786274	-1.605076	-1.823531	0.000000	-10.000000	0.441667	-22.616667	179.666672	1023.000000	1023.000000	2046.000000
37.380001	-0.013869	-8.196674	-0.211162	-3.923481	-2.005705	-2.056326	0.000000	-10.000000	0.425000	-22.083334	172.333328	1023.000000	1023.000000	2046.000000
37.400002	-0.015649	-9.248332	-0.558737	-4.004924	-2.382797	-2.301874	0.000000	-10.000000	0.425000	-21.433334	164.833328	1023.000000	1023.000000	2046.000000
37.419998	-0.017334	-10.244637	-0.945406	-4.192813	-2.711206	-2.395212	0.000000	-10.000000	0.416667	-20.800001	157.666672	1023.000000	1023.000000	2046.000000
37.439999	-0.018757	-11.085543	-1.255114	-4.318496	-3.013846	-2.498086	0.000000	-10.000000	0.416667	-20.400000	150.500000	1023.000000	1023.000000	2046.000000
37.459999	-0.019856	-11.734727	-1.446213	-4.431789	-3.247345	-2.609378	0.000000	-10.000000	0.408333	-20.233334	143.666672	1023.000000	1023.000000	2046.000000
37.480000	-0.020727	-12.249369	-1.602778	-4.444131	-3.464227	-2.738233	0.000000	-10.000000	0.391667	-19.966667	137.000000	1023.000000	1023.000000	2046.000000
37.500000	-0.021630	-12.783216	-1.779811	-4.577870	-3.695913	-2.729623	0.000000	-10.000000	0.391667	-19.533333	130.333328	1023.000000	1023.000000	2046.000000
37.520000	-0.022511	-13.303807	-2.004612	-4.646887	-3.783068	-2.869241	0.000000	-10.000000	0.375000	-19.083334	123.833336	1023.000000	1023.000000	2046.000000
37.540001	-0.023405	-13.832647	-2.202847	-4.720198	-3.992987	-2.916615	0.000000	-10.000000	0.366667	-18.666668	117.500000	1023.000000	1023.000000	2046.000000
37.560001	-0.024161	-14.279394	-2.388066	-4.765945	-4.100317	-3.025066	0.000000	-10.000000	0.333333	-17.983334	111.500000	1023.000000	1023.000000	2046.000000
37.580002	-0.025078	-14.820839	-2.585729	-4.849457	-4.294881	-3.090772	0.000000	-10.000000	0.316667	-17.433332	105.500000	1023.000000	1023.000000	2046.000000
37.599998	-0.025632	-15.148561	-2.794217	-4.841852	-4.360312	-3.152180	0.000000	-10.000000	0.300000	-16.799999	99.500000	1023.000000	1023.000000	2046.000000
37.619999	-0.026283	-15.533027	-2.981122	-4.881201	-4.485980	-3.184725	0.000000	-10.000000	0.283333	-16.466667	93.833336	1023.000000	1023.000000	2046.000000
37.639999	-0.026903	-15.899570	-3.129733	-4.907544	-4.656546	-3.205747	0.000000	-10.000000	0.283333	-15.916667	88.333336	1023.000000	1023.000000	2046.000000
37.660000	-0.027535	-16.272934	-3.260861	-4.928158	-4.836037	-3.247877	0.000000	-10.000000	0.266667	-15.500000	83.000000	1023.000000	1023.000000	2046.000000
37.680000	-0.028326	-16.740681	-3.470069	-4.949680	-5.025108	-3.295824	0.000000	-10.000000	0.266667	-15.066667	77.666664	1023.000000	1023.000000	2046.000000
37.700001	-0.029070	-17.180634	-3.662031	-4.979004	-5.189933	-3.349666	0.000000	-10.000000	0.250000	-14.800000	74.166664	1023.000000	1023.000000	2046.000000
37.720001	-0.029723	-17.566072	-3.836194	-4.974157	-5.328739	-3.426982	0.000000	-10.000000	0.250000	-14.500000	69.333336	1023.000000	1023.000000	2046.000000
37.740002	-0.030518	-18.036289	-4.047347	-5.008629	-5.478588	-3.501726	0.000000	-10.000000	0.241667	-14.133333	64.500000	1023.000000	1023.000000	2046.000000
37.759998	-0.031145	-18.406450	-4.142065	-5.032987	-5.683084	-3.548314	0.000000	-10.000000	0.233333	-13.666667	58.166668	1023.000000	1023.000000	2046.000000
37.779999	-0.031900	-18.852772	-4.366700	-5.083213	-5.807056	-3.595802	0.000000	-10.000000	0.225000	-13.266667	53.500000	1023.000000	1023.000000	2046.000000
37.799999	-0.032479	-19.195208	-4.485898	-5.101549	-5.951667	-3.656093	0.000000	-10.000000	0.216667	-12.883333	49.166668	1023.000000	1023.000000	2046.000000
37.820000	-0.033069	-19.543980	-4.595812	-5.119194	-6.085643	-3.743331	0.000000	-10.000000	0.191667	-12.566667	45.000000	1023.000000	1023.000000	2046.000000
37.840000	-0.033526	-19.814138	-4.691953	-5.142010	-6.223228	-3.756948	0.000000	-10.000000	0.166667	-12.233334	40.833332	1023.000000	1023.000000	2046.000000
37.860001	-0.033836	-19.997292	-4.785055	-5.163117	-6.299843	-3.749276	0.000000	-10.000000	0.166667	-11.833334	36.666668	1023.000000	1023.000000	2046.000000
37.880001	-0.034312	-20.278502	-4.915144	-5.165329	-6.407008	-3.791020	0.000000	-10.000000	0.166667	-11.366667	32.666668	1023.000000	1023.000000	2046.000000
37.900002	-0.034922	-20.638626	-5.123785	-5.177842	-6.518054	-3.818945	0.000000	-10.000000	0.166667	-10.850000	28.833334	1023.000000	1023.000000	2046.000000
37.919998	-0.035885	-21.207804	-5.384161	-5.152468	-6.696961	-3.974215	0.000000	-10.000000	0.150000	-10.333333	25.166666	1023.000000	1023.000000	2046.000000
37.939999	-0.036869	-21.789387	-5.582055	-5.132153	-6.997852	-4.077326	0.000000	-10.000000	0.141667	-9.683333	21.666666	1023.000000	1023.000000	2046.000000
37.959999	-0.037997	-22.456293	-5.733771	-5.125298	-7.379937	-4.217288	0.000000	-10.000000	0.125000	-9.066667	18.500000	1023.000000	1023.000000	2046.000000
37.980000	-0.039021	-23.061451	-5.918878	-5.180256	-7.711181	-4.251137	0.000000	-10.000000	0.125000	-8.600000	15.500000	1023.000000	1023.000000	2046.000000
38.000000	-0.039561	-23.380739	-6.133478	-5.038577	-7.833138	-4.375547	0.000000	-10.000000	0.133333	-8.450000	12.500000	1023.000000	1023.000000	2046.000000
38.020000	-0.040020	-23.651558	-6.205626	-5.252849	-7.912120	-4.280962	0.000000	-10.000000	0.141667	-8.483334	9.666667	1023.000000	1023.000000	2046.000000
38.040001	-0.040299	-23.816961	-6.384748	-5.330375	-7.867726	-4.234114	0.000000	-10.000000	0.141667	-8.700000	6.833333	1023.000000	1023.000000	2046.000000
38.060001	-0.040735	-24.074339	-6.458521	-5.535157	-7.850454	-4.230206	0.000000	-10.000000	0.141667	-8.700000	4.000000	1023.000000	1023.000000	2046.000000
38.080002	-0.041651	-24.615623	-6.530324	-5.804625	-7.872373	-4.408303	0.000000	-10.000000	0.141667	-8.333333	1.333333	1023.000000	1023.000000	2046.000000
38.099998	-0.042720	-25.247656	-6.603478	-5.944279	-8.081059	-4.618841	0.000000	-10.000000	0.133333	-7.483334	-1.166667	1023.000000	1023.000000	2046.000000
38.119999	-0.043846	-25.912930	-6.850890	-5.822920	-8.337170	-4.901949	0.000000	-10.000000	0.116667	-6.300000	-3.333333	1023.000000	1023.000000	2046.000000
38.139999	-0.044929	-26.553118	-7.079566	-5.770250	-8.623502	-5.079800	0.000000	-10.000000	0.108333	-5.300000	-5.500000	1023.000000	1023.000000	2046.000000
38.160000	-0.045615	-26.958397	-7.158824	-5.834606	-8.888140	-5.076828	0.000000	-10.000000	0.100000	-4.800000	-7.166667	1023.000000	1023.000000	2046.000000
38.180000	-0.046152	-27.275856	-7.228378	-5.920402	-9.054976	-5.072101	0.000000	-10.000000	0.100000	-4.983334	-8.833333	1023.000000	1023.000000	2046.000000
38.200001	-0.046711	-27.606241	-7.301766	-6.050588	-9.108356	-5.145531	0.000000	-10.000000	0.100000	-5.300000	-10.500000	1023.000000	1023.000000	2046.000000
38.220001	-0.047208	-27.899811	-7.424454	-6.187822	-9.158521	-5.129013	0.000000	-10.000000	0.083333	-4.950000	-12.333333	1023.000000	1023.000000	2046.000000
38.240002	-0.047465	-28.052031	-7.468753	-6.239723	-9.186489	-5.157065	0.000000	-10.000000	0.075000	-3.083333	-13.833333	1023.000000	1023.000000	2046.000000
38.259998	-0.047321	-27.966782	-7.517237	-6.177108	-9.081006	-5.191430	0.000000	-10.000000	0.075000	-0.833333	-14.666667	1023.000000	1023.000000	2046.000000
38.279999	-0.047128	-27.852619	-7.428617	-6.141340	-9.096996	-5.185665	0.000000	-10.000000	0.091667	0.450000	-15.000000	1023.000000	1023.000000	2046.000000
38.299999	-0.046770	-27.641010	-7.335366	-5.967446	-9.093243	-5.244956	0.000000	-10.000000	0.091667	0.433333	-15.000000	1023.000000	1023.000000	2046.000000
38.320000	-0.046257	-27.338160	-7.245656	-5.838512	-9.092935	-5.161058	0.000000	-10.000000	0.091667	0.000000	-15.000000	1023.000000	1023.000000	2046.000000
38.340000	-0.045989	-27.179249	-7.269608	-5.764143	-9.014347	-5.131152	0.000000	-10.000000	0.091667	-0.700000	-15.000000	1023.000000	1023.000000	2046.000000
38.360001	-0.045771	-27.050394	-7.191979	-5.821914	-8.986369	-5.050133	0.000000	-10.000000	0.100000	-1.666667	-15.333333	1023.000000	1023.000000	2046.000000
38.380001	-0.045475	-26.875925	-7.102770	-5.851744	-8.902319	-5.019092	0.000000	-10.000000	0.100000	-2.816667	-16.000000	1023.000000	1023.000000	2046.000000
38.400002	-0.045402	-26.832581	-7.026412	-6.012612	-8.837831	-4.955725	0.000000	-10.000000	0.100000	-3.383333	-17.000000	1023.000000	1023.000000	2046.000000
38.419998	-0.045667	-26.989229	-7.072491	-6.161846	-8.768251	-4.986640	0.000000	-10.000000	0.100000	-3.816667	-18.166666	1023.000000	1023.000000	2046.000000
38.439999	-0.046219	-27.315283	-7.051195	-6.453910	-8.776986	-5.033192	0.000000	-10.000000	0.100000	-4.266667	-19.333334	1023.000000	1023.000000	2046.000000
38.459999	-0.046846	-27.685841	-7.045350	-6.779891	-8.806117	-5.054483	0.000000	-10.000000	0.108333	-4.716667	-20.833334	1023.000000	1023.000000	2046.000000
38.480000	-0.047568	-28.112980	-6.961459	-7.133175	-8.890158	-5.128188	0.000000	-10.000000	0.108333	-5.150000	-22.333334	1023.000000	1023.000000	2046.000000
38.500000	-0.048556	-28.696814	-6.925267	-7.399294	-9.084702	-5.287551	0.000000	-10.000000	0.108333	-5.383333	-24.000000	1023.000000	1023.000000	2046.000000
38.520000	-0.049175	-29.062489	-6.933736	-7.437036	-9.225573	-5.466144	0.000000	-10.000000	0.108333	-5.433333	-25.666666	1023.000000	1023.000000	2046.000000
38.540001	-0.049692	-29.368216	-6.963778	-7.423031	-9.411213	-5.570194	0.000000	-10.000000	0.108333	-5.366667	-27.500000	1023.000000	1023.000000	2046.000000
38.560001	-0.050487	-29.838001	-7.145858	-7.485427	-9.594540	-5.612176	0.000000	-10.000000	0.108333	-5.033333	-29.500000	1023.000000	1023.000000	2046.000000
38.580002	-0.051322	-30.331125	-7.443480	-7.590630	-9.723430	-5.573586	0.000000	-10.000000	0.100000	-4.500000	-31.166666	1023.000000	1023.000000	2046.000000
38.599998	-0.051631	-30.514149	-7.567470	-7.613054	-9.786234	-5.547390	0.000000	-10.000000	0.100000	-3.983333	-32.666668	1023.000000	1023.000000	2046.000000
38.619999	-0.051823	-30.627144	-7.606866	-7.587708	-9.894374	-5.538195	0.000000	-10.000000	0.100000	-3.683333	-34.000000	1023.000000	1023.000000	2046.000000
38.639999	-0.051711	-30.560913	-7.599095	-7.541132	-9.943161	-5.477525	0.000000	-10.000000	0.100000	-3.566667	-35.333332	1023.000000	1023.000000	2046.000000
38.660000	-0.051670	-30.537073	-7.630159	-7.506433	-9.987856	-5.412625	0.000000	-10.000000	0.100000	-3.450000	-36.500000	1023.000000	1023.000000	2046.000000
38.680000	-0.051549	-30.465530	-7.627630	-7.466178	-9.983463	-5.388259	0.000000	-10.000000	0.100000	-3.300000	-37.666668	1023.000000	1023.000000	2046.000000
38.700001	-0.051379	-30.364937	-7.637360	-7.465835	-9.946795	-5.314946	0.000000	-10.000000	0.100000	-3.233333	-38.500000	1023.000000	1023.000000	2046.000000
38.720001	-0.051239	-30.282305	-7.649351	-7.416190	-9.943695	-5.273068	0.000000	-10.000000	0.091667	-2.900000	-39.666668	1023.000000	1023.000000	2046.000000
38.740002	-0.051193	-30.255274	-7.669535	-7.366342	-9.962169	-5.257228	0.000000	-10.000000	0.091667	-2.466667	-40.500000	1023.000000	1023.000000	2046.000000
38.759998	-0.051011	-30.147259	-7.693318	-7.301977	-9.978220	-5.173745	0.000000	-10.000000	0.100000	-1.966667	-41.500000	1023.000000	1023.000000	2046.000000
38.779999	-0.050845	-30.049593	-7.717314	-7.257055	-9.959734	-5.115490	0.000000	-10.000000	0.108333	-1.616667	-41.833332	1023.000000	1023.000000	2046.000000
38.799999	-0.050781	-30.011812	-7.760618	-7.199574	-10.005378	-5.046243	0.000000	-10.000000	0.108333	-1.450000	-42.000000	1023.000000	1023.000000	2046.000000
38.820000	-0.050724	-29.977608	-7.741986	-7.133279	-10.041820	-5.060521	0.000000	-10.000000	0.100000	-1.283333	-42.000000	1023.000000	1023.000000	2046.000000
38.840000	-0.050668	-29.944788	-7.824323	-7.107270	-10.004375	-5.008819	0.000000	-10.000000	0.091667	-1.200000	-42.000000	1023.000000	1023.000000	2046.000000
38.860001	-0.050602	-29.905567	-7.872945	-7.008348	-10.010953	-5.013320	0.000000	-10.000000	0.083333	-0.933333	-42.000000	1023.000000	1023.000000	2046.000000
38.880001	-0.050600	-29.904594	-7.931651	-6.900764	-10.096410	-4.975770	0.000000	-10.000000	0.083333	-0.550000	-42.000000	1023.000000	1023.000000	2046.000000
38.900002	-0.050671	-29.946281	-7.941331	-6.782666	-10.208235	-5.014051	0.000000	-10.000000	0.083333	-0.183333	-42.000000	1023.000000	1023.000000	2046.000000
38.919998	-0.050834	-30.043079	-7.921589	-6.766056	-10.368761	-4.986673	0.000000	-10.000000	0.091667	0.000000	-42.000000	1023.000000	1023.000000	2046.000000
38.939999	-0.050917	-30.092232	-8.022190	-6.613156	-10.472572	-4.984314	0.000000	-10.000000	0.091667	0.000000	-42.000000	1023.000000	1023.000000	2046.000000
38.959999	-0.050966	-30.121008	-8.084689	-6.526431	-10.435556	-5.074332	0.000000	-10.000000	0.100000	0.000000	-42.000000	1023.000000	1023.000000	2046.000000
38.980000	-0.050988	-30.134047	-8.123924	-6.691218	-10.463138	-4.855767	0.000000	-10.000000	0.100000	-0.650000	-42.000000	1023.000000	1023.000000	2046.000000
39.000000	-0.050962	-30.118252	-8.166867	-6.692717	-10.387298	-4.871370	0.000000	-10.000000	0.091667	-1.133333	-42.000000	1023.000000	1023.000000	2046.000000
39.020000	-0.051098	-30.198832	-8.184256	-6.828178	-10.284084	-4.902314	0.000000	-10.000000	0.075000	-0.783333	-42.000000	1023.000000	1023.000000	2046.000000
39.040001	-0.051695	-30.552034	-8.190886	-6.944515	-10.333647	-5.082987	0.000000	-10.000000	0.058333	0.883333	-42.000000	1023.000000	1023.000000	2046.000000
39.060001	-0.052186	-30.841927	-8.282372	-6.880890	-10.453692	-5.224973	0.000000	-10.000000	0.033333	3.216667	-42.000000	1023.000000	1023.000000	2046.000000
39.080002	-0.052523	-31.040829	-8.428051	-6.644880	-10.621352	-5.346545	0.000000	-10.000000	0.016667	5.633333	-42.000000	1023.000000	1023.000000	2046.000000
39.099998	-0.052528	-31.043900	-8.533383	-6.516390	-10.715643	-5.278483	0.000000	-10.000000	0.000000	7.700000	-42.000000	1023.000000	1023.000000	2046.000000
39.119999	-0.052171	-30.833183	-8.529907	-6.452502	-10.674769	-5.176005	0.000000	-10.000000	0.000000	9.100000	-42.000000	1023.000000	1023.000000	2046.000000
39.139999	-0.051723	-30.568089	-8.497277	-6.439258	-10.576900	-5.054654	0.000000	-10.000000	0.000000	9.833333	-42.000000	1023.000000	1023.000000	2046.000000
39.160000	-0.051188	-30.252129	-8.442200	-6.451063	-10.449386	-4.909480	0.000000	-10.000000	0.000000	10.566667	-42.000000	1023.000000	1023.000000	2046.000000
39.180000	-0.050547	-29.873568	-8.378192	-6.418803	-10.326392	-4.750181	0.000000	-10.000000	-0.016667	11.516666	-42.000000	1023.000000	1023.000000	2046.000000
39.200001	-0.049533	-29.273823	-8.317912	-6.273040	-10.064556	-4.618315	0.000000	-10.000000	-0.033333	12.683333	-20.666666	1023.000000	1023.000000	2046.000000
39.220001	-0.048281	-28.534193	-8.161820	-6.083394	-9.836911	-4.452067	0.000000	-10.000000	-0.058333	13.883333	2.000000	1023.000000	1023.000000	2046.000000
39.240002	-0.046977	-27.763401	-7.982292	-5.815564	-9.630780	-4.334765	0.000000	-10.000000	-0.075000	15.233334	26.166666	1023.000000	1023.000000	2046.000000
39.259998	-0.045687	-27.001064	-7.804060	-5.629546	-9.457072	-4.110386	0.000000	-10.000000	-0.100000	16.533333	30.833334	1023.000000	1023.000000	2046.000000
39.279999	-0.044252	-26.153154	-7.693181	-5.349295	-9.124076	-3.986603	0.000000	-10.000000	-0.133333	17.700001	36.000000	1023.000000	1023.000000	2046.000000
39.299999	-0.042719	-25.247124	-7.522717	-5.157194	-8.837314	-3.729899	0.000000	-10.000000	-0.166667	18.783333	41.666668	1023.000000	1023.000000	2046.000000
39.320000	-0.041188	-24.342325	-7.281554	-5.126124	-8.552199	-3.382448	0.000000	-10.000000	-0.191667	19.550001	47.833332	1023.000000	1023.000000	2046.000000
39.340000	-0.039553	-23.375904	-7.056825	-5.042688	-8.178713	-3.097679	0.000000	-10.000000	-0.216667	20.416666	54.333332	1023.000000	1023.000000	2046.000000
39.360001	-0.038100	-22.517008	-6.832967	-5.004787	-7.833544	-2.845710	0.000000	-10.000000	-0.225000	20.883333	61.166668	1023.000000	1023.000000	2046.000000
39.380001	-0.036662	-21.667114	-6.597054	-4.972513	-7.462638	-2.634909	0.000000	-10.000000	-0.225000	21.483334	68.000000	1023.000000	1023.000000	2046.000000
39.400002	-0.035381	-20.910078	-6.213881	-5.105551	-7.216908	-2.373739	0.000000	-10.000000	-0.216667	21.766666	75.000000	1023.000000	1023.000000	2046.000000
39.419998	-0.034113	-20.160812	-5.810421	-5.195745	-6.938524	-2.216122	0.000000	-10.000000	-0.225000	22.000000	82.166664	1023.000000	1023.000000	2046.000000
39.439999	-0.032947	-19.471617	-5.434203	-5.194087	-6.738364	-2.104964	0.000000	-10.000000	-0.258333	22.216667	89.500000	1023.000000	1023.000000	2046.000000
39.459999	-0.031912	-18.859711	-5.105211	-5.123816	-6.620818	-2.009867	0.000000	-10.000000	-0.283333	22.650000	96.833336	1023.000000	1023.000000	2046.000000
39.480000	-0.030825	-18.217827	-4.920395	-4.962437	-6.432352	-1.902643	0.000000	-10.000000	-0.300000	23.250000	104.333336	1023.000000	1023.000000	2046.000000
39.500000	-0.029799	-17.611269	-4.817944	-4.792849	-6.235693	-1.764783	0.000000	-10.000000	-0.308333	23.666668	112.000000	1023.000000	1023.000000	2046.000000
39.520000	-0.028701	-16.962521	-4.675352	-4.637232	-6.117867	-1.532069	0.000000	-10.000000	-0.341667	24.566668	120.000000	1023.000000	1023.000000	2046.000000
39.540001	-0.027105	-16.019279	-4.485861	-4.416621	-5.856246	-1.260552	0.000000	-10.000000	-0.375000	25.216667	128.000000	1023.000000	1023.000000	2046.000000
39.560001	-0.025158	-14.868412	-4.177455	-4.176677	-5.555867	-0.958413	0.000000	-10.000000	-0.400000	25.833334	136.333328	1023.000000	1023.000000	2046.000000
39.580002	-0.023084	-13.642736	-3.889735	-3.892449	-5.124664	-0.735887	0.000000	-10.000000	-0.400000	25.866667	144.833328	1023.000000	1023.000000	2046.000000
39.599998	-0.020992	-12.406033	-3.548024	-3.714393	-4.775761	-0.367855	0.000000	-10.000000	-0.400000	25.800001	153.500000	1023.000000	1023.000000	2046.000000
39.619999	-0.018621	-11.005219	-3.195216	-3.487549	-4.316534	-0.005921	0.000000	-10.000000	-0.391667	26.000000	162.166672	1023.000000	1023.000000	2046.000000
39.639999	-0.016330	-9.651061	-2.785278	-3.265430	-3.987436	0.387082	0.000000	-10.000000	-0.383333	26.133333	170.833328	1023.000000	1023.000000	2046.000000
39.660000	-0.014015	-8.282763	-2.417552	-3.083813	-3.560534	0.779135	0.000000	-10.000000	-0.383333	26.583334	179.500000	1023.000000	1023.000000	2046.000000
39.680000	-0.011628	-6.872356	-2.090278	-2.789531	-3.108211	1.115664	0.000000	-10.000000	-0.375000	26.500000	188.166672	1023.000000	1023.000000	2046.000000
39.700001	-0.009405	-5.558140	-1.758271	-2.541192	-2.745662	1.486984	0.000000	-10.000000	-0.366667	26.366667	194.000000	1023.000000	1023.000000	2046.000000
39.720001	-0.007211	-4.261831	-1.408368	-2.238496	-2.388331	1.773363	0.000000	-10.000000	-0.366667	26.433334	202.833328	1023.000000	1023.000000	2046.000000
39.740002	-0.004968	-2.935866	-1.031282	-1.954481	-2.083951	2.133849	0.000000	-10.000000	-0.383333	26.833334	211.666672	1023.000000	1023.000000	2046.000000
39.759998	-0.002797	-1.653267	-0.733600	-1.610093	-1.692322	2.382748	0.000000	-10.000000	-0.400000	27.166668	223.500000	1023.000000	1023.000000	2046.000000
39.779999	-0.000621	-0.366717	-0.368767	-1.317140	-1.377221	2.696411	0.000000	-10.000000	-0.400000	27.066668	232.500000	1023.000000	1023.000000	2046.000000
39.799999	0.001506	0.890231	-0.029200	-0.996457	-1.011773	2.927661	0.000000	-10.000000	-0.400000	26.966667	241.666672	1023.000000	1023.000000	2046.000000
39.820000	0.003429	2.026491	0.203683	-0.660839	-0.639119	3.122766	0.000000	-10.000000	-0.408333	27.150000	250.666672	1023.000000	1023.000000	2046.000000
39.840000	0.004874	2.880771	0.495360	-0.485325	-0.474554	3.345290	0.000000	-10.000000	-0.416667	27.333334	259.833344	1023.000000	1023.000000	2046.000000
39.860001	0.006276	3.709357	0.703032	-0.295120	-0.252565	3.554010	0.000000	-10.000000	-0.433333	27.500000	268.833344	1023.000000	1023.000000	2046.000000
39.880001	0.007718	4.561404	0.938695	-0.199932	-0.127040	3.949682	0.000000	-10.000000	-0.433333	27.683334	278.000000	1023.000000	1023.000000	2046.000000
39.900002	0.009951	5.881247	1.210501	0.196242	0.260413	4.214091	0.000000	-10.000000	-0.425000	27.600000	287.166656	1023.000000	1023.000000	2046.000000
39.919998	0.012327	7.285418	1.585500	0.459070	0.632693	4.608154	0.000000	-10.000000	-0.408333	27.383333	296.333344	1023.000000	1023.000000	2046.000000
39.939999	0.014749	8.716540	1.880871	0.708686	1.093556	5.033427	0.000000	-10.000000	-0.400000	27.133333	305.500000	1023.000000	1023.000000	2046.000000
39.959999	0.015834	9.357829	2.022820	0.764875	1.367047	5.203086	0.000000	-10.000000	-0.400000	26.916668	314.666656	1023.000000	1023.000000	2046.000000
39.980000	0.016552	9.782320	2.174653	0.808357	1.646429	5.152881	0.000000	-10.000000	-0.408333	26.966667	323.833344	1023.000000	1023.000000	2046.000000
40.000000	0.016656	9.843938	2.217696	0.844211	1.634775	5.147257	0.000000	-10.000000	-0.400000	26.833334	332.833344	1023.000000	1023.000000	2046.000000
40.020000	0.016830	9.946442	2.090565	1.056745	1.574782	5.224350	0.000000	-10.000000	-0.383333	26.750000	341.666656	1023.000000	1023.000000	2046.000000
40.040001	0.017737	10.482359	1.987293	1.434235	1.751812	5.309019	0.000000	-10.000000	-0.350000	26.116667	350.500000	1023.000000	1023.000000	2046.000000
40.060001	0.019112	11.295085	2.151309	1.593246	1.900935	5.649594	0.000000	-10.000000	-0.333333	25.466667	356.500000	1023.000000	1023.000000	2046.000000
40.080002	0.020825	12.307676	2.365976	1.785713	2.228017	5.927969	0.000000	-10.000000	-0.333333	24.966667	362.333344	1023.000000	1023.000000	2046.000000
40.099998	0.022089	13.054406	2.557438	1.847486	2.377393	6.272089	0.000000	-10.000000	-0.341667	25.116667	370.833344	1023.000000	1023.000000	2046.000000
40.119999	0.023591	13.942379	2.724109	2.031244	2.649796	6.537230	0.000000	-10.000000	-0.358333	25.233334	382.000000	1023.000000	1023.000000	2046.000000
40.139999	0.025395	15.008341	2.961361	2.298432	2.917134	6.831415	0.000000	-10.000000	-0.358333	25.466667	393.166656	1023.000000	1023.000000	2046.000000
40.160000	0.027322	16.147238	3.231830	2.611345	3.209074	7.094990	0.000000	-10.000000	-0.358333	25.416666	398.666656	1023.000000	1023.000000	2046.000000
40.180000	0.029234	17.277063	3.533524	2.924335	3.431799	7.387405	0.000000	-10.000000	-0.358333	25.283333	407.000000	1023.000000	1023.000000	2046.000000
40.200001	0.031167	18.419481	3.808069	3.222394	3.703157	7.685860	0.000000	-10.000000	-0.358333	25.266666	415.333344	1023.000000	1023.000000	2046.000000
40.220001	0.032979	19.490717	4.050290	3.551623	3.929950	7.958855	0.000000	-10.000000	-0.350000	24.933334	426.500000	1023.000000	1023.000000	2046.000000
40.240002	0.034941	20.650343	4.311528	3.849987	4.219291	8.269536	0.000000	-10.000000	-0.333333	24.783333	434.833344	1023.000000	1023.000000	2046.000000
40.259998	0.037041	21.891397	4.602398	4.166566	4.567286	8.555146	0.000000	-10.000000	-0.325000	24.633333	443.166656	1023.000000	1023.000000	2046.000000
40.279999	0.039320	23.237989	4.938858	4.499548	4.910763	8.888820	0.000000	-10.000000	-0.316667	24.400000	451.500000	1023.000000	1023.000000	2046.000000
40.299999	0.041345	24.434734	5.221339	4.788008	5.246259	9.179129	0.000000	-10.000000	-0.283333	23.900000	459.833344	1023.000000	1023.000000	2046.000000
40.320000	0.043110	25.477848	5.472444	4.981531	5.597723	9.426150	0.000000	-10.000000	-0.241667	22.966667	468.000000	1023.000000	1023.000000	2046.000000
40.340000	0.044601	26.359308	5.827698	4.987886	5.941225	9.602500	0.000000	-10.000000	-0.200000	22.083334	475.666656	1023.000000	1023.000000	2046.000000
40.360001	0.045657	26.983360	6.220631	4.854620	6.187531	9.720580	0.000000	-10.000000	-0.175000	21.100000	483.166656	1023.000000	1023.000000	2046.000000
40.380001	0.046672	27.583298	6.599825	4.758740	6.352742	9.871989	0.000000	-10.000000	-0.158333	20.450001	488.000000	1023.000000	1023.000000	2046.000000
40.400002	0.047464	28.051067	6.932314	4.726479	6.420827	9.971446	0.000000	-10.000000	-0.133333	19.316666	494.833344	1023.000000	1023.000000	2046.000000
40.419998	0.048082	28.416269	7.114285	4.702762	6.535130	10.064093	0.000000	-10.000000	-0.108333	18.083334	501.166656	1023.000000	1023.000000	2046.000000
40.439999	0.048578	28.709377	7.151669	4.804381	6.621362	10.131966	0.000000	-10.000000	-0.066667	16.433334	511.333344	1023.000000	1023.000000	2046.000000
40.459999	0.049393	29.190994	7.259030	5.000614	6.672076	10.259274	0.000000	-10.000000	-0.041667	15.616667	517.166687	1023.000000	1023.000000	2046.000000
40.480000	0.050357	29.761265	7.379981	5.219396	6.698344	10.463545	0.000000	-10.000000	-0.025000	14.750000	522.666687	1023.000000	1023.000000	2046.000000
40.500000	0.051756	30.587660	7.525149	5.588517	6.904337	10.569656	0.000000	-10.000000	-0.025000	13.950000	526.000000	1023.000000	1023.000000	2046.000000
40.520000	0.052955	31.296688	7.678353	5.802979	7.077899	10.737457	0.000000	-10.000000	-0.016667	12.733334	530.666687	1023.000000	1023.000000	2046.000000
40.540001	0.054182	32.021732	7.916287	6.021886	7.215357	10.868202	0.000000	-10.000000	-0.008333	11.966667	533.666687	1023.000000	1023.000000	2046.000000
40.560001	0.055276	32.668285	8.065430	6.155150	7.450743	10.996964	0.000000	-10.000000	0.000000	11.016666	536.333313	1023.000000	1023.000000	2046.000000
40.580002	0.056175	33.199532	8.170906	6.253629	7.686798	11.088198	0.000000	-10.000000	0.016667	9.166667	540.000000	1023.000000	1023.000000	2046.000000
40.599998	0.056915	33.636707	8.302589	6.319993	7.855498	11.158627	0.000000	-10.000000	0.041667	6.616667	544.500000	1023.000000	1023.000000	2046.000000
40.619999	0.057298	33.863323	8.421978	6.345905	7.941591	11.153849	0.000000	-10.000000	0.066667	4.600000	547.666687	1023.000000	1023.000000	2046.000000
40.639999	0.057653	34.072849	8.523375	6.410418	8.037674	11.101383	0.000000	-10.000000	0.083333	2.600000	549.000000	1023.000000	1023.000000	2046.000000
40.660000	0.057579	34.029125	8.569366	6.412505	8.042421	11.004832	0.000000	-10.000000	0.091667	-0.133333	549.500000	1023.000000	1023.000000	2046.000000
40.680000	0.057699	34.100258	8.591406	6.506193	8.109028	10.893631	0.000000	-10.000000	0.100000	-3.616667	550.000000	1023.000000	1023.000000	2046.000000
40.700001	0.057616	34.050907	8.572962	6.552566	8.118324	10.807054	0.000000	-10.000000	0.100000	-5.800000	550.000000	1023.000000	1023.000000	2046.000000
40.720001	0.057145	33.772717	8.618256	6.444186	7.967883	10.742393	0.000000	-10.000000	0.116667	-7.066667	550.000000	1023.000000	1023.000000	2046.000000
40.740002	0.056217	33.224503	8.501190	6.171941	7.839339	10.712032	0.000000	-10.000000	0.133333	-8.050000	550.000000	1023.000000	1023.000000	2046.000000
40.759998	0.055714	32.927143	8.421004	6.131895	7.790594	10.583648	0.000000	-10.000000	0.175000	-10.100000	550.000000	1023.000000	1023.000000	2046.000000
40.779999	0.055192	32.618195	8.426536	6.025841	7.798664	10.367153	0.000000	-10.000000	0.216667	-12.216666	550.000000	1023.000000	1023.000000	2046.000000
40.799999	0.054698	32.326229	8.315610	5.895670	7.820456	10.294494	0.000000	-10.000000	0.258333	-13.866667	550.000000	1023.000000	1023.000000	2046.000000
40.820000	0.052912	31.271250	8.108148	5.527032	7.763512	9.872559	0.000000	-10.000000	0.291667	-15.366667	538.833313	1023.000000	1023.000000	2046.000000
40.840000	0.050560	29.881006	7.866558	5.066687	7.592066	9.355696	0.000000	-10.000000	0.308333	-16.283333	527.666687	1023.000000	1023.000000	2046.000000
40.860001	0.048028	28.384287	7.608212	4.677776	7.270041	8.828257	0.000000	-10.000000	0.366667	-18.583334	514.500000	1023.000000	1023.000000	2046.000000
40.880001	0.045453	26.862885	7.102417	4.575220	6.934466	8.250781	0.000000	-10.000000	0.408333	-19.966667	512.500000	1023.000000	1023.000000	2046.000000
40.900002	0.042996	25.410799	6.692118	4.517609	6.428559	7.772513	0.000000	-10.000000	0.458333	-21.766666	505.666656	1023.000000	1023.000000	2046.000000
40.919998	0.041253	24.380243	6.420717	4.383224	6.171280	7.405023	0.000000	-10.000000	0.466667	-22.183334	500.833344	1023.000000	1023.000000	2046.000000
40.939999	0.040011	23.646339	6.270357	4.194701	6.046535	7.134746	0.000000	-10.000000	0.483333	-22.650000	493.666656	1023.000000	1023.000000	2046.000000
40.959999	0.038509	22.758993	6.111088	3.950628	5.915704	6.781573	0.000000	-10.000000	0.491667	-22.566668	488.666656	1023.000000	1023.000000	2046.000000
40.980000	0.037074	21.910769	5.973685	3.676490	5.718690	6.541903	0.000000	-10.000000	0.516667	-22.616667	481.333344	1023.000000	1023.000000	2046.000000
41.000000	0.035749	21.127399	5.827579	3.518563	5.577345	6.203911	0.000000	-10.000000	0.533333	-22.583334	471.000000	1023.000000	1023.000000	2046.000000
41.020000	0.034481	20.378403	5.780484	3.313892	5.375344	5.908683	0.000000	-10.000000	0.516667	-22.766666	461.000000	1023.000000	1023.000000	2046.000000
41.040001	0.033358	19.714649	5.673988	3.183264	5.325494	5.531902	0.000000	-10.000000	0.483333	-22.816666	453.333344	1023.000000	1023.000000	2046.000000
41.060001	0.032143	18.996307	5.670278	2.958132	5.170443	5.197453	0.000000	-10.000000	0.450000	-22.850000	448.333344	1023.000000	1023.000000	2046.000000
41.080002	0.030937	18.283911	5.629155	2.739719	5.030800	4.884237	0.000000	-10.000000	0.483333	-23.133333	440.666656	1023.000000	1023.000000	2046.000000
41.099998	0.029728	17.569429	5.522470	2.582131	4.978656	4.486172	0.000000	-10.000000	0.516667	-23.416666	433.000000	1023.000000	1023.000000	2046.000000
41.119999	0.028541	16.867611	5.458283	2.345435	4.908473	4.155421	0.000000	-10.000000	0.550000	-23.816668	425.333344	1023.000000	1023.000000	2046.000000
41.139999	0.027377	16.179842	5.398139	1.989775	4.876414	3.915515	0.000000	-10.000000	0.566667	-24.283333	417.333344	1023.000000	1023.000000	2046.000000
41.160000	0.026251	15.514514	5.342093	1.735291	4.813694	3.623435	0.000000	-10.000000	0.583333	-24.750000	409.333344	1023.000000	1023.000000	2046.000000
41.180000	0.024825	14.671762	5.135313	1.413986	4.750369	3.372094	0.000000	-10.000000	0.583333	-25.166666	401.000000	1023.000000	1023.000000	2046.000000
41.200001	0.023037	13.614581	4.887633	1.048547	4.625340	3.053061	0.000000	-10.000000	0.583333	-25.200001	395.333344	1023.000000	1023.000000	2046.000000
41.220001	0.021148	12.498302	4.687366	0.473314	4.500898	2.836725	0.000000	-10.000000	0.575000	-25.433334	386.833344	1023.000000	1023.000000	2046.000000
41.240002	0.019399	11.464916	4.665057	-0.034920	4.295062	2.539718	0.000000	-10.000000	0.583333	-25.600000	378.500000	1023.000000	1023.000000	2046.000000
41.259998	0.017409	10.288724	4.620984	-0.473621	3.967532	2.173829	0.000000	-10.000000	0.575000	-25.616667	369.833344	1023.000000	1023.000000	2046.000000
41.279999	0.015690	9.272732	4.610624	-0.773946	3.684162	1.751892	0.000000	-10.000000	0.575000	-25.416668	361.333344	1023.000000	1023.000000	2046.000000
41.299999	0.013773	8.139684	4.445904	-1.016605	3.344036	1.366348	0.000000	-10.000000	0.566667	-25.250000	352.666656	1023.000000	1023.000000	2046.000000
41.320000	0.011711	6.921311	4.066207	-1.230346	3.010524	1.074926	0.000000	-10.000000	0.558333	-25.300001	344.333344	1023.000000	1023.000000	2046.000000
41.340000	0.009724	5.747169	3.678174	-1.437996	2.679678	0.827313	0.000000	-10.000000	0.558333	-25.366667	335.833344	1023.000000	1023.000000	2046.000000
41.360001	0.007992	4.723482	3.359922	-1.639546	2.377567	0.625539	0.000000	-10.000000	0.558333	-25.416668	327.500000	1023.000000	1023.000000	2046.000000
41.380001	0.006467	3.821832	3.183480	-1.806321	2.052115	0.392557	0.000000	-10.000000	0.558333	-25.250000	319.000000	1023.000000	1023.000000	2046.000000
41.400002	0.005257	3.106805	2.985080	-1.897001	1.838546	0.180179	0.000000	-10.000000	0.558333	-25.166668	307.833344	1023.000000	1023.000000	2046.000000
41.419998	0.003971	2.346639	2.774611	-2.049019	1.624500	-0.003453	0.000000	-10.000000	0.566667	-25.116667	299.500000	1023.000000	1023.000000	2046.000000
41.439999	0.002703	1.597746	2.574731	-2.240714	1.425150	-0.161421	0.000000	-10.000000	0.566667	-25.150002	291.000000	1023.000000	1023.000000	2046.000000
41.459999	0.001462	0.864100	2.315233	-2.438347	1.258580	-0.271365	0.000000	-10.000000	0.558333	-24.983334	285.333344	1023.000000	1023.000000	2046.000000
41.480000	0.000083	0.048816	2.086815	-2.551094	1.053398	-0.540304	0.000000	-10.000000	0.541667	-24.666668	277.000000	1023.000000	1023.000000	2046.000000
41.500000	-0.001157	-0.683707	1.785611	-2.700236	0.907983	-0.677064	0.000000	-10.000000	0.541667	-24.433334	269.000000	1023.000000	1023.000000	2046.000000
41.520000	-0.002525	-1.492196	1.531551	-2.805844	0.626739	-0.844643	0.000000	-10.000000	0.541667	-24.216667	260.666656	1023.000000	1023.000000	2046.000000
41.540001	-0.003754	-2.218826	1.271009	-2.902601	0.408782	-0.996015	0.000000	-10.000000	0.550000	-24.216667	252.333328	1023.000000	1023.000000	2046.000000
41.560001	-0.005236	-3.094528	0.965597	-2.998671	0.118656	-1.180111	0.000000	-10.000000	0.550000	-24.066668	244.000000	1023.000000	1023.000000	2046.000000
41.580002	-0.006578	-3.887596	0.665737	-3.065672	-0.159871	-1.327790	0.000000	-10.000000	0.541667	-24.166666	236.000000	1023.000000	1023.000000	2046.000000
41.599998	-0.007879	-4.656245	0.344567	-3.046293	-0.502579	-1.451941	0.000000	-10.000000	0.533333	-24.000000	228.000000	1023.000000	1023.000000	2046.000000
41.619999	-0.009397	-5.553744	0.083578	-3.074422	-0.921224	-1.641676	0.000000	-10.000000	0.516667	-23.766666	220.000000	1023.000000	1023.000000	2046.000000
41.639999	-0.011116	-6.569777	-0.168115	-3.179477	-1.433060	-1.789125	0.000000	-10.000000	0.516667	-23.316668	212.166672	1023.000000	1023.000000	2046.000000
41.660000	-0.012606	-7.450078	-0.507576	-3.196116	-1.830055	-1.916331	0.000000	-10.000000	0.491667	-23.033333	204.500000	1023.000000	1023.000000	2046.000000
41.680000	-0.014075	-8.318431	-0.845642	-3.315229	-2.069915	-2.087645	0.000000	-10.000000	0.475000	-22.983334	196.833328	1023.000000	1023.000000	2046.000000
41.700001	-0.015433	-9.120644	-1.221336	-3.485398	-2.350817	-2.063093	0.000000	-10.000000	0.450000	-22.900000	189.166672	1023.000000	1023.000000	2046.000000
41.720001	-0.016998	-10.045968	-1.636401	-3.676838	-2.485221	-2.247508	0.000000	-10.000000	0.450000	-23.050001	181.500000	1023.000000	1023.000000	2046.000000
41.740002	-0.019035	-11.249927	-1.851531	-4.070180	-2.780950	-2.547265	0.000000	-10.000000	0.441667	-22.883333	173.833328	1023.000000	1023.000000	2046.000000
41.759998	-0.021287	-12.580419	-2.118885	-4.292395	-3.235574	-2.933565	0.000000	-10.000000	0.425000	-22.533335	166.166672	1023.000000	1023.000000	2046.000000
41.779999	-0.023538	-13.910811	-2.518111	-4.296451	-3.780874	-3.315374	0.000000	-10.000000	0.408333	-21.750000	158.666672	1023.000000	1023.000000	2046.000000
41.799999	-0.025657	-15.163427	-2.996255	-4.198990	-4.307966	-3.660217	0.000000	-10.000000	0.400000	-20.800001	151.500000	1023.000000	1023.000000	2046.000000
41.820000	-0.027259	-16.109900	-3.285136	-4.308479	-4.791457	-3.724827	0.000000	-10.000000	0.391667	-20.116667	144.500000	1023.000000	1023.000000	2046.000000
41.840000	-0.028438	-16.806868	-3.502030	-4.421172	-5.076250	-3.807415	0.000000	-10.000000	0.391667	-19.533333	137.833328	1023.000000	1023.000000	2046.000000
41.860001	-0.029737	-17.574574	-3.713110	-4.582585	-5.332467	-3.946411	0.000000	-10.000000	0.391667	-19.316668	131.166672	1023.000000	1023.000000	2046.000000
41.880001	-0.030796	-18.200144	-3.894119	-4.760028	-5.536048	-4.009949	0.000000	-10.000000	0.400000	-19.083334	124.833336	1023.000000	1023.000000	2046.000000
41.900002	-0.031942	-18.877481	-4.064577	-4.934314	-5.807677	-4.070913	0.000000	-10.000000	0.383333	-18.816668	118.333336	1023.000000	1023.000000	2046.000000
41.919998	-0.032867	-19.424513	-4.265343	-5.037429	-5.923058	-4.198683	0.000000	-10.000000	0.350000	-18.316668	112.000000	1023.000000	1023.000000	2046.000000
41.939999	-0.033653	-19.888922	-4.391625	-5.121915	-6.102275	-4.273106	0.000000	-10.000000	0.316667	-17.850000	106.000000	1023.000000	1023.000000	2046.000000
41.959999	-0.034163	-20.190226	-4.517524	-5.095427	-6.213706	-4.363568	0.000000	-10.000000	0.300000	-17.483334	100.166664	1023.000000	1023.000000	2046.000000
41.980000	-0.034590	-20.442513	-4.618408	-5.044642	-6.330205	-4.449257	0.000000	-10.000000	0.291667	-17.166668	94.500000	1023.000000	1023.000000	2046.000000
42.000000	-0.035038	-20.707726	-4.733734	-5.001814	-6.451540	-4.520637	0.000000	-10.000000	0.283333	-16.549999	88.500000	1023.000000	1023.000000	2046.000000
42.020000	-0.035472	-20.963896	-4.821088	-5.073696	-6.594437	-4.474675	0.000000	-10.000000	0.266667	-15.816667	82.833336	1023.000000	1023.000000	2046.000000
42.040001	-0.035805	-21.160801	-4.873738	-5.180186	-6.621950	-4.484928	0.000000	-10.000000	0.258333	-15.200000	77.500000	1023.000000	1023.000000	2046.000000
42.060001	-0.036309	-21.458416	-4.943576	-5.359803	-6.719398	-4.435639	0.000000	-10.000000	0.250000	-14.766667	72.500000	1023.000000	1023.000000	2046.000000
42.080002	-0.037111	-21.932697	-5.090709	-5.544937	-6.807384	-4.489667	0.000000	-10.000000	0.250000	-14.333334	67.666664	1023.000000	1023.000000	2046.000000
42.099998	-0.038130	-22.534842	-5.236036	-5.823060	-6.948348	-4.527398	0.000000	-10.000000	0.241667	-14.016667	62.833332	1023.000000	1023.000000	2046.000000
42.119999	-0.039317	-23.236423	-5.335984	-6.208814	-7.137917	-4.553709	0.000000	-10.000000	0.241667	-13.750000	58.166668	1023.000000	1023.000000	2046.000000
42.139999	-0.040424	-23.890350	-5.317721	-6.551332	-7.379184	-4.642114	0.000000	-10.000000	0.233333	-13.566667	53.500000	1023.000000	1023.000000	2046.000000
42.160000	-0.041484	-24.517061	-5.337039	-6.753671	-7.582232	-4.844121	0.000000	-10.000000	0.233333	-13.216667	49.000000	1023.000000	1023.000000	2046.000000
42.180000	-0.042514	-25.125956	-5.378559	-6.809706	-7.848449	-5.089241	0.000000	-10.000000	0.200000	-12.650001	44.500000	1023.000000	1023.000000	2046.000000
42.200001	-0.043442	-25.674496	-5.474677	-6.858275	-8.148307	-5.193238	0.000000	-10.000000	0.175000	-11.900001	40.166668	1023.000000	1023.000000	2046.000000
42.220001	-0.044446	-26.267845	-5.754596	-6.882579	-8.369456	-5.261214	0.000000	-10.000000	0.141667	-11.116667	36.166668	1023.000000	1023.000000	2046.000000
42.240002	-0.045529	-26.907806	-6.090806	-6.994813	-8.553977	-5.268210	0.000000	-10.000000	0.133333	-10.283334	32.500000	1023.000000	1023.000000	2046.000000
42.259998	-0.046261	-27.340025	-6.310824	-7.071251	-8.741730	-5.216220	0.000000	-10.000000	0.133333	-9.566668	29.166666	1023.000000	1023.000000	2046.000000
42.279999	-0.046632	-27.559275	-6.423474	-7.045181	-8.858524	-5.232095	0.000000	-10.000000	0.133333	-9.000000	26.000000	1023.000000	1023.000000	2046.000000
42.299999	-0.046789	-27.652483	-6.484526	-7.012266	-8.975621	-5.180070	0.000000	-10.000000	0.125000	-8.450000	23.000000	1023.000000	1023.000000	2046.000000
42.320000	-0.046953	-27.749187	-6.566882	-6.989808	-9.056453	-5.136046	0.000000	-10.000000	0.125000	-7.950000	20.166666	1023.000000	1023.000000	2046.000000
42.340000	-0.047129	-27.853180	-6.659796	-7.016651	-9.101339	-5.075394	0.000000	-10.000000	0.125000	-7.550000	17.500000	1023.000000	1023.000000	2046.000000
42.360001	-0.047324	-27.968437	-6.701272	-7.013178	-9.188851	-5.065136	0.000000	-10.000000	0.125000	-7.233334	15.000000	1023.000000	1023.000000	2046.000000
42.380001	-0.047326	-27.969938	-6.753808	-6.989096	-9.208854	-5.018181	0.000000	-10.000000	0.108333	-6.833333	12.666667	1023.000000	1023.000000	2046.000000
42.400002	-0.047399	-28.012606	-6.835601	-6.912344	-9.239101	-5.025560	0.000000	-10.000000	0.100000	-6.200000	10.500000	1023.000000	1023.000000	2046.000000
42.419998	-0.047442	-28.038105	-6.912295	-6.889409	-9.283370	-4.953032	0.000000	-10.000000	0.100000	-5.566667	8.500000	1023.000000	1023.000000	2046.000000
42.439999	-0.047482	-28.061895	-6.987766	-6.840947	-9.312442	-4.920739	0.000000	-10.000000	0.100000	-5.033333	6.500000	1023.000000	1023.000000	2046.000000
42.459999	-0.047426	-28.028723	-7.039487	-6.790539	-9.350486	-4.848211	0.000000	-10.000000	0.100000	-4.550000	4.666667	1023.000000	1023.000000	2046.000000
42.480000	-0.047539	-28.095718	-7.116781	-6.733222	-9.402477	-4.843239	0.000000	-10.000000	0.100000	-4.216667	3.000000	1023.000000	1023.000000	2046.000000
42.500000	-0.047603	-28.133490	-7.193657	-6.659456	-9.423362	-4.857014	0.000000	-10.000000	0.100000	-3.883333	1.666667	1023.000000	1023.000000	2046.000000
42.520000	-0.047737	-28.212629	-7.257265	-6.638701	-9.486235	-4.830428	0.000000	-10.000000	0.100000	-3.600000	0.666667	1023.000000	1023.000000	2046.000000
42.540001	-0.047836	-28.271328	-7.329828	-6.575209	-9.519262	-4.847030	0.000000	-10.000000	0.100000	-3.333333	-0.166667	1023.000000	1023.000000	2046.000000
42.560001	-0.047875	-28.294302	-7.351702	-6.627078	-9.580507	-4.735015	0.000000	-10.000000	0.091667	-3.100000	-1.000000	1023.000000	1023.000000	2046.000000
42.580002	-0.047883	-28.299089	-7.419654	-6.531221	-9.604228	-4.743985	0.000000	-10.000000	0.091667	-2.883333	-2.000000	1023.000000	1023.000000	2046.000000
42.599998	-0.047928	-28.325283	-7.465752	-6.514787	-9.624875	-4.719869	0.000000	-10.000000	0.091667	-2.566667	-3.000000	1023.000000	1023.000000	2046.000000
42.619999	-0.047751	-28.220947	-7.428542	-6.493820	-9.645367	-4.653218	0.000000	-10.000000	0.091667	-2.083333	-3.666667	1023.000000	1023.000000	2046.000000
42.639999	-0.047588	-28.124420	-7.436897	-6.432730	-9.613611	-4.641181	0.000000	-10.000000	0.083333	-1.200000	-4.000000	1023.000000	1023.000000	2046.000000
42.660000	-0.047378	-28.000273	-7.448568	-6.365750	-9.584322	-4.601632	0.000000	-10.000000	0.083333	-0.483333	-4.000000	1023.000000	1023.000000	2046.000000
42.680000	-0.047242	-27.920033	-7.366995	-6.383530	-9.641111	-4.528396	0.000000	-10.000000	0.091667	0.000000	-4.000000	1023.000000	1023.000000	2046.000000
42.700001	-0.047199	-27.894363	-7.446749	-6.316548	-9.587508	-4.543560	0.000000	-10.000000	0.100000	0.000000	-4.000000	1023.000000	1023.000000	2046.000000
42.720001	-0.047478	-28.059656	-7.541662	-6.335745	-9.637247	-4.545002	0.000000	-10.000000	0.091667	0.000000	-4.000000	1023.000000	1023.000000	2046.000000
42.740002	-0.047986	-28.359978	-7.615514	-6.266100	-9.819826	-4.658537	0.000000	-10.000000	0.083333	0.000000	-4.000000	1023.000000	1023.000000	2046.000000
42.759998	-0.048429	-28.621563	-7.656754	-6.249107	-10.008039	-4.707663	0.000000	-10.000000	0.075000	0.000000	-4.000000	1023.000000	1023.000000	2046.000000
42.779999	-0.049077	-29.004288	-7.725528	-6.232345	-10.251204	-4.795210	0.000000	-10.000000	0.083333	0.000000	-4.000000	1023.000000	1023.000000	2046.000000
42.799999	-0.049389	-29.188826	-7.850904	-6.196961	-10.335864	-4.805097	0.000000	-10.000000	0.083333	0.000000	-4.000000	1023.000000	1023.000000	2046.000000
42.820000	-0.049554	-29.286312	-7.890075	-6.283070	-10.332226	-4.780941	0.000000	-10.000000	0.091667	-0.583333	-4.000000	1023.000000	1023.000000	2046.000000
42.840000	-0.049396	-29.192839	-7.985672	-6.273767	-10.259869	-4.673531	0.000000	-10.000000	0.091667	-1.166667	-4.000000	1023.000000	1023.000000	2046.000000
42.860001	-0.049424	-29.209751	-8.052513	-6.375424	-10.120914	-4.660902	0.000000	-10.000000	0.100000	-2.050000	-4.000000	1023.000000	1023.000000	2046.000000
42.880001	-0.050029	-29.567232	-8.080031	-6.651646	-10.044122	-4.791434	0.000000	-10.000000	0.083333	-2.300000	-4.333333	1023.000000	1023.000000	2046.000000
42.900002	-0.050953	-30.113256	-8.145262	-6.821316	-10.204127	-4.942551	0.000000	-10.000000	0.075000	-2.000000	-5.000000	1023.000000	1023.000000	2046.000000
42.919998	-0.051842	-30.638809	-8.274041	-6.732503	-10.440173	-5.192092	0.000000	-10.000000	0.066667	-0.800000	-5.666667	1023.000000	1023.000000	2046.000000
42.939999	-0.052752	-31.176136	-8.513221	-6.645010	-10.678266	-5.339640	0.000000	-10.000000	0.075000	0.750000	-6.000000	1023.000000	1023.000000	2046.000000
42.959999	-0.053248	-31.469666	-8.614638	-6.628531	-10.849401	-5.377097	0.000000	-10.000000	0.075000	1.566667	-6.000000	1023.000000	1023.000000	2046.000000
42.980000	-0.053388	-31.552332	-8.654739	-6.655330	-10.907891	-5.334371	0.000000	-10.000000	0.091667	1.250000	-6.000000	1023.000000	1023.000000	2046.000000
43.000000	-0.053236	-31.462307	-8.680275	-6.650250	-10.868383	-5.263400	0.000000	-10.000000	0.083333	0.833333	-6.000000	1023.000000	1023.000000	2046.000000
43.020000	-0.052705	-31.148920	-8.697158	-6.587430	-10.781606	-5.082727	0.000000	-10.000000	0.075000	1.350000	-6.000000	1023.000000	1023.000000	2046.000000
43.040001	-0.051784	-30.604527	-8.699169	-6.416706	-10.650574	-4.838078	0.000000	-10.000000	0.033333	3.483333	-6.000000	1023.000000	1023.000000	2046.000000
43.060001	-0.050476	-29.831549	-8.650120	-6.177968	-10.426713	-4.576748	0.000000	-10.000000	0.016667	6.566667	-6.000000	1023.000000	1023.000000	2046.000000
43.080002	-0.049061	-28.995325	-8.541837	-5.873644	-10.212922	-4.366922	0.000000	-10.000000	-0.025000	9.800000	-6.000000	1023.000000	1023.000000	2046.000000
43.099998	-0.047439	-28.036581	-8.340994	-5.544365	-10.048838	-4.102384	0.000000	-10.000000	-0.066667	12.783334	-6.000000	1023.000000	1023.000000	2046.000000
43.119999	-0.045840	-27.091724	-8.211313	-5.246520	-9.837680	-3.796211	0.000000	-10.000000	-0.108333	15.166667	-6.000000	1023.000000	1023.000000	2046.000000
43.139999	-0.044318	-26.191679	-8.103364	-4.995475	-9.580452	-3.512388	0.000000	-10.000000	-0.133333	17.183334	-1.166667	1023.000000	1023.000000	2046.000000
43.160000	-0.042846	-25.322056	-7.886382	-4.879985	-9.376960	-3.178730	0.000000	-10.000000	-0.166667	18.716667	9.000000	1023.000000	1023.000000	2046.000000
43.180000	-0.041067	-24.270479	-7.644550	-4.775885	-8.994560	-2.855483	0.000000	-10.000000	-0.208333	19.883333	21.333334	1023.000000	1023.000000	2046.000000
43.200001	-0.039544	-23.370605	-7.409800	-4.755529	-8.671023	-2.534253	0.000000	-10.000000	-0.225000	20.683334	31.166666	1023.000000	1023.000000	2046.000000
43.220001	-0.038225	-22.591246	-7.249464	-4.721835	-8.327508	-2.292438	0.000000	-10.000000	-0.225000	21.283335	38.000000	1023.000000	1023.000000	2046.000000
43.240002	-0.036972	-21.850737	-6.921010	-4.811908	-8.073157	-2.044660	0.000000	-10.000000	-0.208333	21.866667	45.000000	1023.000000	1023.000000	2046.000000
43.259998	-0.035916	-21.226551	-6.580419	-4.957390	-7.809580	-1.879161	0.000000	-10.000000	-0.200000	22.200001	52.166668	1023.000000	1023.000000	2046.000000
43.279999	-0.034894	-20.622576	-6.193990	-5.118073	-7.612962	-1.697551	0.000000	-10.000000	-0.200000	22.350000	59.500000	1023.000000	1023.000000	2046.000000
43.299999	-0.033892	-20.029888	-5.830180	-5.131966	-7.487692	-1.580050	0.000000	-10.000000	-0.216667	22.316668	67.000000	1023.000000	1023.000000	2046.000000
43.320000	-0.032688	-19.318581	-5.561498	-5.042357	-7.272552	-1.442172	0.000000	-10.000000	-0.250000	22.633333	74.500000	1023.000000	1023.000000	2046.000000
43.340000	-0.031416	-18.566746	-5.383428	-4.835972	-7.074955	-1.272392	0.000000	-10.000000	-0.266667	23.050001	82.000000	1023.000000	1023.000000	2046.000000
43.360001	-0.030294	-17.903711	-5.246252	-4.670539	-6.955930	-1.030992	0.000000	-10.000000	-0.283333	23.416668	89.500000	1023.000000	1023.000000	2046.000000
43.380001	-0.028812	-17.028154	-5.123175	-4.387435	-6.727949	-0.789595	0.000000	-10.000000	-0.308333	23.800001	97.166664	1023.000000	1023.000000	2046.000000
43.400002	-0.027083	-16.006170	-4.885245	-4.215724	-6.539210	-0.365991	0.000000	-10.000000	-0.333333	24.416668	105.000000	1023.000000	1023.000000	2046.000000
43.419998	-0.025133	-14.853340	-4.634454	-3.967355	-6.202408	-0.049123	0.000000	-10.000000	-0.358333	25.283333	113.166664	1023.000000	1023.000000	2046.000000
43.439999	-0.023068	-13.633366	-4.286025	-3.726484	-5.924943	0.304085	0.000000	-10.000000	-0.375000	25.750000	121.500000	1023.000000	1023.000000	2046.000000
43.459999	-0.020783	-12.282864	-3.927863	-3.486524	-5.573145	0.704669	0.000000	-10.000000	-0.383333	26.066668	130.166672	1023.000000	1023.000000	2046.000000
43.480000	-0.018560	-10.968847	-3.602049	-3.253600	-5.181099	1.067901	0.000000	-10.000000	-0.375000	26.116667	138.833328	1023.000000	1023.000000	2046.000000
43.500000	-0.016311	-9.639932	-3.234991	-3.040443	-4.817298	1.452802	0.000000	-10.000000	-0.366667	26.250000	147.500000	1023.000000	1023.000000	2046.000000
43.520000	-0.014091	-8.327639	-2.927064	-2.775501	-4.412186	1.787112	0.000000	-10.000000	-0.358333	26.366667	156.166672	1023.000000	1023.000000	2046.000000
43.540001	-0.011722	-6.927704	-2.586673	-2.481940	-4.016773	2.157681	0.000000	-10.000000	-0.366667	26.250000	165.000000	1023.000000	1023.000000	2046.000000
43.560001	-0.009513	-5.622021	-2.269117	-2.182896	-3.671771	2.501764	0.000000	-10.000000	-0.358333	26.300001	173.833328	1023.000000	1023.000000	2046.000000
43.580002	-0.007333	-4.333709	-1.967670	-1.868812	-3.298945	2.801718	0.000000	-10.000000	-0.375000	26.300001	182.500000	1023.000000	1023.000000	2046.000000
43.599998	-0.005311	-3.138846	-1.659348	-1.554983	-3.018899	3.094384	0.000000	-10.000000	-0.383333	26.500000	191.166672	1023.000000	1023.000000	2046.000000
43.619999	-0.003459	-2.044527	-1.371365	-1.205885	-2.774489	3.307212	0.000000	-10.000000	-0.408333	26.683334	200.000000	1023.000000	1023.000000	2046.000000
43.639999	-0.001714	-1.012813	-1.040685	-1.004576	-2.555485	3.587933	0.000000	-10.000000	-0.408333	26.866667	209.000000	1023.000000	1023.000000	2046.000000
43.660000	0.000106	0.062461	-0.762487	-0.743051	-2.286220	3.854219	0.000000	-10.000000	-0.408333	27.150000	218.000000	1023.000000	1023.000000	2046.000000
43.680000	0.002427	1.434185	-0.348236	-0.368952	-1.906679	4.058052	0.000000	-10.000000	-0.383333	27.100000	227.000000	1023.000000	1023.000000	2046.000000
43.700001	0.004600	2.718500	-0.106566	-0.188702	-1.491591	4.505360	0.000000	-10.000000	-0.366667	26.733334	236.000000	1023.000000	1023.000000	2046.000000
43.720001	0.006434	3.802393	0.132539	-0.033911	-1.102870	4.806634	0.000000	-10.000000	-0.350000	26.416668	245.000000	1023.000000	1023.000000	2046.000000
43.740002	0.007382	4.362565	0.234470	0.056837	-0.759061	4.830319	0.000000	-10.000000	-0.350000	26.216667	253.833328	1023.000000	1023.000000	2046.000000
43.759998	0.007782	4.599058	0.432223	-0.021440	-0.622073	4.810348	0.000000	-10.000000	-0.366667	26.150000	262.666656	1023.000000	1023.000000	2046.000000
43.779999	0.007992	4.723432	0.366224	0.029349	-0.474853	4.802712	0.000000	-10.000000	-0.366667	26.183334	271.333344	1023.000000	1023.000000	2046.000000
43.799999	0.008229	4.863485	0.276271	0.320729	-0.535619	4.802103	0.000000	-10.000000	-0.366667	26.000000	280.166656	1023.000000	1023.000000	2046.000000
43.820000	0.009107	5.382027	0.306686	0.540467	-0.425711	4.960585	0.000000	-10.000000	-0.316667	25.766666	288.833344	1023.000000	1023.000000	2046.000000
43.840000	0.010638	6.286990	0.525670	0.728286	-0.192670	5.225704	0.000000	-10.000000	-0.300000	24.866667	297.500000	1023.000000	1023.000000	2046.000000
43.860001	0.012072	7.134510	0.685940	0.897075	0.118829	5.432666	0.000000	-10.000000	-0.291667	24.433334	305.833344	1023.000000	1023.000000	2046.000000
43.880001	0.013333	7.879960	0.853938	0.982563	0.328786	5.714674	0.000000	-10.000000	-0.316667	24.366667	314.000000	1023.000000	1023.000000	2046.000000
43.900002	0.014843	8.771983	1.049423	1.145502	0.615629	5.961430	0.000000	-10.000000	-0.325000	24.566668	322.166656	1023.000000	1023.000000	2046.000000
43.919998	0.016526	9.766974	1.284637	1.387918	0.867506	6.226914	0.000000	-10.000000	-0.333333	24.750000	330.500000	1023.000000	1023.000000	2046.000000
43.939999	0.018449	10.903230	1.620731	1.661695	1.133963	6.486840	0.000000	-10.000000	-0.325000	24.666668	338.833344	1023.000000	1023.000000	2046.000000
43.959999	0.020200	11.938296	1.941429	1.894219	1.326737	6.775911	0.000000	-10.000000	-0.333333	24.800001	347.000000	1023.000000	1023.000000	2046.000000
43.980000	0.022054	13.033909	2.215681	2.142874	1.628690	7.046663	0.000000	-10.000000	-0.316667	24.650000	355.166656	1023.000000	1023.000000	2046.000000
44.000000	0.024057	14.217839	2.478976	2.456564	1.955865	7.326434	0.000000	-10.000000	-0.325000	24.516666	363.500000	1023.000000	1023.000000	2046.000000
44.020000	0.026102	15.426461	2.817106	2.774578	2.261831	7.572947	0.000000	-10.000000	-0.316667	24.516666	371.833344	1023.000000	1023.000000	2046.000000
44.040001	0.028283	16.715469	3.150431	3.037438	2.635138	7.892463	0.000000	-10.000000	-0.333333	24.566668	380.000000	1023.000000	1023.000000	2046.000000
44.060001	0.030566	18.064646	3.498919	3.367299	3.045100	8.153327	0.000000	-10.000000	-0.333333	24.750000	388.000000	1023.000000	1023.000000	2046.000000
44.080002	0.032540	19.231291	3.788964	3.585426	3.414380	8.442521	0.000000	-10.000000	-0.333333	24.616667	396.333344	1023.000000	1023.000000	2046.000000
44.099998	0.034370	20.312794	4.069144	3.764389	3.820930	8.658331	0.000000	-10.000000	-0.325000	24.600000	404.666656	1023.000000	1023.000000	2046.000000
44.119999	0.035947	21.244822	4.505664	3.719272	4.135430	8.884455	0.000000	-10.000000	-0.316667	24.150000	413.000000	1023.000000	1023.000000	2046.000000
44.139999	0.037226	22.000708	4.913687	3.591165	4.457599	9.038257	0.000000	-10.000000	-0.291667	23.783333	421.000000	1023.000000	1023.000000	2046.000000
44.160000	0.038398	22.692944	5.315221	3.560111	4.619514	9.198096	0.000000	-10.000000	-0.250000	23.150000	429.000000	1023.000000	1023.000000	2046.000000
44.180000	0.039421	23.297750	5.633521	3.571592	4.819583	9.273055	0.000000	-10.000000	-0.208333	22.650000	436.833344	1023.000000	1023.000000	2046.000000
44.200001	0.040232	23.777397	5.766345	3.659628	5.008597	9.342828	0.000000	-10.000000	-0.175000	21.866667	444.500000	1023.000000	1023.000000	2046.000000
44.220001	0.041102	24.291544	5.895328	3.787182	5.140601	9.468432	0.000000	-10.000000	-0.166667	21.166666	451.833344	1023.000000	1023.000000	2046.000000
44.240002	0.042427	25.074162	6.075198	4.090019	5.286235	9.622708	0.000000	-10.000000	-0.158333	20.316668	459.000000	1023.000000	1023.000000	2046.000000
44.259998	0.044087	26.055437	6.252859	4.430067	5.545209	9.827303	0.000000	-10.000000	-0.175000	19.700001	465.833344	1023.000000	1023.000000	2046.000000
44.279999	0.045928	27.143213	6.549375	4.727114	5.815925	10.050799	0.000000	-10.000000	-0.166667	19.283333	472.666656	1023.000000	1023.000000	2046.000000
44.299999	0.047847	28.277328	6.859552	5.067710	6.129661	10.220406	0.000000	-10.000000	-0.158333	18.950001	479.166656	1023.000000	1023.000000	2046.000000
44.320000	0.049707	29.376667	7.208060	5.260394	6.387094	10.521118	0.000000	-10.000000	-0.125000	18.450001	485.500000	1023.000000	1023.000000	2046.000000
44.340000	0.051434	30.397753	7.530704	5.425555	6.747920	10.693574	0.000000	-10.000000	-0.100000	17.700001	491.500000	1023.000000	1023.000000	2046.000000
44.360001	0.053159	31.417040	7.893324	5.587769	7.060352	10.875595	0.000000	-10.000000	-0.075000	17.116667	497.500000	1023.000000	1023.000000	2046.000000
44.380001	0.054801	32.387203	8.212774	5.811410	7.387282	10.975737	0.000000	-10.000000	-0.041667	16.316668	503.500000	1023.000000	1023.000000	2046.000000
44.400002	0.056250	33.243607	8.499312	5.970295	7.707028	11.066971	0.000000	-10.000000	-0.016667	15.250000	509.166656	1023.000000	1023.000000	2046.000000
44.419998	0.057463	33.960445	8.800139	6.127455	7.927927	11.104923	0.000000	-10.000000	0.000000	13.816667	514.500000	1023.000000	1023.000000	2046.000000
44.439999	0.058348	34.483906	9.006186	6.295630	8.102129	11.079962	0.000000	-10.000000	0.000000	12.133333	519.333313	1023.000000	1023.000000	2046.000000
44.459999	0.058971	34.851570	9.102186	6.460706	8.271540	11.017138	0.000000	-10.000000	0.008333	10.133333	523.833313	1023.000000	1023.000000	2046.000000
44.480000	0.059306	35.049866	9.162918	6.568439	8.326424	10.992083	0.000000	-10.000000	0.041667	7.800000	527.500000	1023.000000	1023.000000	2046.000000
44.500000	0.059161	34.963955	9.128200	6.596775	8.310131	10.928849	0.000000	-10.000000	0.075000	5.483334	530.500000	1023.000000	1023.000000	2046.000000
44.520000	0.058503	34.575294	9.021641	6.424926	8.235267	10.893462	0.000000	-10.000000	0.100000	2.483333	532.666687	1023.000000	1023.000000	2046.000000
44.540001	0.058232	34.415188	9.005279	6.439574	8.135466	10.834869	0.000000	-10.000000	0.116667	-0.433333	534.166687	1023.000000	1023.000000	2046.000000
44.560001	0.058173	34.379948	8.974256	6.471619	8.179814	10.754258	0.000000	-10.000000	0.133333	-3.500000	534.833313	1023.000000	1023.000000	2046.000000
44.580002	0.057915	34.227615	8.940952	6.338806	8.203346	10.744512	0.000000	-10.000000	0.150000	-6.066667	535.000000	1023.000000	1023.000000	2046.000000
44.599998	0.056522	33.404419	8.733795	6.066056	8.185287	10.419281	0.000000	-10.000000	0.158333	-8.500000	535.000000	1023.000000	1023.000000	2046.000000
44.619999	0.054454	32.182442	8.529164	5.592067	8.017616	10.043595	0.000000	-10.000000	0.175000	-10.533334	535.000000	1023.000000	1023.000000	2046.000000
44.639999	0.052225	30.864908	8.305042	5.264441	7.785197	9.510228	0.000000	-10.000000	0.191667	-11.733334	535.000000	1023.000000	1023.000000	2046.000000
44.660000	0.049773	29.415710	7.859476	5.033719	7.450823	9.071693	0.000000	-10.000000	0.225000	-12.850000	535.000000	1023.000000	1023.000000	2046.000000
44.680000	0.047548	28.100584	7.437874	5.058500	7.046986	8.557224	0.000000	-10.000000	0.266667	-14.016666	527.166687	1023.000000	1023.000000	2046.000000
44.700001	0.045757	27.042212	7.154470	4.905279	6.771370	8.211093	0.000000	-10.000000	0.350000	-16.233334	517.666687	1023.000000	1023.000000	2046.000000
44.720001	0.044398	26.239059	7.028583	4.695966	6.600080	7.914431	0.000000	-10.000000	0.408333	-18.850000	506.000000	1023.000000	1023.000000	2046.000000
44.740002	0.042833	25.314299	6.859688	4.402381	6.428417	7.623812	0.000000	-10.000000	0.458333	-21.049999	499.833344	1023.000000	1023.000000	2046.000000
44.759998	0.041290	24.402491	6.667936	4.187411	6.242421	7.304723	0.000000	-10.000000	0.475000	-22.299999	492.833344	1023.000000	1023.000000	2046.000000
44.779999	0.039913	23.588600	6.491125	3.990385	6.057312	7.049778	0.000000	-10.000000	0.516667	-23.000000	485.500000	1023.000000	1023.000000	2046.000000
44.799999	0.038472	22.736963	6.352285	3.881863	5.828659	6.674155	0.000000	-10.000000	0.550000	-23.883333	477.833344	1023.000000	1023.000000	2046.000000
44.820000	0.037048	21.895409	6.232129	3.677103	5.563886	6.422291	0.000000	-10.000000	0.583333	-24.750000	469.833344	1023.000000	1023.000000	2046.000000
44.840000	0.035703	21.100271	6.063216	3.509624	5.358331	6.169102	0.000000	-10.000000	0.625000	-25.500000	461.500000	1023.000000	1023.000000	2046.000000
44.860001	0.034221	20.224720	5.894436	3.365376	5.158103	5.806805	0.000000	-10.000000	0.633333	-25.816668	452.833344	1023.000000	1023.000000	2046.000000
44.880001	0.032769	19.366571	5.694606	3.146290	4.997397	5.528278	0.000000	-10.000000	0.633333	-26.316668	444.166656	1023.000000	1023.000000	2046.000000
44.900002	0.031443	18.583036	5.567635	2.899382	4.903543	5.212478	0.000000	-10.000000	0.600000	-26.500000	435.333344	1023.000000	1023.000000	2046.000000
44.919998	0.030072	17.772604	5.470474	2.630631	4.734198	4.937301	0.000000	-10.000000	0.633333	-27.066668	426.500000	1023.000000	1023.000000	2046.000000
44.939999	0.028747	16.989529	5.319365	2.369825	4.623687	4.676652	0.000000	-10.000000	0.658333	-27.116667	417.500000	1023.000000	1023.000000	2046.000000
44.959999	0.026959	15.932941	5.089918	2.049414	4.483561	4.310049	0.000000	-10.000000	0.691667	-27.366667	408.500000	1023.000000	1023.000000	2046.000000
44.980000	0.024843	14.682277	4.755721	1.593112	4.353623	3.979820	0.000000	-10.000000	0.700000	-27.616667	399.500000	1023.000000	1023.000000	2046.000000
45.000000	0.022641	13.380865	4.522508	1.041667	4.194279	3.622412	0.000000	-10.000000	0.716667	-28.033333	390.166656	1023.000000	1023.000000	2046.000000
45.020000	0.020286	11.989038	4.363718	0.396858	3.893316	3.335147	0.000000	-10.000000	0.725000	-28.266666	380.833344	1023.000000	1023.000000	2046.000000
45.040001	0.018058	10.672147	4.301209	-0.109516	3.580408	2.900046	0.000000	-10.000000	0.716667	-28.383333	371.333344	1023.000000	1023.000000	2046.000000
45.060001	0.016061	9.492129	4.271319	-0.514555	3.248059	2.487306	0.000000	-10.000000	0.716667	-28.316668	362.000000	1023.000000	1023.000000	2046.000000
45.080002	0.014013	8.281624	4.144967	-0.800230	2.891922	2.044964	0.000000	-10.000000	0.716667	-28.300001	352.500000	1023.000000	1023.000000	2046.000000
45.099998	0.011746	6.941787	3.850846	-1.127005	2.453615	1.764332	0.000000	-10.000000	0.725000	-28.283333	343.000000	1023.000000	1023.000000	2046.000000
45.119999	0.009526	5.629932	3.442328	-1.368208	2.109871	1.445941	0.000000	-10.000000	0.716667	-28.283333	333.500000	1023.000000	1023.000000	2046.000000
45.139999	0.007535	4.453233	3.124087	-1.631776	1.753910	1.207011	0.000000	-10.000000	0.708333	-28.333334	324.000000	1023.000000	1023.000000	2046.000000
45.160000	0.006013	3.553668	2.854795	-1.784246	1.478899	1.004219	0.000000	-10.000000	0.700000	-28.066668	314.666656	1023.000000	1023.000000	2046.000000
45.180000	0.004600	2.718558	2.616113	-1.868234	1.194930	0.775749	0.000000	-10.000000	0.708333	-27.900002	305.333344	1023.000000	1023.000000	2046.000000
45.200001	0.003144	1.858036	2.351021	-2.062434	0.944406	0.625042	0.000000	-10.000000	0.708333	-27.583334	296.000000	1023.000000	1023.000000	2046.000000
45.220001	0.001768	1.045122	2.108783	-2.267329	0.740875	0.462793	0.000000	-10.000000	0.700000	-27.283335	286.666656	1023.000000	1023.000000	2046.000000
45.240002	0.000182	0.107781	1.852999	-2.469219	0.491562	0.232438	0.000000	-10.000000	0.683333	-27.216667	277.500000	1023.000000	1023.000000	2046.000000
45.259998	-0.001229	-0.726186	1.603753	-2.688069	0.273961	0.084170	0.000000	-10.000000	0.675000	-27.133333	268.500000	1023.000000	1023.000000	2046.000000
45.279999	-0.002662	-1.573456	1.357007	-2.842014	0.038131	-0.126579	0.000000	-10.000000	0.666667	-27.100000	259.500000	1023.000000	1023.000000	2046.000000
45.299999	-0.004059	-2.398949	1.096910	-2.961956	-0.210618	-0.323285	0.000000	-10.000000	0.658333	-26.683334	250.500000	1023.000000	1023.000000	2046.000000
45.320000	-0.005399	-3.190602	0.785093	-3.055753	-0.422560	-0.497382	0.000000	-10.000000	0.650000	-26.466667	241.666672	1023.000000	1023.000000	2046.000000
45.340000	-0.006728	-3.976201	0.546241	-3.206975	-0.678465	-0.637003	0.000000	-10.000000	0.633333	-26.083334	232.833328	1023.000000	1023.000000	2046.000000
45.360001	-0.007982	-4.717577	0.288182	-3.276353	-0.908172	-0.821235	0.000000	-10.000000	0.616667	-25.766668	224.166672	1023.000000	1023.000000	2046.000000
45.380001	-0.009320	-5.507956	0.001622	-3.297694	-1.267131	-0.944753	0.000000	-10.000000	0.600000	-25.233334	215.500000	1023.000000	1023.000000	2046.000000
45.400002	-0.010568	-6.245632	-0.269631	-3.237909	-1.584672	-1.153419	0.000000	-10.000000	0.575000	-24.733334	207.166672	1023.000000	1023.000000	2046.000000
45.419998	-0.011999	-7.091392	-0.433225	-3.268464	-2.061037	-1.328666	0.000000	-10.000000	0.566667	-24.150002	199.000000	1023.000000	1023.000000	2046.000000
45.439999	-0.013586	-8.029308	-0.760547	-3.256346	-2.498724	-1.513691	0.000000	-10.000000	0.550000	-23.666668	191.000000	1023.000000	1023.000000	2046.000000
45.459999	-0.014772	-8.729963	-1.038680	-3.261294	-2.672164	-1.757826	0.000000	-10.000000	0.558333	-23.383333	183.000000	1023.000000	1023.000000	2046.000000
45.480000	-0.016281	-9.621799	-1.348568	-3.642199	-2.990444	-1.640588	0.000000	-10.000000	0.550000	-23.200001	175.000000	1023.000000	1023.000000	2046.000000
45.500000	-0.017677	-10.446987	-1.713924	-3.814558	-3.135198	-1.783307	0.000000	-10.000000	0.550000	-23.033333	167.166672	1023.000000	1023.000000	2046.000000
45.520000	-0.019245	-11.373581	-1.955194	-4.103059	-3.271395	-2.043934	0.000000	-10.000000	0.533333	-22.883333	159.500000	1023.000000	1023.000000	2046.000000
45.540001	-0.021333	-12.607808	-2.169930	-4.419441	-3.591918	-2.426519	0.000000	-10.000000	0.500000	-22.350000	151.833328	1023.000000	1023.000000	2046.000000
45.560001	-0.023378	-13.816505	-2.493901	-4.473067	-3.975005	-2.874532	0.000000	-10.000000	0.458333	-21.549999	144.333328	1023.000000	1023.000000	2046.000000
45.580002	-0.025435	-15.031977	-2.932971	-4.425245	-4.482630	-3.191131	0.000000	-10.000000	0.425000	-20.616667	137.166672	1023.000000	1023.000000	2046.000000
45.599998	-0.027293	-16.130371	-3.307704	-4.464212	-4.969585	-3.388869	0.000000	-10.000000	0.391667	-19.683334	130.333328	1023.000000	1023.000000	2046.000000
45.619999	-0.028512	-16.850594	-3.543020	-4.531260	-5.300552	-3.475761	0.000000	-10.000000	0.391667	-18.966667	123.833336	1023.000000	1023.000000	2046.000000
45.639999	-0.029638	-17.516241	-3.730718	-4.644220	-5.515126	-3.626177	0.000000	-10.000000	0.391667	-18.416668	117.500000	1023.000000	1023.000000	2046.000000
45.660000	-0.030858	-18.236961	-3.920429	-4.825382	-5.754958	-3.736192	0.000000	-10.000000	0.400000	-18.266666	111.500000	1023.000000	1023.000000	2046.000000
45.680000	-0.031923	-18.866508	-4.073701	-4.994383	-5.974636	-3.823789	0.000000	-10.000000	0.383333	-18.066668	105.500000	1023.000000	1023.000000	2046.000000
45.700001	-0.032847	-19.412449	-4.244526	-5.134703	-6.161901	-3.871318	0.000000	-10.000000	0.350000	-17.716667	99.500000	1023.000000	1023.000000	2046.000000
45.720001	-0.033709	-19.922005	-4.450599	-5.170570	-6.271001	-4.029836	0.000000	-10.000000	0.341667	-17.383333	93.500000	1023.000000	1023.000000	2046.000000
45.740002	-0.034301	-20.271883	-4.503305	-5.227261	-6.475766	-4.065551	0.000000	-10.000000	0.316667	-16.933332	87.500000	1023.000000	1023.000000	2046.000000
45.759998	-0.034708	-20.512283	-4.602967	-5.156334	-6.571467	-4.181516	0.000000	-10.000000	0.316667	-16.533333	81.833336	1023.000000	1023.000000	2046.000000
45.779999	-0.035134	-20.764027	-4.687041	-5.103337	-6.739662	-4.233985	0.000000	-10.000000	0.300000	-15.933333	76.333336	1023.000000	1023.000000	2046.000000
45.799999	-0.035564	-21.018229	-4.830282	-5.080438	-6.812755	-4.294752	0.000000	-10.000000	0.300000	-15.416667	71.000000	1023.000000	1023.000000	2046.000000
45.820000	-0.035899	-21.216322	-4.880203	-5.216830	-6.869283	-4.250007	0.000000	-10.000000	0.291667	-14.950001	65.666664	1023.000000	1023.000000	2046.000000
45.840000	-0.036217	-21.404305	-4.917673	-5.338148	-6.933736	-4.214748	0.000000	-10.000000	0.283333	-14.483334	60.666668	1023.000000	1023.000000	2046.000000
45.860001	-0.036736	-21.711224	-5.019976	-5.501300	-6.972065	-4.217882	0.000000	-10.000000	0.266667	-14.300000	55.833332	1023.000000	1023.000000	2046.000000
45.880001	-0.037741	-22.304728	-5.235703	-5.739404	-7.052488	-4.277132	0.000000	-10.000000	0.258333	-13.833333	51.166668	1023.000000	1023.000000	2046.000000
45.900002	-0.038742	-22.896662	-5.290481	-6.075067	-7.213835	-4.317279	0.000000	-10.000000	0.250000	-13.550000	46.500000	1023.000000	1023.000000	2046.000000
45.919998	-0.039933	-23.600304	-5.330093	-6.461206	-7.429187	-4.379817	0.000000	-10.000000	0.250000	-13.216667	42.000000	1023.000000	1023.000000	2046.000000
45.939999	-0.041028	-24.247446	-5.308167	-6.728014	-7.669696	-4.541568	0.000000	-10.000000	0.250000	-13.033334	37.500000	1023.000000	1023.000000	2046.000000
45.959999	-0.042032	-24.840767	-5.270401	-6.874541	-7.954731	-4.741094	0.000000	-10.000000	0.233333	-12.650000	33.166668	1023.000000	1023.000000	2046.000000
45.980000	-0.042869	-25.335402	-5.381392	-6.888768	-8.153171	-4.912069	0.000000	-10.000000	0.200000	-11.983334	29.000000	1023.000000	1023.000000	2046.000000
46.000000	-0.043855	-25.918440	-5.608313	-6.910756	-8.357433	-5.041938	0.000000	-10.000000	0.183333	-11.283334	25.000000	1023.000000	1023.000000	2046.000000
46.020000	-0.044978	-26.581703	-5.909869	-7.001875	-8.649284	-5.020676	0.000000	-10.000000	0.166667	-10.550000	21.166666	1023.000000	1023.000000	2046.000000
46.040001	-0.045807	-27.071848	-6.178177	-7.120603	-8.771867	-5.001200	0.000000	-10.000000	0.166667	-9.816667	17.666666	1023.000000	1023.000000	2046.000000
46.060001	-0.046274	-27.347885	-6.322897	-7.150852	-8.874191	-4.999944	0.000000	-10.000000	0.150000	-9.200000	14.500000	1023.000000	1023.000000	2046.000000
46.080002	-0.046516	-27.490931	-6.419067	-7.105084	-8.986762	-4.980016	0.000000	-10.000000	0.150000	-8.750000	11.500000	1023.000000	1023.000000	2046.000000
46.099998	-0.046683	-27.589838	-6.439762	-7.108474	-9.109082	-4.932519	0.000000	-10.000000	0.150000	-8.316667	8.500000	1023.000000	1023.000000	2046.000000
46.119999	-0.046797	-27.657022	-6.540593	-7.106274	-9.125370	-4.884786	0.000000	-10.000000	0.150000	-7.883334	5.666667	1023.000000	1023.000000	2046.000000
46.139999	-0.046946	-27.745327	-6.515737	-7.132111	-9.257005	-4.840475	0.000000	-10.000000	0.150000	-7.466667	3.000000	1023.000000	1023.000000	2046.000000
46.160000	-0.047022	-27.790241	-6.551651	-7.101348	-9.298828	-4.838415	0.000000	-10.000000	0.150000	-7.066667	0.833333	1023.000000	1023.000000	2046.000000
46.180000	-0.047008	-27.781494	-6.634203	-7.046250	-9.298109	-4.802931	0.000000	-10.000000	0.150000	-6.600000	-1.333333	1023.000000	1023.000000	2046.000000
46.200001	-0.046944	-27.743614	-6.690088	-6.978721	-9.319673	-4.755133	0.000000	-10.000000	0.141667	-6.083333	-3.333333	1023.000000	1023.000000	2046.000000
46.220001	-0.046971	-27.759846	-6.771361	-6.918880	-9.381941	-4.687664	0.000000	-10.000000	0.133333	-5.583333	-5.500000	1023.000000	1023.000000	2046.000000
46.240002	-0.046986	-27.768978	-6.807778	-6.897424	-9.420636	-4.643141	0.000000	-10.000000	0.116667	-5.150000	-7.166667	1023.000000	1023.000000	2046.000000
46.259998	-0.046997	-27.775198	-6.910092	-6.820059	-9.417118	-4.627928	0.000000	-10.000000	0.108333	-4.683333	-8.833333	1023.000000	1023.000000	2046.000000
46.279999	-0.047083	-27.826332	-6.952833	-6.790579	-9.483970	-4.598951	0.000000	-10.000000	0.100000	-4.316667	-10.166667	1023.000000	1023.000000	2046.000000
46.299999	-0.047231	-27.913418	-7.039925	-6.762456	-9.538374	-4.572662	0.000000	-10.000000	0.108333	-3.983333	-11.833333	1023.000000	1023.000000	2046.000000
46.320000	-0.047372	-27.997007	-7.092347	-6.750405	-9.601612	-4.552643	0.000000	-10.000000	0.116667	-3.750000	-13.166667	1023.000000	1023.000000	2046.000000
46.340000	-0.047601	-28.132130	-7.136156	-6.753978	-9.717844	-4.524151	0.000000	-10.000000	0.116667	-3.550000	-14.500000	1023.000000	1023.000000	2046.000000
46.360001	-0.047661	-28.167784	-7.219612	-6.715528	-9.726202	-4.506443	0.000000	-10.000000	0.108333	-3.383333	-15.500000	1023.000000	1023.000000	2046.000000
46.380001	-0.047745	-28.217123	-7.251133	-6.671943	-9.787350	-4.506697	0.000000	-10.000000	0.100000	-3.250000	-16.666666	1023.000000	1023.000000	2046.000000
46.400002	-0.047823	-28.263191	-7.303595	-6.674553	-9.800930	-4.484114	0.000000	-10.000000	0.100000	-3.100000	-17.833334	1023.000000	1023.000000	2046.000000
46.419998	-0.047739	-28.213675	-7.342321	-6.599201	-9.796670	-4.475483	0.000000	-10.000000	0.100000	-2.966667	-19.000000	1023.000000	1023.000000	2046.000000
46.439999	-0.047774	-28.234575	-7.368613	-6.638309	-9.798448	-4.429206	0.000000	-10.000000	0.100000	-2.883333	-19.666666	1023.000000	1023.000000	2046.000000
46.459999	-0.047724	-28.204733	-7.385856	-6.595341	-9.804835	-4.418701	0.000000	-10.000000	0.100000	-2.683333	-20.833334	1023.000000	1023.000000	2046.000000
46.480000	-0.047820	-28.261820	-7.439674	-6.597934	-9.827110	-4.397102	0.000000	-10.000000	0.100000	-2.516667	-21.666666	1023.000000	1023.000000	2046.000000
46.500000	-0.048137	-28.449257	-7.522271	-6.570087	-9.926490	-4.430409	0.000000	-10.000000	0.091667	-2.200000	-22.833334	1023.000000	1023.000000	2046.000000
46.520000	-0.048699	-28.781052	-7.661735	-6.514789	-10.072424	-4.532105	0.000000	-10.000000	0.091667	-1.616667	-23.333334	1023.000000	1023.000000	2046.000000
46.540001	-0.049199	-29.076847	-7.651528	-6.523046	-10.315691	-4.586581	0.000000	-10.000000	0.091667	-0.833333	-23.833334	1023.000000	1023.000000	2046.000000
46.560001	-0.049694	-29.369333	-7.756074	-6.512604	-10.484316	-4.616338	0.000000	-10.000000	0.100000	-0.200000	-24.000000	1023.000000	1023.000000	2046.000000
46.580002	-0.049925	-29.505810	-7.829326	-6.336683	-10.637415	-4.702386	0.000000	-10.000000	0.100000	0.283333	-24.000000	1023.000000	1023.000000	2046.000000
46.599998	-0.049772	-29.415476	-7.894644	-6.278494	-10.549248	-4.693089	0.000000	-10.000000	0.091667	1.066667	-24.000000	1023.000000	1023.000000	2046.000000
46.619999	-0.049429	-29.212624	-7.883542	-6.356030	-10.525210	-4.447840	0.000000	-10.000000	0.083333	2.266667	-24.000000	1023.000000	1023.000000	2046.000000
46.639999	-0.048818	-28.851238	-7.911719	-6.309736	-10.311957	-4.317826	0.000000	-10.000000	0.066667	3.700000	-24.000000	1023.000000	1023.000000	2046.000000
46.660000	-0.048417	-28.614189	-7.814674	-6.430576	-10.147903	-4.221035	0.000000	-10.000000	0.050000	5.416667	-24.000000	1023.000000	1023.000000	2046.000000
46.680000	-0.048365	-28.583862	-7.829351	-6.492007	-10.009864	-4.252641	0.000000	-10.000000	0.025000	7.533333	-24.000000	1023.000000	1023.000000	2046.000000
46.700001	-0.048227	-28.502003	-7.876382	-6.343338	-9.987712	-4.294570	0.000000	-10.000000	-0.008333	10.033334	-24.000000	1023.000000	1023.000000	2046.000000
46.720001	-0.048074	-28.411444	-8.005890	-6.094614	-10.024772	-4.286169	0.000000	-10.000000	-0.058333	12.666667	-24.000000	1023.000000	1023.000000	2046.000000
46.740002	-0.047496	-28.070421	-8.085841	-5.903231	-9.975823	-4.105525	0.000000	-10.000000	-0.100000	15.183333	-24.000000	1023.000000	1023.000000	2046.000000
46.759998	-0.046288	-27.355919	-7.969194	-5.744507	-9.814738	-3.827478	0.000000	-10.000000	-0.150000	17.450001	-8.333333	1023.000000	1023.000000	2046.000000
46.779999	-0.045127	-26.669889	-7.947741	-5.646498	-9.521553	-3.554096	0.000000	-10.000000	-0.175000	19.483334	8.833333	1023.000000	1023.000000	2046.000000
46.799999	-0.043893	-25.940586	-7.858155	-5.558104	-9.271917	-3.252409	0.000000	-10.000000	-0.225000	21.183334	28.333334	1023.000000	1023.000000	2046.000000
46.820000	-0.042363	-25.036776	-7.779186	-5.354166	-8.964561	-2.938863	0.000000	-10.000000	-0.275000	23.033333	34.666668	1023.000000	1023.000000	2046.000000
46.840000	-0.040529	-23.952742	-7.583013	-5.072437	-8.608716	-2.688577	0.000000	-10.000000	-0.333333	24.400000	42.166668	1023.000000	1023.000000	2046.000000
46.860001	-0.038557	-22.786982	-7.285752	-4.818471	-8.335820	-2.346938	0.000000	-10.000000	-0.375000	26.000000	50.000000	1023.000000	1023.000000	2046.000000
46.880001	-0.036568	-21.611729	-6.985700	-4.543910	-8.033549	-2.048570	0.000000	-10.000000	-0.416667	27.066668	58.333332	1023.000000	1023.000000	2046.000000
46.900002	-0.034591	-20.443291	-6.771729	-4.229423	-7.716678	-1.725461	0.000000	-10.000000	-0.458333	28.083334	67.166664	1023.000000	1023.000000	2046.000000
46.919998	-0.032519	-19.218634	-6.528152	-3.931381	-7.383403	-1.375698	0.000000	-10.000000	-0.491667	28.483334	76.500000	1023.000000	1023.000000	2046.000000
46.939999	-0.030330	-17.924862	-6.196226	-3.704917	-7.041094	-0.982625	0.000000	-10.000000	-0.508333	29.116667	86.000000	1023.000000	1023.000000	2046.000000
46.959999	-0.028043	-16.573439	-5.830676	-3.499933	-6.640854	-0.601976	0.000000	-10.000000	-0.508333	29.700001	95.666664	1023.000000	1023.000000	2046.000000
46.980000	-0.025703	-15.190660	-5.471108	-3.342501	-6.191241	-0.185810	0.000000	-10.000000	-0.508333	30.133333	105.500000	1023.000000	1023.000000	2046.000000
47.000000	-0.023703	-14.008761	-5.063425	-3.232401	-5.823921	0.110984	0.000000	-10.000000	-0.491667	30.133333	115.500000	1023.000000	1023.000000	2046.000000
47.020000	-0.021779	-12.871243	-4.651586	-3.191112	-5.478027	0.449481	0.000000	-10.000000	-0.475000	29.983334	125.500000	1023.000000	1023.000000	2046.000000
47.040001	-0.019865	-11.740447	-4.158090	-3.251459	-5.077888	0.746990	0.000000	-10.000000	-0.458333	30.083334	135.500000	1023.000000	1023.000000	2046.000000
47.060001	-0.018345	-10.841784	-3.627915	-3.363764	-4.795766	0.945662	0.000000	-10.000000	-0.450000	29.950001	145.500000	1023.000000	1023.000000	2046.000000
47.080002	-0.016865	-9.967440	-3.154020	-3.356338	-4.579473	1.122392	0.000000	-10.000000	-0.466667	29.716667	155.500000	1023.000000	1023.000000	2046.000000
47.099998	-0.015340	-9.066019	-2.782575	-3.236840	-4.315501	1.268897	0.000000	-10.000000	-0.483333	29.616667	165.500000	1023.000000	1023.000000	2046.000000
47.119999	-0.013871	-8.197518	-2.567126	-3.060916	-4.024969	1.455492	0.000000	-10.000000	-0.483333	29.583334	175.500000	1023.000000	1023.000000	2046.000000
47.139999	-0.012417	-7.338615	-2.321808	-2.885252	-3.820800	1.689245	0.000000	-10.000000	-0.483333	30.000000	185.500000	1023.000000	1023.000000	2046.000000
47.160000	-0.010588	-6.257412	-2.101441	-2.570342	-3.549469	1.963840	0.000000	-10.000000	-0.491667	30.433334	195.500000	1023.000000	1023.000000	2046.000000
47.180000	-0.008469	-5.005402	-1.804011	-2.270895	-3.215385	2.284890	0.000000	-10.000000	-0.525000	30.950001	205.500000	1023.000000	1023.000000	2046.000000
47.200001	-0.005996	-3.543642	-1.475787	-1.961143	-2.776229	2.669518	0.000000	-10.000000	-0.525000	31.083334	215.500000	1023.000000	1023.000000	2046.000000
47.220001	-0.003331	-1.968568	-1.065055	-1.645754	-2.286655	3.028897	0.000000	-10.000000	-0.533333	31.133333	225.833328	1023.000000	1023.000000	2046.000000
47.240002	-0.000627	-0.370487	-0.600217	-1.337211	-1.868932	3.435874	0.000000	-10.000000	-0.533333	31.066668	236.166672	1023.000000	1023.000000	2046.000000
47.259998	0.001993	1.177891	-0.178091	-1.074197	-1.431941	3.862121	0.000000	-10.000000	-0.541667	31.150000	246.666672	1023.000000	1023.000000	2046.000000
47.279999	0.004629	2.735871	0.250418	-0.781484	-0.983774	4.250710	0.000000	-10.000000	-0.550000	31.216667	257.000000	1023.000000	1023.000000	2046.000000
47.299999	0.007317	4.324548	0.605914	-0.447487	-0.497787	4.663907	0.000000	-10.000000	-0.550000	31.416668	267.333344	1023.000000	1023.000000	2046.000000
47.320000	0.009958	5.884950	0.953980	-0.065919	0.003111	4.993778	0.000000	-10.000000	-0.558333	31.500000	277.833344	1023.000000	1023.000000	2046.000000
47.340000	0.012518	7.397960	1.282108	0.385269	0.397073	5.333510	0.000000	-10.000000	-0.541667	31.433334	288.166656	1023.000000	1023.000000	2046.000000
47.360001	0.014889	8.799669	1.582697	0.813647	0.782833	5.620493	0.000000	-10.000000	-0.533333	31.433334	298.833344	1023.000000	1023.000000	2046.000000
47.380001	0.016943	10.013487	1.918096	1.162244	1.033243	5.899904	0.000000	-10.000000	-0.533333	31.166668	309.166656	1023.000000	1023.000000	2046.000000
47.400002	0.018875	11.155099	2.250230	1.325434	1.303495	6.275939	0.000000	-10.000000	-0.525000	31.150002	319.833344	1023.000000	1023.000000	2046.000000
47.419998	0.021333	12.607570	2.630301	1.758569	1.610886	6.607814	0.000000	-10.000000	-0.525000	30.833334	330.166656	1023.000000	1023.000000	2046.000000
47.439999	0.024054	14.216062	3.023546	2.226982	2.089023	6.876511	0.000000	-10.000000	-0.508333	30.816668	340.500000	1023.000000	1023.000000	2046.000000
47.459999	0.026203	15.486193	3.329199	2.343438	2.492008	7.321547	0.000000	-10.000000	-0.491667	30.333334	350.833344	1023.000000	1023.000000	2046.000000
47.480000	0.027382	16.182676	3.478467	2.411851	2.860325	7.432034	0.000000	-10.000000	-0.466667	30.100000	361.166656	1023.000000	1023.000000	2046.000000
47.500000	0.028067	16.587641	3.608721	2.471972	3.089255	7.417694	0.000000	-10.000000	-0.441667	29.683334	371.500000	1023.000000	1023.000000	2046.000000
47.520000	0.028511	16.849737	3.753669	2.446230	3.207265	7.442575	0.000000	-10.000000	-0.441667	29.450001	381.333344	1023.000000	1023.000000	2046.000000
47.540001	0.029041	17.162935	3.775932	2.631209	3.236849	7.518946	0.000000	-10.000000	-0.433333	28.966667	391.000000	1023.000000	1023.000000	2046.000000
47.560001	0.029821	17.624226	3.723368	3.007994	3.319065	7.573798	0.000000	-10.000000	-0.416667	28.333334	400.666656	1023.000000	1023.000000	2046.000000
47.580002	0.031093	18.375727	3.868691	3.267063	3.486811	7.753161	0.000000	-10.000000	-0.375000	27.283333	410.166656	1023.000000	1023.000000	2046.000000
47.599998	0.032553	19.238739	4.044133	3.414814	3.761921	8.017871	0.000000	-10.000000	-0.366667	26.450001	419.500000	1023.000000	1023.000000	2046.000000
47.619999	0.033982	20.083090	4.197141	3.568198	4.081470	8.236281	0.000000	-10.000000	-0.366667	25.933334	428.333344	1023.000000	1023.000000	2046.000000
47.639999	0.035370	20.903643	4.372762	3.694036	4.325577	8.511268	0.000000	-10.000000	-0.375000	25.716667	437.166656	1023.000000	1023.000000	2046.000000
47.660000	0.036951	21.838327	4.595567	3.904097	4.520579	8.818084	0.000000	-10.000000	-0.375000	25.650000	445.833344	1023.000000	1023.000000	2046.000000
47.680000	0.038740	22.895418	4.848594	4.199624	4.767829	9.079371	0.000000	-10.000000	-0.358333	25.550001	454.500000	1023.000000	1023.000000	2046.000000
47.700001	0.040533	23.954842	5.149474	4.455827	4.936517	9.413024	0.000000	-10.000000	-0.341667	25.416668	463.000000	1023.000000	1023.000000	2046.000000
47.720001	0.042416	25.067787	5.471280	4.768112	5.178720	9.649676	0.000000	-10.000000	-0.308333	24.800001	471.500000	1023.000000	1023.000000	2046.000000
47.740002	0.044243	26.147322	5.749828	5.070813	5.375162	9.951518	0.000000	-10.000000	-0.300000	24.366667	479.833344	1023.000000	1023.000000	2046.000000
47.759998	0.046091	27.239773	6.013343	5.406332	5.648434	10.171663	0.000000	-10.000000	-0.308333	24.033333	488.000000	1023.000000	1023.000000	2046.000000
47.779999	0.048023	28.381805	6.328667	5.688920	5.921941	10.442276	0.000000	-10.000000	-0.291667	23.950001	496.000000	1023.000000	1023.000000	2046.000000
47.799999	0.050155	29.641678	6.624368	6.019885	6.263960	10.733464	0.000000	-10.000000	-0.283333	23.716667	504.000000	1023.000000	1023.000000	2046.000000
47.820000	0.052129	30.808041	6.918828	6.339044	6.537817	11.012353	0.000000	-10.000000	-0.258333	23.316668	512.000000	1023.000000	1023.000000	2046.000000
47.840000	0.053908	31.859705	7.078176	6.618866	6.907171	11.255491	0.000000	-10.000000	-0.241667	23.116667	520.000000	1023.000000	1023.000000	2046.000000
47.860001	0.055345	32.709133	7.359310	6.686865	7.157411	11.505548	0.000000	-10.000000	-0.200000	22.166668	527.833313	1023.000000	1023.000000	2046.000000
47.880001	0.056432	33.351536	7.682678	6.618084	7.367916	11.682857	0.000000	-10.000000	-0.158333	21.200001	535.500000	1023.000000	1023.000000	2046.000000
47.900002	0.057285	33.855713	7.989004	6.524169	7.475138	11.867402	0.000000	-10.000000	-0.125000	19.450001	542.666687	1023.000000	1023.000000	2046.000000
47.919998	0.058032	34.296635	8.264290	6.517203	7.489935	12.025207	0.000000	-10.000000	-0.091667	18.050001	549.333313	1023.000000	1023.000000	2046.000000
47.939999	0.058472	34.556763	8.432386	6.453892	7.548053	12.122431	0.000000	-10.000000	-0.058333	16.700001	555.500000	1023.000000	1023.000000	2046.000000
47.959999	0.058693	34.687710	8.441027	6.554950	7.460503	12.231231	0.000000	-10.000000	-0.025000	15.333333	561.333313	1023.000000	1023.000000	2046.000000
47.980000	0.059056	34.902157	8.389538	6.741957	7.461130	12.309532	0.000000	-10.000000	-0.008333	13.816667	566.833313	1023.000000	1023.000000	2046.000000
48.000000	0.059681	35.271515	8.350424	7.010290	7.463677	12.447125	0.000000	-10.000000	0.000000	12.033333	571.666687	1023.000000	1023.000000	2046.000000
48.020000	0.060385	35.687538	8.358875	7.174294	7.531504	12.622866	0.000000	-10.000000	0.008333	10.200000	576.000000	1023.000000	1023.000000	2046.000000
48.040001	0.061031	36.069183	8.431541	7.374991	7.567490	12.695160	0.000000	-10.000000	0.041667	8.000000	579.666687	1023.000000	1023.000000	2046.000000
48.060001	0.061667	36.444954	8.526425	7.514265	7.620601	12.783662	0.000000	-10.000000	0.075000	5.400000	582.833313	1023.000000	1023.000000	2046.000000
48.080002	0.061857	36.557732	8.572936	7.510547	7.648007	12.826241	0.000000	-10.000000	0.108333	2.000000	584.833313	1023.000000	1023.000000	2046.000000
48.099998	0.061851	36.553726	8.613220	7.350252	7.749165	12.841091	0.000000	-10.000000	0.108333	-1.083333	585.833313	1023.000000	1023.000000	2046.000000
48.119999	0.061488	36.339691	8.651534	7.230889	7.767176	12.690093	0.000000	-10.000000	0.125000	-4.333333	586.000000	1023.000000	1023.000000	2046.000000
48.139999	0.061151	36.139957	8.664743	7.119127	7.835664	12.520421	0.000000	-10.000000	0.133333	-7.016667	586.000000	1023.000000	1023.000000	2046.000000
48.160000	0.060631	35.832870	8.669391	7.000304	7.840948	12.322228	0.000000	-10.000000	0.158333	-9.750000	586.000000	1023.000000	1023.000000	2046.000000
48.180000	0.060217	35.588120	8.705333	6.946491	7.825381	12.110916	0.000000	-10.000000	0.191667	-12.083334	586.000000	1023.000000	1023.000000	2046.000000
48.200001	0.059734	35.303036	8.665437	6.893878	7.804629	11.939091	0.000000	-10.000000	0.241667	-13.933333	586.000000	1023.000000	1023.000000	2046.000000
48.220001	0.058809	34.756275	8.637472	6.736217	7.721837	11.660748	0.000000	-10.000000	0.283333	-15.516667	579.000000	1023.000000	1023.000000	2046.000000
48.240002	0.057409	33.928581	8.513612	6.374369	7.576828	11.463773	0.000000	-10.000000	0.333333	-17.033333	570.166687	1023.000000	1023.000000	2046.000000
48.259998	0.056259	33.249310	8.350649	6.254125	7.592911	11.051627	0.000000	-10.000000	0.383333	-18.533333	559.166687	1023.000000	1023.000000	2046.000000
48.279999	0.054892	32.441128	8.376851	5.844926	7.562297	10.657052	0.000000	-10.000000	0.433333	-20.066668	553.000000	1023.000000	1023.000000	2046.000000
48.299999	0.052988	31.316008	8.227540	5.427938	7.531817	10.128713	0.000000	-10.000000	0.475000	-21.616667	546.166687	1023.000000	1023.000000	2046.000000
48.320000	0.050026	29.565613	7.902806	4.850591	7.490869	9.321347	0.000000	-10.000000	0.516667	-23.066668	538.833313	1023.000000	1023.000000	2046.000000
48.340000	0.046605	27.543629	7.679497	4.146265	7.322894	8.394973	0.000000	-10.000000	0.566667	-24.433334	531.000000	1023.000000	1023.000000	2046.000000
48.360001	0.043402	25.650496	7.403447	3.656897	6.988004	7.602149	0.000000	-10.000000	0.591667	-25.550001	522.833313	1023.000000	1023.000000	2046.000000
48.380001	0.040219	23.769138	6.919877	3.469906	6.573571	6.805784	0.000000	-10.000000	0.625000	-26.450001	514.500000	1023.000000	1023.000000	2046.000000
48.400002	0.037444	22.129581	6.437469	3.337288	6.226332	6.128492	0.000000	-10.000000	0.658333	-27.016666	505.666656	1023.000000	1023.000000	2046.000000
48.419998	0.035386	20.913263	6.162743	3.115702	6.005353	5.629466	0.000000	-10.000000	0.691667	-27.483334	496.666656	1023.000000	1023.000000	2046.000000
48.439999	0.033697	19.915211	6.050744	2.844957	5.841881	5.177628	0.000000	-10.000000	0.683333	-27.666668	487.500000	1023.000000	1023.000000	2046.000000
48.459999	0.031954	18.884790	5.915422	2.552564	5.684658	4.732148	0.000000	-10.000000	0.683333	-27.833334	478.333344	1023.000000	1023.000000	2046.000000
48.480000	0.030113	17.796900	5.672419	2.295477	5.528885	4.300119	0.000000	-10.000000	0.683333	-27.916668	469.000000	1023.000000	1023.000000	2046.000000
48.500000	0.028628	16.919140	5.519188	2.065153	5.357504	3.977295	0.000000	-10.000000	0.700000	-28.000000	459.666656	1023.000000	1023.000000	2046.000000
48.520000	0.027103	16.017878	5.472019	1.781018	5.058749	3.706092	0.000000	-10.000000	0.700000	-28.050001	450.333344	1023.000000	1023.000000	2046.000000
48.540001	0.025687	15.180947	5.331719	1.578728	4.878900	3.391600	0.000000	-10.000000	0.700000	-28.050001	441.000000	1023.000000	1023.000000	2046.000000
48.560001	0.024305	14.364308	5.258244	1.367973	4.625736	3.112356	0.000000	-10.000000	0.708333	-28.050001	431.666656	1023.000000	1023.000000	2046.000000
48.580002	0.023021	13.605562	5.124279	1.227770	4.456087	2.797426	0.000000	-10.000000	0.708333	-28.116667	422.333344	1023.000000	1023.000000	2046.000000
48.599998	0.021718	12.835364	4.954933	1.022317	4.270671	2.587443	0.000000	-10.000000	0.691667	-27.900000	413.000000	1023.000000	1023.000000	2046.000000
48.619999	0.020601	12.174970	4.851705	0.839459	4.158689	2.325116	0.000000	-10.000000	0.675000	-27.816668	403.666656	1023.000000	1023.000000	2046.000000
48.639999	0.019539	11.547598	4.822312	0.528918	4.000754	2.195613	0.000000	-10.000000	0.666667	-27.783333	394.333344	1023.000000	1023.000000	2046.000000
48.660000	0.018317	10.825155	4.676349	0.223555	3.910971	2.014281	0.000000	-10.000000	0.675000	-27.850000	385.000000	1023.000000	1023.000000	2046.000000
48.680000	0.016456	9.725415	4.355661	-0.131059	3.748644	1.752169	0.000000	-10.000000	0.683333	-27.716667	375.666656	1023.000000	1023.000000	2046.000000
48.700001	0.014416	8.519826	4.083982	-0.606266	3.533839	1.508271	0.000000	-10.000000	0.691667	-27.483334	366.500000	1023.000000	1023.000000	2046.000000
48.720001	0.012403	7.330121	3.910349	-1.205171	3.317972	1.306970	0.000000	-10.000000	0.691667	-27.416668	357.333344	1023.000000	1023.000000	2046.000000
48.740002	0.010389	6.140064	3.799268	-1.694805	2.960170	1.075431	0.000000	-10.000000	0.675000	-27.233334	348.166656	1023.000000	1023.000000	2046.000000
48.759998	0.008607	5.086857	3.803537	-2.061540	2.647228	0.697631	0.000000	-10.000000	0.641667	-26.966667	339.000000	1023.000000	1023.000000	2046.000000
48.779999	0.006905	4.080864	3.823080	-2.324687	2.260698	0.321773	0.000000	-10.000000	0.608333	-26.566668	330.000000	1023.000000	1023.000000	2046.000000
48.799999	0.005231	3.091464	3.680267	-2.498300	1.933744	-0.024246	0.000000	-10.000000	0.591667	-26.300001	321.166656	1023.000000	1023.000000	2046.000000
48.820000	0.003253	1.922289	3.377271	-2.714435	1.544351	-0.284898	0.000000	-10.000000	0.591667	-26.033335	312.333344	1023.000000	1023.000000	2046.000000
48.840000	0.001217	0.719365	2.962296	-2.934826	1.215879	-0.523984	0.000000	-10.000000	0.591667	-25.733334	303.666656	1023.000000	1023.000000	2046.000000
48.860001	-0.000363	-0.214744	2.628762	-3.169963	1.019426	-0.692969	0.000000	-10.000000	0.591667	-25.616667	295.000000	1023.000000	1023.000000	2046.000000
48.880001	-0.001721	-1.017155	2.416489	-3.291299	0.722519	-0.864865	0.000000	-10.000000	0.575000	-25.516666	286.500000	1023.000000	1023.000000	2046.000000
48.900002	-0.002895	-1.710923	2.225327	-3.376517	0.497505	-1.057238	0.000000	-10.000000	0.575000	-25.416666	278.000000	1023.000000	1023.000000	2046.000000
48.919998	-0.004182	-2.471797	2.034183	-3.569945	0.202145	-1.138180	0.000000	-10.000000	0.558333	-25.216667	269.500000	1023.000000	1023.000000	2046.000000
48.939999	-0.005358	-3.166606	1.841360	-3.693771	-0.019659	-1.294535	0.000000	-10.000000	0.558333	-24.900000	261.166656	1023.000000	1023.000000	2046.000000
48.959999	-0.006598	-3.899508	1.580968	-3.830301	-0.216963	-1.433213	0.000000	-10.000000	0.550000	-24.583334	252.833328	1023.000000	1023.000000	2046.000000
48.980000	-0.007810	-4.615840	1.303153	-3.939683	-0.445535	-1.533776	0.000000	-10.000000	0.541667	-24.300001	244.500000	1023.000000	1023.000000	2046.000000
49.000000	-0.008737	-5.163776	1.063310	-3.981031	-0.596352	-1.649704	0.000000	-10.000000	0.541667	-23.933334	236.166672	1023.000000	1023.000000	2046.000000
49.020000	-0.009886	-5.842468	0.814449	-4.045577	-0.870583	-1.740756	0.000000	-10.000000	0.541667	-23.533333	228.166672	1023.000000	1023.000000	2046.000000
49.040001	-0.010796	-6.380489	0.560063	-4.086689	-1.028691	-1.825173	0.000000	-10.000000	0.516667	-23.133333	220.500000	1023.000000	1023.000000	2046.000000
49.060001	-0.011919	-7.044250	0.372901	-4.149654	-1.331697	-1.935800	0.000000	-10.000000	0.516667	-23.000000	212.833328	1023.000000	1023.000000	2046.000000
49.080002	-0.012999	-7.682340	0.079180	-4.187459	-1.540046	-2.034013	0.000000	-10.000000	0.483333	-22.750000	205.166672	1023.000000	1023.000000	2046.000000
49.099998	-0.014074	-8.317765	-0.209799	-4.141556	-1.824147	-2.142264	0.000000	-10.000000	0.483333	-22.333334	197.500000	1023.000000	1023.000000	2046.000000
49.119999	-0.015390	-9.095578	-0.522172	-4.066380	-2.188210	-2.318816	0.000000	-10.000000	0.450000	-21.800001	190.166672	1023.000000	1023.000000	2046.000000
49.139999	-0.016639	-9.833562	-0.750144	-4.047094	-2.609668	-2.426655	0.000000	-10.000000	0.450000	-21.483334	182.833328	1023.000000	1023.000000	2046.000000
49.160000	-0.018121	-10.709244	-1.054264	-4.070286	-3.062313	-2.522380	0.000000	-10.000000	0.433333	-21.133333	175.666672	1023.000000	1023.000000	2046.000000
49.180000	-0.019113	-11.295540	-1.404096	-3.904757	-3.254229	-2.732458	0.000000	-10.000000	0.433333	-20.850000	168.500000	1023.000000	1023.000000	2046.000000
49.200001	-0.020297	-11.995377	-1.608592	-4.206888	-3.585990	-2.593906	0.000000	-10.000000	0.416667	-20.666666	161.666672	1023.000000	1023.000000	2046.000000
49.220001	-0.021387	-12.639935	-1.941948	-4.369075	-3.724379	-2.604534	0.000000	-10.000000	0.425000	-20.583334	154.833328	1023.000000	1023.000000	2046.000000
49.240002	-0.022703	-13.417471	-2.178708	-4.591916	-3.865161	-2.781685	0.000000	-10.000000	0.408333	-20.416666	148.000000	1023.000000	1023.000000	2046.000000
49.259998	-0.024389	-14.413665	-2.360224	-4.918374	-4.083423	-3.051643	0.000000	-10.000000	0.408333	-19.933332	141.166672	1023.000000	1023.000000	2046.000000
49.279999	-0.026123	-15.438402	-2.641004	-5.013477	-4.405965	-3.377955	0.000000	-10.000000	0.391667	-19.299999	134.333328	1023.000000	1023.000000	2046.000000
49.299999	-0.027999	-16.547499	-3.025972	-4.899464	-4.936846	-3.685217	0.000000	-10.000000	0.366667	-18.466667	127.833336	1023.000000	1023.000000	2046.000000
49.320000	-0.029693	-17.548317	-3.424407	-4.845310	-5.361248	-3.917352	0.000000	-10.000000	0.333333	-17.600000	121.500000	1023.000000	1023.000000	2046.000000
49.340000	-0.030809	-18.208252	-3.642429	-4.893612	-5.740013	-3.932197	0.000000	-10.000000	0.308333	-16.900000	115.833336	1023.000000	1023.000000	2046.000000
49.360001	-0.031790	-18.787857	-3.841401	-4.996786	-5.933660	-4.016010	0.000000	-10.000000	0.300000	-16.450001	110.166664	1023.000000	1023.000000	2046.000000
49.380001	-0.032795	-19.381647	-3.992861	-5.156795	-6.207669	-4.024322	0.000000	-10.000000	0.300000	-16.233334	104.833336	1023.000000	1023.000000	2046.000000
49.400002	-0.033667	-19.897232	-4.116206	-5.317172	-6.388550	-4.075305	0.000000	-10.000000	0.291667	-15.983334	99.333336	1023.000000	1023.000000	2046.000000
49.419998	-0.034397	-20.328531	-4.280991	-5.406954	-6.497764	-4.142824	0.000000	-10.000000	0.275000	-15.716667	94.000000	1023.000000	1023.000000	2046.000000
49.439999	-0.035080	-20.732454	-4.388648	-5.478516	-6.638517	-4.226772	0.000000	-10.000000	0.266667	-15.433333	88.666664	1023.000000	1023.000000	2046.000000
49.459999	-0.035445	-20.947861	-4.480742	-5.503969	-6.704849	-4.258300	0.000000	-10.000000	0.258333	-15.116667	83.500000	1023.000000	1023.000000	2046.000000
49.480000	-0.035830	-21.175398	-4.529673	-5.440520	-6.848283	-4.356923	0.000000	-10.000000	0.258333	-14.750000	78.500000	1023.000000	1023.000000	2046.000000
49.500000	-0.036121	-21.347706	-4.621655	-5.328560	-6.956546	-4.440946	0.000000	-10.000000	0.241667	-14.166667	73.666664	1023.000000	1023.000000	2046.000000
49.520000	-0.036455	-21.544636	-4.754943	-5.304204	-7.038609	-4.446880	0.000000	-10.000000	0.241667	-13.583333	68.833336	1023.000000	1023.000000	2046.000000
49.540001	-0.036676	-21.675251	-4.785887	-5.429153	-7.071121	-4.389090	0.000000	-10.000000	0.241667	-13.150000	64.333336	1023.000000	1023.000000	2046.000000
49.560001	-0.036875	-21.793034	-4.784825	-5.564607	-7.147346	-4.296255	0.000000	-10.000000	0.233333	-12.800000	60.000000	1023.000000	1023.000000	2046.000000
49.580002	-0.037183	-21.975256	-4.837265	-5.649842	-7.154890	-4.333258	0.000000	-10.000000	0.216667	-12.616667	55.666668	1023.000000	1023.000000	2046.000000
49.599998	-0.037744	-22.306963	-4.952332	-5.794493	-7.212148	-4.347989	0.000000	-10.000000	0.216667	-12.133333	51.333332	1023.000000	1023.000000	2046.000000
49.619999	-0.038627	-22.828577	-5.047166	-6.080013	-7.293139	-4.408258	0.000000	-10.000000	0.216667	-11.933333	47.000000	1023.000000	1023.000000	2046.000000
49.639999	-0.039607	-23.407518	-5.040756	-6.449023	-7.493731	-4.424008	0.000000	-10.000000	0.216667	-11.583334	43.166668	1023.000000	1023.000000	2046.000000
49.660000	-0.040650	-24.024218	-5.034150	-6.777695	-7.699610	-4.512763	0.000000	-10.000000	0.183333	-11.433333	39.500000	1023.000000	1023.000000	2046.000000
49.680000	-0.041758	-24.679134	-5.078207	-6.951549	-7.937856	-4.711522	0.000000	-10.000000	0.166667	-10.916667	35.833332	1023.000000	1023.000000	2046.000000
49.700001	-0.042464	-25.096483	-5.111169	-6.963382	-8.106832	-4.915101	0.000000	-10.000000	0.150000	-10.400001	32.166668	1023.000000	1023.000000	2046.000000
49.720001	-0.043367	-25.630093	-5.301336	-7.021497	-8.350764	-4.956496	0.000000	-10.000000	0.141667	-9.766667	28.500000	1023.000000	1023.000000	2046.000000
49.740002	-0.044482	-26.288774	-5.635120	-7.106988	-8.535977	-5.010688	0.000000	-10.000000	0.141667	-9.050000	25.166666	1023.000000	1023.000000	2046.000000
49.759998	-0.045311	-26.779007	-5.911347	-7.165912	-8.707494	-4.994253	0.000000	-10.000000	0.133333	-8.350000	22.166666	1023.000000	1023.000000	2046.000000
49.779999	-0.045871	-27.109720	-6.058377	-7.204553	-8.856248	-4.990542	0.000000	-10.000000	0.133333	-7.816667	19.333334	1023.000000	1023.000000	2046.000000
49.799999	-0.046117	-27.255371	-6.125063	-7.196414	-8.985673	-4.948221	0.000000	-10.000000	0.125000	-7.483334	16.833334	1023.000000	1023.000000	2046.000000
49.820000	-0.046323	-27.376848	-6.198409	-7.161414	-9.069981	-4.947043	0.000000	-10.000000	0.116667	-7.250000	14.166667	1023.000000	1023.000000	2046.000000
49.840000	-0.046366	-27.402193	-6.257102	-7.157351	-9.124848	-4.862891	0.000000	-10.000000	0.116667	-6.983334	11.833333	1023.000000	1023.000000	2046.000000
49.860001	-0.046550	-27.511087	-6.339905	-7.169845	-9.158609	-4.842729	0.000000	-10.000000	0.125000	-6.683333	9.500000	1023.000000	1023.000000	2046.000000
49.880001	-0.046572	-27.524279	-6.354284	-7.141376	-9.236512	-4.792108	0.000000	-10.000000	0.141667	-6.383333	7.500000	1023.000000	1023.000000	2046.000000
49.900002	-0.046618	-27.551216	-6.408392	-7.119621	-9.244452	-4.778750	0.000000	-10.000000	0.133333	-6.000000	5.500000	1023.000000	1023.000000	2046.000000
49.919998	-0.046684	-27.590179	-6.466985	-7.115100	-9.318556	-4.689538	0.000000	-10.000000	0.125000	-5.666667	3.500000	1023.000000	1023.000000	2046.000000
49.939999	-0.046625	-27.555632	-6.549125	-7.045660	-9.307186	-4.653660	0.000000	-10.000000	0.116667	-5.283333	1.666667	1023.000000	1023.000000	2046.000000
49.959999	-0.046621	-27.553270	-6.605256	-6.991139	-9.365467	-4.591408	0.000000	-10.000000	0.116667	-4.966667	0.000000	1023.000000	1023.000000	2046.000000
49.980000	-0.046656	-27.573700	-6.691494	-6.937287	-9.386988	-4.557931	0.000000	-10.000000	0.108333	-4.733334	-1.333333	1023.000000	1023.000000	2046.000000
50.000000	-0.046718	-27.610184	-6.733691	-6.894653	-9.477421	-4.504418	0.000000	-10.000000	0.100000	-4.516667	-2.833333	1023.000000	1023.000000	2046.000000
50.020000	-0.046899	-27.717133	-6.757292	-6.877398	-9.595531	-4.486913	0.000000	-10.000000	0.108333	-4.316667	-4.166667	1023.000000	1023.000000	2046.000000
50.040001	-0.046964	-27.756002	-6.849554	-6.812996	-9.584388	-4.509063	0.000000	-10.000000	0.108333	-4.050000	-5.666667	1023.000000	1023.000000	2046.000000
50.060001	-0.047261	-27.931406	-6.912378	-6.847701	-9.666991	-4.504335	0.000000	-10.000000	0.108333	-3.850000	-7.000000	1023.000000	1023.000000	2046.000000
50.080002	-0.047376	-27.998997	-6.986060	-6.815306	-9.690187	-4.507444	0.000000	-10.000000	0.100000	-3.683333	-8.333333	1023.000000	1023.000000	2046.000000
50.099998	-0.047502	-28.073685	-7.053360	-6.776399	-9.752811	-4.491116	0.000000	-10.000000	0.100000	-3.566667	-9.666667	1023.000000	1023.000000	2046.000000
50.119999	-0.047558	-28.106562	-7.123816	-6.763557	-9.778706	-4.440482	0.000000	-10.000000	0.100000	-3.483333	-10.833333	1023.000000	1023.000000	2046.000000
50.139999	-0.047649	-28.160767	-7.156823	-6.757830	-9.843467	-4.402647	0.000000	-10.000000	0.100000	-3.433333	-12.000000	1023.000000	1023.000000	2046.000000
50.160000	-0.047606	-28.135342	-7.169957	-6.707701	-9.851755	-4.405929	0.000000	-10.000000	0.100000	-3.400000	-13.166667	1023.000000	1023.000000	2046.000000
50.180000	-0.047639	-28.154526	-7.221221	-6.670617	-9.857616	-4.405072	0.000000	-10.000000	0.100000	-3.350000	-14.333333	1023.000000	1023.000000	2046.000000
50.200001	-0.047793	-28.245407	-7.283729	-6.689867	-9.876147	-4.395663	0.000000	-10.000000	0.100000	-3.250000	-15.500000	1023.000000	1023.000000	2046.000000
50.220001	-0.048223	-28.499866	-7.418449	-6.662551	-9.980004	-4.438862	0.000000	-10.000000	0.100000	-3.016667	-16.500000	1023.000000	1023.000000	2046.000000
50.240002	-0.048868	-28.881021	-7.502699	-6.659795	-10.226881	-4.491648	0.000000	-10.000000	0.100000	-2.533333	-17.500000	1023.000000	1023.000000	2046.000000
50.259998	-0.049356	-29.169590	-7.547027	-6.644613	-10.428953	-4.548996	0.000000	-10.000000	0.100000	-2.066667	-18.333334	1023.000000	1023.000000	2046.000000
50.279999	-0.050139	-29.632236	-7.686334	-6.688469	-10.694068	-4.563366	0.000000	-10.000000	0.100000	-1.783333	-18.833334	1023.000000	1023.000000	2046.000000
50.299999	-0.050484	-29.835762	-7.901549	-6.515079	-10.722302	-4.696831	0.000000	-10.000000	0.100000	-1.783333	-19.000000	1023.000000	1023.000000	2046.000000
50.320000	-0.050633	-29.923840	-7.879827	-6.704042	-10.763901	-4.576069	0.000000	-10.000000	0.100000	-1.983333	-19.000000	1023.000000	1023.000000	2046.000000
50.340000	-0.050625	-29.919426	-7.983831	-6.719890	-10.731135	-4.484569	0.000000	-10.000000	0.091667	-2.266667	-19.166666	1023.000000	1023.000000	2046.000000
50.360001	-0.050778	-30.009956	-8.009192	-6.826015	-10.648447	-4.526303	0.000000	-10.000000	0.091667	-2.433333	-19.666666	1023.000000	1023.000000	2046.000000
50.380001	-0.051469	-30.418139	-8.052451	-7.072242	-10.600971	-4.692474	0.000000	-10.000000	0.091667	-1.916667	-20.333334	1023.000000	1023.000000	2046.000000
50.400002	-0.052226	-30.865417	-8.157471	-7.169961	-10.673432	-4.864553	0.000000	-10.000000	0.091667	-0.650000	-20.833334	1023.000000	1023.000000	2046.000000
50.419998	-0.052939	-31.287077	-8.311930	-7.007704	-10.909001	-5.058443	0.000000	-10.000000	0.075000	1.350000	-21.000000	1023.000000	1023.000000	2046.000000
50.439999	-0.053355	-31.532888	-8.477799	-6.815615	-11.107242	-5.132232	0.000000	-10.000000	0.050000	3.683333	-21.000000	1023.000000	1023.000000	2046.000000
50.459999	-0.053162	-31.418781	-8.517367	-6.741884	-11.177470	-4.982061	0.000000	-10.000000	0.025000	6.200000	-21.000000	1023.000000	1023.000000	2046.000000
50.480000	-0.052382	-30.957718	-8.526391	-6.599229	-11.022689	-4.809408	0.000000	-10.000000	0.008333	8.650000	-21.000000	1023.000000	1023.000000	2046.000000
50.500000	-0.051423	-30.390745	-8.506666	-6.506162	-10.795460	-4.582457	0.000000	-10.000000	-0.025000	11.283334	-21.000000	1023.000000	1023.000000	2046.000000
50.520000	-0.050316	-29.736784	-8.458400	-6.399068	-10.564528	-4.314788	0.000000	-10.000000	-0.075000	14.033334	-21.000000	1023.000000	1023.000000	2046.000000
50.540001	-0.048994	-28.955273	-8.372664	-6.212011	-10.281072	-4.089524	0.000000	-10.000000	-0.133333	16.566668	-21.000000	1023.000000	1023.000000	2046.000000
50.560001	-0.047319	-27.965437	-8.186168	-6.018427	-9.979366	-3.781476	0.000000	-10.000000	-0.208333	19.000000	-5.666667	1023.000000	1023.000000	2046.000000
50.580002	-0.045534	-26.910309	-7.994304	-5.715425	-9.676304	-3.524276	0.000000	-10.000000	-0.258333	21.283335	11.333333	1023.000000	1023.000000	2046.000000
50.599998	-0.043703	-25.828505	-7.777218	-5.426370	-9.438258	-3.186658	0.000000	-10.000000	-0.316667	23.250000	31.000000	1023.000000	1023.000000	2046.000000
50.619999	-0.041767	-24.684076	-7.567403	-5.044315	-9.164850	-2.907508	0.000000	-10.000000	-0.358333	24.750000	38.000000	1023.000000	1023.000000	2046.000000
50.639999	-0.039889	-23.574129	-7.405087	-4.784018	-8.807867	-2.577156	0.000000	-10.000000	-0.400000	26.083334	46.000000	1023.000000	1023.000000	2046.000000
50.660000	-0.037759	-22.315798	-7.115297	-4.601431	-8.424471	-2.174599	0.000000	-10.000000	-0.441667	27.283335	54.333332	1023.000000	1023.000000	2046.000000
50.680000	-0.035701	-21.099022	-6.776408	-4.495208	-8.039409	-1.787997	0.000000	-10.000000	-0.458333	28.250000	63.166668	1023.000000	1023.000000	2046.000000
50.700001	-0.033734	-19.936796	-6.431576	-4.429824	-7.654666	-1.420730	0.000000	-10.000000	-0.483333	28.700001	72.333336	1023.000000	1023.000000	2046.000000
50.720001	-0.031866	-18.832714	-6.098798	-4.324764	-7.244648	-1.164505	0.000000	-10.000000	-0.491667	29.116667	81.833336	1023.000000	1023.000000	2046.000000
50.740002	-0.030071	-17.771721	-5.662942	-4.367399	-6.915544	-0.825835	0.000000	-10.000000	-0.483333	28.900000	91.500000	1023.000000	1023.000000	2046.000000
50.759998	-0.028515	-16.852184	-5.164736	-4.504379	-6.606347	-0.576723	0.000000	-10.000000	-0.466667	28.516666	101.333336	1023.000000	1023.000000	2046.000000
50.779999	-0.027060	-15.992409	-4.743767	-4.541961	-6.312732	-0.393948	0.000000	-10.000000	-0.450000	28.033333	111.000000	1023.000000	1023.000000	2046.000000
50.799999	-0.025870	-15.289186	-4.290323	-4.557436	-6.221725	-0.219701	0.000000	-10.000000	-0.458333	28.166666	120.333336	1023.000000	1023.000000	2046.000000
50.820000	-0.024416	-14.430138	-4.012491	-4.372630	-5.937296	-0.107720	0.000000	-10.000000	-0.466667	28.150000	129.666672	1023.000000	1023.000000	2046.000000
50.840000	-0.023410	-13.835312	-3.847215	-4.250055	-5.796607	0.058565	0.000000	-10.000000	-0.475000	28.300001	139.000000	1023.000000	1023.000000	2046.000000
50.860001	-0.022099	-13.060323	-3.684121	-4.033085	-5.567500	0.224384	0.000000	-10.000000	-0.483333	28.400000	148.500000	1023.000000	1023.000000	2046.000000
50.880001	-0.020331	-12.015580	-3.438822	-3.720331	-5.355634	0.499208	0.000000	-10.000000	-0.491667	28.583334	158.000000	1023.000000	1023.000000	2046.000000
50.900002	-0.018287	-10.807782	-3.165529	-3.490129	-5.014340	0.862217	0.000000	-10.000000	-0.491667	29.100000	167.500000	1023.000000	1023.000000	2046.000000
50.919998	-0.016015	-9.464955	-2.845093	-3.219948	-4.585491	1.185577	0.000000	-10.000000	-0.483333	29.216667	177.000000	1023.000000	1023.000000	2046.000000
50.939999	-0.013797	-8.154053	-2.470423	-2.995723	-4.204433	1.516527	0.000000	-10.000000	-0.483333	29.533333	186.666672	1023.000000	1023.000000	2046.000000
50.959999	-0.011361	-6.714164	-2.082602	-2.720073	-3.777062	1.865573	0.000000	-10.000000	-0.483333	29.366667	196.500000	1023.000000	1023.000000	2046.000000
50.980000	-0.009004	-5.321623	-1.646922	-2.515044	-3.403534	2.243877	0.000000	-10.000000	-0.491667	29.483334	206.500000	1023.000000	1023.000000	2046.000000
51.000000	-0.006531	-3.859716	-1.292447	-2.229744	-2.965160	2.627635	0.000000	-10.000000	-0.475000	29.633333	216.500000	1023.000000	1023.000000	2046.000000
51.020000	-0.004073	-2.407084	-0.925279	-1.926214	-2.517366	2.961774	0.000000	-10.000000	-0.466667	29.866667	226.500000	1023.000000	1023.000000	2046.000000
51.040001	-0.001562	-0.923194	-0.570561	-1.587981	-2.095983	3.331332	0.000000	-10.000000	-0.458333	29.750000	236.500000	1023.000000	1023.000000	2046.000000
51.060001	0.000838	0.495430	-0.282832	-1.143232	-1.677041	3.598535	0.000000	-10.000000	-0.466667	29.683334	246.333328	1023.000000	1023.000000	2046.000000
51.080002	0.002943	1.739045	0.105261	-0.774888	-1.464516	3.873187	0.000000	-10.000000	-0.466667	29.700001	256.000000	1023.000000	1023.000000	2046.000000
51.099998	0.004816	2.846260	0.395531	-0.556662	-1.208124	4.215516	0.000000	-10.000000	-0.466667	29.533333	265.666656	1023.000000	1023.000000	2046.000000
51.119999	0.007125	4.210709	0.777682	-0.189972	-0.912119	4.535118	0.000000	-10.000000	-0.466667	29.166666	275.500000	1023.000000	1023.000000	2046.000000
51.139999	0.009704	5.734828	1.121484	0.255093	-0.400030	4.758280	0.000000	-10.000000	-0.466667	28.316668	285.500000	1023.000000	1023.000000	2046.000000
51.160000	0.011760	6.950204	1.439984	0.351052	-0.064682	5.223850	0.000000	-10.000000	-0.450000	28.200001	295.166656	1023.000000	1023.000000	2046.000000
51.180000	0.012919	7.634933	1.570734	0.385913	0.297293	5.380993	0.000000	-10.000000	-0.425000	27.850000	304.666656	1023.000000	1023.000000	2046.000000
51.200001	0.013511	7.984856	1.693993	0.450765	0.540031	5.300067	0.000000	-10.000000	-0.416667	27.583334	314.000000	1023.000000	1023.000000	2046.000000
51.220001	0.013881	8.203899	1.849032	0.397524	0.673576	5.283768	0.000000	-10.000000	-0.400000	27.283335	323.333344	1023.000000	1023.000000	2046.000000
51.240002	0.014320	8.463095	1.816926	0.551620	0.786977	5.307572	0.000000	-10.000000	-0.383333	26.883333	332.500000	1023.000000	1023.000000	2046.000000
51.259998	0.014827	8.762917	1.714360	0.856698	0.838491	5.353368	0.000000	-10.000000	-0.350000	26.600000	341.500000	1023.000000	1023.000000	2046.000000
51.279999	0.016024	9.470456	1.774022	1.161656	1.019050	5.515729	0.000000	-10.000000	-0.325000	25.550001	350.333344	1023.000000	1023.000000	2046.000000
51.299999	0.017633	10.421090	1.953721	1.338183	1.328675	5.800512	0.000000	-10.000000	-0.325000	24.816668	359.166656	1023.000000	1023.000000	2046.000000
51.320000	0.019062	11.265552	2.172696	1.449289	1.566728	6.076838	0.000000	-10.000000	-0.333333	24.483334	367.666656	1023.000000	1023.000000	2046.000000
51.340000	0.020389	12.049750	2.275654	1.597595	1.887439	6.289063	0.000000	-10.000000	-0.341667	24.483334	376.000000	1023.000000	1023.000000	2046.000000
51.360001	0.022039	13.024838	2.466924	1.789120	2.144340	6.624455	0.000000	-10.000000	-0.341667	25.016666	384.000000	1023.000000	1023.000000	2046.000000
51.380001	0.023790	14.060106	2.776884	2.047970	2.334697	6.900556	0.000000	-10.000000	-0.341667	25.033333	392.166656	1023.000000	1023.000000	2046.000000
51.400002	0.025706	15.192173	3.086853	2.291596	2.587921	7.225802	0.000000	-10.000000	-0.333333	25.083334	400.500000	1023.000000	1023.000000	2046.000000
51.419998	0.027569	16.293449	3.363135	2.555577	2.865001	7.509736	0.000000	-10.000000	-0.325000	24.666666	408.833344	1023.000000	1023.000000	2046.000000
51.439999	0.029383	17.365585	3.620546	2.848472	3.106690	7.789876	0.000000	-10.000000	-0.316667	24.416666	417.000000	1023.000000	1023.000000	2046.000000
51.459999	0.031329	18.515615	3.904601	3.186224	3.380719	8.044072	0.000000	-10.000000	-0.316667	24.566668	425.166656	1023.000000	1023.000000	2046.000000
51.480000	0.033277	19.666973	4.235944	3.428646	3.660875	8.341508	0.000000	-10.000000	-0.308333	24.450001	433.500000	1023.000000	1023.000000	2046.000000
51.500000	0.035311	20.868940	4.513607	3.732123	4.050435	8.572774	0.000000	-10.000000	-0.300000	24.366667	441.833344	1023.000000	1023.000000	2046.000000
51.520000	0.037144	21.952385	4.837929	3.951567	4.301525	8.861362	0.000000	-10.000000	-0.291667	23.933332	450.000000	1023.000000	1023.000000	2046.000000
51.540001	0.038964	23.027609	5.077171	4.164502	4.686607	9.099329	0.000000	-10.000000	-0.266667	23.533333	458.000000	1023.000000	1023.000000	2046.000000
51.560001	0.040440	23.900007	5.386276	4.210789	4.981845	9.321096	0.000000	-10.000000	-0.233333	23.066668	466.000000	1023.000000	1023.000000	2046.000000
51.580002	0.041902	24.764002	5.765473	4.170192	5.342321	9.486016	0.000000	-10.000000	-0.191667	22.216667	473.666656	1023.000000	1023.000000	2046.000000
51.599998	0.042976	25.398649	6.183632	4.066347	5.505585	9.643085	0.000000	-10.000000	-0.166667	21.533333	481.166656	1023.000000	1023.000000	2046.000000
51.619999	0.044048	26.032614	6.547498	4.070893	5.666381	9.747843	0.000000	-10.000000	-0.150000	20.733334	488.333344	1023.000000	1023.000000	2046.000000
51.639999	0.045069	26.636032	6.831486	4.081838	5.888709	9.834000	0.000000	-10.000000	-0.158333	20.300001	495.500000	1023.000000	1023.000000	2046.000000
51.660000	0.045784	27.058046	6.894397	4.196422	6.035086	9.932141	0.000000	-10.000000	-0.166667	19.666668	502.500000	1023.000000	1023.000000	2046.000000
51.680000	0.046733	27.619484	7.018423	4.362917	6.167831	10.070312	0.000000	-10.000000	-0.166667	19.483334	509.166656	1023.000000	1023.000000	2046.000000
51.700001	0.048111	28.433664	7.119946	4.675655	6.350903	10.287160	0.000000	-10.000000	-0.158333	19.100000	515.666687	1023.000000	1023.000000	2046.000000
51.720001	0.049603	29.315180	7.321300	4.927098	6.538693	10.528090	0.000000	-10.000000	-0.150000	18.966667	522.000000	1023.000000	1023.000000	2046.000000
51.740002	0.051404	30.379822	7.600888	5.208617	6.756163	10.814154	0.000000	-10.000000	-0.150000	18.733334	528.333313	1023.000000	1023.000000	2046.000000
51.759998	0.053328	31.516819	7.811243	5.594283	7.089197	11.022097	0.000000	-10.000000	-0.150000	18.683334	534.666687	1023.000000	1023.000000	2046.000000
[truncated: 1,114,611 more chars]
