# Supplementary material for: Effect of Electrode Belt and Body Positions on Regional Pulmonary Ventilation- and Perfusion-Related Impedance Changes Measured by Electric Impedance Tomography
Source: PLoS One. 2016 Jun 2;11(6):e0155913. doi: 10.1371/journal.pone.0155913 (PMC4890811; doi:10.1371/journal.pone.0155913)
Supplement: S1 Dataset — (ZIP) [file pone.0155913.s001.zip › Dataset/Fp05-mage-2i.txt]

Patient Name:	Fp5
Registry:	Fp5
Investigator:	 
Diagnosys:	 
Notes:	mage2i              
Sample Rate [Hz]:	50.07
Time Base 	Pixels Mean 	Pixels Sum 	UPPER RIGHT		UPPER LEFT		LOWER RIGHT		LOWER LEFT		QRS	ETCO2	Paw	Flow (L/min)	Volume	Analog1	Analog2	AnalogSum
0.000000	0.014435	8.531132	3.438600	2.167138	1.928529	0.996864	0.000000	-10.000000	-0.591667	29.316668	521.500000	1023.000000	1023.000000	2046.000000
0.020000	0.017317	10.234313	4.038722	2.513246	2.272932	1.409414	0.000000	-10.000000	-0.566667	29.316668	531.333313	1023.000000	1023.000000	2046.000000
0.040000	0.020228	11.954508	4.525752	2.941503	2.765605	1.721648	0.000000	-10.000000	-0.508333	28.299999	541.000000	1023.000000	1023.000000	2046.000000
0.060000	0.022327	13.195488	5.087421	3.421206	2.910244	1.776617	0.000000	-10.000000	-0.433333	27.133333	550.500000	1023.000000	1023.000000	2046.000000
0.080000	0.024277	14.347641	5.481812	3.890336	3.158675	1.816818	0.000000	-10.000000	-0.350000	24.983334	559.833313	1023.000000	1023.000000	2046.000000
0.100000	0.025869	15.288832	5.891384	4.290384	3.283188	1.823876	0.000000	-10.000000	-0.258333	22.733334	568.666687	1023.000000	1023.000000	2046.000000
0.120000	0.027308	16.139309	6.144233	4.501690	3.512377	1.981009	0.000000	-10.000000	-0.166667	19.383333	576.666687	1023.000000	1023.000000	2046.000000
0.140000	0.028012	16.555298	6.084159	4.634393	3.708301	2.128445	0.000000	-10.000000	-0.075000	15.600000	583.666687	1023.000000	1023.000000	2046.000000
0.160000	0.027811	16.436253	5.935091	4.696205	3.581045	2.223911	0.000000	-10.000000	-0.016667	9.950000	589.333313	1023.000000	1023.000000	2046.000000
0.180000	0.027127	16.032255	5.732455	4.753629	3.395954	2.150218	0.000000	-10.000000	0.025000	3.333333	593.666687	1023.000000	1023.000000	2046.000000
0.200000	0.025795	15.244664	5.456133	4.643621	3.208248	1.936663	0.000000	-10.000000	0.050000	-2.983333	596.000000	1023.000000	1023.000000	2046.000000
0.220000	0.023296	13.768027	5.033510	4.214422	2.901021	1.619074	0.000000	-10.000000	0.083333	-8.483334	597.000000	1023.000000	1023.000000	2046.000000
0.240000	0.019150	11.317503	4.180409	3.559994	2.469904	1.107195	0.000000	-10.000000	0.133333	-12.283334	597.000000	1023.000000	1023.000000	2046.000000
0.260000	0.014724	8.701728	3.353995	2.956151	1.859690	0.531892	0.000000	-10.000000	0.191667	-16.066668	597.000000	1023.000000	1023.000000	2046.000000
0.280000	0.010875	6.427083	2.566743	2.349905	1.387386	0.123049	0.000000	-10.000000	0.266667	-18.816668	593.333313	1023.000000	1023.000000	2046.000000
0.300000	0.007928	4.685648	1.956274	1.925393	1.012931	-0.208950	0.000000	-10.000000	0.341667	-21.533335	584.000000	1023.000000	1023.000000	2046.000000
0.320000	0.005831	3.445948	1.507340	1.556478	0.727702	-0.345572	0.000000	-10.000000	0.425000	-23.600000	572.000000	1023.000000	1023.000000	2046.000000
0.340000	0.003932	2.323714	1.173355	1.274143	0.433094	-0.556876	0.000000	-10.000000	0.483333	-25.450001	561.000000	1023.000000	1023.000000	2046.000000
0.360000	0.002213	1.308140	0.866267	0.993626	0.123888	-0.675642	0.000000	-10.000000	0.550000	-27.016666	552.500000	1023.000000	1023.000000	2046.000000
0.380000	0.000687	0.405859	0.560823	0.768883	-0.040901	-0.882947	0.000000	-10.000000	0.616667	-28.600000	543.666687	1023.000000	1023.000000	2046.000000
0.400000	-0.000264	-0.156187	0.416894	0.574991	-0.261538	-0.886534	0.000000	-10.000000	0.691667	-29.883333	534.166687	1023.000000	1023.000000	2046.000000
0.420000	-0.001218	-0.719829	0.222501	0.444061	-0.358678	-1.027714	0.000000	-10.000000	0.741667	-31.033335	524.166687	1023.000000	1023.000000	2046.000000
0.440000	-0.001940	-1.146487	0.194833	0.217417	-0.565806	-0.992931	0.000000	-10.000000	0.783333	-32.016666	513.666687	1023.000000	1023.000000	2046.000000
0.460000	-0.002508	-1.482050	0.049364	0.082387	-0.561121	-1.052681	0.000000	-10.000000	0.808333	-32.799999	502.833344	1023.000000	1023.000000	2046.000000
0.480000	-0.003741	-2.210707	-0.125123	-0.084322	-0.774683	-1.226579	0.000000	-10.000000	0.850000	-33.716667	492.000000	1023.000000	1023.000000	2046.000000
0.500000	-0.004424	-2.614860	-0.252714	-0.227602	-0.863836	-1.270709	0.000000	-10.000000	0.891667	-34.516666	480.666656	1023.000000	1023.000000	2046.000000
0.520000	-0.005468	-3.231349	-0.579490	-0.513047	-0.833480	-1.305333	0.000000	-10.000000	0.941667	-35.500000	469.333344	1023.000000	1023.000000	2046.000000
0.540000	-0.006753	-3.991304	-0.889417	-0.969560	-0.954645	-1.177682	0.000000	-10.000000	0.958333	-36.183334	457.500000	1023.000000	1023.000000	2046.000000
0.560000	-0.008600	-5.082532	-1.480545	-1.481972	-0.931177	-1.188838	0.000000	-10.000000	0.991667	-36.850002	445.500000	1023.000000	1023.000000	2046.000000
0.580000	-0.010641	-6.288910	-1.856165	-2.018228	-1.190753	-1.223765	0.000000	-10.000000	1.033333	-37.483334	433.166656	1023.000000	1023.000000	2046.000000
0.600000	-0.012648	-7.474914	-2.233049	-2.219665	-1.405767	-1.616433	0.000000	-10.000000	1.066667	-37.950001	420.666656	1023.000000	1023.000000	2046.000000
0.620000	-0.014459	-8.545033	-2.410281	-2.488227	-1.764635	-1.881890	0.000000	-10.000000	1.075000	-38.200001	408.000000	1023.000000	1023.000000	2046.000000
0.640000	-0.016173	-9.558328	-2.570497	-2.706852	-2.140898	-2.140080	0.000000	-10.000000	1.066667	-38.033333	395.166656	1023.000000	1023.000000	2046.000000
0.660000	-0.017625	-10.416374	-2.804595	-2.936786	-2.348248	-2.326746	0.000000	-10.000000	1.083333	-38.049999	382.500000	1023.000000	1023.000000	2046.000000
0.680000	-0.018748	-11.080190	-2.814786	-3.181447	-2.721740	-2.362216	0.000000	-10.000000	1.083333	-37.983334	369.833344	1023.000000	1023.000000	2046.000000
0.700000	-0.019657	-11.617471	-2.954308	-3.363454	-2.861821	-2.437888	0.000000	-10.000000	1.083333	-37.950001	357.166656	1023.000000	1023.000000	2046.000000
0.720000	-0.020410	-12.062061	-3.012989	-3.584591	-3.011376	-2.453105	0.000000	-10.000000	1.075000	-37.916668	344.500000	1023.000000	1023.000000	2046.000000
0.740000	-0.020995	-12.407954	-3.052363	-3.609905	-3.137164	-2.608522	0.000000	-10.000000	1.066667	-37.950001	331.833344	1023.000000	1023.000000	2046.000000
0.760000	-0.021363	-12.625701	-2.923721	-3.648251	-3.342599	-2.711130	0.000000	-10.000000	1.050000	-37.966667	319.166656	1023.000000	1023.000000	2046.000000
0.780000	-0.020940	-12.375705	-2.565825	-3.448206	-3.563159	-2.798514	0.000000	-10.000000	1.008333	-37.716667	306.500000	1023.000000	1023.000000	2046.000000
0.800000	-0.020337	-12.019133	-2.474458	-3.149232	-3.509402	-2.886042	0.000000	-10.000000	0.983333	-37.133335	293.833344	1023.000000	1023.000000	2046.000000
0.820000	-0.020403	-12.058434	-2.298726	-2.904868	-3.851245	-3.003596	0.000000	-10.000000	0.950000	-36.783333	281.333344	1023.000000	1023.000000	2046.000000
0.840000	-0.021156	-12.502945	-2.590261	-2.831437	-3.884892	-3.196356	0.000000	-10.000000	0.933333	-36.233334	269.000000	1023.000000	1023.000000	2046.000000
0.860000	-0.022460	-13.273776	-2.782228	-3.018798	-4.180897	-3.291853	0.000000	-10.000000	0.908333	-35.733334	257.000000	1023.000000	1023.000000	2046.000000
0.880000	-0.023538	-13.911054	-2.984476	-3.150845	-4.440934	-3.334799	0.000000	-10.000000	0.908333	-35.416668	245.166672	1023.000000	1023.000000	2046.000000
0.900000	-0.023974	-14.168697	-3.214022	-3.048193	-4.499067	-3.407415	0.000000	-10.000000	0.908333	-35.099998	233.500000	1023.000000	1023.000000	2046.000000
0.920000	-0.024261	-14.338223	-3.311038	-2.840022	-4.697817	-3.489345	0.000000	-10.000000	0.908333	-35.033333	221.833328	1023.000000	1023.000000	2046.000000
0.940000	-0.025146	-14.861524	-3.447093	-2.806009	-4.935215	-3.673207	0.000000	-10.000000	0.866667	-34.200001	210.166672	1023.000000	1023.000000	2046.000000
0.960000	-0.027948	-16.517363	-3.789791	-3.104997	-5.382921	-4.239654	0.000000	-10.000000	0.825000	-33.516666	198.666672	1023.000000	1023.000000	2046.000000
0.980000	-0.031697	-18.732813	-4.374495	-3.717887	-5.868549	-4.771882	0.000000	-10.000000	0.775000	-32.716667	187.500000	1023.000000	1023.000000	2046.000000
1.000000	-0.036033	-21.295650	-5.275964	-4.290603	-6.302777	-5.426308	0.000000	-10.000000	0.725000	-31.733334	176.500000	1023.000000	1023.000000	2046.000000
1.020000	-0.039666	-23.442783	-5.963238	-4.901510	-6.868212	-5.709822	0.000000	-10.000000	0.675000	-30.350000	165.833328	1023.000000	1023.000000	2046.000000
1.040000	-0.042417	-25.068439	-6.531703	-5.401826	-7.222789	-5.912121	0.000000	-10.000000	0.633333	-29.016668	155.666672	1023.000000	1023.000000	2046.000000
1.060000	-0.044384	-26.231119	-6.957940	-5.773717	-7.446715	-6.052746	0.000000	-10.000000	0.583333	-28.366667	146.000000	1023.000000	1023.000000	2046.000000
1.080000	-0.046153	-27.276598	-7.359697	-6.070343	-7.600312	-6.246245	0.000000	-10.000000	0.558333	-28.083334	136.666672	1023.000000	1023.000000	2046.000000
1.100000	-0.047661	-28.167871	-7.561330	-6.326480	-7.876587	-6.403474	0.000000	-10.000000	0.516667	-27.933334	127.333336	1023.000000	1023.000000	2046.000000
1.120000	-0.048840	-28.864166	-7.767228	-6.408389	-8.067123	-6.621426	0.000000	-10.000000	0.508333	-27.150000	118.000000	1023.000000	1023.000000	2046.000000
1.140000	-0.049511	-29.261217	-7.826846	-6.513714	-8.219520	-6.701138	0.000000	-10.000000	0.475000	-26.416666	108.833336	1023.000000	1023.000000	2046.000000
1.160000	-0.049881	-29.479525	-7.916598	-6.540567	-8.262695	-6.759665	0.000000	-10.000000	0.433333	-25.266666	100.000000	1023.000000	1023.000000	2046.000000
1.180000	-0.050104	-29.611221	-7.865576	-6.545415	-8.366188	-6.834041	0.000000	-10.000000	0.383333	-24.200001	91.500000	1023.000000	1023.000000	2046.000000
1.200000	-0.049955	-29.523655	-7.770919	-6.558875	-8.368433	-6.825428	0.000000	-10.000000	0.341667	-22.900002	83.500000	1023.000000	1023.000000	2046.000000
1.220000	-0.049945	-29.517673	-7.690492	-6.666038	-8.403390	-6.757754	0.000000	-10.000000	0.316667	-21.583334	75.833336	1023.000000	1023.000000	2046.000000
1.240000	-0.049658	-29.348104	-7.758245	-6.788189	-8.192144	-6.609527	0.000000	-10.000000	0.291667	-20.633333	68.666664	1023.000000	1023.000000	2046.000000
1.260000	-0.049493	-29.250469	-7.656475	-6.953777	-8.126716	-6.513503	0.000000	-10.000000	0.258333	-19.666668	61.666668	1023.000000	1023.000000	2046.000000
1.280000	-0.049841	-29.456030	-7.827786	-7.131835	-8.016106	-6.480304	0.000000	-10.000000	0.225000	-18.800001	55.000000	1023.000000	1023.000000	2046.000000
1.300000	-0.050663	-29.941795	-8.044975	-7.482659	-8.030791	-6.383370	0.000000	-10.000000	0.208333	-17.750000	48.666668	1023.000000	1023.000000	2046.000000
1.320000	-0.051735	-30.575287	-8.356321	-7.685517	-8.029118	-6.504332	0.000000	-10.000000	0.183333	-17.000000	42.833332	1023.000000	1023.000000	2046.000000
1.340000	-0.052644	-31.112379	-8.398455	-7.914093	-8.228147	-6.571685	0.000000	-10.000000	0.166667	-16.116667	37.166668	1023.000000	1023.000000	2046.000000
1.360000	-0.053380	-31.547836	-8.510393	-8.066626	-8.293310	-6.677508	0.000000	-10.000000	0.150000	-15.416667	32.000000	1023.000000	1023.000000	2046.000000
1.380000	-0.054323	-32.104687	-8.374303	-8.222924	-8.642589	-6.864869	0.000000	-10.000000	0.150000	-14.466667	26.833334	1023.000000	1023.000000	2046.000000
1.400000	-0.054832	-32.405769	-8.423759	-8.221250	-8.706958	-7.053804	0.000000	-10.000000	0.116667	-13.533334	22.000000	1023.000000	1023.000000	2046.000000
1.420000	-0.055166	-32.603085	-8.300396	-8.286603	-8.909972	-7.106112	0.000000	-10.000000	0.083333	-12.416667	17.333334	1023.000000	1023.000000	2046.000000
1.440000	-0.054919	-32.457237	-8.245099	-8.279684	-8.853438	-7.079015	0.000000	-10.000000	0.050000	-11.433333	13.000000	1023.000000	1023.000000	2046.000000
1.460000	-0.054487	-32.201874	-8.050845	-8.335231	-8.856532	-6.959265	0.000000	-10.000000	0.050000	-10.733334	9.333333	1023.000000	1023.000000	2046.000000
1.480000	-0.053907	-31.859293	-7.918330	-8.291705	-8.788893	-6.860365	0.000000	-10.000000	0.050000	-10.216667	5.833333	1023.000000	1023.000000	2046.000000
1.500000	-0.053083	-31.372324	-7.654782	-8.160399	-8.750648	-6.806495	0.000000	-10.000000	0.033333	-9.550000	2.666667	1023.000000	1023.000000	2046.000000
1.520000	-0.052175	-30.835350	-7.284975	-7.972604	-8.749269	-6.828502	0.000000	-10.000000	0.025000	-8.716667	-0.166667	1023.000000	1023.000000	2046.000000
1.540000	-0.050537	-29.867317	-6.951752	-7.713429	-8.519254	-6.682881	0.000000	-10.000000	0.008333	-7.683334	-2.833333	1023.000000	1023.000000	2046.000000
1.560000	-0.049269	-29.117989	-6.634652	-7.320839	-8.505063	-6.657434	0.000000	-10.000000	0.008333	-6.816667	-5.166667	1023.000000	1023.000000	2046.000000
1.580000	-0.048444	-28.630360	-6.509736	-7.078209	-8.446652	-6.595762	0.000000	-10.000000	-0.008333	-6.100000	-7.500000	1023.000000	1023.000000	2046.000000
1.600000	-0.048585	-28.713737	-6.402498	-6.924897	-8.652958	-6.733384	0.000000	-10.000000	-0.016667	-5.500000	-9.500000	1023.000000	1023.000000	2046.000000
1.620000	-0.048629	-28.739832	-6.565631	-6.938017	-8.558126	-6.678057	0.000000	-10.000000	-0.016667	-4.766667	-11.500000	1023.000000	1023.000000	2046.000000
1.640000	-0.048724	-28.795605	-6.582872	-6.817492	-8.690059	-6.705181	0.000000	-10.000000	-0.016667	-4.116667	-13.166667	1023.000000	1023.000000	2046.000000
1.660000	-0.047721	-28.202824	-6.567482	-6.575162	-8.536154	-6.524025	0.000000	-10.000000	-0.025000	-3.350000	-14.500000	1023.000000	1023.000000	2046.000000
1.680000	-0.046866	-27.698092	-6.491333	-6.214663	-8.480248	-6.511847	0.000000	-10.000000	-0.041667	-2.283334	-15.333333	1023.000000	1023.000000	2046.000000
1.700000	-0.046696	-27.597197	-6.409796	-6.216215	-8.515481	-6.455706	0.000000	-10.000000	-0.058333	-0.216667	-15.833333	1023.000000	1023.000000	2046.000000
1.720000	-0.048324	-28.559649	-6.619514	-6.378747	-8.720705	-6.840683	0.000000	-10.000000	-0.075000	2.366667	-16.000000	1023.000000	1023.000000	2046.000000
1.740000	-0.050807	-30.026800	-7.086072	-6.889683	-8.930816	-7.120229	0.000000	-10.000000	-0.125000	5.933333	-16.000000	1023.000000	1023.000000	2046.000000
1.760000	-0.053474	-31.603271	-7.667455	-7.129259	-9.223819	-7.582737	0.000000	-10.000000	-0.175000	10.083334	-16.000000	1023.000000	1023.000000	2046.000000
1.780000	-0.054898	-32.444881	-8.083342	-7.544566	-9.322600	-7.494375	0.000000	-10.000000	-0.233333	14.233334	-16.000000	1023.000000	1023.000000	2046.000000
1.800000	-0.055721	-32.931187	-8.347220	-7.631148	-9.336219	-7.616598	0.000000	-10.000000	-0.250000	16.966667	-16.000000	1023.000000	1023.000000	2046.000000
1.820000	-0.055716	-32.928059	-8.380632	-7.747831	-9.301432	-7.498164	0.000000	-10.000000	-0.266667	18.316668	-9.333333	1023.000000	1023.000000	2046.000000
1.840000	-0.055624	-32.873619	-8.383665	-7.666762	-9.276760	-7.546431	0.000000	-10.000000	-0.283333	19.166666	4.500000	1023.000000	1023.000000	2046.000000
1.860000	-0.054905	-32.448696	-8.347497	-7.622188	-9.141633	-7.337377	0.000000	-10.000000	-0.325000	20.166666	20.666666	1023.000000	1023.000000	2046.000000
1.880000	-0.053826	-31.811043	-8.225888	-7.426375	-8.947609	-7.211170	0.000000	-10.000000	-0.375000	21.516666	32.333332	1023.000000	1023.000000	2046.000000
1.900000	-0.052401	-30.968716	-7.982372	-7.317392	-8.761541	-6.907412	0.000000	-10.000000	-0.425000	22.783333	39.333332	1023.000000	1023.000000	2046.000000
1.920000	-0.050711	-29.969986	-7.638978	-6.988977	-8.551337	-6.790695	0.000000	-10.000000	-0.475000	24.450001	46.500000	1023.000000	1023.000000	2046.000000
1.940000	-0.048805	-28.843580	-7.270290	-6.725716	-8.271992	-6.575583	0.000000	-10.000000	-0.525000	25.950001	54.500000	1023.000000	1023.000000	2046.000000
1.960000	-0.046864	-27.696846	-6.965085	-6.522546	-7.887387	-6.321828	0.000000	-10.000000	-0.575000	27.616667	62.833332	1023.000000	1023.000000	2046.000000
1.980000	-0.044629	-26.375744	-6.594400	-6.415410	-7.509654	-5.856279	0.000000	-10.000000	-0.616667	28.766666	72.000000	1023.000000	1023.000000	2046.000000
2.000000	-0.042230	-24.957954	-6.288521	-6.215086	-6.945796	-5.508552	0.000000	-10.000000	-0.666667	29.700001	81.500000	1023.000000	1023.000000	2046.000000
2.020000	-0.040183	-23.748043	-5.972229	-6.046219	-6.497322	-5.232274	0.000000	-10.000000	-0.700000	30.600000	91.500000	1023.000000	1023.000000	2046.000000
2.040000	-0.038492	-22.749020	-5.867882	-6.000781	-6.016485	-4.863872	0.000000	-10.000000	-0.725000	31.483334	101.500000	1023.000000	1023.000000	2046.000000
2.060000	-0.037508	-22.167147	-5.767564	-5.977098	-5.716485	-4.705999	0.000000	-10.000000	-0.733333	32.150002	111.666664	1023.000000	1023.000000	2046.000000
2.080000	-0.036815	-21.757805	-5.723795	-5.917396	-5.507051	-4.609564	0.000000	-10.000000	-0.741667	32.383335	122.166664	1023.000000	1023.000000	2046.000000
2.100000	-0.036129	-21.352066	-5.576848	-5.783026	-5.365461	-4.626731	0.000000	-10.000000	-0.775000	32.850002	132.833328	1023.000000	1023.000000	2046.000000
2.120000	-0.035151	-20.774267	-5.496871	-5.671117	-5.088085	-4.518193	0.000000	-10.000000	-0.800000	33.366669	143.833328	1023.000000	1023.000000	2046.000000
2.140000	-0.034207	-20.216520	-5.274342	-5.506778	-4.933021	-4.502379	0.000000	-10.000000	-0.825000	34.283333	154.833328	1023.000000	1023.000000	2046.000000
2.160000	-0.033017	-19.512825	-5.019402	-5.254032	-4.800020	-4.439372	0.000000	-10.000000	-0.841667	34.783333	166.333328	1023.000000	1023.000000	2046.000000
2.180000	-0.031115	-18.388905	-4.691558	-4.949793	-4.494607	-4.252945	0.000000	-10.000000	-0.850000	35.316669	177.666672	1023.000000	1023.000000	2046.000000
2.200000	-0.028678	-16.948898	-4.219140	-4.644798	-4.192259	-3.892702	0.000000	-10.000000	-0.875000	35.666668	189.333328	1023.000000	1023.000000	2046.000000
2.220000	-0.026095	-15.422006	-3.753457	-4.277473	-3.790236	-3.600839	0.000000	-10.000000	-0.883333	36.066669	201.000000	1023.000000	1023.000000	2046.000000
2.240000	-0.023338	-13.792967	-3.212428	-3.908272	-3.403161	-3.269106	0.000000	-10.000000	-0.900000	36.383335	213.000000	1023.000000	1023.000000	2046.000000
2.260000	-0.020229	-11.955569	-2.656156	-3.484093	-2.905503	-2.909818	0.000000	-10.000000	-0.900000	36.500000	225.166672	1023.000000	1023.000000	2046.000000
2.280000	-0.016903	-9.989661	-1.976396	-2.999262	-2.458757	-2.555245	0.000000	-10.000000	-0.900000	36.483334	237.500000	1023.000000	1023.000000	2046.000000
2.300000	-0.013756	-8.129924	-1.332878	-2.390332	-2.123949	-2.282765	0.000000	-10.000000	-0.900000	36.400002	249.833328	1023.000000	1023.000000	2046.000000
2.320000	-0.011125	-6.574874	-0.771707	-1.908217	-1.823919	-2.071032	0.000000	-10.000000	-0.908333	36.200001	262.000000	1023.000000	1023.000000	2046.000000
2.340000	-0.008898	-5.258447	-0.379950	-1.417969	-1.477718	-1.982810	0.000000	-10.000000	-0.891667	36.100002	274.000000	1023.000000	1023.000000	2046.000000
2.360000	-0.006701	-3.960379	0.064227	-1.144928	-1.197819	-1.681861	0.000000	-10.000000	-0.875000	35.816669	286.000000	1023.000000	1023.000000	2046.000000
2.380000	-0.004315	-2.550187	0.358906	-0.665918	-0.796035	-1.447140	0.000000	-10.000000	-0.833333	35.433334	298.000000	1023.000000	1023.000000	2046.000000
2.400000	-0.001995	-1.178910	0.701992	-0.155841	-0.560057	-1.165004	0.000000	-10.000000	-0.800000	34.866669	310.000000	1023.000000	1023.000000	2046.000000
2.420000	-0.000421	-0.249099	0.974680	0.455084	-0.504673	-1.174191	0.000000	-10.000000	-0.758333	34.133335	321.666656	1023.000000	1023.000000	2046.000000
2.440000	0.000332	0.196272	1.061085	0.647296	-0.437255	-1.074854	0.000000	-10.000000	-0.750000	34.033333	333.166656	1023.000000	1023.000000	2046.000000
2.460000	-0.000978	-0.578179	0.938021	0.525554	-0.685688	-1.356065	0.000000	-10.000000	-0.758333	34.016666	344.500000	1023.000000	1023.000000	2046.000000
2.480000	-0.003119	-1.843235	0.365275	0.194172	-0.790739	-1.611943	0.000000	-10.000000	-0.741667	34.200001	355.833344	1023.000000	1023.000000	2046.000000
2.500000	-0.005380	-3.179397	-0.087770	-0.116621	-1.086399	-1.888606	0.000000	-10.000000	-0.716667	33.433334	367.166656	1023.000000	1023.000000	2046.000000
2.520000	-0.006666	-3.939770	-0.490808	-0.383864	-1.160817	-1.904282	0.000000	-10.000000	-0.675000	32.750000	378.333344	1023.000000	1023.000000	2046.000000
2.540000	-0.006840	-4.042593	-0.608949	-0.470888	-1.115952	-1.846805	0.000000	-10.000000	-0.675000	31.966667	389.500000	1023.000000	1023.000000	2046.000000
2.560000	-0.006583	-3.890845	-0.579673	-0.396635	-1.082809	-1.831727	0.000000	-10.000000	-0.650000	31.750000	400.333344	1023.000000	1023.000000	2046.000000
2.580000	-0.005653	-3.341202	-0.493968	-0.376017	-0.895913	-1.575304	0.000000	-10.000000	-0.633333	31.166668	411.000000	1023.000000	1023.000000	2046.000000
2.600000	-0.004738	-2.800359	-0.272186	-0.111941	-0.842836	-1.573396	0.000000	-10.000000	-0.625000	31.100000	421.333344	1023.000000	1023.000000	2046.000000
2.620000	-0.003190	-1.885158	0.006177	0.008569	-0.639514	-1.260391	0.000000	-10.000000	-0.625000	30.816668	431.833344	1023.000000	1023.000000	2046.000000
2.640000	-0.001539	-0.909627	0.345667	0.419277	-0.430073	-1.244498	0.000000	-10.000000	-0.633333	30.950001	442.166656	1023.000000	1023.000000	2046.000000
2.660000	0.000329	0.194458	0.738955	0.699534	-0.193875	-1.050156	0.000000	-10.000000	-0.625000	30.750000	452.500000	1023.000000	1023.000000	2046.000000
2.680000	0.002221	1.312433	1.205374	1.153465	-0.003395	-1.043011	0.000000	-10.000000	-0.633333	31.066668	462.666656	1023.000000	1023.000000	2046.000000
2.700000	0.004537	2.681074	1.645872	1.382700	0.330499	-0.677997	0.000000	-10.000000	-0.641667	31.183334	473.000000	1023.000000	1023.000000	2046.000000
2.720000	0.006450	3.812155	1.900164	1.677172	0.715529	-0.480711	0.000000	-10.000000	-0.641667	31.450001	483.500000	1023.000000	1023.000000	2046.000000
2.740000	0.008484	5.013782	2.162577	1.823407	1.115660	-0.087862	0.000000	-10.000000	-0.633333	31.200001	494.000000	1023.000000	1023.000000	2046.000000
2.760000	0.010338	6.109569	2.335884	2.037638	1.568799	0.167248	0.000000	-10.000000	-0.616667	31.150000	504.333344	1023.000000	1023.000000	2046.000000
2.780000	0.011369	6.719362	2.349837	1.989339	1.877087	0.503098	0.000000	-10.000000	-0.608333	30.716667	514.833313	1023.000000	1023.000000	2046.000000
2.800000	0.012190	7.204566	2.335984	1.912233	2.182624	0.773725	0.000000	-10.000000	-0.575000	29.900000	525.166687	1023.000000	1023.000000	2046.000000
2.820000	0.012488	7.380633	2.298036	1.888699	2.335664	0.858234	0.000000	-10.000000	-0.541667	28.866667	535.500000	1023.000000	1023.000000	2046.000000
2.840000	0.013107	7.746332	2.399615	1.867092	2.466640	1.012986	0.000000	-10.000000	-0.483333	27.783333	545.166687	1023.000000	1023.000000	2046.000000
2.860000	0.013468	7.959524	2.509780	1.992427	2.520933	0.936385	0.000000	-10.000000	-0.425000	26.683334	554.666687	1023.000000	1023.000000	2046.000000
2.880000	0.014194	8.388520	2.848343	1.952303	2.490055	1.097819	0.000000	-10.000000	-0.350000	24.766666	563.666687	1023.000000	1023.000000	2046.000000
2.900000	0.014784	8.737608	3.075065	2.134243	2.492702	1.035598	0.000000	-10.000000	-0.275000	22.416668	572.333313	1023.000000	1023.000000	2046.000000
2.920000	0.015829	9.354734	3.384062	2.152725	2.523545	1.294402	0.000000	-10.000000	-0.200000	19.583334	580.166687	1023.000000	1023.000000	2046.000000
2.940000	0.016832	9.947755	3.536720	2.451683	2.716992	1.242360	0.000000	-10.000000	-0.125000	16.216667	587.166687	1023.000000	1023.000000	2046.000000
2.960000	0.017938	10.601064	3.798891	2.557922	2.824126	1.420125	0.000000	-10.000000	-0.058333	11.650000	593.000000	1023.000000	1023.000000	2046.000000
2.980000	0.019085	11.279348	4.082718	2.749255	2.961040	1.486334	0.000000	-10.000000	0.000000	4.933333	597.666687	1023.000000	1023.000000	2046.000000
3.000000	0.020306	12.001037	4.377660	2.918132	3.141224	1.564020	0.000000	-10.000000	0.033333	-1.200000	600.500000	1023.000000	1023.000000	2046.000000
3.020000	0.021667	12.805234	4.626078	3.186670	3.334273	1.658214	0.000000	-10.000000	0.066667	-7.283334	601.833313	1023.000000	1023.000000	2046.000000
3.040000	0.022664	13.394210	4.883351	3.398516	3.391112	1.721231	0.000000	-10.000000	0.100000	-10.966667	602.000000	1023.000000	1023.000000	2046.000000
3.060000	0.022910	13.539873	5.045937	3.570532	3.298336	1.625069	0.000000	-10.000000	0.141667	-14.333334	602.000000	1023.000000	1023.000000	2046.000000
3.080000	0.023177	13.697763	5.000447	3.603680	3.459166	1.634471	0.000000	-10.000000	0.191667	-16.350000	602.000000	1023.000000	1023.000000	2046.000000
3.100000	0.023164	13.690144	4.896750	3.568021	3.477205	1.748167	0.000000	-10.000000	0.241667	-18.300001	594.166687	1023.000000	1023.000000	2046.000000
3.120000	0.022343	13.204870	4.658955	3.567969	3.276174	1.701772	0.000000	-10.000000	0.308333	-20.183334	584.166687	1023.000000	1023.000000	2046.000000
3.140000	0.021436	12.668774	4.336348	3.550621	3.088323	1.693482	0.000000	-10.000000	0.366667	-22.066668	571.666687	1023.000000	1023.000000	2046.000000
3.160000	0.019602	11.584592	4.067744	3.493572	2.683681	1.339595	0.000000	-10.000000	0.416667	-23.650002	564.500000	1023.000000	1023.000000	2046.000000
3.180000	0.016910	9.993968	3.727151	3.098426	2.144447	1.023944	0.000000	-10.000000	0.458333	-24.900002	556.500000	1023.000000	1023.000000	2046.000000
3.200000	0.012851	7.594977	2.872243	2.550982	1.730632	0.441120	0.000000	-10.000000	0.516667	-26.250000	548.166687	1023.000000	1023.000000	2046.000000
3.220000	0.007817	4.619877	1.868293	1.694441	1.090015	-0.032872	0.000000	-10.000000	0.591667	-27.766666	539.333313	1023.000000	1023.000000	2046.000000
3.240000	0.003221	1.903492	0.981952	1.090052	0.446201	-0.614713	0.000000	-10.000000	0.675000	-29.566668	530.166687	1023.000000	1023.000000	2046.000000
3.260000	-0.000351	-0.207521	0.275608	0.388363	-0.034462	-0.837031	0.000000	-10.000000	0.741667	-31.266666	520.333313	1023.000000	1023.000000	2046.000000
3.280000	-0.003007	-1.777231	-0.251791	-0.101489	-0.364322	-1.059629	0.000000	-10.000000	0.816667	-32.700001	509.833344	1023.000000	1023.000000	2046.000000
3.300000	-0.005507	-3.254733	-0.687563	-0.434072	-0.731766	-1.401332	0.000000	-10.000000	0.883333	-34.066666	499.000000	1023.000000	1023.000000	2046.000000
3.320000	-0.007628	-4.507965	-0.969144	-0.721024	-1.158698	-1.659098	0.000000	-10.000000	0.950000	-35.183334	487.666656	1023.000000	1023.000000	2046.000000
3.340000	-0.009456	-5.588575	-1.324044	-0.894457	-1.427119	-1.942956	0.000000	-10.000000	1.008333	-36.366669	476.000000	1023.000000	1023.000000	2046.000000
3.360000	-0.010970	-6.483336	-1.505786	-1.092588	-1.774887	-2.110075	0.000000	-10.000000	1.058333	-37.483334	463.666656	1023.000000	1023.000000	2046.000000
3.380000	-0.012026	-7.107288	-1.811013	-1.217299	-1.823068	-2.255908	0.000000	-10.000000	1.125000	-38.400002	451.166656	1023.000000	1023.000000	2046.000000
3.400000	-0.013085	-7.733214	-1.870662	-1.349395	-2.081065	-2.432092	0.000000	-10.000000	1.166667	-39.083332	438.333344	1023.000000	1023.000000	2046.000000
3.420000	-0.013805	-8.158683	-1.949186	-1.451918	-2.193626	-2.563953	0.000000	-10.000000	1.200000	-39.299999	425.333344	1023.000000	1023.000000	2046.000000
3.440000	-0.014536	-8.590705	-1.982972	-1.630529	-2.376392	-2.600811	0.000000	-10.000000	1.183333	-39.183334	412.166656	1023.000000	1023.000000	2046.000000
3.460000	-0.015214	-8.991633	-2.304844	-1.849445	-2.270163	-2.567181	0.000000	-10.000000	1.150000	-38.766666	399.000000	1023.000000	1023.000000	2046.000000
3.480000	-0.016006	-9.459361	-2.430694	-2.103384	-2.383631	-2.541652	0.000000	-10.000000	1.100000	-38.383335	386.166656	1023.000000	1023.000000	2046.000000
3.500000	-0.017084	-10.096802	-2.766436	-2.434383	-2.381526	-2.514457	0.000000	-10.000000	1.066667	-37.916668	373.500000	1023.000000	1023.000000	2046.000000
3.520000	-0.018689	-11.045085	-3.177418	-2.903692	-2.497171	-2.466803	0.000000	-10.000000	1.041667	-37.633331	360.833344	1023.000000	1023.000000	2046.000000
3.540000	-0.020536	-12.136932	-3.605598	-3.272924	-2.654137	-2.604273	0.000000	-10.000000	1.041667	-37.349998	348.333344	1023.000000	1023.000000	2046.000000
3.560000	-0.022270	-13.161657	-3.965395	-3.676953	-2.835283	-2.684027	0.000000	-10.000000	1.033333	-37.299999	335.666656	1023.000000	1023.000000	2046.000000
3.580000	-0.023871	-14.107640	-4.199907	-3.906703	-3.094754	-2.906276	0.000000	-10.000000	1.016667	-36.816669	323.333344	1023.000000	1023.000000	2046.000000
3.600000	-0.025513	-15.078064	-4.306770	-4.293125	-3.465287	-3.012882	0.000000	-10.000000	0.983333	-36.633335	311.000000	1023.000000	1023.000000	2046.000000
3.620000	-0.027078	-16.002970	-4.459377	-4.445385	-3.803191	-3.295016	0.000000	-10.000000	0.958333	-36.233334	299.000000	1023.000000	1023.000000	2046.000000
3.640000	-0.028263	-16.703217	-4.584387	-4.716551	-4.063079	-3.339200	0.000000	-10.000000	0.950000	-36.166668	287.000000	1023.000000	1023.000000	2046.000000
3.660000	-0.029232	-17.275969	-4.649023	-4.788553	-4.289176	-3.549216	0.000000	-10.000000	0.941667	-35.833336	275.000000	1023.000000	1023.000000	2046.000000
3.680000	-0.029893	-17.666861	-4.602296	-5.024323	-4.516073	-3.524168	0.000000	-10.000000	0.941667	-35.733334	263.000000	1023.000000	1023.000000	2046.000000
3.700000	-0.030543	-18.050804	-4.577481	-5.043021	-4.718309	-3.711994	0.000000	-10.000000	0.933333	-35.366669	251.000000	1023.000000	1023.000000	2046.000000
3.720000	-0.030576	-18.070448	-4.495921	-5.084127	-4.739017	-3.751381	0.000000	-10.000000	0.925000	-34.983334	239.000000	1023.000000	1023.000000	2046.000000
3.740000	-0.030410	-17.972023	-4.225446	-4.947650	-4.904978	-3.893949	0.000000	-10.000000	0.891667	-34.299999	227.333328	1023.000000	1023.000000	2046.000000
3.760000	-0.029454	-17.407154	-4.004504	-4.738624	-4.854672	-3.809354	0.000000	-10.000000	0.858333	-33.783333	215.833328	1023.000000	1023.000000	2046.000000
3.780000	-0.029188	-17.249870	-3.877417	-4.374887	-5.022076	-3.975490	0.000000	-10.000000	0.808333	-32.983334	204.666672	1023.000000	1023.000000	2046.000000
3.800000	-0.029673	-17.536695	-3.921717	-4.265974	-5.236577	-4.112428	0.000000	-10.000000	0.766667	-32.133335	193.500000	1023.000000	1023.000000	2046.000000
3.820000	-0.030923	-18.275366	-4.180717	-4.311541	-5.449212	-4.333896	0.000000	-10.000000	0.708333	-31.133335	179.500000	1023.000000	1023.000000	2046.000000
3.840000	-0.031604	-18.677876	-4.464913	-4.447592	-5.508595	-4.256775	0.000000	-10.000000	0.675000	-30.516666	169.166672	1023.000000	1023.000000	2046.000000
3.860000	-0.032156	-19.004360	-4.571652	-4.451324	-5.704451	-4.276933	0.000000	-10.000000	0.633333	-29.900000	159.000000	1023.000000	1023.000000	2046.000000
3.880000	-0.031906	-18.856476	-4.671340	-4.142583	-5.726330	-4.316221	0.000000	-10.000000	0.625000	-29.383333	152.333328	1023.000000	1023.000000	2046.000000
3.900000	-0.032274	-19.073839	-4.695379	-4.078179	-5.926974	-4.373306	0.000000	-10.000000	0.591667	-28.666668	142.333328	1023.000000	1023.000000	2046.000000
3.920000	-0.034172	-20.195875	-4.944868	-4.217637	-6.245835	-4.787535	0.000000	-10.000000	0.558333	-27.716667	132.833328	1023.000000	1023.000000	2046.000000
3.940000	-0.037665	-22.259836	-5.413728	-4.795807	-6.735018	-5.315282	0.000000	-10.000000	0.500000	-26.600000	123.500000	1023.000000	1023.000000	2046.000000
3.960000	-0.041690	-24.639013	-6.167394	-5.323449	-7.166816	-5.981355	0.000000	-10.000000	0.441667	-25.133333	114.666664	1023.000000	1023.000000	2046.000000
3.980000	-0.045416	-26.840984	-6.760581	-5.862462	-7.818390	-6.399552	0.000000	-10.000000	0.400000	-23.650000	106.166664	1023.000000	1023.000000	2046.000000
4.000000	-0.047882	-28.298216	-7.372130	-6.272831	-8.006482	-6.646771	0.000000	-10.000000	0.350000	-22.250000	98.333336	1023.000000	1023.000000	2046.000000
4.020000	-0.049908	-29.495901	-7.772510	-6.680330	-8.303118	-6.739944	0.000000	-10.000000	0.333333	-21.483334	90.833336	1023.000000	1023.000000	2046.000000
4.040000	-0.051332	-30.336933	-8.084764	-6.882223	-8.437358	-6.932590	0.000000	-10.000000	0.308333	-21.233334	83.666664	1023.000000	1023.000000	2046.000000
4.060000	-0.052662	-31.123537	-8.278609	-7.177579	-8.693580	-6.973770	0.000000	-10.000000	0.308333	-21.033333	76.500000	1023.000000	1023.000000	2046.000000
4.080000	-0.053215	-31.450027	-8.484185	-7.172718	-8.692362	-7.100762	0.000000	-10.000000	0.300000	-20.533333	69.500000	1023.000000	1023.000000	2046.000000
4.100000	-0.053891	-31.849695	-8.502969	-7.297496	-8.914837	-7.134392	0.000000	-10.000000	0.275000	-19.700001	62.666668	1023.000000	1023.000000	2046.000000
4.120000	-0.054165	-32.011299	-8.509923	-7.252308	-8.979105	-7.269961	0.000000	-10.000000	0.241667	-18.750000	56.000000	1023.000000	1023.000000	2046.000000
4.140000	-0.054189	-32.025650	-8.455570	-7.236816	-9.006935	-7.326328	0.000000	-10.000000	0.191667	-17.516666	49.666668	1023.000000	1023.000000	2046.000000
4.160000	-0.053893	-31.851028	-8.333815	-7.224852	-8.997486	-7.294875	0.000000	-10.000000	0.166667	-16.350000	43.833332	1023.000000	1023.000000	2046.000000
4.180000	-0.053592	-31.672588	-8.362799	-7.305411	-8.845313	-7.159065	0.000000	-10.000000	0.150000	-15.016667	38.500000	1023.000000	1023.000000	2046.000000
4.200000	-0.052902	-31.265160	-8.239837	-7.343277	-8.729424	-6.952621	0.000000	-10.000000	0.150000	-13.966667	33.666668	1023.000000	1023.000000	2046.000000
4.220000	-0.052314	-30.917763	-8.178252	-7.384096	-8.518860	-6.836555	0.000000	-10.000000	0.116667	-12.966667	29.000000	1023.000000	1023.000000	2046.000000
4.240000	-0.052156	-30.824371	-8.178549	-7.561480	-8.391430	-6.692912	0.000000	-10.000000	0.091667	-12.200001	24.500000	1023.000000	1023.000000	2046.000000
4.260000	-0.052666	-31.125801	-8.424257	-7.809813	-8.259976	-6.631754	0.000000	-10.000000	0.058333	-11.483334	20.500000	1023.000000	1023.000000	2046.000000
4.280000	-0.053796	-31.793243	-8.547113	-8.157468	-8.442240	-6.646422	0.000000	-10.000000	0.058333	-10.950001	16.666666	1023.000000	1023.000000	2046.000000
4.300000	-0.054684	-32.318275	-8.666858	-8.303239	-8.508562	-6.839619	0.000000	-10.000000	0.050000	-10.333334	13.166667	1023.000000	1023.000000	2046.000000
4.320000	-0.055522	-32.813751	-8.750093	-8.431454	-8.600409	-7.031798	0.000000	-10.000000	0.041667	-9.466667	9.500000	1023.000000	1023.000000	2046.000000
4.340000	-0.056111	-33.161671	-8.655206	-8.523955	-8.818280	-7.164229	0.000000	-10.000000	0.033333	-8.300000	6.333333	1023.000000	1023.000000	2046.000000
4.360000	-0.056453	-33.363491	-8.621249	-8.581970	-8.965029	-7.195241	0.000000	-10.000000	0.016667	-6.983334	3.666667	1023.000000	1023.000000	2046.000000
4.380000	-0.056497	-33.389713	-8.492343	-8.572919	-9.078523	-7.245928	0.000000	-10.000000	0.000000	-5.366667	1.666667	1023.000000	1023.000000	2046.000000
4.400000	-0.055875	-33.021996	-8.368876	-8.588939	-8.976040	-7.088140	0.000000	-10.000000	-0.016667	-3.833333	0.166667	1023.000000	1023.000000	2046.000000
4.420000	-0.055264	-32.660786	-8.132895	-8.536940	-8.983890	-7.007064	0.000000	-10.000000	-0.033333	-1.633333	-1.000000	1023.000000	1023.000000	2046.000000
4.440000	-0.054171	-32.014969	-7.920307	-8.396856	-8.783154	-6.914651	0.000000	-10.000000	-0.050000	0.500000	-1.666667	1023.000000	1023.000000	2046.000000
4.460000	-0.052920	-31.275848	-7.629730	-8.225772	-8.669315	-6.751030	0.000000	-10.000000	-0.066667	3.200000	-2.000000	1023.000000	1023.000000	2046.000000
4.480000	-0.051380	-30.365602	-7.280149	-8.037704	-8.489207	-6.558543	0.000000	-10.000000	-0.091667	6.116667	-2.000000	1023.000000	1023.000000	2046.000000
4.500000	-0.049582	-29.302816	-6.807315	-7.802656	-8.320080	-6.372766	0.000000	-10.000000	-0.125000	9.500000	-2.000000	1023.000000	1023.000000	2046.000000
4.520000	-0.047264	-27.932854	-6.268644	-7.383905	-8.043900	-6.236404	0.000000	-10.000000	-0.175000	12.883333	-2.000000	1023.000000	1023.000000	2046.000000
4.540000	-0.045223	-26.726934	-5.809595	-6.893561	-7.881415	-6.142362	0.000000	-10.000000	-0.216667	15.666667	-2.000000	1023.000000	1023.000000	2046.000000
4.560000	-0.043564	-25.746315	-5.411636	-6.444683	-7.829649	-6.060346	0.000000	-10.000000	-0.266667	17.966667	2.166667	1023.000000	1023.000000	2046.000000
4.580000	-0.042374	-25.042894	-5.280874	-6.134157	-7.602754	-6.025110	0.000000	-10.000000	-0.316667	19.900000	11.166667	1023.000000	1023.000000	2046.000000
4.600000	-0.041521	-24.539198	-5.172266	-5.946259	-7.458674	-5.962000	0.000000	-10.000000	-0.366667	21.483334	22.500000	1023.000000	1023.000000	2046.000000
4.620000	-0.040177	-23.744715	-5.120721	-5.821928	-7.182997	-5.619070	0.000000	-10.000000	-0.400000	22.533333	32.000000	1023.000000	1023.000000	2046.000000
4.640000	-0.038302	-22.636236	-4.872601	-5.383586	-6.990466	-5.389582	0.000000	-10.000000	-0.408333	23.433334	39.333332	1023.000000	1023.000000	2046.000000
4.660000	-0.036000	-21.275982	-4.618378	-4.851902	-6.655412	-5.150290	0.000000	-10.000000	-0.416667	24.066668	47.000000	1023.000000	1023.000000	2046.000000
4.680000	-0.034526	-20.404989	-4.292340	-4.511001	-6.591619	-5.010029	0.000000	-10.000000	-0.433333	24.950001	55.000000	1023.000000	1023.000000	2046.000000
4.700000	-0.035029	-20.701921	-4.459742	-4.545438	-6.470359	-5.226384	0.000000	-10.000000	-0.475000	25.633333	63.166668	1023.000000	1023.000000	2046.000000
4.720000	-0.037146	-21.953493	-4.864742	-4.968553	-6.644445	-5.475753	0.000000	-10.000000	-0.516667	26.383333	71.500000	1023.000000	1023.000000	2046.000000
4.740000	-0.039919	-23.591862	-5.516538	-5.377599	-6.826256	-5.871470	0.000000	-10.000000	-0.525000	27.016666	80.166664	1023.000000	1023.000000	2046.000000
4.760000	-0.041534	-24.546457	-6.052981	-5.691492	-6.894715	-5.907268	0.000000	-10.000000	-0.516667	27.383333	89.166664	1023.000000	1023.000000	2046.000000
4.780000	-0.041875	-24.747953	-6.250181	-5.808756	-6.815598	-5.873420	0.000000	-10.000000	-0.491667	27.500000	98.333336	1023.000000	1023.000000	2046.000000
4.800000	-0.041765	-24.682842	-6.255715	-5.803203	-6.802808	-5.821115	0.000000	-10.000000	-0.491667	27.516666	107.500000	1023.000000	1023.000000	2046.000000
4.820000	-0.041131	-24.308401	-6.262212	-5.738696	-6.625445	-5.682047	0.000000	-10.000000	-0.491667	27.583334	116.666664	1023.000000	1023.000000	2046.000000
4.840000	-0.040276	-23.802982	-6.109434	-5.580724	-6.540127	-5.572696	0.000000	-10.000000	-0.508333	27.883333	125.833336	1023.000000	1023.000000	2046.000000
4.860000	-0.039016	-23.058537	-5.936156	-5.416579	-6.312163	-5.393640	0.000000	-10.000000	-0.533333	28.383333	135.166672	1023.000000	1023.000000	2046.000000
4.880000	-0.037413	-22.111158	-5.617596	-5.163082	-6.130562	-5.199918	0.000000	-10.000000	-0.575000	29.049999	144.500000	1023.000000	1023.000000	2046.000000
4.900000	-0.035436	-20.942814	-5.312126	-4.872346	-5.794239	-4.964104	0.000000	-10.000000	-0.608333	29.549999	154.000000	1023.000000	1023.000000	2046.000000
4.920000	-0.033547	-19.826490	-4.879180	-4.690295	-5.609797	-4.647218	0.000000	-10.000000	-0.633333	30.100000	163.666672	1023.000000	1023.000000	2046.000000
4.940000	-0.031533	-18.635860	-4.574705	-4.390500	-5.197666	-4.472990	0.000000	-10.000000	-0.650000	30.600000	173.500000	1023.000000	1023.000000	2046.000000
4.960000	-0.029591	-17.488510	-4.239815	-4.223633	-4.850811	-4.174252	0.000000	-10.000000	-0.650000	30.966667	183.833328	1023.000000	1023.000000	2046.000000
4.980000	-0.027413	-16.200853	-3.941320	-3.941442	-4.388921	-3.929170	0.000000	-10.000000	-0.658333	30.616667	194.166672	1023.000000	1023.000000	2046.000000
5.000000	-0.025409	-15.016626	-3.673949	-3.797469	-3.892549	-3.652660	0.000000	-10.000000	-0.641667	30.283333	204.500000	1023.000000	1023.000000	2046.000000
5.020000	-0.023793	-14.061508	-3.469215	-3.726439	-3.550461	-3.315393	0.000000	-10.000000	-0.633333	29.866667	214.500000	1023.000000	1023.000000	2046.000000
5.040000	-0.022648	-13.384696	-3.493359	-3.722993	-3.115560	-3.052784	0.000000	-10.000000	-0.608333	29.716667	224.500000	1023.000000	1023.000000	2046.000000
5.060000	-0.021893	-12.938815	-3.433365	-3.736586	-2.877232	-2.891633	0.000000	-10.000000	-0.591667	29.500000	234.500000	1023.000000	1023.000000	2046.000000
5.080000	-0.021026	-12.426613	-3.285561	-3.663669	-2.717863	-2.759519	0.000000	-10.000000	-0.583333	29.083334	244.500000	1023.000000	1023.000000	2046.000000
5.100000	-0.020429	-12.073294	-3.072051	-3.614578	-2.673025	-2.713639	0.000000	-10.000000	-0.591667	29.250000	254.333328	1023.000000	1023.000000	2046.000000
5.120000	-0.019581	-11.572302	-2.762485	-3.412141	-2.633178	-2.764498	0.000000	-10.000000	-0.616667	29.416666	264.000000	1023.000000	1023.000000	2046.000000
5.140000	-0.018526	-10.948925	-2.455126	-3.206119	-2.544120	-2.743561	0.000000	-10.000000	-0.633333	30.150000	273.666656	1023.000000	1023.000000	2046.000000
5.160000	-0.016804	-9.931316	-2.096273	-2.895431	-2.339508	-2.600105	0.000000	-10.000000	-0.641667	30.466667	283.500000	1023.000000	1023.000000	2046.000000
5.180000	-0.014610	-8.634309	-1.751009	-2.517696	-1.999769	-2.365835	0.000000	-10.000000	-0.650000	30.783335	293.833344	1023.000000	1023.000000	2046.000000
5.200000	-0.012157	-7.184891	-1.185569	-2.250840	-1.767884	-1.980598	0.000000	-10.000000	-0.658333	30.833334	304.166656	1023.000000	1023.000000	2046.000000
5.220000	-0.009363	-5.533442	-0.735286	-1.813274	-1.288981	-1.695902	0.000000	-10.000000	-0.658333	31.066668	314.500000	1023.000000	1023.000000	2046.000000
5.240000	-0.006642	-3.925264	-0.068723	-1.459292	-1.043650	-1.353599	0.000000	-10.000000	-0.641667	31.166668	324.666656	1023.000000	1023.000000	2046.000000
5.260000	-0.003483	-2.058212	0.539273	-0.935204	-0.585591	-1.076689	0.000000	-10.000000	-0.658333	31.300001	335.000000	1023.000000	1023.000000	2046.000000
5.280000	-0.000723	-0.427029	1.149568	-0.398981	-0.299258	-0.878358	0.000000	-10.000000	-0.666667	31.516666	345.500000	1023.000000	1023.000000	2046.000000
5.300000	0.001834	1.084170	1.675330	0.197439	0.018575	-0.807175	0.000000	-10.000000	-0.683333	31.650000	356.000000	1023.000000	1023.000000	2046.000000
5.320000	0.004168	2.463430	2.130329	0.672559	0.317274	-0.656731	0.000000	-10.000000	-0.675000	31.850000	366.666656	1023.000000	1023.000000	2046.000000
5.340000	0.006560	3.877048	2.672117	0.998832	0.535335	-0.329237	0.000000	-10.000000	-0.666667	31.633333	377.166656	1023.000000	1023.000000	2046.000000
5.360000	0.008863	5.238248	2.913442	1.392009	0.934438	-0.001641	0.000000	-10.000000	-0.658333	31.383333	387.833344	1023.000000	1023.000000	2046.000000
5.380000	0.010479	6.193375	3.040671	1.795523	1.136324	0.220856	0.000000	-10.000000	-0.666667	31.166668	398.166656	1023.000000	1023.000000	2046.000000
5.400000	0.011884	7.023158	3.183336	2.226724	1.278488	0.334609	0.000000	-10.000000	-0.666667	30.983334	408.666656	1023.000000	1023.000000	2046.000000
5.420000	0.012139	7.173930	3.280982	2.379692	1.170893	0.342364	0.000000	-10.000000	-0.658333	30.966667	419.000000	1023.000000	1023.000000	2046.000000
5.440000	0.011405	6.740428	3.143522	2.248322	1.136945	0.211640	0.000000	-10.000000	-0.633333	30.800001	429.333344	1023.000000	1023.000000	2046.000000
5.460000	0.009242	5.461806	2.751589	1.931478	0.853216	-0.074476	0.000000	-10.000000	-0.616667	30.416668	439.666656	1023.000000	1023.000000	2046.000000
5.480000	0.006885	4.069205	2.206124	1.609413	0.631583	-0.377914	0.000000	-10.000000	-0.600000	29.966667	450.000000	1023.000000	1023.000000	2046.000000
5.500000	0.005222	3.085955	1.790123	1.327431	0.445079	-0.476678	0.000000	-10.000000	-0.575000	29.283333	460.166656	1023.000000	1023.000000	2046.000000
5.520000	0.004663	2.755901	1.589146	1.230396	0.451763	-0.515404	0.000000	-10.000000	-0.558333	28.950001	470.000000	1023.000000	1023.000000	2046.000000
5.540000	0.004827	2.852924	1.535627	1.314877	0.517029	-0.514610	0.000000	-10.000000	-0.566667	28.733334	479.666656	1023.000000	1023.000000	2046.000000
5.560000	0.005385	3.182622	1.705637	1.466019	0.532315	-0.521349	0.000000	-10.000000	-0.583333	28.716667	489.166656	1023.000000	1023.000000	2046.000000
5.580000	0.006227	3.679907	1.840783	1.621213	0.625350	-0.407438	0.000000	-10.000000	-0.616667	28.866667	498.833344	1023.000000	1023.000000	2046.000000
5.600000	0.007661	4.527460	2.214083	1.879951	0.657720	-0.224294	0.000000	-10.000000	-0.600000	28.866667	508.500000	1023.000000	1023.000000	2046.000000
5.620000	0.009279	5.483681	2.407516	2.163569	0.984201	-0.071605	0.000000	-10.000000	-0.591667	29.066668	518.166687	1023.000000	1023.000000	2046.000000
5.640000	0.011227	6.634995	2.898036	2.522422	1.094416	0.120122	0.000000	-10.000000	-0.558333	28.950001	527.833313	1023.000000	1023.000000	2046.000000
5.660000	0.013224	7.815532	3.267478	2.839920	1.405493	0.302641	0.000000	-10.000000	-0.550000	28.716667	537.500000	1023.000000	1023.000000	2046.000000
5.680000	0.015354	9.074213	3.690300	3.201572	1.668828	0.513514	0.000000	-10.000000	-0.525000	28.033333	547.166687	1023.000000	1023.000000	2046.000000
5.700000	0.017201	10.165825	3.911724	3.342728	2.044593	0.866780	0.000000	-10.000000	-0.491667	27.250000	556.666687	1023.000000	1023.000000	2046.000000
5.720000	0.018736	11.073082	4.148864	3.517193	2.333569	1.073456	0.000000	-10.000000	-0.458333	26.666666	565.833313	1023.000000	1023.000000	2046.000000
5.740000	0.020298	11.996406	4.283857	3.633139	2.771827	1.307582	0.000000	-10.000000	-0.416667	26.049999	574.833313	1023.000000	1023.000000	2046.000000
5.760000	0.021114	12.478652	4.119243	3.472899	3.214301	1.672209	0.000000	-10.000000	-0.358333	24.816666	583.500000	1023.000000	1023.000000	2046.000000
5.780000	0.021717	12.834544	4.047454	3.353837	3.524945	1.908308	0.000000	-10.000000	-0.300000	23.000000	591.833313	1023.000000	1023.000000	2046.000000
5.800000	0.021707	12.828785	3.949046	3.293440	3.642523	1.943776	0.000000	-10.000000	-0.250000	21.183334	599.833313	1023.000000	1023.000000	2046.000000
5.820000	0.021940	12.966290	4.033408	3.295484	3.666496	1.970903	0.000000	-10.000000	-0.225000	19.666668	607.333313	1023.000000	1023.000000	2046.000000
5.840000	0.021921	12.955544	4.134272	3.290758	3.627615	1.902900	0.000000	-10.000000	-0.175000	18.033335	614.166687	1023.000000	1023.000000	2046.000000
5.860000	0.022197	13.118299	4.291523	3.358502	3.648837	1.819437	0.000000	-10.000000	-0.141667	15.816668	620.500000	1023.000000	1023.000000	2046.000000
5.880000	0.022173	13.104259	4.471124	3.419184	3.518667	1.695284	0.000000	-10.000000	-0.083333	12.816668	626.000000	1023.000000	1023.000000	2046.000000
5.900000	0.022661	13.392856	4.566543	3.522037	3.592209	1.712067	0.000000	-10.000000	-0.050000	8.550000	630.833313	1023.000000	1023.000000	2046.000000
5.920000	0.023367	13.809941	4.722752	3.574317	3.667899	1.844973	0.000000	-10.000000	0.000000	3.050000	634.333313	1023.000000	1023.000000	2046.000000
5.940000	0.024009	14.189463	4.913086	3.705008	3.689370	1.881999	0.000000	-10.000000	0.016667	-1.216667	636.333313	1023.000000	1023.000000	2046.000000
5.960000	0.024909	14.721106	5.142980	3.827645	3.838993	1.911488	0.000000	-10.000000	0.033333	-5.866667	637.000000	1023.000000	1023.000000	2046.000000
5.980000	0.026141	15.449074	5.446919	3.974498	3.985157	2.042499	0.000000	-10.000000	0.050000	-9.200000	637.000000	1023.000000	1023.000000	2046.000000
6.000000	0.027281	16.122965	5.681019	4.279983	4.133437	2.028526	0.000000	-10.000000	0.108333	-13.116667	637.000000	1023.000000	1023.000000	2046.000000
6.020000	0.028053	16.579113	5.900589	4.466752	4.141421	2.070351	0.000000	-10.000000	0.175000	-15.283334	637.000000	1023.000000	1023.000000	2046.000000
6.040000	0.028226	16.681625	6.006476	4.522091	4.126276	2.026782	0.000000	-10.000000	0.250000	-17.566668	629.833313	1023.000000	1023.000000	2046.000000
6.060000	0.028246	16.693399	5.984631	4.490126	4.146318	2.072325	0.000000	-10.000000	0.316667	-19.966667	620.333313	1023.000000	1023.000000	2046.000000
6.080000	0.028052	16.578974	5.900819	4.426708	4.051112	2.200336	0.000000	-10.000000	0.391667	-22.500000	608.333313	1023.000000	1023.000000	2046.000000
6.100000	0.027163	16.053150	5.548999	4.427110	3.936735	2.140306	0.000000	-10.000000	0.466667	-24.583334	600.833313	1023.000000	1023.000000	2046.000000
6.120000	0.025758	15.222896	5.192611	4.373838	3.640952	2.015494	0.000000	-10.000000	0.550000	-26.483334	592.666687	1023.000000	1023.000000	2046.000000
6.140000	0.023803	14.067521	4.956481	4.171037	3.181896	1.758108	0.000000	-10.000000	0.625000	-28.233334	583.833313	1023.000000	1023.000000	2046.000000
6.160000	0.020368	12.037249	4.324524	3.691037	2.762995	1.258692	0.000000	-10.000000	0.675000	-29.533335	574.333313	1023.000000	1023.000000	2046.000000
6.180000	0.015515	9.169599	3.483798	2.892306	2.070620	0.722874	0.000000	-10.000000	0.725000	-30.966667	564.500000	1023.000000	1023.000000	2046.000000
6.200000	0.010746	6.350880	2.495023	2.190320	1.484001	0.181536	0.000000	-10.000000	0.775000	-32.000000	554.166687	1023.000000	1023.000000	2046.000000
6.220000	0.006380	3.770551	1.577265	1.422961	0.937328	-0.167002	0.000000	-10.000000	0.841667	-33.416668	543.500000	1023.000000	1023.000000	2046.000000
6.240000	0.003219	1.902520	0.892552	0.960059	0.573628	-0.523719	0.000000	-10.000000	0.883333	-34.216667	532.333313	1023.000000	1023.000000	2046.000000
6.260000	0.000279	0.164770	0.412205	0.440406	0.131492	-0.819332	0.000000	-10.000000	0.908333	-35.016666	520.833313	1023.000000	1023.000000	2046.000000
6.280000	-0.001974	-1.166761	0.024227	0.189946	-0.202209	-1.178725	0.000000	-10.000000	0.933333	-35.416668	509.000000	1023.000000	1023.000000	2046.000000
6.300000	-0.004112	-2.429990	-0.305931	-0.122514	-0.562969	-1.438576	0.000000	-10.000000	0.975000	-36.033333	497.000000	1023.000000	1023.000000	2046.000000
6.320000	-0.005645	-3.336176	-0.634385	-0.317916	-0.771322	-1.612553	0.000000	-10.000000	1.016667	-36.683334	485.000000	1023.000000	1023.000000	2046.000000
6.340000	-0.006874	-4.062466	-0.859230	-0.479832	-0.965754	-1.757650	0.000000	-10.000000	1.041667	-37.316666	472.833344	1023.000000	1023.000000	2046.000000
6.360000	-0.007866	-4.648792	-0.924228	-0.593888	-1.254839	-1.875837	0.000000	-10.000000	1.050000	-37.483334	460.500000	1023.000000	1023.000000	2046.000000
6.380000	-0.008512	-5.030576	-1.075704	-0.653346	-1.293969	-2.007556	0.000000	-10.000000	1.050000	-37.500000	448.000000	1023.000000	1023.000000	2046.000000
6.400000	-0.009200	-5.437056	-1.032184	-0.878236	-1.533392	-1.993244	0.000000	-10.000000	1.066667	-37.383335	435.500000	1023.000000	1023.000000	2046.000000
6.420000	-0.009883	-5.840670	-1.268419	-1.084240	-1.497754	-1.990256	0.000000	-10.000000	1.066667	-37.533333	423.000000	1023.000000	1023.000000	2046.000000
6.440000	-0.010946	-6.469370	-1.418207	-1.424140	-1.622313	-2.004709	0.000000	-10.000000	1.075000	-37.633335	410.500000	1023.000000	1023.000000	2046.000000
6.460000	-0.011934	-7.052748	-1.694992	-1.629595	-1.591748	-2.136413	0.000000	-10.000000	1.066667	-37.783337	398.000000	1023.000000	1023.000000	2046.000000
6.480000	-0.013299	-7.859573	-2.099517	-2.035441	-1.597179	-2.127435	0.000000	-10.000000	1.066667	-37.716667	385.500000	1023.000000	1023.000000	2046.000000
6.500000	-0.015204	-8.985422	-2.458998	-2.403597	-1.862522	-2.260306	0.000000	-10.000000	1.058333	-37.666668	372.833344	1023.000000	1023.000000	2046.000000
6.520000	-0.016646	-9.837532	-2.880013	-2.753841	-1.903281	-2.300397	0.000000	-10.000000	1.058333	-37.250000	360.333344	1023.000000	1023.000000	2046.000000
6.540000	-0.018453	-10.905536	-3.163787	-3.062698	-2.215042	-2.464010	0.000000	-10.000000	1.033333	-36.816669	347.666656	1023.000000	1023.000000	2046.000000
6.560000	-0.019813	-11.709375	-3.312602	-3.348996	-2.473210	-2.574567	0.000000	-10.000000	1.033333	-36.183334	335.333344	1023.000000	1023.000000	2046.000000
6.580000	-0.021601	-12.766330	-3.565811	-3.688363	-2.736972	-2.775183	0.000000	-10.000000	1.016667	-35.933334	323.000000	1023.000000	1023.000000	2046.000000
6.600000	-0.023004	-13.595631	-3.673587	-3.884890	-3.062567	-2.974587	0.000000	-10.000000	1.000000	-35.683334	311.166656	1023.000000	1023.000000	2046.000000
6.620000	-0.024155	-14.275521	-3.801509	-4.116832	-3.320328	-3.036851	0.000000	-10.000000	0.966667	-35.383335	299.500000	1023.000000	1023.000000	2046.000000
6.640000	-0.024846	-14.683866	-3.807651	-4.238381	-3.542235	-3.095599	0.000000	-10.000000	0.941667	-34.916668	287.833344	1023.000000	1023.000000	2046.000000
6.660000	-0.025440	-15.035141	-3.860952	-4.345484	-3.666327	-3.162378	0.000000	-10.000000	0.925000	-34.683334	276.166656	1023.000000	1023.000000	2046.000000
6.680000	-0.025884	-15.297433	-3.897740	-4.357703	-3.756589	-3.285401	0.000000	-10.000000	0.891667	-34.516666	264.500000	1023.000000	1023.000000	2046.000000
6.700000	-0.025950	-15.336457	-3.820822	-4.353053	-3.846499	-3.316083	0.000000	-10.000000	0.850000	-34.066669	253.000000	1023.000000	1023.000000	2046.000000
6.720000	-0.025915	-15.315982	-3.600563	-4.248880	-3.984077	-3.482462	0.000000	-10.000000	0.808333	-33.516666	241.666672	1023.000000	1023.000000	2046.000000
6.740000	-0.025449	-15.040183	-3.383837	-4.137152	-4.036370	-3.482825	0.000000	-10.000000	0.775000	-32.700001	230.500000	1023.000000	1023.000000	2046.000000
6.760000	-0.025133	-14.853790	-3.264785	-3.811685	-4.150164	-3.627156	0.000000	-10.000000	0.758333	-32.283333	219.500000	1023.000000	1023.000000	2046.000000
6.780000	-0.025360	-14.987723	-3.350662	-3.644385	-4.282094	-3.710581	0.000000	-10.000000	0.741667	-31.616667	208.833328	1023.000000	1023.000000	2046.000000
6.800000	-0.026554	-15.693502	-3.491145	-3.692585	-4.623889	-3.885882	0.000000	-10.000000	0.733333	-31.233334	198.166672	1023.000000	1023.000000	2046.000000
6.820000	-0.027667	-16.351377	-3.805142	-3.910263	-4.752800	-3.883172	0.000000	-10.000000	0.700000	-30.500000	187.833328	1023.000000	1023.000000	2046.000000
6.840000	-0.028602	-16.903702	-3.971696	-3.930586	-4.976781	-4.024639	0.000000	-10.000000	0.675000	-30.083334	177.500000	1023.000000	1023.000000	2046.000000
6.860000	-0.028733	-16.981302	-4.130044	-3.803539	-5.020658	-4.027062	0.000000	-10.000000	0.641667	-29.483334	167.500000	1023.000000	1023.000000	2046.000000
6.880000	-0.028572	-16.885893	-4.149148	-3.606153	-5.121679	-4.008914	0.000000	-10.000000	0.633333	-29.100000	157.666672	1023.000000	1023.000000	2046.000000
6.900000	-0.029665	-17.531775	-4.272456	-3.668999	-5.383622	-4.206698	0.000000	-10.000000	0.600000	-28.566668	148.000000	1023.000000	1023.000000	2046.000000
6.920000	-0.032305	-19.092293	-4.630911	-3.992483	-5.753742	-4.715157	0.000000	-10.000000	0.575000	-27.900000	138.500000	1023.000000	1023.000000	2046.000000
6.940000	-0.036262	-21.431116	-5.262486	-4.483350	-6.213627	-5.471653	0.000000	-10.000000	0.516667	-26.966667	129.166672	1023.000000	1023.000000	2046.000000
6.960000	-0.040455	-23.908836	-6.054891	-5.089297	-6.730841	-6.033808	0.000000	-10.000000	0.466667	-25.650000	120.166664	1023.000000	1023.000000	2046.000000
6.980000	-0.043824	-25.899832	-6.674798	-5.550676	-7.244421	-6.429936	0.000000	-10.000000	0.416667	-24.416668	111.500000	1023.000000	1023.000000	2046.000000
7.000000	-0.046239	-27.327278	-7.219882	-5.954900	-7.479405	-6.673093	0.000000	-10.000000	0.400000	-23.700001	103.500000	1023.000000	1023.000000	2046.000000
7.020000	-0.047850	-28.279476	-7.474245	-6.266129	-7.765103	-6.773999	0.000000	-10.000000	0.400000	-23.616667	95.666664	1023.000000	1023.000000	2046.000000
7.040000	-0.049164	-29.055790	-7.762640	-6.447745	-7.919421	-6.925984	0.000000	-10.000000	0.383333	-23.700001	88.000000	1023.000000	1023.000000	2046.000000
7.060000	-0.050119	-29.620319	-7.939903	-6.690102	-8.085348	-6.904965	0.000000	-10.000000	0.366667	-23.566668	80.000000	1023.000000	1023.000000	2046.000000
7.080000	-0.050905	-30.084929	-8.075127	-6.855890	-8.206746	-6.947166	0.000000	-10.000000	0.341667	-23.033335	72.000000	1023.000000	1023.000000	2046.000000
7.100000	-0.051679	-30.542391	-8.198491	-6.889895	-8.341012	-7.112992	0.000000	-10.000000	0.333333	-22.300001	64.166664	1023.000000	1023.000000	2046.000000
7.120000	-0.051888	-30.665573	-8.201801	-6.862653	-8.437866	-7.163253	0.000000	-10.000000	0.300000	-21.233334	56.666668	1023.000000	1023.000000	2046.000000
7.140000	-0.051614	-30.504084	-8.129881	-6.837032	-8.377669	-7.159502	0.000000	-10.000000	0.275000	-20.233334	49.500000	1023.000000	1023.000000	2046.000000
7.160000	-0.051453	-30.408804	-8.019653	-6.962240	-8.417062	-7.009849	0.000000	-10.000000	0.233333	-19.150000	42.833332	1023.000000	1023.000000	2046.000000
7.180000	-0.051117	-30.210295	-8.046336	-7.051745	-8.209889	-6.902324	0.000000	-10.000000	0.216667	-18.466667	36.500000	1023.000000	1023.000000	2046.000000
7.200000	-0.051020	-30.153103	-7.995550	-7.205493	-8.114041	-6.838019	0.000000	-10.000000	0.191667	-17.766666	30.500000	1023.000000	1023.000000	2046.000000
7.220000	-0.050974	-30.125751	-8.016951	-7.282909	-8.007853	-6.818038	0.000000	-10.000000	0.183333	-17.183334	24.500000	1023.000000	1023.000000	2046.000000
7.240000	-0.051532	-30.455147	-8.193546	-7.459219	-7.961862	-6.840518	0.000000	-10.000000	0.175000	-16.483334	18.666666	1023.000000	1023.000000	2046.000000
7.260000	-0.052454	-31.000214	-8.392508	-7.663895	-8.056550	-6.887260	0.000000	-10.000000	0.166667	-15.850000	13.000000	1023.000000	1023.000000	2046.000000
7.280000	-0.053496	-31.615938	-8.630267	-7.882272	-8.097322	-7.006079	0.000000	-10.000000	0.158333	-15.466667	7.666667	1023.000000	1023.000000	2046.000000
7.300000	-0.054388	-32.143253	-8.620537	-8.119240	-8.349520	-7.053958	0.000000	-10.000000	0.133333	-14.883333	2.833333	1023.000000	1023.000000	2046.000000
7.320000	-0.055150	-32.593666	-8.752282	-8.270434	-8.361865	-7.209086	0.000000	-10.000000	0.100000	-14.016666	-1.666667	1023.000000	1023.000000	2046.000000
7.340000	-0.055893	-33.032860	-8.648096	-8.453320	-8.653074	-7.278371	0.000000	-10.000000	0.075000	-12.833334	-5.833333	1023.000000	1023.000000	2046.000000
7.360000	-0.056116	-33.164474	-8.631557	-8.491844	-8.708323	-7.332751	0.000000	-10.000000	0.058333	-11.750000	-10.000000	1023.000000	1023.000000	2046.000000
7.380000	-0.056286	-33.264915	-8.502242	-8.644186	-8.903659	-7.214830	0.000000	-10.000000	0.058333	-10.833334	-14.000000	1023.000000	1023.000000	2046.000000
7.400000	-0.055946	-33.064121	-8.489252	-8.517666	-8.756637	-7.300566	0.000000	-10.000000	0.041667	-10.116667	-17.666666	1023.000000	1023.000000	2046.000000
7.420000	-0.055625	-32.874466	-8.282137	-8.616358	-8.846847	-7.129127	0.000000	-10.000000	0.025000	-9.366667	-21.166666	1023.000000	1023.000000	2046.000000
7.440000	-0.054791	-32.381264	-8.144884	-8.395326	-8.692189	-7.148864	0.000000	-10.000000	0.008333	-8.633333	-24.333334	1023.000000	1023.000000	2046.000000
7.460000	-0.054203	-32.034229	-7.942380	-8.369966	-8.726585	-6.995300	0.000000	-10.000000	0.000000	-7.683333	-27.333334	1023.000000	1023.000000	2046.000000
7.480000	-0.053323	-31.514120	-7.766089	-8.113111	-8.592346	-7.042574	0.000000	-10.000000	0.000000	-6.783333	-30.000000	1023.000000	1023.000000	2046.000000
7.500000	-0.052236	-30.871626	-7.404436	-8.061530	-8.536150	-6.869510	0.000000	-10.000000	0.000000	-6.066667	-32.333332	1023.000000	1023.000000	2046.000000
7.520000	-0.050716	-29.973343	-7.130238	-7.673676	-8.340050	-6.829378	0.000000	-10.000000	0.000000	-5.616667	-34.500000	1023.000000	1023.000000	2046.000000
7.540000	-0.049505	-29.257408	-6.802373	-7.424366	-8.350087	-6.680581	0.000000	-10.000000	0.000000	-4.966667	-36.166668	1023.000000	1023.000000	2046.000000
7.560000	-0.049107	-29.021988	-6.664926	-7.081397	-8.463437	-6.812228	0.000000	-10.000000	-0.008333	-3.866667	-37.666668	1023.000000	1023.000000	2046.000000
7.580000	-0.049409	-29.200769	-6.656539	-7.076708	-8.586477	-6.881044	0.000000	-10.000000	-0.016667	-2.100000	-38.500000	1023.000000	1023.000000	2046.000000
7.600000	-0.049716	-29.382313	-6.800658	-7.055946	-8.580029	-6.945681	0.000000	-10.000000	-0.016667	-0.783333	-39.000000	1023.000000	1023.000000	2046.000000
7.620000	-0.049582	-29.303217	-6.794518	-6.983540	-8.638425	-6.886734	0.000000	-10.000000	-0.016667	0.000000	-39.000000	1023.000000	1023.000000	2046.000000
7.640000	-0.048382	-28.594030	-6.764850	-6.594029	-8.472035	-6.763117	0.000000	-10.000000	-0.025000	0.916667	-39.000000	1023.000000	1023.000000	2046.000000
7.660000	-0.047073	-27.820118	-6.525157	-6.260846	-8.441114	-6.593000	0.000000	-10.000000	-0.066667	2.866667	-39.000000	1023.000000	1023.000000	2046.000000
7.680000	-0.046426	-27.437498	-6.472014	-6.007776	-8.311378	-6.646329	0.000000	-10.000000	-0.100000	6.283333	-39.000000	1023.000000	1023.000000	2046.000000
7.700000	-0.047695	-28.187668	-6.532974	-6.202055	-8.561609	-6.891029	0.000000	-10.000000	-0.141667	9.966667	-39.000000	1023.000000	1023.000000	2046.000000
7.720000	-0.050031	-29.568232	-7.053483	-6.530812	-8.639016	-7.344919	0.000000	-10.000000	-0.191667	13.783334	-39.000000	1023.000000	1023.000000	2046.000000
7.740000	-0.052777	-31.191099	-7.606900	-7.022681	-8.923154	-7.638363	0.000000	-10.000000	-0.258333	17.150002	-39.000000	1023.000000	1023.000000	2046.000000
7.760000	-0.054424	-32.164722	-8.074849	-7.331931	-9.010839	-7.747104	0.000000	-10.000000	-0.316667	19.716667	-28.333334	1023.000000	1023.000000	2046.000000
7.780000	-0.055195	-32.620129	-8.189465	-7.575324	-9.157891	-7.697450	0.000000	-10.000000	-0.358333	21.350000	-6.500000	1023.000000	1023.000000	2046.000000
7.800000	-0.054906	-32.449162	-8.316653	-7.578705	-8.954433	-7.599369	0.000000	-10.000000	-0.408333	22.316668	17.833334	1023.000000	1023.000000	2046.000000
7.820000	-0.054481	-32.198395	-8.203957	-7.573179	-8.959041	-7.462219	0.000000	-10.000000	-0.466667	23.583334	33.833332	1023.000000	1023.000000	2046.000000
7.840000	-0.053345	-31.527073	-8.186098	-7.403523	-8.634878	-7.302573	0.000000	-10.000000	-0.541667	25.500000	41.500000	1023.000000	1023.000000	2046.000000
7.860000	-0.052066	-30.770741	-7.926573	-7.234355	-8.511429	-7.098384	0.000000	-10.000000	-0.616667	27.766668	49.666668	1023.000000	1023.000000	2046.000000
7.880000	-0.050232	-29.687077	-7.710263	-6.950220	-8.149022	-6.877572	0.000000	-10.000000	-0.708333	30.233334	58.833332	1023.000000	1023.000000	2046.000000
7.900000	-0.048305	-28.548399	-7.252224	-6.662874	-7.971845	-6.661456	0.000000	-10.000000	-0.783333	32.316666	68.500000	1023.000000	1023.000000	2046.000000
7.920000	-0.046043	-27.211519	-6.868347	-6.343490	-7.557571	-6.442111	0.000000	-10.000000	-0.875000	34.233334	79.000000	1023.000000	1023.000000	2046.000000
7.940000	-0.043739	-25.849520	-6.425110	-6.074697	-7.242165	-6.107547	0.000000	-10.000000	-0.941667	35.700001	89.833336	1023.000000	1023.000000	2046.000000
7.960000	-0.041065	-24.269304	-6.110728	-5.809580	-6.650589	-5.698406	0.000000	-10.000000	-0.983333	37.066666	101.500000	1023.000000	1023.000000	2046.000000
7.980000	-0.038674	-22.856627	-5.655668	-5.509544	-6.280153	-5.411262	0.000000	-10.000000	-1.000000	37.966667	113.500000	1023.000000	1023.000000	2046.000000
8.000000	-0.036237	-21.415855	-5.450739	-5.269917	-5.613023	-5.082176	0.000000	-10.000000	-1.025000	38.700001	126.166664	1023.000000	1023.000000	2046.000000
8.020000	-0.034161	-20.189383	-5.223351	-5.185201	-5.115657	-4.665173	0.000000	-10.000000	-1.016667	38.783333	139.000000	1023.000000	1023.000000	2046.000000
8.040000	-0.032769	-19.366644	-5.114523	-5.128372	-4.743754	-4.379995	0.000000	-10.000000	-1.008333	38.500000	152.000000	1023.000000	1023.000000	2046.000000
8.060000	-0.031623	-18.689428	-4.932373	-5.112327	-4.499240	-4.145488	0.000000	-10.000000	-0.975000	37.916668	165.000000	1023.000000	1023.000000	2046.000000
8.080000	-0.030470	-18.007883	-4.697438	-4.971094	-4.332825	-4.006526	0.000000	-10.000000	-0.983333	37.616669	177.666672	1023.000000	1023.000000	2046.000000
8.100000	-0.029315	-17.325005	-4.481341	-4.797405	-4.150648	-3.895610	0.000000	-10.000000	-0.991667	37.950001	190.333328	1023.000000	1023.000000	2046.000000
8.120000	-0.028065	-16.586699	-4.105266	-4.591329	-4.070944	-3.819160	0.000000	-10.000000	-1.008333	38.316669	202.833328	1023.000000	1023.000000	2046.000000
8.140000	-0.026582	-15.710194	-3.735716	-4.344170	-3.943776	-3.686531	0.000000	-10.000000	-1.025000	38.983334	215.666672	1023.000000	1023.000000	2046.000000
8.160000	-0.024530	-14.497502	-3.351876	-4.037580	-3.626968	-3.481078	0.000000	-10.000000	-1.008333	39.016666	228.500000	1023.000000	1023.000000	2046.000000
8.180000	-0.022228	-13.136701	-2.940405	-3.695019	-3.289040	-3.212236	0.000000	-10.000000	-0.991667	39.083336	241.500000	1023.000000	1023.000000	2046.000000
8.200000	-0.019630	-11.601089	-2.458145	-3.352125	-2.900187	-2.890631	0.000000	-10.000000	-0.958333	38.683334	254.500000	1023.000000	1023.000000	2046.000000
8.220000	-0.016829	-9.946226	-1.808004	-2.927426	-2.613523	-2.597274	0.000000	-10.000000	-0.941667	38.383335	267.500000	1023.000000	1023.000000	2046.000000
8.240000	-0.013959	-8.250013	-1.273796	-2.455021	-2.186398	-2.334798	0.000000	-10.000000	-0.925000	37.683334	280.333344	1023.000000	1023.000000	2046.000000
8.260000	-0.010689	-6.317067	-0.596638	-1.836745	-1.777170	-2.106514	0.000000	-10.000000	-0.916667	37.150002	293.166656	1023.000000	1023.000000	2046.000000
8.280000	-0.007565	-4.471123	-0.017258	-1.287964	-1.369530	-1.796371	0.000000	-10.000000	-0.900000	36.833336	305.666656	1023.000000	1023.000000	2046.000000
8.300000	-0.004900	-2.895736	0.588842	-0.789947	-1.115243	-1.579388	0.000000	-10.000000	-0.875000	36.883335	318.000000	1023.000000	1023.000000	2046.000000
8.320000	-0.002537	-1.499153	0.992747	-0.323849	-0.710883	-1.457168	0.000000	-10.000000	-0.858333	36.750000	330.166656	1023.000000	1023.000000	2046.000000
8.340000	-0.000209	-0.123593	1.527957	-0.018249	-0.473765	-1.159536	0.000000	-10.000000	-0.816667	36.233334	342.500000	1023.000000	1023.000000	2046.000000
8.360000	0.002189	1.293669	1.774033	0.357477	-0.041538	-0.796303	0.000000	-10.000000	-0.783333	35.483334	354.833344	1023.000000	1023.000000	2046.000000
8.380000	0.003767	2.226508	1.954852	0.723538	0.079239	-0.531121	0.000000	-10.000000	-0.741667	34.550003	366.833344	1023.000000	1023.000000	2046.000000
8.400000	0.005070	2.996324	2.067574	1.212392	0.213778	-0.497420	0.000000	-10.000000	-0.733333	33.916668	378.500000	1023.000000	1023.000000	2046.000000
8.420000	0.005751	3.399124	2.308801	1.431243	0.137079	-0.478000	0.000000	-10.000000	-0.733333	33.366669	389.833344	1023.000000	1023.000000	2046.000000
8.440000	0.005102	3.015237	2.116466	1.456070	0.140119	-0.697417	0.000000	-10.000000	-0.716667	33.083332	401.000000	1023.000000	1023.000000	2046.000000
8.460000	0.003132	1.850991	1.778300	1.201632	-0.103003	-1.025939	0.000000	-10.000000	-0.683333	32.466667	412.000000	1023.000000	1023.000000	2046.000000
8.480000	0.001010	0.596649	1.316955	0.954551	-0.337333	-1.337524	0.000000	-10.000000	-0.616667	31.500000	422.833344	1023.000000	1023.000000	2046.000000
8.500000	-0.000570	-0.336718	0.865329	0.696399	-0.415692	-1.482754	0.000000	-10.000000	-0.583333	30.266666	433.666656	1023.000000	1023.000000	2046.000000
8.520000	-0.000927	-0.548093	0.706283	0.569237	-0.420635	-1.402977	0.000000	-10.000000	-0.566667	29.333334	444.000000	1023.000000	1023.000000	2046.000000
8.540000	-0.000719	-0.424798	0.737194	0.625556	-0.400030	-1.387519	0.000000	-10.000000	-0.566667	28.950001	454.000000	1023.000000	1023.000000	2046.000000
8.560000	-0.000111	-0.065899	0.805479	0.709939	-0.320869	-1.260448	0.000000	-10.000000	-0.558333	28.866667	463.666656	1023.000000	1023.000000	2046.000000
8.580000	0.000815	0.481779	1.024393	0.909482	-0.236968	-1.215128	0.000000	-10.000000	-0.558333	28.966667	473.166656	1023.000000	1023.000000	2046.000000
8.600000	0.002018	1.192775	1.330016	1.123209	-0.178551	-1.081898	0.000000	-10.000000	-0.558333	29.066668	482.833344	1023.000000	1023.000000	2046.000000
8.620000	0.003545	2.094871	1.534237	1.378266	0.114896	-0.932528	0.000000	-10.000000	-0.541667	29.016666	492.500000	1023.000000	1023.000000	2046.000000
8.640000	0.005155	3.046741	1.913516	1.623211	0.261371	-0.751357	0.000000	-10.000000	-0.516667	28.700001	502.333344	1023.000000	1023.000000	2046.000000
8.660000	0.007172	4.238552	2.282450	1.940066	0.572425	-0.556390	0.000000	-10.000000	-0.500000	28.350000	512.000000	1023.000000	1023.000000	2046.000000
8.680000	0.009248	5.465504	2.723992	2.260152	0.830791	-0.349431	0.000000	-10.000000	-0.500000	27.950001	521.500000	1023.000000	1023.000000	2046.000000
8.700000	0.011136	6.581626	2.986423	2.440609	1.200096	-0.045502	0.000000	-10.000000	-0.491667	27.766666	530.833313	1023.000000	1023.000000	2046.000000
8.720000	0.012745	7.532306	3.150764	2.611836	1.555272	0.214433	0.000000	-10.000000	-0.458333	26.983334	540.166687	1023.000000	1023.000000	2046.000000
8.740000	0.014116	8.342391	3.226351	2.604678	1.988359	0.523002	0.000000	-10.000000	-0.425000	26.083334	549.166687	1023.000000	1023.000000	2046.000000
8.760000	0.014978	8.852146	3.163179	2.577965	2.317221	0.793781	0.000000	-10.000000	-0.358333	24.366667	558.166687	1023.000000	1023.000000	2046.000000
8.780000	0.015452	9.132064	3.043101	2.379714	2.622455	1.086794	0.000000	-10.000000	-0.300000	22.450001	566.666687	1023.000000	1023.000000	2046.000000
8.800000	0.015691	9.273160	2.938669	2.376871	2.770909	1.186710	0.000000	-10.000000	-0.216667	20.016666	574.500000	1023.000000	1023.000000	2046.000000
8.820000	0.015622	9.232777	3.002390	2.417249	2.717319	1.095818	0.000000	-10.000000	-0.158333	17.616667	581.666687	1023.000000	1023.000000	2046.000000
8.840000	0.015811	9.344259	3.026412	2.507655	2.785894	1.024299	0.000000	-10.000000	-0.108333	15.400000	587.833313	1023.000000	1023.000000	2046.000000
8.860000	0.015738	9.300893	3.256965	2.519119	2.609495	0.915314	0.000000	-10.000000	-0.075000	12.733334	593.333313	1023.000000	1023.000000	2046.000000
8.880000	0.015960	9.432071	3.305797	2.587099	2.674735	0.864441	0.000000	-10.000000	-0.041667	9.416667	597.833313	1023.000000	1023.000000	2046.000000
8.900000	0.016184	9.564973	3.561176	2.630400	2.529022	0.844376	0.000000	-10.000000	-0.016667	4.833333	601.500000	1023.000000	1023.000000	2046.000000
8.920000	0.017001	10.047771	3.602769	2.735148	2.743506	0.966347	0.000000	-10.000000	0.008333	0.350000	604.166687	1023.000000	1023.000000	2046.000000
8.940000	0.017602	10.402965	3.857644	2.775600	2.709859	1.059861	0.000000	-10.000000	0.025000	-3.733333	605.500000	1023.000000	1023.000000	2046.000000
8.960000	0.018532	10.952517	3.947979	2.933244	2.947831	1.123462	0.000000	-10.000000	0.041667	-7.066667	606.000000	1023.000000	1023.000000	2046.000000
8.980000	0.019585	11.575031	4.345554	3.050901	2.951555	1.227021	0.000000	-10.000000	0.066667	-9.666667	606.000000	1023.000000	1023.000000	2046.000000
9.000000	0.020936	12.373079	4.555397	3.297339	3.187863	1.332481	0.000000	-10.000000	0.083333	-11.700000	606.000000	1023.000000	1023.000000	2046.000000
9.020000	0.021926	12.958248	4.858706	3.560744	3.182537	1.356261	0.000000	-10.000000	0.108333	-12.983334	606.000000	1023.000000	1023.000000	2046.000000
9.040000	0.022448	13.266767	4.859900	3.740212	3.372843	1.293812	0.000000	-10.000000	0.141667	-14.583334	602.333313	1023.000000	1023.000000	2046.000000
9.060000	0.022492	13.292778	5.093855	3.713440	3.170615	1.314868	0.000000	-10.000000	0.191667	-16.233334	593.500000	1023.000000	1023.000000	2046.000000
9.080000	0.022747	13.443189	4.910759	3.583259	3.411456	1.537714	0.000000	-10.000000	0.250000	-17.983334	582.666687	1023.000000	1023.000000	2046.000000
9.100000	0.022227	13.136256	4.818702	3.650511	3.172344	1.494699	0.000000	-10.000000	0.300000	-19.683332	573.333313	1023.000000	1023.000000	2046.000000
9.120000	0.021658	12.799908	4.480085	3.595428	3.133152	1.591242	0.000000	-10.000000	0.341667	-21.266666	566.833313	1023.000000	1023.000000	2046.000000
9.140000	0.019950	11.790298	4.278990	3.576375	2.643222	1.291711	0.000000	-10.000000	0.400000	-22.933332	559.666687	1023.000000	1023.000000	2046.000000
9.160000	0.017339	10.247225	3.878610	3.127008	2.233901	1.007707	0.000000	-10.000000	0.450000	-24.350000	552.000000	1023.000000	1023.000000	2046.000000
9.180000	0.013119	7.753215	3.054231	2.570101	1.778872	0.350011	0.000000	-10.000000	0.525000	-26.049999	543.833313	1023.000000	1023.000000	2046.000000
9.200000	0.008124	4.801012	2.042999	1.719260	1.187245	-0.148493	0.000000	-10.000000	0.575000	-27.616667	535.333313	1023.000000	1023.000000	2046.000000
9.220000	0.003360	1.986040	1.197455	1.141762	0.453963	-0.807140	0.000000	-10.000000	0.650000	-29.283333	526.166687	1023.000000	1023.000000	2046.000000
9.240000	-0.000152	-0.089588	0.436634	0.477041	0.044126	-1.047389	0.000000	-10.000000	0.708333	-30.716667	516.500000	1023.000000	1023.000000	2046.000000
9.260000	-0.002824	-1.669225	-0.168317	0.062823	-0.234878	-1.328853	0.000000	-10.000000	0.783333	-32.083336	506.166656	1023.000000	1023.000000	2046.000000
9.280000	-0.005091	-3.008505	-0.562788	-0.295968	-0.566375	-1.583374	0.000000	-10.000000	0.841667	-33.183334	495.500000	1023.000000	1023.000000	2046.000000
9.300000	-0.007256	-4.288466	-0.868041	-0.519149	-0.970480	-1.930797	0.000000	-10.000000	0.891667	-34.100002	484.333344	1023.000000	1023.000000	2046.000000
9.320000	-0.008913	-5.267378	-1.179783	-0.838122	-1.217274	-2.032199	0.000000	-10.000000	0.925000	-34.916668	472.833344	1023.000000	1023.000000	2046.000000
9.340000	-0.010624	-6.278602	-1.447980	-1.034083	-1.516939	-2.279600	0.000000	-10.000000	0.941667	-35.416668	461.166656	1023.000000	1023.000000	2046.000000
9.360000	-0.011573	-6.839453	-1.628683	-1.191408	-1.654286	-2.365076	0.000000	-10.000000	0.966667	-35.916668	449.500000	1023.000000	1023.000000	2046.000000
9.380000	-0.012526	-7.402893	-1.706839	-1.216052	-1.882926	-2.597076	0.000000	-10.000000	0.958333	-36.083336	437.500000	1023.000000	1023.000000	2046.000000
9.400000	-0.012916	-7.633107	-1.793835	-1.414848	-1.898098	-2.526325	0.000000	-10.000000	0.966667	-35.950001	425.333344	1023.000000	1023.000000	2046.000000
9.420000	-0.013851	-8.185805	-1.893103	-1.440966	-2.049939	-2.801797	0.000000	-10.000000	0.941667	-35.816666	413.333344	1023.000000	1023.000000	2046.000000
9.440000	-0.014544	-8.595572	-2.120194	-1.793804	-2.053392	-2.628183	0.000000	-10.000000	0.966667	-36.000000	401.666656	1023.000000	1023.000000	2046.000000
9.460000	-0.015471	-9.143595	-2.207270	-2.014093	-2.201029	-2.721203	0.000000	-10.000000	0.975000	-36.383335	389.666656	1023.000000	1023.000000	2046.000000
9.480000	-0.016434	-9.712485	-2.562067	-2.417907	-2.117574	-2.614937	0.000000	-10.000000	0.983333	-36.549999	377.333344	1023.000000	1023.000000	2046.000000
9.500000	-0.018148	-10.725293	-2.978472	-2.789264	-2.231533	-2.726025	0.000000	-10.000000	0.966667	-36.466667	365.000000	1023.000000	1023.000000	2046.000000
9.520000	-0.019639	-11.606653	-3.403326	-3.241689	-2.300269	-2.661370	0.000000	-10.000000	0.941667	-36.250000	353.000000	1023.000000	1023.000000	2046.000000
9.540000	-0.021314	-12.596669	-3.636758	-3.509041	-2.602568	-2.848302	0.000000	-10.000000	0.916667	-35.700001	341.000000	1023.000000	1023.000000	2046.000000
9.560000	-0.022807	-13.478715	-3.873516	-3.819652	-2.838445	-2.947102	0.000000	-10.000000	0.891667	-35.000000	329.000000	1023.000000	1023.000000	2046.000000
9.580000	-0.024585	-14.529737	-4.050869	-4.042027	-3.181782	-3.255059	0.000000	-10.000000	0.883333	-34.433334	317.333344	1023.000000	1023.000000	2046.000000
9.600000	-0.026122	-15.438245	-4.177870	-4.216721	-3.539684	-3.503971	0.000000	-10.000000	0.891667	-34.133335	305.833344	1023.000000	1023.000000	2046.000000
9.620000	-0.027412	-16.200762	-4.313151	-4.369738	-3.816875	-3.700998	0.000000	-10.000000	0.900000	-34.083336	294.500000	1023.000000	1023.000000	2046.000000
9.640000	-0.028072	-16.590828	-4.382668	-4.523783	-3.978179	-3.706198	0.000000	-10.000000	0.900000	-34.066666	283.166656	1023.000000	1023.000000	2046.000000
9.660000	-0.028811	-17.027401	-4.485975	-4.589802	-4.088473	-3.863151	0.000000	-10.000000	0.875000	-33.916668	271.833344	1023.000000	1023.000000	2046.000000
9.680000	-0.029115	-17.206675	-4.439307	-4.661777	-4.249564	-3.856025	0.000000	-10.000000	0.841667	-33.650002	260.500000	1023.000000	1023.000000	2046.000000
9.700000	-0.029366	-17.355492	-4.393534	-4.597075	-4.363111	-4.001772	0.000000	-10.000000	0.800000	-33.133335	249.166672	1023.000000	1023.000000	2046.000000
9.720000	-0.029255	-17.289808	-4.198862	-4.637051	-4.481576	-3.972320	0.000000	-10.000000	0.791667	-32.733334	238.000000	1023.000000	1023.000000	2046.000000
9.740000	-0.028934	-17.099815	-3.972770	-4.441379	-4.546683	-4.138982	0.000000	-10.000000	0.783333	-32.283333	227.166672	1023.000000	1023.000000	2046.000000
9.760000	-0.028093	-16.602901	-3.717058	-4.261192	-4.604064	-4.020589	0.000000	-10.000000	0.775000	-32.133331	216.333328	1023.000000	1023.000000	2046.000000
9.780000	-0.028064	-16.585598	-3.701271	-3.997937	-4.716159	-4.170231	0.000000	-10.000000	0.741667	-31.533333	205.666672	1023.000000	1023.000000	2046.000000
9.800000	-0.028975	-17.124130	-3.881127	-3.997238	-4.935619	-4.310146	0.000000	-10.000000	0.700000	-30.783333	191.666672	1023.000000	1023.000000	2046.000000
9.820000	-0.030318	-17.917786	-4.105373	-4.081104	-5.187757	-4.543553	0.000000	-10.000000	0.650000	-29.766666	178.000000	1023.000000	1023.000000	2046.000000
9.840000	-0.031100	-18.380352	-4.291098	-4.279050	-5.346059	-4.464145	0.000000	-10.000000	0.616667	-29.266666	167.833328	1023.000000	1023.000000	2046.000000
9.860000	-0.031532	-18.635479	-4.376109	-4.163324	-5.520993	-4.575053	0.000000	-10.000000	0.600000	-28.816668	161.500000	1023.000000	1023.000000	2046.000000
9.880000	-0.031428	-18.574144	-4.494711	-3.975758	-5.545681	-4.557994	0.000000	-10.000000	0.583333	-28.283333	155.166672	1023.000000	1023.000000	2046.000000
9.900000	-0.031924	-18.867191	-4.556425	-3.870190	-5.745618	-4.694959	0.000000	-10.000000	0.550000	-27.500000	145.833328	1023.000000	1023.000000	2046.000000
9.920000	-0.034195	-20.209175	-4.879704	-4.144183	-6.088096	-5.097194	0.000000	-10.000000	0.500000	-26.450001	136.666672	1023.000000	1023.000000	2046.000000
9.940000	-0.037678	-22.267860	-5.395285	-4.666260	-6.552319	-5.653997	0.000000	-10.000000	0.466667	-25.750000	130.833328	1023.000000	1023.000000	2046.000000
9.960000	-0.041839	-24.727068	-6.193106	-5.250910	-7.031361	-6.251692	0.000000	-10.000000	0.433333	-24.300001	122.333336	1023.000000	1023.000000	2046.000000
9.980000	-0.045463	-26.868650	-6.925625	-5.806286	-7.504934	-6.631804	0.000000	-10.000000	0.391667	-23.150002	114.333336	1023.000000	1023.000000	2046.000000
10.000000	-0.048144	-28.453148	-7.347304	-6.278908	-7.955309	-6.871626	0.000000	-10.000000	0.358333	-21.850000	103.833336	1023.000000	1023.000000	2046.000000
10.020000	-0.050115	-29.618015	-7.852767	-6.593064	-8.066505	-7.105679	0.000000	-10.000000	0.333333	-21.566668	96.500000	1023.000000	1023.000000	2046.000000
10.040000	-0.051750	-30.584166	-8.079206	-6.837048	-8.335275	-7.332636	0.000000	-10.000000	0.325000	-21.416666	89.166664	1023.000000	1023.000000	2046.000000
10.060000	-0.052872	-31.247381	-8.283030	-6.987255	-8.513822	-7.463274	0.000000	-10.000000	0.308333	-21.066668	82.000000	1023.000000	1023.000000	2046.000000
10.080000	-0.053623	-31.691246	-8.516581	-7.044450	-8.553506	-7.576708	0.000000	-10.000000	0.300000	-20.416666	75.000000	1023.000000	1023.000000	2046.000000
10.100000	-0.054067	-31.953487	-8.485937	-7.084157	-8.769163	-7.614231	0.000000	-10.000000	0.266667	-19.300001	68.166664	1023.000000	1023.000000	2046.000000
10.120000	-0.054208	-32.036873	-8.546502	-7.075992	-8.770100	-7.644280	0.000000	-10.000000	0.225000	-18.216667	61.666668	1023.000000	1023.000000	2046.000000
10.140000	-0.054147	-32.000668	-8.384431	-6.990862	-8.897477	-7.727896	0.000000	-10.000000	0.183333	-16.983334	55.500000	1023.000000	1023.000000	2046.000000
10.160000	-0.053981	-31.902622	-8.439530	-7.029828	-8.747056	-7.686207	0.000000	-10.000000	0.166667	-15.850000	49.833332	1023.000000	1023.000000	2046.000000
10.180000	-0.053642	-31.702452	-8.325159	-7.130369	-8.742133	-7.504790	0.000000	-10.000000	0.141667	-14.683333	44.500000	1023.000000	1023.000000	2046.000000
10.200000	-0.053123	-31.395498	-8.313949	-7.168147	-8.510951	-7.402452	0.000000	-10.000000	0.100000	-13.750000	39.666668	1023.000000	1023.000000	2046.000000
10.220000	-0.052743	-31.171000	-8.161414	-7.239479	-8.471161	-7.298946	0.000000	-10.000000	0.066667	-12.850000	35.166668	1023.000000	1023.000000	2046.000000
10.240000	-0.052701	-31.146357	-8.349170	-7.406312	-8.215505	-7.175372	0.000000	-10.000000	0.050000	-11.900000	31.000000	1023.000000	1023.000000	2046.000000
10.260000	-0.053253	-31.472332	-8.442149	-7.644572	-8.296548	-7.089062	0.000000	-10.000000	0.050000	-11.000000	27.000000	1023.000000	1023.000000	2046.000000
10.280000	-0.054138	-31.995317	-8.748526	-7.814280	-8.208128	-7.224385	0.000000	-10.000000	0.050000	-10.000000	23.333334	1023.000000	1023.000000	2046.000000
10.300000	-0.054959	-32.481014	-8.689800	-8.012695	-8.477686	-7.300834	0.000000	-10.000000	0.033333	-8.916667	19.833334	1023.000000	1023.000000	2046.000000
10.320000	-0.055602	-32.860638	-8.786360	-8.128791	-8.502053	-7.443432	0.000000	-10.000000	0.016667	-7.550000	17.000000	1023.000000	1023.000000	2046.000000
10.340000	-0.056292	-33.268578	-8.676999	-8.248183	-8.719018	-7.624377	0.000000	-10.000000	0.000000	-6.016667	14.500000	1023.000000	1023.000000	2046.000000
10.360000	-0.056611	-33.457382	-8.647348	-8.332089	-8.805192	-7.672754	0.000000	-10.000000	0.000000	-4.233334	12.500000	1023.000000	1023.000000	2046.000000
10.380000	-0.056317	-33.283390	-8.512871	-8.297601	-8.852078	-7.620839	0.000000	-10.000000	-0.008333	-2.166667	11.000000	1023.000000	1023.000000	2046.000000
10.400000	-0.055650	-32.889103	-8.386459	-8.262691	-8.748545	-7.491407	0.000000	-10.000000	-0.025000	0.066667	10.166667	1023.000000	1023.000000	2046.000000
10.420000	-0.054707	-32.331615	-8.103964	-8.079043	-8.713910	-7.434698	0.000000	-10.000000	-0.050000	2.200000	10.000000	1023.000000	1023.000000	2046.000000
10.440000	-0.053448	-31.588057	-7.830415	-7.948885	-8.563155	-7.245600	0.000000	-10.000000	-0.075000	4.616667	10.000000	1023.000000	1023.000000	2046.000000
10.460000	-0.051997	-30.730400	-7.460453	-7.698385	-8.459391	-7.112171	0.000000	-10.000000	-0.091667	7.150000	10.000000	1023.000000	1023.000000	2046.000000
10.480000	-0.050220	-29.680061	-7.235339	-7.497088	-8.098031	-6.849605	0.000000	-10.000000	-0.100000	9.616667	10.000000	1023.000000	1023.000000	2046.000000
10.500000	-0.048395	-28.601736	-6.641869	-7.202041	-8.046670	-6.711157	0.000000	-10.000000	-0.108333	11.750000	10.000000	1023.000000	1023.000000	2046.000000
10.520000	-0.045973	-27.169943	-6.233342	-6.838309	-7.634462	-6.463829	0.000000	-10.000000	-0.125000	13.066668	10.000000	1023.000000	1023.000000	2046.000000
10.540000	-0.043934	-25.964939	-5.767927	-6.415072	-7.509254	-6.272685	0.000000	-10.000000	-0.166667	14.350000	10.000000	1023.000000	1023.000000	2046.000000
10.560000	-0.042230	-24.957958	-5.568302	-6.034680	-7.242602	-6.112375	0.000000	-10.000000	-0.191667	15.183333	14.666667	1023.000000	1023.000000	2046.000000
10.580000	-0.041516	-24.535788	-5.283421	-5.771449	-7.336123	-6.144796	0.000000	-10.000000	-0.225000	16.316668	20.833334	1023.000000	1023.000000	2046.000000
10.600000	-0.041048	-24.259300	-5.312325	-5.655233	-7.169196	-6.122545	0.000000	-10.000000	-0.216667	16.950001	28.833334	1023.000000	1023.000000	2046.000000
10.620000	-0.039881	-23.569921	-5.166039	-5.653520	-7.021657	-5.728706	0.000000	-10.000000	-0.241667	17.350000	34.000000	1023.000000	1023.000000	2046.000000
10.640000	-0.038554	-22.785135	-4.994007	-5.264335	-6.871332	-5.655460	0.000000	-10.000000	-0.233333	17.516666	39.666668	1023.000000	1023.000000	2046.000000
10.660000	-0.036703	-21.691380	-4.816406	-4.850263	-6.595465	-5.429245	0.000000	-10.000000	-0.266667	18.216667	45.500000	1023.000000	1023.000000	2046.000000
10.680000	-0.035385	-20.912796	-4.508247	-4.434735	-6.558766	-5.411047	0.000000	-10.000000	-0.283333	19.433334	51.500000	1023.000000	1023.000000	2046.000000
10.700000	-0.035854	-21.189711	-4.658484	-4.529654	-6.478202	-5.523371	0.000000	-10.000000	-0.333333	20.799999	57.833332	1023.000000	1023.000000	2046.000000
10.720000	-0.038349	-22.664228	-5.123619	-4.867040	-6.708961	-5.964608	0.000000	-10.000000	-0.383333	22.100000	64.500000	1023.000000	1023.000000	2046.000000
10.740000	-0.041212	-24.356365	-5.795141	-5.367093	-6.925838	-6.268292	0.000000	-10.000000	-0.408333	23.166666	71.666664	1023.000000	1023.000000	2046.000000
10.760000	-0.043157	-25.505680	-6.186891	-5.655532	-7.218312	-6.444945	0.000000	-10.000000	-0.416667	23.800001	79.166664	1023.000000	1023.000000	2046.000000
10.780000	-0.043646	-25.794937	-6.482560	-5.875057	-7.085304	-6.352016	0.000000	-10.000000	-0.400000	24.150002	87.000000	1023.000000	1023.000000	2046.000000
10.800000	-0.043760	-25.862112	-6.466432	-5.880964	-7.131900	-6.382815	0.000000	-10.000000	-0.391667	23.966667	95.000000	1023.000000	1023.000000	2046.000000
10.820000	-0.043199	-25.530500	-6.528697	-5.774089	-6.951476	-6.276240	0.000000	-10.000000	-0.416667	24.200001	103.000000	1023.000000	1023.000000	2046.000000
10.840000	-0.042370	-25.040405	-6.380420	-5.636980	-6.863430	-6.159576	0.000000	-10.000000	-0.433333	24.683332	111.000000	1023.000000	1023.000000	2046.000000
10.860000	-0.041260	-24.384954	-6.278046	-5.485191	-6.670054	-5.951663	0.000000	-10.000000	-0.458333	25.433332	116.333336	1023.000000	1023.000000	2046.000000
10.880000	-0.039940	-23.604704	-5.977396	-5.217500	-6.549257	-5.860551	0.000000	-10.000000	-0.466667	26.066666	124.833336	1023.000000	1023.000000	2046.000000
10.900000	-0.038434	-22.714754	-5.693828	-4.993011	-6.332510	-5.695405	0.000000	-10.000000	-0.483333	26.166666	133.500000	1023.000000	1023.000000	2046.000000
10.920000	-0.036581	-21.619415	-5.307855	-4.707468	-6.080934	-5.523159	0.000000	-10.000000	-0.516667	26.383333	145.166672	1023.000000	1023.000000	2046.000000
10.940000	-0.034566	-20.428661	-5.008146	-4.440159	-5.699549	-5.280808	0.000000	-10.000000	-0.533333	26.433334	151.000000	1023.000000	1023.000000	2046.000000
10.960000	-0.032471	-19.190619	-4.665253	-4.304071	-5.355243	-4.866052	0.000000	-10.000000	-0.541667	26.883335	157.000000	1023.000000	1023.000000	2046.000000
10.980000	-0.030460	-18.001577	-4.381579	-4.070058	-4.952322	-4.597618	0.000000	-10.000000	-0.533333	26.800001	166.000000	1023.000000	1023.000000	2046.000000
11.000000	-0.028371	-16.767447	-4.118010	-3.972891	-4.442323	-4.234224	0.000000	-10.000000	-0.525000	26.716667	175.000000	1023.000000	1023.000000	2046.000000
11.020000	-0.027138	-16.038473	-4.006145	-3.892673	-4.106803	-4.032853	0.000000	-10.000000	-0.525000	26.383335	187.000000	1023.000000	1023.000000	2046.000000
11.040000	-0.026108	-15.430022	-3.996528	-3.984129	-3.731107	-3.718259	0.000000	-10.000000	-0.516667	26.550001	196.000000	1023.000000	1023.000000	2046.000000
11.060000	-0.025623	-15.143130	-3.952367	-3.981291	-3.547920	-3.661553	0.000000	-10.000000	-0.500000	26.850000	207.833328	1023.000000	1023.000000	2046.000000
11.080000	-0.024868	-14.696972	-3.814551	-4.057999	-3.403147	-3.421274	0.000000	-10.000000	-0.483333	27.016668	216.666672	1023.000000	1023.000000	2046.000000
11.100000	-0.024259	-14.337193	-3.616777	-3.841372	-3.342348	-3.536696	0.000000	-10.000000	-0.508333	27.383333	225.500000	1023.000000	1023.000000	2046.000000
11.120000	-0.023222	-13.724197	-3.357820	-3.846343	-3.227900	-3.292135	0.000000	-10.000000	-0.533333	27.866667	234.666672	1023.000000	1023.000000	2046.000000
11.140000	-0.022341	-13.203801	-3.112280	-3.572429	-3.146367	-3.372725	0.000000	-10.000000	-0.566667	28.433332	244.000000	1023.000000	1023.000000	2046.000000
11.160000	-0.020718	-12.244526	-2.704334	-3.472537	-3.034583	-3.033072	0.000000	-10.000000	-0.575000	28.850000	253.500000	1023.000000	1023.000000	2046.000000
11.180000	-0.018808	-11.115804	-2.357592	-2.983785	-2.756727	-3.017700	0.000000	-10.000000	-0.591667	29.016666	259.833344	1023.000000	1023.000000	2046.000000
11.200000	-0.016423	-9.705766	-1.851689	-2.776440	-2.469083	-2.608553	0.000000	-10.000000	-0.608333	29.433332	269.500000	1023.000000	1023.000000	2046.000000
11.220000	-0.014046	-8.300929	-1.404236	-2.322111	-2.130599	-2.443984	0.000000	-10.000000	-0.633333	29.783333	279.333344	1023.000000	1023.000000	2046.000000
11.240000	-0.011204	-6.621604	-0.900660	-1.928513	-1.707544	-2.084887	0.000000	-10.000000	-0.641667	30.016666	292.500000	1023.000000	1023.000000	2046.000000
11.260000	-0.008370	-4.946842	-0.293400	-1.329443	-1.390788	-1.933211	0.000000	-10.000000	-0.641667	29.966667	299.166656	1023.000000	1023.000000	2046.000000
11.280000	-0.005248	-3.101321	0.359440	-0.871732	-1.035685	-1.553344	0.000000	-10.000000	-0.650000	30.033333	309.166656	1023.000000	1023.000000	2046.000000
11.300000	-0.002718	-1.606539	0.870865	-0.218128	-0.757251	-1.502025	0.000000	-10.000000	-0.658333	30.583334	319.166656	1023.000000	1023.000000	2046.000000
11.320000	-0.000440	-0.259873	1.417213	0.079803	-0.542211	-1.214678	0.000000	-10.000000	-0.666667	31.033333	332.666656	1023.000000	1023.000000	2046.000000
11.340000	0.001238	0.731728	1.786973	0.548533	-0.313292	-1.290487	0.000000	-10.000000	-0.650000	31.300001	339.500000	1023.000000	1023.000000	2046.000000
11.360000	0.003515	2.077317	2.175829	0.802177	0.044620	-0.945310	0.000000	-10.000000	-0.633333	31.000000	346.500000	1023.000000	1023.000000	2046.000000
11.380000	0.005614	3.317603	2.449974	1.182742	0.346533	-0.661646	0.000000	-10.000000	-0.616667	30.616667	356.666656	1023.000000	1023.000000	2046.000000
11.400000	0.007378	4.360447	2.609483	1.639917	0.568148	-0.457101	0.000000	-10.000000	-0.600000	30.233334	366.833344	1023.000000	1023.000000	2046.000000
11.420000	0.008483	5.013470	2.830345	1.983290	0.520784	-0.320949	0.000000	-10.000000	-0.600000	29.866667	376.833344	1023.000000	1023.000000	2046.000000
11.440000	0.008500	5.023251	2.788467	2.069861	0.544785	-0.379861	0.000000	-10.000000	-0.600000	29.833334	383.500000	1023.000000	1023.000000	2046.000000
11.460000	0.006794	4.015527	2.535267	1.724871	0.311676	-0.556286	0.000000	-10.000000	-0.608333	29.833334	396.833344	1023.000000	1023.000000	2046.000000
11.480000	0.004348	2.569568	1.984604	1.475052	0.059268	-0.949356	0.000000	-10.000000	-0.616667	30.016668	406.833344	1023.000000	1023.000000	2046.000000
11.500000	0.002243	1.325321	1.450683	1.067742	-0.137275	-1.055829	0.000000	-10.000000	-0.591667	29.516668	416.833344	1023.000000	1023.000000	2046.000000
11.520000	0.001007	0.595192	1.075997	0.942508	-0.199265	-1.224048	0.000000	-10.000000	-0.541667	28.650002	426.666656	1023.000000	1023.000000	2046.000000
11.540000	0.000827	0.488697	0.964034	0.868040	-0.182701	-1.160676	0.000000	-10.000000	-0.500000	27.683334	439.500000	1023.000000	1023.000000	2046.000000
11.560000	0.001151	0.680400	0.941939	1.052927	-0.088896	-1.225569	0.000000	-10.000000	-0.491667	27.416666	452.166656	1023.000000	1023.000000	2046.000000
11.580000	0.001714	1.012811	1.124899	1.131810	-0.097096	-1.146803	0.000000	-10.000000	-0.500000	27.483334	458.333344	1023.000000	1023.000000	2046.000000
11.600000	0.002340	1.383047	1.297427	1.245033	-0.067846	-1.091568	0.000000	-10.000000	-0.516667	27.533333	464.500000	1023.000000	1023.000000	2046.000000
11.620000	0.003597	2.125906	1.545299	1.379260	0.073506	-0.872158	0.000000	-10.000000	-0.508333	27.383333	470.500000	1023.000000	1023.000000	2046.000000
11.640000	0.005106	3.017568	1.852656	1.523321	0.261802	-0.620212	0.000000	-10.000000	-0.500000	26.900002	482.666656	1023.000000	1023.000000	2046.000000
11.660000	0.007039	4.160288	2.188343	1.895768	0.535231	-0.459053	0.000000	-10.000000	-0.475000	26.533335	491.833344	1023.000000	1023.000000	2046.000000
11.680000	0.009150	5.407737	2.626879	2.138805	0.809904	-0.167851	0.000000	-10.000000	-0.483333	26.200001	500.833344	1023.000000	1023.000000	2046.000000
11.700000	0.011245	6.645579	3.061054	2.574738	1.078469	-0.068683	0.000000	-10.000000	-0.491667	26.250000	506.666656	1023.000000	1023.000000	2046.000000
11.720000	0.012951	7.654314	3.302309	2.791947	1.391083	0.168975	0.000000	-10.000000	-0.508333	26.433334	515.333313	1023.000000	1023.000000	2046.000000
11.740000	0.014687	8.679931	3.439229	2.989021	1.863397	0.388284	0.000000	-10.000000	-0.500000	26.500000	524.166687	1023.000000	1023.000000	2046.000000
11.760000	0.015961	9.432960	3.515187	2.985105	2.225378	0.707289	0.000000	-10.000000	-0.491667	26.350000	533.000000	1023.000000	1023.000000	2046.000000
11.780000	0.016732	9.888367	3.469213	2.987137	2.604544	0.827472	0.000000	-10.000000	-0.441667	25.433332	544.666687	1023.000000	1023.000000	2046.000000
11.800000	0.017224	10.179653	3.437625	2.825221	2.785651	1.131157	0.000000	-10.000000	-0.408333	24.633333	553.333313	1023.000000	1023.000000	2046.000000
11.820000	0.017544	10.368786	3.409299	2.781201	2.946383	1.231903	0.000000	-10.000000	-0.375000	23.733334	561.666687	1023.000000	1023.000000	2046.000000
11.840000	0.018182	10.745835	3.471250	2.812550	3.085884	1.376150	0.000000	-10.000000	-0.375000	23.300001	569.666687	1023.000000	1023.000000	2046.000000
11.860000	0.018666	11.031639	3.705327	2.956615	3.039507	1.330190	0.000000	-10.000000	-0.350000	22.750000	580.166687	1023.000000	1023.000000	2046.000000
11.880000	0.019381	11.454304	3.872799	3.180166	3.142814	1.258524	0.000000	-10.000000	-0.325000	22.466667	588.000000	1023.000000	1023.000000	2046.000000
11.900000	0.020268	11.978441	4.195558	3.323397	3.110985	1.348501	0.000000	-10.000000	-0.258333	21.016666	595.333313	1023.000000	1023.000000	2046.000000
11.920000	0.021642	12.790279	4.449077	3.573723	3.303529	1.463951	0.000000	-10.000000	-0.216667	19.683334	600.166687	1023.000000	1023.000000	2046.000000
11.940000	0.022990	13.586855	4.805020	3.809060	3.386260	1.586514	0.000000	-10.000000	-0.150000	17.466667	607.166687	1023.000000	1023.000000	2046.000000
11.960000	0.024533	14.499093	5.037107	4.123517	3.665004	1.673464	0.000000	-10.000000	-0.116667	15.500000	611.333313	1023.000000	1023.000000	2046.000000
11.980000	0.025954	15.338923	5.436729	4.325686	3.749692	1.826818	0.000000	-10.000000	-0.066667	12.300000	617.000000	1023.000000	1023.000000	2046.000000
12.000000	0.027457	16.227232	5.677525	4.591975	4.068645	1.889087	0.000000	-10.000000	-0.033333	5.850000	622.166687	1023.000000	1023.000000	2046.000000
12.020000	0.028980	17.127050	6.089640	4.808630	4.163312	2.065468	0.000000	-10.000000	-0.008333	0.483333	625.333313	1023.000000	1023.000000	2046.000000
12.040000	0.029839	17.634886	6.311719	5.032077	4.247780	2.043310	0.000000	-10.000000	0.025000	-5.766667	627.000000	1023.000000	1023.000000	2046.000000
12.060000	0.030423	17.980127	6.424305	5.051058	4.318406	2.186359	0.000000	-10.000000	0.050000	-7.883333	627.000000	1023.000000	1023.000000	2046.000000
12.080000	0.030740	18.167339	6.492272	5.113743	4.389214	2.172112	0.000000	-10.000000	0.091667	-10.933333	627.000000	1023.000000	1023.000000	2046.000000
12.100000	0.031139	18.403263	6.402109	5.130625	4.581956	2.288573	0.000000	-10.000000	0.125000	-12.700000	627.000000	1023.000000	1023.000000	2046.000000
12.120000	0.030288	17.900045	6.221050	5.126723	4.273446	2.278827	0.000000	-10.000000	0.183333	-15.850000	619.833313	1023.000000	1023.000000	2046.000000
12.140000	0.029279	17.304159	5.865112	5.209262	4.146320	2.083463	0.000000	-10.000000	0.225000	-18.066668	612.666687	1023.000000	1023.000000	2046.000000
12.160000	0.027577	16.298176	5.740393	5.056524	3.603681	1.897578	0.000000	-10.000000	0.266667	-19.866667	603.333313	1023.000000	1023.000000	2046.000000
12.180000	0.024852	14.687296	5.250336	4.685172	3.273659	1.478128	0.000000	-10.000000	0.308333	-20.800001	598.833313	1023.000000	1023.000000	2046.000000
12.200000	0.020545	12.141918	4.419088	3.937826	2.743906	1.041098	0.000000	-10.000000	0.375000	-22.500000	591.833313	1023.000000	1023.000000	2046.000000
12.220000	0.015577	9.206229	3.453252	3.145468	2.091241	0.516269	0.000000	-10.000000	0.466667	-24.700001	584.166687	1023.000000	1023.000000	2046.000000
12.240000	0.011165	6.598601	2.520540	2.526012	1.510650	0.041400	0.000000	-10.000000	0.566667	-27.183334	576.000000	1023.000000	1023.000000	2046.000000
12.260000	0.007414	4.381699	1.745607	1.932608	1.034578	-0.331094	0.000000	-10.000000	0.683333	-29.800001	567.000000	1023.000000	1023.000000	2046.000000
12.280000	0.004522	2.672583	1.149510	1.477640	0.666478	-0.621045	0.000000	-10.000000	0.791667	-32.066669	557.166687	1023.000000	1023.000000	2046.000000
12.300000	0.001839	1.086896	0.747815	1.147272	0.200412	-1.008602	0.000000	-10.000000	0.908333	-34.166668	546.333313	1023.000000	1023.000000	2046.000000
12.320000	-0.000779	-0.460342	0.204852	0.714805	-0.061406	-1.318593	0.000000	-10.000000	1.025000	-35.933334	534.833313	1023.000000	1023.000000	2046.000000
12.340000	-0.002861	-1.691011	-0.084622	0.292830	-0.459578	-1.439641	0.000000	-10.000000	1.141667	-37.833332	522.833313	1023.000000	1023.000000	2046.000000
12.360000	-0.004743	-2.803080	-0.486103	-0.050914	-0.667228	-1.598835	0.000000	-10.000000	1.241667	-40.016666	510.333344	1023.000000	1023.000000	2046.000000
12.380000	-0.006206	-3.667567	-0.683336	-0.309003	-0.957886	-1.717343	0.000000	-10.000000	1.341667	-42.066666	497.000000	1023.000000	1023.000000	2046.000000
12.400000	-0.007480	-4.420736	-0.838518	-0.421702	-1.205902	-1.954614	0.000000	-10.000000	1.425000	-43.683334	483.000000	1023.000000	1023.000000	2046.000000
12.420000	-0.008183	-4.836070	-0.937688	-0.548003	-1.302541	-2.047839	0.000000	-10.000000	1.491667	-44.566669	468.333344	1023.000000	1023.000000	2046.000000
12.440000	-0.009270	-5.478738	-1.092336	-0.731123	-1.432440	-2.222839	0.000000	-10.000000	1.500000	-45.000000	453.500000	1023.000000	1023.000000	2046.000000
12.460000	-0.010423	-6.160039	-1.339663	-0.911141	-1.513209	-2.396026	0.000000	-10.000000	1.500000	-44.916668	438.500000	1023.000000	1023.000000	2046.000000
12.480000	-0.011647	-6.883414	-1.554512	-1.255476	-1.611811	-2.461616	0.000000	-10.000000	1.475000	-44.700001	423.500000	1023.000000	1023.000000	2046.000000
12.500000	-0.013199	-7.800684	-1.987107	-1.660658	-1.642525	-2.510395	0.000000	-10.000000	1.466667	-44.200001	408.500000	1023.000000	1023.000000	2046.000000
12.520000	-0.015230	-9.001220	-2.450793	-2.193067	-1.810329	-2.547030	0.000000	-10.000000	1.433333	-43.933334	393.666656	1023.000000	1023.000000	2046.000000
12.540000	-0.017112	-10.112941	-3.046915	-2.683018	-1.817092	-2.565916	0.000000	-10.000000	1.400000	-43.366669	379.000000	1023.000000	1023.000000	2046.000000
12.560000	-0.018893	-11.165530	-3.288219	-3.014969	-2.151902	-2.710440	0.000000	-10.000000	1.366667	-42.883335	364.666656	1023.000000	1023.000000	2046.000000
12.580000	-0.020781	-12.281740	-3.600816	-3.382927	-2.407047	-2.890952	0.000000	-10.000000	1.333333	-42.450001	350.500000	1023.000000	1023.000000	2046.000000
12.600000	-0.022553	-13.328776	-3.779394	-3.695688	-2.776581	-3.077113	0.000000	-10.000000	1.308333	-42.016666	336.500000	1023.000000	1023.000000	2046.000000
12.620000	-0.024191	-14.297035	-3.945974	-4.010354	-3.112272	-3.228436	0.000000	-10.000000	1.258333	-41.450001	322.500000	1023.000000	1023.000000	2046.000000
12.640000	-0.025529	-15.087853	-4.075879	-4.100596	-3.437108	-3.474271	0.000000	-10.000000	1.233333	-40.950001	308.500000	1023.000000	1023.000000	2046.000000
12.660000	-0.026528	-15.677808	-4.233516	-4.354265	-3.598887	-3.491139	0.000000	-10.000000	1.200000	-40.383335	294.666656	1023.000000	1023.000000	2046.000000
12.680000	-0.027342	-16.159033	-4.260438	-4.400015	-3.818762	-3.679817	0.000000	-10.000000	1.183333	-40.100002	281.000000	1023.000000	1023.000000	2046.000000
12.700000	-0.027817	-16.439787	-4.305148	-4.494102	-3.954133	-3.686404	0.000000	-10.000000	1.166667	-39.533337	267.666656	1023.000000	1023.000000	2046.000000
12.720000	-0.028183	-16.656054	-4.301690	-4.395094	-4.115304	-3.843965	0.000000	-10.000000	1.125000	-39.000000	254.500000	1023.000000	1023.000000	2046.000000
12.740000	-0.028641	-16.926628	-4.316712	-4.453127	-4.253057	-3.903732	0.000000	-10.000000	1.100000	-38.400002	241.666672	1023.000000	1023.000000	2046.000000
12.760000	-0.029028	-17.155357	-4.256577	-4.435788	-4.392377	-4.070613	0.000000	-10.000000	1.058333	-37.683334	228.833328	1023.000000	1023.000000	2046.000000
12.780000	-0.029066	-17.177794	-4.140865	-4.442630	-4.428182	-4.166116	0.000000	-10.000000	1.041667	-37.133335	216.333328	1023.000000	1023.000000	2046.000000
12.800000	-0.028661	-16.938780	-3.985942	-4.323622	-4.482555	-4.146661	0.000000	-10.000000	1.008333	-36.333336	204.000000	1023.000000	1023.000000	2046.000000
12.820000	-0.028590	-16.896914	-3.829208	-4.096268	-4.729013	-4.242424	0.000000	-10.000000	0.975000	-35.700001	192.000000	1023.000000	1023.000000	2046.000000
12.840000	-0.029721	-17.565107	-4.025426	-4.041091	-4.990841	-4.507749	0.000000	-10.000000	0.941667	-35.083332	180.000000	1023.000000	1023.000000	2046.000000
12.860000	-0.031580	-18.663776	-4.258314	-4.217842	-5.376661	-4.810960	0.000000	-10.000000	0.908333	-34.783333	168.000000	1023.000000	1023.000000	2046.000000
12.880000	-0.033233	-19.640442	-4.709663	-4.430580	-5.489619	-5.010581	0.000000	-10.000000	0.891667	-34.383335	156.333328	1023.000000	1023.000000	2046.000000
12.900000	-0.034288	-20.264332	-4.816520	-4.542390	-5.810173	-5.095249	0.000000	-10.000000	0.866667	-33.900002	144.833328	1023.000000	1023.000000	2046.000000
12.920000	-0.034451	-20.360729	-4.903501	-4.455836	-5.928998	-5.072393	0.000000	-10.000000	0.841667	-33.233334	133.666672	1023.000000	1023.000000	2046.000000
12.940000	-0.034294	-20.267624	-5.009039	-4.262928	-5.951264	-5.044394	0.000000	-10.000000	0.800000	-32.583332	122.500000	1023.000000	1023.000000	2046.000000
12.960000	-0.035184	-20.793747	-5.133603	-4.347289	-6.152283	-5.160573	0.000000	-10.000000	0.750000	-31.666666	111.666664	1023.000000	1023.000000	2046.000000
12.980000	-0.037676	-22.266462	-5.533297	-4.591956	-6.476830	-5.664380	0.000000	-10.000000	0.691667	-30.716667	101.000000	1023.000000	1023.000000	2046.000000
13.000000	-0.041560	-24.562044	-6.169231	-5.147800	-6.928257	-6.316755	0.000000	-10.000000	0.633333	-29.366667	90.666664	1023.000000	1023.000000	2046.000000
13.020000	-0.045756	-27.042061	-6.904836	-5.655022	-7.492148	-6.990054	0.000000	-10.000000	0.575000	-27.916668	80.833336	1023.000000	1023.000000	2046.000000
13.040000	-0.049175	-29.062319	-7.537526	-6.180481	-7.957315	-7.386997	0.000000	-10.000000	0.516667	-26.300001	71.666664	1023.000000	1023.000000	2046.000000
13.060000	-0.051675	-30.539911	-7.981477	-6.652729	-8.305816	-7.599889	0.000000	-10.000000	0.466667	-25.166668	63.000000	1023.000000	1023.000000	2046.000000
13.080000	-0.053360	-31.535629	-8.347354	-6.955998	-8.453074	-7.779203	0.000000	-10.000000	0.450000	-24.416668	54.500000	1023.000000	1023.000000	2046.000000
13.100000	-0.054835	-32.407494	-8.599503	-7.307753	-8.688966	-7.811273	0.000000	-10.000000	0.450000	-24.166668	46.166668	1023.000000	1023.000000	2046.000000
13.120000	-0.055712	-32.925751	-8.859671	-7.458210	-8.788547	-7.819324	0.000000	-10.000000	0.425000	-23.683334	38.000000	1023.000000	1023.000000	2046.000000
13.140000	-0.056267	-33.253933	-8.923874	-7.547438	-8.947979	-7.834643	0.000000	-10.000000	0.391667	-23.350000	30.166666	1023.000000	1023.000000	2046.000000
13.160000	-0.056607	-33.454933	-8.985083	-7.432036	-8.985679	-8.052135	0.000000	-10.000000	0.350000	-22.516666	22.500000	1023.000000	1023.000000	2046.000000
13.180000	-0.056753	-33.540821	-8.863593	-7.399378	-9.123855	-8.153993	0.000000	-10.000000	0.325000	-21.766666	15.166667	1023.000000	1023.000000	2046.000000
13.200000	-0.056984	-33.677319	-8.773808	-7.502202	-9.200237	-8.201071	0.000000	-10.000000	0.275000	-20.450001	8.000000	1023.000000	1023.000000	2046.000000
13.220000	-0.056700	-33.509666	-8.854284	-7.648587	-9.019189	-7.987607	0.000000	-10.000000	0.233333	-19.000000	1.500000	1023.000000	1023.000000	2046.000000
13.240000	-0.056200	-33.214489	-8.786818	-7.736418	-8.918969	-7.772284	0.000000	-10.000000	0.191667	-17.450001	-4.666667	1023.000000	1023.000000	2046.000000
13.260000	-0.055881	-33.025452	-8.741900	-7.666456	-8.743426	-7.873670	0.000000	-10.000000	0.183333	-16.450001	-10.166667	1023.000000	1023.000000	2046.000000
13.280000	-0.055908	-33.041649	-8.653590	-7.859204	-8.749720	-7.779137	0.000000	-10.000000	0.166667	-15.566667	-15.666667	1023.000000	1023.000000	2046.000000
13.300000	-0.056299	-33.272751	-8.844489	-8.252779	-8.668233	-7.507252	0.000000	-10.000000	0.158333	-14.783334	-20.833334	1023.000000	1023.000000	2046.000000
13.320000	-0.057082	-33.735306	-9.076837	-8.322044	-8.631895	-7.704529	0.000000	-10.000000	0.133333	-13.816667	-25.833334	1023.000000	1023.000000	2046.000000
13.340000	-0.058310	-34.461090	-9.192113	-8.506539	-8.788325	-7.974111	0.000000	-10.000000	0.116667	-13.200000	-30.500000	1023.000000	1023.000000	2046.000000
13.360000	-0.059037	-34.890659	-9.302143	-8.823471	-8.883517	-7.881527	0.000000	-10.000000	0.075000	-12.600000	-34.833332	1023.000000	1023.000000	2046.000000
13.380000	-0.059494	-35.160999	-9.318238	-8.885164	-8.929281	-8.028315	0.000000	-10.000000	0.058333	-11.833333	-39.000000	1023.000000	1023.000000	2046.000000
13.400000	-0.060296	-35.634678	-9.194756	-8.978220	-9.209159	-8.252543	0.000000	-10.000000	0.041667	-10.983334	-43.000000	1023.000000	1023.000000	2046.000000
13.420000	-0.060896	-35.989460	-9.207100	-9.105335	-9.353221	-8.323803	0.000000	-10.000000	0.050000	-10.133333	-46.666668	1023.000000	1023.000000	2046.000000
13.440000	-0.060560	-35.790813	-9.228003	-9.194449	-9.247901	-8.120460	0.000000	-10.000000	0.050000	-9.550000	-50.166668	1023.000000	1023.000000	2046.000000
13.460000	-0.060327	-35.653145	-8.991862	-9.071562	-9.400561	-8.189159	0.000000	-10.000000	0.050000	-9.166667	-53.333332	1023.000000	1023.000000	2046.000000
13.480000	-0.060021	-35.472702	-8.840328	-8.939921	-9.366179	-8.326274	0.000000	-10.000000	0.041667	-8.900001	-56.500000	1023.000000	1023.000000	2046.000000
13.500000	-0.059392	-35.100788	-8.698351	-8.974290	-9.319873	-8.108274	0.000000	-10.000000	0.025000	-8.566667	-59.500000	1023.000000	1023.000000	2046.000000
13.520000	-0.058464	-34.552036	-8.581829	-8.895339	-9.179796	-7.895070	0.000000	-10.000000	0.008333	-7.950000	-62.333332	1023.000000	1023.000000	2046.000000
13.540000	-0.057598	-34.040237	-8.482279	-8.661350	-9.020762	-7.875845	0.000000	-10.000000	0.000000	-7.233334	-65.000000	1023.000000	1023.000000	2046.000000
13.560000	-0.056957	-33.661777	-8.219380	-8.479161	-9.075265	-7.887971	0.000000	-10.000000	0.000000	-6.500000	-67.333336	1023.000000	1023.000000	2046.000000
13.580000	-0.056506	-33.394928	-8.139018	-8.367352	-8.963955	-7.924604	0.000000	-10.000000	0.000000	-5.933333	-69.500000	1023.000000	1023.000000	2046.000000
13.600000	-0.055736	-32.939884	-7.991045	-8.337106	-8.887549	-7.724182	0.000000	-10.000000	-0.008333	-5.516667	-71.500000	1023.000000	1023.000000	2046.000000
13.620000	-0.055275	-32.667664	-7.896647	-8.314094	-8.852421	-7.604502	0.000000	-10.000000	-0.008333	-5.166667	-73.500000	1023.000000	1023.000000	2046.000000
13.640000	-0.054252	-32.063164	-7.785118	-8.161992	-8.652739	-7.463317	0.000000	-10.000000	-0.008333	-4.750000	-75.166664	1023.000000	1023.000000	2046.000000
13.660000	-0.053671	-31.719692	-7.482378	-7.973022	-8.721708	-7.542585	0.000000	-10.000000	0.000000	-4.250000	-76.666664	1023.000000	1023.000000	2046.000000
13.680000	-0.052948	-31.292555	-7.247138	-7.802359	-8.651332	-7.591727	0.000000	-10.000000	0.000000	-3.900000	-78.000000	1023.000000	1023.000000	2046.000000
13.700000	-0.052559	-31.062071	-7.103592	-7.709063	-8.738205	-7.511211	0.000000	-10.000000	-0.008333	-3.716667	-79.333336	1023.000000	1023.000000	2046.000000
13.720000	-0.052775	-31.190022	-7.103587	-7.565638	-8.885584	-7.635213	0.000000	-10.000000	-0.016667	-3.600000	-80.666664	1023.000000	1023.000000	2046.000000
13.740000	-0.053527	-31.634623	-7.166029	-7.562806	-9.097918	-7.807871	0.000000	-10.000000	-0.016667	-3.400000	-81.833336	1023.000000	1023.000000	2046.000000
13.760000	-0.054696	-32.325325	-7.479798	-7.733567	-9.161984	-7.949975	0.000000	-10.000000	-0.016667	-3.233333	-83.000000	1023.000000	1023.000000	2046.000000
13.780000	-0.054926	-32.461048	-7.597380	-7.712277	-9.183140	-7.968251	0.000000	-10.000000	-0.008333	-3.316667	-84.166664	1023.000000	1023.000000	2046.000000
13.800000	-0.054936	-32.467255	-7.538064	-7.558571	-9.384432	-7.986189	0.000000	-10.000000	-0.016667	-3.700000	-85.333336	1023.000000	1023.000000	2046.000000
13.820000	-0.054174	-32.017117	-7.563593	-7.197450	-9.248620	-8.007454	0.000000	-10.000000	-0.008333	-4.083333	-86.666664	1023.000000	1023.000000	2046.000000
13.840000	-0.053444	-31.585442	-7.389218	-6.954360	-9.333165	-7.908699	0.000000	-10.000000	0.000000	-4.033333	-88.000000	1023.000000	1023.000000	2046.000000
13.860000	-0.054108	-31.978025	-7.558918	-6.921641	-9.343699	-8.153767	0.000000	-10.000000	-0.008333	-2.933333	-89.166664	1023.000000	1023.000000	2046.000000
13.880000	-0.056193	-33.210308	-7.857214	-7.336938	-9.639677	-8.376481	0.000000	-10.000000	-0.033333	-0.650000	-89.833336	1023.000000	1023.000000	2046.000000
13.900000	-0.059520	-35.176125	-8.563545	-7.881866	-9.931041	-8.799676	0.000000	-10.000000	-0.075000	2.133333	-90.000000	1023.000000	1023.000000	2046.000000
13.920000	-0.062141	-36.725529	-9.259587	-8.354707	-10.118564	-8.992672	0.000000	-10.000000	-0.100000	5.533333	-90.000000	1023.000000	1023.000000	2046.000000
13.940000	-0.063847	-37.733337	-9.566985	-8.756225	-10.389587	-9.020539	0.000000	-10.000000	-0.116667	8.483334	-90.000000	1023.000000	1023.000000	2046.000000
13.960000	-0.064470	-38.101746	-9.845703	-8.871046	-10.281150	-9.103846	0.000000	-10.000000	-0.125000	10.683333	-90.000000	1023.000000	1023.000000	2046.000000
13.980000	-0.064750	-38.267056	-9.907185	-8.931917	-10.336388	-9.091564	0.000000	-10.000000	-0.133333	11.750000	-90.000000	1023.000000	1023.000000	2046.000000
14.000000	-0.064261	-37.978283	-9.896925	-8.880892	-10.216947	-8.983519	0.000000	-10.000000	-0.141667	12.266667	-90.000000	1023.000000	1023.000000	2046.000000
14.020000	-0.063962	-37.801399	-9.845952	-8.803176	-10.195344	-8.956925	0.000000	-10.000000	-0.166667	13.233334	-71.333336	1023.000000	1023.000000	2046.000000
14.040000	-0.062963	-37.211006	-9.716267	-8.635780	-10.038214	-8.820746	0.000000	-10.000000	-0.191667	14.300000	-33.500000	1023.000000	1023.000000	2046.000000
14.060000	-0.062109	-36.706650	-9.513129	-8.453659	-9.949487	-8.790374	0.000000	-10.000000	-0.233333	15.883333	6.000000	1023.000000	1023.000000	2046.000000
14.080000	-0.060590	-35.808968	-9.193215	-8.209659	-9.741216	-8.664877	0.000000	-10.000000	-0.258333	17.333334	28.833334	1023.000000	1023.000000	2046.000000
14.100000	-0.059064	-34.906624	-8.902800	-8.010407	-9.465115	-8.528302	0.000000	-10.000000	-0.291667	18.850000	34.500000	1023.000000	1023.000000	2046.000000
14.120000	-0.057487	-33.974861	-8.611793	-7.858166	-9.170901	-8.334003	0.000000	-10.000000	-0.333333	20.333334	40.500000	1023.000000	1023.000000	2046.000000
14.140000	-0.055601	-32.860180	-8.330009	-7.817024	-8.810018	-7.903129	0.000000	-10.000000	-0.375000	21.600000	47.000000	1023.000000	1023.000000	2046.000000
14.160000	-0.053666	-31.716663	-8.045826	-7.710032	-8.371236	-7.589571	0.000000	-10.000000	-0.408333	22.883333	53.833332	1023.000000	1023.000000	2046.000000
14.180000	-0.051821	-30.626217	-7.876607	-7.673574	-7.873189	-7.202847	0.000000	-10.000000	-0.416667	23.750000	61.333332	1023.000000	1023.000000	2046.000000
14.200000	-0.050762	-30.000097	-7.821227	-7.638992	-7.562859	-6.977019	0.000000	-10.000000	-0.433333	24.833334	69.000000	1023.000000	1023.000000	2046.000000
14.220000	-0.050001	-29.550674	-7.735599	-7.569005	-7.308149	-6.937921	0.000000	-10.000000	-0.458333	25.366667	77.166664	1023.000000	1023.000000	2046.000000
14.240000	-0.049672	-29.356209	-7.694809	-7.563076	-7.160330	-6.937994	0.000000	-10.000000	-0.491667	25.800001	85.500000	1023.000000	1023.000000	2046.000000
14.260000	-0.049047	-28.986607	-7.481701	-7.539287	-7.089134	-6.876486	0.000000	-10.000000	-0.525000	26.483334	94.166664	1023.000000	1023.000000	2046.000000
14.280000	-0.048068	-28.408476	-7.329726	-7.550334	-6.907136	-6.621279	0.000000	-10.000000	-0.558333	27.266666	102.833336	1023.000000	1023.000000	2046.000000
14.300000	-0.047128	-27.852482	-7.123684	-7.380949	-6.761754	-6.586095	0.000000	-10.000000	-0.583333	28.366667	111.833336	1023.000000	1023.000000	2046.000000
14.320000	-0.045824	-27.081863	-6.796702	-7.062347	-6.633586	-6.589229	0.000000	-10.000000	-0.616667	29.183334	121.000000	1023.000000	1023.000000	2046.000000
14.340000	-0.044359	-26.215912	-6.405918	-6.783075	-6.534724	-6.492195	0.000000	-10.000000	-0.616667	30.016668	130.666672	1023.000000	1023.000000	2046.000000
14.360000	-0.042364	-25.036959	-6.017694	-6.557534	-6.228494	-6.233238	0.000000	-10.000000	-0.633333	30.700001	140.500000	1023.000000	1023.000000	2046.000000
14.380000	-0.040049	-23.668928	-5.593105	-6.365339	-5.892723	-5.817761	0.000000	-10.000000	-0.633333	30.916668	150.666672	1023.000000	1023.000000	2046.000000
14.400000	-0.037535	-22.182972	-5.252287	-6.039310	-5.434246	-5.457129	0.000000	-10.000000	-0.658333	31.266666	161.000000	1023.000000	1023.000000	2046.000000
14.420000	-0.034779	-20.554277	-4.744111	-5.599997	-5.074768	-5.135402	0.000000	-10.000000	-0.675000	31.433334	171.333328	1023.000000	1023.000000	2046.000000
14.440000	-0.032359	-19.124161	-4.297275	-5.162288	-4.765825	-4.898772	0.000000	-10.000000	-0.675000	31.750000	181.833328	1023.000000	1023.000000	2046.000000
14.460000	-0.029977	-17.716173	-3.880277	-4.721183	-4.367478	-4.747235	0.000000	-10.000000	-0.675000	31.750000	192.333328	1023.000000	1023.000000	2046.000000
14.480000	-0.027727	-16.386814	-3.470831	-4.455970	-4.056842	-4.403171	0.000000	-10.000000	-0.675000	31.583334	203.000000	1023.000000	1023.000000	2046.000000
14.500000	-0.025405	-15.014093	-3.118953	-4.179927	-3.686054	-4.029159	0.000000	-10.000000	-0.691667	31.516666	213.666672	1023.000000	1023.000000	2046.000000
14.520000	-0.022767	-13.455448	-2.677526	-3.815636	-3.284465	-3.677821	0.000000	-10.000000	-0.700000	31.700001	224.166672	1023.000000	1023.000000	2046.000000
14.540000	-0.020486	-12.107350	-2.257394	-3.367034	-2.958517	-3.524405	0.000000	-10.000000	-0.700000	31.850000	234.833328	1023.000000	1023.000000	2046.000000
14.560000	-0.018558	-10.967591	-1.843831	-2.929264	-2.743247	-3.451249	0.000000	-10.000000	-0.700000	31.966667	245.333328	1023.000000	1023.000000	2046.000000
14.580000	-0.017310	-10.230502	-1.449766	-2.533294	-2.771733	-3.475709	0.000000	-10.000000	-0.708333	31.966667	256.000000	1023.000000	1023.000000	2046.000000
14.600000	-0.016344	-9.659148	-1.145596	-2.276605	-2.723293	-3.513654	0.000000	-10.000000	-0.725000	32.266666	266.666656	1023.000000	1023.000000	2046.000000
14.620000	-0.014982	-8.854352	-0.876690	-2.131749	-2.505779	-3.340133	0.000000	-10.000000	-0.741667	32.416668	277.333344	1023.000000	1023.000000	2046.000000
14.640000	-0.012964	-7.661757	-0.642886	-1.873082	-2.074306	-3.071483	0.000000	-10.000000	-0.741667	32.633335	288.166656	1023.000000	1023.000000	2046.000000
14.660000	-0.010439	-6.169375	-0.299295	-1.469411	-1.721559	-2.679111	0.000000	-10.000000	-0.716667	32.183334	299.000000	1023.000000	1023.000000	2046.000000
14.680000	-0.007863	-4.647067	0.046132	-0.801590	-1.427820	-2.463789	0.000000	-10.000000	-0.691667	31.416668	309.833344	1023.000000	1023.000000	2046.000000
14.700000	-0.006293	-3.719123	0.282342	-0.248223	-1.341193	-2.412049	0.000000	-10.000000	-0.666667	30.866667	320.333344	1023.000000	1023.000000	2046.000000
14.720000	-0.006434	-3.802409	0.275117	-0.141169	-1.414591	-2.521766	0.000000	-10.000000	-0.683333	30.866667	330.666656	1023.000000	1023.000000	2046.000000
14.740000	-0.008759	-5.176437	-0.126503	-0.529373	-1.721618	-2.798943	0.000000	-10.000000	-0.691667	31.333334	341.000000	1023.000000	1023.000000	2046.000000
14.760000	-0.011842	-6.998642	-0.735578	-0.977254	-2.107594	-3.178216	0.000000	-10.000000	-0.691667	31.433334	351.500000	1023.000000	1023.000000	2046.000000
14.780000	-0.014200	-8.392440	-1.291380	-1.412514	-2.372747	-3.315798	0.000000	-10.000000	-0.666667	31.283333	362.000000	1023.000000	1023.000000	2046.000000
14.800000	-0.015008	-8.869791	-1.617116	-1.579175	-2.359869	-3.313631	0.000000	-10.000000	-0.650000	30.966667	372.333344	1023.000000	1023.000000	2046.000000
14.820000	-0.015033	-8.884601	-1.755123	-1.572341	-2.265880	-3.291256	0.000000	-10.000000	-0.641667	30.900000	382.833344	1023.000000	1023.000000	2046.000000
14.840000	-0.014414	-8.518828	-1.601766	-1.393026	-2.227661	-3.296376	0.000000	-10.000000	-0.658333	30.833334	393.166656	1023.000000	1023.000000	2046.000000
14.860000	-0.013680	-8.084816	-1.473587	-1.217623	-2.163615	-3.229992	0.000000	-10.000000	-0.658333	30.933334	403.500000	1023.000000	1023.000000	2046.000000
14.880000	-0.012699	-7.505256	-1.206572	-1.072609	-2.117547	-3.108528	0.000000	-10.000000	-0.675000	30.966667	413.666656	1023.000000	1023.000000	2046.000000
14.900000	-0.011354	-6.710319	-0.976992	-0.862463	-1.941758	-2.929105	0.000000	-10.000000	-0.658333	31.116667	424.000000	1023.000000	1023.000000	2046.000000
14.920000	-0.009573	-5.657888	-0.685498	-0.718887	-1.671018	-2.582484	0.000000	-10.000000	-0.650000	31.049999	434.333344	1023.000000	1023.000000	2046.000000
14.940000	-0.007494	-4.428974	-0.300562	-0.261221	-1.386537	-2.480654	0.000000	-10.000000	-0.633333	30.983334	444.833344	1023.000000	1023.000000	2046.000000
14.960000	-0.005192	-3.068207	0.202651	0.143574	-1.099315	-2.315117	0.000000	-10.000000	-0.641667	30.733334	455.166656	1023.000000	1023.000000	2046.000000
14.980000	-0.002978	-1.759919	0.682274	0.544395	-0.802089	-2.184500	0.000000	-10.000000	-0.658333	30.766666	465.500000	1023.000000	1023.000000	2046.000000
15.000000	-0.001114	-0.658218	0.963411	0.770387	-0.491061	-1.900954	0.000000	-10.000000	-0.666667	30.783333	475.666656	1023.000000	1023.000000	2046.000000
15.020000	0.000835	0.493219	1.288472	0.870226	-0.133662	-1.531817	0.000000	-10.000000	-0.666667	31.316668	486.000000	1023.000000	1023.000000	2046.000000
15.040000	0.002640	1.560427	1.344226	0.937227	0.369693	-1.090718	0.000000	-10.000000	-0.666667	31.633333	496.500000	1023.000000	1023.000000	2046.000000
15.060000	0.003921	2.317571	1.259635	0.878650	0.887124	-0.707839	0.000000	-10.000000	-0.658333	31.566668	507.000000	1023.000000	1023.000000	2046.000000
15.080000	0.004838	2.859127	1.284250	0.856270	1.155443	-0.436836	0.000000	-10.000000	-0.625000	31.083334	517.500000	1023.000000	1023.000000	2046.000000
15.100000	0.005443	3.216994	1.300794	0.891089	1.334157	-0.309045	0.000000	-10.000000	-0.608333	30.466667	528.000000	1023.000000	1023.000000	2046.000000
15.120000	0.006210	3.670241	1.419130	1.130714	1.449972	-0.329574	0.000000	-10.000000	-0.600000	30.083334	538.333313	1023.000000	1023.000000	2046.000000
15.140000	0.006954	4.109681	1.721221	1.352283	1.418160	-0.381984	0.000000	-10.000000	-0.608333	29.683334	548.500000	1023.000000	1023.000000	2046.000000
15.160000	0.008134	4.807023	2.054230	1.635934	1.540561	-0.423703	0.000000	-10.000000	-0.591667	29.616667	558.500000	1023.000000	1023.000000	2046.000000
15.180000	0.009466	5.594447	2.513033	1.879273	1.522422	-0.320281	0.000000	-10.000000	-0.575000	29.166666	568.500000	1023.000000	1023.000000	2046.000000
15.200000	0.011362	6.714947	2.924549	2.166604	1.733209	-0.109415	0.000000	-10.000000	-0.550000	28.799999	578.166687	1023.000000	1023.000000	2046.000000
15.220000	0.013570	8.020058	3.283934	2.466005	2.056547	0.213571	0.000000	-10.000000	-0.533333	28.350000	587.833313	1023.000000	1023.000000	2046.000000
15.240000	0.016044	9.481725	3.729734	2.836332	2.426214	0.489445	0.000000	-10.000000	-0.516667	27.916666	597.166687	1023.000000	1023.000000	2046.000000
15.260000	0.018877	11.156344	4.194579	3.271546	2.816153	0.874067	0.000000	-10.000000	-0.500000	27.533333	606.666687	1023.000000	1023.000000	2046.000000
15.280000	0.021478	12.693643	4.672455	3.752188	3.157526	1.111474	0.000000	-10.000000	-0.483333	27.150000	615.833313	1023.000000	1023.000000	2046.000000
15.300000	0.024116	14.252348	5.238172	4.310338	3.478366	1.225471	0.000000	-10.000000	-0.450000	26.483334	625.000000	1023.000000	1023.000000	2046.000000
15.320000	0.026489	15.655208	5.761567	4.787977	3.714520	1.391144	0.000000	-10.000000	-0.425000	25.716667	634.000000	1023.000000	1023.000000	2046.000000
15.340000	0.028564	16.881397	6.350332	5.225559	3.833445	1.472060	0.000000	-10.000000	-0.391667	24.583334	642.666687	1023.000000	1023.000000	2046.000000
15.360000	0.030259	17.883244	6.669777	5.563144	4.087709	1.562613	0.000000	-10.000000	-0.375000	23.933334	651.000000	1023.000000	1023.000000	2046.000000
15.380000	0.031852	18.824789	7.001271	5.781476	4.309799	1.732243	0.000000	-10.000000	-0.341667	23.000000	659.000000	1023.000000	1023.000000	2046.000000
15.400000	0.033413	19.747084	7.167645	5.999841	4.658263	1.921334	0.000000	-10.000000	-0.291667	22.200001	666.833313	1023.000000	1023.000000	2046.000000
15.420000	0.034256	20.245134	7.215361	6.173089	4.760351	2.096334	0.000000	-10.000000	-0.250000	20.900000	674.500000	1023.000000	1023.000000	2046.000000
15.440000	0.034377	20.316689	7.154564	6.432218	4.690553	2.039354	0.000000	-10.000000	-0.208333	19.416668	681.666687	1023.000000	1023.000000	2046.000000
15.460000	0.034215	20.221281	7.226585	6.720827	4.450287	1.823582	0.000000	-10.000000	-0.183333	17.816668	688.333313	1023.000000	1023.000000	2046.000000
15.480000	0.033872	20.018410	7.240238	6.838059	4.309726	1.630388	0.000000	-10.000000	-0.141667	16.733334	694.500000	1023.000000	1023.000000	2046.000000
15.500000	0.032596	19.264025	7.004847	6.639801	4.119590	1.499787	0.000000	-10.000000	-0.108333	15.750000	700.333313	1023.000000	1023.000000	2046.000000
15.520000	0.030221	17.860870	6.466289	6.170634	3.908575	1.315372	0.000000	-10.000000	-0.083333	14.683333	705.833313	1023.000000	1023.000000	2046.000000
15.540000	0.027799	16.429159	5.939841	5.912643	3.636360	0.940315	0.000000	-10.000000	-0.066667	12.750000	711.000000	1023.000000	1023.000000	2046.000000
15.560000	0.025412	15.018710	5.452964	5.554223	3.352265	0.659258	0.000000	-10.000000	-0.050000	10.466666	715.666687	1023.000000	1023.000000	2046.000000
15.580000	0.024164	14.280925	5.191180	5.389543	3.214416	0.485785	0.000000	-10.000000	-0.033333	7.616667	719.500000	1023.000000	1023.000000	2046.000000
15.600000	0.023279	13.757600	5.007396	5.255716	3.098023	0.396466	0.000000	-10.000000	-0.025000	5.483334	722.333313	1023.000000	1023.000000	2046.000000
15.620000	0.022790	13.469160	4.983625	5.193484	2.981980	0.310072	0.000000	-10.000000	-0.016667	3.716667	724.500000	1023.000000	1023.000000	2046.000000
15.640000	0.022365	13.217854	4.928522	5.104809	2.917770	0.266753	0.000000	-10.000000	-0.016667	2.350000	726.000000	1023.000000	1023.000000	2046.000000
15.660000	0.022163	13.098366	4.904086	5.028796	2.895627	0.269857	0.000000	-10.000000	-0.008333	1.083333	726.833313	1023.000000	1023.000000	2046.000000
15.680000	0.022433	13.257794	4.965374	4.958218	2.908163	0.426039	0.000000	-10.000000	-0.008333	-0.400000	727.000000	1023.000000	1023.000000	2046.000000
15.700000	0.022650	13.386297	5.011027	4.975243	2.955999	0.444028	0.000000	-10.000000	0.000000	-1.616667	727.000000	1023.000000	1023.000000	2046.000000
15.720000	0.023318	13.780946	5.166809	5.144543	3.022635	0.446959	0.000000	-10.000000	0.000000	-3.050000	727.000000	1023.000000	1023.000000	2046.000000
15.740000	0.023812	14.072726	5.374473	5.168166	3.040457	0.489630	0.000000	-10.000000	0.000000	-4.533334	727.000000	1023.000000	1023.000000	2046.000000
15.760000	0.024153	14.274223	5.280694	5.286552	3.275793	0.431184	0.000000	-10.000000	0.016667	-6.500000	727.000000	1023.000000	1023.000000	2046.000000
15.780000	0.023903	14.126376	5.341627	5.129753	3.192846	0.462151	0.000000	-10.000000	0.033333	-8.716667	727.000000	1023.000000	1023.000000	2046.000000
15.800000	0.023524	13.902571	5.097818	4.829580	3.386717	0.588454	0.000000	-10.000000	0.058333	-10.733334	727.000000	1023.000000	1023.000000	2046.000000
15.820000	0.022768	13.455841	4.641350	4.422711	3.572047	0.819732	0.000000	-10.000000	0.116667	-13.333334	723.333313	1023.000000	1023.000000	2046.000000
15.840000	0.021469	12.688424	4.149545	3.888747	3.647730	1.002401	0.000000	-10.000000	0.183333	-16.166668	712.500000	1023.000000	1023.000000	2046.000000
15.860000	0.020208	11.943189	3.707916	3.600944	3.665678	0.968650	0.000000	-10.000000	0.241667	-18.483334	701.666687	1023.000000	1023.000000	2046.000000
15.880000	0.018452	10.904988	3.524348	3.324423	3.321376	0.734843	0.000000	-10.000000	0.250000	-19.450001	694.500000	1023.000000	1023.000000	2046.000000
15.900000	0.016932	10.006944	3.341837	3.095903	3.088764	0.480441	0.000000	-10.000000	0.266667	-19.783335	692.500000	1023.000000	1023.000000	2046.000000
15.920000	0.015562	9.197126	3.255671	2.854323	2.837053	0.250078	0.000000	-10.000000	0.300000	-20.500000	688.166687	1023.000000	1023.000000	2046.000000
15.940000	0.014425	8.525420	3.064401	2.644538	2.650429	0.166052	0.000000	-10.000000	0.341667	-21.683334	681.333313	1023.000000	1023.000000	2046.000000
15.960000	0.013836	8.177107	3.068743	2.413719	2.434809	0.259836	0.000000	-10.000000	0.383333	-22.900000	674.166687	1023.000000	1023.000000	2046.000000
15.980000	0.013411	7.925911	2.965950	2.267728	2.397127	0.295108	0.000000	-10.000000	0.433333	-24.083334	666.666687	1023.000000	1023.000000	2046.000000
16.000000	0.013503	7.980540	2.948665	2.226860	2.453467	0.351548	0.000000	-10.000000	0.483333	-25.316668	658.666687	1023.000000	1023.000000	2046.000000
16.020000	0.013394	7.915936	2.985398	2.182119	2.373358	0.375060	0.000000	-10.000000	0.533333	-26.833334	650.166687	1023.000000	1023.000000	2046.000000
16.040001	0.013458	7.953881	3.115998	2.277369	2.341133	0.219383	0.000000	-10.000000	0.583333	-28.283333	641.000000	1023.000000	1023.000000	2046.000000
16.059999	0.013521	7.990624	3.316321	2.277163	2.243254	0.153886	0.000000	-10.000000	0.650000	-29.766666	631.500000	1023.000000	1023.000000	2046.000000
16.080000	0.014037	8.295633	3.391007	2.366803	2.323638	0.214186	0.000000	-10.000000	0.725000	-31.116667	621.500000	1023.000000	1023.000000	2046.000000
16.100000	0.014121	8.345672	3.508133	2.440205	2.162447	0.234887	0.000000	-10.000000	0.791667	-32.433334	611.166687	1023.000000	1023.000000	2046.000000
16.120001	0.013520	7.990349	3.386694	2.489020	2.044080	0.070555	0.000000	-10.000000	0.925000	-34.966667	584.000000	1023.000000	1023.000000	2046.000000
16.139999	0.012310	7.275215	3.168784	2.271033	1.858184	-0.022786	0.000000	-10.000000	1.033333	-36.983334	560.166687	1023.000000	1023.000000	2046.000000
16.160000	0.011244	6.645011	2.916866	2.069352	1.754592	-0.095798	0.000000	-10.000000	1.125000	-38.750000	540.000000	1023.000000	1023.000000	2046.000000
16.180000	0.010095	5.965968	2.719210	1.954819	1.477606	-0.185668	0.000000	-10.000000	1.125000	-38.750000	540.000000	1023.000000	1023.000000	2046.000000
16.200001	0.009281	5.485343	2.367725	1.975685	1.356517	-0.214585	0.000000	-10.000000	1.125000	-38.750000	540.000000	1023.000000	1023.000000	2046.000000
16.219999	0.007626	4.507206	2.188510	1.922978	0.869674	-0.473955	0.000000	-10.000000	1.150000	-39.066666	535.666687	1023.000000	1023.000000	2046.000000
16.240000	0.004511	2.666208	1.605454	1.443155	0.465592	-0.847993	0.000000	-10.000000	1.175000	-39.433334	527.000000	1023.000000	1023.000000	2046.000000
16.260000	-0.000328	-0.193943	0.699255	0.742953	-0.128801	-1.507350	0.000000	-10.000000	1.208333	-39.933334	513.833313	1023.000000	1023.000000	2046.000000
16.280001	-0.005568	-3.290468	-0.208495	0.043033	-0.898693	-2.226313	0.000000	-10.000000	1.208333	-40.150002	500.500000	1023.000000	1023.000000	2046.000000
16.299999	-0.010166	-6.008245	-1.126449	-0.653959	-1.534899	-2.692938	0.000000	-10.000000	1.208333	-40.283333	487.000000	1023.000000	1023.000000	2046.000000
16.320000	-0.013672	-8.080058	-1.768168	-1.172350	-2.101940	-3.037599	0.000000	-10.000000	1.208333	-40.400002	473.666656	1023.000000	1023.000000	2046.000000
16.340000	-0.016463	-9.729493	-2.322548	-1.674848	-2.445517	-3.286580	0.000000	-10.000000	1.200000	-40.450001	460.166656	1023.000000	1023.000000	2046.000000
16.360001	-0.018797	-11.108763	-2.808576	-1.992114	-2.730900	-3.577172	0.000000	-10.000000	1.200000	-40.466667	446.666656	1023.000000	1023.000000	2046.000000
16.379999	-0.020838	-12.315547	-3.201370	-2.286165	-3.011507	-3.816505	0.000000	-10.000000	1.191667	-40.483334	433.000000	1023.000000	1023.000000	2046.000000
16.400000	-0.022632	-13.375770	-3.463172	-2.459406	-3.362458	-4.090733	0.000000	-10.000000	1.208333	-40.333332	419.500000	1023.000000	1023.000000	2046.000000
16.420000	-0.024115	-14.251789	-3.675558	-2.669283	-3.620345	-4.286603	0.000000	-10.000000	1.208333	-40.400002	406.000000	1023.000000	1023.000000	2046.000000
16.440001	-0.025383	-15.001287	-3.799479	-2.739009	-3.916459	-4.546340	0.000000	-10.000000	1.200000	-39.983334	392.666656	1023.000000	1023.000000	2046.000000
16.459999	-0.026305	-15.546294	-3.984967	-2.875026	-4.017636	-4.668665	0.000000	-10.000000	1.183333	-39.633335	379.333344	1023.000000	1023.000000	2046.000000
16.480000	-0.026966	-15.937198	-3.938392	-3.007651	-4.226424	-4.764730	0.000000	-10.000000	1.133333	-38.833336	366.166656	1023.000000	1023.000000	2046.000000
16.500000	-0.027514	-16.260830	-4.146841	-3.200148	-4.184106	-4.729735	0.000000	-10.000000	1.091667	-37.983334	353.000000	1023.000000	1023.000000	2046.000000
16.520000	-0.028193	-16.662111	-4.282188	-3.412864	-4.239115	-4.727944	0.000000	-10.000000	1.041667	-37.316669	340.333344	1023.000000	1023.000000	2046.000000
16.540001	-0.028760	-16.997444	-4.469772	-3.713792	-4.215223	-4.598658	0.000000	-10.000000	1.025000	-36.549999	328.000000	1023.000000	1023.000000	2046.000000
16.559999	-0.029525	-17.449125	-4.701428	-4.036562	-4.193902	-4.517233	0.000000	-10.000000	0.991667	-36.183334	316.000000	1023.000000	1023.000000	2046.000000
16.580000	-0.030922	-18.274776	-5.155720	-4.367111	-4.223133	-4.528814	0.000000	-10.000000	0.958333	-35.483334	304.000000	1023.000000	1023.000000	2046.000000
16.600000	-0.032843	-19.410427	-5.495477	-4.690535	-4.458049	-4.766367	0.000000	-10.000000	0.916667	-35.166668	292.000000	1023.000000	1023.000000	2046.000000
16.620001	-0.034592	-20.443768	-5.735895	-4.985952	-4.781164	-4.940758	0.000000	-10.000000	0.891667	-34.516666	280.166656	1023.000000	1023.000000	2046.000000
16.639999	-0.036118	-21.345772	-5.945555	-5.200004	-4.965107	-5.235106	0.000000	-10.000000	0.841667	-33.933334	268.500000	1023.000000	1023.000000	2046.000000
16.660000	-0.037749	-22.309887	-6.080058	-5.469490	-5.306301	-5.454039	0.000000	-10.000000	0.800000	-33.016666	257.166656	1023.000000	1023.000000	2046.000000
16.680000	-0.039337	-23.248213	-6.194758	-5.744357	-5.664433	-5.644663	0.000000	-10.000000	0.758333	-32.366669	246.166672	1023.000000	1023.000000	2046.000000
16.700001	-0.040447	-23.903950	-6.264814	-5.898612	-5.947339	-5.793184	0.000000	-10.000000	0.750000	-31.650002	235.333328	1023.000000	1023.000000	2046.000000
16.719999	-0.041062	-24.267796	-6.307797	-6.109291	-6.107969	-5.742738	0.000000	-10.000000	0.733333	-31.233334	224.833328	1023.000000	1023.000000	2046.000000
16.740000	-0.041409	-24.472424	-6.334351	-6.207753	-6.197033	-5.733286	0.000000	-10.000000	0.733333	-30.850000	214.500000	1023.000000	1023.000000	2046.000000
16.760000	-0.041529	-24.543394	-6.276217	-6.243589	-6.302076	-5.721511	0.000000	-10.000000	0.691667	-30.550001	204.166672	1023.000000	1023.000000	2046.000000
16.780001	-0.041641	-24.609634	-6.250172	-6.215058	-6.376372	-5.768032	0.000000	-10.000000	0.658333	-29.966667	193.833328	1023.000000	1023.000000	2046.000000
16.799999	-0.041690	-24.638882	-6.231448	-6.191042	-6.433743	-5.782649	0.000000	-10.000000	0.616667	-29.050001	183.833328	1023.000000	1023.000000	2046.000000
16.820000	-0.041474	-24.511068	-6.187741	-6.188470	-6.393121	-5.741736	0.000000	-10.000000	0.575000	-28.283335	174.333328	1023.000000	1023.000000	2046.000000
16.840000	-0.041460	-24.502911	-6.097311	-6.173782	-6.480756	-5.751061	0.000000	-10.000000	0.541667	-27.533335	165.000000	1023.000000	1023.000000	2046.000000
16.860001	-0.040999	-24.230577	-5.864317	-6.133589	-6.502573	-5.730097	0.000000	-10.000000	0.491667	-26.900002	155.666672	1023.000000	1023.000000	2046.000000
16.879999	-0.040396	-23.874115	-5.640562	-5.966302	-6.523825	-5.743425	0.000000	-10.000000	0.475000	-26.116667	146.666672	1023.000000	1023.000000	2046.000000
16.900000	-0.040039	-23.662897	-5.497025	-5.625349	-6.643481	-5.897042	0.000000	-10.000000	0.450000	-25.250000	138.000000	1023.000000	1023.000000	2046.000000
16.920000	-0.040839	-24.135979	-5.510606	-5.493094	-6.978442	-6.153836	0.000000	-10.000000	0.425000	-24.316668	129.500000	1023.000000	1023.000000	2046.000000
16.940001	-0.042424	-25.072313	-5.771653	-5.533710	-7.238369	-6.528582	0.000000	-10.000000	0.391667	-23.316668	121.333336	1023.000000	1023.000000	2046.000000
16.959999	-0.044155	-26.095890	-6.009969	-5.729751	-7.537047	-6.819123	0.000000	-10.000000	0.366667	-22.550001	113.500000	1023.000000	1023.000000	2046.000000
16.980000	-0.045124	-26.668285	-6.267694	-6.014483	-7.644657	-6.741451	0.000000	-10.000000	0.341667	-21.950001	106.166664	1023.000000	1023.000000	2046.000000
17.000000	-0.045130	-26.672010	-6.400811	-5.954843	-7.668007	-6.648350	0.000000	-10.000000	0.325000	-21.416668	98.833336	1023.000000	1023.000000	2046.000000
17.020000	-0.044510	-26.305311	-6.424821	-5.690919	-7.667332	-6.522239	0.000000	-10.000000	0.308333	-20.866667	91.666664	1023.000000	1023.000000	2046.000000
17.040001	-0.044305	-26.184374	-6.382926	-5.423007	-7.735669	-6.642773	0.000000	-10.000000	0.275000	-20.266666	84.666664	1023.000000	1023.000000	2046.000000
17.059999	-0.045941	-27.151205	-6.561105	-5.482205	-8.028642	-7.079253	0.000000	-10.000000	0.250000	-19.516666	78.000000	1023.000000	1023.000000	2046.000000
17.080000	-0.048937	-28.921738	-6.991773	-5.889656	-8.401965	-7.638344	0.000000	-10.000000	0.208333	-18.633333	71.666664	1023.000000	1023.000000	2046.000000
17.100000	-0.052658	-31.120636	-7.666192	-6.525783	-8.827409	-8.101252	0.000000	-10.000000	0.150000	-16.566666	63.666668	1023.000000	1023.000000	2046.000000
17.120001	-0.056071	-33.137749	-8.460327	-7.137707	-9.155142	-8.384575	0.000000	-10.000000	0.091667	-14.849999	57.833332	1023.000000	1023.000000	2046.000000
17.139999	-0.058152	-34.367760	-8.944217	-7.564202	-9.406610	-8.452732	0.000000	-10.000000	0.083333	-13.266666	52.666668	1023.000000	1023.000000	2046.000000
17.160000	-0.059696	-35.280476	-9.203209	-7.873921	-9.664667	-8.538677	0.000000	-10.000000	0.116667	-13.150001	49.666668	1023.000000	1023.000000	2046.000000
17.180000	-0.060809	-35.937832	-9.458419	-7.878103	-9.773987	-8.827321	0.000000	-10.000000	0.133333	-13.250000	45.333332	1023.000000	1023.000000	2046.000000
17.200001	-0.061810	-36.529709	-9.563169	-8.041127	-10.017313	-8.908099	0.000000	-10.000000	0.100000	-13.366667	40.666668	1023.000000	1023.000000	2046.000000
17.219999	-0.062406	-36.881973	-9.654042	-8.025360	-10.121465	-9.081107	0.000000	-10.000000	0.083333	-13.266666	36.333332	1023.000000	1023.000000	2046.000000
17.240000	-0.062730	-37.073704	-9.703347	-8.092978	-10.182910	-9.094468	0.000000	-10.000000	0.066667	-12.616667	32.000000	1023.000000	1023.000000	2046.000000
17.260000	-0.062640	-37.020317	-9.665709	-8.168579	-10.192099	-8.993930	0.000000	-10.000000	0.058333	-11.666667	28.000000	1023.000000	1023.000000	2046.000000
17.280001	-0.062045	-36.668861	-9.665230	-8.139709	-9.999429	-8.864493	0.000000	-10.000000	0.025000	-10.566667	24.000000	1023.000000	1023.000000	2046.000000
17.299999	-0.061500	-36.346642	-9.497831	-8.155375	-9.969471	-8.723964	0.000000	-10.000000	0.016667	-9.333334	20.333334	1023.000000	1023.000000	2046.000000
17.320000	-0.060709	-35.879211	-9.355558	-8.020722	-9.805065	-8.697865	0.000000	-10.000000	0.008333	-8.383333	17.166666	1023.000000	1023.000000	2046.000000
17.340000	-0.060256	-35.611111	-9.225801	-8.023209	-9.730193	-8.631909	0.000000	-10.000000	0.016667	-7.700000	14.333333	1023.000000	1023.000000	2046.000000
17.360001	-0.059802	-35.342854	-9.139264	-8.059339	-9.536369	-8.607882	0.000000	-10.000000	0.008333	-7.533333	11.833333	1023.000000	1023.000000	2046.000000
17.379999	-0.059824	-35.355865	-9.169241	-8.293862	-9.422866	-8.469895	0.000000	-10.000000	0.016667	-7.316667	9.166667	1023.000000	1023.000000	2046.000000
17.400000	-0.060456	-35.729660	-9.361792	-8.623343	-9.383796	-8.360728	0.000000	-10.000000	0.008333	-6.966667	6.833333	1023.000000	1023.000000	2046.000000
17.420000	-0.061078	-36.097164	-9.724388	-8.847190	-9.219203	-8.306384	0.000000	-10.000000	0.008333	-6.350000	4.500000	1023.000000	1023.000000	2046.000000
17.440001	-0.061788	-36.516769	-9.742201	-9.040155	-9.397624	-8.336788	0.000000	-10.000000	-0.008333	-5.800000	2.500000	1023.000000	1023.000000	2046.000000
17.459999	-0.062107	-36.705288	-9.695689	-8.989412	-9.476677	-8.543511	0.000000	-10.000000	-0.008333	-5.016667	0.833333	1023.000000	1023.000000	2046.000000
17.480000	-0.062775	-37.099899	-9.560644	-9.108499	-9.749751	-8.681005	0.000000	-10.000000	-0.025000	-3.866667	-0.500000	1023.000000	1023.000000	2046.000000
17.500000	-0.062899	-37.173405	-9.453360	-9.048944	-9.799441	-8.871661	0.000000	-10.000000	-0.033333	-1.783333	-1.333333	1023.000000	1023.000000	2046.000000
17.520000	-0.062788	-37.107635	-9.290150	-9.092900	-9.918319	-8.806268	0.000000	-10.000000	-0.041667	0.550000	-1.833333	1023.000000	1023.000000	2046.000000
17.540001	-0.062169	-36.741596	-9.154718	-9.034096	-9.828209	-8.724575	0.000000	-10.000000	-0.041667	3.033333	-2.000000	1023.000000	1023.000000	2046.000000
17.559999	-0.061028	-36.067451	-8.873299	-8.957116	-9.694374	-8.542661	0.000000	-10.000000	-0.041667	5.366667	-2.000000	1023.000000	1023.000000	2046.000000
17.580000	-0.059685	-35.273609	-8.591976	-8.869263	-9.521180	-8.291192	0.000000	-10.000000	-0.066667	7.883333	-2.000000	1023.000000	1023.000000	2046.000000
17.600000	-0.057884	-34.209476	-8.340759	-8.637458	-9.205435	-8.025826	0.000000	-10.000000	-0.108333	10.416667	-2.000000	1023.000000	1023.000000	2046.000000
17.620001	-0.056123	-33.168720	-8.020837	-8.407324	-8.975390	-7.765170	0.000000	-10.000000	-0.150000	12.583333	-2.000000	1023.000000	1023.000000	2046.000000
17.639999	-0.054247	-32.060223	-7.710217	-7.989662	-8.692452	-7.667892	0.000000	-10.000000	-0.175000	14.300000	-2.000000	1023.000000	1023.000000	2046.000000
17.660000	-0.052569	-31.068193	-7.204213	-7.740004	-8.655314	-7.468662	0.000000	-10.000000	-0.200000	15.783334	2.333333	1023.000000	1023.000000	2046.000000
17.680000	-0.050934	-30.101799	-6.946349	-7.426710	-8.327041	-7.401700	0.000000	-10.000000	-0.225000	17.150002	11.500000	1023.000000	1023.000000	2046.000000
17.700001	-0.049181	-29.066059	-6.649346	-7.245003	-8.044594	-7.127115	0.000000	-10.000000	-0.258333	18.316668	22.666666	1023.000000	1023.000000	2046.000000
17.719999	-0.047329	-27.971567	-6.433200	-7.096865	-7.680959	-6.760543	0.000000	-10.000000	-0.291667	19.516666	31.666666	1023.000000	1023.000000	2046.000000
17.740000	-0.045212	-26.720219	-6.203327	-6.840094	-7.238857	-6.437940	0.000000	-10.000000	-0.325000	20.366667	38.166668	1023.000000	1023.000000	2046.000000
17.760000	-0.043589	-25.761183	-5.861767	-6.570021	-7.054039	-6.275356	0.000000	-10.000000	-0.366667	21.400000	45.000000	1023.000000	1023.000000	2046.000000
17.780001	-0.041883	-24.753107	-5.562342	-6.158525	-6.797506	-6.234733	0.000000	-10.000000	-0.400000	22.266666	52.000000	1023.000000	1023.000000	2046.000000
17.799999	-0.040583	-23.984314	-5.263260	-5.980311	-6.647861	-6.092883	0.000000	-10.000000	-0.425000	23.566668	59.333332	1023.000000	1023.000000	2046.000000
17.820000	-0.039014	-23.057566	-5.103033	-5.778862	-6.278670	-5.897001	0.000000	-10.000000	-0.441667	24.716667	67.000000	1023.000000	1023.000000	2046.000000
17.840000	-0.037423	-22.116724	-4.869801	-5.618140	-6.045719	-5.583064	0.000000	-10.000000	-0.450000	25.366667	75.000000	1023.000000	1023.000000	2046.000000
17.860001	-0.036003	-21.277817	-4.679904	-5.484094	-5.803566	-5.310253	0.000000	-10.000000	-0.475000	25.833334	83.333336	1023.000000	1023.000000	2046.000000
17.879999	-0.034234	-20.232265	-4.423397	-5.227301	-5.521180	-5.060389	0.000000	-10.000000	-0.508333	26.316668	91.833336	1023.000000	1023.000000	2046.000000
17.900000	-0.032810	-19.390617	-4.172730	-4.998211	-5.332556	-4.887120	0.000000	-10.000000	-0.541667	27.083334	100.666664	1023.000000	1023.000000	2046.000000
17.920000	-0.031381	-18.546047	-3.882509	-4.617023	-5.120299	-4.926216	0.000000	-10.000000	-0.558333	27.716667	109.500000	1023.000000	1023.000000	2046.000000
17.940001	-0.030362	-17.943674	-3.574680	-4.406159	-5.091887	-4.870948	0.000000	-10.000000	-0.575000	28.433334	118.500000	1023.000000	1023.000000	2046.000000
17.959999	-0.029794	-17.608244	-3.433755	-4.305484	-5.088534	-4.780472	0.000000	-10.000000	-0.591667	29.183334	127.833336	1023.000000	1023.000000	2046.000000
17.980000	-0.029283	-17.306240	-3.280004	-4.120095	-5.099352	-4.806789	0.000000	-10.000000	-0.633333	29.816668	137.500000	1023.000000	1023.000000	2046.000000
18.000000	-0.028852	-17.051664	-3.142871	-3.876203	-5.077459	-4.955132	0.000000	-10.000000	-0.658333	30.566668	147.500000	1023.000000	1023.000000	2046.000000
18.020000	-0.028155	-16.639421	-2.911956	-3.564901	-5.037658	-5.124906	0.000000	-10.000000	-0.666667	31.100000	157.500000	1023.000000	1023.000000	2046.000000
18.040001	-0.027052	-15.987987	-2.767609	-3.440729	-4.819154	-4.960494	0.000000	-10.000000	-0.658333	31.500000	167.833328	1023.000000	1023.000000	2046.000000
18.059999	-0.025270	-14.934701	-2.460832	-3.069343	-4.633905	-4.770621	0.000000	-10.000000	-0.633333	31.416668	178.166672	1023.000000	1023.000000	2046.000000
18.080000	-0.022686	-13.407632	-2.164730	-2.639227	-4.323365	-4.280309	0.000000	-10.000000	-0.616667	31.016668	188.833328	1023.000000	1023.000000	2046.000000
18.100000	-0.020660	-12.210154	-2.037932	-2.144823	-3.954334	-4.073065	0.000000	-10.000000	-0.600000	30.716667	199.166672	1023.000000	1023.000000	2046.000000
18.120001	-0.020015	-11.828944	-1.905846	-2.021749	-3.920431	-3.980917	0.000000	-10.000000	-0.616667	30.733334	209.500000	1023.000000	1023.000000	2046.000000
18.139999	-0.021180	-12.517634	-2.262089	-2.238400	-3.892771	-4.124374	0.000000	-10.000000	-0.633333	31.150002	219.666672	1023.000000	1023.000000	2046.000000
18.160000	-0.024463	-14.457473	-3.028070	-2.721784	-4.152126	-4.555491	0.000000	-10.000000	-0.641667	31.333334	230.000000	1023.000000	1023.000000	2046.000000
18.180000	-0.027296	-16.131983	-3.710273	-3.175544	-4.428988	-4.817178	0.000000	-10.000000	-0.633333	31.100000	240.500000	1023.000000	1023.000000	2046.000000
18.200001	-0.028210	-16.672167	-3.940814	-3.358765	-4.504916	-4.867671	0.000000	-10.000000	-0.616667	30.583334	251.000000	1023.000000	1023.000000	2046.000000
18.219999	-0.028159	-16.641808	-3.994315	-3.352734	-4.429632	-4.865127	0.000000	-10.000000	-0.600000	30.383333	261.333344	1023.000000	1023.000000	2046.000000
18.240000	-0.027464	-16.231220	-3.951176	-3.207961	-4.268154	-4.803930	0.000000	-10.000000	-0.600000	30.200001	271.500000	1023.000000	1023.000000	2046.000000
18.260000	-0.026615	-15.729218	-3.729173	-3.043298	-4.242671	-4.714077	0.000000	-10.000000	-0.608333	30.283333	281.500000	1023.000000	1023.000000	2046.000000
18.280001	-0.025401	-15.011995	-3.452950	-2.814492	-4.147295	-4.597259	0.000000	-10.000000	-0.616667	30.366667	291.500000	1023.000000	1023.000000	2046.000000
18.299999	-0.024104	-14.245193	-3.192151	-2.579554	-3.981479	-4.492009	0.000000	-10.000000	-0.608333	30.616667	301.500000	1023.000000	1023.000000	2046.000000
18.320000	-0.022220	-13.132256	-2.768713	-2.228269	-3.788602	-4.346672	0.000000	-10.000000	-0.600000	30.800001	311.833344	1023.000000	1023.000000	2046.000000
18.340000	-0.020507	-12.119370	-2.350603	-1.936573	-3.624863	-4.207330	0.000000	-10.000000	-0.608333	30.800001	322.166656	1023.000000	1023.000000	2046.000000
18.360001	-0.018173	-10.740123	-1.966847	-1.669695	-3.233292	-3.870288	0.000000	-10.000000	-0.616667	30.800001	332.500000	1023.000000	1023.000000	2046.000000
18.379999	-0.015836	-9.359093	-1.645708	-1.445248	-2.817973	-3.450164	0.000000	-10.000000	-0.616667	30.816668	342.500000	1023.000000	1023.000000	2046.000000
18.400000	-0.013607	-8.041668	-1.346667	-1.179556	-2.388551	-3.126895	0.000000	-10.000000	-0.616667	30.600000	352.833344	1023.000000	1023.000000	2046.000000
18.420000	-0.011619	-6.866748	-0.986571	-0.879776	-2.076785	-2.923617	0.000000	-10.000000	-0.633333	30.316668	363.166656	1023.000000	1023.000000	2046.000000
18.440001	-0.010041	-5.934308	-0.854019	-0.734170	-1.642069	-2.704050	0.000000	-10.000000	-0.608333	30.033333	373.500000	1023.000000	1023.000000	2046.000000
18.459999	-0.009066	-5.358037	-0.834023	-0.808250	-1.310668	-2.405096	0.000000	-10.000000	-0.575000	29.450001	383.500000	1023.000000	1023.000000	2046.000000
18.480000	-0.008765	-5.179980	-0.947768	-0.923100	-1.081298	-2.227814	0.000000	-10.000000	-0.525000	28.866667	393.500000	1023.000000	1023.000000	2046.000000
18.500000	-0.008278	-4.892075	-0.948166	-1.001931	-0.892271	-2.049707	0.000000	-10.000000	-0.516667	28.183334	403.166656	1023.000000	1023.000000	2046.000000
18.520000	-0.007925	-4.683938	-0.879091	-0.967069	-0.807520	-2.030259	0.000000	-10.000000	-0.516667	28.033333	412.666656	1023.000000	1023.000000	2046.000000
18.540001	-0.007049	-4.166193	-0.741526	-0.890503	-0.618709	-1.915455	0.000000	-10.000000	-0.516667	27.916666	422.000000	1023.000000	1023.000000	2046.000000
18.559999	-0.006224	-3.678549	-0.447915	-0.781773	-0.606331	-1.842531	0.000000	-10.000000	-0.508333	27.650000	431.333344	1023.000000	1023.000000	2046.000000
18.580000	-0.004689	-2.771362	-0.161227	-0.541390	-0.371552	-1.697193	0.000000	-10.000000	-0.483333	27.466667	440.666656	1023.000000	1023.000000	2046.000000
18.600000	-0.003092	-1.827538	0.367385	-0.136649	-0.374535	-1.683739	0.000000	-10.000000	-0.458333	26.833334	449.833344	1023.000000	1023.000000	2046.000000
18.620001	-0.001261	-0.745303	0.803241	0.155057	-0.192813	-1.510788	0.000000	-10.000000	-0.450000	26.483334	459.000000	1023.000000	1023.000000	2046.000000
18.639999	0.000960	0.567606	1.185841	0.424241	0.172015	-1.214492	0.000000	-10.000000	-0.450000	25.733334	467.833344	1023.000000	1023.000000	2046.000000
18.660000	0.003232	1.910153	1.696160	0.696840	0.410536	-0.893383	0.000000	-10.000000	-0.433333	25.350000	476.500000	1023.000000	1023.000000	2046.000000
18.680000	0.005956	3.520004	2.032917	1.068817	0.925157	-0.506887	0.000000	-10.000000	-0.416667	24.683334	485.000000	1023.000000	1023.000000	2046.000000
18.700001	0.008415	4.973015	2.486680	1.522566	1.251396	-0.287627	0.000000	-10.000000	-0.383333	24.083334	493.500000	1023.000000	1023.000000	2046.000000
18.719999	0.010806	6.386573	2.961030	1.930938	1.518948	-0.024343	0.000000	-10.000000	-0.366667	23.416668	501.666656	1023.000000	1023.000000	2046.000000
18.740000	0.012863	7.601983	3.398900	2.328252	1.757792	0.117039	0.000000	-10.000000	-0.325000	22.783335	509.500000	1023.000000	1023.000000	2046.000000
18.760000	0.014627	8.644724	3.780978	2.664537	1.964019	0.235190	0.000000	-10.000000	-0.291667	22.133333	517.166687	1023.000000	1023.000000	2046.000000
18.780001	0.016682	9.859303	4.136178	2.860977	2.289906	0.572241	0.000000	-10.000000	-0.266667	21.250000	524.666687	1023.000000	1023.000000	2046.000000
18.799999	0.018375	10.859410	4.522611	3.092996	2.466303	0.777500	0.000000	-10.000000	-0.241667	20.183334	532.000000	1023.000000	1023.000000	2046.000000
18.820000	0.019671	11.625688	4.668093	3.400486	2.705827	0.851282	0.000000	-10.000000	-0.233333	19.150000	538.833313	1023.000000	1023.000000	2046.000000
18.840000	0.020210	11.943933	4.930074	3.671175	2.611996	0.730688	0.000000	-10.000000	-0.200000	18.299999	545.333313	1023.000000	1023.000000	2046.000000
18.860001	0.020739	12.256662	5.166919	3.967545	2.593106	0.529092	0.000000	-10.000000	-0.175000	17.366667	551.500000	1023.000000	1023.000000	2046.000000
18.879999	0.021865	12.921935	5.454974	4.059229	2.750395	0.657336	0.000000	-10.000000	-0.141667	16.049999	557.500000	1023.000000	1023.000000	2046.000000
18.900000	0.023193	13.707017	5.647573	4.268860	2.987644	0.802940	0.000000	-10.000000	-0.116667	14.583334	563.166687	1023.000000	1023.000000	2046.000000
18.920000	0.024127	14.258825	5.642507	4.424426	3.114963	1.076930	0.000000	-10.000000	-0.091667	12.700000	568.333313	1023.000000	1023.000000	2046.000000
18.940001	0.024201	14.302544	5.592915	4.627545	3.016985	1.065099	0.000000	-10.000000	-0.058333	10.850000	572.833313	1023.000000	1023.000000	2046.000000
18.959999	0.023236	13.732583	5.346375	4.564713	2.846913	0.974583	0.000000	-10.000000	-0.033333	9.350000	575.666687	1023.000000	1023.000000	2046.000000
18.980000	0.020721	12.246069	4.869200	4.231173	2.520864	0.624833	0.000000	-10.000000	-0.025000	6.716667	578.833313	1023.000000	1023.000000	2046.000000
19.000000	0.017218	10.175736	4.137615	3.729724	2.108370	0.200027	0.000000	-10.000000	0.000000	2.833333	581.166687	1023.000000	1023.000000	2046.000000
19.020000	0.013051	7.713059	3.366632	3.188790	1.520645	-0.363008	0.000000	-10.000000	0.016667	-2.016667	583.500000	1023.000000	1023.000000	2046.000000
19.040001	0.009756	5.765606	2.648084	2.671352	1.131395	-0.685224	0.000000	-10.000000	0.058333	-6.466667	584.000000	1023.000000	1023.000000	2046.000000
19.059999	0.007276	4.300213	2.081913	2.261622	0.898688	-0.942009	0.000000	-10.000000	0.075000	-9.900000	584.000000	1023.000000	1023.000000	2046.000000
19.080000	0.005772	3.411447	1.762152	2.008743	0.704701	-1.064149	0.000000	-10.000000	0.100000	-12.716666	584.000000	1023.000000	1023.000000	2046.000000
19.100000	0.004251	2.512355	1.513164	1.814383	0.463132	-1.278323	0.000000	-10.000000	0.125000	-14.266666	584.000000	1023.000000	1023.000000	2046.000000
19.120001	0.003128	1.848791	1.304346	1.679296	0.299423	-1.434275	0.000000	-10.000000	0.158333	-15.316667	580.333313	1023.000000	1023.000000	2046.000000
19.139999	0.002050	1.211294	1.135600	1.504656	0.138580	-1.567542	0.000000	-10.000000	0.200000	-16.383333	571.500000	1023.000000	1023.000000	2046.000000
19.160000	0.001423	0.840887	1.012044	1.402354	0.065329	-1.638839	0.000000	-10.000000	0.216667	-17.383333	560.666687	1023.000000	1023.000000	2046.000000
19.180000	0.000858	0.507038	0.995299	1.329663	-0.077807	-1.740117	0.000000	-10.000000	0.233333	-18.433334	551.500000	1023.000000	1023.000000	2046.000000
19.200001	0.000571	0.337254	1.024896	1.341231	-0.183453	-1.845420	0.000000	-10.000000	0.233333	-19.133333	545.500000	1023.000000	1023.000000	2046.000000
19.219999	0.000459	0.271199	1.089937	1.309195	-0.226109	-1.901824	0.000000	-10.000000	0.241667	-19.566668	539.166687	1023.000000	1023.000000	2046.000000
19.240000	0.000326	0.192712	0.952204	1.196825	-0.090923	-1.865394	0.000000	-10.000000	0.241667	-19.883333	532.666687	1023.000000	1023.000000	2046.000000
19.260000	-0.000035	-0.020799	0.857799	1.006376	-0.100353	-1.784621	0.000000	-10.000000	0.291667	-20.466667	526.000000	1023.000000	1023.000000	2046.000000
19.280001	-0.000408	-0.241341	0.633312	0.741627	0.056496	-1.672777	0.000000	-10.000000	0.325000	-21.400002	519.166687	1023.000000	1023.000000	2046.000000
19.299999	-0.001223	-0.722607	0.436709	0.430505	0.022779	-1.612599	0.000000	-10.000000	0.391667	-22.533335	512.166687	1023.000000	1023.000000	2046.000000
19.320000	-0.002620	-1.548349	-0.046451	-0.048596	0.075487	-1.528789	0.000000	-10.000000	0.433333	-23.833334	504.666656	1023.000000	1023.000000	2046.000000
19.340000	-0.004129	-2.440454	-0.495216	-0.508113	0.045476	-1.482601	0.000000	-10.000000	0.491667	-25.233334	496.833344	1023.000000	1023.000000	2046.000000
19.360001	-0.005967	-3.526525	-0.921116	-0.846277	-0.122539	-1.636594	0.000000	-10.000000	0.525000	-26.516666	488.333344	1023.000000	1023.000000	2046.000000
19.379999	-0.007525	-4.447300	-1.141860	-1.207508	-0.370675	-1.727257	0.000000	-10.000000	0.558333	-27.516666	479.500000	1023.000000	1023.000000	2046.000000
19.400000	-0.009065	-5.357119	-1.415454	-1.458515	-0.539503	-1.943646	0.000000	-10.000000	0.600000	-28.400002	470.166656	1023.000000	1023.000000	2046.000000
19.420000	-0.010621	-6.277228	-1.472362	-1.638095	-0.975698	-2.191074	0.000000	-10.000000	0.633333	-29.200001	460.666656	1023.000000	1023.000000	2046.000000
19.440001	-0.011736	-6.936109	-1.576959	-1.738923	-1.208668	-2.411559	0.000000	-10.000000	0.675000	-30.016666	450.833344	1023.000000	1023.000000	2046.000000
19.459999	-0.012633	-7.465967	-1.614282	-1.844069	-1.456499	-2.551117	0.000000	-10.000000	0.716667	-30.833334	440.833344	1023.000000	1023.000000	2046.000000
19.480000	-0.013374	-7.903995	-1.631157	-1.902710	-1.632627	-2.737501	0.000000	-10.000000	0.766667	-31.616667	430.500000	1023.000000	1023.000000	2046.000000
19.500000	-0.013748	-8.124859	-1.633429	-2.008915	-1.717936	-2.764578	0.000000	-10.000000	0.800000	-32.416668	420.000000	1023.000000	1023.000000	2046.000000
19.520000	-0.014022	-8.287197	-1.570358	-2.084980	-1.845312	-2.786548	0.000000	-10.000000	0.816667	-33.083332	409.166656	1023.000000	1023.000000	2046.000000
19.540001	-0.014214	-8.400207	-1.653727	-2.186553	-1.820398	-2.739529	0.000000	-10.000000	0.816667	-33.466667	398.166656	1023.000000	1023.000000	2046.000000
19.559999	-0.014184	-8.382960	-1.492215	-2.238346	-1.936978	-2.715422	0.000000	-10.000000	0.816667	-33.683334	387.000000	1023.000000	1023.000000	2046.000000
19.580000	-0.013557	-8.012155	-1.355221	-2.131294	-1.869779	-2.655862	0.000000	-10.000000	0.816667	-33.650002	375.833344	1023.000000	1023.000000	2046.000000
19.600000	-0.013041	-7.707154	-1.187085	-1.933233	-1.976308	-2.610528	0.000000	-10.000000	0.808333	-33.650002	364.666656	1023.000000	1023.000000	2046.000000
19.620001	-0.013043	-7.708346	-1.191330	-1.679737	-2.090428	-2.746850	0.000000	-10.000000	0.825000	-33.833336	353.333344	1023.000000	1023.000000	2046.000000
19.639999	-0.014017	-8.284063	-1.236156	-1.686727	-2.442631	-2.918549	0.000000	-10.000000	0.841667	-33.850002	342.166656	1023.000000	1023.000000	2046.000000
19.660000	-0.015549	-9.189185	-1.525839	-1.705249	-2.650623	-3.307474	0.000000	-10.000000	0.883333	-33.950001	330.833344	1023.000000	1023.000000	2046.000000
19.680000	-0.016791	-9.923659	-1.748996	-1.910145	-2.874722	-3.389796	0.000000	-10.000000	0.891667	-33.883335	319.500000	1023.000000	1023.000000	2046.000000
19.700001	-0.017482	-10.331976	-1.874731	-1.895665	-3.099787	-3.461792	0.000000	-10.000000	0.900000	-34.116669	308.166656	1023.000000	1023.000000	2046.000000
19.719999	-0.017830	-10.537751	-2.082196	-1.765928	-3.235081	-3.454547	0.000000	-10.000000	0.900000	-34.166668	296.666656	1023.000000	1023.000000	2046.000000
19.740000	-0.019280	-11.394232	-2.312707	-1.830636	-3.569178	-3.681710	0.000000	-10.000000	0.875000	-34.166668	285.333344	1023.000000	1023.000000	2046.000000
19.760000	-0.022279	-13.166809	-2.778020	-2.302216	-4.038209	-4.048364	0.000000	-10.000000	0.850000	-33.816666	273.833344	1023.000000	1023.000000	2046.000000
19.780001	-0.026918	-15.908252	-3.585788	-2.900059	-4.635866	-4.786539	0.000000	-10.000000	0.808333	-33.250000	262.666656	1023.000000	1023.000000	2046.000000
19.799999	-0.031491	-18.610943	-4.431540	-3.552166	-5.283724	-5.343512	0.000000	-10.000000	0.783333	-32.650002	251.500000	1023.000000	1023.000000	2046.000000
19.820000	-0.035426	-20.936525	-5.199897	-4.195244	-5.843907	-5.697477	0.000000	-10.000000	0.758333	-32.166668	240.666672	1023.000000	1023.000000	2046.000000
19.840000	-0.038178	-22.563478	-5.859396	-4.627351	-6.103231	-5.973501	0.000000	-10.000000	0.750000	-31.950001	230.000000	1023.000000	1023.000000	2046.000000
19.860001	-0.040605	-23.997555	-6.238271	-5.066593	-6.524894	-6.167797	0.000000	-10.000000	0.750000	-31.600000	219.333328	1023.000000	1023.000000	2046.000000
19.879999	-0.042221	-24.952694	-6.701048	-5.295713	-6.603286	-6.352648	0.000000	-10.000000	0.750000	-31.583334	208.833328	1023.000000	1023.000000	2046.000000
19.900000	-0.043941	-25.968916	-6.900767	-5.577715	-6.975197	-6.515236	0.000000	-10.000000	0.741667	-31.500000	198.166672	1023.000000	1023.000000	2046.000000
19.920000	-0.045163	-26.691269	-7.164914	-5.694525	-7.136336	-6.695493	0.000000	-10.000000	0.716667	-31.400000	187.833328	1023.000000	1023.000000	2046.000000
19.940001	-0.046344	-27.389505	-7.291468	-5.897342	-7.413012	-6.787683	0.000000	-10.000000	0.675000	-30.816668	177.166672	1023.000000	1023.000000	2046.000000
19.959999	-0.046872	-27.701313	-7.426866	-5.902142	-7.447795	-6.924510	0.000000	-10.000000	0.633333	-29.950001	166.833328	1023.000000	1023.000000	2046.000000
19.980000	-0.047519	-28.083563	-7.391849	-6.036431	-7.685337	-6.969947	0.000000	-10.000000	0.583333	-29.166668	156.833328	1023.000000	1023.000000	2046.000000
20.000000	-0.047676	-28.176649	-7.454546	-6.049739	-7.642663	-7.029701	0.000000	-10.000000	0.541667	-28.133333	147.166672	1023.000000	1023.000000	2046.000000
20.020000	-0.048041	-28.391970	-7.514622	-6.245624	-7.652160	-6.979563	0.000000	-10.000000	0.508333	-27.333334	137.833328	1023.000000	1023.000000	2046.000000
20.040001	-0.047958	-28.343456	-7.574654	-6.299720	-7.539417	-6.929665	0.000000	-10.000000	0.500000	-26.350000	128.666672	1023.000000	1023.000000	2046.000000
20.059999	-0.048174	-28.470903	-7.485178	-6.468653	-7.641763	-6.875309	0.000000	-10.000000	0.491667	-25.683334	119.833336	1023.000000	1023.000000	2046.000000
20.080000	-0.048424	-28.618614	-7.613997	-6.496514	-7.517408	-6.990695	0.000000	-10.000000	0.475000	-24.716667	111.333336	1023.000000	1023.000000	2046.000000
20.100000	-0.049569	-29.295134	-7.781316	-6.819488	-7.668341	-7.025988	0.000000	-10.000000	0.425000	-24.050001	103.000000	1023.000000	1023.000000	2046.000000
20.120001	-0.051044	-30.167027	-8.099806	-7.066780	-7.779944	-7.220496	0.000000	-10.000000	0.383333	-23.216667	95.000000	1023.000000	1023.000000	2046.000000
20.139999	-0.052506	-31.031099	-8.313562	-7.397205	-7.992588	-7.327745	0.000000	-10.000000	0.333333	-22.650000	87.166664	1023.000000	1023.000000	2046.000000
20.160000	-0.053668	-31.717596	-8.488237	-7.648593	-8.107042	-7.473722	0.000000	-10.000000	0.325000	-21.650000	79.666664	1023.000000	1023.000000	2046.000000
20.180000	-0.054761	-32.363605	-8.521004	-7.891229	-8.338364	-7.613011	0.000000	-10.000000	0.308333	-20.783333	72.500000	1023.000000	1023.000000	2046.000000
20.200001	-0.055604	-32.862019	-8.566356	-8.145424	-8.530163	-7.620078	0.000000	-10.000000	0.275000	-19.700001	65.500000	1023.000000	1023.000000	2046.000000
20.219999	-0.056064	-33.134052	-8.590888	-8.200387	-8.672181	-7.670596	0.000000	-10.000000	0.241667	-18.583334	58.833332	1023.000000	1023.000000	2046.000000
20.240000	-0.056333	-33.292534	-8.515335	-8.319165	-8.788637	-7.669396	0.000000	-10.000000	0.200000	-17.550001	52.500000	1023.000000	1023.000000	2046.000000
20.260000	-0.056325	-33.287941	-8.429089	-8.254197	-8.830624	-7.774030	0.000000	-10.000000	0.191667	-16.783335	46.833332	1023.000000	1023.000000	2046.000000
20.280001	-0.055990	-33.090298	-8.338135	-8.288646	-8.784331	-7.679183	0.000000	-10.000000	0.166667	-16.283335	41.166668	1023.000000	1023.000000	2046.000000
20.299999	-0.055451	-32.771687	-8.197300	-8.138230	-8.769808	-7.666348	0.000000	-10.000000	0.158333	-15.533334	35.833332	1023.000000	1023.000000	2046.000000
20.320000	-0.054936	-32.467468	-8.084624	-8.134958	-8.721507	-7.526379	0.000000	-10.000000	0.116667	-14.483334	30.666666	1023.000000	1023.000000	2046.000000
20.340000	-0.054403	-32.152000	-7.951892	-7.956333	-8.696362	-7.547411	0.000000	-10.000000	0.091667	-13.400001	25.833334	1023.000000	1023.000000	2046.000000
20.360001	-0.053728	-31.753124	-7.774984	-7.920943	-8.611456	-7.445742	0.000000	-10.000000	0.066667	-12.683333	21.333334	1023.000000	1023.000000	2046.000000
20.379999	-0.052744	-31.171667	-7.444856	-7.700811	-8.573873	-7.452127	0.000000	-10.000000	0.066667	-12.283334	17.000000	1023.000000	1023.000000	2046.000000
20.400000	-0.051693	-30.550430	-7.154771	-7.430247	-8.540795	-7.424616	0.000000	-10.000000	0.050000	-11.916667	13.000000	1023.000000	1023.000000	2046.000000
20.420000	-0.051196	-30.256638	-6.980217	-7.082575	-8.655506	-7.538341	0.000000	-10.000000	0.033333	-11.083334	9.000000	1023.000000	1023.000000	2046.000000
20.440001	-0.051513	-30.444330	-6.970056	-6.998435	-8.836194	-7.639645	0.000000	-10.000000	0.033333	-10.083334	5.333333	1023.000000	1023.000000	2046.000000
20.459999	-0.052194	-30.846581	-7.139122	-7.037527	-8.887321	-7.782611	0.000000	-10.000000	0.041667	-8.966667	2.166667	1023.000000	1023.000000	2046.000000
20.480000	-0.052872	-31.247429	-7.223843	-7.138940	-9.070071	-7.814575	0.000000	-10.000000	0.033333	-8.433333	-0.500000	1023.000000	1023.000000	2046.000000
20.500000	-0.053011	-31.329548	-7.301207	-6.948549	-9.128225	-7.951566	0.000000	-10.000000	0.033333	-8.300000	-3.000000	1023.000000	1023.000000	2046.000000
20.520000	-0.052420	-30.980312	-7.244424	-6.728243	-9.153054	-7.854590	0.000000	-10.000000	0.025000	-8.383333	-5.666667	1023.000000	1023.000000	2046.000000
20.540001	-0.051664	-30.533579	-7.263686	-6.437561	-9.004559	-7.827774	0.000000	-10.000000	0.033333	-8.283334	-8.500000	1023.000000	1023.000000	2046.000000
20.559999	-0.052138	-30.813534	-7.206167	-6.420646	-9.200480	-7.986241	0.000000	-10.000000	0.033333	-7.733334	-11.333333	1023.000000	1023.000000	2046.000000
20.580000	-0.054023	-31.927429	-7.559288	-6.750186	-9.349395	-8.268560	0.000000	-10.000000	0.025000	-6.900000	-14.000000	1023.000000	1023.000000	2046.000000
20.600000	-0.057236	-33.826595	-8.163541	-7.325114	-9.719518	-8.618423	0.000000	-10.000000	0.016667	-5.400000	-16.333334	1023.000000	1023.000000	2046.000000
20.620001	-0.060436	-35.717922	-8.911439	-7.829220	-10.021938	-8.955325	0.000000	-10.000000	0.000000	-3.716667	-18.000000	1023.000000	1023.000000	2046.000000
20.639999	-0.062952	-37.204685	-9.516327	-8.193729	-10.320866	-9.173761	0.000000	-10.000000	-0.008333	-2.633333	-18.833334	1023.000000	1023.000000	2046.000000
20.660000	-0.064397	-38.058708	-9.847696	-8.484622	-10.462472	-9.263916	0.000000	-10.000000	-0.008333	-2.600000	-19.333334	1023.000000	1023.000000	2046.000000
20.680000	-0.065736	-38.850060	-10.075234	-8.629658	-10.705118	-9.440047	0.000000	-10.000000	-0.008333	-3.550000	-20.166666	1023.000000	1023.000000	2046.000000
20.700001	-0.066313	-39.190739	-10.271109	-8.761278	-10.713480	-9.444872	0.000000	-10.000000	0.000000	-4.366667	-21.500000	1023.000000	1023.000000	2046.000000
20.719999	-0.066663	-39.398121	-10.321632	-8.715763	-10.843199	-9.517527	0.000000	-10.000000	0.000000	-4.483334	-23.000000	1023.000000	1023.000000	2046.000000
20.740000	-0.066733	-39.439255	-10.317558	-8.635208	-10.913774	-9.572715	0.000000	-10.000000	-0.008333	-3.033333	-24.500000	1023.000000	1023.000000	2046.000000
20.760000	-0.066501	-39.301907	-10.270772	-8.554054	-10.910840	-9.566239	0.000000	-10.000000	-0.033333	-0.500000	-25.500000	1023.000000	1023.000000	2046.000000
20.780001	-0.065943	-38.972191	-9.998773	-8.469139	-10.979381	-9.524898	0.000000	-10.000000	-0.058333	2.266667	-26.000000	1023.000000	1023.000000	2046.000000
20.799999	-0.064890	-38.349907	-9.842381	-8.310878	-10.731079	-9.465569	0.000000	-10.000000	-0.091667	5.183333	-26.000000	1023.000000	1023.000000	2046.000000
20.820000	-0.063887	-37.756958	-9.579019	-8.278835	-10.611118	-9.287985	0.000000	-10.000000	-0.100000	8.050000	-26.000000	1023.000000	1023.000000	2046.000000
20.840000	-0.062393	-36.874107	-9.511590	-8.297387	-10.146896	-8.918232	0.000000	-10.000000	-0.108333	10.650001	-26.000000	1023.000000	1023.000000	2046.000000
20.860001	-0.061039	-36.073914	-9.235067	-8.274715	-9.908661	-8.655471	0.000000	-10.000000	-0.116667	12.300000	-26.000000	1023.000000	1023.000000	2046.000000
20.879999	-0.059303	-35.047951	-9.022826	-8.215775	-9.462065	-8.347284	0.000000	-10.000000	-0.133333	13.283334	-26.000000	1023.000000	1023.000000	2046.000000
20.900000	-0.058196	-34.393806	-8.847133	-8.221958	-9.248452	-8.076265	0.000000	-10.000000	-0.158333	14.200001	-17.833334	1023.000000	1023.000000	2046.000000
20.920000	-0.057686	-34.092537	-8.877084	-8.340343	-9.005007	-7.870103	0.000000	-10.000000	-0.175000	15.100000	-1.000000	1023.000000	1023.000000	2046.000000
20.940001	-0.057704	-34.103027	-8.976225	-8.436963	-8.859663	-7.830178	0.000000	-10.000000	-0.208333	15.933333	17.500000	1023.000000	1023.000000	2046.000000
20.959999	-0.057577	-34.028271	-8.892321	-8.460404	-8.811803	-7.863741	0.000000	-10.000000	-0.233333	16.450001	27.833334	1023.000000	1023.000000	2046.000000
20.980000	-0.057340	-33.888042	-8.816439	-8.460436	-8.747175	-7.863993	0.000000	-10.000000	-0.250000	17.283333	33.166668	1023.000000	1023.000000	2046.000000
21.000000	-0.056644	-33.476669	-8.594944	-8.309950	-8.697268	-7.874506	0.000000	-10.000000	-0.266667	18.366667	38.833332	1023.000000	1023.000000	2046.000000
21.020000	-0.056050	-33.125542	-8.302238	-8.155378	-8.748826	-7.919101	0.000000	-10.000000	-0.300000	19.816668	46.833332	1023.000000	1023.000000	2046.000000
21.040001	-0.055113	-32.571552	-8.011189	-7.991299	-8.700552	-7.868514	0.000000	-10.000000	-0.341667	20.883333	53.333332	1023.000000	1023.000000	2046.000000
21.059999	-0.053688	-31.729765	-7.688157	-7.818951	-8.498073	-7.724584	0.000000	-10.000000	-0.366667	21.883333	60.166668	1023.000000	1023.000000	2046.000000
21.080000	-0.052015	-30.740705	-7.330458	-7.669984	-8.269526	-7.470737	0.000000	-10.000000	-0.375000	22.683332	67.333336	1023.000000	1023.000000	2046.000000
21.100000	-0.049960	-29.526455	-7.067566	-7.467297	-7.819950	-7.171642	0.000000	-10.000000	-0.383333	23.483334	74.666664	1023.000000	1023.000000	2046.000000
21.120001	-0.047812	-28.257114	-6.760041	-7.270955	-7.444870	-6.781247	0.000000	-10.000000	-0.400000	24.066666	82.333336	1023.000000	1023.000000	2046.000000
21.139999	-0.045397	-26.829601	-6.252110	-6.838070	-7.228881	-6.510541	0.000000	-10.000000	-0.425000	24.700001	90.000000	1023.000000	1023.000000	2046.000000
21.160000	-0.043305	-25.593390	-5.814660	-6.399212	-6.945756	-6.433762	0.000000	-10.000000	-0.433333	24.900000	98.333336	1023.000000	1023.000000	2046.000000
21.180000	-0.041062	-24.267551	-5.345228	-6.059269	-6.678854	-6.184201	0.000000	-10.000000	-0.450000	25.333334	106.666664	1023.000000	1023.000000	2046.000000
21.200001	-0.038637	-22.834402	-5.000153	-5.788320	-6.190037	-5.855893	0.000000	-10.000000	-0.466667	25.700001	115.166664	1023.000000	1023.000000	2046.000000
21.219999	-0.036270	-21.435535	-4.603638	-5.448728	-5.871698	-5.511471	0.000000	-10.000000	-0.508333	26.350000	123.666664	1023.000000	1023.000000	2046.000000
21.240000	-0.034260	-20.247826	-4.154047	-4.956099	-5.730081	-5.407599	0.000000	-10.000000	-0.516667	26.983334	132.333328	1023.000000	1023.000000	2046.000000
21.260000	-0.032870	-19.426033	-3.755215	-4.523886	-5.692068	-5.454865	0.000000	-10.000000	-0.541667	27.633333	141.333328	1023.000000	1023.000000	2046.000000
21.280001	-0.031887	-18.845406	-3.500278	-4.286154	-5.582870	-5.476104	0.000000	-10.000000	-0.541667	28.400000	150.333328	1023.000000	1023.000000	2046.000000
21.299999	-0.030547	-18.053213	-3.352211	-4.051305	-5.272867	-5.376830	0.000000	-10.000000	-0.558333	28.783333	159.833328	1023.000000	1023.000000	2046.000000
21.320000	-0.028607	-16.906601	-3.096611	-3.817182	-4.986393	-5.006414	0.000000	-10.000000	-0.541667	28.799999	169.333328	1023.000000	1023.000000	2046.000000
21.340000	-0.025911	-15.313124	-2.885397	-3.359274	-4.535106	-4.533347	0.000000	-10.000000	-0.550000	28.566668	179.000000	1023.000000	1023.000000	2046.000000
21.360001	-0.023836	-14.086934	-2.638082	-2.780488	-4.290446	-4.377918	0.000000	-10.000000	-0.575000	28.750000	188.500000	1023.000000	1023.000000	2046.000000
21.379999	-0.023013	-13.600410	-2.348716	-2.578727	-4.351625	-4.321342	0.000000	-10.000000	-0.608333	29.516668	198.000000	1023.000000	1023.000000	2046.000000
21.400000	-0.024416	-14.430121	-2.640674	-2.677047	-4.439020	-4.673380	0.000000	-10.000000	-0.616667	30.116667	207.666672	1023.000000	1023.000000	2046.000000
21.420000	-0.027345	-16.160957	-3.296717	-3.050380	-4.688857	-5.125003	0.000000	-10.000000	-0.625000	30.333334	217.500000	1023.000000	1023.000000	2046.000000
21.440001	-0.030309	-17.912775	-3.884130	-3.453476	-5.087481	-5.487687	0.000000	-10.000000	-0.625000	30.433334	227.500000	1023.000000	1023.000000	2046.000000
21.459999	-0.031430	-18.575195	-4.251176	-3.742612	-5.138166	-5.443240	0.000000	-10.000000	-0.616667	30.433334	237.833328	1023.000000	1023.000000	2046.000000
21.480000	-0.031431	-18.575493	-4.406073	-3.859082	-5.039841	-5.270497	0.000000	-10.000000	-0.600000	30.600000	248.166672	1023.000000	1023.000000	2046.000000
21.500000	-0.030750	-18.173336	-4.513459	-3.802943	-4.767201	-5.089733	0.000000	-10.000000	-0.608333	30.500000	258.500000	1023.000000	1023.000000	2046.000000
21.520000	-0.029966	-17.709747	-4.316932	-3.643337	-4.777947	-4.971531	0.000000	-10.000000	-0.625000	30.883333	268.500000	1023.000000	1023.000000	2046.000000
21.540001	-0.028967	-17.119217	-4.080812	-3.332877	-4.706047	-4.999481	0.000000	-10.000000	-0.633333	31.033333	278.666656	1023.000000	1023.000000	2046.000000
21.559999	-0.027585	-16.302765	-3.819543	-3.105301	-4.534853	-4.843068	0.000000	-10.000000	-0.633333	31.133333	289.000000	1023.000000	1023.000000	2046.000000
21.580000	-0.026087	-15.417587	-3.467616	-2.844485	-4.375255	-4.730232	0.000000	-10.000000	-0.641667	31.299999	299.333344	1023.000000	1023.000000	2046.000000
21.600000	-0.024135	-14.263788	-3.228904	-2.614331	-3.973883	-4.446671	0.000000	-10.000000	-0.666667	31.549999	309.833344	1023.000000	1023.000000	2046.000000
21.620001	-0.021801	-12.884303	-2.739557	-2.340915	-3.739580	-4.064251	0.000000	-10.000000	-0.691667	32.183334	320.333344	1023.000000	1023.000000	2046.000000
21.639999	-0.019489	-11.517894	-2.333665	-1.861466	-3.400507	-3.922256	0.000000	-10.000000	-0.716667	32.550003	331.000000	1023.000000	1023.000000	2046.000000
21.660000	-0.017324	-10.238634	-1.959080	-1.557106	-3.062959	-3.659489	0.000000	-10.000000	-0.725000	32.900002	341.666656	1023.000000	1023.000000	2046.000000
21.680000	-0.015300	-9.042481	-1.613498	-1.282430	-2.702311	-3.444242	0.000000	-10.000000	-0.716667	32.883335	352.500000	1023.000000	1023.000000	2046.000000
21.700001	-0.013241	-7.825218	-1.314877	-1.221261	-2.252367	-3.036713	0.000000	-10.000000	-0.708333	32.783333	363.500000	1023.000000	1023.000000	2046.000000
21.719999	-0.011658	-6.889988	-1.185092	-1.154202	-1.827875	-2.722819	0.000000	-10.000000	-0.683333	32.416668	374.500000	1023.000000	1023.000000	2046.000000
21.740000	-0.010517	-6.215780	-1.195008	-1.181876	-1.434846	-2.404050	0.000000	-10.000000	-0.650000	31.866667	385.500000	1023.000000	1023.000000	2046.000000
21.760000	-0.009810	-5.797854	-1.147816	-1.263320	-1.215183	-2.171535	0.000000	-10.000000	-0.625000	31.133333	396.166656	1023.000000	1023.000000	2046.000000
21.780001	-0.009015	-5.328058	-0.958259	-1.108753	-1.153976	-2.107070	0.000000	-10.000000	-0.650000	31.266666	406.833344	1023.000000	1023.000000	2046.000000
21.799999	-0.008149	-4.816224	-0.831464	-0.980999	-0.981677	-2.022084	0.000000	-10.000000	-0.700000	31.683334	420.833344	1023.000000	1023.000000	2046.000000
21.820000	-0.007058	-4.171503	-0.445733	-0.804422	-0.982366	-1.938982	0.000000	-10.000000	-0.741667	32.383335	431.500000	1023.000000	1023.000000	2046.000000
21.840000	-0.005632	-3.328338	-0.014169	-0.584647	-0.889251	-1.840272	0.000000	-10.000000	-0.750000	32.816666	442.000000	1023.000000	1023.000000	2046.000000
21.860001	-0.003585	-2.118850	0.381249	-0.270062	-0.635510	-1.594526	0.000000	-10.000000	-0.766667	33.099998	449.166656	1023.000000	1023.000000	2046.000000
21.879999	-0.001113	-0.658053	0.872490	0.046693	-0.324221	-1.253015	0.000000	-10.000000	-0.783333	33.916668	460.000000	1023.000000	1023.000000	2046.000000
21.900000	0.001700	1.004858	1.331584	0.484641	0.101661	-0.913028	0.000000	-10.000000	-0.800000	34.049999	471.333344	1023.000000	1023.000000	2046.000000
21.920000	0.004533	2.678909	1.952639	1.008639	0.349488	-0.631857	0.000000	-10.000000	-0.800000	34.666668	482.666656	1023.000000	1023.000000	2046.000000
21.940001	0.007600	4.491884	2.517538	1.546441	0.749530	-0.321624	0.000000	-10.000000	-0.791667	34.616669	494.333344	1023.000000	1023.000000	2046.000000
21.959999	0.010381	6.135355	3.097357	2.036757	1.056669	-0.055427	0.000000	-10.000000	-0.791667	34.766666	505.666656	1023.000000	1023.000000	2046.000000
21.980000	0.013414	7.927870	3.667850	2.590201	1.507158	0.162661	0.000000	-10.000000	-0.791667	34.416668	517.333313	1023.000000	1023.000000	2046.000000
22.000000	0.016088	9.507897	4.277647	3.003987	1.767144	0.459119	0.000000	-10.000000	-0.783333	34.383335	528.666687	1023.000000	1023.000000	2046.000000
22.020000	0.018735	11.072397	4.761872	3.395733	2.143381	0.771412	0.000000	-10.000000	-0.766667	34.250000	540.333313	1023.000000	1023.000000	2046.000000
22.040001	0.020864	12.330883	5.131968	3.807534	2.412437	0.978942	0.000000	-10.000000	-0.750000	34.416668	551.666687	1023.000000	1023.000000	2046.000000
22.059999	0.022970	13.575057	5.665005	4.233116	2.578249	1.098687	0.000000	-10.000000	-0.725000	34.083336	563.333313	1023.000000	1023.000000	2046.000000
22.080000	0.024969	14.756575	5.932528	4.637795	2.953027	1.233226	0.000000	-10.000000	-0.683333	33.650002	574.666687	1023.000000	1023.000000	2046.000000
22.100000	0.026109	15.430632	6.111953	4.937092	3.029848	1.351738	0.000000	-10.000000	-0.641667	32.566666	586.000000	1023.000000	1023.000000	2046.000000
22.120001	0.026716	15.789155	6.061329	5.203215	3.113697	1.410914	0.000000	-10.000000	-0.600000	31.500000	596.833313	1023.000000	1023.000000	2046.000000
22.139999	0.027039	15.980109	6.156132	5.433940	2.992035	1.398002	0.000000	-10.000000	-0.566667	30.683334	607.666687	1023.000000	1023.000000	2046.000000
22.160000	0.027434	16.213264	6.197873	5.666136	2.999727	1.349528	0.000000	-10.000000	-0.533333	29.750000	618.166687	1023.000000	1023.000000	2046.000000
22.180000	0.026778	15.825561	6.210579	5.627979	2.788101	1.198903	0.000000	-10.000000	-0.508333	28.750000	628.500000	1023.000000	1023.000000	2046.000000
22.200001	0.025252	14.924072	5.728749	5.417446	2.808071	0.969806	0.000000	-10.000000	-0.458333	27.350000	638.166687	1023.000000	1023.000000	2046.000000
22.219999	0.022865	13.513001	5.303703	5.138137	2.414773	0.656389	0.000000	-10.000000	-0.366667	25.500000	647.500000	1023.000000	1023.000000	2046.000000
22.240000	0.021114	12.478106	4.788191	4.816256	2.316389	0.557271	0.000000	-10.000000	-0.258333	23.050001	656.333313	1023.000000	1023.000000	2046.000000
22.260000	0.019862	11.738583	4.549322	4.630516	2.145988	0.412757	0.000000	-10.000000	-0.158333	19.633333	664.500000	1023.000000	1023.000000	2046.000000
22.280001	0.019181	11.336147	4.255598	4.486061	2.227944	0.366545	0.000000	-10.000000	-0.091667	15.950000	671.666687	1023.000000	1023.000000	2046.000000
22.299999	0.018550	10.963181	4.155635	4.323202	2.094808	0.389536	0.000000	-10.000000	-0.041667	11.366667	677.666687	1023.000000	1023.000000	2046.000000
22.320000	0.018194	10.752728	3.999599	4.170239	2.162293	0.420596	0.000000	-10.000000	-0.016667	5.616667	682.166687	1023.000000	1023.000000	2046.000000
22.340000	0.017554	10.374574	4.007571	4.019794	1.937343	0.409866	0.000000	-10.000000	0.008333	0.283333	684.833313	1023.000000	1023.000000	2046.000000
22.360001	0.017559	10.377259	3.894956	3.928831	2.073036	0.480436	0.000000	-10.000000	0.025000	-4.516667	685.833313	1023.000000	1023.000000	2046.000000
22.379999	0.017540	10.366428	3.824165	3.912735	2.178575	0.450953	0.000000	-10.000000	0.058333	-7.800000	686.000000	1023.000000	1023.000000	2046.000000
22.400000	0.017678	10.447435	3.969820	3.911487	2.124848	0.441280	0.000000	-10.000000	0.083333	-10.600000	686.000000	1023.000000	1023.000000	2046.000000
22.420000	0.017903	10.580379	4.012059	3.878884	2.225188	0.464248	0.000000	-10.000000	0.100000	-12.416667	686.000000	1023.000000	1023.000000	2046.000000
22.440001	0.018219	10.767592	4.113242	3.897241	2.223705	0.533405	0.000000	-10.000000	0.108333	-13.483334	686.000000	1023.000000	1023.000000	2046.000000
22.459999	0.018201	10.756928	3.930228	3.804160	2.437914	0.584626	0.000000	-10.000000	0.141667	-14.500000	678.833313	1023.000000	1023.000000	2046.000000
22.480000	0.018161	10.733302	3.897588	3.610429	2.495432	0.729852	0.000000	-10.000000	0.175000	-15.433333	669.833313	1023.000000	1023.000000	2046.000000
22.500000	0.017560	10.377693	3.630918	3.371978	2.605682	0.769116	0.000000	-10.000000	0.200000	-16.433334	659.000000	1023.000000	1023.000000	2046.000000
22.520000	0.016208	9.578835	3.222490	2.989382	2.586481	0.780483	0.000000	-10.000000	0.216667	-17.616667	653.333313	1023.000000	1023.000000	2046.000000
22.540001	0.014586	8.620121	2.699581	2.587391	2.623093	0.710055	0.000000	-10.000000	0.233333	-18.816668	647.500000	1023.000000	1023.000000	2046.000000
22.559999	0.012946	7.651263	2.463502	2.163694	2.339972	0.684096	0.000000	-10.000000	0.266667	-19.800001	641.166687	1023.000000	1023.000000	2046.000000
22.580000	0.011372	6.720694	2.209088	1.942916	2.133035	0.435655	0.000000	-10.000000	0.300000	-20.400000	634.666687	1023.000000	1023.000000	2046.000000
22.600000	0.009859	5.826550	2.088476	1.661636	1.852175	0.224264	0.000000	-10.000000	0.341667	-20.933334	627.833313	1023.000000	1023.000000	2046.000000
22.620001	0.008622	5.095376	1.932794	1.461219	1.635185	0.066178	0.000000	-10.000000	0.375000	-21.516666	621.000000	1023.000000	1023.000000	2046.000000
22.639999	0.007552	4.462992	1.930742	1.254275	1.328460	-0.050484	0.000000	-10.000000	0.400000	-22.450001	613.666687	1023.000000	1023.000000	2046.000000
22.660000	0.007107	4.200345	1.815651	1.099907	1.280228	0.004559	0.000000	-10.000000	0.450000	-23.850000	606.000000	1023.000000	1023.000000	2046.000000
22.680000	0.006685	3.950747	1.783872	1.012604	1.183817	-0.029546	0.000000	-10.000000	0.516667	-25.600000	598.000000	1023.000000	1023.000000	2046.000000
22.700001	0.006582	3.889933	1.714416	0.864576	1.219760	0.091180	0.000000	-10.000000	0.600000	-27.633333	589.500000	1023.000000	1023.000000	2046.000000
22.719999	0.006403	3.784451	1.750599	0.879329	1.112443	0.042079	0.000000	-10.000000	0.683333	-29.533333	580.333313	1023.000000	1023.000000	2046.000000
22.740000	0.006363	3.760243	1.792480	0.808754	1.053991	0.105018	0.000000	-10.000000	0.766667	-31.433334	570.500000	1023.000000	1023.000000	2046.000000
22.760000	0.006109	3.610635	1.805579	0.854086	1.003172	-0.052201	0.000000	-10.000000	0.833333	-32.466667	560.166687	1023.000000	1023.000000	2046.000000
22.780001	0.006039	3.568909	1.994513	0.893981	0.855699	-0.175284	0.000000	-10.000000	0.883333	-33.233334	549.500000	1023.000000	1023.000000	2046.000000
22.799999	0.006356	3.756194	2.143955	0.938181	0.801680	-0.127622	0.000000	-10.000000	0.908333	-33.533333	538.333313	1023.000000	1023.000000	2046.000000
22.820000	0.006198	3.663089	2.166218	1.069367	0.704539	-0.277036	0.000000	-10.000000	0.916667	-33.816666	527.166687	1023.000000	1023.000000	2046.000000
22.840000	0.005857	3.461678	2.059898	1.023381	0.626828	-0.248429	0.000000	-10.000000	0.908333	-33.966667	515.833313	1023.000000	1023.000000	2046.000000
22.860001	0.004365	2.579918	1.783632	0.891168	0.392916	-0.487797	0.000000	-10.000000	0.908333	-34.350002	504.500000	1023.000000	1023.000000	2046.000000
22.879999	0.003177	1.877630	1.507564	0.596164	0.242148	-0.468245	0.000000	-10.000000	0.925000	-35.116669	492.833344	1023.000000	1023.000000	2046.000000
22.900000	0.002137	1.263026	1.296102	0.650615	0.053948	-0.737639	0.000000	-10.000000	0.958333	-35.700001	481.000000	1023.000000	1023.000000	2046.000000
22.920000	0.001889	1.116151	1.157750	0.692298	-0.114666	-0.619231	0.000000	-10.000000	1.000000	-36.233334	469.000000	1023.000000	1023.000000	2046.000000
22.940001	0.000871	0.514600	0.970829	0.947416	-0.448321	-0.955324	0.000000	-10.000000	1.033333	-36.466667	457.000000	1023.000000	1023.000000	2046.000000
22.959999	-0.001317	-0.778210	0.703561	0.679797	-0.897549	-1.264019	0.000000	-10.000000	1.050000	-36.516666	445.000000	1023.000000	1023.000000	2046.000000
22.980000	-0.005771	-3.410824	-0.057519	0.175046	-1.513331	-2.015019	0.000000	-10.000000	1.050000	-36.466667	433.000000	1023.000000	1023.000000	2046.000000
23.000000	-0.010930	-6.459781	-0.904382	-0.535025	-2.248369	-2.772005	0.000000	-10.000000	1.016667	-36.133335	421.000000	1023.000000	1023.000000	2046.000000
23.020000	-0.015764	-9.316449	-1.832795	-1.157480	-2.923033	-3.403141	0.000000	-10.000000	0.983333	-36.000000	409.000000	1023.000000	1023.000000	2046.000000
23.040001	-0.019421	-11.477633	-2.586315	-1.751854	-3.420573	-3.718891	0.000000	-10.000000	0.941667	-35.566669	397.000000	1023.000000	1023.000000	2046.000000
23.059999	-0.022198	-13.118747	-3.213944	-2.212035	-3.739819	-3.952949	0.000000	-10.000000	0.941667	-35.633335	385.000000	1023.000000	1023.000000	2046.000000
23.080000	-0.024744	-14.623587	-3.654740	-2.634646	-4.120077	-4.214123	0.000000	-10.000000	0.950000	-35.650002	373.000000	1023.000000	1023.000000	2046.000000
23.100000	-0.026815	-15.847684	-4.085160	-3.038210	-4.400076	-4.324238	0.000000	-10.000000	0.958333	-35.933334	361.000000	1023.000000	1023.000000	2046.000000
23.120001	-0.028588	-16.895435	-4.432214	-3.285343	-4.666377	-4.511501	0.000000	-10.000000	0.958333	-35.700001	349.000000	1023.000000	1023.000000	2046.000000
23.139999	-0.029831	-17.630371	-4.688784	-3.567302	-4.831009	-4.543275	0.000000	-10.000000	0.941667	-35.533333	337.000000	1023.000000	1023.000000	2046.000000
23.160000	-0.030926	-18.277519	-4.873540	-3.631849	-5.063919	-4.708212	0.000000	-10.000000	0.925000	-34.916668	325.166656	1023.000000	1023.000000	2046.000000
23.180000	-0.031478	-18.603443	-4.957597	-3.724033	-5.200648	-4.721165	0.000000	-10.000000	0.900000	-34.366669	313.500000	1023.000000	1023.000000	2046.000000
23.200001	-0.032221	-19.042355	-4.943633	-3.663054	-5.460695	-4.974974	0.000000	-10.000000	0.858333	-33.633335	302.166656	1023.000000	1023.000000	2046.000000
23.219999	-0.032540	-19.231224	-4.920476	-3.708764	-5.535313	-5.066671	0.000000	-10.000000	0.816667	-32.799999	290.833344	1023.000000	1023.000000	2046.000000
23.240000	-0.032978	-19.490160	-5.039829	-3.912198	-5.486613	-5.051522	0.000000	-10.000000	0.791667	-32.133335	279.833344	1023.000000	1023.000000	2046.000000
23.260000	-0.033281	-19.669346	-5.153336	-4.142804	-5.403580	-4.969625	0.000000	-10.000000	0.775000	-31.650002	269.000000	1023.000000	1023.000000	2046.000000
23.280001	-0.033552	-19.829388	-5.209676	-4.483082	-5.357846	-4.778784	0.000000	-10.000000	0.766667	-31.383335	258.500000	1023.000000	1023.000000	2046.000000
23.299999	-0.034544	-20.415220	-5.502048	-4.756552	-5.346169	-4.810450	0.000000	-10.000000	0.741667	-30.866667	248.000000	1023.000000	1023.000000	2046.000000
23.320000	-0.035873	-21.201094	-5.810827	-5.114132	-5.468791	-4.807341	0.000000	-10.000000	0.716667	-30.383333	237.666672	1023.000000	1023.000000	2046.000000
23.340000	-0.037803	-22.341797	-6.213594	-5.380446	-5.658118	-5.089638	0.000000	-10.000000	0.683333	-29.950001	227.500000	1023.000000	1023.000000	2046.000000
23.360001	-0.039190	-23.161526	-6.424103	-5.675556	-5.897946	-5.163919	0.000000	-10.000000	0.658333	-29.533333	217.500000	1023.000000	1023.000000	2046.000000
23.379999	-0.040871	-24.154745	-6.571939	-5.796165	-6.218001	-5.568639	0.000000	-10.000000	0.650000	-29.150000	207.833328	1023.000000	1023.000000	2046.000000
23.400000	-0.042337	-25.021042	-6.632712	-6.045666	-6.560233	-5.782431	0.000000	-10.000000	0.625000	-28.433334	198.166672	1023.000000	1023.000000	2046.000000
23.420000	-0.043721	-25.839314	-6.749676	-6.275772	-6.812195	-6.001670	0.000000	-10.000000	0.591667	-27.833334	188.666672	1023.000000	1023.000000	2046.000000
23.440001	-0.044476	-26.285131	-6.722418	-6.443678	-7.039003	-6.080032	0.000000	-10.000000	0.550000	-27.000000	179.166672	1023.000000	1023.000000	2046.000000
23.459999	-0.044818	-26.487425	-6.814250	-6.610530	-7.030454	-6.032191	0.000000	-10.000000	0.525000	-26.633333	170.166672	1023.000000	1023.000000	2046.000000
23.480000	-0.044916	-26.545227	-6.756702	-6.683394	-7.115091	-5.990039	0.000000	-10.000000	0.500000	-26.150000	161.333328	1023.000000	1023.000000	2046.000000
23.500000	-0.044719	-26.428925	-6.630854	-6.654473	-7.208919	-5.934679	0.000000	-10.000000	0.483333	-25.666666	152.666672	1023.000000	1023.000000	2046.000000
23.520000	-0.044578	-26.345343	-6.543143	-6.469364	-7.256198	-6.076637	0.000000	-10.000000	0.475000	-24.833334	144.166672	1023.000000	1023.000000	2046.000000
23.540001	-0.044573	-26.342440	-6.391694	-6.417474	-7.396213	-6.137058	0.000000	-10.000000	0.458333	-24.000000	136.000000	1023.000000	1023.000000	2046.000000
23.559999	-0.044586	-26.350243	-6.312863	-6.364890	-7.430937	-6.241553	0.000000	-10.000000	0.416667	-23.083334	128.000000	1023.000000	1023.000000	2046.000000
23.580000	-0.044318	-26.191742	-6.254085	-6.392853	-7.388874	-6.155932	0.000000	-10.000000	0.391667	-22.283333	120.166664	1023.000000	1023.000000	2046.000000
23.600000	-0.044183	-26.112389	-6.181663	-6.421787	-7.359309	-6.149630	0.000000	-10.000000	0.366667	-21.450001	112.666664	1023.000000	1023.000000	2046.000000
23.620001	-0.043782	-25.874962	-6.173211	-6.457933	-7.276524	-5.967295	0.000000	-10.000000	0.358333	-20.600000	105.500000	1023.000000	1023.000000	2046.000000
23.639999	-0.043571	-25.750372	-6.115993	-6.426196	-7.279165	-5.929017	0.000000	-10.000000	0.308333	-19.616667	98.666664	1023.000000	1023.000000	2046.000000
23.660000	-0.043316	-25.599735	-6.008643	-6.322149	-7.328137	-5.940806	0.000000	-10.000000	0.275000	-18.683334	92.000000	1023.000000	1023.000000	2046.000000
23.680000	-0.043328	-25.606611	-5.933107	-6.261812	-7.398136	-6.013555	0.000000	-10.000000	0.233333	-17.616667	85.666664	1023.000000	1023.000000	2046.000000
23.700001	-0.043489	-25.702173	-5.929050	-6.156769	-7.414521	-6.201833	0.000000	-10.000000	0.216667	-16.650000	79.833336	1023.000000	1023.000000	2046.000000
23.719999	-0.043492	-25.704048	-5.813323	-6.181783	-7.504058	-6.204886	0.000000	-10.000000	0.191667	-15.450000	74.333336	1023.000000	1023.000000	2046.000000
23.740000	-0.043508	-25.713287	-5.890711	-6.283665	-7.390854	-6.148057	0.000000	-10.000000	0.183333	-14.750000	69.166664	1023.000000	1023.000000	2046.000000
23.760000	-0.043203	-25.533054	-5.854223	-6.353179	-7.364595	-5.961057	0.000000	-10.000000	0.166667	-13.883334	64.166664	1023.000000	1023.000000	2046.000000
23.780001	-0.043078	-25.458988	-5.826967	-6.312231	-7.365875	-5.953914	0.000000	-10.000000	0.133333	-13.266667	59.500000	1023.000000	1023.000000	2046.000000
23.799999	-0.042933	-25.373550	-5.822910	-6.222768	-7.326572	-6.001300	0.000000	-10.000000	0.108333	-12.333334	55.166668	1023.000000	1023.000000	2046.000000
23.820000	-0.043067	-25.452642	-5.684249	-6.186731	-7.524616	-6.057045	0.000000	-10.000000	0.075000	-11.416667	51.000000	1023.000000	1023.000000	2046.000000
23.840000	-0.043092	-25.467108	-5.675457	-6.117761	-7.515591	-6.158299	0.000000	-10.000000	0.066667	-10.500000	47.166668	1023.000000	1023.000000	2046.000000
23.860001	-0.042977	-25.399273	-5.649398	-6.097142	-7.512075	-6.140658	0.000000	-10.000000	0.050000	-9.450000	43.666668	1023.000000	1023.000000	2046.000000
23.879999	-0.043055	-25.445692	-5.566901	-6.100947	-7.579921	-6.197924	0.000000	-10.000000	0.050000	-8.600000	40.500000	1023.000000	1023.000000	2046.000000
23.900000	-0.043398	-25.648359	-5.563731	-6.113875	-7.732243	-6.238511	0.000000	-10.000000	0.050000	-7.800000	37.666668	1023.000000	1023.000000	2046.000000
23.920000	-0.044443	-26.265717	-5.710292	-6.266047	-7.989666	-6.299710	0.000000	-10.000000	0.050000	-7.166667	35.000000	1023.000000	1023.000000	2046.000000
23.940001	-0.045938	-27.149464	-5.944201	-6.358409	-8.322810	-6.524043	0.000000	-10.000000	0.050000	-6.566667	32.666668	1023.000000	1023.000000	2046.000000
23.959999	-0.047787	-28.241888	-6.103312	-6.409491	-8.734443	-6.994642	0.000000	-10.000000	0.050000	-6.216667	31.166666	1023.000000	1023.000000	2046.000000
23.980000	-0.049507	-29.258869	-6.356972	-6.570185	-9.023892	-7.307818	0.000000	-10.000000	0.050000	-6.116667	29.166666	1023.000000	1023.000000	2046.000000
24.000000	-0.050396	-29.783928	-6.488437	-6.511519	-9.224572	-7.559399	0.000000	-10.000000	0.050000	-6.433333	27.166666	1023.000000	1023.000000	2046.000000
24.020000	-0.050754	-29.995363	-6.614104	-6.559546	-9.279224	-7.542488	0.000000	-10.000000	0.050000	-6.783333	24.333334	1023.000000	1023.000000	2046.000000
24.040001	-0.049979	-29.537436	-6.567425	-6.326052	-9.252813	-7.391147	0.000000	-10.000000	0.050000	-7.050000	22.000000	1023.000000	1023.000000	2046.000000
24.059999	-0.048925	-28.914383	-6.594647	-6.161610	-9.016107	-7.142018	0.000000	-10.000000	0.041667	-6.816667	19.666666	1023.000000	1023.000000	2046.000000
24.080000	-0.049103	-29.019815	-6.679094	-5.916481	-9.078214	-7.346026	0.000000	-10.000000	0.025000	-5.933333	17.500000	1023.000000	1023.000000	2046.000000
24.100000	-0.051379	-30.364824	-6.911889	-6.127999	-9.482832	-7.842105	0.000000	-10.000000	0.016667	-4.066667	15.500000	1023.000000	1023.000000	2046.000000
24.120001	-0.054900	-32.445789	-7.726631	-6.766962	-9.680255	-8.271944	0.000000	-10.000000	0.008333	-1.050000	14.000000	1023.000000	1023.000000	2046.000000
24.139999	-0.058144	-34.362942	-8.500504	-7.395552	-9.965245	-8.501640	0.000000	-10.000000	0.008333	1.316667	13.166667	1023.000000	1023.000000	2046.000000
24.160000	-0.060170	-35.560444	-8.903002	-7.707358	-10.262907	-8.687177	0.000000	-10.000000	0.000000	2.900000	13.000000	1023.000000	1023.000000	2046.000000
24.180000	-0.061380	-36.275497	-9.126884	-7.851888	-10.430107	-8.866620	0.000000	-10.000000	0.000000	3.166667	13.000000	1023.000000	1023.000000	2046.000000
24.200001	-0.062058	-36.676064	-9.287129	-8.035013	-10.476264	-8.877657	0.000000	-10.000000	-0.008333	3.983333	13.000000	1023.000000	1023.000000	2046.000000
24.219999	-0.061905	-36.585720	-9.468123	-8.168607	-10.310242	-8.638746	0.000000	-10.000000	-0.033333	5.333333	13.000000	1023.000000	1023.000000	2046.000000
24.240000	-0.061434	-36.307564	-9.299825	-7.961074	-10.422063	-8.624601	0.000000	-10.000000	-0.058333	7.366667	13.000000	1023.000000	1023.000000	2046.000000
24.260000	-0.060917	-36.001915	-9.124640	-7.778571	-10.385482	-8.713222	0.000000	-10.000000	-0.083333	9.750000	13.000000	1023.000000	1023.000000	2046.000000
24.280001	-0.059806	-35.345634	-9.000364	-7.792829	-10.145196	-8.407248	0.000000	-10.000000	-0.116667	12.300000	13.000000	1023.000000	1023.000000	2046.000000
24.299999	-0.058308	-34.460251	-8.839799	-7.557747	-9.845400	-8.217305	0.000000	-10.000000	-0.166667	14.566667	13.000000	1023.000000	1023.000000	2046.000000
24.320000	-0.056760	-33.545029	-8.329948	-7.273117	-9.819984	-8.121979	0.000000	-10.000000	-0.216667	16.750000	16.666666	1023.000000	1023.000000	2046.000000
24.340000	-0.054957	-32.479366	-8.053521	-7.111083	-9.424942	-7.889822	0.000000	-10.000000	-0.241667	18.616667	21.833334	1023.000000	1023.000000	2046.000000
24.360001	-0.053150	-31.411413	-7.966224	-7.045848	-8.883569	-7.515772	0.000000	-10.000000	-0.275000	20.316668	29.333334	1023.000000	1023.000000	2046.000000
24.379999	-0.050886	-30.073452	-7.610011	-6.944355	-8.448287	-7.070800	0.000000	-10.000000	-0.308333	21.550001	35.500000	1023.000000	1023.000000	2046.000000
24.400000	-0.049181	-29.065996	-7.225572	-6.717324	-8.168386	-6.954714	0.000000	-10.000000	-0.341667	22.183334	40.166668	1023.000000	1023.000000	2046.000000
24.420000	-0.048366	-28.584274	-7.276601	-6.805789	-7.728443	-6.773442	0.000000	-10.000000	-0.366667	23.466667	47.666668	1023.000000	1023.000000	2046.000000
24.440001	-0.047686	-28.182280	-7.403605	-7.087980	-7.329229	-6.361466	0.000000	-10.000000	-0.391667	24.566668	55.500000	1023.000000	1023.000000	2046.000000
24.459999	-0.047269	-27.936159	-7.315393	-6.974252	-7.260346	-6.386168	0.000000	-10.000000	-0.416667	25.666668	63.333332	1023.000000	1023.000000	2046.000000
24.480000	-0.047073	-27.820114	-7.154899	-6.930278	-7.223175	-6.511763	0.000000	-10.000000	-0.450000	26.616667	71.833336	1023.000000	1023.000000	2046.000000
24.500000	-0.046128	-27.261547	-7.061855	-6.975095	-6.974862	-6.249734	0.000000	-10.000000	-0.500000	27.833334	80.666664	1023.000000	1023.000000	2046.000000
24.520000	-0.044854	-26.508682	-6.757968	-6.763400	-6.848127	-6.139187	0.000000	-10.000000	-0.550000	29.050001	89.500000	1023.000000	1023.000000	2046.000000
24.540001	-0.043881	-25.933580	-6.348848	-6.448220	-6.848437	-6.288075	0.000000	-10.000000	-0.600000	30.166668	99.166664	1023.000000	1023.000000	2046.000000
24.559999	-0.042352	-25.030100	-6.059084	-6.339745	-6.596654	-6.034618	0.000000	-10.000000	-0.633333	31.000000	109.166664	1023.000000	1023.000000	2046.000000
24.580000	-0.040433	-23.895674	-5.753127	-6.132043	-6.265916	-5.744588	0.000000	-10.000000	-0.666667	31.966667	122.833336	1023.000000	1023.000000	2046.000000
24.600000	-0.037870	-22.380945	-5.209900	-5.827229	-5.965178	-5.378639	0.000000	-10.000000	-0.683333	32.416668	133.333328	1023.000000	1023.000000	2046.000000
24.620001	-0.035345	-20.888706	-4.668404	-5.414753	-5.644808	-5.160742	0.000000	-10.000000	-0.691667	32.750000	140.500000	1023.000000	1023.000000	2046.000000
24.639999	-0.032893	-19.439589	-4.282277	-5.047683	-5.201483	-4.908145	0.000000	-10.000000	-0.700000	33.049999	151.333328	1023.000000	1023.000000	2046.000000
24.660000	-0.029830	-17.629763	-3.866318	-4.742788	-4.685170	-4.335488	0.000000	-10.000000	-0.683333	33.250000	162.333328	1023.000000	1023.000000	2046.000000
24.680000	-0.027209	-16.080631	-3.327424	-4.154174	-4.419185	-4.179848	0.000000	-10.000000	-0.683333	33.383335	177.000000	1023.000000	1023.000000	2046.000000
24.700001	-0.024913	-14.723290	-2.887094	-3.778697	-4.053825	-4.003675	0.000000	-10.000000	-0.683333	33.416668	184.333328	1023.000000	1023.000000	2046.000000
24.719999	-0.022185	-13.111279	-2.546825	-3.640339	-3.540747	-3.383367	0.000000	-10.000000	-0.683333	33.366669	191.666672	1023.000000	1023.000000	2046.000000
24.740000	-0.019736	-11.663856	-2.099800	-3.131395	-3.251897	-3.180764	0.000000	-10.000000	-0.666667	33.000000	202.833328	1023.000000	1023.000000	2046.000000
24.760000	-0.017696	-10.458160	-1.695337	-2.735786	-2.989151	-3.037886	0.000000	-10.000000	-0.650000	32.583336	217.500000	1023.000000	1023.000000	2046.000000
24.780001	-0.015517	-9.170727	-1.409387	-2.494827	-2.552531	-2.713983	0.000000	-10.000000	-0.650000	32.116669	232.000000	1023.000000	1023.000000	2046.000000
24.799999	-0.013747	-8.124690	-1.133965	-2.225240	-2.270634	-2.494850	0.000000	-10.000000	-0.650000	32.033333	239.000000	1023.000000	1023.000000	2046.000000
24.820000	-0.011454	-6.769279	-0.806860	-1.973293	-1.896842	-2.092284	0.000000	-10.000000	-0.650000	32.099998	249.666672	1023.000000	1023.000000	2046.000000
24.840000	-0.009828	-5.808530	-0.457412	-1.521834	-1.745903	-2.083381	0.000000	-10.000000	-0.633333	32.033333	260.333344	1023.000000	1023.000000	2046.000000
24.860001	-0.008218	-4.856786	-0.184927	-1.279986	-1.417967	-1.973905	0.000000	-10.000000	-0.633333	31.866667	274.666656	1023.000000	1023.000000	2046.000000
24.879999	-0.006180	-3.652446	0.088568	-1.154052	-1.097793	-1.489169	0.000000	-10.000000	-0.633333	31.600000	281.833344	1023.000000	1023.000000	2046.000000
24.900000	-0.004396	-2.597788	0.473150	-0.697536	-0.940133	-1.433269	0.000000	-10.000000	-0.650000	31.450001	289.000000	1023.000000	1023.000000	2046.000000
24.920000	-0.003235	-1.911826	0.753519	-0.393204	-0.848937	-1.423203	0.000000	-10.000000	-0.658333	31.300001	296.000000	1023.000000	1023.000000	2046.000000
24.940001	-0.002667	-1.576380	0.963111	-0.275498	-0.904990	-1.359002	0.000000	-10.000000	-0.658333	31.366667	306.333344	1023.000000	1023.000000	2046.000000
24.959999	-0.002217	-1.309978	1.179643	-0.065638	-0.949991	-1.473993	0.000000	-10.000000	-0.675000	31.766666	316.833344	1023.000000	1023.000000	2046.000000
24.980000	-0.001025	-0.605802	1.486246	0.109183	-0.837225	-1.364006	0.000000	-10.000000	-0.666667	32.099998	327.333344	1023.000000	1023.000000	2046.000000
25.000000	0.000585	0.345869	1.847597	0.520875	-0.663509	-1.359094	0.000000	-10.000000	-0.650000	32.066666	341.666656	1023.000000	1023.000000	2046.000000
25.020000	0.002954	1.745937	2.217174	0.925826	-0.279075	-1.117987	0.000000	-10.000000	-0.600000	31.383333	356.000000	1023.000000	1023.000000	2046.000000
25.040001	0.005302	3.133664	2.605019	1.449580	-0.069165	-0.851770	0.000000	-10.000000	-0.566667	30.950001	370.166656	1023.000000	1023.000000	2046.000000
25.059999	0.007332	4.333127	2.734696	1.907797	0.309424	-0.618790	0.000000	-10.000000	-0.550000	30.666666	377.166656	1023.000000	1023.000000	2046.000000
25.080000	0.007960	4.704428	2.789797	1.940135	0.315075	-0.340579	0.000000	-10.000000	-0.550000	30.633333	387.333344	1023.000000	1023.000000	2046.000000
25.100000	0.005834	3.448045	2.286443	1.763171	0.153077	-0.754647	0.000000	-10.000000	-0.550000	30.516666	394.166656	1023.000000	1023.000000	2046.000000
25.120001	0.002348	1.387442	1.679196	1.275836	-0.363727	-1.203863	0.000000	-10.000000	-0.525000	29.700001	407.833344	1023.000000	1023.000000	2046.000000
25.139999	-0.001009	-0.596596	1.056865	0.975492	-0.822179	-1.806773	0.000000	-10.000000	-0.500000	29.000000	414.666656	1023.000000	1023.000000	2046.000000
25.160000	-0.002594	-1.532998	0.654126	0.604826	-0.943374	-1.848577	0.000000	-10.000000	-0.450000	28.000000	424.500000	1023.000000	1023.000000	2046.000000
25.180000	-0.002978	-1.759945	0.430200	0.418202	-0.873616	-1.734731	0.000000	-10.000000	-0.416667	27.266666	430.666656	1023.000000	1023.000000	2046.000000
25.200001	-0.002869	-1.695592	0.271895	0.457020	-0.735823	-1.688684	0.000000	-10.000000	-0.425000	26.633333	442.833344	1023.000000	1023.000000	2046.000000
25.219999	-0.001804	-1.066405	0.430204	0.535312	-0.625205	-1.406715	0.000000	-10.000000	-0.458333	26.299999	452.000000	1023.000000	1023.000000	2046.000000
25.240000	-0.001289	-0.761857	0.613285	0.848989	-0.653333	-1.570798	0.000000	-10.000000	-0.458333	26.183332	460.833344	1023.000000	1023.000000	2046.000000
25.260000	-0.000214	-0.126215	0.888413	1.013855	-0.576083	-1.452400	0.000000	-10.000000	-0.425000	25.933332	469.500000	1023.000000	1023.000000	2046.000000
25.280001	0.000965	0.570057	1.189084	1.170148	-0.483055	-1.306120	0.000000	-10.000000	-0.375000	25.166666	481.000000	1023.000000	1023.000000	2046.000000
25.299999	0.002365	1.397470	1.426527	1.404654	-0.208861	-1.224851	0.000000	-10.000000	-0.366667	24.616667	489.666656	1023.000000	1023.000000	2046.000000
25.320000	0.004272	2.524480	1.751444	1.518213	0.070362	-0.815539	0.000000	-10.000000	-0.341667	24.033333	495.333344	1023.000000	1023.000000	2046.000000
25.340000	0.006017	3.555988	2.088012	1.866768	0.296993	-0.695785	0.000000	-10.000000	-0.308333	23.716667	500.833344	1023.000000	1023.000000	2046.000000
25.360001	0.007606	4.495107	2.394395	2.091130	0.479816	-0.470233	0.000000	-10.000000	-0.258333	22.666666	509.000000	1023.000000	1023.000000	2046.000000
25.379999	0.008498	5.022032	2.503848	2.265624	0.690642	-0.438082	0.000000	-10.000000	-0.166667	20.816668	516.666687	1023.000000	1023.000000	2046.000000
25.400000	0.009228	5.453598	2.610855	2.158599	0.923770	-0.239627	0.000000	-10.000000	-0.091667	17.683334	523.833313	1023.000000	1023.000000	2046.000000
25.420000	0.009405	5.558533	2.395931	1.760331	1.240318	0.161953	0.000000	-10.000000	-0.008333	13.383333	530.166687	1023.000000	1023.000000	2046.000000
25.440001	0.008636	5.104089	1.894947	1.447024	1.517496	0.244623	0.000000	-10.000000	0.041667	5.133333	535.500000	1023.000000	1023.000000	2046.000000
25.459999	0.007353	4.345600	1.609465	1.097921	1.394234	0.243980	0.000000	-10.000000	0.083333	-1.583333	538.666687	1023.000000	1023.000000	2046.000000
25.480000	0.005554	3.282511	1.180460	0.869341	1.315775	-0.083066	0.000000	-10.000000	0.133333	-8.550000	540.000000	1023.000000	1023.000000	2046.000000
25.500000	0.004057	2.397769	0.972826	0.548543	1.112086	-0.235686	0.000000	-10.000000	0.183333	-11.783334	540.000000	1023.000000	1023.000000	2046.000000
25.520000	0.002985	1.764384	0.873411	0.161743	0.916314	-0.187084	0.000000	-10.000000	0.241667	-15.500001	540.000000	1023.000000	1023.000000	2046.000000
25.540001	0.001984	1.172304	0.758356	0.169971	0.775174	-0.531199	0.000000	-10.000000	0.291667	-18.000000	531.833313	1023.000000	1023.000000	2046.000000
25.559999	0.001185	0.700205	0.878798	0.082926	0.443540	-0.705059	0.000000	-10.000000	0.325000	-19.416668	523.666687	1023.000000	1023.000000	2046.000000
25.580000	0.000562	0.332360	0.845255	-0.078308	0.339352	-0.773940	0.000000	-10.000000	0.366667	-20.666668	513.166687	1023.000000	1023.000000	2046.000000
25.600000	0.000387	0.228972	0.784995	-0.158420	0.352354	-0.749958	0.000000	-10.000000	0.400000	-21.733334	506.000000	1023.000000	1023.000000	2046.000000
25.620001	0.000666	0.393366	0.852539	-0.278374	0.333720	-0.514519	0.000000	-10.000000	0.433333	-22.800001	498.833344	1023.000000	1023.000000	2046.000000
25.639999	0.000838	0.495535	0.896263	-0.063468	0.332465	-0.669725	0.000000	-10.000000	0.466667	-23.966667	491.333344	1023.000000	1023.000000	2046.000000
25.660000	0.000824	0.486742	0.997694	-0.088678	0.192728	-0.615001	0.000000	-10.000000	0.500000	-24.750000	486.000000	1023.000000	1023.000000	2046.000000
25.680000	0.000664	0.392231	0.978774	-0.046372	0.175163	-0.715334	0.000000	-10.000000	0.566667	-26.083334	477.666656	1023.000000	1023.000000	2046.000000
25.700001	0.000592	0.349732	1.057281	-0.120597	0.147368	-0.734321	0.000000	-10.000000	0.625000	-27.400000	469.000000	1023.000000	1023.000000	2046.000000
25.719999	0.000604	0.357112	1.205398	-0.181396	0.054597	-0.721487	0.000000	-10.000000	0.675000	-28.883333	459.833344	1023.000000	1023.000000	2046.000000
25.740000	0.001112	0.657421	1.263567	-0.010682	0.093771	-0.689234	0.000000	-10.000000	0.708333	-30.150000	450.333344	1023.000000	1023.000000	2046.000000
25.760000	0.000982	0.580624	1.344589	0.068677	-0.114246	-0.718396	0.000000	-10.000000	0.750000	-31.300001	440.166656	1023.000000	1023.000000	2046.000000
25.780001	0.000450	0.266049	1.232137	0.200334	-0.248739	-0.917684	0.000000	-10.000000	0.791667	-32.116669	429.666656	1023.000000	1023.000000	2046.000000
25.799999	-0.000767	-0.453571	1.050938	0.050501	-0.499497	-1.055512	0.000000	-10.000000	0.816667	-32.700001	418.833344	1023.000000	1023.000000	2046.000000
25.820000	-0.001576	-0.931176	0.792682	0.022785	-0.582851	-1.163791	0.000000	-10.000000	0.866667	-33.183334	408.000000	1023.000000	1023.000000	2046.000000
25.840000	-0.002537	-1.499366	0.640403	-0.001136	-0.892945	-1.245688	0.000000	-10.000000	0.908333	-33.700001	397.000000	1023.000000	1023.000000	2046.000000
25.860001	-0.003643	-2.153253	0.352215	0.113743	-1.136949	-1.482261	0.000000	-10.000000	0.958333	-34.266666	385.666656	1023.000000	1023.000000	2046.000000
25.879999	-0.005351	-3.162601	0.059922	-0.006958	-1.507199	-1.708366	0.000000	-10.000000	0.958333	-34.650002	374.333344	1023.000000	1023.000000	2046.000000
25.900000	-0.008736	-5.162982	-0.514253	-0.601297	-2.001793	-2.045639	0.000000	-10.000000	0.950000	-34.750000	362.666656	1023.000000	1023.000000	2046.000000
25.920000	-0.013317	-7.870113	-1.397902	-1.126178	-2.582811	-2.763221	0.000000	-10.000000	0.925000	-34.516666	351.166656	1023.000000	1023.000000	2046.000000
25.940001	-0.018391	-10.868932	-2.168204	-1.701169	-3.463996	-3.535563	0.000000	-10.000000	0.916667	-34.350002	339.500000	1023.000000	1023.000000	2046.000000
25.959999	-0.022614	-13.365169	-2.978999	-2.342271	-4.041280	-4.002618	0.000000	-10.000000	0.900000	-33.950001	328.166656	1023.000000	1023.000000	2046.000000
25.980000	-0.025738	-15.210873	-3.779816	-2.925972	-4.339344	-4.165740	0.000000	-10.000000	0.883333	-33.733334	316.833344	1023.000000	1023.000000	2046.000000
26.000000	-0.028040	-16.571661	-4.175275	-3.323676	-4.755154	-4.317556	0.000000	-10.000000	0.858333	-33.116669	305.666656	1023.000000	1023.000000	2046.000000
26.020000	-0.030103	-17.790621	-4.600081	-3.487573	-5.003664	-4.699303	0.000000	-10.000000	0.850000	-32.950001	294.500000	1023.000000	1023.000000	2046.000000
26.040001	-0.031976	-18.897705	-4.823380	-3.771882	-5.401707	-4.900737	0.000000	-10.000000	0.841667	-32.799999	283.500000	1023.000000	1023.000000	2046.000000
26.059999	-0.033412	-19.746302	-5.129993	-4.037798	-5.578460	-5.000051	0.000000	-10.000000	0.816667	-32.666668	272.500000	1023.000000	1023.000000	2046.000000
26.080000	-0.034453	-20.361593	-5.389167	-4.284360	-5.703351	-4.984715	0.000000	-10.000000	0.791667	-32.150002	261.666656	1023.000000	1023.000000	2046.000000
26.100000	-0.035230	-20.821133	-5.534511	-4.396252	-5.877573	-5.012798	0.000000	-10.000000	0.766667	-31.233334	251.000000	1023.000000	1023.000000	2046.000000
26.120001	-0.035620	-21.051550	-5.498729	-4.281474	-6.039385	-5.231962	0.000000	-10.000000	0.741667	-30.566668	240.666672	1023.000000	1023.000000	2046.000000
26.139999	-0.036256	-21.427433	-5.413321	-4.374248	-6.281271	-5.358593	0.000000	-10.000000	0.691667	-29.683334	230.500000	1023.000000	1023.000000	2046.000000
26.160000	-0.036624	-21.644785	-5.575154	-4.534606	-6.144603	-5.390422	0.000000	-10.000000	0.633333	-28.733334	220.500000	1023.000000	1023.000000	2046.000000
26.180000	-0.036595	-21.627657	-5.734816	-4.794436	-6.011899	-5.086506	0.000000	-10.000000	0.616667	-27.700001	210.833328	1023.000000	1023.000000	2046.000000
26.200001	-0.036729	-21.706877	-5.612807	-4.896057	-6.142848	-5.055165	0.000000	-10.000000	0.591667	-26.866667	201.500000	1023.000000	1023.000000	2046.000000
26.219999	-0.037209	-21.990400	-5.709279	-5.029942	-6.083773	-5.167407	0.000000	-10.000000	0.575000	-26.333334	192.666672	1023.000000	1023.000000	2046.000000
26.240000	-0.038152	-22.547729	-5.939169	-5.349720	-6.114446	-5.144395	0.000000	-10.000000	0.533333	-25.966667	183.833328	1023.000000	1023.000000	2046.000000
26.260000	-0.039418	-23.296234	-6.361874	-5.783970	-6.079258	-5.071132	0.000000	-10.000000	0.516667	-25.450001	175.166672	1023.000000	1023.000000	2046.000000
26.280001	-0.040715	-24.062801	-6.650994	-5.928651	-6.171922	-5.311234	0.000000	-10.000000	0.508333	-25.066668	166.500000	1023.000000	1023.000000	2046.000000
26.299999	-0.042307	-25.003380	-6.708493	-6.128439	-6.567315	-5.599132	0.000000	-10.000000	0.491667	-24.383333	158.166672	1023.000000	1023.000000	2046.000000
26.320000	-0.043626	-25.782990	-6.758033	-6.455695	-6.821118	-5.748143	0.000000	-10.000000	0.475000	-23.866667	150.000000	1023.000000	1023.000000	2046.000000
26.340000	-0.044589	-26.352118	-6.927586	-6.682840	-6.900240	-5.841451	0.000000	-10.000000	0.433333	-23.066668	142.000000	1023.000000	1023.000000	2046.000000
26.360001	-0.045431	-26.849474	-6.893918	-6.816982	-7.216759	-5.921815	0.000000	-10.000000	0.400000	-22.400000	134.333328	1023.000000	1023.000000	2046.000000
26.379999	-0.045975	-27.171103	-6.798196	-6.743290	-7.452144	-6.177471	0.000000	-10.000000	0.366667	-21.900000	126.833336	1023.000000	1023.000000	2046.000000
26.400000	-0.046407	-27.426510	-6.827531	-6.944476	-7.502621	-6.151882	0.000000	-10.000000	0.358333	-21.416668	119.666664	1023.000000	1023.000000	2046.000000
26.420000	-0.046081	-27.233818	-6.755379	-6.942261	-7.501298	-6.034881	0.000000	-10.000000	0.350000	-21.016666	112.500000	1023.000000	1023.000000	2046.000000
26.440001	-0.045845	-27.094658	-6.581690	-6.721218	-7.554378	-6.237372	0.000000	-10.000000	0.341667	-20.416668	105.500000	1023.000000	1023.000000	2046.000000
26.459999	-0.045706	-27.012396	-6.488961	-6.749135	-7.580728	-6.193572	0.000000	-10.000000	0.325000	-19.716667	98.666664	1023.000000	1023.000000	2046.000000
26.480000	-0.045168	-26.694031	-6.463012	-6.779559	-7.464972	-5.986487	0.000000	-10.000000	0.308333	-18.916668	92.000000	1023.000000	1023.000000	2046.000000
26.500000	-0.044392	-26.235786	-6.264756	-6.618064	-7.411505	-5.941462	0.000000	-10.000000	0.283333	-18.100000	85.666664	1023.000000	1023.000000	2046.000000
26.520000	-0.043795	-25.882782	-5.946689	-6.442096	-7.481289	-6.012707	0.000000	-10.000000	0.266667	-17.500000	79.500000	1023.000000	1023.000000	2046.000000
26.540001	-0.042967	-25.393375	-5.726843	-6.272951	-7.404572	-5.989009	0.000000	-10.000000	0.250000	-16.916666	73.833336	1023.000000	1023.000000	2046.000000
26.559999	-0.042626	-25.191742	-5.595693	-6.102948	-7.510231	-5.982870	0.000000	-10.000000	0.233333	-16.183334	68.166664	1023.000000	1023.000000	2046.000000
26.580000	-0.042645	-25.203451	-5.556771	-5.942890	-7.651773	-6.052017	0.000000	-10.000000	0.216667	-15.500000	62.833332	1023.000000	1023.000000	2046.000000
26.600000	-0.043507	-25.712763	-5.580698	-5.852027	-7.907653	-6.372385	0.000000	-10.000000	0.200000	-14.600000	57.500000	1023.000000	1023.000000	2046.000000
26.620001	-0.044510	-26.305532	-5.793380	-6.032541	-7.995458	-6.484154	0.000000	-10.000000	0.200000	-13.983334	52.666668	1023.000000	1023.000000	2046.000000
26.639999	-0.044846	-26.504215	-6.007261	-6.117384	-8.002518	-6.377053	0.000000	-10.000000	0.200000	-13.483334	48.000000	1023.000000	1023.000000	2046.000000
26.660000	-0.044216	-26.131689	-6.037599	-5.845226	-7.978214	-6.270652	0.000000	-10.000000	0.200000	-13.216667	43.500000	1023.000000	1023.000000	2046.000000
26.680000	-0.043636	-25.788778	-5.927296	-5.477915	-8.045687	-6.337881	0.000000	-10.000000	0.200000	-13.050000	39.166668	1023.000000	1023.000000	2046.000000
26.700001	-0.044038	-26.026484	-5.906897	-5.447742	-8.192524	-6.479321	0.000000	-10.000000	0.166667	-12.716667	34.833332	1023.000000	1023.000000	2046.000000
26.719999	-0.046074	-27.229961	-6.315637	-5.791729	-8.358468	-6.764126	0.000000	-10.000000	0.133333	-12.183333	30.500000	1023.000000	1023.000000	2046.000000
26.740000	-0.049224	-29.091145	-6.900143	-6.278899	-8.692041	-7.220060	0.000000	-10.000000	0.100000	-11.400001	26.500000	1023.000000	1023.000000	2046.000000
26.760000	-0.052948	-31.292038	-7.585346	-6.631594	-9.182073	-7.893026	0.000000	-10.000000	0.091667	-10.100000	22.666666	1023.000000	1023.000000	2046.000000
26.780001	-0.055938	-33.059345	-8.169292	-7.086196	-9.607726	-8.196132	0.000000	-10.000000	0.083333	-8.566667	19.500000	1023.000000	1023.000000	2046.000000
26.799999	-0.057674	-34.085617	-8.623816	-7.509916	-9.765983	-8.185905	0.000000	-10.000000	0.066667	-7.416667	16.500000	1023.000000	1023.000000	2046.000000
26.820000	-0.058806	-34.754562	-9.002569	-7.726211	-9.839050	-8.186733	0.000000	-10.000000	0.075000	-7.133333	14.000000	1023.000000	1023.000000	2046.000000
26.840000	-0.059774	-35.326595	-9.084290	-7.828897	-10.092583	-8.320827	0.000000	-10.000000	0.075000	-7.816667	11.500000	1023.000000	1023.000000	2046.000000
26.860001	-0.060708	-35.878475	-9.232455	-7.869155	-10.267962	-8.508902	0.000000	-10.000000	0.083333	-8.416667	8.833333	1023.000000	1023.000000	2046.000000
26.879999	-0.061164	-36.148052	-9.347942	-7.976185	-10.282874	-8.541049	0.000000	-10.000000	0.066667	-8.666667	6.000000	1023.000000	1023.000000	2046.000000
26.900000	-0.060986	-36.042439	-9.438859	-8.046434	-10.174531	-8.382613	0.000000	-10.000000	0.066667	-8.350000	3.166667	1023.000000	1023.000000	2046.000000
26.920000	-0.060551	-35.785511	-9.369046	-7.914618	-10.158389	-8.343459	0.000000	-10.000000	0.058333	-7.716667	0.666667	1023.000000	1023.000000	2046.000000
26.940001	-0.060289	-35.630688	-9.131630	-7.777758	-10.267849	-8.453452	0.000000	-10.000000	0.058333	-6.933333	-1.500000	1023.000000	1023.000000	2046.000000
26.959999	-0.059960	-35.436321	-9.059951	-7.864317	-10.170540	-8.341514	0.000000	-10.000000	0.050000	-5.900000	-3.500000	1023.000000	1023.000000	2046.000000
26.980000	-0.059157	-34.961906	-9.067889	-7.952392	-9.916268	-8.025358	0.000000	-10.000000	0.050000	-5.050000	-5.500000	1023.000000	1023.000000	2046.000000
27.000000	-0.058335	-34.475891	-8.894439	-7.828894	-9.756433	-7.996126	0.000000	-10.000000	0.050000	-4.550000	-7.166667	1023.000000	1023.000000	2046.000000
27.020000	-0.057741	-34.124878	-8.670553	-7.890771	-9.650174	-7.913378	0.000000	-10.000000	0.050000	-4.666667	-8.833333	1023.000000	1023.000000	2046.000000
27.040001	-0.057459	-33.958286	-8.809931	-8.086009	-9.353618	-7.708728	0.000000	-10.000000	0.050000	-4.750000	-10.166667	1023.000000	1023.000000	2046.000000
27.059999	-0.057333	-33.883801	-8.892291	-8.261615	-9.198962	-7.530931	0.000000	-10.000000	0.050000	-4.700000	-11.833333	1023.000000	1023.000000	2046.000000
27.080000	-0.058225	-34.410961	-9.037079	-8.372280	-9.265747	-7.735855	0.000000	-10.000000	0.050000	-4.550000	-13.333333	1023.000000	1023.000000	2046.000000
27.100000	-0.059323	-35.059929	-9.214460	-8.613179	-9.347252	-7.885038	0.000000	-10.000000	0.050000	-4.550000	-15.000000	1023.000000	1023.000000	2046.000000
27.120001	-0.059731	-35.301064	-9.274756	-8.887891	-9.375598	-7.762819	0.000000	-10.000000	0.041667	-4.450000	-16.500000	1023.000000	1023.000000	2046.000000
27.139999	-0.060205	-35.581078	-9.170707	-8.856527	-9.556229	-7.997617	0.000000	-10.000000	0.033333	-3.933333	-18.000000	1023.000000	1023.000000	2046.000000
27.160000	-0.060791	-35.927746	-9.069780	-8.844332	-9.748055	-8.265577	0.000000	-10.000000	0.025000	-3.116667	-19.333334	1023.000000	1023.000000	2046.000000
27.180000	-0.060959	-36.026810	-8.991737	-8.998013	-9.806341	-8.230719	0.000000	-10.000000	0.016667	-1.683333	-20.333334	1023.000000	1023.000000	2046.000000
27.200001	-0.060331	-35.655872	-8.913448	-8.994513	-9.702417	-8.045496	0.000000	-10.000000	0.016667	-0.083333	-20.833334	1023.000000	1023.000000	2046.000000
27.219999	-0.059344	-35.072407	-8.588929	-8.833261	-9.712686	-7.937530	0.000000	-10.000000	0.008333	1.400000	-21.000000	1023.000000	1023.000000	2046.000000
27.240000	-0.058453	-34.545647	-8.283551	-8.664946	-9.664500	-7.932650	0.000000	-10.000000	0.008333	2.600000	-21.000000	1023.000000	1023.000000	2046.000000
27.260000	-0.057129	-33.763420	-8.123711	-8.496820	-9.397718	-7.745172	0.000000	-10.000000	-0.016667	4.066667	-21.000000	1023.000000	1023.000000	2046.000000
27.280001	-0.055480	-32.788639	-7.885134	-8.372544	-9.168506	-7.362457	0.000000	-10.000000	-0.025000	6.200000	-21.000000	1023.000000	1023.000000	2046.000000
27.299999	-0.053834	-31.815720	-7.558377	-7.966889	-8.959031	-7.331422	0.000000	-10.000000	-0.050000	8.450001	-21.000000	1023.000000	1023.000000	2046.000000
27.320000	-0.052409	-30.973692	-7.204963	-7.720402	-8.809681	-7.238647	0.000000	-10.000000	-0.066667	10.633334	-21.000000	1023.000000	1023.000000	2046.000000
27.340000	-0.050759	-29.998314	-6.911829	-7.637777	-8.555691	-6.893018	0.000000	-10.000000	-0.100000	12.433333	-21.000000	1023.000000	1023.000000	2046.000000
27.360001	-0.048663	-28.759569	-6.666117	-7.420456	-8.143290	-6.529707	0.000000	-10.000000	-0.116667	14.233334	-21.000000	1023.000000	1023.000000	2046.000000
27.379999	-0.046703	-27.601328	-6.122017	-7.020715	-8.022003	-6.436593	0.000000	-10.000000	-0.166667	16.100000	-6.333333	1023.000000	1023.000000	2046.000000
27.400000	-0.044862	-26.513176	-5.691435	-6.654924	-7.780647	-6.386171	0.000000	-10.000000	-0.216667	18.000000	9.833333	1023.000000	1023.000000	2046.000000
27.420000	-0.043367	-25.629744	-5.473052	-6.341568	-7.544895	-6.270228	0.000000	-10.000000	-0.291667	20.066668	28.000000	1023.000000	1023.000000	2046.000000
27.440001	-0.042020	-24.833931	-5.186480	-6.163157	-7.481951	-6.002343	0.000000	-10.000000	-0.333333	22.116667	33.833332	1023.000000	1023.000000	2046.000000
27.459999	-0.041037	-24.252781	-5.005938	-5.805210	-7.369262	-6.072371	0.000000	-10.000000	-0.416667	24.300001	40.666668	1023.000000	1023.000000	2046.000000
27.480000	-0.040392	-23.871469	-4.832225	-5.613867	-7.347189	-6.078187	0.000000	-10.000000	-0.475000	26.016666	48.500000	1023.000000	1023.000000	2046.000000
27.500000	-0.039128	-23.124533	-4.757576	-5.467128	-7.052587	-5.847242	0.000000	-10.000000	-0.516667	27.466667	56.833332	1023.000000	1023.000000	2046.000000
27.520000	-0.037356	-22.077406	-4.559924	-5.072876	-6.812087	-5.632520	0.000000	-10.000000	-0.508333	28.183334	66.000000	1023.000000	1023.000000	2046.000000
27.540001	-0.035108	-20.748863	-4.288347	-4.621259	-6.515471	-5.323785	0.000000	-10.000000	-0.525000	28.900000	75.166664	1023.000000	1023.000000	2046.000000
27.559999	-0.032890	-19.437948	-3.963779	-4.175563	-6.252188	-5.046417	0.000000	-10.000000	-0.566667	29.500000	84.833336	1023.000000	1023.000000	2046.000000
27.580000	-0.032322	-19.102583	-3.877676	-4.153666	-6.155550	-4.915691	0.000000	-10.000000	-0.608333	30.583334	94.500000	1023.000000	1023.000000	2046.000000
27.600000	-0.033671	-19.899691	-4.219992	-4.227722	-6.146183	-5.305793	0.000000	-10.000000	-0.625000	31.383333	104.500000	1023.000000	1023.000000	2046.000000
27.620001	-0.036693	-21.685804	-4.886085	-4.680688	-6.426090	-5.692942	0.000000	-10.000000	-0.641667	31.866667	114.833336	1023.000000	1023.000000	2046.000000
27.639999	-0.038758	-22.905785	-5.365652	-5.033141	-6.632514	-5.874479	0.000000	-10.000000	-0.658333	31.966667	125.333336	1023.000000	1023.000000	2046.000000
27.660000	-0.039153	-23.139193	-5.687609	-5.309535	-6.506987	-5.635062	0.000000	-10.000000	-0.666667	32.183334	136.000000	1023.000000	1023.000000	2046.000000
27.680000	-0.038835	-22.951620	-5.761023	-5.284513	-6.406291	-5.499792	0.000000	-10.000000	-0.650000	32.183334	146.666672	1023.000000	1023.000000	2046.000000
27.700001	-0.037994	-22.454369	-5.674213	-5.054080	-6.268750	-5.457327	0.000000	-10.000000	-0.633333	32.066666	157.500000	1023.000000	1023.000000	2046.000000
27.719999	-0.037276	-22.029936	-5.468321	-4.881663	-6.269578	-5.410374	0.000000	-10.000000	-0.641667	31.799999	168.333328	1023.000000	1023.000000	2046.000000
27.740000	-0.036001	-21.276606	-5.281979	-4.683721	-6.028561	-5.282346	0.000000	-10.000000	-0.658333	31.950001	179.000000	1023.000000	1023.000000	2046.000000
27.760000	-0.034474	-20.374062	-5.031712	-4.458065	-5.790433	-5.093852	0.000000	-10.000000	-0.650000	32.366669	189.666672	1023.000000	1023.000000	2046.000000
27.780001	-0.032854	-19.416960	-4.715980	-4.266507	-5.572260	-4.862213	0.000000	-10.000000	-0.641667	32.683334	200.333328	1023.000000	1023.000000	2046.000000
27.799999	-0.030765	-18.182243	-4.382637	-3.944089	-5.218586	-4.636930	0.000000	-10.000000	-0.650000	32.850002	214.833328	1023.000000	1023.000000	2046.000000
27.820000	-0.028575	-16.887583	-3.998923	-3.722019	-4.897523	-4.269117	0.000000	-10.000000	-0.683333	32.983334	229.333328	1023.000000	1023.000000	2046.000000
27.840000	-0.025987	-15.358224	-3.644007	-3.315429	-4.411069	-3.987719	0.000000	-10.000000	-0.700000	33.183334	240.333328	1023.000000	1023.000000	2046.000000
27.860001	-0.023782	-14.055127	-3.329278	-3.125271	-4.010878	-3.589700	0.000000	-10.000000	-0.675000	33.016666	247.666672	1023.000000	1023.000000	2046.000000
27.879999	-0.021559	-12.741607	-3.005089	-2.862057	-3.555386	-3.319074	0.000000	-10.000000	-0.658333	32.783333	255.000000	1023.000000	1023.000000	2046.000000
27.900000	-0.019777	-11.688241	-2.599488	-2.733536	-3.269817	-3.085401	0.000000	-10.000000	-0.641667	32.266666	266.000000	1023.000000	1023.000000	2046.000000
27.920000	-0.018455	-10.906899	-2.557300	-2.744759	-2.803536	-2.801304	0.000000	-10.000000	-0.616667	31.750000	276.833344	1023.000000	1023.000000	2046.000000
27.940001	-0.017784	-10.510400	-2.538397	-2.843583	-2.537302	-2.591119	0.000000	-10.000000	-0.591667	30.716667	287.666656	1023.000000	1023.000000	2046.000000
27.959999	-0.017241	-10.189659	-2.571971	-2.942878	-2.289448	-2.385362	0.000000	-10.000000	-0.541667	29.799999	298.166656	1023.000000	1023.000000	2046.000000
27.980000	-0.016445	-9.719013	-2.490356	-2.781001	-2.093545	-2.354111	0.000000	-10.000000	-0.525000	29.083334	308.166656	1023.000000	1023.000000	2046.000000
28.000000	-0.015814	-9.345933	-2.238024	-2.639632	-2.129209	-2.339068	0.000000	-10.000000	-0.508333	28.883333	317.833344	1023.000000	1023.000000	2046.000000
28.020000	-0.014758	-8.722229	-1.891525	-2.432118	-2.063474	-2.335111	0.000000	-10.000000	-0.525000	28.783333	327.500000	1023.000000	1023.000000	2046.000000
28.040001	-0.013869	-8.196841	-1.489076	-2.185212	-2.092780	-2.429774	0.000000	-10.000000	-0.541667	28.983334	337.166656	1023.000000	1023.000000	2046.000000
28.059999	-0.012341	-7.293581	-1.184815	-2.054188	-1.845927	-2.208651	0.000000	-10.000000	-0.541667	29.066668	346.833344	1023.000000	1023.000000	2046.000000
28.080000	-0.010321	-6.099858	-0.726542	-1.759501	-1.654309	-1.959506	0.000000	-10.000000	-0.541667	29.266666	356.500000	1023.000000	1023.000000	2046.000000
28.100000	-0.007946	-4.695909	-0.384299	-1.462813	-1.210332	-1.638466	0.000000	-10.000000	-0.550000	29.400000	366.333344	1023.000000	1023.000000	2046.000000
28.120001	-0.005217	-3.083341	0.144412	-1.084777	-0.875627	-1.267349	0.000000	-10.000000	-0.558333	29.566668	376.000000	1023.000000	1023.000000	2046.000000
28.139999	-0.002461	-1.454707	0.633186	-0.698532	-0.501601	-0.887760	0.000000	-10.000000	-0.558333	29.600000	385.666656	1023.000000	1023.000000	2046.000000
28.160000	0.000318	0.187655	1.178889	-0.176822	-0.147162	-0.667251	0.000000	-10.000000	-0.550000	29.566666	395.500000	1023.000000	1023.000000	2046.000000
28.180000	0.002952	1.744669	1.802584	0.337632	0.120413	-0.515960	0.000000	-10.000000	-0.541667	29.450001	405.500000	1023.000000	1023.000000	2046.000000
28.200001	0.005594	3.305928	2.335991	0.776590	0.448385	-0.255039	0.000000	-10.000000	-0.541667	29.333334	415.500000	1023.000000	1023.000000	2046.000000
28.219999	0.007697	4.549000	2.849890	1.272910	0.629945	-0.203745	0.000000	-10.000000	-0.533333	29.083334	425.333344	1023.000000	1023.000000	2046.000000
28.240000	0.009380	5.543561	3.209132	1.607799	0.873285	-0.146655	0.000000	-10.000000	-0.525000	28.850000	435.000000	1023.000000	1023.000000	2046.000000
28.260000	0.011153	6.591490	3.682754	1.913445	1.014957	-0.019667	0.000000	-10.000000	-0.508333	28.633333	444.666656	1023.000000	1023.000000	2046.000000
28.280001	0.013081	7.731075	3.823215	2.038738	1.492446	0.376676	0.000000	-10.000000	-0.475000	28.283333	454.166656	1023.000000	1023.000000	2046.000000
28.299999	0.014762	8.724143	4.021379	2.405495	1.657712	0.639557	0.000000	-10.000000	-0.425000	27.416666	463.833344	1023.000000	1023.000000	2046.000000
28.320000	0.015592	9.214978	4.007406	2.729985	1.727738	0.749849	0.000000	-10.000000	-0.383333	26.516666	473.000000	1023.000000	1023.000000	2046.000000
28.340000	0.016199	9.573338	4.103340	3.025996	1.697796	0.746206	0.000000	-10.000000	-0.366667	25.466667	482.166656	1023.000000	1023.000000	2046.000000
28.360001	0.015811	9.344109	4.177558	3.159034	1.477551	0.529965	0.000000	-10.000000	-0.375000	25.000000	490.666656	1023.000000	1023.000000	2046.000000
28.379999	0.014470	8.552018	3.854920	3.022709	1.410410	0.263979	0.000000	-10.000000	-0.358333	24.433334	499.166656	1023.000000	1023.000000	2046.000000
28.400000	0.011906	7.036595	3.429846	2.733237	0.996291	-0.122779	0.000000	-10.000000	-0.316667	23.916666	507.500000	1023.000000	1023.000000	2046.000000
28.420000	0.009534	5.634861	2.851110	2.367006	0.815065	-0.398320	0.000000	-10.000000	-0.241667	22.750000	515.666687	1023.000000	1023.000000	2046.000000
28.440001	0.007680	4.539163	2.442243	2.103834	0.553135	-0.560050	0.000000	-10.000000	-0.158333	21.083334	523.500000	1023.000000	1023.000000	2046.000000
28.459999	0.006685	3.950863	2.057033	1.841516	0.574238	-0.521923	0.000000	-10.000000	-0.100000	18.866667	530.666687	1023.000000	1023.000000	2046.000000
28.480000	0.006384	3.772803	1.893831	1.725277	0.534670	-0.380976	0.000000	-10.000000	-0.066667	16.383333	537.333313	1023.000000	1023.000000	2046.000000
28.500000	0.006058	3.580198	1.842290	1.696512	0.447922	-0.406526	0.000000	-10.000000	-0.050000	13.800000	543.166687	1023.000000	1023.000000	2046.000000
28.520000	0.006065	3.584166	1.836160	1.631529	0.407300	-0.290824	0.000000	-10.000000	-0.025000	10.666667	548.333313	1023.000000	1023.000000	2046.000000
28.540001	0.005846	3.454813	1.806328	1.648303	0.346107	-0.345925	0.000000	-10.000000	0.008333	6.250000	552.333313	1023.000000	1023.000000	2046.000000
28.559999	0.005881	3.475535	1.887411	1.648118	0.295499	-0.355493	0.000000	-10.000000	0.041667	1.250000	555.166687	1023.000000	1023.000000	2046.000000
28.580000	0.005787	3.420147	1.898348	1.763638	0.288992	-0.530831	0.000000	-10.000000	0.066667	-3.416667	556.500000	1023.000000	1023.000000	2046.000000
28.600000	0.005797	3.425843	1.923770	1.675518	0.362497	-0.535941	0.000000	-10.000000	0.083333	-7.166667	557.000000	1023.000000	1023.000000	2046.000000
28.620001	0.006082	3.594553	2.026856	1.781865	0.389948	-0.604115	0.000000	-10.000000	0.100000	-9.883333	557.000000	1023.000000	1023.000000	2046.000000
28.639999	0.006172	3.647661	1.940541	1.614239	0.543112	-0.450231	0.000000	-10.000000	0.125000	-12.050000	557.000000	1023.000000	1023.000000	2046.000000
28.660000	0.006268	3.704167	1.941239	1.525203	0.606504	-0.368779	0.000000	-10.000000	0.150000	-13.450001	557.000000	1023.000000	1023.000000	2046.000000
28.680000	0.006115	3.613769	1.821372	1.309590	0.772819	-0.290013	0.000000	-10.000000	0.191667	-14.983334	553.333313	1023.000000	1023.000000	2046.000000
28.700001	0.005394	3.187736	1.491294	0.986766	0.891907	-0.182230	0.000000	-10.000000	0.225000	-16.366667	544.500000	1023.000000	1023.000000	2046.000000
28.719999	0.004187	2.474801	1.104549	0.513746	0.921201	-0.064695	0.000000	-10.000000	0.266667	-17.583334	533.666687	1023.000000	1023.000000	2046.000000
28.740000	0.002464	1.456452	0.668077	0.117874	0.834704	-0.164204	0.000000	-10.000000	0.316667	-18.866667	524.500000	1023.000000	1023.000000	2046.000000
28.760000	0.000648	0.383153	0.265610	-0.288614	0.706079	-0.299921	0.000000	-10.000000	0.375000	-20.183334	518.333313	1023.000000	1023.000000	2046.000000
28.780001	-0.000922	-0.544770	0.071640	-0.510132	0.408307	-0.514585	0.000000	-10.000000	0.416667	-21.583334	511.833344	1023.000000	1023.000000	2046.000000
28.799999	-0.002355	-1.391887	-0.110140	-0.788340	0.183643	-0.677050	0.000000	-10.000000	0.416667	-22.383333	504.666656	1023.000000	1023.000000	2046.000000
28.820000	-0.003310	-1.956283	-0.189480	-0.941571	-0.014761	-0.810471	0.000000	-10.000000	0.425000	-23.200001	497.000000	1023.000000	1023.000000	2046.000000
28.840000	-0.004151	-2.453427	-0.153552	-1.009043	-0.326089	-0.964743	0.000000	-10.000000	0.458333	-23.866667	489.000000	1023.000000	1023.000000	2046.000000
28.860001	-0.004622	-2.731538	-0.170904	-1.022140	-0.449016	-1.089478	0.000000	-10.000000	0.508333	-24.833334	481.000000	1023.000000	1023.000000	2046.000000
28.879999	-0.004959	-2.930568	-0.053631	-1.068953	-0.673455	-1.134529	0.000000	-10.000000	0.541667	-25.716667	472.833344	1023.000000	1023.000000	2046.000000
28.900000	-0.005089	-3.007881	-0.063525	-1.114288	-0.634001	-1.196067	0.000000	-10.000000	0.575000	-26.483334	464.333344	1023.000000	1023.000000	2046.000000
28.920000	-0.005166	-3.053203	0.010223	-1.073565	-0.741393	-1.248468	0.000000	-10.000000	0.608333	-27.100000	455.500000	1023.000000	1023.000000	2046.000000
28.940001	-0.005142	-3.039029	0.006768	-1.152518	-0.734897	-1.158382	0.000000	-10.000000	0.650000	-27.733334	446.500000	1023.000000	1023.000000	2046.000000
28.959999	-0.005207	-3.077614	0.109791	-1.105865	-0.852603	-1.228937	0.000000	-10.000000	0.666667	-28.483334	437.333344	1023.000000	1023.000000	2046.000000
28.980000	-0.005012	-2.962291	0.232515	-1.121108	-0.865266	-1.208432	0.000000	-10.000000	0.683333	-29.233334	428.000000	1023.000000	1023.000000	2046.000000
29.000000	-0.004693	-2.773735	0.354433	-0.942950	-0.939478	-1.245740	0.000000	-10.000000	0.691667	-29.916668	418.333344	1023.000000	1023.000000	2046.000000
29.020000	-0.004498	-2.658354	0.493555	-0.779345	-1.059890	-1.312673	0.000000	-10.000000	0.716667	-30.300001	408.333344	1023.000000	1023.000000	2046.000000
29.040001	-0.005076	-2.999897	0.418570	-0.638591	-1.238605	-1.541271	0.000000	-10.000000	0.750000	-30.866667	398.000000	1023.000000	1023.000000	2046.000000
29.059999	-0.006314	-3.731490	0.240972	-0.753766	-1.464298	-1.754397	0.000000	-10.000000	0.775000	-31.150000	387.666656	1023.000000	1023.000000	2046.000000
29.080000	-0.007324	-4.328728	-0.012271	-0.993717	-1.586837	-1.735903	0.000000	-10.000000	0.800000	-31.450001	377.166656	1023.000000	1023.000000	2046.000000
29.100000	-0.008163	-4.824386	-0.239682	-0.992933	-1.747495	-1.844276	0.000000	-10.000000	0.816667	-31.916668	366.833344	1023.000000	1023.000000	2046.000000
29.120001	-0.008620	-5.094667	-0.452375	-0.858713	-1.881013	-1.902566	0.000000	-10.000000	0.841667	-32.350002	356.166656	1023.000000	1023.000000	2046.000000
29.139999	-0.009341	-5.520443	-0.607783	-0.774306	-2.171160	-1.967193	0.000000	-10.000000	0.850000	-32.816669	345.500000	1023.000000	1023.000000	2046.000000
29.160000	-0.011564	-6.834257	-0.769224	-0.931779	-2.744416	-2.388838	0.000000	-10.000000	0.858333	-32.733334	334.500000	1023.000000	1023.000000	2046.000000
29.180000	-0.015755	-9.311104	-1.552448	-1.495526	-3.227857	-3.035273	0.000000	-10.000000	0.850000	-32.683334	323.500000	1023.000000	1023.000000	2046.000000
29.200001	-0.020486	-12.106973	-2.380748	-2.167957	-3.908746	-3.649521	0.000000	-10.000000	0.841667	-32.566666	312.500000	1023.000000	1023.000000	2046.000000
29.219999	-0.024951	-14.746322	-3.275972	-2.810181	-4.488178	-4.171990	0.000000	-10.000000	0.808333	-32.016666	301.666656	1023.000000	1023.000000	2046.000000
29.240000	-0.028411	-16.791164	-3.986080	-3.359738	-4.999342	-4.446004	0.000000	-10.000000	0.791667	-31.483334	291.000000	1023.000000	1023.000000	2046.000000
29.260000	-0.031103	-18.382015	-4.621486	-3.864911	-5.266829	-4.628789	0.000000	-10.000000	0.783333	-30.750000	280.666656	1023.000000	1023.000000	2046.000000
29.280001	-0.033171	-19.604322	-5.072657	-4.135562	-5.545117	-4.850987	0.000000	-10.000000	0.791667	-30.666668	270.333344	1023.000000	1023.000000	2046.000000
29.299999	-0.035194	-20.799717	-5.356438	-4.492670	-5.928322	-5.022287	0.000000	-10.000000	0.800000	-30.616667	260.000000	1023.000000	1023.000000	2046.000000
29.320000	-0.036531	-21.589890	-5.711917	-4.632677	-6.078792	-5.166504	0.000000	-10.000000	0.783333	-30.683334	249.666672	1023.000000	1023.000000	2046.000000
29.340000	-0.037838	-22.362101	-5.934303	-4.826869	-6.302598	-5.298330	0.000000	-10.000000	0.750000	-30.483334	239.500000	1023.000000	1023.000000	2046.000000
29.360001	-0.038399	-22.693655	-6.034553	-4.903984	-6.417171	-5.337949	0.000000	-10.000000	0.716667	-30.200001	229.500000	1023.000000	1023.000000	2046.000000
29.379999	-0.039254	-23.199205	-6.075881	-5.021382	-6.652614	-5.449328	0.000000	-10.000000	0.683333	-29.733334	219.500000	1023.000000	1023.000000	2046.000000
29.400000	-0.039366	-23.265331	-6.097153	-5.058866	-6.655440	-5.453873	0.000000	-10.000000	0.666667	-29.200001	209.500000	1023.000000	1023.000000	2046.000000
29.420000	-0.039717	-23.472742	-6.074900	-5.149867	-6.754336	-5.493640	0.000000	-10.000000	0.641667	-28.400000	199.666672	1023.000000	1023.000000	2046.000000
29.440001	-0.039704	-23.464937	-6.180321	-5.177400	-6.632760	-5.474457	0.000000	-10.000000	0.625000	-27.750000	190.166672	1023.000000	1023.000000	2046.000000
29.459999	-0.039944	-23.606859	-6.174127	-5.338128	-6.648789	-5.445816	0.000000	-10.000000	0.608333	-27.350000	180.833328	1023.000000	1023.000000	2046.000000
29.480000	-0.039900	-23.580925	-6.220342	-5.465845	-6.488441	-5.406296	0.000000	-10.000000	0.583333	-27.133333	171.666672	1023.000000	1023.000000	2046.000000
29.500000	-0.040716	-24.063080	-6.312288	-5.744592	-6.565548	-5.440651	0.000000	-10.000000	0.566667	-26.850000	162.500000	1023.000000	1023.000000	2046.000000
29.520000	-0.041814	-24.712179	-6.652596	-6.009256	-6.559194	-5.491132	0.000000	-10.000000	0.541667	-26.316668	153.666672	1023.000000	1023.000000	2046.000000
29.540001	-0.043591	-25.762381	-6.981382	-6.447153	-6.761365	-5.572481	0.000000	-10.000000	0.541667	-25.700001	144.833328	1023.000000	1023.000000	2046.000000
29.559999	-0.045111	-26.660818	-7.316695	-6.675121	-6.840097	-5.828906	0.000000	-10.000000	0.525000	-25.083334	136.333328	1023.000000	1023.000000	2046.000000
29.580000	-0.046520	-27.493134	-7.305280	-6.927185	-7.249362	-6.011308	0.000000	-10.000000	0.508333	-24.616667	128.000000	1023.000000	1023.000000	2046.000000
29.600000	-0.047888	-28.301559	-7.470342	-7.109989	-7.406945	-6.314284	0.000000	-10.000000	0.475000	-24.100000	120.000000	1023.000000	1023.000000	2046.000000
29.620001	-0.049072	-29.001465	-7.432929	-7.280170	-7.759910	-6.528457	0.000000	-10.000000	0.450000	-23.466667	112.000000	1023.000000	1023.000000	2046.000000
29.639999	-0.049775	-29.417181	-7.554574	-7.398530	-7.846577	-6.617499	0.000000	-10.000000	0.425000	-22.716667	104.000000	1023.000000	1023.000000	2046.000000
29.660000	-0.050058	-29.584503	-7.372923	-7.486089	-8.104109	-6.621381	0.000000	-10.000000	0.408333	-22.116667	96.333336	1023.000000	1023.000000	2046.000000
29.680000	-0.050139	-29.632357	-7.427287	-7.521222	-8.016244	-6.667604	0.000000	-10.000000	0.383333	-21.533335	88.833336	1023.000000	1023.000000	2046.000000
29.700001	-0.049989	-29.543392	-7.168157	-7.446376	-8.220700	-6.708158	0.000000	-10.000000	0.375000	-20.933334	81.666664	1023.000000	1023.000000	2046.000000
29.719999	-0.049742	-29.397631	-7.183831	-7.459584	-8.117645	-6.636570	0.000000	-10.000000	0.358333	-20.200001	74.666664	1023.000000	1023.000000	2046.000000
29.740000	-0.049406	-29.198786	-6.980307	-7.340259	-8.199871	-6.678349	0.000000	-10.000000	0.341667	-19.583334	68.000000	1023.000000	1023.000000	2046.000000
29.760000	-0.049090	-29.012333	-7.036430	-7.339059	-8.057196	-6.579647	0.000000	-10.000000	0.300000	-18.883333	61.666668	1023.000000	1023.000000	2046.000000
29.780001	-0.048667	-28.762016	-6.778239	-7.230502	-8.191573	-6.561704	0.000000	-10.000000	0.266667	-18.200001	55.166668	1023.000000	1023.000000	2046.000000
29.799999	-0.048281	-28.533983	-6.817901	-7.191453	-8.046978	-6.477651	0.000000	-10.000000	0.250000	-17.266666	49.166668	1023.000000	1023.000000	2046.000000
29.820000	-0.047912	-28.315956	-6.572073	-7.114091	-8.168750	-6.461042	0.000000	-10.000000	0.233333	-16.416668	43.166668	1023.000000	1023.000000	2046.000000
29.840000	-0.047704	-28.193333	-6.608197	-7.107012	-8.056904	-6.421219	0.000000	-10.000000	0.216667	-15.383334	37.833332	1023.000000	1023.000000	2046.000000
29.860001	-0.047440	-28.036953	-6.436465	-7.050718	-8.117800	-6.431970	0.000000	-10.000000	0.200000	-14.533334	32.666668	1023.000000	1023.000000	2046.000000
29.879999	-0.047397	-28.011763	-6.508612	-7.037667	-8.035477	-6.430007	0.000000	-10.000000	0.183333	-13.600000	27.833334	1023.000000	1023.000000	2046.000000
29.900000	-0.047258	-27.929581	-6.400692	-7.045960	-8.076961	-6.405968	0.000000	-10.000000	0.150000	-12.850000	23.333334	1023.000000	1023.000000	2046.000000
29.920000	-0.047204	-27.897346	-6.411547	-7.065040	-8.035062	-6.385699	0.000000	-10.000000	0.116667	-12.233334	19.000000	1023.000000	1023.000000	2046.000000
29.940001	-0.046875	-27.703266	-6.312102	-7.062912	-8.032621	-6.295630	0.000000	-10.000000	0.100000	-11.650001	15.000000	1023.000000	1023.000000	2046.000000
29.959999	-0.046736	-27.621166	-6.313939	-7.060984	-8.002177	-6.244066	0.000000	-10.000000	0.108333	-11.166667	11.000000	1023.000000	1023.000000	2046.000000
29.980000	-0.046425	-27.436892	-6.195666	-7.010668	-8.009069	-6.221487	0.000000	-10.000000	0.108333	-10.583334	7.333333	1023.000000	1023.000000	2046.000000
30.000000	-0.046206	-27.307491	-6.250635	-6.972173	-7.892185	-6.192498	0.000000	-10.000000	0.108333	-10.083334	3.833333	1023.000000	1023.000000	2046.000000
30.020000	-0.045903	-27.128519	-6.183107	-6.908909	-7.857142	-6.179361	0.000000	-10.000000	0.100000	-9.433333	0.833333	1023.000000	1023.000000	2046.000000
30.040001	-0.045884	-27.117420	-6.115006	-6.839038	-7.934069	-6.229308	0.000000	-10.000000	0.083333	-8.833333	-2.166667	1023.000000	1023.000000	2046.000000
30.059999	-0.045675	-26.994198	-6.058741	-6.801215	-7.907943	-6.226299	0.000000	-10.000000	0.083333	-8.250000	-4.833333	1023.000000	1023.000000	2046.000000
30.080000	-0.045621	-26.961927	-6.048385	-6.757905	-7.925167	-6.230471	0.000000	-10.000000	0.075000	-7.750000	-7.666667	1023.000000	1023.000000	2046.000000
30.100000	-0.045385	-26.822729	-5.968704	-6.732834	-7.907569	-6.213621	0.000000	-10.000000	0.075000	-7.216667	-10.166667	1023.000000	1023.000000	2046.000000
30.120001	-0.045267	-26.753046	-5.875043	-6.729414	-7.982476	-6.166112	0.000000	-10.000000	0.058333	-6.616667	-12.500000	1023.000000	1023.000000	2046.000000
30.139999	-0.045461	-26.867516	-5.872141	-6.733754	-8.071696	-6.189924	0.000000	-10.000000	0.050000	-5.983334	-14.500000	1023.000000	1023.000000	2046.000000
30.160000	-0.046483	-27.471437	-5.965768	-6.755736	-8.389123	-6.360812	0.000000	-10.000000	0.050000	-5.250000	-16.500000	1023.000000	1023.000000	2046.000000
30.180000	-0.048028	-28.384329	-6.178002	-6.772714	-8.678112	-6.755500	0.000000	-10.000000	0.050000	-4.200000	-18.333334	1023.000000	1023.000000	2046.000000
30.200001	-0.049867	-29.471581	-6.292314	-6.802123	-9.138495	-7.238648	0.000000	-10.000000	0.033333	-3.250000	-19.833334	1023.000000	1023.000000	2046.000000
30.219999	-0.051395	-30.374643	-6.556682	-6.984634	-9.298197	-7.535130	0.000000	-10.000000	0.033333	-2.466667	-21.000000	1023.000000	1023.000000	2046.000000
30.240000	-0.052086	-30.782965	-6.627380	-7.083748	-9.542912	-7.528924	0.000000	-10.000000	0.033333	-2.183333	-21.833334	1023.000000	1023.000000	2046.000000
30.260000	-0.052222	-30.863352	-6.827923	-6.999594	-9.471452	-7.564383	0.000000	-10.000000	0.050000	-1.883333	-22.500000	1023.000000	1023.000000	2046.000000
30.280001	-0.051247	-30.286993	-6.706279	-6.631092	-9.471687	-7.477934	0.000000	-10.000000	0.041667	-1.183333	-22.833334	1023.000000	1023.000000	2046.000000
30.299999	-0.049943	-29.516182	-6.612780	-6.346461	-9.233080	-7.323861	0.000000	-10.000000	0.025000	0.200000	-23.000000	1023.000000	1023.000000	2046.000000
30.320000	-0.049761	-29.408476	-6.434035	-6.207254	-9.400397	-7.366789	0.000000	-10.000000	-0.008333	2.250000	-23.000000	1023.000000	1023.000000	2046.000000
30.340000	-0.051385	-30.368362	-6.890625	-6.469290	-9.372128	-7.636320	0.000000	-10.000000	-0.025000	5.033333	-23.000000	1023.000000	1023.000000	2046.000000
30.360001	-0.054335	-32.112225	-7.453584	-6.978475	-9.703241	-7.976925	0.000000	-10.000000	-0.050000	8.483334	-23.000000	1023.000000	1023.000000	2046.000000
30.379999	-0.057292	-33.859840	-8.200937	-7.535039	-9.899901	-8.223963	0.000000	-10.000000	-0.083333	12.050000	-23.000000	1023.000000	1023.000000	2046.000000
30.400000	-0.058738	-34.713867	-8.568685	-7.849133	-10.052770	-8.243280	0.000000	-10.000000	-0.108333	14.700001	-23.000000	1023.000000	1023.000000	2046.000000
30.420000	-0.059299	-35.045769	-8.832806	-7.999955	-10.013572	-8.199437	0.000000	-10.000000	-0.116667	15.916667	-23.000000	1023.000000	1023.000000	2046.000000
30.440001	-0.059188	-34.980076	-8.908580	-8.035682	-9.917697	-8.118118	0.000000	-10.000000	-0.108333	16.483334	-7.666667	1023.000000	1023.000000	2046.000000
30.459999	-0.058994	-34.865665	-8.893366	-8.009250	-9.923351	-8.039699	0.000000	-10.000000	-0.125000	16.850000	9.166667	1023.000000	1023.000000	2046.000000
30.480000	-0.058227	-34.412220	-8.767258	-7.792886	-9.814717	-8.037360	0.000000	-10.000000	-0.158333	17.533333	28.000000	1023.000000	1023.000000	2046.000000
30.500000	-0.057391	-33.918049	-8.557703	-7.652576	-9.763020	-7.944749	0.000000	-10.000000	-0.183333	18.216667	33.500000	1023.000000	1023.000000	2046.000000
30.520000	-0.056278	-33.260254	-8.439751	-7.490908	-9.510687	-7.818909	0.000000	-10.000000	-0.216667	19.066668	39.500000	1023.000000	1023.000000	2046.000000
30.540001	-0.054722	-32.340450	-8.161736	-7.322837	-9.285969	-7.569909	0.000000	-10.000000	-0.258333	20.200001	45.500000	1023.000000	1023.000000	2046.000000
30.559999	-0.052988	-31.315857	-7.857752	-7.052990	-8.988269	-7.416847	0.000000	-10.000000	-0.283333	21.283335	52.000000	1023.000000	1023.000000	2046.000000
30.580000	-0.051101	-30.200844	-7.453414	-6.831647	-8.769759	-7.146022	0.000000	-10.000000	-0.308333	22.400002	58.833332	1023.000000	1023.000000	2046.000000
30.600000	-0.049218	-29.087910	-7.251661	-6.709336	-8.304469	-6.822445	0.000000	-10.000000	-0.300000	23.366667	66.333336	1023.000000	1023.000000	2046.000000
30.620001	-0.047006	-27.780487	-6.922853	-6.496599	-7.844487	-6.516549	0.000000	-10.000000	-0.316667	23.800001	74.000000	1023.000000	1023.000000	2046.000000
30.639999	-0.045447	-26.859104	-6.681960	-6.427126	-7.440883	-6.309134	0.000000	-10.000000	-0.325000	24.016666	82.000000	1023.000000	1023.000000	2046.000000
30.660000	-0.044002	-26.005066	-6.538643	-6.409832	-7.077396	-5.979195	0.000000	-10.000000	-0.341667	23.850000	90.000000	1023.000000	1023.000000	2046.000000
30.680000	-0.043400	-25.649521	-6.611182	-6.518345	-6.730193	-5.789801	0.000000	-10.000000	-0.333333	23.933334	98.000000	1023.000000	1023.000000	2046.000000
30.700001	-0.043279	-25.577898	-6.628974	-6.588190	-6.621156	-5.739577	0.000000	-10.000000	-0.325000	23.683334	106.000000	1023.000000	1023.000000	2046.000000
30.719999	-0.043326	-25.605839	-6.682680	-6.659764	-6.494196	-5.769197	0.000000	-10.000000	-0.316667	23.650000	113.833336	1023.000000	1023.000000	2046.000000
30.740000	-0.042881	-25.342571	-6.470960	-6.629711	-6.543041	-5.698860	0.000000	-10.000000	-0.325000	23.550001	121.500000	1023.000000	1023.000000	2046.000000
30.760000	-0.042349	-25.028133	-6.278533	-6.618037	-6.452953	-5.678611	0.000000	-10.000000	-0.341667	23.950001	129.166672	1023.000000	1023.000000	2046.000000
30.780001	-0.041503	-24.528212	-5.970342	-6.475757	-6.433598	-5.648515	0.000000	-10.000000	-0.358333	24.033333	137.000000	1023.000000	1023.000000	2046.000000
30.799999	-0.040297	-23.815237	-5.713692	-6.358491	-6.270628	-5.472425	0.000000	-10.000000	-0.391667	24.650000	145.000000	1023.000000	1023.000000	2046.000000
30.820000	-0.038588	-22.805464	-5.373312	-6.091739	-6.080418	-5.259996	0.000000	-10.000000	-0.416667	24.983334	153.333328	1023.000000	1023.000000	2046.000000
30.840000	-0.036685	-21.680735	-5.009891	-5.886625	-5.799210	-4.985008	0.000000	-10.000000	-0.433333	25.566666	161.666672	1023.000000	1023.000000	2046.000000
30.860001	-0.034454	-20.362518	-4.581134	-5.551235	-5.483105	-4.747045	0.000000	-10.000000	-0.441667	25.700001	170.333328	1023.000000	1023.000000	2046.000000
30.879999	-0.032175	-19.015694	-4.145426	-5.255773	-5.171786	-4.442708	0.000000	-10.000000	-0.450000	26.166668	178.833328	1023.000000	1023.000000	2046.000000
30.900000	-0.029630	-17.511057	-3.729352	-4.841108	-4.775561	-4.165035	0.000000	-10.000000	-0.450000	26.483334	187.500000	1023.000000	1023.000000	2046.000000
30.920000	-0.027315	-16.143099	-3.293141	-4.578329	-4.464211	-3.807418	0.000000	-10.000000	-0.450000	26.883333	196.166672	1023.000000	1023.000000	2046.000000
30.940001	-0.024829	-14.673909	-2.874861	-4.115918	-4.087026	-3.596104	0.000000	-10.000000	-0.458333	27.100000	205.000000	1023.000000	1023.000000	2046.000000
30.959999	-0.022693	-13.411405	-2.457134	-3.810709	-3.795575	-3.347987	0.000000	-10.000000	-0.466667	27.366667	214.166672	1023.000000	1023.000000	2046.000000
30.980000	-0.020484	-12.106207	-2.097306	-3.427434	-3.468928	-3.112539	0.000000	-10.000000	-0.466667	27.550001	223.333328	1023.000000	1023.000000	2046.000000
31.000000	-0.018379	-10.861755	-1.789680	-3.137473	-3.096086	-2.838517	0.000000	-10.000000	-0.450000	27.700001	232.500000	1023.000000	1023.000000	2046.000000
31.020000	-0.016471	-9.734267	-1.390457	-2.801419	-2.881210	-2.661181	0.000000	-10.000000	-0.450000	27.583334	241.666672	1023.000000	1023.000000	2046.000000
31.040001	-0.014679	-8.675162	-1.135733	-2.558635	-2.541185	-2.439609	0.000000	-10.000000	-0.450000	27.566668	250.833328	1023.000000	1023.000000	2046.000000
31.059999	-0.012996	-7.680429	-0.801957	-2.286168	-2.330999	-2.261305	0.000000	-10.000000	-0.450000	27.233334	260.166656	1023.000000	1023.000000	2046.000000
31.080000	-0.011209	-6.624788	-0.615957	-2.078334	-1.930568	-1.999928	0.000000	-10.000000	-0.458333	27.333334	269.333344	1023.000000	1023.000000	2046.000000
31.100000	-0.009596	-5.671403	-0.215071	-1.780844	-1.826857	-1.848632	0.000000	-10.000000	-0.466667	27.466667	278.500000	1023.000000	1023.000000	2046.000000
31.120001	-0.007789	-4.603559	0.040855	-1.497031	-1.512389	-1.634994	0.000000	-10.000000	-0.458333	27.833334	287.500000	1023.000000	1023.000000	2046.000000
31.139999	-0.006201	-3.664618	0.347971	-1.223332	-1.308561	-1.480696	0.000000	-10.000000	-0.458333	28.016666	296.666656	1023.000000	1023.000000	2046.000000
31.160000	-0.004415	-2.609403	0.638203	-0.991184	-1.014621	-1.241801	0.000000	-10.000000	-0.466667	28.100000	306.000000	1023.000000	1023.000000	2046.000000
31.180000	-0.003243	-1.916606	0.954025	-0.706868	-0.988242	-1.175521	0.000000	-10.000000	-0.508333	28.533333	315.333344	1023.000000	1023.000000	2046.000000
31.200001	-0.002634	-1.556766	1.043712	-0.504475	-0.943515	-1.152488	0.000000	-10.000000	-0.525000	28.750000	324.833344	1023.000000	1023.000000	2046.000000
31.219999	-0.002500	-1.477222	1.290918	-0.290219	-1.125781	-1.352140	0.000000	-10.000000	-0.550000	29.333334	334.500000	1023.000000	1023.000000	2046.000000
31.240000	-0.001467	-0.867102	1.535833	-0.056478	-0.996695	-1.349762	0.000000	-10.000000	-0.541667	29.533333	344.166656	1023.000000	1023.000000	2046.000000
31.260000	-0.000037	-0.021904	1.913019	0.163863	-0.864486	-1.234301	0.000000	-10.000000	-0.550000	29.766666	353.833344	1023.000000	1023.000000	2046.000000
31.280001	0.002368	1.399216	2.272841	0.502192	-0.518411	-0.857406	0.000000	-10.000000	-0.508333	29.583334	363.500000	1023.000000	1023.000000	2046.000000
31.299999	0.004375	2.585467	2.556436	0.965227	-0.294096	-0.642100	0.000000	-10.000000	-0.500000	29.233334	373.500000	1023.000000	1023.000000	2046.000000
31.320000	0.006797	4.017109	2.668483	1.507791	0.158846	-0.318011	0.000000	-10.000000	-0.458333	28.866667	383.500000	1023.000000	1023.000000	2046.000000
31.340000	0.007641	4.516064	2.901780	1.812427	0.057066	-0.255209	0.000000	-10.000000	-0.466667	28.366667	393.333344	1023.000000	1023.000000	2046.000000
31.360001	0.006624	3.914560	2.629803	1.681175	0.029642	-0.426060	0.000000	-10.000000	-0.458333	28.083334	403.000000	1023.000000	1023.000000	2046.000000
31.379999	0.003112	1.839297	1.963988	1.232828	-0.418198	-0.939320	0.000000	-10.000000	-0.450000	27.650000	412.333344	1023.000000	1023.000000	2046.000000
31.400000	-0.000336	-0.198708	1.327886	0.757847	-0.872369	-1.412072	0.000000	-10.000000	-0.408333	27.266666	421.666656	1023.000000	1023.000000	2046.000000
31.420000	-0.002443	-1.443908	0.798341	0.470455	-1.085547	-1.627158	0.000000	-10.000000	-0.358333	26.133333	430.833344	1023.000000	1023.000000	2046.000000
31.440001	-0.003196	-1.888860	0.485060	0.258618	-1.070697	-1.561841	0.000000	-10.000000	-0.341667	25.150000	439.666656	1023.000000	1023.000000	2046.000000
31.459999	-0.003500	-2.068277	0.412953	0.202922	-1.138405	-1.545747	0.000000	-10.000000	-0.325000	23.983334	448.333344	1023.000000	1023.000000	2046.000000
31.480000	-0.003363	-1.987654	0.308165	0.253278	-1.043113	-1.505984	0.000000	-10.000000	-0.308333	23.433334	456.500000	1023.000000	1023.000000	2046.000000
31.500000	-0.002982	-1.762311	0.391833	0.316195	-0.998457	-1.471883	0.000000	-10.000000	-0.275000	22.616667	464.500000	1023.000000	1023.000000	2046.000000
31.520000	-0.002303	-1.360857	0.508365	0.379047	-0.911579	-1.336690	0.000000	-10.000000	-0.241667	21.650002	472.000000	1023.000000	1023.000000	2046.000000
31.540001	-0.001596	-0.943231	0.674536	0.522236	-0.853088	-1.286915	0.000000	-10.000000	-0.183333	19.850000	479.333344	1023.000000	1023.000000	2046.000000
31.559999	-0.000705	-0.416636	0.823264	0.606711	-0.725154	-1.121457	0.000000	-10.000000	-0.108333	17.333334	486.333344	1023.000000	1023.000000	2046.000000
31.580000	0.000027	0.016135	1.010318	0.782752	-0.642495	-1.134439	0.000000	-10.000000	-0.041667	14.050000	492.666656	1023.000000	1023.000000	2046.000000
31.600000	0.000870	0.513912	1.167581	0.876801	-0.485215	-1.045255	0.000000	-10.000000	0.000000	10.183333	498.000000	1023.000000	1023.000000	2046.000000
31.620001	0.001470	0.868968	1.293775	0.950125	-0.410580	-0.964351	0.000000	-10.000000	0.041667	4.683333	502.166656	1023.000000	1023.000000	2046.000000
31.639999	0.001622	0.958887	1.192331	0.864409	-0.235350	-0.862503	0.000000	-10.000000	0.083333	-0.666667	504.666656	1023.000000	1023.000000	2046.000000
31.660000	0.001673	0.988895	1.226857	0.771397	-0.211338	-0.798021	0.000000	-10.000000	0.141667	-6.733334	505.833344	1023.000000	1023.000000	2046.000000
31.680000	0.001270	0.750849	0.958730	0.526424	-0.015812	-0.718493	0.000000	-10.000000	0.191667	-11.416666	506.000000	1023.000000	1023.000000	2046.000000
31.700001	0.000498	0.294548	0.582334	0.152648	0.141263	-0.581697	0.000000	-10.000000	0.258333	-15.950000	506.000000	1023.000000	1023.000000	2046.000000
31.719999	-0.001202	-0.710665	0.082868	-0.300396	0.116242	-0.609379	0.000000	-10.000000	0.316667	-19.100000	502.500000	1023.000000	1023.000000	2046.000000
31.740000	-0.003271	-1.932906	-0.351462	-0.763824	-0.092508	-0.725112	0.000000	-10.000000	0.383333	-21.500000	493.833344	1023.000000	1023.000000	2046.000000
31.760000	-0.005221	-3.085551	-0.771219	-1.153126	-0.259819	-0.901387	0.000000	-10.000000	0.458333	-23.433334	482.500000	1023.000000	1023.000000	2046.000000
31.780001	-0.007157	-4.229743	-0.960970	-1.433207	-0.654079	-1.181487	0.000000	-10.000000	0.525000	-24.966667	472.000000	1023.000000	1023.000000	2046.000000
31.799999	-0.008742	-5.166324	-1.149090	-1.782325	-0.903337	-1.331571	0.000000	-10.000000	0.591667	-26.450001	463.666656	1023.000000	1023.000000	2046.000000
31.820000	-0.010068	-5.950432	-1.187169	-1.948725	-1.281267	-1.533272	0.000000	-10.000000	0.641667	-27.816668	454.833344	1023.000000	1023.000000	2046.000000
31.840000	-0.011119	-6.571046	-1.273126	-2.170990	-1.550911	-1.576019	0.000000	-10.000000	0.700000	-29.133333	445.333344	1023.000000	1023.000000	2046.000000
31.860001	-0.011615	-6.864280	-1.281607	-2.241028	-1.737034	-1.604610	0.000000	-10.000000	0.758333	-30.333334	435.500000	1023.000000	1023.000000	2046.000000
31.879999	-0.012208	-7.215026	-1.303038	-2.316605	-1.897573	-1.697810	0.000000	-10.000000	0.808333	-31.366667	425.500000	1023.000000	1023.000000	2046.000000
31.900000	-0.012402	-7.329339	-1.308807	-2.373752	-1.957562	-1.689218	0.000000	-10.000000	0.841667	-32.383331	415.166656	1023.000000	1023.000000	2046.000000
31.920000	-0.012791	-7.559278	-1.271061	-2.445219	-2.137687	-1.705310	0.000000	-10.000000	0.866667	-33.133335	404.333344	1023.000000	1023.000000	2046.000000
31.940001	-0.012973	-7.666903	-1.329329	-2.450583	-2.163720	-1.723271	0.000000	-10.000000	0.900000	-33.816666	393.166656	1023.000000	1023.000000	2046.000000
31.959999	-0.013377	-7.905545	-1.339459	-2.545449	-2.303842	-1.716796	0.000000	-10.000000	0.933333	-34.633335	381.833344	1023.000000	1023.000000	2046.000000
31.980000	-0.013916	-8.224228	-1.466517	-2.612601	-2.360292	-1.784817	0.000000	-10.000000	0.958333	-35.250000	370.500000	1023.000000	1023.000000	2046.000000
32.000000	-0.014311	-8.457726	-1.370529	-2.665129	-2.584141	-1.837926	0.000000	-10.000000	0.966667	-35.633335	358.833344	1023.000000	1023.000000	2046.000000
32.020000	-0.014316	-8.460785	-1.328700	-2.554244	-2.568508	-2.009333	0.000000	-10.000000	0.983333	-35.616669	347.000000	1023.000000	1023.000000	2046.000000
32.040001	-0.014279	-8.438874	-1.115466	-2.419688	-2.803590	-2.100131	0.000000	-10.000000	0.983333	-35.366669	335.000000	1023.000000	1023.000000	2046.000000
32.060001	-0.014623	-8.641912	-1.116255	-2.207154	-2.988871	-2.329631	0.000000	-10.000000	0.975000	-35.083332	323.000000	1023.000000	1023.000000	2046.000000
32.080002	-0.015723	-9.292413	-1.189654	-2.262278	-3.337132	-2.503348	0.000000	-10.000000	0.941667	-34.633335	311.333344	1023.000000	1023.000000	2046.000000
32.099998	-0.017460	-10.318844	-1.577099	-2.433326	-3.493162	-2.815257	0.000000	-10.000000	0.933333	-34.366669	299.666656	1023.000000	1023.000000	2046.000000
32.119999	-0.018603	-10.994476	-1.747717	-2.663004	-3.743748	-2.840007	0.000000	-10.000000	0.933333	-34.416668	288.333344	1023.000000	1023.000000	2046.000000
32.139999	-0.019766	-11.681706	-2.005716	-2.802626	-3.963234	-2.910130	0.000000	-10.000000	0.941667	-34.316666	276.666656	1023.000000	1023.000000	2046.000000
32.160000	-0.020080	-11.867111	-2.284039	-2.638912	-4.000514	-2.943646	0.000000	-10.000000	0.925000	-34.299999	265.333344	1023.000000	1023.000000	2046.000000
32.180000	-0.020978	-12.397712	-2.399220	-2.609633	-4.336252	-3.052607	0.000000	-10.000000	0.916667	-34.083332	253.833328	1023.000000	1023.000000	2046.000000
32.200001	-0.022974	-13.577593	-2.791680	-2.782645	-4.627429	-3.375838	0.000000	-10.000000	0.891667	-33.866669	242.500000	1023.000000	1023.000000	2046.000000
32.220001	-0.027021	-15.969627	-3.451367	-3.358686	-5.225763	-3.933811	0.000000	-10.000000	0.866667	-33.383335	231.166672	1023.000000	1023.000000	2046.000000
32.240002	-0.031507	-18.620352	-4.262236	-3.794963	-5.815749	-4.747405	0.000000	-10.000000	0.825000	-32.700001	220.000000	1023.000000	1023.000000	2046.000000
32.259998	-0.035953	-21.248322	-4.980472	-4.400464	-6.552052	-5.315335	0.000000	-10.000000	0.791667	-31.916668	209.166672	1023.000000	1023.000000	2046.000000
32.279999	-0.039456	-23.318760	-5.735109	-4.958349	-6.931028	-5.694272	0.000000	-10.000000	0.766667	-31.200001	198.666672	1023.000000	1023.000000	2046.000000
32.299999	-0.041939	-24.785975	-6.252259	-5.407915	-7.271091	-5.854710	0.000000	-10.000000	0.725000	-30.383335	188.166672	1023.000000	1023.000000	2046.000000
32.320000	-0.043949	-25.973692	-6.686080	-5.849968	-7.493899	-5.943744	0.000000	-10.000000	0.708333	-29.916668	178.000000	1023.000000	1023.000000	2046.000000
32.340000	-0.045633	-26.968904	-7.042972	-5.943026	-7.705062	-6.277845	0.000000	-10.000000	0.666667	-29.366667	168.000000	1023.000000	1023.000000	2046.000000
32.360001	-0.047140	-27.860003	-7.201468	-6.169583	-8.046498	-6.442453	0.000000	-10.000000	0.650000	-28.799999	158.333328	1023.000000	1023.000000	2046.000000
32.380001	-0.048251	-28.516424	-7.513062	-6.315938	-8.079462	-6.607962	0.000000	-10.000000	0.616667	-28.049999	148.666672	1023.000000	1023.000000	2046.000000
32.400002	-0.049110	-29.023838	-7.562162	-6.391459	-8.330997	-6.739220	0.000000	-10.000000	0.575000	-27.200001	139.166672	1023.000000	1023.000000	2046.000000
32.419998	-0.049628	-29.330242	-7.700317	-6.630124	-8.353854	-6.645947	0.000000	-10.000000	0.533333	-26.116667	130.000000	1023.000000	1023.000000	2046.000000
32.439999	-0.049623	-29.327066	-7.750124	-6.603144	-8.319689	-6.654111	0.000000	-10.000000	0.483333	-25.116667	121.333336	1023.000000	1023.000000	2046.000000
32.459999	-0.049839	-29.455044	-7.642769	-6.598539	-8.477267	-6.736468	0.000000	-10.000000	0.441667	-23.766666	113.000000	1023.000000	1023.000000	2046.000000
32.480000	-0.050037	-29.572121	-7.679691	-6.612186	-8.420196	-6.860047	0.000000	-10.000000	0.400000	-22.866667	105.166664	1023.000000	1023.000000	2046.000000
32.500000	-0.049995	-29.547096	-7.661711	-6.757485	-8.330484	-6.797416	0.000000	-10.000000	0.383333	-21.750000	97.500000	1023.000000	1023.000000	2046.000000
32.520000	-0.049790	-29.426073	-7.644805	-7.043512	-8.192176	-6.545579	0.000000	-10.000000	0.375000	-21.233334	90.166664	1023.000000	1023.000000	2046.000000
32.540001	-0.050022	-29.563225	-7.743062	-7.218211	-8.108758	-6.493195	0.000000	-10.000000	0.333333	-20.083334	83.166664	1023.000000	1023.000000	2046.000000
32.560001	-0.050807	-30.027130	-7.985417	-7.504822	-8.106289	-6.430602	0.000000	-10.000000	0.300000	-19.166668	76.500000	1023.000000	1023.000000	2046.000000
32.580002	-0.051957	-30.706808	-8.220491	-7.686564	-8.196256	-6.603496	0.000000	-10.000000	0.266667	-18.050001	70.000000	1023.000000	1023.000000	2046.000000
32.599998	-0.053334	-31.520319	-8.357770	-7.929588	-8.429134	-6.803826	0.000000	-10.000000	0.266667	-17.616667	64.000000	1023.000000	1023.000000	2046.000000
32.619999	-0.054376	-32.135941	-8.508789	-8.051234	-8.531880	-7.044037	0.000000	-10.000000	0.241667	-16.900000	58.166668	1023.000000	1023.000000	2046.000000
32.639999	-0.055459	-32.776096	-8.425259	-8.258558	-8.856336	-7.235944	0.000000	-10.000000	0.233333	-15.966666	52.666668	1023.000000	1023.000000	2046.000000
32.660000	-0.056269	-33.255260	-8.542678	-8.339088	-8.926957	-7.446537	0.000000	-10.000000	0.208333	-14.966667	47.166668	1023.000000	1023.000000	2046.000000
32.680000	-0.056837	-33.590466	-8.403810	-8.453181	-9.227459	-7.506018	0.000000	-10.000000	0.191667	-13.833334	42.000000	1023.000000	1023.000000	2046.000000
32.700001	-0.056730	-33.527695	-8.399364	-8.475426	-9.165587	-7.487317	0.000000	-10.000000	0.158333	-13.133333	37.333332	1023.000000	1023.000000	2046.000000
32.720001	-0.056418	-33.343121	-8.266787	-8.590346	-9.183925	-7.302061	0.000000	-10.000000	0.141667	-12.516666	33.000000	1023.000000	1023.000000	2046.000000
32.740002	-0.055557	-32.833946	-8.157235	-8.409299	-9.027493	-7.239919	0.000000	-10.000000	0.116667	-12.066667	29.000000	1023.000000	1023.000000	2046.000000
32.759998	-0.055157	-32.597496	-7.904948	-8.188546	-9.152557	-7.351446	0.000000	-10.000000	0.100000	-11.483334	25.000000	1023.000000	1023.000000	2046.000000
32.779999	-0.054661	-32.304451	-7.683279	-8.119923	-9.200294	-7.300956	0.000000	-10.000000	0.083333	-10.683333	21.166666	1023.000000	1023.000000	2046.000000
32.799999	-0.053913	-31.862701	-7.742601	-8.053446	-8.892758	-7.173896	0.000000	-10.000000	0.075000	-10.066667	17.500000	1023.000000	1023.000000	2046.000000
32.820000	-0.053280	-31.488581	-7.475376	-8.045978	-8.978693	-6.988533	0.000000	-10.000000	0.083333	-9.450001	14.166667	1023.000000	1023.000000	2046.000000
32.840000	-0.052399	-30.968069	-7.430600	-7.955830	-8.792772	-6.788867	0.000000	-10.000000	0.083333	-9.000000	11.000000	1023.000000	1023.000000	2046.000000
32.860001	-0.051779	-30.601620	-7.193982	-7.759403	-8.848142	-6.800091	0.000000	-10.000000	0.075000	-8.500000	8.000000	1023.000000	1023.000000	2046.000000
32.880001	-0.051137	-30.222021	-6.987134	-7.598966	-8.799616	-6.836305	0.000000	-10.000000	0.058333	-8.066667	5.166667	1023.000000	1023.000000	2046.000000
32.900002	-0.050493	-29.841387	-6.847862	-7.441639	-8.663610	-6.888276	0.000000	-10.000000	0.058333	-7.483334	2.500000	1023.000000	1023.000000	2046.000000
32.919998	-0.049966	-29.530188	-6.579524	-7.335404	-8.762073	-6.853187	0.000000	-10.000000	0.058333	-6.866667	0.333333	1023.000000	1023.000000	2046.000000
32.939999	-0.049998	-29.549015	-6.659195	-7.208376	-8.718616	-6.962828	0.000000	-10.000000	0.050000	-6.133334	-1.666667	1023.000000	1023.000000	2046.000000
32.959999	-0.050438	-29.809071	-6.546725	-7.155765	-8.999434	-7.107147	0.000000	-10.000000	0.041667	-5.466667	-3.500000	1023.000000	1023.000000	2046.000000
32.980000	-0.051212	-30.266338	-6.672342	-7.249019	-9.124849	-7.220128	0.000000	-10.000000	0.041667	-4.700000	-5.333333	1023.000000	1023.000000	2046.000000
33.000000	-0.051848	-30.642351	-6.858233	-7.399912	-9.187242	-7.196964	0.000000	-10.000000	0.050000	-4.250000	-7.000000	1023.000000	1023.000000	2046.000000
33.020000	-0.051883	-30.662804	-6.955678	-7.285513	-9.267517	-7.154097	0.000000	-10.000000	0.058333	-4.033333	-8.333333	1023.000000	1023.000000	2046.000000
33.040001	-0.051406	-30.380943	-6.982770	-6.897491	-9.187323	-7.313360	0.000000	-10.000000	0.058333	-3.950000	-9.666667	1023.000000	1023.000000	2046.000000
33.060001	-0.050389	-29.779963	-6.801204	-6.651960	-9.169550	-7.157250	0.000000	-10.000000	0.050000	-3.450000	-11.000000	1023.000000	1023.000000	2046.000000
33.080002	-0.050156	-29.642164	-6.720675	-6.568478	-9.192372	-7.160640	0.000000	-10.000000	0.025000	-1.683333	-12.166667	1023.000000	1023.000000	2046.000000
33.099998	-0.051505	-30.439445	-7.053612	-6.760561	-9.286171	-7.339101	0.000000	-10.000000	0.008333	0.516667	-12.833333	1023.000000	1023.000000	2046.000000
33.119999	-0.054031	-31.932287	-7.502454	-7.128095	-9.614387	-7.687352	0.000000	-10.000000	-0.025000	3.400000	-13.000000	1023.000000	1023.000000	2046.000000
33.139999	-0.057270	-33.846596	-8.142101	-7.472673	-10.005847	-8.225974	0.000000	-10.000000	-0.050000	6.583333	-13.000000	1023.000000	1023.000000	2046.000000
33.160000	-0.059399	-35.104698	-8.517399	-7.861918	-10.347499	-8.377882	0.000000	-10.000000	-0.083333	9.950000	-13.000000	1023.000000	1023.000000	2046.000000
33.180000	-0.060365	-35.675659	-8.900876	-8.175234	-10.286606	-8.312944	0.000000	-10.000000	-0.091667	12.466667	-13.000000	1023.000000	1023.000000	2046.000000
33.200001	-0.060545	-35.781826	-9.132432	-8.275121	-10.158381	-8.215891	0.000000	-10.000000	-0.100000	13.566667	-13.000000	1023.000000	1023.000000	2046.000000
33.220001	-0.060451	-35.726814	-9.075352	-8.145799	-10.210085	-8.295577	0.000000	-10.000000	-0.116667	14.300000	-13.000000	1023.000000	1023.000000	2046.000000
33.240002	-0.060293	-35.633446	-9.042916	-8.049731	-10.184239	-8.356558	0.000000	-10.000000	-0.141667	15.116667	-0.666667	1023.000000	1023.000000	2046.000000
33.259998	-0.059491	-35.159294	-8.955986	-8.085605	-10.049479	-8.068226	0.000000	-10.000000	-0.158333	16.316668	13.000000	1023.000000	1023.000000	2046.000000
33.279999	-0.058365	-34.493549	-8.834655	-7.999232	-9.830664	-7.828998	0.000000	-10.000000	-0.175000	17.233334	28.500000	1023.000000	1023.000000	2046.000000
33.299999	-0.056918	-33.638542	-8.657460	-7.678284	-9.570114	-7.732686	0.000000	-10.000000	-0.191667	18.383333	33.666668	1023.000000	1023.000000	2046.000000
33.320000	-0.055564	-32.838036	-8.240245	-7.427851	-9.506879	-7.663060	0.000000	-10.000000	-0.233333	19.683334	39.500000	1023.000000	1023.000000	2046.000000
33.340000	-0.054107	-31.977404	-7.941163	-7.280747	-9.252674	-7.502821	0.000000	-10.000000	-0.275000	20.783335	45.833332	1023.000000	1023.000000	2046.000000
33.360001	-0.052165	-30.829773	-7.800455	-7.192003	-8.728456	-7.108860	0.000000	-10.000000	-0.308333	21.850000	52.666668	1023.000000	1023.000000	2046.000000
33.380001	-0.050012	-29.557337	-7.428995	-7.058255	-8.393810	-6.676276	0.000000	-10.000000	-0.325000	22.316668	59.833332	1023.000000	1023.000000	2046.000000
33.400002	-0.048016	-28.377518	-7.114568	-6.842757	-7.970033	-6.450161	0.000000	-10.000000	-0.333333	23.200001	67.333336	1023.000000	1023.000000	2046.000000
33.419998	-0.046360	-27.398874	-6.876935	-6.779711	-7.559256	-6.182973	0.000000	-10.000000	-0.350000	23.733334	75.000000	1023.000000	1023.000000	2046.000000
33.439999	-0.045576	-26.935139	-6.742807	-6.815440	-7.334027	-6.042865	0.000000	-10.000000	-0.375000	24.433334	83.000000	1023.000000	1023.000000	2046.000000
33.459999	-0.044969	-26.576759	-6.852009	-6.973509	-6.958329	-5.792912	0.000000	-10.000000	-0.391667	24.683334	91.000000	1023.000000	1023.000000	2046.000000
33.480000	-0.044456	-26.273520	-6.859608	-7.122057	-6.728446	-5.563408	0.000000	-10.000000	-0.408333	25.133333	99.000000	1023.000000	1023.000000	2046.000000
33.500000	-0.043815	-25.894558	-6.721604	-6.952438	-6.637893	-5.582623	0.000000	-10.000000	-0.433333	25.583334	107.166664	1023.000000	1023.000000	2046.000000
33.520000	-0.043171	-25.513813	-6.341037	-6.862901	-6.762951	-5.546924	0.000000	-10.000000	-0.458333	26.350000	115.666664	1023.000000	1023.000000	2046.000000
33.540001	-0.042358	-25.033564	-6.181273	-6.701200	-6.574769	-5.576322	0.000000	-10.000000	-0.475000	27.233334	124.333336	1023.000000	1023.000000	2046.000000
33.560001	-0.041261	-24.385303	-5.853332	-6.523099	-6.511600	-5.497272	0.000000	-10.000000	-0.508333	28.150000	133.333328	1023.000000	1023.000000	2046.000000
33.580002	-0.039584	-23.394140	-5.488392	-6.394871	-6.319384	-5.191494	0.000000	-10.000000	-0.550000	29.100000	142.500000	1023.000000	1023.000000	2046.000000
33.599998	-0.037399	-22.103096	-5.118360	-6.202163	-5.962601	-4.819973	0.000000	-10.000000	-0.591667	29.800001	152.000000	1023.000000	1023.000000	2046.000000
33.619999	-0.034950	-20.655684	-4.693915	-5.893702	-5.570946	-4.497120	0.000000	-10.000000	-0.600000	30.216667	161.666672	1023.000000	1023.000000	2046.000000
33.639999	-0.032435	-19.168978	-4.237883	-5.453815	-5.225858	-4.251422	0.000000	-10.000000	-0.591667	30.383333	171.833328	1023.000000	1023.000000	2046.000000
33.660000	-0.029988	-17.723078	-3.726445	-5.018639	-4.960298	-4.017696	0.000000	-10.000000	-0.583333	30.583334	182.166672	1023.000000	1023.000000	2046.000000
33.680000	-0.027475	-16.237757	-3.355671	-4.630709	-4.489562	-3.761815	0.000000	-10.000000	-0.575000	30.816668	192.500000	1023.000000	1023.000000	2046.000000
33.700001	-0.025075	-14.819375	-2.799797	-4.243744	-4.268438	-3.507396	0.000000	-10.000000	-0.575000	31.000000	202.500000	1023.000000	1023.000000	2046.000000
33.720001	-0.022382	-13.227909	-2.401971	-3.955103	-3.788919	-3.081917	0.000000	-10.000000	-0.566667	30.983334	212.833328	1023.000000	1023.000000	2046.000000
33.740002	-0.019786	-11.693567	-1.948354	-3.497662	-3.396894	-2.850658	0.000000	-10.000000	-0.558333	30.766666	223.166672	1023.000000	1023.000000	2046.000000
33.759998	-0.017808	-10.524570	-1.492839	-3.083237	-3.257514	-2.690980	0.000000	-10.000000	-0.558333	30.549999	233.500000	1023.000000	1023.000000	2046.000000
33.779999	-0.016198	-9.573110	-1.167564	-2.587588	-3.052353	-2.765604	0.000000	-10.000000	-0.575000	30.416666	243.500000	1023.000000	1023.000000	2046.000000
33.799999	-0.015039	-8.887875	-0.757859	-2.247637	-3.027871	-2.854508	0.000000	-10.000000	-0.575000	30.450001	257.166656	1023.000000	1023.000000	2046.000000
33.820000	-0.013524	-7.992826	-0.586999	-2.036118	-2.652923	-2.716787	0.000000	-10.000000	-0.558333	30.483334	270.833344	1023.000000	1023.000000	2046.000000
33.840000	-0.011454	-6.769538	-0.112242	-1.789929	-2.498801	-2.368565	0.000000	-10.000000	-0.533333	30.400000	281.166656	1023.000000	1023.000000	2046.000000
33.860001	-0.009019	-5.330435	0.079828	-1.392284	-2.010480	-2.007500	0.000000	-10.000000	-0.525000	29.966667	287.833344	1023.000000	1023.000000	2046.000000
33.880001	-0.006622	-3.913688	0.383402	-0.803500	-1.758773	-1.734817	0.000000	-10.000000	-0.525000	29.650000	294.500000	1023.000000	1023.000000	2046.000000
33.900002	-0.005351	-3.162586	0.516546	-0.567988	-1.605362	-1.505782	0.000000	-10.000000	-0.525000	29.283333	304.500000	1023.000000	1023.000000	2046.000000
33.919998	-0.005958	-3.521138	0.489091	-0.570503	-1.770821	-1.668906	0.000000	-10.000000	-0.533333	29.466667	314.500000	1023.000000	1023.000000	2046.000000
33.939999	-0.008493	-5.019320	-0.052408	-0.909896	-2.000057	-2.056959	0.000000	-10.000000	-0.500000	29.049999	324.166656	1023.000000	1023.000000	2046.000000
33.959999	-0.011568	-6.836526	-0.612836	-1.241460	-2.426602	-2.555628	0.000000	-10.000000	-0.475000	28.766666	333.833344	1023.000000	1023.000000	2046.000000
33.980000	-0.013519	-7.989980	-1.098842	-1.552427	-2.625730	-2.712981	0.000000	-10.000000	-0.425000	27.833334	343.333344	1023.000000	1023.000000	2046.000000
34.000000	-0.014234	-8.412119	-1.442928	-1.660322	-2.567944	-2.740925	0.000000	-10.000000	-0.416667	27.416666	353.000000	1023.000000	1023.000000	2046.000000
34.020000	-0.014372	-8.494038	-1.468373	-1.686719	-2.637569	-2.701376	0.000000	-10.000000	-0.400000	26.733334	362.166656	1023.000000	1023.000000	2046.000000
34.040001	-0.013903	-8.216786	-1.475516	-1.569245	-2.491217	-2.680808	0.000000	-10.000000	-0.400000	26.483334	371.166656	1023.000000	1023.000000	2046.000000
34.060001	-0.013384	-7.910111	-1.326508	-1.461175	-2.481432	-2.640996	0.000000	-10.000000	-0.400000	26.283335	380.000000	1023.000000	1023.000000	2046.000000
34.080002	-0.012428	-7.344817	-1.200927	-1.396786	-2.294437	-2.452667	0.000000	-10.000000	-0.400000	26.300001	388.833344	1023.000000	1023.000000	2046.000000
34.099998	-0.011104	-6.562602	-0.860585	-1.223754	-2.246505	-2.231757	0.000000	-10.000000	-0.400000	26.350000	397.666656	1023.000000	1023.000000	2046.000000
34.119999	-0.009382	-5.544736	-0.648015	-1.024823	-1.901534	-1.970364	0.000000	-10.000000	-0.400000	26.533333	406.333344	1023.000000	1023.000000	2046.000000
34.139999	-0.007588	-4.484550	-0.272161	-0.596038	-1.706379	-1.909973	0.000000	-10.000000	-0.400000	26.533333	415.166656	1023.000000	1023.000000	2046.000000
34.160000	-0.005719	-3.379863	0.164013	-0.240799	-1.545082	-1.757994	0.000000	-10.000000	-0.400000	26.750000	424.000000	1023.000000	1023.000000	2046.000000
34.180000	-0.003800	-2.245886	0.503844	0.109582	-1.206083	-1.653228	0.000000	-10.000000	-0.391667	26.616667	433.000000	1023.000000	1023.000000	2046.000000
34.200001	-0.002028	-1.198388	0.783776	0.313303	-0.878447	-1.417020	0.000000	-10.000000	-0.375000	26.550001	442.000000	1023.000000	1023.000000	2046.000000
34.220001	-0.000090	-0.052904	1.016699	0.367665	-0.435084	-1.002184	0.000000	-10.000000	-0.366667	26.100000	450.833344	1023.000000	1023.000000	2046.000000
34.240002	0.001197	0.707374	1.140805	0.391340	-0.104781	-0.719989	0.000000	-10.000000	-0.333333	25.566668	459.666656	1023.000000	1023.000000	2046.000000
34.259998	0.002393	1.414299	1.169830	0.237981	0.264212	-0.257723	0.000000	-10.000000	-0.283333	24.533333	468.333344	1023.000000	1023.000000	2046.000000
34.279999	0.002539	1.500445	0.991526	0.183995	0.530484	-0.205561	0.000000	-10.000000	-0.208333	22.616667	476.833344	1023.000000	1023.000000	2046.000000
34.299999	0.002423	1.431914	0.894088	0.053181	0.608277	-0.123632	0.000000	-10.000000	-0.133333	20.166666	484.666656	1023.000000	1023.000000	2046.000000
34.320000	0.001859	1.098702	0.799050	0.031455	0.567306	-0.299109	0.000000	-10.000000	-0.075000	17.116667	491.833344	1023.000000	1023.000000	2046.000000
34.340000	0.001556	0.919849	0.875345	-0.026919	0.457164	-0.385740	0.000000	-10.000000	-0.016667	14.000000	498.000000	1023.000000	1023.000000	2046.000000
34.360001	0.001180	0.697612	0.892682	-0.072547	0.384961	-0.507483	0.000000	-10.000000	0.008333	10.166667	503.333344	1023.000000	1023.000000	2046.000000
34.380001	0.001057	0.624472	1.066628	-0.076541	0.262554	-0.628170	0.000000	-10.000000	0.033333	5.150000	507.333344	1023.000000	1023.000000	2046.000000
34.400002	0.001258	0.743505	1.222197	-0.094725	0.148573	-0.532540	0.000000	-10.000000	0.058333	0.100000	509.833344	1023.000000	1023.000000	2046.000000
34.419998	0.001547	0.914187	1.295969	-0.111269	0.178625	-0.449138	0.000000	-10.000000	0.083333	-4.866667	510.833344	1023.000000	1023.000000	2046.000000
34.439999	0.002263	1.337204	1.375798	-0.114321	0.308559	-0.232832	0.000000	-10.000000	0.116667	-8.650000	511.000000	1023.000000	1023.000000	2046.000000
34.459999	0.002740	1.619214	1.462204	0.046301	0.407655	-0.296946	0.000000	-10.000000	0.158333	-11.883333	511.000000	1023.000000	1023.000000	2046.000000
34.480000	0.003429	2.026250	1.680892	0.186011	0.404281	-0.244934	0.000000	-10.000000	0.225000	-14.416667	511.000000	1023.000000	1023.000000	2046.000000
34.500000	0.003942	2.329447	1.889340	0.362197	0.437989	-0.360079	0.000000	-10.000000	0.266667	-16.283333	507.500000	1023.000000	1023.000000	2046.000000
34.520000	0.004893	2.891687	2.083763	0.475112	0.572093	-0.239280	0.000000	-10.000000	0.300000	-17.950001	499.000000	1023.000000	1023.000000	2046.000000
34.540001	0.005701	3.369095	2.279010	0.601817	0.573274	-0.085007	0.000000	-10.000000	0.316667	-19.150002	488.333344	1023.000000	1023.000000	2046.000000
34.560001	0.005896	3.484420	2.284273	0.717483	0.584267	-0.101604	0.000000	-10.000000	0.350000	-20.183334	479.000000	1023.000000	1023.000000	2046.000000
34.580002	0.005820	3.439543	2.298624	0.758113	0.519706	-0.136900	0.000000	-10.000000	0.375000	-21.216667	472.166656	1023.000000	1023.000000	2046.000000
34.599998	0.005529	3.267812	2.233445	0.740310	0.462387	-0.168331	0.000000	-10.000000	0.408333	-22.383333	465.166656	1023.000000	1023.000000	2046.000000
34.619999	0.005107	3.018444	2.001498	0.786178	0.407820	-0.177052	0.000000	-10.000000	0.466667	-23.516666	457.666656	1023.000000	1023.000000	2046.000000
34.639999	0.004371	2.583539	1.772883	0.916033	0.240439	-0.345816	0.000000	-10.000000	0.500000	-24.500000	450.000000	1023.000000	1023.000000	2046.000000
34.660000	0.003149	1.861330	1.584310	0.871099	-0.119241	-0.474839	0.000000	-10.000000	0.525000	-25.183334	441.666656	1023.000000	1023.000000	2046.000000
34.680000	0.001044	0.617005	1.366422	0.700002	-0.532909	-0.916510	0.000000	-10.000000	0.533333	-25.600000	433.166656	1023.000000	1023.000000	2046.000000
34.700001	-0.002352	-1.389807	0.729713	0.152094	-0.934465	-1.337150	0.000000	-10.000000	0.558333	-26.066668	424.500000	1023.000000	1023.000000	2046.000000
34.720001	-0.007117	-4.206199	-0.167678	-0.528254	-1.544247	-1.966020	0.000000	-10.000000	0.566667	-26.683334	415.833344	1023.000000	1023.000000	2046.000000
34.740002	-0.011734	-6.934800	-1.044785	-1.229292	-2.210734	-2.449990	0.000000	-10.000000	0.591667	-27.416666	407.000000	1023.000000	1023.000000	2046.000000
34.759998	-0.015387	-9.093764	-1.806959	-1.760984	-2.676039	-2.849784	0.000000	-10.000000	0.625000	-28.000000	397.833344	1023.000000	1023.000000	2046.000000
34.779999	-0.018109	-10.702184	-2.423025	-2.268130	-2.984676	-3.026353	0.000000	-10.000000	0.666667	-28.233334	388.500000	1023.000000	1023.000000	2046.000000
34.799999	-0.020272	-11.980653	-2.881366	-2.587257	-3.272345	-3.239685	0.000000	-10.000000	0.675000	-28.400000	379.000000	1023.000000	1023.000000	2046.000000
34.820000	-0.022128	-13.077558	-3.217888	-2.819747	-3.571771	-3.468152	0.000000	-10.000000	0.666667	-28.383333	369.500000	1023.000000	1023.000000	2046.000000
34.840000	-0.023673	-13.990970	-3.509356	-3.028279	-3.824488	-3.628847	0.000000	-10.000000	0.658333	-28.700001	360.000000	1023.000000	1023.000000	2046.000000
34.860001	-0.024850	-14.686280	-3.676767	-3.136019	-4.072278	-3.801216	0.000000	-10.000000	0.666667	-28.800001	350.333344	1023.000000	1023.000000	2046.000000
34.880001	-0.025878	-15.293706	-3.760761	-3.213238	-4.340232	-3.979475	0.000000	-10.000000	0.666667	-28.883333	340.833344	1023.000000	1023.000000	2046.000000
34.900002	-0.026642	-15.745646	-3.946586	-3.315360	-4.373168	-4.110532	0.000000	-10.000000	0.658333	-28.716667	331.166656	1023.000000	1023.000000	2046.000000
34.919998	-0.027106	-16.019444	-3.887951	-3.344663	-4.568161	-4.218669	0.000000	-10.000000	0.633333	-28.433334	321.666656	1023.000000	1023.000000	2046.000000
34.939999	-0.027532	-16.271515	-3.949801	-3.462849	-4.602359	-4.256506	0.000000	-10.000000	0.616667	-27.783333	312.000000	1023.000000	1023.000000	2046.000000
34.959999	-0.027829	-16.446861	-3.999010	-3.621758	-4.645069	-4.181025	0.000000	-10.000000	0.608333	-27.233334	302.833344	1023.000000	1023.000000	2046.000000
34.980000	-0.028020	-16.559824	-4.079364	-3.775942	-4.603390	-4.101128	0.000000	-10.000000	0.583333	-27.066668	293.666656	1023.000000	1023.000000	2046.000000
35.000000	-0.028293	-16.721313	-4.099910	-3.937756	-4.617554	-4.066093	0.000000	-10.000000	0.583333	-27.000000	284.666656	1023.000000	1023.000000	2046.000000
35.020000	-0.029020	-17.150877	-4.293046	-4.195066	-4.603467	-4.059298	0.000000	-10.000000	0.583333	-27.050001	275.666656	1023.000000	1023.000000	2046.000000
35.040001	-0.030255	-17.880915	-4.650359	-4.545255	-4.621731	-4.063570	0.000000	-10.000000	0.600000	-26.866667	266.666656	1023.000000	1023.000000	2046.000000
35.060001	-0.031958	-18.887243	-4.963930	-4.939664	-4.801651	-4.181998	0.000000	-10.000000	0.583333	-27.033333	257.666656	1023.000000	1023.000000	2046.000000
35.080002	-0.033627	-19.873751	-5.217281	-5.267231	-5.057909	-4.331329	0.000000	-10.000000	0.583333	-26.883333	248.666672	1023.000000	1023.000000	2046.000000
35.099998	-0.035018	-20.695463	-5.411711	-5.593374	-5.248808	-4.441571	0.000000	-10.000000	0.566667	-26.550001	239.833328	1023.000000	1023.000000	2046.000000
35.119999	-0.036292	-21.448320	-5.550083	-5.769714	-5.501502	-4.627021	0.000000	-10.000000	0.566667	-26.133333	231.000000	1023.000000	1023.000000	2046.000000
35.139999	-0.037437	-22.124996	-5.593687	-6.007483	-5.779260	-4.744566	0.000000	-10.000000	0.550000	-25.733334	222.166672	1023.000000	1023.000000	2046.000000
35.160000	-0.038388	-22.687202	-5.720543	-6.009602	-5.958978	-4.998080	0.000000	-10.000000	0.558333	-25.516666	213.500000	1023.000000	1023.000000	2046.000000
35.180000	-0.038896	-22.987610	-5.624189	-6.127116	-6.247036	-4.989269	0.000000	-10.000000	0.550000	-25.450001	205.166672	1023.000000	1023.000000	2046.000000
35.200001	-0.039193	-23.162952	-5.708180	-6.060314	-6.252541	-5.141919	0.000000	-10.000000	0.541667	-25.516666	196.666672	1023.000000	1023.000000	2046.000000
35.220001	-0.039516	-23.354116	-5.541996	-6.030176	-6.499733	-5.282211	0.000000	-10.000000	0.533333	-25.633333	188.166672	1023.000000	1023.000000	2046.000000
35.240002	-0.039443	-23.311049	-5.593089	-6.046754	-6.400963	-5.270242	0.000000	-10.000000	0.525000	-25.583334	179.500000	1023.000000	1023.000000	2046.000000
35.259998	-0.039509	-23.349861	-5.473837	-5.989848	-6.560918	-5.325258	0.000000	-10.000000	0.516667	-25.350000	171.000000	1023.000000	1023.000000	2046.000000
35.279999	-0.039134	-23.128479	-5.447388	-6.158120	-6.480087	-5.042884	0.000000	-10.000000	0.500000	-25.166668	162.500000	1023.000000	1023.000000	2046.000000
35.299999	-0.039201	-23.168079	-5.376952	-6.057429	-6.633572	-5.100127	0.000000	-10.000000	0.500000	-24.816668	154.166672	1023.000000	1023.000000	2046.000000
35.320000	-0.039021	-23.061594	-5.301198	-6.024230	-6.640726	-5.095439	0.000000	-10.000000	0.483333	-24.566668	146.000000	1023.000000	1023.000000	2046.000000
35.340000	-0.039036	-23.070562	-5.197453	-5.901541	-6.688228	-5.283341	0.000000	-10.000000	0.466667	-24.083334	138.000000	1023.000000	1023.000000	2046.000000
35.360001	-0.038928	-23.006451	-4.986440	-5.798363	-6.778320	-5.443328	0.000000	-10.000000	0.450000	-23.866667	130.000000	1023.000000	1023.000000	2046.000000
35.380001	-0.038652	-22.843561	-4.946820	-5.763014	-6.794285	-5.339442	0.000000	-10.000000	0.433333	-23.250000	122.000000	1023.000000	1023.000000	2046.000000
35.400002	-0.039183	-23.157276	-4.958330	-5.643846	-7.030452	-5.524649	0.000000	-10.000000	0.416667	-22.633333	114.000000	1023.000000	1023.000000	2046.000000
35.419998	-0.040120	-23.710968	-5.101403	-5.753038	-7.270425	-5.586101	0.000000	-10.000000	0.383333	-21.783333	106.333336	1023.000000	1023.000000	2046.000000
35.439999	-0.041644	-24.611452	-5.399734	-5.797019	-7.463098	-5.951601	0.000000	-10.000000	0.366667	-21.316668	99.000000	1023.000000	1023.000000	2046.000000
35.459999	-0.042619	-25.187576	-5.488505	-5.856645	-7.726611	-6.115815	0.000000	-10.000000	0.350000	-21.100000	92.000000	1023.000000	1023.000000	2046.000000
35.480000	-0.043306	-25.593929	-5.690768	-5.855573	-7.832016	-6.215572	0.000000	-10.000000	0.350000	-20.883333	85.000000	1023.000000	1023.000000	2046.000000
35.500000	-0.043149	-25.501060	-5.690371	-5.662222	-7.905619	-6.242848	0.000000	-10.000000	0.350000	-20.516666	78.000000	1023.000000	1023.000000	2046.000000
35.520000	-0.042509	-25.122847	-5.685751	-5.555051	-7.823243	-6.058801	0.000000	-10.000000	0.333333	-19.983334	71.166664	1023.000000	1023.000000	2046.000000
35.540001	-0.043587	-25.759861	-5.795145	-5.617291	-8.081746	-6.265678	0.000000	-10.000000	0.300000	-19.333334	64.333336	1023.000000	1023.000000	2046.000000
35.560001	-0.046162	-27.281925	-6.278888	-6.041584	-8.356381	-6.605073	0.000000	-10.000000	0.266667	-18.566668	57.833332	1023.000000	1023.000000	2046.000000
35.580002	-0.050082	-29.598261	-7.042773	-6.471172	-8.784723	-7.299593	0.000000	-10.000000	0.233333	-17.383333	51.500000	1023.000000	1023.000000	2046.000000
35.599998	-0.053808	-31.800409	-7.761258	-6.986955	-9.302290	-7.749907	0.000000	-10.000000	0.216667	-15.850000	45.833332	1023.000000	1023.000000	2046.000000
35.619999	-0.056563	-33.428738	-8.286111	-7.334338	-9.731451	-8.076838	0.000000	-10.000000	0.200000	-14.700000	40.666668	1023.000000	1023.000000	2046.000000
35.639999	-0.058335	-34.475708	-8.679324	-7.669730	-9.903190	-8.223465	0.000000	-10.000000	0.200000	-14.116667	35.833332	1023.000000	1023.000000	2046.000000
35.660000	-0.059818	-35.352448	-8.983733	-7.872634	-10.078147	-8.417933	0.000000	-10.000000	0.208333	-14.350000	31.000000	1023.000000	1023.000000	2046.000000
35.680000	-0.060982	-36.040211	-9.227150	-8.089844	-10.200690	-8.522526	0.000000	-10.000000	0.208333	-14.383333	26.166666	1023.000000	1023.000000	2046.000000
35.700001	-0.061619	-36.416584	-9.344415	-8.311351	-10.350205	-8.410612	0.000000	-10.000000	0.200000	-14.233334	21.333334	1023.000000	1023.000000	2046.000000
35.720001	-0.061878	-36.569622	-9.465997	-8.284561	-10.355788	-8.463276	0.000000	-10.000000	0.175000	-13.550000	16.666666	1023.000000	1023.000000	2046.000000
35.740002	-0.061652	-36.436611	-9.390845	-8.353454	-10.390435	-8.301878	0.000000	-10.000000	0.141667	-12.800000	12.166667	1023.000000	1023.000000	2046.000000
35.759998	-0.061599	-36.405193	-9.353966	-8.150956	-10.412671	-8.487601	0.000000	-10.000000	0.108333	-11.700000	8.000000	1023.000000	1023.000000	2046.000000
35.779999	-0.061282	-36.217812	-9.196782	-8.110635	-10.393439	-8.516953	0.000000	-10.000000	0.083333	-10.533334	4.166667	1023.000000	1023.000000	2046.000000
35.799999	-0.061033	-36.070713	-9.120551	-8.066787	-10.329664	-8.553711	0.000000	-10.000000	0.083333	-9.183333	0.833333	1023.000000	1023.000000	2046.000000
35.820000	-0.060297	-35.635433	-9.049916	-8.179196	-10.080545	-8.325773	0.000000	-10.000000	0.091667	-8.333334	-2.000000	1023.000000	1023.000000	2046.000000
35.840000	-0.059510	-35.170578	-8.897398	-8.305146	-9.924953	-8.043078	0.000000	-10.000000	0.091667	-7.783333	-4.666667	1023.000000	1023.000000	2046.000000
35.860001	-0.059002	-34.870392	-8.833797	-8.334434	-9.742100	-7.960063	0.000000	-10.000000	0.083333	-7.366667	-7.166667	1023.000000	1023.000000	2046.000000
35.880001	-0.058738	-34.714401	-8.868101	-8.623088	-9.572688	-7.650525	0.000000	-10.000000	0.066667	-6.766667	-9.500000	1023.000000	1023.000000	2046.000000
35.900002	-0.059549	-35.193623	-9.064929	-8.709968	-9.559634	-7.859090	0.000000	-10.000000	0.058333	-6.366667	-11.666667	1023.000000	1023.000000	2046.000000
35.919998	-0.060497	-35.753918	-9.289615	-9.011225	-9.596141	-7.856939	0.000000	-10.000000	0.058333	-6.366667	-14.000000	1023.000000	1023.000000	2046.000000
35.939999	-0.061699	-36.464294	-9.404708	-9.052427	-9.755715	-8.251442	0.000000	-10.000000	0.058333	-6.483334	-16.333334	1023.000000	1023.000000	2046.000000
35.959999	-0.062456	-36.911411	-9.420022	-9.278575	-9.892801	-8.320013	0.000000	-10.000000	0.058333	-6.350000	-18.500000	1023.000000	1023.000000	2046.000000
35.980000	-0.062881	-37.162437	-9.387385	-9.503813	-9.989151	-8.282089	0.000000	-10.000000	0.050000	-6.083333	-19.833334	1023.000000	1023.000000	2046.000000
36.000000	-0.063154	-37.323898	-9.348444	-9.485412	-10.073977	-8.416067	0.000000	-10.000000	0.050000	-5.650000	-21.833334	1023.000000	1023.000000	2046.000000
36.020000	-0.063116	-37.301273	-9.208316	-9.487617	-10.221841	-8.383499	0.000000	-10.000000	0.050000	-5.183333	-23.666666	1023.000000	1023.000000	2046.000000
36.040001	-0.063095	-37.289333	-9.131456	-9.375550	-10.268261	-8.514065	0.000000	-10.000000	0.050000	-4.633333	-26.000000	1023.000000	1023.000000	2046.000000
36.060001	-0.062495	-36.934784	-8.954253	-9.387450	-10.220547	-8.372533	0.000000	-10.000000	0.050000	-4.300000	-27.500000	1023.000000	1023.000000	2046.000000
36.080002	-0.061733	-36.483986	-8.718486	-9.410365	-10.199829	-8.155304	0.000000	-10.000000	0.050000	-4.083333	-29.000000	1023.000000	1023.000000	2046.000000
36.099998	-0.060849	-35.961723	-8.616467	-9.157083	-10.037260	-8.150914	0.000000	-10.000000	0.050000	-3.883333	-30.333334	1023.000000	1023.000000	2046.000000
36.119999	-0.059867	-35.381241	-8.435016	-9.115085	-9.917933	-7.913207	0.000000	-10.000000	0.050000	-3.683333	-31.666666	1023.000000	1023.000000	2046.000000
36.139999	-0.058954	-34.841911	-8.283509	-8.774576	-9.780856	-8.002973	0.000000	-10.000000	0.050000	-3.533333	-32.833332	1023.000000	1023.000000	2046.000000
36.160000	-0.058105	-34.340248	-8.110461	-8.712838	-9.691669	-7.825281	0.000000	-10.000000	0.050000	-3.316667	-34.166668	1023.000000	1023.000000	2046.000000
36.180000	-0.057480	-33.970436	-7.967509	-8.535911	-9.611741	-7.855274	0.000000	-10.000000	0.050000	-2.766667	-35.333332	1023.000000	1023.000000	2046.000000
36.200001	-0.056699	-33.509144	-7.786534	-8.485113	-9.551957	-7.685541	0.000000	-10.000000	0.041667	-1.633333	-36.333332	1023.000000	1023.000000	2046.000000
36.220001	-0.056126	-33.170662	-7.755496	-8.317069	-9.374554	-7.723546	0.000000	-10.000000	0.025000	-0.633333	-36.833332	1023.000000	1023.000000	2046.000000
36.240002	-0.055463	-32.778465	-7.547081	-8.314355	-9.374322	-7.542709	0.000000	-10.000000	0.016667	0.000000	-37.000000	1023.000000	1023.000000	2046.000000
36.259998	-0.054947	-32.473736	-7.442460	-8.189145	-9.276606	-7.565526	0.000000	-10.000000	0.008333	0.266667	-37.000000	1023.000000	1023.000000	2046.000000
36.279999	-0.054045	-31.940701	-7.292941	-8.059343	-9.206964	-7.381452	0.000000	-10.000000	0.008333	1.200000	-37.000000	1023.000000	1023.000000	2046.000000
36.299999	-0.053442	-31.584251	-7.261283	-7.920743	-9.008310	-7.393915	0.000000	-10.000000	-0.008333	2.833333	-37.000000	1023.000000	1023.000000	2046.000000
36.320000	-0.052549	-31.056681	-7.002069	-7.875770	-8.998021	-7.180820	0.000000	-10.000000	-0.033333	5.050000	-37.000000	1023.000000	1023.000000	2046.000000
36.340000	-0.051619	-30.506592	-6.907557	-7.719749	-8.736894	-7.142392	0.000000	-10.000000	-0.050000	7.483334	-37.000000	1023.000000	1023.000000	2046.000000
36.360001	-0.050474	-29.830130	-6.670236	-7.620235	-8.630623	-6.909036	0.000000	-10.000000	-0.075000	9.933333	-37.000000	1023.000000	1023.000000	2046.000000
36.380001	-0.049569	-29.295036	-6.498022	-7.473544	-8.489244	-6.834228	0.000000	-10.000000	-0.091667	12.250000	-37.000000	1023.000000	1023.000000	2046.000000
36.400002	-0.048397	-28.602806	-6.280445	-7.376331	-8.327119	-6.618912	0.000000	-10.000000	-0.133333	13.933333	-37.000000	1023.000000	1023.000000	2046.000000
36.419998	-0.047165	-27.874668	-6.096651	-7.294422	-8.105458	-6.378139	0.000000	-10.000000	-0.175000	15.466667	-27.000000	1023.000000	1023.000000	2046.000000
36.439999	-0.045998	-27.185072	-5.856392	-7.095479	-8.017382	-6.215817	0.000000	-10.000000	-0.200000	16.766666	-6.500000	1023.000000	1023.000000	2046.000000
36.459999	-0.045491	-26.885284	-5.738613	-6.942384	-8.014498	-6.189789	0.000000	-10.000000	-0.225000	18.316668	16.000000	1023.000000	1023.000000	2046.000000
36.480000	-0.045211	-26.719505	-5.612162	-6.721153	-8.068051	-6.318139	0.000000	-10.000000	-0.250000	19.816668	30.666666	1023.000000	1023.000000	2046.000000
36.500000	-0.045451	-26.861494	-5.470548	-6.557611	-8.281243	-6.552093	0.000000	-10.000000	-0.291667	21.416668	37.166668	1023.000000	1023.000000	2046.000000
36.520000	-0.045614	-26.957773	-5.493962	-6.366384	-8.220289	-6.877139	0.000000	-10.000000	-0.308333	22.666668	44.000000	1023.000000	1023.000000	2046.000000
36.540001	-0.045114	-26.662109	-5.373773	-6.345012	-8.192479	-6.750846	0.000000	-10.000000	-0.308333	23.366667	51.333332	1023.000000	1023.000000	2046.000000
36.560001	-0.044304	-26.183514	-5.357182	-6.106036	-8.014692	-6.705605	0.000000	-10.000000	-0.308333	23.600000	59.000000	1023.000000	1023.000000	2046.000000
36.580002	-0.042600	-25.176836	-5.127510	-5.764188	-7.870030	-6.415109	0.000000	-10.000000	-0.325000	23.733334	67.000000	1023.000000	1023.000000	2046.000000
36.599998	-0.040666	-24.033621	-4.957003	-5.346934	-7.571364	-6.158318	0.000000	-10.000000	-0.358333	24.166668	75.000000	1023.000000	1023.000000	2046.000000
36.619999	-0.039320	-23.238211	-4.681115	-5.118545	-7.484409	-5.954143	0.000000	-10.000000	-0.383333	24.583334	83.000000	1023.000000	1023.000000	2046.000000
36.639999	-0.039701	-23.463346	-4.891792	-5.183354	-7.382938	-6.005263	0.000000	-10.000000	-0.416667	25.216667	91.166664	1023.000000	1023.000000	2046.000000
36.660000	-0.042270	-24.981390	-5.458733	-5.621369	-7.598035	-6.303253	0.000000	-10.000000	-0.425000	25.750000	99.500000	1023.000000	1023.000000	2046.000000
36.680000	-0.045318	-26.783218	-6.256704	-6.168721	-7.754440	-6.603353	0.000000	-10.000000	-0.416667	25.900000	108.000000	1023.000000	1023.000000	2046.000000
36.700001	-0.046865	-27.697330	-6.708346	-6.468918	-7.863522	-6.656544	0.000000	-10.000000	-0.408333	25.766666	116.500000	1023.000000	1023.000000	2046.000000
36.720001	-0.047292	-27.949299	-6.912905	-6.568682	-7.815099	-6.652613	0.000000	-10.000000	-0.400000	25.616667	125.166664	1023.000000	1023.000000	2046.000000
36.740002	-0.046892	-27.713285	-6.925504	-6.459787	-7.688943	-6.639052	0.000000	-10.000000	-0.408333	25.533333	133.833328	1023.000000	1023.000000	2046.000000
36.759998	-0.046431	-27.440454	-6.870184	-6.376828	-7.640965	-6.552477	0.000000	-10.000000	-0.400000	25.583334	142.500000	1023.000000	1023.000000	2046.000000
36.779999	-0.045611	-26.956211	-6.829978	-6.190897	-7.424789	-6.510548	0.000000	-10.000000	-0.416667	25.500000	151.000000	1023.000000	1023.000000	2046.000000
36.799999	-0.044621	-26.371208	-6.505450	-6.075162	-7.420500	-6.370096	0.000000	-10.000000	-0.433333	26.100000	159.500000	1023.000000	1023.000000	2046.000000
36.820000	-0.043151	-25.502522	-6.272546	-5.879300	-7.180357	-6.170320	0.000000	-10.000000	-0.441667	26.450001	168.166672	1023.000000	1023.000000	2046.000000
36.840000	-0.041423	-24.481098	-5.988636	-5.658504	-6.931485	-5.902472	0.000000	-10.000000	-0.441667	27.050001	177.000000	1023.000000	1023.000000	2046.000000
36.860001	-0.039377	-23.271795	-5.665869	-5.339686	-6.604082	-5.662158	0.000000	-10.000000	-0.458333	27.416666	185.833328	1023.000000	1023.000000	2046.000000
36.880001	-0.037249	-22.013929	-5.190658	-4.905388	-6.339046	-5.578836	0.000000	-10.000000	-0.491667	27.900000	194.833328	1023.000000	1023.000000	2046.000000
36.900002	-0.035289	-20.856068	-4.914447	-4.667089	-5.962490	-5.312042	0.000000	-10.000000	-0.516667	28.433334	204.000000	1023.000000	1023.000000	2046.000000
36.919998	-0.033203	-19.622818	-4.538166	-4.493775	-5.619550	-4.971327	0.000000	-10.000000	-0.533333	28.800001	213.500000	1023.000000	1023.000000	2046.000000
36.939999	-0.031365	-18.536749	-4.289203	-4.398088	-5.196581	-4.652875	0.000000	-10.000000	-0.541667	29.116667	223.000000	1023.000000	1023.000000	2046.000000
36.959999	-0.029409	-17.380442	-4.193152	-4.399116	-4.600355	-4.187818	0.000000	-10.000000	-0.533333	29.033335	232.666672	1023.000000	1023.000000	2046.000000
36.980000	-0.028394	-16.780848	-4.180517	-4.463778	-4.269240	-3.867312	0.000000	-10.000000	-0.516667	28.933334	242.500000	1023.000000	1023.000000	2046.000000
37.000000	-0.027821	-16.442156	-4.199542	-4.401146	-3.999677	-3.841790	0.000000	-10.000000	-0.491667	28.616667	252.166672	1023.000000	1023.000000	2046.000000
37.020000	-0.027495	-16.249809	-4.097018	-4.395196	-3.957755	-3.799839	0.000000	-10.000000	-0.483333	28.350000	261.833344	1023.000000	1023.000000	2046.000000
37.040001	-0.027173	-16.058964	-4.034928	-4.285205	-3.877719	-3.861113	0.000000	-10.000000	-0.475000	28.166666	271.166656	1023.000000	1023.000000	2046.000000
37.060001	-0.026419	-15.613672	-3.666055	-4.194134	-3.951065	-3.802418	0.000000	-10.000000	-0.483333	28.150000	280.666656	1023.000000	1023.000000	2046.000000
37.080002	-0.025432	-15.030339	-3.446268	-4.021240	-3.797503	-3.765329	0.000000	-10.000000	-0.508333	28.383333	290.000000	1023.000000	1023.000000	2046.000000
37.099998	-0.023957	-14.158441	-3.062723	-3.961160	-3.678246	-3.456310	0.000000	-10.000000	-0.541667	28.766668	299.500000	1023.000000	1023.000000	2046.000000
37.119999	-0.021924	-12.957072	-2.726593	-3.617507	-3.411512	-3.201461	0.000000	-10.000000	-0.575000	29.333334	309.000000	1023.000000	1023.000000	2046.000000
37.139999	-0.019649	-11.612699	-2.243222	-3.284901	-3.163459	-2.921117	0.000000	-10.000000	-0.600000	29.783335	318.666656	1023.000000	1023.000000	2046.000000
37.160000	-0.017113	-10.114045	-1.724157	-2.820568	-2.846304	-2.723016	0.000000	-10.000000	-0.600000	30.183334	328.500000	1023.000000	1023.000000	2046.000000
37.180000	-0.014450	-8.540248	-1.243633	-2.472870	-2.468226	-2.355520	0.000000	-10.000000	-0.600000	30.666668	338.500000	1023.000000	1023.000000	2046.000000
37.200001	-0.011729	-6.931831	-0.771799	-1.940411	-2.078501	-2.141119	0.000000	-10.000000	-0.583333	31.016666	348.666656	1023.000000	1023.000000	2046.000000
37.220001	-0.008985	-5.309987	-0.238989	-1.419845	-1.716525	-1.934628	0.000000	-10.000000	-0.583333	31.050001	359.000000	1023.000000	1023.000000	2046.000000
37.240002	-0.006485	-3.832726	0.216197	-1.053048	-1.359343	-1.636532	0.000000	-10.000000	-0.583333	31.133333	369.333344	1023.000000	1023.000000	2046.000000
37.259998	-0.004029	-2.381087	0.649674	-0.669900	-1.009853	-1.351009	0.000000	-10.000000	-0.591667	31.183334	379.833344	1023.000000	1023.000000	2046.000000
37.279999	-0.001719	-1.016048	1.100998	-0.381106	-0.737916	-0.998024	0.000000	-10.000000	-0.600000	31.250000	390.166656	1023.000000	1023.000000	2046.000000
37.299999	0.000593	0.350434	1.526177	-0.004496	-0.431747	-0.739500	0.000000	-10.000000	-0.583333	30.950001	400.666656	1023.000000	1023.000000	2046.000000
37.320000	0.002838	1.677165	1.984184	0.248520	-0.164060	-0.391478	0.000000	-10.000000	-0.583333	30.516668	411.000000	1023.000000	1023.000000	2046.000000
37.340000	0.004741	2.801681	2.289749	0.655082	0.107620	-0.250770	0.000000	-10.000000	-0.575000	30.333334	421.333344	1023.000000	1023.000000	2046.000000
37.360001	0.005959	3.521937	2.501977	0.931474	0.250319	-0.161832	0.000000	-10.000000	-0.583333	30.350000	431.500000	1023.000000	1023.000000	2046.000000
37.380001	0.006918	4.088645	2.801345	1.328584	0.291237	-0.332520	0.000000	-10.000000	-0.583333	30.766666	441.500000	1023.000000	1023.000000	2046.000000
37.400002	0.008268	4.886183	3.158568	1.568899	0.433623	-0.274908	0.000000	-10.000000	-0.558333	30.700001	451.666656	1023.000000	1023.000000	2046.000000
37.419998	0.010236	6.049541	3.510269	1.993237	0.788538	-0.242504	0.000000	-10.000000	-0.558333	30.383333	462.000000	1023.000000	1023.000000	2046.000000
37.439999	0.012518	7.398087	3.955326	2.288049	1.009971	0.144741	0.000000	-10.000000	-0.541667	29.883333	472.333344	1023.000000	1023.000000	2046.000000
37.459999	0.014008	8.278576	4.064767	2.690425	1.238002	0.285382	0.000000	-10.000000	-0.541667	29.516666	482.500000	1023.000000	1023.000000	2046.000000
37.480000	0.014989	8.858673	4.186296	2.994215	1.231586	0.446577	0.000000	-10.000000	-0.533333	29.466667	492.333344	1023.000000	1023.000000	2046.000000
37.500000	0.014707	8.691742	4.073743	3.174453	1.197440	0.246106	0.000000	-10.000000	-0.550000	29.666668	502.000000	1023.000000	1023.000000	2046.000000
37.520000	0.013137	7.764116	3.909476	2.948802	0.867727	0.038112	0.000000	-10.000000	-0.550000	30.116667	511.666656	1023.000000	1023.000000	2046.000000
37.540001	0.010904	6.444001	3.451000	2.694753	0.633677	-0.335428	0.000000	-10.000000	-0.516667	30.000000	521.666687	1023.000000	1023.000000	2046.000000
37.560001	0.008847	5.228342	3.070228	2.421577	0.311887	-0.575351	0.000000	-10.000000	-0.458333	29.200001	531.666687	1023.000000	1023.000000	2046.000000
37.580002	0.007533	4.451952	2.662435	2.150548	0.229423	-0.590455	0.000000	-10.000000	-0.441667	27.950001	541.666687	1023.000000	1023.000000	2046.000000
37.599998	0.007329	4.331424	2.463625	2.081036	0.311863	-0.525100	0.000000	-10.000000	-0.433333	27.316668	551.166687	1023.000000	1023.000000	2046.000000
37.619999	0.007349	4.343535	2.488167	2.137522	0.284419	-0.566574	0.000000	-10.000000	-0.425000	26.900000	560.500000	1023.000000	1023.000000	2046.000000
37.639999	0.007967	4.708312	2.536050	2.167604	0.398328	-0.393671	0.000000	-10.000000	-0.383333	26.566668	569.500000	1023.000000	1023.000000	2046.000000
37.660000	0.008463	5.001651	2.633198	2.271819	0.421716	-0.325082	0.000000	-10.000000	-0.366667	25.816668	578.500000	1023.000000	1023.000000	2046.000000
37.680000	0.009617	5.683867	2.833360	2.439389	0.582381	-0.171263	0.000000	-10.000000	-0.325000	24.866667	587.333313	1023.000000	1023.000000	2046.000000
37.700001	0.010724	6.337724	3.041769	2.629593	0.734435	-0.068073	0.000000	-10.000000	-0.308333	23.766666	595.833313	1023.000000	1023.000000	2046.000000
37.720001	0.012393	7.324295	3.353867	2.952455	0.958935	0.059038	0.000000	-10.000000	-0.250000	22.583334	604.000000	1023.000000	1023.000000	2046.000000
37.740002	0.013803	8.157667	3.684647	3.215813	1.090518	0.166690	0.000000	-10.000000	-0.225000	21.300001	611.666687	1023.000000	1023.000000	2046.000000
37.759998	0.015762	9.315083	4.027273	3.544910	1.416527	0.326373	0.000000	-10.000000	-0.183333	20.433334	619.000000	1023.000000	1023.000000	2046.000000
37.779999	0.017317	10.234331	4.304471	3.817622	1.653402	0.458836	0.000000	-10.000000	-0.175000	19.566668	625.833313	1023.000000	1023.000000	2046.000000
37.799999	0.018643	11.017893	4.430724	4.056440	2.023890	0.506840	0.000000	-10.000000	-0.141667	18.750000	632.666687	1023.000000	1023.000000	2046.000000
37.820000	0.019777	11.687939	4.716491	4.078356	2.171519	0.721573	0.000000	-10.000000	-0.125000	17.683334	639.166687	1023.000000	1023.000000	2046.000000
37.840000	0.020531	12.133798	4.651545	4.021747	2.539078	0.921428	0.000000	-10.000000	-0.083333	16.400000	645.166687	1023.000000	1023.000000	2046.000000
37.860001	0.020836	12.313861	4.508790	3.783315	2.783476	1.238279	0.000000	-10.000000	-0.066667	14.716667	650.666687	1023.000000	1023.000000	2046.000000
37.880001	0.020419	12.067474	4.166481	3.511172	3.018782	1.371039	0.000000	-10.000000	-0.050000	13.300000	654.166687	1023.000000	1023.000000	2046.000000
37.900002	0.020149	11.908241	4.018446	3.319765	3.073837	1.496193	0.000000	-10.000000	-0.033333	11.400000	659.000000	1023.000000	1023.000000	2046.000000
37.919998	0.019689	11.636012	4.001407	3.249171	2.974469	1.410965	0.000000	-10.000000	-0.016667	10.350000	662.000000	1023.000000	1023.000000	2046.000000
37.939999	0.019617	11.593736	4.027397	3.304021	2.961127	1.301192	0.000000	-10.000000	0.000000	8.516666	667.000000	1023.000000	1023.000000	2046.000000
37.959999	0.019462	11.502139	4.221356	3.400787	2.775817	1.104179	0.000000	-10.000000	0.000000	7.733334	669.000000	1023.000000	1023.000000	2046.000000
37.980000	0.019879	11.748625	4.350730	3.553588	2.820162	1.024144	0.000000	-10.000000	0.008333	6.266667	671.833313	1023.000000	1023.000000	2046.000000
38.000000	0.020502	12.116630	4.542271	3.686312	2.807173	1.080872	0.000000	-10.000000	0.025000	4.666667	673.333313	1023.000000	1023.000000	2046.000000
38.020000	0.021361	12.624228	4.686062	3.853051	2.954823	1.130291	0.000000	-10.000000	0.041667	1.483333	675.333313	1023.000000	1023.000000	2046.000000
38.040001	0.022508	13.302116	4.990208	3.979507	2.999816	1.332585	0.000000	-10.000000	0.050000	-1.016667	676.500000	1023.000000	1023.000000	2046.000000
38.060001	0.023779	14.053204	5.139417	4.136337	3.260713	1.516737	0.000000	-10.000000	0.058333	-3.883333	677.000000	1023.000000	1023.000000	2046.000000
38.080002	0.024987	14.767202	5.541095	4.384498	3.260800	1.580809	0.000000	-10.000000	0.083333	-5.750000	677.000000	1023.000000	1023.000000	2046.000000
38.099998	0.026239	15.507343	5.830791	4.554678	3.416021	1.705853	0.000000	-10.000000	0.100000	-8.066667	677.000000	1023.000000	1023.000000	2046.000000
38.119999	0.027398	16.192331	6.105177	4.751893	3.511214	1.824047	0.000000	-10.000000	0.108333	-9.383333	677.000000	1023.000000	1023.000000	2046.000000
38.139999	0.027912	16.495867	6.197544	4.837600	3.577935	1.882787	0.000000	-10.000000	0.100000	-10.283334	677.000000	1023.000000	1023.000000	2046.000000
38.160000	0.028246	16.693615	6.360412	4.934354	3.536163	1.862687	0.000000	-10.000000	0.116667	-11.150001	677.000000	1023.000000	1023.000000	2046.000000
38.180000	0.028383	16.774359	6.372695	4.921260	3.625957	1.854447	0.000000	-10.000000	0.133333	-12.266667	669.666687	1023.000000	1023.000000	2046.000000
38.200001	0.028907	17.084007	6.413708	4.973499	3.692101	2.004699	0.000000	-10.000000	0.175000	-13.783334	660.666687	1023.000000	1023.000000	2046.000000
38.220001	0.028604	16.905046	6.207605	4.988170	3.644088	2.065185	0.000000	-10.000000	0.200000	-15.133333	650.000000	1023.000000	1023.000000	2046.000000
38.240002	0.028007	16.552364	6.021030	5.015072	3.484332	2.031931	0.000000	-10.000000	0.233333	-15.966667	644.833313	1023.000000	1023.000000	2046.000000
38.259998	0.026333	15.562923	5.784010	4.869629	3.105866	1.803418	0.000000	-10.000000	0.233333	-16.466667	639.666687	1023.000000	1023.000000	2046.000000
38.279999	0.023658	13.981897	5.345874	4.466355	2.714366	1.455302	0.000000	-10.000000	0.250000	-16.666668	634.166687	1023.000000	1023.000000	2046.000000
38.299999	0.019399	11.464967	4.485232	3.837851	2.226357	0.915527	0.000000	-10.000000	0.258333	-16.850000	630.500000	1023.000000	1023.000000	2046.000000
38.320000	0.014827	8.762674	3.575944	3.212238	1.647360	0.327133	0.000000	-10.000000	0.316667	-18.250000	624.500000	1023.000000	1023.000000	2046.000000
38.340000	0.010793	6.378670	2.808997	2.589465	1.039419	-0.059210	0.000000	-10.000000	0.375000	-20.333334	618.166687	1023.000000	1023.000000	2046.000000
38.360001	0.007800	4.609920	2.166630	2.125537	0.697210	-0.379458	0.000000	-10.000000	0.450000	-22.916668	609.333313	1023.000000	1023.000000	2046.000000
38.380001	0.005433	3.211193	1.663548	1.693589	0.418762	-0.564706	0.000000	-10.000000	0.491667	-24.066668	601.833313	1023.000000	1023.000000	2046.000000
38.400002	0.003686	2.178372	1.315860	1.401535	0.190826	-0.729849	0.000000	-10.000000	0.525000	-25.016666	593.833313	1023.000000	1023.000000	2046.000000
38.419998	0.001854	1.095856	1.037031	1.126498	-0.146778	-0.920896	0.000000	-10.000000	0.550000	-25.716667	585.500000	1023.000000	1023.000000	2046.000000
38.439999	0.000624	0.368642	0.704650	0.872500	-0.215448	-0.993059	0.000000	-10.000000	0.583333	-26.700001	576.833313	1023.000000	1023.000000	2046.000000
38.459999	-0.000676	-0.399800	0.498228	0.671494	-0.441802	-1.127719	0.000000	-10.000000	0.608333	-27.250000	571.000000	1023.000000	1023.000000	2046.000000
38.480000	-0.001609	-0.950839	0.395940	0.552477	-0.692337	-1.206919	0.000000	-10.000000	0.633333	-27.966667	564.833313	1023.000000	1023.000000	2046.000000
38.500000	-0.002401	-1.419056	0.288539	0.431201	-0.796666	-1.342129	0.000000	-10.000000	0.691667	-29.016668	555.333313	1023.000000	1023.000000	2046.000000
38.520000	-0.002916	-1.723525	0.203604	0.336607	-0.885351	-1.378385	0.000000	-10.000000	0.750000	-30.283335	542.333313	1023.000000	1023.000000	2046.000000
38.540001	-0.003410	-2.015157	0.114677	0.194073	-0.929108	-1.394798	0.000000	-10.000000	0.800000	-31.133333	532.500000	1023.000000	1023.000000	2046.000000
38.560001	-0.003853	-2.277228	-0.085185	0.100893	-0.830972	-1.461964	0.000000	-10.000000	0.816667	-31.683334	525.500000	1023.000000	1023.000000	2046.000000
38.580002	-0.004511	-2.665913	-0.154403	-0.116676	-0.936759	-1.458076	0.000000	-10.000000	0.833333	-32.183334	514.833313	1023.000000	1023.000000	2046.000000
38.599998	-0.005199	-3.072788	-0.355182	-0.367426	-0.922488	-1.427693	0.000000	-10.000000	0.850000	-32.700001	500.500000	1023.000000	1023.000000	2046.000000
38.619999	-0.006708	-3.964580	-0.743706	-0.730500	-0.981544	-1.508830	0.000000	-10.000000	0.850000	-32.883335	489.666656	1023.000000	1023.000000	2046.000000
38.639999	-0.008716	-5.151350	-1.223989	-1.168659	-1.128519	-1.630183	0.000000	-10.000000	0.850000	-33.000000	482.333344	1023.000000	1023.000000	2046.000000
38.660000	-0.010938	-6.464166	-1.616865	-1.627244	-1.405098	-1.814959	0.000000	-10.000000	0.866667	-33.183334	475.000000	1023.000000	1023.000000	2046.000000
38.680000	-0.012761	-7.541549	-1.897723	-1.988009	-1.647921	-2.007896	0.000000	-10.000000	0.900000	-33.583336	460.000000	1023.000000	1023.000000	2046.000000
38.700001	-0.014707	-8.691896	-2.149952	-2.319511	-1.995824	-2.226609	0.000000	-10.000000	0.933333	-33.950001	445.000000	1023.000000	1023.000000	2046.000000
38.720001	-0.016189	-9.567844	-2.338477	-2.535635	-2.225501	-2.468231	0.000000	-10.000000	0.950000	-34.233334	433.666656	1023.000000	1023.000000	2046.000000
38.740002	-0.017717	-10.471004	-2.441676	-2.790231	-2.614437	-2.624660	0.000000	-10.000000	0.950000	-34.333332	426.166656	1023.000000	1023.000000	2046.000000
38.759998	-0.018490	-10.927561	-2.521366	-2.870092	-2.821569	-2.714533	0.000000	-10.000000	0.950000	-34.400002	418.500000	1023.000000	1023.000000	2046.000000
38.779999	-0.019321	-11.418758	-2.562516	-3.061338	-3.028666	-2.766239	0.000000	-10.000000	0.950000	-34.533333	403.166656	1023.000000	1023.000000	2046.000000
38.799999	-0.019619	-11.595063	-2.550325	-3.050808	-3.114874	-2.879055	0.000000	-10.000000	0.950000	-34.633335	391.666656	1023.000000	1023.000000	2046.000000
38.820000	-0.019918	-11.771424	-2.463829	-3.111999	-3.287580	-2.908018	0.000000	-10.000000	0.950000	-34.666668	380.000000	1023.000000	1023.000000	2046.000000
38.840000	-0.019705	-11.645784	-2.429525	-3.086301	-3.217278	-2.912680	0.000000	-10.000000	0.933333	-34.516666	368.333344	1023.000000	1023.000000	2046.000000
38.860001	-0.019419	-11.476640	-2.113220	-3.064244	-3.404992	-2.894184	0.000000	-10.000000	0.908333	-33.950001	353.000000	1023.000000	1023.000000	2046.000000
38.880001	-0.018559	-10.968613	-1.982571	-2.714732	-3.358992	-2.912317	0.000000	-10.000000	0.883333	-33.416668	341.666656	1023.000000	1023.000000	2046.000000
38.900002	-0.018608	-10.997495	-1.861907	-2.590437	-3.602868	-2.942283	0.000000	-10.000000	0.866667	-33.166668	334.166656	1023.000000	1023.000000	2046.000000
38.919998	-0.019397	-11.463461	-2.066329	-2.449243	-3.741319	-3.206570	0.000000	-10.000000	0.858333	-33.183334	326.666656	1023.000000	1023.000000	2046.000000
38.939999	-0.021040	-12.434918	-2.299386	-2.665284	-4.075535	-3.394715	0.000000	-10.000000	0.866667	-33.200001	315.500000	1023.000000	1023.000000	2046.000000
38.959999	-0.022116	-13.070828	-2.602059	-2.842277	-4.170558	-3.455935	0.000000	-10.000000	0.883333	-33.116665	304.500000	1023.000000	1023.000000	2046.000000
38.980000	-0.022936	-13.555409	-2.704374	-2.811899	-4.449136	-3.590001	0.000000	-10.000000	0.883333	-32.966667	293.500000	1023.000000	1023.000000	2046.000000
39.000000	-0.023034	-13.612953	-2.831926	-2.615386	-4.548735	-3.616907	0.000000	-10.000000	0.866667	-32.900002	278.833344	1023.000000	1023.000000	2046.000000
39.020000	-0.023646	-13.974773	-2.856292	-2.535679	-4.820715	-3.762087	0.000000	-10.000000	0.850000	-32.766670	267.833344	1023.000000	1023.000000	2046.000000
39.040001	-0.025860	-15.283153	-3.243756	-2.794132	-5.116875	-4.128390	0.000000	-10.000000	0.825000	-32.566669	253.166672	1023.000000	1023.000000	2046.000000
39.060001	-0.029751	-17.582636	-3.768173	-3.295373	-5.733178	-4.785913	0.000000	-10.000000	0.800000	-32.283333	245.833328	1023.000000	1023.000000	2046.000000
39.080002	-0.034184	-20.202482	-4.601228	-3.899706	-6.271883	-5.429666	0.000000	-10.000000	0.733333	-31.316668	231.500000	1023.000000	1023.000000	2046.000000
39.099998	-0.038174	-22.560719	-5.300427	-4.483106	-6.896884	-5.880301	0.000000	-10.000000	0.691667	-30.633333	224.500000	1023.000000	1023.000000	2046.000000
39.119999	-0.041152	-24.320732	-5.944075	-4.983962	-7.280413	-6.112284	0.000000	-10.000000	0.650000	-29.883333	214.166672	1023.000000	1023.000000	2046.000000
39.139999	-0.043356	-25.623484	-6.490557	-5.379374	-7.431556	-6.321996	0.000000	-10.000000	0.658333	-29.383333	207.666672	1023.000000	1023.000000	2046.000000
39.160000	-0.045275	-26.757723	-6.795634	-5.645908	-7.761968	-6.554213	0.000000	-10.000000	0.666667	-28.950001	194.666672	1023.000000	1023.000000	2046.000000
39.180000	-0.046756	-27.632708	-7.074400	-5.911161	-7.984636	-6.662510	0.000000	-10.000000	0.675000	-28.583334	185.000000	1023.000000	1023.000000	2046.000000
39.200001	-0.047872	-28.292093	-7.248690	-6.026190	-8.213573	-6.803641	0.000000	-10.000000	0.666667	-28.350000	175.500000	1023.000000	1023.000000	2046.000000
39.220001	-0.048805	-28.843508	-7.387057	-6.150676	-8.380148	-6.925627	0.000000	-10.000000	0.641667	-27.816668	169.333328	1023.000000	1023.000000	2046.000000
39.240002	-0.049347	-29.164316	-7.521848	-6.185827	-8.437459	-7.019182	0.000000	-10.000000	0.591667	-26.800001	157.166672	1023.000000	1023.000000	2046.000000
39.259998	-0.049687	-29.365023	-7.533653	-6.247433	-8.520485	-7.063451	0.000000	-10.000000	0.550000	-26.083334	148.000000	1023.000000	1023.000000	2046.000000
39.279999	-0.049683	-29.362614	-7.483812	-6.243184	-8.532345	-7.103272	0.000000	-10.000000	0.516667	-25.300001	139.166672	1023.000000	1023.000000	2046.000000
39.299999	-0.049793	-29.427872	-7.467822	-6.327330	-8.546110	-7.086609	0.000000	-10.000000	0.508333	-24.800001	133.500000	1023.000000	1023.000000	2046.000000
39.320000	-0.049654	-29.345585	-7.472693	-6.441794	-8.460602	-6.970495	0.000000	-10.000000	0.491667	-24.050001	125.166664	1023.000000	1023.000000	2046.000000
39.340000	-0.049453	-29.226513	-7.482192	-6.504010	-8.320894	-6.919415	0.000000	-10.000000	0.483333	-23.583334	117.000000	1023.000000	1023.000000	2046.000000
39.360001	-0.049535	-29.275059	-7.494809	-6.659797	-8.244337	-6.876117	0.000000	-10.000000	0.450000	-22.966667	109.166664	1023.000000	1023.000000	2046.000000
39.380001	-0.050378	-29.773600	-7.667668	-6.934248	-8.278354	-6.893329	0.000000	-10.000000	0.408333	-22.250000	101.500000	1023.000000	1023.000000	2046.000000
39.400002	-0.051871	-30.655691	-8.005199	-7.293738	-8.374164	-6.982591	0.000000	-10.000000	0.375000	-21.350000	94.166664	1023.000000	1023.000000	2046.000000
39.419998	-0.053391	-31.554220	-8.253414	-7.628026	-8.546730	-7.126050	0.000000	-10.000000	0.358333	-20.683334	87.000000	1023.000000	1023.000000	2046.000000
39.439999	-0.054588	-32.261631	-8.478582	-7.862977	-8.650797	-7.269274	0.000000	-10.000000	0.358333	-20.083334	80.166664	1023.000000	1023.000000	2046.000000
39.459999	-0.055691	-32.913651	-8.500495	-8.065125	-8.933739	-7.414292	0.000000	-10.000000	0.333333	-19.466667	73.333336	1023.000000	1023.000000	2046.000000
39.480000	-0.056551	-33.421528	-8.481212	-8.162042	-9.154530	-7.623747	0.000000	-10.000000	0.300000	-18.716667	66.833336	1023.000000	1023.000000	2046.000000
39.500000	-0.057243	-33.830872	-8.461654	-8.258136	-9.366390	-7.744692	0.000000	-10.000000	0.258333	-17.816668	60.500000	1023.000000	1023.000000	2046.000000
39.520000	-0.057439	-33.946507	-8.412360	-8.313382	-9.460162	-7.760602	0.000000	-10.000000	0.241667	-16.933334	54.666668	1023.000000	1023.000000	2046.000000
39.540001	-0.057363	-33.901554	-8.235574	-8.360171	-9.552217	-7.753592	0.000000	-10.000000	0.225000	-15.850000	49.000000	1023.000000	1023.000000	2046.000000
39.560001	-0.056998	-33.686058	-8.108344	-8.285012	-9.543120	-7.749581	0.000000	-10.000000	0.208333	-15.133333	43.833332	1023.000000	1023.000000	2046.000000
39.580002	-0.056354	-33.304985	-7.933090	-8.213448	-9.511405	-7.647043	0.000000	-10.000000	0.183333	-14.250000	38.833332	1023.000000	1023.000000	2046.000000
39.599998	-0.055555	-32.832767	-7.853899	-8.145408	-9.349567	-7.483895	0.000000	-10.000000	0.175000	-13.566667	34.000000	1023.000000	1023.000000	2046.000000
39.619999	-0.054908	-32.450741	-7.684562	-8.017588	-9.335567	-7.413023	0.000000	-10.000000	0.158333	-12.833333	29.333334	1023.000000	1023.000000	2046.000000
39.639999	-0.054234	-32.052578	-7.588257	-7.986712	-9.221104	-7.256504	0.000000	-10.000000	0.133333	-12.116667	25.000000	1023.000000	1023.000000	2046.000000
39.660000	-0.053575	-31.662630	-7.411769	-7.927814	-9.155329	-7.167720	0.000000	-10.000000	0.108333	-11.416667	21.000000	1023.000000	1023.000000	2046.000000
39.680000	-0.052836	-31.226122	-7.168923	-7.833263	-9.093737	-7.130199	0.000000	-10.000000	0.100000	-10.666667	17.333334	1023.000000	1023.000000	2046.000000
39.700001	-0.051870	-30.655275	-6.842313	-7.706740	-9.097963	-7.008260	0.000000	-10.000000	0.091667	-10.116667	13.833333	1023.000000	1023.000000	2046.000000
39.720001	-0.051194	-30.255459	-6.730182	-7.459521	-9.056480	-7.009276	0.000000	-10.000000	0.083333	-9.500000	10.500000	1023.000000	1023.000000	2046.000000
39.740002	-0.051525	-30.451017	-6.735199	-7.341868	-9.259433	-7.114518	0.000000	-10.000000	0.075000	-8.833334	7.166667	1023.000000	1023.000000	2046.000000
39.759998	-0.052365	-30.947958	-6.843063	-7.330826	-9.444623	-7.329445	0.000000	-10.000000	0.066667	-8.016666	4.166667	1023.000000	1023.000000	2046.000000
39.779999	-0.053463	-31.596575	-7.058489	-7.402813	-9.583122	-7.552151	0.000000	-10.000000	0.058333	-7.450000	1.666667	1023.000000	1023.000000	2046.000000
39.799999	-0.053757	-31.770288	-7.192628	-7.465961	-9.618121	-7.493578	0.000000	-10.000000	0.066667	-7.416667	-0.500000	1023.000000	1023.000000	2046.000000
39.820000	-0.053584	-31.667946	-7.262405	-7.296854	-9.627408	-7.481278	0.000000	-10.000000	0.083333	-7.716667	-3.500000	1023.000000	1023.000000	2046.000000
39.840000	-0.052294	-30.905748	-7.179331	-6.890247	-9.434586	-7.401586	0.000000	-10.000000	0.100000	-8.066667	-5.833333	1023.000000	1023.000000	2046.000000
39.860001	-0.052108	-30.796089	-7.052640	-6.735941	-9.596659	-7.410849	0.000000	-10.000000	0.083333	-8.100000	-8.500000	1023.000000	1023.000000	2046.000000
39.880001	-0.053156	-31.415087	-7.268317	-6.834426	-9.647021	-7.665323	0.000000	-10.000000	0.066667	-7.550000	-10.333333	1023.000000	1023.000000	2046.000000
39.900002	-0.055984	-33.086266	-7.650261	-7.262464	-10.095186	-8.078353	0.000000	-10.000000	0.041667	-6.383334	-13.000000	1023.000000	1023.000000	2046.000000
39.919998	-0.059128	-34.944569	-8.403812	-7.697410	-10.266324	-8.577022	0.000000	-10.000000	0.025000	-3.583333	-15.166667	1023.000000	1023.000000	2046.000000
39.939999	-0.062043	-36.667278	-8.857428	-8.148170	-10.836668	-8.825013	0.000000	-10.000000	0.016667	-0.550000	-16.500000	1023.000000	1023.000000	2046.000000
39.959999	-0.063365	-37.448658	-9.309080	-8.419559	-10.835249	-8.884768	0.000000	-10.000000	0.008333	1.950000	-17.000000	1023.000000	1023.000000	2046.000000
39.980000	-0.064687	-38.229794	-9.549578	-8.682145	-11.033342	-8.964730	0.000000	-10.000000	0.016667	3.166667	-17.000000	1023.000000	1023.000000	2046.000000
40.000000	-0.064881	-38.344753	-9.689746	-8.724217	-10.984934	-8.945856	0.000000	-10.000000	0.008333	3.733333	-17.000000	1023.000000	1023.000000	2046.000000
40.020000	-0.065026	-38.430550	-9.705097	-8.782070	-11.042735	-8.900647	0.000000	-10.000000	-0.016667	4.766666	-17.000000	1023.000000	1023.000000	2046.000000
40.040001	-0.064509	-38.124538	-9.647655	-8.646979	-11.011828	-8.818077	0.000000	-10.000000	-0.041667	6.150000	-17.000000	1023.000000	1023.000000	2046.000000
40.060001	-0.063891	-37.759701	-9.467941	-8.583370	-11.019375	-8.689014	0.000000	-10.000000	-0.058333	8.050000	-17.000000	1023.000000	1023.000000	2046.000000
40.080002	-0.062845	-37.141209	-9.340438	-8.329957	-10.798583	-8.672233	0.000000	-10.000000	-0.066667	10.000000	-17.000000	1023.000000	1023.000000	2046.000000
40.099998	-0.061842	-36.548740	-9.083900	-8.189803	-10.652843	-8.622196	0.000000	-10.000000	-0.083333	11.683333	-17.000000	1023.000000	1023.000000	2046.000000
40.119999	-0.060458	-35.730415	-8.831440	-7.998567	-10.427790	-8.472616	0.000000	-10.000000	-0.100000	13.300000	-10.500000	1023.000000	1023.000000	2046.000000
40.139999	-0.058983	-34.859150	-8.572227	-7.925603	-10.125782	-8.235539	0.000000	-10.000000	-0.100000	14.616667	3.000000	1023.000000	1023.000000	2046.000000
40.160000	-0.057224	-33.819103	-8.392842	-7.773608	-9.704306	-7.948349	0.000000	-10.000000	-0.091667	15.383333	18.166666	1023.000000	1023.000000	2046.000000
40.180000	-0.055600	-32.859627	-8.089190	-7.613245	-9.387148	-7.770045	0.000000	-10.000000	-0.091667	15.633333	28.500000	1023.000000	1023.000000	2046.000000
40.200001	-0.054288	-32.083958	-7.859171	-7.632039	-9.103118	-7.489629	0.000000	-10.000000	-0.108333	15.400001	33.666668	1023.000000	1023.000000	2046.000000
40.220001	-0.053652	-31.708319	-7.870610	-7.694557	-8.810118	-7.333035	0.000000	-10.000000	-0.116667	15.583334	38.833332	1023.000000	1023.000000	2046.000000
40.240002	-0.053752	-31.767401	-7.964189	-7.831593	-8.698961	-7.272658	0.000000	-10.000000	-0.116667	15.616667	44.166668	1023.000000	1023.000000	2046.000000
40.259998	-0.053835	-31.816198	-8.039912	-7.983024	-8.555607	-7.237656	0.000000	-10.000000	-0.116667	16.033333	49.333332	1023.000000	1023.000000	2046.000000
40.279999	-0.053751	-31.766882	-7.963543	-7.974114	-8.557556	-7.271668	0.000000	-10.000000	-0.141667	16.350000	54.666668	1023.000000	1023.000000	2046.000000
40.299999	-0.052951	-31.294333	-7.774204	-7.942233	-8.444099	-7.133797	0.000000	-10.000000	-0.175000	17.150000	60.000000	1023.000000	1023.000000	2046.000000
40.320000	-0.052612	-31.093843	-7.526873	-7.960436	-8.518067	-7.088467	0.000000	-10.000000	-0.208333	18.283333	65.666664	1023.000000	1023.000000	2046.000000
40.340000	-0.051589	-30.488922	-7.415729	-7.811920	-8.277880	-6.983394	0.000000	-10.000000	-0.241667	19.750000	71.500000	1023.000000	1023.000000	2046.000000
40.360001	-0.050526	-29.860678	-7.069356	-7.665342	-8.290055	-6.835925	0.000000	-10.000000	-0.283333	20.983334	77.833336	1023.000000	1023.000000	2046.000000
40.380001	-0.048706	-28.785297	-6.769613	-7.423157	-7.962304	-6.630224	0.000000	-10.000000	-0.300000	22.083334	84.666664	1023.000000	1023.000000	2046.000000
40.400002	-0.046958	-27.752081	-6.326363	-7.211676	-7.781792	-6.432251	0.000000	-10.000000	-0.325000	22.750000	91.833336	1023.000000	1023.000000	2046.000000
40.419998	-0.044765	-26.456398	-5.950618	-6.878959	-7.420280	-6.206542	0.000000	-10.000000	-0.341667	23.466667	99.333336	1023.000000	1023.000000	2046.000000
40.439999	-0.042523	-25.131218	-5.515727	-6.575751	-7.153122	-5.886619	0.000000	-10.000000	-0.375000	24.050001	107.000000	1023.000000	1023.000000	2046.000000
40.459999	-0.040160	-23.734806	-5.180113	-6.184714	-6.748147	-5.621832	0.000000	-10.000000	-0.391667	24.750000	115.000000	1023.000000	1023.000000	2046.000000
40.480000	-0.037979	-22.445501	-4.782703	-5.840083	-6.454817	-5.367899	0.000000	-10.000000	-0.400000	25.216667	123.166664	1023.000000	1023.000000	2046.000000
40.500000	-0.035752	-21.129217	-4.370018	-5.430419	-6.145469	-5.183311	0.000000	-10.000000	-0.408333	25.416666	131.500000	1023.000000	1023.000000	2046.000000
40.520000	-0.033753	-19.947750	-4.035241	-5.180616	-5.839993	-4.891899	0.000000	-10.000000	-0.416667	25.700001	140.000000	1023.000000	1023.000000	2046.000000
40.540001	-0.031408	-18.562027	-3.574678	-4.847031	-5.511517	-4.628802	0.000000	-10.000000	-0.433333	26.050001	148.500000	1023.000000	1023.000000	2046.000000
40.560001	-0.029389	-17.368757	-3.168179	-4.534899	-5.226136	-4.439543	0.000000	-10.000000	-0.441667	26.616667	157.166672	1023.000000	1023.000000	2046.000000
40.580002	-0.027532	-16.271423	-2.827397	-4.141292	-4.977338	-4.325397	0.000000	-10.000000	-0.466667	27.200001	166.000000	1023.000000	1023.000000	2046.000000
40.599998	-0.026422	-15.615573	-2.487319	-3.819656	-4.994286	-4.314312	0.000000	-10.000000	-0.491667	27.800001	175.000000	1023.000000	1023.000000	2046.000000
40.619999	-0.025363	-14.989808	-2.289269	-3.516838	-4.849761	-4.333940	0.000000	-10.000000	-0.516667	28.333334	184.166672	1023.000000	1023.000000	2046.000000
40.639999	-0.024566	-14.518703	-2.102045	-3.372923	-4.753833	-4.289902	0.000000	-10.000000	-0.525000	28.433334	193.333328	1023.000000	1023.000000	2046.000000
40.660000	-0.023086	-13.643866	-1.963376	-3.148530	-4.415976	-4.115983	0.000000	-10.000000	-0.516667	28.550001	202.833328	1023.000000	1023.000000	2046.000000
40.680000	-0.021258	-12.563257	-1.598723	-2.705662	-4.274346	-3.984526	0.000000	-10.000000	-0.508333	28.483334	212.333328	1023.000000	1023.000000	2046.000000
40.700001	-0.018641	-11.016959	-1.322832	-2.243120	-3.885163	-3.565845	0.000000	-10.000000	-0.500000	28.683334	222.000000	1023.000000	1023.000000	2046.000000
40.720001	-0.016756	-9.902598	-1.009735	-1.742240	-3.746812	-3.403812	0.000000	-10.000000	-0.508333	28.550001	231.500000	1023.000000	1023.000000	2046.000000
40.740002	-0.015956	-9.429883	-0.873268	-1.526402	-3.649180	-3.381033	0.000000	-10.000000	-0.533333	28.916668	241.000000	1023.000000	1023.000000	2046.000000
40.759998	-0.017642	-10.426484	-1.283768	-1.777702	-3.766362	-3.598651	0.000000	-10.000000	-0.566667	29.233334	250.666672	1023.000000	1023.000000	2046.000000
40.779999	-0.020833	-12.312456	-1.995454	-2.233876	-4.075739	-4.007386	0.000000	-10.000000	-0.558333	29.933334	260.500000	1023.000000	1023.000000	2046.000000
40.799999	-0.023686	-13.998535	-2.652589	-2.660922	-4.399413	-4.285612	0.000000	-10.000000	-0.541667	29.783333	270.500000	1023.000000	1023.000000	2046.000000
40.820000	-0.024762	-14.634094	-2.941892	-2.848251	-4.524949	-4.319001	0.000000	-10.000000	-0.508333	29.166668	280.500000	1023.000000	1023.000000	2046.000000
40.840000	-0.024950	-14.745379	-3.111773	-2.881946	-4.443211	-4.308449	0.000000	-10.000000	-0.516667	28.683334	290.166656	1023.000000	1023.000000	2046.000000
40.860001	-0.024563	-14.516573	-3.041936	-2.853571	-4.427751	-4.193316	0.000000	-10.000000	-0.508333	28.316668	299.833344	1023.000000	1023.000000	2046.000000
40.880001	-0.023983	-14.174105	-2.934873	-2.716491	-4.358823	-4.163918	0.000000	-10.000000	-0.525000	28.716667	309.166656	1023.000000	1023.000000	2046.000000
40.900002	-0.022784	-13.465604	-2.793519	-2.582754	-4.143985	-3.945345	0.000000	-10.000000	-0.533333	28.683334	318.833344	1023.000000	1023.000000	2046.000000
40.919998	-0.021580	-12.753969	-2.548394	-2.382120	-4.022592	-3.800863	0.000000	-10.000000	-0.558333	29.233334	328.166656	1023.000000	1023.000000	2046.000000
40.939999	-0.019608	-11.588375	-2.281982	-2.180775	-3.686606	-3.439011	0.000000	-10.000000	-0.575000	29.566668	337.833344	1023.000000	1023.000000	2046.000000
40.959999	-0.017856	-10.553020	-1.900529	-1.819565	-3.485276	-3.347650	0.000000	-10.000000	-0.575000	29.966667	347.500000	1023.000000	1023.000000	2046.000000
40.980000	-0.015728	-9.295304	-1.406121	-1.378669	-3.267635	-3.242879	0.000000	-10.000000	-0.591667	30.050001	357.500000	1023.000000	1023.000000	2046.000000
41.000000	-0.013572	-8.020949	-1.001109	-1.018603	-2.953104	-3.048133	0.000000	-10.000000	-0.591667	30.133333	367.500000	1023.000000	1023.000000	2046.000000
41.020000	-0.011554	-6.828377	-0.657946	-0.737352	-2.623361	-2.809719	0.000000	-10.000000	-0.600000	30.416668	377.500000	1023.000000	1023.000000	2046.000000
41.040001	-0.009355	-5.528824	-0.315910	-0.560659	-2.216095	-2.436160	0.000000	-10.000000	-0.575000	30.666668	387.666656	1023.000000	1023.000000	2046.000000
41.060001	-0.007651	-4.521609	-0.185254	-0.470943	-1.751328	-2.114083	0.000000	-10.000000	-0.566667	30.766668	398.000000	1023.000000	1023.000000	2046.000000
41.080002	-0.005982	-3.535325	-0.046800	-0.571634	-1.320669	-1.596221	0.000000	-10.000000	-0.550000	30.550001	408.333344	1023.000000	1023.000000	2046.000000
41.099998	-0.005291	-3.127260	-0.187373	-0.668587	-0.925819	-1.345481	0.000000	-10.000000	-0.525000	29.933334	418.500000	1023.000000	1023.000000	2046.000000
41.119999	-0.004884	-2.886178	-0.153755	-0.714165	-0.810497	-1.207760	0.000000	-10.000000	-0.500000	29.049999	428.500000	1023.000000	1023.000000	2046.000000
41.139999	-0.004668	-2.759040	-0.101232	-0.639655	-0.762105	-1.256047	0.000000	-10.000000	-0.491667	28.400000	438.333344	1023.000000	1023.000000	2046.000000
41.160000	-0.004081	-2.411906	0.083082	-0.418440	-0.709773	-1.366775	0.000000	-10.000000	-0.483333	28.116667	448.000000	1023.000000	1023.000000	2046.000000
41.180000	-0.003338	-1.972889	0.410975	-0.228537	-0.727554	-1.427773	0.000000	-10.000000	-0.475000	28.016666	457.333344	1023.000000	1023.000000	2046.000000
41.200001	-0.002247	-1.327700	0.755883	-0.008385	-0.674770	-1.400429	0.000000	-10.000000	-0.441667	27.550001	469.833344	1023.000000	1023.000000	2046.000000
41.220001	-0.000805	-0.475858	1.168585	0.212233	-0.573836	-1.282840	0.000000	-10.000000	-0.425000	27.150002	479.166656	1023.000000	1023.000000	2046.000000
41.240002	0.001205	0.712340	1.492565	0.489904	-0.251634	-1.018495	0.000000	-10.000000	-0.391667	26.616667	488.500000	1023.000000	1023.000000	2046.000000
41.259998	0.003463	2.046604	1.976375	0.710888	0.000558	-0.641217	0.000000	-10.000000	-0.391667	26.166668	494.333344	1023.000000	1023.000000	2046.000000
41.279999	0.005913	3.494496	2.329347	1.142038	0.432628	-0.409518	0.000000	-10.000000	-0.383333	25.616667	503.166656	1023.000000	1023.000000	2046.000000
41.299999	0.008504	5.025770	2.887597	1.562866	0.668567	-0.093261	0.000000	-10.000000	-0.383333	24.966667	511.666656	1023.000000	1023.000000	2046.000000
41.320000	0.011189	6.612919	3.371544	2.017335	1.063977	0.160063	0.000000	-10.000000	-0.358333	24.433334	520.333313	1023.000000	1023.000000	2046.000000
41.340000	0.013706	8.100109	3.958361	2.501073	1.293631	0.347045	0.000000	-10.000000	-0.341667	23.800001	528.666687	1023.000000	1023.000000	2046.000000
41.360001	0.015895	9.394065	4.388629	2.981220	1.598361	0.425855	0.000000	-10.000000	-0.291667	23.216667	536.833313	1023.000000	1023.000000	2046.000000
41.380001	0.017587	10.393660	4.860957	3.339718	1.665022	0.527963	0.000000	-10.000000	-0.266667	22.366667	544.500000	1023.000000	1023.000000	2046.000000
41.400002	0.018836	11.132244	5.107625	3.558681	1.886906	0.579033	0.000000	-10.000000	-0.241667	21.616667	552.000000	1023.000000	1023.000000	2046.000000
41.419998	0.020377	12.042814	5.403690	3.790024	2.095485	0.753616	0.000000	-10.000000	-0.225000	20.600000	559.333313	1023.000000	1023.000000	2046.000000
41.439999	0.022091	13.055799	5.587488	3.896260	2.490008	1.082043	0.000000	-10.000000	-0.191667	19.483334	566.500000	1023.000000	1023.000000	2046.000000
41.459999	0.023066	13.632093	5.585602	4.188265	2.619205	1.239020	0.000000	-10.000000	-0.125000	17.466667	573.166687	1023.000000	1023.000000	2046.000000
41.480000	0.023253	13.742731	5.572520	4.374084	2.514478	1.281649	0.000000	-10.000000	-0.091667	15.583334	579.333313	1023.000000	1023.000000	2046.000000
41.500000	0.023043	13.618475	5.461418	4.550345	2.417314	1.189398	0.000000	-10.000000	-0.041667	13.266666	584.833313	1023.000000	1023.000000	2046.000000
41.520000	0.021788	12.876986	5.374758	4.399384	2.102619	1.000225	0.000000	-10.000000	-0.025000	10.916667	589.666687	1023.000000	1023.000000	2046.000000
41.540001	0.019250	11.376616	4.842371	4.102081	1.869361	0.562804	0.000000	-10.000000	0.016667	7.733334	593.833313	1023.000000	1023.000000	2046.000000
41.560001	0.015567	9.200028	4.129119	3.580674	1.411034	0.079201	0.000000	-10.000000	0.050000	3.516667	597.000000	1023.000000	1023.000000	2046.000000
41.580002	0.012014	7.100471	3.359993	3.148289	1.000763	-0.408573	0.000000	-10.000000	0.083333	-0.800000	599.000000	1023.000000	1023.000000	2046.000000
41.599998	0.009385	5.546657	2.861202	2.662395	0.616255	-0.593195	0.000000	-10.000000	0.108333	-5.500000	599.833313	1023.000000	1023.000000	2046.000000
41.619999	0.007491	4.427246	2.352930	2.415382	0.480361	-0.821428	0.000000	-10.000000	0.125000	-9.216667	600.000000	1023.000000	1023.000000	2046.000000
41.639999	0.005882	3.476226	2.095243	2.161489	0.175054	-0.955560	0.000000	-10.000000	0.141667	-11.983334	600.000000	1023.000000	1023.000000	2046.000000
41.660000	0.004723	2.791079	1.783579	2.021862	0.116431	-1.130793	0.000000	-10.000000	0.150000	-13.433333	600.000000	1023.000000	1023.000000	2046.000000
41.680000	0.003561	2.104505	1.703094	1.795420	-0.174458	-1.219551	0.000000	-10.000000	0.158333	-14.100000	596.500000	1023.000000	1023.000000	2046.000000
41.700001	0.002652	1.567475	1.531583	1.691373	-0.269121	-1.386360	0.000000	-10.000000	0.200000	-15.400001	586.666687	1023.000000	1023.000000	2046.000000
41.720001	0.002076	1.226831	1.411279	1.537405	-0.324505	-1.397349	0.000000	-10.000000	0.241667	-16.433334	576.833313	1023.000000	1023.000000	2046.000000
41.740002	0.001668	0.985769	1.322464	1.468658	-0.322643	-1.482710	0.000000	-10.000000	0.275000	-17.650000	568.500000	1023.000000	1023.000000	2046.000000
41.759998	0.001447	0.855024	1.381380	1.394465	-0.417527	-1.503295	0.000000	-10.000000	0.275000	-18.200001	564.500000	1023.000000	1023.000000	2046.000000
41.779999	0.001683	0.994554	1.345385	1.266322	-0.279407	-1.337746	0.000000	-10.000000	0.291667	-18.783333	558.500000	1023.000000	1023.000000	2046.000000
41.799999	0.001603	0.947321	1.243409	1.149307	-0.208349	-1.237046	0.000000	-10.000000	0.325000	-19.366667	552.166687	1023.000000	1023.000000	2046.000000
41.820000	0.001389	0.821171	1.153300	0.865486	-0.145092	-1.052523	0.000000	-10.000000	0.358333	-20.000000	545.666687	1023.000000	1023.000000	2046.000000
41.840000	0.001072	0.633437	1.001796	0.722180	-0.070501	-1.020038	0.000000	-10.000000	0.383333	-20.900002	538.833313	1023.000000	1023.000000	2046.000000
41.860001	-0.000037	-0.022154	0.706005	0.367239	-0.110455	-0.984943	0.000000	-10.000000	0.391667	-21.700001	532.000000	1023.000000	1023.000000	2046.000000
41.880001	-0.001557	-0.920282	0.185476	0.064721	-0.050829	-1.119651	0.000000	-10.000000	0.416667	-22.450001	524.666687	1023.000000	1023.000000	2046.000000
41.900002	-0.003678	-2.173526	-0.096310	-0.464199	-0.403639	-1.209378	0.000000	-10.000000	0.441667	-23.200001	517.333313	1023.000000	1023.000000	2046.000000
41.919998	-0.005372	-3.174810	-0.626863	-0.918150	-0.368484	-1.261313	0.000000	-10.000000	0.475000	-23.916668	509.666656	1023.000000	1023.000000	2046.000000
41.939999	-0.006813	-4.026505	-0.780448	-1.178386	-0.671182	-1.396489	0.000000	-10.000000	0.491667	-24.566668	501.666656	1023.000000	1023.000000	2046.000000
41.959999	-0.008254	-4.878005	-0.875057	-1.373089	-1.016462	-1.613397	0.000000	-10.000000	0.500000	-25.116667	493.333344	1023.000000	1023.000000	2046.000000
41.980000	-0.009635	-5.694154	-0.910821	-1.429945	-1.379196	-1.974193	0.000000	-10.000000	0.516667	-25.650000	484.833344	1023.000000	1023.000000	2046.000000
42.000000	-0.010723	-6.337226	-0.953268	-1.609586	-1.656944	-2.117429	0.000000	-10.000000	0.558333	-26.350000	476.333344	1023.000000	1023.000000	2046.000000
42.020000	-0.011016	-6.510223	-1.025276	-1.669211	-1.656503	-2.159233	0.000000	-10.000000	0.583333	-26.966667	467.500000	1023.000000	1023.000000	2046.000000
42.040001	-0.011323	-6.691837	-0.903789	-1.784664	-1.847663	-2.155720	0.000000	-10.000000	0.600000	-27.550001	458.500000	1023.000000	1023.000000	2046.000000
42.060001	-0.011134	-6.580438	-0.961815	-1.848085	-1.723964	-2.046574	0.000000	-10.000000	0.608333	-27.916668	449.333344	1023.000000	1023.000000	2046.000000
42.080002	-0.011025	-6.515580	-0.935265	-1.903307	-1.760359	-1.916650	0.000000	-10.000000	0.633333	-28.083334	440.000000	1023.000000	1023.000000	2046.000000
42.099998	-0.010779	-6.370343	-0.789965	-1.849420	-1.853377	-1.877582	0.000000	-10.000000	0.650000	-28.316668	430.666656	1023.000000	1023.000000	2046.000000
42.119999	-0.010585	-6.255900	-0.614920	-1.689590	-1.939843	-2.011547	0.000000	-10.000000	0.666667	-28.616667	421.166656	1023.000000	1023.000000	2046.000000
42.139999	-0.010285	-6.078687	-0.392029	-1.539350	-2.010243	-2.137065	0.000000	-10.000000	0.675000	-28.983334	411.666656	1023.000000	1023.000000	2046.000000
42.160000	-0.009880	-5.838987	-0.331813	-1.315883	-1.997252	-2.194039	0.000000	-10.000000	0.691667	-29.183334	402.000000	1023.000000	1023.000000	2046.000000
42.180000	-0.010205	-6.030934	-0.240673	-1.245831	-2.270689	-2.273740	0.000000	-10.000000	0.675000	-29.283333	392.333344	1023.000000	1023.000000	2046.000000
42.200001	-0.011121	-6.572543	-0.500001	-1.308708	-2.368592	-2.395242	0.000000	-10.000000	0.683333	-29.316666	382.500000	1023.000000	1023.000000	2046.000000
42.220001	-0.012627	-7.462382	-0.803102	-1.543734	-2.612859	-2.502686	0.000000	-10.000000	0.683333	-29.333334	372.500000	1023.000000	1023.000000	2046.000000
42.240002	-0.013376	-7.905337	-1.043613	-1.668266	-2.693760	-2.499698	0.000000	-10.000000	0.691667	-29.733334	362.833344	1023.000000	1023.000000	2046.000000
42.259998	-0.013920	-8.226976	-1.141587	-1.583707	-2.913409	-2.588274	0.000000	-10.000000	0.691667	-30.050001	352.833344	1023.000000	1023.000000	2046.000000
42.279999	-0.013999	-8.273313	-1.175421	-1.308662	-3.107102	-2.682129	0.000000	-10.000000	0.716667	-30.516666	342.833344	1023.000000	1023.000000	2046.000000
42.299999	-0.015027	-8.880760	-1.292275	-1.250222	-3.373724	-2.964539	0.000000	-10.000000	0.741667	-30.516666	332.500000	1023.000000	1023.000000	2046.000000
42.320000	-0.017850	-10.549530	-1.668667	-1.704779	-3.844477	-3.331607	0.000000	-10.000000	0.741667	-30.366667	322.500000	1023.000000	1023.000000	2046.000000
42.340000	-0.022039	-13.025092	-2.445644	-2.314955	-4.332021	-3.932472	0.000000	-10.000000	0.716667	-30.100000	312.500000	1023.000000	1023.000000	2046.000000
42.360001	-0.026695	-15.776690	-3.393450	-3.003084	-4.913704	-4.466451	0.000000	-10.000000	0.700000	-29.650000	302.500000	1023.000000	1023.000000	2046.000000
42.380001	-0.030335	-17.928080	-4.142659	-3.524567	-5.434226	-4.826628	0.000000	-10.000000	0.683333	-29.333334	292.500000	1023.000000	1023.000000	2046.000000
42.400002	-0.033219	-19.632206	-4.690325	-3.952875	-5.879187	-5.109820	0.000000	-10.000000	0.666667	-28.716667	282.666656	1023.000000	1023.000000	2046.000000
42.419998	-0.035407	-20.925339	-5.093676	-4.204540	-6.216080	-5.411041	0.000000	-10.000000	0.658333	-28.433334	273.000000	1023.000000	1023.000000	2046.000000
42.439999	-0.037386	-22.094843	-5.466655	-4.404222	-6.474784	-5.749182	0.000000	-10.000000	0.675000	-28.433334	263.500000	1023.000000	1023.000000	2046.000000
42.459999	-0.038958	-23.024046	-5.731256	-4.712637	-6.776904	-5.803249	0.000000	-10.000000	0.683333	-28.566668	254.000000	1023.000000	1023.000000	2046.000000
42.480000	-0.040181	-23.746723	-5.946179	-4.847598	-6.985318	-5.967629	0.000000	-10.000000	0.666667	-28.516666	244.500000	1023.000000	1023.000000	2046.000000
42.500000	-0.040935	-24.192604	-6.069290	-4.969878	-7.173746	-5.979690	0.000000	-10.000000	0.650000	-28.350000	235.000000	1023.000000	1023.000000	2046.000000
42.520000	-0.041661	-24.621742	-6.108736	-5.003281	-7.359571	-6.150154	0.000000	-10.000000	0.633333	-28.050001	225.500000	1023.000000	1023.000000	2046.000000
42.540001	-0.041979	-24.809526	-6.164497	-5.096961	-7.394023	-6.154044	0.000000	-10.000000	0.616667	-27.483334	216.166672	1023.000000	1023.000000	2046.000000
42.560001	-0.042190	-24.934111	-6.161400	-5.077793	-7.433067	-6.261851	0.000000	-10.000000	0.583333	-26.833334	207.000000	1023.000000	1023.000000	2046.000000
42.580002	-0.042188	-24.933342	-6.199061	-5.200482	-7.353679	-6.180119	0.000000	-10.000000	0.550000	-26.116667	198.000000	1023.000000	1023.000000	2046.000000
42.599998	-0.042195	-24.937029	-6.183860	-5.359118	-7.352287	-6.041764	0.000000	-10.000000	0.541667	-25.633333	189.333328	1023.000000	1023.000000	2046.000000
42.619999	-0.042057	-24.855835	-6.188910	-5.525589	-7.239669	-5.901668	0.000000	-10.000000	0.525000	-25.233334	180.666672	1023.000000	1023.000000	2046.000000
42.639999	-0.042358	-25.033545	-6.219182	-5.776487	-7.217064	-5.820811	0.000000	-10.000000	0.516667	-24.800001	172.333328	1023.000000	1023.000000	2046.000000
42.660000	-0.043369	-25.631207	-6.564280	-6.041753	-7.177435	-5.847739	0.000000	-10.000000	0.491667	-24.233334	164.000000	1023.000000	1023.000000	2046.000000
42.680000	-0.044810	-26.482666	-6.801357	-6.416574	-7.371080	-5.893654	0.000000	-10.000000	0.475000	-23.633333	156.000000	1023.000000	1023.000000	2046.000000
42.700001	-0.046361	-27.399616	-7.149733	-6.679861	-7.473922	-6.096102	0.000000	-10.000000	0.441667	-23.033333	148.000000	1023.000000	1023.000000	2046.000000
42.720001	-0.047576	-28.117504	-7.242645	-6.939371	-7.723536	-6.211952	0.000000	-10.000000	0.408333	-22.483334	140.333328	1023.000000	1023.000000	2046.000000
42.740002	-0.048714	-28.790028	-7.389911	-7.109200	-7.881772	-6.409145	0.000000	-10.000000	0.383333	-21.700001	132.833328	1023.000000	1023.000000	2046.000000
42.759998	-0.049864	-29.469822	-7.346307	-7.256107	-8.260949	-6.606459	0.000000	-10.000000	0.366667	-20.983334	125.666664	1023.000000	1023.000000	2046.000000
42.779999	-0.050548	-29.874128	-7.373590	-7.191391	-8.422885	-6.886262	0.000000	-10.000000	0.358333	-20.300001	118.666664	1023.000000	1023.000000	2046.000000
42.799999	-0.051012	-30.148247	-7.263687	-7.326646	-8.657245	-6.900668	0.000000	-10.000000	0.341667	-19.716667	112.000000	1023.000000	1023.000000	2046.000000
42.820000	-0.051204	-30.261415	-7.187772	-7.376010	-8.715846	-6.981788	0.000000	-10.000000	0.341667	-19.100000	105.333336	1023.000000	1023.000000	2046.000000
42.840000	-0.051097	-30.198591	-7.071159	-7.352309	-8.757891	-7.017232	0.000000	-10.000000	0.308333	-18.466667	98.833336	1023.000000	1023.000000	2046.000000
42.860001	-0.050640	-29.928432	-6.964865	-7.401609	-8.670129	-6.891829	0.000000	-10.000000	0.283333	-17.916668	92.500000	1023.000000	1023.000000	2046.000000
42.880001	-0.050074	-29.593933	-6.961437	-7.306089	-8.558879	-6.767529	0.000000	-10.000000	0.241667	-17.300001	86.666664	1023.000000	1023.000000	2046.000000
42.900002	-0.049466	-29.234344	-6.744349	-7.284571	-8.582249	-6.623176	0.000000	-10.000000	0.233333	-16.716667	81.000000	1023.000000	1023.000000	2046.000000
42.919998	-0.048943	-28.925251	-6.640821	-7.135370	-8.526295	-6.622765	0.000000	-10.000000	0.225000	-16.016666	75.500000	1023.000000	1023.000000	2046.000000
42.939999	-0.048562	-28.700191	-6.472613	-6.974072	-8.558462	-6.695045	0.000000	-10.000000	0.216667	-15.416667	70.166664	1023.000000	1023.000000	2046.000000
42.959999	-0.048287	-28.537880	-6.431319	-6.864503	-8.490215	-6.751843	0.000000	-10.000000	0.208333	-14.850000	65.000000	1023.000000	1023.000000	2046.000000
42.980000	-0.048071	-28.410067	-6.286499	-6.836852	-8.556276	-6.730440	0.000000	-10.000000	0.191667	-14.166667	60.000000	1023.000000	1023.000000	2046.000000
43.000000	-0.047830	-28.267656	-6.220114	-6.806451	-8.498768	-6.742325	0.000000	-10.000000	0.175000	-13.566667	55.333332	1023.000000	1023.000000	2046.000000
43.020000	-0.047833	-28.269329	-6.141233	-6.847053	-8.564284	-6.716758	0.000000	-10.000000	0.158333	-12.716667	50.666668	1023.000000	1023.000000	2046.000000
43.040001	-0.047521	-28.085030	-6.152921	-6.833186	-8.429110	-6.669813	0.000000	-10.000000	0.141667	-12.183333	46.333332	1023.000000	1023.000000	2046.000000
43.060001	-0.047342	-27.979248	-6.230294	-6.853904	-8.315279	-6.579771	0.000000	-10.000000	0.125000	-11.500000	42.000000	1023.000000	1023.000000	2046.000000
43.080002	-0.047024	-27.791304	-6.062646	-6.901128	-8.380267	-6.447263	0.000000	-10.000000	0.108333	-11.050000	38.333332	1023.000000	1023.000000	2046.000000
43.099998	-0.046826	-27.674070	-6.124374	-6.767203	-8.278214	-6.504281	0.000000	-10.000000	0.100000	-10.516666	34.666668	1023.000000	1023.000000	2046.000000
43.119999	-0.046852	-27.689333	-5.907931	-6.627898	-8.485822	-6.667683	0.000000	-10.000000	0.100000	-10.116667	31.333334	1023.000000	1023.000000	2046.000000
43.139999	-0.046727	-27.615879	-5.973415	-6.586522	-8.368146	-6.687796	0.000000	-10.000000	0.083333	-9.716667	27.833334	1023.000000	1023.000000	2046.000000
43.160000	-0.046750	-27.629452	-5.872296	-6.606402	-8.454936	-6.695816	0.000000	-10.000000	0.075000	-9.116667	24.666666	1023.000000	1023.000000	2046.000000
43.180000	-0.046479	-27.469328	-5.889767	-6.638783	-8.306486	-6.634291	0.000000	-10.000000	0.066667	-8.516666	21.500000	1023.000000	1023.000000	2046.000000
43.200001	-0.046471	-27.464090	-5.833088	-6.671682	-8.364852	-6.594467	0.000000	-10.000000	0.066667	-7.900000	18.666666	1023.000000	1023.000000	2046.000000
43.220001	-0.046463	-27.459833	-5.817892	-6.663911	-8.457595	-6.520436	0.000000	-10.000000	0.058333	-7.433333	16.000000	1023.000000	1023.000000	2046.000000
43.240002	-0.047635	-28.152262	-5.944530	-6.654801	-8.812603	-6.740328	0.000000	-10.000000	0.050000	-6.933333	13.666667	1023.000000	1023.000000	2046.000000
43.259998	-0.049261	-29.112959	-6.052221	-6.690275	-9.223089	-7.147372	0.000000	-10.000000	0.050000	-6.316667	11.500000	1023.000000	1023.000000	2046.000000
43.279999	-0.051164	-30.237692	-6.331131	-6.826650	-9.523802	-7.556109	0.000000	-10.000000	0.058333	-5.650000	9.500000	1023.000000	1023.000000	2046.000000
43.299999	-0.052265	-30.888863	-6.577509	-6.989932	-9.630129	-7.691293	0.000000	-10.000000	0.066667	-5.266667	7.500000	1023.000000	1023.000000	2046.000000
43.320000	-0.052914	-31.272095	-6.740841	-6.981578	-9.760490	-7.789186	0.000000	-10.000000	0.066667	-5.350000	5.500000	1023.000000	1023.000000	2046.000000
43.340000	-0.052408	-30.973370	-6.696380	-6.773322	-9.824244	-7.679424	0.000000	-10.000000	0.058333	-5.700000	3.500000	1023.000000	1023.000000	2046.000000
43.360001	-0.051496	-30.434162	-6.690079	-6.349806	-9.694871	-7.699408	0.000000	-10.000000	0.058333	-5.950000	1.666667	1023.000000	1023.000000	2046.000000
43.380001	-0.051241	-30.283293	-6.526399	-6.151308	-9.852942	-7.752644	0.000000	-10.000000	0.058333	-5.983334	0.000000	1023.000000	1023.000000	2046.000000
43.400002	-0.052439	-30.991571	-6.840342	-6.309120	-9.869390	-7.972720	0.000000	-10.000000	0.050000	-5.450000	-1.666667	1023.000000	1023.000000	2046.000000
43.419998	-0.055409	-32.746735	-7.431589	-6.779421	-10.114107	-8.421618	0.000000	-10.000000	0.025000	-4.200000	-3.166667	1023.000000	1023.000000	2046.000000
43.439999	-0.058994	-34.865578	-8.231107	-7.513584	-10.414592	-8.706296	0.000000	-10.000000	0.016667	-1.650000	-4.333333	1023.000000	1023.000000	2046.000000
43.459999	-0.062017	-36.651844	-8.769032	-7.967577	-10.891243	-9.023993	0.000000	-10.000000	0.008333	0.050000	-4.833333	1023.000000	1023.000000	2046.000000
43.480000	-0.063493	-37.524624	-9.234821	-8.309698	-10.953818	-9.026285	0.000000	-10.000000	0.025000	0.816667	-5.000000	1023.000000	1023.000000	2046.000000
43.500000	-0.064377	-38.047012	-9.407948	-8.470036	-11.089620	-9.079408	0.000000	-10.000000	0.033333	0.233333	-5.000000	1023.000000	1023.000000	2046.000000
43.520000	-0.064670	-38.219952	-9.543596	-8.540614	-11.135160	-9.000583	0.000000	-10.000000	0.033333	0.266667	-5.000000	1023.000000	1023.000000	2046.000000
43.540001	-0.064783	-38.286732	-9.564762	-8.399958	-11.195813	-9.126198	0.000000	-10.000000	0.016667	1.100000	-5.000000	1023.000000	1023.000000	2046.000000
43.560001	-0.064392	-38.055439	-9.479311	-8.339949	-11.191330	-9.044851	0.000000	-10.000000	-0.008333	2.600000	-5.000000	1023.000000	1023.000000	2046.000000
43.580002	-0.063780	-37.693737	-9.374361	-8.151587	-11.124613	-9.043178	0.000000	-10.000000	-0.016667	4.750000	-5.000000	1023.000000	1023.000000	2046.000000
43.599998	-0.062824	-37.128849	-9.154421	-8.054778	-11.017117	-8.902533	0.000000	-10.000000	-0.041667	7.233333	-5.000000	1023.000000	1023.000000	2046.000000
43.619999	-0.061642	-36.430683	-8.954656	-7.842126	-10.824706	-8.809196	0.000000	-10.000000	-0.066667	9.733334	-5.000000	1023.000000	1023.000000	2046.000000
43.639999	-0.060306	-35.640808	-8.639591	-7.681987	-10.648313	-8.670919	0.000000	-10.000000	-0.100000	12.033334	-5.000000	1023.000000	1023.000000	2046.000000
43.660000	-0.058670	-34.674114	-8.467993	-7.615861	-10.247458	-8.342802	0.000000	-10.000000	-0.125000	13.600000	-5.000000	1023.000000	1023.000000	2046.000000
43.680000	-0.057245	-33.831768	-8.195747	-7.421548	-9.961926	-8.252546	0.000000	-10.000000	-0.141667	14.766667	-0.333333	1023.000000	1023.000000	2046.000000
43.700001	-0.055325	-32.696953	-8.001062	-7.651062	-9.455277	-7.589551	0.000000	-10.000000	-0.150000	15.366667	9.333333	1023.000000	1023.000000	2046.000000
43.720001	-0.054282	-32.080532	-7.871457	-7.580586	-9.146909	-7.481582	0.000000	-10.000000	-0.158333	16.383333	20.833334	1023.000000	1023.000000	2046.000000
43.740002	-0.053675	-31.721962	-7.938060	-7.749003	-8.876822	-7.158079	0.000000	-10.000000	-0.175000	17.216667	29.333334	1023.000000	1023.000000	2046.000000
43.759998	-0.053804	-31.798332	-8.088435	-7.773249	-8.693549	-7.243099	0.000000	-10.000000	-0.191667	18.233334	34.833332	1023.000000	1023.000000	2046.000000
43.779999	-0.053608	-31.682222	-8.030457	-7.904739	-8.639409	-7.107615	0.000000	-10.000000	-0.208333	18.750000	40.666668	1023.000000	1023.000000	2046.000000
43.799999	-0.053307	-31.504707	-7.887150	-7.773427	-8.633718	-7.210411	0.000000	-10.000000	-0.216667	19.500000	47.000000	1023.000000	1023.000000	2046.000000
43.820000	-0.052654	-31.118763	-7.710097	-7.759650	-8.521712	-7.127304	0.000000	-10.000000	-0.258333	20.316668	53.500000	1023.000000	1023.000000	2046.000000
43.840000	-0.052105	-30.794159	-7.377952	-7.625152	-8.569544	-7.221510	0.000000	-10.000000	-0.291667	21.600000	60.166668	1023.000000	1023.000000	2046.000000
43.860001	-0.051080	-30.188564	-7.107620	-7.485729	-8.468244	-7.126971	0.000000	-10.000000	-0.350000	22.883333	67.000000	1023.000000	1023.000000	2046.000000
43.880001	-0.049822	-29.444971	-6.834742	-7.314760	-8.286817	-7.008652	0.000000	-10.000000	-0.375000	23.866667	74.333336	1023.000000	1023.000000	2046.000000
43.900002	-0.047901	-28.309492	-6.486247	-7.099956	-7.984446	-6.738843	0.000000	-10.000000	-0.416667	24.750000	82.000000	1023.000000	1023.000000	2046.000000
43.919998	-0.045674	-26.993534	-6.111475	-6.855865	-7.608561	-6.417632	0.000000	-10.000000	-0.441667	25.733334	90.333336	1023.000000	1023.000000	2046.000000
43.939999	-0.043337	-25.612261	-5.624245	-6.552455	-7.322284	-6.113277	0.000000	-10.000000	-0.483333	26.916668	98.833336	1023.000000	1023.000000	2046.000000
43.959999	-0.040806	-24.116146	-5.189300	-6.217031	-6.961098	-5.748718	0.000000	-10.000000	-0.500000	27.866667	107.666664	1023.000000	1023.000000	2046.000000
43.980000	-0.038318	-22.645756	-4.846022	-5.834072	-6.518202	-5.447461	0.000000	-10.000000	-0.525000	28.483334	116.833336	1023.000000	1023.000000	2046.000000
44.000000	-0.035685	-21.089748	-4.373736	-5.539412	-6.148746	-5.027854	0.000000	-10.000000	-0.525000	29.150000	126.166664	1023.000000	1023.000000	2046.000000
44.020000	-0.033276	-19.666065	-3.986571	-5.171899	-5.777162	-4.730433	0.000000	-10.000000	-0.558333	29.500000	135.833328	1023.000000	1023.000000	2046.000000
44.040001	-0.030888	-18.254772	-3.542568	-4.747021	-5.457726	-4.507458	0.000000	-10.000000	-0.575000	29.900000	145.500000	1023.000000	1023.000000	2046.000000
44.060001	-0.028600	-16.902380	-3.235206	-4.428768	-5.021099	-4.217307	0.000000	-10.000000	-0.600000	30.100000	155.500000	1023.000000	1023.000000	2046.000000
44.080002	-0.026355	-15.575624	-2.888658	-4.136484	-4.672918	-3.877565	0.000000	-10.000000	-0.600000	30.500000	165.500000	1023.000000	1023.000000	2046.000000
44.099998	-0.024358	-14.395572	-2.530797	-3.752202	-4.367585	-3.744987	0.000000	-10.000000	-0.600000	30.683334	175.500000	1023.000000	1023.000000	2046.000000
44.119999	-0.022482	-13.287018	-2.227012	-3.505854	-4.100170	-3.453982	0.000000	-10.000000	-0.600000	30.700001	185.833328	1023.000000	1023.000000	2046.000000
44.139999	-0.020671	-12.216683	-1.911743	-3.154274	-3.815090	-3.335577	0.000000	-10.000000	-0.600000	30.700001	196.166672	1023.000000	1023.000000	2046.000000
44.160000	-0.018816	-11.120120	-1.549921	-2.914412	-3.559696	-3.096091	0.000000	-10.000000	-0.600000	30.783333	206.500000	1023.000000	1023.000000	2046.000000
44.180000	-0.017042	-10.071797	-1.261688	-2.539651	-3.267483	-3.002975	0.000000	-10.000000	-0.608333	31.100000	216.666672	1023.000000	1023.000000	2046.000000
44.200001	-0.015292	-9.037509	-0.936742	-2.256134	-3.069623	-2.775010	0.000000	-10.000000	-0.625000	31.366667	227.000000	1023.000000	1023.000000	2046.000000
44.220001	-0.014271	-8.433925	-0.775608	-1.953961	-2.959097	-2.745258	0.000000	-10.000000	-0.658333	32.000000	237.500000	1023.000000	1023.000000	2046.000000
44.240002	-0.013627	-8.053365	-0.441338	-1.725753	-3.125020	-2.761254	0.000000	-10.000000	-0.691667	32.549999	248.000000	1023.000000	1023.000000	2046.000000
44.259998	-0.012857	-7.598571	-0.189462	-1.427547	-3.070493	-2.911069	0.000000	-10.000000	-0.725000	33.116669	258.666656	1023.000000	1023.000000	2046.000000
44.279999	-0.011776	-6.959383	0.189922	-1.225113	-3.039181	-2.885012	0.000000	-10.000000	-0.741667	33.166668	269.666656	1023.000000	1023.000000	2046.000000
44.299999	-0.009714	-5.741144	0.413639	-0.927220	-2.593265	-2.634298	0.000000	-10.000000	-0.741667	33.066669	280.833344	1023.000000	1023.000000	2046.000000
44.320000	-0.007266	-4.294097	0.853188	-0.511931	-2.346554	-2.288800	0.000000	-10.000000	-0.716667	32.799999	292.000000	1023.000000	1023.000000	2046.000000
44.340000	-0.004495	-2.656736	1.105133	0.158978	-1.889128	-2.031719	0.000000	-10.000000	-0.691667	32.566666	303.000000	1023.000000	1023.000000	2046.000000
44.360001	-0.002595	-1.533710	1.426068	0.614868	-1.803111	-1.771536	0.000000	-10.000000	-0.658333	32.000000	313.833344	1023.000000	1023.000000	2046.000000
44.380001	-0.002427	-1.434557	1.363454	0.726888	-1.719312	-1.805587	0.000000	-10.000000	-0.650000	31.800001	324.666656	1023.000000	1023.000000	2046.000000
44.400002	-0.005211	-3.079575	0.855774	0.343448	-2.056600	-2.222196	0.000000	-10.000000	-0.633333	31.566668	335.166656	1023.000000	1023.000000	2046.000000
44.419998	-0.008837	-5.222904	0.016248	-0.148865	-2.357041	-2.733246	0.000000	-10.000000	-0.625000	31.533335	345.833344	1023.000000	1023.000000	2046.000000
44.439999	-0.011433	-6.756660	-0.414960	-0.571977	-2.805561	-2.964162	0.000000	-10.000000	-0.583333	30.916668	356.166656	1023.000000	1023.000000	2046.000000
44.459999	-0.012144	-7.177040	-0.714632	-0.752470	-2.799300	-2.910638	0.000000	-10.000000	-0.558333	30.150000	366.833344	1023.000000	1023.000000	2046.000000
44.480000	-0.012240	-7.233981	-0.819784	-0.801508	-2.759955	-2.852734	0.000000	-10.000000	-0.558333	29.700001	377.000000	1023.000000	1023.000000	2046.000000
44.500000	-0.011545	-6.823205	-0.797056	-0.672494	-2.605284	-2.748372	0.000000	-10.000000	-0.575000	29.566668	387.000000	1023.000000	1023.000000	2046.000000
44.520000	-0.010757	-6.357671	-0.635158	-0.589529	-2.525014	-2.607969	0.000000	-10.000000	-0.575000	29.700001	396.666656	1023.000000	1023.000000	2046.000000
44.540001	-0.009650	-5.702880	-0.512942	-0.381158	-2.302545	-2.506235	0.000000	-10.000000	-0.558333	29.633333	406.500000	1023.000000	1023.000000	2046.000000
44.560001	-0.008253	-4.877640	-0.201156	-0.217248	-2.152770	-2.306466	0.000000	-10.000000	-0.550000	29.550001	416.500000	1023.000000	1023.000000	2046.000000
44.580002	-0.006472	-3.824922	0.156009	0.108800	-1.940774	-2.148957	0.000000	-10.000000	-0.550000	29.466667	426.500000	1023.000000	1023.000000	2046.000000
44.599998	-0.004650	-2.748025	0.515875	0.369459	-1.671313	-1.962047	0.000000	-10.000000	-0.550000	29.383333	436.500000	1023.000000	1023.000000	2046.000000
44.619999	-0.002489	-1.470981	0.976249	0.770649	-1.401814	-1.816066	0.000000	-10.000000	-0.558333	29.583334	446.333344	1023.000000	1023.000000	2046.000000
44.639999	-0.000295	-0.174452	1.418380	1.019415	-1.111361	-1.500887	0.000000	-10.000000	-0.566667	29.683334	456.000000	1023.000000	1023.000000	2046.000000
44.660000	0.001556	0.919516	1.576692	1.275669	-0.692933	-1.239912	0.000000	-10.000000	-0.558333	29.716667	465.666656	1023.000000	1023.000000	2046.000000
44.680000	0.003311	1.956644	1.924889	1.550616	-0.434869	-1.083992	0.000000	-10.000000	-0.525000	28.950001	475.500000	1023.000000	1023.000000	2046.000000
44.700001	0.004634	2.738410	2.021013	1.587407	-0.063045	-0.806966	0.000000	-10.000000	-0.450000	27.633333	485.500000	1023.000000	1023.000000	2046.000000
44.720001	0.005175	3.058260	1.957911	1.480658	0.237515	-0.617824	0.000000	-10.000000	-0.366667	25.299999	495.000000	1023.000000	1023.000000	2046.000000
44.740002	0.005162	3.050793	1.698105	1.238560	0.557674	-0.443545	0.000000	-10.000000	-0.250000	22.566668	503.833344	1023.000000	1023.000000	2046.000000
44.759998	0.004677	2.763865	1.598224	1.010283	0.524821	-0.369464	0.000000	-10.000000	-0.158333	19.166668	511.833344	1023.000000	1023.000000	2046.000000
44.779999	0.004101	2.423491	1.419011	0.821741	0.571513	-0.388774	0.000000	-10.000000	-0.075000	15.516667	519.000000	1023.000000	1023.000000	2046.000000
44.799999	0.003541	2.092533	1.358442	0.732545	0.507125	-0.505579	0.000000	-10.000000	-0.033333	11.216667	525.000000	1023.000000	1023.000000	2046.000000
44.820000	0.003286	1.942204	1.423045	0.599039	0.415416	-0.495296	0.000000	-10.000000	0.008333	5.416667	529.333313	1023.000000	1023.000000	2046.000000
44.840000	0.002882	1.703285	1.443370	0.583120	0.303675	-0.626881	0.000000	-10.000000	0.041667	-0.050000	531.833313	1023.000000	1023.000000	2046.000000
44.860001	0.002704	1.598301	1.560929	0.571644	0.155671	-0.689943	0.000000	-10.000000	0.075000	-5.716667	532.833313	1023.000000	1023.000000	2046.000000
44.880001	0.002752	1.626317	1.663239	0.601136	0.086372	-0.724430	0.000000	-10.000000	0.125000	-9.950001	533.000000	1023.000000	1023.000000	2046.000000
44.900002	0.002770	1.637014	1.692351	0.638595	0.140162	-0.834095	0.000000	-10.000000	0.183333	-13.966667	533.000000	1023.000000	1023.000000	2046.000000
44.919998	0.003017	1.783149	1.724590	0.574838	0.212210	-0.728489	0.000000	-10.000000	0.250000	-16.766666	533.000000	1023.000000	1023.000000	2046.000000
44.939999	0.002980	1.760906	1.760066	0.609164	0.196877	-0.805202	0.000000	-10.000000	0.300000	-18.966667	525.500000	1023.000000	1023.000000	2046.000000
44.959999	0.003191	1.885839	1.710217	0.466302	0.291027	-0.581707	0.000000	-10.000000	0.366667	-21.183332	515.833313	1023.000000	1023.000000	2046.000000
44.980000	0.003089	1.825487	1.837750	0.470082	0.164435	-0.646781	0.000000	-10.000000	0.450000	-23.650000	503.500000	1023.000000	1023.000000	2046.000000
45.000000	0.003407	2.013421	1.838044	0.337228	0.316906	-0.478758	0.000000	-10.000000	0.516667	-25.316666	498.666656	1023.000000	1023.000000	2046.000000
45.020000	0.003526	2.084101	1.961931	0.486991	0.164198	-0.529020	0.000000	-10.000000	0.600000	-27.350000	489.833344	1023.000000	1023.000000	2046.000000
45.040001	0.003710	2.192320	2.000071	0.575608	0.115252	-0.498611	0.000000	-10.000000	0.666667	-29.133333	480.333344	1023.000000	1023.000000	2046.000000
45.060001	0.002948	1.742014	1.931897	0.677226	-0.064623	-0.802487	0.000000	-10.000000	0.758333	-31.266666	467.333344	1023.000000	1023.000000	2046.000000
45.080002	0.002152	1.272078	1.771052	0.483811	-0.178690	-0.804094	0.000000	-10.000000	0.808333	-32.549999	457.000000	1023.000000	1023.000000	2046.000000
45.099998	0.001314	0.776321	1.595426	0.500772	-0.368198	-0.951679	0.000000	-10.000000	0.866667	-33.633335	446.166656	1023.000000	1023.000000	2046.000000
45.119999	0.000391	0.231309	1.371886	0.425701	-0.555119	-1.011159	0.000000	-10.000000	0.925000	-34.566669	435.000000	1023.000000	1023.000000	2046.000000
45.139999	-0.000828	-0.489153	0.968969	0.506025	-0.805391	-1.158756	0.000000	-10.000000	0.975000	-35.116669	423.500000	1023.000000	1023.000000	2046.000000
45.160000	-0.002795	-1.651734	0.753723	0.389791	-1.327378	-1.467870	0.000000	-10.000000	1.016667	-35.616669	411.833344	1023.000000	1023.000000	2046.000000
45.180000	-0.006232	-3.682878	0.216016	-0.004462	-1.851480	-2.042953	0.000000	-10.000000	1.033333	-35.849998	400.000000	1023.000000	1023.000000	2046.000000
45.200001	-0.011053	-6.532162	-0.599512	-0.683497	-2.525661	-2.723491	0.000000	-10.000000	1.050000	-36.266666	388.000000	1023.000000	1023.000000	2046.000000
45.220001	-0.016204	-9.576599	-1.591779	-1.376395	-3.201492	-3.406934	0.000000	-10.000000	1.050000	-36.250000	371.666656	1023.000000	1023.000000	2046.000000
45.240002	-0.020582	-12.163760	-2.408985	-1.927923	-3.853067	-3.973786	0.000000	-10.000000	1.050000	-36.299999	359.333344	1023.000000	1023.000000	2046.000000
45.259998	-0.023988	-14.176689	-3.119735	-2.479752	-4.324795	-4.252408	0.000000	-10.000000	1.033333	-36.316666	347.000000	1023.000000	1023.000000	2046.000000
45.279999	-0.026713	-15.787327	-3.659855	-2.933476	-4.679677	-4.514319	0.000000	-10.000000	1.000000	-36.383335	339.000000	1023.000000	1023.000000	2046.000000
45.299999	-0.029001	-17.139715	-4.079581	-3.333601	-5.022677	-4.703857	0.000000	-10.000000	1.008333	-36.483334	327.000000	1023.000000	1023.000000	2046.000000
45.320000	-0.031120	-18.391710	-4.503950	-3.582677	-5.291022	-5.014061	0.000000	-10.000000	1.025000	-36.383335	315.000000	1023.000000	1023.000000	2046.000000
45.340000	-0.032675	-19.310713	-4.749921	-3.892415	-5.589570	-5.078805	0.000000	-10.000000	1.058333	-36.150002	303.000000	1023.000000	1023.000000	2046.000000
45.360001	-0.034157	-20.186966	-5.018835	-4.061585	-5.807726	-5.298820	0.000000	-10.000000	1.050000	-35.966667	291.000000	1023.000000	1023.000000	2046.000000
45.380001	-0.034930	-20.643888	-5.222257	-4.280843	-5.887775	-5.253013	0.000000	-10.000000	1.016667	-35.733334	279.000000	1023.000000	1023.000000	2046.000000
45.400002	-0.035860	-21.193327	-5.286640	-4.373456	-6.128547	-5.404683	0.000000	-10.000000	0.983333	-35.416668	267.000000	1023.000000	1023.000000	2046.000000
45.419998	-0.036188	-21.387003	-5.324360	-4.536230	-6.203743	-5.322670	0.000000	-10.000000	0.933333	-34.783333	255.000000	1023.000000	1023.000000	2046.000000
45.439999	-0.036942	-21.832996	-5.413362	-4.507077	-6.325557	-5.587002	0.000000	-10.000000	0.916667	-34.216667	243.333328	1023.000000	1023.000000	2046.000000
45.459999	-0.037211	-21.991980	-5.517383	-4.811051	-6.300463	-5.363083	0.000000	-10.000000	0.883333	-33.633335	231.833328	1023.000000	1023.000000	2046.000000
45.480000	-0.037862	-22.376717	-5.682787	-4.912638	-6.279689	-5.501602	0.000000	-10.000000	0.850000	-33.233334	220.666672	1023.000000	1023.000000	2046.000000
45.500000	-0.038274	-22.620178	-5.720092	-5.256439	-6.337687	-5.305961	0.000000	-10.000000	0.816667	-32.733334	209.500000	1023.000000	1023.000000	2046.000000
45.520000	-0.039413	-23.293100	-6.056750	-5.418941	-6.351033	-5.466376	0.000000	-10.000000	0.783333	-32.266670	198.666672	1023.000000	1023.000000	2046.000000
45.540001	-0.040814	-24.121042	-6.328403	-5.908552	-6.530636	-5.353450	0.000000	-10.000000	0.766667	-31.483334	188.000000	1023.000000	1023.000000	2046.000000
45.560001	-0.042607	-25.180883	-6.754139	-6.099008	-6.623014	-5.704722	0.000000	-10.000000	0.716667	-30.916666	177.666672	1023.000000	1023.000000	2046.000000
45.580002	-0.043915	-25.953749	-6.873228	-6.438620	-6.914486	-5.727416	0.000000	-10.000000	0.683333	-30.183332	167.333328	1023.000000	1023.000000	2046.000000
45.599998	-0.045306	-26.776081	-7.005898	-6.533438	-7.144161	-6.092585	0.000000	-10.000000	0.641667	-29.766666	157.333328	1023.000000	1023.000000	2046.000000
45.619999	-0.046671	-27.582430	-7.020300	-6.774005	-7.487553	-6.300571	0.000000	-10.000000	0.633333	-28.916666	147.333328	1023.000000	1023.000000	2046.000000
45.639999	-0.047875	-28.294071	-7.043396	-6.894575	-7.815717	-6.540382	0.000000	-10.000000	0.616667	-28.266666	137.666672	1023.000000	1023.000000	2046.000000
45.660000	-0.048518	-28.673851	-7.042169	-7.029119	-7.988679	-6.613883	0.000000	-10.000000	0.591667	-27.566668	128.166672	1023.000000	1023.000000	2046.000000
45.680000	-0.049087	-29.010328	-7.080761	-7.158951	-8.110856	-6.659760	0.000000	-10.000000	0.558333	-27.116667	119.000000	1023.000000	1023.000000	2046.000000
45.700001	-0.049250	-29.106867	-6.996716	-7.177145	-8.201642	-6.731363	0.000000	-10.000000	0.525000	-26.600000	110.000000	1023.000000	1023.000000	2046.000000
45.720001	-0.049227	-29.092951	-6.928105	-7.223495	-8.251675	-6.689677	0.000000	-10.000000	0.508333	-25.950001	101.000000	1023.000000	1023.000000	2046.000000
45.740002	-0.049101	-29.018734	-6.883515	-7.214260	-8.250699	-6.670259	0.000000	-10.000000	0.491667	-25.016666	92.333336	1023.000000	1023.000000	2046.000000
45.759998	-0.048771	-28.823736	-6.756236	-7.177613	-8.262589	-6.627298	0.000000	-10.000000	0.458333	-24.166668	84.000000	1023.000000	1023.000000	2046.000000
45.779999	-0.048268	-28.526569	-6.573896	-7.111234	-8.262685	-6.578754	0.000000	-10.000000	0.408333	-23.116667	76.000000	1023.000000	1023.000000	2046.000000
45.799999	-0.047329	-27.971586	-6.249542	-7.041195	-8.233024	-6.447826	0.000000	-10.000000	0.366667	-21.816668	65.833336	1023.000000	1023.000000	2046.000000
45.820000	-0.046514	-27.489582	-6.084229	-6.699385	-8.224823	-6.481146	0.000000	-10.000000	0.333333	-20.433334	56.000000	1023.000000	1023.000000	2046.000000
45.840000	-0.046381	-27.411121	-5.967934	-6.478261	-8.403298	-6.561629	0.000000	-10.000000	0.316667	-19.483334	48.833332	1023.000000	1023.000000	2046.000000
45.860001	-0.047112	-27.842949	-6.102686	-6.346704	-8.544206	-6.849354	0.000000	-10.000000	0.283333	-18.633333	44.500000	1023.000000	1023.000000	2046.000000
45.880001	-0.048294	-28.541914	-6.147773	-6.528109	-8.879103	-6.986931	0.000000	-10.000000	0.266667	-17.816668	40.500000	1023.000000	1023.000000	2046.000000
45.900002	-0.048791	-28.835249	-6.464607	-6.553361	-8.787062	-7.030220	0.000000	-10.000000	0.233333	-16.783333	34.666668	1023.000000	1023.000000	2046.000000
45.919998	-0.049097	-29.016478	-6.485954	-6.494102	-8.990628	-7.045794	0.000000	-10.000000	0.216667	-16.016666	29.000000	1023.000000	1023.000000	2046.000000
45.939999	-0.048382	-28.593563	-6.508036	-6.106997	-8.895432	-7.083097	0.000000	-10.000000	0.200000	-15.433333	23.666666	1023.000000	1023.000000	2046.000000
45.959999	-0.048114	-28.435268	-6.374806	-5.968930	-9.071115	-7.020417	0.000000	-10.000000	0.191667	-14.566667	18.500000	1023.000000	1023.000000	2046.000000
45.980000	-0.049203	-29.078863	-6.522721	-5.992282	-9.212474	-7.351387	0.000000	-10.000000	0.158333	-13.583333	13.666667	1023.000000	1023.000000	2046.000000
46.000000	-0.051965	-30.711584	-6.931310	-6.445307	-9.560304	-7.774662	0.000000	-10.000000	0.125000	-12.383333	9.166667	1023.000000	1023.000000	2046.000000
46.020000	-0.055569	-32.841125	-7.634323	-6.976731	-9.878106	-8.351965	0.000000	-10.000000	0.083333	-10.950000	5.000000	1023.000000	1023.000000	2046.000000
46.040001	-0.058930	-34.827423	-8.302941	-7.520323	-10.348960	-8.655199	0.000000	-10.000000	0.066667	-9.416667	1.666667	1023.000000	1023.000000	2046.000000
46.060001	-0.061184	-36.159996	-8.840609	-7.914817	-10.597245	-8.807327	0.000000	-10.000000	0.050000	-8.200000	-1.166667	1023.000000	1023.000000	2046.000000
46.080002	-0.062648	-37.024796	-9.206992	-8.186788	-10.747317	-8.883698	0.000000	-10.000000	0.066667	-7.833333	-3.500000	1023.000000	1023.000000	2046.000000
46.099998	-0.063661	-37.623463	-9.455117	-8.375129	-10.866076	-8.927139	0.000000	-10.000000	0.075000	-8.150001	-6.166667	1023.000000	1023.000000	2046.000000
46.119999	-0.064079	-37.870766	-9.599474	-8.395822	-10.927365	-8.948106	0.000000	-10.000000	0.083333	-8.433333	-8.833333	1023.000000	1023.000000	2046.000000
46.139999	-0.064697	-38.236198	-9.646379	-8.458343	-11.150394	-8.981084	0.000000	-10.000000	0.066667	-8.383333	-11.666667	1023.000000	1023.000000	2046.000000
46.160000	-0.064698	-38.236660	-9.694247	-8.386479	-11.113905	-9.042029	0.000000	-10.000000	0.058333	-7.850000	-14.500000	1023.000000	1023.000000	2046.000000
46.180000	-0.064715	-38.246475	-9.600034	-8.423217	-11.234445	-8.988781	0.000000	-10.000000	0.041667	-6.983334	-17.166666	1023.000000	1023.000000	2046.000000
46.200001	-0.064272	-37.984467	-9.579157	-8.297168	-11.083248	-9.024896	0.000000	-10.000000	0.041667	-6.050000	-19.500000	1023.000000	1023.000000	2046.000000
46.220001	-0.063794	-37.702164	-9.362599	-8.258998	-11.111066	-8.969501	0.000000	-10.000000	0.041667	-5.066667	-21.500000	1023.000000	1023.000000	2046.000000
46.240002	-0.063025	-37.247906	-9.322632	-8.201077	-10.869102	-8.855095	0.000000	-10.000000	0.033333	-4.216667	-23.166666	1023.000000	1023.000000	2046.000000
46.259998	-0.062324	-36.833534	-9.115455	-8.220804	-10.824061	-8.673213	0.000000	-10.000000	0.033333	-3.633333	-24.666666	1023.000000	1023.000000	2046.000000
46.279999	-0.061437	-36.309330	-9.052973	-8.231550	-10.500801	-8.524007	0.000000	-10.000000	0.033333	-3.533333	-25.833334	1023.000000	1023.000000	2046.000000
46.299999	-0.060928	-36.008335	-8.870496	-8.358193	-10.420555	-8.359092	0.000000	-10.000000	0.041667	-3.566667	-27.166666	1023.000000	1023.000000	2046.000000
46.320000	-0.060878	-35.978790	-9.053689	-8.444489	-10.154905	-8.325708	0.000000	-10.000000	0.033333	-3.500000	-28.333334	1023.000000	1023.000000	2046.000000
46.340000	-0.061610	-36.411385	-9.149403	-8.693930	-10.239167	-8.328885	0.000000	-10.000000	0.033333	-3.583333	-29.500000	1023.000000	1023.000000	2046.000000
46.360001	-0.062360	-36.854889	-9.367027	-8.929091	-10.188766	-8.370004	0.000000	-10.000000	0.033333	-3.916667	-30.666666	1023.000000	1023.000000	2046.000000
46.380001	-0.063160	-37.327457	-9.409231	-9.158241	-10.320166	-8.439818	0.000000	-10.000000	0.041667	-4.200000	-32.000000	1023.000000	1023.000000	2046.000000
46.400002	-0.063618	-37.597954	-9.416774	-9.324037	-10.404211	-8.452933	0.000000	-10.000000	0.033333	-3.950000	-33.333332	1023.000000	1023.000000	2046.000000
46.419998	-0.064018	-37.834465	-9.338311	-9.374635	-10.528406	-8.593113	0.000000	-10.000000	0.025000	-3.150000	-34.666668	1023.000000	1023.000000	2046.000000
46.439999	-0.064251	-37.972118	-9.289767	-9.448251	-10.632280	-8.601821	0.000000	-10.000000	0.000000	-1.800000	-35.500000	1023.000000	1023.000000	2046.000000
46.459999	-0.063921	-37.777260	-9.226483	-9.348341	-10.558647	-8.643787	0.000000	-10.000000	-0.008333	-0.716667	-36.000000	1023.000000	1023.000000	2046.000000
46.480000	-0.063315	-37.419205	-8.938704	-9.318478	-10.639993	-8.522030	0.000000	-10.000000	-0.008333	0.000000	-36.000000	1023.000000	1023.000000	2046.000000
46.500000	-0.062276	-36.805328	-8.722214	-9.217910	-10.504539	-8.360666	0.000000	-10.000000	0.000000	0.600000	-36.000000	1023.000000	1023.000000	2046.000000
46.520000	-0.061215	-36.178047	-8.498436	-9.038424	-10.368878	-8.272307	0.000000	-10.000000	-0.008333	1.750000	-36.000000	1023.000000	1023.000000	2046.000000
46.540001	-0.059797	-35.339882	-8.231602	-8.815501	-10.198323	-8.094458	0.000000	-10.000000	-0.025000	3.616667	-36.000000	1023.000000	1023.000000	2046.000000
46.560001	-0.058400	-34.514423	-7.956469	-8.586363	-10.021937	-7.949654	0.000000	-10.000000	-0.041667	5.733334	-36.000000	1023.000000	1023.000000	2046.000000
46.580002	-0.056650	-33.480076	-7.543591	-8.321420	-9.847668	-7.767396	0.000000	-10.000000	-0.050000	8.083334	-36.000000	1023.000000	1023.000000	2046.000000
46.599998	-0.054814	-32.395359	-7.068064	-8.052459	-9.670671	-7.604162	0.000000	-10.000000	-0.066667	10.466667	-36.000000	1023.000000	1023.000000	2046.000000
46.619999	-0.052656	-31.119953	-6.625381	-7.632861	-9.434857	-7.426855	0.000000	-10.000000	-0.100000	12.800000	-36.000000	1023.000000	1023.000000	2046.000000
46.639999	-0.050952	-30.112692	-6.244917	-7.269394	-9.302320	-7.296061	0.000000	-10.000000	-0.158333	15.116667	-36.000000	1023.000000	1023.000000	2046.000000
46.660000	-0.049782	-29.421429	-6.053684	-6.905152	-9.173476	-7.289116	0.000000	-10.000000	-0.208333	17.300001	-16.333334	1023.000000	1023.000000	2046.000000
46.680000	-0.049046	-28.986429	-5.845088	-6.746513	-9.118134	-7.276695	0.000000	-10.000000	-0.250000	19.250000	4.833333	1023.000000	1023.000000	2046.000000
46.700001	-0.048123	-28.440910	-5.785889	-6.686299	-8.946670	-7.022052	0.000000	-10.000000	-0.275000	20.566668	28.333334	1023.000000	1023.000000	2046.000000
46.720001	-0.046996	-27.774609	-5.697948	-6.377431	-8.760039	-6.939191	0.000000	-10.000000	-0.316667	21.483334	34.500000	1023.000000	1023.000000	2046.000000
46.740002	-0.045022	-26.607981	-5.469815	-6.021192	-8.501386	-6.615587	0.000000	-10.000000	-0.325000	22.150000	41.666668	1023.000000	1023.000000	2046.000000
46.759998	-0.043087	-25.464272	-5.186768	-5.524613	-8.254754	-6.498138	0.000000	-10.000000	-0.366667	22.933334	48.833332	1023.000000	1023.000000	2046.000000
46.779999	-0.042215	-24.948973	-5.024699	-5.451582	-8.153447	-6.319245	0.000000	-10.000000	-0.400000	24.250000	56.333332	1023.000000	1023.000000	2046.000000
46.799999	-0.043454	-25.681553	-5.361107	-5.654780	-8.133027	-6.532639	0.000000	-10.000000	-0.458333	25.466667	64.000000	1023.000000	1023.000000	2046.000000
46.820000	-0.045963	-27.164061	-5.956856	-6.116026	-8.284511	-6.806668	0.000000	-10.000000	-0.508333	27.049999	72.333336	1023.000000	1023.000000	2046.000000
46.840000	-0.048199	-28.485514	-6.574244	-6.397437	-8.446937	-7.066897	0.000000	-10.000000	-0.533333	28.100000	81.166664	1023.000000	1023.000000	2046.000000
46.860001	-0.049207	-29.081408	-6.832914	-6.554826	-8.600801	-7.092866	0.000000	-10.000000	-0.558333	29.066668	90.500000	1023.000000	1023.000000	2046.000000
46.880001	-0.049336	-29.157438	-6.991788	-6.504728	-8.487171	-7.173751	0.000000	-10.000000	-0.558333	29.433334	100.000000	1023.000000	1023.000000	2046.000000
46.900002	-0.049124	-29.032150	-6.951193	-6.488507	-8.451647	-7.140803	0.000000	-10.000000	-0.575000	29.716667	109.666664	1023.000000	1023.000000	2046.000000
46.919998	-0.048332	-28.564367	-6.889405	-6.493795	-8.300693	-6.880476	0.000000	-10.000000	-0.591667	29.833334	119.500000	1023.000000	1023.000000	2046.000000
46.939999	-0.047242	-27.919868	-6.817881	-6.349055	-8.086194	-6.666739	0.000000	-10.000000	-0.600000	30.166666	129.500000	1023.000000	1023.000000	2046.000000
46.959999	-0.045536	-26.911568	-6.547154	-6.213195	-7.849514	-6.301706	0.000000	-10.000000	-0.616667	30.566668	139.500000	1023.000000	1023.000000	2046.000000
46.980000	-0.043778	-25.872940	-6.327989	-5.810587	-7.531854	-6.202511	0.000000	-10.000000	-0.641667	30.916668	149.666672	1023.000000	1023.000000	2046.000000
47.000000	-0.041874	-24.747377	-5.962626	-5.569629	-7.293631	-5.921491	0.000000	-10.000000	-0.666667	31.033335	156.500000	1023.000000	1023.000000	2046.000000
47.020000	-0.039756	-23.495865	-5.557644	-5.134851	-6.967012	-5.836359	0.000000	-10.000000	-0.691667	31.483334	167.000000	1023.000000	1023.000000	2046.000000
47.040001	-0.037674	-22.265614	-5.091047	-4.855944	-6.743256	-5.575368	0.000000	-10.000000	-0.716667	32.299999	177.666672	1023.000000	1023.000000	2046.000000
47.060001	-0.035428	-20.938070	-4.778984	-4.594959	-6.298003	-5.266124	0.000000	-10.000000	-0.750000	33.066666	192.000000	1023.000000	1023.000000	2046.000000
47.080002	-0.032963	-19.481155	-4.437809	-4.331660	-5.768667	-4.943019	0.000000	-10.000000	-0.750000	33.500000	203.000000	1023.000000	1023.000000	2046.000000
47.099998	-0.030918	-18.272388	-4.122838	-4.257690	-5.311275	-4.580584	0.000000	-10.000000	-0.733333	33.600002	214.000000	1023.000000	1023.000000	2046.000000
47.119999	-0.029212	-17.264030	-3.930758	-4.167066	-4.893916	-4.272289	0.000000	-10.000000	-0.700000	33.716667	225.166672	1023.000000	1023.000000	2046.000000
47.139999	-0.027963	-16.526232	-3.873116	-4.297041	-4.499340	-3.856735	0.000000	-10.000000	-0.691667	33.366669	236.333328	1023.000000	1023.000000	2046.000000
47.160000	-0.027199	-16.074553	-3.879777	-4.228680	-4.183077	-3.783020	0.000000	-10.000000	-0.691667	32.816666	247.500000	1023.000000	1023.000000	2046.000000
47.180000	-0.026681	-15.768713	-3.735471	-4.263386	-4.140225	-3.629632	0.000000	-10.000000	-0.700000	32.450001	258.500000	1023.000000	1023.000000	2046.000000
47.200001	-0.025672	-15.172248	-3.573454	-4.048284	-3.943398	-3.607112	0.000000	-10.000000	-0.700000	32.466667	269.500000	1023.000000	1023.000000	2046.000000
47.220001	-0.024706	-14.601496	-3.210765	-3.928776	-3.961969	-3.499985	0.000000	-10.000000	-0.716667	32.866669	280.333344	1023.000000	1023.000000	2046.000000
47.240002	-0.023316	-13.779769	-2.903320	-3.550905	-3.791175	-3.534369	0.000000	-10.000000	-0.716667	33.150002	291.166656	1023.000000	1023.000000	2046.000000
47.259998	-0.021583	-12.755829	-2.400254	-3.283960	-3.734738	-3.336877	0.000000	-10.000000	-0.733333	33.233334	302.166656	1023.000000	1023.000000	2046.000000
47.279999	-0.019408	-11.470201	-2.063457	-2.921110	-3.338497	-3.147137	0.000000	-10.000000	-0.716667	33.416668	313.333344	1023.000000	1023.000000	2046.000000
47.299999	-0.017075	-10.091493	-1.508112	-2.618895	-3.130123	-2.834363	0.000000	-10.000000	-0.733333	33.366669	324.500000	1023.000000	1023.000000	2046.000000
47.320000	-0.014284	-8.441595	-1.020317	-2.202632	-2.663093	-2.555553	0.000000	-10.000000	-0.733333	33.450001	335.666656	1023.000000	1023.000000	2046.000000
47.340000	-0.011632	-6.874394	-0.408343	-1.757606	-2.434804	-2.273642	0.000000	-10.000000	-0.733333	33.566669	346.833344	1023.000000	1023.000000	2046.000000
47.360001	-0.008719	-5.153109	0.031344	-1.282950	-1.899221	-2.002282	0.000000	-10.000000	-0.733333	33.533337	358.000000	1023.000000	1023.000000	2046.000000
47.380001	-0.005612	-3.316719	0.772870	-0.789170	-1.642998	-1.657421	0.000000	-10.000000	-0.716667	33.433334	369.166656	1023.000000	1023.000000	2046.000000
47.400002	-0.002897	-1.711879	1.225572	-0.250502	-1.208352	-1.478597	0.000000	-10.000000	-0.733333	32.916668	380.333344	1023.000000	1023.000000	2046.000000
47.419998	-0.000592	-0.349701	1.823231	0.205517	-1.077942	-1.300506	0.000000	-10.000000	-0.733333	32.966667	391.500000	1023.000000	1023.000000	2046.000000
47.439999	0.001400	0.827109	2.209229	0.592905	-0.744633	-1.230392	0.000000	-10.000000	-0.741667	32.883335	402.500000	1023.000000	1023.000000	2046.000000
47.459999	0.003420	2.021259	2.646929	0.885853	-0.477766	-1.033757	0.000000	-10.000000	-0.725000	32.883335	413.500000	1023.000000	1023.000000	2046.000000
47.480000	0.005331	3.150873	2.866959	1.143342	-0.127149	-0.732279	0.000000	-10.000000	-0.700000	32.549999	424.500000	1023.000000	1023.000000	2046.000000
47.500000	0.006630	3.918276	2.994419	1.527747	-0.009364	-0.594527	0.000000	-10.000000	-0.666667	32.083336	435.333344	1023.000000	1023.000000	2046.000000
47.520000	0.007766	4.589770	3.044165	1.857936	0.125357	-0.437687	0.000000	-10.000000	-0.633333	31.483334	446.000000	1023.000000	1023.000000	2046.000000
47.540001	0.008340	4.929125	3.153978	2.118221	0.085208	-0.428281	0.000000	-10.000000	-0.616667	31.116667	456.666656	1023.000000	1023.000000	2046.000000
47.560001	0.007924	4.683132	3.137242	2.100774	0.009772	-0.564656	0.000000	-10.000000	-0.608333	30.850000	467.166656	1023.000000	1023.000000	2046.000000
47.580002	0.006487	3.833621	2.877134	2.002825	-0.183373	-0.862965	0.000000	-10.000000	-0.600000	30.916666	477.500000	1023.000000	1023.000000	2046.000000
47.599998	0.004404	2.602914	2.382445	1.736822	-0.351815	-1.164537	0.000000	-10.000000	-0.550000	30.466667	487.666656	1023.000000	1023.000000	2046.000000
47.619999	0.002775	1.640107	2.078386	1.504813	-0.630471	-1.312621	0.000000	-10.000000	-0.516667	29.783335	498.000000	1023.000000	1023.000000	2046.000000
47.639999	0.001929	1.139878	1.718746	1.322657	-0.597594	-1.303931	0.000000	-10.000000	-0.475000	28.500000	508.166656	1023.000000	1023.000000	2046.000000
47.660000	0.002028	1.198806	1.664604	1.322400	-0.549199	-1.239000	0.000000	-10.000000	-0.466667	27.616667	518.000000	1023.000000	1023.000000	2046.000000
47.680000	0.002410	1.424081	1.655858	1.370164	-0.452323	-1.149618	0.000000	-10.000000	-0.441667	27.083334	527.333313	1023.000000	1023.000000	2046.000000
47.700001	0.002993	1.768605	1.827291	1.486393	-0.441329	-1.103750	0.000000	-10.000000	-0.433333	26.733334	536.500000	1023.000000	1023.000000	2046.000000
47.720001	0.003748	2.215311	1.910970	1.597391	-0.297762	-0.995288	0.000000	-10.000000	-0.391667	26.233334	545.333313	1023.000000	1023.000000	2046.000000
47.740002	0.005049	2.983834	2.125226	1.704848	-0.104128	-0.742113	0.000000	-10.000000	-0.366667	25.133333	554.166687	1023.000000	1023.000000	2046.000000
47.759998	0.006174	3.648742	2.387287	1.920165	-0.004983	-0.653727	0.000000	-10.000000	-0.316667	24.033333	562.666687	1023.000000	1023.000000	2046.000000
47.779999	0.007812	4.616657	2.674079	2.168844	0.261094	-0.487360	0.000000	-10.000000	-0.266667	22.266666	571.000000	1023.000000	1023.000000	2046.000000
47.799999	0.009338	5.518526	2.993383	2.391862	0.449983	-0.316702	0.000000	-10.000000	-0.200000	20.283335	578.666687	1023.000000	1023.000000	2046.000000
47.820000	0.010772	6.366342	3.201482	2.616709	0.713313	-0.165163	0.000000	-10.000000	-0.133333	17.933334	585.833313	1023.000000	1023.000000	2046.000000
47.840000	0.011706	6.918429	3.300011	2.705824	0.890513	0.022080	0.000000	-10.000000	-0.075000	14.850000	592.166687	1023.000000	1023.000000	2046.000000
47.860001	0.012580	7.434913	3.365706	2.709216	1.186854	0.173136	0.000000	-10.000000	-0.016667	11.100000	597.833313	1023.000000	1023.000000	2046.000000
47.880001	0.012517	7.397328	3.284128	2.556734	1.309927	0.246539	0.000000	-10.000000	0.033333	5.150000	602.166687	1023.000000	1023.000000	2046.000000
47.900002	0.011848	7.002417	2.875036	2.224861	1.562872	0.339648	0.000000	-10.000000	0.058333	-0.566667	604.833313	1023.000000	1023.000000	2046.000000
47.919998	0.010555	6.238081	2.508726	1.827168	1.567700	0.334487	0.000000	-10.000000	0.091667	-6.883333	605.833313	1023.000000	1023.000000	2046.000000
47.939999	0.008925	5.274461	2.144928	1.424432	1.488124	0.216977	0.000000	-10.000000	0.150000	-11.416667	606.000000	1023.000000	1023.000000	2046.000000
47.959999	0.007439	4.396666	1.877176	1.145465	1.304535	0.069490	0.000000	-10.000000	0.208333	-15.216667	606.000000	1023.000000	1023.000000	2046.000000
47.980000	0.006150	3.634581	1.678334	0.848722	1.123208	-0.015684	0.000000	-10.000000	0.266667	-17.466667	606.000000	1023.000000	1023.000000	2046.000000
48.000000	0.005250	3.102996	1.650154	0.695080	0.896652	-0.138891	0.000000	-10.000000	0.308333	-19.116667	597.833313	1023.000000	1023.000000	2046.000000
48.020000	0.004179	2.469941	1.534804	0.586647	0.694541	-0.346050	0.000000	-10.000000	0.366667	-20.733334	587.333313	1023.000000	1023.000000	2046.000000
48.040001	0.003494	2.064858	1.545083	0.527820	0.472191	-0.480236	0.000000	-10.000000	0.425000	-22.500000	574.333313	1023.000000	1023.000000	2046.000000
48.060001	0.002984	1.763429	1.571582	0.469064	0.304471	-0.581689	0.000000	-10.000000	0.491667	-24.550001	566.833313	1023.000000	1023.000000	2046.000000
48.080002	0.002567	1.517061	1.486385	0.322918	0.322426	-0.614669	0.000000	-10.000000	0.575000	-26.633335	558.666687	1023.000000	1023.000000	2046.000000
48.099998	0.002304	1.361581	1.552747	0.312322	0.188437	-0.691925	0.000000	-10.000000	0.650000	-28.600000	549.833313	1023.000000	1023.000000	2046.000000
48.119999	0.002341	1.383804	1.561903	0.119552	0.206608	-0.504260	0.000000	-10.000000	0.733333	-30.066668	540.333313	1023.000000	1023.000000	2046.000000
48.139999	0.002707	1.599558	1.780906	0.235674	0.137129	-0.554150	0.000000	-10.000000	0.800000	-31.650000	530.333313	1023.000000	1023.000000	2046.000000
48.160000	0.003086	1.823731	1.818608	0.352064	0.187304	-0.534245	0.000000	-10.000000	0.866667	-32.766666	519.833313	1023.000000	1023.000000	2046.000000
48.180000	0.003387	2.001605	1.938612	0.551218	0.089631	-0.577856	0.000000	-10.000000	0.908333	-33.966667	508.833344	1023.000000	1023.000000	2046.000000
48.200001	0.003010	1.778790	1.893830	0.616440	-0.048659	-0.682820	0.000000	-10.000000	0.941667	-34.783333	497.500000	1023.000000	1023.000000	2046.000000
48.220001	0.002080	1.229030	1.714747	0.527790	-0.150144	-0.863362	0.000000	-10.000000	0.983333	-35.566666	485.833344	1023.000000	1023.000000	2046.000000
48.240002	0.001286	0.759852	1.561446	0.417537	-0.347461	-0.871670	0.000000	-10.000000	1.033333	-36.333336	474.000000	1023.000000	1023.000000	2046.000000
48.259998	0.000055	0.032551	1.260199	0.331279	-0.554237	-1.004688	0.000000	-10.000000	1.058333	-36.950001	461.833344	1023.000000	1023.000000	2046.000000
48.279999	-0.001112	-0.656978	0.938993	0.413026	-0.828385	-1.180612	0.000000	-10.000000	1.083333	-37.433334	449.500000	1023.000000	1023.000000	2046.000000
48.299999	-0.003177	-1.877641	0.634037	0.187069	-1.280860	-1.417887	0.000000	-10.000000	1.075000	-37.800003	437.000000	1023.000000	1023.000000	2046.000000
48.320000	-0.006832	-4.037530	0.024216	-0.260956	-1.831639	-1.969151	0.000000	-10.000000	1.100000	-37.916668	424.500000	1023.000000	1023.000000	2046.000000
48.340000	-0.011755	-6.947402	-0.916058	-1.017863	-2.448189	-2.565292	0.000000	-10.000000	1.100000	-38.333336	411.833344	1023.000000	1023.000000	2046.000000
48.360001	-0.016551	-9.781418	-1.755303	-1.581002	-3.162276	-3.282836	0.000000	-10.000000	1.108333	-38.266666	399.000000	1023.000000	1023.000000	2046.000000
48.380001	-0.020874	-12.336443	-2.569741	-2.084505	-3.822090	-3.860107	0.000000	-10.000000	1.133333	-38.333336	386.166656	1023.000000	1023.000000	2046.000000
48.400002	-0.024292	-14.356351	-3.245001	-2.639358	-4.271337	-4.200656	0.000000	-10.000000	1.125000	-37.850002	373.500000	1023.000000	1023.000000	2046.000000
48.419998	-0.026932	-15.916987	-3.788363	-2.995680	-4.617516	-4.515429	0.000000	-10.000000	1.133333	-37.866669	360.833344	1023.000000	1023.000000	2046.000000
48.439999	-0.029171	-17.240101	-4.240653	-3.519940	-4.892742	-4.586767	0.000000	-10.000000	1.083333	-37.650002	348.166656	1023.000000	1023.000000	2046.000000
48.459999	-0.031080	-18.368031	-4.643233	-3.756756	-5.149548	-4.818495	0.000000	-10.000000	1.083333	-37.366665	335.500000	1023.000000	1023.000000	2046.000000
48.480000	-0.032840	-19.408276	-4.864812	-4.107018	-5.528141	-4.908304	0.000000	-10.000000	1.050000	-36.983334	323.166656	1023.000000	1023.000000	2046.000000
48.500000	-0.033858	-20.009945	-5.134418	-4.189776	-5.666449	-5.019301	0.000000	-10.000000	1.016667	-36.483334	311.000000	1023.000000	1023.000000	2046.000000
48.520000	-0.034804	-20.569008	-5.261126	-4.343382	-5.890062	-5.074437	0.000000	-10.000000	0.975000	-36.233334	299.000000	1023.000000	1023.000000	2046.000000
48.540001	-0.035456	-20.954218	-5.301864	-4.360324	-6.053580	-5.238450	0.000000	-10.000000	0.950000	-35.733334	287.000000	1023.000000	1023.000000	2046.000000
48.560001	-0.036067	-21.315855	-5.301396	-4.364367	-6.225429	-5.424664	0.000000	-10.000000	0.933333	-35.216667	275.000000	1023.000000	1023.000000	2046.000000
48.580002	-0.036867	-21.788303	-5.442255	-4.530868	-6.247459	-5.567723	0.000000	-10.000000	0.916667	-34.600002	263.000000	1023.000000	1023.000000	2046.000000
48.599998	-0.037480	-22.150848	-5.551734	-4.732174	-6.311101	-5.555840	0.000000	-10.000000	0.900000	-34.000000	251.333328	1023.000000	1023.000000	2046.000000
48.619999	-0.037896	-22.396549	-5.675639	-5.049374	-6.235768	-5.435768	0.000000	-10.000000	0.866667	-33.550003	240.000000	1023.000000	1023.000000	2046.000000
48.639999	-0.038226	-22.591446	-5.871146	-5.287712	-6.126681	-5.305908	0.000000	-10.000000	0.833333	-33.066669	228.833328	1023.000000	1023.000000	2046.000000
48.660000	-0.039580	-23.392042	-6.028066	-5.539708	-6.399412	-5.424856	0.000000	-10.000000	0.791667	-32.433334	217.833328	1023.000000	1023.000000	2046.000000
48.680000	-0.041304	-24.410841	-6.399246	-5.885282	-6.509556	-5.616757	0.000000	-10.000000	0.783333	-31.900000	207.000000	1023.000000	1023.000000	2046.000000
48.700001	-0.043036	-25.434448	-6.753115	-6.198286	-6.690012	-5.793035	0.000000	-10.000000	0.766667	-31.400000	196.333328	1023.000000	1023.000000	2046.000000
48.720001	-0.044360	-26.216959	-6.963828	-6.589980	-6.883660	-5.779492	0.000000	-10.000000	0.725000	-30.850000	185.833328	1023.000000	1023.000000	2046.000000
48.740002	-0.045628	-26.966059	-7.117363	-6.722353	-7.078479	-6.047863	0.000000	-10.000000	0.683333	-30.083334	175.500000	1023.000000	1023.000000	2046.000000
48.759998	-0.047007	-27.780922	-7.149050	-6.998847	-7.449490	-6.183535	0.000000	-10.000000	0.641667	-29.283335	165.500000	1023.000000	1023.000000	2046.000000
48.779999	-0.048011	-28.374771	-7.210716	-7.043396	-7.661181	-6.459476	0.000000	-10.000000	0.625000	-28.616667	155.666672	1023.000000	1023.000000	2046.000000
48.799999	-0.048681	-28.770203	-7.106205	-7.144764	-7.977066	-6.542167	0.000000	-10.000000	0.608333	-28.016666	146.000000	1023.000000	1023.000000	2046.000000
48.820000	-0.049001	-28.959488	-7.114306	-7.159403	-8.014982	-6.670796	0.000000	-10.000000	0.566667	-27.350000	136.666672	1023.000000	1023.000000	2046.000000
48.840000	-0.049231	-29.095371	-7.052876	-7.254949	-8.156866	-6.630679	0.000000	-10.000000	0.533333	-26.750000	127.666664	1023.000000	1023.000000	2046.000000
48.860001	-0.049142	-29.042952	-7.021730	-7.296620	-8.148441	-6.576159	0.000000	-10.000000	0.491667	-25.600000	118.833336	1023.000000	1023.000000	2046.000000
48.880001	-0.048611	-28.729290	-6.989486	-7.241605	-8.049916	-6.448282	0.000000	-10.000000	0.475000	-24.583334	110.333336	1023.000000	1023.000000	2046.000000
48.900002	-0.048597	-28.720581	-6.817514	-7.125737	-8.227641	-6.549689	0.000000	-10.000000	0.441667	-23.450001	102.000000	1023.000000	1023.000000	2046.000000
48.919998	-0.048232	-28.505035	-6.718989	-7.035563	-8.171817	-6.578666	0.000000	-10.000000	0.408333	-22.950001	94.166664	1023.000000	1023.000000	2046.000000
48.939999	-0.048081	-28.416103	-6.509147	-7.002622	-8.241882	-6.662451	0.000000	-10.000000	0.375000	-22.233334	86.500000	1023.000000	1023.000000	2046.000000
48.959999	-0.047637	-28.153751	-6.319165	-7.008160	-8.265164	-6.561263	0.000000	-10.000000	0.358333	-21.366667	79.166664	1023.000000	1023.000000	2046.000000
48.980000	-0.046672	-27.583147	-6.171885	-6.824408	-8.170197	-6.416658	0.000000	-10.000000	0.341667	-20.316668	72.000000	1023.000000	1023.000000	2046.000000
49.000000	-0.046634	-27.560690	-6.025147	-6.609759	-8.396502	-6.529282	0.000000	-10.000000	0.308333	-19.166668	65.166664	1023.000000	1023.000000	2046.000000
49.020000	-0.047475	-28.057808	-6.076719	-6.452605	-8.651161	-6.877324	0.000000	-10.000000	0.258333	-18.166668	58.666668	1023.000000	1023.000000	2046.000000
49.040001	-0.049084	-29.008385	-6.281180	-6.642963	-8.942401	-7.141840	0.000000	-10.000000	0.216667	-17.233334	52.500000	1023.000000	1023.000000	2046.000000
49.060001	-0.050298	-29.726000	-6.609174	-6.861288	-9.036106	-7.219433	0.000000	-10.000000	0.208333	-16.816668	46.833332	1023.000000	1023.000000	2046.000000
49.080002	-0.050547	-29.873018	-6.762519	-6.899493	-9.075909	-7.135097	0.000000	-10.000000	0.208333	-16.266666	41.166668	1023.000000	1023.000000	2046.000000
49.099998	-0.049948	-29.519009	-6.736725	-6.642730	-9.084945	-7.054610	0.000000	-10.000000	0.208333	-15.800000	35.833332	1023.000000	1023.000000	2046.000000
49.119999	-0.049222	-29.090446	-6.644279	-6.217941	-9.074410	-7.153816	0.000000	-10.000000	0.183333	-15.033334	30.500000	1023.000000	1023.000000	2046.000000
49.139999	-0.049697	-29.370752	-6.612232	-6.174588	-9.250953	-7.332980	0.000000	-10.000000	0.166667	-14.283334	25.666666	1023.000000	1023.000000	2046.000000
49.160000	-0.051850	-30.643358	-6.978365	-6.528509	-9.515631	-7.620854	0.000000	-10.000000	0.133333	-13.216667	20.833334	1023.000000	1023.000000	2046.000000
49.180000	-0.055038	-32.527168	-7.590265	-7.056839	-9.794659	-8.085407	0.000000	-10.000000	0.100000	-11.650001	16.333334	1023.000000	1023.000000	2046.000000
49.200001	-0.058549	-34.602257	-8.301002	-7.537614	-10.239276	-8.524364	0.000000	-10.000000	0.066667	-9.650000	12.333333	1023.000000	1023.000000	2046.000000
49.220001	-0.061429	-36.304398	-8.881986	-7.893208	-10.632145	-8.897061	0.000000	-10.000000	0.050000	-8.300000	9.166667	1023.000000	1023.000000	2046.000000
49.240002	-0.063353	-37.441326	-9.287059	-8.222304	-10.852557	-9.079407	0.000000	-10.000000	0.050000	-7.900000	6.500000	1023.000000	1023.000000	2046.000000
49.259998	-0.064660	-38.214237	-9.627761	-8.555184	-10.958595	-9.072698	0.000000	-10.000000	0.050000	-8.533333	3.833333	1023.000000	1023.000000	2046.000000
49.279999	-0.065427	-38.667091	-9.847514	-8.708902	-11.045125	-9.065549	0.000000	-10.000000	0.050000	-8.883333	1.333333	1023.000000	1023.000000	2046.000000
49.299999	-0.065659	-38.804382	-9.977808	-8.773045	-11.062935	-8.990593	0.000000	-10.000000	0.050000	-8.883333	-1.333333	1023.000000	1023.000000	2046.000000
49.320000	-0.065847	-38.915558	-9.952251	-8.673227	-11.157620	-9.132459	0.000000	-10.000000	0.050000	-8.366667	-4.000000	1023.000000	1023.000000	2046.000000
49.340000	-0.066033	-39.025784	-9.894752	-8.640754	-11.278797	-9.211479	0.000000	-10.000000	0.033333	-7.616667	-6.833333	1023.000000	1023.000000	2046.000000
49.360001	-0.065817	-38.898060	-9.835721	-8.667873	-11.231666	-9.162799	0.000000	-10.000000	0.033333	-6.633334	-9.333333	1023.000000	1023.000000	2046.000000
49.380001	-0.065274	-38.576782	-9.722173	-8.632123	-11.157619	-9.064868	0.000000	-10.000000	0.016667	-5.616667	-11.500000	1023.000000	1023.000000	2046.000000
49.400002	-0.064535	-38.140095	-9.681553	-8.645164	-10.977468	-8.835911	0.000000	-10.000000	0.025000	-4.716667	-13.333333	1023.000000	1023.000000	2046.000000
49.419998	-0.063447	-37.496964	-9.508846	-8.558283	-10.774501	-8.655333	0.000000	-10.000000	0.025000	-4.050000	-15.000000	1023.000000	1023.000000	2046.000000
49.439999	-0.062583	-36.986588	-9.305584	-8.458085	-10.645461	-8.577459	0.000000	-10.000000	0.025000	-3.733333	-16.333334	1023.000000	1023.000000	2046.000000
49.459999	-0.062197	-36.758499	-9.214208	-8.517036	-10.444147	-8.583110	0.000000	-10.000000	0.016667	-3.433333	-17.666666	1023.000000	1023.000000	2046.000000
49.480000	-0.062137	-36.723240	-9.198775	-8.712011	-10.390789	-8.421665	0.000000	-10.000000	0.008333	-3.133333	-18.833334	1023.000000	1023.000000	2046.000000
49.500000	-0.062612	-37.003986	-9.498935	-8.985979	-10.158794	-8.360279	0.000000	-10.000000	0.016667	-2.866667	-20.000000	1023.000000	1023.000000	2046.000000
49.520000	-0.063481	-37.517223	-9.652937	-9.213392	-10.215673	-8.435222	0.000000	-10.000000	0.016667	-2.750000	-21.000000	1023.000000	1023.000000	2046.000000
49.540001	-0.063974	-37.808365	-9.759507	-9.434987	-10.227962	-8.385910	0.000000	-10.000000	0.008333	-1.883333	-21.666666	1023.000000	1023.000000	2046.000000
49.560001	-0.064245	-37.968746	-9.678572	-9.530960	-10.339540	-8.419675	0.000000	-10.000000	-0.008333	-0.200000	-22.000000	1023.000000	1023.000000	2046.000000
49.580002	-0.064476	-38.105148	-9.627097	-9.572740	-10.399691	-8.505621	0.000000	-10.000000	-0.016667	1.883333	-22.000000	1023.000000	1023.000000	2046.000000
49.599998	-0.064260	-37.977753	-9.359457	-9.459013	-10.539137	-8.620146	0.000000	-10.000000	-0.050000	4.100000	-22.000000	1023.000000	1023.000000	2046.000000
49.619999	-0.063773	-37.689941	-9.105506	-9.365389	-10.593788	-8.625259	0.000000	-10.000000	-0.066667	6.700000	-22.000000	1023.000000	1023.000000	2046.000000
49.639999	-0.062690	-37.049561	-8.885733	-9.286555	-10.448176	-8.429095	0.000000	-10.000000	-0.091667	9.616667	-22.000000	1023.000000	1023.000000	2046.000000
49.660000	-0.061407	-36.291779	-8.513289	-9.077234	-10.361660	-8.339594	0.000000	-10.000000	-0.116667	12.400000	-22.000000	1023.000000	1023.000000	2046.000000
49.680000	-0.059866	-35.380527	-8.270647	-8.939524	-10.051166	-8.119192	0.000000	-10.000000	-0.166667	14.600000	-22.000000	1023.000000	1023.000000	2046.000000
49.700001	-0.058041	-34.302055	-7.934075	-8.694710	-9.810308	-7.862962	0.000000	-10.000000	-0.225000	16.683334	-14.500000	1023.000000	1023.000000	2046.000000
49.720001	-0.056112	-33.161987	-7.693919	-8.453048	-9.459097	-7.555923	0.000000	-10.000000	-0.266667	18.516668	1.000000	1023.000000	1023.000000	2046.000000
49.740002	-0.053748	-31.764837	-7.296495	-8.113546	-9.130877	-7.223919	0.000000	-10.000000	-0.316667	20.333334	18.833334	1023.000000	1023.000000	2046.000000
49.759998	-0.051618	-30.505997	-6.904442	-7.833996	-8.834579	-6.932979	0.000000	-10.000000	-0.375000	21.850000	31.500000	1023.000000	1023.000000	2046.000000
49.779999	-0.049221	-29.089659	-6.521074	-7.489636	-8.441517	-6.637431	0.000000	-10.000000	-0.433333	23.366667	38.666668	1023.000000	1023.000000	2046.000000
49.799999	-0.047311	-27.960773	-6.145435	-7.148973	-8.207771	-6.458593	0.000000	-10.000000	-0.483333	24.933334	46.166668	1023.000000	1023.000000	2046.000000
49.820000	-0.045034	-26.615082	-5.802555	-6.839737	-7.786641	-6.186150	0.000000	-10.000000	-0.525000	26.683334	54.166668	1023.000000	1023.000000	2046.000000
49.840000	-0.043192	-25.526239	-5.412731	-6.521367	-7.566660	-6.025482	0.000000	-10.000000	-0.558333	28.033335	62.666668	1023.000000	1023.000000	2046.000000
49.860001	-0.041367	-24.447985	-5.131279	-6.340916	-7.226227	-5.749563	0.000000	-10.000000	-0.600000	29.250000	71.833336	1023.000000	1023.000000	2046.000000
49.880001	-0.039335	-23.247078	-4.875710	-6.120506	-6.873001	-5.377860	0.000000	-10.000000	-0.625000	30.083334	81.500000	1023.000000	1023.000000	2046.000000
49.900002	-0.037462	-22.140112	-4.588138	-5.830710	-6.575103	-5.146162	0.000000	-10.000000	-0.650000	30.600000	91.500000	1023.000000	1023.000000	2046.000000
49.919998	-0.035673	-21.082979	-4.282810	-5.437870	-6.270106	-5.092192	0.000000	-10.000000	-0.641667	31.050001	101.500000	1023.000000	1023.000000	2046.000000
49.939999	-0.034251	-20.242334	-4.001826	-5.241242	-6.075403	-4.923863	0.000000	-10.000000	-0.633333	31.200001	111.833336	1023.000000	1023.000000	2046.000000
49.959999	-0.032751	-19.355661	-3.848433	-5.073980	-5.748157	-4.685091	0.000000	-10.000000	-0.633333	31.550001	122.166664	1023.000000	1023.000000	2046.000000
49.980000	-0.030944	-18.287811	-3.655569	-4.866898	-5.414255	-4.351089	0.000000	-10.000000	-0.650000	31.600000	132.833328	1023.000000	1023.000000	2046.000000
50.000000	-0.029500	-17.434351	-3.448286	-4.692932	-5.180180	-4.112953	0.000000	-10.000000	-0.666667	31.783333	139.833328	1023.000000	1023.000000	2046.000000
50.020000	-0.027633	-16.331381	-3.100692	-4.293510	-4.960119	-3.977060	0.000000	-10.000000	-0.683333	31.950001	150.500000	1023.000000	1023.000000	2046.000000
50.040001	-0.026285	-15.534231	-2.785745	-4.100965	-4.847661	-3.799861	0.000000	-10.000000	-0.691667	32.016666	161.000000	1023.000000	1023.000000	2046.000000
50.060001	-0.024801	-14.657617	-2.550171	-3.798673	-4.582810	-3.725963	0.000000	-10.000000	-0.708333	32.316666	175.000000	1023.000000	1023.000000	2046.000000
50.080002	-0.024053	-14.215590	-2.289723	-3.602633	-4.618776	-3.704458	0.000000	-10.000000	-0.725000	32.783333	185.666672	1023.000000	1023.000000	2046.000000
50.099998	-0.023689	-14.000199	-2.141941	-3.413595	-4.636135	-3.808528	0.000000	-10.000000	-0.750000	33.033333	196.500000	1023.000000	1023.000000	2046.000000
50.119999	-0.022909	-13.539076	-1.953074	-3.184825	-4.563302	-3.837875	0.000000	-10.000000	-0.766667	33.383331	207.500000	1023.000000	1023.000000	2046.000000
50.139999	-0.022013	-13.009582	-1.698966	-3.031088	-4.514478	-3.765050	0.000000	-10.000000	-0.783333	33.450001	218.666672	1023.000000	1023.000000	2046.000000
50.160000	-0.020329	-12.014454	-1.387793	-2.624607	-4.259615	-3.742438	0.000000	-10.000000	-0.758333	33.700001	229.833328	1023.000000	1023.000000	2046.000000
50.180000	-0.018255	-10.788562	-0.952101	-2.274806	-4.049666	-3.511988	0.000000	-10.000000	-0.725000	33.333332	241.166672	1023.000000	1023.000000	2046.000000
50.200001	-0.015768	-9.318851	-0.722136	-1.799464	-3.610144	-3.187108	0.000000	-10.000000	-0.691667	32.900002	252.333328	1023.000000	1023.000000	2046.000000
50.220001	-0.013128	-7.758440	-0.511780	-1.233173	-3.209010	-2.804477	0.000000	-10.000000	-0.691667	32.483334	263.500000	1023.000000	1023.000000	2046.000000
50.240002	-0.011975	-7.077220	-0.399933	-1.017570	-3.100074	-2.559644	0.000000	-10.000000	-0.716667	32.283333	274.333344	1023.000000	1023.000000	2046.000000
50.259998	-0.012876	-7.609502	-0.634560	-1.019783	-3.124136	-2.831023	0.000000	-10.000000	-0.708333	32.383335	285.000000	1023.000000	1023.000000	2046.000000
50.279999	-0.016737	-9.891791	-1.283409	-1.546616	-3.648812	-3.412953	0.000000	-10.000000	-0.700000	32.250000	295.666656	1023.000000	1023.000000	2046.000000
50.299999	-0.020238	-11.960473	-2.201333	-2.078310	-3.828189	-3.852641	0.000000	-10.000000	-0.641667	31.816668	306.500000	1023.000000	1023.000000	2046.000000
50.320000	-0.021934	-12.963221	-2.510370	-2.394428	-4.087663	-3.970761	0.000000	-10.000000	-0.625000	30.883333	317.166656	1023.000000	1023.000000	2046.000000
50.340000	-0.022104	-13.063446	-2.750034	-2.584657	-3.904598	-3.824157	0.000000	-10.000000	-0.616667	30.333334	327.500000	1023.000000	1023.000000	2046.000000
50.360001	-0.021492	-12.701932	-2.637523	-2.489731	-3.876215	-3.698464	0.000000	-10.000000	-0.625000	29.933334	337.833344	1023.000000	1023.000000	2046.000000
50.380001	-0.020599	-12.174011	-2.556514	-2.346336	-3.719102	-3.552060	0.000000	-10.000000	-0.625000	29.983334	348.166656	1023.000000	1023.000000	2046.000000
50.400002	-0.019488	-11.517615	-2.289088	-2.083356	-3.639446	-3.505726	0.000000	-10.000000	-0.591667	30.066668	358.166656	1023.000000	1023.000000	2046.000000
50.419998	-0.018461	-10.910681	-2.019684	-1.859389	-3.551035	-3.480572	0.000000	-10.000000	-0.591667	29.883333	368.166656	1023.000000	1023.000000	2046.000000
50.439999	-0.016880	-9.976192	-1.686712	-1.656667	-3.370318	-3.262494	0.000000	-10.000000	-0.583333	29.666668	378.000000	1023.000000	1023.000000	2046.000000
50.459999	-0.015038	-8.887644	-1.311965	-1.358174	-3.132037	-3.085468	0.000000	-10.000000	-0.608333	29.266668	388.000000	1023.000000	1023.000000	2046.000000
50.480000	-0.012716	-7.515444	-0.943769	-1.075553	-2.746995	-2.749127	0.000000	-10.000000	-0.625000	29.583334	397.666656	1023.000000	1023.000000	2046.000000
50.500000	-0.010359	-6.122263	-0.460590	-0.697995	-2.427441	-2.536237	0.000000	-10.000000	-0.608333	29.766666	407.500000	1023.000000	1023.000000	2046.000000
50.520000	-0.008327	-4.921056	-0.176858	-0.417623	-2.071575	-2.255000	0.000000	-10.000000	-0.583333	29.633333	417.500000	1023.000000	1023.000000	2046.000000
50.540001	-0.006241	-3.688499	0.134377	-0.137696	-1.683585	-2.001595	0.000000	-10.000000	-0.541667	29.116667	427.500000	1023.000000	1023.000000	2046.000000
50.560001	-0.004604	-2.720901	0.401342	0.007932	-1.384783	-1.745391	0.000000	-10.000000	-0.516667	28.650000	437.333344	1023.000000	1023.000000	2046.000000
50.580002	-0.003364	-1.988021	0.332671	-0.015744	-0.873424	-1.431524	0.000000	-10.000000	-0.466667	27.900000	447.000000	1023.000000	1023.000000	2046.000000
50.599998	-0.002937	-1.736032	0.226389	-0.192440	-0.601441	-1.168540	0.000000	-10.000000	-0.408333	26.783333	456.333344	1023.000000	1023.000000	2046.000000
50.619999	-0.002724	-1.610026	0.104469	-0.332566	-0.369020	-1.012908	0.000000	-10.000000	-0.383333	25.383333	465.333344	1023.000000	1023.000000	2046.000000
50.639999	-0.002672	-1.579199	0.135991	-0.399296	-0.319557	-0.996337	0.000000	-10.000000	-0.383333	24.549999	474.166656	1023.000000	1023.000000	2046.000000
50.660000	-0.002326	-1.374870	0.234487	-0.411587	-0.252229	-0.945542	0.000000	-10.000000	-0.383333	23.983334	482.666656	1023.000000	1023.000000	2046.000000
50.680000	-0.001856	-1.097181	0.507113	-0.249100	-0.295708	-1.059485	0.000000	-10.000000	-0.358333	23.450001	491.000000	1023.000000	1023.000000	2046.000000
50.700001	-0.001045	-0.617877	0.761853	-0.131041	-0.223888	-1.024801	0.000000	-10.000000	-0.308333	22.483334	498.666656	1023.000000	1023.000000	2046.000000
50.720001	-0.000188	-0.110919	1.109872	0.060222	-0.275042	-1.005971	0.000000	-10.000000	-0.266667	21.233334	506.166656	1023.000000	1023.000000	2046.000000
50.740002	0.001470	0.869028	1.399878	0.260242	-0.042300	-0.748791	0.000000	-10.000000	-0.208333	19.633333	513.333313	1023.000000	1023.000000	2046.000000
50.759998	0.003049	1.801732	1.707481	0.484855	0.144029	-0.534633	0.000000	-10.000000	-0.158333	18.083334	520.166687	1023.000000	1023.000000	2046.000000
50.779999	0.005001	2.955387	2.007667	0.752706	0.449529	-0.254514	0.000000	-10.000000	-0.108333	16.000000	526.500000	1023.000000	1023.000000	2046.000000
50.799999	0.006632	3.919375	2.372232	1.078011	0.622270	-0.153137	0.000000	-10.000000	-0.066667	13.233334	532.333313	1023.000000	1023.000000	2046.000000
50.820000	0.007918	4.679626	2.689997	1.338067	0.716018	-0.064456	0.000000	-10.000000	-0.025000	9.216667	537.333313	1023.000000	1023.000000	2046.000000
50.840000	0.009270	5.478477	2.827922	1.458241	1.006897	0.185417	0.000000	-10.000000	0.016667	3.716667	541.166687	1023.000000	1023.000000	2046.000000
50.860001	0.010369	6.128058	2.991021	1.530535	1.194349	0.412154	0.000000	-10.000000	0.041667	-1.033333	543.166687	1023.000000	1023.000000	2046.000000
50.880001	0.011223	6.632522	3.062494	1.640955	1.336311	0.592761	0.000000	-10.000000	0.058333	-5.433333	544.000000	1023.000000	1023.000000	2046.000000
50.900002	0.011707	6.918686	3.210147	1.794526	1.347183	0.566831	0.000000	-10.000000	0.066667	-8.083334	544.000000	1023.000000	1023.000000	2046.000000
50.919998	0.011826	6.989348	3.269699	1.859106	1.326518	0.534025	0.000000	-10.000000	0.091667	-10.783334	544.000000	1023.000000	1023.000000	2046.000000
50.939999	0.011468	6.777326	3.254797	1.766326	1.291977	0.464226	0.000000	-10.000000	0.116667	-12.650001	544.000000	1023.000000	1023.000000	2046.000000
50.959999	0.011352	6.708761	3.199636	1.665136	1.356630	0.487359	0.000000	-10.000000	0.158333	-14.300000	544.000000	1023.000000	1023.000000	2046.000000
50.980000	0.011289	6.672018	3.184631	1.644041	1.308388	0.534957	0.000000	-10.000000	0.191667	-16.033333	536.333313	1023.000000	1023.000000	2046.000000
51.000000	0.010846	6.410231	3.068463	1.641939	1.215883	0.483945	0.000000	-10.000000	0.216667	-17.233334	528.666687	1023.000000	1023.000000	2046.000000
51.020000	0.009833	5.811086	3.034624	1.662373	0.884217	0.229872	0.000000	-10.000000	0.275000	-18.966667	516.833313	1023.000000	1023.000000	2046.000000
51.040001	0.008808	5.205404	2.972358	1.647268	0.659897	-0.074119	0.000000	-10.000000	0.341667	-20.733334	510.333344	1023.000000	1023.000000	2046.000000
51.060001	0.008197	4.844546	2.906493	1.476452	0.542408	-0.080808	0.000000	-10.000000	0.450000	-23.250000	501.333344	1023.000000	1023.000000	2046.000000
51.080002	0.007548	4.460596	2.674760	1.432123	0.512125	-0.158413	0.000000	-10.000000	0.525000	-25.400000	493.666656	1023.000000	1023.000000	2046.000000
51.099998	0.006870	4.060030	2.351647	1.390486	0.428453	-0.110556	0.000000	-10.000000	0.616667	-27.633333	485.333344	1023.000000	1023.000000	2046.000000
51.119999	0.005425	3.205955	1.998517	1.311103	0.075994	-0.179658	0.000000	-10.000000	0.700000	-29.866667	476.166656	1023.000000	1023.000000	2046.000000
51.139999	0.002709	1.601088	1.637820	1.117640	-0.480779	-0.673593	0.000000	-10.000000	0.791667	-31.700001	466.166656	1023.000000	1023.000000	2046.000000
51.160000	-0.001976	-1.167923	0.857873	0.501150	-1.145300	-1.381647	0.000000	-10.000000	0.875000	-33.416668	455.500000	1023.000000	1023.000000	2046.000000
51.180000	-0.007999	-4.727256	-0.268573	-0.345122	-1.912506	-2.201055	0.000000	-10.000000	0.925000	-34.466667	444.333344	1023.000000	1023.000000	2046.000000
51.200001	-0.013038	-7.705592	-1.296808	-1.103603	-2.575088	-2.730093	0.000000	-10.000000	0.958333	-35.383335	432.833344	1023.000000	1023.000000	2046.000000
51.220001	-0.017016	-10.056181	-1.972635	-1.669315	-3.265228	-3.149003	0.000000	-10.000000	0.966667	-35.783333	421.000000	1023.000000	1023.000000	2046.000000
51.240002	-0.020264	-11.975812	-2.663828	-2.105161	-3.593143	-3.613679	0.000000	-10.000000	1.000000	-36.183334	409.000000	1023.000000	1023.000000	2046.000000
51.259998	-0.022728	-13.432048	-3.193901	-2.586586	-3.894872	-3.756689	0.000000	-10.000000	1.008333	-36.466667	397.000000	1023.000000	1023.000000	2046.000000
51.279999	-0.024717	-14.607644	-3.542703	-2.969987	-4.238925	-3.856030	0.000000	-10.000000	1.033333	-36.716667	384.833344	1023.000000	1023.000000	2046.000000
51.299999	-0.026361	-15.579185	-3.857024	-3.009598	-4.504114	-4.208448	0.000000	-10.000000	1.025000	-36.950001	372.500000	1023.000000	1023.000000	2046.000000
[truncated: 1,088,517 more chars]
