# Supplementary material for: Effect of Electrode Belt and Body Positions on Regional Pulmonary Ventilation- and Perfusion-Related Impedance Changes Measured by Electric Impedance Tomography
Source: PLoS One. 2016 Jun 2;11(6):e0155913. doi: 10.1371/journal.pone.0155913 (PMC4890811; doi:10.1371/journal.pone.0155913)
Supplement: S1 Dataset — (ZIP) [file pone.0155913.s001.zip › Dataset/Fp05-mage-4i.txt]

Patient Name:	Fp5
Registry:	Fp5
Investigator:	 
Diagnosys:	 
Notes:	mage4i              
Sample Rate [Hz]:	50.07
Time Base 	Pixels Mean 	Pixels Sum 	UPPER RIGHT		UPPER LEFT		LOWER RIGHT		LOWER LEFT		QRS	ETCO2	Paw	Flow (L/min)	Volume	Analog1	Analog2	AnalogSum
0.000000	-0.044916	-26.545547	-5.279982	-5.683041	-10.035515	-5.547009	0.000000	-10.000000	0.283333	-19.233334	72.333336	1023.000000	1023.000000	2046.000000
0.020000	-0.045848	-27.096035	-5.509336	-5.685796	-10.109298	-5.791606	0.000000	-10.000000	0.283333	-19.066668	65.833336	1023.000000	1023.000000	2046.000000
0.040000	-0.045873	-27.110931	-5.709331	-5.494066	-10.073306	-5.834228	0.000000	-10.000000	0.283333	-19.000000	59.500000	1023.000000	1023.000000	2046.000000
0.060000	-0.046076	-27.231146	-5.884365	-5.427799	-10.005987	-5.912993	0.000000	-10.000000	0.266667	-18.633333	53.166668	1023.000000	1023.000000	2046.000000
0.080000	-0.047393	-28.008976	-5.994332	-5.769704	-10.192566	-6.052373	0.000000	-10.000000	0.241667	-17.900000	46.833332	1023.000000	1023.000000	2046.000000
0.100000	-0.049650	-29.342941	-6.281944	-6.058938	-10.540112	-6.461947	0.000000	-10.000000	0.233333	-17.066668	40.833332	1023.000000	1023.000000	2046.000000
0.120000	-0.052844	-31.230846	-6.950806	-6.229535	-10.984940	-7.065564	0.000000	-10.000000	0.216667	-15.900000	35.333332	1023.000000	1023.000000	2046.000000
0.140000	-0.056213	-33.222008	-7.899866	-6.584670	-11.213123	-7.524349	0.000000	-10.000000	0.183333	-14.516666	30.166666	1023.000000	1023.000000	2046.000000
0.160000	-0.059030	-34.886574	-8.723966	-7.049263	-11.348575	-7.764771	0.000000	-10.000000	0.150000	-13.283334	25.333334	1023.000000	1023.000000	2046.000000
0.180000	-0.061465	-36.326004	-9.259597	-7.465783	-11.659013	-7.941613	0.000000	-10.000000	0.133333	-12.616667	20.666666	1023.000000	1023.000000	2046.000000
0.200000	-0.063192	-37.346416	-9.725972	-7.753733	-11.770793	-8.095919	0.000000	-10.000000	0.141667	-12.400001	16.333334	1023.000000	1023.000000	2046.000000
0.220000	-0.064740	-38.261040	-10.189262	-7.986973	-11.874336	-8.210468	0.000000	-10.000000	0.141667	-12.450000	12.000000	1023.000000	1023.000000	2046.000000
0.240000	-0.065867	-38.927322	-10.535531	-8.194724	-11.990938	-8.206127	0.000000	-10.000000	0.125000	-12.333334	8.000000	1023.000000	1023.000000	2046.000000
0.260000	-0.066657	-39.394245	-10.724600	-8.332428	-12.130892	-8.206326	0.000000	-10.000000	0.108333	-12.066667	4.166667	1023.000000	1023.000000	2046.000000
0.280000	-0.067228	-39.731754	-10.823081	-8.342540	-12.284023	-8.282110	0.000000	-10.000000	0.091667	-11.250000	0.500000	1023.000000	1023.000000	2046.000000
0.300000	-0.067311	-39.780853	-10.893310	-8.337096	-12.243149	-8.307299	0.000000	-10.000000	0.083333	-10.216667	-3.000000	1023.000000	1023.000000	2046.000000
0.320000	-0.067135	-39.676495	-10.867692	-8.352610	-12.196838	-8.259356	0.000000	-10.000000	0.066667	-8.850000	-6.333333	1023.000000	1023.000000	2046.000000
0.340000	-0.066902	-39.539036	-10.674397	-8.411586	-12.253740	-8.199313	0.000000	-10.000000	0.058333	-7.450000	-9.166667	1023.000000	1023.000000	2046.000000
0.360000	-0.066367	-39.223133	-10.464032	-8.464038	-12.149776	-8.145289	0.000000	-10.000000	0.050000	-5.933333	-11.500000	1023.000000	1023.000000	2046.000000
0.380000	-0.065552	-38.741211	-10.205497	-8.390771	-12.039134	-8.105807	0.000000	-10.000000	0.050000	-4.800000	-13.500000	1023.000000	1023.000000	2046.000000
0.400000	-0.064700	-38.237774	-9.980487	-8.418383	-11.835729	-8.003174	0.000000	-10.000000	0.050000	-4.250000	-15.166667	1023.000000	1023.000000	2046.000000
0.420000	-0.064080	-37.871357	-9.709046	-8.537416	-11.725563	-7.899331	0.000000	-10.000000	0.050000	-3.933333	-16.666666	1023.000000	1023.000000	2046.000000
0.440000	-0.064083	-37.872841	-9.559028	-8.663646	-11.719448	-7.930718	0.000000	-10.000000	0.041667	-3.533333	-18.000000	1023.000000	1023.000000	2046.000000
0.460000	-0.064088	-37.875721	-9.436777	-8.725091	-11.670585	-8.043267	0.000000	-10.000000	0.033333	-2.866667	-19.166666	1023.000000	1023.000000	2046.000000
0.480000	-0.064071	-37.866161	-9.249787	-8.667984	-11.724259	-8.224132	0.000000	-10.000000	0.016667	-1.950000	-19.833334	1023.000000	1023.000000	2046.000000
0.500000	-0.063738	-37.668930	-9.020206	-8.601084	-11.759591	-8.288047	0.000000	-10.000000	0.016667	-0.616667	-20.000000	1023.000000	1023.000000	2046.000000
0.520000	-0.063373	-37.453175	-8.754320	-8.609449	-11.801633	-8.287772	0.000000	-10.000000	0.008333	1.283333	-20.000000	1023.000000	1023.000000	2046.000000
0.540000	-0.063213	-37.358727	-8.383844	-8.655681	-12.028967	-8.290236	0.000000	-10.000000	0.008333	3.666667	-20.000000	1023.000000	1023.000000	2046.000000
0.560000	-0.062700	-37.055679	-8.062594	-8.619737	-12.155588	-8.217759	0.000000	-10.000000	-0.025000	6.516666	-20.000000	1023.000000	1023.000000	2046.000000
0.580000	-0.061844	-36.549732	-7.870343	-8.460093	-12.090877	-8.128421	0.000000	-10.000000	-0.058333	9.433333	-20.000000	1023.000000	1023.000000	2046.000000
0.600000	-0.060308	-35.641975	-7.520716	-8.329419	-11.936381	-7.855459	0.000000	-10.000000	-0.108333	12.083333	-20.000000	1023.000000	1023.000000	2046.000000
0.620000	-0.058486	-34.565411	-7.144182	-8.145963	-11.668254	-7.607013	0.000000	-10.000000	-0.133333	13.966667	-20.000000	1023.000000	1023.000000	2046.000000
0.640000	-0.056538	-33.414074	-6.757078	-7.984705	-11.402293	-7.269998	0.000000	-10.000000	-0.158333	15.433333	-20.000000	1023.000000	1023.000000	2046.000000
0.660000	-0.054517	-32.219780	-6.339052	-7.780525	-11.179342	-6.920862	0.000000	-10.000000	-0.183333	16.816668	-3.833333	1023.000000	1023.000000	2046.000000
0.680000	-0.052413	-30.975986	-5.958278	-7.472264	-10.873013	-6.672431	0.000000	-10.000000	-0.208333	17.866667	12.333333	1023.000000	1023.000000	2046.000000
0.700000	-0.050145	-29.635399	-5.562371	-7.180113	-10.557621	-6.335293	0.000000	-10.000000	-0.233333	18.933334	30.666666	1023.000000	1023.000000	2046.000000
0.720000	-0.047745	-28.217167	-5.170973	-6.882751	-10.174706	-5.988737	0.000000	-10.000000	-0.258333	19.950001	35.000000	1023.000000	1023.000000	2046.000000
0.740000	-0.045088	-26.647141	-4.774393	-6.553874	-9.763419	-5.555454	0.000000	-10.000000	-0.291667	21.016668	41.666668	1023.000000	1023.000000	2046.000000
0.760000	-0.042490	-25.111359	-4.362479	-6.279920	-9.383027	-5.085932	0.000000	-10.000000	-0.316667	22.133333	48.500000	1023.000000	1023.000000	2046.000000
0.780000	-0.040073	-23.683081	-3.886192	-5.949982	-9.081450	-4.765458	0.000000	-10.000000	-0.333333	22.833334	55.666668	1023.000000	1023.000000	2046.000000
0.800000	-0.037809	-22.345364	-3.538784	-5.636970	-8.756654	-4.412955	0.000000	-10.000000	-0.341667	23.666666	63.166668	1023.000000	1023.000000	2046.000000
0.820000	-0.035476	-20.966566	-3.193411	-5.323805	-8.372477	-4.076873	0.000000	-10.000000	-0.366667	24.183334	71.000000	1023.000000	1023.000000	2046.000000
0.840000	-0.033186	-19.613117	-2.903098	-5.078876	-7.975909	-3.655235	0.000000	-10.000000	-0.383333	24.716667	79.000000	1023.000000	1023.000000	2046.000000
0.860000	-0.031058	-18.355032	-2.594552	-4.871331	-7.631220	-3.257929	0.000000	-10.000000	-0.408333	25.166668	87.000000	1023.000000	1023.000000	2046.000000
0.880000	-0.029019	-17.149982	-2.209348	-4.587251	-7.399477	-2.953907	0.000000	-10.000000	-0.416667	25.500000	95.333336	1023.000000	1023.000000	2046.000000
0.900000	-0.026704	-15.781862	-1.764197	-4.239629	-7.092353	-2.685682	0.000000	-10.000000	-0.425000	25.950001	103.666664	1023.000000	1023.000000	2046.000000
0.920000	-0.024463	-14.457754	-1.378673	-3.863269	-6.773246	-2.442565	0.000000	-10.000000	-0.416667	26.233334	112.333336	1023.000000	1023.000000	2046.000000
0.940000	-0.022704	-13.417851	-1.088344	-3.594316	-6.553867	-2.181324	0.000000	-10.000000	-0.425000	26.750000	121.000000	1023.000000	1023.000000	2046.000000
0.960000	-0.021654	-12.797654	-0.832637	-3.480909	-6.465686	-2.018421	0.000000	-10.000000	-0.441667	27.216667	130.000000	1023.000000	1023.000000	2046.000000
0.980000	-0.021108	-12.475090	-0.575289	-3.447622	-6.533319	-1.918860	0.000000	-10.000000	-0.475000	28.016666	139.000000	1023.000000	1023.000000	2046.000000
1.000000	-0.020126	-11.894189	-0.390625	-3.244942	-6.380498	-1.878124	0.000000	-10.000000	-0.500000	28.583334	148.166672	1023.000000	1023.000000	2046.000000
1.020000	-0.018222	-10.769241	-0.211584	-2.831931	-5.986373	-1.739354	0.000000	-10.000000	-0.525000	29.033335	157.666672	1023.000000	1023.000000	2046.000000
1.040000	-0.016143	-9.540727	-0.000734	-2.726804	-5.629131	-1.184057	0.000000	-10.000000	-0.533333	29.116667	167.333328	1023.000000	1023.000000	2046.000000
1.060000	-0.013308	-7.864777	0.169214	-2.164427	-5.153841	-0.715723	0.000000	-10.000000	-0.533333	29.050001	177.000000	1023.000000	1023.000000	2046.000000
1.080000	-0.010832	-6.401756	0.262161	-1.615623	-4.721200	-0.327093	0.000000	-10.000000	-0.533333	29.200001	186.666672	1023.000000	1023.000000	2046.000000
1.100000	-0.009090	-5.372455	0.399929	-1.425051	-4.351740	0.004407	0.000000	-10.000000	-0.533333	29.650000	196.500000	1023.000000	1023.000000	2046.000000
1.120000	-0.008896	-5.257444	0.242778	-1.625463	-4.132355	0.257595	0.000000	-10.000000	-0.550000	30.283333	206.500000	1023.000000	1023.000000	2046.000000
1.140000	-0.010445	-6.172751	-0.348319	-1.800617	-4.182414	0.158598	0.000000	-10.000000	-0.575000	30.416666	216.500000	1023.000000	1023.000000	2046.000000
1.160000	-0.012561	-7.423323	-1.254804	-1.957850	-4.127757	-0.082913	0.000000	-10.000000	-0.591667	30.283333	226.500000	1023.000000	1023.000000	2046.000000
1.180000	-0.013472	-7.962116	-1.835656	-2.148334	-3.948230	-0.029896	0.000000	-10.000000	-0.591667	29.866667	236.500000	1023.000000	1023.000000	2046.000000
1.200000	-0.013283	-7.850109	-2.017112	-2.150812	-3.851895	0.169710	0.000000	-10.000000	-0.566667	29.450001	246.500000	1023.000000	1023.000000	2046.000000
1.220000	-0.012469	-7.369222	-2.105390	-2.024782	-3.619205	0.380155	0.000000	-10.000000	-0.575000	29.316668	256.500000	1023.000000	1023.000000	2046.000000
1.240000	-0.011321	-6.690872	-2.213595	-1.853161	-3.338105	0.713989	0.000000	-10.000000	-0.583333	29.416668	266.333344	1023.000000	1023.000000	2046.000000
1.260000	-0.010001	-5.910321	-2.105456	-1.701802	-3.238423	1.135360	0.000000	-10.000000	-0.600000	29.850000	276.000000	1023.000000	1023.000000	2046.000000
1.280000	-0.008190	-4.840472	-1.866346	-1.357135	-3.047030	1.430039	0.000000	-10.000000	-0.608333	30.100000	285.666656	1023.000000	1023.000000	2046.000000
1.300000	-0.006380	-3.770812	-1.722029	-1.040289	-2.716831	1.708338	0.000000	-10.000000	-0.608333	30.500000	295.666656	1023.000000	1023.000000	2046.000000
1.320000	-0.004122	-2.435817	-1.394457	-0.807848	-2.375803	2.142291	0.000000	-10.000000	-0.608333	30.799999	306.000000	1023.000000	1023.000000	2046.000000
1.340000	-0.001625	-0.960497	-0.915566	-0.483779	-2.114541	2.553389	0.000000	-10.000000	-0.600000	31.033333	316.333344	1023.000000	1023.000000	2046.000000
1.360000	0.000887	0.524369	-0.506925	-0.050454	-1.744100	2.825848	0.000000	-10.000000	-0.591667	30.866667	326.666656	1023.000000	1023.000000	2046.000000
1.380000	0.003740	2.210195	-0.067633	0.270894	-1.236041	3.242974	0.000000	-10.000000	-0.591667	30.900000	337.000000	1023.000000	1023.000000	2046.000000
1.400000	0.006793	4.014898	0.330913	0.588108	-0.619896	3.715773	0.000000	-10.000000	-0.591667	30.750000	347.333344	1023.000000	1023.000000	2046.000000
1.420000	0.009693	5.728656	0.839549	0.833003	-0.139087	4.195191	0.000000	-10.000000	-0.583333	30.700001	357.500000	1023.000000	1023.000000	2046.000000
1.440000	0.012492	7.382592	1.177765	1.195064	0.494448	4.515315	0.000000	-10.000000	-0.566667	30.416666	367.666656	1023.000000	1023.000000	2046.000000
1.460000	0.014984	8.855597	1.503632	1.316812	1.107151	4.928001	0.000000	-10.000000	-0.541667	30.133333	378.000000	1023.000000	1023.000000	2046.000000
1.480000	0.017333	10.243892	1.719778	1.425230	1.772056	5.326828	0.000000	-10.000000	-0.533333	29.683332	388.333344	1023.000000	1023.000000	2046.000000
1.500000	0.019246	11.374179	2.151672	1.515293	2.087027	5.620186	0.000000	-10.000000	-0.508333	28.983334	398.333344	1023.000000	1023.000000	2046.000000
1.520000	0.020844	12.319042	2.504527	1.768480	2.318003	5.728033	0.000000	-10.000000	-0.500000	28.466667	408.000000	1023.000000	1023.000000	2046.000000
1.540000	0.022704	13.417961	2.878125	2.024694	2.577187	5.937956	0.000000	-10.000000	-0.508333	28.400002	417.500000	1023.000000	1023.000000	2046.000000
1.560000	0.024465	14.458934	3.347044	2.090466	2.743475	6.277949	0.000000	-10.000000	-0.533333	28.566668	427.000000	1023.000000	1023.000000	2046.000000
1.580000	0.026230	15.501981	3.985050	2.290424	2.756528	6.469979	0.000000	-10.000000	-0.558333	28.983334	436.500000	1023.000000	1023.000000	2046.000000
1.600000	0.028652	16.933432	4.523489	2.619665	3.058719	6.731557	0.000000	-10.000000	-0.575000	29.233334	446.000000	1023.000000	1023.000000	2046.000000
1.620000	0.031512	18.623802	5.094268	2.873123	3.423924	7.232487	0.000000	-10.000000	-0.583333	29.566668	455.666656	1023.000000	1023.000000	2046.000000
1.640000	0.034577	20.435093	5.804058	3.307154	3.742686	7.581196	0.000000	-10.000000	-0.591667	29.766668	465.500000	1023.000000	1023.000000	2046.000000
1.660000	0.038145	22.543909	6.467050	3.776500	4.298171	8.002190	0.000000	-10.000000	-0.600000	29.983334	475.500000	1023.000000	1023.000000	2046.000000
1.680000	0.042278	24.986574	7.330586	4.219944	4.849201	8.586844	0.000000	-10.000000	-0.591667	30.316668	485.500000	1023.000000	1023.000000	2046.000000
1.700000	0.046496	27.478884	8.314058	4.811121	5.279668	9.074037	0.000000	-10.000000	-0.583333	30.483334	495.500000	1023.000000	1023.000000	2046.000000
1.720000	0.050107	29.613373	9.029926	5.424056	5.714403	9.444986	0.000000	-10.000000	-0.583333	30.450001	505.500000	1023.000000	1023.000000	2046.000000
1.740000	0.053204	31.443499	9.606920	5.816760	6.193123	9.826695	0.000000	-10.000000	-0.600000	30.266666	515.833313	1023.000000	1023.000000	2046.000000
1.760000	0.056053	33.127316	10.228489	6.237117	6.506133	10.155578	0.000000	-10.000000	-0.591667	30.083334	526.166687	1023.000000	1023.000000	2046.000000
1.780000	0.059228	35.003628	10.617647	6.840518	7.097999	10.447462	0.000000	-10.000000	-0.550000	29.883333	536.500000	1023.000000	1023.000000	2046.000000
1.800000	0.060662	35.851006	10.653722	6.955127	7.315040	10.927116	0.000000	-10.000000	-0.516667	29.366667	546.500000	1023.000000	1023.000000	2046.000000
1.820000	0.061516	36.355888	10.575933	7.365954	7.400880	11.013121	0.000000	-10.000000	-0.491667	28.483334	556.166687	1023.000000	1023.000000	2046.000000
1.840000	0.061680	36.453079	10.440844	7.579709	7.499966	10.932562	0.000000	-10.000000	-0.466667	27.583334	565.666687	1023.000000	1023.000000	2046.000000
1.860000	0.062475	36.922657	10.544224	7.709101	7.679517	10.989814	0.000000	-10.000000	-0.433333	26.783335	574.833313	1023.000000	1023.000000	2046.000000
1.880000	0.062443	36.903568	10.597694	7.674073	7.730762	10.901041	0.000000	-10.000000	-0.408333	26.716667	584.000000	1023.000000	1023.000000	2046.000000
1.900000	0.061937	36.604797	10.260506	7.678576	7.897091	10.768624	0.000000	-10.000000	-0.383333	26.483334	593.000000	1023.000000	1023.000000	2046.000000
1.920000	0.061175	36.154556	9.859117	7.623355	7.992309	10.679775	0.000000	-10.000000	-0.358333	25.816668	602.000000	1023.000000	1023.000000	2046.000000
1.940000	0.060494	35.751854	9.565705	7.591146	7.970603	10.624398	0.000000	-10.000000	-0.325000	24.433334	610.666687	1023.000000	1023.000000	2046.000000
1.960000	0.060612	35.821430	9.419705	7.676454	8.076943	10.648326	0.000000	-10.000000	-0.308333	23.133333	619.000000	1023.000000	1023.000000	2046.000000
1.980000	0.061294	36.224506	9.318002	7.745040	8.324224	10.837238	0.000000	-10.000000	-0.283333	22.500000	626.833313	1023.000000	1023.000000	2046.000000
2.000000	0.061994	36.638428	9.419308	7.872222	8.324486	11.022412	0.000000	-10.000000	-0.266667	22.150000	634.500000	1023.000000	1023.000000	2046.000000
2.020000	0.062914	37.182335	9.552100	8.146001	8.410802	11.073432	0.000000	-10.000000	-0.250000	21.966667	642.000000	1023.000000	1023.000000	2046.000000
2.040000	0.063941	37.789383	9.607590	8.291923	8.611602	11.278268	0.000000	-10.000000	-0.250000	21.450001	649.333313	1023.000000	1023.000000	2046.000000
2.060000	0.065046	38.442108	9.885801	8.380666	8.642811	11.532828	0.000000	-10.000000	-0.250000	20.883333	656.500000	1023.000000	1023.000000	2046.000000
2.080000	0.066637	39.382553	10.168505	8.729867	8.896238	11.587943	0.000000	-10.000000	-0.250000	20.533333	663.500000	1023.000000	1023.000000	2046.000000
2.100000	0.068394	40.420609	10.458041	8.994784	9.208278	11.759506	0.000000	-10.000000	-0.250000	20.299999	670.500000	1023.000000	1023.000000	2046.000000
2.120000	0.070140	41.452965	10.881517	9.110176	9.420040	12.041231	0.000000	-10.000000	-0.233333	20.016666	677.333313	1023.000000	1023.000000	2046.000000
2.140000	0.072059	42.586655	11.207240	9.357419	9.834413	12.187585	0.000000	-10.000000	-0.208333	19.299999	684.000000	1023.000000	1023.000000	2046.000000
2.160000	0.073821	43.628391	11.440028	9.441751	10.248429	12.498183	0.000000	-10.000000	-0.175000	18.566668	690.666687	1023.000000	1023.000000	2046.000000
2.180000	0.075697	44.737137	11.723632	9.537911	10.707768	12.767826	0.000000	-10.000000	-0.150000	17.850000	697.166687	1023.000000	1023.000000	2046.000000
2.200000	0.077441	45.767448	11.904306	9.621486	11.203601	13.038054	0.000000	-10.000000	-0.125000	17.350000	703.500000	1023.000000	1023.000000	2046.000000
2.220000	0.078658	46.486961	11.952476	9.702336	11.668157	13.163993	0.000000	-10.000000	-0.108333	16.466667	709.166687	1023.000000	1023.000000	2046.000000
2.240000	0.079904	47.223557	12.025756	9.726611	12.134762	13.336427	0.000000	-10.000000	-0.100000	15.866667	714.666687	1023.000000	1023.000000	2046.000000
2.260000	0.080692	47.688782	12.162293	9.768806	12.331027	13.426657	0.000000	-10.000000	-0.083333	14.983334	720.000000	1023.000000	1023.000000	2046.000000
2.280000	0.081393	48.103039	12.517381	9.875283	12.273407	13.436966	0.000000	-10.000000	-0.083333	14.666667	725.166687	1023.000000	1023.000000	2046.000000
2.300000	0.082069	48.502907	12.874915	9.983129	12.284891	13.359972	0.000000	-10.000000	-0.083333	14.100000	730.166687	1023.000000	1023.000000	2046.000000
2.320000	0.082776	48.920704	13.187801	10.020507	12.342355	13.370043	0.000000	-10.000000	-0.100000	13.800000	735.000000	1023.000000	1023.000000	2046.000000
2.340000	0.083604	49.409836	13.472733	10.107574	12.369707	13.459819	0.000000	-10.000000	-0.083333	13.116667	739.666687	1023.000000	1023.000000	2046.000000
2.360000	0.084950	50.205696	13.829501	10.391420	12.455585	13.529189	0.000000	-10.000000	-0.066667	12.483334	744.166687	1023.000000	1023.000000	2046.000000
2.380000	0.086403	51.064056	14.106349	10.562393	12.673284	13.722032	0.000000	-10.000000	-0.033333	11.533334	748.500000	1023.000000	1023.000000	2046.000000
2.400000	0.088299	52.184662	14.485295	10.753022	12.948270	13.998074	0.000000	-10.000000	-0.016667	10.366667	752.500000	1023.000000	1023.000000	2046.000000
2.420000	0.090226	53.323673	14.943969	11.020211	13.140163	14.219330	0.000000	-10.000000	0.000000	9.100000	756.166687	1023.000000	1023.000000	2046.000000
2.440000	0.092102	54.432121	15.293726	11.295158	13.387853	14.455384	0.000000	-10.000000	0.000000	7.833333	759.333313	1023.000000	1023.000000	2046.000000
2.460000	0.093911	55.501579	15.507795	11.548169	13.730697	14.714919	0.000000	-10.000000	0.016667	6.533333	762.166687	1023.000000	1023.000000	2046.000000
2.480000	0.095536	56.461708	15.839545	11.744900	13.942895	14.934366	0.000000	-10.000000	0.033333	4.300000	764.500000	1023.000000	1023.000000	2046.000000
2.500000	0.096959	57.302650	16.206173	12.028057	14.058524	15.009895	0.000000	-10.000000	0.050000	1.450000	766.333313	1023.000000	1023.000000	2046.000000
2.520000	0.097582	57.670826	16.410530	12.216713	14.045195	14.998389	0.000000	-10.000000	0.058333	-1.066667	767.500000	1023.000000	1023.000000	2046.000000
2.540000	0.096869	57.249622	16.286175	12.244912	13.947321	14.771214	0.000000	-10.000000	0.058333	-3.016667	768.000000	1023.000000	1023.000000	2046.000000
2.560000	0.095382	56.370811	16.033205	12.108275	13.722611	14.506719	0.000000	-10.000000	0.075000	-4.850000	768.000000	1023.000000	1023.000000	2046.000000
2.580000	0.094409	55.795898	15.893972	11.859540	13.564891	14.477496	0.000000	-10.000000	0.091667	-7.383333	768.000000	1023.000000	1023.000000	2046.000000
2.600000	0.094348	55.759609	15.820249	11.870767	13.587327	14.481267	0.000000	-10.000000	0.150000	-10.300000	768.000000	1023.000000	1023.000000	2046.000000
2.620000	0.093819	55.447197	15.573627	11.845201	13.445771	14.582597	0.000000	-10.000000	0.208333	-13.383333	768.000000	1023.000000	1023.000000	2046.000000
2.640000	0.093222	55.094475	15.044514	12.026565	13.381173	14.642223	0.000000	-10.000000	0.300000	-16.516666	764.500000	1023.000000	1023.000000	2046.000000
2.660000	0.090879	53.709324	14.307117	11.840053	13.040982	14.521173	0.000000	-10.000000	0.358333	-19.516666	756.000000	1023.000000	1023.000000	2046.000000
2.680000	0.087191	51.530128	13.697316	11.248974	12.477951	14.105886	0.000000	-10.000000	0.433333	-21.783333	745.000000	1023.000000	1023.000000	2046.000000
2.700000	0.082045	48.488354	12.659410	10.568729	11.838642	13.421573	0.000000	-10.000000	0.491667	-23.716667	734.833313	1023.000000	1023.000000	2046.000000
2.720000	0.076231	45.052383	11.289901	9.906604	11.208638	12.647243	0.000000	-10.000000	0.591667	-25.633333	726.833313	1023.000000	1023.000000	2046.000000
2.740000	0.070750	41.813087	10.172491	9.204268	10.372057	12.064274	0.000000	-10.000000	0.666667	-27.700001	718.333313	1023.000000	1023.000000	2046.000000
2.760000	0.066171	39.107044	9.062860	8.737733	9.844979	11.461473	0.000000	-10.000000	0.750000	-29.766666	709.166687	1023.000000	1023.000000	2046.000000
2.780000	0.062531	36.955654	8.114285	8.211562	9.504414	11.125393	0.000000	-10.000000	0.800000	-31.266666	699.166687	1023.000000	1023.000000	2046.000000
2.800000	0.058936	34.831066	7.442392	7.736194	8.896865	10.755615	0.000000	-10.000000	0.858333	-32.500000	688.666687	1023.000000	1023.000000	2046.000000
2.820000	0.055571	32.842178	6.646584	7.380011	8.468223	10.347362	0.000000	-10.000000	0.908333	-33.533333	677.833313	1023.000000	1023.000000	2046.000000
2.840000	0.052499	31.027172	5.987418	6.950381	7.952849	10.136525	0.000000	-10.000000	0.975000	-34.750000	666.666687	1023.000000	1023.000000	2046.000000
2.860000	0.049532	29.273312	5.367333	6.678176	7.458057	9.769745	0.000000	-10.000000	1.041667	-36.000000	655.000000	1023.000000	1023.000000	2046.000000
2.880000	0.046938	27.740282	4.757842	6.311035	7.119141	9.552266	0.000000	-10.000000	1.100000	-36.866669	643.000000	1023.000000	1023.000000	2046.000000
2.900000	0.044471	26.282520	4.340823	6.015174	6.675245	9.251279	0.000000	-10.000000	1.150000	-37.733334	630.666687	1023.000000	1023.000000	2046.000000
2.920000	0.042365	25.037531	4.004477	5.827565	6.291729	8.913759	0.000000	-10.000000	1.191667	-38.250000	618.166687	1023.000000	1023.000000	2046.000000
2.940000	0.040579	23.982475	3.641330	5.478053	6.125099	8.737994	0.000000	-10.000000	1.216667	-38.900002	605.333313	1023.000000	1023.000000	2046.000000
2.960000	0.038504	22.755642	3.427009	5.133443	5.757251	8.437939	0.000000	-10.000000	1.225000	-39.183334	592.500000	1023.000000	1023.000000	2046.000000
2.980000	0.036769	21.730606	3.063102	4.725834	5.629727	8.311941	0.000000	-10.000000	1.233333	-39.383335	579.333313	1023.000000	1023.000000	2046.000000
3.000000	0.034789	20.560347	2.842616	4.385007	5.327150	8.005574	0.000000	-10.000000	1.241667	-39.733334	566.166687	1023.000000	1023.000000	2046.000000
3.020000	0.032447	19.176058	2.403481	3.985969	5.084841	7.701766	0.000000	-10.000000	1.250000	-39.866669	552.833313	1023.000000	1023.000000	2046.000000
3.040000	0.029707	17.557121	1.969682	3.529635	4.720184	7.337621	0.000000	-10.000000	1.250000	-40.383335	539.666687	1023.000000	1023.000000	2046.000000
3.060000	0.027074	16.000479	1.600683	3.078597	4.357236	6.963963	0.000000	-10.000000	1.258333	-40.400002	526.166687	1023.000000	1023.000000	2046.000000
3.080000	0.024739	14.620847	1.362296	2.742524	3.929567	6.586459	0.000000	-10.000000	1.258333	-40.600002	512.833313	1023.000000	1023.000000	2046.000000
3.100000	0.022435	13.259361	1.294876	2.588197	3.330163	6.046126	0.000000	-10.000000	1.258333	-40.366669	499.166656	1023.000000	1023.000000	2046.000000
3.120000	0.020297	11.995412	1.176385	2.316359	2.823606	5.679061	0.000000	-10.000000	1.250000	-40.300003	485.833344	1023.000000	1023.000000	2046.000000
3.140000	0.017705	10.463872	1.070774	1.918471	2.161793	5.312835	0.000000	-10.000000	1.241667	-40.066669	472.166656	1023.000000	1023.000000	2046.000000
3.160000	0.015229	9.000050	0.822447	1.653216	1.600425	4.923962	0.000000	-10.000000	1.225000	-39.750000	458.833344	1023.000000	1023.000000	2046.000000
3.180000	0.013375	7.904664	0.684216	1.367416	1.107705	4.745326	0.000000	-10.000000	1.208333	-39.450001	445.500000	1023.000000	1023.000000	2046.000000
3.200000	0.011620	6.867284	0.627955	1.213029	0.629138	4.397162	0.000000	-10.000000	1.183333	-38.850002	432.500000	1023.000000	1023.000000	2046.000000
3.220000	0.009794	5.787963	0.428638	0.985935	0.237627	4.135762	0.000000	-10.000000	1.150000	-38.383335	419.500000	1023.000000	1023.000000	2046.000000
3.240000	0.008364	4.942968	0.329113	0.770070	-0.120673	3.964457	0.000000	-10.000000	1.116667	-37.733334	406.666656	1023.000000	1023.000000	2046.000000
3.260000	0.006626	3.916237	0.151017	0.611349	-0.518930	3.672801	0.000000	-10.000000	1.091667	-37.450001	394.000000	1023.000000	1023.000000	2046.000000
3.280000	0.005381	3.179888	-0.044099	0.473949	-0.744646	3.494685	0.000000	-10.000000	1.075000	-36.916668	381.500000	1023.000000	1023.000000	2046.000000
3.300000	0.003878	2.292103	-0.111241	0.332604	-1.172677	3.243416	0.000000	-10.000000	1.066667	-36.600002	369.166656	1023.000000	1023.000000	2046.000000
3.320000	0.002712	1.602808	-0.329589	0.200342	-1.336560	3.068614	0.000000	-10.000000	1.041667	-35.983334	357.000000	1023.000000	1023.000000	2046.000000
3.340000	0.001156	0.683325	-0.391100	0.018810	-1.762743	2.818358	0.000000	-10.000000	1.008333	-35.683334	345.000000	1023.000000	1023.000000	2046.000000
3.360000	-0.000273	-0.161585	-0.544830	-0.114652	-2.022362	2.520259	0.000000	-10.000000	0.966667	-35.166668	333.000000	1023.000000	1023.000000	2046.000000
3.380000	-0.001423	-0.841182	-0.559612	-0.323059	-2.304610	2.346099	0.000000	-10.000000	0.950000	-34.683334	321.333344	1023.000000	1023.000000	2046.000000
3.400000	-0.002484	-1.468033	-0.448837	-0.336371	-2.625556	1.942732	0.000000	-10.000000	0.933333	-34.450001	309.666656	1023.000000	1023.000000	2046.000000
3.420000	-0.003223	-1.904569	-0.485011	-0.311504	-2.838480	1.730426	0.000000	-10.000000	0.916667	-34.049999	298.333344	1023.000000	1023.000000	2046.000000
3.440000	-0.005226	-3.088770	-0.644597	-0.403335	-3.412920	1.372082	0.000000	-10.000000	0.883333	-33.816666	286.833344	1023.000000	1023.000000	2046.000000
3.460000	-0.008611	-5.088823	-1.132828	-0.670282	-4.016719	0.731007	0.000000	-10.000000	0.866667	-33.266666	275.666656	1023.000000	1023.000000	2046.000000
3.480000	-0.011958	-7.067219	-1.607453	-1.162570	-4.544708	0.247512	0.000000	-10.000000	0.841667	-32.783333	264.500000	1023.000000	1023.000000	2046.000000
3.500000	-0.013946	-8.242275	-1.860564	-1.343187	-4.873744	-0.164779	0.000000	-10.000000	0.825000	-32.483334	253.500000	1023.000000	1023.000000	2046.000000
3.520000	-0.016257	-9.608142	-2.251111	-1.626076	-5.169225	-0.561730	0.000000	-10.000000	0.808333	-32.066666	242.666672	1023.000000	1023.000000	2046.000000
3.540000	-0.016926	-10.003136	-2.653801	-1.525361	-5.117664	-0.706310	0.000000	-10.000000	0.800000	-31.783335	232.000000	1023.000000	1023.000000	2046.000000
3.560000	-0.017870	-10.561425	-2.913827	-1.579257	-5.275747	-0.792594	0.000000	-10.000000	0.783333	-31.266666	221.500000	1023.000000	1023.000000	2046.000000
3.580000	-0.019780	-11.689946	-3.028034	-1.878324	-5.618048	-1.165540	0.000000	-10.000000	0.758333	-30.683334	211.000000	1023.000000	1023.000000	2046.000000
3.600000	-0.022734	-13.435921	-3.374687	-2.243937	-6.037777	-1.779518	0.000000	-10.000000	0.716667	-30.016666	200.666672	1023.000000	1023.000000	2046.000000
3.620000	-0.026262	-15.521085	-3.999268	-2.640306	-6.507363	-2.374148	0.000000	-10.000000	0.666667	-29.000000	190.666672	1023.000000	1023.000000	2046.000000
3.640000	-0.030512	-18.032852	-4.855277	-3.064619	-7.032048	-3.080908	0.000000	-10.000000	0.608333	-27.950001	181.000000	1023.000000	1023.000000	2046.000000
3.660000	-0.034548	-20.417931	-5.826981	-3.546921	-7.408953	-3.635076	0.000000	-10.000000	0.550000	-26.716667	171.833328	1023.000000	1023.000000	2046.000000
3.680000	-0.037913	-22.406464	-6.593819	-4.122272	-7.761498	-3.928874	0.000000	-10.000000	0.516667	-25.883333	162.833328	1023.000000	1023.000000	2046.000000
3.700000	-0.040684	-24.043987	-7.169386	-4.541832	-8.086720	-4.246048	0.000000	-10.000000	0.500000	-25.283333	154.333328	1023.000000	1023.000000	2046.000000
3.720000	-0.042916	-25.363329	-7.733667	-4.949106	-8.283117	-4.397439	0.000000	-10.000000	0.500000	-25.000000	145.666672	1023.000000	1023.000000	2046.000000
3.740000	-0.045075	-26.639526	-8.182451	-5.220145	-8.575523	-4.661407	0.000000	-10.000000	0.500000	-24.633333	137.333328	1023.000000	1023.000000	2046.000000
3.760000	-0.046643	-27.565746	-8.593693	-5.459085	-8.730359	-4.782609	0.000000	-10.000000	0.491667	-24.216667	129.000000	1023.000000	1023.000000	2046.000000
3.780000	-0.047869	-28.290798	-8.841166	-5.669432	-8.906595	-4.873605	0.000000	-10.000000	0.450000	-23.466667	121.000000	1023.000000	1023.000000	2046.000000
3.800000	-0.048907	-28.903976	-8.950697	-5.720712	-9.132102	-5.100465	0.000000	-10.000000	0.408333	-22.633333	113.166664	1023.000000	1023.000000	2046.000000
3.820000	-0.049384	-29.186024	-9.044913	-5.771064	-9.194587	-5.175459	0.000000	-10.000000	0.366667	-21.650000	105.666664	1023.000000	1023.000000	2046.000000
3.840000	-0.049716	-29.382313	-8.951025	-5.888342	-9.322073	-5.220873	0.000000	-10.000000	0.341667	-20.549999	98.500000	1023.000000	1023.000000	2046.000000
3.860000	-0.049963	-29.527910	-8.899027	-5.945329	-9.326134	-5.357420	0.000000	-10.000000	0.300000	-19.433334	91.666664	1023.000000	1023.000000	2046.000000
3.880000	-0.049786	-29.423773	-8.769948	-6.141015	-9.272845	-5.239966	0.000000	-10.000000	0.266667	-18.466667	85.000000	1023.000000	1023.000000	2046.000000
3.900000	-0.049617	-29.323570	-8.513026	-6.258657	-9.279549	-5.272338	0.000000	-10.000000	0.250000	-17.966667	78.666664	1023.000000	1023.000000	2046.000000
3.920000	-0.050050	-29.579407	-8.406480	-6.418549	-9.312843	-5.441536	0.000000	-10.000000	0.241667	-17.466667	72.666664	1023.000000	1023.000000	2046.000000
3.940000	-0.050589	-29.898279	-8.381336	-6.703378	-9.321098	-5.492465	0.000000	-10.000000	0.233333	-16.900000	67.000000	1023.000000	1023.000000	2046.000000
3.960000	-0.051472	-30.419739	-8.431123	-6.937025	-9.364474	-5.687117	0.000000	-10.000000	0.216667	-16.266666	61.500000	1023.000000	1023.000000	2046.000000
3.980000	-0.052489	-31.020964	-8.330577	-7.066582	-9.599947	-6.023858	0.000000	-10.000000	0.216667	-15.833333	56.000000	1023.000000	1023.000000	2046.000000
4.000000	-0.053099	-31.381622	-8.240400	-7.047262	-9.746319	-6.347641	0.000000	-10.000000	0.208333	-15.350000	50.666668	1023.000000	1023.000000	2046.000000
4.020000	-0.053620	-31.689682	-8.066909	-7.130049	-9.939290	-6.553436	0.000000	-10.000000	0.200000	-14.616667	45.500000	1023.000000	1023.000000	2046.000000
4.040000	-0.054836	-32.408260	-7.895884	-7.346295	-10.338462	-6.827619	0.000000	-10.000000	0.183333	-13.716667	40.666668	1023.000000	1023.000000	2046.000000
4.060000	-0.056002	-33.097469	-7.909587	-7.573791	-10.625664	-6.988426	0.000000	-10.000000	0.150000	-12.716667	36.166668	1023.000000	1023.000000	2046.000000
4.080000	-0.056526	-33.406666	-7.927927	-7.662228	-10.737140	-7.079370	0.000000	-10.000000	0.125000	-11.700000	32.000000	1023.000000	1023.000000	2046.000000
4.100000	-0.056626	-33.466122	-7.695626	-7.693989	-10.925065	-7.151443	0.000000	-10.000000	0.100000	-10.750000	28.000000	1023.000000	1023.000000	2046.000000
4.120000	-0.056464	-33.370201	-7.506090	-7.684988	-10.980754	-7.198370	0.000000	-10.000000	0.091667	-10.016666	24.333334	1023.000000	1023.000000	2046.000000
4.140000	-0.056220	-33.226059	-7.332322	-7.752280	-11.006050	-7.135407	0.000000	-10.000000	0.083333	-9.400000	21.000000	1023.000000	1023.000000	2046.000000
4.160000	-0.056119	-33.166496	-7.220639	-7.695120	-11.067240	-7.183498	0.000000	-10.000000	0.075000	-8.800000	18.000000	1023.000000	1023.000000	2046.000000
4.180000	-0.055806	-32.981483	-7.136223	-7.695961	-11.017241	-7.132057	0.000000	-10.000000	0.075000	-8.083334	15.000000	1023.000000	1023.000000	2046.000000
4.200000	-0.055359	-32.717022	-6.977475	-7.628270	-11.027629	-7.083647	0.000000	-10.000000	0.075000	-7.433333	12.166667	1023.000000	1023.000000	2046.000000
4.220000	-0.054993	-32.501034	-6.853987	-7.537466	-10.977858	-7.131722	0.000000	-10.000000	0.075000	-6.866667	9.666667	1023.000000	1023.000000	2046.000000
4.240000	-0.054585	-32.259445	-6.764178	-7.562711	-10.933043	-6.999512	0.000000	-10.000000	0.066667	-6.366667	7.500000	1023.000000	1023.000000	2046.000000
4.260000	-0.054164	-32.011196	-6.549294	-7.488519	-10.973728	-6.999654	0.000000	-10.000000	0.058333	-5.700000	5.500000	1023.000000	1023.000000	2046.000000
4.280000	-0.053774	-31.780373	-6.480312	-7.370343	-10.922560	-7.007158	0.000000	-10.000000	0.050000	-4.850000	3.500000	1023.000000	1023.000000	2046.000000
4.300000	-0.053147	-31.409988	-6.322083	-7.335510	-10.893685	-6.858709	0.000000	-10.000000	0.050000	-3.850000	1.833333	1023.000000	1023.000000	2046.000000
4.320000	-0.052827	-31.220955	-6.138342	-7.216124	-10.977536	-6.888953	0.000000	-10.000000	0.033333	-2.533333	0.666667	1023.000000	1023.000000	2046.000000
4.340000	-0.052107	-30.795372	-6.045305	-7.091743	-10.843504	-6.814819	0.000000	-10.000000	0.025000	-0.866667	0.166667	1023.000000	1023.000000	2046.000000
4.360000	-0.051253	-30.290379	-5.832698	-7.025829	-10.800670	-6.631182	0.000000	-10.000000	0.008333	1.033333	0.000000	1023.000000	1023.000000	2046.000000
4.380000	-0.050443	-29.811689	-5.575382	-6.891294	-10.801298	-6.543715	0.000000	-10.000000	0.000000	3.000000	0.000000	1023.000000	1023.000000	2046.000000
4.400000	-0.049238	-29.099678	-5.418723	-6.649092	-10.603318	-6.428545	0.000000	-10.000000	-0.008333	5.200000	0.000000	1023.000000	1023.000000	2046.000000
4.420000	-0.047902	-28.310322	-5.184124	-6.599256	-10.414451	-6.112493	0.000000	-10.000000	-0.016667	7.616667	0.000000	1023.000000	1023.000000	2046.000000
4.440000	-0.046711	-27.606493	-4.891751	-6.391859	-10.314802	-6.008081	0.000000	-10.000000	-0.050000	9.950001	0.000000	1023.000000	1023.000000	2046.000000
4.460000	-0.044970	-26.577168	-4.621984	-6.136523	-10.033360	-5.785301	0.000000	-10.000000	-0.100000	12.100000	0.000000	1023.000000	1023.000000	2046.000000
4.480000	-0.043194	-25.527813	-4.181445	-5.939574	-9.875943	-5.530851	0.000000	-10.000000	-0.141667	13.550000	0.000000	1023.000000	1023.000000	2046.000000
4.500000	-0.041851	-24.733814	-3.865790	-5.684240	-9.792911	-5.390873	0.000000	-10.000000	-0.175000	15.866667	8.166667	1023.000000	1023.000000	2046.000000
4.520000	-0.041063	-24.268135	-3.731579	-5.548681	-9.747374	-5.240501	0.000000	-10.000000	-0.200000	17.483334	16.333334	1023.000000	1023.000000	2046.000000
4.540000	-0.040971	-24.214073	-3.560676	-5.494228	-9.891893	-5.267276	0.000000	-10.000000	-0.241667	19.616667	26.500000	1023.000000	1023.000000	2046.000000
4.560000	-0.040845	-24.139124	-3.541190	-5.355227	-9.883100	-5.359608	0.000000	-10.000000	-0.275000	20.650000	30.833334	1023.000000	1023.000000	2046.000000
4.580000	-0.040051	-23.670368	-3.441239	-5.326767	-9.761538	-5.140825	0.000000	-10.000000	-0.308333	22.066668	37.500000	1023.000000	1023.000000	2046.000000
4.600000	-0.038920	-23.001657	-3.343072	-5.080911	-9.580791	-4.996881	0.000000	-10.000000	-0.325000	22.950001	44.666668	1023.000000	1023.000000	2046.000000
4.620000	-0.037039	-21.889856	-3.421448	-4.654619	-9.086384	-4.727405	0.000000	-10.000000	-0.333333	23.716667	52.166668	1023.000000	1023.000000	2046.000000
4.640000	-0.034360	-20.306616	-3.306497	-4.257083	-8.570962	-4.172073	0.000000	-10.000000	-0.350000	24.200001	60.000000	1023.000000	1023.000000	2046.000000
4.660000	-0.032189	-19.023758	-3.062127	-3.975464	-8.233537	-3.752630	0.000000	-10.000000	-0.391667	24.883333	68.000000	1023.000000	1023.000000	2046.000000
4.680000	-0.030967	-18.301718	-3.025849	-3.931750	-7.832242	-3.511877	0.000000	-10.000000	-0.416667	25.683334	76.166664	1023.000000	1023.000000	2046.000000
4.700000	-0.031416	-18.567078	-3.203891	-4.124808	-7.826071	-3.412308	0.000000	-10.000000	-0.441667	26.700001	84.666664	1023.000000	1023.000000	2046.000000
4.720000	-0.032787	-19.377407	-3.947325	-4.212487	-7.663626	-3.553969	0.000000	-10.000000	-0.458333	27.600000	93.500000	1023.000000	1023.000000	2046.000000
4.740000	-0.034116	-20.162640	-4.620237	-4.528776	-7.549362	-3.464264	0.000000	-10.000000	-0.483333	28.200001	102.500000	1023.000000	1023.000000	2046.000000
4.760000	-0.034551	-20.419643	-5.043838	-4.654748	-7.362873	-3.358184	0.000000	-10.000000	-0.500000	28.450001	111.833336	1023.000000	1023.000000	2046.000000
4.780000	-0.033886	-20.026558	-5.215868	-4.638246	-7.094966	-3.077479	0.000000	-10.000000	-0.491667	28.650000	121.166664	1023.000000	1023.000000	2046.000000
4.800000	-0.033094	-19.558804	-5.264635	-4.525466	-6.942465	-2.826237	0.000000	-10.000000	-0.491667	28.716667	130.833328	1023.000000	1023.000000	2046.000000
4.820000	-0.031715	-18.743467	-5.310322	-4.268305	-6.692077	-2.472763	0.000000	-10.000000	-0.500000	28.916668	140.333328	1023.000000	1023.000000	2046.000000
4.840000	-0.030003	-17.731960	-5.241979	-4.035134	-6.378299	-2.076548	0.000000	-10.000000	-0.516667	28.866667	150.000000	1023.000000	1023.000000	2046.000000
4.860000	-0.028379	-16.772017	-5.037550	-3.833204	-6.162896	-1.738367	0.000000	-10.000000	-0.533333	29.033335	159.666672	1023.000000	1023.000000	2046.000000
4.880000	-0.026185	-15.475518	-4.831456	-3.474831	-5.759284	-1.409947	0.000000	-10.000000	-0.558333	29.300001	169.333328	1023.000000	1023.000000	2046.000000
4.900000	-0.023831	-14.084003	-4.468956	-3.201471	-5.425237	-0.988339	0.000000	-10.000000	-0.566667	29.766666	179.000000	1023.000000	1023.000000	2046.000000
4.920000	-0.021442	-12.672067	-4.008001	-2.901620	-5.133746	-0.628700	0.000000	-10.000000	-0.591667	30.116667	188.666672	1023.000000	1023.000000	2046.000000
4.940000	-0.018406	-10.877934	-3.581455	-2.467439	-4.578749	-0.250290	0.000000	-10.000000	-0.600000	30.166668	198.666672	1023.000000	1023.000000	2046.000000
4.960000	-0.015343	-9.067492	-3.116521	-2.204103	-4.019660	0.272792	0.000000	-10.000000	-0.616667	30.383333	209.000000	1023.000000	1023.000000	2046.000000
4.980000	-0.012336	-7.290323	-2.590767	-1.888476	-3.526658	0.715578	0.000000	-10.000000	-0.591667	30.466667	219.333328	1023.000000	1023.000000	2046.000000
5.000000	-0.009195	-5.434178	-2.153267	-1.514536	-2.847169	1.080794	0.000000	-10.000000	-0.558333	30.516666	229.500000	1023.000000	1023.000000	2046.000000
5.020000	-0.006346	-3.750299	-1.741270	-1.384756	-2.179976	1.555703	0.000000	-10.000000	-0.516667	29.966667	239.500000	1023.000000	1023.000000	2046.000000
5.040000	-0.004130	-2.440898	-1.313433	-1.386429	-1.686193	1.945157	0.000000	-10.000000	-0.491667	29.333334	249.500000	1023.000000	1023.000000	2046.000000
5.060000	-0.002210	-1.306001	-0.978425	-1.190782	-1.241855	2.105060	0.000000	-10.000000	-0.466667	28.516666	259.500000	1023.000000	1023.000000	2046.000000
5.080000	-0.000526	-0.311114	-0.685717	-1.003528	-0.858981	2.237112	0.000000	-10.000000	-0.450000	27.833334	269.166656	1023.000000	1023.000000	2046.000000
5.100000	0.001227	0.724982	-0.288145	-0.818833	-0.676991	2.508951	0.000000	-10.000000	-0.433333	27.300001	278.500000	1023.000000	1023.000000	2046.000000
5.120000	0.002746	1.622892	0.184131	-0.645532	-0.572813	2.657106	0.000000	-10.000000	-0.433333	27.233334	287.666656	1023.000000	1023.000000	2046.000000
5.140000	0.004300	2.541311	0.644498	-0.478414	-0.468125	2.843353	0.000000	-10.000000	-0.441667	27.350000	296.833344	1023.000000	1023.000000	2046.000000
5.160000	0.006105	3.607944	1.104077	-0.318866	-0.270539	3.093272	0.000000	-10.000000	-0.458333	27.433334	306.000000	1023.000000	1023.000000	2046.000000
5.180000	0.008377	4.950957	1.586613	-0.074372	-0.006239	3.444956	0.000000	-10.000000	-0.466667	27.483334	315.000000	1023.000000	1023.000000	2046.000000
5.200000	0.010981	6.489965	2.196860	0.214750	0.248786	3.829570	0.000000	-10.000000	-0.483333	27.766666	324.166656	1023.000000	1023.000000	2046.000000
5.220000	0.013896	8.212521	2.724493	0.605578	0.733559	4.148890	0.000000	-10.000000	-0.500000	28.400000	333.333344	1023.000000	1023.000000	2046.000000
5.240000	0.017105	10.108864	3.218555	0.934219	1.286004	4.670084	0.000000	-10.000000	-0.516667	28.816668	342.833344	1023.000000	1023.000000	2046.000000
5.260000	0.020293	11.993409	3.843453	1.316399	1.709436	5.124122	0.000000	-10.000000	-0.500000	29.016666	352.333344	1023.000000	1023.000000	2046.000000
5.280000	0.023804	14.068385	4.558254	1.785192	2.181796	5.543143	0.000000	-10.000000	-0.491667	28.916668	362.000000	1023.000000	1023.000000	2046.000000
5.300000	0.027639	16.334366	5.327820	2.374141	2.665868	5.966537	0.000000	-10.000000	-0.483333	28.733334	371.666656	1023.000000	1023.000000	2046.000000
5.320000	0.031097	18.378254	6.025728	2.862772	3.059037	6.430717	0.000000	-10.000000	-0.508333	28.650000	381.333344	1023.000000	1023.000000	2046.000000
5.340000	0.033335	19.700729	6.537350	3.178405	3.307499	6.677477	0.000000	-10.000000	-0.508333	28.500000	391.000000	1023.000000	1023.000000	2046.000000
5.360000	0.035358	20.896336	6.884421	3.488869	3.651524	6.871522	0.000000	-10.000000	-0.508333	28.416666	400.500000	1023.000000	1023.000000	2046.000000
5.380000	0.037981	22.446581	7.385663	3.655851	4.057025	7.348041	0.000000	-10.000000	-0.491667	28.450001	410.000000	1023.000000	1023.000000	2046.000000
5.400000	0.040565	23.973804	7.791806	4.055675	4.414125	7.712198	0.000000	-10.000000	-0.466667	28.216667	419.333344	1023.000000	1023.000000	2046.000000
5.420000	0.042746	25.262726	7.712541	4.554497	4.907407	8.088281	0.000000	-10.000000	-0.433333	27.850000	428.833344	1023.000000	1023.000000	2046.000000
5.440000	0.043800	25.886005	7.586453	4.844473	5.111744	8.343334	0.000000	-10.000000	-0.400000	26.900002	438.166656	1023.000000	1023.000000	2046.000000
5.460000	0.043799	25.884974	7.546409	4.883386	5.045691	8.409488	0.000000	-10.000000	-0.375000	26.400002	447.333344	1023.000000	1023.000000	2046.000000
5.480000	0.043106	25.475370	7.477872	4.787751	5.016743	8.193006	0.000000	-10.000000	-0.350000	25.700001	456.166656	1023.000000	1023.000000	2046.000000
5.500000	0.041909	24.768486	7.029963	4.637928	5.063582	8.037012	0.000000	-10.000000	-0.308333	24.683334	465.000000	1023.000000	1023.000000	2046.000000
5.520000	0.040303	23.819283	6.517585	4.407524	4.951903	7.942270	0.000000	-10.000000	-0.250000	22.750000	473.500000	1023.000000	1023.000000	2046.000000
5.540000	0.038716	22.881378	5.967648	4.287806	4.836393	7.789531	0.000000	-10.000000	-0.183333	20.450001	481.500000	1023.000000	1023.000000	2046.000000
5.560000	0.037799	22.339045	5.475149	4.253526	4.941266	7.669103	0.000000	-10.000000	-0.133333	18.300001	488.666656	1023.000000	1023.000000	2046.000000
5.580000	0.037421	22.115696	5.156150	4.192458	5.027037	7.740051	0.000000	-10.000000	-0.083333	16.133333	495.166656	1023.000000	1023.000000	2046.000000
5.600000	0.037110	21.931986	5.011287	4.144081	4.959070	7.817549	0.000000	-10.000000	-0.050000	13.983334	500.833344	1023.000000	1023.000000	2046.000000
5.620000	0.036795	21.746025	4.838917	4.231818	4.904444	7.770845	0.000000	-10.000000	-0.016667	11.783334	505.666656	1023.000000	1023.000000	2046.000000
5.640000	0.036724	21.704081	4.697105	4.188442	4.918995	7.899539	0.000000	-10.000000	0.008333	9.150000	510.000000	1023.000000	1023.000000	2046.000000
5.660000	0.036525	21.586073	4.671977	4.163266	4.866832	7.883998	0.000000	-10.000000	0.033333	6.366667	513.500000	1023.000000	1023.000000	2046.000000
5.680000	0.036541	21.595972	4.650634	4.252728	4.864254	7.828355	0.000000	-10.000000	0.050000	2.733333	516.166687	1023.000000	1023.000000	2046.000000
5.700000	0.036734	21.709593	4.602039	4.286692	4.979024	7.841837	0.000000	-10.000000	0.050000	0.316667	517.500000	1023.000000	1023.000000	2046.000000
5.720000	0.036939	21.831123	4.680260	4.278746	5.000231	7.871888	0.000000	-10.000000	0.050000	-1.950000	518.000000	1023.000000	1023.000000	2046.000000
5.740000	0.037202	21.986229	4.773952	4.261353	5.066613	7.884311	0.000000	-10.000000	0.050000	-3.183333	518.000000	1023.000000	1023.000000	2046.000000
5.760000	0.037443	22.129030	4.738042	4.272607	5.270782	7.847600	0.000000	-10.000000	0.058333	-4.683333	518.000000	1023.000000	1023.000000	2046.000000
5.780000	0.037773	22.323587	4.786479	4.132241	5.393854	8.011013	0.000000	-10.000000	0.075000	-5.833333	518.000000	1023.000000	1023.000000	2046.000000
5.800000	0.037869	22.380459	4.748624	4.058295	5.523763	8.049778	0.000000	-10.000000	0.091667	-7.050000	518.000000	1023.000000	1023.000000	2046.000000
5.820000	0.037576	22.207428	4.489980	4.000649	5.769258	7.947541	0.000000	-10.000000	0.108333	-8.616667	518.000000	1023.000000	1023.000000	2046.000000
5.840000	0.037065	21.905697	4.252380	3.733830	5.956876	7.962610	0.000000	-10.000000	0.125000	-10.200000	518.000000	1023.000000	1023.000000	2046.000000
5.860000	0.036328	21.469719	4.197457	3.512122	5.893493	7.866647	0.000000	-10.000000	0.166667	-11.633333	518.000000	1023.000000	1023.000000	2046.000000
5.880000	0.035321	20.874720	4.179204	3.398225	5.671591	7.625700	0.000000	-10.000000	0.191667	-12.833333	510.500000	1023.000000	1023.000000	2046.000000
5.900000	0.034237	20.234274	4.202178	3.283600	5.372233	7.376263	0.000000	-10.000000	0.225000	-13.916667	501.500000	1023.000000	1023.000000	2046.000000
5.920000	0.033211	19.627943	4.233287	3.091137	5.119372	7.184147	0.000000	-10.000000	0.233333	-14.966666	490.833344	1023.000000	1023.000000	2046.000000
5.940000	0.031517	18.626598	4.175544	2.786827	4.717860	6.946367	0.000000	-10.000000	0.258333	-16.133333	485.833344	1023.000000	1023.000000	2046.000000
5.960000	0.029870	17.653290	4.062701	2.537154	4.283670	6.769765	0.000000	-10.000000	0.308333	-17.483334	480.333344	1023.000000	1023.000000	2046.000000
5.980000	0.028672	16.944901	3.931858	2.480097	4.030339	6.502607	0.000000	-10.000000	0.358333	-19.166668	474.500000	1023.000000	1023.000000	2046.000000
6.000000	0.027747	16.398411	3.869766	2.310722	3.760619	6.457303	0.000000	-10.000000	0.416667	-20.850000	468.166656	1023.000000	1023.000000	2046.000000
6.020000	0.026627	15.736723	3.835062	2.149942	3.367958	6.383760	0.000000	-10.000000	0.450000	-22.600000	461.333344	1023.000000	1023.000000	2046.000000
6.040000	0.025573	15.113740	3.707028	2.181869	3.097235	6.127608	0.000000	-10.000000	0.516667	-24.316668	453.833344	1023.000000	1023.000000	2046.000000
6.060000	0.024487	14.471834	3.553995	2.073476	2.799990	6.044373	0.000000	-10.000000	0.575000	-25.966667	445.666656	1023.000000	1023.000000	2046.000000
6.080000	0.023271	13.753426	3.423050	1.904163	2.468079	5.958135	0.000000	-10.000000	0.641667	-27.500000	436.833344	1023.000000	1023.000000	2046.000000
6.100000	0.021709	12.830060	3.182049	1.878366	2.135314	5.634331	0.000000	-10.000000	0.708333	-28.866667	427.666656	1023.000000	1023.000000	2046.000000
6.120000	0.020129	11.896165	2.900979	1.748261	1.819316	5.427609	0.000000	-10.000000	0.766667	-30.083334	418.166656	1023.000000	1023.000000	2046.000000
6.140000	0.018332	10.834446	2.675790	1.535847	1.419858	5.202951	0.000000	-10.000000	0.800000	-31.100000	408.166656	1023.000000	1023.000000	2046.000000
6.160000	0.016333	9.652924	2.441826	1.424221	1.014823	4.772054	0.000000	-10.000000	0.816667	-31.783333	397.666656	1023.000000	1023.000000	2046.000000
6.180000	0.015196	8.981112	2.432124	1.337331	0.707003	4.504653	0.000000	-10.000000	0.833333	-32.133335	387.000000	1023.000000	1023.000000	2046.000000
6.200000	0.014579	8.615912	2.535138	1.330476	0.421887	4.328412	0.000000	-10.000000	0.850000	-32.549999	376.333344	1023.000000	1023.000000	2046.000000
6.220000	0.013272	7.843910	2.492769	1.324562	-0.074699	4.101278	0.000000	-10.000000	0.833333	-32.733334	365.500000	1023.000000	1023.000000	2046.000000
6.240000	0.010925	6.456579	2.156189	1.184894	-0.575011	3.690506	0.000000	-10.000000	0.833333	-33.083336	354.500000	1023.000000	1023.000000	2046.000000
6.260000	0.007879	4.656636	1.616729	0.845084	-1.066782	3.261606	0.000000	-10.000000	0.833333	-33.250000	343.500000	1023.000000	1023.000000	2046.000000
6.280000	0.005456	3.224284	1.288674	0.553017	-1.534663	2.917256	0.000000	-10.000000	0.883333	-33.466667	332.333344	1023.000000	1023.000000	2046.000000
6.300000	0.003050	1.802409	0.930236	0.360518	-2.012383	2.524038	0.000000	-10.000000	0.908333	-33.850002	321.166656	1023.000000	1023.000000	2046.000000
6.320000	0.001823	1.077096	0.359728	0.456798	-2.053709	2.314278	0.000000	-10.000000	0.950000	-34.066669	309.833344	1023.000000	1023.000000	2046.000000
6.340000	-0.000129	-0.076167	-0.068104	0.301196	-2.453718	2.144459	0.000000	-10.000000	0.941667	-34.366669	298.500000	1023.000000	1023.000000	2046.000000
6.360000	-0.003017	-1.782822	-0.383538	-0.100399	-2.973664	1.674778	0.000000	-10.000000	0.933333	-34.166668	287.000000	1023.000000	1023.000000	2046.000000
6.380000	-0.007016	-4.146184	-1.005438	-0.575600	-3.499462	0.934316	0.000000	-10.000000	0.908333	-33.850002	275.500000	1023.000000	1023.000000	2046.000000
6.400000	-0.012044	-7.117805	-1.861778	-1.134957	-4.225657	0.104587	0.000000	-10.000000	0.883333	-33.216667	264.166656	1023.000000	1023.000000	2046.000000
6.420000	-0.016846	-9.955693	-2.933264	-1.545269	-4.773364	-0.703798	0.000000	-10.000000	0.858333	-32.566666	253.166672	1023.000000	1023.000000	2046.000000
6.440000	-0.021130	-12.488106	-3.829611	-2.184846	-5.312746	-1.160903	0.000000	-10.000000	0.825000	-31.983334	242.333328	1023.000000	1023.000000	2046.000000
6.460000	-0.024718	-14.608551	-4.655843	-2.615683	-5.660048	-1.676977	0.000000	-10.000000	0.800000	-31.400000	231.833328	1023.000000	1023.000000	2046.000000
6.480000	-0.027686	-16.362560	-5.357161	-3.127180	-5.912859	-1.965359	0.000000	-10.000000	0.791667	-31.183332	221.166672	1023.000000	1023.000000	2046.000000
6.500000	-0.030597	-18.082863	-5.926604	-3.553205	-6.323573	-2.279482	0.000000	-10.000000	0.791667	-30.799999	210.833328	1023.000000	1023.000000	2046.000000
6.520000	-0.032982	-19.492622	-6.529846	-3.858855	-6.545012	-2.558911	0.000000	-10.000000	0.783333	-30.616667	200.500000	1023.000000	1023.000000	2046.000000
6.540000	-0.035344	-20.888195	-6.929627	-4.223273	-6.944683	-2.790611	0.000000	-10.000000	0.750000	-30.150000	190.500000	1023.000000	1023.000000	2046.000000
6.560000	-0.037090	-21.920324	-7.282485	-4.404575	-7.189548	-3.043716	0.000000	-10.000000	0.708333	-29.600000	180.500000	1023.000000	1023.000000	2046.000000
6.580000	-0.038509	-22.758659	-7.530971	-4.638269	-7.401025	-3.188393	0.000000	-10.000000	0.666667	-28.916666	170.500000	1023.000000	1023.000000	2046.000000
6.600000	-0.039814	-23.530037	-7.670150	-4.772205	-7.668187	-3.419495	0.000000	-10.000000	0.633333	-28.200001	160.833328	1023.000000	1023.000000	2046.000000
6.620000	-0.040663	-24.031551	-7.783445	-4.856832	-7.770737	-3.620539	0.000000	-10.000000	0.591667	-27.366667	151.333328	1023.000000	1023.000000	2046.000000
6.640000	-0.041396	-24.464745	-7.784111	-5.116618	-7.891516	-3.672500	0.000000	-10.000000	0.558333	-26.533333	142.166672	1023.000000	1023.000000	2046.000000
6.660000	-0.041855	-24.736244	-7.724418	-5.225760	-7.958304	-3.827763	0.000000	-10.000000	0.525000	-25.833334	133.333328	1023.000000	1023.000000	2046.000000
6.680000	-0.042044	-24.847767	-7.631726	-5.404752	-7.935271	-3.876017	0.000000	-10.000000	0.500000	-25.316668	124.666664	1023.000000	1023.000000	2046.000000
6.700000	-0.042683	-25.225504	-7.560323	-5.646916	-8.031606	-3.986660	0.000000	-10.000000	0.483333	-24.716667	116.333336	1023.000000	1023.000000	2046.000000
6.720000	-0.043823	-25.899675	-7.608100	-5.853860	-8.139762	-4.297954	0.000000	-10.000000	0.475000	-23.916668	108.000000	1023.000000	1023.000000	2046.000000
6.740000	-0.045014	-26.602983	-7.726306	-6.144513	-8.236375	-4.495788	0.000000	-10.000000	0.450000	-23.216667	100.000000	1023.000000	1023.000000	2046.000000
6.760000	-0.046254	-27.336380	-7.696198	-6.436736	-8.475961	-4.727486	0.000000	-10.000000	0.416667	-22.700001	92.333336	1023.000000	1023.000000	2046.000000
6.780000	-0.047106	-27.839363	-7.606769	-6.385792	-8.683372	-5.163432	0.000000	-10.000000	0.375000	-22.100000	84.666664	1023.000000	1023.000000	2046.000000
6.800000	-0.047948	-28.337450	-7.435429	-6.549066	-8.964764	-5.388192	0.000000	-10.000000	0.358333	-21.350000	77.333336	1023.000000	1023.000000	2046.000000
6.820000	-0.049150	-29.047804	-7.280537	-6.720549	-9.359117	-5.687603	0.000000	-10.000000	0.350000	-20.566668	70.166664	1023.000000	1023.000000	2046.000000
6.840000	-0.050320	-29.739386	-7.262443	-6.962407	-9.622377	-5.892157	0.000000	-10.000000	0.333333	-19.750000	63.333332	1023.000000	1023.000000	2046.000000
6.860000	-0.051427	-30.393278	-7.207754	-7.103852	-9.972034	-6.109638	0.000000	-10.000000	0.300000	-18.950001	56.833332	1023.000000	1023.000000	2046.000000
6.880000	-0.051655	-30.528368	-7.140141	-7.123231	-10.069018	-6.195977	0.000000	-10.000000	0.266667	-18.100000	50.500000	1023.000000	1023.000000	2046.000000
6.900000	-0.052071	-30.774006	-6.934272	-7.256930	-10.304961	-6.277843	0.000000	-10.000000	0.250000	-17.416668	44.500000	1023.000000	1023.000000	2046.000000
6.920000	-0.052253	-30.881290	-6.905388	-7.174678	-10.323176	-6.478049	0.000000	-10.000000	0.241667	-16.683334	38.500000	1023.000000	1023.000000	2046.000000
6.940000	-0.052256	-30.883204	-6.866879	-7.213947	-10.375163	-6.427214	0.000000	-10.000000	0.233333	-15.900001	32.833332	1023.000000	1023.000000	2046.000000
6.960000	-0.052216	-30.859655	-6.728691	-7.264556	-10.446426	-6.419982	0.000000	-10.000000	0.216667	-14.983334	27.500000	1023.000000	1023.000000	2046.000000
6.980000	-0.052230	-30.868067	-6.633709	-7.216161	-10.520410	-6.497787	0.000000	-10.000000	0.200000	-14.233334	22.666666	1023.000000	1023.000000	2046.000000
7.000000	-0.052055	-30.764235	-6.563511	-7.209575	-10.486760	-6.504390	0.000000	-10.000000	0.183333	-13.416667	17.833334	1023.000000	1023.000000	2046.000000
7.020000	-0.051945	-30.699209	-6.397495	-7.230292	-10.584643	-6.486778	0.000000	-10.000000	0.158333	-12.716667	13.333333	1023.000000	1023.000000	2046.000000
7.040000	-0.051771	-30.596489	-6.352057	-7.109772	-10.546382	-6.588277	0.000000	-10.000000	0.133333	-11.900001	9.000000	1023.000000	1023.000000	2046.000000
7.060000	-0.051642	-30.520233	-6.240419	-7.157876	-10.594816	-6.527122	0.000000	-10.000000	0.108333	-11.266666	5.000000	1023.000000	1023.000000	2046.000000
7.080000	-0.051648	-30.524141	-6.067790	-7.171636	-10.708666	-6.576050	0.000000	-10.000000	0.100000	-10.566667	1.666667	1023.000000	1023.000000	2046.000000
7.100000	-0.051567	-30.476366	-6.024696	-7.079559	-10.704259	-6.667852	0.000000	-10.000000	0.100000	-9.883333	-1.500000	1023.000000	1023.000000	2046.000000
7.120000	-0.051512	-30.443521	-5.965417	-7.148072	-10.722200	-6.607831	0.000000	-10.000000	0.091667	-9.116667	-4.333333	1023.000000	1023.000000	2046.000000
7.140000	-0.051409	-30.382475	-5.859484	-7.176903	-10.729127	-6.616961	0.000000	-10.000000	0.083333	-8.500000	-7.500000	1023.000000	1023.000000	2046.000000
7.160000	-0.051535	-30.457256	-5.811754	-7.117818	-10.777860	-6.749825	0.000000	-10.000000	0.066667	-7.983334	-10.333333	1023.000000	1023.000000	2046.000000
7.180000	-0.051435	-30.398264	-5.745801	-7.110779	-10.788791	-6.752893	0.000000	-10.000000	0.058333	-7.516667	-13.000000	1023.000000	1023.000000	2046.000000
7.200000	-0.051317	-30.328243	-5.713732	-7.135747	-10.733692	-6.745073	0.000000	-10.000000	0.041667	-7.000000	-15.500000	1023.000000	1023.000000	2046.000000
7.220000	-0.051385	-30.368404	-5.585485	-7.144061	-10.849518	-6.789340	0.000000	-10.000000	0.041667	-6.383334	-18.000000	1023.000000	1023.000000	2046.000000
7.240000	-0.050999	-30.140646	-5.443601	-7.038473	-10.822202	-6.836371	0.000000	-10.000000	0.041667	-5.716667	-20.166666	1023.000000	1023.000000	2046.000000
7.260000	-0.050629	-29.921556	-5.288156	-6.946611	-10.814496	-6.872292	0.000000	-10.000000	0.050000	-5.000000	-22.000000	1023.000000	1023.000000	2046.000000
7.280000	-0.051132	-30.219252	-5.219329	-6.974951	-11.096789	-6.928183	0.000000	-10.000000	0.050000	-4.116667	-23.500000	1023.000000	1023.000000	2046.000000
7.300000	-0.052162	-30.827738	-5.292583	-6.968282	-11.406892	-7.159981	0.000000	-10.000000	0.041667	-2.516667	-24.833334	1023.000000	1023.000000	2046.000000
7.320000	-0.053381	-31.547962	-5.401279	-7.159767	-11.688191	-7.298725	0.000000	-10.000000	0.025000	-0.383333	-25.666666	1023.000000	1023.000000	2046.000000
7.340000	-0.054635	-32.289097	-5.486792	-7.236297	-12.008963	-7.557046	0.000000	-10.000000	0.008333	1.650000	-26.000000	1023.000000	1023.000000	2046.000000
7.360000	-0.054261	-32.068275	-5.541204	-6.945840	-11.885340	-7.695893	0.000000	-10.000000	0.000000	3.350000	-26.000000	1023.000000	1023.000000	2046.000000
7.380000	-0.054277	-32.077785	-5.587883	-7.121772	-11.940774	-7.427357	0.000000	-10.000000	0.000000	4.900000	-26.000000	1023.000000	1023.000000	2046.000000
7.400000	-0.053141	-31.406370	-5.640497	-6.658281	-11.728253	-7.379338	0.000000	-10.000000	0.000000	6.716667	-26.000000	1023.000000	1023.000000	2046.000000
7.420000	-0.051471	-30.419508	-5.642115	-6.423949	-11.381938	-6.971508	0.000000	-10.000000	-0.016667	8.466667	-26.000000	1023.000000	1023.000000	2046.000000
7.440000	-0.050640	-29.928339	-5.480748	-6.410659	-11.248682	-6.788250	0.000000	-10.000000	-0.058333	10.450000	-26.000000	1023.000000	1023.000000	2046.000000
7.460000	-0.051249	-30.288326	-5.681743	-6.435019	-11.262568	-6.908998	0.000000	-10.000000	-0.108333	12.550000	-26.000000	1023.000000	1023.000000	2046.000000
7.480000	-0.052480	-31.015524	-6.205926	-6.627712	-11.252742	-6.929142	0.000000	-10.000000	-0.133333	14.716666	-26.000000	1023.000000	1023.000000	2046.000000
7.500000	-0.054573	-32.252712	-6.950631	-6.914751	-11.308533	-7.078796	0.000000	-10.000000	-0.141667	16.583334	-9.000000	1023.000000	1023.000000	2046.000000
7.520000	-0.056323	-33.286888	-7.650382	-7.161752	-11.282096	-7.192660	0.000000	-10.000000	-0.150000	17.800001	9.500000	1023.000000	1023.000000	2046.000000
7.540000	-0.056719	-33.520981	-7.995370	-7.394839	-11.160533	-6.970239	0.000000	-10.000000	-0.175000	18.700001	30.000000	1023.000000	1023.000000	2046.000000
7.560000	-0.056586	-33.442242	-8.188389	-7.450940	-11.025444	-6.777470	0.000000	-10.000000	-0.208333	19.200001	35.500000	1023.000000	1023.000000	2046.000000
7.580000	-0.056114	-33.163345	-8.362309	-7.353235	-10.857949	-6.589851	0.000000	-10.000000	-0.250000	20.000000	41.666668	1023.000000	1023.000000	2046.000000
7.600000	-0.055116	-32.573414	-8.460329	-7.204720	-10.663361	-6.245003	0.000000	-10.000000	-0.291667	20.850000	48.166668	1023.000000	1023.000000	2046.000000
7.620000	-0.053842	-31.820522	-8.397768	-7.056337	-10.474007	-5.892410	0.000000	-10.000000	-0.316667	21.983334	55.000000	1023.000000	1023.000000	2046.000000
7.640000	-0.052458	-31.002882	-8.299356	-6.813767	-10.250177	-5.639583	0.000000	-10.000000	-0.333333	23.183334	62.000000	1023.000000	1023.000000	2046.000000
7.660000	-0.050448	-29.814613	-8.073401	-6.589780	-9.923973	-5.227458	0.000000	-10.000000	-0.366667	24.366667	69.333336	1023.000000	1023.000000	2046.000000
7.680000	-0.048332	-28.564463	-7.690160	-6.367396	-9.674190	-4.832716	0.000000	-10.000000	-0.400000	25.366667	77.333336	1023.000000	1023.000000	2046.000000
7.700000	-0.045956	-27.160282	-7.349999	-5.960660	-9.283199	-4.566423	0.000000	-10.000000	-0.425000	25.950001	83.000000	1023.000000	1023.000000	2046.000000
7.720000	-0.043027	-25.428932	-6.920992	-5.724265	-8.743810	-4.039865	0.000000	-10.000000	-0.441667	26.716667	91.833336	1023.000000	1023.000000	2046.000000
7.740000	-0.040054	-23.672127	-6.381838	-5.476843	-8.276861	-3.536585	0.000000	-10.000000	-0.466667	27.450001	100.666664	1023.000000	1023.000000	2046.000000
7.760000	-0.036944	-21.833681	-5.874162	-5.054183	-7.715741	-3.189594	0.000000	-10.000000	-0.491667	28.116667	112.666664	1023.000000	1023.000000	2046.000000
7.780000	-0.033820	-19.987722	-5.403143	-4.779882	-7.069847	-2.734850	0.000000	-10.000000	-0.508333	28.416666	122.000000	1023.000000	1023.000000	2046.000000
7.800000	-0.031187	-18.431461	-4.913819	-4.723049	-6.530741	-2.263853	0.000000	-10.000000	-0.508333	28.516666	131.500000	1023.000000	1023.000000	2046.000000
7.820000	-0.029091	-17.192890	-4.528111	-4.587350	-6.028234	-2.049196	0.000000	-10.000000	-0.508333	28.600000	141.000000	1023.000000	1023.000000	2046.000000
7.840000	-0.026941	-15.922237	-4.182175	-4.401179	-5.522269	-1.816615	0.000000	-10.000000	-0.500000	28.583334	150.500000	1023.000000	1023.000000	2046.000000
7.860000	-0.025000	-14.774974	-3.786325	-4.190488	-5.215407	-1.582753	0.000000	-10.000000	-0.508333	28.600000	160.000000	1023.000000	1023.000000	2046.000000
7.880000	-0.023161	-13.688034	-3.310041	-3.941476	-5.061082	-1.375435	0.000000	-10.000000	-0.516667	28.800001	169.500000	1023.000000	1023.000000	2046.000000
7.900000	-0.021428	-12.663840	-2.914844	-3.672034	-4.872488	-1.204474	0.000000	-10.000000	-0.533333	28.833334	179.000000	1023.000000	1023.000000	2046.000000
7.920000	-0.019596	-11.581013	-2.490763	-3.541823	-4.633491	-0.914936	0.000000	-10.000000	-0.550000	29.133333	188.666672	1023.000000	1023.000000	2046.000000
7.940000	-0.017634	-10.421926	-1.983643	-3.362343	-4.485245	-0.590694	0.000000	-10.000000	-0.558333	29.616667	198.500000	1023.000000	1023.000000	2046.000000
7.960000	-0.015200	-8.983459	-1.536805	-3.014225	-4.153446	-0.278984	0.000000	-10.000000	-0.575000	30.200001	208.500000	1023.000000	1023.000000	2046.000000
7.980000	-0.012221	-7.222492	-1.012369	-2.730641	-3.672737	0.193255	0.000000	-10.000000	-0.583333	30.483334	218.500000	1023.000000	1023.000000	2046.000000
8.000000	-0.009173	-5.421454	-0.393619	-2.388571	-3.259207	0.619943	0.000000	-10.000000	-0.583333	30.516666	228.500000	1023.000000	1023.000000	2046.000000
8.020000	-0.006152	-3.635898	0.096581	-1.973063	-2.789006	1.029590	0.000000	-10.000000	-0.575000	30.633333	238.500000	1023.000000	1023.000000	2046.000000
8.040000	-0.002684	-1.586050	0.636480	-1.597824	-2.198940	1.574234	0.000000	-10.000000	-0.558333	30.733334	248.500000	1023.000000	1023.000000	2046.000000
8.060000	0.000864	0.510555	1.356610	-1.094439	-1.780461	2.028845	0.000000	-10.000000	-0.566667	30.766668	258.833344	1023.000000	1023.000000	2046.000000
8.080000	0.004718	2.788255	2.116437	-0.472866	-1.272114	2.416799	0.000000	-10.000000	-0.558333	30.650002	269.166656	1023.000000	1023.000000	2046.000000
8.100000	0.008070	4.769177	2.757288	-0.047315	-0.838458	2.897663	0.000000	-10.000000	-0.558333	30.550001	279.500000	1023.000000	1023.000000	2046.000000
8.120000	0.010434	6.166724	3.305794	0.212863	-0.597915	3.245982	0.000000	-10.000000	-0.550000	30.416668	289.500000	1023.000000	1023.000000	2046.000000
8.140000	0.012571	7.429590	3.734993	0.564246	-0.277942	3.408293	0.000000	-10.000000	-0.550000	30.383333	299.666656	1023.000000	1023.000000	2046.000000
8.160000	0.015192	8.978518	4.174090	0.801701	0.178162	3.824564	0.000000	-10.000000	-0.533333	30.316668	310.000000	1023.000000	1023.000000	2046.000000
8.180000	0.018252	10.786682	4.602678	1.148927	0.701270	4.333807	0.000000	-10.000000	-0.508333	30.216667	320.333344	1023.000000	1023.000000	2046.000000
8.200000	0.020617	12.184715	4.695565	1.664024	1.130615	4.694511	0.000000	-10.000000	-0.491667	29.600000	330.500000	1023.000000	1023.000000	2046.000000
8.220000	0.021719	12.836062	4.557047	2.038270	1.367553	4.873191	0.000000	-10.000000	-0.491667	28.983334	340.333344	1023.000000	1023.000000	2046.000000
8.240000	0.022194	13.116541	4.491008	2.157309	1.506302	4.961921	0.000000	-10.000000	-0.525000	28.800001	350.000000	1023.000000	1023.000000	2046.000000
8.260000	0.021796	12.881612	4.472399	1.967019	1.477745	4.964449	0.000000	-10.000000	-0.525000	28.966667	359.666656	1023.000000	1023.000000	2046.000000
8.280000	0.020840	12.316413	4.083293	1.902968	1.548698	4.781453	0.000000	-10.000000	-0.500000	28.850000	369.333344	1023.000000	1023.000000	2046.000000
8.300000	0.019849	11.730807	3.512052	1.816510	1.670016	4.732229	0.000000	-10.000000	-0.441667	28.133333	379.000000	1023.000000	1023.000000	2046.000000
8.320000	0.019054	11.261036	3.065381	1.694670	1.710882	4.790102	0.000000	-10.000000	-0.391667	27.266666	388.500000	1023.000000	1023.000000	2046.000000
8.340000	0.018856	11.144051	2.771230	1.673124	1.843794	4.855902	0.000000	-10.000000	-0.383333	26.366667	397.833344	1023.000000	1023.000000	2046.000000
8.360000	0.019478	11.511770	2.586535	1.777327	2.116698	5.031211	0.000000	-10.000000	-0.383333	25.583334	406.833344	1023.000000	1023.000000	2046.000000
8.380000	0.020307	12.001390	2.570513	1.902575	2.265770	5.262532	0.000000	-10.000000	-0.391667	25.166666	415.500000	1023.000000	1023.000000	2046.000000
8.400000	0.021268	12.569180	2.655451	2.006637	2.330167	5.576926	0.000000	-10.000000	-0.391667	25.433334	423.833344	1023.000000	1023.000000	2046.000000
8.420000	0.022835	13.495425	2.887310	2.301288	2.485435	5.821393	0.000000	-10.000000	-0.391667	25.700001	432.333344	1023.000000	1023.000000	2046.000000
8.440000	0.024434	14.440243	3.082503	2.545373	2.759416	6.052950	0.000000	-10.000000	-0.416667	25.816668	440.833344	1023.000000	1023.000000	2046.000000
8.460000	0.026520	15.673340	3.438953	2.775213	3.063376	6.395797	0.000000	-10.000000	-0.416667	25.883333	449.500000	1023.000000	1023.000000	2046.000000
8.480000	0.028640	16.926123	3.915352	3.056856	3.250751	6.703165	0.000000	-10.000000	-0.416667	26.133333	458.000000	1023.000000	1023.000000	2046.000000
8.500000	0.031051	18.351368	4.347865	3.439238	3.610166	6.954098	0.000000	-10.000000	-0.408333	26.650000	466.666656	1023.000000	1023.000000	2046.000000
8.520000	0.033668	19.897900	4.765517	3.669432	4.103429	7.359523	0.000000	-10.000000	-0.408333	26.633333	475.500000	1023.000000	1023.000000	2046.000000
8.540000	0.036151	21.364977	5.197674	3.929600	4.510703	7.726999	0.000000	-10.000000	-0.408333	26.416668	484.500000	1023.000000	1023.000000	2046.000000
8.560000	0.038558	22.788027	5.593231	4.207636	4.979116	8.008043	0.000000	-10.000000	-0.391667	26.050001	493.333344	1023.000000	1023.000000	2046.000000
8.580000	0.041044	24.257294	5.831201	4.462287	5.592444	8.371362	0.000000	-10.000000	-0.366667	25.433334	502.166656	1023.000000	1023.000000	2046.000000
8.600000	0.043122	25.485142	6.091962	4.545099	6.065508	8.782573	0.000000	-10.000000	-0.325000	24.716667	510.666656	1023.000000	1023.000000	2046.000000
8.620000	0.045002	26.596386	6.293811	4.708128	6.595003	8.999444	0.000000	-10.000000	-0.283333	23.583334	519.000000	1023.000000	1023.000000	2046.000000
8.640000	0.046916	27.727398	6.642961	4.862728	6.946176	9.275534	0.000000	-10.000000	-0.250000	22.583334	527.000000	1023.000000	1023.000000	2046.000000
8.660000	0.048328	28.561981	7.000214	5.033458	7.086216	9.442092	0.000000	-10.000000	-0.225000	21.750000	534.666687	1023.000000	1023.000000	2046.000000
8.680000	0.049635	29.334442	7.381066	5.218993	7.215631	9.518751	0.000000	-10.000000	-0.225000	21.100000	542.166687	1023.000000	1023.000000	2046.000000
8.700000	0.051057	30.174734	7.870104	5.403203	7.326674	9.574753	0.000000	-10.000000	-0.233333	20.800001	547.000000	1023.000000	1023.000000	2046.000000
8.720000	0.052375	30.953363	8.383081	5.528416	7.352325	9.689541	0.000000	-10.000000	-0.241667	20.433334	554.166687	1023.000000	1023.000000	2046.000000
8.740000	0.054145	31.999599	8.801549	5.852930	7.548064	9.797057	0.000000	-10.000000	-0.225000	20.166668	561.000000	1023.000000	1023.000000	2046.000000
8.760000	0.056282	33.262920	9.245287	6.138353	7.860308	10.018973	0.000000	-10.000000	-0.208333	19.783335	570.000000	1023.000000	1023.000000	2046.000000
8.780000	0.058677	34.678024	9.868612	6.427519	8.067284	10.314610	0.000000	-10.000000	-0.200000	19.383333	576.666687	1023.000000	1023.000000	2046.000000
8.800000	0.061328	36.244576	10.323607	6.800817	8.545599	10.574553	0.000000	-10.000000	-0.191667	18.983334	583.166687	1023.000000	1023.000000	2046.000000
8.820000	0.063969	37.805614	10.834340	7.081948	8.935244	10.954084	0.000000	-10.000000	-0.175000	18.566668	589.666687	1023.000000	1023.000000	2046.000000
8.840000	0.066560	39.337143	11.342214	7.528031	9.258848	11.208050	0.000000	-10.000000	-0.141667	17.883333	596.000000	1023.000000	1023.000000	2046.000000
8.860000	0.069041	40.803108	11.802103	7.830235	9.605806	11.564962	0.000000	-10.000000	-0.116667	16.866667	602.166687	1023.000000	1023.000000	2046.000000
8.880000	0.071315	42.147015	12.226542	8.200582	9.945918	11.773973	0.000000	-10.000000	-0.091667	15.700000	608.000000	1023.000000	1023.000000	2046.000000
8.900000	0.073650	43.527420	12.679962	8.525375	10.289085	12.032996	0.000000	-10.000000	-0.108333	15.000000	613.333313	1023.000000	1023.000000	2046.000000
8.920000	0.076039	44.938919	13.236404	8.870247	10.552258	12.280011	0.000000	-10.000000	-0.108333	14.666667	618.500000	1023.000000	1023.000000	2046.000000
8.940000	0.077749	45.949566	13.586239	9.255141	10.773417	12.334771	0.000000	-10.000000	-0.133333	14.683333	623.333313	1023.000000	1023.000000	2046.000000
8.960000	0.078276	46.261375	13.746812	9.295644	10.811408	12.407510	0.000000	-10.000000	-0.133333	14.766666	628.166687	1023.000000	1023.000000	2046.000000
8.980000	0.078497	46.391655	13.958245	9.352057	10.719313	12.362039	0.000000	-10.000000	-0.133333	14.766666	633.000000	1023.000000	1023.000000	2046.000000
9.000000	0.079572	47.027309	14.176205	9.512984	10.980040	12.358081	0.000000	-10.000000	-0.108333	14.250000	638.000000	1023.000000	1023.000000	2046.000000
9.020000	0.081816	48.353420	14.600345	9.689029	11.332359	12.731686	0.000000	-10.000000	-0.066667	13.233334	643.000000	1023.000000	1023.000000	2046.000000
9.040000	0.083412	49.296329	14.672651	10.139636	11.618214	12.865829	0.000000	-10.000000	-0.050000	11.933333	647.666687	1023.000000	1023.000000	2046.000000
9.060000	0.084466	49.919117	14.600969	10.394978	11.790604	13.132566	0.000000	-10.000000	-0.025000	10.750000	652.000000	1023.000000	1023.000000	2046.000000
9.080000	0.083129	49.129391	14.223781	10.416251	11.608572	12.880787	0.000000	-10.000000	-0.016667	9.583334	655.666687	1023.000000	1023.000000	2046.000000
9.100000	0.081199	47.988819	13.832165	10.157734	11.465764	12.533158	0.000000	-10.000000	0.000000	8.916667	659.000000	1023.000000	1023.000000	2046.000000
9.120000	0.078462	46.370750	13.317374	9.753086	11.136757	12.163532	0.000000	-10.000000	0.008333	7.866667	662.000000	1023.000000	1023.000000	2046.000000
9.140000	0.075377	44.547546	12.562298	9.473176	10.829875	11.682198	0.000000	-10.000000	0.016667	6.150000	664.833313	1023.000000	1023.000000	2046.000000
9.160000	0.072671	42.948456	11.769712	9.139778	10.668648	11.370318	0.000000	-10.000000	0.041667	2.550000	667.333313	1023.000000	1023.000000	2046.000000
9.180000	0.070450	41.635807	11.206475	8.804248	10.448450	11.176635	0.000000	-10.000000	0.050000	-0.716667	669.000000	1023.000000	1023.000000	2046.000000
9.200000	0.068773	40.644558	10.711802	8.622318	10.315939	10.994500	0.000000	-10.000000	0.075000	-3.566667	669.833313	1023.000000	1023.000000	2046.000000
9.220000	0.067448	39.861523	10.426406	8.422276	10.070510	10.942332	0.000000	-10.000000	0.075000	-5.300000	670.000000	1023.000000	1023.000000	2046.000000
9.240000	0.066186	39.115814	10.095189	8.391160	9.857289	10.772176	0.000000	-10.000000	0.091667	-7.033333	670.000000	1023.000000	1023.000000	2046.000000
9.260000	0.064956	38.388920	9.794607	8.214274	9.689295	10.690743	0.000000	-10.000000	0.091667	-8.583334	670.000000	1023.000000	1023.000000	2046.000000
9.280000	0.063748	37.675201	9.634894	7.985940	9.397418	10.656951	0.000000	-10.000000	0.108333	-10.066667	670.000000	1023.000000	1023.000000	2046.000000
9.300000	0.062850	37.144222	9.392576	7.971735	9.320291	10.459619	0.000000	-10.000000	0.125000	-11.683333	670.000000	1023.000000	1023.000000	2046.000000
9.320000	0.062074	36.685688	9.147593	7.816686	9.317457	10.403950	0.000000	-10.000000	0.141667	-12.833334	670.000000	1023.000000	1023.000000	2046.000000
9.340000	0.061391	36.281929	9.110189	7.652710	9.176281	10.342749	0.000000	-10.000000	0.183333	-14.316667	661.333313	1023.000000	1023.000000	2046.000000
9.360000	0.060597	35.812717	8.958759	7.470500	9.098094	10.285362	0.000000	-10.000000	0.216667	-15.766667	650.833313	1023.000000	1023.000000	2046.000000
9.380000	0.059688	35.275677	8.622479	7.164673	9.188205	10.300319	0.000000	-10.000000	0.283333	-17.750000	638.333313	1023.000000	1023.000000	2046.000000
9.400000	0.058755	34.724422	8.457535	6.812940	9.105050	10.348898	0.000000	-10.000000	0.333333	-19.483334	632.333313	1023.000000	1023.000000	2046.000000
9.420000	0.057575	34.027046	8.110830	6.568244	9.084825	10.263148	0.000000	-10.000000	0.391667	-21.233334	625.833313	1023.000000	1023.000000	2046.000000
9.440000	0.056223	33.227924	7.558341	6.288713	9.193644	10.187227	0.000000	-10.000000	0.450000	-23.116667	618.666687	1023.000000	1023.000000	2046.000000
9.460000	0.054497	32.207806	7.101367	5.819067	9.111991	10.175383	0.000000	-10.000000	0.500000	-24.683334	611.000000	1023.000000	1023.000000	2046.000000
9.480000	0.052734	31.165731	6.689560	5.545973	9.007030	9.923169	0.000000	-10.000000	0.566667	-26.166666	602.666687	1023.000000	1023.000000	2046.000000
9.500000	0.050931	30.100477	6.441585	5.254461	8.685879	9.718554	0.000000	-10.000000	0.608333	-27.233334	594.000000	1023.000000	1023.000000	2046.000000
9.520000	0.049098	29.016928	6.265859	5.119650	8.264321	9.367098	0.000000	-10.000000	0.650000	-28.350000	584.833313	1023.000000	1023.000000	2046.000000
9.540000	0.047136	27.857571	6.089269	4.827912	7.861203	9.079186	0.000000	-10.000000	0.675000	-29.416666	575.333313	1023.000000	1023.000000	2046.000000
9.560000	0.044929	26.553062	5.938327	4.420980	7.372719	8.821036	0.000000	-10.000000	0.725000	-30.266666	565.500000	1023.000000	1023.000000	2046.000000
9.580000	0.042599	25.176270	5.690546	4.147189	6.834888	8.503648	0.000000	-10.000000	0.783333	-31.166668	555.500000	1023.000000	1023.000000	2046.000000
9.600000	0.040950	24.201294	5.432975	3.959270	6.505443	8.303607	0.000000	-10.000000	0.833333	-31.900000	545.166687	1023.000000	1023.000000	2046.000000
9.620000	0.039524	23.358427	5.356782	3.727955	6.112186	8.161505	0.000000	-10.000000	0.850000	-32.766666	534.500000	1023.000000	1023.000000	2046.000000
9.640000	0.038112	22.524307	5.275665	3.574876	5.731668	7.942100	0.000000	-10.000000	0.883333	-33.333332	523.500000	1023.000000	1023.000000	2046.000000
9.660000	0.036835	21.769768	5.113847	3.506076	5.455116	7.694728	0.000000	-10.000000	0.900000	-33.799999	512.333313	1023.000000	1023.000000	2046.000000
9.680000	0.035812	21.164619	4.945161	3.400901	5.263386	7.555171	0.000000	-10.000000	0.933333	-34.033333	501.166656	1023.000000	1023.000000	2046.000000
9.700000	0.034734	20.527683	4.853053	3.245664	4.965380	7.463585	0.000000	-10.000000	0.933333	-34.066666	493.666656	1023.000000	1023.000000	2046.000000
9.720000	0.033265	19.659370	4.758743	3.100213	4.528857	7.271558	0.000000	-10.000000	0.950000	-34.200001	482.333344	1023.000000	1023.000000	2046.000000
9.740000	0.032097	18.969055	4.735010	3.041119	4.199250	6.993676	0.000000	-10.000000	0.950000	-34.583336	470.833344	1023.000000	1023.000000	2046.000000
9.760000	0.031461	18.593483	4.769347	3.115342	3.919302	6.789492	0.000000	-10.000000	0.958333	-34.983334	455.500000	1023.000000	1023.000000	2046.000000
9.780000	0.030753	18.175018	4.762286	3.151823	3.564413	6.696496	0.000000	-10.000000	0.966667	-35.183334	447.833344	1023.000000	1023.000000	2046.000000
9.800000	0.028811	17.027489	4.490331	3.034303	3.128021	6.374833	0.000000	-10.000000	0.983333	-35.383335	436.000000	1023.000000	1023.000000	2046.000000
9.820000	0.025889	15.300580	4.056571	2.859896	2.505612	5.878501	0.000000	-10.000000	0.975000	-35.516666	424.000000	1023.000000	1023.000000	2046.000000
9.840000	0.023707	14.010548	3.584210	2.722313	2.235289	5.468735	0.000000	-10.000000	0.991667	-35.850002	408.000000	1023.000000	1023.000000	2046.000000
9.860000	0.021294	12.584846	3.222963	2.365490	1.761189	5.235203	0.000000	-10.000000	1.008333	-35.950001	396.000000	1023.000000	1023.000000	2046.000000
9.880000	0.019640	11.607372	2.769956	2.504338	1.451231	4.881848	0.000000	-10.000000	1.008333	-36.183334	384.000000	1023.000000	1023.000000	2046.000000
9.900000	0.018104	10.699734	2.233286	2.559400	1.226241	4.680806	0.000000	-10.000000	1.016667	-36.216667	372.000000	1023.000000	1023.000000	2046.000000
9.920000	0.015416	9.110613	1.842050	2.188260	0.705514	4.374789	0.000000	-10.000000	1.000000	-36.283333	360.000000	1023.000000	1023.000000	2046.000000
9.940000	0.011196	6.617010	1.314985	1.650408	-0.037211	3.688828	0.000000	-10.000000	1.016667	-36.266666	352.000000	1023.000000	1023.000000	2046.000000
9.960000	0.006301	3.724013	0.481428	1.138817	-0.705319	2.809088	0.000000	-10.000000	0.983333	-35.783333	340.000000	1023.000000	1023.000000	2046.000000
9.980000	0.000967	0.571602	-0.556146	0.580087	-1.484946	2.032607	0.000000	-10.000000	0.966667	-35.316669	328.000000	1023.000000	1023.000000	2046.000000
10.000000	-0.003896	-2.302602	-1.627490	0.092502	-2.083515	1.315901	0.000000	-10.000000	0.950000	-34.566669	312.333344	1023.000000	1023.000000	2046.000000
10.020000	-0.007915	-4.677642	-2.558854	-0.482398	-2.540701	0.904312	0.000000	-10.000000	0.950000	-34.283333	304.666656	1023.000000	1023.000000	2046.000000
10.040000	-0.011652	-6.886073	-3.261003	-1.040614	-3.049790	0.465334	0.000000	-10.000000	0.941667	-34.116669	293.333344	1023.000000	1023.000000	2046.000000
10.060000	-0.014950	-8.835637	-3.937666	-1.497679	-3.478504	0.078213	0.000000	-10.000000	0.933333	-34.100002	281.833344	1023.000000	1023.000000	2046.000000
10.080000	-0.017855	-10.552299	-4.620362	-1.853659	-3.796257	-0.282021	0.000000	-10.000000	0.916667	-34.200001	266.500000	1023.000000	1023.000000	2046.000000
10.100000	-0.020607	-12.178489	-5.070489	-2.302226	-4.277244	-0.528530	0.000000	-10.000000	0.908333	-34.183334	258.833344	1023.000000	1023.000000	2046.000000
10.120000	-0.022918	-13.544682	-5.492017	-2.598665	-4.650234	-0.803766	0.000000	-10.000000	0.891667	-33.950001	251.333328	1023.000000	1023.000000	2046.000000
10.140000	-0.024800	-14.657090	-5.900449	-2.790328	-4.830976	-1.135338	0.000000	-10.000000	0.858333	-33.533333	243.833328	1023.000000	1023.000000	2046.000000
10.160000	-0.026226	-15.499506	-6.105222	-2.997085	-5.086605	-1.310595	0.000000	-10.000000	0.808333	-32.549999	229.000000	1023.000000	1023.000000	2046.000000
10.180000	-0.027648	-16.339869	-6.212034	-3.247846	-5.409140	-1.470850	0.000000	-10.000000	0.766667	-31.583334	214.500000	1023.000000	1023.000000	2046.000000
10.200000	-0.028725	-16.976639	-6.306832	-3.347823	-5.535222	-1.786762	0.000000	-10.000000	0.750000	-30.683334	203.833328	1023.000000	1023.000000	2046.000000
10.220000	-0.029463	-17.412542	-6.381701	-3.655782	-5.575509	-1.799550	0.000000	-10.000000	0.716667	-29.816668	193.833328	1023.000000	1023.000000	2046.000000
10.240000	-0.030187	-17.840780	-6.339454	-3.925122	-5.694429	-1.881774	0.000000	-10.000000	0.675000	-29.233334	183.833328	1023.000000	1023.000000	2046.000000
10.260000	-0.031208	-18.444172	-6.293302	-4.167317	-5.896203	-2.087349	0.000000	-10.000000	0.625000	-28.300001	170.833328	1023.000000	1023.000000	2046.000000
10.280000	-0.032606	-19.270065	-6.406980	-4.459505	-6.065638	-2.337943	0.000000	-10.000000	0.608333	-27.900002	164.500000	1023.000000	1023.000000	2046.000000
10.300000	-0.034198	-20.211195	-6.632261	-4.745565	-6.210564	-2.622804	0.000000	-10.000000	0.583333	-27.183334	155.333328	1023.000000	1023.000000	2046.000000
10.320000	-0.035482	-20.969934	-6.679965	-5.042400	-6.388866	-2.858704	0.000000	-10.000000	0.550000	-26.666668	146.166672	1023.000000	1023.000000	2046.000000
10.340000	-0.036829	-21.765863	-6.554552	-5.209531	-6.805284	-3.196496	0.000000	-10.000000	0.516667	-25.833334	134.166672	1023.000000	1023.000000	2046.000000
10.360000	-0.037854	-22.371735	-6.488115	-5.264230	-7.020091	-3.599300	0.000000	-10.000000	0.491667	-25.150000	125.500000	1023.000000	1023.000000	2046.000000
10.380000	-0.039265	-23.205505	-6.352406	-5.549812	-7.448234	-3.855054	0.000000	-10.000000	0.475000	-24.383333	117.166664	1023.000000	1023.000000	2046.000000
10.400000	-0.041016	-24.240463	-6.325322	-5.792231	-7.931755	-4.191155	0.000000	-10.000000	0.458333	-23.933334	111.666664	1023.000000	1023.000000	2046.000000
10.420000	-0.042470	-25.099745	-6.426183	-5.977764	-8.242737	-4.453062	0.000000	-10.000000	0.433333	-23.300001	106.333336	1023.000000	1023.000000	2046.000000
10.440000	-0.043183	-25.521357	-6.395634	-6.099186	-8.426446	-4.600090	0.000000	-10.000000	0.408333	-22.733334	101.333336	1023.000000	1023.000000	2046.000000
10.460000	-0.043816	-25.895113	-6.264990	-6.263904	-8.685657	-4.680562	0.000000	-10.000000	0.375000	-21.583334	91.500000	1023.000000	1023.000000	2046.000000
10.480000	-0.044415	-26.249393	-6.178885	-6.262513	-8.921691	-4.886304	0.000000	-10.000000	0.325000	-20.366667	79.833336	1023.000000	1023.000000	2046.000000
10.500000	-0.044736	-26.439108	-6.209579	-6.309310	-8.975356	-4.944862	0.000000	-10.000000	0.283333	-19.316668	70.500000	1023.000000	1023.000000	2046.000000
10.520000	-0.045029	-26.611849	-6.166214	-6.382922	-9.085937	-4.976775	0.000000	-10.000000	0.250000	-18.850000	66.000000	1023.000000	1023.000000	2046.000000
10.540000	-0.045229	-26.730091	-6.114461	-6.351168	-9.156058	-5.108402	0.000000	-10.000000	0.250000	-18.400000	61.833332	1023.000000	1023.000000	2046.000000
10.560000	-0.045382	-26.820646	-6.091116	-6.371265	-9.188727	-5.169537	0.000000	-10.000000	0.250000	-17.950001	57.666668	1023.000000	1023.000000	2046.000000
10.580000	-0.045479	-26.878227	-5.989331	-6.408146	-9.263548	-5.217201	0.000000	-10.000000	0.250000	-17.133333	51.500000	1023.000000	1023.000000	2046.000000
10.600000	-0.045785	-27.059145	-5.932044	-6.412553	-9.404918	-5.309631	0.000000	-10.000000	0.233333	-16.683332	47.833332	1023.000000	1023.000000	2046.000000
10.620000	-0.045862	-27.104391	-5.897214	-6.481774	-9.391109	-5.334294	0.000000	-10.000000	0.216667	-15.883333	42.333332	1023.000000	1023.000000	2046.000000
10.640000	-0.045920	-27.138912	-5.801046	-6.464710	-9.476096	-5.397061	0.000000	-10.000000	0.200000	-15.133333	35.500000	1023.000000	1023.000000	2046.000000
10.660000	-0.046100	-27.245089	-5.728063	-6.467417	-9.580922	-5.468687	0.000000	-10.000000	0.200000	-14.466667	30.333334	1023.000000	1023.000000	2046.000000
10.680000	-0.046446	-27.449505	-5.729893	-6.463130	-9.639801	-5.616681	0.000000	-10.000000	0.191667	-13.900001	25.333334	1023.000000	1023.000000	2046.000000
10.700000	-0.046479	-27.469067	-5.686569	-6.515494	-9.657269	-5.609735	0.000000	-10.000000	0.183333	-13.466667	22.333334	1023.000000	1023.000000	2046.000000
10.720000	-0.046505	-27.484482	-5.604338	-6.554914	-9.698446	-5.626783	0.000000	-10.000000	0.150000	-12.716667	16.333334	1023.000000	1023.000000	2046.000000
10.740000	-0.046598	-27.539373	-5.413950	-6.536088	-9.823871	-5.765464	0.000000	-10.000000	0.125000	-12.216667	12.000000	1023.000000	1023.000000	2046.000000
10.760000	-0.046390	-27.416645	-5.228284	-6.456783	-9.863047	-5.868532	0.000000	-10.000000	0.100000	-11.666667	7.666667	1023.000000	1023.000000	2046.000000
10.780000	-0.046411	-27.429024	-5.199793	-6.366241	-9.928390	-5.934601	0.000000	-10.000000	0.100000	-11.150001	5.333333	1023.000000	1023.000000	2046.000000
10.800000	-0.047605	-28.134523	-5.243736	-6.521896	-10.339836	-6.029056	0.000000	-10.000000	0.083333	-10.050000	1.000000	1023.000000	1023.000000	2046.000000
10.820000	-0.049384	-29.186152	-5.456700	-6.638822	-10.706395	-6.384236	0.000000	-10.000000	0.066667	-9.183333	-2.000000	1023.000000	1023.000000	2046.000000
10.840000	-0.051263	-30.296539	-5.770154	-6.811111	-10.969975	-6.745300	0.000000	-10.000000	0.058333	-8.300000	-5.000000	1023.000000	1023.000000	2046.000000
10.860000	-0.051828	-30.630203	-5.897759	-6.753887	-11.031976	-6.946583	0.000000	-10.000000	0.066667	-7.883334	-6.833333	1023.000000	1023.000000	2046.000000
10.880000	-0.052845	-31.231657	-6.082541	-6.968331	-11.200620	-6.980165	0.000000	-10.000000	0.066667	-7.266667	-10.333333	1023.000000	1023.000000	2046.000000
10.900000	-0.052646	-31.113705	-6.354069	-6.708065	-11.040932	-7.010639	0.000000	-10.000000	0.058333	-6.950000	-12.833333	1023.000000	1023.000000	2046.000000
10.920000	-0.051972	-30.715351	-6.388129	-6.551916	-10.941227	-6.834080	0.000000	-10.000000	0.041667	-6.566667	-15.166667	1023.000000	1023.000000	2046.000000
10.940000	-0.052010	-30.738024	-6.371765	-6.592142	-10.944999	-6.829119	0.000000	-10.000000	0.041667	-6.033333	-16.500000	1023.000000	1023.000000	2046.000000
10.960000	-0.052992	-31.318075	-6.524017	-6.766840	-11.052149	-6.975070	0.000000	-10.000000	0.016667	-2.966667	-18.666666	1023.000000	1023.000000	2046.000000
10.980000	-0.054716	-32.337044	-6.873657	-6.955658	-11.301639	-7.206092	0.000000	-10.000000	0.000000	-0.083333	-20.166666	1023.000000	1023.000000	2046.000000
11.000000	-0.057191	-33.799866	-7.649353	-7.171517	-11.488332	-7.490665	0.000000	-10.000000	-0.025000	3.183333	-21.000000	1023.000000	1023.000000	2046.000000
11.020000	-0.059211	-34.993668	-8.439837	-7.444360	-11.455110	-7.654359	0.000000	-10.000000	-0.025000	5.200000	-21.000000	1023.000000	1023.000000	2046.000000
11.040000	-0.060418	-35.707329	-8.884218	-7.764191	-11.515543	-7.543375	0.000000	-10.000000	-0.025000	7.900000	-21.000000	1023.000000	1023.000000	2046.000000
11.060000	-0.061052	-36.082005	-9.200555	-7.900276	-11.518323	-7.462852	0.000000	-10.000000	-0.041667	10.233334	-21.000000	1023.000000	1023.000000	2046.000000
11.080000	-0.061066	-36.090286	-9.492669	-7.924414	-11.372605	-7.300597	0.000000	-10.000000	-0.058333	11.283334	-21.000000	1023.000000	1023.000000	2046.000000
11.100000	-0.060664	-35.852413	-9.609129	-7.941410	-11.328207	-6.973668	0.000000	-10.000000	-0.075000	11.916667	-21.000000	1023.000000	1023.000000	2046.000000
11.120000	-0.060131	-35.537582	-9.640902	-7.813696	-11.276271	-6.806714	0.000000	-10.000000	-0.091667	12.516666	-21.000000	1023.000000	1023.000000	2046.000000
11.140000	-0.058965	-34.848053	-9.655294	-7.645983	-11.011564	-6.535212	0.000000	-10.000000	-0.125000	14.583333	-3.166667	1023.000000	1023.000000	2046.000000
11.160000	-0.057700	-34.100712	-9.492566	-7.518898	-10.837572	-6.251677	0.000000	-10.000000	-0.158333	16.383333	14.666667	1023.000000	1023.000000	2046.000000
11.180000	-0.056202	-33.215393	-9.247474	-7.306334	-10.629851	-6.031734	0.000000	-10.000000	-0.175000	17.850000	32.500000	1023.000000	1023.000000	2046.000000
11.200000	-0.054166	-32.011921	-8.890012	-7.071607	-10.325301	-5.724999	0.000000	-10.000000	-0.183333	18.283333	34.333332	1023.000000	1023.000000	2046.000000
11.220000	-0.051891	-30.667583	-8.507724	-6.884477	-9.899154	-5.376229	0.000000	-10.000000	-0.208333	19.150000	38.333332	1023.000000	1023.000000	2046.000000
11.240000	-0.049451	-29.225368	-8.030062	-6.644120	-9.542381	-5.008805	0.000000	-10.000000	-0.241667	20.150000	44.333332	1023.000000	1023.000000	2046.000000
11.260000	-0.046659	-27.575350	-7.536165	-6.351613	-9.049265	-4.638308	0.000000	-10.000000	-0.275000	20.950001	51.000000	1023.000000	1023.000000	2046.000000
11.280000	-0.044032	-26.022858	-7.035449	-6.170335	-8.562119	-4.254955	0.000000	-10.000000	-0.300000	21.383333	57.833332	1023.000000	1023.000000	2046.000000
11.300000	-0.041924	-24.776972	-6.659245	-6.072220	-8.110236	-3.935269	0.000000	-10.000000	-0.316667	22.000000	65.000000	1023.000000	1023.000000	2046.000000
11.320000	-0.040137	-23.720873	-6.411133	-6.088657	-7.577029	-3.644054	0.000000	-10.000000	-0.316667	22.416668	72.166664	1023.000000	1023.000000	2046.000000
11.340000	-0.038439	-22.717283	-5.998507	-6.016281	-7.257019	-3.445477	0.000000	-10.000000	-0.308333	22.816668	79.500000	1023.000000	1023.000000	2046.000000
11.360000	-0.036645	-21.657177	-5.582000	-5.654733	-6.997077	-3.423366	0.000000	-10.000000	-0.316667	23.016668	87.166664	1023.000000	1023.000000	2046.000000
11.380000	-0.034980	-20.673359	-5.201001	-5.538938	-6.815424	-3.117997	0.000000	-10.000000	-0.341667	23.550001	94.833336	1023.000000	1023.000000	2046.000000
11.400000	-0.033312	-19.687300	-4.745378	-5.276093	-6.667171	-2.998658	0.000000	-10.000000	-0.383333	24.600000	102.500000	1023.000000	1023.000000	2046.000000
11.420000	-0.031696	-18.732380	-4.338174	-5.180336	-6.484391	-2.729478	0.000000	-10.000000	-0.416667	25.549999	110.500000	1023.000000	1023.000000	2046.000000
11.440000	-0.029974	-17.714384	-3.932312	-5.009240	-6.349097	-2.423736	0.000000	-10.000000	-0.466667	26.433334	118.833336	1023.000000	1023.000000	2046.000000
11.460000	-0.027644	-16.337790	-3.504761	-4.699267	-6.028359	-2.105402	0.000000	-10.000000	-0.491667	27.133333	127.666664	1023.000000	1023.000000	2046.000000
11.480000	-0.024836	-14.677984	-2.988439	-4.482543	-5.611525	-1.595478	0.000000	-10.000000	-0.525000	27.983334	136.500000	1023.000000	1023.000000	2046.000000
11.500000	-0.021994	-12.998721	-2.402210	-4.119984	-5.238396	-1.238131	0.000000	-10.000000	-0.533333	28.883333	148.833328	1023.000000	1023.000000	2046.000000
11.520000	-0.018802	-11.111815	-1.982383	-3.765852	-4.621605	-0.741975	0.000000	-10.000000	-0.550000	29.400000	158.166672	1023.000000	1023.000000	2046.000000
11.540000	-0.015505	-9.163444	-1.339958	-3.411283	-4.191567	-0.220635	0.000000	-10.000000	-0.566667	30.033333	167.833328	1023.000000	1023.000000	2046.000000
11.560000	-0.011772	-6.957249	-0.524190	-2.861526	-3.760955	0.189422	0.000000	-10.000000	-0.583333	30.066668	174.500000	1023.000000	1023.000000	2046.000000
11.580000	-0.007782	-4.598997	0.215012	-2.264484	-3.200085	0.650561	0.000000	-10.000000	-0.600000	30.233334	184.833328	1023.000000	1023.000000	2046.000000
11.600000	-0.004639	-2.741726	0.941982	-1.881031	-2.922318	1.119641	0.000000	-10.000000	-0.591667	30.383333	195.166672	1023.000000	1023.000000	2046.000000
11.620000	-0.002259	-1.335266	1.389363	-1.498288	-2.591512	1.365171	0.000000	-10.000000	-0.591667	30.700001	205.500000	1023.000000	1023.000000	2046.000000
11.640000	-0.000019	-0.011318	1.771902	-1.275169	-2.254890	1.746838	0.000000	-10.000000	-0.591667	30.916668	215.500000	1023.000000	1023.000000	2046.000000
11.660000	0.003001	1.773310	2.240501	-0.804879	-1.745318	2.083006	0.000000	-10.000000	-0.591667	30.933334	225.500000	1023.000000	1023.000000	2046.000000
11.680000	0.005849	3.456635	2.560795	-0.466898	-1.205320	2.568058	0.000000	-10.000000	-0.566667	31.066668	235.833328	1023.000000	1023.000000	2046.000000
11.700000	0.008630	5.100287	2.706696	0.083404	-0.813509	3.123696	0.000000	-10.000000	-0.550000	30.833334	246.166672	1023.000000	1023.000000	2046.000000
11.720000	0.009964	5.888697	2.644770	0.453028	-0.547877	3.338777	0.000000	-10.000000	-0.525000	30.533335	256.500000	1023.000000	1023.000000	2046.000000
11.740000	0.010323	6.101066	2.675139	0.436233	-0.491045	3.480738	0.000000	-10.000000	-0.533333	30.133333	266.500000	1023.000000	1023.000000	2046.000000
11.760000	0.009566	5.653313	2.358650	0.344106	-0.374747	3.325304	0.000000	-10.000000	-0.550000	30.050001	276.500000	1023.000000	1023.000000	2046.000000
11.780000	0.008271	4.888254	1.825297	0.167091	-0.318542	3.214408	0.000000	-10.000000	-0.566667	30.000000	286.833344	1023.000000	1023.000000	2046.000000
11.800000	0.006952	4.108537	1.257574	0.115616	-0.309939	3.045287	0.000000	-10.000000	-0.550000	30.066668	297.000000	1023.000000	1023.000000	2046.000000
11.820000	0.006891	4.072805	0.863408	0.067130	-0.066492	3.208759	0.000000	-10.000000	-0.516667	29.600000	307.333344	1023.000000	1023.000000	2046.000000
11.840000	0.007316	4.323917	0.668474	0.089789	0.146969	3.418684	0.000000	-10.000000	-0.508333	29.366667	317.166656	1023.000000	1023.000000	2046.000000
11.860000	0.008156	4.820405	0.573069	0.264852	0.376290	3.606195	0.000000	-10.000000	-0.508333	28.950001	327.000000	1023.000000	1023.000000	2046.000000
11.880000	0.009412	5.562572	0.593920	0.430816	0.572143	3.965693	0.000000	-10.000000	-0.516667	28.983334	336.666656	1023.000000	1023.000000	2046.000000
11.900000	0.010506	6.209253	0.722343	0.622379	0.625084	4.239446	0.000000	-10.000000	-0.508333	28.783333	346.333344	1023.000000	1023.000000	2046.000000
11.920000	0.012285	7.260421	0.966582	0.899839	0.870067	4.523932	0.000000	-10.000000	-0.516667	28.733334	356.000000	1023.000000	1023.000000	2046.000000
11.940000	0.014191	8.386765	1.168417	1.112636	1.207359	4.898354	0.000000	-10.000000	-0.508333	28.866667	365.500000	1023.000000	1023.000000	2046.000000
11.960000	0.016083	9.505285	1.597499	1.374445	1.358882	5.174459	0.000000	-10.000000	-0.508333	28.816668	375.000000	1023.000000	1023.000000	2046.000000
11.980000	0.018577	10.979101	1.970251	1.751639	1.784886	5.472326	0.000000	-10.000000	-0.500000	28.633333	384.666656	1023.000000	1023.000000	2046.000000
12.000000	0.021146	12.497148	2.442740	2.033074	2.153175	5.868160	0.000000	-10.000000	-0.500000	28.616667	394.166656	1023.000000	1023.000000	2046.000000
12.020000	0.023709	14.012177	2.893662	2.297329	2.586350	6.234834	0.000000	-10.000000	-0.500000	28.600000	403.833344	1023.000000	1023.000000	2046.000000
12.040000	0.026318	15.554045	3.357373	2.591718	3.033388	6.571565	0.000000	-10.000000	-0.500000	28.900000	413.333344	1023.000000	1023.000000	2046.000000
12.060000	0.029151	17.228479	3.720132	2.840383	3.680387	6.987577	0.000000	-10.000000	-0.491667	28.733334	423.000000	1023.000000	1023.000000	2046.000000
12.080000	0.031586	18.667137	4.039028	3.049781	4.221769	7.356560	0.000000	-10.000000	-0.475000	28.683332	432.666656	1023.000000	1023.000000	2046.000000
12.100000	0.034056	20.127113	4.355621	3.214979	4.874690	7.681824	0.000000	-10.000000	-0.441667	27.850000	442.166656	1023.000000	1023.000000	2046.000000
12.120000	0.036215	21.402845	4.674837	3.320284	5.396029	8.011695	0.000000	-10.000000	-0.400000	27.016666	451.666656	1023.000000	1023.000000	2046.000000
12.140000	0.037847	22.367798	5.128905	3.488929	5.569758	8.180205	0.000000	-10.000000	-0.366667	26.233334	460.833344	1023.000000	1023.000000	2046.000000
12.160000	0.039478	23.331305	5.549010	3.753245	5.726683	8.302366	0.000000	-10.000000	-0.333333	25.750000	469.833344	1023.000000	1023.000000	2046.000000
12.180000	0.041121	24.302343	5.983293	3.947988	5.933776	8.437288	0.000000	-10.000000	-0.341667	25.300001	478.500000	1023.000000	1023.000000	2046.000000
12.200000	0.042746	25.262833	6.504169	4.081216	6.056261	8.621186	0.000000	-10.000000	-0.341667	24.950001	486.833344	1023.000000	1023.000000	2046.000000
12.220000	0.044359	26.216263	7.022307	4.379435	6.120683	8.693838	0.000000	-10.000000	-0.350000	24.583334	495.333344	1023.000000	1023.000000	2046.000000
12.240000	0.046603	27.542166	7.450654	4.627750	6.466774	8.996987	0.000000	-10.000000	-0.325000	24.450001	503.666656	1023.000000	1023.000000	2046.000000
12.260000	0.049059	28.994133	7.986937	4.911588	6.739052	9.356556	0.000000	-10.000000	-0.308333	23.950001	512.000000	1023.000000	1023.000000	2046.000000
12.280000	0.051595	30.492510	8.545397	5.303113	7.030845	9.613155	0.000000	-10.000000	-0.291667	23.650000	520.000000	1023.000000	1023.000000	2046.000000
12.300000	0.054471	32.192570	8.987281	5.668304	7.581345	9.955639	0.000000	-10.000000	-0.275000	23.116667	528.000000	1023.000000	1023.000000	2046.000000
12.320000	0.057240	33.828815	9.536929	6.012836	7.930894	10.348155	0.000000	-10.000000	-0.241667	22.516666	535.666687	1023.000000	1023.000000	2046.000000
12.340000	0.059849	35.370567	10.028654	6.406943	8.278586	10.656384	0.000000	-10.000000	-0.208333	21.416666	543.333313	1023.000000	1023.000000	2046.000000
12.360000	0.062509	36.942799	10.435156	6.827596	8.762113	10.917934	0.000000	-10.000000	-0.191667	20.266666	550.500000	1023.000000	1023.000000	2046.000000
12.380000	0.064978	38.402184	10.898619	7.118340	9.108664	11.276563	0.000000	-10.000000	-0.175000	19.350000	557.666687	1023.000000	1023.000000	2046.000000
12.400000	0.067480	39.880798	11.482077	7.516846	9.423909	11.457965	0.000000	-10.000000	-0.166667	18.600000	564.166687	1023.000000	1023.000000	2046.000000
12.420000	0.069705	41.195477	11.959501	7.943264	9.708817	11.583892	0.000000	-10.000000	-0.141667	17.833334	570.500000	1023.000000	1023.000000	2046.000000
12.440000	0.070881	41.890503	12.185271	8.136256	9.913395	11.655582	0.000000	-10.000000	-0.125000	16.783333	576.500000	1023.000000	1023.000000	2046.000000
12.460000	0.070912	41.908936	12.398228	8.102159	9.784107	11.624442	0.000000	-10.000000	-0.091667	15.800000	582.333313	1023.000000	1023.000000	2046.000000
12.480000	0.070958	41.936031	12.488017	8.188339	9.832145	11.427530	0.000000	-10.000000	-0.066667	14.450000	587.833313	1023.000000	1023.000000	2046.000000
12.500000	0.072352	42.760063	12.699486	8.408511	10.169605	11.482460	0.000000	-10.000000	-0.033333	12.516666	593.000000	1023.000000	1023.000000	2046.000000
12.520000	0.073425	43.394306	12.895033	8.382779	10.286130	11.830362	0.000000	-10.000000	-0.008333	9.750000	597.500000	1023.000000	1023.000000	2046.000000
12.540000	0.073929	43.691784	12.625597	8.722912	10.451744	11.891529	0.000000	-10.000000	0.025000	5.733334	601.333313	1023.000000	1023.000000	2046.000000
12.560000	0.072605	42.909527	12.105332	8.739634	10.364082	11.700477	0.000000	-10.000000	0.041667	1.416667	604.000000	1023.000000	1023.000000	2046.000000
12.580000	0.070249	41.517372	11.585554	8.452971	10.092441	11.386404	0.000000	-10.000000	0.058333	-2.350000	605.500000	1023.000000	1023.000000	2046.000000
12.600000	0.066471	39.284290	11.003058	7.840183	9.565882	10.875165	0.000000	-10.000000	0.075000	-5.200000	606.000000	1023.000000	1023.000000	2046.000000
12.620000	0.062540	36.961166	10.083621	7.417452	9.202893	10.257201	0.000000	-10.000000	0.108333	-7.550000	606.000000	1023.000000	1023.000000	2046.000000
12.640000	0.058471	34.556351	9.073017	6.938593	8.768173	9.776568	0.000000	-10.000000	0.133333	-10.366667	606.000000	1023.000000	1023.000000	2046.000000
12.660000	0.054625	32.283245	8.131614	6.456042	8.306144	9.389443	0.000000	-10.000000	0.183333	-13.150001	606.000000	1023.000000	1023.000000	2046.000000
12.680000	0.051624	30.509598	7.339085	6.086721	8.023878	9.059913	0.000000	-10.000000	0.225000	-15.883334	602.666687	1023.000000	1023.000000	2046.000000
12.700000	0.049202	29.078434	6.695925	5.773212	7.749718	8.859578	0.000000	-10.000000	0.308333	-18.800001	590.000000	1023.000000	1023.000000	2046.000000
12.720000	0.046673	27.583488	6.186078	5.446238	7.290321	8.660852	0.000000	-10.000000	0.358333	-20.800001	577.333313	1023.000000	1023.000000	2046.000000
12.740000	0.044462	26.277229	5.635358	5.313910	6.956892	8.371070	0.000000	-10.000000	0.400000	-22.100000	568.000000	1023.000000	1023.000000	2046.000000
12.760000	0.042485	25.108389	5.073865	5.030443	6.764573	8.239507	0.000000	-10.000000	0.416667	-22.500000	565.333313	1023.000000	1023.000000	2046.000000
12.780000	0.040425	23.891310	4.692006	4.747288	6.384672	8.067345	0.000000	-10.000000	0.458333	-23.333334	560.333313	1023.000000	1023.000000	2046.000000
12.800000	0.038711	22.877968	4.393369	4.529673	6.088810	7.866115	0.000000	-10.000000	0.508333	-24.500000	552.333313	1023.000000	1023.000000	2046.000000
12.820000	0.037272	22.027514	4.112874	4.379251	5.890558	7.644831	0.000000	-10.000000	0.541667	-25.616667	544.333313	1023.000000	1023.000000	2046.000000
12.840000	0.035967	21.256273	3.916562	4.101541	5.667091	7.571079	0.000000	-10.000000	0.575000	-26.450001	535.666687	1023.000000	1023.000000	2046.000000
12.860000	0.034626	20.464174	3.690813	3.847245	5.492990	7.433127	0.000000	-10.000000	0.608333	-27.366667	527.000000	1023.000000	1023.000000	2046.000000
12.880000	0.033287	19.672674	3.412158	3.672380	5.366251	7.221887	0.000000	-10.000000	0.650000	-28.183334	517.833313	1023.000000	1023.000000	2046.000000
12.900000	0.031979	18.899481	3.149564	3.354187	5.231466	7.164266	0.000000	-10.000000	0.675000	-28.933334	508.333344	1023.000000	1023.000000	2046.000000
12.920000	0.030519	18.036949	2.869850	3.100211	5.064256	7.002632	0.000000	-10.000000	0.708333	-29.600000	498.500000	1023.000000	1023.000000	2046.000000
12.940000	0.028518	16.854357	2.449900	2.809575	4.872107	6.722775	0.000000	-10.000000	0.750000	-30.266666	488.500000	1023.000000	1023.000000	2046.000000
12.960000	0.026487	15.653865	2.045536	2.438024	4.739616	6.430689	0.000000	-10.000000	0.791667	-31.116667	478.500000	1023.000000	1023.000000	2046.000000
12.980000	0.024540	14.502944	1.753063	2.061357	4.540766	6.147758	0.000000	-10.000000	0.816667	-31.816668	468.166656	1023.000000	1023.000000	2046.000000
13.000000	0.022551	13.327394	1.642480	1.864718	4.113842	5.706353	0.000000	-10.000000	0.833333	-32.416668	457.666656	1023.000000	1023.000000	2046.000000
13.020000	0.020414	12.064547	1.583437	1.655131	3.574013	5.251966	0.000000	-10.000000	0.841667	-32.816669	446.833344	1023.000000	1023.000000	2046.000000
13.040000	0.017954	10.610674	1.369361	1.342457	3.117236	4.781620	0.000000	-10.000000	0.883333	-33.333336	436.000000	1023.000000	1023.000000	2046.000000
13.060000	0.015166	8.963192	1.128543	0.908961	2.547923	4.377764	0.000000	-10.000000	0.916667	-33.799999	424.833344	1023.000000	1023.000000	2046.000000
13.080000	0.012860	7.600468	0.950996	0.624840	1.970062	4.054570	0.000000	-10.000000	0.950000	-34.283333	413.500000	1023.000000	1023.000000	2046.000000
13.100000	0.010982	6.490636	0.761100	0.486648	1.583956	3.658932	0.000000	-10.000000	0.966667	-34.483334	402.000000	1023.000000	1023.000000	2046.000000
13.120000	0.009248	5.465281	0.708384	0.230862	1.085717	3.440318	0.000000	-10.000000	0.975000	-34.716667	390.500000	1023.000000	1023.000000	2046.000000
13.140000	0.007455	4.405719	0.536702	0.074501	0.635555	3.158961	0.000000	-10.000000	0.975000	-34.783333	378.833344	1023.000000	1023.000000	2046.000000
13.160000	0.005966	3.525890	0.306978	-0.150210	0.343992	3.025130	0.000000	-10.000000	0.966667	-34.816666	367.333344	1023.000000	1023.000000	2046.000000
13.180000	0.004356	2.574127	0.175057	-0.221151	-0.104503	2.724724	0.000000	-10.000000	0.966667	-34.866669	355.666656	1023.000000	1023.000000	2046.000000
13.200000	0.003058	1.807224	-0.055672	-0.359064	-0.384445	2.606405	0.000000	-10.000000	0.966667	-34.900002	344.166656	1023.000000	1023.000000	2046.000000
13.220000	0.001550	0.916012	-0.218709	-0.497797	-0.764405	2.396923	0.000000	-10.000000	0.958333	-34.866669	332.500000	1023.000000	1023.000000	2046.000000
13.240000	0.000272	0.160556	-0.300015	-0.519726	-1.103669	2.083967	0.000000	-10.000000	0.950000	-34.733334	320.833344	1023.000000	1023.000000	2046.000000
13.260000	-0.000251	-0.148154	-0.134647	-0.603288	-1.406484	1.996266	0.000000	-10.000000	0.933333	-34.383335	305.333344	1023.000000	1023.000000	2046.000000
13.280000	-0.000643	-0.379776	0.108754	-0.480407	-1.843052	1.834929	0.000000	-10.000000	0.916667	-34.116665	293.666656	1023.000000	1023.000000	2046.000000
13.300000	-0.001943	-1.148341	-0.013742	-0.471789	-2.245316	1.582506	0.000000	-10.000000	0.900000	-33.516666	282.333344	1023.000000	1023.000000	2046.000000
13.320000	-0.004674	-2.762612	-0.494523	-0.754625	-2.755500	1.242036	0.000000	-10.000000	0.883333	-33.433334	275.000000	1023.000000	1023.000000	2046.000000
13.340000	-0.007285	-4.305376	-0.802134	-0.970185	-3.354209	0.821151	0.000000	-10.000000	0.866667	-32.983334	264.000000	1023.000000	1023.000000	2046.000000
13.360000	-0.009481	-5.603469	-1.183163	-1.219346	-3.718833	0.517873	0.000000	-10.000000	0.850000	-32.733334	253.000000	1023.000000	1023.000000	2046.000000
13.380000	-0.011277	-6.664627	-1.598023	-1.401748	-3.996952	0.332096	0.000000	-10.000000	0.850000	-32.350002	242.166672	1023.000000	1023.000000	2046.000000
13.400000	-0.012208	-7.215219	-1.967825	-1.238488	-4.155969	0.147063	0.000000	-10.000000	0.841667	-32.200001	231.333328	1023.000000	1023.000000	2046.000000
13.420000	-0.013394	-7.916143	-2.304695	-1.379720	-4.291383	0.059654	0.000000	-10.000000	0.825000	-31.866667	220.500000	1023.000000	1023.000000	2046.000000
13.440000	-0.016090	-9.509182	-2.490113	-1.801892	-4.838852	-0.378323	0.000000	-10.000000	0.808333	-31.516666	209.833328	1023.000000	1023.000000	2046.000000
13.460000	-0.019589	-11.576937	-2.959127	-2.225237	-5.355349	-1.037224	0.000000	-10.000000	0.775000	-30.916668	199.166672	1023.000000	1023.000000	2046.000000
13.480000	-0.023732	-14.025432	-3.783972	-2.662663	-5.846770	-1.732027	0.000000	-10.000000	0.733333	-30.316668	188.833328	1023.000000	1023.000000	2046.000000
13.500000	-0.028306	-16.728830	-4.737855	-3.070411	-6.419535	-2.501028	0.000000	-10.000000	0.675000	-29.400000	178.666672	1023.000000	1023.000000	2046.000000
13.520000	-0.032225	-19.044727	-5.668185	-3.705794	-6.803098	-2.867652	0.000000	-10.000000	0.641667	-28.533333	169.000000	1023.000000	1023.000000	2046.000000
13.540000	-0.035315	-20.870916	-6.342552	-4.158593	-7.133630	-3.236141	0.000000	-10.000000	0.625000	-27.916668	159.500000	1023.000000	1023.000000	2046.000000
13.560000	-0.038152	-22.547970	-6.946210	-4.541350	-7.468121	-3.592288	0.000000	-10.000000	0.633333	-27.466667	150.166672	1023.000000	1023.000000	2046.000000
13.580000	-0.040431	-23.894670	-7.484071	-4.932936	-7.716038	-3.761625	0.000000	-10.000000	0.608333	-27.366667	141.000000	1023.000000	1023.000000	2046.000000
13.600000	-0.042359	-25.033972	-8.000021	-5.206216	-7.881330	-3.946406	0.000000	-10.000000	0.583333	-27.083334	132.000000	1023.000000	1023.000000	2046.000000
13.620000	-0.044245	-26.148512	-8.317127	-5.436410	-8.244731	-4.150243	0.000000	-10.000000	0.550000	-26.600000	123.000000	1023.000000	1023.000000	2046.000000
13.640000	-0.045521	-26.902885	-8.626678	-5.541463	-8.359358	-4.375386	0.000000	-10.000000	0.541667	-25.850000	114.000000	1023.000000	1023.000000	2046.000000
13.660000	-0.046600	-27.540873	-8.871158	-5.731162	-8.478392	-4.460160	0.000000	-10.000000	0.525000	-25.083334	105.333336	1023.000000	1023.000000	2046.000000
13.680000	-0.047665	-28.169889	-8.943167	-5.856107	-8.750600	-4.620016	0.000000	-10.000000	0.491667	-24.200001	97.000000	1023.000000	1023.000000	2046.000000
13.700000	-0.048214	-28.494188	-8.914241	-5.963654	-8.852595	-4.763699	0.000000	-10.000000	0.450000	-23.466667	89.000000	1023.000000	1023.000000	2046.000000
13.720000	-0.048445	-28.630999	-8.900487	-6.164855	-8.789525	-4.776132	0.000000	-10.000000	0.408333	-22.500000	81.166664	1023.000000	1023.000000	2046.000000
13.740000	-0.048653	-28.754145	-8.686724	-6.292380	-8.931246	-4.843794	0.000000	-10.000000	0.391667	-21.916666	73.500000	1023.000000	1023.000000	2046.000000
13.760000	-0.048709	-28.786798	-8.578628	-6.385251	-8.849445	-4.973475	0.000000	-10.000000	0.383333	-21.166666	66.166664	1023.000000	1023.000000	2046.000000
13.780000	-0.049089	-29.011551	-8.507875	-6.613222	-8.835526	-5.054925	0.000000	-10.000000	0.375000	-20.666666	59.000000	1023.000000	1023.000000	2046.000000
13.800000	-0.050117	-29.619421	-8.460492	-6.855371	-9.029047	-5.274510	0.000000	-10.000000	0.358333	-19.933334	52.166668	1023.000000	1023.000000	2046.000000
13.820000	-0.050944	-30.108101	-8.545494	-7.042906	-9.030929	-5.488771	0.000000	-10.000000	0.333333	-19.250000	45.666668	1023.000000	1023.000000	2046.000000
13.840000	-0.051716	-30.564201	-8.435955	-7.188621	-9.225792	-5.713832	0.000000	-10.000000	0.316667	-18.550001	39.166668	1023.000000	1023.000000	2046.000000
13.860000	-0.052493	-31.023319	-8.194993	-7.242916	-9.585066	-6.000345	0.000000	-10.000000	0.283333	-17.866667	32.833332	1023.000000	1023.000000	2046.000000
13.880000	-0.053352	-31.531248	-8.028992	-7.360174	-9.857695	-6.284388	0.000000	-10.000000	0.258333	-17.116667	26.833334	1023.000000	1023.000000	2046.000000
13.900000	-0.054640	-32.292496	-8.038823	-7.561015	-10.121268	-6.571391	0.000000	-10.000000	0.225000	-16.283333	21.166666	1023.000000	1023.000000	2046.000000
13.920000	-0.055701	-32.919331	-8.026691	-7.818727	-10.419768	-6.654142	0.000000	-10.000000	0.208333	-15.333334	15.833333	1023.000000	1023.000000	2046.000000
13.940000	-0.056390	-33.326706	-7.943707	-7.939857	-10.666034	-6.777108	0.000000	-10.000000	0.200000	-14.266667	10.666667	1023.000000	1023.000000	2046.000000
13.960000	-0.056580	-33.438633	-7.764137	-7.922358	-10.834508	-6.917629	0.000000	-10.000000	0.191667	-13.400001	6.000000	1023.000000	1023.000000	2046.000000
13.980000	-0.056597	-33.448826	-7.636945	-7.915830	-10.895975	-7.000075	0.000000	-10.000000	0.158333	-12.600000	1.833333	1023.000000	1023.000000	2046.000000
14.000000	-0.056622	-33.463558	-7.606318	-7.924958	-10.908866	-7.023415	0.000000	-10.000000	0.125000	-11.933333	-2.166667	1023.000000	1023.000000	2046.000000
14.020000	-0.056324	-33.287369	-7.493045	-7.970595	-10.920009	-6.903719	0.000000	-10.000000	0.100000	-11.100000	-5.833333	1023.000000	1023.000000	2046.000000
14.040000	-0.056165	-33.193489	-7.322009	-7.942126	-10.992183	-6.937173	0.000000	-10.000000	0.100000	-10.300000	-9.500000	1023.000000	1023.000000	2046.000000
14.060000	-0.055925	-33.051750	-7.240818	-7.849933	-10.969336	-6.991663	0.000000	-10.000000	0.091667	-9.516666	-12.833333	1023.000000	1023.000000	2046.000000
14.080000	-0.055484	-32.791039	-7.201756	-7.818927	-10.835997	-6.934359	0.000000	-10.000000	0.075000	-8.833333	-16.000000	1023.000000	1023.000000	2046.000000
14.100000	-0.055090	-32.558319	-6.953740	-7.800445	-10.932823	-6.871310	0.000000	-10.000000	0.066667	-8.150000	-18.833334	1023.000000	1023.000000	2046.000000
14.120000	-0.054962	-32.482300	-6.814133	-7.791684	-11.002676	-6.873806	0.000000	-10.000000	0.066667	-7.550000	-21.666666	1023.000000	1023.000000	2046.000000
14.140000	-0.054593	-32.264286	-6.726586	-7.686231	-10.968854	-6.882615	0.000000	-10.000000	0.066667	-6.833333	-24.166666	1023.000000	1023.000000	2046.000000
14.160000	-0.054389	-32.144157	-6.672512	-7.660561	-10.937975	-6.873109	0.000000	-10.000000	0.058333	-6.150000	-26.500000	1023.000000	1023.000000	2046.000000
14.180000	-0.054091	-31.967571	-6.558554	-7.670590	-10.947847	-6.790580	0.000000	-10.000000	0.066667	-5.516667	-28.500000	1023.000000	1023.000000	2046.000000
14.200000	-0.053978	-31.900934	-6.428477	-7.644542	-11.032228	-6.795687	0.000000	-10.000000	0.066667	-5.100000	-30.500000	1023.000000	1023.000000	2046.000000
14.220000	-0.053692	-31.732246	-6.322675	-7.517723	-10.974295	-6.917555	0.000000	-10.000000	0.066667	-4.866667	-32.166668	1023.000000	1023.000000	2046.000000
14.240000	-0.053115	-31.391130	-6.123524	-7.486278	-10.928809	-6.852519	0.000000	-10.000000	0.050000	-4.600000	-33.833332	1023.000000	1023.000000	2046.000000
14.260000	-0.052444	-30.994581	-5.844082	-7.381056	-10.954387	-6.815055	0.000000	-10.000000	0.050000	-4.316667	-35.333332	1023.000000	1023.000000	2046.000000
14.280000	-0.052769	-31.186752	-5.766219	-7.332477	-11.188635	-6.899422	0.000000	-10.000000	0.050000	-3.816667	-37.000000	1023.000000	1023.000000	2046.000000
14.300000	-0.053705	-31.739641	-5.770460	-7.400022	-11.512465	-7.056695	0.000000	-10.000000	0.050000	-3.183333	-38.333332	1023.000000	1023.000000	2046.000000
14.320000	-0.055024	-32.519363	-6.015291	-7.468159	-11.681795	-7.354117	0.000000	-10.000000	0.050000	-2.500000	-39.333332	1023.000000	1023.000000	2046.000000
14.340000	-0.056159	-33.190231	-6.213146	-7.626674	-11.849685	-7.500727	0.000000	-10.000000	0.050000	-2.000000	-39.833332	1023.000000	1023.000000	2046.000000
14.360000	-0.056471	-33.374580	-6.247946	-7.599371	-12.002298	-7.524964	0.000000	-10.000000	0.041667	-1.916667	-40.000000	1023.000000	1023.000000	2046.000000
14.380000	-0.056786	-33.560310	-6.480186	-7.466993	-11.954191	-7.658938	0.000000	-10.000000	0.033333	-2.033333	-40.333332	1023.000000	1023.000000	2046.000000
14.400000	-0.055924	-33.051037	-6.610663	-7.175244	-11.733663	-7.531468	0.000000	-10.000000	0.016667	-1.766667	-41.000000	1023.000000	1023.000000	2046.000000
14.420000	-0.055181	-32.611851	-6.598087	-7.116151	-11.560972	-7.336640	0.000000	-10.000000	0.008333	-1.066667	-41.666668	1023.000000	1023.000000	2046.000000
14.440000	-0.055587	-32.851772	-6.540617	-7.317844	-11.688350	-7.304962	0.000000	-10.000000	0.000000	0.633333	-42.000000	1023.000000	1023.000000	2046.000000
14.460000	-0.056774	-33.553669	-6.727870	-7.414910	-11.868361	-7.542526	0.000000	-10.000000	-0.008333	2.733333	-42.000000	1023.000000	1023.000000	2046.000000
14.480000	-0.058664	-34.670250	-7.454948	-7.488909	-11.923923	-7.802468	0.000000	-10.000000	-0.025000	5.850000	-42.000000	1023.000000	1023.000000	2046.000000
14.500000	-0.060893	-35.987690	-8.218310	-7.870296	-12.054331	-7.844752	0.000000	-10.000000	-0.058333	9.116667	-42.000000	1023.000000	1023.000000	2046.000000
14.520000	-0.062374	-36.862862	-8.737727	-8.104925	-12.104434	-7.915778	0.000000	-10.000000	-0.100000	11.966667	-42.000000	1023.000000	1023.000000	2046.000000
14.540000	-0.062979	-37.220558	-9.152938	-8.244761	-11.979945	-7.842913	0.000000	-10.000000	-0.133333	13.783334	-42.000000	1023.000000	1023.000000	2046.000000
14.560000	-0.062933	-37.193188	-9.448564	-8.357249	-11.800882	-7.586493	0.000000	-10.000000	-0.150000	14.616667	-42.000000	1023.000000	1023.000000	2046.000000
14.580000	-0.062500	-36.937241	-9.563647	-8.323723	-11.711792	-7.338079	0.000000	-10.000000	-0.141667	15.500000	-20.333334	1023.000000	1023.000000	2046.000000
14.600000	-0.061905	-36.586128	-9.606364	-8.157270	-11.693278	-7.129214	0.000000	-10.000000	-0.091667	10.566667	-6.333333	1023.000000	1023.000000	2046.000000
14.620000	-0.060642	-35.839680	-9.597795	-8.035664	-11.415152	-6.791068	0.000000	-10.000000	-0.041667	5.533333	7.666667	1023.000000	1023.000000	2046.000000
14.640000	-0.059264	-35.024990	-9.504460	-7.866925	-11.175320	-6.478283	0.000000	-10.000000	0.000000	0.000000	0.000000	1023.000000	1023.000000	2046.000000
14.660000	-0.057616	-34.050850	-9.243434	-7.705166	-10.977000	-6.125251	0.000000	-10.000000	0.000000	0.000000	0.000000	1023.000000	1023.000000	2046.000000
14.680000	-0.055540	-32.823914	-8.905362	-7.403986	-10.690656	-5.823911	0.000000	-10.000000	0.000000	0.000000	0.000000	1023.000000	1023.000000	2046.000000
14.700000	-0.053301	-31.500877	-8.537262	-7.075533	-10.310900	-5.577183	0.000000	-10.000000	0.000000	0.000000	0.000000	1023.000000	1023.000000	2046.000000
14.720000	-0.050602	-29.905531	-8.110985	-6.940076	-9.822629	-5.031841	0.000000	-10.000000	0.000000	0.000000	0.000000	1023.000000	1023.000000	2046.000000
14.740000	-0.047683	-28.180630	-7.560741	-6.654711	-9.389807	-4.575371	0.000000	-10.000000	0.000000	0.000000	0.000000	1023.000000	1023.000000	2046.000000
14.760000	-0.044896	-26.533575	-7.037351	-6.312939	-8.897280	-4.286006	0.000000	-10.000000	0.000000	0.000000	0.000000	1023.000000	1023.000000	2046.000000
14.780000	-0.042146	-24.908052	-6.640370	-6.095542	-8.262133	-3.910006	0.000000	-10.000000	0.000000	0.000000	0.000000	1023.000000	1023.000000	2046.000000
14.800000	-0.039780	-23.510073	-6.220577	-6.063264	-7.746956	-3.479274	0.000000	-10.000000	0.000000	0.000000	0.000000	1023.000000	1023.000000	2046.000000
14.820000	-0.037868	-22.379902	-5.821154	-5.947243	-7.372171	-3.239334	0.000000	-10.000000	0.000000	0.000000	0.000000	1023.000000	1023.000000	2046.000000
14.840000	-0.036068	-21.315958	-5.458218	-5.698997	-7.016473	-3.142272	0.000000	-10.000000	0.000000	0.000000	0.000000	1023.000000	1023.000000	2046.000000
14.860000	-0.034259	-20.246784	-5.150395	-5.499266	-6.723968	-2.873156	0.000000	-10.000000	0.000000	0.000000	0.000000	1023.000000	1023.000000	2046.000000
14.880000	-0.032519	-19.218590	-4.687402	-5.292975	-6.559536	-2.678677	0.000000	-10.000000	0.000000	0.000000	0.000000	1023.000000	1023.000000	2046.000000
14.900000	-0.031045	-18.347593	-4.204937	-5.097859	-6.525640	-2.519157	0.000000	-10.000000	0.000000	0.000000	0.000000	1023.000000	1023.000000	2046.000000
14.920000	-0.029586	-17.485312	-3.917965	-4.978747	-6.316493	-2.272108	0.000000	-10.000000	0.000000	0.000000	0.000000	1023.000000	1023.000000	2046.000000
14.940000	-0.027561	-16.288288	-3.498775	-4.801580	-6.074074	-1.913859	0.000000	-10.000000	0.000000	0.000000	0.000000	1023.000000	1023.000000	2046.000000
14.960000	-0.025392	-15.006577	-3.024653	-4.598324	-5.808156	-1.575444	0.000000	-10.000000	0.000000	0.000000	0.000000	1023.000000	1023.000000	2046.000000
14.980000	-0.022752	-13.446461	-2.543093	-4.221962	-5.405602	-1.275804	0.000000	-10.000000	0.000000	0.000000	0.000000	1023.000000	1023.000000	2046.000000
15.000000	-0.019847	-11.729300	-2.005578	-3.906616	-4.918888	-0.898218	0.000000	-10.000000	0.000000	0.000000	0.000000	1023.000000	1023.000000	2046.000000
15.020000	-0.016278	-9.620102	-1.283159	-3.556472	-4.407093	-0.373378	0.000000	-10.000000	0.000000	0.000000	0.000000	1023.000000	1023.000000	2046.000000
15.040000	-0.012319	-7.280791	-0.386253	-2.979345	-3.983420	0.068228	0.000000	-10.000000	0.000000	0.000000	0.000000	1023.000000	1023.000000	2046.000000
15.060000	-0.008884	-5.250540	0.371219	-2.401761	-3.632156	0.412158	0.000000	-10.000000	0.000000	0.000000	0.000000	1023.000000	1023.000000	2046.000000
15.080000	-0.005995	-3.543185	0.869615	-2.022727	-3.191721	0.801648	0.000000	-10.000000	0.000000	0.000000	0.000000	1023.000000	1023.000000	2046.000000
15.100000	-0.003389	-2.002776	1.287101	-1.728583	-2.804484	1.243191	0.000000	-10.000000	0.000000	0.000000	0.000000	1023.000000	1023.000000	2046.000000
15.120000	-0.000336	-0.198439	1.726731	-1.280756	-2.285913	1.641499	0.000000	-10.000000	0.000000	0.000000	0.000000	1023.000000	1023.000000	2046.000000
15.140000	0.002022	1.195196	2.067276	-1.020243	-2.007219	2.155382	0.000000	-10.000000	0.000000	0.000000	0.000000	1023.000000	1023.000000	2046.000000
15.160000	0.004311	2.547616	2.042920	-0.444373	-1.531565	2.480634	0.000000	-10.000000	0.000000	0.000000	0.000000	1023.000000	1023.000000	2046.000000
15.180000	0.005253	3.104490	1.885907	-0.232317	-1.277598	2.728498	0.000000	-10.000000	0.000000	0.000000	0.000000	1023.000000	1023.000000	2046.000000
15.200000	0.005472	3.233879	1.986423	-0.198961	-1.310618	2.757035	0.000000	-10.000000	0.000000	0.000000	0.000000	1023.000000	1023.000000	2046.000000
15.220000	0.005062	2.991741	1.793242	-0.281166	-1.208944	2.688609	0.000000	-10.000000	0.000000	0.000000	0.000000	1023.000000	1023.000000	2046.000000
15.240000	0.004167	2.462744	1.298237	-0.293019	-1.069905	2.527431	0.000000	-10.000000	0.000000	0.000000	0.000000	1023.000000	1023.000000	2046.000000
15.260000	0.003149	1.860853	0.743387	-0.405964	-1.026336	2.549766	0.000000	-10.000000	0.000000	0.000000	0.000000	1023.000000	1023.000000	2046.000000
15.280000	0.002720	1.607381	0.243754	-0.489523	-0.802744	2.655895	0.000000	-10.000000	0.000000	0.000000	0.000000	1023.000000	1023.000000	2046.000000
15.300000	0.002936	1.734970	0.074064	-0.494979	-0.650489	2.806374	0.000000	-10.000000	0.000000	0.000000	0.000000	1023.000000	1023.000000	2046.000000
15.320000	0.003788	2.238928	0.064274	-0.368355	-0.486337	3.029345	0.000000	-10.000000	0.000000	0.000000	0.000000	1023.000000	1023.000000	2046.000000
15.340000	0.004784	2.827301	0.016374	-0.192312	-0.287567	3.290805	0.000000	-10.000000	0.000000	0.000000	0.000000	1023.000000	1023.000000	2046.000000
15.360000	0.006151	3.635317	0.087704	-0.010413	-0.085796	3.643822	0.000000	-10.000000	0.000000	0.000000	0.000000	1023.000000	1023.000000	2046.000000
15.380000	0.007773	4.593552	0.345662	0.223992	0.066513	3.957384	0.000000	-10.000000	0.000000	0.000000	0.000000	1023.000000	1023.000000	2046.000000
15.400000	0.009429	5.572549	0.569005	0.510637	0.328278	4.164629	0.000000	-10.000000	0.000000	0.000000	0.000000	1023.000000	1023.000000	2046.000000
15.420000	0.011626	6.871253	0.854491	0.743918	0.709812	4.563033	0.000000	-10.000000	0.000000	0.000000	0.000000	1023.000000	1023.000000	2046.000000
15.440000	0.013902	8.215913	1.328673	1.016824	0.948462	4.921953	0.000000	-10.000000	0.000000	0.000000	0.000000	1023.000000	1023.000000	2046.000000
15.460000	0.016232	9.593011	1.715245	1.421465	1.324695	5.131606	0.000000	-10.000000	0.000000	0.000000	0.000000	1023.000000	1023.000000	2046.000000
15.480000	0.018952	11.200672	2.114163	1.648150	1.850343	5.588016	0.000000	-10.000000	0.000000	0.000000	0.000000	1023.000000	1023.000000	2046.000000
15.500000	0.021760	12.860269	2.595954	1.877525	2.335405	6.051385	0.000000	-10.000000	0.000000	0.000000	0.000000	1023.000000	1023.000000	2046.000000
15.520000	0.024371	14.403468	3.027739	2.187919	2.855546	6.332263	0.000000	-10.000000	0.000000	0.000000	0.000000	1023.000000	1023.000000	2046.000000
15.540000	0.027022	15.969810	3.355025	2.430931	3.480548	6.703306	0.000000	-10.000000	0.000000	0.000000	0.000000	1023.000000	1023.000000	2046.000000
15.560000	0.029561	17.470808	3.675430	2.574638	4.110331	7.110409	0.000000	-10.000000	0.000000	0.000000	0.000000	1023.000000	1023.000000	2046.000000
15.580000	0.031941	18.877005	4.073276	2.692409	4.656662	7.454658	0.000000	-10.000000	0.000000	0.000000	0.000000	1023.000000	1023.000000	2046.000000
15.600000	0.034003	20.095720	4.554851	2.913066	4.930946	7.696857	0.000000	-10.000000	0.000000	0.000000	0.000000	1023.000000	1023.000000	2046.000000
15.620000	0.035439	20.944246	4.957850	3.147377	5.055275	7.783744	0.000000	-10.000000	0.000000	0.000000	0.000000	1023.000000	1023.000000	2046.000000
15.640000	0.037343	22.069754	5.375340	3.365176	5.334928	7.994312	0.000000	-10.000000	0.000000	0.000000	0.000000	1023.000000	1023.000000	2046.000000
15.660000	0.039074	23.092911	5.936487	3.558209	5.429225	8.168990	0.000000	-10.000000	0.000000	0.000000	0.000000	1023.000000	1023.000000	2046.000000
15.680000	0.040900	24.171844	6.527042	3.830418	5.485270	8.329115	0.000000	-10.000000	0.000000	0.000000	0.000000	1023.000000	1023.000000	2046.000000
15.700000	0.043419	25.660517	7.075615	4.155771	5.783432	8.645699	0.000000	-10.000000	0.000000	0.000000	0.000000	1023.000000	1023.000000	2046.000000
15.720000	0.046416	27.431992	7.635912	4.550807	6.252360	8.992912	0.000000	-10.000000	0.000000	0.000000	0.000000	1023.000000	1023.000000	2046.000000
15.740000	0.049542	29.279572	8.337374	4.920713	6.629307	9.392178	0.000000	-10.000000	0.000000	0.000000	0.000000	1023.000000	1023.000000	2046.000000
15.760000	0.052921	31.276014	8.968121	5.401659	7.158125	9.748110	0.000000	-10.000000	0.000000	0.000000	0.000000	1023.000000	1023.000000	2046.000000
15.780000	0.056370	33.314793	9.559235	5.810200	7.711664	10.233696	0.000000	-10.000000	0.000000	0.000000	0.000000	1023.000000	1023.000000	2046.000000
15.800000	0.059455	35.137981	10.241279	6.250914	8.046172	10.599616	0.000000	-10.000000	0.000000	0.000000	0.000000	1023.000000	1023.000000	2046.000000
15.820000	0.062553	36.968948	10.702588	6.714775	8.577212	10.974371	0.000000	-10.000000	0.000000	0.000000	0.000000	1023.000000	1023.000000	2046.000000
15.840000	0.065627	38.785332	11.214344	7.092459	9.102120	11.376408	0.000000	-10.000000	0.000000	0.000000	0.000000	1023.000000	1023.000000	2046.000000
15.860000	0.068255	40.338448	11.874146	7.509411	9.370580	11.584310	0.000000	-10.000000	0.000000	0.000000	0.000000	1023.000000	1023.000000	2046.000000
15.880000	0.071033	41.980701	12.375135	7.941961	9.853268	11.810338	0.000000	-10.000000	0.000000	0.000000	0.000000	1023.000000	1023.000000	2046.000000
15.900000	0.073080	43.190197	12.850674	8.247257	10.097238	11.995028	0.000000	-10.000000	0.000000	0.000000	0.000000	1023.000000	1023.000000	2046.000000
15.920000	0.074056	43.766937	13.136014	8.465070	10.205674	11.960178	0.000000	-10.000000	0.000000	0.000000	0.000000	1023.000000	1023.000000	2046.000000
15.940000	0.075109	44.389519	13.394588	8.635270	10.391489	11.968172	0.000000	-10.000000	0.000000	0.000000	0.000000	1023.000000	1023.000000	2046.000000
15.960000	0.077135	45.587032	13.886939	8.764173	10.694015	12.241905	0.000000	-10.000000	0.000000	0.000000	0.000000	1023.000000	1023.000000	2046.000000
15.980000	0.079580	47.031715	14.291847	9.133295	11.094034	12.512539	0.000000	-10.000000	0.000000	0.000000	0.000000	1023.000000	1023.000000	2046.000000
16.000000	0.081013	47.878780	14.255026	9.547230	11.421410	12.655115	0.000000	-10.000000	0.000000	0.000000	0.000000	1023.000000	1023.000000	2046.000000
16.020000	0.081694	48.281261	14.044867	9.826439	11.617339	12.792616	0.000000	-10.000000	0.000000	0.000000	0.000000	1023.000000	1023.000000	2046.000000
16.040001	0.080779	47.740471	13.787978	9.827009	11.466895	12.658589	0.000000	-10.000000	0.000000	0.000000	0.000000	1023.000000	1023.000000	2046.000000
16.059999	0.079750	47.132191	13.740232	9.674429	11.260292	12.457239	0.000000	-10.000000	0.000000	0.000000	0.000000	1023.000000	1023.000000	2046.000000
16.080000	0.078343	46.300976	13.306258	9.562454	11.238121	12.194142	0.000000	-10.000000	0.000000	0.000000	0.000000	1023.000000	1023.000000	2046.000000
16.100000	0.076868	45.428997	12.742349	9.452722	11.232872	12.001056	0.000000	-10.000000	0.000000	0.000000	0.000000	1023.000000	1023.000000	2046.000000
16.120001	0.075654	44.711235	12.329329	9.286788	11.138186	11.956929	0.000000	-10.000000	0.000000	0.000000	0.000000	1023.000000	1023.000000	2046.000000
16.139999	0.075159	44.418690	12.081381	9.253915	11.142777	11.940618	0.000000	-10.000000	0.000000	0.000000	0.000000	1023.000000	1023.000000	2046.000000
16.160000	0.075417	44.571419	11.946222	9.345634	11.250319	12.029244	0.000000	-10.000000	0.000000	0.000000	0.000000	1023.000000	1023.000000	2046.000000
16.180000	0.075988	44.908779	11.907898	9.463865	11.353989	12.183027	0.000000	-10.000000	0.000000	0.000000	0.000000	1023.000000	1023.000000	2046.000000
16.200001	0.076451	45.182484	11.991533	9.606555	11.327262	12.257133	0.000000	-10.000000	0.000000	0.000000	0.000000	1023.000000	1023.000000	2046.000000
16.219999	0.077118	45.576550	12.119135	9.713442	11.335065	12.408908	0.000000	-10.000000	0.000000	0.000000	0.000000	1023.000000	1023.000000	2046.000000
16.240000	0.077815	45.988663	12.241964	9.875230	11.430346	12.441123	0.000000	-10.000000	0.000000	0.000000	0.000000	1023.000000	1023.000000	2046.000000
16.260000	0.078757	46.545666	12.348801	10.002168	11.630439	12.564258	0.000000	-10.000000	0.000000	0.000000	0.000000	1023.000000	1023.000000	2046.000000
16.280001	0.079776	47.147415	12.532672	10.095709	11.804888	12.714146	0.000000	-10.000000	0.000000	0.000000	0.000000	1023.000000	1023.000000	2046.000000
16.299999	0.080579	47.622105	12.845757	10.179878	11.842356	12.754112	0.000000	-10.000000	0.000000	0.000000	0.000000	1023.000000	1023.000000	2046.000000
16.320000	0.081628	48.242069	13.046336	10.230703	12.114846	12.850183	0.000000	-10.000000	0.000000	0.000000	0.000000	1023.000000	1023.000000	2046.000000
16.340000	0.082492	48.752575	13.165716	10.288627	12.331446	12.966784	0.000000	-10.000000	0.000000	0.000000	0.000000	1023.000000	1023.000000	2046.000000
16.360001	0.083358	49.264587	13.241068	10.247467	12.641397	13.134655	0.000000	-10.000000	0.000000	0.000000	0.000000	1023.000000	1023.000000	2046.000000
16.379999	0.083889	49.578335	13.207015	10.223321	12.905223	13.242775	0.000000	-10.000000	0.000000	0.000000	0.000000	1023.000000	1023.000000	2046.000000
16.400000	0.083540	49.371929	12.925374	10.105192	13.128254	13.213108	0.000000	-10.000000	0.000000	0.000000	0.000000	1023.000000	1023.000000	2046.000000
16.420000	0.082773	48.918579	12.528957	9.842561	13.330156	13.216906	0.000000	-10.000000	0.000000	0.000000	0.000000	1023.000000	1023.000000	2046.000000
16.440001	0.081900	48.403187	12.244431	9.640312	13.362947	13.155497	0.000000	-10.000000	0.000000	0.000000	0.000000	1023.000000	1023.000000	2046.000000
16.459999	0.080577	47.620914	12.139421	9.487996	13.045927	12.947570	0.000000	-10.000000	0.000000	0.000000	0.000000	1023.000000	1023.000000	2046.000000
16.480000	0.079230	46.824841	12.051314	9.300955	12.738775	12.733795	0.000000	-10.000000	0.000000	0.000000	0.000000	1023.000000	1023.000000	2046.000000
16.500000	0.077568	45.842636	11.930171	9.051886	12.434552	12.426026	0.000000	-10.000000	0.000000	0.000000	0.000000	1023.000000	1023.000000	2046.000000
16.520000	0.075799	44.797394	11.729544	8.727728	12.093658	12.246464	0.000000	-10.000000	0.000000	0.000000	0.000000	1023.000000	1023.000000	2046.000000
16.540001	0.074314	43.919479	11.528837	8.490841	11.775581	12.124221	0.000000	-10.000000	0.000000	0.000000	0.000000	1023.000000	1023.000000	2046.000000
16.559999	0.072793	43.020767	11.337667	8.272150	11.449942	11.961007	0.000000	-10.000000	0.000000	0.000000	0.000000	1023.000000	1023.000000	2046.000000
16.580000	0.071436	42.218552	11.071234	8.060293	11.274440	11.812587	0.000000	-10.000000	0.000000	0.000000	0.000000	1023.000000	1023.000000	2046.000000
16.600000	0.070233	41.507721	10.793003	7.856525	11.136906	11.721287	0.000000	-10.000000	0.000000	0.000000	0.000000	1023.000000	1023.000000	2046.000000
16.620001	0.069209	40.902782	10.557407	7.569796	10.996075	11.779504	0.000000	-10.000000	0.000000	0.000000	0.000000	1023.000000	1023.000000	2046.000000
16.639999	0.067927	40.144840	10.341881	7.393739	10.729769	11.679453	0.000000	-10.000000	0.000000	0.000000	0.000000	1023.000000	1023.000000	2046.000000
16.660000	0.066777	39.465050	10.148446	7.306177	10.494614	11.515812	0.000000	-10.000000	0.125000	-5.516667	0.000000	1023.000000	1023.000000	2046.000000
16.680000	0.066216	39.133617	10.097937	7.245945	10.320695	11.469041	0.000000	-10.000000	0.400000	-16.666668	0.000000	1023.000000	1023.000000	2046.000000
16.700001	0.065898	38.945599	10.088253	7.333542	10.090603	11.433203	0.000000	-10.000000	0.683333	-27.983334	0.000000	1023.000000	1023.000000	2046.000000
16.719999	0.064596	38.176315	9.884377	7.256371	9.747922	11.287645	0.000000	-10.000000	0.875000	-34.066666	0.000000	1023.000000	1023.000000	2046.000000
16.740000	0.062348	36.847553	9.452862	7.113613	9.347461	10.933617	0.000000	-10.000000	0.925000	-34.849998	0.000000	1023.000000	1023.000000	2046.000000
16.760000	0.060081	35.507702	9.000738	6.788332	9.010652	10.707981	0.000000	-10.000000	0.975000	-35.616665	0.000000	1023.000000	1023.000000	2046.000000
16.780001	0.058051	34.308289	8.676145	6.462177	8.637587	10.532380	0.000000	-10.000000	1.016667	-36.349998	0.000000	1023.000000	1023.000000	2046.000000
16.799999	0.056223	33.227810	8.072181	6.437860	8.410496	10.307274	0.000000	-10.000000	1.058333	-36.849998	0.000000	1023.000000	1023.000000	2046.000000
16.820000	0.054087	31.965603	7.319279	6.491358	8.087364	10.067601	0.000000	-10.000000	1.091667	-37.200001	0.000000	1023.000000	1023.000000	2046.000000
16.840000	0.051057	30.174894	6.715921	6.224741	7.490719	9.743513	0.000000	-10.000000	1.100000	-37.583332	0.000000	1023.000000	1023.000000	2046.000000
16.860001	0.046352	27.393799	6.061232	5.496088	6.761549	9.074930	0.000000	-10.000000	1.100000	-37.666668	0.000000	1023.000000	1023.000000	2046.000000
16.879999	0.040966	24.211117	5.263536	4.894059	5.889457	8.164064	0.000000	-10.000000	1.125000	-38.083332	0.000000	1023.000000	1023.000000	2046.000000
16.900000	0.035402	20.922543	4.162867	4.476701	5.118917	7.164056	0.000000	-10.000000	1.125000	-38.250000	0.000000	1023.000000	1023.000000	2046.000000
16.920000	0.030560	18.060740	3.069533	3.957285	4.507833	6.526088	0.000000	-10.000000	1.125000	-38.549999	0.000000	1023.000000	1023.000000	2046.000000
16.940001	0.026155	15.457811	2.186805	3.415113	3.898020	5.957873	0.000000	-10.000000	1.116667	-38.400002	0.000000	1023.000000	1023.000000	2046.000000
16.959999	0.022360	13.214920	1.429375	2.942663	3.392529	5.450353	0.000000	-10.000000	1.108333	-38.166668	0.000000	1023.000000	1023.000000	2046.000000
16.980000	0.019057	11.262403	0.681752	2.518489	2.995816	5.066347	0.000000	-10.000000	1.116667	-37.900002	0.000000	1023.000000	1023.000000	2046.000000
17.000000	0.015994	9.452310	0.100246	2.093695	2.480393	4.777975	0.000000	-10.000000	1.100000	-37.966667	0.000000	1023.000000	1023.000000	2046.000000
17.020000	0.013013	7.690909	-0.442112	1.802993	1.929983	4.400044	0.000000	-10.000000	1.100000	-37.783333	0.000000	1023.000000	1023.000000	2046.000000
17.040001	0.010406	6.149939	-1.012820	1.567662	1.542379	4.052718	0.000000	-10.000000	1.100000	-37.833332	0.000000	1023.000000	1023.000000	2046.000000
17.059999	0.008150	4.816594	-1.438694	1.266528	1.165220	3.823539	0.000000	-10.000000	1.100000	-37.850002	0.000000	1023.000000	1023.000000	2046.000000
17.080000	0.005991	3.540680	-1.726803	1.011955	0.700196	3.555331	0.000000	-10.000000	1.108333	-37.816666	0.000000	1023.000000	1023.000000	2046.000000
17.100000	0.004175	2.467205	-2.006922	0.813442	0.359360	3.301325	0.000000	-10.000000	1.091667	-37.516666	0.000000	1023.000000	1023.000000	2046.000000
17.120001	0.002726	1.611363	-2.259212	0.571935	0.174656	3.123984	0.000000	-10.000000	1.091667	-37.150002	0.000000	1023.000000	1023.000000	2046.000000
17.139999	0.001389	0.821116	-2.382417	0.188367	-0.033857	3.049023	0.000000	-10.000000	1.075000	-36.866669	0.000000	1023.000000	1023.000000	2046.000000
17.160000	-0.000120	-0.070780	-2.563992	-0.069435	-0.254700	2.817347	0.000000	-10.000000	1.066667	-36.683334	0.000000	1023.000000	1023.000000	2046.000000
17.180000	-0.001481	-0.875435	-2.678189	-0.342237	-0.462705	2.607695	0.000000	-10.000000	1.033333	-36.250000	0.000000	1023.000000	1023.000000	2046.000000
17.200001	-0.003095	-1.829410	-2.956228	-0.682276	-0.591602	2.400695	0.000000	-10.000000	1.000000	-35.800003	0.000000	1023.000000	1023.000000	2046.000000
17.219999	-0.005323	-3.145730	-3.201867	-1.108353	-0.944954	2.109443	0.000000	-10.000000	0.966667	-35.316669	0.000000	1023.000000	1023.000000	2046.000000
17.240000	-0.007458	-4.407970	-3.404194	-1.412235	-1.341602	1.750060	0.000000	-10.000000	0.941667	-34.933334	0.000000	1023.000000	1023.000000	2046.000000
17.260000	-0.009292	-5.491644	-3.545583	-1.589422	-1.724916	1.368277	0.000000	-10.000000	0.925000	-34.466667	0.000000	1023.000000	1023.000000	2046.000000
17.280001	-0.010918	-6.452656	-3.584665	-1.795525	-2.126694	1.054228	0.000000	-10.000000	0.891667	-33.933334	0.000000	1023.000000	1023.000000	2046.000000
17.299999	-0.012919	-7.635270	-3.530023	-2.048596	-2.693265	0.636614	0.000000	-10.000000	0.866667	-33.383335	0.000000	1023.000000	1023.000000	2046.000000
17.320000	-0.015313	-9.049828	-3.640856	-2.329483	-3.283738	0.204249	0.000000	-10.000000	0.850000	-32.900002	0.000000	1023.000000	1023.000000	2046.000000
17.340000	-0.017212	-10.172486	-3.815655	-2.618545	-3.701614	-0.036673	0.000000	-10.000000	0.833333	-32.450001	0.000000	1023.000000	1023.000000	2046.000000
17.360001	-0.018724	-11.066121	-3.812885	-2.839068	-4.135658	-0.278510	0.000000	-10.000000	0.816667	-31.916668	0.000000	1023.000000	1023.000000	2046.000000
17.379999	-0.020153	-11.910304	-3.762328	-3.005714	-4.549417	-0.592845	0.000000	-10.000000	0.783333	-31.666668	0.000000	1023.000000	1023.000000	2046.000000
17.400000	-0.021360	-12.623727	-3.861540	-3.146088	-4.796947	-0.819151	0.000000	-10.000000	0.766667	-31.333334	0.000000	1023.000000	1023.000000	2046.000000
17.420000	-0.022487	-13.289964	-4.005447	-3.292944	-4.990823	-1.000749	0.000000	-10.000000	0.733333	-31.033333	0.000000	1023.000000	1023.000000	2046.000000
17.440001	-0.023444	-13.855569	-4.006742	-3.489756	-5.232925	-1.126146	0.000000	-10.000000	0.708333	-30.433334	0.000000	1023.000000	1023.000000	2046.000000
17.459999	-0.024478	-14.466217	-4.025403	-3.561367	-5.497300	-1.382147	0.000000	-10.000000	0.675000	-29.750000	0.000000	1023.000000	1023.000000	2046.000000
17.480000	-0.025319	-14.963627	-4.153854	-3.609143	-5.602942	-1.597688	0.000000	-10.000000	0.658333	-29.050001	0.000000	1023.000000	1023.000000	2046.000000
17.500000	-0.026064	-15.403626	-4.106312	-3.757324	-5.863969	-1.676021	0.000000	-10.000000	0.633333	-28.400000	0.000000	1023.000000	1023.000000	2046.000000
17.520000	-0.026981	-15.945698	-4.137586	-3.868468	-6.084108	-1.855536	0.000000	-10.000000	0.608333	-27.933334	0.000000	1023.000000	1023.000000	2046.000000
17.540001	-0.027861	-16.465961	-4.197152	-3.926629	-6.281366	-2.060815	0.000000	-10.000000	0.575000	-27.299999	0.000000	1023.000000	1023.000000	2046.000000
17.559999	-0.028515	-16.852514	-4.249596	-4.024154	-6.421162	-2.157602	0.000000	-10.000000	0.550000	-26.616667	0.000000	1023.000000	1023.000000	2046.000000
17.580000	-0.029287	-17.308683	-4.234991	-4.129489	-6.632514	-2.311688	0.000000	-10.000000	0.525000	-25.833334	0.000000	1023.000000	1023.000000	2046.000000
17.600000	-0.030170	-17.830677	-4.299450	-4.156307	-6.804389	-2.570531	0.000000	-10.000000	0.508333	-25.000000	0.000000	1023.000000	1023.000000	2046.000000
17.620001	-0.030711	-18.150015	-4.292824	-4.218676	-6.942556	-2.695959	0.000000	-10.000000	0.491667	-24.283333	0.000000	1023.000000	1023.000000	2046.000000
17.639999	-0.030926	-18.277334	-4.109426	-4.262294	-7.086332	-2.819281	0.000000	-10.000000	0.466667	-23.600000	0.000000	1023.000000	1023.000000	2046.000000
17.660000	-0.031230	-18.456738	-3.880793	-4.323499	-7.325831	-2.926616	0.000000	-10.000000	0.416667	-22.950001	0.000000	1023.000000	1023.000000	2046.000000
17.680000	-0.032229	-19.047087	-3.869135	-4.288693	-7.704810	-3.184448	0.000000	-10.000000	0.383333	-22.216667	0.000000	1023.000000	1023.000000	2046.000000
17.700001	-0.034165	-20.191792	-4.171221	-4.363019	-8.099273	-3.558278	0.000000	-10.000000	0.358333	-21.500000	0.000000	1023.000000	1023.000000	2046.000000
17.719999	-0.036701	-21.690569	-4.546943	-4.653743	-8.543298	-3.946584	0.000000	-10.000000	0.350000	-20.766666	0.000000	1023.000000	1023.000000	2046.000000
17.740000	-0.039024	-23.062944	-4.839582	-5.020076	-8.925192	-4.278094	0.000000	-10.000000	0.325000	-20.000000	0.000000	1023.000000	1023.000000	2046.000000
17.760000	-0.040210	-23.764000	-5.021135	-5.173950	-9.105325	-4.463591	0.000000	-10.000000	0.291667	-19.233334	0.000000	1023.000000	1023.000000	2046.000000
17.780001	-0.041497	-24.524971	-5.315924	-5.145782	-9.250198	-4.813067	0.000000	-10.000000	0.258333	-18.700001	0.000000	1023.000000	1023.000000	2046.000000
17.799999	-0.041325	-24.422785	-5.557854	-4.889708	-9.114427	-4.860796	0.000000	-10.000000	0.241667	-18.283333	0.000000	1023.000000	1023.000000	2046.000000
17.820000	-0.041160	-24.325779	-5.689859	-4.889451	-8.990229	-4.756239	0.000000	-10.000000	0.233333	-17.883333	0.000000	1023.000000	1023.000000	2046.000000
17.840000	-0.042305	-25.002209	-5.717473	-5.159808	-9.212154	-4.912773	0.000000	-10.000000	0.233333	-17.283335	0.000000	1023.000000	1023.000000	2046.000000
17.860001	-0.044593	-26.354721	-6.009526	-5.396133	-9.556909	-5.392153	0.000000	-10.000000	0.216667	-16.450001	0.000000	1023.000000	1023.000000	2046.000000
17.879999	-0.047521	-28.085051	-6.683200	-5.643615	-9.846521	-5.911715	0.000000	-10.000000	0.200000	-15.133333	0.000000	1023.000000	1023.000000	2046.000000
17.900000	-0.050922	-30.095003	-7.585759	-6.096671	-10.123093	-6.289480	0.000000	-10.000000	0.158333	-13.533334	0.000000	1023.000000	1023.000000	2046.000000
17.920000	-0.054253	-32.063278	-8.362402	-6.575330	-10.430865	-6.694680	0.000000	-10.000000	0.125000	-12.400001	0.000000	1023.000000	1023.000000	2046.000000
17.940001	-0.056693	-33.505684	-8.913551	-7.015670	-10.669831	-6.906630	0.000000	-10.000000	0.100000	-11.750000	0.000000	1023.000000	1023.000000	2046.000000
17.959999	-0.058632	-34.651646	-9.458075	-7.334989	-10.759932	-7.098652	0.000000	-10.000000	0.108333	-11.816667	0.000000	1023.000000	1023.000000	2046.000000
17.980000	-0.060170	-35.560684	-9.898507	-7.610992	-10.881916	-7.169268	0.000000	-10.000000	0.116667	-12.000000	0.000000	1023.000000	1023.000000	2046.000000
18.000000	-0.061234	-36.189159	-10.175324	-7.806242	-11.057620	-7.149971	0.000000	-10.000000	0.116667	-12.166667	0.000000	1023.000000	1023.000000	2046.000000
18.020000	-0.062162	-36.737629	-10.393845	-7.946635	-11.231013	-7.166135	0.000000	-10.000000	0.108333	-11.816667	0.000000	1023.000000	1023.000000	2046.000000
18.040001	-0.062589	-36.989826	-10.481438	-7.947335	-11.314522	-7.246532	0.000000	-10.000000	0.091667	-10.966667	0.000000	1023.000000	1023.000000	2046.000000
18.059999	-0.062864	-37.152813	-10.544166	-7.949598	-11.386229	-7.272820	0.000000	-10.000000	0.075000	-9.833334	0.000000	1023.000000	1023.000000	2046.000000
18.080000	-0.062658	-37.030670	-10.542037	-7.925190	-11.288985	-7.274456	0.000000	-10.000000	0.058333	-8.733334	0.000000	1023.000000	1023.000000	2046.000000
18.100000	-0.062224	-36.774326	-10.353604	-7.996470	-11.289161	-7.135092	0.000000	-10.000000	0.050000	-7.700000	0.000000	1023.000000	1023.000000	2046.000000
18.120001	-0.061722	-36.477432	-10.131025	-7.987284	-11.218389	-7.140734	0.000000	-10.000000	0.050000	-6.916667	0.000000	1023.000000	1023.000000	2046.000000
18.139999	-0.060831	-35.950886	-9.901031	-7.920498	-11.060796	-7.068560	0.000000	-10.000000	0.050000	-6.416667	0.000000	1023.000000	1023.000000	2046.000000
18.160000	-0.060069	-35.500584	-9.721101	-7.922416	-10.890299	-6.966767	0.000000	-10.000000	0.050000	-6.200000	0.000000	1023.000000	1023.000000	2046.000000
18.180000	-0.059935	-35.421612	-9.513843	-8.055597	-10.864977	-6.987194	0.000000	-10.000000	0.050000	-5.933333	0.000000	1023.000000	1023.000000	2046.000000
18.200001	-0.060122	-35.532276	-9.443222	-8.196707	-10.797301	-7.095046	0.000000	-10.000000	0.050000	-5.716667	0.000000	1023.000000	1023.000000	2046.000000
18.219999	-0.060493	-35.751320	-9.480633	-8.387432	-10.708963	-7.174292	0.000000	-10.000000	0.050000	-5.633333	0.000000	1023.000000	1023.000000	2046.000000
18.240000	-0.060859	-35.967457	-9.320465	-8.460529	-10.806514	-7.379949	0.000000	-10.000000	0.050000	-5.866667	0.000000	1023.000000	1023.000000	2046.000000
18.260000	-0.061171	-36.151958	-9.141744	-8.430571	-10.977437	-7.602205	0.000000	-10.000000	0.050000	-5.983334	0.000000	1023.000000	1023.000000	2046.000000
18.280001	-0.061476	-36.332188	-8.960561	-8.460179	-11.126678	-7.784771	0.000000	-10.000000	0.050000	-5.766667	0.000000	1023.000000	1023.000000	2046.000000
18.299999	-0.061947	-36.610516	-8.753696	-8.643620	-11.362192	-7.851007	0.000000	-10.000000	0.050000	-5.200000	0.000000	1023.000000	1023.000000	2046.000000
18.320000	-0.062485	-36.928772	-8.633159	-8.772150	-11.599098	-7.924366	0.000000	-10.000000	0.041667	-4.300000	0.000000	1023.000000	1023.000000	2046.000000
18.340000	-0.062602	-36.997593	-8.593335	-8.713263	-11.695511	-7.995482	0.000000	-10.000000	0.033333	-3.100000	0.000000	1023.000000	1023.000000	2046.000000
18.360001	-0.062040	-36.665661	-8.305634	-8.705260	-11.767817	-7.886949	0.000000	-10.000000	0.016667	-1.783333	0.000000	1023.000000	1023.000000	2046.000000
18.379999	-0.061324	-36.242432	-8.015473	-8.607042	-11.770945	-7.848971	0.000000	-10.000000	0.016667	-0.433333	0.000000	1023.000000	1023.000000	2046.000000
18.400000	-0.060361	-35.673107	-7.800743	-8.462904	-11.635645	-7.773815	0.000000	-10.000000	0.016667	0.916667	0.000000	1023.000000	1023.000000	2046.000000
18.420000	-0.059235	-35.007710	-7.447777	-8.393819	-11.584765	-7.581349	0.000000	-10.000000	0.016667	2.433333	0.000000	1023.000000	1023.000000	2046.000000
18.440001	-0.057263	-33.842453	-6.922365	-8.104033	-11.413615	-7.402440	0.000000	-10.000000	0.000000	4.183333	0.000000	1023.000000	1023.000000	2046.000000
18.459999	-0.054613	-32.276062	-6.361238	-7.629823	-11.123950	-7.161053	0.000000	-10.000000	-0.008333	6.150000	0.000000	1023.000000	1023.000000	2046.000000
18.480000	-0.052592	-31.081989	-5.761127	-7.385405	-11.104733	-6.830724	0.000000	-10.000000	-0.025000	8.233334	0.000000	1023.000000	1023.000000	2046.000000
18.500000	-0.051169	-30.240799	-5.402195	-7.155117	-11.051023	-6.632465	0.000000	-10.000000	-0.041667	10.150001	0.000000	1023.000000	1023.000000	2046.000000
18.520000	-0.050088	-29.601765	-5.320558	-6.918858	-10.854562	-6.507788	0.000000	-10.000000	-0.083333	11.916667	0.000000	1023.000000	1023.000000	2046.000000
18.540001	-0.048393	-28.600321	-5.057876	-6.669779	-10.678083	-6.194582	0.000000	-10.000000	-0.108333	13.083334	0.000000	1023.000000	1023.000000	2046.000000
18.559999	-0.047074	-27.820988	-4.923357	-6.485902	-10.539128	-5.872600	0.000000	-10.000000	-0.125000	14.383333	8.500000	1023.000000	1023.000000	2046.000000
18.580000	-0.045201	-26.713675	-4.959118	-5.981061	-10.092694	-5.680800	0.000000	-10.000000	-0.125000	15.116667	17.000000	1023.000000	1023.000000	2046.000000
18.600000	-0.044045	-26.030565	-4.971660	-5.754762	-9.905484	-5.398659	0.000000	-10.000000	-0.158333	16.133333	27.333334	1023.000000	1023.000000	2046.000000
18.620001	-0.043867	-25.925123	-4.856699	-5.933083	-9.824026	-5.311317	0.000000	-10.000000	-0.200000	17.216667	31.000000	1023.000000	1023.000000	2046.000000
18.639999	-0.044697	-26.415724	-4.965787	-6.127353	-9.867756	-5.454827	0.000000	-10.000000	-0.250000	18.650002	36.666668	1023.000000	1023.000000	2046.000000
18.660000	-0.045943	-27.152277	-5.395222	-6.218935	-9.865407	-5.672713	0.000000	-10.000000	-0.275000	20.183334	42.666668	1023.000000	1023.000000	2046.000000
18.680000	-0.047184	-27.885937	-6.041166	-6.309316	-9.750307	-5.785147	0.000000	-10.000000	-0.300000	21.116667	49.166668	1023.000000	1023.000000	2046.000000
18.700001	-0.047895	-28.306192	-6.596006	-6.470030	-9.556824	-5.683333	0.000000	-10.000000	-0.308333	22.083334	56.000000	1023.000000	1023.000000	2046.000000
18.719999	-0.047946	-28.336031	-6.874729	-6.642135	-9.376751	-5.442415	0.000000	-10.000000	-0.308333	22.616667	60.666668	1023.000000	1023.000000	2046.000000
18.740000	-0.047796	-28.247297	-7.064477	-6.679111	-9.260623	-5.243087	0.000000	-10.000000	-0.300000	22.950001	68.000000	1023.000000	1023.000000	2046.000000
18.760000	-0.047101	-27.836500	-7.173998	-6.524713	-9.112132	-5.025656	0.000000	-10.000000	-0.300000	23.033333	75.666664	1023.000000	1023.000000	2046.000000
18.780001	-0.045946	-27.154095	-7.240012	-6.301860	-8.899339	-4.712884	0.000000	-10.000000	-0.308333	23.100000	86.000000	1023.000000	1023.000000	2046.000000
18.799999	-0.044592	-26.353785	-7.170140	-6.166416	-8.712770	-4.304459	0.000000	-10.000000	-0.325000	23.400000	93.666664	1023.000000	1023.000000	2046.000000
18.820000	-0.042934	-25.374289	-6.970582	-5.889259	-8.453445	-4.061002	0.000000	-10.000000	-0.366667	23.983334	101.333336	1023.000000	1023.000000	2046.000000
18.840000	-0.041073	-24.274063	-6.800088	-5.644991	-8.100781	-3.728201	0.000000	-10.000000	-0.408333	24.783333	109.000000	1023.000000	1023.000000	2046.000000
18.860001	-0.038819	-22.941933	-6.440588	-5.394718	-7.771025	-3.335603	0.000000	-10.000000	-0.450000	25.616667	117.333336	1023.000000	1023.000000	2046.000000
18.879999	-0.036181	-21.382725	-6.029633	-5.085288	-7.303558	-2.964247	0.000000	-10.000000	-0.458333	26.366667	125.833336	1023.000000	1023.000000	2046.000000
18.900000	-0.033642	-19.882254	-5.570490	-4.801581	-6.879942	-2.630240	0.000000	-10.000000	-0.475000	26.916666	134.666672	1023.000000	1023.000000	2046.000000
18.920000	-0.030648	-18.113169	-5.178116	-4.484930	-6.268144	-2.181980	0.000000	-10.000000	-0.483333	27.466667	143.500000	1023.000000	1023.000000	2046.000000
18.940001	-0.027625	-16.326401	-4.635651	-4.248491	-5.703859	-1.738400	0.000000	-10.000000	-0.483333	27.500000	152.500000	1023.000000	1023.000000	2046.000000
18.959999	-0.024952	-14.746365	-4.162058	-4.000936	-5.152078	-1.431293	0.000000	-10.000000	-0.466667	27.483334	161.666672	1023.000000	1023.000000	2046.000000
18.980000	-0.022062	-13.038570	-3.689442	-3.827301	-4.508457	-1.013370	0.000000	-10.000000	-0.433333	27.133333	170.833328	1023.000000	1023.000000	2046.000000
19.000000	-0.019823	-11.715103	-3.201042	-3.695657	-4.121948	-0.696456	0.000000	-10.000000	-0.425000	26.833334	180.000000	1023.000000	1023.000000	2046.000000
19.020000	-0.017848	-10.548338	-2.859436	-3.370668	-3.738520	-0.579714	0.000000	-10.000000	-0.425000	26.816668	189.000000	1023.000000	1023.000000	2046.000000
19.040001	-0.016011	-9.462296	-2.484669	-3.190943	-3.465563	-0.321121	0.000000	-10.000000	-0.441667	26.933334	198.000000	1023.000000	1023.000000	2046.000000
19.059999	-0.014319	-8.462298	-2.018343	-3.090962	-3.304454	-0.048539	0.000000	-10.000000	-0.475000	27.550001	207.000000	1023.000000	1023.000000	2046.000000
19.080000	-0.012985	-7.673865	-1.638311	-2.898263	-3.220104	0.082813	0.000000	-10.000000	-0.491667	27.983334	216.166672	1023.000000	1023.000000	2046.000000
19.100000	-0.011135	-6.581031	-1.240050	-2.685489	-2.998859	0.343368	0.000000	-10.000000	-0.525000	28.650002	225.333328	1023.000000	1023.000000	2046.000000
19.120001	-0.008739	-5.164753	-0.769475	-2.436646	-2.668246	0.709613	0.000000	-10.000000	-0.541667	29.116667	234.833328	1023.000000	1023.000000	2046.000000
19.139999	-0.006099	-3.604224	-0.167212	-2.126877	-2.371616	1.061480	0.000000	-10.000000	-0.575000	29.716667	244.500000	1023.000000	1023.000000	2046.000000
19.160000	-0.003073	-1.815983	0.322032	-1.738540	-1.836502	1.437027	0.000000	-10.000000	-0.583333	30.266666	254.500000	1023.000000	1023.000000	2046.000000
19.180000	0.000075	0.044053	0.875512	-1.392881	-1.336953	1.898375	0.000000	-10.000000	-0.575000	30.516666	264.500000	1023.000000	1023.000000	2046.000000
19.200001	0.003254	1.922982	1.453321	-1.031304	-0.878911	2.379877	0.000000	-10.000000	-0.575000	30.666668	274.500000	1023.000000	1023.000000	2046.000000
19.219999	0.006627	3.916712	2.027508	-0.535866	-0.396276	2.821347	0.000000	-10.000000	-0.583333	30.400002	284.500000	1023.000000	1023.000000	2046.000000
19.240000	0.010002	5.911248	2.509679	-0.048635	0.196298	3.253905	0.000000	-10.000000	-0.608333	30.283335	294.500000	1023.000000	1023.000000	2046.000000
19.260000	0.013325	7.875185	3.073829	0.341794	0.682819	3.776744	0.000000	-10.000000	-0.625000	30.116667	304.500000	1023.000000	1023.000000	2046.000000
19.280001	0.016347	9.661245	3.562904	0.741061	1.142054	4.215227	0.000000	-10.000000	-0.625000	30.233334	314.666656	1023.000000	1023.000000	2046.000000
19.299999	0.019572	11.567142	4.061678	1.198605	1.687111	4.619748	0.000000	-10.000000	-0.616667	30.516666	325.000000	1023.000000	1023.000000	2046.000000
19.320000	0.022447	13.265902	4.668524	1.614040	1.999582	4.983757	0.000000	-10.000000	-0.600000	30.650000	335.333344	1023.000000	1023.000000	2046.000000
19.340000	0.024816	14.665979	5.093445	2.027738	2.303196	5.241601	0.000000	-10.000000	-0.608333	30.916668	345.500000	1023.000000	1023.000000	2046.000000
19.360001	0.026373	15.586588	5.458560	2.186804	2.495587	5.445636	0.000000	-10.000000	-0.616667	31.083334	355.666656	1023.000000	1023.000000	2046.000000
19.379999	0.027551	16.282457	5.831963	2.368040	2.576586	5.505867	0.000000	-10.000000	-0.616667	31.216667	366.000000	1023.000000	1023.000000	2046.000000
19.400000	0.029604	17.495712	6.206852	2.598658	2.924496	5.765706	0.000000	-10.000000	-0.608333	30.983334	376.333344	1023.000000	1023.000000	2046.000000
19.420000	0.032919	19.455324	6.743019	2.880375	3.436586	6.395345	0.000000	-10.000000	-0.583333	30.833334	386.833344	1023.000000	1023.000000	2046.000000
19.440001	0.035866	21.196623	7.081583	3.522867	3.895733	6.696441	0.000000	-10.000000	-0.575000	30.400000	397.166656	1023.000000	1023.000000	2046.000000
19.459999	0.038556	22.786713	7.095608	4.115817	4.433307	7.141982	0.000000	-10.000000	-0.558333	29.883333	407.500000	1023.000000	1023.000000	2046.000000
19.480000	0.039183	23.157351	6.972267	4.241381	4.544502	7.399200	0.000000	-10.000000	-0.575000	29.466667	417.500000	1023.000000	1023.000000	2046.000000
19.500000	0.038582	22.802044	6.866123	4.117766	4.499271	7.318884	0.000000	-10.000000	-0.583333	29.650000	427.500000	1023.000000	1023.000000	2046.000000
19.520000	0.037154	21.957985	6.457530	3.941046	4.450814	7.108595	0.000000	-10.000000	-0.583333	29.933334	437.500000	1023.000000	1023.000000	2046.000000
19.540001	0.035948	21.245016	5.962037	3.841136	4.482505	6.959338	0.000000	-10.000000	-0.541667	29.516666	447.500000	1023.000000	1023.000000	2046.000000
19.559999	0.035013	20.692429	5.524562	3.685329	4.483316	6.999221	0.000000	-10.000000	-0.500000	28.816668	457.166656	1023.000000	1023.000000	2046.000000
19.580000	0.034929	20.643122	5.230679	3.726337	4.612814	7.073293	0.000000	-10.000000	-0.466667	27.966667	466.833344	1023.000000	1023.000000	2046.000000
19.600000	0.035610	21.045393	5.064047	3.903973	4.866616	7.210758	0.000000	-10.000000	-0.458333	27.466667	476.166656	1023.000000	1023.000000	2046.000000
19.620001	0.036579	21.617949	5.116757	3.992546	4.956880	7.551764	0.000000	-10.000000	-0.433333	27.066668	485.500000	1023.000000	1023.000000	2046.000000
19.639999	0.037536	22.184034	5.262062	4.187804	4.955013	7.779155	0.000000	-10.000000	-0.408333	26.633333	494.500000	1023.000000	1023.000000	2046.000000
19.660000	0.038963	23.027021	5.371207	4.515782	5.195690	7.944344	0.000000	-10.000000	-0.408333	26.133333	503.500000	1023.000000	1023.000000	2046.000000
19.680000	0.040686	24.045166	5.694541	4.685733	5.396593	8.268298	0.000000	-10.000000	-0.416667	25.666668	512.333313	1023.000000	1023.000000	2046.000000
19.700001	0.042546	25.144949	6.124153	4.956028	5.567925	8.496843	0.000000	-10.000000	-0.425000	25.533335	521.000000	1023.000000	1023.000000	2046.000000
19.719999	0.044632	26.377270	6.434776	5.339646	5.947670	8.655178	0.000000	-10.000000	-0.408333	25.633335	529.500000	1023.000000	1023.000000	2046.000000
19.740000	0.046974	27.761591	6.916180	5.575951	6.269583	8.999877	0.000000	-10.000000	-0.400000	25.700001	538.000000	1023.000000	1023.000000	2046.000000
19.760000	0.049451	29.225700	7.473288	5.826896	6.641793	9.283725	0.000000	-10.000000	-0.408333	25.866667	546.500000	1023.000000	1023.000000	2046.000000
19.780001	0.052011	30.738708	7.857269	6.195821	7.175116	9.510503	0.000000	-10.000000	-0.408333	25.716667	555.166687	1023.000000	1023.000000	2046.000000
19.799999	0.054502	32.210640	8.284168	6.382682	7.688225	9.855565	0.000000	-10.000000	-0.416667	25.650002	563.833313	1023.000000	1023.000000	2046.000000
19.820000	0.056826	33.583885	8.594014	6.583215	8.252510	10.154144	0.000000	-10.000000	-0.383333	25.066668	572.500000	1023.000000	1023.000000	2046.000000
19.840000	0.058591	34.627499	8.692868	6.770062	8.842834	10.321734	0.000000	-10.000000	-0.341667	24.200001	580.833313	1023.000000	1023.000000	2046.000000
19.860001	0.060422	35.709568	8.799935	6.855337	9.449176	10.605121	0.000000	-10.000000	-0.266667	22.816668	589.000000	1023.000000	1023.000000	2046.000000
19.879999	0.061889	36.576462	9.132353	6.934577	9.711501	10.798031	0.000000	-10.000000	-0.225000	21.483334	596.833313	1023.000000	1023.000000	2046.000000
19.900000	0.063011	37.239758	9.374380	7.165611	9.900314	10.799453	0.000000	-10.000000	-0.200000	20.283333	604.333313	1023.000000	1023.000000	2046.000000
19.920000	0.064196	37.939812	9.750043	7.241192	9.985992	10.962585	0.000000	-10.000000	-0.191667	19.433334	611.333313	1023.000000	1023.000000	2046.000000
19.940001	0.065252	38.563812	10.208786	7.406414	10.026900	10.921713	0.000000	-10.000000	-0.183333	18.766666	618.000000	1023.000000	1023.000000	2046.000000
19.959999	0.066486	39.293327	10.599279	7.568304	10.154378	10.971365	0.000000	-10.000000	-0.166667	18.350000	624.333313	1023.000000	1023.000000	2046.000000
19.980000	0.067813	40.077675	11.054182	7.674699	10.156942	11.191851	0.000000	-10.000000	-0.158333	18.050001	630.500000	1023.000000	1023.000000	2046.000000
20.000000	0.069633	41.153259	11.434178	7.992520	10.378876	11.347686	0.000000	-10.000000	-0.141667	17.783333	636.500000	1023.000000	1023.000000	2046.000000
20.020000	0.071757	42.408520	11.782094	8.294293	10.781568	11.550564	0.000000	-10.000000	-0.133333	17.366667	642.500000	1023.000000	1023.000000	2046.000000
20.040001	0.074133	43.812790	12.326104	8.531354	11.049309	11.906022	0.000000	-10.000000	-0.116667	16.833334	648.500000	1023.000000	1023.000000	2046.000000
20.059999	0.076575	45.256058	12.861673	8.848040	11.334551	12.211793	0.000000	-10.000000	-0.108333	15.916667	654.166687	1023.000000	1023.000000	2046.000000
20.080000	0.078977	46.675465	13.234369	9.233520	11.732355	12.475222	0.000000	-10.000000	-0.100000	15.033334	659.666687	1023.000000	1023.000000	2046.000000
20.100000	0.081427	48.123333	13.701429	9.525293	12.080576	12.816033	0.000000	-10.000000	-0.100000	14.000000	664.833313	1023.000000	1023.000000	2046.000000
20.120001	0.083943	49.610050	14.287135	9.912647	12.339247	13.071020	0.000000	-10.000000	-0.091667	13.200000	669.666687	1023.000000	1023.000000	2046.000000
20.139999	0.085971	50.808956	14.662350	10.366362	12.636773	13.143470	0.000000	-10.000000	-0.066667	12.316667	674.333313	1023.000000	1023.000000	2046.000000
20.160000	0.087046	51.444321	14.943438	10.519435	12.723721	13.257727	0.000000	-10.000000	-0.033333	11.200001	678.666687	1023.000000	1023.000000	2046.000000
20.180000	0.087177	51.521759	15.122406	10.538856	12.628954	13.231544	0.000000	-10.000000	-0.008333	9.750000	682.666687	1023.000000	1023.000000	2046.000000
20.200001	0.087459	51.688366	15.209583	10.614257	12.707251	13.157273	0.000000	-10.000000	0.000000	7.900000	686.166687	1023.000000	1023.000000	2046.000000
20.219999	0.088964	52.577961	15.354382	10.782187	13.077635	13.363757	0.000000	-10.000000	0.016667	5.166667	689.000000	1023.000000	1023.000000	2046.000000
20.240000	0.089451	52.865299	15.328646	10.934176	13.073473	13.529005	0.000000	-10.000000	0.033333	1.583333	691.333313	1023.000000	1023.000000	2046.000000
20.260000	0.089535	52.915115	15.004561	11.287148	13.075236	13.548168	0.000000	-10.000000	0.050000	-1.683333	692.500000	1023.000000	1023.000000	2046.000000
20.280001	0.087903	51.950478	14.502122	11.202369	12.833192	13.412793	0.000000	-10.000000	0.050000	-4.500000	693.000000	1023.000000	1023.000000	2046.000000
20.299999	0.085048	50.263325	14.057156	10.773696	12.401021	13.031452	0.000000	-10.000000	0.058333	-6.366667	693.000000	1023.000000	1023.000000	2046.000000
20.320000	0.081140	47.953861	13.197991	10.222190	12.066307	12.467373	0.000000	-10.000000	0.083333	-8.383333	693.000000	1023.000000	1023.000000	2046.000000
20.340000	0.076940	45.471558	12.282828	9.658483	11.553961	11.976288	0.000000	-10.000000	0.116667	-10.516667	693.000000	1023.000000	1023.000000	2046.000000
20.360001	0.072596	42.903950	11.315361	9.167809	10.953610	11.467171	0.000000	-10.000000	0.175000	-12.983334	693.000000	1023.000000	1023.000000	2046.000000
20.379999	0.068996	40.776886	10.299652	8.750697	10.687868	11.038669	0.000000	-10.000000	0.216667	-15.633333	689.333313	1023.000000	1023.000000	2046.000000
20.400000	0.066296	39.181034	9.662070	8.278535	10.336072	10.904358	0.000000	-10.000000	0.266667	-17.650000	680.500000	1023.000000	1023.000000	2046.000000
20.420000	0.063864	37.743523	9.020856	8.062738	10.057507	10.602422	0.000000	-10.000000	0.300000	-19.000000	669.500000	1023.000000	1023.000000	2046.000000
20.440001	0.061566	36.385345	8.465188	7.692876	9.732204	10.495076	0.000000	-10.000000	0.333333	-20.000000	660.000000	1023.000000	1023.000000	2046.000000
20.459999	0.059303	35.048298	7.952878	7.460525	9.350484	10.284410	0.000000	-10.000000	0.366667	-20.800001	653.333313	1023.000000	1023.000000	2046.000000
20.480000	0.057308	33.869057	7.393414	7.265100	9.119368	10.091177	0.000000	-10.000000	0.391667	-21.883333	646.333313	1023.000000	1023.000000	2046.000000
20.500000	0.055371	32.724022	6.904815	6.913633	8.912045	9.993530	0.000000	-10.000000	0.425000	-22.983334	638.833313	1023.000000	1023.000000	2046.000000
20.520000	0.053452	31.590126	6.555326	6.632689	8.562992	9.839117	0.000000	-10.000000	0.466667	-24.283335	631.000000	1023.000000	1023.000000	2046.000000
20.540001	0.051747	30.582615	6.178887	6.414420	8.353889	9.635419	0.000000	-10.000000	0.533333	-25.616667	623.000000	1023.000000	1023.000000	2046.000000
20.559999	0.050082	29.598518	5.841686	6.099235	8.202210	9.455387	0.000000	-10.000000	0.600000	-26.933334	614.500000	1023.000000	1023.000000	2046.000000
20.580000	0.048314	28.553673	5.422877	5.632489	8.092957	9.405351	0.000000	-10.000000	0.658333	-28.200001	605.666687	1023.000000	1023.000000	2046.000000
20.600000	0.046558	27.515972	5.128634	5.278445	7.838511	9.270381	0.000000	-10.000000	0.716667	-29.566668	596.166687	1023.000000	1023.000000	2046.000000
20.620001	0.044894	26.532183	4.734837	4.998576	7.758219	9.040550	0.000000	-10.000000	0.775000	-30.966667	586.333313	1023.000000	1023.000000	2046.000000
20.639999	0.043067	25.452787	4.277724	4.647635	7.628439	8.898989	0.000000	-10.000000	0.825000	-32.316666	576.000000	1023.000000	1023.000000	2046.000000
20.660000	0.040865	24.151222	3.841238	4.185340	7.416257	8.708387	0.000000	-10.000000	0.858333	-33.183334	565.166687	1023.000000	1023.000000	2046.000000
20.680000	0.038340	22.659163	3.467307	3.846770	7.043522	8.301563	0.000000	-10.000000	0.900000	-34.049999	554.166687	1023.000000	1023.000000	2046.000000
20.700001	0.036177	21.380777	3.186098	3.592839	6.706421	7.895419	0.000000	-10.000000	0.941667	-34.650002	542.666687	1023.000000	1023.000000	2046.000000
20.719999	0.034120	20.164774	3.063669	3.329266	6.234304	7.537535	0.000000	-10.000000	0.975000	-35.333332	531.166687	1023.000000	1023.000000	2046.000000
20.740000	0.031598	18.674349	2.979834	2.935835	5.599339	7.159339	0.000000	-10.000000	1.000000	-35.816666	519.500000	1023.000000	1023.000000	2046.000000
20.760000	0.028939	17.103136	2.811092	2.666697	4.997695	6.627652	0.000000	-10.000000	1.041667	-36.383335	507.500000	1023.000000	1023.000000	2046.000000
20.780001	0.026266	15.523152	2.458230	2.325526	4.447059	6.292337	0.000000	-10.000000	1.083333	-36.783333	495.333344	1023.000000	1023.000000	2046.000000
20.799999	0.023990	14.178264	2.248282	2.013141	3.916414	6.000427	0.000000	-10.000000	1.108333	-37.183334	483.000000	1023.000000	1023.000000	2046.000000
20.820000	0.022104	13.063605	2.145935	1.830377	3.407603	5.679691	0.000000	-10.000000	1.108333	-37.549999	470.666656	1023.000000	1023.000000	2046.000000
20.840000	0.020305	12.000299	1.919117	1.663855	3.027446	5.389882	0.000000	-10.000000	1.116667	-37.733334	458.166656	1023.000000	1023.000000	2046.000000
20.860001	0.018565	10.971893	1.728674	1.419261	2.623342	5.200616	0.000000	-10.000000	1.141667	-38.016666	445.500000	1023.000000	1023.000000	2046.000000
20.879999	0.016976	10.032613	1.587267	1.298218	2.211706	4.935422	0.000000	-10.000000	1.133333	-38.016666	432.833344	1023.000000	1023.000000	2046.000000
20.900000	0.015379	9.089176	1.343672	1.212201	1.863302	4.670002	0.000000	-10.000000	1.116667	-38.200001	420.166656	1023.000000	1023.000000	2046.000000
20.920000	0.014111	8.339840	1.230745	1.034448	1.527864	4.546782	0.000000	-10.000000	1.083333	-38.033333	407.500000	1023.000000	1023.000000	2046.000000
20.940001	0.013240	7.824962	1.401550	0.993575	1.115447	4.314390	0.000000	-10.000000	1.091667	-37.983334	394.833344	1023.000000	1023.000000	2046.000000
20.959999	0.012671	7.488568	1.513541	1.169281	0.730624	4.075122	0.000000	-10.000000	1.075000	-37.816666	382.166656	1023.000000	1023.000000	2046.000000
20.980000	0.011773	6.957826	1.444847	1.211115	0.421881	3.879983	0.000000	-10.000000	1.075000	-37.416668	369.500000	1023.000000	1023.000000	2046.000000
21.000000	0.009176	5.422834	1.157829	0.947262	-0.218012	3.535756	0.000000	-10.000000	1.066667	-37.150002	357.166656	1023.000000	1023.000000	2046.000000
21.020000	0.005912	3.494246	0.630870	0.654906	-0.832947	3.041416	0.000000	-10.000000	1.066667	-36.733334	344.666656	1023.000000	1023.000000	2046.000000
21.040001	0.004092	2.418102	0.193948	0.490820	-1.031996	2.765331	0.000000	-10.000000	1.058333	-36.566669	332.333344	1023.000000	1023.000000	2046.000000
21.059999	0.001518	0.897230	-0.128341	0.208313	-1.601786	2.419043	0.000000	-10.000000	1.016667	-36.200001	320.000000	1023.000000	1023.000000	2046.000000
21.080000	0.000377	0.222708	-0.550828	0.406794	-1.778830	2.145572	0.000000	-10.000000	0.983333	-35.950001	308.000000	1023.000000	1023.000000	2046.000000
21.100000	-0.000875	-0.517127	-0.937612	0.307717	-1.978255	2.091022	0.000000	-10.000000	0.941667	-35.550003	296.000000	1023.000000	1023.000000	2046.000000
21.120001	-0.003285	-1.941579	-1.101555	-0.107709	-2.471466	1.739152	0.000000	-10.000000	0.933333	-35.333336	284.000000	1023.000000	1023.000000	2046.000000
21.139999	-0.006911	-4.084547	-1.496762	-0.542787	-3.064619	1.019622	0.000000	-10.000000	0.916667	-34.900002	272.333344	1023.000000	1023.000000	2046.000000
21.160000	-0.010979	-6.488542	-2.228847	-0.886608	-3.576552	0.203465	0.000000	-10.000000	0.891667	-34.216667	260.666656	1023.000000	1023.000000	2046.000000
21.180000	-0.015698	-9.277658	-3.242113	-1.452624	-4.145351	-0.437569	0.000000	-10.000000	0.850000	-33.266666	249.333328	1023.000000	1023.000000	2046.000000
21.200001	-0.019918	-11.771330	-4.131560	-1.947402	-4.676342	-1.016026	0.000000	-10.000000	0.816667	-32.583336	238.166672	1023.000000	1023.000000	2046.000000
21.219999	-0.023388	-13.822062	-4.825910	-2.410187	-5.118065	-1.467900	0.000000	-10.000000	0.791667	-32.166668	227.333328	1023.000000	1023.000000	2046.000000
21.240000	-0.026470	-15.643731	-5.556275	-2.862375	-5.394909	-1.830171	0.000000	-10.000000	0.783333	-31.866667	216.666672	1023.000000	1023.000000	2046.000000
21.260000	-0.028942	-17.104845	-6.067502	-3.265138	-5.707398	-2.064806	0.000000	-10.000000	0.758333	-31.550001	206.000000	1023.000000	1023.000000	2046.000000
21.280001	-0.031301	-18.499071	-6.555890	-3.639031	-6.062479	-2.241672	0.000000	-10.000000	0.733333	-31.100000	195.500000	1023.000000	1023.000000	2046.000000
21.299999	-0.033306	-19.684006	-6.917039	-3.890870	-6.394829	-2.481267	0.000000	-10.000000	0.700000	-30.483334	185.000000	1023.000000	1023.000000	2046.000000
21.320000	-0.034931	-20.644518	-7.220287	-4.006843	-6.694448	-2.722939	0.000000	-10.000000	0.666667	-29.633333	174.666672	1023.000000	1023.000000	2046.000000
21.340000	-0.036248	-21.422617	-7.502213	-4.181229	-6.866193	-2.872983	0.000000	-10.000000	0.625000	-28.633333	164.833328	1023.000000	1023.000000	2046.000000
21.360001	-0.037128	-21.942646	-7.616146	-4.318314	-7.018588	-2.989599	0.000000	-10.000000	0.575000	-27.633333	155.333328	1023.000000	1023.000000	2046.000000
21.379999	-0.037938	-22.421173	-7.566619	-4.505284	-7.291466	-3.057803	0.000000	-10.000000	0.525000	-26.533333	146.166672	1023.000000	1023.000000	2046.000000
21.400000	-0.038468	-22.734529	-7.530993	-4.634595	-7.348518	-3.220423	0.000000	-10.000000	0.500000	-25.633333	137.333328	1023.000000	1023.000000	2046.000000
21.420000	-0.038730	-22.889225	-7.462532	-4.748215	-7.387158	-3.291319	0.000000	-10.000000	0.475000	-24.816668	128.833328	1023.000000	1023.000000	2046.000000
21.440001	-0.038987	-23.041071	-7.325036	-5.051377	-7.427219	-3.237440	0.000000	-10.000000	0.466667	-24.166668	120.500000	1023.000000	1023.000000	2046.000000
21.459999	-0.039630	-23.421379	-7.225710	-5.193779	-7.541105	-3.460784	0.000000	-10.000000	0.425000	-23.400000	112.333336	1023.000000	1023.000000	2046.000000
21.480000	-0.040660	-24.030123	-7.285832	-5.434800	-7.625285	-3.684205	0.000000	-10.000000	0.400000	-22.683334	104.500000	1023.000000	1023.000000	2046.000000
21.500000	-0.041736	-24.665857	-7.361078	-5.722691	-7.755006	-3.827081	0.000000	-10.000000	0.366667	-21.916668	97.000000	1023.000000	1023.000000	2046.000000
21.520000	-0.042664	-25.214697	-7.236639	-5.812523	-7.984304	-4.181232	0.000000	-10.000000	0.358333	-21.300001	89.666664	1023.000000	1023.000000	2046.000000
21.540001	-0.043594	-25.763933	-7.087718	-5.870295	-8.317407	-4.488514	0.000000	-10.000000	0.341667	-20.616667	82.500000	1023.000000	1023.000000	2046.000000
21.559999	-0.044636	-26.379896	-7.022643	-6.005270	-8.514851	-4.837133	0.000000	-10.000000	0.325000	-19.966667	75.666664	1023.000000	1023.000000	2046.000000
21.580000	-0.045962	-27.163824	-6.942895	-6.327992	-8.899414	-4.993523	0.000000	-10.000000	0.291667	-19.383333	69.000000	1023.000000	1023.000000	2046.000000
21.600000	-0.047297	-27.952625	-6.959337	-6.452603	-9.253511	-5.287175	0.000000	-10.000000	0.266667	-18.566668	62.666668	1023.000000	1023.000000	2046.000000
21.620001	-0.048108	-28.431992	-6.945872	-6.565573	-9.468718	-5.451829	0.000000	-10.000000	0.241667	-17.816668	56.500000	1023.000000	1023.000000	2046.000000
21.639999	-0.048535	-28.683954	-6.810927	-6.725778	-9.633305	-5.513946	0.000000	-10.000000	0.225000	-16.983334	50.500000	1023.000000	1023.000000	2046.000000
21.660000	-0.048915	-28.908934	-6.625014	-6.812518	-9.873660	-5.597741	0.000000	-10.000000	0.216667	-16.366667	44.833332	1023.000000	1023.000000	2046.000000
21.680000	-0.048957	-28.933752	-6.609898	-6.754462	-9.852410	-5.716980	0.000000	-10.000000	0.208333	-15.700000	39.333332	1023.000000	1023.000000	2046.000000
21.700001	-0.048991	-28.953499	-6.560055	-6.825339	-9.860778	-5.707328	0.000000	-10.000000	0.208333	-15.050000	34.166668	1023.000000	1023.000000	2046.000000
21.719999	-0.049090	-29.012190	-6.400926	-6.823981	-10.038767	-5.748515	0.000000	-10.000000	0.191667	-14.366667	29.000000	1023.000000	1023.000000	2046.000000
21.740000	-0.049047	-28.987022	-6.420664	-6.767768	-9.973316	-5.825274	0.000000	-10.000000	0.166667	-13.583334	24.166666	1023.000000	1023.000000	2046.000000
21.760000	-0.048960	-28.935564	-6.333886	-6.814050	-9.989597	-5.798030	0.000000	-10.000000	0.133333	-12.800000	19.500000	1023.000000	1023.000000	2046.000000
21.780001	-0.048772	-28.824305	-6.152914	-6.780422	-10.086461	-5.804508	0.000000	-10.000000	0.108333	-12.016667	15.166667	1023.000000	1023.000000	2046.000000
21.799999	-0.048785	-28.832014	-6.067832	-6.734555	-10.158812	-5.870815	0.000000	-10.000000	0.091667	-11.416667	11.166667	1023.000000	1023.000000	2046.000000
21.820000	-0.048657	-28.756315	-6.034335	-6.712916	-10.130856	-5.878208	0.000000	-10.000000	0.091667	-10.733334	7.500000	1023.000000	1023.000000	2046.000000
21.840000	-0.048489	-28.657270	-5.948263	-6.712288	-10.137647	-5.859074	0.000000	-10.000000	0.075000	-10.133333	4.000000	1023.000000	1023.000000	2046.000000
21.860001	-0.048598	-28.721649	-5.834097	-6.754227	-10.255069	-5.878255	0.000000	-10.000000	0.075000	-9.483334	1.000000	1023.000000	1023.000000	2046.000000
21.879999	-0.048582	-28.711731	-5.769502	-6.714880	-10.299035	-5.928314	0.000000	-10.000000	0.058333	-8.950000	-1.833333	1023.000000	1023.000000	2046.000000
21.900000	-0.048577	-28.709101	-5.765974	-6.661135	-10.274696	-6.007296	0.000000	-10.000000	0.058333	-8.516666	-4.500000	1023.000000	1023.000000	2046.000000
21.920000	-0.048571	-28.705507	-5.667267	-6.717543	-10.352863	-5.967834	0.000000	-10.000000	0.050000	-8.016666	-7.500000	1023.000000	1023.000000	2046.000000
21.940001	-0.048439	-28.627367	-5.575412	-6.702256	-10.356752	-5.992948	0.000000	-10.000000	0.058333	-7.533333	-10.166667	1023.000000	1023.000000	2046.000000
21.959999	-0.048162	-28.463837	-5.408517	-6.646030	-10.364165	-6.045123	0.000000	-10.000000	0.058333	-7.000000	-12.833333	1023.000000	1023.000000	2046.000000
21.980000	-0.047778	-28.236551	-5.169946	-6.601705	-10.415841	-6.049059	0.000000	-10.000000	0.050000	-6.550000	-15.166667	1023.000000	1023.000000	2046.000000
22.000000	-0.048069	-28.408497	-5.115635	-6.526654	-10.607648	-6.158561	0.000000	-10.000000	0.025000	-5.916667	-17.500000	1023.000000	1023.000000	2046.000000
22.020000	-0.049202	-29.078249	-5.268854	-6.572419	-10.846094	-6.390880	0.000000	-10.000000	0.016667	-5.150000	-19.333334	1023.000000	1023.000000	2046.000000
22.040001	-0.050874	-30.066515	-5.451472	-6.773309	-11.200660	-6.641073	0.000000	-10.000000	0.025000	-4.450000	-21.000000	1023.000000	1023.000000	2046.000000
22.059999	-0.052499	-31.026876	-5.639309	-6.960068	-11.511779	-6.915720	0.000000	-10.000000	0.041667	-4.016667	-22.333334	1023.000000	1023.000000	2046.000000
22.080000	-0.052974	-31.307709	-5.888506	-6.786465	-11.434949	-7.197789	0.000000	-10.000000	0.041667	-3.966667	-23.666666	1023.000000	1023.000000	2046.000000
22.100000	-0.053731	-31.755047	-6.061399	-6.972515	-11.579023	-7.142110	0.000000	-10.000000	0.041667	-4.083333	-25.000000	1023.000000	1023.000000	2046.000000
22.120001	-0.053257	-31.474892	-6.214453	-6.712526	-11.463154	-7.084758	0.000000	-10.000000	0.033333	-4.233334	-26.500000	1023.000000	1023.000000	2046.000000
22.139999	-0.052827	-31.220890	-6.296367	-6.553258	-11.317883	-7.053383	0.000000	-10.000000	0.025000	-4.250000	-28.000000	1023.000000	1023.000000	2046.000000
22.160000	-0.053049	-31.352148	-6.357793	-6.693198	-11.242468	-7.058690	0.000000	-10.000000	0.008333	-3.883333	-29.333334	1023.000000	1023.000000	2046.000000
22.180000	-0.054540	-32.233070	-6.518126	-6.935461	-11.512870	-7.266615	0.000000	-10.000000	0.000000	-2.766667	-30.666666	1023.000000	1023.000000	2046.000000
22.200001	-0.056992	-33.681999	-7.121177	-7.104901	-11.763330	-7.692591	0.000000	-10.000000	0.000000	-0.616667	-31.500000	1023.000000	1023.000000	2046.000000
22.219999	-0.059856	-35.375088	-8.038376	-7.469383	-11.901844	-7.965487	0.000000	-10.000000	0.000000	1.500000	-32.000000	1023.000000	1023.000000	2046.000000
22.240000	-0.062405	-36.881176	-8.782360	-7.885347	-12.076862	-8.136608	0.000000	-10.000000	-0.008333	3.233333	-32.000000	1023.000000	1023.000000	2046.000000
22.260000	-0.064188	-37.935219	-9.293607	-8.180711	-12.248560	-8.212342	0.000000	-10.000000	-0.016667	3.950000	-32.000000	1023.000000	1023.000000	2046.000000
22.280001	-0.065020	-38.426704	-9.732660	-8.348771	-12.172415	-8.172856	0.000000	-10.000000	-0.016667	4.416667	-32.000000	1023.000000	1023.000000	2046.000000
22.299999	-0.065460	-38.686749	-9.993462	-8.476439	-12.187736	-8.029111	0.000000	-10.000000	-0.025000	4.733334	-32.000000	1023.000000	1023.000000	2046.000000
22.320000	-0.065529	-38.727638	-10.148545	-8.449221	-12.235243	-7.894631	0.000000	-10.000000	-0.025000	5.583333	-32.000000	1023.000000	1023.000000	2046.000000
22.340000	-0.065202	-38.534576	-10.242446	-8.314540	-12.258616	-7.718973	0.000000	-10.000000	-0.033333	7.050000	-32.000000	1023.000000	1023.000000	2046.000000
22.360001	-0.064409	-38.065823	-10.308038	-8.192856	-12.092094	-7.472836	0.000000	-10.000000	-0.041667	8.883333	-32.000000	1023.000000	1023.000000	2046.000000
22.379999	-0.063363	-37.447353	-10.134579	-8.093204	-11.994063	-7.225508	0.000000	-10.000000	-0.066667	10.616667	-32.000000	1023.000000	1023.000000	2046.000000
22.400000	-0.062089	-36.694496	-9.917371	-7.863451	-11.832831	-7.080842	0.000000	-10.000000	-0.108333	12.150001	-32.000000	1023.000000	1023.000000	2046.000000
22.420000	-0.060315	-35.646301	-9.639709	-7.651056	-11.488571	-6.866966	0.000000	-10.000000	-0.141667	13.700001	-13.333333	1023.000000	1023.000000	2046.000000
22.440001	-0.058342	-34.480175	-9.242333	-7.571305	-11.176356	-6.490180	0.000000	-10.000000	-0.175000	15.000001	6.500000	1023.000000	1023.000000	2046.000000
22.459999	-0.056147	-33.182682	-8.748547	-7.354002	-10.900793	-6.179341	0.000000	-10.000000	-0.183333	16.083334	28.000000	1023.000000	1023.000000	2046.000000
22.480000	-0.053714	-31.745163	-8.306170	-7.080564	-10.452559	-5.905868	0.000000	-10.000000	-0.183333	16.550001	30.833334	1023.000000	1023.000000	2046.000000
22.500000	-0.051579	-30.483475	-7.950843	-6.935295	-9.985712	-5.611625	0.000000	-10.000000	-0.175000	17.066668	36.166668	1023.000000	1023.000000	2046.000000
22.520000	-0.050056	-29.582823	-7.575452	-7.010281	-9.674895	-5.322194	0.000000	-10.000000	-0.183333	17.416668	41.833332	1023.000000	1023.000000	2046.000000
22.540001	-0.048665	-28.760809	-7.290626	-6.955747	-9.330132	-5.184303	0.000000	-10.000000	-0.183333	17.950001	49.500000	1023.000000	1023.000000	2046.000000
22.559999	-0.047282	-27.943668	-7.006894	-6.823452	-9.024613	-5.088710	0.000000	-10.000000	-0.200000	18.350000	55.500000	1023.000000	1023.000000	2046.000000
22.580000	-0.045888	-27.119658	-6.598409	-6.670763	-8.882763	-4.967723	0.000000	-10.000000	-0.225000	19.150000	61.666668	1023.000000	1023.000000	2046.000000
22.600000	-0.044497	-26.298016	-6.181763	-6.436407	-8.769062	-4.910784	0.000000	-10.000000	-0.266667	20.083334	68.000000	1023.000000	1023.000000	2046.000000
22.620001	-0.043120	-25.484066	-5.738971	-6.338685	-8.657472	-4.748938	0.000000	-10.000000	-0.316667	21.300001	74.666664	1023.000000	1023.000000	2046.000000
22.639999	-0.041846	-24.731007	-5.377839	-6.344229	-8.560500	-4.448440	0.000000	-10.000000	-0.341667	22.500000	81.666664	1023.000000	1023.000000	2046.000000
22.660000	-0.040431	-23.894709	-5.079116	-6.162242	-8.398648	-4.254702	0.000000	-10.000000	-0.375000	23.583334	88.833336	1023.000000	1023.000000	2046.000000
22.680000	-0.038295	-22.632160	-4.679162	-5.849956	-8.116880	-3.986164	0.000000	-10.000000	-0.391667	24.283335	96.666664	1023.000000	1023.000000	2046.000000
22.700001	-0.035546	-21.007612	-4.153906	-5.631073	-7.715340	-3.507295	0.000000	-10.000000	-0.433333	24.933334	104.666664	1023.000000	1023.000000	2046.000000
22.719999	-0.033023	-19.516724	-3.671689	-5.360113	-7.317388	-3.167535	0.000000	-10.000000	-0.458333	25.383335	110.333336	1023.000000	1023.000000	2046.000000
22.740000	-0.030250	-17.877659	-3.221112	-4.971479	-6.880625	-2.804443	0.000000	-10.000000	-0.491667	26.433334	118.666664	1023.000000	1023.000000	2046.000000
22.760000	-0.026868	-15.879220	-2.601918	-4.623522	-6.404011	-2.249769	0.000000	-10.000000	-0.508333	27.066668	127.333336	1023.000000	1023.000000	2046.000000
22.780001	-0.023169	-13.692655	-1.807841	-4.070535	-5.958364	-1.855914	0.000000	-10.000000	-0.533333	28.116667	139.000000	1023.000000	1023.000000	2046.000000
22.799999	-0.019391	-11.460023	-1.085529	-3.510984	-5.451221	-1.412288	0.000000	-10.000000	-0.558333	28.600000	148.166672	1023.000000	1023.000000	2046.000000
22.820000	-0.016387	-9.685001	-0.450678	-3.130974	-5.113226	-0.990123	0.000000	-10.000000	-0.575000	29.266666	157.666672	1023.000000	1023.000000	2046.000000
22.840000	-0.014252	-8.422738	0.002343	-2.776146	-4.892538	-0.756398	0.000000	-10.000000	-0.600000	29.533333	167.500000	1023.000000	1023.000000	2046.000000
22.860001	-0.012015	-7.100632	0.327495	-2.518143	-4.493934	-0.416049	0.000000	-10.000000	-0.600000	29.966667	177.333328	1023.000000	1023.000000	2046.000000
22.879999	-0.009063	-5.356318	0.682960	-2.219424	-3.985500	0.165647	0.000000	-10.000000	-0.608333	29.900000	187.333328	1023.000000	1023.000000	2046.000000
22.900000	-0.006422	-3.795147	0.964821	-1.699729	-3.551612	0.491374	0.000000	-10.000000	-0.600000	29.983334	197.333328	1023.000000	1023.000000	2046.000000
22.920000	-0.003763	-2.223945	1.005298	-1.198579	-3.020513	0.989849	0.000000	-10.000000	-0.600000	29.766666	207.166672	1023.000000	1023.000000	2046.000000
22.940001	-0.002566	-1.516627	1.075382	-0.949682	-2.943413	1.301086	0.000000	-10.000000	-0.600000	29.933334	216.833328	1023.000000	1023.000000	2046.000000
22.959999	-0.002269	-1.340931	1.030036	-0.923653	-2.744254	1.296941	0.000000	-10.000000	-0.608333	29.950001	226.500000	1023.000000	1023.000000	2046.000000
22.980000	-0.003119	-1.843097	0.674506	-1.175073	-2.670299	1.327769	0.000000	-10.000000	-0.591667	30.266666	236.500000	1023.000000	1023.000000	2046.000000
23.000000	-0.004488	-2.652634	0.114792	-1.205438	-2.655651	1.093663	0.000000	-10.000000	-0.575000	30.100000	246.833328	1023.000000	1023.000000	2046.000000
23.020000	-0.005302	-3.133347	-0.508980	-1.228622	-2.445859	1.050115	0.000000	-10.000000	-0.533333	29.883333	257.166656	1023.000000	1023.000000	2046.000000
23.040001	-0.005376	-3.177163	-0.807987	-1.334731	-2.318557	1.284111	0.000000	-10.000000	-0.541667	29.166666	267.500000	1023.000000	1023.000000	2046.000000
23.059999	-0.004706	-2.781050	-0.929979	-1.264151	-2.111668	1.524748	0.000000	-10.000000	-0.541667	29.033333	277.166656	1023.000000	1023.000000	2046.000000
23.080000	-0.003622	-2.140766	-1.105891	-1.031772	-1.760743	1.757640	0.000000	-10.000000	-0.575000	28.983334	286.833344	1023.000000	1023.000000	2046.000000
23.100000	-0.002498	-1.476159	-1.035465	-0.897332	-1.683861	2.140499	0.000000	-10.000000	-0.591667	29.400000	296.333344	1023.000000	1023.000000	2046.000000
23.120001	-0.000937	-0.553632	-0.880251	-0.624102	-1.498727	2.449449	0.000000	-10.000000	-0.608333	29.933334	306.000000	1023.000000	1023.000000	2046.000000
23.139999	0.000950	0.561434	-0.701058	-0.341856	-1.152970	2.757318	0.000000	-10.000000	-0.616667	30.250000	316.000000	1023.000000	1023.000000	2046.000000
23.160000	0.003051	1.803186	-0.345766	-0.136185	-0.880663	3.165801	0.000000	-10.000000	-0.591667	30.550001	326.166656	1023.000000	1023.000000	2046.000000
23.180000	0.005245	3.099750	0.085941	0.189107	-0.627410	3.452112	0.000000	-10.000000	-0.583333	30.283333	336.500000	1023.000000	1023.000000	2046.000000
23.200001	0.007787	4.602238	0.442261	0.575396	-0.165518	3.750099	0.000000	-10.000000	-0.583333	30.250000	346.500000	1023.000000	1023.000000	2046.000000
23.219999	0.010524	6.219790	0.944722	0.782040	0.247850	4.245177	0.000000	-10.000000	-0.608333	30.033333	353.166656	1023.000000	1023.000000	2046.000000
23.240000	0.013357	7.894098	1.381095	1.119326	0.772507	4.621170	0.000000	-10.000000	-0.608333	30.233334	363.166656	1023.000000	1023.000000	2046.000000
23.260000	0.016242	9.598855	1.814259	1.457995	1.359038	4.967563	0.000000	-10.000000	-0.600000	30.133333	373.166656	1023.000000	1023.000000	2046.000000
23.280001	0.019084	11.278757	2.222795	1.654784	1.969120	5.432059	0.000000	-10.000000	-0.583333	30.050001	386.500000	1023.000000	1023.000000	2046.000000
23.299999	0.021747	12.852419	2.583619	1.911644	2.590467	5.766690	0.000000	-10.000000	-0.575000	29.616667	396.500000	1023.000000	1023.000000	2046.000000
23.320000	0.024338	14.383586	2.946539	2.094585	3.222109	6.120351	0.000000	-10.000000	-0.541667	29.200001	406.500000	1023.000000	1023.000000	2046.000000
23.340000	0.026645	15.747227	3.430510	2.186762	3.601486	6.528469	0.000000	-10.000000	-0.516667	28.416668	416.500000	1023.000000	1023.000000	2046.000000
23.360001	0.028566	16.882488	3.879057	2.443369	3.907726	6.652337	0.000000	-10.000000	-0.483333	27.916668	426.166656	1023.000000	1023.000000	2046.000000
23.379999	0.030306	17.910963	4.313731	2.694240	4.107842	6.795149	0.000000	-10.000000	-0.466667	27.333334	435.666656	1023.000000	1023.000000	2046.000000
23.400000	0.032189	19.023853	4.777702	2.870166	4.360379	7.015607	0.000000	-10.000000	-0.450000	27.100000	441.833344	1023.000000	1023.000000	2046.000000
23.420000	0.033880	20.023315	5.408307	3.006730	4.397444	7.210834	0.000000	-10.000000	-0.441667	26.566668	451.000000	1023.000000	1023.000000	2046.000000
23.440001	0.035659	21.074472	5.878384	3.248588	4.561937	7.385563	0.000000	-10.000000	-0.433333	26.250000	459.833344	1023.000000	1023.000000	2046.000000
23.459999	0.038047	22.485548	6.378915	3.522326	4.871909	7.712399	0.000000	-10.000000	-0.433333	25.766666	471.500000	1023.000000	1023.000000	2046.000000
23.480000	0.040766	24.092697	6.952349	3.844229	5.220407	8.075712	0.000000	-10.000000	-0.441667	25.516666	477.166656	1023.000000	1023.000000	2046.000000
23.500000	0.043496	25.706038	7.524767	4.151255	5.573089	8.456927	0.000000	-10.000000	-0.433333	25.033333	485.666656	1023.000000	1023.000000	2046.000000
23.520000	0.046465	27.460621	8.007757	4.551348	6.065804	8.835711	0.000000	-10.000000	-0.400000	24.383333	494.000000	1023.000000	1023.000000	2046.000000
23.540001	0.049158	29.052343	8.504081	4.868245	6.420393	9.259625	0.000000	-10.000000	-0.350000	23.450001	505.000000	1023.000000	1023.000000	2046.000000
23.559999	0.051688	30.547497	8.937151	5.255251	6.815919	9.539175	0.000000	-10.000000	-0.316667	22.833334	510.333344	1023.000000	1023.000000	2046.000000
23.580000	0.054059	31.948908	9.322260	5.576467	7.190026	9.860155	0.000000	-10.000000	-0.266667	21.433334	518.166687	1023.000000	1023.000000	2046.000000
23.600000	0.056357	33.307068	9.768230	5.899508	7.528571	10.110758	0.000000	-10.000000	-0.208333	19.683334	525.666687	1023.000000	1023.000000	2046.000000
23.620001	0.058294	34.451801	10.246754	6.203329	7.729033	10.272686	0.000000	-10.000000	-0.150000	17.933334	533.166687	1023.000000	1023.000000	2046.000000
23.639999	0.059747	35.310272	10.469324	6.522725	7.990327	10.327895	0.000000	-10.000000	-0.100000	15.650001	539.166687	1023.000000	1023.000000	2046.000000
23.660000	0.059893	35.396538	10.545476	6.596572	7.990274	10.264215	0.000000	-10.000000	-0.075000	14.000001	542.833313	1023.000000	1023.000000	2046.000000
23.680000	0.059375	35.090866	10.540651	6.488609	7.873193	10.188414	0.000000	-10.000000	-0.033333	11.133333	548.000000	1023.000000	1023.000000	2046.000000
23.700001	0.059301	35.046700	10.557157	6.509906	7.924218	10.055420	0.000000	-10.000000	0.000000	6.100000	551.333313	1023.000000	1023.000000	2046.000000
23.719999	0.060309	35.642525	10.529772	6.636606	8.209956	10.266190	0.000000	-10.000000	0.033333	1.066667	554.666687	1023.000000	1023.000000	2046.000000
23.740000	0.059879	35.388603	10.229489	6.677120	8.149506	10.332487	0.000000	-10.000000	0.066667	-5.150000	556.666687	1023.000000	1023.000000	2046.000000
23.760000	0.058688	34.684700	9.697443	6.760314	7.974648	10.252294	0.000000	-10.000000	0.100000	-8.716666	556.833313	1023.000000	1023.000000	2046.000000
23.780001	0.055775	32.963310	8.976499	6.518847	7.612370	9.855593	0.000000	-10.000000	0.133333	-12.283333	557.000000	1023.000000	1023.000000	2046.000000
23.799999	0.052069	30.772747	8.392284	5.891677	7.083487	9.405299	0.000000	-10.000000	0.175000	-14.150000	557.000000	1023.000000	1023.000000	2046.000000
23.820000	0.047601	28.132191	7.494407	5.339930	6.523420	8.774433	0.000000	-10.000000	0.208333	-15.383333	557.000000	1023.000000	1023.000000	2046.000000
23.840000	0.042861	25.330755	6.368477	4.930671	5.967211	8.064396	0.000000	-10.000000	0.275000	-17.433334	553.166687	1023.000000	1023.000000	2046.000000
23.860001	0.038289	22.628994	5.238523	4.377486	5.408993	7.603992	0.000000	-10.000000	0.358333	-20.216667	541.500000	1023.000000	1023.000000	2046.000000
23.879999	0.034338	20.293808	4.297465	3.921784	4.911391	7.163168	0.000000	-10.000000	0.441667	-23.033333	527.166687	1023.000000	1023.000000	2046.000000
23.900000	0.031144	18.405878	3.475756	3.583059	4.551047	6.796017	0.000000	-10.000000	0.491667	-25.033333	516.666687	1023.000000	1023.000000	2046.000000
23.920000	0.028185	16.657516	2.805465	3.137530	4.150604	6.563918	0.000000	-10.000000	0.516667	-25.950001	511.166656	1023.000000	1023.000000	2046.000000
23.940001	0.025309	14.957837	2.252316	2.823839	3.619452	6.262229	0.000000	-10.000000	0.550000	-26.466667	505.500000	1023.000000	1023.000000	2046.000000
23.959999	0.022541	13.321832	1.636531	2.637230	3.204199	5.843872	0.000000	-10.000000	0.600000	-27.400000	496.666656	1023.000000	1023.000000	2046.000000
23.980000	0.020115	11.887853	1.131679	2.310194	2.791247	5.654732	0.000000	-10.000000	0.650000	-28.633333	484.333344	1023.000000	1023.000000	2046.000000
24.000000	0.017860	10.555102	0.790277	2.041822	2.335945	5.387058	0.000000	-10.000000	0.691667	-29.883333	471.500000	1023.000000	1023.000000	2046.000000
24.020000	0.015824	9.351919	0.388328	1.907312	2.035861	5.020419	0.000000	-10.000000	0.716667	-30.716667	461.833344	1023.000000	1023.000000	2046.000000
24.040001	0.014055	8.306272	0.072344	1.706221	1.780709	4.746998	0.000000	-10.000000	0.741667	-31.000000	455.000000	1023.000000	1023.000000	2046.000000
24.059999	0.012335	7.290011	-0.095223	1.378683	1.464700	4.541852	0.000000	-10.000000	0.766667	-31.316668	444.500000	1023.000000	1023.000000	2046.000000
24.080000	0.010685	6.314825	-0.336412	1.105672	1.215865	4.329700	0.000000	-10.000000	0.791667	-31.633333	434.000000	1023.000000	1023.000000	2046.000000
24.100000	0.009400	5.555291	-0.539779	0.883854	1.087154	4.124062	0.000000	-10.000000	0.800000	-32.066666	419.833344	1023.000000	1023.000000	2046.000000
24.120001	0.008001	4.728855	-0.796470	0.613054	0.945702	3.966569	0.000000	-10.000000	0.800000	-32.283333	412.666656	1023.000000	1023.000000	2046.000000
24.139999	0.006029	3.563208	-1.107050	0.339199	0.634690	3.696368	0.000000	-10.000000	0.808333	-32.599998	402.000000	1023.000000	1023.000000	2046.000000
24.160000	0.003939	2.327947	-1.520091	0.024496	0.433236	3.390306	0.000000	-10.000000	0.825000	-32.766666	391.166656	1023.000000	1023.000000	2046.000000
24.180000	0.001828	1.080633	-1.785277	-0.365003	0.094940	3.135973	0.000000	-10.000000	0.825000	-33.133335	376.666656	1023.000000	1023.000000	2046.000000
24.200001	-0.000146	-0.086478	-1.913561	-0.607100	-0.343529	2.777712	0.000000	-10.000000	0.816667	-33.400002	365.666656	1023.000000	1023.000000	2046.000000
24.219999	-0.002005	-1.185160	-1.942615	-0.731695	-0.852078	2.341228	0.000000	-10.000000	0.816667	-33.633335	358.333344	1023.000000	1023.000000	2046.000000
24.240000	-0.004198	-2.480883	-2.021847	-1.028538	-1.397581	1.967083	0.000000	-10.000000	0.833333	-33.750000	350.833344	1023.000000	1023.000000	2046.000000
24.260000	-0.006593	-3.896630	-2.111080	-1.447339	-2.008018	1.669807	0.000000	-10.000000	0.866667	-33.833336	335.833344	1023.000000	1023.000000	2046.000000
24.280001	-0.008834	-5.221164	-2.274759	-1.711657	-2.525681	1.290932	0.000000	-10.000000	0.883333	-33.883335	324.500000	1023.000000	1023.000000	2046.000000
24.299999	-0.010669	-6.305531	-2.458668	-1.990752	-2.898860	1.042749	0.000000	-10.000000	0.900000	-33.950001	313.166656	1023.000000	1023.000000	2046.000000
24.320000	-0.012311	-7.275945	-2.462140	-2.244861	-3.399026	0.830082	0.000000	-10.000000	0.900000	-33.950001	305.500000	1023.000000	1023.000000	2046.000000
24.340000	-0.014026	-8.289435	-2.582833	-2.433715	-3.800311	0.527422	0.000000	-10.000000	0.908333	-33.850002	294.166656	1023.000000	1023.000000	2046.000000
24.360001	-0.015488	-9.153289	-2.803965	-2.599798	-4.024552	0.275026	0.000000	-10.000000	0.875000	-33.549999	282.833344	1023.000000	1023.000000	2046.000000
24.379999	-0.016665	-9.848782	-2.880394	-2.793460	-4.306035	0.131107	0.000000	-10.000000	0.841667	-32.983334	268.000000	1023.000000	1023.000000	2046.000000
24.400000	-0.017747	-10.488528	-2.954432	-2.923366	-4.538468	-0.072262	0.000000	-10.000000	0.800000	-32.516666	256.833344	1023.000000	1023.000000	2046.000000
24.420000	-0.018889	-11.163282	-2.942046	-3.066121	-4.882807	-0.272309	0.000000	-10.000000	0.783333	-32.083336	245.833328	1023.000000	1023.000000	2046.000000
24.440001	-0.019942	-11.785697	-3.036731	-3.133750	-5.085059	-0.530157	0.000000	-10.000000	0.766667	-31.716667	238.666672	1023.000000	1023.000000	2046.000000
24.459999	-0.020708	-12.238437	-3.038414	-3.245122	-5.234009	-0.720892	0.000000	-10.000000	0.741667	-31.316668	228.000000	1023.000000	1023.000000	2046.000000
24.480000	-0.021187	-12.521267	-2.792084	-3.283195	-5.526070	-0.919918	0.000000	-10.000000	0.708333	-30.633333	217.666672	1023.000000	1023.000000	2046.000000
24.500000	-0.021435	-12.667912	-2.594039	-3.174346	-5.765275	-1.134252	0.000000	-10.000000	0.658333	-30.033333	207.500000	1023.000000	1023.000000	2046.000000
24.520000	-0.022388	-13.231400	-2.625333	-3.177854	-6.065879	-1.362333	0.000000	-10.000000	0.633333	-29.266666	197.500000	1023.000000	1023.000000	2046.000000
24.540001	-0.024677	-14.584040	-2.861346	-3.439589	-6.600760	-1.682344	0.000000	-10.000000	0.616667	-28.500000	187.666672	1023.000000	1023.000000	2046.000000
24.559999	-0.027078	-16.003296	-3.126234	-3.679398	-7.066082	-2.131581	0.000000	-10.000000	0.591667	-27.766666	178.166672	1023.000000	1023.000000	2046.000000
24.580000	-0.028460	-16.819723	-3.442945	-3.772086	-7.186937	-2.417755	0.000000	-10.000000	0.550000	-26.966667	169.000000	1023.000000	1023.000000	2046.000000
24.600000	-0.029959	-17.705666	-3.675389	-3.916698	-7.463700	-2.649878	0.000000	-10.000000	0.525000	-26.450001	160.000000	1023.000000	1023.000000	2046.000000
24.620001	-0.030569	-18.066433	-3.923924	-3.793517	-7.545623	-2.803369	0.000000	-10.000000	0.516667	-26.033335	151.166672	1023.000000	1023.000000	2046.000000
24.639999	-0.031378	-18.544281	-4.218337	-3.824896	-7.583578	-2.917470	0.000000	-10.000000	0.508333	-25.750000	142.500000	1023.000000	1023.000000	2046.000000
24.660000	-0.033176	-19.607132	-4.371050	-4.227084	-7.882045	-3.126953	0.000000	-10.000000	0.491667	-25.350000	133.833328	1023.000000	1023.000000	2046.000000
24.680000	-0.035974	-21.260735	-4.674574	-4.519348	-8.339612	-3.727201	0.000000	-10.000000	0.475000	-24.700001	125.333336	1023.000000	1023.000000	2046.000000
24.700001	-0.039476	-23.330145	-5.476623	-4.755739	-8.669950	-4.427833	0.000000	-10.000000	0.425000	-23.700001	117.000000	1023.000000	1023.000000	2046.000000
24.719999	-0.043509	-25.713804	-6.369840	-5.327228	-9.128488	-4.888249	0.000000	-10.000000	0.375000	-22.516666	109.166664	1023.000000	1023.000000	2046.000000
24.740000	-0.047097	-27.834055	-7.216300	-5.756478	-9.476400	-5.384876	0.000000	-10.000000	0.333333	-21.283333	101.666664	1023.000000	1023.000000	2046.000000
24.760000	-0.049768	-29.413136	-7.905751	-6.210427	-9.665980	-5.630977	0.000000	-10.000000	0.316667	-20.433334	94.500000	1023.000000	1023.000000	2046.000000
24.780001	-0.052052	-30.762913	-8.367769	-6.638830	-9.998369	-5.757944	0.000000	-10.000000	0.316667	-19.833334	87.666664	1023.000000	1023.000000	2046.000000
24.799999	-0.053906	-31.858599	-8.858145	-6.838574	-10.143818	-6.018062	0.000000	-10.000000	0.308333	-19.666666	81.000000	1023.000000	1023.000000	2046.000000
24.820000	-0.055246	-32.650429	-9.220111	-7.081937	-10.297942	-6.050441	0.000000	-10.000000	0.291667	-19.366667	74.500000	1023.000000	1023.000000	2046.000000
24.840000	-0.056664	-33.488258	-9.516394	-7.292769	-10.544107	-6.134987	0.000000	-10.000000	0.258333	-18.983334	68.000000	1023.000000	1023.000000	2046.000000
24.860001	-0.057631	-34.060162	-9.730276	-7.372733	-10.666379	-6.290773	0.000000	-10.000000	0.233333	-18.216667	61.666668	1023.000000	1023.000000	2046.000000
24.879999	-0.058179	-34.383610	-9.859387	-7.469776	-10.712992	-6.341453	0.000000	-10.000000	0.216667	-17.483334	55.500000	1023.000000	1023.000000	2046.000000
24.900000	-0.058682	-34.680786	-9.839161	-7.551247	-10.869240	-6.421139	0.000000	-10.000000	0.200000	-16.400000	49.833332	1023.000000	1023.000000	2046.000000
24.920000	-0.058813	-34.758209	-9.734698	-7.580885	-10.922167	-6.520456	0.000000	-10.000000	0.183333	-15.500000	44.333332	1023.000000	1023.000000	2046.000000
24.940001	-0.058535	-34.593987	-9.635495	-7.691391	-10.797033	-6.470068	0.000000	-10.000000	0.166667	-14.300000	39.166668	1023.000000	1023.000000	2046.000000
24.959999	-0.058079	-34.324726	-9.406000	-7.792565	-10.758516	-6.367644	0.000000	-10.000000	0.158333	-13.583334	34.333332	1023.000000	1023.000000	2046.000000
24.980000	-0.057858	-34.194244	-9.119961	-7.858564	-10.793138	-6.422580	0.000000	-10.000000	0.133333	-12.683333	30.000000	1023.000000	1023.000000	2046.000000
25.000000	-0.057882	-34.208221	-9.035637	-7.932759	-10.707818	-6.532007	0.000000	-10.000000	0.116667	-12.050000	26.000000	1023.000000	1023.000000	2046.000000
25.020000	-0.058015	-34.287079	-8.960147	-8.122116	-10.638979	-6.565836	0.000000	-10.000000	0.100000	-11.233334	22.000000	1023.000000	1023.000000	2046.000000
25.040001	-0.058333	-34.474834	-8.819034	-8.253079	-10.695297	-6.707423	0.000000	-10.000000	0.083333	-10.666667	18.000000	1023.000000	1023.000000	2046.000000
25.059999	-0.058500	-34.573212	-8.694651	-8.224193	-10.710955	-6.943413	0.000000	-10.000000	0.066667	-10.233334	14.333333	1023.000000	1023.000000	2046.000000
25.080000	-0.058838	-34.773132	-8.481382	-8.272416	-10.886168	-7.133163	0.000000	-10.000000	0.050000	-9.833333	10.833333	1023.000000	1023.000000	2046.000000
25.100000	-0.059409	-35.110447	-8.284765	-8.355000	-11.088698	-7.381985	0.000000	-10.000000	0.050000	-9.033333	7.666667	1023.000000	1023.000000	2046.000000
25.120001	-0.060026	-35.475475	-8.119512	-8.563038	-11.303420	-7.489507	0.000000	-10.000000	0.050000	-7.900000	4.500000	1023.000000	1023.000000	2046.000000
25.139999	-0.060788	-35.925449	-8.041848	-8.726256	-11.591928	-7.565415	0.000000	-10.000000	0.050000	-6.433333	2.000000	1023.000000	1023.000000	2046.000000
25.160000	-0.060838	-35.955097	-7.904028	-8.679927	-11.690811	-7.680330	0.000000	-10.000000	0.041667	-4.983334	0.166667	1023.000000	1023.000000	2046.000000
25.180000	-0.060290	-35.631226	-7.688576	-8.628938	-11.666909	-7.646803	0.000000	-10.000000	0.025000	-3.416667	-1.166667	1023.000000	1023.000000	2046.000000
25.200001	-0.059694	-35.278961	-7.419774	-8.630209	-11.678589	-7.550390	0.000000	-10.000000	0.000000	-1.500000	-2.166667	1023.000000	1023.000000	2046.000000
25.219999	-0.058735	-34.712517	-7.155353	-8.510923	-11.622559	-7.423683	0.000000	-10.000000	-0.008333	0.616667	-2.833333	1023.000000	1023.000000	2046.000000
25.240000	-0.057452	-33.954361	-6.975395	-8.332453	-11.387246	-7.259267	0.000000	-10.000000	-0.025000	2.916667	-3.000000	1023.000000	1023.000000	2046.000000
25.260000	-0.055960	-33.072140	-6.649382	-8.207071	-11.248440	-6.967248	0.000000	-10.000000	-0.025000	5.333333	-3.000000	1023.000000	1023.000000	2046.000000
25.280001	-0.054086	-31.964691	-6.269352	-7.921813	-11.034774	-6.738752	0.000000	-10.000000	-0.050000	7.950000	-3.000000	1023.000000	1023.000000	2046.000000
25.299999	-0.052069	-30.772697	-5.941109	-7.613129	-10.738564	-6.479895	0.000000	-10.000000	-0.083333	10.566667	-3.000000	1023.000000	1023.000000	2046.000000
25.320000	-0.049879	-29.478254	-5.574704	-7.376325	-10.392796	-6.134430	0.000000	-10.000000	-0.141667	13.033334	-3.000000	1023.000000	1023.000000	2046.000000
25.340000	-0.047654	-28.163666	-5.059828	-7.091938	-10.256380	-5.755519	0.000000	-10.000000	-0.200000	15.133333	-3.000000	1023.000000	1023.000000	2046.000000
25.360001	-0.045381	-26.820457	-4.768752	-6.757226	-9.821848	-5.472632	0.000000	-10.000000	-0.241667	17.316668	1.666667	1023.000000	1023.000000	2046.000000
25.379999	-0.042826	-25.310112	-4.356919	-6.440639	-9.409787	-5.102767	0.000000	-10.000000	-0.300000	19.550001	13.833333	1023.000000	1023.000000	2046.000000
25.400000	-0.040431	-23.894947	-3.958012	-6.172317	-9.063319	-4.701298	0.000000	-10.000000	-0.341667	21.283335	26.000000	1023.000000	1023.000000	2046.000000
25.420000	-0.038092	-22.512627	-3.558716	-5.838118	-8.734579	-4.381213	0.000000	-10.000000	-0.375000	22.750000	36.000000	1023.000000	1023.000000	2046.000000
25.440001	-0.035590	-21.033617	-3.187311	-5.532562	-8.307838	-4.005906	0.000000	-10.000000	-0.391667	23.583334	41.166668	1023.000000	1023.000000	2046.000000
25.459999	-0.032880	-19.431929	-2.811446	-5.166520	-7.822975	-3.630987	0.000000	-10.000000	-0.433333	24.983334	49.000000	1023.000000	1023.000000	2046.000000
25.480000	-0.030374	-17.950968	-2.307322	-4.851458	-7.551750	-3.240438	0.000000	-10.000000	-0.466667	26.200001	57.000000	1023.000000	1023.000000	2046.000000
25.500000	-0.028391	-16.779266	-1.933117	-4.507637	-7.361876	-2.976637	0.000000	-10.000000	-0.500000	27.333334	65.500000	1023.000000	1023.000000	2046.000000
25.520000	-0.027111	-16.022528	-1.697218	-4.282323	-7.202737	-2.840249	0.000000	-10.000000	-0.533333	28.250000	74.333336	1023.000000	1023.000000	2046.000000
25.540001	-0.025906	-15.310343	-1.474059	-4.176150	-7.063526	-2.596608	0.000000	-10.000000	-0.591667	29.116667	83.666664	1023.000000	1023.000000	2046.000000
25.559999	-0.024638	-14.561274	-1.235143	-4.033296	-6.946229	-2.346605	0.000000	-10.000000	-0.641667	29.983334	93.000000	1023.000000	1023.000000	2046.000000
25.580000	-0.022529	-13.314616	-1.001506	-3.492886	-6.606539	-2.213684	0.000000	-10.000000	-0.658333	30.900000	103.000000	1023.000000	1023.000000	2046.000000
25.600000	-0.020336	-12.018842	-0.872442	-3.309972	-6.195273	-1.641155	0.000000	-10.000000	-0.641667	31.216667	113.166664	1023.000000	1023.000000	2046.000000
25.620001	-0.017351	-10.254516	-0.733742	-2.751520	-5.719022	-1.050231	0.000000	-10.000000	-0.616667	31.166668	123.833336	1023.000000	1023.000000	2046.000000
25.639999	-0.014607	-8.632889	-0.517688	-2.177027	-5.281187	-0.656988	0.000000	-10.000000	-0.600000	30.916668	134.166672	1023.000000	1023.000000	2046.000000
25.660000	-0.012628	-7.462972	-0.334206	-2.056609	-4.890142	-0.182015	0.000000	-10.000000	-0.608333	30.950001	144.500000	1023.000000	1023.000000	2046.000000
25.680000	-0.012431	-7.346594	-0.394158	-2.181600	-4.847261	0.076425	0.000000	-10.000000	-0.625000	31.383333	154.666672	1023.000000	1023.000000	2046.000000
25.700001	-0.013789	-8.149040	-1.118377	-2.204995	-4.672718	-0.152950	0.000000	-10.000000	-0.641667	31.350000	165.000000	1023.000000	1023.000000	2046.000000
25.719999	-0.015540	-9.183908	-1.937371	-2.508622	-4.580178	-0.157737	0.000000	-10.000000	-0.641667	31.516666	175.500000	1023.000000	1023.000000	2046.000000
25.740000	-0.016276	-9.619286	-2.443981	-2.562203	-4.461471	-0.151631	0.000000	-10.000000	-0.625000	31.066668	186.000000	1023.000000	1023.000000	2046.000000
25.760000	-0.015603	-9.221277	-2.688961	-2.521100	-4.126567	0.115351	0.000000	-10.000000	-0.608333	30.916666	196.333328	1023.000000	1023.000000	2046.000000
25.780001	-0.014685	-8.678761	-2.779022	-2.387034	-3.950053	0.437348	0.000000	-10.000000	-0.608333	30.450001	206.833328	1023.000000	1023.000000	2046.000000
25.799999	-0.013596	-8.035352	-2.853834	-2.127144	-3.759830	0.705456	0.000000	-10.000000	-0.633333	30.683334	217.166672	1023.000000	1023.000000	2046.000000
25.820000	-0.012179	-7.197592	-2.839301	-1.835651	-3.586016	1.063376	0.000000	-10.000000	-0.658333	31.166666	227.500000	1023.000000	1023.000000	2046.000000
25.840000	-0.010606	-6.268175	-2.678428	-1.566551	-3.437439	1.414243	0.000000	-10.000000	-0.691667	31.683334	237.666672	1023.000000	1023.000000	2046.000000
25.860001	-0.008617	-5.092603	-2.453796	-1.195361	-3.121668	1.678223	0.000000	-10.000000	-0.708333	32.166668	248.000000	1023.000000	1023.000000	2046.000000
25.879999	-0.006382	-3.771930	-2.146100	-0.886131	-2.795791	2.056093	0.000000	-10.000000	-0.708333	32.150002	258.666656	1023.000000	1023.000000	2046.000000
25.900000	-0.003911	-2.311129	-1.738167	-0.582844	-2.456714	2.466596	0.000000	-10.000000	-0.700000	32.066666	269.500000	1023.000000	1023.000000	2046.000000
25.920000	-0.001390	-0.821452	-1.286012	-0.217495	-2.050595	2.732651	0.000000	-10.000000	-0.683333	31.750000	280.333344	1023.000000	1023.000000	2046.000000
25.940001	0.001592	0.941114	-0.874590	0.038134	-1.444590	3.222160	0.000000	-10.000000	-0.675000	31.500000	291.000000	1023.000000	1023.000000	2046.000000
25.959999	0.004353	2.572764	-0.377635	0.343731	-0.991789	3.598458	0.000000	-10.000000	-0.641667	31.366667	301.500000	1023.000000	1023.000000	2046.000000
25.980000	0.007272	4.297550	0.033913	0.701701	-0.325272	3.887208	0.000000	-10.000000	-0.616667	30.850000	312.000000	1023.000000	1023.000000	2046.000000
26.000000	0.009957	5.884781	0.340038	0.834051	0.371024	4.339669	0.000000	-10.000000	-0.575000	30.433332	322.333344	1023.000000	1023.000000	2046.000000
26.020000	0.012258	7.244542	0.699510	0.898112	0.939221	4.707699	0.000000	-10.000000	-0.550000	29.416666	332.500000	1023.000000	1023.000000	2046.000000
26.040001	0.014409	8.515923	1.032080	1.058506	1.493862	4.931476	0.000000	-10.000000	-0.500000	28.266666	342.500000	1023.000000	1023.000000	2046.000000
26.059999	0.016440	9.715778	1.413761	1.114437	1.923890	5.263691	0.000000	-10.000000	-0.458333	26.866667	352.166656	1023.000000	1023.000000	2046.000000
26.080000	0.017758	10.495036	1.845942	1.334299	1.948706	5.366089	0.000000	-10.000000	-0.425000	25.933334	361.333344	1023.000000	1023.000000	2046.000000
26.100000	0.019514	11.532589	2.213987	1.562771	2.238090	5.517742	0.000000	-10.000000	-0.425000	25.350000	370.166656	1023.000000	1023.000000	2046.000000
26.120001	0.021246	12.556252	2.786500	1.610364	2.358828	5.800559	0.000000	-10.000000	-0.441667	25.283335	378.666656	1023.000000	1023.000000	2046.000000
26.139999	0.022705	13.418903	3.313309	1.827028	2.382485	5.896080	0.000000	-10.000000	-0.458333	25.333334	387.333344	1023.000000	1023.000000	2046.000000
26.160000	0.024815	14.665947	3.748771	2.052742	2.678843	6.185591	0.000000	-10.000000	-0.466667	25.650000	395.666656	1023.000000	1023.000000	2046.000000
26.180000	0.027457	16.226818	4.285357	2.343417	3.010234	6.587811	0.000000	-10.000000	-0.491667	26.150000	404.333344	1023.000000	1023.000000	2046.000000
26.200001	0.030242	17.872747	5.010250	2.721454	3.268073	6.872970	0.000000	-10.000000	-0.500000	26.850000	412.833344	1023.000000	1023.000000	2046.000000
26.219999	0.034141	20.177624	5.840608	3.252867	3.801631	7.282518	0.000000	-10.000000	-0.500000	27.250000	421.666656	1023.000000	1023.000000	2046.000000
26.240000	0.038397	22.692614	6.745836	3.773760	4.357399	7.815619	0.000000	-10.000000	-0.483333	27.300001	430.666656	1023.000000	1023.000000	2046.000000
26.260000	0.041647	24.613516	7.521669	4.182106	4.664576	8.245166	0.000000	-10.000000	-0.483333	27.216667	439.833344	1023.000000	1023.000000	2046.000000
26.280001	0.044516	26.308949	8.093652	4.649892	5.040413	8.524991	0.000000	-10.000000	-0.466667	27.166668	449.000000	1023.000000	1023.000000	2046.000000
26.299999	0.047428	28.030235	8.525338	4.965020	5.564558	8.975320	0.000000	-10.000000	-0.441667	26.716667	458.000000	1023.000000	1023.000000	2046.000000
26.320000	0.049749	29.401506	8.828471	5.292634	5.856048	9.424354	0.000000	-10.000000	-0.416667	25.883333	467.000000	1023.000000	1023.000000	2046.000000
26.340000	0.050560	29.881044	8.580985	5.670422	6.106080	9.523559	0.000000	-10.000000	-0.383333	24.850000	475.666656	1023.000000	1023.000000	2046.000000
26.360001	0.051009	30.146360	8.330605	5.918735	6.251033	9.645987	0.000000	-10.000000	-0.350000	23.650002	484.166656	1023.000000	1023.000000	2046.000000
26.379999	0.050696	29.961136	8.302827	5.962342	6.102097	9.593870	0.000000	-10.000000	-0.300000	22.383333	492.166656	1023.000000	1023.000000	2046.000000
26.400000	0.050555	29.877752	8.320791	6.021848	6.154152	9.380961	0.000000	-10.000000	-0.250000	20.333334	502.333344	1023.000000	1023.000000	2046.000000
26.420000	0.049583	29.303772	7.918067	5.812130	6.280562	9.293012	0.000000	-10.000000	-0.208333	18.800001	509.666656	1023.000000	1023.000000	2046.000000
26.440001	0.047669	28.172386	7.379039	5.652379	6.152253	8.988715	0.000000	-10.000000	-0.141667	16.750000	516.500000	1023.000000	1023.000000	2046.000000
26.459999	0.045510	26.896236	6.756249	5.532275	5.949668	8.658045	0.000000	-10.000000	-0.091667	14.516667	520.333313	1023.000000	1023.000000	2046.000000
26.480000	0.043801	25.886503	6.119032	5.372458	5.961086	8.433927	0.000000	-10.000000	-0.033333	10.350000	525.500000	1023.000000	1023.000000	2046.000000
26.500000	0.042354	25.030968	5.643890	5.150393	5.864008	8.372676	0.000000	-10.000000	0.008333	4.783333	529.500000	1023.000000	1023.000000	2046.000000
26.520000	0.040882	24.161297	5.246825	5.027287	5.636904	8.250279	0.000000	-10.000000	0.033333	-0.083333	531.833313	1023.000000	1023.000000	2046.000000
26.540001	0.039391	23.280245	4.831528	4.934258	5.483644	8.030815	0.000000	-10.000000	0.050000	-4.083333	532.833313	1023.000000	1023.000000	2046.000000
26.559999	0.038108	22.522026	4.498764	4.758348	5.302794	7.962120	0.000000	-10.000000	0.066667	-6.900000	533.000000	1023.000000	1023.000000	2046.000000
26.580000	0.036713	21.697367	4.238164	4.566945	5.062755	7.829502	0.000000	-10.000000	0.083333	-9.850000	533.000000	1023.000000	1023.000000	2046.000000
26.600000	0.035531	20.998905	3.891587	4.436154	5.044747	7.626418	0.000000	-10.000000	0.116667	-12.433333	533.000000	1023.000000	1023.000000	2046.000000
26.620001	0.034391	20.325281	3.665219	4.217989	4.870828	7.571246	0.000000	-10.000000	0.150000	-14.366667	533.000000	1023.000000	1023.000000	2046.000000
26.639999	0.033348	19.708605	3.443118	4.134428	4.721795	7.409265	0.000000	-10.000000	0.250000	-17.350000	521.666687	1023.000000	1023.000000	2046.000000
26.660000	0.032238	19.052488	3.165208	3.899946	4.702933	7.284400	0.000000	-10.000000	0.333333	-19.633333	510.333344	1023.000000	1023.000000	2046.000000
26.680000	0.031113	18.387657	2.913771	3.628836	4.608326	7.236725	0.000000	-10.000000	0.400000	-21.400000	499.000000	1023.000000	1023.000000	2046.000000
26.700001	0.029853	17.643274	2.685878	3.446292	4.504227	7.006876	0.000000	-10.000000	0.408333	-21.966667	496.666656	1023.000000	1023.000000	2046.000000
26.719999	0.028645	16.929317	2.347526	3.172139	4.521261	6.888391	0.000000	-10.000000	0.450000	-23.166666	491.666656	1023.000000	1023.000000	2046.000000
26.740000	0.027005	15.959908	2.060885	2.908822	4.337806	6.652395	0.000000	-10.000000	0.500000	-24.883333	484.000000	1023.000000	1023.000000	2046.000000
26.760000	0.025403	15.012896	1.726121	2.579665	4.278822	6.428287	0.000000	-10.000000	0.575000	-26.483334	475.666656	1023.000000	1023.000000	2046.000000
26.780001	0.023657	13.981572	1.547246	2.211755	4.027976	6.194595	0.000000	-10.000000	0.625000	-27.900000	466.833344	1023.000000	1023.000000	2046.000000
26.799999	0.021847	12.911644	1.423152	2.111293	3.694932	5.682267	0.000000	-10.000000	0.675000	-29.166666	457.333344	1023.000000	1023.000000	2046.000000
26.820000	0.019952	11.791636	1.338218	1.814413	3.290122	5.348883	0.000000	-10.000000	0.725000	-30.183334	447.500000	1023.000000	1023.000000	2046.000000
26.840000	0.017648	10.429976	1.251214	1.557015	2.775496	4.846251	0.000000	-10.000000	0.750000	-30.833334	437.500000	1023.000000	1023.000000	2046.000000
26.860001	0.015313	9.049961	1.044554	1.192447	2.347254	4.465706	0.000000	-10.000000	0.775000	-31.266666	427.333344	1023.000000	1023.000000	2046.000000
26.879999	0.012895	7.621036	0.871115	0.888512	1.760006	4.101402	0.000000	-10.000000	0.775000	-31.683334	417.000000	1023.000000	1023.000000	2046.000000
26.900000	0.011247	6.646874	0.699403	0.703034	1.468043	3.776394	0.000000	-10.000000	0.791667	-32.049999	406.333344	1023.000000	1023.000000	2046.000000
26.920000	0.009528	5.630911	0.645831	0.421667	1.020388	3.543025	0.000000	-10.000000	0.808333	-32.533333	395.666656	1023.000000	1023.000000	2046.000000
26.940001	0.008002	4.729174	0.489644	0.310891	0.696144	3.232497	0.000000	-10.000000	0.808333	-32.900002	384.833344	1023.000000	1023.000000	2046.000000
26.959999	0.006589	3.894133	0.323425	0.105762	0.404389	3.060557	0.000000	-10.000000	0.808333	-33.200001	374.000000	1023.000000	1023.000000	2046.000000
26.980000	0.005410	3.197345	0.262438	0.004522	0.082524	2.847861	0.000000	-10.000000	0.816667	-33.283333	362.833344	1023.000000	1023.000000	2046.000000
27.000000	0.004076	2.408886	0.056567	-0.064993	-0.163270	2.580581	0.000000	-10.000000	0.825000	-33.350002	351.666656	1023.000000	1023.000000	2046.000000
27.020000	0.002650	1.566206	-0.068613	-0.311709	-0.572646	2.519174	0.000000	-10.000000	0.825000	-33.466667	340.500000	1023.000000	1023.000000	2046.000000
27.040001	0.001362	0.804861	-0.098623	-0.403975	-0.949335	2.256794	0.000000	-10.000000	0.825000	-33.533333	329.333344	1023.000000	1023.000000	2046.000000
27.059999	0.000671	0.396409	-0.053797	-0.398169	-1.183793	2.032168	0.000000	-10.000000	0.825000	-33.500000	318.166656	1023.000000	1023.000000	2046.000000
27.080000	0.000090	0.053065	0.150152	-0.445532	-1.610072	1.958517	0.000000	-10.000000	0.833333	-33.533333	307.000000	1023.000000	1023.000000	2046.000000
27.100000	-0.000993	-0.586953	0.101518	-0.342177	-2.015115	1.668821	0.000000	-10.000000	0.816667	-33.316669	295.833344	1023.000000	1023.000000	2046.000000
27.120001	-0.003234	-1.911187	-0.250113	-0.578002	-2.456364	1.373292	0.000000	-10.000000	0.808333	-33.266666	284.666656	1023.000000	1023.000000	2046.000000
27.139999	-0.006212	-3.671365	-0.657419	-0.903735	-3.092584	0.982373	0.000000	-10.000000	0.783333	-32.666668	273.500000	1023.000000	1023.000000	2046.000000
27.160000	-0.008077	-4.773290	-0.974461	-0.991351	-3.459967	0.652489	0.000000	-10.000000	0.783333	-32.483334	262.666656	1023.000000	1023.000000	2046.000000
27.180000	-0.010110	-5.975142	-1.424120	-1.277847	-3.717529	0.444354	0.000000	-10.000000	0.783333	-32.166668	251.833328	1023.000000	1023.000000	2046.000000
27.200001	-0.011262	-6.655979	-1.784767	-1.132372	-3.961744	0.222904	0.000000	-10.000000	0.791667	-32.283333	241.166672	1023.000000	1023.000000	2046.000000
27.219999	-0.012411	-7.334747	-2.150095	-1.228025	-4.124820	0.168192	0.000000	-10.000000	0.783333	-31.950001	230.333328	1023.000000	1023.000000	2046.000000
27.240000	-0.014738	-8.710331	-2.333528	-1.609406	-4.571990	-0.195408	0.000000	-10.000000	0.766667	-31.650000	219.666672	1023.000000	1023.000000	2046.000000
27.260000	-0.018277	-10.801913	-2.829320	-1.979312	-5.078295	-0.914986	0.000000	-10.000000	0.741667	-31.200001	209.000000	1023.000000	1023.000000	2046.000000
27.280001	-0.022572	-13.339923	-3.680127	-2.463268	-5.615099	-1.581429	0.000000	-10.000000	0.700000	-30.600000	198.666672	1023.000000	1023.000000	2046.000000
27.299999	-0.027107	-16.020309	-4.654411	-2.906543	-6.151476	-2.307879	0.000000	-10.000000	0.666667	-29.816668	188.500000	1023.000000	1023.000000	2046.000000
27.320000	-0.031110	-18.386074	-5.618613	-3.398902	-6.540444	-2.828114	0.000000	-10.000000	0.641667	-29.083334	178.500000	1023.000000	1023.000000	2046.000000
27.340000	-0.034321	-20.283428	-6.291434	-3.945913	-6.953306	-3.092776	0.000000	-10.000000	0.641667	-28.583334	168.833328	1023.000000	1023.000000	2046.000000
27.360001	-0.037040	-21.890860	-6.925954	-4.255583	-7.221996	-3.487327	0.000000	-10.000000	0.633333	-28.400000	159.166672	1023.000000	1023.000000	2046.000000
27.379999	-0.039311	-23.233013	-7.489118	-4.639808	-7.438448	-3.665638	0.000000	-10.000000	0.633333	-28.233334	149.833328	1023.000000	1023.000000	2046.000000
27.400000	-0.041531	-24.544544	-7.907313	-4.934158	-7.838165	-3.864908	0.000000	-10.000000	0.625000	-28.166666	140.333328	1023.000000	1023.000000	2046.000000
27.420000	-0.043245	-25.557718	-8.320466	-5.105294	-8.025723	-4.106236	0.000000	-10.000000	0.608333	-27.683334	131.000000	1023.000000	1023.000000	2046.000000
27.440001	-0.044635	-26.379574	-8.644479	-5.315824	-8.202449	-4.216822	0.000000	-10.000000	0.575000	-27.133333	121.666664	1023.000000	1023.000000	2046.000000
27.459999	-0.046011	-27.192410	-8.784465	-5.476522	-8.498391	-4.433033	0.000000	-10.000000	0.533333	-26.316668	112.666664	1023.000000	1023.000000	2046.000000
27.480000	-0.046800	-27.658943	-8.944867	-5.569356	-8.566608	-4.578113	0.000000	-10.000000	0.500000	-25.433332	103.833336	1023.000000	1023.000000	2046.000000
27.500000	-0.047359	-27.989220	-8.949316	-5.713198	-8.665570	-4.661136	0.000000	-10.000000	0.466667	-24.666666	95.333336	1023.000000	1023.000000	2046.000000
27.520000	-0.048045	-28.394518	-8.815684	-5.919773	-8.856843	-4.802218	0.000000	-10.000000	0.441667	-23.950001	87.000000	1023.000000	1023.000000	2046.000000
27.540001	-0.048019	-28.378956	-8.741934	-6.021109	-8.782131	-4.833782	0.000000	-10.000000	0.408333	-23.283333	79.000000	1023.000000	1023.000000	2046.000000
27.559999	-0.048252	-28.516714	-8.601460	-6.233443	-8.804714	-4.877097	0.000000	-10.000000	0.383333	-22.633333	71.333336	1023.000000	1023.000000	2046.000000
27.580000	-0.048891	-28.894365	-8.445968	-6.430276	-8.977656	-5.040467	0.000000	-10.000000	0.358333	-21.916666	63.833332	1023.000000	1023.000000	2046.000000
27.600000	-0.049554	-29.286629	-8.461563	-6.636255	-8.995462	-5.193348	0.000000	-10.000000	0.350000	-21.333334	56.666668	1023.000000	1023.000000	2046.000000
27.620001	-0.050522	-29.858765	-8.531308	-6.887459	-9.044687	-5.395311	0.000000	-10.000000	0.341667	-20.583334	49.500000	1023.000000	1023.000000	2046.000000
27.639999	-0.051357	-30.351742	-8.390396	-7.007489	-9.309918	-5.643939	0.000000	-10.000000	0.316667	-20.000000	42.500000	1023.000000	1023.000000	2046.000000
27.660000	-0.051991	-30.726624	-8.237336	-6.948189	-9.521446	-6.019652	0.000000	-10.000000	0.283333	-19.300001	35.833332	1023.000000	1023.000000	2046.000000
27.680000	-0.052902	-31.265139	-8.115388	-7.169628	-9.749604	-6.230519	0.000000	-10.000000	0.250000	-18.550001	29.500000	1023.000000	1023.000000	2046.000000
27.700001	-0.054162	-32.009888	-7.964721	-7.408569	-10.153638	-6.482962	0.000000	-10.000000	0.233333	-17.733334	23.500000	1023.000000	1023.000000	2046.000000
27.719999	-0.055272	-32.665588	-7.947133	-7.514889	-10.453217	-6.750349	0.000000	-10.000000	0.208333	-16.850000	17.500000	1023.000000	1023.000000	2046.000000
27.740000	-0.056061	-33.131901	-7.952508	-7.714642	-10.623477	-6.841276	0.000000	-10.000000	0.183333	-15.933333	11.666667	1023.000000	1023.000000	2046.000000
27.760000	-0.056216	-33.223404	-7.713144	-7.793159	-10.821664	-6.895438	0.000000	-10.000000	0.166667	-14.983334	6.166667	1023.000000	1023.000000	2046.000000
27.780001	-0.056341	-33.297401	-7.575715	-7.786965	-10.920584	-7.014137	0.000000	-10.000000	0.158333	-14.150001	1.500000	1023.000000	1023.000000	2046.000000
27.799999	-0.056371	-33.315269	-7.535253	-7.825415	-10.914412	-7.040191	0.000000	-10.000000	0.141667	-13.216667	-2.833333	1023.000000	1023.000000	2046.000000
27.820000	-0.056199	-33.213345	-7.429425	-7.858654	-10.936334	-6.988932	0.000000	-10.000000	0.100000	-12.383333	-6.833333	1023.000000	1023.000000	2046.000000
27.840000	-0.055998	-33.094891	-7.263738	-7.817590	-11.000690	-7.012874	0.000000	-10.000000	0.066667	-11.383333	-11.000000	1023.000000	1023.000000	2046.000000
27.860001	-0.055853	-33.009174	-7.179223	-7.754602	-10.983228	-7.092123	0.000000	-10.000000	0.058333	-10.666667	-14.833333	1023.000000	1023.000000	2046.000000
27.879999	-0.055502	-32.801697	-7.126330	-7.753077	-10.910239	-7.012051	0.000000	-10.000000	0.058333	-9.883333	-18.500000	1023.000000	1023.000000	2046.000000
27.900000	-0.055150	-32.593613	-6.919582	-7.752994	-10.989273	-6.931765	0.000000	-10.000000	0.058333	-9.233334	-21.833334	1023.000000	1023.000000	2046.000000
27.920000	-0.054940	-32.469837	-6.731160	-7.653769	-11.068192	-7.016718	0.000000	-10.000000	0.041667	-8.450000	-24.833334	1023.000000	1023.000000	2046.000000
27.940001	-0.054543	-32.234783	-6.653708	-7.593225	-11.012445	-6.975404	0.000000	-10.000000	0.033333	-7.650000	-27.666666	1023.000000	1023.000000	2046.000000
27.959999	-0.054266	-32.071487	-6.538374	-7.604702	-10.996837	-6.931573	0.000000	-10.000000	0.025000	-6.883334	-30.166666	1023.000000	1023.000000	2046.000000
27.980000	-0.054124	-31.987495	-6.414814	-7.548535	-11.071541	-6.952606	0.000000	-10.000000	0.033333	-6.150000	-32.500000	1023.000000	1023.000000	2046.000000
28.000000	-0.053958	-31.889082	-6.411907	-7.460819	-11.008461	-7.007895	0.000000	-10.000000	0.033333	-5.666667	-34.500000	1023.000000	1023.000000	2046.000000
28.020000	-0.053732	-31.755320	-6.338487	-7.508212	-10.972161	-6.936460	0.000000	-10.000000	0.033333	-5.250000	-36.500000	1023.000000	1023.000000	2046.000000
28.040001	-0.053656	-31.710581	-6.201834	-7.491939	-11.064190	-6.952618	0.000000	-10.000000	0.025000	-4.883333	-38.333332	1023.000000	1023.000000	2046.000000
28.059999	-0.053295	-31.497431	-5.978115	-7.416624	-11.110312	-6.992380	0.000000	-10.000000	0.016667	-4.416667	-40.000000	1023.000000	1023.000000	2046.000000
28.080000	-0.052746	-31.173092	-5.864174	-7.286942	-10.974921	-7.047055	0.000000	-10.000000	0.008333	-3.983333	-41.333332	1023.000000	1023.000000	2046.000000
28.100000	-0.052521	-31.039680	-5.697229	-7.245465	-11.098674	-6.998313	0.000000	-10.000000	0.000000	-3.533333	-42.666668	1023.000000	1023.000000	2046.000000
28.120001	-0.053209	-31.446627	-5.652254	-7.245777	-11.420563	-7.128033	0.000000	-10.000000	0.000000	-2.866667	-43.833332	1023.000000	1023.000000	2046.000000
28.139999	-0.054304	-32.093494	-5.768087	-7.329237	-11.649313	-7.346857	0.000000	-10.000000	0.000000	-1.666667	-44.666668	1023.000000	1023.000000	2046.000000
28.160000	-0.055460	-32.776783	-5.893300	-7.456467	-11.901263	-7.525753	0.000000	-10.000000	0.000000	-0.383333	-45.000000	1023.000000	1023.000000	2046.000000
28.180000	-0.055942	-33.061817	-5.962671	-7.307580	-12.035465	-7.756099	0.000000	-10.000000	-0.008333	0.800000	-45.000000	1023.000000	1023.000000	2046.000000
28.200001	-0.056165	-33.193455	-5.999189	-7.374168	-12.138084	-7.682014	0.000000	-10.000000	-0.008333	1.383333	-45.000000	1023.000000	1023.000000	2046.000000
28.219999	-0.055402	-32.742710	-6.267566	-7.102112	-11.817516	-7.555516	0.000000	-10.000000	-0.008333	2.066667	-45.000000	1023.000000	1023.000000	2046.000000
28.240000	-0.054288	-32.084183	-6.190748	-6.843499	-11.709929	-7.340006	0.000000	-10.000000	-0.016667	2.933333	-45.000000	1023.000000	1023.000000	2046.000000
28.260000	-0.053555	-31.650806	-6.121181	-6.770755	-11.557106	-7.201765	0.000000	-10.000000	-0.041667	4.450000	-45.000000	1023.000000	1023.000000	2046.000000
28.280001	-0.053966	-31.893919	-6.263821	-6.958059	-11.538791	-7.133248	0.000000	-10.000000	-0.075000	6.633334	-45.000000	1023.000000	1023.000000	2046.000000
28.299999	-0.055365	-32.720650	-6.623548	-7.007324	-11.711836	-7.377940	0.000000	-10.000000	-0.100000	9.283334	-45.000000	1023.000000	1023.000000	2046.000000
28.320000	-0.057527	-33.998486	-7.457375	-7.236907	-11.739540	-7.564662	0.000000	-10.000000	-0.125000	12.183333	-45.000000	1023.000000	1023.000000	2046.000000
28.340000	-0.059394	-35.101566	-8.225572	-7.607526	-11.713278	-7.555192	0.000000	-10.000000	-0.133333	14.516666	-45.000000	1023.000000	1023.000000	2046.000000
28.360001	-0.060207	-35.582333	-8.646776	-7.769080	-11.658877	-7.507598	0.000000	-10.000000	-0.158333	16.200001	-33.500000	1023.000000	1023.000000	2046.000000
28.379999	-0.060269	-35.619030	-8.954479	-7.808596	-11.473490	-7.382464	0.000000	-10.000000	-0.183333	17.116667	-10.000000	1023.000000	1023.000000	2046.000000
28.400000	-0.059719	-35.293903	-9.060406	-7.855794	-11.369634	-7.008069	0.000000	-10.000000	-0.225000	18.000000	15.166667	1023.000000	1023.000000	2046.000000
28.420000	-0.058738	-34.713863	-9.085343	-7.645934	-11.208408	-6.774177	0.000000	-10.000000	-0.258333	18.833334	31.000000	1023.000000	1023.000000	2046.000000
28.440001	-0.057465	-33.962101	-9.070859	-7.420028	-10.980396	-6.490819	0.000000	-10.000000	-0.308333	20.133333	37.000000	1023.000000	1023.000000	2046.000000
28.459999	-0.055634	-32.879604	-8.943144	-7.262978	-10.635026	-6.038457	0.000000	-10.000000	-0.366667	21.800001	43.666668	1023.000000	1023.000000	2046.000000
28.480000	-0.053660	-31.713326	-8.675121	-6.967642	-10.339768	-5.730794	0.000000	-10.000000	-0.441667	24.166668	53.333332	1023.000000	1023.000000	2046.000000
28.500000	-0.051613	-30.503349	-8.380648	-6.641436	-9.997705	-5.483561	0.000000	-10.000000	-0.500000	26.650002	63.833332	1023.000000	1023.000000	2046.000000
28.520000	-0.048961	-28.935703	-7.974311	-6.431792	-9.575931	-4.953670	0.000000	-10.000000	-0.541667	28.333334	72.000000	1023.000000	1023.000000	2046.000000
28.540001	-0.046212	-27.311464	-7.451504	-6.124171	-9.160574	-4.575215	0.000000	-10.000000	-0.550000	29.050001	78.166664	1023.000000	1023.000000	2046.000000
28.559999	-0.043304	-25.592789	-7.025516	-5.773595	-8.588434	-4.205243	0.000000	-10.000000	-0.558333	29.133333	84.666664	1023.000000	1023.000000	2046.000000
28.580000	-0.039932	-23.599815	-6.491464	-5.508321	-7.948222	-3.651809	0.000000	-10.000000	-0.558333	29.100000	94.166664	1023.000000	1023.000000	2046.000000
28.600000	-0.036906	-21.811275	-5.896352	-5.214545	-7.410657	-3.289721	0.000000	-10.000000	-0.575000	29.383333	103.833336	1023.000000	1023.000000	2046.000000
28.620001	-0.034380	-20.318365	-5.477938	-5.065464	-6.812634	-2.962329	0.000000	-10.000000	-0.566667	29.533335	113.500000	1023.000000	1023.000000	2046.000000
28.639999	-0.031880	-18.840862	-5.085078	-5.002888	-6.207913	-2.544982	0.000000	-10.000000	-0.566667	29.383335	123.500000	1023.000000	1023.000000	2046.000000
28.660000	-0.029665	-17.531733	-4.589941	-4.843544	-5.809021	-2.289227	0.000000	-10.000000	-0.541667	29.000000	133.333328	1023.000000	1023.000000	2046.000000
28.680000	-0.027789	-16.423079	-4.158353	-4.550782	-5.524857	-2.189085	0.000000	-10.000000	-0.541667	28.783333	143.000000	1023.000000	1023.000000	2046.000000
28.700001	-0.025740	-15.212541	-3.781847	-4.341043	-5.183502	-1.906149	0.000000	-10.000000	-0.550000	29.066666	152.666672	1023.000000	1023.000000	2046.000000
28.719999	-0.023785	-14.057057	-3.259830	-4.157904	-5.014545	-1.624778	0.000000	-10.000000	-0.575000	29.383333	162.333328	1023.000000	1023.000000	2046.000000
28.740000	-0.022116	-13.070318	-2.766382	-3.963954	-4.940501	-1.399482	0.000000	-10.000000	-0.600000	29.816668	172.000000	1023.000000	1023.000000	2046.000000
28.760000	-0.020049	-11.848959	-2.437125	-3.734011	-4.567291	-1.110532	0.000000	-10.000000	-0.625000	30.450001	181.666672	1023.000000	1023.000000	2046.000000
28.780001	-0.017539	-10.365500	-1.958657	-3.487663	-4.242633	-0.676548	0.000000	-10.000000	-0.641667	31.116667	191.833328	1023.000000	1023.000000	2046.000000
28.799999	-0.014828	-8.763148	-1.389736	-3.128398	-3.904360	-0.340654	0.000000	-10.000000	-0.641667	31.250000	202.166672	1023.000000	1023.000000	2046.000000
28.820000	-0.011551	-6.826883	-0.867263	-2.718789	-3.333088	0.092258	0.000000	-10.000000	-0.641667	31.416668	212.833328	1023.000000	1023.000000	2046.000000
28.840000	-0.008327	-4.921471	-0.220628	-2.395116	-2.918616	0.612890	0.000000	-10.000000	-0.650000	31.333334	223.166672	1023.000000	1023.000000	2046.000000
28.860001	-0.004763	-2.815175	0.421489	-1.880211	-2.376391	1.019938	0.000000	-10.000000	-0.658333	31.650002	233.666672	1023.000000	1023.000000	2046.000000
28.879999	-0.000601	-0.355048	1.299078	-1.372100	-1.852672	1.570646	0.000000	-10.000000	-0.666667	31.566668	244.000000	1023.000000	1023.000000	2046.000000
28.900000	0.003189	1.884977	2.116248	-0.761066	-1.432448	1.962244	0.000000	-10.000000	-0.658333	31.750000	254.666672	1023.000000	1023.000000	2046.000000
28.920000	0.006147	3.633142	2.627503	-0.404278	-0.983209	2.393126	0.000000	-10.000000	-0.666667	31.933334	265.166656	1023.000000	1023.000000	2046.000000
28.940001	0.008588	5.075420	3.172537	-0.068333	-0.706692	2.677907	0.000000	-10.000000	-0.666667	32.200001	275.833344	1023.000000	1023.000000	2046.000000
28.959999	0.011500	6.796710	3.607673	0.297318	-0.158503	3.050222	0.000000	-10.000000	-0.666667	31.966669	286.500000	1023.000000	1023.000000	2046.000000
28.980000	0.014522	8.582478	4.123170	0.596252	0.230337	3.632718	0.000000	-10.000000	-0.650000	31.816668	297.333344	1023.000000	1023.000000	2046.000000
29.000000	0.017062	10.083508	4.089028	1.135801	0.805480	4.053198	0.000000	-10.000000	-0.625000	31.150000	308.000000	1023.000000	1023.000000	2046.000000
29.020000	0.018501	10.934355	4.024323	1.491496	1.074098	4.344438	0.000000	-10.000000	-0.591667	31.000000	318.333344	1023.000000	1023.000000	2046.000000
29.040001	0.018815	11.119548	3.947110	1.700585	1.135298	4.336555	0.000000	-10.000000	-0.575000	30.566668	328.666656	1023.000000	1023.000000	2046.000000
29.059999	0.018988	11.221974	3.950563	1.561525	1.270215	4.439672	0.000000	-10.000000	-0.583333	30.866667	339.000000	1023.000000	1023.000000	2046.000000
29.080000	0.018421	10.886515	3.753601	1.460769	1.299369	4.372776	0.000000	-10.000000	-0.583333	30.850000	349.333344	1023.000000	1023.000000	2046.000000
29.100000	0.017650	10.431428	3.261214	1.465923	1.460324	4.243967	0.000000	-10.000000	-0.566667	30.700001	359.666656	1023.000000	1023.000000	2046.000000
29.120001	0.017081	10.095095	2.917313	1.342908	1.495104	4.339769	0.000000	-10.000000	-0.541667	29.750000	370.000000	1023.000000	1023.000000	2046.000000
29.139999	0.017110	10.111915	2.589175	1.404824	1.695421	4.422494	0.000000	-10.000000	-0.541667	29.166666	380.166656	1023.000000	1023.000000	2046.000000
29.160000	0.017955	10.611566	2.446933	1.484114	1.961500	4.719018	0.000000	-10.000000	-0.533333	28.500000	390.000000	1023.000000	1023.000000	2046.000000
29.180000	0.018786	11.102315	2.467224	1.656742	2.036156	4.942193	0.000000	-10.000000	-0.516667	28.450001	399.500000	1023.000000	1023.000000	2046.000000
29.200001	0.020148	11.907559	2.515001	1.850848	2.274605	5.267107	0.000000	-10.000000	-0.500000	28.150000	409.000000	1023.000000	1023.000000	2046.000000
29.219999	0.021715	12.833767	2.799697	2.099037	2.336580	5.598454	0.000000	-10.000000	-0.500000	28.100000	418.500000	1023.000000	1023.000000	2046.000000
29.240000	0.023572	13.930817	3.028384	2.380572	2.644063	5.877797	0.000000	-10.000000	-0.500000	28.116667	428.000000	1023.000000	1023.000000	2046.000000
29.260000	0.025533	15.089813	3.455420	2.603539	2.824683	6.206172	0.000000	-10.000000	-0.500000	28.116667	437.333344	1023.000000	1023.000000	2046.000000
29.280001	0.027762	16.407091	3.813865	2.951358	3.170964	6.470905	0.000000	-10.000000	-0.500000	28.116667	446.666656	1023.000000	1023.000000	2046.000000
29.299999	0.030242	17.872789	4.312782	3.198068	3.487281	6.874659	0.000000	-10.000000	-0.508333	28.166668	456.000000	1023.000000	1023.000000	2046.000000
29.320000	0.032675	19.310904	4.656100	3.542738	3.977189	7.134877	0.000000	-10.000000	-0.508333	28.233334	465.333344	1023.000000	1023.000000	2046.000000
29.340000	0.035390	20.915600	5.099102	3.741282	4.463622	7.611593	0.000000	-10.000000	-0.491667	28.116667	474.833344	1023.000000	1023.000000	2046.000000
29.360001	0.037877	22.385229	5.521577	4.034832	4.927202	7.901618	0.000000	-10.000000	-0.475000	27.766666	484.166656	1023.000000	1023.000000	2046.000000
29.379999	0.040406	23.880043	5.785885	4.317163	5.546440	8.230556	0.000000	-10.000000	-0.441667	27.116667	493.666656	1023.000000	1023.000000	2046.000000
29.400000	0.042786	25.286531	5.974193	4.438408	6.224658	8.649274	0.000000	-10.000000	-0.416667	26.583334	502.833344	1023.000000	1023.000000	2046.000000
29.420000	0.044755	26.450426	6.367801	4.534638	6.604222	8.943763	0.000000	-10.000000	-0.383333	25.566668	511.833344	1023.000000	1023.000000	2046.000000
29.440001	0.046771	27.641720	6.731415	4.742608	7.014302	9.153397	0.000000	-10.000000	-0.358333	24.583334	520.500000	1023.000000	1023.000000	2046.000000
29.459999	0.048606	28.726168	7.150248	4.910083	7.249582	9.416256	0.000000	-10.000000	-0.341667	23.600000	528.833313	1023.000000	1023.000000	2046.000000
29.480000	0.050065	29.588129	7.635587	5.160944	7.342985	9.448614	0.000000	-10.000000	-0.325000	23.150000	537.000000	1023.000000	1023.000000	2046.000000
29.500000	0.051598	30.494169	8.104056	5.309964	7.526776	9.553373	0.000000	-10.000000	-0.325000	22.933334	544.666687	1023.000000	1023.000000	2046.000000
29.520000	0.053221	31.453329	8.658997	5.460314	7.623003	9.711016	0.000000	-10.000000	-0.316667	22.833334	552.333313	1023.000000	1023.000000	2046.000000
29.540001	0.054858	32.421368	9.147867	5.690711	7.741632	9.841157	0.000000	-10.000000	-0.300000	22.600000	559.833313	1023.000000	1023.000000	2046.000000
29.559999	0.056910	33.633541	9.580750	5.997892	8.021629	10.033273	0.000000	-10.000000	-0.275000	22.250000	567.500000	1023.000000	1023.000000	2046.000000
29.580000	0.059370	35.087463	10.032176	6.273892	8.423525	10.357872	0.000000	-10.000000	-0.258333	21.566668	575.000000	1023.000000	1023.000000	2046.000000
29.600000	0.061782	36.513447	10.572577	6.558002	8.751770	10.631098	0.000000	-10.000000	-0.233333	20.716667	582.333313	1023.000000	1023.000000	2046.000000
29.620001	0.064056	37.856930	11.038686	6.851460	9.071383	10.895403	0.000000	-10.000000	-0.200000	19.400000	589.500000	1023.000000	1023.000000	2046.000000
29.639999	0.065856	38.921070	11.276379	7.149025	9.408312	11.087356	0.000000	-10.000000	-0.141667	17.500000	596.166687	1023.000000	1023.000000	2046.000000
29.660000	0.067398	39.832069	11.533555	7.305930	9.651699	11.340887	0.000000	-10.000000	-0.083333	14.500000	602.333313	1023.000000	1023.000000	2046.000000
29.680000	0.068575	40.527985	11.723363	7.512624	9.809793	11.482205	0.000000	-10.000000	-0.033333	10.766666	607.500000	1023.000000	1023.000000	2046.000000
29.700001	0.069314	40.964531	11.750922	7.631008	10.000591	11.582011	0.000000	-10.000000	0.000000	5.700000	611.833313	1023.000000	1023.000000	2046.000000
29.719999	0.069763	41.230080	11.792284	7.673284	10.117020	11.647491	0.000000	-10.000000	0.016667	1.033333	614.500000	1023.000000	1023.000000	2046.000000
29.740000	0.069951	41.341103	11.925873	7.749368	10.069086	11.596775	0.000000	-10.000000	0.033333	-3.066667	615.833313	1023.000000	1023.000000	2046.000000
29.760000	0.069761	41.228809	11.837926	7.844442	10.089669	11.456773	0.000000	-10.000000	0.050000	-6.133334	616.000000	1023.000000	1023.000000	2046.000000
29.780001	0.068779	40.648659	11.603434	7.746405	9.938738	11.360084	0.000000	-10.000000	0.075000	-8.850000	616.000000	1023.000000	1023.000000	2046.000000
29.799999	0.066780	39.466789	11.282314	7.487284	9.579896	11.117297	0.000000	-10.000000	0.108333	-11.533334	616.000000	1023.000000	1023.000000	2046.000000
29.820000	0.064428	38.076698	10.947541	7.215961	9.181901	10.731293	0.000000	-10.000000	0.166667	-13.816668	616.000000	1023.000000	1023.000000	2046.000000
29.840000	0.063552	37.559105	10.705351	7.100135	9.171317	10.582303	0.000000	-10.000000	0.216667	-16.366667	612.333313	1023.000000	1023.000000	2046.000000
29.860001	0.062862	37.151474	10.608503	6.900296	8.936276	10.706399	0.000000	-10.000000	0.300000	-19.283335	601.000000	1023.000000	1023.000000	2046.000000
29.879999	0.062106	36.704739	10.124112	7.081322	8.847837	10.651466	0.000000	-10.000000	0.350000	-21.416668	589.666687	1023.000000	1023.000000	2046.000000
29.900000	0.060233	35.597763	9.415747	7.023393	8.613478	10.545147	0.000000	-10.000000	0.416667	-23.000000	579.666687	1023.000000	1023.000000	2046.000000
29.920000	0.056865	33.607365	8.819754	6.575632	8.009228	10.202753	0.000000	-10.000000	0.450000	-24.000000	574.666687	1023.000000	1023.000000	2046.000000
29.940001	0.051998	30.730879	8.039332	5.888378	7.335350	9.467818	0.000000	-10.000000	0.491667	-25.216667	566.666687	1023.000000	1023.000000	2046.000000
29.959999	0.046767	27.639465	6.860511	5.268827	6.782125	8.728001	0.000000	-10.000000	0.525000	-26.383333	558.166687	1023.000000	1023.000000	2046.000000
29.980000	0.041283	24.398537	5.767672	4.660690	5.962645	8.007530	0.000000	-10.000000	0.575000	-27.550001	549.333313	1023.000000	1023.000000	2046.000000
30.000000	0.036237	21.415945	4.655811	4.184356	5.287596	7.288183	0.000000	-10.000000	0.633333	-28.750000	540.166687	1023.000000	1023.000000	2046.000000
30.020000	0.032450	19.177927	3.708812	3.726518	4.916215	6.826381	0.000000	-10.000000	0.691667	-29.983334	530.500000	1023.000000	1023.000000	2046.000000
30.040001	0.028931	17.098272	2.985128	3.247226	4.422574	6.443344	0.000000	-10.000000	0.725000	-30.766666	520.500000	1023.000000	1023.000000	2046.000000
30.059999	0.025555	15.102991	2.289005	2.919151	3.960346	5.934489	0.000000	-10.000000	0.758333	-31.583334	510.166656	1023.000000	1023.000000	2046.000000
30.080000	0.022710	13.421473	1.658657	2.588428	3.550650	5.623738	0.000000	-10.000000	0.800000	-32.099998	499.666656	1023.000000	1023.000000	2046.000000
30.100000	0.019850	11.731566	1.157634	2.259269	3.002200	5.312464	0.000000	-10.000000	0.833333	-32.799999	488.833344	1023.000000	1023.000000	2046.000000
30.120001	0.017273	10.208137	0.554037	2.047623	2.697264	4.909213	0.000000	-10.000000	0.866667	-33.400002	478.000000	1023.000000	1023.000000	2046.000000
30.139999	0.015256	9.016268	0.114962	1.788630	2.439620	4.673057	0.000000	-10.000000	0.883333	-33.916668	466.833344	1023.000000	1023.000000	2046.000000
30.160000	0.013300	7.860241	-0.125562	1.539839	2.046257	4.399707	0.000000	-10.000000	0.891667	-34.183334	455.500000	1023.000000	1023.000000	2046.000000
30.180000	0.011498	6.795282	-0.385154	1.360565	1.788437	4.031434	0.000000	-10.000000	0.891667	-34.116669	444.166656	1023.000000	1023.000000	2046.000000
30.200001	0.009807	5.795981	-0.621865	1.007035	1.567014	3.843797	0.000000	-10.000000	0.891667	-34.166668	432.833344	1023.000000	1023.000000	2046.000000
30.219999	0.008427	4.980084	-0.861556	0.713574	1.427083	3.700983	0.000000	-10.000000	0.900000	-34.200001	421.500000	1023.000000	1023.000000	2046.000000
30.240000	0.006675	3.944710	-0.989027	0.407322	1.100999	3.425416	0.000000	-10.000000	0.900000	-34.299999	410.000000	1023.000000	1023.000000	2046.000000
30.260000	0.004953	2.927287	-1.348822	0.147990	0.956048	3.172070	0.000000	-10.000000	0.900000	-34.366669	398.500000	1023.000000	1023.000000	2046.000000
30.280001	0.003006	1.776808	-1.719995	-0.248675	0.739205	3.006273	0.000000	-10.000000	0.908333	-34.366669	387.000000	1023.000000	1023.000000	2046.000000
30.299999	0.000642	0.379586	-1.968127	-0.636065	0.326102	2.657676	0.000000	-10.000000	0.916667	-34.533333	375.500000	1023.000000	1023.000000	2046.000000
30.320000	-0.001318	-0.778723	-2.219562	-0.912674	0.034710	2.318803	0.000000	-10.000000	0.925000	-34.583336	364.000000	1023.000000	1023.000000	2046.000000
30.340000	-0.003075	-1.817319	-2.279389	-1.150095	-0.420713	2.032877	0.000000	-10.000000	0.916667	-34.450001	352.500000	1023.000000	1023.000000	2046.000000
30.360001	-0.005022	-2.967839	-2.278200	-1.329762	-0.963263	1.603387	0.000000	-10.000000	0.908333	-34.283333	341.000000	1023.000000	1023.000000	2046.000000
30.379999	-0.007086	-4.187610	-2.342686	-1.588344	-1.484440	1.227860	0.000000	-10.000000	0.900000	-33.900002	329.500000	1023.000000	1023.000000	2046.000000
30.400000	-0.009215	-5.446141	-2.478278	-1.977302	-1.959160	0.968600	0.000000	-10.000000	0.900000	-33.766666	318.166656	1023.000000	1023.000000	2046.000000
30.420000	-0.011283	-6.667968	-2.549146	-2.241824	-2.532214	0.655216	0.000000	-10.000000	0.891667	-33.483334	307.000000	1023.000000	1023.000000	2046.000000
30.440001	-0.013071	-7.724748	-2.610482	-2.407948	-3.035962	0.329645	0.000000	-10.000000	0.866667	-33.383335	295.833344	1023.000000	1023.000000	2046.000000
30.459999	-0.014399	-8.509826	-2.760212	-2.613389	-3.303338	0.167114	0.000000	-10.000000	0.833333	-33.100002	284.666656	1023.000000	1023.000000	2046.000000
30.480000	-0.015648	-9.248098	-2.860873	-2.771621	-3.613288	-0.002316	0.000000	-10.000000	0.808333	-32.750000	273.500000	1023.000000	1023.000000	2046.000000
30.500000	-0.016984	-10.037621	-2.932452	-2.912144	-3.986997	-0.206028	0.000000	-10.000000	0.800000	-32.483334	262.500000	1023.000000	1023.000000	2046.000000
30.520000	-0.018171	-10.739124	-3.027533	-2.995795	-4.244442	-0.471356	0.000000	-10.000000	0.791667	-32.083336	251.666672	1023.000000	1023.000000	2046.000000
30.540001	-0.019183	-11.336987	-3.183028	-3.103410	-4.406370	-0.644179	0.000000	-10.000000	0.783333	-31.633335	241.000000	1023.000000	1023.000000	2046.000000
30.559999	-0.020230	-11.956044	-3.187974	-3.243315	-4.726915	-0.797841	0.000000	-10.000000	0.758333	-30.966667	230.666672	1023.000000	1023.000000	2046.000000
30.580000	-0.021303	-12.589962	-3.226525	-3.323839	-5.030065	-1.009534	0.000000	-10.000000	0.716667	-30.533335	220.166672	1023.000000	1023.000000	2046.000000
30.600000	-0.022289	-13.172997	-3.332184	-3.352844	-5.244839	-1.243130	0.000000	-10.000000	0.683333	-30.116667	209.833328	1023.000000	1023.000000	2046.000000
30.620001	-0.023153	-13.683565	-3.405395	-3.509990	-5.418205	-1.349975	0.000000	-10.000000	0.658333	-29.800001	199.500000	1023.000000	1023.000000	2046.000000
30.639999	-0.024219	-14.313346	-3.421472	-3.610894	-5.719500	-1.561480	0.000000	-10.000000	0.641667	-29.166666	189.833328	1023.000000	1023.000000	2046.000000
30.660000	-0.025313	-14.960006	-3.481903	-3.694238	-5.991376	-1.792489	0.000000	-10.000000	0.616667	-28.650000	180.166672	1023.000000	1023.000000	2046.000000
30.680000	-0.026276	-15.529171	-3.644406	-3.809315	-6.115979	-1.959472	0.000000	-10.000000	0.600000	-28.049999	170.833328	1023.000000	1023.000000	2046.000000
30.700001	-0.027237	-16.096846	-3.641086	-4.012454	-6.388742	-2.054563	0.000000	-10.000000	0.583333	-27.500000	161.333328	1023.000000	1023.000000	2046.000000
30.719999	-0.028230	-16.683987	-3.675257	-4.069377	-6.613385	-2.325968	0.000000	-10.000000	0.550000	-26.933334	152.166672	1023.000000	1023.000000	2046.000000
30.740000	-0.029092	-17.193403	-3.794615	-4.162168	-6.734048	-2.502572	0.000000	-10.000000	0.525000	-26.333334	143.000000	1023.000000	1023.000000	2046.000000
30.760000	-0.030027	-17.746086	-3.792831	-4.355172	-6.976913	-2.621171	0.000000	-10.000000	0.508333	-25.866667	134.333328	1023.000000	1023.000000	2046.000000
30.780001	-0.030770	-18.184996	-3.752246	-4.408127	-7.184858	-2.839765	0.000000	-10.000000	0.500000	-25.250000	125.666664	1023.000000	1023.000000	2046.000000
30.799999	-0.031263	-18.476187	-3.657332	-4.421296	-7.325883	-3.071676	0.000000	-10.000000	0.475000	-24.683334	117.333336	1023.000000	1023.000000	2046.000000
30.820000	-0.031920	-18.864626	-3.636414	-4.460102	-7.541251	-3.226860	0.000000	-10.000000	0.450000	-23.983334	109.000000	1023.000000	1023.000000	2046.000000
30.840000	-0.033537	-19.820375	-3.700277	-4.542512	-8.064460	-3.513127	0.000000	-10.000000	0.408333	-23.200001	101.000000	1023.000000	1023.000000	2046.000000
30.860001	-0.036030	-21.293535	-4.036324	-4.729398	-8.572104	-3.955712	0.000000	-10.000000	0.375000	-22.366667	93.333336	1023.000000	1023.000000	2046.000000
30.879999	-0.038638	-22.835176	-4.421803	-4.975815	-9.008940	-4.428619	0.000000	-10.000000	0.341667	-21.433334	85.833336	1023.000000	1023.000000	2046.000000
30.900000	-0.040939	-24.195221	-4.627341	-5.316661	-9.464494	-4.786725	0.000000	-10.000000	0.341667	-20.733334	78.666664	1023.000000	1023.000000	2046.000000
30.920000	-0.042308	-25.004124	-4.923931	-5.381484	-9.627989	-5.070719	0.000000	-10.000000	0.333333	-20.100000	71.666664	1023.000000	1023.000000	2046.000000
30.940001	-0.043153	-25.503702	-5.238043	-5.398175	-9.631883	-5.235600	0.000000	-10.000000	0.308333	-19.666666	65.000000	1023.000000	1023.000000	2046.000000
30.959999	-0.043138	-25.494650	-5.392088	-5.215941	-9.602591	-5.284029	0.000000	-10.000000	0.275000	-19.150000	58.500000	1023.000000	1023.000000	2046.000000
30.980000	-0.043462	-25.686333	-5.532830	-5.207907	-9.593228	-5.352369	0.000000	-10.000000	0.241667	-18.466667	52.000000	1023.000000	1023.000000	2046.000000
31.000000	-0.044699	-26.416868	-5.705935	-5.542486	-9.710671	-5.457776	0.000000	-10.000000	0.225000	-17.700001	45.666668	1023.000000	1023.000000	2046.000000
31.020000	-0.047205	-27.898342	-6.039487	-5.870051	-10.092881	-5.895923	0.000000	-10.000000	0.200000	-16.700001	39.833332	1023.000000	1023.000000	2046.000000
31.040001	-0.050430	-29.804424	-6.837076	-6.057562	-10.393503	-6.516284	0.000000	-10.000000	0.175000	-15.383333	34.333332	1023.000000	1023.000000	2046.000000
31.059999	-0.054152	-32.003929	-7.794011	-6.634156	-10.715155	-6.860608	0.000000	-10.000000	0.141667	-13.866667	29.166666	1023.000000	1023.000000	2046.000000
31.080000	-0.057350	-33.893921	-8.521937	-7.084593	-11.046549	-7.240842	0.000000	-10.000000	0.116667	-12.566667	24.333334	1023.000000	1023.000000	2046.000000
31.100000	-0.059603	-35.225193	-9.144393	-7.456240	-11.158809	-7.465750	0.000000	-10.000000	0.091667	-11.866667	20.000000	1023.000000	1023.000000	2046.000000
31.120001	-0.061533	-36.366241	-9.579505	-7.832569	-11.380098	-7.574071	0.000000	-10.000000	0.091667	-11.716667	16.000000	1023.000000	1023.000000	2046.000000
31.139999	-0.063041	-37.257099	-10.035109	-8.028342	-11.486322	-7.707326	0.000000	-10.000000	0.091667	-11.816667	12.333333	1023.000000	1023.000000	2046.000000
31.160000	-0.064141	-37.907379	-10.371097	-8.228787	-11.628931	-7.678565	0.000000	-10.000000	0.100000	-11.716667	8.500000	1023.000000	1023.000000	2046.000000
31.180000	-0.065100	-38.474091	-10.580201	-8.335318	-11.799500	-7.759071	0.000000	-10.000000	0.083333	-11.283334	4.833333	1023.000000	1023.000000	2046.000000
31.200001	-0.065449	-38.680088	-10.710804	-8.405521	-11.831948	-7.731816	0.000000	-10.000000	0.066667	-10.350000	1.166667	1023.000000	1023.000000	2046.000000
31.219999	-0.065668	-38.809853	-10.715960	-8.423306	-11.925603	-7.744983	0.000000	-10.000000	0.050000	-9.250000	-2.000000	1023.000000	1023.000000	2046.000000
31.240000	-0.065488	-38.703182	-10.699047	-8.356058	-11.866865	-7.781213	0.000000	-10.000000	0.041667	-8.000000	-4.833333	1023.000000	1023.000000	2046.000000
31.260000	-0.065017	-38.424885	-10.510262	-8.386231	-11.854194	-7.674197	0.000000	-10.000000	0.041667	-6.866667	-7.333333	1023.000000	1023.000000	2046.000000
31.280001	-0.064555	-38.151726	-10.389384	-8.387349	-11.723331	-7.651658	0.000000	-10.000000	0.025000	-5.800000	-9.500000	1023.000000	1023.000000	2046.000000
31.299999	-0.063659	-37.622318	-10.147739	-8.393877	-11.584124	-7.496578	0.000000	-10.000000	0.033333	-4.966667	-11.500000	1023.000000	1023.000000	2046.000000
31.320000	-0.063054	-37.265095	-9.818898	-8.400316	-11.586720	-7.459161	0.000000	-10.000000	0.025000	-4.316667	-13.333333	1023.000000	1023.000000	2046.000000
31.340000	-0.062479	-36.925053	-9.716779	-8.420746	-11.355323	-7.432206	0.000000	-10.000000	0.033333	-3.650000	-14.833333	1023.000000	1023.000000	2046.000000
31.360001	-0.062420	-36.890049	-9.580935	-8.607943	-11.286877	-7.414294	0.000000	-10.000000	0.025000	-3.133333	-16.000000	1023.000000	1023.000000	2046.000000
31.379999	-0.062607	-37.000473	-9.422572	-8.717059	-11.301238	-7.559606	0.000000	-10.000000	0.025000	-2.750000	-17.000000	1023.000000	1023.000000	2046.000000
31.400000	-0.062461	-36.914719	-9.296676	-8.701797	-11.247066	-7.669179	0.000000	-10.000000	0.025000	-2.600000	-18.000000	1023.000000	1023.000000	2046.000000
31.420000	-0.062529	-36.954380	-8.994136	-8.702674	-11.459473	-7.798097	0.000000	-10.000000	0.016667	-1.633333	-19.000000	1023.000000	1023.000000	2046.000000
31.440001	-0.062453	-36.909538	-8.760584	-8.704750	-11.504092	-7.940113	0.000000	-10.000000	0.000000	0.016667	-19.666666	1023.000000	1023.000000	2046.000000
31.459999	-0.062184	-36.750793	-8.401574	-8.819615	-11.653725	-7.875878	0.000000	-10.000000	-0.016667	2.200000	-20.000000	1023.000000	1023.000000	2046.000000
31.480000	-0.062145	-36.727474	-8.211547	-8.802649	-11.782647	-7.930631	0.000000	-10.000000	-0.041667	4.600000	-20.000000	1023.000000	1023.000000	2046.000000
31.500000	-0.061364	-36.266193	-8.009617	-8.707472	-11.728269	-7.820836	0.000000	-10.000000	-0.050000	7.200000	-20.000000	1023.000000	1023.000000	2046.000000
31.520000	-0.060088	-35.511898	-7.534846	-8.589716	-11.784944	-7.602392	0.000000	-10.000000	-0.075000	9.700000	-20.000000	1023.000000	1023.000000	2046.000000
31.540001	-0.058477	-34.560047	-7.246642	-8.362141	-11.492119	-7.459147	0.000000	-10.000000	-0.100000	11.783334	-20.000000	1023.000000	1023.000000	2046.000000
31.559999	-0.056595	-33.447456	-6.832777	-8.227190	-11.273534	-7.113955	0.000000	-10.000000	-0.133333	13.366667	-20.000000	1023.000000	1023.000000	2046.000000
31.580000	-0.054776	-32.372368	-6.447545	-8.042693	-11.064582	-6.817546	0.000000	-10.000000	-0.175000	14.866667	-13.000000	1023.000000	1023.000000	2046.000000
31.600000	-0.052598	-31.085423	-6.161857	-7.719684	-10.657072	-6.546811	0.000000	-10.000000	-0.183333	16.200001	1.500000	1023.000000	1023.000000	2046.000000
31.620001	-0.050299	-29.726652	-5.691721	-7.484957	-10.416157	-6.133817	0.000000	-10.000000	-0.208333	17.333334	18.000000	1023.000000	1023.000000	2046.000000
31.639999	-0.047998	-28.366968	-5.311262	-7.137882	-10.033213	-5.884612	0.000000	-10.000000	-0.208333	18.483334	29.500000	1023.000000	1023.000000	2046.000000
31.660000	-0.045105	-26.656889	-4.716227	-6.828107	-9.660874	-5.451681	0.000000	-10.000000	-0.241667	19.300001	35.500000	1023.000000	1023.000000	2046.000000
31.680000	-0.042220	-24.952030	-4.077066	-6.395060	-9.373332	-5.106571	0.000000	-10.000000	-0.283333	20.566668	41.666668	1023.000000	1023.000000	2046.000000
31.700001	-0.039829	-23.538670	-3.574294	-5.970133	-9.114382	-4.879860	0.000000	-10.000000	-0.333333	21.533335	48.166668	1023.000000	1023.000000	2046.000000
31.719999	-0.038010	-22.464111	-3.213650	-5.732215	-8.903338	-4.614908	0.000000	-10.000000	-0.366667	22.933334	55.166668	1023.000000	1023.000000	2046.000000
31.740000	-0.036664	-21.668585	-2.920074	-5.547713	-8.782048	-4.418749	0.000000	-10.000000	-0.366667	23.766666	62.500000	1023.000000	1023.000000	2046.000000
31.760000	-0.034863	-20.604307	-2.736139	-5.172154	-8.463475	-4.232537	0.000000	-10.000000	-0.375000	24.500000	70.333336	1023.000000	1023.000000	2046.000000
31.780001	-0.033000	-19.503036	-2.498665	-5.018771	-8.189960	-3.795641	0.000000	-10.000000	-0.375000	24.750000	78.500000	1023.000000	1023.000000	2046.000000
31.799999	-0.030433	-17.985821	-2.362378	-4.530953	-7.680001	-3.412488	0.000000	-10.000000	-0.400000	24.866667	86.833336	1023.000000	1023.000000	2046.000000
31.820000	-0.028489	-16.836973	-2.329366	-4.156263	-7.278109	-3.073235	0.000000	-10.000000	-0.408333	24.983334	95.000000	1023.000000	1023.000000	2046.000000
31.840000	-0.027112	-16.023022	-2.197214	-3.998282	-7.033083	-2.794442	0.000000	-10.000000	-0.441667	25.350000	103.333336	1023.000000	1023.000000	2046.000000
31.860001	-0.026975	-15.942092	-2.285616	-4.150837	-6.874388	-2.631251	0.000000	-10.000000	-0.458333	26.166668	111.666664	1023.000000	1023.000000	2046.000000
31.879999	-0.028065	-16.586390	-2.781497	-4.195880	-6.837621	-2.771393	0.000000	-10.000000	-0.458333	26.716667	120.333336	1023.000000	1023.000000	2046.000000
31.900000	-0.029719	-17.564163	-3.550575	-4.309977	-6.750825	-2.952787	0.000000	-10.000000	-0.433333	26.866667	129.000000	1023.000000	1023.000000	2046.000000
31.920000	-0.030617	-18.094650	-4.114810	-4.519877	-6.616680	-2.843283	0.000000	-10.000000	-0.416667	26.400000	138.000000	1023.000000	1023.000000	2046.000000
31.940001	-0.030953	-18.293121	-4.416096	-4.635996	-6.544749	-2.696280	0.000000	-10.000000	-0.416667	26.083334	147.000000	1023.000000	1023.000000	2046.000000
31.959999	-0.030393	-17.962217	-4.691531	-4.537219	-6.219146	-2.514322	0.000000	-10.000000	-0.433333	25.900000	155.833328	1023.000000	1023.000000	2046.000000
31.980000	-0.029567	-17.474033	-4.771930	-4.474401	-6.078810	-2.148893	0.000000	-10.000000	-0.433333	26.016666	164.500000	1023.000000	1023.000000	2046.000000
32.000000	-0.028700	-16.961752	-4.865454	-4.309733	-5.931530	-1.855034	0.000000	-10.000000	-0.433333	25.933334	173.166672	1023.000000	1023.000000	2046.000000
32.020000	-0.027324	-16.148525	-4.797460	-4.058210	-5.707107	-1.585749	0.000000	-10.000000	-0.416667	26.216667	181.833328	1023.000000	1023.000000	2046.000000
32.040001	-0.025603	-15.131527	-4.729182	-3.833809	-5.341735	-1.226801	0.000000	-10.000000	-0.408333	26.100000	190.500000	1023.000000	1023.000000	2046.000000
32.060001	-0.023982	-14.173169	-4.461185	-3.619745	-5.143874	-0.948365	0.000000	-10.000000	-0.400000	26.316668	199.166672	1023.000000	1023.000000	2046.000000
32.080002	-0.022021	-13.014533	-4.174981	-3.332279	-4.821965	-0.685308	0.000000	-10.000000	-0.400000	26.166666	208.000000	1023.000000	1023.000000	2046.000000
32.099998	-0.019637	-11.605204	-3.860053	-3.035388	-4.402406	-0.307358	0.000000	-10.000000	-0.433333	26.366667	216.833328	1023.000000	1023.000000	2046.000000
32.119999	-0.017331	-10.242466	-3.429631	-2.825125	-4.035554	0.047845	0.000000	-10.000000	-0.450000	26.616667	225.666672	1023.000000	1023.000000	2046.000000
32.139999	-0.014688	-8.680634	-3.051038	-2.468620	-3.522247	0.361269	0.000000	-10.000000	-0.450000	26.583334	234.333328	1023.000000	1023.000000	2046.000000
32.160000	-0.011829	-6.990839	-2.640013	-2.135991	-2.953579	0.738745	0.000000	-10.000000	-0.416667	26.550001	243.166672	1023.000000	1023.000000	2046.000000
32.180000	-0.009388	-5.548262	-2.185550	-1.990021	-2.452480	1.079789	0.000000	-10.000000	-0.400000	25.883333	252.000000	1023.000000	1023.000000	2046.000000
32.200001	-0.006943	-4.103312	-1.817255	-1.845248	-1.860334	1.419524	0.000000	-10.000000	-0.400000	25.316668	260.833344	1023.000000	1023.000000	2046.000000
32.220001	-0.004544	-2.685585	-1.417184	-1.708020	-1.291693	1.731313	0.000000	-10.000000	-0.383333	24.600000	269.500000	1023.000000	1023.000000	2046.000000
32.240002	-0.002649	-1.565490	-0.973200	-1.589607	-0.934738	1.932055	0.000000	-10.000000	-0.358333	24.216667	277.833344	1023.000000	1023.000000	2046.000000
32.259998	-0.001254	-0.741149	-0.634291	-1.361277	-0.724909	1.979328	0.000000	-10.000000	-0.341667	23.850000	286.000000	1023.000000	1023.000000	2046.000000
32.279999	0.000192	0.113688	-0.325281	-1.253721	-0.498643	2.191332	0.000000	-10.000000	-0.341667	23.550001	294.000000	1023.000000	1023.000000	2046.000000
32.299999	0.001365	0.806425	0.145799	-1.196241	-0.475436	2.332303	0.000000	-10.000000	-0.350000	23.516666	302.000000	1023.000000	1023.000000	2046.000000
32.320000	0.002740	1.619057	0.542312	-1.004113	-0.376235	2.457093	0.000000	-10.000000	-0.341667	23.416668	309.833344	1023.000000	1023.000000	2046.000000
32.340000	0.004479	2.646821	0.913613	-0.887208	-0.159906	2.780322	0.000000	-10.000000	-0.341667	23.583334	317.500000	1023.000000	1023.000000	2046.000000
32.360001	0.006382	3.771718	1.368641	-0.644364	0.045905	3.001535	0.000000	-10.000000	-0.341667	23.683334	325.166656	1023.000000	1023.000000	2046.000000
32.380001	0.009023	5.332714	1.813787	-0.320555	0.503343	3.336138	0.000000	-10.000000	-0.358333	24.000000	333.000000	1023.000000	1023.000000	2046.000000
32.400002	0.011827	6.989467	2.370306	-0.057367	0.888462	3.788065	0.000000	-10.000000	-0.375000	24.350000	341.000000	1023.000000	1023.000000	2046.000000
32.419998	0.014528	8.585999	2.893524	0.311716	1.280368	4.100390	0.000000	-10.000000	-0.375000	24.383333	349.166656	1023.000000	1023.000000	2046.000000
32.439999	0.017678	10.447667	3.380110	0.685791	1.799287	4.582479	0.000000	-10.000000	-0.366667	24.500000	357.500000	1023.000000	1023.000000	2046.000000
32.459999	0.020567	12.154847	3.922827	1.065632	2.159910	5.006479	0.000000	-10.000000	-0.341667	24.116667	365.833344	1023.000000	1023.000000	2046.000000
32.480000	0.023379	13.816850	4.380692	1.481612	2.610707	5.343839	0.000000	-10.000000	-0.341667	23.983334	374.000000	1023.000000	1023.000000	2046.000000
32.500000	0.026189	15.477515	4.826697	1.786897	3.054894	5.809027	0.000000	-10.000000	-0.333333	23.516666	382.000000	1023.000000	1023.000000	2046.000000
32.520000	0.028487	16.835886	5.277738	2.098030	3.318018	6.142100	0.000000	-10.000000	-0.325000	23.300001	389.833344	1023.000000	1023.000000	2046.000000
32.540001	0.030810	18.208870	5.586209	2.438501	3.767658	6.416502	0.000000	-10.000000	-0.291667	22.800001	397.500000	1023.000000	1023.000000	2046.000000
32.560001	0.032857	19.418344	5.932553	2.625982	4.071703	6.788105	0.000000	-10.000000	-0.258333	22.350000	405.166656	1023.000000	1023.000000	2046.000000
32.580002	0.034452	20.361393	6.233219	2.837068	4.266006	7.025099	0.000000	-10.000000	-0.225000	21.616667	412.666656	1023.000000	1023.000000	2046.000000
32.599998	0.035841	21.182245	6.386606	3.111112	4.573333	7.111194	0.000000	-10.000000	-0.200000	20.733334	420.166656	1023.000000	1023.000000	2046.000000
32.619999	0.037242	22.010267	6.570405	3.215371	4.813234	7.411259	0.000000	-10.000000	-0.158333	19.083334	427.166656	1023.000000	1023.000000	2046.000000
32.639999	0.037955	22.431484	6.695581	3.334301	4.933573	7.468028	0.000000	-10.000000	-0.100000	16.883335	434.000000	1023.000000	1023.000000	2046.000000
32.660000	0.038838	22.953232	6.813749	3.498251	5.103944	7.537287	0.000000	-10.000000	-0.041667	13.916667	440.000000	1023.000000	1023.000000	2046.000000
32.680000	0.039725	23.477430	7.029846	3.602265	5.189481	7.655838	0.000000	-10.000000	-0.008333	10.716667	445.166656	1023.000000	1023.000000	2046.000000
32.700001	0.039891	23.575493	7.080441	3.689646	5.161152	7.644252	0.000000	-10.000000	0.008333	7.083333	449.166656	1023.000000	1023.000000	2046.000000
32.720001	0.038839	22.954006	6.875607	3.718268	4.903137	7.456994	0.000000	-10.000000	0.025000	2.966667	452.166656	1023.000000	1023.000000	2046.000000
32.740002	0.037262	22.021656	6.627277	3.549080	4.610577	7.234722	0.000000	-10.000000	0.041667	-0.433333	454.000000	1023.000000	1023.000000	2046.000000
32.759998	0.035694	21.095331	6.446970	3.337565	4.339226	6.971570	0.000000	-10.000000	0.050000	-3.450000	454.833344	1023.000000	1023.000000	2046.000000
32.779999	0.034912	20.632841	6.438275	3.143138	4.152817	6.898612	0.000000	-10.000000	0.066667	-6.066667	455.000000	1023.000000	1023.000000	2046.000000
32.799999	0.034857	20.600597	6.374363	3.181894	4.146047	6.898293	0.000000	-10.000000	0.100000	-9.183333	455.000000	1023.000000	1023.000000	2046.000000
32.820000	0.034384	20.321009	5.889426	3.367105	4.234611	6.829866	0.000000	-10.000000	0.150000	-12.266667	455.000000	1023.000000	1023.000000	2046.000000
32.840000	0.033851	20.005846	5.462193	3.493532	4.161463	6.888657	0.000000	-10.000000	0.200000	-14.666667	455.000000	1023.000000	1023.000000	2046.000000
32.860001	0.031575	18.661106	5.051095	3.332820	3.689745	6.587448	0.000000	-10.000000	0.250000	-16.783333	451.166656	1023.000000	1023.000000	2046.000000
32.880001	0.027792	16.425039	4.493584	2.809920	3.131224	5.990313	0.000000	-10.000000	0.300000	-18.550001	441.833344	1023.000000	1023.000000	2046.000000
32.900002	0.022963	13.571267	3.507621	2.195657	2.597072	5.270918	0.000000	-10.000000	0.350000	-20.150002	430.166656	1023.000000	1023.000000	2046.000000
32.919998	0.017344	10.250366	2.373829	1.565991	1.845489	4.465058	0.000000	-10.000000	0.400000	-21.683334	420.000000	1023.000000	1023.000000	2046.000000
32.939999	0.012068	7.132380	1.168222	1.035371	1.192315	3.736472	0.000000	-10.000000	0.450000	-23.283335	412.666656	1023.000000	1023.000000	2046.000000
32.959999	0.008052	4.759008	0.168331	0.575658	0.775446	3.239574	0.000000	-10.000000	0.500000	-24.766666	405.000000	1023.000000	1023.000000	2046.000000
32.980000	0.004650	2.748135	-0.558379	0.119260	0.332370	2.854884	0.000000	-10.000000	0.550000	-25.966667	396.666656	1023.000000	1023.000000	2046.000000
33.000000	0.001448	0.855488	-1.211736	-0.260125	-0.123104	2.450453	0.000000	-10.000000	0.600000	-27.066668	388.166656	1023.000000	1023.000000	2046.000000
33.020000	-0.001465	-0.865556	-1.835483	-0.572117	-0.561406	2.103450	0.000000	-10.000000	0.641667	-28.200001	379.000000	1023.000000	1023.000000	2046.000000
33.040001	-0.004045	-2.390623	-2.390142	-0.893108	-0.972087	1.864715	0.000000	-10.000000	0.675000	-29.166668	369.666656	1023.000000	1023.000000	2046.000000
33.060001	-0.006549	-3.870188	-2.802742	-1.150877	-1.480368	1.563800	0.000000	-10.000000	0.683333	-29.866667	360.000000	1023.000000	1023.000000	2046.000000
33.080002	-0.008587	-5.074715	-3.220562	-1.306892	-1.776961	1.229700	0.000000	-10.000000	0.691667	-30.183334	350.000000	1023.000000	1023.000000	2046.000000
33.099998	-0.010237	-6.050185	-3.467573	-1.535773	-2.082185	1.035346	0.000000	-10.000000	0.691667	-30.416666	339.833344	1023.000000	1023.000000	2046.000000
33.119999	-0.011838	-6.996468	-3.650937	-1.688780	-2.431836	0.775085	0.000000	-10.000000	0.691667	-30.233334	329.500000	1023.000000	1023.000000	2046.000000
33.139999	-0.013294	-7.856537	-3.879559	-1.879011	-2.633984	0.536017	0.000000	-10.000000	0.683333	-29.950001	319.500000	1023.000000	1023.000000	2046.000000
33.160000	-0.014376	-8.495949	-3.941529	-2.168872	-2.855696	0.470148	0.000000	-10.000000	0.666667	-29.500000	309.500000	1023.000000	1023.000000	2046.000000
33.180000	-0.015549	-9.189519	-4.107588	-2.344165	-2.995030	0.257264	0.000000	-10.000000	0.666667	-29.299999	299.666656	1023.000000	1023.000000	2046.000000
33.200001	-0.016591	-9.805000	-4.241789	-2.544687	-3.136823	0.118299	0.000000	-10.000000	0.658333	-29.166666	290.000000	1023.000000	1023.000000	2046.000000
33.220001	-0.017807	-10.523816	-4.368385	-2.799121	-3.339987	-0.016323	0.000000	-10.000000	0.658333	-28.950001	280.333344	1023.000000	1023.000000	2046.000000
33.240002	-0.019449	-11.494477	-4.628331	-3.084233	-3.533306	-0.248607	0.000000	-10.000000	0.650000	-28.766666	270.666656	1023.000000	1023.000000	2046.000000
33.259998	-0.020980	-12.399179	-4.779161	-3.466717	-3.727049	-0.426252	0.000000	-10.000000	0.641667	-28.516666	261.000000	1023.000000	1023.000000	2046.000000
33.279999	-0.022541	-13.321499	-4.765965	-3.710837	-4.054349	-0.790348	0.000000	-10.000000	0.633333	-28.333334	251.500000	1023.000000	1023.000000	2046.000000
33.299999	-0.023793	-14.061598	-4.786861	-3.784743	-4.352782	-1.137213	0.000000	-10.000000	0.625000	-27.983334	242.000000	1023.000000	1023.000000	2046.000000
33.320000	-0.025319	-14.963433	-4.734051	-4.065782	-4.774233	-1.389367	0.000000	-10.000000	0.600000	-27.566668	232.666672	1023.000000	1023.000000	2046.000000
33.340000	-0.027029	-15.974374	-4.711015	-4.279048	-5.226129	-1.758181	0.000000	-10.000000	0.566667	-27.183334	223.500000	1023.000000	1023.000000	2046.000000
33.360001	-0.028762	-16.998577	-4.778576	-4.621366	-5.623787	-1.974849	0.000000	-10.000000	0.541667	-26.666668	214.500000	1023.000000	1023.000000	2046.000000
33.380001	-0.030454	-17.998312	-4.795863	-4.855579	-6.087934	-2.258937	0.000000	-10.000000	0.533333	-26.316668	205.666672	1023.000000	1023.000000	2046.000000
33.400002	-0.031473	-18.600607	-4.843664	-4.930153	-6.319403	-2.507388	0.000000	-10.000000	0.525000	-25.850000	196.833328	1023.000000	1023.000000	2046.000000
33.419998	-0.032260	-19.065783	-4.707202	-5.147346	-6.619511	-2.591722	0.000000	-10.000000	0.508333	-25.383333	188.333328	1023.000000	1023.000000	2046.000000
33.439999	-0.033214	-19.629747	-4.763276	-5.191582	-6.845137	-2.829752	0.000000	-10.000000	0.483333	-24.666666	179.666672	1023.000000	1023.000000	2046.000000
33.459999	-0.033838	-19.998320	-4.798117	-5.239516	-6.959857	-3.000830	0.000000	-10.000000	0.466667	-23.950001	171.333328	1023.000000	1023.000000	2046.000000
33.480000	-0.034292	-20.266483	-4.817725	-5.354844	-7.071452	-3.022462	0.000000	-10.000000	0.425000	-23.299999	163.333328	1023.000000	1023.000000	2046.000000
33.500000	-0.034908	-20.630362	-4.706827	-5.402364	-7.337441	-3.183731	0.000000	-10.000000	0.391667	-22.716667	155.666672	1023.000000	1023.000000	2046.000000
33.520000	-0.034886	-20.617411	-4.517845	-5.298207	-7.430092	-3.371266	0.000000	-10.000000	0.358333	-21.933332	148.166672	1023.000000	1023.000000	2046.000000
33.540001	-0.034365	-20.309988	-4.213411	-5.196266	-7.495961	-3.404351	0.000000	-10.000000	0.341667	-21.150000	140.666672	1023.000000	1023.000000	2046.000000
33.560001	-0.034215	-20.221140	-3.917461	-5.136485	-7.745356	-3.421838	0.000000	-10.000000	0.316667	-20.183332	133.666672	1023.000000	1023.000000	2046.000000
33.580002	-0.034882	-20.615530	-3.842431	-5.131629	-8.053450	-3.588021	0.000000	-10.000000	0.283333	-19.350000	127.000000	1023.000000	1023.000000	2046.000000
33.599998	-0.036097	-21.333452	-3.977165	-5.262589	-8.305458	-3.788240	0.000000	-10.000000	0.250000	-18.400000	120.666664	1023.000000	1023.000000	2046.000000
33.619999	-0.037370	-22.085533	-4.135211	-5.357926	-8.565265	-4.027131	0.000000	-10.000000	0.233333	-17.850000	114.500000	1023.000000	1023.000000	2046.000000
33.639999	-0.038147	-22.544956	-4.301548	-5.397545	-8.689704	-4.156160	0.000000	-10.000000	0.225000	-17.400002	108.500000	1023.000000	1023.000000	2046.000000
33.660000	-0.038420	-22.706367	-4.485085	-5.323894	-8.685396	-4.211993	0.000000	-10.000000	0.233333	-17.183334	102.500000	1023.000000	1023.000000	2046.000000
33.680000	-0.039068	-23.089153	-4.802232	-5.217288	-8.718193	-4.351440	0.000000	-10.000000	0.233333	-16.866667	96.833336	1023.000000	1023.000000	2046.000000
33.700001	-0.039963	-23.617851	-4.959097	-5.355106	-8.881812	-4.421836	0.000000	-10.000000	0.216667	-16.350000	91.166664	1023.000000	1023.000000	2046.000000
33.720001	-0.042108	-24.885597	-5.125928	-5.749459	-9.238036	-4.772173	0.000000	-10.000000	0.200000	-15.600000	85.833336	1023.000000	1023.000000	2046.000000
33.740002	-0.045113	-26.662012	-5.649891	-5.956153	-9.621984	-5.433984	0.000000	-10.000000	0.175000	-14.716667	80.500000	1023.000000	1023.000000	2046.000000
33.759998	-0.048550	-28.693020	-6.567108	-6.220105	-9.881561	-6.024245	0.000000	-10.000000	0.166667	-13.700000	75.666664	1023.000000	1023.000000	2046.000000
33.779999	-0.051835	-30.634504	-7.408585	-6.699112	-10.169954	-6.356853	0.000000	-10.000000	0.133333	-12.883333	71.166664	1023.000000	1023.000000	2046.000000
33.799999	-0.054756	-32.360920	-8.135653	-7.109859	-10.414486	-6.700924	0.000000	-10.000000	0.125000	-12.383333	67.000000	1023.000000	1023.000000	2046.000000
33.820000	-0.056889	-33.621181	-8.725049	-7.475930	-10.559802	-6.860400	0.000000	-10.000000	0.116667	-12.383333	62.666668	1023.000000	1023.000000	2046.000000
33.840000	-0.058661	-34.668400	-9.125063	-7.866601	-10.772894	-6.903843	0.000000	-10.000000	0.125000	-12.700000	58.333332	1023.000000	1023.000000	2046.000000
33.860001	-0.060356	-35.670650	-9.560583	-8.075795	-10.979224	-7.055048	0.000000	-10.000000	0.116667	-12.800000	54.000000	1023.000000	1023.000000	2046.000000
33.880001	-0.061445	-36.314098	-9.914185	-8.125614	-11.078735	-7.195565	0.000000	-10.000000	0.108333	-12.650001	50.000000	1023.000000	1023.000000	2046.000000
33.900002	-0.062310	-36.825012	-10.190091	-8.332747	-11.187428	-7.114745	0.000000	-10.000000	0.091667	-12.100000	46.000000	1023.000000	1023.000000	2046.000000
33.919998	-0.063183	-37.341244	-10.307796	-8.412869	-11.370319	-7.250261	0.000000	-10.000000	0.083333	-11.216667	42.000000	1023.000000	1023.000000	2046.000000
33.939999	-0.063389	-37.463062	-10.385144	-8.404465	-11.331003	-7.342451	0.000000	-10.000000	0.066667	-10.383333	38.166668	1023.000000	1023.000000	2046.000000
33.959999	-0.063411	-37.475975	-10.397769	-8.429724	-11.328050	-7.320430	0.000000	-10.000000	0.066667	-9.383333	34.500000	1023.000000	1023.000000	2046.000000
33.980000	-0.063291	-37.404781	-10.254686	-8.467764	-11.353911	-7.328418	0.000000	-10.000000	0.058333	-8.616667	31.333334	1023.000000	1023.000000	2046.000000
34.000000	-0.062803	-37.116821	-10.014516	-8.516094	-11.312313	-7.273898	0.000000	-10.000000	0.058333	-7.800000	28.333334	1023.000000	1023.000000	2046.000000
34.020000	-0.062111	-36.707420	-9.827471	-8.454591	-11.160646	-7.264712	0.000000	-10.000000	0.050000	-7.283333	25.833334	1023.000000	1023.000000	2046.000000
34.040001	-0.061288	-36.221313	-9.573298	-8.460360	-11.021590	-7.166064	0.000000	-10.000000	0.050000	-6.666667	23.333334	1023.000000	1023.000000	2046.000000
34.060001	-0.060890	-35.986183	-9.324311	-8.556369	-10.989489	-7.116014	0.000000	-10.000000	0.050000	-6.000000	21.000000	1023.000000	1023.000000	2046.000000
34.080002	-0.060769	-35.914661	-9.222456	-8.580345	-10.873807	-7.238055	0.000000	-10.000000	0.050000	-5.300000	19.000000	1023.000000	1023.000000	2046.000000
34.099998	-0.060569	-35.796368	-9.117770	-8.649715	-10.779602	-7.249281	0.000000	-10.000000	0.041667	-4.750000	17.166666	1023.000000	1023.000000	2046.000000
34.119999	-0.060462	-35.733006	-8.852921	-8.653015	-10.888051	-7.339018	0.000000	-10.000000	0.033333	-4.283333	15.666667	1023.000000	1023.000000	2046.000000
34.139999	-0.060664	-35.852615	-8.648625	-8.613535	-11.027275	-7.563181	0.000000	-10.000000	0.016667	-3.366667	14.166667	1023.000000	1023.000000	2046.000000
34.160000	-0.060863	-35.970119	-8.436995	-8.700602	-11.171508	-7.661015	0.000000	-10.000000	0.008333	-1.916667	13.333333	1023.000000	1023.000000	2046.000000
34.180000	-0.061195	-36.166149	-8.213979	-8.879641	-11.385406	-7.687125	0.000000	-10.000000	0.000000	-0.700000	13.000000	1023.000000	1023.000000	2046.000000
34.200001	-0.061553	-36.377739	-8.123994	-8.881183	-11.544893	-7.827668	0.000000	-10.000000	0.000000	0.683333	13.000000	1023.000000	1023.000000	2046.000000
34.220001	-0.061266	-36.208324	-7.982640	-8.835285	-11.565737	-7.824662	0.000000	-10.000000	0.008333	1.483333	13.000000	1023.000000	1023.000000	2046.000000
34.240002	-0.060483	-35.745628	-7.716010	-8.826798	-11.522065	-7.680754	0.000000	-10.000000	0.008333	2.566667	13.000000	1023.000000	1023.000000	2046.000000
34.259998	-0.059875	-35.385956	-7.507859	-8.724604	-11.468492	-7.685000	0.000000	-10.000000	0.008333	3.266667	13.000000	1023.000000	1023.000000	2046.000000
34.279999	-0.058722	-34.704830	-7.288403	-8.646758	-11.327606	-7.442064	0.000000	-10.000000	-0.008333	4.150000	13.000000	1023.000000	1023.000000	2046.000000
34.299999	-0.057645	-34.068031	-6.983572	-8.549250	-11.283859	-7.251349	0.000000	-10.000000	-0.016667	5.150000	13.000000	1023.000000	1023.000000	2046.000000
34.320000	-0.056174	-33.198563	-6.790145	-8.255101	-10.995027	-7.158290	0.000000	-10.000000	-0.016667	6.333333	13.000000	1023.000000	1023.000000	2046.000000
34.340000	-0.054537	-32.231415	-6.423969	-8.091906	-10.870723	-6.844817	0.000000	-10.000000	-0.025000	7.783334	13.000000	1023.000000	1023.000000	2046.000000
34.360001	-0.052739	-31.168694	-6.084010	-7.770857	-10.641784	-6.672042	0.000000	-10.000000	-0.041667	9.416667	13.000000	1023.000000	1023.000000	2046.000000
34.380001	-0.050922	-30.095013	-5.787786	-7.588204	-10.397796	-6.321227	0.000000	-10.000000	-0.083333	11.150001	13.000000	1023.000000	1023.000000	2046.000000
34.400002	-0.049229	-29.094118	-5.443640	-7.341633	-10.190978	-6.117868	0.000000	-10.000000	-0.116667	12.666667	14.500000	1023.000000	1023.000000	2046.000000
34.419998	-0.047191	-27.889881	-5.153378	-7.031767	-9.841710	-5.863026	0.000000	-10.000000	-0.150000	14.033334	19.500000	1023.000000	1023.000000	2046.000000
34.439999	-0.045344	-26.798403	-4.783384	-6.882335	-9.648646	-5.484038	0.000000	-10.000000	-0.166667	14.816667	24.500000	1023.000000	1023.000000	2046.000000
34.459999	-0.043538	-25.731218	-4.523499	-6.550649	-9.318054	-5.339016	0.000000	-10.000000	-0.175000	15.533334	29.666666	1023.000000	1023.000000	2046.000000
34.480000	-0.041643	-24.610958	-4.214334	-6.359915	-9.068155	-4.968555	0.000000	-10.000000	-0.191667	16.383333	34.833332	1023.000000	1023.000000	2046.000000
34.500000	-0.039741	-23.487099	-3.879159	-6.148212	-8.786070	-4.673657	0.000000	-10.000000	-0.208333	17.233334	40.000000	1023.000000	1023.000000	2046.000000
34.520000	-0.037865	-22.378151	-3.595728	-5.843521	-8.475986	-4.462915	0.000000	-10.000000	-0.225000	18.200001	45.500000	1023.000000	1023.000000	2046.000000
34.540001	-0.035839	-21.180956	-3.317264	-5.609765	-8.114597	-4.139329	0.000000	-10.000000	-0.233333	18.833334	49.500000	1023.000000	1023.000000	2046.000000
34.560001	-0.033851	-20.005701	-3.012275	-5.402703	-7.806176	-3.784546	0.000000	-10.000000	-0.258333	19.666668	55.833332	1023.000000	1023.000000	2046.000000
34.580002	-0.032013	-18.919891	-2.702780	-5.091640	-7.534423	-3.591050	0.000000	-10.000000	-0.283333	20.466667	62.333332	1023.000000	1023.000000	2046.000000
34.599998	-0.029842	-17.636520	-2.346900	-4.791356	-7.195365	-3.302900	0.000000	-10.000000	-0.316667	21.200001	69.166664	1023.000000	1023.000000	2046.000000
34.619999	-0.028193	-16.662081	-1.921244	-4.607381	-7.128713	-3.004742	0.000000	-10.000000	-0.341667	21.866667	76.000000	1023.000000	1023.000000	2046.000000
34.639999	-0.027357	-16.168009	-1.726375	-4.383975	-7.069537	-2.988122	0.000000	-10.000000	-0.375000	22.633333	83.166664	1023.000000	1023.000000	2046.000000
34.660000	-0.026610	-15.726306	-1.491923	-4.337074	-7.029751	-2.867556	0.000000	-10.000000	-0.391667	23.466667	90.500000	1023.000000	1023.000000	2046.000000
34.680000	-0.025802	-15.249204	-1.244444	-4.238318	-6.978082	-2.788359	0.000000	-10.000000	-0.391667	24.266666	98.166664	1023.000000	1023.000000	2046.000000
34.700001	-0.024492	-14.474895	-1.074713	-4.038972	-6.728649	-2.632561	0.000000	-10.000000	-0.391667	24.866667	106.000000	1023.000000	1023.000000	2046.000000
34.720001	-0.022331	-13.197872	-0.820809	-3.710582	-6.367659	-2.298823	0.000000	-10.000000	-0.383333	24.866667	114.333336	1023.000000	1023.000000	2046.000000
34.740002	-0.019680	-11.631112	-0.642052	-3.279867	-5.892737	-1.816455	0.000000	-10.000000	-0.383333	24.766666	120.000000	1023.000000	1023.000000	2046.000000
34.759998	-0.017057	-10.080770	-0.533376	-2.744520	-5.433920	-1.368954	0.000000	-10.000000	-0.375000	24.483334	128.333328	1023.000000	1023.000000	2046.000000
34.779999	-0.015020	-8.876730	-0.428287	-2.438298	-5.066038	-0.944107	0.000000	-10.000000	-0.391667	24.616667	136.500000	1023.000000	1023.000000	2046.000000
34.799999	-0.014450	-8.539889	-0.469493	-2.524265	-4.862623	-0.683509	0.000000	-10.000000	-0.408333	25.050001	147.500000	1023.000000	1023.000000	2046.000000
34.820000	-0.015779	-9.325512	-1.035969	-2.638986	-4.853094	-0.797463	0.000000	-10.000000	-0.408333	24.983334	155.833328	1023.000000	1023.000000	2046.000000
34.840000	-0.018161	-10.733328	-1.959064	-2.940144	-4.833480	-1.000640	0.000000	-10.000000	-0.391667	24.883333	164.333328	1023.000000	1023.000000	2046.000000
34.860001	-0.020198	-11.937294	-2.678097	-3.280692	-4.879558	-1.098947	0.000000	-10.000000	-0.358333	24.050001	172.666672	1023.000000	1023.000000	2046.000000
34.880001	-0.021052	-12.441642	-3.146781	-3.378647	-4.788278	-1.127936	0.000000	-10.000000	-0.333333	23.433334	181.000000	1023.000000	1023.000000	2046.000000
34.900002	-0.020848	-12.321024	-3.399566	-3.380168	-4.619070	-0.922221	0.000000	-10.000000	-0.308333	22.833334	188.666672	1023.000000	1023.000000	2046.000000
34.919998	-0.020391	-12.050976	-3.483438	-3.390931	-4.517236	-0.659370	0.000000	-10.000000	-0.300000	22.716667	196.333328	1023.000000	1023.000000	2046.000000
34.939999	-0.019825	-11.716511	-3.567524	-3.222418	-4.429380	-0.497189	0.000000	-10.000000	-0.308333	22.650000	203.833328	1023.000000	1023.000000	2046.000000
34.959999	-0.018650	-11.022012	-3.524524	-3.069775	-4.227334	-0.200379	0.000000	-10.000000	-0.308333	22.549999	211.500000	1023.000000	1023.000000	2046.000000
34.980000	-0.017518	-10.352855	-3.394384	-2.906640	-4.073510	0.021679	0.000000	-10.000000	-0.291667	22.150000	219.000000	1023.000000	1023.000000	2046.000000
35.000000	-0.016007	-9.460090	-3.265231	-2.686387	-3.766366	0.257894	0.000000	-10.000000	-0.266667	21.916666	226.500000	1023.000000	1023.000000	2046.000000
35.020000	-0.014532	-8.588317	-2.963020	-2.504148	-3.640065	0.518916	0.000000	-10.000000	-0.275000	21.483334	233.833328	1023.000000	1023.000000	2046.000000
35.040001	-0.012630	-7.464098	-2.678677	-2.196183	-3.316370	0.727132	0.000000	-10.000000	-0.275000	21.533335	241.166672	1023.000000	1023.000000	2046.000000
35.060001	-0.010691	-6.318569	-2.353293	-2.085940	-2.982685	1.103350	0.000000	-10.000000	-0.291667	21.483334	248.333328	1023.000000	1023.000000	2046.000000
35.080002	-0.008428	-4.980839	-1.999913	-1.770679	-2.562161	1.351913	0.000000	-10.000000	-0.266667	21.600000	255.666672	1023.000000	1023.000000	2046.000000
35.099998	-0.006200	-3.663917	-1.609504	-1.609718	-2.147585	1.702890	0.000000	-10.000000	-0.283333	21.333334	262.833344	1023.000000	1023.000000	2046.000000
35.119999	-0.003972	-2.347343	-1.346457	-1.302199	-1.616356	1.917669	0.000000	-10.000000	-0.250000	21.116667	270.000000	1023.000000	1023.000000	2046.000000
35.139999	-0.002039	-1.205154	-1.100198	-1.267091	-1.117039	2.279174	0.000000	-10.000000	-0.233333	20.316668	277.000000	1023.000000	1023.000000	2046.000000
35.160000	-0.000399	-0.236025	-0.953397	-1.197518	-0.543693	2.458583	0.000000	-10.000000	-0.200000	19.566668	283.833344	1023.000000	1023.000000	2046.000000
35.180000	0.001109	0.655578	-0.648490	-1.263164	-0.132175	2.699407	0.000000	-10.000000	-0.191667	18.616667	290.500000	1023.000000	1023.000000	2046.000000
35.200001	0.002216	1.309469	-0.324669	-1.191830	0.061960	2.764008	0.000000	-10.000000	-0.175000	17.950001	297.000000	1023.000000	1023.000000	2046.000000
35.220001	0.003422	2.022678	-0.059733	-1.106759	0.284617	2.904553	0.000000	-10.000000	-0.158333	17.500000	303.166656	1023.000000	1023.000000	2046.000000
35.240002	0.004218	2.492712	0.288340	-1.022623	0.307297	2.919697	0.000000	-10.000000	-0.150000	17.100000	309.000000	1023.000000	1023.000000	2046.000000
35.259998	0.005096	3.011698	0.698357	-0.950257	0.296666	2.966932	0.000000	-10.000000	-0.141667	16.950001	314.666656	1023.000000	1023.000000	2046.000000
35.279999	0.005908	3.491357	1.021047	-1.019190	0.325571	3.163929	0.000000	-10.000000	-0.125000	16.600000	320.333344	1023.000000	1023.000000	2046.000000
35.299999	0.007030	4.154942	1.265084	-0.802127	0.490356	3.201629	0.000000	-10.000000	-0.108333	16.183334	326.000000	1023.000000	1023.000000	2046.000000
35.320000	0.008379	4.951803	1.616799	-0.699444	0.593650	3.440798	0.000000	-10.000000	-0.083333	15.433333	331.500000	1023.000000	1023.000000	2046.000000
35.340000	0.009634	5.693927	1.946734	-0.561972	0.745349	3.563816	0.000000	-10.000000	-0.075000	14.283334	336.833344	1023.000000	1023.000000	2046.000000
35.360001	0.011056	6.534126	2.179596	-0.407431	1.066087	3.695874	0.000000	-10.000000	-0.050000	12.650001	341.833344	1023.000000	1023.000000	2046.000000
35.380001	0.012549	7.416561	2.756408	-0.306101	1.122751	3.843503	0.000000	-10.000000	-0.033333	10.383333	346.333344	1023.000000	1023.000000	2046.000000
35.400002	0.014449	8.539347	3.339959	0.022965	1.286413	3.890009	0.000000	-10.000000	-0.008333	7.766667	350.166656	1023.000000	1023.000000	2046.000000
35.419998	0.015750	9.308352	3.856018	0.174730	1.295885	3.981718	0.000000	-10.000000	0.008333	5.533333	353.166656	1023.000000	1023.000000	2046.000000
35.439999	0.016247	9.601687	4.214553	0.263695	1.185899	3.937540	0.000000	-10.000000	0.025000	2.733333	355.333344	1023.000000	1023.000000	2046.000000
35.459999	0.016102	9.516498	4.325317	0.301786	1.130172	3.759223	0.000000	-10.000000	0.041667	0.233333	356.500000	1023.000000	1023.000000	2046.000000
35.480000	0.015940	9.420553	4.510732	0.168719	1.017149	3.723954	0.000000	-10.000000	0.050000	-2.383333	357.000000	1023.000000	1023.000000	2046.000000
35.500000	0.015642	9.244436	4.501339	0.230880	0.968307	3.543911	0.000000	-10.000000	0.066667	-4.433333	357.000000	1023.000000	1023.000000	2046.000000
35.520000	0.014694	8.684241	4.185338	0.261308	0.805220	3.432375	0.000000	-10.000000	0.083333	-6.733334	357.000000	1023.000000	1023.000000	2046.000000
35.540001	0.012728	7.521991	3.801425	0.101209	0.482605	3.136752	0.000000	-10.000000	0.100000	-8.950000	357.000000	1023.000000	1023.000000	2046.000000
35.560001	0.010258	6.062536	3.548423	-0.067960	0.038322	2.543751	0.000000	-10.000000	0.108333	-10.300000	357.000000	1023.000000	1023.000000	2046.000000
35.580002	0.007446	4.400758	3.243406	-0.509926	-0.337611	2.004889	0.000000	-10.000000	0.108333	-11.050000	357.000000	1023.000000	1023.000000	2046.000000
35.599998	0.004006	2.367312	2.632965	-0.914698	-0.795825	1.444870	0.000000	-10.000000	0.108333	-11.766667	357.000000	1023.000000	1023.000000	2046.000000
35.619999	0.000287	0.169555	1.680657	-1.180271	-1.096617	0.765785	0.000000	-10.000000	0.100000	-12.416667	349.333344	1023.000000	1023.000000	2046.000000
35.639999	-0.003108	-1.836698	0.823029	-1.616267	-1.446806	0.403347	0.000000	-10.000000	0.108333	-12.983334	340.333344	1023.000000	1023.000000	2046.000000
35.660000	-0.005473	-3.234530	0.182022	-1.913776	-1.619192	0.116416	0.000000	-10.000000	0.091667	-12.816667	330.000000	1023.000000	1023.000000	2046.000000
35.680000	-0.006418	-3.793065	-0.276453	-2.086613	-1.486972	0.056973	0.000000	-10.000000	0.050000	-9.116667	326.000000	1023.000000	1023.000000	2046.000000
35.700001	-0.006831	-4.037078	-0.390438	-2.295908	-1.604005	0.253273	0.000000	-10.000000	0.016667	-3.300000	323.000000	1023.000000	1023.000000	2046.000000
35.720001	-0.006678	-3.946416	-0.505231	-2.202238	-1.608724	0.369777	0.000000	-10.000000	0.008333	0.100000	321.333344	1023.000000	1023.000000	2046.000000
35.740002	-0.006185	-3.655047	-0.480404	-2.271114	-1.579397	0.675868	0.000000	-10.000000	0.025000	0.083333	321.000000	1023.000000	1023.000000	2046.000000
35.759998	-0.005844	-3.453733	-0.458884	-2.158458	-1.560490	0.724099	0.000000	-10.000000	0.025000	-1.300000	321.000000	1023.000000	1023.000000	2046.000000
35.779999	-0.005306	-3.135749	-0.395670	-2.142291	-1.492572	0.894784	0.000000	-10.000000	0.025000	-0.366667	321.000000	1023.000000	1023.000000	2046.000000
35.799999	-0.004718	-2.788594	-0.192412	-2.147696	-1.510242	1.061756	0.000000	-10.000000	0.016667	0.833333	321.000000	1023.000000	1023.000000	2046.000000
35.820000	-0.004116	-2.432305	-0.052090	-1.996280	-1.405894	1.021959	0.000000	-10.000000	0.016667	1.233333	321.000000	1023.000000	1023.000000	2046.000000
35.840000	-0.003579	-2.115145	0.174603	-2.140226	-1.400907	1.251386	0.000000	-10.000000	0.008333	1.366667	321.000000	1023.000000	1023.000000	2046.000000
35.860001	-0.002887	-1.706149	0.452257	-2.086913	-1.387282	1.315788	0.000000	-10.000000	0.016667	0.816667	321.000000	1023.000000	1023.000000	2046.000000
35.880001	-0.002224	-1.314167	0.629758	-2.048774	-1.230219	1.335068	0.000000	-10.000000	0.025000	0.416667	321.000000	1023.000000	1023.000000	2046.000000
35.900002	-0.001755	-1.037330	0.884898	-2.088959	-1.198908	1.365638	0.000000	-10.000000	0.033333	0.000000	321.000000	1023.000000	1023.000000	2046.000000
35.919998	-0.001394	-0.823813	1.050634	-2.099568	-1.057789	1.282909	0.000000	-10.000000	0.033333	0.000000	321.000000	1023.000000	1023.000000	2046.000000
35.939999	-0.001279	-0.755921	1.200827	-2.395607	-0.915729	1.354588	0.000000	-10.000000	0.016667	0.000000	321.000000	1023.000000	1023.000000	2046.000000
35.959999	-0.001887	-1.115508	1.344952	-2.539300	-1.027494	1.106334	0.000000	-10.000000	0.008333	0.000000	321.000000	1023.000000	1023.000000	2046.000000
35.980000	-0.002557	-1.510918	1.438433	-2.712345	-1.165667	0.928661	0.000000	-10.000000	0.016667	0.000000	321.000000	1023.000000	1023.000000	2046.000000
36.000000	-0.003497	-2.066686	1.530789	-2.895983	-1.432281	0.730789	0.000000	-10.000000	0.016667	0.000000	321.000000	1023.000000	1023.000000	2046.000000
36.020000	-0.004105	-2.426294	1.672698	-2.943923	-1.645881	0.490811	0.000000	-10.000000	0.016667	0.000000	321.000000	1023.000000	1023.000000	2046.000000
36.040001	-0.004884	-2.886481	1.856559	-3.122806	-1.992841	0.372609	0.000000	-10.000000	0.000000	0.000000	321.000000	1023.000000	1023.000000	2046.000000
36.060001	-0.005345	-3.158650	1.902404	-3.081378	-2.169628	0.189951	0.000000	-10.000000	0.008333	0.000000	321.000000	1023.000000	1023.000000	2046.000000
36.080002	-0.005303	-3.133851	2.059792	-3.114455	-2.297792	0.218605	0.000000	-10.000000	0.008333	0.000000	321.000000	1023.000000	1023.000000	2046.000000
36.099998	-0.005374	-3.176138	2.189039	-3.010153	-2.495000	0.139977	0.000000	-10.000000	0.008333	0.000000	321.000000	1023.000000	1023.000000	2046.000000
36.119999	-0.004945	-2.922725	2.302378	-2.976349	-2.449849	0.201094	0.000000	-10.000000	0.000000	0.000000	321.000000	1023.000000	1023.000000	2046.000000
36.139999	-0.004477	-2.645720	2.511667	-2.871170	-2.528327	0.242109	0.000000	-10.000000	0.008333	0.000000	321.000000	1023.000000	1023.000000	2046.000000
36.160000	-0.004012	-2.370830	2.609830	-2.759581	-2.506796	0.285717	0.000000	-10.000000	0.016667	0.000000	321.000000	1023.000000	1023.000000	2046.000000
36.180000	-0.002968	-1.753919	2.840894	-2.548228	-2.404113	0.357529	0.000000	-10.000000	0.025000	0.000000	321.000000	1023.000000	1023.000000	2046.000000
36.200001	-0.001457	-0.861321	3.324848	-2.282842	-2.347645	0.444318	0.000000	-10.000000	0.025000	0.000000	321.000000	1023.000000	1023.000000	2046.000000
36.220001	0.000249	0.146984	3.716407	-1.885144	-2.224896	0.540617	0.000000	-10.000000	0.025000	0.000000	321.000000	1023.000000	1023.000000	2046.000000
36.240002	0.001625	0.960418	4.051379	-1.718601	-2.173744	0.801384	0.000000	-10.000000	0.016667	0.000000	321.000000	1023.000000	1023.000000	2046.000000
36.259998	0.002207	1.304481	4.242017	-1.582791	-2.212601	0.857856	0.000000	-10.000000	0.008333	0.000000	321.000000	1023.000000	1023.000000	2046.000000
36.279999	0.002820	1.666642	4.215784	-1.383318	-2.050118	0.884294	0.000000	-10.000000	0.008333	0.000000	321.000000	1023.000000	1023.000000	2046.000000
36.299999	0.003669	2.168235	4.306112	-1.248993	-1.936927	1.048043	0.000000	-10.000000	0.008333	0.000000	321.000000	1023.000000	1023.000000	2046.000000
36.320000	0.004278	2.528547	4.285662	-1.043808	-1.900851	1.187544	0.000000	-10.000000	0.008333	0.666667	321.000000	1023.000000	1023.000000	2046.000000
36.340000	0.004346	2.568231	3.974585	-0.806928	-1.786971	1.187545	0.000000	-10.000000	0.000000	1.583333	321.000000	1023.000000	1023.000000	2046.000000
36.360001	0.003529	2.085417	3.725425	-0.895448	-1.830884	1.086325	0.000000	-10.000000	0.000000	2.983333	321.000000	1023.000000	1023.000000	2046.000000
36.380001	0.001499	0.886175	3.445273	-1.180568	-2.121140	0.742611	0.000000	-10.000000	-0.008333	4.566667	321.000000	1023.000000	1023.000000	2046.000000
36.400002	-0.000937	-0.553643	2.775940	-1.389687	-2.277978	0.338083	0.000000	-10.000000	-0.008333	5.716667	321.000000	1023.000000	1023.000000	2046.000000
36.419998	-0.003764	-2.224286	1.840373	-1.667287	-2.405872	0.008499	0.000000	-10.000000	0.016667	4.983334	321.000000	1023.000000	1023.000000	2046.000000
36.439999	-0.006948	-4.106473	0.893905	-2.072209	-2.584500	-0.343668	0.000000	-10.000000	0.058333	-0.100000	321.000000	1023.000000	1023.000000	2046.000000
36.459999	-0.009869	-5.832717	0.057848	-2.482910	-2.796124	-0.611531	0.000000	-10.000000	0.133333	-6.566667	320.000000	1023.000000	1023.000000	2046.000000
36.480000	-0.012319	-7.280696	-0.654120	-2.923258	-2.939997	-0.763322	0.000000	-10.000000	0.208333	-13.400000	317.500000	1023.000000	1023.000000	2046.000000
36.500000	-0.014698	-8.686629	-1.228656	-3.260321	-3.251495	-0.946157	0.000000	-10.000000	0.308333	-17.450001	313.000000	1023.000000	1023.000000	2046.000000
36.520000	-0.016689	-9.863484	-1.826465	-3.420931	-3.442379	-1.173710	0.000000	-10.000000	0.375000	-20.733334	307.166656	1023.000000	1023.000000	2046.000000
36.540001	-0.018741	-11.075754	-2.243570	-3.694356	-3.876100	-1.261729	0.000000	-10.000000	0.441667	-22.666668	300.333344	1023.000000	1023.000000	2046.000000
36.560001	-0.020254	-11.970237	-2.669291	-3.790769	-4.077552	-1.432624	0.000000	-10.000000	0.466667	-24.050001	292.833344	1023.000000	1023.000000	2046.000000
36.580002	-0.021818	-12.894402	-2.962985	-4.033624	-4.378454	-1.519340	0.000000	-10.000000	0.483333	-24.516668	285.000000	1023.000000	1023.000000	2046.000000
36.599998	-0.023221	-13.723645	-3.231926	-4.118604	-4.614326	-1.758788	0.000000	-10.000000	0.483333	-24.583334	276.666656	1023.000000	1023.000000	2046.000000
36.619999	-0.024110	-14.248881	-3.346648	-4.283497	-4.763129	-1.855606	0.000000	-10.000000	0.483333	-24.383333	268.333344	1023.000000	1023.000000	2046.000000
36.639999	-0.024983	-14.764834	-3.338303	-4.498134	-4.968044	-1.960353	0.000000	-10.000000	0.491667	-24.316668	260.000000	1023.000000	1023.000000	2046.000000
36.660000	-0.025663	-15.166897	-3.392476	-4.600039	-5.038424	-2.135957	0.000000	-10.000000	0.491667	-24.066668	252.000000	1023.000000	1023.000000	2046.000000
36.680000	-0.025828	-15.264275	-3.303946	-4.688708	-5.071129	-2.200492	0.000000	-10.000000	0.500000	-24.200001	244.000000	1023.000000	1023.000000	2046.000000
36.700001	-0.026286	-15.535248	-3.167694	-4.771722	-5.192655	-2.403177	0.000000	-10.000000	0.500000	-24.283333	236.000000	1023.000000	1023.000000	2046.000000
36.720001	-0.026912	-15.905219	-3.254472	-4.927378	-5.146182	-2.577188	0.000000	-10.000000	0.500000	-24.900000	228.000000	1023.000000	1023.000000	2046.000000
36.740002	-0.028075	-16.592192	-3.248227	-5.265383	-5.311529	-2.767053	0.000000	-10.000000	0.500000	-25.233334	222.666672	1023.000000	1023.000000	2046.000000
36.759998	-0.029142	-17.222921	-3.271958	-5.408792	-5.426693	-3.115478	0.000000	-10.000000	0.500000	-26.033333	214.166672	1023.000000	1023.000000	2046.000000
36.779999	-0.030373	-17.950584	-3.273591	-5.647408	-5.636470	-3.393116	0.000000	-10.000000	0.500000	-26.083334	205.333328	1023.000000	1023.000000	2046.000000
36.799999	-0.031832	-18.812929	-3.219075	-5.761851	-6.002926	-3.829077	0.000000	-10.000000	0.508333	-26.200001	193.666672	1023.000000	1023.000000	2046.000000
36.820000	-0.033325	-19.695145	-3.218115	-5.945366	-6.360107	-4.171556	0.000000	-10.000000	0.508333	-25.800001	184.833328	1023.000000	1023.000000	2046.000000
36.840000	-0.035027	-20.701073	-3.211927	-6.287270	-6.794964	-4.406913	0.000000	-10.000000	0.508333	-25.616667	176.166672	1023.000000	1023.000000	2046.000000
36.860001	-0.036797	-21.747271	-3.283924	-6.470403	-7.212413	-4.780531	0.000000	-10.000000	0.500000	-25.433334	167.500000	1023.000000	1023.000000	2046.000000
36.880001	-0.037754	-22.312494	-3.322454	-6.544979	-7.428213	-5.016849	0.000000	-10.000000	0.500000	-25.183334	159.166672	1023.000000	1023.000000	2046.000000
36.900002	-0.038396	-22.692207	-3.275740	-6.674672	-7.628940	-5.112856	0.000000	-10.000000	0.500000	-25.100000	153.666672	1023.000000	1023.000000	2046.000000
36.919998	-0.038699	-22.871370	-2.962303	-6.702034	-7.898397	-5.308637	0.000000	-10.000000	0.483333	-24.550001	145.333328	1023.000000	1023.000000	2046.000000
36.939999	-0.038074	-22.501823	-2.616124	-6.517856	-7.915482	-5.452362	0.000000	-10.000000	0.441667	-23.666668	137.000000	1023.000000	1023.000000	2046.000000
36.959999	-0.037439	-22.126570	-2.210606	-6.493728	-8.060640	-5.361596	0.000000	-10.000000	0.391667	-22.500000	126.333336	1023.000000	1023.000000	2046.000000
36.980000	-0.037276	-22.030054	-1.914253	-6.378566	-8.266387	-5.470848	0.000000	-10.000000	0.358333	-21.733334	121.333336	1023.000000	1023.000000	2046.000000
37.000000	-0.037327	-22.060268	-1.889859	-6.302033	-8.311708	-5.556667	0.000000	-10.000000	0.333333	-21.066668	114.166664	1023.000000	1023.000000	2046.000000
37.020000	-0.037245	-22.011894	-1.885771	-6.240079	-8.351115	-5.534930	0.000000	-10.000000	0.300000	-20.266668	107.000000	1023.000000	1023.000000	2046.000000
37.040001	-0.037572	-22.204775	-1.908987	-6.158616	-8.514136	-5.623034	0.000000	-10.000000	0.266667	-19.300001	97.833336	1023.000000	1023.000000	2046.000000
37.060001	-0.037640	-22.245073	-2.182875	-5.978350	-8.444525	-5.639323	0.000000	-10.000000	0.241667	-18.400002	91.500000	1023.000000	1023.000000	2046.000000
37.080002	-0.038737	-22.893778	-2.493820	-6.035529	-8.675412	-5.689017	0.000000	-10.000000	0.225000	-17.683334	85.500000	1023.000000	1023.000000	2046.000000
37.099998	-0.040759	-24.088503	-2.769593	-6.242578	-8.996340	-6.079991	0.000000	-10.000000	0.208333	-17.133333	81.500000	1023.000000	1023.000000	2046.000000
37.119999	-0.043418	-25.660172	-3.159389	-6.603168	-9.313680	-6.583935	0.000000	-10.000000	0.191667	-15.950000	75.833336	1023.000000	1023.000000	2046.000000
37.139999	-0.046484	-27.472065	-3.819636	-6.914940	-9.709145	-7.028346	0.000000	-10.000000	0.183333	-14.883333	70.666664	1023.000000	1023.000000	2046.000000
37.160000	-0.049428	-29.212086	-4.737087	-7.201838	-9.870324	-7.402837	0.000000	-10.000000	0.166667	-13.550000	63.833332	1023.000000	1023.000000	2046.000000
37.180000	-0.052447	-30.996323	-5.594330	-7.644877	-10.106917	-7.650197	0.000000	-10.000000	0.158333	-13.250000	59.333332	1023.000000	1023.000000	2046.000000
37.200001	-0.054886	-32.437531	-6.266829	-8.030017	-10.291682	-7.849003	0.000000	-10.000000	0.150000	-13.066668	56.333332	1023.000000	1023.000000	2046.000000
37.220001	-0.056612	-33.457916	-6.801564	-8.382481	-10.330607	-7.943263	0.000000	-10.000000	0.133333	-12.983334	52.000000	1023.000000	1023.000000	2046.000000
37.240002	-0.058375	-34.499699	-7.211319	-8.709375	-10.549188	-8.029817	0.000000	-10.000000	0.116667	-12.716667	47.666668	1023.000000	1023.000000	2046.000000
37.259998	-0.059762	-35.319462	-7.541074	-8.829009	-10.791216	-8.158161	0.000000	-10.000000	0.091667	-12.100000	42.000000	1023.000000	1023.000000	2046.000000
37.279999	-0.060566	-35.794632	-7.909613	-8.935381	-10.809335	-8.140305	0.000000	-10.000000	0.083333	-11.650001	39.333332	1023.000000	1023.000000	2046.000000
37.299999	-0.061330	-36.246315	-8.004233	-9.089556	-11.032531	-8.119993	0.000000	-10.000000	0.075000	-10.983334	36.666668	1023.000000	1023.000000	2046.000000
37.320000	-0.061722	-36.477940	-8.122384	-9.019275	-11.107759	-8.228520	0.000000	-10.000000	0.066667	-10.383333	34.333332	1023.000000	1023.000000	2046.000000
37.340000	-0.061685	-36.455906	-8.151970	-8.990861	-11.076579	-8.236495	0.000000	-10.000000	0.050000	-8.716667	29.833334	1023.000000	1023.000000	2046.000000
37.360001	-0.061429	-36.304741	-8.030490	-9.033957	-11.110852	-8.129441	0.000000	-10.000000	0.016667	-6.633333	26.000000	1023.000000	1023.000000	2046.000000
37.380001	-0.060764	-35.911808	-7.825319	-8.929536	-11.061748	-8.095206	0.000000	-10.000000	0.008333	-4.116667	22.833334	1023.000000	1023.000000	2046.000000
37.400002	-0.059656	-35.256485	-7.604770	-8.869359	-10.864888	-7.917469	0.000000	-10.000000	0.008333	-2.666667	21.833334	1023.000000	1023.000000	2046.000000
37.419998	-0.058512	-34.580769	-7.220051	-8.778413	-10.815021	-7.767282	0.000000	-10.000000	0.016667	-1.483333	21.333334	1023.000000	1023.000000	2046.000000
37.439999	-0.057064	-33.724712	-6.890053	-8.586846	-10.570180	-7.677633	0.000000	-10.000000	0.008333	-0.383333	21.166666	1023.000000	1023.000000	2046.000000
37.459999	-0.055679	-32.906017	-6.680049	-8.612869	-10.247740	-7.365360	0.000000	-10.000000	-0.016667	1.550000	21.000000	1023.000000	1023.000000	2046.000000
37.480000	-0.054785	-32.378044	-6.363952	-8.599298	-10.150327	-7.264467	0.000000	-10.000000	-0.033333	4.400000	21.000000	1023.000000	1023.000000	2046.000000
37.500000	-0.053709	-31.741798	-6.159699	-8.459513	-9.877655	-7.244931	0.000000	-10.000000	-0.050000	7.266666	21.000000	1023.000000	1023.000000	2046.000000
37.520000	-0.052645	-31.113152	-5.760508	-8.365540	-9.850369	-7.136735	0.000000	-10.000000	-0.050000	9.300000	21.000000	1023.000000	1023.000000	2046.000000
37.540001	-0.051840	-30.637506	-5.465880	-8.209703	-9.804681	-7.157242	0.000000	-10.000000	-0.083333	10.900000	21.000000	1023.000000	1023.000000	2046.000000
37.560001	-0.050795	-30.019609	-5.125955	-8.178583	-9.735346	-6.979726	0.000000	-10.000000	-0.125000	12.666667	21.000000	1023.000000	1023.000000	2046.000000
37.580002	-0.049762	-29.409594	-4.714136	-8.111281	-9.754362	-6.829813	0.000000	-10.000000	-0.175000	15.700001	21.666666	1023.000000	1023.000000	2046.000000
37.599998	-0.048353	-28.576490	-4.471051	-7.877377	-9.548010	-6.680052	0.000000	-10.000000	-0.191667	17.783335	22.333334	1023.000000	1023.000000	2046.000000
37.619999	-0.046081	-27.233980	-3.963280	-7.639323	-9.298242	-6.333135	0.000000	-10.000000	-0.216667	19.600000	24.500000	1023.000000	1023.000000	2046.000000
37.639999	-0.043204	-25.533821	-3.151204	-7.274346	-9.088685	-6.019587	0.000000	-10.000000	-0.258333	20.133333	28.166666	1023.000000	1023.000000	2046.000000
37.660000	-0.039885	-23.571901	-2.387813	-6.859814	-8.647804	-5.676471	0.000000	-10.000000	-0.325000	21.266666	34.166668	1023.000000	1023.000000	2046.000000
37.680000	-0.036720	-21.701490	-1.685938	-6.561133	-8.286972	-5.167448	0.000000	-10.000000	-0.358333	22.366667	41.000000	1023.000000	1023.000000	2046.000000
37.700001	-0.033636	-19.878645	-1.170692	-6.089436	-7.872422	-4.746096	0.000000	-10.000000	-0.383333	23.733334	51.000000	1023.000000	1023.000000	2046.000000
37.720001	-0.030746	-18.171011	-0.760405	-5.673580	-7.463121	-4.273904	0.000000	-10.000000	-0.383333	24.500000	58.666668	1023.000000	1023.000000	2046.000000
37.740002	-0.027984	-16.538370	-0.538449	-5.155779	-6.991479	-3.852662	0.000000	-10.000000	-0.408333	24.916666	66.666664	1023.000000	1023.000000	2046.000000
37.759998	-0.025548	-15.099145	-0.469208	-4.820987	-6.541275	-3.267674	0.000000	-10.000000	-0.408333	25.233334	72.333336	1023.000000	1023.000000	2046.000000
37.779999	-0.023224	-13.725312	-0.413682	-4.294950	-6.171268	-2.845413	0.000000	-10.000000	-0.416667	25.366667	80.666664	1023.000000	1023.000000	2046.000000
37.799999	-0.021833	-12.903217	-0.356370	-3.913281	-6.015366	-2.618201	0.000000	-10.000000	-0.425000	25.583334	92.000000	1023.000000	1023.000000	2046.000000
37.820000	-0.020998	-12.409975	-0.119236	-3.962597	-5.905092	-2.423049	0.000000	-10.000000	-0.450000	26.033333	103.166664	1023.000000	1023.000000	2046.000000
37.840000	-0.021163	-12.507482	-0.177323	-4.060412	-5.878789	-2.390958	0.000000	-10.000000	-0.466667	26.666668	111.666664	1023.000000	1023.000000	2046.000000
37.860001	-0.021878	-12.929755	-0.749000	-4.085708	-5.669881	-2.425166	0.000000	-10.000000	-0.458333	26.916668	117.500000	1023.000000	1023.000000	2046.000000
37.880001	-0.023271	-13.752960	-1.415516	-4.194885	-5.671772	-2.470788	0.000000	-10.000000	-0.433333	26.733334	123.500000	1023.000000	1023.000000	2046.000000
37.900002	-0.023831	-14.083871	-2.053602	-4.215321	-5.428024	-2.386922	0.000000	-10.000000	-0.408333	26.283333	132.500000	1023.000000	1023.000000	2046.000000
37.919998	-0.023667	-13.987283	-2.297908	-4.269162	-5.270843	-2.149371	0.000000	-10.000000	-0.408333	25.750000	141.333328	1023.000000	1023.000000	2046.000000
37.939999	-0.023135	-13.672744	-2.472557	-4.192727	-5.115069	-1.892390	0.000000	-10.000000	-0.400000	25.283335	150.000000	1023.000000	1023.000000	2046.000000
37.959999	-0.022219	-13.131631	-2.631496	-4.055933	-4.899060	-1.545142	0.000000	-10.000000	-0.400000	25.033335	158.500000	1023.000000	1023.000000	2046.000000
37.980000	-0.021020	-12.422990	-2.614700	-3.822844	-4.801317	-1.184129	0.000000	-10.000000	-0.391667	24.866667	166.833328	1023.000000	1023.000000	2046.000000
38.000000	-0.019574	-11.568518	-2.579485	-3.499122	-4.565684	-0.924227	0.000000	-10.000000	-0.400000	24.683334	175.166672	1023.000000	1023.000000	2046.000000
38.020000	-0.017792	-10.514905	-2.373612	-3.306661	-4.311583	-0.523050	0.000000	-10.000000	-0.400000	24.650002	183.500000	1023.000000	1023.000000	2046.000000
38.040001	-0.015887	-9.389508	-2.020201	-3.049661	-4.129838	-0.189807	0.000000	-10.000000	-0.408333	24.916668	191.833328	1023.000000	1023.000000	2046.000000
38.060001	-0.013953	-8.245994	-1.845149	-2.709614	-3.741112	0.049881	0.000000	-10.000000	-0.425000	25.200001	200.000000	1023.000000	1023.000000	2046.000000
38.080002	-0.011541	-6.820563	-1.447016	-2.489315	-3.394954	0.510722	0.000000	-10.000000	-0.433333	25.400000	208.333328	1023.000000	1023.000000	2046.000000
38.099998	-0.008889	-5.253191	-1.006931	-2.145317	-2.967340	0.866396	0.000000	-10.000000	-0.450000	25.633333	216.666672	1023.000000	1023.000000	2046.000000
38.119999	-0.006100	-3.605276	-0.675673	-1.744286	-2.389368	1.204051	0.000000	-10.000000	-0.441667	25.833334	225.333328	1023.000000	1023.000000	2046.000000
38.139999	-0.003247	-1.918862	-0.238281	-1.509967	-1.874261	1.703647	0.000000	-10.000000	-0.433333	25.766666	233.833328	1023.000000	1023.000000	2046.000000
38.160000	-0.000555	-0.328282	0.182094	-1.273858	-1.305004	2.068486	0.000000	-10.000000	-0.408333	25.299999	242.500000	1023.000000	1023.000000	2046.000000
38.180000	0.001718	1.015062	0.523660	-1.096183	-0.755897	2.343482	0.000000	-10.000000	-0.383333	24.633333	250.833328	1023.000000	1023.000000	2046.000000
38.200001	0.004082	2.412230	0.899456	-1.001268	-0.214576	2.728618	0.000000	-10.000000	-0.358333	23.983334	259.333344	1023.000000	1023.000000	2046.000000
38.220001	0.005857	3.461241	1.314294	-0.888441	0.096620	2.938769	0.000000	-10.000000	-0.325000	23.250000	267.500000	1023.000000	1023.000000	2046.000000
38.240002	0.007113	4.203741	1.697763	-0.726921	0.222280	3.010619	0.000000	-10.000000	-0.300000	22.700001	275.500000	1023.000000	1023.000000	2046.000000
38.259998	0.008461	5.000434	1.992212	-0.552024	0.449610	3.110636	0.000000	-10.000000	-0.283333	22.283335	283.000000	1023.000000	1023.000000	2046.000000
38.279999	0.009693	5.728848	2.401793	-0.472808	0.524746	3.275117	0.000000	-10.000000	-0.275000	22.116667	290.500000	1023.000000	1023.000000	2046.000000
38.299999	0.010806	6.386195	2.812878	-0.372771	0.536843	3.409245	0.000000	-10.000000	-0.283333	21.766668	298.000000	1023.000000	1023.000000	2046.000000
38.320000	0.012661	7.482503	3.184582	-0.143301	0.808908	3.632313	0.000000	-10.000000	-0.275000	21.683334	305.333344	1023.000000	1023.000000	2046.000000
38.340000	0.014619	8.639691	3.570024	0.048239	1.087705	3.933722	0.000000	-10.000000	-0.283333	21.666668	312.666656	1023.000000	1023.000000	2046.000000
38.360001	0.016905	9.990614	4.106483	0.278942	1.336353	4.268837	0.000000	-10.000000	-0.266667	21.450001	319.833344	1023.000000	1023.000000	2046.000000
38.380001	0.019387	11.457863	4.529490	0.579367	1.730581	4.618425	0.000000	-10.000000	-0.266667	21.100000	327.000000	1023.000000	1023.000000	2046.000000
38.400002	0.021764	12.862494	4.915242	0.876742	2.119766	4.950746	0.000000	-10.000000	-0.258333	20.549999	334.000000	1023.000000	1023.000000	2046.000000
38.419998	0.024061	14.220300	5.337883	1.146063	2.436730	5.299623	0.000000	-10.000000	-0.241667	20.049999	341.000000	1023.000000	1023.000000	2046.000000
38.439999	0.026060	15.401324	5.647197	1.496132	2.740158	5.517837	0.000000	-10.000000	-0.208333	19.250000	347.833344	1023.000000	1023.000000	2046.000000
38.459999	0.027804	16.432415	5.865966	1.639756	3.073196	5.853498	0.000000	-10.000000	-0.150000	17.549999	354.333344	1023.000000	1023.000000	2046.000000
38.480000	0.028961	17.115973	6.074822	1.833413	3.249935	5.957803	0.000000	-10.000000	-0.091667	15.250000	360.500000	1023.000000	1023.000000	2046.000000
38.500000	0.030188	17.841085	6.298621	2.046334	3.468661	6.027469	0.000000	-10.000000	-0.041667	11.833334	366.000000	1023.000000	1023.000000	2046.000000
38.520000	0.030876	18.247568	6.574468	2.091224	3.501993	6.079883	0.000000	-10.000000	0.000000	7.816667	370.666656	1023.000000	1023.000000	2046.000000
38.540001	0.030896	18.259638	6.659093	2.238051	3.457320	5.905174	0.000000	-10.000000	0.025000	2.683333	373.833344	1023.000000	1023.000000	2046.000000
38.560001	0.030226	17.863535	6.618451	2.138856	3.350030	5.756198	0.000000	-10.000000	0.041667	-1.600000	375.500000	1023.000000	1023.000000	2046.000000
38.580002	0.028673	16.945881	6.489655	1.928013	3.037550	5.490663	0.000000	-10.000000	0.058333	-5.600000	376.000000	1023.000000	1023.000000	2046.000000
38.599998	0.027448	16.221563	6.320547	1.761083	2.892869	5.247063	0.000000	-10.000000	0.075000	-8.466667	376.000000	1023.000000	1023.000000	2046.000000
38.619999	0.027257	16.108639	6.248758	1.711707	2.877126	5.271047	0.000000	-10.000000	0.125000	-11.550000	376.000000	1023.000000	1023.000000	2046.000000
38.639999	0.026545	15.687915	5.946603	1.835837	2.787956	5.117518	0.000000	-10.000000	0.183333	-13.983334	376.000000	1023.000000	1023.000000	2046.000000
38.660000	0.025258	14.927425	5.517848	1.837117	2.555027	5.017433	0.000000	-10.000000	0.233333	-16.016666	372.500000	1023.000000	1023.000000	2046.000000
38.680000	0.022656	13.389407	5.084845	1.603473	2.096604	4.604486	0.000000	-10.000000	0.266667	-17.733334	364.000000	1023.000000	1023.000000	2046.000000
38.700001	0.018882	11.159091	4.499915	1.070549	1.575947	4.012680	0.000000	-10.000000	0.283333	-19.016666	353.500000	1023.000000	1023.000000	2046.000000
38.720001	0.014081	8.321952	3.577631	0.517115	0.922100	3.305106	0.000000	-10.000000	0.316667	-20.000000	344.166656	1023.000000	1023.000000	2046.000000
38.740002	0.008957	5.293325	2.372378	0.066333	0.343372	2.511242	0.000000	-10.000000	0.350000	-20.983334	337.500000	1023.000000	1023.000000	2046.000000
38.759998	0.004218	2.493104	1.292191	-0.498512	-0.231384	1.930809	0.000000	-10.000000	0.383333	-21.950001	330.333344	1023.000000	1023.000000	2046.000000
38.779999	0.000510	0.301460	0.405969	-0.944044	-0.646853	1.486388	0.000000	-10.000000	0.400000	-22.833334	323.000000	1023.000000	1023.000000	2046.000000
38.799999	-0.002482	-1.466866	-0.349349	-1.403835	-0.963969	1.250286	0.000000	-10.000000	0.400000	-23.433334	315.500000	1023.000000	1023.000000	2046.000000
38.820000	-0.005093	-3.010067	-0.886034	-1.768579	-1.374104	1.018650	0.000000	-10.000000	0.425000	-23.866667	307.833344	1023.000000	1023.000000	2046.000000
38.840000	-0.007585	-4.482949	-1.368427	-1.979315	-1.878499	0.743292	0.000000	-10.000000	0.458333	-24.150000	300.000000	1023.000000	1023.000000	2046.000000
38.860001	-0.009641	-5.697851	-1.903757	-2.167610	-2.166771	0.540287	0.000000	-10.000000	0.483333	-24.416668	291.833344	1023.000000	1023.000000	2046.000000
38.880001	-0.011411	-6.743913	-2.271347	-2.356425	-2.464315	0.348174	0.000000	-10.000000	0.491667	-24.566668	283.500000	1023.000000	1023.000000	2046.000000
38.900002	-0.013059	-7.717915	-2.468703	-2.542318	-2.875834	0.168940	0.000000	-10.000000	0.483333	-24.633333	275.166656	1023.000000	1023.000000	2046.000000
38.919998	-0.014459	-8.545179	-2.786553	-2.633088	-3.048350	-0.077189	0.000000	-10.000000	0.475000	-24.500000	267.000000	1023.000000	1023.000000	2046.000000
38.939999	-0.015456	-9.134577	-2.871771	-2.773294	-3.262008	-0.227503	0.000000	-10.000000	0.458333	-24.283335	259.000000	1023.000000	1023.000000	2046.000000
38.959999	-0.016582	-9.799775	-2.889736	-3.008557	-3.568772	-0.332710	0.000000	-10.000000	0.433333	-23.900002	251.000000	1023.000000	1023.000000	2046.000000
38.980000	-0.017136	-10.127643	-3.017114	-3.142561	-3.595784	-0.372183	0.000000	-10.000000	0.433333	-23.633333	243.000000	1023.000000	1023.000000	2046.000000
39.000000	-0.017806	-10.523508	-3.021430	-3.284006	-3.777797	-0.440276	0.000000	-10.000000	0.433333	-23.500000	235.000000	1023.000000	1023.000000	2046.000000
39.020000	-0.018573	-10.976870	-3.158299	-3.340542	-3.860416	-0.617613	0.000000	-10.000000	0.450000	-23.666666	227.000000	1023.000000	1023.000000	2046.000000
39.040001	-0.019522	-11.537537	-3.277508	-3.613606	-3.996088	-0.650335	0.000000	-10.000000	0.450000	-23.750000	219.000000	1023.000000	1023.000000	2046.000000
39.060001	-0.020826	-12.308105	-3.383983	-3.911271	-4.196737	-0.816114	0.000000	-10.000000	0.450000	-23.733334	211.000000	1023.000000	1023.000000	2046.000000
39.080002	-0.021935	-12.963713	-3.485606	-4.141456	-4.295957	-1.040695	0.000000	-10.000000	0.450000	-23.750000	203.000000	1023.000000	1023.000000	2046.000000
39.099998	-0.023174	-13.695679	-3.346315	-4.362590	-4.669382	-1.317392	0.000000	-10.000000	0.450000	-23.683334	195.000000	1023.000000	1023.000000	2046.000000
39.119999	-0.024464	-14.458082	-3.289932	-4.388848	-5.027913	-1.751389	0.000000	-10.000000	0.450000	-23.583334	187.166672	1023.000000	1023.000000	2046.000000
39.139999	-0.025793	-15.243523	-3.263572	-4.582422	-5.340843	-2.056685	0.000000	-10.000000	0.450000	-23.416668	179.500000	1023.000000	1023.000000	2046.000000
39.160000	-0.027382	-16.182961	-3.192613	-4.937469	-5.794914	-2.257964	0.000000	-10.000000	0.450000	-23.300001	171.833328	1023.000000	1023.000000	2046.000000
39.180000	-0.029086	-17.189564	-3.250933	-5.178097	-6.217040	-2.543494	0.000000	-10.000000	0.433333	-23.283333	164.000000	1023.000000	1023.000000	2046.000000
39.200001	-0.030190	-17.842026	-3.294798	-5.279661	-6.482526	-2.785041	0.000000	-10.000000	0.416667	-23.133333	156.166672	1023.000000	1023.000000	2046.000000
39.220001	-0.030962	-18.298670	-3.261878	-5.451016	-6.709210	-2.876565	0.000000	-10.000000	0.400000	-23.000000	148.500000	1023.000000	1023.000000	2046.000000
39.240002	-0.031772	-18.777264	-3.184918	-5.541600	-6.992952	-3.057793	0.000000	-10.000000	0.383333	-22.816668	140.833328	1023.000000	1023.000000	2046.000000
39.259998	-0.032445	-19.174999	-3.208425	-5.576635	-7.170846	-3.219094	0.000000	-10.000000	0.375000	-22.583334	133.166672	1023.000000	1023.000000	2046.000000
39.279999	-0.033013	-19.510517	-3.297523	-5.660593	-7.233704	-3.318698	0.000000	-10.000000	0.366667	-22.266666	125.500000	1023.000000	1023.000000	2046.000000
39.299999	-0.033512	-19.805561	-3.231331	-5.789676	-7.441872	-3.342681	0.000000	-10.000000	0.375000	-21.833334	118.166664	1023.000000	1023.000000	2046.000000
39.320000	-0.034062	-20.130377	-3.198446	-5.803955	-7.613351	-3.514625	0.000000	-10.000000	0.366667	-21.483334	110.833336	1023.000000	1023.000000	2046.000000
39.340000	-0.034405	-20.333057	-3.214543	-5.838410	-7.665636	-3.614469	0.000000	-10.000000	0.350000	-21.116667	103.666664	1023.000000	1023.000000	2046.000000
39.360001	-0.034893	-20.621864	-3.171129	-5.910324	-7.833305	-3.707107	0.000000	-10.000000	0.333333	-20.783333	96.500000	1023.000000	1023.000000	2046.000000
39.380001	-0.035470	-20.962828	-3.106133	-5.903786	-8.063989	-3.888920	0.000000	-10.000000	0.325000	-20.350000	89.666664	1023.000000	1023.000000	2046.000000
39.400002	-0.035992	-21.271111	-3.161716	-5.933446	-8.131815	-4.044134	0.000000	-10.000000	0.316667	-19.833334	83.000000	1023.000000	1023.000000	2046.000000
39.419998	-0.036439	-21.535192	-3.168854	-6.057689	-8.206501	-4.102149	0.000000	-10.000000	0.291667	-19.283333	76.333336	1023.000000	1023.000000	2046.000000
39.439999	-0.037014	-21.875572	-3.150297	-6.145765	-8.357778	-4.221733	0.000000	-10.000000	0.266667	-18.616667	69.833336	1023.000000	1023.000000	2046.000000
39.459999	-0.037726	-22.296265	-3.118706	-6.202486	-8.557664	-4.417409	0.000000	-10.000000	0.250000	-18.150000	63.500000	1023.000000	1023.000000	2046.000000
39.480000	-0.038307	-22.639334	-3.148467	-6.245257	-8.667661	-4.577949	0.000000	-10.000000	0.241667	-17.650000	57.500000	1023.000000	1023.000000	2046.000000
39.500000	-0.038679	-22.859550	-3.177240	-6.305380	-8.681576	-4.695354	0.000000	-10.000000	0.225000	-17.216667	51.500000	1023.000000	1023.000000	2046.000000
39.520000	-0.038796	-22.928154	-2.997239	-6.392158	-8.776001	-4.762755	0.000000	-10.000000	0.208333	-16.766666	45.833332	1023.000000	1023.000000	2046.000000
39.540001	-0.038935	-23.010685	-2.792852	-6.357154	-8.991615	-4.869064	0.000000	-10.000000	0.200000	-16.183334	40.166668	1023.000000	1023.000000	2046.000000
39.560001	-0.039744	-23.488438	-2.847433	-6.321322	-9.199179	-5.120504	0.000000	-10.000000	0.191667	-15.300000	33.166668	1023.000000	1023.000000	2046.000000
39.580002	-0.041360	-24.443869	-3.011248	-6.566784	-9.592870	-5.272967	0.000000	-10.000000	0.183333	-14.466666	27.833334	1023.000000	1023.000000	2046.000000
39.599998	-0.043244	-25.557062	-3.225329	-6.761419	-9.955224	-5.615089	0.000000	-10.000000	0.175000	-13.700000	23.000000	1023.000000	1023.000000	2046.000000
39.619999	-0.045151	-26.684065	-3.433899	-6.954303	-10.313174	-5.982689	0.000000	-10.000000	0.158333	-13.233334	20.000000	1023.000000	1023.000000	2046.000000
39.639999	-0.045782	-27.057184	-3.671633	-6.927849	-10.328776	-6.128926	0.000000	-10.000000	0.133333	-12.716667	15.500000	1023.000000	1023.000000	2046.000000
39.660000	-0.046684	-27.590237	-3.875295	-6.956269	-10.432338	-6.326335	0.000000	-10.000000	0.100000	-12.266667	11.166667	1023.000000	1023.000000	2046.000000
39.680000	-0.046417	-27.432167	-3.981108	-6.804430	-10.370728	-6.275901	0.000000	-10.000000	0.083333	-12.066667	7.000000	1023.000000	1023.000000	2046.000000
39.700001	-0.046309	-27.368591	-3.973462	-6.757352	-10.363072	-6.274704	0.000000	-10.000000	0.075000	-11.700000	3.166667	1023.000000	1023.000000	2046.000000
39.720001	-0.047272	-27.937634	-4.156737	-6.916368	-10.369493	-6.495037	0.000000	-10.000000	0.083333	-11.366667	-0.333333	1023.000000	1023.000000	2046.000000
39.740002	-0.049423	-29.209093	-4.571544	-7.194935	-10.621544	-6.821069	0.000000	-10.000000	0.075000	-10.616667	-3.666667	1023.000000	1023.000000	2046.000000
39.759998	-0.052659	-31.121229	-5.418070	-7.511325	-10.922628	-7.269206	0.000000	-10.000000	0.066667	-9.716667	-7.000000	1023.000000	1023.000000	2046.000000
39.779999	-0.056580	-33.439037	-6.564786	-7.997123	-11.163213	-7.713915	0.000000	-10.000000	0.050000	-8.433333	-10.333333	1023.000000	1023.000000	2046.000000
39.799999	-0.059514	-35.172539	-7.385106	-8.542686	-11.348269	-7.896477	0.000000	-10.000000	0.050000	-7.733334	-13.166667	1023.000000	1023.000000	2046.000000
39.820000	-0.061659	-36.440723	-7.878980	-8.969025	-11.566594	-8.026126	0.000000	-10.000000	0.050000	-7.616667	-15.833333	1023.000000	1023.000000	2046.000000
39.840000	-0.063449	-37.498524	-8.358450	-9.261497	-11.715083	-8.163493	0.000000	-10.000000	0.058333	-8.250000	-18.333334	1023.000000	1023.000000	2046.000000
39.860001	-0.064706	-38.241508	-8.763082	-9.507188	-11.805008	-8.166232	0.000000	-10.000000	0.058333	-8.766667	-21.166666	1023.000000	1023.000000	2046.000000
39.880001	-0.065680	-38.817104	-9.042130	-9.635340	-11.979992	-8.159645	0.000000	-10.000000	0.058333	-8.966667	-24.000000	1023.000000	1023.000000	2046.000000
39.900002	-0.066393	-39.237999	-9.275343	-9.637358	-12.084425	-8.240875	0.000000	-10.000000	0.050000	-8.750000	-27.000000	1023.000000	1023.000000	2046.000000
39.919998	-0.066643	-39.386002	-9.390397	-9.698606	-12.121358	-8.175640	0.000000	-10.000000	0.041667	-8.100000	-29.833334	1023.000000	1023.000000	2046.000000
39.939999	-0.066653	-39.392159	-9.358150	-9.711180	-12.178986	-8.143843	0.000000	-10.000000	0.033333	-7.133334	-32.666668	1023.000000	1023.000000	2046.000000
39.959999	-0.066573	-39.344822	-9.295388	-9.636500	-12.202697	-8.210238	0.000000	-10.000000	0.025000	-5.916667	-35.166668	1023.000000	1023.000000	2046.000000
39.980000	-0.065945	-38.973534	-9.155731	-9.560546	-12.087411	-8.169845	0.000000	-10.000000	0.016667	-4.583333	-37.166668	1023.000000	1023.000000	2046.000000
40.000000	-0.065072	-38.457520	-8.891521	-9.615460	-12.009301	-7.941235	0.000000	-10.000000	0.008333	-3.216667	-38.666668	1023.000000	1023.000000	2046.000000
40.020000	-0.064045	-37.850555	-8.650212	-9.448876	-11.849983	-7.901482	0.000000	-10.000000	0.000000	-1.900000	-39.500000	1023.000000	1023.000000	2046.000000
40.040001	-0.062624	-37.010647	-8.311486	-9.313439	-11.637248	-7.748474	0.000000	-10.000000	0.000000	-0.550000	-40.000000	1023.000000	1023.000000	2046.000000
40.060001	-0.061448	-36.315876	-8.044642	-9.273267	-11.425115	-7.572853	0.000000	-10.000000	0.000000	0.933333	-40.000000	1023.000000	1023.000000	2046.000000
40.080002	-0.060762	-35.910145	-7.848008	-9.301512	-11.265643	-7.494983	0.000000	-10.000000	-0.008333	2.650000	-40.000000	1023.000000	1023.000000	2046.000000
40.099998	-0.059946	-35.428009	-7.671564	-9.260905	-11.059627	-7.435915	0.000000	-10.000000	-0.016667	4.616667	-40.000000	1023.000000	1023.000000	2046.000000
40.119999	-0.058961	-34.845711	-7.376646	-9.177679	-10.920521	-7.370864	0.000000	-10.000000	-0.041667	6.733333	-40.000000	1023.000000	1023.000000	2046.000000
40.139999	-0.058020	-34.289883	-6.983178	-9.034206	-10.948119	-7.324378	0.000000	-10.000000	-0.066667	8.850000	-40.000000	1023.000000	1023.000000	2046.000000
40.160000	-0.057050	-33.716648	-6.665359	-8.835690	-10.858456	-7.357143	0.000000	-10.000000	-0.108333	11.116667	-40.000000	1023.000000	1023.000000	2046.000000
40.180000	-0.055990	-33.090012	-6.245259	-8.879764	-10.844528	-7.120461	0.000000	-10.000000	-0.133333	13.033334	-40.000000	1023.000000	1023.000000	2046.000000
40.200001	-0.055064	-32.542866	-5.887598	-8.822021	-10.845936	-6.987309	0.000000	-10.000000	-0.175000	14.916667	-40.000000	1023.000000	1023.000000	2046.000000
40.220001	-0.053741	-31.760725	-5.599351	-8.597165	-10.717587	-6.846623	0.000000	-10.000000	-0.191667	16.316666	-18.666666	1023.000000	1023.000000	2046.000000
40.240002	-0.051778	-30.601000	-5.270296	-8.344522	-10.423586	-6.562595	0.000000	-10.000000	-0.225000	17.733334	4.166667	1023.000000	1023.000000	2046.000000
40.259998	-0.049342	-29.160833	-4.749815	-8.125659	-10.104770	-6.180590	0.000000	-10.000000	-0.241667	18.950001	29.166666	1023.000000	1023.000000	2046.000000
40.279999	-0.046961	-27.754244	-4.315322	-7.858082	-9.762608	-5.818233	0.000000	-10.000000	-0.283333	20.150000	35.000000	1023.000000	1023.000000	2046.000000
40.299999	-0.044486	-26.291481	-3.885097	-7.539129	-9.376205	-5.491049	0.000000	-10.000000	-0.308333	21.483334	41.666668	1023.000000	1023.000000	2046.000000
40.320000	-0.041708	-24.649504	-3.470864	-7.230924	-8.920197	-5.027518	0.000000	-10.000000	-0.333333	22.350000	48.666668	1023.000000	1023.000000	2046.000000
40.340000	-0.038850	-22.960539	-2.972710	-6.884967	-8.520255	-4.582607	0.000000	-10.000000	-0.350000	23.000000	56.000000	1023.000000	1023.000000	2046.000000
40.360001	-0.035963	-21.253933	-2.433781	-6.470640	-8.134112	-4.215399	0.000000	-10.000000	-0.375000	23.600000	63.500000	1023.000000	1023.000000	2046.000000
40.380001	-0.032768	-19.365641	-1.832164	-5.963324	-7.722829	-3.847322	0.000000	-10.000000	-0.391667	24.216667	71.166664	1023.000000	1023.000000	2046.000000
40.400002	-0.029660	-17.529200	-1.262259	-5.545439	-7.343898	-3.377604	0.000000	-10.000000	-0.408333	24.966667	79.000000	1023.000000	1023.000000	2046.000000
40.419998	-0.027427	-16.209135	-0.758973	-5.247512	-7.176315	-3.026334	0.000000	-10.000000	-0.425000	25.316668	87.333336	1023.000000	1023.000000	2046.000000
40.439999	-0.025856	-15.281006	-0.434178	-4.979641	-7.009639	-2.857547	0.000000	-10.000000	-0.458333	25.850000	95.833336	1023.000000	1023.000000	2046.000000
40.459999	-0.024028	-14.200454	-0.174738	-4.788540	-6.728737	-2.508438	0.000000	-10.000000	-0.483333	26.200001	104.500000	1023.000000	1023.000000	2046.000000
40.480000	-0.021320	-12.600223	0.091088	-4.417477	-6.221970	-2.051864	0.000000	-10.000000	-0.483333	26.533335	116.166664	1023.000000	1023.000000	2046.000000
40.500000	-0.019079	-11.275594	0.427414	-4.037086	-5.960054	-1.705867	0.000000	-10.000000	-0.466667	26.700001	127.833336	1023.000000	1023.000000	2046.000000
40.520000	-0.016217	-9.584476	0.556078	-3.494594	-5.430385	-1.215575	0.000000	-10.000000	-0.450000	26.733334	136.666672	1023.000000	1023.000000	2046.000000
40.540001	-0.014328	-8.467912	0.579493	-3.161892	-5.067352	-0.818160	0.000000	-10.000000	-0.466667	26.800001	142.500000	1023.000000	1023.000000	2046.000000
40.560001	-0.013784	-8.146125	0.610231	-3.197513	-4.912293	-0.646550	0.000000	-10.000000	-0.500000	27.366667	148.500000	1023.000000	1023.000000	2046.000000
40.580002	-0.014405	-8.513586	0.281652	-3.323059	-4.824883	-0.647296	0.000000	-10.000000	-0.516667	27.916666	157.500000	1023.000000	1023.000000	2046.000000
40.599998	-0.016066	-9.494998	-0.443269	-3.403946	-4.783600	-0.864183	0.000000	-10.000000	-0.516667	28.183334	166.833328	1023.000000	1023.000000	2046.000000
40.619999	-0.017433	-10.302744	-1.163032	-3.532580	-4.660935	-0.946197	0.000000	-10.000000	-0.483333	27.850000	176.166672	1023.000000	1023.000000	2046.000000
40.639999	-0.017672	-10.444200	-1.574896	-3.696329	-4.466942	-0.706033	0.000000	-10.000000	-0.466667	27.366667	185.666672	1023.000000	1023.000000	2046.000000
40.660000	-0.017175	-10.150708	-1.720715	-3.715362	-4.286168	-0.428463	0.000000	-10.000000	-0.450000	27.083334	194.833328	1023.000000	1023.000000	2046.000000
40.680000	-0.016261	-9.610147	-1.791176	-3.548330	-4.109226	-0.161414	0.000000	-10.000000	-0.450000	26.966667	204.000000	1023.000000	1023.000000	2046.000000
40.700001	-0.015093	-8.919897	-1.898454	-3.362644	-3.849532	0.190732	0.000000	-10.000000	-0.475000	27.133333	213.000000	1023.000000	1023.000000	2046.000000
40.720001	-0.013525	-7.993262	-1.788146	-3.164515	-3.636665	0.596063	0.000000	-10.000000	-0.491667	27.300001	222.000000	1023.000000	1023.000000	2046.000000
40.740002	-0.011727	-6.930593	-1.508520	-2.938516	-3.465205	0.981649	0.000000	-10.000000	-0.508333	27.600000	231.000000	1023.000000	1023.000000	2046.000000
40.759998	-0.009988	-5.903119	-1.319804	-2.622435	-3.189197	1.228317	0.000000	-10.000000	-0.508333	27.700001	240.166672	1023.000000	1023.000000	2046.000000
40.779999	-0.007754	-4.582559	-1.031180	-2.332180	-2.823559	1.604360	0.000000	-10.000000	-0.525000	27.983334	249.333328	1023.000000	1023.000000	2046.000000
40.799999	-0.005276	-3.117867	-0.572172	-2.063570	-2.497386	2.015262	0.000000	-10.000000	-0.541667	28.116667	258.666656	1023.000000	1023.000000	2046.000000
40.820000	-0.002820	-1.666836	-0.191109	-1.700929	-2.114497	2.339699	0.000000	-10.000000	-0.550000	28.566668	268.000000	1023.000000	1023.000000	2046.000000
40.840000	0.000056	0.033101	0.203924	-1.389583	-1.592198	2.810957	0.000000	-10.000000	-0.558333	28.816668	277.666656	1023.000000	1023.000000	2046.000000
40.860001	0.003033	1.792783	0.646615	-1.114971	-1.053269	3.314409	0.000000	-10.000000	-0.566667	29.000000	287.166656	1023.000000	1023.000000	2046.000000
40.880001	0.005757	3.402092	1.029072	-0.748429	-0.529877	3.651326	0.000000	-10.000000	-0.575000	28.966667	296.833344	1023.000000	1023.000000	2046.000000
40.900002	0.008598	5.081320	1.329023	-0.497742	0.194756	4.055284	0.000000	-10.000000	-0.550000	28.833334	306.500000	1023.000000	1023.000000	2046.000000
40.919998	0.011266	6.658143	1.835291	-0.413208	0.728834	4.507225	0.000000	-10.000000	-0.508333	28.500000	316.166656	1023.000000	1023.000000	2046.000000
40.939999	0.013410	7.925131	2.249389	-0.153245	1.134926	4.694060	0.000000	-10.000000	-0.466667	27.750000	325.833344	1023.000000	1023.000000	2046.000000
40.959999	0.015320	9.054064	2.560637	0.032910	1.557347	4.903169	0.000000	-10.000000	-0.450000	27.216667	335.166656	1023.000000	1023.000000	2046.000000
40.980000	0.016889	9.981503	2.998379	0.147244	1.684181	5.151700	0.000000	-10.000000	-0.450000	26.950001	344.500000	1023.000000	1023.000000	2046.000000
41.000000	0.018460	10.910151	3.433803	0.407816	1.833979	5.234552	0.000000	-10.000000	-0.450000	26.766666	353.500000	1023.000000	1023.000000	2046.000000
41.020000	0.020250	11.967512	3.901567	0.540654	2.038668	5.486622	0.000000	-10.000000	-0.450000	26.783333	362.333344	1023.000000	1023.000000	2046.000000
41.040001	0.022049	13.030988	4.425979	0.706327	2.127462	5.771220	0.000000	-10.000000	-0.450000	26.700001	371.166656	1023.000000	1023.000000	2046.000000
41.060001	0.024350	14.391116	4.885036	1.029100	2.416831	6.060148	0.000000	-10.000000	-0.450000	26.866667	380.000000	1023.000000	1023.000000	2046.000000
41.080002	0.027141	16.040520	5.416637	1.283502	2.800054	6.540327	0.000000	-10.000000	-0.450000	26.766666	389.000000	1023.000000	1023.000000	2046.000000
41.099998	0.030168	17.829424	6.047574	1.654444	3.190084	6.937321	0.000000	-10.000000	-0.466667	26.816668	398.000000	1023.000000	1023.000000	2046.000000
41.119999	0.033462	19.776274	6.581540	2.090387	3.690328	7.414020	0.000000	-10.000000	-0.475000	27.066668	407.000000	1023.000000	1023.000000	2046.000000
41.139999	0.036677	21.675833	7.199835	2.449131	4.070236	7.956630	0.000000	-10.000000	-0.475000	27.383333	416.000000	1023.000000	1023.000000	2046.000000
41.160000	0.039841	23.545835	7.696953	2.925492	4.549021	8.374370	0.000000	-10.000000	-0.458333	27.383333	425.166656	1023.000000	1023.000000	2046.000000
41.180000	0.042993	25.409145	8.219233	3.335763	4.984354	8.869796	0.000000	-10.000000	-0.450000	27.183334	434.333344	1023.000000	1023.000000	2046.000000
41.200001	0.046010	27.192160	8.758091	3.693677	5.374515	9.365876	0.000000	-10.000000	-0.450000	26.716667	443.500000	1023.000000	1023.000000	2046.000000
41.220001	0.048941	28.924402	9.191542	4.136872	5.864757	9.731233	0.000000	-10.000000	-0.433333	26.450001	452.333344	1023.000000	1023.000000	2046.000000
41.240002	0.051514	30.444838	9.656854	4.447112	6.197607	10.143266	0.000000	-10.000000	-0.433333	26.050001	461.166656	1023.000000	1023.000000	2046.000000
41.259998	0.053631	31.696207	9.999983	4.756346	6.503735	10.436142	0.000000	-10.000000	-0.416667	25.683334	469.833344	1023.000000	1023.000000	2046.000000
41.279999	0.055941	33.061386	10.430284	5.076432	6.843193	10.711479	0.000000	-10.000000	-0.400000	24.866667	478.500000	1023.000000	1023.000000	2046.000000
41.299999	0.057689	34.094471	10.826725	5.335179	7.023057	10.909508	0.000000	-10.000000	-0.350000	24.000000	486.833344	1023.000000	1023.000000	2046.000000
41.320000	0.058372	34.497620	10.975855	5.563164	7.089796	10.868803	0.000000	-10.000000	-0.283333	22.500000	495.000000	1023.000000	1023.000000	2046.000000
41.340000	0.058124	34.351223	10.981172	5.470575	7.047431	10.852044	0.000000	-10.000000	-0.216667	20.616667	502.833344	1023.000000	1023.000000	2046.000000
41.360001	0.057799	34.158939	11.029214	5.518297	6.965681	10.645746	0.000000	-10.000000	-0.141667	17.950001	510.000000	1023.000000	1023.000000	2046.000000
41.380001	0.058576	34.618301	11.061089	5.643836	7.231945	10.681430	0.000000	-10.000000	-0.075000	14.300000	516.500000	1023.000000	1023.000000	2046.000000
41.400002	0.059047	34.896530	11.049402	5.648941	7.312944	10.885245	0.000000	-10.000000	-0.008333	8.566667	522.000000	1023.000000	1023.000000	2046.000000
41.419998	0.057900	34.218967	10.452042	5.774733	7.284799	10.707395	0.000000	-10.000000	0.041667	2.033334	526.166687	1023.000000	1023.000000	2046.000000
41.439999	0.055475	32.785824	9.710724	5.644032	7.051943	10.379126	0.000000	-10.000000	0.075000	-4.100000	528.333313	1023.000000	1023.000000	2046.000000
41.459999	0.052321	30.921968	9.098314	5.297720	6.601364	9.924571	0.000000	-10.000000	0.108333	-8.800000	529.000000	1023.000000	1023.000000	2046.000000
41.480000	0.048270	28.527451	8.446569	4.705713	6.083890	9.291278	0.000000	-10.000000	0.166667	-12.500000	529.000000	1023.000000	1023.000000	2046.000000
41.500000	0.043846	25.913147	7.441486	4.274876	5.635560	8.561224	0.000000	-10.000000	0.233333	-15.800000	529.000000	1023.000000	1023.000000	2046.000000
41.520000	0.039162	23.144819	6.307556	3.755157	5.145490	7.936616	0.000000	-10.000000	0.316667	-18.683334	525.166687	1023.000000	1023.000000	2046.000000
41.540001	0.034367	20.310637	5.171402	3.218550	4.610783	7.309901	0.000000	-10.000000	0.400000	-21.683334	515.833313	1023.000000	1023.000000	2046.000000
41.560001	0.030310	17.913372	4.160335	2.750496	4.254539	6.748001	0.000000	-10.000000	0.491667	-24.633333	503.666656	1023.000000	1023.000000	2046.000000
41.580002	0.026956	15.930777	3.419363	2.225543	3.892507	6.393365	0.000000	-10.000000	0.575000	-27.016666	492.333344	1023.000000	1023.000000	2046.000000
41.599998	0.023668	13.987605	2.783160	1.872555	3.424136	5.907754	0.000000	-10.000000	0.641667	-28.850000	483.166656	1023.000000	1023.000000	2046.000000
41.619999	0.020424	12.070699	2.075165	1.551831	2.988599	5.455104	0.000000	-10.000000	0.716667	-30.266666	473.500000	1023.000000	1023.000000	2046.000000
41.639999	0.017655	10.434313	1.509513	1.215195	2.580704	5.128900	0.000000	-10.000000	0.766667	-31.516666	463.500000	1023.000000	1023.000000	2046.000000
41.660000	0.014984	8.855286	1.076041	0.928727	2.104707	4.745811	0.000000	-10.000000	0.833333	-32.666668	453.166656	1023.000000	1023.000000	2046.000000
41.680000	0.012697	7.504205	0.662942	0.774235	1.732705	4.334323	0.000000	-10.000000	0.875000	-33.616669	442.333344	1023.000000	1023.000000	2046.000000
41.700001	0.010814	6.390928	0.367529	0.483550	1.423998	4.115851	0.000000	-10.000000	0.908333	-34.266666	431.000000	1023.000000	1023.000000	2046.000000
41.720001	0.008847	5.228319	0.181374	0.278491	0.996306	3.772149	0.000000	-10.000000	0.916667	-34.766666	419.500000	1023.000000	1023.000000	2046.000000
41.740002	0.007218	4.265570	-0.130452	0.017159	0.849303	3.529559	0.000000	-10.000000	0.925000	-35.000000	407.833344	1023.000000	1023.000000	2046.000000
41.759998	0.005777	3.414194	-0.304404	-0.288811	0.593349	3.414059	0.000000	-10.000000	0.941667	-35.316669	396.166656	1023.000000	1023.000000	2046.000000
41.779999	0.003928	2.321697	-0.536490	-0.576805	0.280644	3.154348	0.000000	-10.000000	0.950000	-35.550003	384.500000	1023.000000	1023.000000	2046.000000
41.799999	0.002219	1.311359	-0.871953	-0.776280	0.071634	2.887959	0.000000	-10.000000	0.950000	-35.666668	372.833344	1023.000000	1023.000000	2046.000000
41.820000	0.000199	0.117804	-1.284285	-1.182295	-0.148034	2.732419	0.000000	-10.000000	0.958333	-35.683334	361.000000	1023.000000	1023.000000	2046.000000
41.840000	-0.002105	-1.244204	-1.568823	-1.541260	-0.528754	2.394633	0.000000	-10.000000	0.958333	-35.733334	349.000000	1023.000000	1023.000000	2046.000000
41.860001	-0.003850	-2.275452	-1.702126	-1.772584	-0.870563	2.069822	0.000000	-10.000000	0.958333	-35.700001	337.000000	1023.000000	1023.000000	2046.000000
41.880001	-0.005427	-3.207600	-1.718670	-1.926532	-1.309236	1.746838	0.000000	-10.000000	0.950000	-35.816666	325.000000	1023.000000	1023.000000	2046.000000
41.900002	-0.007377	-4.359613	-1.726619	-2.072925	-1.880276	1.320207	0.000000	-10.000000	0.950000	-35.500000	313.000000	1023.000000	1023.000000	2046.000000
41.919998	-0.009416	-5.564762	-1.816867	-2.374491	-2.368258	0.994853	0.000000	-10.000000	0.950000	-35.299999	301.000000	1023.000000	1023.000000	2046.000000
41.939999	-0.011695	-6.911561	-1.867151	-2.789913	-2.994854	0.740357	0.000000	-10.000000	0.950000	-34.799999	289.333344	1023.000000	1023.000000	2046.000000
41.959999	-0.013683	-8.086736	-2.032829	-2.944386	-3.449428	0.339909	0.000000	-10.000000	0.950000	-34.566666	277.666656	1023.000000	1023.000000	2046.000000
41.980000	-0.015069	-8.905929	-2.115590	-3.176016	-3.793830	0.179506	0.000000	-10.000000	0.933333	-34.299999	266.333344	1023.000000	1023.000000	2046.000000
42.000000	-0.016490	-9.745500	-2.077423	-3.455289	-4.246322	0.033535	0.000000	-10.000000	0.908333	-33.866669	254.833328	1023.000000	1023.000000	2046.000000
42.020000	-0.017892	-10.574172	-2.187637	-3.545290	-4.564029	-0.277216	0.000000	-10.000000	0.858333	-33.299999	243.666672	1023.000000	1023.000000	2046.000000
42.040001	-0.018975	-11.214228	-2.328685	-3.688377	-4.766346	-0.430819	0.000000	-10.000000	0.825000	-32.716667	232.500000	1023.000000	1023.000000	2046.000000
42.060001	-0.020009	-11.825528	-2.303414	-3.904984	-5.095850	-0.521281	0.000000	-10.000000	0.800000	-32.266666	221.500000	1023.000000	1023.000000	2046.000000
42.080002	-0.021033	-12.430352	-2.419975	-3.905975	-5.282767	-0.821635	0.000000	-10.000000	0.791667	-31.750000	210.666672	1023.000000	1023.000000	2046.000000
42.099998	-0.021733	-12.844359	-2.420307	-3.993605	-5.500509	-0.929938	0.000000	-10.000000	0.766667	-31.049999	200.000000	1023.000000	1023.000000	2046.000000
42.119999	-0.022655	-13.389008	-2.379657	-4.149725	-5.792387	-1.067238	0.000000	-10.000000	0.716667	-30.400000	189.666672	1023.000000	1023.000000	2046.000000
42.139999	-0.023648	-13.976056	-2.420561	-4.199668	-6.041379	-1.314447	0.000000	-10.000000	0.666667	-29.733334	179.500000	1023.000000	1023.000000	2046.000000
42.160000	-0.024427	-14.436130	-2.476737	-4.308957	-6.202241	-1.448195	0.000000	-10.000000	0.625000	-29.183334	169.500000	1023.000000	1023.000000	2046.000000
42.180000	-0.025429	-15.028313	-2.461838	-4.481564	-6.496111	-1.588799	0.000000	-10.000000	0.600000	-28.333334	159.833328	1023.000000	1023.000000	2046.000000
42.200001	-0.026460	-15.637752	-2.527302	-4.510943	-6.715252	-1.884254	0.000000	-10.000000	0.558333	-27.433332	150.333328	1023.000000	1023.000000	2046.000000
42.220001	-0.027390	-16.187538	-2.645149	-4.656034	-6.853186	-2.033170	0.000000	-10.000000	0.525000	-26.549999	141.333328	1023.000000	1023.000000	2046.000000
42.240002	-0.028324	-16.739702	-2.625970	-4.807367	-7.102799	-2.203565	0.000000	-10.000000	0.500000	-25.750000	132.500000	1023.000000	1023.000000	2046.000000
42.259998	-0.029196	-17.254591	-2.674593	-4.862311	-7.281091	-2.436595	0.000000	-10.000000	0.483333	-25.083334	123.833336	1023.000000	1023.000000	2046.000000
42.279999	-0.029859	-17.646900	-2.727794	-4.981871	-7.375476	-2.561759	0.000000	-10.000000	0.450000	-24.266666	115.333336	1023.000000	1023.000000	2046.000000
42.299999	-0.030567	-18.064856	-2.617951	-5.080346	-7.627988	-2.738569	0.000000	-10.000000	0.425000	-23.600000	107.166664	1023.000000	1023.000000	2046.000000
42.320000	-0.031040	-18.344881	-2.562784	-5.038178	-7.727949	-3.015970	0.000000	-10.000000	0.391667	-22.766666	99.500000	1023.000000	1023.000000	2046.000000
42.340000	-0.032023	-18.925653	-2.585984	-5.118840	-8.056551	-3.164280	0.000000	-10.000000	0.375000	-22.166666	92.000000	1023.000000	1023.000000	2046.000000
42.360001	-0.034034	-20.113903	-2.751849	-5.260767	-8.580729	-3.520557	0.000000	-10.000000	0.350000	-21.333334	84.666664	1023.000000	1023.000000	2046.000000
42.380001	-0.036450	-21.542017	-3.081241	-5.497874	-8.997512	-3.965389	0.000000	-10.000000	0.333333	-20.650000	77.500000	1023.000000	1023.000000	2046.000000
42.400002	-0.038934	-23.010145	-3.354360	-5.813784	-9.491563	-4.350438	0.000000	-10.000000	0.308333	-19.866667	70.500000	1023.000000	1023.000000	2046.000000
42.419998	-0.040123	-23.712675	-3.654175	-5.741118	-9.547047	-4.770336	0.000000	-10.000000	0.275000	-19.350000	63.833332	1023.000000	1023.000000	2046.000000
42.439999	-0.041694	-24.641329	-3.915137	-6.048397	-9.782747	-4.895048	0.000000	-10.000000	0.258333	-19.033333	57.333332	1023.000000	1023.000000	2046.000000
42.459999	-0.042175	-24.925257	-4.109171	-5.880027	-9.858894	-5.077164	0.000000	-10.000000	0.250000	-18.733334	51.000000	1023.000000	1023.000000	2046.000000
42.480000	-0.042170	-24.922289	-4.259119	-5.792338	-9.773635	-5.097198	0.000000	-10.000000	0.241667	-18.566668	44.666668	1023.000000	1023.000000	2046.000000
42.500000	-0.042704	-25.237955	-4.372531	-5.967618	-9.742373	-5.155433	0.000000	-10.000000	0.241667	-18.216667	38.500000	1023.000000	1023.000000	2046.000000
42.520000	-0.044759	-26.452503	-4.646592	-6.222944	-10.054416	-5.528552	0.000000	-10.000000	0.225000	-17.783335	32.500000	1023.000000	1023.000000	2046.000000
42.540001	-0.047791	-28.244385	-5.340546	-6.461981	-10.372081	-6.069777	0.000000	-10.000000	0.216667	-17.133333	26.500000	1023.000000	1023.000000	2046.000000
42.560001	-0.051591	-30.490509	-6.324859	-6.998122	-10.698803	-6.468725	0.000000	-10.000000	0.200000	-16.183334	20.833334	1023.000000	1023.000000	2046.000000
42.580002	-0.055394	-32.737610	-7.233842	-7.560658	-11.003681	-6.939429	0.000000	-10.000000	0.200000	-15.450000	15.333333	1023.000000	1023.000000	2046.000000
42.599998	-0.057960	-34.254612	-7.876498	-8.040240	-11.192380	-7.145494	0.000000	-10.000000	0.191667	-14.800000	10.166667	1023.000000	1023.000000	2046.000000
42.619999	-0.060192	-35.573219	-8.314724	-8.484694	-11.447072	-7.326729	0.000000	-10.000000	0.191667	-14.583334	5.333333	1023.000000	1023.000000	2046.000000
42.639999	-0.062067	-36.681801	-8.792474	-8.752037	-11.603713	-7.533576	0.000000	-10.000000	0.183333	-14.550000	0.833333	1023.000000	1023.000000	2046.000000
42.660000	-0.063434	-37.489670	-9.173838	-9.033533	-11.754755	-7.527544	0.000000	-10.000000	0.183333	-14.450000	-3.666667	1023.000000	1023.000000	2046.000000
42.680000	-0.064481	-38.108009	-9.399949	-9.119645	-11.976840	-7.611573	0.000000	-10.000000	0.166667	-14.200000	-8.333333	1023.000000	1023.000000	2046.000000
42.700001	-0.065093	-38.470215	-9.615316	-9.146318	-12.009435	-7.699146	0.000000	-10.000000	0.150000	-13.500000	-13.166667	1023.000000	1023.000000	2046.000000
42.720001	-0.065457	-38.684994	-9.654608	-9.267656	-12.121792	-7.640939	0.000000	-10.000000	0.125000	-12.716667	-17.666666	1023.000000	1023.000000	2046.000000
42.740002	-0.065643	-38.794735	-9.692380	-9.178794	-12.137045	-7.786516	0.000000	-10.000000	0.091667	-11.850000	-22.000000	1023.000000	1023.000000	2046.000000
42.759998	-0.065383	-38.641373	-9.648904	-9.162034	-12.055269	-7.775166	0.000000	-10.000000	0.066667	-11.050000	-25.833334	1023.000000	1023.000000	2046.000000
42.779999	-0.065152	-38.505043	-9.469961	-9.263761	-12.083529	-7.687793	0.000000	-10.000000	0.050000	-10.216667	-29.500000	1023.000000	1023.000000	2046.000000
42.799999	-0.064615	-38.187489	-9.305111	-9.249062	-11.967251	-7.666066	0.000000	-10.000000	0.050000	-9.666667	-32.833332	1023.000000	1023.000000	2046.000000
42.820000	-0.063805	-37.708862	-9.058039	-9.234085	-11.842111	-7.574627	0.000000	-10.000000	0.050000	-9.266667	-36.166668	1023.000000	1023.000000	2046.000000
42.840000	-0.063430	-37.487061	-8.785081	-9.253533	-11.853184	-7.595261	0.000000	-10.000000	0.050000	-8.933333	-39.333332	1023.000000	1023.000000	2046.000000
42.860001	-0.063377	-37.456039	-8.752238	-9.357499	-11.698768	-7.647533	0.000000	-10.000000	0.050000	-8.616667	-42.333332	1023.000000	1023.000000	2046.000000
42.880001	-0.063819	-37.717102	-8.676435	-9.574036	-11.738613	-7.728020	0.000000	-10.000000	0.050000	-8.483334	-45.166668	1023.000000	1023.000000	2046.000000
42.900002	-0.064218	-37.953011	-8.581892	-9.593515	-11.791436	-7.986166	0.000000	-10.000000	0.041667	-8.600000	-48.000000	1023.000000	1023.000000	2046.000000
42.919998	-0.064432	-38.079132	-8.493780	-9.569846	-11.819259	-8.196247	0.000000	-10.000000	0.041667	-8.583334	-50.833332	1023.000000	1023.000000	2046.000000
42.939999	-0.064942	-38.380695	-8.254663	-9.672036	-12.097348	-8.356649	0.000000	-10.000000	0.041667	-8.300000	-53.666668	1023.000000	1023.000000	2046.000000
42.959999	-0.065369	-38.632877	-8.068910	-9.736756	-12.251777	-8.575436	0.000000	-10.000000	0.050000	-7.800000	-56.500000	1023.000000	1023.000000	2046.000000
42.980000	-0.065880	-38.935005	-7.856549	-9.951544	-12.537024	-8.589889	0.000000	-10.000000	0.041667	-7.233334	-59.166668	1023.000000	1023.000000	2046.000000
43.000000	-0.066415	-39.251381	-7.790545	-9.977180	-12.733969	-8.749687	0.000000	-10.000000	0.041667	-6.633333	-61.500000	1023.000000	1023.000000	2046.000000
43.020000	-0.066082	-39.054615	-7.659573	-9.943429	-12.697664	-8.753949	0.000000	-10.000000	0.033333	-6.066667	-63.500000	1023.000000	1023.000000	2046.000000
43.040001	-0.065794	-38.884083	-7.430151	-9.952624	-12.765520	-8.735789	0.000000	-10.000000	0.033333	-5.583333	-65.500000	1023.000000	1023.000000	2046.000000
43.060001	-0.065358	-38.626671	-7.241184	-9.899786	-12.737989	-8.747712	0.000000	-10.000000	0.016667	-5.066667	-67.500000	1023.000000	1023.000000	2046.000000
43.080002	-0.064780	-38.284908	-7.073590	-9.911840	-12.676361	-8.623117	0.000000	-10.000000	0.008333	-4.583333	-69.333336	1023.000000	1023.000000	2046.000000
43.099998	-0.064293	-37.997257	-6.906136	-9.830947	-12.667097	-8.593079	0.000000	-10.000000	0.008333	-4.016667	-71.000000	1023.000000	1023.000000	2046.000000
43.119999	-0.063618	-37.598381	-6.806744	-9.753984	-12.510814	-8.526840	0.000000	-10.000000	0.008333	-3.466667	-72.333336	1023.000000	1023.000000	2046.000000
43.139999	-0.062989	-37.226601	-6.560947	-9.699779	-12.546580	-8.419293	0.000000	-10.000000	0.008333	-2.766667	-73.500000	1023.000000	1023.000000	2046.000000
43.160000	-0.062228	-36.777035	-6.438907	-9.530813	-12.397344	-8.409969	0.000000	-10.000000	0.008333	-2.083333	-74.333336	1023.000000	1023.000000	2046.000000
43.180000	-0.061426	-36.303013	-6.240346	-9.428166	-12.332130	-8.302371	0.000000	-10.000000	0.008333	-1.316667	-74.833336	1023.000000	1023.000000	2046.000000
43.200001	-0.060667	-35.854164	-5.930148	-9.356439	-12.343993	-8.223586	0.000000	-10.000000	0.008333	-0.650000	-75.000000	1023.000000	1023.000000	2046.000000
43.220001	-0.059463	-35.142708	-5.638449	-9.085251	-12.213608	-8.205402	0.000000	-10.000000	0.000000	-0.166667	-75.000000	1023.000000	1023.000000	2046.000000
43.240002	-0.058448	-34.543045	-5.349492	-8.906092	-12.220777	-8.066684	0.000000	-10.000000	0.000000	0.000000	-75.000000	1023.000000	1023.000000	2046.000000
43.259998	-0.058432	-34.533463	-5.159626	-8.862256	-12.405890	-8.105691	0.000000	-10.000000	0.000000	0.566667	-75.000000	1023.000000	1023.000000	2046.000000
43.279999	-0.058840	-34.774250	-5.196146	-8.835676	-12.519062	-8.223366	0.000000	-10.000000	0.000000	1.300000	-75.000000	1023.000000	1023.000000	2046.000000
43.299999	-0.058876	-34.795460	-5.214160	-8.748438	-12.563141	-8.269722	0.000000	-10.000000	0.000000	2.433333	-75.000000	1023.000000	1023.000000	2046.000000
43.320000	-0.058560	-34.608902	-5.052499	-8.670486	-12.683613	-8.202305	0.000000	-10.000000	-0.008333	3.233333	-75.000000	1023.000000	1023.000000	2046.000000
43.340000	-0.057526	-33.998123	-5.153774	-8.386953	-12.399603	-8.057795	0.000000	-10.000000	-0.025000	4.250000	-75.000000	1023.000000	1023.000000	2046.000000
43.360001	-0.056299	-33.272739	-5.123552	-8.174490	-12.233810	-7.740887	0.000000	-10.000000	-0.050000	5.433333	-75.000000	1023.000000	1023.000000	2046.000000
43.380001	-0.055545	-32.827084	-5.094477	-8.013218	-12.139022	-7.580368	0.000000	-10.000000	-0.075000	7.100000	-75.000000	1023.000000	1023.000000	2046.000000
43.400002	-0.055840	-33.001698	-5.222082	-8.096682	-12.097410	-7.585523	0.000000	-10.000000	-0.100000	9.333334	-75.000000	1023.000000	1023.000000	2046.000000
43.419998	-0.057032	-33.706150	-5.616057	-8.228216	-12.161980	-7.699896	0.000000	-10.000000	-0.125000	11.716667	-75.000000	1023.000000	1023.000000	2046.000000
43.439999	-0.059035	-34.889812	-6.336265	-8.330371	-12.267763	-7.955414	0.000000	-10.000000	-0.150000	13.733334	-75.000000	1023.000000	1023.000000	2046.000000
43.459999	-0.060742	-35.898304	-7.097126	-8.561288	-12.226088	-8.013803	0.000000	-10.000000	-0.166667	15.316668	-42.666668	1023.000000	1023.000000	2046.000000
43.480000	-0.061749	-36.493546	-7.671546	-8.864161	-12.090648	-7.867190	0.000000	-10.000000	-0.183333	16.216667	-8.833333	1023.000000	1023.000000	2046.000000
43.500000	-0.061996	-36.639755	-7.886115	-8.998796	-12.039002	-7.715841	0.000000	-10.000000	-0.175000	16.566668	26.833334	1023.000000	1023.000000	2046.000000
43.520000	-0.061871	-36.565765	-8.122056	-9.002323	-11.899904	-7.541482	0.000000	-10.000000	-0.166667	16.800001	32.000000	1023.000000	1023.000000	2046.000000
43.540001	-0.061365	-36.266960	-8.284163	-8.986240	-11.760955	-7.235603	0.000000	-10.000000	-0.150000	16.716667	37.666668	1023.000000	1023.000000	2046.000000
43.560001	-0.060699	-35.873390	-8.311800	-8.889697	-11.708777	-6.963117	0.000000	-10.000000	-0.166667	17.333334	43.166668	1023.000000	1023.000000	2046.000000
43.580002	-0.059575	-35.208790	-8.354378	-8.647084	-11.461181	-6.746149	0.000000	-10.000000	-0.200000	17.883335	48.833332	1023.000000	1023.000000	2046.000000
43.599998	-0.058281	-34.443958	-8.180848	-8.543941	-11.302113	-6.417055	0.000000	-10.000000	-0.241667	18.933334	54.500000	1023.000000	1023.000000	2046.000000
43.619999	-0.056679	-33.497196	-7.965693	-8.246048	-11.069730	-6.215727	0.000000	-10.000000	-0.275000	19.800001	60.833332	1023.000000	1023.000000	2046.000000
43.639999	-0.054736	-32.348709	-7.707423	-7.999799	-10.762442	-5.879046	0.000000	-10.000000	-0.300000	20.516666	67.333336	1023.000000	1023.000000	2046.000000
43.660000	-0.052662	-31.123196	-7.354254	-7.798384	-10.463743	-5.506814	0.000000	-10.000000	-0.325000	21.350000	74.166664	1023.000000	1023.000000	2046.000000
43.680000	-0.050191	-29.662781	-6.933791	-7.456716	-10.089054	-5.183218	0.000000	-10.000000	-0.325000	22.150002	81.000000	1023.000000	1023.000000	2046.000000
43.700001	-0.047382	-28.003035	-6.482631	-7.218383	-9.608969	-4.693052	0.000000	-10.000000	-0.316667	22.833334	88.333336	1023.000000	1023.000000	2046.000000
43.720001	-0.044672	-26.401127	-5.970231	-6.886575	-9.195922	-4.348399	0.000000	-10.000000	-0.333333	23.366667	95.833336	1023.000000	1023.000000	2046.000000
43.740002	-0.042044	-24.847755	-5.577327	-6.618094	-8.619297	-4.033038	0.000000	-10.000000	-0.358333	23.733334	103.500000	1023.000000	1023.000000	2046.000000
43.759998	-0.039791	-23.516550	-5.101338	-6.573826	-8.265410	-3.575975	0.000000	-10.000000	-0.375000	23.766666	111.166664	1023.000000	1023.000000	2046.000000
43.779999	-0.037793	-22.335714	-4.747118	-6.309825	-7.838211	-3.440561	0.000000	-10.000000	-0.366667	24.033333	119.000000	1023.000000	1023.000000	2046.000000
43.799999	-0.036094	-21.331707	-4.379327	-6.187073	-7.594354	-3.170953	0.000000	-10.000000	-0.375000	24.166668	127.000000	1023.000000	1023.000000	2046.000000
43.820000	-0.034544	-20.415699	-4.042199	-5.953887	-7.383139	-3.036474	0.000000	-10.000000	-0.408333	24.583334	135.000000	1023.000000	1023.000000	2046.000000
43.840000	-0.032853	-19.416294	-3.635260	-5.778793	-7.182765	-2.819476	0.000000	-10.000000	-0.433333	24.916668	143.333328	1023.000000	1023.000000	2046.000000
43.860001	-0.031450	-18.586977	-3.187529	-5.760539	-7.129483	-2.509426	0.000000	-10.000000	-0.450000	25.366667	151.666672	1023.000000	1023.000000	2046.000000
43.880001	-0.029921	-17.683250	-2.806453	-5.539595	-7.012631	-2.324571	0.000000	-10.000000	-0.466667	25.950001	160.166672	1023.000000	1023.000000	2046.000000
43.900002	-0.027828	-16.446123	-2.433195	-5.279995	-6.722223	-2.010710	0.000000	-10.000000	-0.491667	26.466667	168.666672	1023.000000	1023.000000	2046.000000
43.919998	-0.025271	-14.935378	-1.904448	-5.064188	-6.390460	-1.576281	0.000000	-10.000000	-0.500000	26.966667	177.500000	1023.000000	1023.000000	2046.000000
43.939999	-0.022533	-13.317031	-1.415896	-4.719302	-5.936272	-1.245560	0.000000	-10.000000	-0.491667	27.216667	186.500000	1023.000000	1023.000000	2046.000000
43.959999	-0.019379	-11.452927	-0.860771	-4.416603	-5.437614	-0.737940	0.000000	-10.000000	-0.483333	27.566668	195.500000	1023.000000	1023.000000	2046.000000
43.980000	-0.016443	-9.717649	-0.311598	-4.054760	-5.034461	-0.316830	0.000000	-10.000000	-0.491667	27.550001	204.500000	1023.000000	1023.000000	2046.000000
44.000000	-0.013239	-7.824065	0.137461	-3.579283	-4.481362	0.099118	0.000000	-10.000000	-0.500000	27.950001	213.666672	1023.000000	1023.000000	2046.000000
44.020000	-0.010101	-5.969716	0.745652	-3.274498	-4.121716	0.680847	0.000000	-10.000000	-0.508333	27.966667	223.000000	1023.000000	1023.000000	2046.000000
44.040001	-0.007055	-4.169358	1.161854	-2.755277	-3.595919	1.019984	0.000000	-10.000000	-0.516667	28.383333	232.333328	1023.000000	1023.000000	2046.000000
44.060001	-0.003992	-2.359051	1.606980	-2.427181	-3.102010	1.563160	0.000000	-10.000000	-0.533333	28.416666	241.833328	1023.000000	1023.000000	2046.000000
44.080002	-0.001233	-0.728534	2.126864	-2.088635	-2.766394	1.999631	0.000000	-10.000000	-0.533333	28.683334	251.166672	1023.000000	1023.000000	2046.000000
44.099998	0.001382	0.816487	2.538688	-1.678706	-2.354774	2.311280	0.000000	-10.000000	-0.541667	28.683334	260.833344	1023.000000	1023.000000	2046.000000
44.119999	0.004170	2.464372	2.915867	-1.274191	-1.846866	2.669562	0.000000	-10.000000	-0.533333	28.583334	270.333344	1023.000000	1023.000000	2046.000000
44.139999	0.006188	3.657242	3.406460	-0.983172	-1.718295	2.952249	0.000000	-10.000000	-0.533333	28.250000	280.000000	1023.000000	1023.000000	2046.000000
44.160000	0.007408	4.378039	3.650915	-0.739981	-1.534593	3.001698	0.000000	-10.000000	-0.533333	28.433334	289.333344	1023.000000	1023.000000	2046.000000
44.180000	0.008547	5.051204	3.912166	-0.640354	-1.371534	3.150926	0.000000	-10.000000	-0.541667	28.716667	298.833344	1023.000000	1023.000000	2046.000000
44.200001	0.010476	6.191251	4.403562	-0.473582	-1.181265	3.442536	0.000000	-10.000000	-0.550000	29.050001	308.333344	1023.000000	1023.000000	2046.000000
44.220001	0.013607	8.041607	4.847219	0.017702	-0.666611	3.843297	0.000000	-10.000000	-0.533333	29.000000	318.000000	1023.000000	1023.000000	2046.000000
44.240002	0.016402	9.693554	5.097619	0.399291	-0.122550	4.319193	0.000000	-10.000000	-0.525000	28.783335	327.666656	1023.000000	1023.000000	2046.000000
44.259998	0.018864	11.148610	5.212635	0.897526	0.295515	4.742936	0.000000	-10.000000	-0.508333	28.416668	337.333344	1023.000000	1023.000000	2046.000000
44.279999	0.019572	11.567314	5.012581	1.144515	0.555086	4.855132	0.000000	-10.000000	-0.508333	28.216667	347.000000	1023.000000	1023.000000	2046.000000
44.299999	0.018843	11.136188	4.794910	1.009183	0.510901	4.821193	0.000000	-10.000000	-0.516667	28.483334	356.333344	1023.000000	1023.000000	2046.000000
44.320000	0.017467	10.322824	4.325597	0.910763	0.503539	4.582926	0.000000	-10.000000	-0.508333	28.549999	365.833344	1023.000000	1023.000000	2046.000000
44.340000	0.016251	9.604337	3.916486	0.760811	0.419087	4.507951	0.000000	-10.000000	-0.491667	28.100000	375.333344	1023.000000	1023.000000	2046.000000
44.360001	0.015386	9.092910	3.371227	0.778561	0.566193	4.376929	0.000000	-10.000000	-0.450000	27.450001	384.833344	1023.000000	1023.000000	2046.000000
44.380001	0.015429	9.118589	3.152056	0.660386	0.760330	4.545819	0.000000	-10.000000	-0.425000	26.683334	394.000000	1023.000000	1023.000000	2046.000000
44.400002	0.016204	9.576336	3.099719	0.765047	1.016849	4.694721	0.000000	-10.000000	-0.425000	26.416666	403.000000	1023.000000	1023.000000	2046.000000
44.419998	0.017630	10.419258	3.176716	0.959120	1.294738	4.988684	0.000000	-10.000000	-0.433333	26.233334	411.833344	1023.000000	1023.000000	2046.000000
44.439999	0.018849	11.139711	3.375143	1.161167	1.379753	5.223649	0.000000	-10.000000	-0.450000	26.633333	420.666656	1023.000000	1023.000000	2046.000000
44.459999	0.020586	12.166045	3.571492	1.454755	1.664211	5.475587	0.000000	-10.000000	-0.458333	26.900002	429.500000	1023.000000	1023.000000	2046.000000
44.480000	0.022324	13.193555	3.929512	1.646896	1.827777	5.789370	0.000000	-10.000000	-0.458333	27.216667	438.500000	1023.000000	1023.000000	2046.000000
44.500000	0.024328	14.378012	4.255428	2.027170	2.147726	5.947687	0.000000	-10.000000	-0.458333	27.266668	447.500000	1023.000000	1023.000000	2046.000000
44.520000	0.026666	15.759391	4.667647	2.304637	2.487481	6.299625	0.000000	-10.000000	-0.458333	27.366667	456.500000	1023.000000	1023.000000	2046.000000
44.540001	0.028984	17.129547	5.151739	2.669570	2.784884	6.523355	0.000000	-10.000000	-0.458333	27.400000	465.666656	1023.000000	1023.000000	2046.000000
44.560001	0.031495	18.613310	5.561534	2.926705	3.278030	6.847041	0.000000	-10.000000	-0.450000	27.466667	474.833344	1023.000000	1023.000000	2046.000000
44.580002	0.033823	19.989420	6.026565	3.105561	3.656295	7.200998	0.000000	-10.000000	-0.425000	27.116667	484.166656	1023.000000	1023.000000	2046.000000
44.599998	0.036482	21.560949	6.429840	3.449432	4.212955	7.468723	0.000000	-10.000000	-0.400000	26.416668	493.166656	1023.000000	1023.000000	2046.000000
44.619999	0.038993	23.044716	6.713589	3.703038	4.784781	7.843308	0.000000	-10.000000	-0.383333	25.516668	502.166656	1023.000000	1023.000000	2046.000000
44.639999	0.040901	24.172369	6.835854	3.856863	5.364989	8.114662	0.000000	-10.000000	-0.350000	24.500000	510.666656	1023.000000	1023.000000	2046.000000
44.660000	0.043069	25.453579	7.036448	4.003137	5.979387	8.434607	0.000000	-10.000000	-0.308333	23.333334	519.000000	1023.000000	1023.000000	2046.000000
44.680000	0.044654	26.390764	7.371627	4.058599	6.277389	8.683150	0.000000	-10.000000	-0.258333	22.100000	527.000000	1023.000000	1023.000000	2046.000000
44.700001	0.046141	27.269386	7.645024	4.344606	6.591953	8.687803	0.000000	-10.000000	-0.258333	21.350000	534.666687	1023.000000	1023.000000	2046.000000
44.720001	0.047869	28.290543	8.092757	4.484288	6.803661	8.909837	0.000000	-10.000000	-0.258333	20.799999	542.000000	1023.000000	1023.000000	2046.000000
44.740002	0.049244	29.103085	8.630400	4.684402	6.888812	8.899471	0.000000	-10.000000	-0.266667	20.683332	549.000000	1023.000000	1023.000000	2046.000000
44.759998	0.050711	29.969942	9.096485	4.845228	7.040984	8.987245	0.000000	-10.000000	-0.250000	20.416666	556.000000	1023.000000	1023.000000	2046.000000
44.779999	0.052392	30.963493	9.566040	5.015721	7.177731	9.204002	0.000000	-10.000000	-0.233333	20.333334	562.833313	1023.000000	1023.000000	2046.000000
44.799999	0.054469	32.191345	10.058835	5.336443	7.416156	9.379911	0.000000	-10.000000	-0.225000	19.816668	569.666687	1023.000000	1023.000000	2046.000000
44.820000	0.056881	33.616856	10.515130	5.590416	7.823887	9.687421	0.000000	-10.000000	-0.216667	19.433334	576.166687	1023.000000	1023.000000	2046.000000
44.840000	0.059402	35.106293	11.103746	5.984043	8.119923	9.898581	0.000000	-10.000000	-0.216667	18.700001	582.833313	1023.000000	1023.000000	2046.000000
44.860001	0.062206	36.763783	11.586801	6.341772	8.607533	10.227676	0.000000	-10.000000	-0.191667	18.400002	589.166687	1023.000000	1023.000000	2046.000000
44.880001	0.064752	38.268539	12.067567	6.645175	8.951829	10.603970	0.000000	-10.000000	-0.166667	17.816668	595.500000	1023.000000	1023.000000	2046.000000
44.900002	0.067111	39.662628	12.502104	7.048479	9.277894	10.834152	0.000000	-10.000000	-0.133333	17.366667	601.500000	1023.000000	1023.000000	2046.000000
44.919998	0.069738	41.215179	13.020059	7.455609	9.645517	11.093993	0.000000	-10.000000	-0.108333	16.200001	607.500000	1023.000000	1023.000000	2046.000000
44.939999	0.071864	42.471588	13.571646	7.738270	9.814260	11.347412	0.000000	-10.000000	-0.091667	14.983334	613.166687	1023.000000	1023.000000	2046.000000
44.959999	0.073005	43.145866	13.752962	8.049062	9.990487	11.353356	0.000000	-10.000000	-0.075000	13.283334	618.333313	1023.000000	1023.000000	2046.000000
44.980000	0.073505	43.441597	13.849582	8.072202	10.057380	11.462432	0.000000	-10.000000	-0.050000	11.383333	622.833313	1023.000000	1023.000000	2046.000000
45.000000	0.073587	43.490150	13.984662	8.044631	9.982213	11.478645	0.000000	-10.000000	-0.008333	8.416667	627.000000	1023.000000	1023.000000	2046.000000
45.020000	0.074639	44.111717	13.936699	8.372036	10.332928	11.470055	0.000000	-10.000000	0.025000	3.966667	630.333313	1023.000000	1023.000000	2046.000000
45.040001	0.073772	43.599148	13.577650	8.197457	10.179047	11.644993	0.000000	-10.000000	0.058333	-1.000000	632.333313	1023.000000	1023.000000	2046.000000
45.060001	0.071938	42.515533	12.888147	8.256549	9.928902	11.441935	0.000000	-10.000000	0.091667	-6.300000	633.000000	1023.000000	1023.000000	2046.000000
45.080002	0.068982	40.768158	12.091385	8.043895	9.544467	11.088410	0.000000	-10.000000	0.133333	-10.616667	633.000000	1023.000000	1023.000000	2046.000000
45.099998	0.065902	38.948112	11.526994	7.634111	9.075413	10.711596	0.000000	-10.000000	0.183333	-14.333334	633.000000	1023.000000	1023.000000	2046.000000
45.119999	0.061987	36.634174	10.727733	7.087460	8.573195	10.245785	0.000000	-10.000000	0.241667	-16.850000	633.000000	1023.000000	1023.000000	2046.000000
45.139999	0.057766	34.139656	9.648387	6.637589	8.120173	9.733505	0.000000	-10.000000	0.325000	-19.150002	625.500000	1023.000000	1023.000000	2046.000000
45.160000	0.053186	31.433168	8.562538	6.176878	7.469344	9.224409	0.000000	-10.000000	0.408333	-21.400002	615.500000	1023.000000	1023.000000	2046.000000
45.180000	0.049165	29.056808	7.508138	5.776241	7.000759	8.771671	0.000000	-10.000000	0.491667	-23.866667	602.833313	1023.000000	1023.000000	2046.000000
45.200001	0.045678	26.995644	6.608590	5.263268	6.618107	8.505678	0.000000	-10.000000	0.558333	-25.800001	594.833313	1023.000000	1023.000000	2046.000000
45.220001	0.042608	25.181271	5.963271	4.887657	6.114629	8.215713	0.000000	-10.000000	0.616667	-27.383333	586.166687	1023.000000	1023.000000	2046.000000
45.240002	0.039787	23.513887	5.311273	4.594691	5.677144	7.930780	0.000000	-10.000000	0.683333	-28.700001	577.000000	1023.000000	1023.000000	2046.000000
45.259998	0.036987	21.859547	4.803469	4.236475	5.057880	7.761723	0.000000	-10.000000	0.733333	-29.983334	567.333313	1023.000000	1023.000000	2046.000000
45.279999	0.034388	20.323193	4.207083	4.039869	4.634417	7.441824	0.000000	-10.000000	0.783333	-31.066668	557.500000	1023.000000	1023.000000	2046.000000
45.299999	0.032075	18.956095	3.719085	3.685482	4.203517	7.348010	0.000000	-10.000000	0.808333	-31.816668	547.166687	1023.000000	1023.000000	2046.000000
45.320000	0.030086	17.780842	3.385055	3.530380	3.812537	7.052870	0.000000	-10.000000	0.816667	-32.033333	536.500000	1023.000000	1023.000000	2046.000000
45.340000	0.028382	16.773478	3.092645	3.272482	3.486384	6.921968	0.000000	-10.000000	0.816667	-32.333332	525.666687	1023.000000	1023.000000	2046.000000
45.360001	0.026722	15.792505	2.766915	3.107398	3.248977	6.669215	0.000000	-10.000000	0.808333	-32.383335	514.833313	1023.000000	1023.000000	2046.000000
45.380001	0.025045	14.801619	2.487074	2.706295	3.024858	6.583392	0.000000	-10.000000	0.808333	-32.583336	504.166656	1023.000000	1023.000000	2046.000000
45.400002	0.023314	13.778830	2.222120	2.357681	2.789943	6.409086	0.000000	-10.000000	0.816667	-32.583336	493.333344	1023.000000	1023.000000	2046.000000
45.419998	0.021629	12.782465	1.929406	2.068104	2.605082	6.179873	0.000000	-10.000000	0.825000	-32.883335	482.500000	1023.000000	1023.000000	2046.000000
45.439999	0.019747	11.670595	1.552352	1.694823	2.376233	6.047187	0.000000	-10.000000	0.841667	-33.100002	471.500000	1023.000000	1023.000000	2046.000000
45.459999	0.017637	10.423399	1.164956	1.416700	2.118741	5.723001	0.000000	-10.000000	0.841667	-33.333336	460.333344	1023.000000	1023.000000	2046.000000
45.480000	0.015719	9.290190	0.826926	1.057998	1.912083	5.493184	0.000000	-10.000000	0.841667	-33.350002	449.166656	1023.000000	1023.000000	2046.000000
45.500000	0.013803	8.157598	0.752192	0.851729	1.401179	5.152499	0.000000	-10.000000	0.841667	-33.316669	438.000000	1023.000000	1023.000000	2046.000000
45.520000	0.012197	7.208377	0.658515	0.688085	0.996590	4.865187	0.000000	-10.000000	0.833333	-33.033333	427.000000	1023.000000	1023.000000	2046.000000
45.540001	0.010291	6.082147	0.664731	0.427336	0.419626	4.570454	0.000000	-10.000000	0.825000	-32.733334	416.000000	1023.000000	1023.000000	2046.000000
45.560001	0.007995	4.725144	0.546561	0.159645	-0.179504	4.198443	0.000000	-10.000000	0.816667	-32.433334	405.166656	1023.000000	1023.000000	2046.000000
45.580002	0.005951	3.516894	0.299069	-0.117956	-0.635105	3.970887	0.000000	-10.000000	0.800000	-32.200001	394.333344	1023.000000	1023.000000	2046.000000
45.599998	0.004122	2.435856	0.224707	-0.354500	-1.153918	3.719566	0.000000	-10.000000	0.808333	-32.049999	383.500000	1023.000000	1023.000000	2046.000000
45.619999	0.002603	1.538350	0.172484	-0.507251	-1.597254	3.470371	0.000000	-10.000000	0.791667	-31.833334	372.666656	1023.000000	1023.000000	2046.000000
45.639999	0.001257	0.743005	0.102443	-0.736647	-1.950556	3.327765	0.000000	-10.000000	0.800000	-31.750000	362.000000	1023.000000	1023.000000	2046.000000
45.660000	-0.000166	-0.098156	-0.000119	-0.943820	-2.331011	3.176794	0.000000	-10.000000	0.791667	-31.450001	351.500000	1023.000000	1023.000000	2046.000000
45.680000	-0.001170	-0.691519	-0.144665	-0.991559	-2.514371	2.959077	0.000000	-10.000000	0.800000	-31.250000	341.000000	1023.000000	1023.000000	2046.000000
45.700001	-0.002254	-1.332257	-0.166730	-1.145907	-2.827710	2.808089	0.000000	-10.000000	0.783333	-30.883333	330.666656	1023.000000	1023.000000	2046.000000
45.720001	-0.002789	-1.648240	0.013824	-1.147870	-3.098716	2.584522	0.000000	-10.000000	0.766667	-30.616667	320.500000	1023.000000	1023.000000	2046.000000
45.740002	-0.002777	-1.640949	0.209333	-0.979141	-3.291826	2.420685	0.000000	-10.000000	0.750000	-30.316668	310.166656	1023.000000	1023.000000	2046.000000
45.759998	-0.003182	-1.880675	0.317215	-0.925886	-3.591583	2.319578	0.000000	-10.000000	0.725000	-29.950001	299.833344	1023.000000	1023.000000	2046.000000
45.779999	-0.004929	-2.913275	0.156638	-1.043962	-4.039338	2.013387	0.000000	-10.000000	0.691667	-29.616667	289.833344	1023.000000	1023.000000	2046.000000
45.799999	-0.007191	-4.250169	-0.221095	-1.230065	-4.441132	1.642123	0.000000	-10.000000	0.658333	-29.350000	280.166656	1023.000000	1023.000000	2046.000000
45.820000	-0.008890	-5.253844	-0.569416	-1.342072	-4.707938	1.365581	0.000000	-10.000000	0.658333	-29.183334	270.500000	1023.000000	1023.000000	2046.000000
45.840000	-0.011002	-6.502189	-0.890375	-1.564533	-5.020896	0.973615	0.000000	-10.000000	0.658333	-29.166668	260.500000	1023.000000	1023.000000	2046.000000
45.860001	-0.011738	-6.936979	-1.245291	-1.486291	-5.080794	0.875397	0.000000	-10.000000	0.666667	-29.016666	250.833328	1023.000000	1023.000000	2046.000000
45.880001	-0.012903	-7.625688	-1.505153	-1.513414	-5.333412	0.726292	0.000000	-10.000000	0.658333	-28.916668	241.166672	1023.000000	1023.000000	2046.000000
45.900002	-0.014908	-8.810885	-1.716545	-1.822980	-5.648667	0.377307	0.000000	-10.000000	0.658333	-28.533333	231.666672	1023.000000	1023.000000	2046.000000
45.919998	-0.017972	-10.621600	-2.119888	-2.239871	-6.037434	-0.224408	0.000000	-10.000000	0.633333	-28.150000	222.000000	1023.000000	1023.000000	2046.000000
45.939999	-0.022176	-13.105732	-2.832193	-2.660277	-6.607535	-1.005727	0.000000	-10.000000	0.608333	-27.633333	212.666672	1023.000000	1023.000000	2046.000000
45.959999	-0.026732	-15.798717	-3.840472	-3.063672	-7.072534	-1.822040	0.000000	-10.000000	0.575000	-27.066668	203.333328	1023.000000	1023.000000	2046.000000
45.980000	-0.030637	-18.106197	-4.808037	-3.572902	-7.380271	-2.344988	0.000000	-10.000000	0.558333	-26.650002	194.333328	1023.000000	1023.000000	2046.000000
46.000000	-0.033988	-20.086935	-5.486281	-4.133557	-7.750329	-2.716768	0.000000	-10.000000	0.550000	-26.383333	185.333328	1023.000000	1023.000000	2046.000000
46.020000	-0.036803	-21.750614	-6.077342	-4.535344	-7.996868	-3.141061	0.000000	-10.000000	0.550000	-26.383333	176.666672	1023.000000	1023.000000	2046.000000
46.040001	-0.039381	-23.274147	-6.633453	-4.935883	-8.242905	-3.461906	0.000000	-10.000000	0.550000	-26.300001	167.833328	1023.000000	1023.000000	2046.000000
46.060001	-0.041483	-24.516382	-7.111332	-5.254931	-8.455914	-3.694204	0.000000	-10.000000	0.550000	-26.350000	159.000000	1023.000000	1023.000000	2046.000000
46.080002	-0.043398	-25.648470	-7.400401	-5.588858	-8.763444	-3.895766	0.000000	-10.000000	0.533333	-26.166666	150.166672	1023.000000	1023.000000	2046.000000
46.099998	-0.044854	-26.509005	-7.753777	-5.671823	-8.910675	-4.172729	0.000000	-10.000000	0.525000	-25.883333	141.500000	1023.000000	1023.000000	2046.000000
46.119999	-0.046064	-27.223806	-8.005683	-5.851119	-9.024960	-4.342047	0.000000	-10.000000	0.500000	-25.266666	132.833328	1023.000000	1023.000000	2046.000000
46.139999	-0.047131	-27.854338	-8.052282	-6.023509	-9.296283	-4.482264	0.000000	-10.000000	0.491667	-24.583334	124.333336	1023.000000	1023.000000	2046.000000
46.160000	-0.047751	-28.221039	-8.126060	-6.083031	-9.365573	-4.646375	0.000000	-10.000000	0.458333	-23.816668	116.000000	1023.000000	1023.000000	2046.000000
46.180000	-0.048269	-28.527094	-8.030757	-6.360137	-9.464399	-4.671801	0.000000	-10.000000	0.433333	-22.966667	108.166664	1023.000000	1023.000000	2046.000000
46.200001	-0.048347	-28.573095	-7.828723	-6.456922	-9.495047	-4.792403	0.000000	-10.000000	0.400000	-22.200001	100.500000	1023.000000	1023.000000	2046.000000
46.220001	-0.048420	-28.616505	-7.726839	-6.596966	-9.421870	-4.870830	0.000000	-10.000000	0.375000	-21.566668	93.166664	1023.000000	1023.000000	2046.000000
46.240002	-0.049022	-28.971746	-7.651561	-6.812201	-9.525911	-4.982074	0.000000	-10.000000	0.358333	-20.900000	86.000000	1023.000000	1023.000000	2046.000000
46.259998	-0.049647	-29.341257	-7.642520	-6.972241	-9.539268	-5.187228	0.000000	-10.000000	0.350000	-20.250000	79.166664	1023.000000	1023.000000	2046.000000
46.279999	-0.050372	-29.769814	-7.658565	-7.170727	-9.577552	-5.362969	0.000000	-10.000000	0.333333	-19.400000	72.333336	1023.000000	1023.000000	2046.000000
46.299999	-0.051267	-30.298725	-7.542052	-7.363356	-9.817573	-5.575744	0.000000	-10.000000	0.300000	-18.666668	65.833336	1023.000000	1023.000000	2046.000000
46.320000	-0.051996	-30.729898	-7.411977	-7.354119	-9.976262	-5.987540	0.000000	-10.000000	0.266667	-17.866667	59.500000	1023.000000	1023.000000	2046.000000
46.340000	-0.052869	-31.245497	-7.301436	-7.586830	-10.200957	-6.156273	0.000000	-10.000000	0.233333	-17.050001	53.500000	1023.000000	1023.000000	2046.000000
46.360001	-0.054334	-32.111389	-7.167153	-7.847220	-10.650893	-6.446121	0.000000	-10.000000	0.225000	-16.200001	47.833332	1023.000000	1023.000000	2046.000000
46.380001	-0.055363	-32.719318	-7.168876	-8.009768	-10.891888	-6.648787	0.000000	-10.000000	0.208333	-15.183333	42.333332	1023.000000	1023.000000	2046.000000
46.400002	-0.055981	-33.084843	-7.093589	-8.142829	-11.111923	-6.736502	0.000000	-10.000000	0.208333	-14.200000	37.333332	1023.000000	1023.000000	2046.000000
46.419998	-0.056304	-33.275478	-6.892289	-8.175172	-11.294121	-6.913899	0.000000	-10.000000	0.183333	-13.266666	32.500000	1023.000000	1023.000000	2046.000000
46.439999	-0.056206	-33.217510	-6.774252	-8.219629	-11.266334	-6.957294	0.000000	-10.000000	0.150000	-12.400000	28.166666	1023.000000	1023.000000	2046.000000
46.459999	-0.056093	-33.150909	-6.589518	-8.291548	-11.360268	-6.909575	0.000000	-10.000000	0.116667	-11.666667	24.000000	1023.000000	1023.000000	2046.000000
46.480000	-0.056049	-33.124825	-6.473540	-8.273340	-11.391306	-6.986639	0.000000	-10.000000	0.091667	-10.850000	19.000000	1023.000000	1023.000000	2046.000000
46.500000	-0.055685	-32.909809	-6.345882	-8.208485	-11.360735	-6.994709	0.000000	-10.000000	0.091667	-10.166667	14.166667	1023.000000	1023.000000	2046.000000
46.520000	-0.055085	-32.555412	-6.068349	-8.206694	-11.352475	-6.927896	0.000000	-10.000000	0.091667	-9.666667	10.666667	1023.000000	1023.000000	2046.000000
46.540001	-0.054223	-32.045929	-5.594829	-8.034545	-11.420103	-6.996452	0.000000	-10.000000	0.083333	-9.250000	8.333333	1023.000000	1023.000000	2046.000000
46.560001	-0.053114	-31.390226	-5.198960	-7.800907	-11.422379	-6.967980	0.000000	-10.000000	0.066667	-8.650000	6.333333	1023.000000	1023.000000	2046.000000
46.580002	-0.052561	-31.063824	-5.013620	-7.775503	-11.454291	-6.820410	0.000000	-10.000000	0.050000	-7.800000	3.333333	1023.000000	1023.000000	2046.000000
46.599998	-0.053011	-31.329531	-4.938438	-7.715695	-11.708074	-6.967323	0.000000	-10.000000	0.041667	-6.983334	1.166667	1023.000000	1023.000000	2046.000000
46.619999	-0.053561	-31.654348	-5.053740	-7.763519	-11.781366	-7.055723	0.000000	-10.000000	0.041667	-6.183333	-0.833333	1023.000000	1023.000000	2046.000000
46.639999	-0.053409	-31.564808	-5.108263	-7.644868	-11.759374	-7.052303	0.000000	-10.000000	0.041667	-5.450000	-2.500000	1023.000000	1023.000000	2046.000000
46.660000	-0.054132	-31.991833	-5.299085	-7.700856	-11.849489	-7.142403	0.000000	-10.000000	0.050000	-4.600000	-4.333333	1023.000000	1023.000000	2046.000000
46.680000	-0.053308	-31.505226	-5.364407	-7.307801	-11.710393	-7.122625	0.000000	-10.000000	0.041667	-3.600000	-6.000000	1023.000000	1023.000000	2046.000000
46.700001	-0.052443	-30.993959	-5.316349	-7.179848	-11.622117	-6.875646	0.000000	-10.000000	0.033333	-2.016667	-7.166667	1023.000000	1023.000000	2046.000000
46.720001	-0.052833	-31.224127	-5.267963	-7.323238	-11.733163	-6.899763	0.000000	-10.000000	0.008333	0.233333	-7.833333	1023.000000	1023.000000	2046.000000
46.740002	-0.054043	-31.939465	-5.445272	-7.488581	-11.880707	-7.124905	0.000000	-10.000000	-0.016667	2.800000	-8.000000	1023.000000	1023.000000	2046.000000
46.759998	-0.055928	-33.053429	-6.029253	-7.676911	-11.978602	-7.368661	0.000000	-10.000000	-0.033333	5.666667	-8.000000	1023.000000	1023.000000	2046.000000
46.779999	-0.058289	-34.449047	-6.790496	-7.877202	-12.172637	-7.608713	0.000000	-10.000000	-0.041667	8.300000	-8.000000	1023.000000	1023.000000	2046.000000
46.799999	-0.059914	-35.409298	-7.475633	-8.080500	-12.164716	-7.688448	0.000000	-10.000000	-0.058333	10.350000	-8.000000	1023.000000	1023.000000	2046.000000
46.820000	-0.060466	-35.735435	-7.908828	-8.309543	-12.025883	-7.491184	0.000000	-10.000000	-0.083333	11.850000	-8.000000	1023.000000	1023.000000	2046.000000
46.840000	-0.060832	-35.951488	-8.125815	-8.374105	-12.039871	-7.411696	0.000000	-10.000000	-0.100000	12.583334	-8.000000	1023.000000	1023.000000	2046.000000
46.860001	-0.060483	-35.745594	-8.277857	-8.340208	-11.898143	-7.229388	0.000000	-10.000000	-0.116667	13.616667	-2.833333	1023.000000	1023.000000	2046.000000
46.880001	-0.059730	-35.300438	-8.364334	-8.272459	-11.778545	-6.885099	0.000000	-10.000000	-0.141667	14.533334	7.833333	1023.000000	1023.000000	2046.000000
46.900002	-0.058833	-34.770149	-8.315871	-8.039034	-11.671087	-6.744156	0.000000	-10.000000	-0.166667	15.966667	20.166666	1023.000000	1023.000000	2046.000000
46.919998	-0.057536	-34.003712	-8.302920	-7.894718	-11.359109	-6.446963	0.000000	-10.000000	-0.200000	17.316668	29.166666	1023.000000	1023.000000	2046.000000
46.939999	-0.056090	-33.149433	-8.083194	-7.749595	-11.199718	-6.116926	0.000000	-10.000000	-0.233333	18.883333	34.666668	1023.000000	1023.000000	2046.000000
46.959999	-0.054296	-32.088783	-7.808054	-7.449581	-10.907284	-5.923867	0.000000	-10.000000	-0.291667	20.400002	40.666668	1023.000000	1023.000000	2046.000000
46.980000	-0.052019	-30.743160	-7.486696	-7.187283	-10.492191	-5.576989	0.000000	-10.000000	-0.316667	21.650002	47.166668	1023.000000	1023.000000	2046.000000
47.000000	-0.049523	-29.267954	-7.022476	-7.016122	-10.079153	-5.150203	0.000000	-10.000000	-0.341667	22.783335	54.333332	1023.000000	1023.000000	2046.000000
47.020000	-0.047016	-27.786556	-6.552944	-6.768540	-9.713653	-4.751421	0.000000	-10.000000	-0.341667	23.533335	61.666668	1023.000000	1023.000000	2046.000000
47.040001	-0.043963	-25.982231	-6.059677	-6.392742	-9.118504	-4.411307	0.000000	-10.000000	-0.358333	24.200001	69.500000	1023.000000	1023.000000	2046.000000
47.060001	-0.041195	-24.346029	-5.497911	-6.284607	-8.662296	-3.901213	0.000000	-10.000000	-0.375000	24.550001	77.500000	1023.000000	1023.000000	2046.000000
47.080002	-0.038848	-22.959003	-5.057058	-6.071420	-8.198110	-3.632416	0.000000	-10.000000	-0.383333	24.766666	85.833336	1023.000000	1023.000000	2046.000000
47.099998	-0.036668	-21.670706	-4.748155	-5.889840	-7.693886	-3.338825	0.000000	-10.000000	-0.375000	24.850000	94.000000	1023.000000	1023.000000	2046.000000
47.119999	-0.034769	-20.548435	-4.271554	-5.723392	-7.448218	-3.105270	0.000000	-10.000000	-0.375000	24.866667	102.166664	1023.000000	1023.000000	2046.000000
47.139999	-0.033255	-19.653847	-3.867960	-5.471676	-7.258007	-3.056203	0.000000	-10.000000	-0.383333	25.000000	110.500000	1023.000000	1023.000000	2046.000000
47.160000	-0.031827	-18.809534	-3.559671	-5.360248	-7.045679	-2.843936	0.000000	-10.000000	-0.416667	25.433334	118.833336	1023.000000	1023.000000	2046.000000
47.180000	-0.030565	-18.064077	-3.158678	-5.312259	-6.990355	-2.602784	0.000000	-10.000000	-0.416667	26.000000	127.333336	1023.000000	1023.000000	2046.000000
47.200001	-0.029196	-17.255125	-2.879838	-5.109138	-6.803553	-2.462597	0.000000	-10.000000	-0.433333	26.683334	135.833328	1023.000000	1023.000000	2046.000000
47.220001	-0.027372	-16.176682	-2.427125	-4.957051	-6.668335	-2.124171	0.000000	-10.000000	-0.433333	27.366667	144.666672	1023.000000	1023.000000	2046.000000
47.240002	-0.024980	-14.762948	-2.001230	-4.619087	-6.277052	-1.865580	0.000000	-10.000000	-0.450000	27.433334	153.666672	1023.000000	1023.000000	2046.000000
47.259998	-0.022160	-13.096539	-1.430755	-4.325907	-5.868149	-1.471728	0.000000	-10.000000	-0.458333	27.450001	162.833328	1023.000000	1023.000000	2046.000000
47.279999	-0.019368	-11.446521	-0.855093	-4.030849	-5.465601	-1.094977	0.000000	-10.000000	-0.466667	27.366667	172.000000	1023.000000	1023.000000	2046.000000
47.299999	-0.016085	-9.506442	-0.220757	-3.618728	-4.960615	-0.706343	0.000000	-10.000000	-0.475000	27.566668	181.166672	1023.000000	1023.000000	2046.000000
47.320000	-0.012412	-7.335409	0.621982	-3.231699	-4.552379	-0.173314	0.000000	-10.000000	-0.483333	27.616667	190.333328	1023.000000	1023.000000	2046.000000
47.340000	-0.009056	-5.352197	1.284724	-2.677941	-4.141502	0.182522	0.000000	-10.000000	-0.491667	27.733334	199.500000	1023.000000	1023.000000	2046.000000
47.360001	-0.005991	-3.540789	1.762604	-2.262011	-3.677116	0.635733	0.000000	-10.000000	-0.500000	28.033333	208.666672	1023.000000	1023.000000	2046.000000
47.380001	-0.003635	-2.148122	2.251234	-2.014569	-3.413530	1.028742	0.000000	-10.000000	-0.508333	28.383333	218.000000	1023.000000	1023.000000	2046.000000
47.400002	-0.001102	-0.651385	2.656619	-1.625367	-3.018712	1.336076	0.000000	-10.000000	-0.508333	28.350000	227.500000	1023.000000	1023.000000	2046.000000
47.419998	0.002099	1.240551	2.941625	-1.183937	-2.389318	1.872181	0.000000	-10.000000	-0.508333	28.266668	237.000000	1023.000000	1023.000000	2046.000000
47.439999	0.004333	2.560830	3.051935	-0.798526	-1.971275	2.278695	0.000000	-10.000000	-0.483333	28.066668	246.333328	1023.000000	1023.000000	2046.000000
47.459999	0.006365	3.761891	3.139332	-0.269131	-1.731934	2.623624	0.000000	-10.000000	-0.483333	27.783335	255.833328	1023.000000	1023.000000	2046.000000
47.480000	0.007466	4.412247	3.183782	0.005064	-1.546835	2.770236	0.000000	-10.000000	-0.483333	27.583334	265.166656	1023.000000	1023.000000	2046.000000
47.500000	0.007691	4.545495	3.283370	-0.141575	-1.440245	2.843944	0.000000	-10.000000	-0.500000	27.616667	274.500000	1023.000000	1023.000000	2046.000000
47.520000	0.006722	3.972988	2.939965	-0.354160	-1.404228	2.791410	0.000000	-10.000000	-0.483333	27.816668	283.666656	1023.000000	1023.000000	2046.000000
47.540001	0.005242	3.098278	2.356056	-0.430994	-1.418383	2.591599	0.000000	-10.000000	-0.466667	27.566668	293.000000	1023.000000	1023.000000	2046.000000
47.560001	0.004124	2.437514	1.721178	-0.426533	-1.305493	2.448362	0.000000	-10.000000	-0.441667	27.066668	302.333344	1023.000000	1023.000000	2046.000000
47.580002	0.003900	2.304712	1.318053	-0.510086	-1.098948	2.595693	0.000000	-10.000000	-0.425000	26.666668	311.333344	1023.000000	1023.000000	2046.000000
47.599998	0.004418	2.611267	1.207859	-0.503492	-0.923512	2.830413	0.000000	-10.000000	-0.425000	26.466667	320.166656	1023.000000	1023.000000	2046.000000
47.619999	0.005082	3.003353	1.154237	-0.326503	-0.825918	3.001538	0.000000	-10.000000	-0.433333	26.750000	329.000000	1023.000000	1023.000000	2046.000000
47.639999	0.006141	3.629615	1.133269	-0.105218	-0.649106	3.250669	0.000000	-10.000000	-0.441667	26.950001	338.000000	1023.000000	1023.000000	2046.000000
47.660000	0.007723	4.564201	1.253388	0.056474	-0.420222	3.674562	0.000000	-10.000000	-0.441667	27.366667	347.000000	1023.000000	1023.000000	2046.000000
47.680000	0.009380	5.543333	1.542742	0.350109	-0.294876	3.945358	0.000000	-10.000000	-0.441667	27.300001	356.000000	1023.000000	1023.000000	2046.000000
47.700001	0.011303	6.680085	1.800370	0.715084	0.036357	4.128273	0.000000	-10.000000	-0.450000	27.233334	365.166656	1023.000000	1023.000000	2046.000000
47.720001	0.013505	7.981431	2.131807	0.940195	0.375128	4.534300	0.000000	-10.000000	-0.458333	27.216667	374.333344	1023.000000	1023.000000	2046.000000
47.740002	0.015748	9.307244	2.586816	1.233027	0.591959	4.895442	0.000000	-10.000000	-0.475000	27.500000	383.500000	1023.000000	1023.000000	2046.000000
47.759998	0.018289	10.808786	3.050275	1.594172	0.984363	5.179977	0.000000	-10.000000	-0.491667	27.783335	392.500000	1023.000000	1023.000000	2046.000000
47.779999	0.021279	12.575927	3.455526	1.898666	1.601415	5.620319	0.000000	-10.000000	-0.491667	27.933334	401.666656	1023.000000	1023.000000	2046.000000
47.799999	0.023931	14.143356	3.973161	2.143870	2.002514	6.023811	0.000000	-10.000000	-0.491667	27.799999	411.000000	1023.000000	1023.000000	2046.000000
47.820000	0.026707	15.783964	4.288864	2.470094	2.695036	6.329970	0.000000	-10.000000	-0.483333	27.766666	420.333344	1023.000000	1023.000000	2046.000000
47.840000	0.029530	17.452089	4.624701	2.603320	3.393999	6.830069	0.000000	-10.000000	-0.475000	27.750000	429.500000	1023.000000	1023.000000	2046.000000
47.860001	0.032023	18.925499	5.083372	2.824682	3.848427	7.169019	0.000000	-10.000000	-0.466667	27.850000	438.666656	1023.000000	1023.000000	2046.000000
47.880001	0.034498	20.388367	5.524721	3.049346	4.348835	7.465464	0.000000	-10.000000	-0.475000	27.866667	448.000000	1023.000000	1023.000000	2046.000000
47.900002	0.036497	21.569569	5.947962	3.235864	4.660913	7.724830	0.000000	-10.000000	-0.491667	27.833334	457.333344	1023.000000	1023.000000	2046.000000
47.919998	0.038107	22.521374	6.440781	3.483399	4.704035	7.893158	0.000000	-10.000000	-0.500000	27.833334	466.666656	1023.000000	1023.000000	2046.000000
47.939999	0.039870	23.563107	6.932257	3.748312	4.915306	7.967232	0.000000	-10.000000	-0.491667	27.866667	476.000000	1023.000000	1023.000000	2046.000000
47.959999	0.041770	24.686201	7.436704	3.928660	5.114113	8.206724	0.000000	-10.000000	-0.475000	27.666666	485.333344	1023.000000	1023.000000	2046.000000
47.980000	0.043836	25.907156	8.027170	4.152521	5.226571	8.500895	0.000000	-10.000000	-0.433333	27.216667	494.666656	1023.000000	1023.000000	2046.000000
48.000000	0.046204	27.306374	8.517509	4.540559	5.557284	8.691022	0.000000	-10.000000	-0.408333	26.666666	503.833344	1023.000000	1023.000000	2046.000000
48.020000	0.049022	28.971861	9.076261	4.823365	5.980718	9.091516	0.000000	-10.000000	-0.391667	26.033333	512.833313	1023.000000	1023.000000	2046.000000
48.040001	0.051854	30.645491	9.752180	5.119482	6.258981	9.514848	0.000000	-10.000000	-0.375000	25.316668	521.500000	1023.000000	1023.000000	2046.000000
48.060001	0.055038	32.527534	10.435448	5.610219	6.687568	9.794300	0.000000	-10.000000	-0.333333	24.133333	530.000000	1023.000000	1023.000000	2046.000000
48.080002	0.058316	34.464718	11.122118	6.012074	7.161817	10.168710	0.000000	-10.000000	-0.258333	22.650002	538.166687	1023.000000	1023.000000	2046.000000
48.099998	0.060817	35.942608	11.727239	6.363288	7.361344	10.490738	0.000000	-10.000000	-0.208333	20.833334	546.000000	1023.000000	1023.000000	2046.000000
48.119999	0.062707	37.060120	12.001647	6.682429	7.747769	10.628276	0.000000	-10.000000	-0.150000	18.783335	553.333313	1023.000000	1023.000000	2046.000000
48.139999	0.063904	37.767277	12.328065	6.762538	7.852015	10.824657	0.000000	-10.000000	-0.100000	16.166668	560.166687	1023.000000	1023.000000	2046.000000
48.160000	0.064983	38.404736	12.460760	6.995085	8.103034	10.845858	0.000000	-10.000000	-0.041667	12.933333	566.000000	1023.000000	1023.000000	2046.000000
48.180000	0.065847	38.915833	12.330006	7.226607	8.365077	10.994142	0.000000	-10.000000	0.000000	8.200000	570.833313	1023.000000	1023.000000	2046.000000
48.200001	0.064788	38.289757	11.821014	7.196764	8.278190	10.993789	0.000000	-10.000000	0.033333	2.800000	574.333313	1023.000000	1023.000000	2046.000000
48.220001	0.063380	37.457840	11.275025	7.237031	8.098291	10.847494	0.000000	-10.000000	0.066667	-2.150000	576.333313	1023.000000	1023.000000	2046.000000
48.240002	0.061540	36.369884	10.959909	7.192442	7.735662	10.481873	0.000000	-10.000000	0.100000	-6.216667	577.000000	1023.000000	1023.000000	2046.000000
48.259998	0.059494	35.161095	10.619942	6.802480	7.557022	10.181652	0.000000	-10.000000	0.125000	-9.250000	577.000000	1023.000000	1023.000000	2046.000000
48.279999	0.056211	33.220978	9.939008	6.217252	7.217158	9.847558	0.000000	-10.000000	0.158333	-12.566667	577.000000	1023.000000	1023.000000	2046.000000
48.299999	0.051667	30.535320	8.794173	5.838457	6.754037	9.148653	0.000000	-10.000000	0.216667	-15.466667	577.000000	1023.000000	1023.000000	2046.000000
48.320000	0.047118	27.846903	7.672101	5.333828	6.184030	8.656945	0.000000	-10.000000	0.308333	-18.350000	569.666687	1023.000000	1023.000000	2046.000000
48.340000	0.043217	25.541231	6.654585	4.983717	5.790225	8.112703	0.000000	-10.000000	0.383333	-20.916668	560.000000	1023.000000	1023.000000	2046.000000
48.360001	0.039829	23.538944	5.735509	4.553259	5.453699	7.796476	0.000000	-10.000000	0.458333	-22.966667	547.666687	1023.000000	1023.000000	2046.000000
48.380001	0.036721	21.701956	5.045701	4.114839	5.006636	7.534780	0.000000	-10.000000	0.508333	-24.666668	540.000000	1023.000000	1023.000000	2046.000000
48.400002	0.033867	20.015385	4.412161	3.872883	4.587338	7.143002	0.000000	-10.000000	0.583333	-26.183334	531.833313	1023.000000	1023.000000	2046.000000
48.419998	0.031198	18.438284	3.770161	3.630049	4.174317	6.863758	0.000000	-10.000000	0.641667	-27.733334	523.166687	1023.000000	1023.000000	2046.000000
48.439999	0.028625	16.917219	3.253613	3.351458	3.702093	6.610055	0.000000	-10.000000	0.691667	-29.100000	514.000000	1023.000000	1023.000000	2046.000000
48.459999	0.026368	15.583248	2.829283	3.171674	3.298337	6.283952	0.000000	-10.000000	0.741667	-30.300001	504.333344	1023.000000	1023.000000	2046.000000
48.480000	0.024522	14.492243	2.425050	2.991858	3.032230	6.043106	0.000000	-10.000000	0.775000	-31.350000	490.666656	1023.000000	1023.000000	2046.000000
48.500000	0.022654	13.388428	2.141652	2.732255	2.651160	5.863360	0.000000	-10.000000	0.800000	-32.116669	480.166656	1023.000000	1023.000000	2046.000000
48.520000	0.020991	12.405685	1.869077	2.535691	2.392041	5.608876	0.000000	-10.000000	0.808333	-32.533333	469.333344	1023.000000	1023.000000	2046.000000
48.540001	0.019472	11.507828	1.553692	2.231581	2.283466	5.439089	0.000000	-10.000000	0.808333	-32.549999	462.166656	1023.000000	1023.000000	2046.000000
48.560001	0.017925	10.593518	1.353427	1.843234	2.050318	5.346538	0.000000	-10.000000	0.816667	-32.683334	451.333344	1023.000000	1023.000000	2046.000000
48.580002	0.016381	9.681240	1.178923	1.545596	1.793656	5.163064	0.000000	-10.000000	0.816667	-32.733334	440.500000	1023.000000	1023.000000	2046.000000
48.599998	0.014433	8.529969	0.781336	1.262683	1.645428	4.840522	0.000000	-10.000000	0.825000	-32.783333	429.500000	1023.000000	1023.000000	2046.000000
48.619999	0.012317	7.279352	0.366249	0.828277	1.467641	4.617184	0.000000	-10.000000	0.825000	-32.916668	418.500000	1023.000000	1023.000000	2046.000000
48.639999	0.010212	6.035428	0.128358	0.420016	1.144289	4.342765	0.000000	-10.000000	0.850000	-33.016666	407.500000	1023.000000	1023.000000	2046.000000
48.660000	0.008225	4.860955	0.034528	0.239302	0.691618	3.895507	0.000000	-10.000000	0.858333	-33.133331	396.500000	1023.000000	1023.000000	2046.000000
48.680000	0.006459	3.817537	-0.040151	0.077443	0.241146	3.539099	0.000000	-10.000000	0.866667	-32.966667	385.500000	1023.000000	1023.000000	2046.000000
48.700001	0.004460	2.635666	-0.163167	-0.246468	-0.217876	3.263177	0.000000	-10.000000	0.841667	-32.733334	374.500000	1023.000000	1023.000000	2046.000000
48.720001	0.001898	1.121940	-0.253422	-0.514900	-0.928662	2.818925	0.000000	-10.000000	0.825000	-32.549999	363.500000	1023.000000	1023.000000	2046.000000
48.740002	-0.000299	-0.176866	-0.485858	-0.823205	-1.407511	2.539708	0.000000	-10.000000	0.825000	-32.416668	352.666656	1023.000000	1023.000000	2046.000000
48.759998	-0.002126	-1.256192	-0.622300	-1.110593	-1.879163	2.355864	0.000000	-10.000000	0.825000	-32.500000	341.833344	1023.000000	1023.000000	2046.000000
48.779999	-0.003883	-2.295036	-0.668575	-1.269372	-2.387769	2.030681	0.000000	-10.000000	0.825000	-32.550003	331.000000	1023.000000	1023.000000	2046.000000
48.799999	-0.005344	-3.158522	-0.883498	-1.477204	-2.647421	1.849602	0.000000	-10.000000	0.800000	-32.450001	320.166656	1023.000000	1023.000000	2046.000000
48.820000	-0.006865	-4.057374	-0.960998	-1.753165	-3.091516	1.748304	0.000000	-10.000000	0.791667	-32.233334	309.333344	1023.000000	1023.000000	2046.000000
48.840000	-0.008229	-4.863508	-1.151370	-1.799709	-3.329375	1.416946	0.000000	-10.000000	0.791667	-32.050003	298.666656	1023.000000	1023.000000	2046.000000
48.860001	-0.009110	-5.384085	-1.131975	-1.928960	-3.597013	1.273862	0.000000	-10.000000	0.800000	-31.816668	288.000000	1023.000000	1023.000000	2046.000000
48.880001	-0.009684	-5.723305	-0.913397	-1.920347	-3.886487	0.996927	0.000000	-10.000000	0.800000	-31.483334	277.333344	1023.000000	1023.000000	2046.000000
48.900002	-0.009824	-5.805825	-0.770216	-1.872991	-4.047092	0.884475	0.000000	-10.000000	0.800000	-31.066668	266.833344	1023.000000	1023.000000	2046.000000
48.919998	-0.010511	-6.212218	-0.664162	-1.797284	-4.433764	0.682992	0.000000	-10.000000	0.783333	-30.883333	256.333344	1023.000000	1023.000000	2046.000000
48.939999	-0.012105	-7.153827	-0.920196	-1.913080	-4.753398	0.432848	0.000000	-10.000000	0.750000	-30.733334	246.000000	1023.000000	1023.000000	2046.000000
48.959999	-0.014671	-8.670287	-1.242013	-2.245274	-5.262887	0.079887	0.000000	-10.000000	0.733333	-30.550001	235.666672	1023.000000	1023.000000	2046.000000
48.980000	-0.016814	-9.937314	-1.697961	-2.287655	-5.470296	-0.481401	0.000000	-10.000000	0.733333	-30.416668	225.500000	1023.000000	1023.000000	2046.000000
49.000000	-0.018836	-11.131977	-2.028080	-2.700809	-5.787083	-0.616004	0.000000	-10.000000	0.733333	-30.233334	215.500000	1023.000000	1023.000000	2046.000000
49.020000	-0.020041	-11.844187	-2.335751	-2.581676	-5.999858	-0.926902	0.000000	-10.000000	0.708333	-30.083334	205.500000	1023.000000	1023.000000	2046.000000
49.040001	-0.020441	-12.080490	-2.630352	-2.442539	-5.958046	-1.049552	0.000000	-10.000000	0.683333	-29.916668	195.500000	1023.000000	1023.000000	2046.000000
49.060001	-0.021838	-12.906256	-2.668435	-2.720427	-6.272127	-1.245268	0.000000	-10.000000	0.675000	-29.666668	185.500000	1023.000000	1023.000000	2046.000000
49.080002	-0.024379	-14.408200	-2.970552	-3.081554	-6.572057	-1.784037	0.000000	-10.000000	0.658333	-29.200001	175.500000	1023.000000	1023.000000	2046.000000
49.099998	-0.027964	-16.526808	-3.408266	-3.628805	-7.151305	-2.338432	0.000000	-10.000000	0.633333	-28.400002	165.666672	1023.000000	1023.000000	2046.000000
49.119999	-0.032183	-19.020018	-4.249264	-3.904436	-7.658246	-3.208073	0.000000	-10.000000	0.583333	-27.450001	156.166672	1023.000000	1023.000000	2046.000000
49.139999	-0.036223	-21.407589	-5.240200	-4.435091	-8.003128	-3.729172	0.000000	-10.000000	0.541667	-26.516666	147.000000	1023.000000	1023.000000	2046.000000
49.160000	-0.039662	-23.440199	-5.925515	-4.959806	-8.453551	-4.101326	0.000000	-10.000000	0.500000	-25.633333	138.166672	1023.000000	1023.000000	2046.000000
49.180000	-0.042417	-25.068689	-6.522701	-5.373456	-8.727218	-4.445313	0.000000	-10.000000	0.491667	-25.033333	129.500000	1023.000000	1023.000000	2046.000000
49.200001	-0.044689	-26.410917	-7.075358	-5.864966	-8.903221	-4.567371	0.000000	-10.000000	0.491667	-24.650000	121.166664	1023.000000	1023.000000	2046.000000
49.220001	-0.046758	-27.634027	-7.442850	-6.148241	-9.247163	-4.795773	0.000000	-10.000000	0.483333	-24.283335	113.000000	1023.000000	1023.000000	2046.000000
49.240002	-0.048362	-28.582233	-7.863457	-6.319045	-9.352554	-5.047178	0.000000	-10.000000	0.458333	-23.800001	105.000000	1023.000000	1023.000000	2046.000000
49.259998	-0.049715	-29.381725	-8.088490	-6.553465	-9.600163	-5.139608	0.000000	-10.000000	0.416667	-22.933334	97.000000	1023.000000	1023.000000	2046.000000
49.279999	-0.050834	-30.043108	-8.274921	-6.618792	-9.810424	-5.338970	0.000000	-10.000000	0.383333	-22.049999	89.333336	1023.000000	1023.000000	2046.000000
49.299999	-0.051371	-30.360123	-8.434958	-6.691508	-9.821624	-5.412033	0.000000	-10.000000	0.358333	-21.049999	82.000000	1023.000000	1023.000000	2046.000000
49.320000	-0.051868	-30.653860	-8.378498	-6.794627	-10.012126	-5.468609	0.000000	-10.000000	0.333333	-20.266666	75.000000	1023.000000	1023.000000	2046.000000
49.340000	-0.052208	-30.854868	-8.278039	-6.928738	-10.108149	-5.539941	0.000000	-10.000000	0.300000	-19.350000	68.166664	1023.000000	1023.000000	2046.000000
49.360001	-0.052121	-30.803545	-8.213863	-7.060235	-9.967199	-5.562248	0.000000	-10.000000	0.266667	-18.683334	61.666668	1023.000000	1023.000000	2046.000000
49.380001	-0.052008	-30.736980	-7.989360	-7.177536	-10.017602	-5.552484	0.000000	-10.000000	0.241667	-18.083334	55.500000	1023.000000	1023.000000	2046.000000
49.400002	-0.052199	-30.849537	-7.813135	-7.331895	-10.077084	-5.627423	0.000000	-10.000000	0.241667	-17.566668	49.500000	1023.000000	1023.000000	2046.000000
49.419998	-0.052582	-31.076029	-7.817867	-7.480690	-9.995621	-5.781853	0.000000	-10.000000	0.225000	-17.016666	43.500000	1023.000000	1023.000000	2046.000000
49.439999	-0.053266	-31.480156	-7.804888	-7.705287	-10.083871	-5.886110	0.000000	-10.000000	0.216667	-16.416668	37.833332	1023.000000	1023.000000	2046.000000
49.459999	-0.053958	-31.889378	-7.660526	-7.781205	-10.297260	-6.150386	0.000000	-10.000000	0.200000	-15.900001	32.333332	1023.000000	1023.000000	2046.000000
49.480000	-0.054579	-32.256413	-7.606051	-7.792155	-10.365167	-6.493041	0.000000	-10.000000	0.183333	-15.250000	27.166666	1023.000000	1023.000000	2046.000000
49.500000	-0.055332	-32.701099	-7.418402	-7.962832	-10.666509	-6.653358	0.000000	-10.000000	0.166667	-14.400001	22.000000	1023.000000	1023.000000	2046.000000
49.520000	-0.056554	-33.423454	-7.262583	-8.175925	-11.072883	-6.912063	0.000000	-10.000000	0.133333	-13.433333	17.166666	1023.000000	1023.000000	2046.000000
49.540001	-0.057699	-34.099854	-7.277799	-8.332702	-11.316198	-7.173153	0.000000	-10.000000	0.108333	-12.350000	12.500000	1023.000000	1023.000000	2046.000000
49.560001	-0.058181	-34.384697	-7.232935	-8.490637	-11.480358	-7.180765	0.000000	-10.000000	0.091667	-11.283334	8.500000	1023.000000	1023.000000	2046.000000
49.580002	-0.058294	-34.451717	-6.995919	-8.522645	-11.673599	-7.259555	0.000000	-10.000000	0.091667	-10.366667	4.666667	1023.000000	1023.000000	2046.000000
49.599998	-0.058213	-34.403843	-6.830747	-8.507490	-11.684046	-7.381560	0.000000	-10.000000	0.100000	-9.666667	1.666667	1023.000000	1023.000000	2046.000000
49.619999	-0.057960	-34.254551	-6.676676	-8.568381	-11.722139	-7.287353	0.000000	-10.000000	0.083333	-9.166667	-1.333333	1023.000000	1023.000000	2046.000000
49.639999	-0.057647	-34.069550	-6.506182	-8.505556	-11.743836	-7.313977	0.000000	-10.000000	0.066667	-8.616667	-4.000000	1023.000000	1023.000000	2046.000000
49.660000	-0.057327	-33.880302	-6.389615	-8.425229	-11.719138	-7.346319	0.000000	-10.000000	0.050000	-8.016666	-6.833333	1023.000000	1023.000000	2046.000000
49.680000	-0.056890	-33.621807	-6.252975	-8.439703	-11.722928	-7.206202	0.000000	-10.000000	0.050000	-7.233333	-9.666667	1023.000000	1023.000000	2046.000000
49.700001	-0.056402	-33.333870	-6.068934	-8.389708	-11.680778	-7.194451	0.000000	-10.000000	0.041667	-6.416667	-12.166667	1023.000000	1023.000000	2046.000000
49.720001	-0.055996	-33.093487	-5.919436	-8.269267	-11.678382	-7.226404	0.000000	-10.000000	0.041667	-5.233334	-14.500000	1023.000000	1023.000000	2046.000000
49.740002	-0.055491	-32.795399	-5.836423	-8.203465	-11.605552	-7.149961	0.000000	-10.000000	0.025000	-4.033333	-16.166666	1023.000000	1023.000000	2046.000000
49.759998	-0.054854	-32.418949	-5.690768	-8.170057	-11.523978	-7.034146	0.000000	-10.000000	0.016667	-3.100000	-17.166666	1023.000000	1023.000000	2046.000000
49.779999	-0.054378	-32.137386	-5.473604	-8.110289	-11.605487	-6.948007	0.000000	-10.000000	0.000000	-1.150000	-17.666666	1023.000000	1023.000000	2046.000000
49.799999	-0.053672	-31.720121	-5.246252	-7.942218	-11.606791	-6.924862	0.000000	-10.000000	-0.016667	0.983333	-17.833334	1023.000000	1023.000000	2046.000000
49.820000	-0.052633	-31.105988	-5.124125	-7.774387	-11.401075	-6.806399	0.000000	-10.000000	-0.033333	4.016666	-18.000000	1023.000000	1023.000000	2046.000000
49.840000	-0.051562	-30.473236	-4.904607	-7.696339	-11.301980	-6.570311	0.000000	-10.000000	-0.041667	6.333333	-18.000000	1023.000000	1023.000000	2046.000000
49.860001	-0.050242	-29.693310	-4.590072	-7.504840	-11.203749	-6.394649	0.000000	-10.000000	-0.058333	8.766666	-18.000000	1023.000000	1023.000000	2046.000000
49.880001	-0.048910	-28.905941	-4.389300	-7.291401	-10.971098	-6.254142	0.000000	-10.000000	-0.091667	10.900000	-18.000000	1023.000000	1023.000000	2046.000000
49.900002	-0.047341	-27.978262	-4.152952	-7.180048	-10.748404	-5.896859	0.000000	-10.000000	-0.133333	12.716666	-18.000000	1023.000000	1023.000000	2046.000000
49.919998	-0.045694	-27.005302	-3.789783	-6.952600	-10.613311	-5.649610	0.000000	-10.000000	-0.150000	14.066667	-18.000000	1023.000000	1023.000000	2046.000000
49.939999	-0.044117	-26.073284	-3.542105	-6.705953	-10.365423	-5.459802	0.000000	-10.000000	-0.158333	15.383333	-4.333333	1023.000000	1023.000000	2046.000000
49.959999	-0.042480	-25.105799	-3.335239	-6.513071	-10.076933	-5.180556	0.000000	-10.000000	-0.166667	16.633333	10.666667	1023.000000	1023.000000	2046.000000
49.980000	-0.040745	-24.080135	-2.952279	-6.290105	-9.904992	-4.932760	0.000000	-10.000000	-0.191667	17.900002	27.500000	1023.000000	1023.000000	2046.000000
50.000000	-0.039071	-23.090706	-2.642437	-5.996902	-9.700453	-4.750916	0.000000	-10.000000	-0.225000	18.900002	32.833332	1023.000000	1023.000000	2046.000000
50.020000	-0.037503	-22.164009	-2.388414	-5.758174	-9.493851	-4.523571	0.000000	-10.000000	-0.266667	19.850000	39.000000	1023.000000	1023.000000	2046.000000
50.040001	-0.036694	-21.686045	-2.138223	-5.583375	-9.552096	-4.412349	0.000000	-10.000000	-0.300000	20.733334	45.500000	1023.000000	1023.000000	2046.000000
50.060001	-0.036776	-21.734602	-2.049440	-5.498244	-9.673716	-4.513202	0.000000	-10.000000	-0.316667	21.700001	52.333332	1023.000000	1023.000000	2046.000000
50.080002	-0.036658	-21.664640	-2.005657	-5.502055	-9.648500	-4.508429	0.000000	-10.000000	-0.333333	22.733334	59.500000	1023.000000	1023.000000	2046.000000
50.099998	-0.036054	-21.307793	-2.045123	-5.340141	-9.429138	-4.493391	0.000000	-10.000000	-0.350000	23.716667	66.833336	1023.000000	1023.000000	2046.000000
50.119999	-0.034926	-20.641426	-1.914356	-5.114673	-9.347965	-4.264433	0.000000	-10.000000	-0.358333	24.299999	74.666664	1023.000000	1023.000000	2046.000000
50.139999	-0.033441	-19.763796	-1.925820	-4.762510	-9.004389	-4.071077	0.000000	-10.000000	-0.358333	24.483334	82.666664	1023.000000	1023.000000	2046.000000
50.160000	-0.031209	-18.444658	-1.882324	-4.307820	-8.579682	-3.674832	0.000000	-10.000000	-0.358333	24.616667	91.000000	1023.000000	1023.000000	2046.000000
50.180000	-0.028914	-17.088451	-1.718128	-4.032866	-8.106286	-3.231170	0.000000	-10.000000	-0.375000	24.716667	99.000000	1023.000000	1023.000000	2046.000000
50.200001	-0.027776	-16.415838	-1.666376	-4.059220	-7.792076	-2.898166	0.000000	-10.000000	-0.391667	24.916668	107.166664	1023.000000	1023.000000	2046.000000
50.220001	-0.028443	-16.809734	-1.927313	-4.200596	-7.834838	-2.846987	0.000000	-10.000000	-0.408333	25.133333	115.500000	1023.000000	1023.000000	2046.000000
50.240002	-0.030161	-17.825344	-2.718478	-4.329123	-7.769340	-3.008403	0.000000	-10.000000	-0.416667	25.400002	121.166664	1023.000000	1023.000000	2046.000000
50.259998	-0.032083	-18.960947	-3.531709	-4.623486	-7.677778	-3.127975	0.000000	-10.000000	-0.416667	25.483334	126.666664	1023.000000	1023.000000	2046.000000
50.279999	-0.032839	-19.408016	-3.992277	-4.914639	-7.568164	-2.932936	0.000000	-10.000000	-0.408333	25.233334	135.000000	1023.000000	1023.000000	2046.000000
50.299999	-0.032483	-19.197163	-4.132536	-4.910700	-7.420974	-2.732953	0.000000	-10.000000	-0.391667	25.016668	146.333328	1023.000000	1023.000000	2046.000000
50.320000	-0.032053	-18.943419	-4.219010	-4.832108	-7.378757	-2.513545	0.000000	-10.000000	-0.400000	24.800001	157.666672	1023.000000	1023.000000	2046.000000
50.340000	-0.030880	-18.249807	-4.312119	-4.606487	-7.114446	-2.216755	0.000000	-10.000000	-0.408333	24.916668	166.000000	1023.000000	1023.000000	2046.000000
50.360001	-0.029545	-17.461142	-4.317171	-4.407100	-6.856215	-1.880657	0.000000	-10.000000	-0.433333	25.116667	174.166672	1023.000000	1023.000000	2046.000000
50.380001	-0.028138	-16.629839	-4.178476	-4.264399	-6.678239	-1.508725	0.000000	-10.000000	-0.441667	25.416668	182.500000	1023.000000	1023.000000	2046.000000
50.400002	-0.026196	-15.481568	-3.887668	-3.941635	-6.432168	-1.220097	0.000000	-10.000000	-0.450000	25.583334	191.000000	1023.000000	1023.000000	2046.000000
50.419998	-0.024199	-14.301429	-3.645754	-3.623995	-6.087468	-0.944212	0.000000	-10.000000	-0.458333	25.733334	199.500000	1023.000000	1023.000000	2046.000000
50.439999	-0.021795	-12.880929	-3.320696	-3.330348	-5.694027	-0.535858	0.000000	-10.000000	-0.458333	25.983334	208.000000	1023.000000	1023.000000	2046.000000
50.459999	-0.019225	-11.361772	-2.840974	-3.121029	-5.326598	-0.073171	0.000000	-10.000000	-0.450000	26.150002	216.666672	1023.000000	1023.000000	2046.000000
50.480000	-0.016694	-9.866091	-2.422807	-2.773342	-4.893621	0.223679	0.000000	-10.000000	-0.433333	26.216667	222.500000	1023.000000	1023.000000	2046.000000
50.500000	-0.013668	-8.077855	-2.033921	-2.444945	-4.233321	0.634332	0.000000	-10.000000	-0.441667	26.033335	228.333328	1023.000000	1023.000000	2046.000000
50.520000	-0.010931	-6.460184	-1.613277	-2.235299	-3.670533	1.058926	0.000000	-10.000000	-0.450000	25.950001	237.000000	1023.000000	1023.000000	2046.000000
50.540001	-0.008591	-5.077485	-1.239369	-2.079366	-3.152972	1.394222	0.000000	-10.000000	-0.458333	25.866667	245.666672	1023.000000	1023.000000	2046.000000
50.560001	-0.006435	-3.803085	-0.964025	-2.002487	-2.534314	1.697741	0.000000	-10.000000	-0.425000	25.416668	257.333344	1023.000000	1023.000000	2046.000000
50.580002	-0.004617	-2.728447	-0.650111	-1.972637	-2.063722	1.958023	0.000000	-10.000000	-0.391667	24.833334	265.833344	1023.000000	1023.000000	2046.000000
50.599998	-0.003282	-1.939516	-0.246120	-1.854874	-1.937932	2.099410	0.000000	-10.000000	-0.358333	24.466667	277.000000	1023.000000	1023.000000	2046.000000
50.619999	-0.001662	-0.982000	0.140452	-1.555474	-1.691683	2.124706	0.000000	-10.000000	-0.350000	24.483334	282.333344	1023.000000	1023.000000	2046.000000
50.639999	-0.000284	-0.168079	0.526899	-1.464787	-1.546278	2.316087	0.000000	-10.000000	-0.358333	24.700001	290.333344	1023.000000	1023.000000	2046.000000
50.660000	0.001260	0.744567	1.012152	-1.387671	-1.435838	2.555924	0.000000	-10.000000	-0.366667	24.583334	298.500000	1023.000000	1023.000000	2046.000000
50.680000	0.002954	1.745957	1.490137	-1.241179	-1.312060	2.809059	0.000000	-10.000000	-0.383333	24.616667	309.500000	1023.000000	1023.000000	2046.000000
50.700001	0.004939	2.918691	1.992227	-0.934811	-1.169205	3.030481	0.000000	-10.000000	-0.391667	24.633333	317.833344	1023.000000	1023.000000	2046.000000
50.720001	0.007643	4.516760	2.463678	-0.590716	-0.759213	3.403011	0.000000	-10.000000	-0.416667	25.116667	326.000000	1023.000000	1023.000000	2046.000000
50.740002	0.010512	6.212303	2.932314	-0.310921	-0.274475	3.865385	0.000000	-10.000000	-0.433333	25.450001	331.333344	1023.000000	1023.000000	2046.000000
50.759998	0.013529	7.995365	3.469555	0.042668	0.112243	4.370899	0.000000	-10.000000	-0.441667	25.950001	336.833344	1023.000000	1023.000000	2046.000000
50.779999	0.016800	9.928991	4.107363	0.485054	0.486635	4.849939	0.000000	-10.000000	-0.441667	26.300001	342.500000	1023.000000	1023.000000	2046.000000
50.799999	0.020026	11.835362	4.608730	0.922127	0.936530	5.367975	0.000000	-10.000000	-0.441667	26.683334	354.166656	1023.000000	1023.000000	2046.000000
50.820000	0.023340	13.794185	5.085889	1.428432	1.449511	5.830352	0.000000	-10.000000	-0.466667	27.050001	366.000000	1023.000000	1023.000000	2046.000000
50.840000	0.026478	15.648432	5.536467	1.766935	1.968165	6.376865	0.000000	-10.000000	-0.483333	27.350000	378.000000	1023.000000	1023.000000	2046.000000
50.860001	0.029362	17.352716	6.080204	2.171082	2.293772	6.807659	0.000000	-10.000000	-0.500000	27.616667	384.000000	1023.000000	1023.000000	2046.000000
50.880001	0.032231	19.048464	6.541246	2.569723	2.729676	7.207819	0.000000	-10.000000	-0.483333	27.766666	390.166656	1023.000000	1023.000000	2046.000000
50.900002	0.034709	20.513311	6.894472	2.980067	3.136447	7.502325	0.000000	-10.000000	-0.466667	27.583334	399.500000	1023.000000	1023.000000	2046.000000
50.919998	0.037264	22.022810	7.280312	3.265976	3.556402	7.920121	0.000000	-10.000000	-0.458333	27.533335	411.833344	1023.000000	1023.000000	2046.000000
50.939999	0.039539	23.367598	7.646409	3.520523	3.937754	8.262910	0.000000	-10.000000	-0.466667	27.466667	421.000000	1023.000000	1023.000000	2046.000000
50.959999	0.041777	24.690336	8.155140	3.808009	4.171494	8.555694	0.000000	-10.000000	-0.466667	27.250000	427.166656	1023.000000	1023.000000	2046.000000
50.980000	0.043991	25.998964	8.583636	4.186801	4.486351	8.742175	0.000000	-10.000000	-0.458333	27.066668	433.166656	1023.000000	1023.000000	2046.000000
51.000000	0.045397	26.829603	8.786461	4.455952	4.691447	8.895743	0.000000	-10.000000	-0.441667	26.700001	442.166656	1023.000000	1023.000000	2046.000000
51.020000	0.046001	27.186451	8.887663	4.557253	4.762687	8.978848	0.000000	-10.000000	-0.433333	26.366667	454.000000	1023.000000	1023.000000	2046.000000
51.040001	0.046488	27.474344	9.194002	4.573504	4.720431	8.986407	0.000000	-10.000000	-0.408333	25.533335	465.833344	1023.000000	1023.000000	2046.000000
51.060001	0.047770	28.232203	9.552862	4.771749	4.867464	9.040127	0.000000	-10.000000	-0.391667	24.883335	474.666656	1023.000000	1023.000000	2046.000000
51.080002	0.050397	29.784655	9.985652	5.250478	5.316328	9.232196	0.000000	-10.000000	-0.350000	24.000000	480.333344	1023.000000	1023.000000	2046.000000
51.099998	0.052304	30.911667	10.156980	5.438673	5.654197	9.661817	0.000000	-10.000000	-0.300000	23.100000	485.833344	1023.000000	1023.000000	2046.000000
51.119999	0.054182	32.021805	10.034945	5.938922	6.088861	9.959077	0.000000	-10.000000	-0.250000	21.250000	493.833344	1023.000000	1023.000000	2046.000000
51.139999	0.054611	32.275204	9.812553	6.138268	6.253572	10.070810	0.000000	-10.000000	-0.183333	18.616667	503.333344	1023.000000	1023.000000	2046.000000
51.160000	0.053515	31.627281	9.676505	6.044101	6.063791	9.842885	0.000000	-10.000000	-0.125000	15.500000	512.000000	1023.000000	1023.000000	2046.000000
51.180000	0.050676	29.949482	9.102925	5.586249	5.869743	9.390565	0.000000	-10.000000	-0.050000	12.216667	519.500000	1023.000000	1023.000000	2046.000000
51.200001	0.047196	27.892920	8.229334	5.141455	5.636976	8.885155	0.000000	-10.000000	-0.016667	10.266667	522.666687	1023.000000	1023.000000	2046.000000
51.220001	0.043622	25.780619	7.375656	4.731336	5.250703	8.422923	0.000000	-10.000000	0.016667	6.866667	525.333313	1023.000000	1023.000000	2046.000000
51.240002	0.040590	23.988434	6.554315	4.398440	4.997276	8.038404	0.000000	-10.000000	0.041667	1.966667	527.333313	1023.000000	1023.000000	2046.000000
51.259998	0.038352	22.666155	5.823433	4.112588	4.952301	7.777833	0.000000	-10.000000	0.075000	-4.216667	529.333313	1023.000000	1023.000000	2046.000000
51.279999	0.036486	21.562975	5.304070	3.826085	4.775811	7.657009	0.000000	-10.000000	0.091667	-8.116667	530.000000	1023.000000	1023.000000	2046.000000
51.299999	0.034545	20.416063	4.883832	3.596606	4.468517	7.467107	0.000000	-10.000000	0.100000	-10.050000	530.000000	1023.000000	1023.000000	2046.000000
51.320000	0.032733	19.345346	4.418132	3.452061	4.264745	7.210409	0.000000	-10.000000	0.125000	-11.950001	530.000000	1023.000000	1023.000000	2046.000000
51.340000	0.031221	18.451426	4.028803	3.207509	4.100740	7.114373	0.000000	-10.000000	0.150000	-13.850000	530.000000	1023.000000	1023.000000	2046.000000
51.360001	0.029717	17.562790	3.805501	3.018968	3.811282	6.927039	0.000000	-10.000000	0.200000	-15.650001	526.500000	1023.000000	1023.000000	2046.000000
51.380001	0.028291	16.719904	3.512493	2.861520	3.638386	6.707505	0.000000	-10.000000	0.258333	-17.250000	516.000000	1023.000000	1023.000000	2046.000000
51.400002	0.027101	16.016417	3.210021	2.745759	3.550856	6.509780	0.000000	-10.000000	0.316667	-18.850000	505.500000	1023.000000	1023.000000	2046.000000
51.419998	0.025828	15.264539	3.026274	2.534005	3.343100	6.361160	0.000000	-10.000000	0.375000	-20.966667	494.000000	1023.000000	1023.000000	2046.000000
51.439999	0.024326	14.376386	2.746692	2.304930	3.168089	6.156674	0.000000	-10.000000	0.400000	-22.033333	489.500000	1023.000000	1023.000000	2046.000000
51.459999	0.022996	13.590822	2.440168	2.081866	3.085717	5.983072	0.000000	-10.000000	0.458333	-23.800001	482.333344	1023.000000	1023.000000	2046.000000
51.480000	0.021838	12.906069	2.200099	1.801296	3.021430	5.883244	0.000000	-10.000000	0.508333	-24.966667	476.833344	1023.000000	1023.000000	2046.000000
51.500000	0.020307	12.001621	1.921969	1.612314	2.798517	5.668821	0.000000	-10.000000	0.583333	-26.666668	468.333344	1023.000000	1023.000000	2046.000000
51.520000	0.018456	10.907426	1.519808	1.353457	2.661745	5.372416	0.000000	-10.000000	0.625000	-27.950001	459.500000	1023.000000	1023.000000	2046.000000
51.540001	0.016667	9.850197	1.189061	1.016784	2.533975	5.110377	0.000000	-10.000000	0.666667	-28.950001	450.166656	1023.000000	1023.000000	2046.000000
51.560001	0.014886	8.797418	0.935032	0.771833	2.297788	4.792764	0.000000	-10.000000	0.683333	-29.516666	440.500000	1023.000000	1023.000000	2046.000000
51.580002	0.013149	7.771219	0.948842	0.564710	1.803056	4.454612	0.000000	-10.000000	0.716667	-30.100000	430.500000	1023.000000	1023.000000	2046.000000
[truncated: 1,053,584 more chars]
