# Supplementary material for: Effect of Electrode Belt and Body Positions on Regional Pulmonary Ventilation- and Perfusion-Related Impedance Changes Measured by Electric Impedance Tomography
Source: PLoS One. 2016 Jun 2;11(6):e0155913. doi: 10.1371/journal.pone.0155913 (PMC4890811; doi:10.1371/journal.pone.0155913)
Supplement: S1 Dataset — (ZIP) [file pone.0155913.s001.zip › Dataset/Fp05-mage-6i.txt]

Patient Name:	Fp5
Registry:	Fp5
Investigator:	 
Diagnosys:	 
Notes:	mage6i              
Sample Rate [Hz]:	50.07
Time Base 	Pixels Mean 	Pixels Sum 	UPPER RIGHT		UPPER LEFT		LOWER RIGHT		LOWER LEFT		QRS	ETCO2	Paw	Flow (L/min)	Volume	Analog1	Analog2	AnalogSum
0.000000	-0.014858	-8.781087	-3.864701	-1.319278	-2.644626	-0.952483	0.000000	-10.000000	0.533333	-25.766666	159.166672	1023.000000	1023.000000	2046.000000
0.020000	-0.015918	-9.407484	-3.935801	-1.454149	-2.890359	-1.127174	0.000000	-10.000000	0.525000	-25.500000	150.500000	1023.000000	1023.000000	2046.000000
0.040000	-0.016762	-9.906086	-3.980384	-1.570529	-3.080813	-1.274360	0.000000	-10.000000	0.525000	-25.100000	142.166672	1023.000000	1023.000000	2046.000000
0.060000	-0.017782	-10.509410	-3.967121	-1.763769	-3.406388	-1.372131	0.000000	-10.000000	0.508333	-24.600000	133.666672	1023.000000	1023.000000	2046.000000
0.080000	-0.019036	-11.250324	-4.091233	-2.005399	-3.661803	-1.491888	0.000000	-10.000000	0.500000	-24.083334	125.333336	1023.000000	1023.000000	2046.000000
0.100000	-0.020671	-12.216642	-4.222096	-2.390183	-4.069180	-1.535181	0.000000	-10.000000	0.475000	-23.350000	117.166664	1023.000000	1023.000000	2046.000000
0.120000	-0.022069	-13.043036	-4.452581	-2.510765	-4.366716	-1.712975	0.000000	-10.000000	0.458333	-22.816668	109.500000	1023.000000	1023.000000	2046.000000
0.140000	-0.022629	-13.373572	-4.622384	-2.426717	-4.365283	-1.959189	0.000000	-10.000000	0.425000	-22.266666	102.000000	1023.000000	1023.000000	2046.000000
0.160000	-0.023134	-13.671907	-4.834188	-2.351893	-4.388707	-2.097119	0.000000	-10.000000	0.391667	-21.850000	94.500000	1023.000000	1023.000000	2046.000000
0.180000	-0.023787	-14.058041	-4.974649	-2.434792	-4.378081	-2.270519	0.000000	-10.000000	0.375000	-21.216667	87.166664	1023.000000	1023.000000	2046.000000
0.200000	-0.024907	-14.719893	-5.073334	-2.834903	-4.358995	-2.452661	0.000000	-10.000000	0.358333	-20.333334	80.166664	1023.000000	1023.000000	2046.000000
0.220000	-0.026647	-15.748302	-5.169805	-3.221203	-4.574843	-2.782450	0.000000	-10.000000	0.325000	-19.483334	73.333336	1023.000000	1023.000000	2046.000000
0.240000	-0.028415	-16.793320	-5.510224	-3.428640	-4.806395	-3.048060	0.000000	-10.000000	0.275000	-18.250000	66.833336	1023.000000	1023.000000	2046.000000
0.260000	-0.030140	-17.812794	-5.965539	-3.606395	-4.994631	-3.246230	0.000000	-10.000000	0.241667	-16.933334	60.666668	1023.000000	1023.000000	2046.000000
0.280000	-0.031499	-18.616076	-6.267163	-3.891271	-5.267398	-3.190244	0.000000	-10.000000	0.225000	-15.500000	55.166668	1023.000000	1023.000000	2046.000000
0.300000	-0.032607	-19.270994	-6.637343	-4.067382	-5.388321	-3.177948	0.000000	-10.000000	0.233333	-14.866667	50.000000	1023.000000	1023.000000	2046.000000
0.320000	-0.033576	-19.843277	-6.988194	-4.231135	-5.532055	-3.091894	0.000000	-10.000000	0.225000	-14.800000	45.000000	1023.000000	1023.000000	2046.000000
0.340000	-0.034304	-20.273909	-7.345367	-4.235665	-5.660923	-3.031952	0.000000	-10.000000	0.225000	-14.950000	40.000000	1023.000000	1023.000000	2046.000000
0.360000	-0.034856	-20.599831	-7.601440	-4.173257	-5.802355	-3.022780	0.000000	-10.000000	0.208333	-14.900001	35.000000	1023.000000	1023.000000	2046.000000
0.380000	-0.035348	-20.890642	-7.746604	-4.187968	-5.956991	-2.999079	0.000000	-10.000000	0.191667	-14.366667	30.000000	1023.000000	1023.000000	2046.000000
0.400000	-0.035598	-21.038532	-7.816453	-4.095028	-6.026957	-3.100093	0.000000	-10.000000	0.166667	-13.633333	25.166666	1023.000000	1023.000000	2046.000000
0.420000	-0.035819	-21.169230	-7.860701	-4.141504	-6.073335	-3.093689	0.000000	-10.000000	0.133333	-12.600000	20.500000	1023.000000	1023.000000	2046.000000
0.440000	-0.036001	-21.276594	-7.877677	-4.078400	-6.107085	-3.213432	0.000000	-10.000000	0.108333	-11.600000	16.333334	1023.000000	1023.000000	2046.000000
0.460000	-0.036072	-21.318562	-7.875526	-4.168336	-6.122566	-3.152133	0.000000	-10.000000	0.091667	-10.566667	12.500000	1023.000000	1023.000000	2046.000000
0.480000	-0.036177	-21.380333	-7.803112	-4.271821	-6.146135	-3.159266	0.000000	-10.000000	0.083333	-9.533334	9.000000	1023.000000	1023.000000	2046.000000
0.500000	-0.036298	-21.452358	-7.735506	-4.444728	-6.120055	-3.152068	0.000000	-10.000000	0.066667	-8.650001	5.833333	1023.000000	1023.000000	2046.000000
0.520000	-0.036395	-21.509207	-7.650766	-4.579602	-6.106411	-3.172428	0.000000	-10.000000	0.058333	-8.000000	3.000000	1023.000000	1023.000000	2046.000000
0.540000	-0.036425	-21.527058	-7.533427	-4.665246	-6.102934	-3.225451	0.000000	-10.000000	0.050000	-7.466667	0.666667	1023.000000	1023.000000	2046.000000
0.560000	-0.036582	-21.620247	-7.456505	-4.829401	-6.133905	-3.200435	0.000000	-10.000000	0.066667	-6.966667	-1.500000	1023.000000	1023.000000	2046.000000
0.580000	-0.036709	-21.695009	-7.355857	-4.915833	-6.175559	-3.247760	0.000000	-10.000000	0.066667	-6.633334	-3.500000	1023.000000	1023.000000	2046.000000
0.600000	-0.036904	-21.809998	-7.347434	-5.082880	-6.080187	-3.299497	0.000000	-10.000000	0.066667	-6.600000	-5.666667	1023.000000	1023.000000	2046.000000
0.620000	-0.037409	-22.108673	-7.297938	-5.136220	-6.177479	-3.497036	0.000000	-10.000000	0.050000	-6.500000	-8.000000	1023.000000	1023.000000	2046.000000
0.640000	-0.037898	-22.397921	-7.244483	-5.258846	-6.242244	-3.652346	0.000000	-10.000000	0.050000	-6.050000	-10.333333	1023.000000	1023.000000	2046.000000
0.660000	-0.038416	-22.703819	-7.161280	-5.297243	-6.412524	-3.832772	0.000000	-10.000000	0.050000	-5.416667	-12.500000	1023.000000	1023.000000	2046.000000
0.680000	-0.038840	-22.954279	-6.992736	-5.442052	-6.622188	-3.897303	0.000000	-10.000000	0.050000	-4.733334	-14.166667	1023.000000	1023.000000	2046.000000
0.700000	-0.039350	-23.255989	-6.932058	-5.427674	-6.829030	-4.067228	0.000000	-10.000000	0.050000	-4.000000	-15.666667	1023.000000	1023.000000	2046.000000
0.720000	-0.039556	-23.377787	-6.846879	-5.444851	-6.951864	-4.134193	0.000000	-10.000000	0.041667	-3.383333	-16.833334	1023.000000	1023.000000	2046.000000
0.740000	-0.039577	-23.390055	-6.714733	-5.438464	-6.999890	-4.236968	0.000000	-10.000000	0.041667	-2.833333	-18.000000	1023.000000	1023.000000	2046.000000
0.760000	-0.039402	-23.286533	-6.613533	-5.384827	-6.966600	-4.321574	0.000000	-10.000000	0.025000	-2.000000	-19.000000	1023.000000	1023.000000	2046.000000
0.780000	-0.039329	-23.243406	-6.580856	-5.403820	-6.945370	-4.313359	0.000000	-10.000000	0.016667	-1.016667	-19.666666	1023.000000	1023.000000	2046.000000
0.800000	-0.039060	-23.084705	-6.454165	-5.398272	-6.977666	-4.254602	0.000000	-10.000000	0.000000	0.650000	-20.000000	1023.000000	1023.000000	2046.000000
0.820000	-0.038701	-22.872458	-6.366818	-5.360484	-6.958208	-4.186948	0.000000	-10.000000	-0.008333	2.516667	-20.000000	1023.000000	1023.000000	2046.000000
0.840000	-0.038018	-22.468569	-6.201849	-5.243629	-6.857480	-4.165612	0.000000	-10.000000	-0.016667	5.033334	-20.000000	1023.000000	1023.000000	2046.000000
0.860000	-0.037150	-21.955925	-5.964167	-5.009752	-6.811884	-4.170122	0.000000	-10.000000	-0.041667	7.566667	-20.000000	1023.000000	1023.000000	2046.000000
0.880000	-0.036042	-21.300549	-5.633378	-4.873051	-6.755130	-4.038991	0.000000	-10.000000	-0.075000	10.166667	-20.000000	1023.000000	1023.000000	2046.000000
0.900000	-0.035165	-20.782799	-5.402887	-4.737991	-6.737309	-3.904613	0.000000	-10.000000	-0.125000	12.750000	-20.000000	1023.000000	1023.000000	2046.000000
0.920000	-0.034401	-20.331219	-5.244135	-4.784420	-6.723815	-3.578848	0.000000	-10.000000	-0.166667	14.950001	-20.000000	1023.000000	1023.000000	2046.000000
0.940000	-0.033680	-19.905043	-5.120090	-4.636734	-6.810503	-3.337715	0.000000	-10.000000	-0.191667	16.716667	-12.666667	1023.000000	1023.000000	2046.000000
0.960000	-0.032373	-19.132557	-5.000274	-4.314561	-6.521245	-3.296477	0.000000	-10.000000	-0.200000	17.783335	2.500000	1023.000000	1023.000000	2046.000000
0.980000	-0.031058	-18.355421	-4.939275	-3.965406	-6.250504	-3.200235	0.000000	-10.000000	-0.225000	18.700001	20.000000	1023.000000	1023.000000	2046.000000
1.000000	-0.030263	-17.885635	-4.884316	-3.847140	-6.026791	-3.127388	0.000000	-10.000000	-0.258333	19.700001	32.166668	1023.000000	1023.000000	2046.000000
1.020000	-0.029928	-17.687662	-4.796128	-3.895664	-5.819733	-3.176139	0.000000	-10.000000	-0.308333	20.883335	38.666668	1023.000000	1023.000000	2046.000000
1.040000	-0.030082	-17.778698	-4.778568	-4.080805	-5.724266	-3.195057	0.000000	-10.000000	-0.316667	21.916668	45.333332	1023.000000	1023.000000	2046.000000
1.060000	-0.030167	-17.828873	-4.991825	-4.062490	-5.597754	-3.176805	0.000000	-10.000000	-0.341667	22.666668	52.500000	1023.000000	1023.000000	2046.000000
1.080000	-0.030208	-17.852644	-5.274436	-4.023788	-5.514782	-3.039637	0.000000	-10.000000	-0.341667	23.383333	60.000000	1023.000000	1023.000000	2046.000000
1.100000	-0.029765	-17.591036	-5.488858	-4.009626	-5.334311	-2.758241	0.000000	-10.000000	-0.350000	23.833334	67.500000	1023.000000	1023.000000	2046.000000
1.120000	-0.028978	-17.125814	-5.590818	-3.949501	-5.162299	-2.423198	0.000000	-10.000000	-0.325000	23.883333	75.166664	1023.000000	1023.000000	2046.000000
1.140000	-0.028102	-16.608379	-5.622049	-3.781112	-5.038355	-2.166862	0.000000	-10.000000	-0.316667	23.516666	83.000000	1023.000000	1023.000000	2046.000000
1.160000	-0.027273	-16.118546	-5.747408	-3.585752	-4.915827	-1.869558	0.000000	-10.000000	-0.325000	23.233334	91.000000	1023.000000	1023.000000	2046.000000
1.180000	-0.026086	-15.416662	-5.731940	-3.290937	-4.750226	-1.643559	0.000000	-10.000000	-0.358333	23.350000	99.000000	1023.000000	1023.000000	2046.000000
1.200000	-0.024784	-14.647370	-5.663883	-3.000354	-4.565166	-1.417967	0.000000	-10.000000	-0.383333	23.983334	107.000000	1023.000000	1023.000000	2046.000000
1.220000	-0.023338	-13.792817	-5.476349	-2.713352	-4.393215	-1.209901	0.000000	-10.000000	-0.400000	24.550001	115.000000	1023.000000	1023.000000	2046.000000
1.240000	-0.021830	-12.901751	-5.368754	-2.432567	-4.067031	-1.033398	0.000000	-10.000000	-0.408333	25.050001	123.000000	1023.000000	1023.000000	2046.000000
1.260000	-0.020403	-12.057883	-5.195219	-2.164448	-3.858296	-0.839921	0.000000	-10.000000	-0.425000	25.150002	131.166672	1023.000000	1023.000000	2046.000000
1.280000	-0.018783	-11.100645	-4.990424	-1.935960	-3.569609	-0.604653	0.000000	-10.000000	-0.441667	25.450001	139.500000	1023.000000	1023.000000	2046.000000
1.300000	-0.017138	-10.128407	-4.668097	-1.773363	-3.343464	-0.343483	0.000000	-10.000000	-0.450000	25.466667	148.000000	1023.000000	1023.000000	2046.000000
1.320000	-0.015473	-9.144726	-4.425433	-1.647198	-2.957839	-0.114256	0.000000	-10.000000	-0.450000	25.633333	156.500000	1023.000000	1023.000000	2046.000000
1.340000	-0.013727	-8.112454	-4.068571	-1.564183	-2.666151	0.186450	0.000000	-10.000000	-0.441667	25.583334	165.000000	1023.000000	1023.000000	2046.000000
1.360000	-0.011912	-7.039873	-3.736102	-1.431673	-2.296446	0.424348	0.000000	-10.000000	-0.425000	25.350000	173.500000	1023.000000	1023.000000	2046.000000
1.380000	-0.010077	-5.955508	-3.412304	-1.363490	-1.886296	0.706582	0.000000	-10.000000	-0.408333	25.049999	182.166672	1023.000000	1023.000000	2046.000000
1.400000	-0.008044	-4.754065	-2.936158	-1.262249	-1.539110	0.983452	0.000000	-10.000000	-0.400000	24.716667	190.666672	1023.000000	1023.000000	2046.000000
1.420000	-0.006367	-3.762704	-2.570465	-1.142250	-1.223186	1.173197	0.000000	-10.000000	-0.383333	24.566668	199.000000	1023.000000	1023.000000	2046.000000
1.440000	-0.005008	-2.959555	-2.280397	-1.026596	-0.953605	1.301043	0.000000	-10.000000	-0.366667	24.350000	207.000000	1023.000000	1023.000000	2046.000000
1.460000	-0.003942	-2.329796	-1.971225	-0.964304	-0.789512	1.395245	0.000000	-10.000000	-0.366667	24.266666	215.000000	1023.000000	1023.000000	2046.000000
1.480000	-0.002865	-1.693187	-1.649802	-0.916976	-0.610017	1.483607	0.000000	-10.000000	-0.366667	24.216667	223.000000	1023.000000	1023.000000	2046.000000
1.500000	-0.001782	-1.053069	-1.273366	-0.865299	-0.545212	1.630809	0.000000	-10.000000	-0.383333	24.133333	231.333328	1023.000000	1023.000000	2046.000000
1.520000	-0.000541	-0.319909	-0.966826	-0.739992	-0.429577	1.816486	0.000000	-10.000000	-0.383333	24.233334	239.666672	1023.000000	1023.000000	2046.000000
1.540000	0.000980	0.579117	-0.646322	-0.513871	-0.245745	1.985055	0.000000	-10.000000	-0.400000	24.400000	248.000000	1023.000000	1023.000000	2046.000000
1.560000	0.002676	1.581574	-0.327494	-0.289945	0.018933	2.180080	0.000000	-10.000000	-0.400000	24.516666	256.000000	1023.000000	1023.000000	2046.000000
1.580000	0.004433	2.619745	-0.013736	-0.007068	0.284890	2.355659	0.000000	-10.000000	-0.400000	24.566668	264.000000	1023.000000	1023.000000	2046.000000
1.600000	0.006420	3.794099	0.270537	0.192608	0.632945	2.698011	0.000000	-10.000000	-0.400000	24.583334	272.000000	1023.000000	1023.000000	2046.000000
1.620000	0.008305	4.907964	0.576274	0.452765	0.937252	2.941673	0.000000	-10.000000	-0.400000	24.866667	280.166656	1023.000000	1023.000000	2046.000000
1.640000	0.010370	6.128469	0.892618	0.734214	1.334457	3.167180	0.000000	-10.000000	-0.391667	24.683334	288.500000	1023.000000	1023.000000	2046.000000
1.660000	0.012406	7.332040	1.272707	0.959753	1.585730	3.513850	0.000000	-10.000000	-0.375000	24.550001	296.833344	1023.000000	1023.000000	2046.000000
1.680000	0.014443	8.535661	1.652931	1.204721	1.879594	3.798414	0.000000	-10.000000	-0.366667	23.966667	305.000000	1023.000000	1023.000000	2046.000000
1.700000	0.016421	9.704676	1.950709	1.520787	2.175863	4.057318	0.000000	-10.000000	-0.358333	23.916668	313.000000	1023.000000	1023.000000	2046.000000
1.720000	0.018399	10.873834	2.303185	1.785048	2.471626	4.313974	0.000000	-10.000000	-0.350000	23.683334	321.000000	1023.000000	1023.000000	2046.000000
1.740000	0.020176	11.923842	2.552164	2.021633	2.764674	4.585371	0.000000	-10.000000	-0.325000	23.533333	329.000000	1023.000000	1023.000000	2046.000000
1.760000	0.021986	12.993789	2.836778	2.230814	3.062540	4.863657	0.000000	-10.000000	-0.325000	23.283333	337.000000	1023.000000	1023.000000	2046.000000
1.780000	0.023614	13.955783	3.076452	2.430685	3.312163	5.136482	0.000000	-10.000000	-0.308333	22.816668	344.833344	1023.000000	1023.000000	2046.000000
1.800000	0.025152	14.864994	3.370416	2.632625	3.496014	5.365939	0.000000	-10.000000	-0.308333	22.400000	352.500000	1023.000000	1023.000000	2046.000000
1.820000	0.026697	15.777672	3.590259	2.851091	3.786065	5.550258	0.000000	-10.000000	-0.275000	21.950001	360.000000	1023.000000	1023.000000	2046.000000
1.840000	0.028225	16.681190	3.855396	3.113470	4.002195	5.710131	0.000000	-10.000000	-0.258333	21.750000	367.500000	1023.000000	1023.000000	2046.000000
1.860000	0.029382	17.364870	4.046813	3.234411	4.218765	5.864881	0.000000	-10.000000	-0.258333	21.600000	374.833344	1023.000000	1023.000000	2046.000000
1.880000	0.030228	17.864534	4.291173	3.248480	4.284669	6.040213	0.000000	-10.000000	-0.250000	21.183334	382.000000	1023.000000	1023.000000	2046.000000
1.900000	0.030669	18.125496	4.398316	3.250171	4.332184	6.144824	0.000000	-10.000000	-0.258333	20.716667	389.166656	1023.000000	1023.000000	2046.000000
1.920000	0.031598	18.674606	4.602826	3.212350	4.372829	6.486601	0.000000	-10.000000	-0.233333	20.083334	396.166656	1023.000000	1023.000000	2046.000000
1.940000	0.033238	19.643461	4.923921	3.691244	4.567282	6.461013	0.000000	-10.000000	-0.216667	19.250000	403.000000	1023.000000	1023.000000	2046.000000
1.960000	0.035013	20.692778	4.879599	3.933271	5.036577	6.843331	0.000000	-10.000000	-0.183333	18.400000	409.333344	1023.000000	1023.000000	2046.000000
1.980000	0.036317	21.463501	4.821983	4.193535	5.466351	6.981632	0.000000	-10.000000	-0.158333	17.550001	415.500000	1023.000000	1023.000000	2046.000000
2.000000	0.036645	21.657486	4.770825	4.224425	5.598236	7.064001	0.000000	-10.000000	-0.150000	16.950001	421.500000	1023.000000	1023.000000	2046.000000
2.020000	0.036141	21.359417	4.645847	3.991109	5.692474	7.029987	0.000000	-10.000000	-0.141667	16.550001	427.500000	1023.000000	1023.000000	2046.000000
2.040000	0.035320	20.874117	4.311426	3.775408	5.732625	7.054658	0.000000	-10.000000	-0.100000	15.966667	433.166656	1023.000000	1023.000000	2046.000000
2.060000	0.034471	20.372503	3.844430	3.795614	5.706113	7.026346	0.000000	-10.000000	-0.058333	14.383333	438.666656	1023.000000	1023.000000	2046.000000
2.080000	0.033955	20.067148	3.394201	3.781769	5.781095	7.110084	0.000000	-10.000000	-0.016667	11.750000	443.500000	1023.000000	1023.000000	2046.000000
2.100000	0.033754	19.948549	3.124640	3.832850	5.868696	7.122361	0.000000	-10.000000	-0.008333	8.400000	448.000000	1023.000000	1023.000000	2046.000000
2.120000	0.033628	19.874340	2.827156	3.874952	5.895794	7.276438	0.000000	-10.000000	0.008333	5.416667	451.333344	1023.000000	1023.000000	2046.000000
2.140000	0.033332	19.699097	2.569166	4.030868	5.809781	7.289284	0.000000	-10.000000	0.016667	3.516667	453.333344	1023.000000	1023.000000	2046.000000
2.160000	0.033121	19.574280	2.320558	4.240728	5.674005	7.338989	0.000000	-10.000000	0.033333	1.000000	454.333344	1023.000000	1023.000000	2046.000000
2.180000	0.032813	19.392672	2.179220	4.373125	5.510634	7.329691	0.000000	-10.000000	0.041667	-1.133333	454.666656	1023.000000	1023.000000	2046.000000
2.200000	0.032614	19.275122	1.993945	4.564773	5.462670	7.253733	0.000000	-10.000000	0.050000	-3.900000	455.000000	1023.000000	1023.000000	2046.000000
2.220000	0.032358	19.123476	1.817887	4.667486	5.448289	7.189815	0.000000	-10.000000	0.050000	-5.350000	455.000000	1023.000000	1023.000000	2046.000000
2.240000	0.032201	19.030613	1.720106	4.766806	5.392423	7.151279	0.000000	-10.000000	0.050000	-6.650000	455.000000	1023.000000	1023.000000	2046.000000
2.260000	0.031827	18.809530	1.598173	4.805151	5.321703	7.084504	0.000000	-10.000000	0.050000	-7.466667	455.000000	1023.000000	1023.000000	2046.000000
2.280000	0.031755	18.767393	1.614646	4.857689	5.216992	7.078066	0.000000	-10.000000	0.050000	-7.850000	455.000000	1023.000000	1023.000000	2046.000000
2.300000	0.031641	18.699781	1.539378	4.844451	5.278805	7.037148	0.000000	-10.000000	0.066667	-8.633333	455.000000	1023.000000	1023.000000	2046.000000
2.320000	0.031451	18.587299	1.581874	4.769260	5.194563	7.041604	0.000000	-10.000000	0.083333	-9.566667	455.000000	1023.000000	1023.000000	2046.000000
2.340000	0.031017	18.331102	1.468472	4.735479	5.180003	6.947149	0.000000	-10.000000	0.100000	-10.683333	447.833344	1023.000000	1023.000000	2046.000000
2.360000	0.030627	18.100557	1.323793	4.598065	5.234157	6.944542	0.000000	-10.000000	0.100000	-11.166667	440.666656	1023.000000	1023.000000	2046.000000
2.380000	0.030020	17.742105	1.236381	4.300681	5.291779	6.913265	0.000000	-10.000000	0.116667	-11.983334	430.833344	1023.000000	1023.000000	2046.000000
2.400000	0.029572	17.477028	1.278764	4.075818	5.265086	6.857360	0.000000	-10.000000	0.150000	-12.933333	426.666656	1023.000000	1023.000000	2046.000000
2.420000	0.028515	16.852226	1.218355	3.863290	5.132846	6.637736	0.000000	-10.000000	0.191667	-14.083333	421.000000	1023.000000	1023.000000	2046.000000
2.440000	0.027233	16.094738	1.189548	3.604269	4.887649	6.413271	0.000000	-10.000000	0.216667	-14.600000	418.000000	1023.000000	1023.000000	2046.000000
2.460000	0.025820	15.259563	1.261907	3.346832	4.548397	6.102427	0.000000	-10.000000	0.225000	-15.100000	414.833344	1023.000000	1023.000000	2046.000000
2.480000	0.024398	14.419260	1.177494	3.177578	4.248369	5.815820	0.000000	-10.000000	0.241667	-15.966666	409.500000	1023.000000	1023.000000	2046.000000
2.500000	0.022586	13.348038	1.088807	2.880303	3.793215	5.585713	0.000000	-10.000000	0.266667	-17.283333	402.166656	1023.000000	1023.000000	2046.000000
2.520000	0.020960	12.387555	0.922532	2.752978	3.447531	5.264514	0.000000	-10.000000	0.316667	-18.616667	394.500000	1023.000000	1023.000000	2046.000000
2.540000	0.019447	11.493132	0.834163	2.666468	3.064157	4.928344	0.000000	-10.000000	0.350000	-19.383333	390.500000	1023.000000	1023.000000	2046.000000
2.560000	0.018021	10.650612	0.667202	2.610374	2.832020	4.541017	0.000000	-10.000000	0.383333	-20.466667	384.000000	1023.000000	1023.000000	2046.000000
2.580000	0.016595	9.807720	0.530942	2.535848	2.489880	4.251049	0.000000	-10.000000	0.425000	-21.683334	377.166656	1023.000000	1023.000000	2046.000000
2.600000	0.015177	8.969399	0.393723	2.447294	2.259212	3.869170	0.000000	-10.000000	0.466667	-23.233334	367.666656	1023.000000	1023.000000	2046.000000
2.620000	0.014051	8.304087	0.370357	2.400622	1.943803	3.589304	0.000000	-10.000000	0.500000	-24.016666	362.666656	1023.000000	1023.000000	2046.000000
2.640000	0.013070	7.724550	0.354577	2.295261	1.683370	3.391343	0.000000	-10.000000	0.516667	-24.700001	357.333344	1023.000000	1023.000000	2046.000000
2.660000	0.011784	6.964622	0.266850	2.189540	1.348510	3.159722	0.000000	-10.000000	0.566667	-25.766666	348.833344	1023.000000	1023.000000	2046.000000
2.680000	0.010320	6.099192	0.076271	1.864812	1.041630	3.116479	0.000000	-10.000000	0.625000	-27.300001	337.333344	1023.000000	1023.000000	2046.000000
2.700000	0.008695	5.138548	-0.212683	1.697932	0.671270	2.982029	0.000000	-10.000000	0.666667	-28.483334	328.500000	1023.000000	1023.000000	2046.000000
2.720000	0.007427	4.389204	-0.606776	1.805923	0.641754	2.548301	0.000000	-10.000000	0.700000	-29.216667	322.166656	1023.000000	1023.000000	2046.000000
2.740000	0.005554	3.282408	-1.085703	1.722470	0.431987	2.213655	0.000000	-10.000000	0.741667	-29.933334	312.166656	1023.000000	1023.000000	2046.000000
2.760000	0.003096	1.829757	-1.477945	1.413642	0.131011	1.763049	0.000000	-10.000000	0.791667	-30.683334	298.666656	1023.000000	1023.000000	2046.000000
2.780000	0.000397	0.234877	-1.731409	0.793845	-0.175289	1.347729	0.000000	-10.000000	0.816667	-31.166668	288.500000	1023.000000	1023.000000	2046.000000
2.800000	-0.002518	-1.488012	-1.978558	0.177106	-0.492820	0.806261	0.000000	-10.000000	0.825000	-31.216667	281.500000	1023.000000	1023.000000	2046.000000
2.820000	-0.005001	-2.955634	-2.347655	-0.171359	-0.832577	0.395957	0.000000	-10.000000	0.816667	-31.200001	271.000000	1023.000000	1023.000000	2046.000000
2.840000	-0.007412	-4.380301	-2.996064	-0.370291	-0.968965	-0.044981	0.000000	-10.000000	0.808333	-31.116667	257.166656	1023.000000	1023.000000	2046.000000
2.860000	-0.009431	-5.573736	-3.434947	-0.677586	-1.227373	-0.233829	0.000000	-10.000000	0.800000	-31.016666	246.833328	1023.000000	1023.000000	2046.000000
2.880000	-0.011023	-6.514866	-3.819655	-0.883247	-1.371562	-0.440402	0.000000	-10.000000	0.800000	-30.850000	233.166672	1023.000000	1023.000000	2046.000000
2.900000	-0.012408	-7.333302	-4.114397	-1.111838	-1.574534	-0.532533	0.000000	-10.000000	0.800000	-30.750000	222.833328	1023.000000	1023.000000	2046.000000
2.920000	-0.013723	-8.110463	-4.475088	-1.234697	-1.781317	-0.619361	0.000000	-10.000000	0.783333	-30.566666	209.166672	1023.000000	1023.000000	2046.000000
2.940000	-0.015168	-8.964102	-4.874046	-1.310615	-1.995789	-0.783652	0.000000	-10.000000	0.766667	-30.483334	205.833328	1023.000000	1023.000000	2046.000000
2.960000	-0.016344	-9.659163	-5.223778	-1.380127	-2.188990	-0.866268	0.000000	-10.000000	0.725000	-30.133333	195.833328	1023.000000	1023.000000	2046.000000
2.980000	-0.017403	-10.285368	-5.535724	-1.393164	-2.309357	-1.047122	0.000000	-10.000000	0.700000	-29.866667	189.166672	1023.000000	1023.000000	2046.000000
3.000000	-0.018383	-10.864065	-5.666601	-1.543586	-2.512267	-1.141611	0.000000	-10.000000	0.666667	-29.283333	179.166672	1023.000000	1023.000000	2046.000000
3.020000	-0.019401	-11.465935	-5.850623	-1.664949	-2.637683	-1.312680	0.000000	-10.000000	0.658333	-28.700001	172.666672	1023.000000	1023.000000	2046.000000
3.040000	-0.020196	-11.935718	-5.934532	-1.765184	-2.792893	-1.443109	0.000000	-10.000000	0.633333	-27.866667	163.000000	1023.000000	1023.000000	2046.000000
3.060000	-0.021011	-12.417431	-5.966887	-1.904179	-2.950971	-1.595395	0.000000	-10.000000	0.600000	-27.066668	153.666672	1023.000000	1023.000000	2046.000000
3.080000	-0.021775	-12.868856	-6.040081	-2.135208	-2.991754	-1.701814	0.000000	-10.000000	0.558333	-26.333334	144.666672	1023.000000	1023.000000	2046.000000
3.100000	-0.022589	-13.350079	-6.021969	-2.418780	-3.140739	-1.768590	0.000000	-10.000000	0.525000	-25.733334	135.833328	1023.000000	1023.000000	2046.000000
3.120000	-0.023460	-13.864670	-6.027219	-2.613847	-3.287541	-1.936062	0.000000	-10.000000	0.508333	-25.100000	127.333336	1023.000000	1023.000000	2046.000000
3.140000	-0.024270	-14.343580	-6.094378	-2.821477	-3.400851	-2.026874	0.000000	-10.000000	0.500000	-24.400002	119.000000	1023.000000	1023.000000	2046.000000
3.160000	-0.025193	-14.889072	-6.159911	-3.054969	-3.543542	-2.130651	0.000000	-10.000000	0.475000	-23.600000	111.000000	1023.000000	1023.000000	2046.000000
3.180000	-0.026021	-15.378544	-6.123825	-3.271712	-3.732420	-2.250587	0.000000	-10.000000	0.433333	-22.700001	100.666664	1023.000000	1023.000000	2046.000000
3.200000	-0.026865	-15.876930	-6.112666	-3.430932	-3.880352	-2.452981	0.000000	-10.000000	0.391667	-22.066666	93.000000	1023.000000	1023.000000	2046.000000
3.220000	-0.027662	-16.348013	-6.046761	-3.564762	-4.073053	-2.663437	0.000000	-10.000000	0.366667	-21.200001	85.500000	1023.000000	1023.000000	2046.000000
3.240000	-0.028611	-16.908958	-5.957959	-3.704629	-4.339384	-2.906987	0.000000	-10.000000	0.358333	-20.350000	80.666664	1023.000000	1023.000000	2046.000000
3.260000	-0.029530	-17.452467	-5.901917	-3.794545	-4.631796	-3.124208	0.000000	-10.000000	0.350000	-19.333334	73.833336	1023.000000	1023.000000	2046.000000
3.280000	-0.030457	-18.000336	-5.923344	-3.889129	-4.844688	-3.343175	0.000000	-10.000000	0.316667	-18.300001	67.500000	1023.000000	1023.000000	2046.000000
3.300000	-0.031081	-18.368855	-5.821369	-3.943773	-5.110712	-3.493001	0.000000	-10.000000	0.283333	-17.400000	61.500000	1023.000000	1023.000000	2046.000000
3.320000	-0.031528	-18.633064	-5.815601	-4.036182	-5.181250	-3.600031	0.000000	-10.000000	0.241667	-16.550001	55.666668	1023.000000	1023.000000	2046.000000
3.340000	-0.031938	-18.875502	-5.782958	-4.037308	-5.329325	-3.725909	0.000000	-10.000000	0.225000	-15.966667	50.000000	1023.000000	1023.000000	2046.000000
3.360000	-0.032149	-18.999903	-5.795790	-4.083523	-5.377068	-3.743521	0.000000	-10.000000	0.208333	-15.283334	44.666668	1023.000000	1023.000000	2046.000000
3.380000	-0.032679	-19.313021	-5.868557	-4.159193	-5.509145	-3.776124	0.000000	-10.000000	0.191667	-14.433333	39.500000	1023.000000	1023.000000	2046.000000
3.400000	-0.032861	-19.421093	-5.843785	-4.169473	-5.599500	-3.808335	0.000000	-10.000000	0.166667	-13.483334	34.666668	1023.000000	1023.000000	2046.000000
3.420000	-0.033172	-19.604727	-5.943430	-4.208968	-5.625742	-3.826585	0.000000	-10.000000	0.133333	-12.683333	30.166666	1023.000000	1023.000000	2046.000000
3.440000	-0.033444	-19.765156	-5.945496	-4.174135	-5.720427	-3.925098	0.000000	-10.000000	0.108333	-11.950000	26.000000	1023.000000	1023.000000	2046.000000
3.460000	-0.033691	-19.911203	-5.876185	-4.171125	-5.828843	-4.035051	0.000000	-10.000000	0.100000	-11.416667	22.000000	1023.000000	1023.000000	2046.000000
3.480000	-0.033852	-20.006334	-5.859150	-4.186543	-5.884081	-4.076559	0.000000	-10.000000	0.100000	-10.866667	18.166666	1023.000000	1023.000000	2046.000000
3.500000	-0.033801	-19.976639	-5.807177	-4.248920	-5.968439	-3.952103	0.000000	-10.000000	0.091667	-10.283334	14.500000	1023.000000	1023.000000	2046.000000
3.520000	-0.033971	-20.077080	-5.832288	-4.220394	-6.030984	-3.993414	0.000000	-10.000000	0.083333	-9.533334	11.166667	1023.000000	1023.000000	2046.000000
3.540000	-0.034123	-20.166676	-5.791723	-4.274371	-6.126774	-3.973807	0.000000	-10.000000	0.083333	-8.750000	8.000000	1023.000000	1023.000000	2046.000000
3.560000	-0.034281	-20.260130	-5.814354	-4.227482	-6.151725	-4.066568	0.000000	-10.000000	0.075000	-8.050000	5.166667	1023.000000	1023.000000	2046.000000
3.580000	-0.034471	-20.372156	-5.812831	-4.249429	-6.206914	-4.102983	0.000000	-10.000000	0.066667	-7.533334	2.500000	1023.000000	1023.000000	2046.000000
3.600000	-0.034517	-20.399630	-5.797770	-4.248026	-6.237607	-4.116226	0.000000	-10.000000	0.050000	-7.000000	0.333333	1023.000000	1023.000000	2046.000000
3.620000	-0.034666	-20.487446	-5.788355	-4.287947	-6.283443	-4.127700	0.000000	-10.000000	0.050000	-6.400000	-1.666667	1023.000000	1023.000000	2046.000000
3.640000	-0.034777	-20.553461	-5.766880	-4.296537	-6.326510	-4.163533	0.000000	-10.000000	0.041667	-5.583333	-3.500000	1023.000000	1023.000000	2046.000000
3.660000	-0.034772	-20.550066	-5.719734	-4.274360	-6.367395	-4.188577	0.000000	-10.000000	0.033333	-4.700000	-5.500000	1023.000000	1023.000000	2046.000000
3.680000	-0.034704	-20.509840	-5.722786	-4.251757	-6.311321	-4.223977	0.000000	-10.000000	0.025000	-3.350000	-7.166667	1023.000000	1023.000000	2046.000000
3.700000	-0.034800	-20.566805	-5.650617	-4.146887	-6.457561	-4.311740	0.000000	-10.000000	0.016667	-1.166667	-8.333333	1023.000000	1023.000000	2046.000000
3.720000	-0.034666	-20.487825	-5.539371	-4.175530	-6.519989	-4.252935	0.000000	-10.000000	0.000000	1.300000	-8.833333	1023.000000	1023.000000	2046.000000
3.740000	-0.034843	-20.592205	-5.431367	-4.232152	-6.700955	-4.227731	0.000000	-10.000000	-0.033333	4.266667	-9.000000	1023.000000	1023.000000	2046.000000
3.760000	-0.034695	-20.504969	-5.320512	-4.332486	-6.816450	-4.035520	0.000000	-10.000000	-0.050000	7.166667	-9.000000	1023.000000	1023.000000	2046.000000
3.780000	-0.034775	-20.552307	-5.253269	-4.435994	-6.990033	-3.873011	0.000000	-10.000000	-0.075000	10.100000	-9.000000	1023.000000	1023.000000	2046.000000
3.800000	-0.033718	-19.927155	-5.256094	-3.912002	-6.669752	-4.089307	0.000000	-10.000000	-0.100000	12.283334	-9.000000	1023.000000	1023.000000	2046.000000
3.820000	-0.032675	-19.310772	-5.196069	-3.802021	-6.483234	-3.829448	0.000000	-10.000000	-0.141667	13.783334	-9.000000	1023.000000	1023.000000	2046.000000
3.840000	-0.031542	-18.641138	-5.118270	-3.591043	-6.214228	-3.717598	0.000000	-10.000000	-0.175000	15.050000	-3.833333	1023.000000	1023.000000	2046.000000
3.860000	-0.030991	-18.315714	-5.078410	-3.641635	-5.935403	-3.660265	0.000000	-10.000000	-0.183333	16.283335	7.000000	1023.000000	1023.000000	2046.000000
3.880000	-0.030820	-18.214670	-5.014886	-3.808650	-5.828927	-3.562207	0.000000	-10.000000	-0.208333	17.616667	19.833334	1023.000000	1023.000000	2046.000000
3.900000	-0.030932	-18.280537	-5.184320	-3.787909	-5.743046	-3.565261	0.000000	-10.000000	-0.233333	18.816668	29.500000	1023.000000	1023.000000	2046.000000
3.920000	-0.031170	-18.421606	-5.493487	-3.785175	-5.697534	-3.445411	0.000000	-10.000000	-0.275000	19.983334	35.666668	1023.000000	1023.000000	2046.000000
3.940000	-0.031225	-18.454149	-5.750656	-3.786129	-5.628024	-3.289341	0.000000	-10.000000	-0.308333	21.016666	42.166668	1023.000000	1023.000000	2046.000000
3.960000	-0.030814	-18.211220	-5.849984	-3.771717	-5.559737	-3.029781	0.000000	-10.000000	-0.300000	21.833334	49.000000	1023.000000	1023.000000	2046.000000
3.980000	-0.030079	-17.776438	-5.972285	-3.675061	-5.399604	-2.729486	0.000000	-10.000000	-0.283333	22.150000	56.166668	1023.000000	1023.000000	2046.000000
4.000000	-0.029394	-17.372013	-6.133778	-3.431751	-5.291689	-2.514795	0.000000	-10.000000	-0.250000	22.150000	63.500000	1023.000000	1023.000000	2046.000000
4.020000	-0.028308	-16.729782	-6.134588	-3.192975	-5.161735	-2.240484	0.000000	-10.000000	-0.283333	21.933334	70.833336	1023.000000	1023.000000	2046.000000
4.040000	-0.027100	-16.016136	-6.063459	-2.932323	-5.019754	-2.000598	0.000000	-10.000000	-0.316667	22.416668	78.166664	1023.000000	1023.000000	2046.000000
4.060000	-0.025831	-15.266126	-5.967041	-2.729774	-4.841728	-1.727582	0.000000	-10.000000	-0.350000	22.816668	85.500000	1023.000000	1023.000000	2046.000000
4.080000	-0.024523	-14.493187	-5.816732	-2.493564	-4.644822	-1.538068	0.000000	-10.000000	-0.350000	23.650002	93.166664	1023.000000	1023.000000	2046.000000
4.100000	-0.023063	-13.630256	-5.604143	-2.262454	-4.460010	-1.303649	0.000000	-10.000000	-0.358333	24.033335	101.000000	1023.000000	1023.000000	2046.000000
4.120000	-0.021610	-12.771611	-5.392144	-2.108125	-4.217035	-1.054307	0.000000	-10.000000	-0.375000	24.600000	109.000000	1023.000000	1023.000000	2046.000000
4.140000	-0.019784	-11.692048	-5.061186	-1.865453	-3.924308	-0.841101	0.000000	-10.000000	-0.391667	24.933334	117.000000	1023.000000	1023.000000	2046.000000
4.160000	-0.018210	-10.761849	-4.715388	-1.752898	-3.635052	-0.658511	0.000000	-10.000000	-0.400000	25.066668	125.333336	1023.000000	1023.000000	2046.000000
4.180000	-0.016486	-9.743427	-4.379325	-1.676986	-3.332894	-0.354222	0.000000	-10.000000	-0.408333	25.200001	133.666672	1023.000000	1023.000000	2046.000000
4.200000	-0.014935	-8.826815	-4.129344	-1.542764	-2.929255	-0.225451	0.000000	-10.000000	-0.408333	25.066668	142.166672	1023.000000	1023.000000	2046.000000
4.220000	-0.013260	-7.836389	-3.812488	-1.502046	-2.594920	0.073065	0.000000	-10.000000	-0.400000	25.033333	150.500000	1023.000000	1023.000000	2046.000000
4.240000	-0.011593	-6.851481	-3.514803	-1.534518	-2.214088	0.411929	0.000000	-10.000000	-0.375000	24.600000	158.833328	1023.000000	1023.000000	2046.000000
4.260000	-0.009991	-5.904921	-3.159315	-1.528576	-1.890358	0.673329	0.000000	-10.000000	-0.350000	24.233334	167.000000	1023.000000	1023.000000	2046.000000
4.280000	-0.008696	-5.139453	-2.840533	-1.433974	-1.681342	0.816396	0.000000	-10.000000	-0.333333	23.550001	175.000000	1023.000000	1023.000000	2046.000000
4.300000	-0.007638	-4.513813	-2.622304	-1.333502	-1.460428	0.902421	0.000000	-10.000000	-0.333333	23.316668	183.000000	1023.000000	1023.000000	2046.000000
4.320000	-0.006589	-3.894320	-2.293765	-1.302889	-1.313423	1.015758	0.000000	-10.000000	-0.341667	23.483334	191.000000	1023.000000	1023.000000	2046.000000
4.340000	-0.005523	-3.264050	-1.930887	-1.229653	-1.195121	1.091612	0.000000	-10.000000	-0.366667	23.866667	199.000000	1023.000000	1023.000000	2046.000000
4.360000	-0.004430	-2.617988	-1.631710	-1.108211	-1.084232	1.206165	0.000000	-10.000000	-0.383333	24.050001	207.000000	1023.000000	1023.000000	2046.000000
4.380000	-0.003046	-1.800283	-1.291134	-0.933336	-0.969819	1.394006	0.000000	-10.000000	-0.391667	24.100000	215.000000	1023.000000	1023.000000	2046.000000
4.400000	-0.001522	-0.899611	-1.020581	-0.757912	-0.743237	1.622119	0.000000	-10.000000	-0.391667	24.400000	223.000000	1023.000000	1023.000000	2046.000000
4.420000	0.000349	0.206195	-0.697282	-0.495348	-0.429851	1.828676	0.000000	-10.000000	-0.391667	24.683334	231.000000	1023.000000	1023.000000	2046.000000
4.440000	0.002243	1.325538	-0.349905	-0.168701	-0.168136	2.012280	0.000000	-10.000000	-0.400000	24.900000	239.000000	1023.000000	1023.000000	2046.000000
4.460000	0.004185	2.473519	-0.029732	0.064560	0.161842	2.276850	0.000000	-10.000000	-0.408333	25.033335	247.166672	1023.000000	1023.000000	2046.000000
4.480000	0.006322	3.736025	0.302128	0.333260	0.560101	2.540535	0.000000	-10.000000	-0.408333	25.100000	255.500000	1023.000000	1023.000000	2046.000000
4.500000	0.008312	4.912354	0.725058	0.557876	0.863210	2.766210	0.000000	-10.000000	-0.408333	24.950001	263.833344	1023.000000	1023.000000	2046.000000
4.520000	0.010485	6.196867	1.161073	0.854350	1.201180	2.980264	0.000000	-10.000000	-0.408333	24.783335	272.333344	1023.000000	1023.000000	2046.000000
4.540000	0.012791	7.559219	1.700386	1.074012	1.462366	3.322454	0.000000	-10.000000	-0.408333	24.816668	280.666656	1023.000000	1023.000000	2046.000000
4.560000	0.014693	8.683468	2.096416	1.300220	1.698906	3.587927	0.000000	-10.000000	-0.408333	25.033335	289.000000	1023.000000	1023.000000	2046.000000
4.580000	0.016372	9.675591	2.428387	1.359871	1.867319	4.020015	0.000000	-10.000000	-0.416667	25.400000	297.166656	1023.000000	1023.000000	2046.000000
4.600000	0.017857	10.553637	2.642297	1.409553	2.037092	4.464694	0.000000	-10.000000	-0.416667	25.433334	305.500000	1023.000000	1023.000000	2046.000000
4.620000	0.019960	11.796526	2.856778	2.031876	2.490992	4.416881	0.000000	-10.000000	-0.408333	25.266666	314.166656	1023.000000	1023.000000	2046.000000
4.640000	0.022064	13.039833	3.002121	2.272433	2.918980	4.846299	0.000000	-10.000000	-0.375000	24.700001	322.666656	1023.000000	1023.000000	2046.000000
4.660000	0.023007	13.596885	3.040023	2.398397	3.135857	5.022608	0.000000	-10.000000	-0.358333	24.266666	331.000000	1023.000000	1023.000000	2046.000000
4.680000	0.023422	13.842500	3.031800	2.446371	3.355746	5.008582	0.000000	-10.000000	-0.358333	23.866667	339.000000	1023.000000	1023.000000	2046.000000
4.700000	0.023489	13.882115	3.057945	2.302478	3.485361	5.036331	0.000000	-10.000000	-0.375000	23.950001	347.000000	1023.000000	1023.000000	2046.000000
4.720000	0.023699	14.005997	2.894867	2.272936	3.696925	5.141268	0.000000	-10.000000	-0.375000	24.050001	355.000000	1023.000000	1023.000000	2046.000000
4.740000	0.023685	13.997662	2.476634	2.314106	3.899753	5.307168	0.000000	-10.000000	-0.350000	23.816668	363.000000	1023.000000	1023.000000	2046.000000
4.760000	0.024285	14.352588	2.284977	2.366007	4.149430	5.552173	0.000000	-10.000000	-0.291667	22.966667	371.000000	1023.000000	1023.000000	2046.000000
4.780000	0.025252	14.923922	2.195787	2.468658	4.406755	5.852722	0.000000	-10.000000	-0.250000	21.716667	378.833344	1023.000000	1023.000000	2046.000000
4.800000	0.026246	15.511099	2.126731	2.721025	4.592747	6.070595	0.000000	-10.000000	-0.233333	21.233334	386.333344	1023.000000	1023.000000	2046.000000
4.820000	0.027239	16.098249	2.136851	2.981856	4.681085	6.298458	0.000000	-10.000000	-0.241667	20.816668	393.500000	1023.000000	1023.000000	2046.000000
4.840000	0.028415	16.793135	2.134701	3.318012	4.850955	6.489467	0.000000	-10.000000	-0.266667	21.100000	400.500000	1023.000000	1023.000000	2046.000000
4.860000	0.029927	17.687128	2.218742	3.622005	5.095519	6.750861	0.000000	-10.000000	-0.291667	21.100000	407.500000	1023.000000	1023.000000	2046.000000
4.880000	0.031481	18.604998	2.380887	3.893114	5.311262	7.019734	0.000000	-10.000000	-0.308333	21.366667	414.666656	1023.000000	1023.000000	2046.000000
4.900000	0.033035	19.523682	2.520046	4.215436	5.565305	7.222895	0.000000	-10.000000	-0.308333	21.300001	421.833344	1023.000000	1023.000000	2046.000000
4.920000	0.034961	20.662172	2.767897	4.535275	5.860967	7.498033	0.000000	-10.000000	-0.300000	21.500000	431.333344	1023.000000	1023.000000	2046.000000
4.940000	0.036698	21.688498	3.036659	4.866769	6.092404	7.692666	0.000000	-10.000000	-0.300000	21.666668	438.333344	1023.000000	1023.000000	2046.000000
4.960000	0.038629	22.829882	3.314105	5.178242	6.426569	7.910965	0.000000	-10.000000	-0.300000	21.700001	445.333344	1023.000000	1023.000000	2046.000000
4.980000	0.040495	23.932671	3.651376	5.388028	6.740171	8.153094	0.000000	-10.000000	-0.300000	21.583334	450.166656	1023.000000	1023.000000	2046.000000
5.000000	0.042156	24.914274	3.942927	5.591870	7.062233	8.317245	0.000000	-10.000000	-0.275000	21.183334	457.333344	1023.000000	1023.000000	2046.000000
5.020000	0.043624	25.781631	4.036893	5.737337	7.439559	8.567842	0.000000	-10.000000	-0.250000	20.766666	464.666656	1023.000000	1023.000000	2046.000000
5.040000	0.045218	26.723797	4.294407	5.724930	7.844471	8.859988	0.000000	-10.000000	-0.191667	19.350000	471.666656	1023.000000	1023.000000	2046.000000
5.060000	0.046753	27.631289	4.641752	5.729782	8.272168	8.987588	0.000000	-10.000000	-0.133333	17.616667	478.333344	1023.000000	1023.000000	2046.000000
5.080000	0.048135	28.447523	5.080699	5.745037	8.519382	9.102405	0.000000	-10.000000	-0.066667	15.316667	484.500000	1023.000000	1023.000000	2046.000000
5.100000	0.048825	28.855721	5.367682	5.834081	8.672027	8.981931	0.000000	-10.000000	-0.033333	13.233334	490.000000	1023.000000	1023.000000	2046.000000
5.120000	0.049038	28.981678	5.629326	5.757482	8.712941	8.881929	0.000000	-10.000000	-0.016667	11.183333	494.833344	1023.000000	1023.000000	2046.000000
5.140000	0.048997	28.957146	5.819857	5.644521	8.757330	8.735438	0.000000	-10.000000	-0.008333	9.516667	498.833344	1023.000000	1023.000000	2046.000000
5.160000	0.048880	28.888237	5.920891	5.587534	8.714300	8.665513	0.000000	-10.000000	0.000000	7.550000	502.333344	1023.000000	1023.000000	2046.000000
5.180000	0.048764	28.819315	5.970670	5.516952	8.671650	8.660044	0.000000	-10.000000	0.016667	5.300000	505.166656	1023.000000	1023.000000	2046.000000
5.200000	0.048669	28.763487	5.958187	5.569450	8.643095	8.592754	0.000000	-10.000000	0.033333	2.300000	507.333344	1023.000000	1023.000000	2046.000000
5.220000	0.048923	28.913240	6.034872	5.690894	8.647161	8.540315	0.000000	-10.000000	0.050000	-0.350000	508.500000	1023.000000	1023.000000	2046.000000
5.240000	0.048993	28.954641	6.064517	5.729281	8.695656	8.465187	0.000000	-10.000000	0.050000	-2.516667	509.000000	1023.000000	1023.000000	2046.000000
5.260000	0.048968	28.939899	6.049371	5.786717	8.730935	8.372877	0.000000	-10.000000	0.058333	-4.133333	509.000000	1023.000000	1023.000000	2046.000000
5.280000	0.048897	28.898010	6.083622	5.744751	8.725888	8.343749	0.000000	-10.000000	0.066667	-5.666667	509.000000	1023.000000	1023.000000	2046.000000
5.300000	0.048701	28.782066	6.053401	5.711406	8.707363	8.309896	0.000000	-10.000000	0.083333	-7.383333	509.000000	1023.000000	1023.000000	2046.000000
5.320000	0.048510	28.669317	6.048974	5.668062	8.655128	8.297153	0.000000	-10.000000	0.091667	-9.016666	509.000000	1023.000000	1023.000000	2046.000000
5.340000	0.048133	28.446445	5.954112	5.634330	8.581779	8.276226	0.000000	-10.000000	0.108333	-10.733334	509.000000	1023.000000	1023.000000	2046.000000
5.360000	0.047533	28.091908	5.898624	5.624463	8.375503	8.193317	0.000000	-10.000000	0.125000	-12.333333	509.000000	1023.000000	1023.000000	2046.000000
5.380000	0.046869	27.699503	5.802166	5.681712	8.243959	7.971666	0.000000	-10.000000	0.158333	-13.766666	501.666656	1023.000000	1023.000000	2046.000000
5.400000	0.046002	27.187321	5.771737	5.699078	8.012619	7.703887	0.000000	-10.000000	0.200000	-14.883333	492.666656	1023.000000	1023.000000	2046.000000
5.420000	0.044958	26.570133	5.697909	5.596393	7.745543	7.530290	0.000000	-10.000000	0.241667	-15.833333	481.833344	1023.000000	1023.000000	2046.000000
5.440000	0.043382	25.638845	5.503077	5.327804	7.414512	7.393452	0.000000	-10.000000	0.275000	-16.766666	476.666656	1023.000000	1023.000000	2046.000000
5.460000	0.041467	24.506855	5.207510	4.902664	6.962498	7.434184	0.000000	-10.000000	0.300000	-17.950001	471.166656	1023.000000	1023.000000	2046.000000
5.480000	0.040164	23.736763	4.849133	5.115287	6.894435	6.877907	0.000000	-10.000000	0.341667	-19.283333	465.166656	1023.000000	1023.000000	2046.000000
5.500000	0.038867	22.970560	4.440788	5.121933	6.654201	6.753639	0.000000	-10.000000	0.383333	-20.850000	458.666656	1023.000000	1023.000000	2046.000000
5.520000	0.037090	21.920071	3.949698	5.110969	6.420881	6.438521	0.000000	-10.000000	0.425000	-22.166666	451.500000	1023.000000	1023.000000	2046.000000
5.540000	0.034373	20.314322	3.560804	4.778960	5.964536	6.010022	0.000000	-10.000000	0.450000	-23.283333	444.000000	1023.000000	1023.000000	2046.000000
5.560000	0.031095	18.377005	3.179538	4.239161	5.493506	5.464799	0.000000	-10.000000	0.475000	-24.016666	436.000000	1023.000000	1023.000000	2046.000000
5.580000	0.027870	16.471388	2.600349	3.762933	5.134120	4.973986	0.000000	-10.000000	0.508333	-24.766666	428.000000	1023.000000	1023.000000	2046.000000
5.600000	0.024537	14.501485	1.759221	3.520544	4.752769	4.468951	0.000000	-10.000000	0.541667	-25.616667	419.833344	1023.000000	1023.000000	2046.000000
5.620000	0.021632	12.784632	0.990747	3.172335	4.486491	4.135059	0.000000	-10.000000	0.600000	-26.583334	411.500000	1023.000000	1023.000000	2046.000000
5.640000	0.019431	11.483657	0.474216	2.905013	4.268801	3.835627	0.000000	-10.000000	0.650000	-27.583334	402.666656	1023.000000	1023.000000	2046.000000
5.660000	0.017625	10.416451	0.084022	2.669309	4.019491	3.643629	0.000000	-10.000000	0.691667	-28.483334	393.500000	1023.000000	1023.000000	2046.000000
5.680000	0.015847	9.365422	-0.363230	2.570361	3.756782	3.401510	0.000000	-10.000000	0.700000	-29.100000	384.000000	1023.000000	1023.000000	2046.000000
5.700000	0.013769	8.137628	-0.837268	2.445309	3.364991	3.164595	0.000000	-10.000000	0.708333	-29.450001	374.333344	1023.000000	1023.000000	2046.000000
5.720000	0.011867	7.013287	-1.320113	2.340208	3.028643	2.964549	0.000000	-10.000000	0.725000	-29.683334	364.500000	1023.000000	1023.000000	2046.000000
5.740000	0.010129	5.986379	-1.744166	2.303798	2.746126	2.680621	0.000000	-10.000000	0.750000	-29.866667	354.500000	1023.000000	1023.000000	2046.000000
5.760000	0.008528	5.040225	-2.060793	2.196911	2.439329	2.464777	0.000000	-10.000000	0.775000	-30.066668	344.500000	1023.000000	1023.000000	2046.000000
5.780000	0.006918	4.088418	-2.382045	2.104611	2.162538	2.203313	0.000000	-10.000000	0.791667	-30.250000	334.500000	1023.000000	1023.000000	2046.000000
5.800000	0.005428	3.208137	-2.585572	2.008156	1.854879	1.930676	0.000000	-10.000000	0.800000	-30.416666	324.500000	1023.000000	1023.000000	2046.000000
5.820000	0.004016	2.373407	-2.811473	1.800859	1.599824	1.784197	0.000000	-10.000000	0.783333	-30.283333	314.500000	1023.000000	1023.000000	2046.000000
5.840000	0.002711	1.602351	-2.939497	1.527941	1.369028	1.644878	0.000000	-10.000000	0.750000	-30.050001	304.500000	1023.000000	1023.000000	2046.000000
5.860000	0.001508	0.891358	-3.010320	1.183993	1.097686	1.619999	0.000000	-10.000000	0.716667	-29.616667	294.500000	1023.000000	1023.000000	2046.000000
5.880000	0.000161	0.095068	-3.266301	1.031268	0.943844	1.386257	0.000000	-10.000000	0.700000	-29.483334	284.500000	1023.000000	1023.000000	2046.000000
5.900000	-0.001480	-0.874434	-3.427376	0.792249	0.617832	1.142861	0.000000	-10.000000	0.700000	-29.116667	274.500000	1023.000000	1023.000000	2046.000000
5.920000	-0.003004	-1.775427	-3.576822	0.463644	0.424746	0.913005	0.000000	-10.000000	0.683333	-29.000000	264.666656	1023.000000	1023.000000	2046.000000
5.940000	-0.004475	-2.644856	-3.678365	0.053986	0.203309	0.776215	0.000000	-10.000000	0.666667	-28.816668	255.000000	1023.000000	1023.000000	2046.000000
5.960000	-0.005870	-3.469300	-3.766447	-0.248421	-0.069226	0.614793	0.000000	-10.000000	0.650000	-28.549999	245.333328	1023.000000	1023.000000	2046.000000
5.980000	-0.007349	-4.343236	-3.800623	-0.412567	-0.355810	0.225765	0.000000	-10.000000	0.650000	-28.183332	235.833328	1023.000000	1023.000000	2046.000000
6.000000	-0.008865	-5.239127	-3.718567	-0.658785	-0.799771	-0.062003	0.000000	-10.000000	0.633333	-27.683332	226.333328	1023.000000	1023.000000	2046.000000
6.020000	-0.010274	-6.072024	-3.730043	-0.786695	-1.127160	-0.428126	0.000000	-10.000000	0.600000	-27.366667	217.166672	1023.000000	1023.000000	2046.000000
6.040000	-0.011849	-7.002985	-3.790018	-1.009908	-1.505013	-0.698046	0.000000	-10.000000	0.566667	-26.883333	208.000000	1023.000000	1023.000000	2046.000000
6.060000	-0.013358	-7.894413	-3.834316	-1.280462	-1.880448	-0.899187	0.000000	-10.000000	0.550000	-26.350000	199.000000	1023.000000	1023.000000	2046.000000
6.080000	-0.014497	-8.567722	-3.902038	-1.438087	-2.120091	-1.107506	0.000000	-10.000000	0.550000	-25.850000	190.333328	1023.000000	1023.000000	2046.000000
6.100000	-0.015532	-9.179687	-3.974450	-1.590955	-2.323137	-1.291145	0.000000	-10.000000	0.550000	-25.450001	181.666672	1023.000000	1023.000000	2046.000000
6.120000	-0.016591	-9.805040	-4.046443	-1.679195	-2.573804	-1.505598	0.000000	-10.000000	0.550000	-25.050001	173.333328	1023.000000	1023.000000	2046.000000
6.140000	-0.017509	-10.347620	-4.189299	-1.796323	-2.694128	-1.667870	0.000000	-10.000000	0.533333	-24.700001	164.833328	1023.000000	1023.000000	2046.000000
6.160000	-0.018413	-10.881796	-4.303204	-1.948552	-2.887361	-1.742679	0.000000	-10.000000	0.525000	-24.283333	156.500000	1023.000000	1023.000000	2046.000000
6.180000	-0.019286	-11.398000	-4.371784	-1.965397	-3.078231	-1.982588	0.000000	-10.000000	0.508333	-23.916666	148.166672	1023.000000	1023.000000	2046.000000
6.200000	-0.020115	-11.888206	-4.506955	-2.093310	-3.202215	-2.085727	0.000000	-10.000000	0.500000	-23.450001	140.166672	1023.000000	1023.000000	2046.000000
6.220000	-0.020940	-12.375789	-4.576743	-2.161795	-3.364184	-2.273068	0.000000	-10.000000	0.458333	-23.049999	132.500000	1023.000000	1023.000000	2046.000000
6.240000	-0.021709	-12.829782	-4.659238	-2.306833	-3.516433	-2.347278	0.000000	-10.000000	0.425000	-22.516666	124.833336	1023.000000	1023.000000	2046.000000
6.260000	-0.022433	-13.257954	-4.711884	-2.399600	-3.670197	-2.476272	0.000000	-10.000000	0.391667	-22.033333	117.333336	1023.000000	1023.000000	2046.000000
6.280000	-0.023049	-13.622112	-4.746696	-2.512954	-3.857131	-2.505330	0.000000	-10.000000	0.375000	-21.400000	110.000000	1023.000000	1023.000000	2046.000000
6.300000	-0.023725	-14.021576	-4.840930	-2.576968	-3.998426	-2.605252	0.000000	-10.000000	0.358333	-20.816668	103.000000	1023.000000	1023.000000	2046.000000
6.320000	-0.024523	-14.492816	-4.877127	-2.608752	-4.220026	-2.786911	0.000000	-10.000000	0.350000	-20.200001	96.000000	1023.000000	1023.000000	2046.000000
6.340000	-0.025199	-14.892778	-4.918960	-2.747683	-4.354989	-2.871147	0.000000	-10.000000	0.333333	-19.583334	89.166664	1023.000000	1023.000000	2046.000000
6.360000	-0.025666	-15.168581	-4.987316	-2.818018	-4.425679	-2.937569	0.000000	-10.000000	0.316667	-19.016666	82.666664	1023.000000	1023.000000	2046.000000
6.380000	-0.026193	-15.480140	-4.996526	-2.934079	-4.606242	-2.943293	0.000000	-10.000000	0.283333	-18.333334	76.500000	1023.000000	1023.000000	2046.000000
6.400000	-0.026782	-15.828238	-5.085564	-2.984762	-4.654571	-3.103343	0.000000	-10.000000	0.266667	-17.750000	70.500000	1023.000000	1023.000000	2046.000000
6.420000	-0.027345	-16.160782	-5.065020	-2.989556	-4.818597	-3.287609	0.000000	-10.000000	0.250000	-17.133333	64.500000	1023.000000	1023.000000	2046.000000
6.440000	-0.027986	-16.539877	-5.027321	-3.125371	-5.047718	-3.339466	0.000000	-10.000000	0.233333	-16.500000	58.666668	1023.000000	1023.000000	2046.000000
6.460000	-0.028928	-17.096672	-5.103907	-3.270482	-5.271125	-3.451159	0.000000	-10.000000	0.216667	-15.583334	53.000000	1023.000000	1023.000000	2046.000000
6.480000	-0.029923	-17.684464	-5.122803	-3.502021	-5.595678	-3.463962	0.000000	-10.000000	0.191667	-14.666667	47.833332	1023.000000	1023.000000	2046.000000
6.500000	-0.031068	-18.361229	-5.265411	-3.735361	-5.846588	-3.513870	0.000000	-10.000000	0.183333	-13.800000	42.833332	1023.000000	1023.000000	2046.000000
6.520000	-0.031468	-18.597345	-5.443535	-3.331382	-5.787270	-4.035159	0.000000	-10.000000	0.183333	-13.366667	38.333332	1023.000000	1023.000000	2046.000000
6.540000	-0.031645	-18.702303	-5.557821	-3.475264	-5.768426	-3.900791	0.000000	-10.000000	0.166667	-12.916667	33.666668	1023.000000	1023.000000	2046.000000
6.560000	-0.031764	-18.772388	-5.663843	-3.476439	-5.702356	-3.929751	0.000000	-10.000000	0.141667	-12.500000	29.333334	1023.000000	1023.000000	2046.000000
6.580000	-0.032267	-19.069651	-5.704893	-3.733275	-5.652672	-3.978811	0.000000	-10.000000	0.108333	-11.850000	25.000000	1023.000000	1023.000000	2046.000000
6.600000	-0.033436	-19.760500	-5.851096	-4.088356	-5.655369	-4.165680	0.000000	-10.000000	0.100000	-11.133334	21.166666	1023.000000	1023.000000	2046.000000
6.620000	-0.034725	-20.522285	-6.002427	-4.246790	-5.832189	-4.440880	0.000000	-10.000000	0.083333	-10.150001	17.500000	1023.000000	1023.000000	2046.000000
6.640000	-0.036083	-21.325108	-6.366476	-4.305701	-5.992686	-4.660244	0.000000	-10.000000	0.066667	-8.533334	14.166667	1023.000000	1023.000000	2046.000000
6.660000	-0.037332	-22.063457	-6.692971	-4.445549	-6.191047	-4.733890	0.000000	-10.000000	0.050000	-6.416667	11.333333	1023.000000	1023.000000	2046.000000
6.680000	-0.037984	-22.448835	-6.911931	-4.584371	-6.347836	-4.604699	0.000000	-10.000000	0.041667	-4.550000	9.166667	1023.000000	1023.000000	2046.000000
6.700000	-0.038210	-22.582104	-7.164999	-4.659925	-6.375991	-4.381189	0.000000	-10.000000	0.033333	-3.133333	7.666667	1023.000000	1023.000000	2046.000000
6.720000	-0.038256	-22.609457	-7.397363	-4.582253	-6.456542	-4.173298	0.000000	-10.000000	0.016667	-1.516667	6.666667	1023.000000	1023.000000	2046.000000
6.740000	-0.038004	-22.460560	-7.593659	-4.417429	-6.453192	-3.996280	0.000000	-10.000000	0.008333	0.666667	6.166667	1023.000000	1023.000000	2046.000000
6.760000	-0.037430	-22.121338	-7.584507	-4.186030	-6.448279	-3.902522	0.000000	-10.000000	-0.025000	3.466667	6.000000	1023.000000	1023.000000	2046.000000
6.780000	-0.036829	-21.766203	-7.559726	-4.026730	-6.393878	-3.785869	0.000000	-10.000000	-0.041667	6.600000	6.000000	1023.000000	1023.000000	2046.000000
6.800000	-0.036243	-21.419710	-7.471908	-3.837770	-6.321849	-3.788184	0.000000	-10.000000	-0.066667	9.650000	6.000000	1023.000000	1023.000000	2046.000000
6.820000	-0.035276	-20.847834	-7.359035	-3.727407	-6.157283	-3.604108	0.000000	-10.000000	-0.091667	12.316667	6.000000	1023.000000	1023.000000	2046.000000
6.840000	-0.034354	-20.303171	-7.193139	-3.626337	-6.034724	-3.448972	0.000000	-10.000000	-0.133333	14.100000	6.000000	1023.000000	1023.000000	2046.000000
6.860000	-0.033086	-19.553587	-7.005874	-3.539894	-5.827014	-3.180806	0.000000	-10.000000	-0.166667	15.700000	6.000000	1023.000000	1023.000000	2046.000000
6.880000	-0.031893	-18.849056	-6.728888	-3.477822	-5.591331	-3.051015	0.000000	-10.000000	-0.183333	17.200001	12.333333	1023.000000	1023.000000	2046.000000
6.900000	-0.030415	-17.975441	-6.372684	-3.375331	-5.375619	-2.851807	0.000000	-10.000000	-0.191667	18.333334	20.166666	1023.000000	1023.000000	2046.000000
6.920000	-0.029161	-17.234341	-6.088235	-3.290452	-5.127480	-2.728173	0.000000	-10.000000	-0.208333	19.000000	30.000000	1023.000000	1023.000000	2046.000000
6.940000	-0.027714	-16.378899	-5.801519	-3.245063	-4.845563	-2.486754	0.000000	-10.000000	-0.225000	19.400000	35.666668	1023.000000	1023.000000	2046.000000
6.960000	-0.026440	-15.626176	-5.540744	-3.218248	-4.573289	-2.293895	0.000000	-10.000000	-0.241667	19.716667	42.000000	1023.000000	1023.000000	2046.000000
6.980000	-0.025060	-14.810571	-5.243939	-3.202219	-4.310644	-2.053768	0.000000	-10.000000	-0.250000	19.966667	48.666668	1023.000000	1023.000000	2046.000000
7.000000	-0.023891	-14.119822	-4.985717	-3.128421	-4.103034	-1.902649	0.000000	-10.000000	-0.241667	19.833334	55.333332	1023.000000	1023.000000	2046.000000
7.020000	-0.023062	-13.629380	-4.741852	-3.058403	-3.963824	-1.865302	0.000000	-10.000000	-0.258333	20.000000	62.000000	1023.000000	1023.000000	2046.000000
7.040000	-0.022049	-13.030928	-4.449107	-2.953528	-3.856484	-1.771809	0.000000	-10.000000	-0.283333	20.616667	68.500000	1023.000000	1023.000000	2046.000000
7.060000	-0.021116	-12.479270	-4.114532	-2.858414	-3.795635	-1.710688	0.000000	-10.000000	-0.333333	21.583334	75.166664	1023.000000	1023.000000	2046.000000
7.080000	-0.020159	-11.914044	-3.807279	-2.701696	-3.775355	-1.629714	0.000000	-10.000000	-0.350000	22.700001	82.166664	1023.000000	1023.000000	2046.000000
7.100000	-0.019002	-11.230058	-3.535404	-2.543320	-3.658335	-1.492999	0.000000	-10.000000	-0.375000	23.550001	89.500000	1023.000000	1023.000000	2046.000000
7.120000	-0.017583	-10.391256	-3.195694	-2.389282	-3.518376	-1.287904	0.000000	-10.000000	-0.391667	24.350000	97.166664	1023.000000	1023.000000	2046.000000
7.140000	-0.015830	-9.355286	-2.824128	-2.166755	-3.271265	-1.093137	0.000000	-10.000000	-0.425000	24.816668	105.166664	1023.000000	1023.000000	2046.000000
7.160000	-0.014089	-8.326735	-2.572540	-1.918618	-2.946123	-0.889455	0.000000	-10.000000	-0.433333	25.450001	113.500000	1023.000000	1023.000000	2046.000000
7.180000	-0.012122	-7.164125	-2.244336	-1.669243	-2.623814	-0.626732	0.000000	-10.000000	-0.441667	25.766666	122.000000	1023.000000	1023.000000	2046.000000
7.200000	-0.010364	-6.125077	-1.966305	-1.500934	-2.318677	-0.339161	0.000000	-10.000000	-0.441667	26.150000	130.500000	1023.000000	1023.000000	2046.000000
7.220000	-0.008310	-4.911438	-1.577683	-1.275725	-2.007751	-0.050279	0.000000	-10.000000	-0.441667	26.333334	139.166672	1023.000000	1023.000000	2046.000000
7.240000	-0.006207	-3.668147	-1.138816	-1.000281	-1.679491	0.150440	0.000000	-10.000000	-0.441667	26.583334	148.000000	1023.000000	1023.000000	2046.000000
7.260000	-0.003977	-2.350439	-0.634854	-0.772154	-1.438823	0.495392	0.000000	-10.000000	-0.466667	26.633333	157.000000	1023.000000	1023.000000	2046.000000
7.280000	-0.002115	-1.250216	-0.251430	-0.595019	-1.142726	0.738958	0.000000	-10.000000	-0.466667	26.766666	165.833328	1023.000000	1023.000000	2046.000000
7.300000	-0.000570	-0.336929	0.048884	-0.553980	-0.949320	1.117487	0.000000	-10.000000	-0.475000	26.900000	174.666672	1023.000000	1023.000000	2046.000000
7.320000	0.001065	0.629302	0.375117	-0.430848	-0.785386	1.470418	0.000000	-10.000000	-0.450000	27.083334	183.500000	1023.000000	1023.000000	2046.000000
7.340000	0.003018	1.783468	0.500560	0.092882	-0.263151	1.453176	0.000000	-10.000000	-0.458333	27.066668	192.500000	1023.000000	1023.000000	2046.000000
7.360000	0.005207	3.077584	0.752785	0.333493	0.111679	1.879626	0.000000	-10.000000	-0.450000	26.883333	201.500000	1023.000000	1023.000000	2046.000000
7.380000	0.006424	3.796383	0.808341	0.467255	0.432147	2.088641	0.000000	-10.000000	-0.458333	26.666666	210.500000	1023.000000	1023.000000	2046.000000
7.400000	0.007304	4.316814	0.923221	0.444544	0.647390	2.301659	0.000000	-10.000000	-0.458333	26.666666	219.500000	1023.000000	1023.000000	2046.000000
7.420000	0.007348	4.342402	0.868782	0.293885	0.816252	2.363483	0.000000	-10.000000	-0.491667	26.799999	228.500000	1023.000000	1023.000000	2046.000000
7.440000	0.007479	4.419828	0.622408	0.265303	1.037483	2.494634	0.000000	-10.000000	-0.483333	26.983334	237.500000	1023.000000	1023.000000	2046.000000
7.460000	0.007598	4.490231	0.221551	0.418981	1.261833	2.587867	0.000000	-10.000000	-0.466667	26.600000	246.500000	1023.000000	1023.000000	2046.000000
7.480000	0.008063	4.765061	0.141383	0.391468	1.379913	2.852297	0.000000	-10.000000	-0.416667	26.050001	255.333328	1023.000000	1023.000000	2046.000000
7.500000	0.009153	5.409224	0.073962	0.521987	1.705174	3.108100	0.000000	-10.000000	-0.400000	25.216667	264.166656	1023.000000	1023.000000	2046.000000
7.520000	0.010067	5.949369	0.007758	0.623525	1.891205	3.426881	0.000000	-10.000000	-0.400000	24.716667	272.666656	1023.000000	1023.000000	2046.000000
7.540000	0.011308	6.683066	-0.011510	0.855676	2.050802	3.788099	0.000000	-10.000000	-0.400000	24.450001	281.000000	1023.000000	1023.000000	2046.000000
7.560000	0.012567	7.427268	-0.029228	1.181761	2.226790	4.047945	0.000000	-10.000000	-0.400000	24.583334	289.000000	1023.000000	1023.000000	2046.000000
7.580000	0.014098	8.332069	0.130449	1.508766	2.374584	4.318270	0.000000	-10.000000	-0.400000	24.450001	297.333344	1023.000000	1023.000000	2046.000000
7.600000	0.015637	9.241644	0.227273	1.876547	2.665485	4.472339	0.000000	-10.000000	-0.408333	24.700001	305.666656	1023.000000	1023.000000	2046.000000
7.620000	0.017161	10.142323	0.424668	2.172898	2.904426	4.640332	0.000000	-10.000000	-0.416667	24.816668	314.000000	1023.000000	1023.000000	2046.000000
7.640000	0.018964	11.207494	0.656913	2.441453	3.175394	4.933734	0.000000	-10.000000	-0.425000	25.050001	322.166656	1023.000000	1023.000000	2046.000000
7.660000	0.020784	12.283257	0.889927	2.770556	3.472549	5.150225	0.000000	-10.000000	-0.425000	25.150000	330.500000	1023.000000	1023.000000	2046.000000
7.680000	0.022804	13.477211	1.243410	2.999311	3.756218	5.478272	0.000000	-10.000000	-0.425000	24.983334	338.833344	1023.000000	1023.000000	2046.000000
7.700000	0.024825	14.671748	1.621242	3.196376	4.079864	5.774266	0.000000	-10.000000	-0.425000	25.116667	347.166656	1023.000000	1023.000000	2046.000000
7.720000	0.026778	15.825919	1.899095	3.375026	4.455503	6.096295	0.000000	-10.000000	-0.416667	24.916666	355.500000	1023.000000	1023.000000	2046.000000
7.740000	0.028743	16.987230	2.116078	3.660890	4.902715	6.307546	0.000000	-10.000000	-0.400000	24.833334	363.833344	1023.000000	1023.000000	2046.000000
7.760000	0.030887	18.254274	2.519298	3.798622	5.357236	6.579118	0.000000	-10.000000	-0.383333	24.650000	372.000000	1023.000000	1023.000000	2046.000000
7.780000	0.033086	19.554049	3.028005	3.809397	5.851103	6.865542	0.000000	-10.000000	-0.366667	24.283335	380.333344	1023.000000	1023.000000	2046.000000
7.800000	0.035048	20.713476	3.537496	3.915346	6.149578	7.111056	0.000000	-10.000000	-0.358333	23.933334	388.666656	1023.000000	1023.000000	2046.000000
7.820000	0.036756	21.723005	3.880969	4.070314	6.427389	7.344332	0.000000	-10.000000	-0.333333	23.416668	397.000000	1023.000000	1023.000000	2046.000000
7.840000	0.038035	22.478626	4.257934	4.129626	6.619590	7.471478	0.000000	-10.000000	-0.325000	23.200001	404.666656	1023.000000	1023.000000	2046.000000
7.860000	0.039270	23.208685	4.617908	4.206756	6.807461	7.576560	0.000000	-10.000000	-0.308333	22.900000	412.333344	1023.000000	1023.000000	2046.000000
7.880000	0.040325	23.832197	4.943069	4.385524	6.929997	7.573606	0.000000	-10.000000	-0.308333	22.833334	420.000000	1023.000000	1023.000000	2046.000000
7.900000	0.041545	24.552910	5.217270	4.561338	7.079992	7.694311	0.000000	-10.000000	-0.300000	22.766666	427.666656	1023.000000	1023.000000	2046.000000
7.920000	0.042979	25.400658	5.521481	4.758811	7.243845	7.876521	0.000000	-10.000000	-0.283333	22.566668	435.333344	1023.000000	1023.000000	2046.000000
7.940000	0.044456	26.273661	5.760069	4.985753	7.452311	8.075527	0.000000	-10.000000	-0.250000	21.700001	442.833344	1023.000000	1023.000000	2046.000000
7.960000	0.046100	27.245049	5.979693	5.223660	7.765932	8.275763	0.000000	-10.000000	-0.208333	20.466667	450.333344	1023.000000	1023.000000	2046.000000
7.980000	0.047494	28.068665	6.156202	5.457393	8.021192	8.433877	0.000000	-10.000000	-0.166667	18.816668	457.333344	1023.000000	1023.000000	2046.000000
8.000000	0.048688	28.774866	6.362700	5.616475	8.250594	8.545096	0.000000	-10.000000	-0.108333	17.033333	464.000000	1023.000000	1023.000000	2046.000000
8.020000	0.049639	29.336752	6.537760	5.779766	8.443548	8.575677	0.000000	-10.000000	-0.050000	14.250001	470.000000	1023.000000	1023.000000	2046.000000
8.040000	0.050321	29.739523	6.677561	5.875364	8.607705	8.578893	0.000000	-10.000000	-0.008333	10.866667	475.333344	1023.000000	1023.000000	2046.000000
8.060000	0.050792	30.018196	6.804041	5.962747	8.715882	8.535525	0.000000	-10.000000	0.016667	5.916667	479.333344	1023.000000	1023.000000	2046.000000
8.080000	0.050891	30.076645	6.873221	5.949156	8.772888	8.481380	0.000000	-10.000000	0.033333	1.100000	482.166656	1023.000000	1023.000000	2046.000000
8.100000	0.050943	30.107025	6.921549	5.965048	8.813892	8.406536	0.000000	-10.000000	0.050000	-3.050000	483.500000	1023.000000	1023.000000	2046.000000
8.120000	0.050588	29.897253	6.889379	5.958174	8.800717	8.248981	0.000000	-10.000000	0.066667	-5.966667	484.000000	1023.000000	1023.000000	2046.000000
8.140000	0.049881	29.479538	6.878564	5.799267	8.579780	8.221927	0.000000	-10.000000	0.083333	-8.116667	484.000000	1023.000000	1023.000000	2046.000000
8.160000	0.048578	28.709330	6.651555	5.586963	8.391646	8.079165	0.000000	-10.000000	0.100000	-10.216666	484.000000	1023.000000	1023.000000	2046.000000
8.180000	0.047295	27.951456	6.430030	5.331651	8.088867	8.100906	0.000000	-10.000000	0.125000	-12.216666	484.000000	1023.000000	1023.000000	2046.000000
8.200000	0.046428	27.438702	6.082099	5.639740	8.132224	7.584640	0.000000	-10.000000	0.175000	-14.633333	484.000000	1023.000000	1023.000000	2046.000000
8.220000	0.045035	26.615929	5.696398	5.464869	7.947638	7.507024	0.000000	-10.000000	0.250000	-17.166668	475.833344	1023.000000	1023.000000	2046.000000
8.240000	0.042861	25.330700	5.107921	5.353699	7.783326	7.085754	0.000000	-10.000000	0.308333	-19.300001	465.666656	1023.000000	1023.000000	2046.000000
8.260000	0.039906	23.584612	4.691473	4.957931	7.330135	6.605074	0.000000	-10.000000	0.366667	-21.083334	453.000000	1023.000000	1023.000000	2046.000000
8.280000	0.036643	21.656273	4.250283	4.315554	6.926444	6.163993	0.000000	-10.000000	0.391667	-22.166668	446.166656	1023.000000	1023.000000	2046.000000
8.300000	0.033465	19.778105	3.564352	3.917585	6.545207	5.750960	0.000000	-10.000000	0.450000	-23.283335	438.666656	1023.000000	1023.000000	2046.000000
8.320000	0.030091	17.783787	2.747773	3.635288	6.119653	5.281073	0.000000	-10.000000	0.491667	-24.316668	431.000000	1023.000000	1023.000000	2046.000000
8.340000	0.027316	16.143587	2.035350	3.370714	5.865876	4.871647	0.000000	-10.000000	0.566667	-25.666668	422.666656	1023.000000	1023.000000	2046.000000
8.360000	0.025095	14.830998	1.557544	3.095059	5.607583	4.570813	0.000000	-10.000000	0.608333	-26.933334	414.166656	1023.000000	1023.000000	2046.000000
8.380000	0.022996	13.590408	1.127669	2.902333	5.347375	4.213030	0.000000	-10.000000	0.658333	-27.850000	405.166656	1023.000000	1023.000000	2046.000000
8.400000	0.020742	12.258456	0.659612	2.729597	4.980106	3.889140	0.000000	-10.000000	0.683333	-28.733334	396.000000	1023.000000	1023.000000	2046.000000
8.420000	0.018569	10.974557	0.171422	2.633876	4.535992	3.633266	0.000000	-10.000000	0.700000	-29.366667	386.333344	1023.000000	1023.000000	2046.000000
8.440000	0.016458	9.726881	-0.284091	2.477757	4.142681	3.390535	0.000000	-10.000000	0.700000	-30.016666	376.500000	1023.000000	1023.000000	2046.000000
8.460000	0.014663	8.666059	-0.686792	2.428097	3.799853	3.124901	0.000000	-10.000000	0.733333	-30.433332	366.500000	1023.000000	1023.000000	2046.000000
8.480000	0.012867	7.604117	-1.044685	2.271560	3.482292	2.894951	0.000000	-10.000000	0.766667	-30.633333	356.500000	1023.000000	1023.000000	2046.000000
8.500000	0.011410	6.743248	-1.282814	2.204618	3.152468	2.668976	0.000000	-10.000000	0.791667	-30.883333	346.166656	1023.000000	1023.000000	2046.000000
8.520000	0.009885	5.842241	-1.575717	2.118956	2.872284	2.426718	0.000000	-10.000000	0.775000	-30.799999	335.833344	1023.000000	1023.000000	2046.000000
8.540000	0.008509	5.029097	-1.740769	1.938395	2.578173	2.253298	0.000000	-10.000000	0.741667	-30.483334	325.500000	1023.000000	1023.000000	2046.000000
8.560000	0.007014	4.145566	-1.953488	1.685479	2.394258	2.019319	0.000000	-10.000000	0.750000	-30.133333	315.500000	1023.000000	1023.000000	2046.000000
8.580000	0.005518	3.261421	-2.120758	1.436876	2.114270	1.831032	0.000000	-10.000000	0.750000	-29.900002	305.500000	1023.000000	1023.000000	2046.000000
8.600000	0.004096	2.420452	-2.373884	1.176171	1.894703	1.723462	0.000000	-10.000000	0.750000	-29.850000	295.500000	1023.000000	1023.000000	2046.000000
8.620000	0.002200	1.300309	-2.673158	0.821074	1.645479	1.506914	0.000000	-10.000000	0.716667	-29.733334	285.500000	1023.000000	1023.000000	2046.000000
8.640000	0.000603	0.356264	-2.900914	0.471646	1.416879	1.368652	0.000000	-10.000000	0.700000	-29.616667	275.500000	1023.000000	1023.000000	2046.000000
8.660000	-0.000866	-0.511878	-3.045853	0.191697	1.200899	1.141379	0.000000	-10.000000	0.716667	-29.683334	265.500000	1023.000000	1023.000000	2046.000000
8.680000	-0.002675	-1.580882	-3.102792	-0.145571	0.800180	0.867300	0.000000	-10.000000	0.708333	-29.566668	255.500000	1023.000000	1023.000000	2046.000000
8.700000	-0.004406	-2.604038	-3.126775	-0.362387	0.470528	0.414595	0.000000	-10.000000	0.708333	-29.533333	245.500000	1023.000000	1023.000000	2046.000000
8.720000	-0.006102	-3.606222	-3.140946	-0.592201	0.063857	0.063068	0.000000	-10.000000	0.675000	-29.233334	235.666672	1023.000000	1023.000000	2046.000000
8.740000	-0.007670	-4.532729	-3.162143	-0.843779	-0.326678	-0.200129	0.000000	-10.000000	0.666667	-29.116667	226.000000	1023.000000	1023.000000	2046.000000
8.760000	-0.009430	-5.573288	-3.310099	-1.085141	-0.747633	-0.430415	0.000000	-10.000000	0.650000	-28.833334	216.333328	1023.000000	1023.000000	2046.000000
8.780000	-0.010849	-6.411815	-3.439523	-1.291278	-1.063002	-0.618011	0.000000	-10.000000	0.650000	-28.716667	206.833328	1023.000000	1023.000000	2046.000000
8.800000	-0.012243	-7.235724	-3.522588	-1.448205	-1.357344	-0.907587	0.000000	-10.000000	0.650000	-28.600000	197.166672	1023.000000	1023.000000	2046.000000
8.820000	-0.013464	-7.957201	-3.628874	-1.542747	-1.633680	-1.151900	0.000000	-10.000000	0.650000	-28.533335	187.666672	1023.000000	1023.000000	2046.000000
8.840000	-0.014539	-8.592579	-3.748674	-1.626829	-1.799502	-1.417574	0.000000	-10.000000	0.641667	-28.266668	178.000000	1023.000000	1023.000000	2046.000000
8.860000	-0.015687	-9.270940	-3.873199	-1.768661	-2.035131	-1.593949	0.000000	-10.000000	0.633333	-27.783335	168.666672	1023.000000	1023.000000	2046.000000
8.880000	-0.016801	-9.929502	-4.003994	-1.942030	-2.233268	-1.750210	0.000000	-10.000000	0.591667	-27.000000	153.500000	1023.000000	1023.000000	2046.000000
8.900000	-0.017658	-10.435732	-4.165148	-2.058868	-2.362600	-1.849117	0.000000	-10.000000	0.558333	-26.383333	141.500000	1023.000000	1023.000000	2046.000000
8.920000	-0.018687	-11.043888	-4.240034	-2.221347	-2.626121	-1.956387	0.000000	-10.000000	0.525000	-25.950001	132.500000	1023.000000	1023.000000	2046.000000
8.940000	-0.019579	-11.571050	-4.357933	-2.336870	-2.829486	-2.046761	0.000000	-10.000000	0.525000	-25.616667	129.666672	1023.000000	1023.000000	2046.000000
8.960000	-0.020401	-12.057011	-4.399955	-2.472124	-3.039452	-2.145480	0.000000	-10.000000	0.508333	-25.083334	124.000000	1023.000000	1023.000000	2046.000000
8.980000	-0.021169	-12.510713	-4.544545	-2.556647	-3.145000	-2.264521	0.000000	-10.000000	0.500000	-24.216667	115.500000	1023.000000	1023.000000	2046.000000
9.000000	-0.021952	-12.973418	-4.535724	-2.598221	-3.386867	-2.452607	0.000000	-10.000000	0.475000	-23.616667	107.500000	1023.000000	1023.000000	2046.000000
9.020000	-0.022834	-13.495136	-4.633471	-2.747437	-3.518657	-2.595571	0.000000	-10.000000	0.441667	-22.850000	99.666664	1023.000000	1023.000000	2046.000000
9.040000	-0.023594	-13.944087	-4.635194	-2.862924	-3.759448	-2.686521	0.000000	-10.000000	0.391667	-22.216667	92.166664	1023.000000	1023.000000	2046.000000
9.060000	-0.024195	-14.298984	-4.651684	-2.924721	-3.918519	-2.804059	0.000000	-10.000000	0.358333	-21.466667	84.666664	1023.000000	1023.000000	2046.000000
9.080000	-0.024944	-14.742181	-4.676077	-3.053648	-4.147981	-2.864475	0.000000	-10.000000	0.325000	-20.600000	77.500000	1023.000000	1023.000000	2046.000000
9.100000	-0.025876	-15.292510	-4.706511	-3.203849	-4.410790	-2.971360	0.000000	-10.000000	0.291667	-19.650000	70.500000	1023.000000	1023.000000	2046.000000
9.120000	-0.027110	-16.022030	-4.874652	-3.471132	-4.658610	-3.017635	0.000000	-10.000000	0.258333	-18.650000	63.833332	1023.000000	1023.000000	2046.000000
9.140000	-0.028342	-16.750282	-4.961442	-3.673082	-5.060873	-3.054886	0.000000	-10.000000	0.241667	-17.850000	57.500000	1023.000000	1023.000000	2046.000000
9.160000	-0.028722	-16.974836	-5.066888	-3.350611	-5.032398	-3.524940	0.000000	-10.000000	0.225000	-17.166668	51.666668	1023.000000	1023.000000	2046.000000
9.180000	-0.029290	-17.310291	-5.197357	-3.511611	-5.110512	-3.490812	0.000000	-10.000000	0.208333	-16.700001	46.000000	1023.000000	1023.000000	2046.000000
9.200000	-0.029540	-17.458216	-5.333381	-3.506697	-5.023763	-3.594374	0.000000	-10.000000	0.200000	-16.200001	40.500000	1023.000000	1023.000000	2046.000000
9.220000	-0.030284	-17.897982	-5.426347	-3.806142	-5.016879	-3.648614	0.000000	-10.000000	0.191667	-15.650001	35.000000	1023.000000	1023.000000	2046.000000
9.240000	-0.031475	-18.601662	-5.515972	-4.215482	-5.057246	-3.812963	0.000000	-10.000000	0.175000	-14.683333	29.833334	1023.000000	1023.000000	2046.000000
9.260000	-0.032785	-19.375690	-5.693062	-4.432242	-5.223910	-4.026476	0.000000	-10.000000	0.150000	-13.566667	24.833334	1023.000000	1023.000000	2046.000000
9.280000	-0.034301	-20.271925	-6.004924	-4.499156	-5.456456	-4.311388	0.000000	-10.000000	0.116667	-12.000000	20.333334	1023.000000	1023.000000	2046.000000
9.300000	-0.035628	-21.055891	-6.350917	-4.642829	-5.667575	-4.394569	0.000000	-10.000000	0.083333	-10.350000	16.333334	1023.000000	1023.000000	2046.000000
9.320000	-0.036728	-21.706160	-6.678770	-4.875597	-5.800841	-4.350950	0.000000	-10.000000	0.058333	-9.266666	13.000000	1023.000000	1023.000000	2046.000000
9.340000	-0.037464	-22.141176	-6.975229	-5.013367	-5.886851	-4.265730	0.000000	-10.000000	0.058333	-8.933333	10.000000	1023.000000	1023.000000	2046.000000
9.360000	-0.038161	-22.553413	-7.358133	-5.090730	-5.967044	-4.137506	0.000000	-10.000000	0.066667	-9.466666	6.833333	1023.000000	1023.000000	2046.000000
9.380000	-0.038594	-22.809242	-7.600130	-5.069728	-6.111937	-4.027447	0.000000	-10.000000	0.075000	-9.983334	3.666667	1023.000000	1023.000000	2046.000000
9.400000	-0.038844	-22.956915	-7.791319	-4.941750	-6.177363	-4.046484	0.000000	-10.000000	0.075000	-10.166667	0.666667	1023.000000	1023.000000	2046.000000
9.420000	-0.039102	-23.108999	-7.821486	-4.904017	-6.324789	-4.058707	0.000000	-10.000000	0.066667	-9.833333	-2.333333	1023.000000	1023.000000	2046.000000
9.440000	-0.039268	-23.207130	-7.858402	-4.815678	-6.330584	-4.202466	0.000000	-10.000000	0.058333	-9.200000	-5.333333	1023.000000	1023.000000	2046.000000
9.460000	-0.039278	-23.213087	-7.887761	-4.884351	-6.341095	-4.099880	0.000000	-10.000000	0.041667	-8.450000	-8.500000	1023.000000	1023.000000	2046.000000
9.480000	-0.039345	-23.253170	-7.902559	-4.882097	-6.369494	-4.099020	0.000000	-10.000000	0.033333	-7.450000	-11.333333	1023.000000	1023.000000	2046.000000
9.500000	-0.039255	-23.199892	-7.907607	-4.874302	-6.300410	-4.117573	0.000000	-10.000000	0.025000	-6.283333	-14.000000	1023.000000	1023.000000	2046.000000
9.520000	-0.039166	-23.146971	-7.793830	-4.974499	-6.308357	-4.070286	0.000000	-10.000000	0.016667	-5.166667	-16.000000	1023.000000	1023.000000	2046.000000
9.540000	-0.039041	-23.073101	-7.662920	-4.995180	-6.249523	-4.165479	0.000000	-10.000000	0.008333	-4.500000	-17.833334	1023.000000	1023.000000	2046.000000
9.560000	-0.038911	-22.996521	-7.479690	-5.120377	-6.261194	-4.135261	0.000000	-10.000000	0.000000	-4.083333	-19.166666	1023.000000	1023.000000	2046.000000
9.580000	-0.038888	-22.983032	-7.403115	-5.141680	-6.188118	-4.250119	0.000000	-10.000000	0.000000	-3.700000	-20.666666	1023.000000	1023.000000	2046.000000
9.600000	-0.038926	-23.005249	-7.324705	-5.329754	-6.180011	-4.170778	0.000000	-10.000000	0.000000	-3.083333	-21.833334	1023.000000	1023.000000	2046.000000
9.620000	-0.038892	-22.985195	-7.249557	-5.425902	-6.120991	-4.188745	0.000000	-10.000000	0.000000	-2.533333	-23.000000	1023.000000	1023.000000	2046.000000
9.640000	-0.039193	-23.163115	-7.184642	-5.570203	-6.178435	-4.229835	0.000000	-10.000000	0.000000	-1.766667	-23.666666	1023.000000	1023.000000	2046.000000
9.660000	-0.039444	-23.311636	-7.126758	-5.617973	-6.234900	-4.332004	0.000000	-10.000000	-0.008333	-0.233333	-24.000000	1023.000000	1023.000000	2046.000000
9.680000	-0.039460	-23.320637	-6.957342	-5.549481	-6.329017	-4.484797	0.000000	-10.000000	-0.025000	1.900000	-24.000000	1023.000000	1023.000000	2046.000000
9.700000	-0.039421	-23.298067	-6.712557	-5.496791	-6.512627	-4.576091	0.000000	-10.000000	-0.058333	4.683333	-24.000000	1023.000000	1023.000000	2046.000000
9.720000	-0.039244	-23.193336	-6.525490	-5.476034	-6.641756	-4.550056	0.000000	-10.000000	-0.075000	7.633334	-24.000000	1023.000000	1023.000000	2046.000000
9.740000	-0.038938	-23.012127	-6.360362	-5.416969	-6.657443	-4.577354	0.000000	-10.000000	-0.108333	10.683333	-24.000000	1023.000000	1023.000000	2046.000000
9.760000	-0.038074	-22.502005	-6.097775	-5.319052	-6.610452	-4.474727	0.000000	-10.000000	-0.141667	13.200000	-24.000000	1023.000000	1023.000000	2046.000000
9.780000	-0.037114	-21.934629	-5.898183	-5.212235	-6.472687	-4.351524	0.000000	-10.000000	-0.191667	15.000000	-24.000000	1023.000000	1023.000000	2046.000000
9.800000	-0.035882	-21.206354	-5.620914	-5.002072	-6.362325	-4.221044	0.000000	-10.000000	-0.216667	16.666668	-16.000000	1023.000000	1023.000000	2046.000000
9.820000	-0.034491	-20.383982	-5.374077	-4.811298	-6.178425	-4.020180	0.000000	-10.000000	-0.233333	18.083334	0.500000	1023.000000	1023.000000	2046.000000
9.840000	-0.033318	-19.690680	-5.076729	-4.595560	-6.031465	-3.986926	0.000000	-10.000000	-0.258333	19.550001	19.333334	1023.000000	1023.000000	2046.000000
9.860000	-0.031626	-18.690800	-4.744137	-4.396478	-5.747370	-3.802816	0.000000	-10.000000	-0.283333	20.650000	32.333332	1023.000000	1023.000000	2046.000000
9.880000	-0.029813	-17.619511	-4.340185	-4.141922	-5.519338	-3.618067	0.000000	-10.000000	-0.316667	21.466667	39.166668	1023.000000	1023.000000	2046.000000
9.900000	-0.028108	-16.612061	-3.881936	-3.977857	-5.430026	-3.322243	0.000000	-10.000000	-0.358333	22.200001	46.000000	1023.000000	1023.000000	2046.000000
9.920000	-0.026445	-15.628798	-3.517979	-3.826127	-5.240888	-3.043805	0.000000	-10.000000	-0.400000	23.233334	53.333332	1023.000000	1023.000000	2046.000000
9.940000	-0.025257	-14.926791	-3.299574	-3.712499	-5.177377	-2.737340	0.000000	-10.000000	-0.416667	24.250000	61.000000	1023.000000	1023.000000	2046.000000
9.960000	-0.023515	-13.897614	-3.094139	-3.185787	-4.827540	-2.790148	0.000000	-10.000000	-0.425000	24.816668	69.000000	1023.000000	1023.000000	2046.000000
9.980000	-0.021939	-12.965724	-3.011575	-3.113412	-4.494855	-2.345882	0.000000	-10.000000	-0.433333	25.016666	77.000000	1023.000000	1023.000000	2046.000000
10.000000	-0.020462	-12.092860	-2.903098	-2.908728	-4.141873	-2.139161	0.000000	-10.000000	-0.458333	25.216667	85.333336	1023.000000	1023.000000	2046.000000
10.020000	-0.019593	-11.579176	-2.873144	-2.857748	-3.869055	-1.979228	0.000000	-10.000000	-0.475000	25.683334	93.666664	1023.000000	1023.000000	2046.000000
10.040000	-0.019380	-11.453777	-2.805772	-3.036864	-3.707697	-1.903445	0.000000	-10.000000	-0.475000	26.283333	102.333336	1023.000000	1023.000000	2046.000000
10.060000	-0.019339	-11.429426	-2.931239	-2.945682	-3.567630	-1.984875	0.000000	-10.000000	-0.475000	26.933332	110.833336	1023.000000	1023.000000	2046.000000
10.080000	-0.019353	-11.437511	-3.239209	-2.908781	-3.449003	-1.840518	0.000000	-10.000000	-0.458333	27.283333	119.833336	1023.000000	1023.000000	2046.000000
10.100000	-0.018940	-11.193682	-3.473040	-2.880038	-3.265122	-1.575482	0.000000	-10.000000	-0.450000	27.250000	128.833328	1023.000000	1023.000000	2046.000000
10.120000	-0.018164	-10.734744	-3.567976	-2.881609	-3.079321	-1.205838	0.000000	-10.000000	-0.425000	26.666668	138.000000	1023.000000	1023.000000	2046.000000
10.140000	-0.017046	-10.074315	-3.669437	-2.662265	-2.818917	-0.923696	0.000000	-10.000000	-0.425000	26.150000	147.000000	1023.000000	1023.000000	2046.000000
10.160000	-0.016226	-9.589345	-3.718784	-2.438852	-2.679940	-0.751769	0.000000	-10.000000	-0.433333	25.683332	153.000000	1023.000000	1023.000000	2046.000000
10.180000	-0.014852	-8.777704	-3.728592	-2.214512	-2.451108	-0.383492	0.000000	-10.000000	-0.450000	25.450001	161.666672	1023.000000	1023.000000	2046.000000
10.200000	-0.013401	-7.920213	-3.622300	-1.944690	-2.273006	-0.080217	0.000000	-10.000000	-0.458333	25.600000	170.000000	1023.000000	1023.000000	2046.000000
10.220000	-0.011843	-6.999389	-3.545261	-1.605612	-1.986953	0.138437	0.000000	-10.000000	-0.458333	25.766666	181.333328	1023.000000	1023.000000	2046.000000
10.240000	-0.010261	-6.064125	-3.363188	-1.247177	-1.725523	0.271762	0.000000	-10.000000	-0.466667	25.966667	189.833328	1023.000000	1023.000000	2046.000000
10.260000	-0.008717	-5.151710	-3.181482	-1.061676	-1.430650	0.522098	0.000000	-10.000000	-0.475000	25.950001	198.500000	1023.000000	1023.000000	2046.000000
10.280000	-0.007000	-4.136888	-2.978015	-0.882056	-1.134848	0.858031	0.000000	-10.000000	-0.491667	25.966667	207.166672	1023.000000	1023.000000	2046.000000
10.300000	-0.005132	-3.032731	-2.667242	-0.596036	-0.846274	1.076820	0.000000	-10.000000	-0.500000	25.983334	215.833328	1023.000000	1023.000000	2046.000000
10.320000	-0.003192	-1.886377	-2.300308	-0.371416	-0.504013	1.289360	0.000000	-10.000000	-0.500000	26.050001	224.500000	1023.000000	1023.000000	2046.000000
10.340000	-0.001364	-0.805835	-1.958030	-0.259696	-0.121857	1.533747	0.000000	-10.000000	-0.500000	25.966667	233.166672	1023.000000	1023.000000	2046.000000
10.360000	0.000666	0.393391	-1.621165	-0.150985	0.286768	1.878774	0.000000	-10.000000	-0.483333	25.916668	242.000000	1023.000000	1023.000000	2046.000000
10.380000	0.002672	1.579129	-1.219812	-0.046778	0.672368	2.173351	0.000000	-10.000000	-0.466667	25.816668	250.666672	1023.000000	1023.000000	2046.000000
10.400000	0.004874	2.880531	-0.817644	0.036910	1.118168	2.543096	0.000000	-10.000000	-0.433333	25.500000	259.333344	1023.000000	1023.000000	2046.000000
10.420000	0.007066	4.175878	-0.337795	0.259536	1.520934	2.733203	0.000000	-10.000000	-0.408333	24.916668	267.833344	1023.000000	1023.000000	2046.000000
10.440000	0.008630	5.100405	0.071261	0.380542	1.743949	2.904653	0.000000	-10.000000	-0.391667	24.200001	276.500000	1023.000000	1023.000000	2046.000000
10.460000	0.009910	5.857101	0.425993	0.427077	1.934043	3.069989	0.000000	-10.000000	-0.383333	23.850000	284.666656	1023.000000	1023.000000	2046.000000
10.480000	0.011052	6.531727	0.742572	0.460636	2.145418	3.183101	0.000000	-10.000000	-0.391667	23.800001	292.500000	1023.000000	1023.000000	2046.000000
10.500000	0.012125	7.165727	1.028053	0.506669	2.267918	3.363087	0.000000	-10.000000	-0.383333	23.850000	300.166656	1023.000000	1023.000000	2046.000000
10.520000	0.013396	7.917089	1.383727	0.634220	2.341408	3.557734	0.000000	-10.000000	-0.391667	23.816668	308.000000	1023.000000	1023.000000	2046.000000
10.540000	0.014841	8.770785	1.662242	0.905308	2.501859	3.701376	0.000000	-10.000000	-0.391667	24.000000	316.000000	1023.000000	1023.000000	2046.000000
10.560000	0.016619	9.821570	2.003770	1.154740	2.713051	3.950010	0.000000	-10.000000	-0.400000	24.000000	324.000000	1023.000000	1023.000000	2046.000000
10.580000	0.018511	10.940219	2.320715	1.469150	3.022401	4.127953	0.000000	-10.000000	-0.400000	24.266666	332.000000	1023.000000	1023.000000	2046.000000
10.600000	0.020469	12.097298	2.679119	1.744457	3.285315	4.388407	0.000000	-10.000000	-0.400000	24.433334	340.166656	1023.000000	1023.000000	2046.000000
10.620000	0.022570	13.338688	2.975726	1.980511	3.658195	4.724256	0.000000	-10.000000	-0.383333	24.466667	348.500000	1023.000000	1023.000000	2046.000000
10.640000	0.024677	14.584322	3.272526	2.269269	4.050201	4.992325	0.000000	-10.000000	-0.366667	24.116667	356.833344	1023.000000	1023.000000	2046.000000
10.660000	0.026771	15.821620	3.654055	2.572773	4.349294	5.245498	0.000000	-10.000000	-0.350000	23.666668	365.000000	1023.000000	1023.000000	2046.000000
10.680000	0.028948	17.108240	4.004330	2.800596	4.660083	5.643231	0.000000	-10.000000	-0.358333	23.600000	373.000000	1023.000000	1023.000000	2046.000000
10.700000	0.030953	18.293371	4.319561	3.097248	5.014138	5.862424	0.000000	-10.000000	-0.358333	23.383333	381.000000	1023.000000	1023.000000	2046.000000
10.720000	0.033043	19.528589	4.688007	3.339335	5.254514	6.246734	0.000000	-10.000000	-0.341667	23.266666	388.666656	1023.000000	1023.000000	2046.000000
10.740000	0.034873	20.609861	4.964742	3.588050	5.551246	6.505824	0.000000	-10.000000	-0.316667	22.683334	396.333344	1023.000000	1023.000000	2046.000000
10.760000	0.036617	21.640696	5.253000	3.853801	5.813026	6.720869	0.000000	-10.000000	-0.300000	22.533333	403.833344	1023.000000	1023.000000	2046.000000
10.780000	0.038226	22.591852	5.524485	4.057672	6.088099	6.921596	0.000000	-10.000000	-0.308333	21.950001	411.500000	1023.000000	1023.000000	2046.000000
10.800000	0.039782	23.510952	5.739949	4.297258	6.357262	7.116482	0.000000	-10.000000	-0.308333	21.650000	419.000000	1023.000000	1023.000000	2046.000000
10.820000	0.041319	24.419430	5.950344	4.443573	6.627982	7.397529	0.000000	-10.000000	-0.291667	21.100000	426.333344	1023.000000	1023.000000	2046.000000
10.840000	0.042558	25.151585	6.162401	4.669444	6.782990	7.536749	0.000000	-10.000000	-0.258333	20.716667	433.500000	1023.000000	1023.000000	2046.000000
10.860000	0.043534	25.728889	6.339212	4.813524	6.900393	7.675760	0.000000	-10.000000	-0.208333	19.650000	440.500000	1023.000000	1023.000000	2046.000000
10.880000	0.043680	25.814686	6.447208	4.833519	6.915234	7.618725	0.000000	-10.000000	-0.150000	18.066668	447.166656	1023.000000	1023.000000	2046.000000
10.900000	0.043623	25.781139	6.505119	4.790190	6.844199	7.641631	0.000000	-10.000000	-0.075000	15.366667	453.500000	1023.000000	1023.000000	2046.000000
10.920000	0.043343	25.615927	6.496217	4.696675	6.759021	7.664014	0.000000	-10.000000	-0.025000	11.916667	459.000000	1023.000000	1023.000000	2046.000000
10.940000	0.043152	25.502712	6.424631	4.731286	6.693748	7.653047	0.000000	-10.000000	0.016667	6.633333	463.666656	1023.000000	1023.000000	2046.000000
10.960000	0.043458	25.683599	6.299881	4.903504	6.918333	7.561882	0.000000	-10.000000	0.041667	1.066667	466.833344	1023.000000	1023.000000	2046.000000
10.980000	0.043052	25.443472	6.000319	4.969309	7.008874	7.464969	0.000000	-10.000000	0.066667	-4.416667	468.500000	1023.000000	1023.000000	2046.000000
11.000000	0.041493	24.522522	5.631494	4.827729	6.904634	7.158665	0.000000	-10.000000	0.091667	-8.883333	469.000000	1023.000000	1023.000000	2046.000000
11.020000	0.039056	23.081989	5.343114	4.423201	6.660555	6.655119	0.000000	-10.000000	0.116667	-12.083334	469.000000	1023.000000	1023.000000	2046.000000
11.040000	0.036087	21.327484	4.757721	3.932222	6.476844	6.160697	0.000000	-10.000000	0.166667	-14.566667	469.000000	1023.000000	1023.000000	2046.000000
11.060000	0.033162	19.598551	3.984382	3.556608	6.207984	5.849576	0.000000	-10.000000	0.216667	-16.433334	465.500000	1023.000000	1023.000000	2046.000000
11.080000	0.030320	17.919130	3.120904	3.318068	5.982449	5.497709	0.000000	-10.000000	0.300000	-18.383333	457.000000	1023.000000	1023.000000	2046.000000
11.100000	0.028132	16.625742	2.576580	3.105281	5.732766	5.211116	0.000000	-10.000000	0.358333	-20.433332	446.166656	1023.000000	1023.000000	2046.000000
11.120000	0.026426	15.618022	2.156303	2.933132	5.567849	4.960739	0.000000	-10.000000	0.408333	-22.000000	436.333344	1023.000000	1023.000000	2046.000000
11.140000	0.024344	14.387354	1.666945	2.884366	5.287668	4.548375	0.000000	-10.000000	0.450000	-23.466667	428.833344	1023.000000	1023.000000	2046.000000
11.160000	0.022294	13.175592	1.175009	2.766210	4.919872	4.314501	0.000000	-10.000000	0.491667	-24.650002	421.000000	1023.000000	1023.000000	2046.000000
11.180000	0.020356	12.030243	0.712025	2.684967	4.571949	4.061302	0.000000	-10.000000	0.533333	-25.783335	412.833344	1023.000000	1023.000000	2046.000000
11.200000	0.018679	11.039043	0.336048	2.695283	4.270125	3.737587	0.000000	-10.000000	0.558333	-26.733334	404.333344	1023.000000	1023.000000	2046.000000
11.220000	0.016916	9.997142	-0.051447	2.626635	3.989129	3.432825	0.000000	-10.000000	0.600000	-27.316668	395.500000	1023.000000	1023.000000	2046.000000
11.240000	0.015253	9.014260	-0.347010	2.541661	3.723172	3.096437	0.000000	-10.000000	0.633333	-27.850000	386.333344	1023.000000	1023.000000	2046.000000
11.260000	0.013690	8.090877	-0.659506	2.375011	3.480727	2.894646	0.000000	-10.000000	0.650000	-28.283335	377.000000	1023.000000	1023.000000	2046.000000
11.280000	0.012180	7.198393	-0.932524	2.243513	3.228410	2.658994	0.000000	-10.000000	0.658333	-28.683334	367.500000	1023.000000	1023.000000	2046.000000
11.300000	0.010840	6.406640	-1.070414	1.988739	2.980104	2.508210	0.000000	-10.000000	0.666667	-28.866667	358.000000	1023.000000	1023.000000	2046.000000
11.320000	0.009288	5.489063	-1.242438	1.793356	2.741976	2.196169	0.000000	-10.000000	0.683333	-29.100000	348.333344	1023.000000	1023.000000	2046.000000
11.340000	0.007844	4.635744	-1.488907	1.555591	2.577666	1.991394	0.000000	-10.000000	0.691667	-29.316668	338.500000	1023.000000	1023.000000	2046.000000
11.360000	0.006201	3.664929	-1.746364	1.237229	2.280632	1.893432	0.000000	-10.000000	0.700000	-29.550001	328.833344	1023.000000	1023.000000	2046.000000
11.380000	0.004426	2.615886	-2.036393	0.941285	2.077921	1.633072	0.000000	-10.000000	0.700000	-29.766668	319.166656	1023.000000	1023.000000	2046.000000
11.400000	0.002837	1.676624	-2.208533	0.626781	1.884867	1.373508	0.000000	-10.000000	0.700000	-29.683334	309.500000	1023.000000	1023.000000	2046.000000
11.420000	0.001227	0.724937	-2.273749	0.296785	1.573192	1.128710	0.000000	-10.000000	0.691667	-29.550001	299.500000	1023.000000	1023.000000	2046.000000
11.440000	-0.000517	-0.305559	-2.420432	-0.010073	1.281297	0.843648	0.000000	-10.000000	0.675000	-29.166668	289.500000	1023.000000	1023.000000	2046.000000
11.460000	-0.002150	-1.270761	-2.455246	-0.264919	0.889826	0.559579	0.000000	-10.000000	0.658333	-29.033333	279.500000	1023.000000	1023.000000	2046.000000
11.480000	-0.003728	-2.203366	-2.476421	-0.418715	0.508346	0.183424	0.000000	-10.000000	0.650000	-28.683332	269.833344	1023.000000	1023.000000	2046.000000
11.500000	-0.005584	-3.300272	-2.565115	-0.673442	0.065684	-0.127398	0.000000	-10.000000	0.633333	-28.549999	260.166656	1023.000000	1023.000000	2046.000000
11.520000	-0.007246	-4.282636	-2.685546	-0.914601	-0.296556	-0.385933	0.000000	-10.000000	0.633333	-28.316668	250.833328	1023.000000	1023.000000	2046.000000
11.540000	-0.008691	-5.136128	-2.800493	-1.103603	-0.618701	-0.613332	0.000000	-10.000000	0.625000	-28.350000	241.166672	1023.000000	1023.000000	2046.000000
11.560000	-0.009966	-5.889884	-2.906065	-1.273933	-0.914938	-0.794947	0.000000	-10.000000	0.641667	-28.233334	231.833328	1023.000000	1023.000000	2046.000000
11.580000	-0.011110	-6.566064	-3.025874	-1.376367	-1.153759	-1.010064	0.000000	-10.000000	0.633333	-28.133333	222.333328	1023.000000	1023.000000	2046.000000
11.600000	-0.012207	-7.214282	-3.114892	-1.526657	-1.443965	-1.128768	0.000000	-10.000000	0.633333	-27.983334	213.000000	1023.000000	1023.000000	2046.000000
11.620000	-0.013327	-7.876361	-3.288085	-1.624320	-1.592559	-1.371397	0.000000	-10.000000	0.608333	-27.700001	203.666672	1023.000000	1023.000000	2046.000000
11.640000	-0.014292	-8.446867	-3.337614	-1.690584	-1.854637	-1.564031	0.000000	-10.000000	0.583333	-27.300001	194.500000	1023.000000	1023.000000	2046.000000
11.660000	-0.014874	-8.790500	-3.271207	-1.705481	-2.080958	-1.732853	0.000000	-10.000000	0.558333	-26.933334	185.500000	1023.000000	1023.000000	2046.000000
11.680000	-0.015617	-9.229381	-3.211960	-1.781430	-2.359168	-1.876822	0.000000	-10.000000	0.541667	-26.450001	176.500000	1023.000000	1023.000000	2046.000000
11.700000	-0.016419	-9.703664	-3.190055	-1.993829	-2.610735	-1.909045	0.000000	-10.000000	0.525000	-26.066668	167.666672	1023.000000	1023.000000	2046.000000
11.720000	-0.017785	-10.510673	-3.381154	-2.294222	-2.962366	-1.872930	0.000000	-10.000000	0.508333	-25.483334	158.833328	1023.000000	1023.000000	2046.000000
11.740000	-0.018773	-11.095003	-3.472527	-2.371825	-3.287248	-1.963403	0.000000	-10.000000	0.500000	-25.200001	150.333328	1023.000000	1023.000000	2046.000000
11.760000	-0.019295	-11.403618	-3.815459	-2.247661	-3.168180	-2.172318	0.000000	-10.000000	0.491667	-24.866667	142.000000	1023.000000	1023.000000	2046.000000
11.780000	-0.019989	-11.813260	-4.086259	-2.275213	-3.225282	-2.226506	0.000000	-10.000000	0.483333	-24.583334	133.666672	1023.000000	1023.000000	2046.000000
11.800000	-0.021344	-12.614262	-4.356946	-2.393392	-3.370164	-2.493761	0.000000	-10.000000	0.450000	-24.050001	125.333336	1023.000000	1023.000000	2046.000000
11.820000	-0.023367	-13.810162	-4.459985	-2.929791	-3.596824	-2.823562	0.000000	-10.000000	0.416667	-23.416666	117.166664	1023.000000	1023.000000	2046.000000
11.840000	-0.025413	-15.019299	-4.557582	-3.353389	-3.874359	-3.233969	0.000000	-10.000000	0.375000	-22.700001	109.500000	1023.000000	1023.000000	2046.000000
11.860000	-0.027137	-16.037807	-4.844585	-3.509062	-4.147571	-3.536589	0.000000	-10.000000	0.350000	-21.666668	102.000000	1023.000000	1023.000000	2046.000000
11.880000	-0.028772	-17.004047	-5.315024	-3.664785	-4.322343	-3.701896	0.000000	-10.000000	0.308333	-20.466667	94.666664	1023.000000	1023.000000	2046.000000
11.900000	-0.030072	-17.772688	-5.618604	-3.853884	-4.537801	-3.762398	0.000000	-10.000000	0.266667	-19.483334	87.833336	1023.000000	1023.000000	2046.000000
11.920000	-0.031031	-18.339029	-5.940230	-4.049210	-4.656514	-3.693075	0.000000	-10.000000	0.258333	-18.866667	81.333336	1023.000000	1023.000000	2046.000000
11.940000	-0.032048	-18.940186	-6.312856	-4.152812	-4.792147	-3.682371	0.000000	-10.000000	0.258333	-18.750000	75.000000	1023.000000	1023.000000	2046.000000
11.960000	-0.032793	-19.380634	-6.589173	-4.216173	-4.963242	-3.612046	0.000000	-10.000000	0.266667	-18.516666	68.666664	1023.000000	1023.000000	2046.000000
11.980000	-0.033546	-19.825714	-6.920938	-4.122565	-5.075052	-3.707159	0.000000	-10.000000	0.250000	-18.233334	62.500000	1023.000000	1023.000000	2046.000000
12.000000	-0.033965	-20.073448	-7.056167	-4.133758	-5.219872	-3.663652	0.000000	-10.000000	0.233333	-17.533333	56.500000	1023.000000	1023.000000	2046.000000
12.020000	-0.034418	-20.340816	-7.227873	-4.075325	-5.281704	-3.755914	0.000000	-10.000000	0.208333	-16.700001	50.666668	1023.000000	1023.000000	2046.000000
12.040000	-0.034726	-20.523335	-7.259423	-4.144934	-5.384321	-3.734656	0.000000	-10.000000	0.175000	-15.883334	45.000000	1023.000000	1023.000000	2046.000000
12.060000	-0.035026	-20.700102	-7.327996	-4.116727	-5.419086	-3.836293	0.000000	-10.000000	0.158333	-14.916667	39.666668	1023.000000	1023.000000	2046.000000
12.080000	-0.035306	-20.865755	-7.366288	-4.176238	-5.526381	-3.796850	0.000000	-10.000000	0.141667	-13.850000	34.666668	1023.000000	1023.000000	2046.000000
12.100000	-0.035527	-20.996716	-7.366527	-4.268907	-5.531923	-3.829358	0.000000	-10.000000	0.125000	-12.850000	30.166666	1023.000000	1023.000000	2046.000000
12.120000	-0.035683	-21.088720	-7.325302	-4.365994	-5.508951	-3.888473	0.000000	-10.000000	0.108333	-12.233334	26.000000	1023.000000	1023.000000	2046.000000
12.140000	-0.035873	-21.201141	-7.201416	-4.507665	-5.534410	-3.957651	0.000000	-10.000000	0.100000	-11.833334	22.000000	1023.000000	1023.000000	2046.000000
12.160000	-0.036075	-21.320196	-7.135872	-4.552642	-5.594417	-4.037265	0.000000	-10.000000	0.091667	-11.133333	18.000000	1023.000000	1023.000000	2046.000000
12.180000	-0.036271	-21.436157	-7.048117	-4.728938	-5.630204	-4.028898	0.000000	-10.000000	0.083333	-10.400001	14.166667	1023.000000	1023.000000	2046.000000
12.200000	-0.036492	-21.567041	-6.975155	-4.820445	-5.696764	-4.074679	0.000000	-10.000000	0.075000	-9.700001	10.666667	1023.000000	1023.000000	2046.000000
12.220000	-0.036582	-21.619770	-6.883296	-4.952434	-5.674188	-4.109852	0.000000	-10.000000	0.066667	-9.366667	7.333333	1023.000000	1023.000000	2046.000000
12.240000	-0.037058	-21.901083	-6.784781	-5.022204	-5.834015	-4.260082	0.000000	-10.000000	0.058333	-8.966667	4.166667	1023.000000	1023.000000	2046.000000
12.260000	-0.037519	-22.173752	-6.760851	-5.119289	-5.911789	-4.381824	0.000000	-10.000000	0.050000	-8.300000	1.500000	1023.000000	1023.000000	2046.000000
12.280000	-0.038181	-22.564962	-6.741859	-5.224280	-6.087659	-4.511164	0.000000	-10.000000	0.050000	-7.533333	-1.000000	1023.000000	1023.000000	2046.000000
12.300000	-0.038552	-22.784029	-6.601571	-5.229945	-6.302255	-4.650258	0.000000	-10.000000	0.050000	-6.700000	-3.166667	1023.000000	1023.000000	2046.000000
12.320000	-0.039069	-23.089933	-6.583039	-5.265735	-6.436917	-4.804243	0.000000	-10.000000	0.050000	-6.066667	-5.500000	1023.000000	1023.000000	2046.000000
12.340000	-0.039213	-23.174992	-6.482696	-5.237453	-6.550706	-4.904137	0.000000	-10.000000	0.050000	-5.583333	-7.500000	1023.000000	1023.000000	2046.000000
12.360000	-0.039188	-23.159983	-6.373738	-5.211360	-6.574933	-4.999952	0.000000	-10.000000	0.050000	-5.316667	-9.333333	1023.000000	1023.000000	2046.000000
12.380000	-0.039247	-23.195234	-6.300429	-5.241341	-6.626982	-5.026483	0.000000	-10.000000	0.041667	-4.966667	-11.000000	1023.000000	1023.000000	2046.000000
12.400000	-0.039034	-23.068903	-6.247939	-5.270168	-6.609296	-4.941499	0.000000	-10.000000	0.025000	-4.383333	-12.666667	1023.000000	1023.000000	2046.000000
12.420000	-0.038961	-23.026184	-6.232503	-5.244539	-6.635816	-4.913327	0.000000	-10.000000	0.016667	-3.550000	-14.166667	1023.000000	1023.000000	2046.000000
12.440000	-0.038875	-22.974897	-6.215116	-5.198512	-6.600994	-4.960276	0.000000	-10.000000	0.008333	-2.666667	-15.500000	1023.000000	1023.000000	2046.000000
12.460000	-0.038755	-22.903938	-6.150911	-5.118528	-6.614368	-5.020132	0.000000	-10.000000	0.008333	-1.700000	-16.333334	1023.000000	1023.000000	2046.000000
12.480000	-0.038567	-22.793076	-6.076601	-5.081937	-6.616927	-5.017610	0.000000	-10.000000	0.000000	-0.483333	-16.833334	1023.000000	1023.000000	2046.000000
12.500000	-0.038191	-22.570835	-5.935072	-5.038315	-6.625926	-4.971522	0.000000	-10.000000	-0.008333	1.133333	-17.000000	1023.000000	1023.000000	2046.000000
12.520000	-0.037891	-22.393290	-5.855894	-4.943553	-6.660292	-4.933550	0.000000	-10.000000	-0.025000	3.266667	-17.000000	1023.000000	1023.000000	2046.000000
12.540000	-0.037113	-21.933931	-5.704698	-4.872266	-6.600917	-4.756050	0.000000	-10.000000	-0.050000	5.866667	-17.000000	1023.000000	1023.000000	2046.000000
12.560000	-0.036314	-21.461353	-5.522036	-4.706437	-6.567255	-4.665625	0.000000	-10.000000	-0.066667	8.633333	-17.000000	1023.000000	1023.000000	2046.000000
12.580000	-0.035533	-21.000135	-5.377422	-4.627861	-6.491239	-4.503613	0.000000	-10.000000	-0.091667	11.100000	-17.000000	1023.000000	1023.000000	2046.000000
12.600000	-0.034571	-20.431261	-5.194398	-4.441923	-6.375636	-4.419303	0.000000	-10.000000	-0.125000	13.216667	-17.000000	1023.000000	1023.000000	2046.000000
12.620000	-0.033604	-19.859829	-4.980514	-4.366888	-6.284819	-4.227609	0.000000	-10.000000	-0.175000	15.016667	-17.000000	1023.000000	1023.000000	2046.000000
12.640000	-0.032527	-19.223747	-4.841511	-4.154922	-6.079692	-4.147621	0.000000	-10.000000	-0.208333	16.833334	-3.666667	1023.000000	1023.000000	2046.000000
12.660000	-0.031445	-18.584284	-4.605414	-4.058789	-5.966593	-3.953488	0.000000	-10.000000	-0.241667	18.166666	11.166667	1023.000000	1023.000000	2046.000000
12.680000	-0.030238	-17.870733	-4.372353	-3.907096	-5.797725	-3.793559	0.000000	-10.000000	-0.266667	19.183334	28.166666	1023.000000	1023.000000	2046.000000
12.700000	-0.029156	-17.231390	-4.183195	-3.738105	-5.617585	-3.692504	0.000000	-10.000000	-0.300000	20.150000	34.000000	1023.000000	1023.000000	2046.000000
12.720000	-0.027952	-16.519875	-3.955796	-3.588902	-5.458889	-3.516289	0.000000	-10.000000	-0.333333	21.033335	40.666668	1023.000000	1023.000000	2046.000000
12.740000	-0.026775	-15.824287	-3.785146	-3.415952	-5.270251	-3.352939	0.000000	-10.000000	-0.358333	22.183334	47.500000	1023.000000	1023.000000	2046.000000
12.760000	-0.025531	-15.089009	-3.587220	-3.291577	-5.077323	-3.132889	0.000000	-10.000000	-0.375000	22.883333	54.666668	1023.000000	1023.000000	2046.000000
12.780000	-0.024374	-14.404812	-3.401806	-3.175986	-4.913421	-2.913600	0.000000	-10.000000	-0.383333	23.666666	62.166668	1023.000000	1023.000000	2046.000000
12.800000	-0.023112	-13.659335	-3.256963	-2.959457	-4.694887	-2.748028	0.000000	-10.000000	-0.400000	24.183334	70.000000	1023.000000	1023.000000	2046.000000
12.820000	-0.022009	-13.007379	-3.024389	-2.864831	-4.551590	-2.566568	0.000000	-10.000000	-0.425000	24.883333	78.000000	1023.000000	1023.000000	2046.000000
12.840000	-0.021091	-12.464644	-2.777391	-2.718025	-4.439682	-2.529547	0.000000	-10.000000	-0.441667	25.383333	86.166664	1023.000000	1023.000000	2046.000000
12.860000	-0.020284	-11.987926	-2.499342	-2.748221	-4.363509	-2.376854	0.000000	-10.000000	-0.475000	25.950001	94.500000	1023.000000	1023.000000	2046.000000
12.880000	-0.019359	-11.441320	-2.298168	-2.711723	-4.244977	-2.186451	0.000000	-10.000000	-0.483333	26.350000	103.166664	1023.000000	1023.000000	2046.000000
12.900000	-0.018612	-10.999774	-2.134006	-2.807899	-4.211980	-1.845889	0.000000	-10.000000	-0.483333	26.866667	111.833336	1023.000000	1023.000000	2046.000000
12.920000	-0.016954	-10.019741	-1.961400	-2.235015	-3.856802	-1.966524	0.000000	-10.000000	-0.441667	26.816668	120.833336	1023.000000	1023.000000	2046.000000
12.940000	-0.015130	-8.941566	-1.865695	-2.003934	-3.435565	-1.636371	0.000000	-10.000000	-0.450000	26.533335	129.833328	1023.000000	1023.000000	2046.000000
12.960000	-0.013457	-7.953297	-1.690454	-1.732024	-3.131088	-1.399731	0.000000	-10.000000	-0.450000	26.233334	138.833328	1023.000000	1023.000000	2046.000000
12.980000	-0.012440	-7.352063	-1.608710	-1.718180	-2.800774	-1.224399	0.000000	-10.000000	-0.491667	26.333334	147.500000	1023.000000	1023.000000	2046.000000
13.000000	-0.012330	-7.287122	-1.719837	-1.842313	-2.626213	-1.098759	0.000000	-10.000000	-0.475000	26.816668	156.166672	1023.000000	1023.000000	2046.000000
13.020000	-0.012266	-7.249214	-2.025381	-1.846254	-2.428722	-0.948857	0.000000	-10.000000	-0.466667	26.816668	165.000000	1023.000000	1023.000000	2046.000000
13.040000	-0.012382	-7.317610	-2.456288	-1.817413	-2.338394	-0.705515	0.000000	-10.000000	-0.425000	26.550001	174.000000	1023.000000	1023.000000	2046.000000
13.060000	-0.011980	-7.080432	-2.669611	-1.854269	-2.117813	-0.438739	0.000000	-10.000000	-0.416667	25.833334	183.000000	1023.000000	1023.000000	2046.000000
13.080000	-0.010925	-6.456824	-2.679337	-1.741673	-1.884917	-0.150897	0.000000	-10.000000	-0.408333	25.183334	191.666672	1023.000000	1023.000000	2046.000000
13.100000	-0.009831	-5.810335	-2.748546	-1.560166	-1.655778	0.154155	0.000000	-10.000000	-0.400000	24.666668	200.333328	1023.000000	1023.000000	2046.000000
13.120000	-0.008742	-5.166625	-2.842981	-1.266336	-1.427997	0.370688	0.000000	-10.000000	-0.391667	24.316668	208.666672	1023.000000	1023.000000	2046.000000
13.140000	-0.007326	-4.329698	-2.683297	-0.963361	-1.346305	0.663265	0.000000	-10.000000	-0.391667	24.283335	217.000000	1023.000000	1023.000000	2046.000000
13.160000	-0.005931	-3.505330	-2.566513	-0.676501	-1.095938	0.833621	0.000000	-10.000000	-0.408333	24.366667	225.000000	1023.000000	1023.000000	2046.000000
13.180000	-0.004491	-2.654059	-2.451853	-0.434439	-0.861441	1.093674	0.000000	-10.000000	-0.408333	24.416668	233.000000	1023.000000	1023.000000	2046.000000
13.200000	-0.002911	-1.720295	-2.273164	-0.172751	-0.565280	1.290899	0.000000	-10.000000	-0.408333	24.433334	241.000000	1023.000000	1023.000000	2046.000000
13.220000	-0.001327	-0.784028	-2.063122	0.104981	-0.326591	1.500704	0.000000	-10.000000	-0.400000	24.300001	249.000000	1023.000000	1023.000000	2046.000000
13.240000	0.000367	0.217104	-1.808482	0.279329	-0.027488	1.773745	0.000000	-10.000000	-0.400000	24.183334	257.000000	1023.000000	1023.000000	2046.000000
13.260000	0.002247	1.327839	-1.450504	0.517035	0.215128	2.046180	0.000000	-10.000000	-0.400000	24.066668	265.166656	1023.000000	1023.000000	2046.000000
13.280000	0.004275	2.526426	-1.126259	0.716353	0.621226	2.315106	0.000000	-10.000000	-0.391667	24.166668	273.500000	1023.000000	1023.000000	2046.000000
13.300000	0.006123	3.618565	-0.781850	0.875771	0.957086	2.567558	0.000000	-10.000000	-0.375000	24.133333	281.833344	1023.000000	1023.000000	2046.000000
13.320000	0.007649	4.520727	-0.582368	1.027957	1.306320	2.768818	0.000000	-10.000000	-0.358333	24.033333	290.000000	1023.000000	1023.000000	2046.000000
13.340000	0.009447	5.583402	-0.341124	1.028156	1.753860	3.142509	0.000000	-10.000000	-0.341667	23.400000	298.000000	1023.000000	1023.000000	2046.000000
13.360000	0.011307	6.682435	0.017760	1.102827	2.185390	3.376457	0.000000	-10.000000	-0.325000	22.950001	305.833344	1023.000000	1023.000000	2046.000000
13.380000	0.012934	7.644022	0.397109	1.121580	2.512584	3.612750	0.000000	-10.000000	-0.291667	22.333334	313.500000	1023.000000	1023.000000	2046.000000
13.400000	0.014566	8.608528	0.757602	1.206501	2.795950	3.848474	0.000000	-10.000000	-0.275000	21.783333	321.000000	1023.000000	1023.000000	2046.000000
13.420000	0.015601	9.220177	1.056052	1.282370	2.933258	3.948496	0.000000	-10.000000	-0.275000	21.316668	328.333344	1023.000000	1023.000000	2046.000000
13.440000	0.016701	9.870223	1.427226	1.375044	3.063987	4.003966	0.000000	-10.000000	-0.291667	21.083334	335.500000	1023.000000	1023.000000	2046.000000
13.460000	0.017811	10.526257	1.797020	1.446538	3.189716	4.092983	0.000000	-10.000000	-0.300000	21.266666	342.500000	1023.000000	1023.000000	2046.000000
13.480000	0.018861	11.146607	2.108031	1.563174	3.263011	4.212392	0.000000	-10.000000	-0.300000	21.400000	349.500000	1023.000000	1023.000000	2046.000000
13.500000	0.020145	11.905519	2.390524	1.721584	3.392648	4.400761	0.000000	-10.000000	-0.300000	21.666666	356.666656	1023.000000	1023.000000	2046.000000
13.520000	0.021779	12.871682	2.710141	1.912835	3.594350	4.654356	0.000000	-10.000000	-0.316667	21.750000	363.833344	1023.000000	1023.000000	2046.000000
13.540000	0.023647	13.975506	3.054259	2.156717	3.828357	4.936173	0.000000	-10.000000	-0.333333	21.750000	371.166656	1023.000000	1023.000000	2046.000000
13.560000	0.025535	15.091000	3.273760	2.447103	4.194535	5.175602	0.000000	-10.000000	-0.350000	21.750000	378.500000	1023.000000	1023.000000	2046.000000
13.580000	0.027453	16.224922	3.637213	2.679805	4.442421	5.465484	0.000000	-10.000000	-0.333333	21.750000	385.833344	1023.000000	1023.000000	2046.000000
13.600000	0.029420	17.387184	3.960505	2.970736	4.742183	5.713759	0.000000	-10.000000	-0.308333	21.533333	393.000000	1023.000000	1023.000000	2046.000000
13.620000	0.031355	18.530611	4.259158	3.254875	5.082389	5.934189	0.000000	-10.000000	-0.283333	21.066668	400.166656	1023.000000	1023.000000	2046.000000
13.640000	0.033293	19.676399	4.606673	3.474364	5.350964	6.244398	0.000000	-10.000000	-0.266667	20.583334	407.333344	1023.000000	1023.000000	2046.000000
13.660000	0.035208	20.807854	4.955428	3.747903	5.647990	6.456532	0.000000	-10.000000	-0.258333	20.000000	414.333344	1023.000000	1023.000000	2046.000000
13.680000	0.036853	21.780102	5.266021	4.050814	5.908221	6.555047	0.000000	-10.000000	-0.225000	19.283333	421.000000	1023.000000	1023.000000	2046.000000
13.700000	0.038101	22.517912	5.507808	4.265994	6.097531	6.646579	0.000000	-10.000000	-0.175000	17.850000	427.500000	1023.000000	1023.000000	2046.000000
13.720000	0.038743	22.897160	5.712781	4.333510	6.180850	6.670018	0.000000	-10.000000	-0.108333	15.800000	433.666656	1023.000000	1023.000000	2046.000000
13.740000	0.038991	23.043552	5.807995	4.271142	6.220026	6.744389	0.000000	-10.000000	-0.050000	12.816667	439.500000	1023.000000	1023.000000	2046.000000
13.760000	0.038716	22.881052	5.756512	4.021340	6.151461	6.951738	0.000000	-10.000000	-0.008333	9.316668	444.333344	1023.000000	1023.000000	2046.000000
13.780000	0.038870	22.972454	5.741425	4.240949	6.220263	6.769816	0.000000	-10.000000	0.025000	3.750000	448.000000	1023.000000	1023.000000	2046.000000
13.800000	0.038983	23.038967	5.497983	4.383559	6.415287	6.742139	0.000000	-10.000000	0.050000	-1.316667	450.000000	1023.000000	1023.000000	2046.000000
13.820000	0.038261	22.612307	5.188931	4.433160	6.398700	6.591517	0.000000	-10.000000	0.075000	-6.683333	450.833344	1023.000000	1023.000000	2046.000000
13.840000	0.036325	21.468214	4.830896	4.261622	6.178884	6.196812	0.000000	-10.000000	0.091667	-9.633333	451.000000	1023.000000	1023.000000	2046.000000
13.860000	0.033993	20.089781	4.525572	3.862813	5.971380	5.730015	0.000000	-10.000000	0.116667	-12.133333	451.000000	1023.000000	1023.000000	2046.000000
13.880000	0.031689	18.728052	4.092175	3.427718	5.800818	5.407339	0.000000	-10.000000	0.141667	-13.733334	451.000000	1023.000000	1023.000000	2046.000000
13.900000	0.029237	17.278996	3.381413	3.169351	5.620841	5.107390	0.000000	-10.000000	0.191667	-15.616667	447.500000	1023.000000	1023.000000	2046.000000
13.920000	0.026844	15.864833	2.676202	2.992652	5.385474	4.810505	0.000000	-10.000000	0.241667	-17.583334	439.000000	1023.000000	1023.000000	2046.000000
13.940000	0.025065	14.813313	2.189018	2.730667	5.204769	4.688859	0.000000	-10.000000	0.300000	-19.466667	428.166656	1023.000000	1023.000000	2046.000000
13.960000	0.023472	13.871696	1.824075	2.584887	5.020948	4.441785	0.000000	-10.000000	0.333333	-20.616667	418.500000	1023.000000	1023.000000	2046.000000
13.980000	0.021908	12.947564	1.409288	2.489177	4.777051	4.272048	0.000000	-10.000000	0.366667	-21.700001	411.500000	1023.000000	1023.000000	2046.000000
14.000000	0.020134	11.899144	0.944633	2.455692	4.514186	3.984634	0.000000	-10.000000	0.391667	-22.316668	404.333344	1023.000000	1023.000000	2046.000000
14.020000	0.018597	10.990945	0.527918	2.424411	4.232910	3.805705	0.000000	-10.000000	0.416667	-22.850000	396.833344	1023.000000	1023.000000	2046.000000
14.040000	0.017231	10.183668	0.175806	2.420002	4.032723	3.555137	0.000000	-10.000000	0.425000	-23.316668	389.333344	1023.000000	1023.000000	2046.000000
14.060000	0.015902	9.397900	-0.106423	2.378814	3.778074	3.347435	0.000000	-10.000000	0.441667	-23.766666	381.666656	1023.000000	1023.000000	2046.000000
14.080000	0.014466	8.549272	-0.408729	2.307940	3.542890	3.107170	0.000000	-10.000000	0.466667	-24.200001	373.833344	1023.000000	1023.000000	2046.000000
14.100000	0.013267	7.840708	-0.620092	2.279538	3.333637	2.847625	0.000000	-10.000000	0.491667	-24.533335	365.500000	1023.000000	1023.000000	2046.000000
14.120000	0.012114	7.159115	-0.812531	2.184994	3.095243	2.691409	0.000000	-10.000000	0.500000	-24.666668	357.166656	1023.000000	1023.000000	2046.000000
14.140000	0.010993	6.496712	-0.958378	1.997572	2.913587	2.543932	0.000000	-10.000000	0.516667	-24.866667	349.000000	1023.000000	1023.000000	2046.000000
14.160000	0.009726	5.748137	-1.142242	1.741318	2.741269	2.407792	0.000000	-10.000000	0.533333	-24.933334	343.666656	1023.000000	1023.000000	2046.000000
14.180000	0.008367	4.944913	-1.324279	1.597275	2.515814	2.156103	0.000000	-10.000000	0.550000	-25.316668	335.333344	1023.000000	1023.000000	2046.000000
14.200000	0.006948	4.106543	-1.593203	1.333755	2.347280	2.018711	0.000000	-10.000000	0.550000	-25.766666	326.666656	1023.000000	1023.000000	2046.000000
14.220000	0.005290	3.126346	-1.758114	1.011483	2.065524	1.807453	0.000000	-10.000000	0.550000	-26.150000	315.166656	1023.000000	1023.000000	2046.000000
14.240000	0.003972	2.347343	-1.925493	0.713287	1.930905	1.628644	0.000000	-10.000000	0.541667	-26.350000	306.333344	1023.000000	1023.000000	2046.000000
14.260000	0.002479	1.465093	-2.035352	0.482375	1.626575	1.391495	0.000000	-10.000000	0.541667	-26.250000	297.666656	1023.000000	1023.000000	2046.000000
14.280000	0.000865	0.511442	-2.079829	0.258474	1.283314	1.049483	0.000000	-10.000000	0.541667	-26.300001	288.833344	1023.000000	1023.000000	2046.000000
14.300000	-0.000663	-0.391939	-2.077081	0.056554	0.883719	0.744868	0.000000	-10.000000	0.550000	-26.150000	280.000000	1023.000000	1023.000000	2046.000000
14.320000	-0.002249	-1.329194	-2.117062	-0.102623	0.468033	0.422459	0.000000	-10.000000	0.541667	-26.300001	271.166656	1023.000000	1023.000000	2046.000000
14.340000	-0.003917	-2.314667	-2.217627	-0.369970	0.043757	0.229173	0.000000	-10.000000	0.541667	-26.100000	262.500000	1023.000000	1023.000000	2046.000000
14.360000	-0.005495	-3.247256	-2.358447	-0.562430	-0.319540	-0.006839	0.000000	-10.000000	0.541667	-26.200001	253.833328	1023.000000	1023.000000	2046.000000
14.380000	-0.006862	-4.055274	-2.485646	-0.721309	-0.605013	-0.243306	0.000000	-10.000000	0.550000	-26.100000	245.166672	1023.000000	1023.000000	2046.000000
14.400000	-0.008088	-4.779824	-2.572708	-0.822457	-0.924239	-0.460419	0.000000	-10.000000	0.550000	-26.366667	236.333328	1023.000000	1023.000000	2046.000000
14.420000	-0.009210	-5.443099	-2.694003	-0.918036	-1.174823	-0.656238	0.000000	-10.000000	0.550000	-26.466667	227.500000	1023.000000	1023.000000	2046.000000
14.440000	-0.010309	-6.092879	-2.813106	-1.058032	-1.409618	-0.812123	0.000000	-10.000000	0.550000	-26.416668	218.666672	1023.000000	1023.000000	2046.000000
14.460000	-0.011442	-6.762229	-3.010922	-1.154328	-1.616150	-0.980830	0.000000	-10.000000	0.550000	-26.350000	209.833328	1023.000000	1023.000000	2046.000000
14.480000	-0.012497	-7.385530	-3.094146	-1.277097	-1.903314	-1.110972	0.000000	-10.000000	0.550000	-26.150000	201.000000	1023.000000	1023.000000	2046.000000
14.500000	-0.013565	-8.016999	-3.240518	-1.377415	-2.110266	-1.288800	0.000000	-10.000000	0.550000	-26.100000	192.166672	1023.000000	1023.000000	2046.000000
14.520000	-0.014520	-8.581220	-3.355127	-1.492725	-2.316016	-1.417350	0.000000	-10.000000	0.541667	-25.766666	183.500000	1023.000000	1023.000000	2046.000000
14.540000	-0.015457	-9.134911	-3.439145	-1.579099	-2.561316	-1.555351	0.000000	-10.000000	0.533333	-25.533335	175.000000	1023.000000	1023.000000	2046.000000
14.560000	-0.016422	-9.705224	-3.499171	-1.711163	-2.820355	-1.674534	0.000000	-10.000000	0.516667	-25.300001	166.500000	1023.000000	1023.000000	2046.000000
14.580000	-0.017331	-10.242716	-3.672200	-1.755967	-2.935268	-1.879281	0.000000	-10.000000	0.500000	-25.150000	158.000000	1023.000000	1023.000000	2046.000000
14.600000	-0.018336	-10.836401	-3.707651	-1.874806	-3.247976	-2.005969	0.000000	-10.000000	0.491667	-25.116667	149.500000	1023.000000	1023.000000	2046.000000
14.620000	-0.019301	-11.406672	-3.861314	-1.998250	-3.403338	-2.143769	0.000000	-10.000000	0.491667	-24.783333	141.166672	1023.000000	1023.000000	2046.000000
14.640000	-0.020278	-11.984240	-3.973673	-2.125148	-3.578908	-2.306511	0.000000	-10.000000	0.500000	-24.483334	133.000000	1023.000000	1023.000000	2046.000000
14.660000	-0.021121	-12.482587	-4.082889	-2.366807	-3.739912	-2.292979	0.000000	-10.000000	0.500000	-23.816668	125.000000	1023.000000	1023.000000	2046.000000
14.680000	-0.021949	-12.971786	-4.189612	-2.470520	-3.883991	-2.427662	0.000000	-10.000000	0.483333	-23.416668	117.000000	1023.000000	1023.000000	2046.000000
14.700000	-0.022769	-13.456627	-4.240408	-2.549925	-4.099259	-2.567034	0.000000	-10.000000	0.450000	-22.933334	109.000000	1023.000000	1023.000000	2046.000000
14.720000	-0.023440	-13.852799	-4.310949	-2.556029	-4.209506	-2.776316	0.000000	-10.000000	0.408333	-22.450001	101.333336	1023.000000	1023.000000	2046.000000
14.740000	-0.024313	-14.368945	-4.307322	-2.613506	-4.492810	-2.955308	0.000000	-10.000000	0.383333	-21.666668	93.833336	1023.000000	1023.000000	2046.000000
14.760000	-0.025306	-14.955892	-4.354788	-2.778855	-4.755331	-3.066919	0.000000	-10.000000	0.366667	-20.883333	86.666664	1023.000000	1023.000000	2046.000000
14.780000	-0.026482	-15.650747	-4.394423	-2.992705	-5.039931	-3.223688	0.000000	-10.000000	0.341667	-20.133333	79.500000	1023.000000	1023.000000	2046.000000
14.800000	-0.027936	-16.510027	-4.531888	-3.364348	-5.389668	-3.224124	0.000000	-10.000000	0.316667	-19.483334	72.833336	1023.000000	1023.000000	2046.000000
14.820000	-0.029140	-17.221785	-4.717850	-3.526612	-5.638181	-3.339143	0.000000	-10.000000	0.283333	-18.750000	66.333336	1023.000000	1023.000000	2046.000000
14.840000	-0.029508	-17.439367	-4.910670	-3.374970	-5.542461	-3.611266	0.000000	-10.000000	0.266667	-18.133333	60.166668	1023.000000	1023.000000	2046.000000
14.860000	-0.029664	-17.531305	-5.098157	-3.325961	-5.458164	-3.649022	0.000000	-10.000000	0.250000	-17.483334	54.166668	1023.000000	1023.000000	2046.000000
14.880000	-0.030158	-17.823452	-5.179888	-3.426064	-5.461284	-3.756214	0.000000	-10.000000	0.250000	-16.883333	48.333332	1023.000000	1023.000000	2046.000000
14.900000	-0.031217	-18.449369	-5.302093	-3.855852	-5.438927	-3.852497	0.000000	-10.000000	0.233333	-16.000000	42.666668	1023.000000	1023.000000	2046.000000
14.920000	-0.032569	-19.248260	-5.404174	-4.114501	-5.600789	-4.128796	0.000000	-10.000000	0.200000	-14.983334	37.166668	1023.000000	1023.000000	2046.000000
14.940000	-0.034082	-20.142729	-5.724057	-4.285050	-5.818770	-4.314852	0.000000	-10.000000	0.158333	-13.633333	32.166668	1023.000000	1023.000000	2046.000000
14.960000	-0.035737	-21.120361	-6.156627	-4.415443	-6.037970	-4.510322	0.000000	-10.000000	0.125000	-12.116667	27.500000	1023.000000	1023.000000	2046.000000
14.980000	-0.037024	-21.880962	-6.522773	-4.596524	-6.206044	-4.555621	0.000000	-10.000000	0.108333	-11.050000	23.500000	1023.000000	1023.000000	2046.000000
15.000000	-0.038037	-22.479792	-6.815715	-4.743726	-6.339026	-4.581326	0.000000	-10.000000	0.100000	-10.683333	19.666666	1023.000000	1023.000000	2046.000000
15.020000	-0.038902	-22.991066	-7.156011	-4.948940	-6.485908	-4.400208	0.000000	-10.000000	0.100000	-11.116667	16.333334	1023.000000	1023.000000	2046.000000
15.040000	-0.039527	-23.360744	-7.500345	-4.971609	-6.555571	-4.333218	0.000000	-10.000000	0.100000	-11.433333	12.666667	1023.000000	1023.000000	2046.000000
15.060000	-0.040017	-23.650133	-7.694333	-4.941335	-6.725554	-4.288912	0.000000	-10.000000	0.091667	-11.433333	9.000000	1023.000000	1023.000000	2046.000000
15.080000	-0.040290	-23.811188	-7.850011	-4.882548	-6.765867	-4.312762	0.000000	-10.000000	0.083333	-10.833333	5.000000	1023.000000	1023.000000	2046.000000
15.100000	-0.040371	-23.859200	-7.892828	-4.811649	-6.807062	-4.347661	0.000000	-10.000000	0.066667	-10.100000	1.666667	1023.000000	1023.000000	2046.000000
15.120000	-0.040626	-24.009951	-7.896427	-4.806927	-6.916221	-4.390376	0.000000	-10.000000	0.050000	-9.216667	-1.500000	1023.000000	1023.000000	2046.000000
15.140000	-0.040624	-24.008759	-7.920793	-4.761423	-6.870141	-4.456401	0.000000	-10.000000	0.041667	-8.316667	-4.166667	1023.000000	1023.000000	2046.000000
15.160000	-0.040719	-24.064854	-7.934371	-4.756790	-6.865172	-4.508521	0.000000	-10.000000	0.041667	-7.633334	-6.166667	1023.000000	1023.000000	2046.000000
15.180000	-0.040707	-24.057613	-7.896673	-4.857348	-6.812819	-4.490773	0.000000	-10.000000	0.050000	-6.616667	-8.500000	1023.000000	1023.000000	2046.000000
15.200000	-0.040572	-23.978170	-7.792660	-5.001747	-6.778759	-4.405004	0.000000	-10.000000	0.050000	-6.016667	-10.666667	1023.000000	1023.000000	2046.000000
15.220000	-0.040464	-23.913996	-7.675058	-5.071455	-6.751152	-4.416329	0.000000	-10.000000	0.041667	-5.366667	-13.500000	1023.000000	1023.000000	2046.000000
15.240000	-0.040366	-23.856251	-7.530985	-5.187670	-6.773115	-4.364480	0.000000	-10.000000	0.041667	-5.166667	-15.333333	1023.000000	1023.000000	2046.000000
15.260000	-0.040379	-23.864073	-7.465435	-5.261639	-6.731567	-4.405432	0.000000	-10.000000	0.041667	-4.983334	-17.000000	1023.000000	1023.000000	2046.000000
15.280000	-0.040383	-23.866240	-7.399481	-5.371324	-6.704368	-4.391068	0.000000	-10.000000	0.050000	-4.966667	-18.666666	1023.000000	1023.000000	2046.000000
15.300000	-0.040594	-23.990969	-7.399400	-5.460859	-6.620728	-4.509981	0.000000	-10.000000	0.041667	-5.250000	-20.333334	1023.000000	1023.000000	2046.000000
15.320000	-0.041008	-24.235832	-7.300774	-5.567638	-6.748785	-4.618637	0.000000	-10.000000	0.025000	-5.350000	-22.000000	1023.000000	1023.000000	2046.000000
15.340000	-0.041514	-24.534773	-7.251527	-5.631330	-6.829875	-4.822042	0.000000	-10.000000	0.016667	-5.116667	-23.666666	1023.000000	1023.000000	2046.000000
15.360000	-0.041860	-24.739401	-7.138958	-5.622283	-7.003325	-4.974835	0.000000	-10.000000	0.008333	-4.416667	-25.333334	1023.000000	1023.000000	2046.000000
15.380000	-0.042181	-24.929157	-6.986327	-5.688396	-7.156463	-5.097970	0.000000	-10.000000	0.008333	-3.016667	-27.000000	1023.000000	1023.000000	2046.000000
15.400000	-0.042371	-25.041239	-6.847405	-5.716141	-7.332007	-5.145686	0.000000	-10.000000	0.000000	-1.166667	-28.166666	1023.000000	1023.000000	2046.000000
15.420000	-0.042268	-24.980490	-6.726943	-5.664068	-7.410455	-5.179026	0.000000	-10.000000	-0.008333	0.800000	-28.833334	1023.000000	1023.000000	2046.000000
15.440000	-0.041979	-24.809816	-6.547050	-5.660190	-7.429908	-5.172667	0.000000	-10.000000	-0.025000	2.716667	-29.000000	1023.000000	1023.000000	2046.000000
15.460000	-0.041412	-24.474287	-6.364285	-5.574705	-7.415162	-5.120137	0.000000	-10.000000	-0.050000	4.833333	-29.000000	1023.000000	1023.000000	2046.000000
15.480000	-0.040746	-24.081131	-6.225100	-5.493544	-7.312373	-5.050114	0.000000	-10.000000	-0.066667	7.383333	-29.000000	1023.000000	1023.000000	2046.000000
15.500000	-0.039896	-23.578241	-6.089385	-5.340019	-7.205040	-4.943796	0.000000	-10.000000	-0.091667	9.833334	-29.000000	1023.000000	1023.000000	2046.000000
15.520000	-0.039015	-23.057791	-5.940718	-5.235156	-7.047533	-4.834385	0.000000	-10.000000	-0.116667	12.083334	-29.000000	1023.000000	1023.000000	2046.000000
15.540000	-0.037924	-22.412800	-5.604574	-5.097930	-7.050068	-4.660229	0.000000	-10.000000	-0.158333	13.850000	-29.000000	1023.000000	1023.000000	2046.000000
15.560000	-0.036779	-21.736231	-5.437784	-4.985285	-6.844100	-4.469063	0.000000	-10.000000	-0.183333	14.933333	-29.000000	1023.000000	1023.000000	2046.000000
15.580000	-0.035562	-21.017197	-5.199852	-4.731215	-6.720851	-4.365278	0.000000	-10.000000	-0.200000	16.366667	-11.166667	1023.000000	1023.000000	2046.000000
15.600000	-0.034206	-20.215597	-4.970535	-4.569512	-6.499438	-4.176113	0.000000	-10.000000	-0.225000	17.750000	8.666667	1023.000000	1023.000000	2046.000000
15.620000	-0.032939	-19.467075	-4.691017	-4.391353	-6.392016	-3.992688	0.000000	-10.000000	-0.258333	19.383333	30.666666	1023.000000	1023.000000	2046.000000
15.640000	-0.031768	-18.774939	-4.482668	-4.193415	-6.251665	-3.847191	0.000000	-10.000000	-0.291667	20.000000	34.833332	1023.000000	1023.000000	2046.000000
15.660000	-0.030403	-17.968206	-4.238538	-3.989324	-6.038783	-3.701562	0.000000	-10.000000	-0.308333	20.516666	41.500000	1023.000000	1023.000000	2046.000000
15.680000	-0.029071	-17.181087	-4.013612	-3.819079	-5.824752	-3.523645	0.000000	-10.000000	-0.316667	21.200001	48.333332	1023.000000	1023.000000	2046.000000
15.700000	-0.027824	-16.443695	-3.746540	-3.694469	-5.692818	-3.309868	0.000000	-10.000000	-0.341667	22.116667	57.666668	1023.000000	1023.000000	2046.000000
15.720000	-0.026528	-15.678095	-3.524596	-3.519562	-5.469452	-3.164485	0.000000	-10.000000	-0.350000	22.783335	65.000000	1023.000000	1023.000000	2046.000000
15.740000	-0.025414	-15.019783	-3.288518	-3.376990	-5.366359	-2.987916	0.000000	-10.000000	-0.383333	23.350000	72.500000	1023.000000	1023.000000	2046.000000
15.760000	-0.024392	-14.415577	-2.985555	-3.375737	-5.286482	-2.767803	0.000000	-10.000000	-0.391667	23.916668	80.166664	1023.000000	1023.000000	2046.000000
15.780000	-0.023514	-13.897057	-2.804867	-3.305084	-5.156237	-2.630870	0.000000	-10.000000	-0.425000	24.566668	88.000000	1023.000000	1023.000000	2046.000000
15.800000	-0.022933	-13.553402	-2.697217	-3.437234	-5.168596	-2.250355	0.000000	-10.000000	-0.425000	25.033333	96.166664	1023.000000	1023.000000	2046.000000
15.820000	-0.021393	-12.642984	-2.571727	-2.849482	-4.739636	-2.482139	0.000000	-10.000000	-0.433333	25.266666	101.666664	1023.000000	1023.000000	2046.000000
15.840000	-0.019835	-11.722401	-2.472780	-2.714397	-4.520232	-2.014991	0.000000	-10.000000	-0.425000	25.183332	110.000000	1023.000000	1023.000000	2046.000000
15.860000	-0.018307	-10.819438	-2.365229	-2.441650	-4.197629	-1.814930	0.000000	-10.000000	-0.433333	25.166666	118.333336	1023.000000	1023.000000	2046.000000
15.880000	-0.017164	-10.144018	-2.279412	-2.294025	-3.916002	-1.654580	0.000000	-10.000000	-0.450000	25.383333	129.500000	1023.000000	1023.000000	2046.000000
15.900000	-0.017011	-10.053363	-2.294240	-2.429147	-3.751317	-1.578659	0.000000	-10.000000	-0.466667	25.816668	135.166672	1023.000000	1023.000000	2046.000000
15.920000	-0.016983	-10.037121	-2.493853	-2.519452	-3.649290	-1.374527	0.000000	-10.000000	-0.466667	25.900002	143.666672	1023.000000	1023.000000	2046.000000
15.940000	-0.017235	-10.186171	-2.944824	-2.470706	-3.500920	-1.269720	0.000000	-10.000000	-0.458333	25.716667	152.333328	1023.000000	1023.000000	2046.000000
15.960000	-0.017209	-10.170405	-3.212262	-2.489109	-3.429730	-1.039305	0.000000	-10.000000	-0.433333	25.350000	163.833328	1023.000000	1023.000000	2046.000000
15.980000	-0.016490	-9.745832	-3.327749	-2.424696	-3.158619	-0.834768	0.000000	-10.000000	-0.416667	25.133333	169.666672	1023.000000	1023.000000	2046.000000
16.000000	-0.015629	-9.236876	-3.429468	-2.284575	-2.982635	-0.540197	0.000000	-10.000000	-0.400000	24.716667	175.333328	1023.000000	1023.000000	2046.000000
16.020000	-0.014650	-8.657882	-3.505188	-2.074486	-2.777542	-0.300666	0.000000	-10.000000	-0.391667	24.433334	183.500000	1023.000000	1023.000000	2046.000000
16.040001	-0.013607	-8.041646	-3.508274	-1.842408	-2.664126	-0.026838	0.000000	-10.000000	-0.383333	24.150000	191.666672	1023.000000	1023.000000	2046.000000
16.059999	-0.012299	-7.268723	-3.436390	-1.534083	-2.491478	0.193227	0.000000	-10.000000	-0.383333	24.333334	202.333328	1023.000000	1023.000000	2046.000000
16.080000	-0.010942	-6.466624	-3.381613	-1.275401	-2.252212	0.442602	0.000000	-10.000000	-0.408333	24.583334	210.666672	1023.000000	1023.000000	2046.000000
16.100000	-0.009519	-5.625664	-3.253841	-0.993109	-2.004838	0.626125	0.000000	-10.000000	-0.416667	24.766666	221.666672	1023.000000	1023.000000	2046.000000
16.120001	-0.007938	-4.691162	-3.064655	-0.765549	-1.741145	0.880187	0.000000	-10.000000	-0.416667	24.716667	227.333328	1023.000000	1023.000000	2046.000000
16.139999	-0.006335	-3.743792	-2.869042	-0.502432	-1.469094	1.096776	0.000000	-10.000000	-0.416667	24.816666	235.666672	1023.000000	1023.000000	2046.000000
16.160000	-0.004651	-2.748481	-2.572305	-0.294268	-1.247391	1.365482	0.000000	-10.000000	-0.433333	24.983334	241.333328	1023.000000	1023.000000	2046.000000
16.180000	-0.002809	-1.659960	-2.279803	-0.120879	-0.872935	1.613657	0.000000	-10.000000	-0.450000	25.250000	252.500000	1023.000000	1023.000000	2046.000000
16.200001	-0.000912	-0.539150	-1.908573	0.043323	-0.539245	1.865345	0.000000	-10.000000	-0.450000	25.350000	258.000000	1023.000000	1023.000000	2046.000000
16.219999	0.000812	0.479653	-1.647020	0.182355	-0.225183	2.169501	0.000000	-10.000000	-0.433333	25.466667	266.333344	1023.000000	1023.000000	2046.000000
16.240000	0.002705	1.598405	-1.328397	0.305912	0.180663	2.440226	0.000000	-10.000000	-0.416667	25.183334	274.833344	1023.000000	1023.000000	2046.000000
16.260000	0.004669	2.759350	-1.001425	0.374442	0.666039	2.720294	0.000000	-10.000000	-0.383333	24.483334	286.000000	1023.000000	1023.000000	2046.000000
16.280001	0.006458	3.816413	-0.612997	0.427625	1.059965	2.941820	0.000000	-10.000000	-0.375000	23.850000	297.000000	1023.000000	1023.000000	2046.000000
16.299999	0.008152	4.817716	-0.239177	0.513748	1.345945	3.197200	0.000000	-10.000000	-0.358333	23.250000	305.000000	1023.000000	1023.000000	2046.000000
16.320000	0.009346	5.523519	0.045782	0.631832	1.571367	3.274538	0.000000	-10.000000	-0.358333	23.066668	310.333344	1023.000000	1023.000000	2046.000000
16.340000	0.010595	6.261882	0.434324	0.728999	1.726443	3.372116	0.000000	-10.000000	-0.350000	23.166668	315.666656	1023.000000	1023.000000	2046.000000
16.360001	0.011775	6.959048	0.781079	0.792040	1.903213	3.482717	0.000000	-10.000000	-0.350000	23.383333	323.500000	1023.000000	1023.000000	2046.000000
16.379999	0.012958	7.658368	1.149794	0.923644	1.970469	3.614461	0.000000	-10.000000	-0.358333	23.550001	333.833344	1023.000000	1023.000000	2046.000000
16.400000	0.014278	8.438185	1.504669	1.114463	2.046174	3.772878	0.000000	-10.000000	-0.366667	23.350000	341.500000	1023.000000	1023.000000	2046.000000
16.420000	0.016107	9.519253	1.804533	1.378440	2.335811	4.000468	0.000000	-10.000000	-0.383333	23.450001	346.666656	1023.000000	1023.000000	2046.000000
16.440001	0.017920	10.590962	2.134345	1.616282	2.561562	4.278774	0.000000	-10.000000	-0.383333	23.833334	352.000000	1023.000000	1023.000000	2046.000000
16.459999	0.019976	11.805740	2.425207	1.894121	2.921594	4.564818	0.000000	-10.000000	-0.391667	24.333334	362.666656	1023.000000	1023.000000	2046.000000
16.480000	0.022032	13.020829	2.728863	2.170770	3.262642	4.858554	0.000000	-10.000000	-0.391667	24.683334	370.666656	1023.000000	1023.000000	2046.000000
16.500000	0.024259	14.337311	3.162256	2.386415	3.568819	5.219820	0.000000	-10.000000	-0.400000	24.666668	378.833344	1023.000000	1023.000000	2046.000000
16.520000	0.026449	15.631588	3.483270	2.745885	3.940063	5.462370	0.000000	-10.000000	-0.400000	24.466667	384.500000	1023.000000	1023.000000	2046.000000
16.540001	0.028844	17.047043	3.949960	3.027889	4.291660	5.777533	0.000000	-10.000000	-0.391667	24.266666	392.833344	1023.000000	1023.000000	2046.000000
16.559999	0.031000	18.321104	4.417700	3.290661	4.548255	6.064487	0.000000	-10.000000	-0.383333	24.333334	403.666656	1023.000000	1023.000000	2046.000000
16.580000	0.032852	19.415518	4.856664	3.487836	4.717097	6.353922	0.000000	-10.000000	-0.375000	24.466667	411.666656	1023.000000	1023.000000	2046.000000
16.600000	0.034575	20.433720	5.194693	3.578687	4.952106	6.708233	0.000000	-10.000000	-0.383333	24.383333	419.666656	1023.000000	1023.000000	2046.000000
16.620001	0.036388	21.505449	5.469825	3.768343	5.162869	7.104412	0.000000	-10.000000	-0.383333	24.050001	425.000000	1023.000000	1023.000000	2046.000000
16.639999	0.038389	22.687941	5.582077	4.361498	5.662135	7.082232	0.000000	-10.000000	-0.358333	23.316668	435.666656	1023.000000	1023.000000	2046.000000
16.660000	0.040119	23.710131	5.699385	4.527084	5.983005	7.500657	0.000000	-10.000000	-0.325000	22.799999	443.666656	1023.000000	1023.000000	2046.000000
16.680000	0.040825	24.127308	5.667076	4.666735	6.267529	7.525969	0.000000	-10.000000	-0.300000	22.466667	451.666656	1023.000000	1023.000000	2046.000000
16.700001	0.041145	24.316420	5.708181	4.603456	6.411958	7.592825	0.000000	-10.000000	-0.300000	22.483334	456.666656	1023.000000	1023.000000	2046.000000
16.719999	0.041560	24.561926	5.794270	4.500225	6.612862	7.654570	0.000000	-10.000000	-0.300000	22.383333	464.333344	1023.000000	1023.000000	2046.000000
16.740000	0.041755	24.676979	5.545860	4.542569	6.817105	7.771445	0.000000	-10.000000	-0.291667	22.300001	471.666656	1023.000000	1023.000000	2046.000000
16.760000	0.042030	24.839594	5.197015	4.647253	7.071550	7.923777	0.000000	-10.000000	-0.266667	21.900000	479.333344	1023.000000	1023.000000	2046.000000
16.780001	0.042459	25.093113	4.952596	4.724696	7.386648	8.029175	0.000000	-10.000000	-0.225000	20.933334	486.666656	1023.000000	1023.000000	2046.000000
16.799999	0.042965	25.392235	4.852211	4.739977	7.592999	8.207047	0.000000	-10.000000	-0.183333	19.216667	493.833344	1023.000000	1023.000000	2046.000000
16.820000	0.043674	25.811296	4.735112	4.922219	7.784385	8.369579	0.000000	-10.000000	-0.158333	17.466667	500.333344	1023.000000	1023.000000	2046.000000
16.840000	0.044354	26.213036	4.686273	5.124835	7.834671	8.567257	0.000000	-10.000000	-0.141667	16.033333	506.500000	1023.000000	1023.000000	2046.000000
16.860001	0.045228	26.729797	4.697353	5.387796	7.947836	8.696813	0.000000	-10.000000	-0.125000	15.066667	512.166687	1023.000000	1023.000000	2046.000000
16.879999	0.046247	27.331827	4.702669	5.662437	8.201909	8.764811	0.000000	-10.000000	-0.100000	14.033334	517.500000	1023.000000	1023.000000	2046.000000
16.900000	0.046824	27.672930	4.740878	5.944748	8.346581	8.640722	0.000000	-10.000000	-0.075000	13.066667	522.333313	1023.000000	1023.000000	2046.000000
16.920000	0.047702	28.191959	4.851651	6.069219	8.535273	8.735818	0.000000	-10.000000	-0.058333	11.616667	526.833313	1023.000000	1023.000000	2046.000000
16.940001	0.048540	28.687355	4.941217	6.248095	8.734869	8.763174	0.000000	-10.000000	-0.033333	10.466666	531.000000	1023.000000	1023.000000	2046.000000
16.959999	0.049445	29.222019	5.067745	6.412675	8.894578	8.847021	0.000000	-10.000000	-0.016667	9.216666	534.666687	1023.000000	1023.000000	2046.000000
16.980000	0.050092	29.604435	5.180727	6.578136	9.018344	8.827228	0.000000	-10.000000	0.000000	8.183333	538.000000	1023.000000	1023.000000	2046.000000
17.000000	0.050621	29.916962	5.317102	6.635096	9.126198	8.838566	0.000000	-10.000000	0.008333	6.550000	540.833313	1023.000000	1023.000000	2046.000000
17.020000	0.051129	30.217178	5.390740	6.740010	9.285573	8.800855	0.000000	-10.000000	0.025000	3.833333	543.333313	1023.000000	1023.000000	2046.000000
17.040001	0.051045	30.167505	5.259722	6.710087	9.379449	8.818248	0.000000	-10.000000	0.041667	0.683333	545.000000	1023.000000	1023.000000	2046.000000
17.059999	0.050891	30.076536	5.218229	6.572462	9.548242	8.737603	0.000000	-10.000000	0.058333	-2.283333	545.833313	1023.000000	1023.000000	2046.000000
17.080000	0.050899	30.081289	5.287756	6.307580	9.751762	8.734191	0.000000	-10.000000	0.058333	-4.883333	546.000000	1023.000000	1023.000000	2046.000000
17.100000	0.050760	29.998905	5.417828	6.095665	9.766752	8.718659	0.000000	-10.000000	0.075000	-7.250000	546.000000	1023.000000	1023.000000	2046.000000
17.120001	0.050089	29.602385	5.490733	5.878504	9.631535	8.601614	0.000000	-10.000000	0.083333	-9.266666	546.000000	1023.000000	1023.000000	2046.000000
17.139999	0.049247	29.105116	5.568350	5.702471	9.474514	8.359780	0.000000	-10.000000	0.108333	-10.433333	546.000000	1023.000000	1023.000000	2046.000000
17.160000	0.048240	28.510046	5.591019	5.530303	9.298480	8.090245	0.000000	-10.000000	0.125000	-11.066667	546.000000	1023.000000	1023.000000	2046.000000
17.180000	0.046980	27.765396	5.580221	5.331713	8.989083	7.864380	0.000000	-10.000000	0.125000	-11.633333	542.500000	1023.000000	1023.000000	2046.000000
17.200001	0.046014	27.194511	5.439695	5.211031	8.805159	7.738626	0.000000	-10.000000	0.125000	-11.933333	534.500000	1023.000000	1023.000000	2046.000000
17.219999	0.045148	26.682310	5.395067	5.062653	8.533321	7.691269	0.000000	-10.000000	0.108333	-12.266667	525.166687	1023.000000	1023.000000	2046.000000
17.240000	0.044789	26.470228	5.370227	5.097286	8.377482	7.625234	0.000000	-10.000000	0.116667	-12.466667	518.000000	1023.000000	1023.000000	2046.000000
17.260000	0.044253	26.153725	5.310187	5.154185	8.252988	7.436364	0.000000	-10.000000	0.125000	-12.566667	514.000000	1023.000000	1023.000000	2046.000000
17.280001	0.043788	25.878599	5.251501	5.194303	8.152723	7.280072	0.000000	-10.000000	0.125000	-12.500000	510.000000	1023.000000	1023.000000	2046.000000
17.299999	0.043492	25.703924	5.184068	5.131975	8.047896	7.339985	0.000000	-10.000000	0.125000	-12.400001	506.000000	1023.000000	1023.000000	2046.000000
17.320000	0.043061	25.449057	5.073071	5.086115	7.958118	7.331752	0.000000	-10.000000	0.125000	-12.516667	501.666656	1023.000000	1023.000000	2046.000000
17.340000	0.042807	25.298960	5.006176	5.116138	7.864817	7.311829	0.000000	-10.000000	0.141667	-12.800000	497.333344	1023.000000	1023.000000	2046.000000
17.360001	0.042289	24.992954	4.990123	5.150358	7.701445	7.151028	0.000000	-10.000000	0.150000	-13.233334	493.000000	1023.000000	1023.000000	2046.000000
17.379999	0.041548	24.554581	4.873190	5.122200	7.524068	7.035122	0.000000	-10.000000	0.141667	-13.700000	488.666656	1023.000000	1023.000000	2046.000000
17.400000	0.041079	24.277685	4.764717	5.066360	7.417388	7.029222	0.000000	-10.000000	0.141667	-14.116667	484.166656	1023.000000	1023.000000	2046.000000
17.420000	0.040322	23.830465	4.638762	5.108747	7.231225	6.851730	0.000000	-10.000000	0.158333	-14.516667	479.333344	1023.000000	1023.000000	2046.000000
17.440001	0.039364	23.264410	4.542771	5.045974	6.977540	6.698124	0.000000	-10.000000	0.200000	-14.850000	474.500000	1023.000000	1023.000000	2046.000000
17.459999	0.037742	22.305397	4.382798	4.880209	6.583882	6.458508	0.000000	-10.000000	0.233333	-15.333334	469.500000	1023.000000	1023.000000	2046.000000
17.480000	0.035742	21.123291	4.070323	4.503541	6.132269	6.417158	0.000000	-10.000000	0.258333	-16.100000	464.500000	1023.000000	1023.000000	2046.000000
17.500000	0.034146	20.180508	3.856044	4.536085	5.722597	6.065783	0.000000	-10.000000	0.283333	-17.366667	459.166656	1023.000000	1023.000000	2046.000000
17.520000	0.032917	19.453976	3.378638	4.602323	5.621444	5.851572	0.000000	-10.000000	0.341667	-19.100000	453.333344	1023.000000	1023.000000	2046.000000
17.540001	0.031340	18.521814	2.912458	4.594893	5.417824	5.596639	0.000000	-10.000000	0.400000	-20.866667	446.833344	1023.000000	1023.000000	2046.000000
17.559999	0.029044	17.165268	2.525978	4.365891	5.088807	5.184591	0.000000	-10.000000	0.450000	-22.533333	439.833344	1023.000000	1023.000000	2046.000000
17.580000	0.025906	15.310613	2.142321	3.807556	4.628912	4.731823	0.000000	-10.000000	0.491667	-23.683334	432.500000	1023.000000	1023.000000	2046.000000
17.600000	0.022886	13.525815	1.620680	3.293063	4.254573	4.357498	0.000000	-10.000000	0.525000	-24.366667	424.500000	1023.000000	1023.000000	2046.000000
17.620001	0.019695	11.639615	0.826927	3.036038	3.850360	3.926290	0.000000	-10.000000	0.550000	-24.966667	416.333344	1023.000000	1023.000000	2046.000000
17.639999	0.016732	9.888694	0.070257	2.782078	3.486376	3.549984	0.000000	-10.000000	0.566667	-25.616667	407.833344	1023.000000	1023.000000	2046.000000
17.660000	0.014245	8.418522	-0.488986	2.495750	3.207238	3.204520	0.000000	-10.000000	0.575000	-26.500000	399.333344	1023.000000	1023.000000	2046.000000
17.680000	0.012317	7.279469	-0.893787	2.275370	2.936080	2.961806	0.000000	-10.000000	0.608333	-27.283335	390.500000	1023.000000	1023.000000	2046.000000
17.700001	0.010473	6.189416	-1.287921	2.091433	2.607162	2.778743	0.000000	-10.000000	0.641667	-28.150000	381.500000	1023.000000	1023.000000	2046.000000
17.719999	0.008416	4.973722	-1.829595	2.004635	2.300213	2.498469	0.000000	-10.000000	0.683333	-29.016666	372.166656	1023.000000	1023.000000	2046.000000
17.740000	0.006356	3.756554	-2.213639	1.928097	1.860769	2.181328	0.000000	-10.000000	0.700000	-29.650000	362.500000	1023.000000	1023.000000	2046.000000
17.760000	0.004429	2.617330	-2.649014	1.734160	1.607786	1.924398	0.000000	-10.000000	0.700000	-30.100000	352.500000	1023.000000	1023.000000	2046.000000
17.780001	0.002810	1.660990	-2.985084	1.564319	1.380129	1.701626	0.000000	-10.000000	0.716667	-30.350000	342.500000	1023.000000	1023.000000	2046.000000
17.799999	0.001369	0.808838	-3.212786	1.373598	1.061833	1.586193	0.000000	-10.000000	0.741667	-30.633333	332.500000	1023.000000	1023.000000	2046.000000
17.820000	-0.000252	-0.149002	-3.427263	1.297896	0.773538	1.206827	0.000000	-10.000000	0.766667	-30.666668	322.166656	1023.000000	1023.000000	2046.000000
17.840000	-0.001538	-0.909178	-3.599463	1.070170	0.582024	1.038092	0.000000	-10.000000	0.766667	-30.616667	311.833344	1023.000000	1023.000000	2046.000000
17.860001	-0.002905	-1.716858	-3.756668	0.791444	0.374911	0.873456	0.000000	-10.000000	0.741667	-30.299999	301.500000	1023.000000	1023.000000	2046.000000
17.879999	-0.004262	-2.518953	-3.859368	0.489642	0.120737	0.730037	0.000000	-10.000000	0.750000	-30.116667	291.500000	1023.000000	1023.000000	2046.000000
17.900000	-0.005416	-3.201148	-3.961504	0.238442	-0.070052	0.591967	0.000000	-10.000000	0.733333	-30.133333	281.500000	1023.000000	1023.000000	2046.000000
17.920000	-0.006837	-4.040767	-4.089996	0.028420	-0.271033	0.291842	0.000000	-10.000000	0.733333	-30.283335	271.500000	1023.000000	1023.000000	2046.000000
17.940001	-0.008552	-5.054075	-4.311994	-0.366758	-0.457488	0.082165	0.000000	-10.000000	0.700000	-30.233334	261.500000	1023.000000	1023.000000	2046.000000
17.959999	-0.009912	-5.858222	-4.417856	-0.727340	-0.643595	-0.069431	0.000000	-10.000000	0.700000	-30.083334	251.500000	1023.000000	1023.000000	2046.000000
17.980000	-0.011370	-6.719459	-4.471101	-1.058421	-0.942437	-0.247500	0.000000	-10.000000	0.691667	-29.750000	241.500000	1023.000000	1023.000000	2046.000000
18.000000	-0.012904	-7.626102	-4.519115	-1.327546	-1.245880	-0.533561	0.000000	-10.000000	0.675000	-29.466667	231.500000	1023.000000	1023.000000	2046.000000
18.020000	-0.014274	-8.435831	-4.458009	-1.510999	-1.551580	-0.915243	0.000000	-10.000000	0.658333	-29.066668	221.500000	1023.000000	1023.000000	2046.000000
18.040001	-0.015705	-9.281604	-4.417722	-1.701019	-1.934759	-1.228103	0.000000	-10.000000	0.650000	-28.850000	211.666672	1023.000000	1023.000000	2046.000000
18.059999	-0.016988	-10.039745	-4.420739	-1.933359	-2.208937	-1.476710	0.000000	-10.000000	0.650000	-28.500000	202.000000	1023.000000	1023.000000	2046.000000
18.080000	-0.018325	-10.830010	-4.531251	-2.111798	-2.505489	-1.681472	0.000000	-10.000000	0.650000	-27.900000	189.500000	1023.000000	1023.000000	2046.000000
18.100000	-0.019418	-11.476018	-4.510123	-2.270009	-2.841132	-1.854754	0.000000	-10.000000	0.633333	-27.299999	177.166672	1023.000000	1023.000000	2046.000000
18.120001	-0.020184	-11.928708	-4.535989	-2.306143	-3.015911	-2.070664	0.000000	-10.000000	0.616667	-26.933332	168.000000	1023.000000	1023.000000	2046.000000
18.139999	-0.021103	-12.471654	-4.568388	-2.421783	-3.256922	-2.224560	0.000000	-10.000000	0.583333	-26.733334	162.000000	1023.000000	1023.000000	2046.000000
18.160000	-0.021950	-12.972439	-4.623890	-2.474980	-3.449357	-2.424212	0.000000	-10.000000	0.558333	-26.266666	156.000000	1023.000000	1023.000000	2046.000000
18.180000	-0.022820	-13.486418	-4.692005	-2.637506	-3.625269	-2.531637	0.000000	-10.000000	0.525000	-25.566668	147.166672	1023.000000	1023.000000	2046.000000
18.200001	-0.023572	-13.930758	-4.803759	-2.713982	-3.725930	-2.687087	0.000000	-10.000000	0.500000	-24.716667	138.500000	1023.000000	1023.000000	2046.000000
18.219999	-0.024311	-14.367658	-4.919894	-2.819574	-3.895829	-2.732361	0.000000	-10.000000	0.483333	-24.016666	130.166672	1023.000000	1023.000000	2046.000000
18.240000	-0.025008	-14.779517	-4.944777	-2.958682	-4.059503	-2.816555	0.000000	-10.000000	0.450000	-23.250000	122.166664	1023.000000	1023.000000	2046.000000
18.260000	-0.025598	-15.128176	-4.947541	-3.008542	-4.269200	-2.902892	0.000000	-10.000000	0.416667	-22.516666	114.500000	1023.000000	1023.000000	2046.000000
18.280001	-0.026125	-15.440092	-4.989841	-3.084359	-4.412650	-2.953242	0.000000	-10.000000	0.366667	-21.533333	107.166664	1023.000000	1023.000000	2046.000000
18.299999	-0.026627	-15.736823	-5.031403	-3.112988	-4.524831	-3.067602	0.000000	-10.000000	0.325000	-20.483334	100.000000	1023.000000	1023.000000	2046.000000
18.320000	-0.027211	-16.081972	-5.016427	-3.227585	-4.773849	-3.064111	0.000000	-10.000000	0.283333	-19.466667	93.166664	1023.000000	1023.000000	2046.000000
18.340000	-0.027690	-16.364710	-5.051757	-3.196935	-4.888914	-3.227104	0.000000	-10.000000	0.266667	-18.483334	86.666664	1023.000000	1023.000000	2046.000000
18.360001	-0.028255	-16.698828	-5.042675	-3.298311	-5.080284	-3.277559	0.000000	-10.000000	0.258333	-17.683334	80.500000	1023.000000	1023.000000	2046.000000
18.379999	-0.028783	-17.010891	-5.103668	-3.353932	-5.160390	-3.392901	0.000000	-10.000000	0.250000	-16.933334	74.500000	1023.000000	1023.000000	2046.000000
18.400000	-0.029244	-17.282965	-5.120371	-3.452554	-5.267929	-3.442110	0.000000	-10.000000	0.233333	-16.216667	68.833336	1023.000000	1023.000000	2046.000000
18.420000	-0.029734	-17.572584	-5.199135	-3.489705	-5.343065	-3.540681	0.000000	-10.000000	0.216667	-15.500000	63.333332	1023.000000	1023.000000	2046.000000
18.440001	-0.030011	-17.736389	-5.183820	-3.594386	-5.446631	-3.511552	0.000000	-10.000000	0.208333	-14.816667	58.166668	1023.000000	1023.000000	2046.000000
18.459999	-0.030405	-17.969326	-5.192260	-3.650178	-5.535241	-3.591647	0.000000	-10.000000	0.191667	-14.116667	53.166668	1023.000000	1023.000000	2046.000000
18.480000	-0.030741	-18.168140	-5.222554	-3.671401	-5.620271	-3.653915	0.000000	-10.000000	0.166667	-13.366667	48.500000	1023.000000	1023.000000	2046.000000
18.500000	-0.031110	-18.385986	-5.237561	-3.695885	-5.746317	-3.706224	0.000000	-10.000000	0.133333	-12.483334	44.166668	1023.000000	1023.000000	2046.000000
18.520000	-0.031816	-18.802998	-5.214857	-3.774782	-5.965334	-3.848023	0.000000	-10.000000	0.100000	-11.616667	40.000000	1023.000000	1023.000000	2046.000000
18.540001	-0.032829	-19.401968	-5.259418	-3.915277	-6.194254	-4.033020	0.000000	-10.000000	0.083333	-10.600000	36.000000	1023.000000	1023.000000	2046.000000
18.559999	-0.033846	-20.003126	-5.374814	-4.219748	-6.399514	-4.009050	0.000000	-10.000000	0.083333	-9.600000	32.333332	1023.000000	1023.000000	2046.000000
18.580000	-0.034623	-20.462315	-5.477612	-4.312469	-6.638956	-4.033278	0.000000	-10.000000	0.091667	-8.850000	29.166666	1023.000000	1023.000000	2046.000000
18.600000	-0.034633	-20.468105	-5.531150	-4.129078	-6.579264	-4.228613	0.000000	-10.000000	0.083333	-8.450001	26.333334	1023.000000	1023.000000	2046.000000
18.620001	-0.034514	-20.397501	-5.611583	-3.978013	-6.496653	-4.311251	0.000000	-10.000000	0.075000	-8.383333	23.500000	1023.000000	1023.000000	2046.000000
18.639999	-0.034725	-20.522633	-5.691168	-4.090290	-6.389972	-4.351201	0.000000	-10.000000	0.058333	-8.216667	20.666666	1023.000000	1023.000000	2046.000000
18.660000	-0.035416	-20.931063	-5.747136	-4.430263	-6.312684	-4.440982	0.000000	-10.000000	0.058333	-7.916667	18.000000	1023.000000	1023.000000	2046.000000
18.680000	-0.036603	-21.632372	-5.910988	-4.763399	-6.383354	-4.574632	0.000000	-10.000000	0.050000	-7.066667	15.333333	1023.000000	1023.000000	2046.000000
18.700001	-0.037806	-22.343508	-6.187817	-4.843938	-6.557544	-4.754209	0.000000	-10.000000	0.033333	-5.816667	12.833333	1023.000000	1023.000000	2046.000000
18.719999	-0.039021	-23.061575	-6.609212	-4.959089	-6.638538	-4.854734	0.000000	-10.000000	0.016667	-3.016667	11.000000	1023.000000	1023.000000	2046.000000
18.740000	-0.040026	-23.655333	-6.905678	-5.135216	-6.826850	-4.787587	0.000000	-10.000000	0.000000	-0.400000	10.166667	1023.000000	1023.000000	2046.000000
18.760000	-0.040335	-23.838171	-7.103426	-5.175188	-6.873183	-4.686375	0.000000	-10.000000	0.000000	1.850000	10.000000	1023.000000	1023.000000	2046.000000
18.780001	-0.040487	-23.927877	-7.315463	-5.199387	-6.933533	-4.479495	0.000000	-10.000000	0.000000	2.766667	10.000000	1023.000000	1023.000000	2046.000000
18.799999	-0.040549	-23.964344	-7.528113	-5.052785	-6.986569	-4.396877	0.000000	-10.000000	-0.016667	3.883333	10.000000	1023.000000	1023.000000	2046.000000
18.820000	-0.040246	-23.785120	-7.642170	-4.948239	-6.973129	-4.221582	0.000000	-10.000000	-0.025000	5.583333	10.000000	1023.000000	1023.000000	2046.000000
18.840000	-0.039591	-23.398218	-7.608393	-4.729760	-6.931926	-4.128139	0.000000	-10.000000	-0.041667	7.733334	10.000000	1023.000000	1023.000000	2046.000000
18.860001	-0.039000	-23.048811	-7.563864	-4.641806	-6.858555	-3.984587	0.000000	-10.000000	-0.058333	10.133333	10.000000	1023.000000	1023.000000	2046.000000
18.879999	-0.038030	-22.475809	-7.466153	-4.488529	-6.696328	-3.824800	0.000000	-10.000000	-0.100000	12.283334	10.000000	1023.000000	1023.000000	2046.000000
18.900000	-0.037176	-21.971296	-7.355194	-4.351263	-6.559964	-3.704876	0.000000	-10.000000	-0.150000	14.133333	10.000000	1023.000000	1023.000000	2046.000000
18.920000	-0.036064	-21.313965	-7.167355	-4.173650	-6.410389	-3.562570	0.000000	-10.000000	-0.191667	15.816668	14.333333	1023.000000	1023.000000	2046.000000
18.940001	-0.034915	-20.634789	-6.940040	-4.055191	-6.191438	-3.448120	0.000000	-10.000000	-0.216667	17.066668	20.000000	1023.000000	1023.000000	2046.000000
18.959999	-0.033723	-19.930305	-6.598683	-4.040403	-6.029222	-3.261999	0.000000	-10.000000	-0.233333	18.116667	27.500000	1023.000000	1023.000000	2046.000000
18.980000	-0.032382	-19.137693	-6.343421	-3.949169	-5.720957	-3.124147	0.000000	-10.000000	-0.241667	18.616667	33.000000	1023.000000	1023.000000	2046.000000
19.000000	-0.031051	-18.351240	-6.052971	-3.909479	-5.453627	-2.935163	0.000000	-10.000000	-0.258333	19.233334	39.166668	1023.000000	1023.000000	2046.000000
19.020000	-0.029604	-17.496126	-5.797392	-3.883920	-5.190933	-2.623881	0.000000	-10.000000	-0.275000	19.950001	45.666668	1023.000000	1023.000000	2046.000000
19.040001	-0.028229	-16.683376	-5.583267	-3.827734	-4.816814	-2.455560	0.000000	-10.000000	-0.291667	20.600000	52.000000	1023.000000	1023.000000	2046.000000
19.059999	-0.027068	-15.996981	-5.291376	-3.775699	-4.647966	-2.281939	0.000000	-10.000000	-0.300000	21.216667	58.833332	1023.000000	1023.000000	2046.000000
19.080000	-0.026039	-15.388788	-5.055629	-3.658516	-4.451416	-2.223227	0.000000	-10.000000	-0.308333	21.366667	65.833336	1023.000000	1023.000000	2046.000000
19.100000	-0.025254	-14.925238	-4.726290	-3.596425	-4.411078	-2.191444	0.000000	-10.000000	-0.333333	21.816668	73.000000	1023.000000	1023.000000	2046.000000
19.120001	-0.024275	-14.346528	-4.441253	-3.513922	-4.249643	-2.141710	0.000000	-10.000000	-0.350000	22.583334	80.000000	1023.000000	1023.000000	2046.000000
19.139999	-0.023378	-13.816191	-4.105958	-3.466907	-4.204223	-2.039103	0.000000	-10.000000	-0.366667	23.316668	87.333336	1023.000000	1023.000000	2046.000000
19.160000	-0.022283	-13.169186	-3.853482	-3.350675	-4.101585	-1.863443	0.000000	-10.000000	-0.375000	24.033333	95.000000	1023.000000	1023.000000	2046.000000
19.180000	-0.020907	-12.356247	-3.555378	-3.143885	-3.992759	-1.664225	0.000000	-10.000000	-0.391667	24.450001	103.000000	1023.000000	1023.000000	2046.000000
19.200001	-0.019344	-11.432052	-3.221950	-2.873609	-3.794708	-1.541786	0.000000	-10.000000	-0.416667	25.133333	111.000000	1023.000000	1023.000000	2046.000000
19.219999	-0.017612	-10.408690	-2.839637	-2.680307	-3.566772	-1.321976	0.000000	-10.000000	-0.425000	25.666666	119.333336	1023.000000	1023.000000	2046.000000
19.240000	-0.015887	-9.389433	-2.588608	-2.445736	-3.249831	-1.105257	0.000000	-10.000000	-0.441667	26.100000	127.833336	1023.000000	1023.000000	2046.000000
19.260000	-0.014060	-8.309288	-2.310485	-2.234505	-2.940215	-0.824082	0.000000	-10.000000	-0.425000	26.350000	136.666672	1023.000000	1023.000000	2046.000000
19.280001	-0.012088	-7.144194	-2.041192	-2.036378	-2.566179	-0.500444	0.000000	-10.000000	-0.425000	26.533333	145.333328	1023.000000	1023.000000	2046.000000
19.299999	-0.010165	-6.007724	-1.669159	-1.779642	-2.301882	-0.257042	0.000000	-10.000000	-0.408333	26.483334	154.166672	1023.000000	1023.000000	2046.000000
19.320000	-0.008218	-4.856568	-1.346656	-1.523252	-1.977600	-0.009061	0.000000	-10.000000	-0.441667	26.516666	163.000000	1023.000000	1023.000000	2046.000000
19.340000	-0.006073	-3.588895	-0.915962	-1.226881	-1.656934	0.210883	0.000000	-10.000000	-0.466667	26.350000	171.833328	1023.000000	1023.000000	2046.000000
19.360001	-0.004023	-2.377863	-0.481024	-0.951162	-1.382108	0.436431	0.000000	-10.000000	-0.483333	26.566668	180.666672	1023.000000	1023.000000	2046.000000
19.379999	-0.002246	-1.327564	-0.058385	-0.758196	-1.164415	0.653431	0.000000	-10.000000	-0.466667	26.766666	189.500000	1023.000000	1023.000000	2046.000000
19.400000	-0.000648	-0.382892	0.276042	-0.716862	-0.950254	1.008182	0.000000	-10.000000	-0.433333	27.016666	198.500000	1023.000000	1023.000000	2046.000000
19.420000	0.000508	0.300108	0.479186	-0.765488	-0.796655	1.383065	0.000000	-10.000000	-0.433333	26.966667	207.500000	1023.000000	1023.000000	2046.000000
19.440001	0.002405	1.421431	0.853647	-0.432899	-0.607614	1.608296	0.000000	-10.000000	-0.433333	26.900000	216.500000	1023.000000	1023.000000	2046.000000
19.459999	0.004609	2.723754	0.930797	-0.049521	-0.035811	1.878289	0.000000	-10.000000	-0.441667	26.766666	225.500000	1023.000000	1023.000000	2046.000000
19.480000	0.006590	3.894596	1.129299	0.305465	0.356130	2.103702	0.000000	-10.000000	-0.441667	26.549999	234.500000	1023.000000	1023.000000	2046.000000
19.500000	0.007689	4.544052	1.173535	0.386695	0.677668	2.306153	0.000000	-10.000000	-0.425000	26.216667	243.333328	1023.000000	1023.000000	2046.000000
19.520000	0.008005	4.731132	1.197393	0.254394	0.875550	2.403795	0.000000	-10.000000	-0.433333	26.483334	252.166672	1023.000000	1023.000000	2046.000000
19.540001	0.007913	4.676591	1.027419	0.080089	1.036928	2.532155	0.000000	-10.000000	-0.433333	26.700001	260.833344	1023.000000	1023.000000	2046.000000
19.559999	0.007912	4.676198	0.610278	0.221473	1.282197	2.562250	0.000000	-10.000000	-0.441667	26.500000	269.833344	1023.000000	1023.000000	2046.000000
19.580000	0.008051	4.757993	0.352876	0.216979	1.363283	2.824855	0.000000	-10.000000	-0.433333	25.933334	278.666656	1023.000000	1023.000000	2046.000000
19.600000	0.008880	5.248196	0.255728	0.298919	1.685567	3.007983	0.000000	-10.000000	-0.391667	24.950001	287.500000	1023.000000	1023.000000	2046.000000
19.620001	0.009967	5.890768	0.176502	0.432149	1.927687	3.354430	0.000000	-10.000000	-0.375000	24.483334	295.833344	1023.000000	1023.000000	2046.000000
19.639999	0.011033	6.520599	0.131564	0.602744	2.079615	3.706676	0.000000	-10.000000	-0.350000	23.866667	304.000000	1023.000000	1023.000000	2046.000000
19.660000	0.012304	7.271738	0.112596	0.981257	2.253271	3.924615	0.000000	-10.000000	-0.358333	23.650000	312.000000	1023.000000	1023.000000	2046.000000
19.680000	0.013746	8.124023	0.209635	1.317937	2.402828	4.193624	0.000000	-10.000000	-0.350000	23.850000	320.000000	1023.000000	1023.000000	2046.000000
19.700001	0.015355	9.074755	0.360450	1.670980	2.628418	4.414907	0.000000	-10.000000	-0.358333	23.783335	328.000000	1023.000000	1023.000000	2046.000000
19.719999	0.016971	10.029879	0.488153	2.030187	2.898789	4.612750	0.000000	-10.000000	-0.358333	24.066668	336.000000	1023.000000	1023.000000	2046.000000
19.740000	0.018562	10.970390	0.666455	2.301008	3.150465	4.852463	0.000000	-10.000000	-0.366667	23.733334	344.000000	1023.000000	1023.000000	2046.000000
19.760000	0.020184	11.929029	0.805458	2.607356	3.482103	5.034112	0.000000	-10.000000	-0.350000	23.666668	352.000000	1023.000000	1023.000000	2046.000000
19.780001	0.022040	13.025566	1.115554	2.868382	3.709915	5.331715	0.000000	-10.000000	-0.350000	23.683334	360.000000	1023.000000	1023.000000	2046.000000
19.799999	0.023956	14.158121	1.431338	3.118153	4.037056	5.571574	0.000000	-10.000000	-0.350000	23.650000	368.000000	1023.000000	1023.000000	2046.000000
19.820000	0.025994	15.362247	1.818050	3.302172	4.358627	5.883398	0.000000	-10.000000	-0.358333	23.850000	376.000000	1023.000000	1023.000000	2046.000000
19.840000	0.027906	16.492338	2.057183	3.550755	4.737959	6.146442	0.000000	-10.000000	-0.358333	23.600000	384.000000	1023.000000	1023.000000	2046.000000
19.860001	0.029926	17.686268	2.324856	3.794514	5.174575	6.392323	0.000000	-10.000000	-0.333333	23.516666	391.833344	1023.000000	1023.000000	2046.000000
19.879999	0.031990	18.906256	2.769483	3.818251	5.609799	6.708722	0.000000	-10.000000	-0.308333	23.066668	399.500000	1023.000000	1023.000000	2046.000000
19.900000	0.034074	20.137787	3.233733	3.958118	6.041381	6.904554	0.000000	-10.000000	-0.275000	22.333334	407.166656	1023.000000	1023.000000	2046.000000
19.920000	0.035807	21.161819	3.636152	4.082446	6.336082	7.107141	0.000000	-10.000000	-0.266667	21.650000	414.666656	1023.000000	1023.000000	2046.000000
19.940001	0.037284	22.034649	4.002487	4.195745	6.611386	7.225031	0.000000	-10.000000	-0.258333	21.150000	422.166656	1023.000000	1023.000000	2046.000000
19.959999	0.038471	22.736391	4.388077	4.227756	6.776851	7.343707	0.000000	-10.000000	-0.275000	21.100000	429.333344	1023.000000	1023.000000	2046.000000
19.980000	0.039461	23.321205	4.748978	4.281912	6.853413	7.436904	0.000000	-10.000000	-0.283333	20.983334	436.500000	1023.000000	1023.000000	2046.000000
20.000000	0.040535	23.955906	5.033324	4.405576	6.954882	7.562124	0.000000	-10.000000	-0.300000	20.966667	443.500000	1023.000000	1023.000000	2046.000000
20.020000	0.041636	24.606634	5.288531	4.600187	7.063535	7.654381	0.000000	-10.000000	-0.275000	20.716667	450.500000	1023.000000	1023.000000	2046.000000
20.040001	0.042967	25.393332	5.499759	4.803468	7.273366	7.816739	0.000000	-10.000000	-0.233333	20.150000	457.500000	1023.000000	1023.000000	2046.000000
20.059999	0.044338	26.203556	5.732729	5.059733	7.496738	7.914356	0.000000	-10.000000	-0.183333	19.133333	464.166656	1023.000000	1023.000000	2046.000000
20.080000	0.045649	26.978415	5.883163	5.267271	7.771060	8.056921	0.000000	-10.000000	-0.133333	17.666666	470.833344	1023.000000	1023.000000	2046.000000
20.100000	0.046750	27.629164	6.014211	5.432311	8.032389	8.150252	0.000000	-10.000000	-0.091667	15.766666	476.833344	1023.000000	1023.000000	2046.000000
20.120001	0.047626	28.147150	6.173046	5.561914	8.184968	8.227221	0.000000	-10.000000	-0.041667	13.183333	482.666656	1023.000000	1023.000000	2046.000000
20.139999	0.048302	28.546515	6.335075	5.713687	8.326612	8.171140	0.000000	-10.000000	-0.008333	9.750000	487.500000	1023.000000	1023.000000	2046.000000
20.160000	0.048849	28.869827	6.407203	5.786245	8.475926	8.200453	0.000000	-10.000000	0.025000	5.416667	491.500000	1023.000000	1023.000000	2046.000000
20.180000	0.048942	28.924709	6.501261	5.800720	8.489846	8.132881	0.000000	-10.000000	0.050000	0.750000	493.833344	1023.000000	1023.000000	2046.000000
20.200001	0.048911	28.906599	6.516041	5.835902	8.479982	8.074674	0.000000	-10.000000	0.058333	-3.083333	494.833344	1023.000000	1023.000000	2046.000000
20.219999	0.048512	28.670588	6.474854	5.761421	8.432140	8.002172	0.000000	-10.000000	0.066667	-6.250000	495.000000	1023.000000	1023.000000	2046.000000
20.240000	0.047914	28.317457	6.331553	5.739083	8.398449	7.848373	0.000000	-10.000000	0.075000	-8.483334	495.000000	1023.000000	1023.000000	2046.000000
20.260000	0.047053	27.808439	6.193513	5.597703	8.259432	7.757791	0.000000	-10.000000	0.091667	-10.500000	495.000000	1023.000000	1023.000000	2046.000000
20.280001	0.045973	27.170013	5.981066	5.495379	8.124099	7.569469	0.000000	-10.000000	0.133333	-12.050000	495.000000	1023.000000	1023.000000	2046.000000
20.299999	0.045011	26.601295	5.897012	5.378458	7.897515	7.428310	0.000000	-10.000000	0.175000	-13.750000	495.000000	1023.000000	1023.000000	2046.000000
20.320000	0.043997	26.002190	5.755877	5.331933	7.757148	7.157230	0.000000	-10.000000	0.225000	-15.200000	487.166656	1023.000000	1023.000000	2046.000000
20.340000	0.042695	25.232925	5.665043	5.161367	7.432128	6.974386	0.000000	-10.000000	0.241667	-16.400002	477.666656	1023.000000	1023.000000	2046.000000
20.360001	0.040909	24.177492	5.425301	4.906486	7.124696	6.721009	0.000000	-10.000000	0.250000	-17.333334	466.166656	1023.000000	1023.000000	2046.000000
20.379999	0.038950	23.019592	5.161038	4.547956	6.663335	6.647263	0.000000	-10.000000	0.275000	-18.433334	460.500000	1023.000000	1023.000000	2046.000000
20.400000	0.037176	21.971113	4.876065	4.454499	6.295613	6.344936	0.000000	-10.000000	0.325000	-19.750000	454.166656	1023.000000	1023.000000	2046.000000
20.420000	0.036268	21.434376	4.490440	4.595510	6.290865	6.057559	0.000000	-10.000000	0.375000	-21.049999	447.500000	1023.000000	1023.000000	2046.000000
20.440001	0.034934	20.645802	4.088962	4.564227	6.121513	5.871100	0.000000	-10.000000	0.416667	-22.166666	440.333344	1023.000000	1023.000000	2046.000000
20.459999	0.032849	19.413893	3.689157	4.430395	5.823803	5.470539	0.000000	-10.000000	0.433333	-23.100000	432.833344	1023.000000	1023.000000	2046.000000
20.480000	0.029878	17.657946	3.288360	3.877635	5.457321	5.034629	0.000000	-10.000000	0.458333	-23.766666	425.000000	1023.000000	1023.000000	2046.000000
20.500000	0.026480	15.649905	2.748390	3.374023	5.027973	4.499518	0.000000	-10.000000	0.483333	-24.450001	417.000000	1023.000000	1023.000000	2046.000000
20.520000	0.023034	13.612989	1.954461	3.041766	4.590566	4.026196	0.000000	-10.000000	0.516667	-25.200001	409.000000	1023.000000	1023.000000	2046.000000
20.540001	0.019663	11.620855	1.112893	2.696536	4.217865	3.593562	0.000000	-10.000000	0.541667	-26.100000	400.666656	1023.000000	1023.000000	2046.000000
20.559999	0.017223	10.179074	0.478970	2.393229	3.978936	3.327939	0.000000	-10.000000	0.583333	-27.283335	392.166656	1023.000000	1023.000000	2046.000000
20.580000	0.015054	8.897094	0.019172	2.164053	3.642982	3.070887	0.000000	-10.000000	0.616667	-27.983334	383.000000	1023.000000	1023.000000	2046.000000
20.600000	0.013216	7.810912	-0.435941	2.068925	3.340673	2.837255	0.000000	-10.000000	0.666667	-28.766666	373.833344	1023.000000	1023.000000	2046.000000
20.620001	0.011053	6.532140	-0.949168	1.976190	2.928222	2.576896	0.000000	-10.000000	0.683333	-29.283333	364.166656	1023.000000	1023.000000	2046.000000
20.639999	0.009178	5.424480	-1.410452	1.877219	2.562759	2.394954	0.000000	-10.000000	0.700000	-29.866667	354.500000	1023.000000	1023.000000	2046.000000
20.660000	0.007368	4.354769	-1.835472	1.834083	2.233850	2.122308	0.000000	-10.000000	0.733333	-30.250000	344.500000	1023.000000	1023.000000	2046.000000
20.680000	0.005714	3.377001	-2.168929	1.753783	1.921035	1.871112	0.000000	-10.000000	0.733333	-30.400000	334.500000	1023.000000	1023.000000	2046.000000
20.700001	0.004223	2.495797	-2.459425	1.697000	1.643535	1.614687	0.000000	-10.000000	0.766667	-30.566668	324.166656	1023.000000	1023.000000	2046.000000
20.719999	0.002680	1.583710	-2.719569	1.556841	1.360356	1.386083	0.000000	-10.000000	0.733333	-30.600000	313.833344	1023.000000	1023.000000	2046.000000
20.740000	0.001270	0.750846	-2.972051	1.395874	1.098520	1.228504	0.000000	-10.000000	0.733333	-30.450001	303.500000	1023.000000	1023.000000	2046.000000
20.760000	-0.000043	-0.025360	-3.150799	1.186265	0.878044	1.061131	0.000000	-10.000000	0.700000	-30.166668	293.500000	1023.000000	1023.000000	2046.000000
20.780001	-0.001343	-0.793786	-3.318926	0.873471	0.653955	0.997714	0.000000	-10.000000	0.700000	-29.833334	283.500000	1023.000000	1023.000000	2046.000000
20.799999	-0.002571	-1.519618	-3.446849	0.685532	0.436627	0.805071	0.000000	-10.000000	0.700000	-29.683334	273.500000	1023.000000	1023.000000	2046.000000
20.820000	-0.004141	-2.447257	-3.621335	0.427879	0.151833	0.594366	0.000000	-10.000000	0.700000	-29.416668	263.500000	1023.000000	1023.000000	2046.000000
20.840000	-0.005747	-3.396701	-3.857471	0.071485	-0.015744	0.405029	0.000000	-10.000000	0.683333	-29.300001	253.666672	1023.000000	1023.000000	2046.000000
20.860001	-0.007246	-4.282319	-4.010295	-0.273579	-0.249404	0.250960	0.000000	-10.000000	0.666667	-28.966667	244.000000	1023.000000	1023.000000	2046.000000
20.879999	-0.008552	-5.054043	-4.073489	-0.631038	-0.490526	0.141010	0.000000	-10.000000	0.633333	-28.300001	228.166672	1023.000000	1023.000000	2046.000000
20.900000	-0.010107	-5.973024	-4.116279	-0.895987	-0.791858	-0.168902	0.000000	-10.000000	0.616667	-27.566668	215.500000	1023.000000	1023.000000	2046.000000
20.920000	-0.011422	-6.750262	-4.140630	-1.049543	-1.053027	-0.507062	0.000000	-10.000000	0.600000	-27.000000	206.000000	1023.000000	1023.000000	2046.000000
20.940001	-0.012764	-7.543660	-4.000737	-1.237266	-1.462613	-0.843044	0.000000	-10.000000	0.583333	-26.850000	203.000000	1023.000000	1023.000000	2046.000000
20.959999	-0.014227	-8.408204	-3.968102	-1.441126	-1.890530	-1.108446	0.000000	-10.000000	0.558333	-26.633333	197.000000	1023.000000	1023.000000	2046.000000
20.980000	-0.015643	-9.244940	-4.097687	-1.704988	-2.150221	-1.292045	0.000000	-10.000000	0.541667	-26.200001	188.000000	1023.000000	1023.000000	2046.000000
21.000000	-0.017060	-10.082415	-4.170496	-1.882722	-2.494277	-1.534920	0.000000	-10.000000	0.533333	-25.883333	179.166672	1023.000000	1023.000000	2046.000000
21.020000	-0.018022	-10.651282	-4.203406	-2.007291	-2.733520	-1.707066	0.000000	-10.000000	0.525000	-25.500000	170.500000	1023.000000	1023.000000	2046.000000
21.040001	-0.018965	-11.208235	-4.290228	-2.065021	-2.924060	-1.928926	0.000000	-10.000000	0.508333	-25.316668	162.000000	1023.000000	1023.000000	2046.000000
21.059999	-0.019729	-11.659644	-4.352519	-2.167777	-3.088222	-2.051127	0.000000	-10.000000	0.491667	-24.783333	153.500000	1023.000000	1023.000000	2046.000000
21.080000	-0.020653	-12.206070	-4.404893	-2.282186	-3.348682	-2.170309	0.000000	-10.000000	0.491667	-24.266666	145.166672	1023.000000	1023.000000	2046.000000
21.100000	-0.021312	-12.595315	-4.475310	-2.337471	-3.427277	-2.355257	0.000000	-10.000000	0.466667	-23.600000	137.000000	1023.000000	1023.000000	2046.000000
21.120001	-0.021807	-12.887807	-4.461124	-2.349789	-3.581450	-2.495443	0.000000	-10.000000	0.441667	-23.083334	129.166672	1023.000000	1023.000000	2046.000000
21.139999	-0.022124	-13.075384	-4.345794	-2.376206	-3.759550	-2.593835	0.000000	-10.000000	0.400000	-22.433334	121.500000	1023.000000	1023.000000	2046.000000
21.160000	-0.022775	-13.459787	-4.294757	-2.491807	-3.997858	-2.675364	0.000000	-10.000000	0.375000	-21.783335	114.166664	1023.000000	1023.000000	2046.000000
21.180000	-0.023740	-14.030423	-4.394345	-2.825404	-4.272233	-2.538442	0.000000	-10.000000	0.350000	-21.166668	106.833336	1023.000000	1023.000000	2046.000000
21.200001	-0.024678	-14.584826	-4.528772	-2.942299	-4.581714	-2.532042	0.000000	-10.000000	0.333333	-20.483334	99.833336	1023.000000	1023.000000	2046.000000
21.219999	-0.025025	-14.789796	-4.644413	-2.748918	-4.579531	-2.816934	0.000000	-10.000000	0.333333	-19.866667	93.000000	1023.000000	1023.000000	2046.000000
21.240000	-0.025300	-14.952118	-4.867523	-2.675937	-4.559434	-2.849224	0.000000	-10.000000	0.341667	-19.483334	86.333336	1023.000000	1023.000000	2046.000000
21.260000	-0.026234	-15.504014	-5.110325	-2.782536	-4.656248	-2.954904	0.000000	-10.000000	0.350000	-19.166668	79.833336	1023.000000	1023.000000	2046.000000
21.280001	-0.027715	-16.379730	-5.242945	-3.188230	-4.748536	-3.200020	0.000000	-10.000000	0.316667	-18.666668	73.500000	1023.000000	1023.000000	2046.000000
21.299999	-0.029520	-17.446150	-5.285861	-3.664798	-4.993646	-3.501846	0.000000	-10.000000	0.283333	-17.766666	67.500000	1023.000000	1023.000000	2046.000000
21.320000	-0.031147	-18.407898	-5.580744	-3.813701	-5.153403	-3.860050	0.000000	-10.000000	0.233333	-16.883333	61.500000	1023.000000	1023.000000	2046.000000
21.340000	-0.032529	-19.224581	-5.929190	-3.899776	-5.336699	-4.058917	0.000000	-10.000000	0.216667	-15.900001	55.666668	1023.000000	1023.000000	2046.000000
21.360001	-0.033690	-19.910654	-6.274519	-4.030775	-5.488447	-4.116913	0.000000	-10.000000	0.191667	-14.766667	50.166668	1023.000000	1023.000000	2046.000000
21.379999	-0.034475	-20.374655	-6.549323	-4.215385	-5.625948	-3.983999	0.000000	-10.000000	0.183333	-13.866667	45.333332	1023.000000	1023.000000	2046.000000
21.400000	-0.035295	-20.859121	-6.904897	-4.368247	-5.688629	-3.897348	0.000000	-10.000000	0.183333	-13.416667	40.666668	1023.000000	1023.000000	2046.000000
21.420000	-0.036084	-21.325804	-7.201923	-4.403139	-5.869902	-3.850839	0.000000	-10.000000	0.191667	-13.683333	36.333332	1023.000000	1023.000000	2046.000000
21.440001	-0.036711	-21.696377	-7.496886	-4.390272	-5.995333	-3.813886	0.000000	-10.000000	0.191667	-13.833334	31.666666	1023.000000	1023.000000	2046.000000
21.459999	-0.037049	-21.895712	-7.667544	-4.299607	-6.093053	-3.835508	0.000000	-10.000000	0.175000	-13.666667	27.166666	1023.000000	1023.000000	2046.000000
21.480000	-0.037429	-22.120718	-7.746963	-4.245699	-6.190289	-3.937767	0.000000	-10.000000	0.141667	-12.966667	22.500000	1023.000000	1023.000000	2046.000000
21.500000	-0.037576	-22.207392	-7.795864	-4.245739	-6.226742	-3.939048	0.000000	-10.000000	0.116667	-12.033334	18.166666	1023.000000	1023.000000	2046.000000
21.520000	-0.037814	-22.348112	-7.848108	-4.226348	-6.246424	-4.027231	0.000000	-10.000000	0.100000	-11.133333	14.000000	1023.000000	1023.000000	2046.000000
21.540001	-0.037857	-22.373362	-7.849025	-4.259795	-6.280404	-3.984139	0.000000	-10.000000	0.100000	-10.233334	10.333333	1023.000000	1023.000000	2046.000000
21.559999	-0.037968	-22.439232	-7.846424	-4.357882	-6.273648	-3.961277	0.000000	-10.000000	0.083333	-9.450001	6.833333	1023.000000	1023.000000	2046.000000
21.580000	-0.038125	-22.532051	-7.788538	-4.493627	-6.285529	-3.964357	0.000000	-10.000000	0.066667	-8.566668	3.833333	1023.000000	1023.000000	2046.000000
21.600000	-0.038062	-22.494707	-7.697061	-4.554777	-6.219606	-4.023263	0.000000	-10.000000	0.058333	-8.100000	1.333333	1023.000000	1023.000000	2046.000000
21.620001	-0.038054	-22.489628	-7.540643	-4.655514	-6.293001	-4.000470	0.000000	-10.000000	0.066667	-7.633334	-1.000000	1023.000000	1023.000000	2046.000000
21.639999	-0.038055	-22.490696	-7.474531	-4.708944	-6.236959	-4.070262	0.000000	-10.000000	0.066667	-7.233334	-3.166667	1023.000000	1023.000000	2046.000000
21.660000	-0.038034	-22.477989	-7.370283	-4.830778	-6.241350	-4.035578	0.000000	-10.000000	0.058333	-6.633333	-5.833333	1023.000000	1023.000000	2046.000000
21.680000	-0.038138	-22.539577	-7.348000	-4.893150	-6.168779	-4.129648	0.000000	-10.000000	0.050000	-6.283333	-8.166667	1023.000000	1023.000000	2046.000000
21.700001	-0.038453	-22.725990	-7.211467	-4.957365	-6.304565	-4.252593	0.000000	-10.000000	0.050000	-6.100000	-10.500000	1023.000000	1023.000000	2046.000000
21.719999	-0.038901	-22.990284	-7.146184	-5.041374	-6.379058	-4.423668	0.000000	-10.000000	0.050000	-5.733334	-12.500000	1023.000000	1023.000000	2046.000000
21.740000	-0.039397	-23.283569	-7.032958	-5.147968	-6.564906	-4.537739	0.000000	-10.000000	0.050000	-5.216667	-14.333333	1023.000000	1023.000000	2046.000000
21.760000	-0.039804	-23.524248	-6.987748	-5.192111	-6.639964	-4.704425	0.000000	-10.000000	0.050000	-4.500000	-16.000000	1023.000000	1023.000000	2046.000000
21.780001	-0.040180	-23.746218	-6.901823	-5.255615	-6.859836	-4.728943	0.000000	-10.000000	0.041667	-3.866667	-17.333334	1023.000000	1023.000000	2046.000000
21.799999	-0.040295	-23.814157	-6.834325	-5.248773	-6.900401	-4.830659	0.000000	-10.000000	0.033333	-3.266667	-18.666666	1023.000000	1023.000000	2046.000000
21.820000	-0.040223	-23.771587	-6.667055	-5.266112	-6.998994	-4.839426	0.000000	-10.000000	0.016667	-2.950000	-19.833334	1023.000000	1023.000000	2046.000000
21.840000	-0.040035	-23.660679	-6.537564	-5.239796	-6.997929	-4.885390	0.000000	-10.000000	0.025000	-2.650000	-21.000000	1023.000000	1023.000000	2046.000000
21.860001	-0.039880	-23.568783	-6.479864	-5.189318	-7.000772	-4.898827	0.000000	-10.000000	0.025000	-1.916667	-21.666666	1023.000000	1023.000000	2046.000000
21.879999	-0.039658	-23.438152	-6.441307	-5.174883	-6.977637	-4.844325	0.000000	-10.000000	0.041667	-0.966667	-22.000000	1023.000000	1023.000000	2046.000000
21.900000	-0.039394	-23.281569	-6.383118	-5.139993	-6.954722	-4.803736	0.000000	-10.000000	0.025000	0.400000	-22.000000	1023.000000	1023.000000	2046.000000
21.920000	-0.038960	-23.025557	-6.297820	-4.996896	-6.930609	-4.800231	0.000000	-10.000000	0.016667	1.833333	-22.000000	1023.000000	1023.000000	2046.000000
21.940001	-0.038306	-22.639025	-6.191427	-4.865827	-6.854078	-4.727691	0.000000	-10.000000	-0.016667	3.883333	-22.000000	1023.000000	1023.000000	2046.000000
21.959999	-0.037490	-22.156754	-5.991452	-4.772439	-6.841932	-4.550930	0.000000	-10.000000	-0.033333	6.233334	-22.000000	1023.000000	1023.000000	2046.000000
21.980000	-0.036740	-21.713343	-5.821642	-4.620114	-6.810852	-4.460736	0.000000	-10.000000	-0.058333	8.650001	-22.000000	1023.000000	1023.000000	2046.000000
22.000000	-0.035733	-21.117935	-5.599152	-4.421864	-6.743128	-4.353792	0.000000	-10.000000	-0.091667	10.950001	-22.000000	1023.000000	1023.000000	2046.000000
22.020000	-0.034715	-20.516325	-5.380948	-4.306324	-6.658218	-4.170836	0.000000	-10.000000	-0.125000	12.816667	-22.000000	1023.000000	1023.000000	2046.000000
22.040001	-0.033675	-19.901791	-5.179473	-4.139209	-6.561020	-4.022089	0.000000	-10.000000	-0.166667	14.500000	-22.000000	1023.000000	1023.000000	2046.000000
22.059999	-0.032659	-19.301186	-5.006420	-3.975607	-6.384067	-3.935091	0.000000	-10.000000	-0.183333	16.283333	-5.500000	1023.000000	1023.000000	2046.000000
22.080000	-0.031540	-18.640238	-4.762792	-3.866320	-6.286667	-3.724459	0.000000	-10.000000	-0.200000	17.583332	11.000000	1023.000000	1023.000000	2046.000000
22.100000	-0.030467	-18.005917	-4.619323	-3.708891	-6.047197	-3.630506	0.000000	-10.000000	-0.216667	18.666666	29.500000	1023.000000	1023.000000	2046.000000
22.120001	-0.029306	-17.319656	-4.326383	-3.568588	-5.978190	-3.446494	0.000000	-10.000000	-0.233333	19.233334	33.500000	1023.000000	1023.000000	2046.000000
22.139999	-0.028167	-16.646578	-4.220739	-3.476887	-5.713745	-3.235206	0.000000	-10.000000	-0.266667	19.800001	39.666668	1023.000000	1023.000000	2046.000000
22.160000	-0.026978	-15.943895	-4.076131	-3.281566	-5.492061	-3.094137	0.000000	-10.000000	-0.283333	20.500000	46.166668	1023.000000	1023.000000	2046.000000
22.180000	-0.025685	-15.180037	-3.855152	-3.152297	-5.343524	-2.829064	0.000000	-10.000000	-0.300000	21.000000	53.000000	1023.000000	1023.000000	2046.000000
22.200001	-0.024526	-14.494729	-3.703005	-3.026596	-5.180959	-2.584169	0.000000	-10.000000	-0.308333	21.716667	60.000000	1023.000000	1023.000000	2046.000000
22.219999	-0.023314	-13.778334	-3.510525	-2.839773	-5.039229	-2.388806	0.000000	-10.000000	-0.341667	22.200001	67.000000	1023.000000	1023.000000	2046.000000
22.240000	-0.022115	-13.069998	-3.346152	-2.551111	-4.822752	-2.349983	0.000000	-10.000000	-0.350000	22.683334	74.333336	1023.000000	1023.000000	2046.000000
22.260000	-0.021075	-12.455277	-3.107425	-2.444733	-4.712694	-2.190425	0.000000	-10.000000	-0.366667	23.350000	81.833336	1023.000000	1023.000000	2046.000000
22.280001	-0.020249	-11.967161	-2.841362	-2.411490	-4.627675	-2.086634	0.000000	-10.000000	-0.366667	24.000000	89.500000	1023.000000	1023.000000	2046.000000
22.299999	-0.019453	-11.496693	-2.581055	-2.378308	-4.569415	-1.967915	0.000000	-10.000000	-0.400000	24.583334	97.333336	1023.000000	1023.000000	2046.000000
22.320000	-0.018888	-11.162957	-2.404231	-2.450326	-4.556324	-1.752076	0.000000	-10.000000	-0.416667	25.083334	105.500000	1023.000000	1023.000000	2046.000000
22.340000	-0.017948	-10.607300	-2.297464	-2.358134	-4.430924	-1.520778	0.000000	-10.000000	-0.416667	25.333334	113.833336	1023.000000	1023.000000	2046.000000
22.360001	-0.016149	-9.544226	-2.143109	-1.921983	-3.987171	-1.491963	0.000000	-10.000000	-0.408333	25.366667	122.333336	1023.000000	1023.000000	2046.000000
22.379999	-0.014285	-8.442229	-2.027596	-1.599826	-3.627126	-1.187681	0.000000	-10.000000	-0.400000	25.016666	130.666672	1023.000000	1023.000000	2046.000000
22.400000	-0.012919	-7.635329	-1.916994	-1.465797	-3.304322	-0.948216	0.000000	-10.000000	-0.400000	24.966667	139.166672	1023.000000	1023.000000	2046.000000
22.420000	-0.012311	-7.275963	-1.941574	-1.520349	-3.010395	-0.803645	0.000000	-10.000000	-0.416667	25.266668	147.500000	1023.000000	1023.000000	2046.000000
22.440001	-0.012318	-7.279961	-2.156227	-1.649249	-2.838463	-0.636021	0.000000	-10.000000	-0.433333	25.750000	155.833328	1023.000000	1023.000000	2046.000000
22.459999	-0.012528	-7.404340	-2.561554	-1.600561	-2.742827	-0.499397	0.000000	-10.000000	-0.450000	25.983334	164.333328	1023.000000	1023.000000	2046.000000
22.480000	-0.012633	-7.466172	-2.958555	-1.606042	-2.609225	-0.292349	0.000000	-10.000000	-0.433333	25.716667	173.000000	1023.000000	1023.000000	2046.000000
22.500000	-0.012202	-7.211230	-3.100572	-1.615319	-2.439300	-0.056039	0.000000	-10.000000	-0.408333	25.116667	181.666672	1023.000000	1023.000000	2046.000000
22.520000	-0.011180	-6.607437	-3.149338	-1.477385	-2.209569	0.228854	0.000000	-10.000000	-0.383333	24.250000	190.166672	1023.000000	1023.000000	2046.000000
22.540001	-0.010194	-6.024385	-3.252529	-1.188372	-2.019288	0.435803	0.000000	-10.000000	-0.366667	24.083334	198.166672	1023.000000	1023.000000	2046.000000
22.559999	-0.009067	-5.358578	-3.262866	-0.926240	-1.900199	0.730727	0.000000	-10.000000	-0.375000	23.933332	206.166672	1023.000000	1023.000000	2046.000000
22.580000	-0.007769	-4.591257	-3.224260	-0.588799	-1.709650	0.931452	0.000000	-10.000000	-0.383333	24.233334	214.333328	1023.000000	1023.000000	2046.000000
22.600000	-0.006246	-3.691656	-3.062527	-0.328244	-1.530399	1.229514	0.000000	-10.000000	-0.408333	24.350000	222.666672	1023.000000	1023.000000	2046.000000
22.620001	-0.004678	-2.764564	-2.981506	0.012961	-1.206878	1.410858	0.000000	-10.000000	-0.408333	24.716667	231.000000	1023.000000	1023.000000	2046.000000
22.639999	-0.003025	-1.787977	-2.784610	0.242287	-0.940344	1.694690	0.000000	-10.000000	-0.408333	25.033333	239.000000	1023.000000	1023.000000	2046.000000
22.660000	-0.001442	-0.852010	-2.571882	0.532262	-0.667833	1.855442	0.000000	-10.000000	-0.400000	24.966667	247.166672	1023.000000	1023.000000	2046.000000
22.680000	0.000315	0.186145	-2.285275	0.768543	-0.406905	2.109782	0.000000	-10.000000	-0.416667	25.116667	255.500000	1023.000000	1023.000000	2046.000000
22.700001	0.002205	1.303271	-1.940347	0.998011	-0.119254	2.364861	0.000000	-10.000000	-0.433333	25.083334	263.833344	1023.000000	1023.000000	2046.000000
22.719999	0.004142	2.447888	-1.470375	1.146099	0.163116	2.609049	0.000000	-10.000000	-0.441667	25.266666	272.333344	1023.000000	1023.000000	2046.000000
22.740000	0.005979	3.533579	-1.164168	1.307197	0.545672	2.844878	0.000000	-10.000000	-0.433333	24.983334	280.666656	1023.000000	1023.000000	2046.000000
22.760000	0.007679	4.538154	-0.964030	1.415071	0.976328	3.110785	0.000000	-10.000000	-0.425000	24.750000	289.000000	1023.000000	1023.000000	2046.000000
22.780001	0.009557	5.647956	-0.685775	1.453034	1.451741	3.428956	0.000000	-10.000000	-0.400000	24.450001	297.166656	1023.000000	1023.000000	2046.000000
22.799999	0.011409	6.742682	-0.373767	1.475058	1.906133	3.735258	0.000000	-10.000000	-0.366667	23.950001	305.500000	1023.000000	1023.000000	2046.000000
22.820000	0.013187	7.793381	0.047307	1.510688	2.224136	4.011250	0.000000	-10.000000	-0.325000	23.300001	313.833344	1023.000000	1023.000000	2046.000000
22.840000	0.014590	8.622960	0.358707	1.605512	2.483370	4.175371	0.000000	-10.000000	-0.316667	22.483334	321.666656	1023.000000	1023.000000	2046.000000
22.860001	0.015961	9.432895	0.710940	1.706669	2.674383	4.340903	0.000000	-10.000000	-0.308333	22.083334	329.166656	1023.000000	1023.000000	2046.000000
22.879999	0.017192	10.160538	1.124196	1.746882	2.827164	4.462296	0.000000	-10.000000	-0.325000	21.933334	336.500000	1023.000000	1023.000000	2046.000000
22.900000	0.018306	10.818842	1.460451	1.876840	2.915683	4.565867	0.000000	-10.000000	-0.316667	22.283333	343.833344	1023.000000	1023.000000	2046.000000
22.920000	0.019563	11.561803	1.817319	2.067268	2.998562	4.678653	0.000000	-10.000000	-0.316667	22.583334	351.333344	1023.000000	1023.000000	2046.000000
22.940001	0.021121	12.482286	2.165605	2.320007	3.123345	4.873331	0.000000	-10.000000	-0.316667	22.933334	358.666656	1023.000000	1023.000000	2046.000000
22.959999	0.022837	13.496591	2.481139	2.611954	3.386795	5.016703	0.000000	-10.000000	-0.316667	22.966667	366.333344	1023.000000	1023.000000	2046.000000
22.980000	0.024706	14.601472	2.805004	2.850761	3.654100	5.291606	0.000000	-10.000000	-0.333333	23.033333	374.000000	1023.000000	1023.000000	2046.000000
23.000000	0.026791	15.833227	3.132455	3.122409	3.999985	5.578378	0.000000	-10.000000	-0.333333	23.116667	381.833344	1023.000000	1023.000000	2046.000000
23.020000	0.028931	17.098442	3.473753	3.435872	4.352743	5.836074	0.000000	-10.000000	-0.350000	23.233334	389.500000	1023.000000	1023.000000	2046.000000
23.040001	0.031113	18.388020	3.865453	3.753734	4.669705	6.099127	0.000000	-10.000000	-0.350000	23.600000	397.166656	1023.000000	1023.000000	2046.000000
23.059999	0.033310	19.686085	4.275063	4.011283	5.003982	6.395756	0.000000	-10.000000	-0.333333	23.550001	405.000000	1023.000000	1023.000000	2046.000000
23.080000	0.035562	21.017040	4.727938	4.361730	5.329145	6.598227	0.000000	-10.000000	-0.333333	23.533335	413.000000	1023.000000	1023.000000	2046.000000
23.100000	0.037691	22.275118	5.203104	4.615072	5.590729	6.866214	0.000000	-10.000000	-0.333333	23.316668	421.000000	1023.000000	1023.000000	2046.000000
23.120001	0.039245	23.193958	5.591317	4.790403	5.723199	7.089039	0.000000	-10.000000	-0.341667	23.466667	428.666656	1023.000000	1023.000000	2046.000000
23.139999	0.040701	24.054230	5.889890	4.751751	5.881379	7.531209	0.000000	-10.000000	-0.308333	23.216667	436.333344	1023.000000	1023.000000	2046.000000
23.160000	0.041994	24.818323	6.030586	4.916883	6.093334	7.777522	0.000000	-10.000000	-0.258333	22.433334	444.000000	1023.000000	1023.000000	2046.000000
23.180000	0.043616	25.777222	6.044287	5.473796	6.564460	7.694679	0.000000	-10.000000	-0.200000	20.500000	451.833344	1023.000000	1023.000000	2046.000000
23.200001	0.044470	26.281963	5.988517	5.601071	6.772748	7.919626	0.000000	-10.000000	-0.150000	18.116667	459.000000	1023.000000	1023.000000	2046.000000
23.219999	0.043917	25.954762	5.755253	5.559474	6.822866	7.817167	0.000000	-10.000000	-0.083333	15.000000	465.500000	1023.000000	1023.000000	2046.000000
23.240000	0.042926	25.369148	5.602591	5.437973	6.787775	7.540810	0.000000	-10.000000	-0.033333	11.600000	471.000000	1023.000000	1023.000000	2046.000000
23.260000	0.041576	24.571190	5.485344	5.128934	6.660196	7.296715	0.000000	-10.000000	0.016667	7.483334	475.666656	1023.000000	1023.000000	2046.000000
23.280001	0.040058	23.674234	4.996884	4.917253	6.656963	7.103133	0.000000	-10.000000	0.050000	2.250000	478.833344	1023.000000	1023.000000	2046.000000
23.299999	0.038311	22.641613	4.419247	4.770351	6.562449	6.889566	0.000000	-10.000000	0.083333	-2.883333	480.500000	1023.000000	1023.000000	2046.000000
23.320000	0.036726	21.704945	3.854450	4.526927	6.531975	6.791593	0.000000	-10.000000	0.116667	-8.316667	481.000000	1023.000000	1023.000000	2046.000000
23.340000	0.035478	20.967667	3.462541	4.364681	6.488537	6.651907	0.000000	-10.000000	0.158333	-12.116667	481.000000	1023.000000	1023.000000	2046.000000
23.360001	0.034069	20.134737	3.068668	4.284592	6.294062	6.487414	0.000000	-10.000000	0.208333	-14.983334	481.000000	1023.000000	1023.000000	2046.000000
23.379999	0.032690	19.320074	2.594175	4.273391	6.133578	6.318929	0.000000	-10.000000	0.241667	-16.350000	477.666656	1023.000000	1023.000000	2046.000000
23.400000	0.031451	18.587339	2.220244	4.268792	5.927663	6.170641	0.000000	-10.000000	0.241667	-17.216667	469.500000	1023.000000	1023.000000	2046.000000
23.420000	0.030253	17.879761	1.890460	4.314713	5.725787	5.948802	0.000000	-10.000000	0.258333	-18.050001	459.333344	1023.000000	1023.000000	2046.000000
23.440001	0.028918	17.090614	1.510794	4.267918	5.567662	5.744241	0.000000	-10.000000	0.291667	-18.950001	450.166656	1023.000000	1023.000000	2046.000000
23.459999	0.027473	16.236300	1.153765	4.265285	5.430164	5.387085	0.000000	-10.000000	0.350000	-20.033335	443.666656	1023.000000	1023.000000	2046.000000
23.480000	0.026114	15.433591	0.860376	4.167272	5.242595	5.163348	0.000000	-10.000000	0.383333	-21.300001	436.833344	1023.000000	1023.000000	2046.000000
23.500000	0.024764	14.635627	0.547333	4.117169	5.094463	4.876661	0.000000	-10.000000	0.408333	-22.400000	429.833344	1023.000000	1023.000000	2046.000000
23.520000	0.023366	13.809223	0.367409	3.990446	4.859192	4.592176	0.000000	-10.000000	0.433333	-23.383333	422.500000	1023.000000	1023.000000	2046.000000
23.540001	0.022010	13.007925	0.172442	3.819149	4.726939	4.289396	0.000000	-10.000000	0.483333	-24.250000	414.833344	1023.000000	1023.000000	2046.000000
23.559999	0.020566	12.154664	0.026467	3.552510	4.469835	4.105852	0.000000	-10.000000	0.541667	-25.183332	406.666656	1023.000000	1023.000000	2046.000000
23.580000	0.018940	11.193312	-0.213731	3.383621	4.254146	3.769276	0.000000	-10.000000	0.583333	-26.000000	398.166656	1023.000000	1023.000000	2046.000000
23.600000	0.017200	10.165229	-0.475618	3.050313	4.067430	3.523104	0.000000	-10.000000	0.591667	-26.716667	389.333344	1023.000000	1023.000000	2046.000000
23.620001	0.015499	9.159648	-0.693664	2.664898	3.910460	3.277954	0.000000	-10.000000	0.616667	-27.133333	380.500000	1023.000000	1023.000000	2046.000000
23.639999	0.013902	8.216039	-0.818411	2.348335	3.676694	3.009419	0.000000	-10.000000	0.641667	-27.600000	371.500000	1023.000000	1023.000000	2046.000000
23.660000	0.012065	7.130322	-0.957948	2.049259	3.363829	2.675181	0.000000	-10.000000	0.675000	-27.549999	362.333344	1023.000000	1023.000000	2046.000000
23.680000	0.010139	5.991971	-1.002661	1.719265	2.953615	2.321752	0.000000	-10.000000	0.666667	-27.633333	353.166656	1023.000000	1023.000000	2046.000000
23.700001	0.008255	4.878713	-1.113218	1.550640	2.523809	1.917482	0.000000	-10.000000	0.658333	-27.533333	343.833344	1023.000000	1023.000000	2046.000000
23.719999	0.006328	3.739822	-1.223497	1.292552	2.054952	1.615815	0.000000	-10.000000	0.650000	-27.783333	334.666656	1023.000000	1023.000000	2046.000000
23.740000	0.004348	2.569571	-1.454627	1.060171	1.609181	1.354846	0.000000	-10.000000	0.641667	-27.716667	325.333344	1023.000000	1023.000000	2046.000000
23.760000	0.002662	1.572966	-1.595299	0.882523	1.172983	1.112760	0.000000	-10.000000	0.633333	-27.766666	316.166656	1023.000000	1023.000000	2046.000000
23.780001	0.001190	0.703267	-1.729296	0.776612	0.825434	0.830518	0.000000	-10.000000	0.633333	-27.550001	306.833344	1023.000000	1023.000000	2046.000000
23.799999	-0.000204	-0.120766	-1.886678	0.738294	0.496227	0.531391	0.000000	-10.000000	0.641667	-27.466667	297.666656	1023.000000	1023.000000	2046.000000
23.820000	-0.001557	-0.919941	-2.039897	0.631478	0.173323	0.315155	0.000000	-10.000000	0.616667	-27.300001	288.500000	1023.000000	1023.000000	2046.000000
23.840000	-0.002902	-1.714995	-2.278285	0.437333	-0.075384	0.201341	0.000000	-10.000000	0.583333	-26.983334	279.500000	1023.000000	1023.000000	2046.000000
23.860001	-0.004229	-2.499226	-2.479713	0.330971	-0.353504	0.003019	0.000000	-10.000000	0.550000	-26.683334	270.500000	1023.000000	1023.000000	2046.000000
23.879999	-0.005368	-3.172628	-2.646595	0.231895	-0.599678	-0.158250	0.000000	-10.000000	0.550000	-26.300001	261.500000	1023.000000	1023.000000	2046.000000
23.900000	-0.006667	-3.940449	-2.801491	0.057898	-0.928266	-0.268591	0.000000	-10.000000	0.550000	-26.216667	252.666672	1023.000000	1023.000000	2046.000000
23.920000	-0.007702	-4.551622	-2.962311	-0.077508	-1.160706	-0.351097	0.000000	-10.000000	0.550000	-26.166666	243.833328	1023.000000	1023.000000	2046.000000
23.940001	-0.008903	-5.261424	-3.140365	-0.220997	-1.417702	-0.482360	0.000000	-10.000000	0.550000	-25.916666	235.166672	1023.000000	1023.000000	2046.000000
23.959999	-0.009956	-5.884162	-3.217749	-0.314747	-1.709404	-0.642262	0.000000	-10.000000	0.550000	-25.633333	226.500000	1023.000000	1023.000000	2046.000000
23.980000	-0.011139	-6.582960	-3.419320	-0.452276	-1.881780	-0.829584	0.000000	-10.000000	0.541667	-25.300001	218.000000	1023.000000	1023.000000	2046.000000
24.000000	-0.012239	-7.233212	-3.504385	-0.593914	-2.166464	-0.968448	0.000000	-10.000000	0.533333	-25.166668	209.500000	1023.000000	1023.000000	2046.000000
24.020000	-0.013509	-7.983632	-3.712103	-0.736580	-2.354461	-1.180488	0.000000	-10.000000	0.525000	-24.950001	201.166672	1023.000000	1023.000000	2046.000000
24.040001	-0.014629	-8.645490	-3.836920	-0.871444	-2.582023	-1.355103	0.000000	-10.000000	0.525000	-24.766666	192.833328	1023.000000	1023.000000	2046.000000
24.059999	-0.015698	-9.277245	-3.926975	-1.049396	-2.751328	-1.549546	0.000000	-10.000000	0.516667	-24.583334	184.500000	1023.000000	1023.000000	2046.000000
24.080000	-0.016655	-9.843004	-3.997715	-1.170109	-2.955206	-1.719975	0.000000	-10.000000	0.500000	-24.333334	176.166672	1023.000000	1023.000000	2046.000000
24.100000	-0.017439	-10.306700	-3.969068	-1.283500	-3.187699	-1.866433	0.000000	-10.000000	0.483333	-24.000000	168.000000	1023.000000	1023.000000	2046.000000
24.120001	-0.018623	-11.006310	-4.072770	-1.513605	-3.421622	-1.998312	0.000000	-10.000000	0.450000	-23.483334	160.000000	1023.000000	1023.000000	2046.000000
24.139999	-0.020060	-11.855320	-4.135683	-1.767871	-3.796071	-2.155696	0.000000	-10.000000	0.425000	-23.000000	152.166672	1023.000000	1023.000000	2046.000000
24.160000	-0.021694	-12.821319	-4.331224	-2.202654	-4.153353	-2.134087	0.000000	-10.000000	0.391667	-22.533335	144.500000	1023.000000	1023.000000	2046.000000
24.180000	-0.022919	-13.544957	-4.448914	-2.252755	-4.380607	-2.462682	0.000000	-10.000000	0.391667	-22.150002	137.000000	1023.000000	1023.000000	2046.000000
24.200001	-0.023410	-13.835307	-4.741044	-2.185148	-4.295830	-2.613286	0.000000	-10.000000	0.375000	-21.883333	129.666672	1023.000000	1023.000000	2046.000000
24.219999	-0.023754	-14.038479	-4.875628	-2.151288	-4.329822	-2.681741	0.000000	-10.000000	0.366667	-21.483334	122.333336	1023.000000	1023.000000	2046.000000
24.240000	-0.024512	-14.486704	-5.033821	-2.344786	-4.272319	-2.835779	0.000000	-10.000000	0.350000	-20.916666	115.166664	1023.000000	1023.000000	2046.000000
24.260000	-0.025841	-15.272059	-5.127913	-2.763584	-4.342415	-3.038148	0.000000	-10.000000	0.333333	-20.150000	108.166664	1023.000000	1023.000000	2046.000000
24.280001	-0.027589	-16.305079	-5.296389	-3.139874	-4.554662	-3.314153	0.000000	-10.000000	0.300000	-19.183334	101.500000	1023.000000	1023.000000	2046.000000
24.299999	-0.029182	-17.246708	-5.631109	-3.245046	-4.768394	-3.602158	0.000000	-10.000000	0.258333	-18.016666	95.000000	1023.000000	1023.000000	2046.000000
24.320000	-0.031012	-18.328125	-6.096804	-3.453412	-4.986072	-3.791838	0.000000	-10.000000	0.225000	-16.583334	89.000000	1023.000000	1023.000000	2046.000000
24.340000	-0.032208	-19.035086	-6.366111	-3.691908	-5.238591	-3.738476	0.000000	-10.000000	0.208333	-15.533334	83.500000	1023.000000	1023.000000	2046.000000
24.360001	-0.033256	-19.654406	-6.766036	-3.893859	-5.324923	-3.669588	0.000000	-10.000000	0.200000	-15.200000	78.500000	1023.000000	1023.000000	2046.000000
24.379999	-0.034068	-20.134224	-7.058577	-3.959191	-5.480852	-3.635603	0.000000	-10.000000	0.200000	-15.350000	73.333336	1023.000000	1023.000000	2046.000000
24.400000	-0.035039	-20.707933	-7.445179	-3.987862	-5.610106	-3.664785	0.000000	-10.000000	0.200000	-15.600000	68.166664	1023.000000	1023.000000	2046.000000
24.420000	-0.035499	-20.979700	-7.654761	-3.897843	-5.729155	-3.697941	0.000000	-10.000000	0.200000	-15.450000	62.833332	1023.000000	1023.000000	2046.000000
24.440001	-0.035980	-21.264030	-7.755433	-3.926518	-5.883976	-3.698103	0.000000	-10.000000	0.200000	-15.050000	57.666668	1023.000000	1023.000000	2046.000000
24.459999	-0.036109	-21.340710	-7.814250	-3.882000	-5.911069	-3.733391	0.000000	-10.000000	0.200000	-14.300000	52.666668	1023.000000	1023.000000	2046.000000
24.480000	-0.036313	-21.461119	-7.825663	-3.873533	-5.970972	-3.790950	0.000000	-10.000000	0.183333	-13.533334	47.833332	1023.000000	1023.000000	2046.000000
24.500000	-0.036371	-21.495018	-7.853820	-3.885678	-5.979788	-3.775731	0.000000	-10.000000	0.150000	-12.750000	43.333332	1023.000000	1023.000000	2046.000000
24.520000	-0.036579	-21.618008	-7.886897	-3.892567	-6.005749	-3.832795	0.000000	-10.000000	0.116667	-11.950000	39.000000	1023.000000	1023.000000	2046.000000
24.540001	-0.036641	-21.654699	-7.831436	-3.965718	-6.001232	-3.856314	0.000000	-10.000000	0.091667	-11.050000	35.000000	1023.000000	1023.000000	2046.000000
24.559999	-0.036620	-21.642532	-7.734256	-4.112535	-5.975858	-3.819883	0.000000	-10.000000	0.083333	-10.316667	31.333334	1023.000000	1023.000000	2046.000000
24.580000	-0.036714	-21.698009	-7.585993	-4.181940	-6.013465	-3.916612	0.000000	-10.000000	0.083333	-9.850000	27.833334	1023.000000	1023.000000	2046.000000
24.600000	-0.036877	-21.794039	-7.500136	-4.290697	-6.007407	-3.995799	0.000000	-10.000000	0.075000	-9.516667	24.666666	1023.000000	1023.000000	2046.000000
24.620001	-0.037085	-21.917139	-7.461202	-4.455488	-6.027952	-3.972497	0.000000	-10.000000	0.083333	-9.066668	21.500000	1023.000000	1023.000000	2046.000000
24.639999	-0.037183	-21.974909	-7.389849	-4.570984	-5.993824	-4.020252	0.000000	-10.000000	0.075000	-8.666667	18.500000	1023.000000	1023.000000	2046.000000
24.660000	-0.037481	-22.151381	-7.346480	-4.734252	-6.010721	-4.059927	0.000000	-10.000000	0.083333	-8.433333	15.500000	1023.000000	1023.000000	2046.000000
24.680000	-0.037934	-22.419233	-7.299628	-4.855622	-6.065454	-4.198530	0.000000	-10.000000	0.075000	-8.216666	12.666667	1023.000000	1023.000000	2046.000000
24.700001	-0.038569	-22.794378	-7.254777	-4.938550	-6.213555	-4.387497	0.000000	-10.000000	0.066667	-7.800000	10.000000	1023.000000	1023.000000	2046.000000
24.719999	-0.038951	-23.020258	-7.131385	-5.002447	-6.353266	-4.533160	0.000000	-10.000000	0.058333	-7.100000	7.333333	1023.000000	1023.000000	2046.000000
24.740000	-0.039388	-23.278288	-7.015306	-5.084081	-6.550273	-4.628628	0.000000	-10.000000	0.041667	-6.466667	4.833333	1023.000000	1023.000000	2046.000000
24.760000	-0.039808	-23.526594	-6.950095	-5.147125	-6.768501	-4.660873	0.000000	-10.000000	0.033333	-5.550000	2.500000	1023.000000	1023.000000	2046.000000
24.780001	-0.040128	-23.715544	-6.915953	-5.175303	-6.848057	-4.776231	0.000000	-10.000000	0.025000	-4.600000	1.000000	1023.000000	1023.000000	2046.000000
24.799999	-0.040042	-23.664555	-6.814600	-5.185120	-6.898776	-4.766060	0.000000	-10.000000	0.025000	-3.366667	-0.166667	1023.000000	1023.000000	2046.000000
24.820000	-0.039815	-23.530691	-6.672976	-5.174440	-6.913935	-4.769341	0.000000	-10.000000	0.016667	-1.600000	-0.666667	1023.000000	1023.000000	2046.000000
24.840000	-0.039418	-23.295967	-6.555850	-5.108979	-6.904895	-4.726244	0.000000	-10.000000	0.000000	0.550000	-1.000000	1023.000000	1023.000000	2046.000000
24.860001	-0.038994	-23.045612	-6.428027	-5.013656	-6.877525	-4.726405	0.000000	-10.000000	-0.025000	3.100000	-1.000000	1023.000000	1023.000000	2046.000000
24.879999	-0.038344	-22.661556	-6.270969	-4.936226	-6.829995	-4.624366	0.000000	-10.000000	-0.050000	5.900000	-1.000000	1023.000000	1023.000000	2046.000000
24.900000	-0.037469	-22.143955	-6.133383	-4.721589	-6.690624	-4.598360	0.000000	-10.000000	-0.075000	8.833333	-1.000000	1023.000000	1023.000000	2046.000000
24.920000	-0.036385	-21.503292	-5.914837	-4.613613	-6.577860	-4.396981	0.000000	-10.000000	-0.108333	11.633333	-1.000000	1023.000000	1023.000000	2046.000000
24.940001	-0.035266	-20.841980	-5.667697	-4.432358	-6.450262	-4.291663	0.000000	-10.000000	-0.150000	13.816667	-1.000000	1023.000000	1023.000000	2046.000000
24.959999	-0.034107	-20.157152	-5.370918	-4.305865	-6.373761	-4.106607	0.000000	-10.000000	-0.200000	15.700000	-1.000000	1023.000000	1023.000000	2046.000000
24.980000	-0.032752	-19.356457	-5.129172	-4.125838	-6.148958	-3.952489	0.000000	-10.000000	-0.233333	17.566666	7.333333	1023.000000	1023.000000	2046.000000
25.000000	-0.031458	-18.591690	-4.841863	-3.900546	-6.009961	-3.839320	0.000000	-10.000000	-0.266667	19.000000	17.166666	1023.000000	1023.000000	2046.000000
25.020000	-0.030072	-17.772728	-4.587195	-3.743811	-5.836394	-3.605326	0.000000	-10.000000	-0.300000	20.433334	29.166666	1023.000000	1023.000000	2046.000000
25.040001	-0.028812	-17.027935	-4.326440	-3.566659	-5.675275	-3.459560	0.000000	-10.000000	-0.333333	21.200001	35.166668	1023.000000	1023.000000	2046.000000
25.059999	-0.027431	-16.211714	-4.110405	-3.338040	-5.439434	-3.323835	0.000000	-10.000000	-0.358333	22.250000	42.166668	1023.000000	1023.000000	2046.000000
25.080000	-0.026092	-15.420568	-3.791858	-3.165408	-5.278778	-3.184523	0.000000	-10.000000	-0.366667	23.133333	49.500000	1023.000000	1023.000000	2046.000000
25.100000	-0.025047	-14.802646	-3.549635	-3.064019	-5.154724	-3.034268	0.000000	-10.000000	-0.391667	24.066668	57.166668	1023.000000	1023.000000	2046.000000
25.120001	-0.024252	-14.333130	-3.359499	-3.072769	-5.070911	-2.829951	0.000000	-10.000000	-0.416667	24.883333	65.000000	1023.000000	1023.000000	2046.000000
25.139999	-0.023369	-13.811119	-3.171184	-3.088394	-4.982893	-2.568648	0.000000	-10.000000	-0.450000	25.666668	73.166664	1023.000000	1023.000000	2046.000000
25.160000	-0.022373	-13.222246	-3.006038	-2.933846	-4.874355	-2.408007	0.000000	-10.000000	-0.450000	26.316668	81.500000	1023.000000	1023.000000	2046.000000
25.180000	-0.020397	-12.054686	-2.907594	-2.532737	-4.386201	-2.228153	0.000000	-10.000000	-0.450000	26.700001	90.166664	1023.000000	1023.000000	2046.000000
25.200001	-0.018710	-11.057693	-2.792304	-2.210425	-4.032796	-2.022167	0.000000	-10.000000	-0.450000	26.583334	99.000000	1023.000000	1023.000000	2046.000000
25.219999	-0.017333	-10.243979	-2.637639	-2.036903	-3.748068	-1.821368	0.000000	-10.000000	-0.466667	26.566668	108.000000	1023.000000	1023.000000	2046.000000
25.240000	-0.016828	-9.945104	-2.640524	-2.155165	-3.538667	-1.610746	0.000000	-10.000000	-0.483333	26.800001	116.833336	1023.000000	1023.000000	2046.000000
25.260000	-0.016621	-9.823137	-2.716307	-2.229929	-3.436290	-1.440611	0.000000	-10.000000	-0.491667	27.316668	125.666664	1023.000000	1023.000000	2046.000000
25.280001	-0.016613	-9.818368	-3.111638	-2.214640	-3.262043	-1.230048	0.000000	-10.000000	-0.491667	27.750000	134.666672	1023.000000	1023.000000	2046.000000
25.299999	-0.016575	-9.795897	-3.444026	-2.199180	-3.118142	-1.034549	0.000000	-10.000000	-0.466667	27.566668	144.000000	1023.000000	1023.000000	2046.000000
25.320000	-0.015873	-9.380839	-3.540341	-2.135959	-2.916626	-0.787913	0.000000	-10.000000	-0.441667	27.150000	153.333328	1023.000000	1023.000000	2046.000000
25.340000	-0.014873	-8.789652	-3.676847	-1.998826	-2.625430	-0.488549	0.000000	-10.000000	-0.425000	26.383333	162.500000	1023.000000	1023.000000	2046.000000
25.360001	-0.013890	-8.209026	-3.716479	-1.747813	-2.466523	-0.278212	0.000000	-10.000000	-0.425000	25.783333	171.333328	1023.000000	1023.000000	2046.000000
25.379999	-0.012662	-7.482990	-3.803267	-1.407802	-2.222083	-0.049838	0.000000	-10.000000	-0.425000	25.100000	180.000000	1023.000000	1023.000000	2046.000000
25.400000	-0.011329	-6.695421	-3.624943	-1.114851	-2.128164	0.172538	0.000000	-10.000000	-0.433333	25.150000	188.500000	1023.000000	1023.000000	2046.000000
25.420000	-0.009889	-5.844260	-3.537759	-0.835900	-1.846386	0.375785	0.000000	-10.000000	-0.441667	25.266666	196.833328	1023.000000	1023.000000	2046.000000
25.440001	-0.008331	-4.923513	-3.353693	-0.575768	-1.610923	0.616871	0.000000	-10.000000	-0.450000	25.550001	205.333328	1023.000000	1023.000000	2046.000000
25.459999	-0.006724	-3.974078	-3.224555	-0.309120	-1.364574	0.924171	0.000000	-10.000000	-0.450000	25.516668	213.666672	1023.000000	1023.000000	2046.000000
25.480000	-0.004810	-2.842779	-2.947101	-0.037679	-1.059309	1.201309	0.000000	-10.000000	-0.450000	25.466667	222.333328	1023.000000	1023.000000	2046.000000
25.500000	-0.003145	-1.858830	-2.736552	0.255682	-0.748594	1.370635	0.000000	-10.000000	-0.441667	25.566668	230.666672	1023.000000	1023.000000	2046.000000
25.520000	-0.001353	-0.799751	-2.386475	0.457648	-0.470322	1.599398	0.000000	-10.000000	-0.433333	25.466667	239.333328	1023.000000	1023.000000	2046.000000
25.540001	0.000560	0.330972	-2.054368	0.661382	-0.085083	1.809042	0.000000	-10.000000	-0.416667	25.216667	247.666672	1023.000000	1023.000000	2046.000000
25.559999	0.002277	1.345904	-1.731121	0.729938	0.243084	2.104003	0.000000	-10.000000	-0.408333	24.783333	256.333344	1023.000000	1023.000000	2046.000000
25.580000	0.004231	2.500603	-1.436232	0.811534	0.650129	2.475172	0.000000	-10.000000	-0.375000	24.383333	264.666656	1023.000000	1023.000000	2046.000000
25.600000	0.005945	3.513569	-1.115098	0.817756	1.013353	2.797558	0.000000	-10.000000	-0.350000	23.783335	273.000000	1023.000000	1023.000000	2046.000000
25.620001	0.007812	4.616982	-0.768672	0.826987	1.464823	3.093845	0.000000	-10.000000	-0.308333	22.850000	281.000000	1023.000000	1023.000000	2046.000000
25.639999	0.009543	5.639884	-0.379353	0.947370	1.804921	3.266946	0.000000	-10.000000	-0.300000	22.150000	288.666656	1023.000000	1023.000000	2046.000000
25.660000	0.010775	6.367832	-0.073513	1.056066	1.989608	3.395672	0.000000	-10.000000	-0.291667	21.416666	296.166656	1023.000000	1023.000000	2046.000000
25.680000	0.011975	7.077467	0.231065	1.194914	2.201321	3.450167	0.000000	-10.000000	-0.300000	21.350000	303.333344	1023.000000	1023.000000	2046.000000
25.700001	0.012855	7.597386	0.567588	1.225659	2.302264	3.501874	0.000000	-10.000000	-0.300000	20.900000	310.500000	1023.000000	1023.000000	2046.000000
25.719999	0.013903	8.216449	0.899591	1.331974	2.364558	3.620327	0.000000	-10.000000	-0.300000	21.150000	317.500000	1023.000000	1023.000000	2046.000000
25.740000	0.014976	8.851027	1.226107	1.461884	2.396315	3.766720	0.000000	-10.000000	-0.300000	20.900000	324.500000	1023.000000	1023.000000	2046.000000
25.760000	0.016537	9.773193	1.524944	1.639083	2.583537	4.025629	0.000000	-10.000000	-0.300000	20.866667	331.500000	1023.000000	1023.000000	2046.000000
25.780001	0.018221	10.768631	1.822599	1.859859	2.809408	4.276765	0.000000	-10.000000	-0.308333	20.933334	338.500000	1023.000000	1023.000000	2046.000000
25.799999	0.020062	11.856479	2.130550	2.076653	3.068621	4.580655	0.000000	-10.000000	-0.300000	21.266666	345.500000	1023.000000	1023.000000	2046.000000
25.820000	0.022024	13.016036	2.398101	2.425306	3.424554	4.768075	0.000000	-10.000000	-0.283333	21.700001	352.666656	1023.000000	1023.000000	2046.000000
25.840000	0.024054	14.215948	2.751643	2.650202	3.706172	5.107932	0.000000	-10.000000	-0.258333	21.716667	359.833344	1023.000000	1023.000000	2046.000000
25.860001	0.026190	15.478220	3.145138	2.975279	4.057425	5.300378	0.000000	-10.000000	-0.266667	21.450001	367.166656	1023.000000	1023.000000	2046.000000
25.879999	0.028426	16.799904	3.568847	3.276708	4.400812	5.553537	0.000000	-10.000000	-0.283333	21.250000	374.333344	1023.000000	1023.000000	2046.000000
25.900000	0.030527	18.041641	4.095776	3.552479	4.619589	5.773796	0.000000	-10.000000	-0.300000	20.983334	381.500000	1023.000000	1023.000000	2046.000000
25.920000	0.032420	19.160023	4.527555	3.769606	4.834575	6.028286	0.000000	-10.000000	-0.275000	21.450001	388.500000	1023.000000	1023.000000	2046.000000
25.940001	0.033839	19.998716	4.790131	3.801900	5.030725	6.375960	0.000000	-10.000000	-0.250000	21.150002	395.666656	1023.000000	1023.000000	2046.000000
25.959999	0.035411	20.928038	5.030506	3.982679	5.190721	6.724133	0.000000	-10.000000	-0.225000	20.766668	402.833344	1023.000000	1023.000000	2046.000000
25.980000	0.037131	21.944559	5.121223	4.485776	5.621936	6.715624	0.000000	-10.000000	-0.208333	19.483334	409.833344	1023.000000	1023.000000	2046.000000
26.000000	0.038335	22.656021	5.127766	4.614058	5.921749	6.992449	0.000000	-10.000000	-0.175000	18.433334	416.500000	1023.000000	1023.000000	2046.000000
26.020000	0.038149	22.546154	4.900051	4.649590	6.099865	6.896648	0.000000	-10.000000	-0.125000	16.716667	422.666656	1023.000000	1023.000000	2046.000000
26.040001	0.037471	22.145514	4.874075	4.536639	6.019054	6.715745	0.000000	-10.000000	-0.091667	14.416667	428.500000	1023.000000	1023.000000	2046.000000
26.059999	0.036612	21.637522	4.728419	4.349002	6.081845	6.478256	0.000000	-10.000000	-0.050000	11.633333	433.833344	1023.000000	1023.000000	2046.000000
26.080000	0.035353	20.893431	4.305530	4.227221	6.070887	6.289793	0.000000	-10.000000	-0.008333	7.200000	438.333344	1023.000000	1023.000000	2046.000000
26.100000	0.033955	20.067421	3.725050	4.098614	6.053885	6.189871	0.000000	-10.000000	0.041667	1.883333	441.666656	1023.000000	1023.000000	2046.000000
26.120001	0.032558	19.241623	3.222295	3.938003	6.027966	6.053357	0.000000	-10.000000	0.075000	-3.716667	443.333344	1023.000000	1023.000000	2046.000000
26.139999	0.031593	18.671179	2.892174	3.829392	5.972775	5.976839	0.000000	-10.000000	0.100000	-8.133333	444.000000	1023.000000	1023.000000	2046.000000
26.160000	0.030430	17.984249	2.492542	3.740796	5.838271	5.912640	0.000000	-10.000000	0.108333	-10.833333	444.000000	1023.000000	1023.000000	2046.000000
26.180000	0.029453	17.406631	2.098614	3.802899	5.707726	5.797393	0.000000	-10.000000	0.108333	-12.333333	444.000000	1023.000000	1023.000000	2046.000000
26.200001	0.028316	16.734552	1.770029	3.800307	5.460476	5.703741	0.000000	-10.000000	0.108333	-13.083333	444.000000	1023.000000	1023.000000	2046.000000
26.219999	0.027722	16.383598	1.518636	3.876154	5.369583	5.619226	0.000000	-10.000000	0.133333	-13.833333	436.666656	1023.000000	1023.000000	2046.000000
26.240000	0.026780	15.827036	1.221238	3.930740	5.259080	5.415977	0.000000	-10.000000	0.166667	-14.833333	427.833344	1023.000000	1023.000000	2046.000000
26.260000	0.025854	15.279917	0.930079	3.971911	5.190670	5.187258	0.000000	-10.000000	0.208333	-15.716666	417.166656	1023.000000	1023.000000	2046.000000
26.280001	0.024784	14.647605	0.741223	4.006205	5.033226	4.866951	0.000000	-10.000000	0.233333	-16.650000	412.000000	1023.000000	1023.000000	2046.000000
26.299999	0.023584	13.938058	0.473753	3.943917	4.894581	4.625807	0.000000	-10.000000	0.266667	-17.600000	406.333344	1023.000000	1023.000000	2046.000000
26.320000	0.022558	13.331827	0.314718	3.904613	4.749929	4.362566	0.000000	-10.000000	0.300000	-18.516666	400.500000	1023.000000	1023.000000	2046.000000
26.340000	0.021460	12.682614	0.239238	3.720573	4.533446	4.189357	0.000000	-10.000000	0.341667	-19.600000	394.333344	1023.000000	1023.000000	2046.000000
26.360001	0.020403	12.058395	0.062858	3.492820	4.435317	4.067400	0.000000	-10.000000	0.383333	-20.850000	387.833344	1023.000000	1023.000000	2046.000000
26.379999	0.018863	11.147996	-0.143267	3.299370	4.139843	3.852049	0.000000	-10.000000	0.408333	-22.016666	380.833344	1023.000000	1023.000000	2046.000000
26.400000	0.017493	10.338472	-0.350295	2.990993	4.025882	3.671893	0.000000	-10.000000	0.450000	-23.100000	373.500000	1023.000000	1023.000000	2046.000000
26.420000	0.015874	9.381535	-0.547900	2.689970	3.812069	3.427395	0.000000	-10.000000	0.483333	-23.966667	365.833344	1023.000000	1023.000000	2046.000000
26.440001	0.014383	8.500515	-0.658895	2.362855	3.547572	3.248982	0.000000	-10.000000	0.525000	-24.983334	357.833344	1023.000000	1023.000000	2046.000000
26.459999	0.012625	7.461166	-0.790353	2.083727	3.209375	2.958417	0.000000	-10.000000	0.541667	-25.800001	349.500000	1023.000000	1023.000000	2046.000000
26.480000	0.010790	6.376714	-0.893600	1.806460	2.847999	2.615855	0.000000	-10.000000	0.566667	-26.466667	340.833344	1023.000000	1023.000000	2046.000000
26.500000	0.008856	5.234088	-1.015469	1.583764	2.390019	2.275774	0.000000	-10.000000	0.600000	-26.916668	332.000000	1023.000000	1023.000000	2046.000000
26.520000	0.006825	4.033769	-1.157905	1.365239	1.883080	1.943355	0.000000	-10.000000	0.616667	-27.200001	323.000000	1023.000000	1023.000000	2046.000000
26.540001	0.004760	2.813165	-1.420341	1.155997	1.467356	1.610153	0.000000	-10.000000	0.625000	-27.750000	313.833344	1023.000000	1023.000000	2046.000000
26.559999	0.002973	1.756881	-1.588768	0.965555	1.081573	1.298521	0.000000	-10.000000	0.633333	-28.133333	304.666656	1023.000000	1023.000000	2046.000000
26.580000	0.001475	0.871583	-1.692218	0.794707	0.758617	1.010477	0.000000	-10.000000	0.650000	-28.733334	295.166656	1023.000000	1023.000000	2046.000000
26.600000	0.000031	0.018207	-1.835717	0.717711	0.448613	0.687601	0.000000	-10.000000	0.658333	-28.900000	285.666656	1023.000000	1023.000000	2046.000000
26.620001	-0.001480	-0.874694	-2.029803	0.562089	0.148009	0.445010	0.000000	-10.000000	0.658333	-28.983334	276.000000	1023.000000	1023.000000	2046.000000
26.639999	-0.002775	-1.640173	-2.290542	0.442492	-0.044396	0.252273	0.000000	-10.000000	0.675000	-28.750000	266.333344	1023.000000	1023.000000	2046.000000
26.660000	-0.004241	-2.506547	-2.485873	0.249317	-0.329841	0.059849	0.000000	-10.000000	0.691667	-28.833334	256.833344	1023.000000	1023.000000	2046.000000
26.680000	-0.005540	-3.274248	-2.672120	0.139242	-0.614569	-0.126800	0.000000	-10.000000	0.683333	-28.650000	247.166672	1023.000000	1023.000000	2046.000000
26.700001	-0.006901	-4.078262	-2.874537	-0.049599	-0.841606	-0.312519	0.000000	-10.000000	0.675000	-28.866667	237.666672	1023.000000	1023.000000	2046.000000
26.719999	-0.008172	-4.829432	-3.034001	-0.209032	-1.104677	-0.481721	0.000000	-10.000000	0.658333	-28.750000	228.000000	1023.000000	1023.000000	2046.000000
26.740000	-0.009524	-5.628854	-3.227525	-0.369272	-1.336441	-0.695617	0.000000	-10.000000	0.658333	-28.733334	218.333328	1023.000000	1023.000000	2046.000000
26.760000	-0.010685	-6.314595	-3.318201	-0.579156	-1.607224	-0.810014	0.000000	-10.000000	0.641667	-28.383333	208.833328	1023.000000	1023.000000	2046.000000
26.780001	-0.011960	-7.068251	-3.502814	-0.715413	-1.834659	-1.015364	0.000000	-10.000000	0.633333	-28.050001	199.333328	1023.000000	1023.000000	2046.000000
26.799999	-0.013178	-7.788116	-3.645813	-0.862818	-2.050691	-1.228794	0.000000	-10.000000	0.633333	-27.800001	190.000000	1023.000000	1023.000000	2046.000000
26.820000	-0.014428	-8.526961	-3.796392	-1.049529	-2.306001	-1.375040	0.000000	-10.000000	0.616667	-27.500000	180.666672	1023.000000	1023.000000	2046.000000
26.840000	-0.015466	-9.140144	-3.913648	-1.179670	-2.472863	-1.573963	0.000000	-10.000000	0.608333	-27.250000	171.500000	1023.000000	1023.000000	2046.000000
26.860001	-0.016669	-9.851187	-4.008508	-1.361064	-2.715461	-1.766153	0.000000	-10.000000	0.575000	-26.783333	162.500000	1023.000000	1023.000000	2046.000000
26.879999	-0.017675	-10.445951	-4.153388	-1.501577	-2.873583	-1.917404	0.000000	-10.000000	0.566667	-26.466667	153.500000	1023.000000	1023.000000	2046.000000
26.900000	-0.018724	-11.066031	-4.254833	-1.688823	-3.068498	-2.053877	0.000000	-10.000000	0.533333	-25.766666	141.833328	1023.000000	1023.000000	2046.000000
26.920000	-0.019641	-11.608048	-4.296216	-1.848699	-3.291415	-2.171718	0.000000	-10.000000	0.516667	-25.333334	133.166672	1023.000000	1023.000000	2046.000000
26.940001	-0.020466	-12.095434	-4.345558	-1.979814	-3.478313	-2.291749	0.000000	-10.000000	0.500000	-24.350000	124.666664	1023.000000	1023.000000	2046.000000
26.959999	-0.021371	-12.630182	-4.394493	-2.088509	-3.711201	-2.435980	0.000000	-10.000000	0.475000	-23.700001	119.166664	1023.000000	1023.000000	2046.000000
26.980000	-0.022263	-13.157437	-4.413034	-2.181085	-3.958843	-2.604475	0.000000	-10.000000	0.441667	-22.700001	111.333336	1023.000000	1023.000000	2046.000000
27.000000	-0.023609	-13.953103	-4.540751	-2.416521	-4.273980	-2.721851	0.000000	-10.000000	0.391667	-22.066668	103.833336	1023.000000	1023.000000	2046.000000
27.020000	-0.025001	-14.775316	-4.665850	-2.664571	-4.629443	-2.815453	0.000000	-10.000000	0.366667	-21.233334	96.666664	1023.000000	1023.000000	2046.000000
27.040001	-0.026266	-15.523448	-4.841335	-2.863079	-4.931892	-2.887142	0.000000	-10.000000	0.350000	-20.600000	89.500000	1023.000000	1023.000000	2046.000000
27.059999	-0.026888	-15.890686	-5.013625	-2.692079	-4.958410	-3.226571	0.000000	-10.000000	0.350000	-20.050001	82.500000	1023.000000	1023.000000	2046.000000
27.080000	-0.027350	-16.163965	-5.156971	-2.766645	-5.002323	-3.238027	0.000000	-10.000000	0.333333	-19.466667	75.833336	1023.000000	1023.000000	2046.000000
27.100000	-0.027803	-16.431601	-5.324152	-2.794786	-4.930707	-3.381956	0.000000	-10.000000	0.291667	-18.933334	69.333336	1023.000000	1023.000000	2046.000000
27.120001	-0.028657	-16.936457	-5.394719	-3.117823	-4.927371	-3.496544	0.000000	-10.000000	0.241667	-18.016666	63.000000	1023.000000	1023.000000	2046.000000
27.139999	-0.030029	-17.747276	-5.518834	-3.526448	-4.989633	-3.712362	0.000000	-10.000000	0.216667	-17.250000	57.000000	1023.000000	1023.000000	2046.000000
27.160000	-0.031682	-18.724245	-5.767175	-3.677813	-5.249677	-4.029579	0.000000	-10.000000	0.208333	-15.966667	51.166668	1023.000000	1023.000000	2046.000000
27.180000	-0.033341	-19.704693	-6.212689	-3.844082	-5.463002	-4.184921	0.000000	-10.000000	0.208333	-15.166667	47.500000	1023.000000	1023.000000	2046.000000
27.200001	-0.034933	-20.645208	-6.588260	-4.042187	-5.764655	-4.250106	0.000000	-10.000000	0.166667	-13.866667	42.333332	1023.000000	1023.000000	2046.000000
27.219999	-0.035853	-21.188988	-6.916716	-4.216076	-5.867379	-4.188818	0.000000	-10.000000	0.133333	-13.150001	37.833332	1023.000000	1023.000000	2046.000000
27.240000	-0.036817	-21.759018	-7.257033	-4.340389	-6.031974	-4.129623	0.000000	-10.000000	0.100000	-12.766667	32.000000	1023.000000	1023.000000	2046.000000
27.260000	-0.037443	-22.128960	-7.573179	-4.371356	-6.153977	-4.030448	0.000000	-10.000000	0.108333	-12.950001	27.833334	1023.000000	1023.000000	2046.000000
27.280001	-0.037990	-22.451887	-7.852685	-4.310406	-6.241619	-4.047177	0.000000	-10.000000	0.108333	-13.100000	23.500000	1023.000000	1023.000000	2046.000000
27.299999	-0.038439	-22.717463	-7.973605	-4.243237	-6.438897	-4.061723	0.000000	-10.000000	0.100000	-12.683333	19.166666	1023.000000	1023.000000	2046.000000
27.320000	-0.038707	-22.876089	-8.067157	-4.185537	-6.476649	-4.146745	0.000000	-10.000000	0.083333	-12.083334	15.000000	1023.000000	1023.000000	2046.000000
27.340000	-0.038844	-22.956762	-8.047621	-4.166686	-6.576211	-4.166245	0.000000	-10.000000	0.066667	-11.216667	11.000000	1023.000000	1023.000000	2046.000000
27.360001	-0.038865	-22.968950	-8.065084	-4.169847	-6.552753	-4.181264	0.000000	-10.000000	0.058333	-10.200000	7.166667	1023.000000	1023.000000	2046.000000
27.379999	-0.038978	-23.036123	-8.080666	-4.215282	-6.569895	-4.170281	0.000000	-10.000000	0.050000	-9.016666	3.666667	1023.000000	1023.000000	2046.000000
27.400000	-0.038991	-23.043558	-8.041657	-4.237028	-6.561213	-4.203660	0.000000	-10.000000	0.050000	-7.916667	1.000000	1023.000000	1023.000000	2046.000000
27.420000	-0.038951	-23.019751	-7.914443	-4.373040	-6.584008	-4.148260	0.000000	-10.000000	0.050000	-7.066667	-1.333333	1023.000000	1023.000000	2046.000000
27.440001	-0.038872	-22.973312	-7.861074	-4.499973	-6.499110	-4.113154	0.000000	-10.000000	0.050000	-6.700000	-3.333333	1023.000000	1023.000000	2046.000000
27.459999	-0.038874	-22.974575	-7.763796	-4.570274	-6.477492	-4.163013	0.000000	-10.000000	0.050000	-6.583333	-5.500000	1023.000000	1023.000000	2046.000000
27.480000	-0.038857	-22.964281	-7.656799	-4.682207	-6.474466	-4.150809	0.000000	-10.000000	0.050000	-6.316667	-7.500000	1023.000000	1023.000000	2046.000000
27.500000	-0.038909	-22.995367	-7.553366	-4.787021	-6.473606	-4.181374	0.000000	-10.000000	0.041667	-6.116667	-9.500000	1023.000000	1023.000000	2046.000000
27.520000	-0.039033	-23.068632	-7.487256	-4.919050	-6.430326	-4.232001	0.000000	-10.000000	0.041667	-5.933333	-11.500000	1023.000000	1023.000000	2046.000000
27.540001	-0.039389	-23.278664	-7.459808	-5.060285	-6.440224	-4.318347	0.000000	-10.000000	0.033333	-5.766667	-13.500000	1023.000000	1023.000000	2046.000000
27.559999	-0.040062	-23.676626	-7.454225	-5.226217	-6.515143	-4.481041	0.000000	-10.000000	0.033333	-5.033333	-15.500000	1023.000000	1023.000000	2046.000000
27.580000	-0.040526	-23.950989	-7.348991	-5.315885	-6.672134	-4.613979	0.000000	-10.000000	0.016667	-3.733333	-17.333334	1023.000000	1023.000000	2046.000000
27.600000	-0.040920	-24.183733	-7.221770	-5.402080	-6.858078	-4.701807	0.000000	-10.000000	0.008333	-1.683333	-18.500000	1023.000000	1023.000000	2046.000000
27.620001	-0.041030	-24.248837	-7.089569	-5.374176	-6.965661	-4.819430	0.000000	-10.000000	-0.016667	0.633333	-19.000000	1023.000000	1023.000000	2046.000000
27.639999	-0.041059	-24.265934	-6.907588	-5.377755	-7.176885	-4.803707	0.000000	-10.000000	-0.041667	3.400000	-19.000000	1023.000000	1023.000000	2046.000000
27.660000	-0.040698	-24.052485	-6.787569	-5.304994	-7.172429	-4.787494	0.000000	-10.000000	-0.066667	6.383334	-19.000000	1023.000000	1023.000000	2046.000000
27.680000	-0.039878	-23.567770	-6.530777	-5.167330	-7.125580	-4.744083	0.000000	-10.000000	-0.100000	9.533334	-19.000000	1023.000000	1023.000000	2046.000000
27.700001	-0.038897	-22.988258	-6.291334	-4.996404	-7.042952	-4.657568	0.000000	-10.000000	-0.141667	12.466667	-19.000000	1023.000000	1023.000000	2046.000000
27.719999	-0.037891	-22.393667	-6.095684	-4.855927	-6.907356	-4.534701	0.000000	-10.000000	-0.200000	14.833334	-19.000000	1023.000000	1023.000000	2046.000000
27.740000	-0.036663	-21.667988	-5.895689	-4.674846	-6.691586	-4.405866	0.000000	-10.000000	-0.225000	16.616667	-19.000000	1023.000000	1023.000000	2046.000000
27.760000	-0.035400	-20.921663	-5.653617	-4.468909	-6.533413	-4.265723	0.000000	-10.000000	-0.241667	17.966667	-4.333333	1023.000000	1023.000000	2046.000000
27.780001	-0.034244	-20.237976	-5.403883	-4.336370	-6.387431	-4.110292	0.000000	-10.000000	-0.258333	19.066668	12.166667	1023.000000	1023.000000	2046.000000
27.799999	-0.032775	-19.370270	-5.095145	-4.177057	-6.241246	-3.856821	0.000000	-10.000000	-0.283333	20.166666	30.666666	1023.000000	1023.000000	2046.000000
27.820000	-0.031332	-18.517456	-4.866526	-3.872603	-5.962829	-3.815497	0.000000	-10.000000	-0.325000	21.200001	36.833332	1023.000000	1023.000000	2046.000000
27.840000	-0.029777	-17.598082	-4.528230	-3.716486	-5.797736	-3.555631	0.000000	-10.000000	-0.350000	22.183334	43.666668	1023.000000	1023.000000	2046.000000
27.860001	-0.028267	-16.705849	-4.244598	-3.519287	-5.554014	-3.387949	0.000000	-10.000000	-0.366667	23.016666	50.833332	1023.000000	1023.000000	2046.000000
27.879999	-0.026866	-15.877872	-3.991803	-3.329845	-5.397531	-3.158692	0.000000	-10.000000	-0.375000	23.766666	58.333332	1023.000000	1023.000000	2046.000000
27.900000	-0.025291	-14.947049	-3.748015	-3.137110	-5.135720	-2.926203	0.000000	-10.000000	-0.400000	24.300001	66.000000	1023.000000	1023.000000	2046.000000
27.920000	-0.023759	-14.041731	-3.485322	-2.941573	-4.881591	-2.733246	0.000000	-10.000000	-0.425000	24.833334	74.166664	1023.000000	1023.000000	2046.000000
27.940001	-0.022393	-13.234413	-3.297887	-2.778568	-4.615148	-2.542811	0.000000	-10.000000	-0.458333	25.333334	82.500000	1023.000000	1023.000000	2046.000000
27.959999	-0.020872	-12.335496	-3.046458	-2.532625	-4.381897	-2.374516	0.000000	-10.000000	-0.466667	25.816668	91.000000	1023.000000	1023.000000	2046.000000
27.980000	-0.019494	-11.520789	-2.754524	-2.399891	-4.162103	-2.204272	0.000000	-10.000000	-0.475000	26.566668	99.500000	1023.000000	1023.000000	2046.000000
28.000000	-0.018334	-10.835164	-2.417294	-2.288479	-4.054057	-2.075334	0.000000	-10.000000	-0.475000	27.066668	108.166664	1023.000000	1023.000000	2046.000000
28.020000	-0.017264	-10.203236	-2.129199	-2.289281	-3.951804	-1.832953	0.000000	-10.000000	-0.483333	27.500000	117.166664	1023.000000	1023.000000	2046.000000
28.040001	-0.016328	-9.650118	-1.969030	-2.321707	-3.807693	-1.551687	0.000000	-10.000000	-0.483333	27.400002	126.333336	1023.000000	1023.000000	2046.000000
28.059999	-0.015068	-8.905480	-1.835504	-2.134608	-3.621060	-1.314309	0.000000	-10.000000	-0.466667	27.250000	135.500000	1023.000000	1023.000000	2046.000000
28.080000	-0.013105	-7.745164	-1.627035	-1.692347	-3.188708	-1.237074	0.000000	-10.000000	-0.450000	27.100000	144.500000	1023.000000	1023.000000	2046.000000
28.100000	-0.011138	-6.582579	-1.473049	-1.414286	-2.832734	-0.862509	0.000000	-10.000000	-0.458333	27.066668	153.500000	1023.000000	1023.000000	2046.000000
28.120001	-0.009755	-5.764945	-1.402937	-1.143746	-2.491584	-0.726678	0.000000	-10.000000	-0.483333	27.100000	162.500000	1023.000000	1023.000000	2046.000000
28.139999	-0.009026	-5.334512	-1.402013	-1.200573	-2.188649	-0.543278	0.000000	-10.000000	-0.500000	27.433334	171.666672	1023.000000	1023.000000	2046.000000
28.160000	-0.009080	-5.366514	-1.553780	-1.394255	-2.047445	-0.371035	0.000000	-10.000000	-0.500000	27.416666	180.833328	1023.000000	1023.000000	2046.000000
28.180000	-0.009198	-5.435810	-1.917889	-1.407659	-1.867140	-0.243122	0.000000	-10.000000	-0.483333	27.466667	187.000000	1023.000000	1023.000000	2046.000000
28.200001	-0.009331	-5.514662	-2.280260	-1.383551	-1.759665	-0.091186	0.000000	-10.000000	-0.450000	26.816666	196.166672	1023.000000	1023.000000	2046.000000
28.219999	-0.008781	-5.189392	-2.469276	-1.411842	-1.506221	0.197947	0.000000	-10.000000	-0.433333	26.016666	205.166672	1023.000000	1023.000000	2046.000000
28.240000	-0.007655	-4.523871	-2.502072	-1.274020	-1.186426	0.438647	0.000000	-10.000000	-0.425000	25.366667	217.166672	1023.000000	1023.000000	2046.000000
28.260000	-0.006593	-3.896595	-2.574499	-1.055017	-0.979501	0.712422	0.000000	-10.000000	-0.433333	25.000000	225.666672	1023.000000	1023.000000	2046.000000
28.280001	-0.005311	-3.138915	-2.593548	-0.763239	-0.735351	0.953224	0.000000	-10.000000	-0.441667	25.066668	234.000000	1023.000000	1023.000000	2046.000000
28.299999	-0.003883	-2.294572	-2.446933	-0.513750	-0.617367	1.283479	0.000000	-10.000000	-0.441667	25.083334	242.333328	1023.000000	1023.000000	2046.000000
28.320000	-0.002248	-1.328376	-2.343769	-0.195972	-0.321159	1.532524	0.000000	-10.000000	-0.450000	25.433334	250.666672	1023.000000	1023.000000	2046.000000
28.340000	-0.000714	-0.422017	-2.143365	0.085999	-0.156529	1.791878	0.000000	-10.000000	-0.458333	25.766666	259.166656	1023.000000	1023.000000	2046.000000
28.360001	0.001004	0.593303	-2.012515	0.443565	0.165652	1.996602	0.000000	-10.000000	-0.458333	25.900000	267.666656	1023.000000	1023.000000	2046.000000
28.379999	0.002766	1.634603	-1.784422	0.796385	0.447605	2.175035	0.000000	-10.000000	-0.466667	25.833334	276.333344	1023.000000	1023.000000	2046.000000
28.400000	0.004664	2.756699	-1.525517	1.114867	0.733054	2.434294	0.000000	-10.000000	-0.458333	25.666666	285.000000	1023.000000	1023.000000	2046.000000
28.420000	0.006429	3.799702	-1.221318	1.318313	0.973025	2.729683	0.000000	-10.000000	-0.475000	25.800001	293.500000	1023.000000	1023.000000	2046.000000
28.440001	0.008531	5.041832	-0.872775	1.554629	1.370625	2.989353	0.000000	-10.000000	-0.450000	25.666668	302.166656	1023.000000	1023.000000	2046.000000
28.459999	0.010472	6.189195	-0.503965	1.741887	1.670408	3.280866	0.000000	-10.000000	-0.441667	25.550001	310.833344	1023.000000	1023.000000	2046.000000
28.480000	0.012280	7.257359	-0.312286	1.898287	2.086840	3.584517	0.000000	-10.000000	-0.408333	25.083334	319.500000	1023.000000	1023.000000	2046.000000
28.500000	0.014211	8.398702	0.067805	1.943261	2.467143	3.920493	0.000000	-10.000000	-0.391667	24.483334	327.833344	1023.000000	1023.000000	2046.000000
28.520000	0.016259	9.609167	0.415995	1.977165	2.982963	4.233043	0.000000	-10.000000	-0.358333	23.733334	336.000000	1023.000000	1023.000000	2046.000000
28.540001	0.018043	10.663216	0.835533	2.041074	3.330689	4.455919	0.000000	-10.000000	-0.325000	22.950001	344.000000	1023.000000	1023.000000	2046.000000
28.559999	0.019531	11.542796	1.159759	2.164225	3.623375	4.595436	0.000000	-10.000000	-0.308333	22.433334	351.833344	1023.000000	1023.000000	2046.000000
28.580000	0.020757	12.267602	1.536281	2.252999	3.721803	4.756519	0.000000	-10.000000	-0.300000	22.066668	359.500000	1023.000000	1023.000000	2046.000000
28.600000	0.021860	12.919549	1.837129	2.324261	3.946082	4.812078	0.000000	-10.000000	-0.300000	22.049999	366.833344	1023.000000	1023.000000	2046.000000
28.620001	0.022965	13.572272	2.241498	2.392777	3.963745	4.974252	0.000000	-10.000000	-0.300000	21.633333	374.166656	1023.000000	1023.000000	2046.000000
28.639999	0.024116	14.252810	2.529361	2.559966	4.078611	5.084872	0.000000	-10.000000	-0.316667	21.633333	381.500000	1023.000000	1023.000000	2046.000000
28.660000	0.025581	15.118203	2.872458	2.748793	4.154712	5.342240	0.000000	-10.000000	-0.316667	21.516666	388.833344	1023.000000	1023.000000	2046.000000
28.680000	0.027147	16.044117	3.198766	3.057604	4.344612	5.443135	0.000000	-10.000000	-0.325000	21.666666	396.000000	1023.000000	1023.000000	2046.000000
28.700001	0.028927	17.096111	3.463656	3.278497	4.600403	5.753554	0.000000	-10.000000	-0.325000	21.583334	403.166656	1023.000000	1023.000000	2046.000000
28.719999	0.030849	18.231512	3.751656	3.581257	4.962168	5.936431	0.000000	-10.000000	-0.325000	21.233334	410.333344	1023.000000	1023.000000	2046.000000
28.740000	0.032703	19.327274	4.055264	3.819871	5.228708	6.223432	0.000000	-10.000000	-0.308333	20.983334	417.500000	1023.000000	1023.000000	2046.000000
28.760000	0.034400	20.330669	4.358662	3.992545	5.506495	6.472968	0.000000	-10.000000	-0.266667	20.200001	424.500000	1023.000000	1023.000000	2046.000000
28.780001	0.035993	21.271915	4.664032	4.254911	5.768734	6.584239	0.000000	-10.000000	-0.208333	19.083334	431.500000	1023.000000	1023.000000	2046.000000
28.799999	0.037478	22.149641	4.969292	4.460241	5.997759	6.722348	0.000000	-10.000000	-0.141667	16.850000	438.166656	1023.000000	1023.000000	2046.000000
28.820000	0.038532	22.772388	5.217778	4.647674	6.153301	6.753636	0.000000	-10.000000	-0.075000	14.116667	444.333344	1023.000000	1023.000000	2046.000000
28.840000	0.038795	22.927820	5.400655	4.631948	6.126160	6.769058	0.000000	-10.000000	-0.033333	10.166667	449.500000	1023.000000	1023.000000	2046.000000
28.860001	0.038545	22.779898	5.403462	4.465050	6.096806	6.814579	0.000000	-10.000000	0.008333	4.950000	453.500000	1023.000000	1023.000000	2046.000000
28.879999	0.038316	22.644672	5.388387	4.398517	6.014812	6.842957	0.000000	-10.000000	0.033333	0.716667	455.666656	1023.000000	1023.000000	2046.000000
28.900000	0.038149	22.545889	5.126971	4.655640	6.255980	6.507297	0.000000	-10.000000	0.066667	-4.700000	456.666656	1023.000000	1023.000000	2046.000000
28.920000	0.037262	22.021692	4.787276	4.563284	6.213492	6.457641	0.000000	-10.000000	0.100000	-8.750000	456.833344	1023.000000	1023.000000	2046.000000
28.940001	0.035287	20.854372	4.362274	4.321993	6.089890	6.080215	0.000000	-10.000000	0.150000	-13.366667	457.000000	1023.000000	1023.000000	2046.000000
28.959999	0.032940	19.467487	4.093898	3.982444	5.763239	5.627908	0.000000	-10.000000	0.200000	-15.366667	457.000000	1023.000000	1023.000000	2046.000000
28.980000	0.030483	18.015339	3.749667	3.501437	5.524748	5.239487	0.000000	-10.000000	0.233333	-16.616667	453.166656	1023.000000	1023.000000	2046.000000
29.000000	0.028044	16.574112	3.202145	3.221313	5.284961	4.865693	0.000000	-10.000000	0.283333	-18.033333	444.000000	1023.000000	1023.000000	2046.000000
29.020000	0.025378	14.998169	2.369606	2.969759	5.110899	4.547904	0.000000	-10.000000	0.325000	-19.700001	432.833344	1023.000000	1023.000000	2046.000000
29.040001	0.023020	13.605052	1.748056	2.724699	4.868252	4.264045	0.000000	-10.000000	0.391667	-21.533333	423.000000	1023.000000	1023.000000	2046.000000
29.059999	0.020957	12.385307	1.274047	2.462295	4.650237	3.998730	0.000000	-10.000000	0.433333	-22.950001	415.833344	1023.000000	1023.000000	2046.000000
29.080000	0.019268	11.387239	0.841389	2.302479	4.476474	3.766898	0.000000	-10.000000	0.483333	-24.033333	408.000000	1023.000000	1023.000000	2046.000000
29.100000	0.017187	10.157544	0.399398	2.210140	4.129467	3.418539	0.000000	-10.000000	0.516667	-24.933334	400.000000	1023.000000	1023.000000	2046.000000
29.120001	0.015353	9.073500	-0.015931	2.144511	3.783956	3.160964	0.000000	-10.000000	0.541667	-25.766666	391.833344	1023.000000	1023.000000	2046.000000
29.139999	0.013517	7.988803	-0.495381	2.106660	3.546334	2.831190	0.000000	-10.000000	0.566667	-26.533333	383.333344	1023.000000	1023.000000	2046.000000
29.160000	0.012055	7.124712	-0.793987	2.027572	3.233759	2.657368	0.000000	-10.000000	0.600000	-27.266666	374.500000	1023.000000	1023.000000	2046.000000
29.180000	0.010556	6.238642	-1.100682	2.004373	2.974408	2.360542	0.000000	-10.000000	0.633333	-27.750000	368.500000	1023.000000	1023.000000	2046.000000
29.200001	0.009203	5.438972	-1.429807	1.926447	2.782723	2.159609	0.000000	-10.000000	0.650000	-28.066668	359.333344	1023.000000	1023.000000	2046.000000
29.219999	0.007641	4.515626	-1.727461	1.835780	2.551709	1.855597	0.000000	-10.000000	0.658333	-28.183334	350.000000	1023.000000	1023.000000	2046.000000
29.240000	0.006323	3.736702	-1.910368	1.644513	2.267626	1.734931	0.000000	-10.000000	0.675000	-28.250000	337.500000	1023.000000	1023.000000	2046.000000
29.260000	0.004856	2.869648	-2.124149	1.461731	2.071757	1.460309	0.000000	-10.000000	0.683333	-28.416666	328.000000	1023.000000	1023.000000	2046.000000
29.280001	0.003632	2.146431	-2.304607	1.196914	1.871343	1.382782	0.000000	-10.000000	0.683333	-28.566668	318.500000	1023.000000	1023.000000	2046.000000
29.299999	0.001914	1.131386	-2.543071	0.942631	1.612166	1.119660	0.000000	-10.000000	0.675000	-28.933334	309.000000	1023.000000	1023.000000	2046.000000
29.320000	0.000277	0.163516	-2.785181	0.570789	1.355803	1.022105	0.000000	-10.000000	0.675000	-29.033333	299.333344	1023.000000	1023.000000	2046.000000
29.340000	-0.001359	-0.803015	-2.993708	0.312963	1.138852	0.738878	0.000000	-10.000000	0.675000	-29.266666	289.666656	1023.000000	1023.000000	2046.000000
29.360001	-0.002832	-1.673851	-3.154512	0.008075	0.916469	0.556117	0.000000	-10.000000	0.675000	-29.333334	283.166656	1023.000000	1023.000000	2046.000000
29.379999	-0.004510	-2.665185	-3.205970	-0.321334	0.573714	0.288404	0.000000	-10.000000	0.666667	-29.300001	273.500000	1023.000000	1023.000000	2046.000000
29.400000	-0.006197	-3.662537	-3.279759	-0.546197	0.225276	-0.061857	0.000000	-10.000000	0.658333	-29.016668	263.666656	1023.000000	1023.000000	2046.000000
29.420000	-0.007680	-4.538818	-3.223835	-0.763114	-0.212477	-0.339392	0.000000	-10.000000	0.641667	-28.600000	250.833328	1023.000000	1023.000000	2046.000000
29.440001	-0.009285	-5.487617	-3.241060	-0.936213	-0.631923	-0.678421	0.000000	-10.000000	0.633333	-28.433334	244.500000	1023.000000	1023.000000	2046.000000
29.459999	-0.010929	-6.459270	-3.342340	-1.213450	-1.006082	-0.897398	0.000000	-10.000000	0.633333	-28.183334	238.166672	1023.000000	1023.000000	2046.000000
29.480000	-0.012431	-7.346587	-3.451259	-1.402453	-1.404689	-1.088186	0.000000	-10.000000	0.641667	-27.950001	228.666672	1023.000000	1023.000000	2046.000000
29.500000	-0.013615	-8.046225	-3.529625	-1.567846	-1.627073	-1.321680	0.000000	-10.000000	0.650000	-27.583334	216.166672	1023.000000	1023.000000	2046.000000
29.520000	-0.014784	-8.737625	-3.650276	-1.681564	-1.908255	-1.497530	0.000000	-10.000000	0.650000	-27.333334	207.000000	1023.000000	1023.000000	2046.000000
29.540001	-0.015780	-9.325704	-3.810395	-1.835070	-2.053760	-1.626479	0.000000	-10.000000	0.616667	-27.050001	201.000000	1023.000000	1023.000000	2046.000000
29.559999	-0.016805	-9.932041	-3.898692	-1.934732	-2.326381	-1.772236	0.000000	-10.000000	0.575000	-26.716667	192.000000	1023.000000	1023.000000	2046.000000
29.580000	-0.017776	-10.505880	-4.055516	-1.996018	-2.514446	-1.939900	0.000000	-10.000000	0.533333	-26.383333	183.000000	1023.000000	1023.000000	2046.000000
29.600000	-0.018831	-11.129172	-4.165689	-2.126684	-2.794143	-2.042657	0.000000	-10.000000	0.516667	-26.066668	171.166672	1023.000000	1023.000000	2046.000000
29.620001	-0.019671	-11.625540	-4.256524	-2.214001	-2.976873	-2.178142	0.000000	-10.000000	0.508333	-25.933334	165.333328	1023.000000	1023.000000	2046.000000
29.639999	-0.020563	-12.152549	-4.320516	-2.295906	-3.223172	-2.312954	0.000000	-10.000000	0.508333	-25.600000	156.666672	1023.000000	1023.000000	2046.000000
29.660000	-0.021421	-12.659723	-4.423018	-2.367519	-3.380959	-2.488228	0.000000	-10.000000	0.508333	-25.083334	148.166672	1023.000000	1023.000000	2046.000000
29.680000	-0.022235	-13.140984	-4.474621	-2.507981	-3.590091	-2.568291	0.000000	-10.000000	0.491667	-24.250000	137.000000	1023.000000	1023.000000	2046.000000
29.700001	-0.022920	-13.545440	-4.508084	-2.630330	-3.792168	-2.614858	0.000000	-10.000000	0.466667	-23.616667	128.666672	1023.000000	1023.000000	2046.000000
29.719999	-0.023827	-14.081680	-4.568955	-2.728700	-4.030612	-2.753412	0.000000	-10.000000	0.450000	-23.250000	123.500000	1023.000000	1023.000000	2046.000000
29.740000	-0.024432	-14.439021	-4.681949	-2.797163	-4.132444	-2.827465	0.000000	-10.000000	0.425000	-22.750000	115.833336	1023.000000	1023.000000	2046.000000
29.760000	-0.025046	-14.802209	-4.809826	-2.922406	-4.234637	-2.835340	0.000000	-10.000000	0.400000	-22.250000	108.166664	1023.000000	1023.000000	2046.000000
29.780001	-0.025743	-15.214025	-4.810190	-3.008918	-4.478972	-2.915945	0.000000	-10.000000	0.366667	-21.633335	100.666664	1023.000000	1023.000000	2046.000000
29.799999	-0.026310	-15.549227	-4.869105	-3.026850	-4.589006	-3.064267	0.000000	-10.000000	0.358333	-21.250000	96.000000	1023.000000	1023.000000	2046.000000
29.820000	-0.026877	-15.884589	-4.887331	-3.150523	-4.731143	-3.115591	0.000000	-10.000000	0.350000	-20.583334	89.000000	1023.000000	1023.000000	2046.000000
29.840000	-0.027344	-16.160425	-4.941609	-3.190943	-4.799686	-3.228187	0.000000	-10.000000	0.341667	-20.000000	82.166664	1023.000000	1023.000000	2046.000000
29.860001	-0.027974	-16.532923	-4.975369	-3.215921	-4.948893	-3.392740	0.000000	-10.000000	0.308333	-19.200001	75.333336	1023.000000	1023.000000	2046.000000
29.879999	-0.028402	-16.785696	-4.989009	-3.312168	-5.046468	-3.438050	0.000000	-10.000000	0.266667	-18.250000	66.833336	1023.000000	1023.000000	2046.000000
29.900000	-0.029053	-17.170261	-5.031116	-3.386858	-5.212359	-3.539928	0.000000	-10.000000	0.233333	-17.383333	60.500000	1023.000000	1023.000000	2046.000000
29.920000	-0.029508	-17.439432	-5.077699	-3.462449	-5.351949	-3.547335	0.000000	-10.000000	0.216667	-16.616667	54.833332	1023.000000	1023.000000	2046.000000
29.940001	-0.030383	-17.956606	-5.095513	-3.576852	-5.586207	-3.698033	0.000000	-10.000000	0.208333	-16.000000	51.333332	1023.000000	1023.000000	2046.000000
29.959999	-0.031388	-18.550112	-5.148692	-3.739455	-5.847404	-3.814562	0.000000	-10.000000	0.191667	-14.900001	44.500000	1023.000000	1023.000000	2046.000000
29.980000	-0.032434	-19.168407	-5.236327	-3.986103	-6.082006	-3.863971	0.000000	-10.000000	0.183333	-14.133334	39.333332	1023.000000	1023.000000	2046.000000
30.000000	-0.033541	-19.822891	-5.326312	-4.177866	-6.413718	-3.904995	0.000000	-10.000000	0.158333	-13.266667	34.500000	1023.000000	1023.000000	2046.000000
30.020000	-0.033710	-19.922419	-5.417596	-3.932758	-6.312950	-4.259115	0.000000	-10.000000	0.133333	-12.966667	31.500000	1023.000000	1023.000000	2046.000000
30.040001	-0.033727	-19.932640	-5.528636	-3.927819	-6.272196	-4.203989	0.000000	-10.000000	0.100000	-12.500000	27.166666	1023.000000	1023.000000	2046.000000
30.059999	-0.033897	-20.032970	-5.607551	-3.966623	-6.186113	-4.272683	0.000000	-10.000000	0.091667	-12.366667	23.000000	1023.000000	1023.000000	2046.000000
30.080000	-0.034579	-20.436005	-5.642070	-4.249362	-6.188643	-4.355928	0.000000	-10.000000	0.083333	-11.633333	17.666666	1023.000000	1023.000000	2046.000000
30.100000	-0.035696	-21.096329	-5.788246	-4.647300	-6.213839	-4.446945	0.000000	-10.000000	0.083333	-10.666667	12.666667	1023.000000	1023.000000	2046.000000
30.120001	-0.037074	-21.910547	-6.092175	-4.749121	-6.369884	-4.699367	0.000000	-10.000000	0.075000	-9.750000	9.000000	1023.000000	1023.000000	2046.000000
30.139999	-0.038411	-22.700663	-6.502162	-4.855392	-6.542092	-4.801017	0.000000	-10.000000	0.066667	-8.733334	6.833333	1023.000000	1023.000000	2046.000000
30.160000	-0.039686	-23.454496	-6.873193	-5.007753	-6.717757	-4.855793	0.000000	-10.000000	0.058333	-7.766667	4.833333	1023.000000	1023.000000	2046.000000
30.180000	-0.040465	-23.914825	-7.166714	-5.132087	-6.854423	-4.761603	0.000000	-10.000000	0.050000	-6.866667	2.166667	1023.000000	1023.000000	2046.000000
30.200001	-0.041214	-24.357626	-7.444325	-5.239011	-6.960065	-4.714224	0.000000	-10.000000	0.050000	-6.833333	0.166667	1023.000000	1023.000000	2046.000000
30.219999	-0.041955	-24.795227	-7.757783	-5.262752	-7.076074	-4.698619	0.000000	-10.000000	0.050000	-7.516667	-1.833333	1023.000000	1023.000000	2046.000000
30.240000	-0.042248	-24.968704	-7.989666	-5.239901	-7.136062	-4.603075	0.000000	-10.000000	0.066667	-8.250000	-4.000000	1023.000000	1023.000000	2046.000000
30.260000	-0.042531	-25.135717	-8.087531	-5.191811	-7.293016	-4.563358	0.000000	-10.000000	0.066667	-8.583334	-6.666667	1023.000000	1023.000000	2046.000000
30.280001	-0.042553	-25.149071	-8.087667	-5.153591	-7.354353	-4.553459	0.000000	-10.000000	0.066667	-8.283334	-9.500000	1023.000000	1023.000000	2046.000000
30.299999	-0.042674	-25.220263	-8.165561	-5.154513	-7.335427	-4.564762	0.000000	-10.000000	0.050000	-7.583333	-12.333333	1023.000000	1023.000000	2046.000000
30.320000	-0.042518	-25.128193	-8.147468	-5.089101	-7.293758	-4.597867	0.000000	-10.000000	0.033333	-6.616667	-15.000000	1023.000000	1023.000000	2046.000000
30.340000	-0.042445	-25.085012	-8.124790	-5.052087	-7.288018	-4.620118	0.000000	-10.000000	0.025000	-5.433333	-17.333334	1023.000000	1023.000000	2046.000000
30.360001	-0.042300	-24.999399	-8.049972	-5.099200	-7.251053	-4.599174	0.000000	-10.000000	0.008333	-4.000000	-19.166666	1023.000000	1023.000000	2046.000000
30.379999	-0.042133	-24.900381	-7.996747	-5.111164	-7.156766	-4.635704	0.000000	-10.000000	0.016667	-1.566667	-20.333334	1023.000000	1023.000000	2046.000000
30.400000	-0.041654	-24.617496	-7.790967	-5.200735	-7.116057	-4.509737	0.000000	-10.000000	0.016667	0.383333	-20.833334	1023.000000	1023.000000	2046.000000
30.420000	-0.041288	-24.401270	-7.612159	-5.202252	-7.076848	-4.510011	0.000000	-10.000000	0.008333	2.183333	-21.000000	1023.000000	1023.000000	2046.000000
30.440001	-0.040705	-24.056684	-7.464624	-5.233907	-6.927486	-4.430668	0.000000	-10.000000	-0.016667	3.450000	-21.000000	1023.000000	1023.000000	2046.000000
30.459999	-0.040145	-23.725824	-7.314269	-5.237366	-6.810919	-4.363272	0.000000	-10.000000	-0.033333	5.666667	-21.000000	1023.000000	1023.000000	2046.000000
30.480000	-0.039651	-23.433989	-7.134564	-5.256646	-6.711406	-4.331372	0.000000	-10.000000	-0.050000	8.150000	-21.000000	1023.000000	1023.000000	2046.000000
30.500000	-0.039052	-23.080006	-6.956915	-5.217791	-6.576452	-4.328848	0.000000	-10.000000	-0.075000	10.333334	-21.000000	1023.000000	1023.000000	2046.000000
30.520000	-0.039010	-23.055094	-6.795195	-5.253691	-6.616975	-4.389234	0.000000	-10.000000	-0.125000	12.350000	-21.000000	1023.000000	1023.000000	2046.000000
30.540001	-0.038429	-22.711523	-6.526788	-5.171512	-6.605084	-4.408139	0.000000	-10.000000	-0.175000	14.400001	-21.000000	1023.000000	1023.000000	2046.000000
30.559999	-0.037879	-22.386356	-6.244727	-5.136474	-6.597285	-4.407870	0.000000	-10.000000	-0.216667	16.466667	-13.333333	1023.000000	1023.000000	2046.000000
30.580000	-0.037182	-21.974295	-5.967018	-5.097584	-6.602032	-4.307661	0.000000	-10.000000	-0.250000	18.333334	2.500000	1023.000000	1023.000000	2046.000000
30.600000	-0.036561	-21.607635	-5.739928	-4.979077	-6.623914	-4.264717	0.000000	-10.000000	-0.283333	19.950001	20.333334	1023.000000	1023.000000	2046.000000
30.620001	-0.035332	-20.881138	-5.454830	-4.870625	-6.506697	-4.048985	0.000000	-10.000000	-0.316667	21.049999	32.833332	1023.000000	1023.000000	2046.000000
30.639999	-0.034106	-20.156715	-5.232055	-4.668947	-6.279298	-3.976415	0.000000	-10.000000	-0.358333	21.733334	39.666668	1023.000000	1023.000000	2046.000000
30.660000	-0.032542	-19.232130	-4.896602	-4.480968	-6.109751	-3.744809	0.000000	-10.000000	-0.391667	22.466667	46.833332	1023.000000	1023.000000	2046.000000
30.680000	-0.030941	-18.286034	-4.668724	-4.208316	-5.786792	-3.622202	0.000000	-10.000000	-0.416667	23.433334	54.333332	1023.000000	1023.000000	2046.000000
30.700001	-0.029239	-17.280125	-4.382729	-4.047749	-5.531437	-3.318210	0.000000	-10.000000	-0.425000	24.416668	62.000000	1023.000000	1023.000000	2046.000000
30.719999	-0.027536	-16.273684	-4.079607	-3.798737	-5.236398	-3.158942	0.000000	-10.000000	-0.433333	24.916668	70.000000	1023.000000	1023.000000	2046.000000
30.740000	-0.025688	-15.181635	-3.751392	-3.566429	-4.980419	-2.883394	0.000000	-10.000000	-0.441667	25.283333	78.166664	1023.000000	1023.000000	2046.000000
30.760000	-0.023850	-14.095469	-3.446018	-3.311592	-4.690340	-2.647518	0.000000	-10.000000	-0.458333	25.833334	86.500000	1023.000000	1023.000000	2046.000000
30.780001	-0.022022	-13.015038	-3.124599	-3.090172	-4.410266	-2.390000	0.000000	-10.000000	-0.475000	26.250000	95.166664	1023.000000	1023.000000	2046.000000
30.799999	-0.020260	-11.973919	-2.824981	-2.886849	-4.141043	-2.121046	0.000000	-10.000000	-0.500000	26.683334	103.833336	1023.000000	1023.000000	2046.000000
30.820000	-0.018339	-10.838614	-2.498499	-2.671956	-3.854580	-1.813580	0.000000	-10.000000	-0.500000	26.866667	112.666664	1023.000000	1023.000000	2046.000000
30.840000	-0.016847	-9.956856	-2.224092	-2.477132	-3.623023	-1.632609	0.000000	-10.000000	-0.500000	26.933334	124.500000	1023.000000	1023.000000	2046.000000
30.860001	-0.014980	-8.853386	-1.951165	-2.286274	-3.304392	-1.311555	0.000000	-10.000000	-0.491667	26.800001	133.500000	1023.000000	1023.000000	2046.000000
30.879999	-0.013361	-7.896218	-1.751655	-2.114175	-3.003473	-1.026916	0.000000	-10.000000	-0.500000	26.983334	142.500000	1023.000000	1023.000000	2046.000000
30.900000	-0.011731	-6.933293	-1.493164	-1.877535	-2.772995	-0.789600	0.000000	-10.000000	-0.491667	27.333334	148.500000	1023.000000	1023.000000	2046.000000
30.920000	-0.010153	-6.000311	-1.270301	-1.737320	-2.493776	-0.498914	0.000000	-10.000000	-0.483333	27.650000	157.666672	1023.000000	1023.000000	2046.000000
30.940001	-0.008470	-5.005765	-0.992002	-1.475956	-2.250187	-0.287621	0.000000	-10.000000	-0.483333	27.583334	166.833328	1023.000000	1023.000000	2046.000000
30.959999	-0.006921	-4.090245	-0.803525	-1.300289	-1.912311	-0.074119	0.000000	-10.000000	-0.491667	27.483334	176.166672	1023.000000	1023.000000	2046.000000
30.980000	-0.005333	-3.152083	-0.558803	-1.029172	-1.659176	0.095068	0.000000	-10.000000	-0.483333	27.400000	185.333328	1023.000000	1023.000000	2046.000000
31.000000	-0.004076	-2.408887	-0.281319	-0.885699	-1.459201	0.217331	0.000000	-10.000000	-0.475000	27.216667	194.500000	1023.000000	1023.000000	2046.000000
31.020000	-0.003000	-1.773182	0.063124	-0.843389	-1.380008	0.387091	0.000000	-10.000000	-0.475000	27.183334	203.500000	1023.000000	1023.000000	2046.000000
31.040001	-0.002053	-1.213047	0.325095	-0.826082	-1.217187	0.505128	0.000000	-10.000000	-0.491667	27.116667	212.666672	1023.000000	1023.000000	2046.000000
31.059999	-0.001018	-0.601889	0.563386	-0.925312	-1.148533	0.908570	0.000000	-10.000000	-0.483333	27.166668	221.833328	1023.000000	1023.000000	2046.000000
31.080000	0.000654	0.386680	0.856561	-0.608683	-0.872047	1.010848	0.000000	-10.000000	-0.466667	27.083334	231.000000	1023.000000	1023.000000	2046.000000
31.100000	0.002925	1.728488	0.971556	-0.210453	-0.277026	1.244410	0.000000	-10.000000	-0.450000	26.816668	240.000000	1023.000000	1023.000000	2046.000000
31.120001	0.005068	2.995088	1.108392	0.104120	0.191356	1.591220	0.000000	-10.000000	-0.441667	26.283333	249.000000	1023.000000	1023.000000	2046.000000
31.139999	0.006290	3.717099	1.195909	0.256628	0.509584	1.754979	0.000000	-10.000000	-0.441667	25.866667	257.833344	1023.000000	1023.000000	2046.000000
31.160000	0.006769	4.000593	1.139265	0.116489	0.783021	1.961817	0.000000	-10.000000	-0.458333	25.733334	266.500000	1023.000000	1023.000000	2046.000000
31.180000	0.006398	3.781277	0.866436	-0.041761	0.902288	2.054315	0.000000	-10.000000	-0.466667	26.033335	275.166656	1023.000000	1023.000000	2046.000000
31.200001	0.006026	3.561423	0.499887	-0.077496	0.990095	2.148937	0.000000	-10.000000	-0.450000	26.200001	283.833344	1023.000000	1023.000000	2046.000000
31.219999	0.005999	3.545539	0.145808	-0.041545	1.132727	2.308548	0.000000	-10.000000	-0.391667	25.266668	295.500000	1023.000000	1023.000000	2046.000000
31.240000	0.006782	4.008358	0.026135	-0.037532	1.405751	2.614004	0.000000	-10.000000	-0.350000	24.100000	304.166656	1023.000000	1023.000000	2046.000000
31.260000	0.007693	4.546446	-0.018095	0.144047	1.606104	2.814389	0.000000	-10.000000	-0.333333	22.866667	312.500000	1023.000000	1023.000000	2046.000000
31.280001	0.008656	5.115535	-0.112696	0.349654	1.791678	3.086899	0.000000	-10.000000	-0.325000	22.750000	317.500000	1023.000000	1023.000000	2046.000000
31.299999	0.009814	5.800114	-0.100754	0.632916	1.915332	3.352621	0.000000	-10.000000	-0.316667	22.416668	325.166656	1023.000000	1023.000000	2046.000000
31.320000	0.011223	6.632661	-0.019301	0.958672	2.115720	3.577570	0.000000	-10.000000	-0.325000	22.650002	332.666656	1023.000000	1023.000000	2046.000000
31.340000	0.012548	7.415720	0.081431	1.275669	2.240835	3.817785	0.000000	-10.000000	-0.341667	22.666668	340.333344	1023.000000	1023.000000	2046.000000
31.360001	0.014051	8.304348	0.205329	1.587325	2.504853	4.006841	0.000000	-10.000000	-0.350000	22.883333	347.666656	1023.000000	1023.000000	2046.000000
31.379999	0.015615	9.228456	0.400387	1.951527	2.714409	4.162133	0.000000	-10.000000	-0.325000	22.566668	355.333344	1023.000000	1023.000000	2046.000000
31.400000	0.017304	10.226924	0.604883	2.169712	2.983108	4.469221	0.000000	-10.000000	-0.325000	22.583334	362.833344	1023.000000	1023.000000	2046.000000
31.420000	0.018975	11.214174	0.852585	2.494340	3.235178	4.632071	0.000000	-10.000000	-0.316667	22.600000	370.500000	1023.000000	1023.000000	2046.000000
31.440001	0.020748	12.262138	1.134838	2.701764	3.539003	4.886534	0.000000	-10.000000	-0.316667	22.616667	378.000000	1023.000000	1023.000000	2046.000000
31.459999	0.022768	13.455979	1.534819	2.936556	3.810690	5.173914	0.000000	-10.000000	-0.308333	22.333334	385.500000	1023.000000	1023.000000	2046.000000
31.480000	0.024494	14.476231	1.733260	3.091011	4.192586	5.459373	0.000000	-10.000000	-0.291667	22.016668	393.000000	1023.000000	1023.000000	2046.000000
31.500000	0.026144	15.451171	1.953069	3.299300	4.543434	5.655368	0.000000	-10.000000	-0.283333	21.683334	400.500000	1023.000000	1023.000000	2046.000000
31.520000	0.027794	16.426079	2.199488	3.254978	5.007347	5.964267	0.000000	-10.000000	-0.258333	21.016668	407.833344	1023.000000	1023.000000	2046.000000
31.540001	0.029461	17.411470	2.558197	3.234757	5.416648	6.201869	0.000000	-10.000000	-0.241667	19.983334	415.000000	1023.000000	1023.000000	2046.000000
31.559999	0.030815	18.211620	2.919420	3.234995	5.660033	6.397172	0.000000	-10.000000	-0.208333	18.666668	421.833344	1023.000000	1023.000000	2046.000000
31.580000	0.031656	18.708731	3.160069	3.296753	5.805490	6.446420	0.000000	-10.000000	-0.175000	17.550001	428.333344	1023.000000	1023.000000	2046.000000
31.600000	0.032331	19.107439	3.384795	3.313485	5.952817	6.456341	0.000000	-10.000000	-0.133333	16.450001	434.333344	1023.000000	1023.000000	2046.000000
31.620001	0.032541	19.231930	3.585706	3.250445	5.950108	6.445671	0.000000	-10.000000	-0.091667	15.000000	440.000000	1023.000000	1023.000000	2046.000000
31.639999	0.032484	19.198053	3.745681	3.212142	5.841174	6.399056	0.000000	-10.000000	-0.041667	12.583334	445.166656	1023.000000	1023.000000	2046.000000
31.660000	0.032238	19.052919	3.765919	3.196147	5.788614	6.302239	0.000000	-10.000000	-0.008333	9.266666	449.833344	1023.000000	1023.000000	2046.000000
31.680000	0.031953	18.884272	3.750304	3.221075	5.756346	6.156546	0.000000	-10.000000	0.025000	4.416667	453.500000	1023.000000	1023.000000	2046.000000
31.700001	0.031418	18.567945	3.722240	3.210725	5.664172	5.970809	0.000000	-10.000000	0.041667	-0.250000	455.833344	1023.000000	1023.000000	2046.000000
31.719999	0.030828	18.219545	3.635158	3.154677	5.648414	5.781298	0.000000	-10.000000	0.066667	-5.133333	456.833344	1023.000000	1023.000000	2046.000000
31.740000	0.029984	17.720404	3.524324	3.019001	5.578029	5.599049	0.000000	-10.000000	0.100000	-8.933333	457.000000	1023.000000	1023.000000	2046.000000
31.760000	0.028989	17.132700	3.403580	2.962201	5.470228	5.296690	0.000000	-10.000000	0.158333	-12.516666	457.000000	1023.000000	1023.000000	2046.000000
31.780001	0.027985	16.538853	3.282053	2.848015	5.368290	5.040495	0.000000	-10.000000	0.216667	-15.333333	457.000000	1023.000000	1023.000000	2046.000000
31.799999	0.026930	15.915666	3.167133	2.782807	5.228080	4.737646	0.000000	-10.000000	0.266667	-17.433334	453.333344	1023.000000	1023.000000	2046.000000
31.820000	0.026002	15.367245	3.126249	2.724187	5.077043	4.439766	0.000000	-10.000000	0.308333	-19.283333	444.333344	1023.000000	1023.000000	2046.000000
31.840000	0.025153	14.865597	3.109054	2.714100	4.839294	4.203148	0.000000	-10.000000	0.350000	-20.650000	433.000000	1023.000000	1023.000000	2046.000000
31.860001	0.023901	14.125598	2.995495	2.579773	4.601023	3.949307	0.000000	-10.000000	0.391667	-21.783333	423.000000	1023.000000	1023.000000	2046.000000
31.879999	0.022406	13.241684	2.905543	2.400657	4.200531	3.734953	0.000000	-10.000000	0.425000	-22.583334	415.666656	1023.000000	1023.000000	2046.000000
31.900000	0.020516	12.124712	2.626139	1.992290	3.850779	3.655504	0.000000	-10.000000	0.458333	-23.549999	408.000000	1023.000000	1023.000000	2046.000000
31.920000	0.019064	11.266927	2.213587	2.289491	3.742378	3.021471	0.000000	-10.000000	0.500000	-24.450001	400.000000	1023.000000	1023.000000	2046.000000
31.940001	0.017398	10.282247	1.788362	2.055214	3.510795	2.927876	0.000000	-10.000000	0.541667	-25.583334	391.833344	1023.000000	1023.000000	2046.000000
31.959999	0.015056	8.898239	1.328972	1.873369	3.171218	2.524680	0.000000	-10.000000	0.575000	-26.383333	383.500000	1023.000000	1023.000000	2046.000000
31.980000	0.012323	7.283155	0.920113	1.518342	2.804508	2.040191	0.000000	-10.000000	0.608333	-27.283335	374.666656	1023.000000	1023.000000	2046.000000
32.000000	0.009383	5.545509	0.650977	1.030516	2.345775	1.518241	0.000000	-10.000000	0.633333	-27.883335	365.666656	1023.000000	1023.000000	2046.000000
32.020000	0.006537	3.863128	0.158185	0.625773	1.969494	1.109676	0.000000	-10.000000	0.658333	-28.566668	356.166656	1023.000000	1023.000000	2046.000000
32.040001	0.003692	2.182216	-0.605610	0.438310	1.657843	0.691673	0.000000	-10.000000	0.675000	-29.100000	346.833344	1023.000000	1023.000000	2046.000000
32.060001	0.001227	0.725329	-1.267157	0.174815	1.352814	0.464857	0.000000	-10.000000	0.691667	-29.416666	337.166656	1023.000000	1023.000000	2046.000000
32.080002	-0.000854	-0.504923	-1.778785	-0.121661	1.090485	0.305038	0.000000	-10.000000	0.700000	-29.583334	327.500000	1023.000000	1023.000000	2046.000000
32.099998	-0.002552	-1.508170	-2.148600	-0.299356	0.829926	0.109860	0.000000	-10.000000	0.725000	-29.633333	317.500000	1023.000000	1023.000000	2046.000000
32.119999	-0.004250	-2.511688	-2.508877	-0.452697	0.473172	-0.023287	0.000000	-10.000000	0.758333	-29.966667	307.500000	1023.000000	1023.000000	2046.000000
32.139999	-0.005992	-3.541450	-3.008545	-0.512702	0.220714	-0.240916	0.000000	-10.000000	0.791667	-30.233334	297.500000	1023.000000	1023.000000	2046.000000
32.160000	-0.007596	-4.489100	-3.394778	-0.602708	-0.096946	-0.394668	0.000000	-10.000000	0.783333	-30.383333	287.500000	1023.000000	1023.000000	2046.000000
32.180000	-0.009216	-5.446374	-3.799826	-0.687563	-0.337309	-0.621675	0.000000	-10.000000	0.750000	-30.216667	277.500000	1023.000000	1023.000000	2046.000000
32.200001	-0.010504	-6.207878	-4.082641	-0.867896	-0.577326	-0.680014	0.000000	-10.000000	0.733333	-30.150000	267.500000	1023.000000	1023.000000	2046.000000
32.220001	-0.011819	-6.984848	-4.343447	-0.974928	-0.800003	-0.866470	0.000000	-10.000000	0.716667	-30.266666	257.333344	1023.000000	1023.000000	2046.000000
32.240002	-0.012942	-7.648957	-4.504611	-1.123922	-1.040899	-0.979526	0.000000	-10.000000	0.716667	-30.300001	247.000000	1023.000000	1023.000000	2046.000000
32.259998	-0.014029	-8.291284	-4.680225	-1.247421	-1.223289	-1.140348	0.000000	-10.000000	0.691667	-30.283333	236.666672	1023.000000	1023.000000	2046.000000
32.279999	-0.015133	-8.943811	-4.782707	-1.513793	-1.411776	-1.235536	0.000000	-10.000000	0.683333	-29.933334	226.500000	1023.000000	1023.000000	2046.000000
32.299999	-0.016144	-9.540905	-4.863810	-1.756226	-1.582624	-1.338246	0.000000	-10.000000	0.675000	-29.783333	216.500000	1023.000000	1023.000000	2046.000000
32.320000	-0.017192	-10.160544	-4.940166	-1.993552	-1.771348	-1.455478	0.000000	-10.000000	0.675000	-29.550001	206.500000	1023.000000	1023.000000	2046.000000
32.340000	-0.018451	-10.904502	-5.086933	-2.290109	-1.957265	-1.570195	0.000000	-10.000000	0.675000	-29.416666	196.833328	1023.000000	1023.000000	2046.000000
32.360001	-0.019662	-11.620236	-5.163420	-2.538540	-2.181354	-1.736922	0.000000	-10.000000	0.666667	-29.066668	187.166672	1023.000000	1023.000000	2046.000000
32.380001	-0.020898	-12.350488	-5.236384	-2.830051	-2.418394	-1.865657	0.000000	-10.000000	0.658333	-28.566668	177.500000	1023.000000	1023.000000	2046.000000
32.400002	-0.022099	-13.060774	-5.314429	-3.064452	-2.615354	-2.066538	0.000000	-10.000000	0.650000	-28.066668	167.833328	1023.000000	1023.000000	2046.000000
32.419998	-0.023265	-13.749415	-5.282169	-3.293793	-2.869077	-2.304377	0.000000	-10.000000	0.625000	-27.483334	158.500000	1023.000000	1023.000000	2046.000000
32.439999	-0.024326	-14.376431	-5.180168	-3.465986	-3.179035	-2.551242	0.000000	-10.000000	0.583333	-26.766666	149.333328	1023.000000	1023.000000	2046.000000
32.459999	-0.025373	-14.995674	-5.104167	-3.593822	-3.483218	-2.814467	0.000000	-10.000000	0.533333	-25.883333	140.500000	1023.000000	1023.000000	2046.000000
32.480000	-0.026537	-15.683518	-5.094878	-3.787726	-3.831877	-2.969036	0.000000	-10.000000	0.500000	-25.016666	131.666672	1023.000000	1023.000000	2046.000000
32.500000	-0.027481	-16.241278	-5.131786	-3.858868	-4.072865	-3.177760	0.000000	-10.000000	0.483333	-24.266666	123.333336	1023.000000	1023.000000	2046.000000
32.520000	-0.028370	-16.766560	-5.143677	-4.011668	-4.325371	-3.285843	0.000000	-10.000000	0.450000	-23.483334	115.000000	1023.000000	1023.000000	2046.000000
32.540001	-0.029018	-17.149488	-5.152884	-4.041344	-4.503734	-3.451528	0.000000	-10.000000	0.425000	-22.766666	107.333336	1023.000000	1023.000000	2046.000000
32.560001	-0.029624	-17.507952	-5.168139	-4.124792	-4.684865	-3.530157	0.000000	-10.000000	0.383333	-21.933334	99.833336	1023.000000	1023.000000	2046.000000
32.580002	-0.030141	-17.813034	-5.226632	-4.197650	-4.796342	-3.592410	0.000000	-10.000000	0.366667	-21.216667	92.666664	1023.000000	1023.000000	2046.000000
32.599998	-0.030711	-18.150347	-5.258380	-4.297643	-4.962654	-3.631670	0.000000	-10.000000	0.333333	-20.350000	85.500000	1023.000000	1023.000000	2046.000000
32.619999	-0.031240	-18.462822	-5.344489	-4.308390	-5.047598	-3.762345	0.000000	-10.000000	0.300000	-19.650000	78.666664	1023.000000	1023.000000	2046.000000
32.639999	-0.031533	-18.636097	-5.321895	-4.357901	-5.165084	-3.791216	0.000000	-10.000000	0.258333	-18.783333	72.000000	1023.000000	1023.000000	2046.000000
32.660000	-0.031945	-18.879765	-5.321239	-4.384574	-5.318679	-3.855273	0.000000	-10.000000	0.241667	-18.083334	65.666664	1023.000000	1023.000000	2046.000000
32.680000	-0.032215	-19.039263	-5.294266	-4.360502	-5.444081	-3.940413	0.000000	-10.000000	0.233333	-17.316666	59.500000	1023.000000	1023.000000	2046.000000
32.700001	-0.032499	-19.206858	-5.270642	-4.368761	-5.601414	-3.966041	0.000000	-10.000000	0.233333	-16.666666	53.833332	1023.000000	1023.000000	2046.000000
32.720001	-0.032822	-19.397720	-5.311077	-4.370549	-5.680370	-4.035725	0.000000	-10.000000	0.208333	-15.833333	48.333332	1023.000000	1023.000000	2046.000000
32.740002	-0.033028	-19.519260	-5.320025	-4.436687	-5.745167	-4.017381	0.000000	-10.000000	0.183333	-15.150001	43.166668	1023.000000	1023.000000	2046.000000
32.759998	-0.033390	-19.733765	-5.352935	-4.533857	-5.839779	-4.007195	0.000000	-10.000000	0.158333	-14.450001	38.000000	1023.000000	1023.000000	2046.000000
32.779999	-0.033537	-19.820578	-5.306607	-4.563303	-5.941833	-4.008836	0.000000	-10.000000	0.150000	-13.833334	33.166668	1023.000000	1023.000000	2046.000000
32.799999	-0.034005	-20.097038	-5.343323	-4.552774	-6.022646	-4.178295	0.000000	-10.000000	0.150000	-13.283334	28.500000	1023.000000	1023.000000	2046.000000
32.820000	-0.034107	-20.157078	-5.329554	-4.612738	-6.077822	-4.136966	0.000000	-10.000000	0.133333	-12.733334	24.166666	1023.000000	1023.000000	2046.000000
32.840000	-0.034343	-20.296497	-5.322706	-4.596792	-6.140543	-4.236457	0.000000	-10.000000	0.116667	-12.183333	20.000000	1023.000000	1023.000000	2046.000000
32.860001	-0.034530	-20.407417	-5.349351	-4.648402	-6.182321	-4.227342	0.000000	-10.000000	0.091667	-11.483334	16.000000	1023.000000	1023.000000	2046.000000
32.880001	-0.034738	-20.530281	-5.321128	-4.628108	-6.270158	-4.310889	0.000000	-10.000000	0.075000	-10.583334	11.000000	1023.000000	1023.000000	2046.000000
32.900002	-0.035053	-20.716028	-5.336970	-4.610478	-6.382261	-4.386319	0.000000	-10.000000	0.058333	-9.583334	6.166667	1023.000000	1023.000000	2046.000000
32.919998	-0.035704	-21.100782	-5.276252	-4.717099	-6.642809	-4.464622	0.000000	-10.000000	0.050000	-8.766667	2.666667	1023.000000	1023.000000	2046.000000
32.939999	-0.036387	-21.504612	-5.306476	-4.825749	-6.790379	-4.582009	0.000000	-10.000000	0.041667	-8.183333	0.833333	1023.000000	1023.000000	2046.000000
32.959999	-0.037205	-21.988077	-5.333990	-5.111943	-7.028532	-4.513613	0.000000	-10.000000	0.033333	-7.600000	-0.500000	1023.000000	1023.000000	2046.000000
32.980000	-0.037855	-22.372456	-5.419022	-5.268642	-7.218574	-4.466217	0.000000	-10.000000	0.033333	-6.783333	-2.500000	1023.000000	1023.000000	2046.000000
33.000000	-0.037984	-22.448767	-5.570965	-5.026586	-7.091562	-4.759654	0.000000	-10.000000	0.033333	-6.183333	-4.500000	1023.000000	1023.000000	2046.000000
33.020000	-0.037696	-22.278633	-5.596290	-5.010386	-7.017753	-4.654204	0.000000	-10.000000	0.025000	-5.816667	-6.500000	1023.000000	1023.000000	2046.000000
33.040001	-0.037807	-22.344011	-5.688934	-4.997592	-6.926781	-4.730705	0.000000	-10.000000	0.016667	-5.383334	-8.500000	1023.000000	1023.000000	2046.000000
33.060001	-0.038298	-22.634405	-5.737617	-5.268325	-6.818144	-4.810319	0.000000	-10.000000	0.008333	-4.366667	-10.500000	1023.000000	1023.000000	2046.000000
33.080002	-0.039326	-23.241640	-5.864136	-5.511888	-6.878251	-4.987365	0.000000	-10.000000	0.008333	-2.166667	-12.000000	1023.000000	1023.000000	2046.000000
33.099998	-0.040205	-23.761345	-6.082692	-5.596529	-6.989369	-5.092755	0.000000	-10.000000	-0.016667	0.600000	-12.833333	1023.000000	1023.000000	2046.000000
33.119999	-0.041170	-24.331549	-6.460682	-5.634129	-7.118873	-5.117866	0.000000	-10.000000	-0.041667	4.133334	-13.000000	1023.000000	1023.000000	2046.000000
33.139999	-0.041680	-24.632992	-6.749698	-5.746142	-7.145603	-4.991550	0.000000	-10.000000	-0.066667	7.600000	-13.000000	1023.000000	1023.000000	2046.000000
33.160000	-0.041583	-24.575403	-6.878629	-5.723774	-7.177057	-4.795943	0.000000	-10.000000	-0.100000	10.650000	-13.000000	1023.000000	1023.000000	2046.000000
33.180000	-0.041379	-24.455276	-7.119450	-5.655370	-7.100648	-4.579809	0.000000	-10.000000	-0.125000	12.700000	-13.000000	1023.000000	1023.000000	2046.000000
33.200001	-0.041029	-24.248383	-7.259503	-5.463614	-7.087258	-4.438008	0.000000	-10.000000	-0.158333	13.800000	-13.000000	1023.000000	1023.000000	2046.000000
33.220001	-0.040465	-23.914852	-7.314376	-5.319475	-7.040654	-4.240347	0.000000	-10.000000	-0.183333	14.783334	-7.000000	1023.000000	1023.000000	2046.000000
33.240002	-0.039667	-23.443466	-7.242244	-5.137856	-6.990879	-4.072489	0.000000	-10.000000	-0.208333	16.016666	5.333333	1023.000000	1023.000000	2046.000000
33.259998	-0.038784	-22.921505	-7.157508	-4.933076	-6.827004	-4.003915	0.000000	-10.000000	-0.233333	17.450001	19.500000	1023.000000	1023.000000	2046.000000
33.279999	-0.037666	-22.260532	-7.009554	-4.702998	-6.685836	-3.862144	0.000000	-10.000000	-0.241667	18.666668	29.666666	1023.000000	1023.000000	2046.000000
33.299999	-0.036420	-21.524361	-6.866033	-4.559091	-6.417822	-3.681416	0.000000	-10.000000	-0.275000	19.566668	35.666668	1023.000000	1023.000000	2046.000000
33.320000	-0.035158	-20.778357	-6.634773	-4.398332	-6.271870	-3.473382	0.000000	-10.000000	-0.300000	20.283333	42.000000	1023.000000	1023.000000	2046.000000
33.340000	-0.033843	-20.001162	-6.418017	-4.216418	-6.022566	-3.344159	0.000000	-10.000000	-0.325000	21.383333	48.666668	1023.000000	1023.000000	2046.000000
33.360001	-0.032364	-19.127161	-6.138250	-4.192903	-5.748272	-3.047735	0.000000	-10.000000	-0.341667	22.300001	55.666668	1023.000000	1023.000000	2046.000000
33.380001	-0.030879	-18.249210	-5.844656	-4.007914	-5.462994	-2.933645	0.000000	-10.000000	-0.350000	23.183334	63.000000	1023.000000	1023.000000	2046.000000
33.400002	-0.029371	-17.358252	-5.569844	-3.992403	-5.171809	-2.624195	0.000000	-10.000000	-0.358333	23.433334	70.500000	1023.000000	1023.000000	2046.000000
33.419998	-0.027960	-16.524130	-5.319944	-3.907135	-4.866917	-2.430132	0.000000	-10.000000	-0.350000	23.683334	78.166664	1023.000000	1023.000000	2046.000000
33.439999	-0.026351	-15.573688	-4.980912	-3.859148	-4.549435	-2.184192	0.000000	-10.000000	-0.358333	23.816668	86.000000	1023.000000	1023.000000	2046.000000
33.459999	-0.024948	-14.743993	-4.703727	-3.805821	-4.226994	-2.007451	0.000000	-10.000000	-0.366667	23.950001	94.000000	1023.000000	1023.000000	2046.000000
33.480000	-0.023784	-14.056246	-4.439203	-3.746099	-3.996383	-1.874561	0.000000	-10.000000	-0.375000	23.950001	102.000000	1023.000000	1023.000000	2046.000000
33.500000	-0.022948	-13.562080	-4.191264	-3.664546	-3.847519	-1.858751	0.000000	-10.000000	-0.383333	24.100000	110.000000	1023.000000	1023.000000	2046.000000
33.520000	-0.021940	-12.966271	-3.894633	-3.576252	-3.693558	-1.801829	0.000000	-10.000000	-0.391667	24.383333	118.000000	1023.000000	1023.000000	2046.000000
33.540001	-0.020756	-12.267053	-3.534835	-3.435670	-3.623228	-1.673320	0.000000	-10.000000	-0.408333	24.766666	126.166664	1023.000000	1023.000000	2046.000000
33.560001	-0.019663	-11.620768	-3.155757	-3.335104	-3.585520	-1.544387	0.000000	-10.000000	-0.425000	25.166666	134.500000	1023.000000	1023.000000	2046.000000
33.580002	-0.018305	-10.818175	-2.898867	-3.162045	-3.420534	-1.336730	0.000000	-10.000000	-0.450000	25.483334	142.833328	1023.000000	1023.000000	2046.000000
33.599998	-0.016947	-10.015588	-2.617996	-2.976556	-3.237404	-1.183632	0.000000	-10.000000	-0.475000	25.983334	151.333328	1023.000000	1023.000000	2046.000000
33.619999	-0.015130	-8.941647	-2.269900	-2.757006	-2.995322	-0.919419	0.000000	-10.000000	-0.475000	26.466667	159.833328	1023.000000	1023.000000	2046.000000
33.639999	-0.013365	-7.898455	-2.008180	-2.535514	-2.640261	-0.714499	0.000000	-10.000000	-0.458333	26.850000	168.666672	1023.000000	1023.000000	2046.000000
33.660000	-0.011517	-6.806828	-1.704443	-2.321530	-2.352813	-0.428042	0.000000	-10.000000	-0.441667	27.016666	177.500000	1023.000000	1023.000000	2046.000000
33.680000	-0.009488	-5.607635	-1.425148	-2.080244	-1.932362	-0.169881	0.000000	-10.000000	-0.441667	26.916668	186.500000	1023.000000	1023.000000	2046.000000
33.700001	-0.007439	-4.396286	-1.036414	-1.871127	-1.632541	0.143797	0.000000	-10.000000	-0.466667	27.083334	195.500000	1023.000000	1023.000000	2046.000000
33.720001	-0.005413	-3.199228	-0.739386	-1.588600	-1.229325	0.358083	0.000000	-10.000000	-0.466667	27.200001	204.500000	1023.000000	1023.000000	2046.000000
33.740002	-0.003285	-1.941144	-0.308971	-1.336436	-0.963500	0.667764	0.000000	-10.000000	-0.466667	27.133333	213.500000	1023.000000	1023.000000	2046.000000
33.759998	-0.001209	-0.714464	0.006154	-1.083037	-0.531317	0.893736	0.000000	-10.000000	-0.475000	27.116667	222.666672	1023.000000	1023.000000	2046.000000
33.779999	0.000845	0.499501	0.422228	-0.799104	-0.281134	1.157511	0.000000	-10.000000	-0.491667	27.183334	231.666672	1023.000000	1023.000000	2046.000000
33.799999	0.002709	1.600815	0.774029	-0.603595	0.045363	1.385018	0.000000	-10.000000	-0.508333	27.200001	240.833328	1023.000000	1023.000000	2046.000000
33.820000	0.004394	2.596713	1.169879	-0.463589	0.210854	1.679569	0.000000	-10.000000	-0.500000	27.316668	249.833328	1023.000000	1023.000000	2046.000000
33.840000	0.005647	3.337327	1.438273	-0.416824	0.420863	1.895015	0.000000	-10.000000	-0.500000	27.383333	259.000000	1023.000000	1023.000000	2046.000000
33.860001	0.007041	4.161142	1.701418	-0.444930	0.529470	2.375184	0.000000	-10.000000	-0.491667	27.500000	268.166656	1023.000000	1023.000000	2046.000000
33.880001	0.009025	5.333692	1.951639	0.096896	0.996067	2.289090	0.000000	-10.000000	-0.475000	27.183332	277.333344	1023.000000	1023.000000	2046.000000
33.900002	0.011257	6.653157	2.159162	0.295359	1.372659	2.825978	0.000000	-10.000000	-0.450000	26.733334	286.500000	1023.000000	1023.000000	2046.000000
33.919998	0.012940	7.647261	2.225685	0.567149	1.763198	3.091229	0.000000	-10.000000	-0.441667	26.116667	295.500000	1023.000000	1023.000000	2046.000000
33.939999	0.013899	8.214307	2.255686	0.708494	2.020343	3.229784	0.000000	-10.000000	-0.450000	25.833334	304.333344	1023.000000	1023.000000	2046.000000
33.959999	0.014136	8.354552	2.243043	0.600401	2.239602	3.271507	0.000000	-10.000000	-0.475000	25.883333	313.000000	1023.000000	1023.000000	2046.000000
33.980000	0.014087	8.325291	2.078293	0.534286	2.350109	3.362602	0.000000	-10.000000	-0.458333	26.133333	321.500000	1023.000000	1023.000000	2046.000000
34.000000	0.014100	8.333116	1.732756	0.631522	2.509576	3.459262	0.000000	-10.000000	-0.433333	26.100000	330.166656	1023.000000	1023.000000	2046.000000
34.020000	0.014493	8.565313	1.431441	0.724344	2.719649	3.689879	0.000000	-10.000000	-0.391667	25.250000	339.000000	1023.000000	1023.000000	2046.000000
34.040001	0.015346	9.069714	1.355772	0.773232	2.971488	3.969222	0.000000	-10.000000	-0.358333	24.133333	347.666656	1023.000000	1023.000000	2046.000000
34.060001	0.016417	9.702233	1.281937	0.903017	3.236000	4.281279	0.000000	-10.000000	-0.325000	23.183334	356.000000	1023.000000	1023.000000	2046.000000
34.080002	0.017589	10.394850	1.249648	1.146809	3.410534	4.587858	0.000000	-10.000000	-0.308333	22.700001	363.666656	1023.000000	1023.000000	2046.000000
34.099998	0.018788	11.103478	1.331764	1.458300	3.531430	4.781984	0.000000	-10.000000	-0.325000	22.683334	371.333344	1023.000000	1023.000000	2046.000000
34.119999	0.020225	11.952842	1.430592	1.756547	3.693321	5.072382	0.000000	-10.000000	-0.333333	22.616667	378.833344	1023.000000	1023.000000	2046.000000
34.139999	0.021777	12.869969	1.560766	2.093874	3.927169	5.288161	0.000000	-10.000000	-0.333333	22.733334	386.500000	1023.000000	1023.000000	2046.000000
34.160000	0.023274	13.754654	1.670125	2.433240	4.192461	5.458827	0.000000	-10.000000	-0.316667	22.616667	394.166656	1023.000000	1023.000000	2046.000000
34.180000	0.024969	14.756591	1.884005	2.763699	4.456459	5.652429	0.000000	-10.000000	-0.308333	22.700001	401.666656	1023.000000	1023.000000	2046.000000
34.200001	0.026614	15.728680	2.134252	3.014293	4.660169	5.919965	0.000000	-10.000000	-0.308333	22.450001	409.333344	1023.000000	1023.000000	2046.000000
34.220001	0.028533	16.862999	2.381370	3.340802	5.021812	6.119014	0.000000	-10.000000	-0.316667	22.433334	416.666656	1023.000000	1023.000000	2046.000000
34.240002	0.030454	17.998055	2.703933	3.583065	5.356656	6.354401	0.000000	-10.000000	-0.308333	22.100000	424.333344	1023.000000	1023.000000	2046.000000
34.259998	0.032494	19.204073	3.069252	3.752620	5.695989	6.686211	0.000000	-10.000000	-0.283333	22.000000	431.666656	1023.000000	1023.000000	2046.000000
34.279999	0.034208	20.216825	3.280428	3.984288	6.019374	6.932734	0.000000	-10.000000	-0.283333	21.650000	439.166656	1023.000000	1023.000000	2046.000000
34.299999	0.036012	21.283129	3.495264	4.071681	6.435094	7.281089	0.000000	-10.000000	-0.275000	21.383333	446.333344	1023.000000	1023.000000	2046.000000
34.320000	0.037726	22.296190	3.774617	4.124528	6.945572	7.451473	0.000000	-10.000000	-0.266667	20.550001	453.500000	1023.000000	1023.000000	2046.000000
34.340000	0.039656	23.436731	4.230200	4.124697	7.353652	7.728182	0.000000	-10.000000	-0.208333	19.333334	460.500000	1023.000000	1023.000000	2046.000000
34.360001	0.041050	24.260736	4.630477	4.178660	7.594873	7.856725	0.000000	-10.000000	-0.175000	17.750000	467.166656	1023.000000	1023.000000	2046.000000
34.380001	0.042069	24.862925	4.935189	4.268315	7.758528	7.900892	0.000000	-10.000000	-0.133333	16.383333	473.500000	1023.000000	1023.000000	2046.000000
34.400002	0.042724	25.249796	5.225348	4.281601	7.916207	7.826640	0.000000	-10.000000	-0.125000	15.266667	479.166656	1023.000000	1023.000000	2046.000000
34.419998	0.042994	25.409191	5.453987	4.232004	7.961079	7.762121	0.000000	-10.000000	-0.100000	13.816667	484.500000	1023.000000	1023.000000	2046.000000
34.439999	0.043110	25.477880	5.640691	4.268251	7.951106	7.617832	0.000000	-10.000000	-0.075000	12.116667	489.333344	1023.000000	1023.000000	2046.000000
34.459999	0.043134	25.492260	5.717574	4.333652	7.945817	7.495217	0.000000	-10.000000	-0.033333	9.916667	493.666656	1023.000000	1023.000000	2046.000000
34.480000	0.043312	25.597258	5.783756	4.393631	8.006811	7.413059	0.000000	-10.000000	-0.008333	7.016667	497.333344	1023.000000	1023.000000	2046.000000
34.500000	0.043472	25.691755	5.863622	4.420004	8.065311	7.342817	0.000000	-10.000000	0.016667	3.233333	500.166656	1023.000000	1023.000000	2046.000000
34.520000	0.043654	25.799335	5.910186	4.453372	8.131251	7.304526	0.000000	-10.000000	0.025000	-0.566667	502.000000	1023.000000	1023.000000	2046.000000
34.540001	0.043524	25.722494	5.854048	4.392421	8.215956	7.260069	0.000000	-10.000000	0.041667	-3.800000	502.833344	1023.000000	1023.000000	2046.000000
34.560001	0.043415	25.658394	5.847589	4.329525	8.236211	7.245069	0.000000	-10.000000	0.058333	-6.450000	503.000000	1023.000000	1023.000000	2046.000000
34.580002	0.042936	25.375082	5.784984	4.291039	8.142035	7.157023	0.000000	-10.000000	0.083333	-8.966667	503.000000	1023.000000	1023.000000	2046.000000
34.599998	0.042455	25.090614	5.723022	4.248592	8.040107	7.078894	0.000000	-10.000000	0.116667	-11.350000	503.000000	1023.000000	1023.000000	2046.000000
34.619999	0.041705	24.647621	5.533528	4.238828	7.962214	6.913052	0.000000	-10.000000	0.150000	-13.450000	503.000000	1023.000000	1023.000000	2046.000000
34.639999	0.040533	23.954781	5.359811	4.208752	7.749796	6.636421	0.000000	-10.000000	0.200000	-15.450000	499.333344	1023.000000	1023.000000	2046.000000
34.660000	0.039287	23.218519	5.152270	4.101456	7.541387	6.423407	0.000000	-10.000000	0.233333	-17.116667	490.500000	1023.000000	1023.000000	2046.000000
34.680000	0.037814	22.347963	4.940976	3.984764	7.250517	6.171706	0.000000	-10.000000	0.283333	-18.716667	479.666656	1023.000000	1023.000000	2046.000000
34.700001	0.036416	21.521832	4.773946	3.922417	6.889945	5.935524	0.000000	-10.000000	0.325000	-20.233334	470.166656	1023.000000	1023.000000	2046.000000
34.720001	0.034754	20.539434	4.515490	3.766157	6.595574	5.662214	0.000000	-10.000000	0.391667	-22.016666	463.333344	1023.000000	1023.000000	2046.000000
34.740002	0.032394	19.145025	4.237296	3.474638	6.059813	5.373278	0.000000	-10.000000	0.458333	-23.866667	455.833344	1023.000000	1023.000000	2046.000000
34.759998	0.030023	17.743773	3.885592	3.117809	5.584344	5.156029	0.000000	-10.000000	0.541667	-25.683332	447.833344	1023.000000	1023.000000	2046.000000
34.779999	0.028088	16.600283	3.399531	3.327318	5.372729	4.500705	0.000000	-10.000000	0.625000	-27.299999	439.333344	1023.000000	1023.000000	2046.000000
34.799999	0.026023	15.379414	2.946991	3.098741	4.990790	4.342891	0.000000	-10.000000	0.683333	-28.816668	430.166656	1023.000000	1023.000000	2046.000000
34.820000	0.023327	13.786128	2.343201	2.840345	4.609322	3.993261	0.000000	-10.000000	0.741667	-30.066668	420.500000	1023.000000	1023.000000	2046.000000
34.840000	0.020208	11.942636	1.904234	2.463496	4.055045	3.519861	0.000000	-10.000000	0.775000	-31.033333	410.500000	1023.000000	1023.000000	2046.000000
34.860001	0.016480	9.739716	1.479782	1.890023	3.493037	2.876873	0.000000	-10.000000	0.800000	-31.549999	400.166656	1023.000000	1023.000000	2046.000000
34.880001	0.013211	7.807644	0.862376	1.528109	3.052940	2.364219	0.000000	-10.000000	0.800000	-32.033333	389.666656	1023.000000	1023.000000	2046.000000
34.900002	0.009802	5.792695	0.008808	1.248553	2.655291	1.880043	0.000000	-10.000000	0.800000	-32.350002	379.000000	1023.000000	1023.000000	2046.000000
34.919998	0.006924	4.092000	-0.676679	0.945900	2.232548	1.590231	0.000000	-10.000000	0.808333	-32.566669	368.333344	1023.000000	1023.000000	2046.000000
34.939999	0.004771	2.819401	-1.186029	0.690477	1.950545	1.364408	0.000000	-10.000000	0.808333	-32.850002	357.500000	1023.000000	1023.000000	2046.000000
34.959999	0.002965	1.752558	-1.563179	0.442826	1.618918	1.253993	0.000000	-10.000000	0.808333	-32.933334	346.500000	1023.000000	1023.000000	2046.000000
34.980000	0.001341	0.792740	-1.966897	0.352569	1.339906	1.067162	0.000000	-10.000000	0.800000	-32.983334	335.500000	1023.000000	1023.000000	2046.000000
35.000000	-0.000662	-0.391337	-2.494732	0.225952	0.994805	0.882638	0.000000	-10.000000	0.816667	-32.750000	324.500000	1023.000000	1023.000000	2046.000000
35.020000	-0.002474	-1.462238	-2.960471	0.137263	0.688145	0.672825	0.000000	-10.000000	0.816667	-32.866669	313.500000	1023.000000	1023.000000	2046.000000
35.040001	-0.004165	-2.461527	-3.332072	-0.005353	0.374682	0.501215	0.000000	-10.000000	0.833333	-32.850002	302.500000	1023.000000	1023.000000	2046.000000
35.060001	-0.005730	-3.386451	-3.625451	-0.176635	0.102834	0.312801	0.000000	-10.000000	0.825000	-33.133335	291.500000	1023.000000	1023.000000	2046.000000
35.080002	-0.007242	-4.279757	-3.918952	-0.317151	-0.133537	0.089882	0.000000	-10.000000	0.833333	-32.850002	280.500000	1023.000000	1023.000000	2046.000000
35.099998	-0.008539	-5.046315	-4.046417	-0.507427	-0.408928	-0.083543	0.000000	-10.000000	0.816667	-32.533333	269.500000	1023.000000	1023.000000	2046.000000
35.119999	-0.009860	-5.827523	-4.226452	-0.672652	-0.609143	-0.319276	0.000000	-10.000000	0.808333	-31.983335	258.666656	1023.000000	1023.000000	2046.000000
35.139999	-0.011159	-6.595193	-4.307065	-0.980924	-0.848037	-0.459167	0.000000	-10.000000	0.783333	-31.616667	248.000000	1023.000000	1023.000000	2046.000000
35.160000	-0.012309	-7.274535	-4.485489	-1.226960	-0.914182	-0.647904	0.000000	-10.000000	0.775000	-31.300001	237.500000	1023.000000	1023.000000	2046.000000
35.180000	-0.013685	-8.088096	-4.573792	-1.504130	-1.170488	-0.839686	0.000000	-10.000000	0.741667	-30.650000	227.000000	1023.000000	1023.000000	2046.000000
35.200001	-0.015000	-8.865206	-4.720466	-1.782967	-1.375931	-0.985841	0.000000	-10.000000	0.716667	-30.200001	216.666672	1023.000000	1023.000000	2046.000000
35.220001	-0.016531	-9.769762	-4.909828	-2.114840	-1.572944	-1.172150	0.000000	-10.000000	0.675000	-29.549999	206.500000	1023.000000	1023.000000	2046.000000
35.240002	-0.017734	-10.480564	-4.963758	-2.509218	-1.788467	-1.219121	0.000000	-10.000000	0.650000	-29.033333	196.666672	1023.000000	1023.000000	2046.000000
35.259998	-0.019206	-11.350758	-4.999308	-2.746748	-2.084552	-1.520150	0.000000	-10.000000	0.633333	-28.433334	187.000000	1023.000000	1023.000000	2046.000000
35.279999	-0.020454	-12.088573	-5.032045	-3.048329	-2.334228	-1.673971	0.000000	-10.000000	0.600000	-27.683334	177.666672	1023.000000	1023.000000	2046.000000
35.299999	-0.021616	-12.774977	-4.998571	-3.141749	-2.617921	-2.016736	0.000000	-10.000000	0.575000	-26.883333	168.500000	1023.000000	1023.000000	2046.000000
35.320000	-0.022822	-13.487946	-4.884202	-3.359375	-3.027153	-2.217216	0.000000	-10.000000	0.533333	-25.883333	159.666672	1023.000000	1023.000000	2046.000000
35.340000	-0.023954	-14.156790	-4.860523	-3.488038	-3.354798	-2.453430	0.000000	-10.000000	0.516667	-25.183334	150.833328	1023.000000	1023.000000	2046.000000
35.360001	-0.025126	-14.849262	-4.934036	-3.677382	-3.643286	-2.594558	0.000000	-10.000000	0.491667	-24.500000	142.333328	1023.000000	1023.000000	2046.000000
35.380001	-0.026113	-15.432643	-4.965117	-3.724775	-3.868849	-2.873902	0.000000	-10.000000	0.475000	-24.050001	134.000000	1023.000000	1023.000000	2046.000000
35.400002	-0.026826	-15.854443	-4.964575	-3.821027	-4.059629	-3.009212	0.000000	-10.000000	0.441667	-23.383333	126.000000	1023.000000	1023.000000	2046.000000
35.419998	-0.027497	-16.250488	-4.997242	-3.858624	-4.227495	-3.167127	0.000000	-10.000000	0.408333	-22.800001	118.333336	1023.000000	1023.000000	2046.000000
35.439999	-0.028304	-16.727613	-5.072284	-3.935662	-4.411468	-3.308201	0.000000	-10.000000	0.375000	-22.000000	110.833336	1023.000000	1023.000000	2046.000000
35.459999	-0.028789	-17.014071	-5.118741	-4.014602	-4.538471	-3.342256	0.000000	-10.000000	0.350000	-21.283333	103.666664	1023.000000	1023.000000	2046.000000
35.480000	-0.029434	-17.395596	-5.150780	-4.091680	-4.747296	-3.405840	0.000000	-10.000000	0.325000	-20.633333	96.500000	1023.000000	1023.000000	2046.000000
35.500000	-0.029820	-17.623499	-5.213266	-4.106406	-4.821554	-3.482272	0.000000	-10.000000	0.300000	-19.983334	89.500000	1023.000000	1023.000000	2046.000000
35.520000	-0.030301	-17.907846	-5.221931	-4.142673	-4.965353	-3.577889	0.000000	-10.000000	0.275000	-19.416666	82.833336	1023.000000	1023.000000	2046.000000
35.540001	-0.030650	-18.114422	-5.265013	-4.201549	-5.045878	-3.601983	0.000000	-10.000000	0.250000	-18.633333	76.166664	1023.000000	1023.000000	2046.000000
35.560001	-0.031160	-18.415524	-5.285862	-4.265601	-5.217465	-3.646596	0.000000	-10.000000	0.233333	-17.716667	70.000000	1023.000000	1023.000000	2046.000000
35.580002	-0.031449	-18.586197	-5.275035	-4.293344	-5.341778	-3.676040	0.000000	-10.000000	0.216667	-16.816668	64.000000	1023.000000	1023.000000	2046.000000
35.599998	-0.031969	-18.893709	-5.299208	-4.392963	-5.488204	-3.713334	0.000000	-10.000000	0.200000	-15.966666	58.500000	1023.000000	1023.000000	2046.000000
35.619999	-0.032181	-19.019011	-5.345861	-4.373947	-5.550594	-3.748609	0.000000	-10.000000	0.183333	-15.250000	53.166668	1023.000000	1023.000000	2046.000000
35.639999	-0.032594	-19.262995	-5.370825	-4.472506	-5.677759	-3.741906	0.000000	-10.000000	0.175000	-14.616667	48.000000	1023.000000	1023.000000	2046.000000
35.660000	-0.032893	-19.440018	-5.352145	-4.468423	-5.798623	-3.820827	0.000000	-10.000000	0.175000	-13.966667	43.166668	1023.000000	1023.000000	2046.000000
35.680000	-0.033182	-19.610619	-5.391751	-4.464987	-5.822387	-3.931494	0.000000	-10.000000	0.158333	-13.283334	38.500000	1023.000000	1023.000000	2046.000000
35.700001	-0.033675	-19.901863	-5.374759	-4.590771	-5.974854	-3.961480	0.000000	-10.000000	0.133333	-12.533334	34.166668	1023.000000	1023.000000	2046.000000
35.720001	-0.033792	-19.971136	-5.436799	-4.562046	-5.922851	-4.049439	0.000000	-10.000000	0.100000	-11.850000	30.000000	1023.000000	1023.000000	2046.000000
35.740002	-0.034097	-20.151400	-5.397529	-4.665780	-6.049402	-4.038690	0.000000	-10.000000	0.075000	-11.150001	26.000000	1023.000000	1023.000000	2046.000000
35.759998	-0.034230	-20.229742	-5.391937	-4.620773	-6.079782	-4.137250	0.000000	-10.000000	0.058333	-10.566667	22.166666	1023.000000	1023.000000	2046.000000
35.779999	-0.034444	-20.356161	-5.388889	-4.729624	-6.160363	-4.077286	0.000000	-10.000000	0.058333	-9.933333	18.500000	1023.000000	1023.000000	2046.000000
35.799999	-0.034649	-20.477335	-5.377058	-4.705922	-6.205301	-4.189053	0.000000	-10.000000	0.050000	-9.350000	15.166667	1023.000000	1023.000000	2046.000000
35.820000	-0.035070	-20.726082	-5.369591	-4.749990	-6.380087	-4.226413	0.000000	-10.000000	0.050000	-8.583334	12.166667	1023.000000	1023.000000	2046.000000
35.840000	-0.035512	-20.987631	-5.388555	-4.770422	-6.470097	-4.358556	0.000000	-10.000000	0.041667	-7.800000	9.333333	1023.000000	1023.000000	2046.000000
35.860001	-0.036297	-21.451435	-5.385111	-4.914985	-6.705976	-4.445363	0.000000	-10.000000	0.050000	-6.933333	6.833333	1023.000000	1023.000000	2046.000000
35.880001	-0.037065	-21.905357	-5.417578	-5.094055	-6.866065	-4.527660	0.000000	-10.000000	0.041667	-5.900000	4.500000	1023.000000	1023.000000	2046.000000
35.900002	-0.037982	-22.447084	-5.489602	-5.321781	-7.130227	-4.505475	0.000000	-10.000000	0.025000	-4.733334	2.500000	1023.000000	1023.000000	2046.000000
35.919998	-0.038252	-22.606777	-5.447941	-5.146121	-7.186480	-4.826235	0.000000	-10.000000	0.008333	-3.950000	1.000000	1023.000000	1023.000000	2046.000000
35.939999	-0.038332	-22.654224	-5.688167	-5.152664	-7.064152	-4.749241	0.000000	-10.000000	0.000000	-3.500000	0.000000	1023.000000	1023.000000	2046.000000
35.959999	-0.038155	-22.549555	-5.739659	-5.065588	-6.963830	-4.780479	0.000000	-10.000000	0.000000	-3.100000	-0.833333	1023.000000	1023.000000	2046.000000
35.980000	-0.038142	-22.541897	-5.773266	-5.165580	-6.825336	-4.777715	0.000000	-10.000000	-0.008333	-1.500000	-1.500000	1023.000000	1023.000000	2046.000000
36.000000	-0.038706	-22.875217	-5.777120	-5.440300	-6.799708	-4.858089	0.000000	-10.000000	-0.025000	0.850000	-2.000000	1023.000000	1023.000000	2046.000000
36.020000	-0.039376	-23.271461	-5.938524	-5.519513	-6.829164	-4.984260	0.000000	-10.000000	-0.058333	4.016667	-2.000000	1023.000000	1023.000000	2046.000000
36.040001	-0.040092	-23.694195	-6.270956	-5.558682	-6.912932	-4.951624	0.000000	-10.000000	-0.091667	7.483334	-2.000000	1023.000000	1023.000000	2046.000000
36.060001	-0.040824	-24.126825	-6.643370	-5.626987	-6.981743	-4.874725	0.000000	-10.000000	-0.125000	10.883333	-2.000000	1023.000000	1023.000000	2046.000000
36.080002	-0.040892	-24.166950	-6.814682	-5.687615	-7.010018	-4.654636	0.000000	-10.000000	-0.150000	13.500000	-2.000000	1023.000000	1023.000000	2046.000000
36.099998	-0.040671	-24.036701	-6.965918	-5.670655	-6.957129	-4.442999	0.000000	-10.000000	-0.175000	14.750000	-2.000000	1023.000000	1023.000000	2046.000000
36.119999	-0.040263	-23.795670	-7.108861	-5.564026	-6.887627	-4.235156	0.000000	-10.000000	-0.208333	15.583333	2.333333	1023.000000	1023.000000	2046.000000
36.139999	-0.039925	-23.595478	-7.272242	-5.427368	-6.845591	-4.050277	0.000000	-10.000000	-0.208333	16.400000	11.333333	1023.000000	1023.000000	2046.000000
36.160000	-0.039126	-23.123518	-7.219161	-5.247769	-6.839943	-3.816644	0.000000	-10.000000	-0.225000	17.400000	22.166666	1023.000000	1023.000000	2046.000000
36.180000	-0.038171	-22.559074	-7.123873	-5.056408	-6.713893	-3.664900	0.000000	-10.000000	-0.233333	18.350000	30.666666	1023.000000	1023.000000	2046.000000
36.200001	-0.037082	-21.915581	-6.992466	-4.857609	-6.528175	-3.537330	0.000000	-10.000000	-0.275000	19.083334	36.500000	1023.000000	1023.000000	2046.000000
36.220001	-0.035914	-21.225439	-6.829385	-4.628920	-6.354289	-3.412845	0.000000	-10.000000	-0.300000	20.116667	42.833332	1023.000000	1023.000000	2046.000000
36.240002	-0.034739	-20.530718	-6.652074	-4.416603	-6.137594	-3.324447	0.000000	-10.000000	-0.325000	20.833334	49.333332	1023.000000	1023.000000	2046.000000
36.259998	-0.033363	-19.717804	-6.408319	-4.246144	-5.939469	-3.123871	0.000000	-10.000000	-0.358333	21.850000	56.333332	1023.000000	1023.000000	2046.000000
36.279999	-0.031940	-18.876713	-6.095113	-4.246410	-5.704690	-2.830499	0.000000	-10.000000	-0.366667	22.433332	63.500000	1023.000000	1023.000000	2046.000000
36.299999	-0.030346	-17.934456	-5.827353	-4.134334	-5.349191	-2.623577	0.000000	-10.000000	-0.366667	23.150000	70.833336	1023.000000	1023.000000	2046.000000
36.320000	-0.028920	-17.091743	-5.586756	-4.026030	-5.032598	-2.446359	0.000000	-10.000000	-0.358333	23.366667	78.333336	1023.000000	1023.000000	2046.000000
36.340000	-0.027354	-16.166309	-5.280351	-3.932479	-4.747613	-2.205865	0.000000	-10.000000	-0.375000	23.633333	86.000000	1023.000000	1023.000000	2046.000000
36.360001	-0.026005	-15.369183	-5.064160	-3.952285	-4.399883	-1.952854	0.000000	-10.000000	-0.375000	23.650000	94.000000	1023.000000	1023.000000	2046.000000
36.380001	-0.024341	-14.385576	-4.723351	-3.835632	-4.066812	-1.759782	0.000000	-10.000000	-0.375000	23.566668	102.000000	1023.000000	1023.000000	2046.000000
36.400002	-0.023079	-13.639956	-4.433065	-3.857466	-3.815938	-1.533488	0.000000	-10.000000	-0.358333	23.433334	110.000000	1023.000000	1023.000000	2046.000000
36.419998	-0.022037	-13.023864	-4.160676	-3.763726	-3.601990	-1.497471	0.000000	-10.000000	-0.375000	23.483334	117.833336	1023.000000	1023.000000	2046.000000
36.439999	-0.021148	-12.498322	-3.913830	-3.696929	-3.471594	-1.415969	0.000000	-10.000000	-0.391667	23.850000	130.833328	1023.000000	1023.000000	2046.000000
36.459999	-0.020092	-11.874225	-3.578336	-3.609239	-3.353902	-1.332748	0.000000	-10.000000	-0.416667	24.083334	141.166672	1023.000000	1023.000000	2046.000000
36.480000	-0.019161	-11.324176	-3.236716	-3.575563	-3.291543	-1.220355	0.000000	-10.000000	-0.425000	24.250000	149.000000	1023.000000	1023.000000	2046.000000
36.500000	-0.018050	-10.667312	-2.920233	-3.416654	-3.230968	-1.099458	0.000000	-10.000000	-0.433333	24.450001	152.000000	1023.000000	1023.000000	2046.000000
36.520000	-0.016731	-9.888083	-2.661393	-3.222887	-3.043726	-0.960077	0.000000	-10.000000	-0.441667	24.633333	157.666672	1023.000000	1023.000000	2046.000000
36.540001	-0.015137	-8.946207	-2.351927	-2.971136	-2.806064	-0.817080	0.000000	-10.000000	-0.466667	25.250000	166.000000	1023.000000	1023.000000	2046.000000
36.560001	-0.013395	-7.916152	-2.073185	-2.695386	-2.511385	-0.636194	0.000000	-10.000000	-0.466667	25.683334	174.166672	1023.000000	1023.000000	2046.000000
36.580002	-0.011386	-6.728965	-1.700044	-2.481868	-2.204923	-0.342131	0.000000	-10.000000	-0.466667	26.049999	182.500000	1023.000000	1023.000000	2046.000000
36.599998	-0.009507	-5.618458	-1.417127	-2.258003	-1.866254	-0.077074	0.000000	-10.000000	-0.450000	26.049999	191.166672	1023.000000	1023.000000	2046.000000
36.619999	-0.007426	-4.388479	-1.093144	-2.037450	-1.473947	0.216062	0.000000	-10.000000	-0.466667	26.150000	199.833328	1023.000000	1023.000000	2046.000000
36.639999	-0.005444	-3.217351	-0.734813	-1.792927	-1.182932	0.493320	0.000000	-10.000000	-0.483333	26.150000	208.666672	1023.000000	1023.000000	2046.000000
36.660000	-0.003411	-2.015624	-0.384480	-1.567771	-0.834223	0.770851	0.000000	-10.000000	-0.500000	26.133333	217.333328	1023.000000	1023.000000	2046.000000
36.680000	-0.001358	-0.802616	-0.068556	-1.326804	-0.482639	1.075382	0.000000	-10.000000	-0.483333	26.100000	226.166672	1023.000000	1023.000000	2046.000000
36.700001	0.000731	0.431746	0.281488	-1.078468	-0.151631	1.380357	0.000000	-10.000000	-0.466667	26.133333	234.833328	1023.000000	1023.000000	2046.000000
36.720001	0.002678	1.582892	0.573336	-0.897593	0.186680	1.720469	0.000000	-10.000000	-0.466667	26.050001	243.500000	1023.000000	1023.000000	2046.000000
36.740002	0.004418	2.611323	0.880488	-0.693782	0.459745	1.964872	0.000000	-10.000000	-0.466667	26.016666	252.166672	1023.000000	1023.000000	2046.000000
36.759998	0.006247	3.692111	1.173515	-0.523043	0.791245	2.250393	0.000000	-10.000000	-0.466667	26.083334	260.833344	1023.000000	1023.000000	2046.000000
36.779999	0.007993	4.724161	1.416980	-0.288767	1.109014	2.486933	0.000000	-10.000000	-0.466667	26.250000	269.666656	1023.000000	1023.000000	2046.000000
36.799999	0.010000	5.909768	1.746393	0.015828	1.421064	2.726483	0.000000	-10.000000	-0.483333	26.133333	278.333344	1023.000000	1023.000000	2046.000000
36.820000	0.011684	6.904999	2.010695	0.278289	1.672667	2.943347	0.000000	-10.000000	-0.500000	26.083334	287.166656	1023.000000	1023.000000	2046.000000
36.840000	0.013407	7.923419	2.348966	0.530503	1.873351	3.170599	0.000000	-10.000000	-0.500000	25.950001	295.833344	1023.000000	1023.000000	2046.000000
36.860001	0.014730	8.705434	2.655381	0.633659	2.049845	3.366549	0.000000	-10.000000	-0.500000	26.050001	304.500000	1023.000000	1023.000000	2046.000000
36.880001	0.015818	9.348248	2.915644	0.699116	2.194989	3.538499	0.000000	-10.000000	-0.491667	26.266666	313.166656	1023.000000	1023.000000	2046.000000
36.900002	0.017050	10.076658	3.169206	0.699012	2.302036	3.906404	0.000000	-10.000000	-0.491667	26.366667	321.833344	1023.000000	1023.000000	2046.000000
36.919998	0.018983	11.219090	3.439732	0.912520	2.549524	4.317315	0.000000	-10.000000	-0.475000	26.333334	330.666656	1023.000000	1023.000000	2046.000000
36.939999	0.021419	12.658728	3.622212	1.411708	3.105525	4.519282	0.000000	-10.000000	-0.466667	26.083334	339.333344	1023.000000	1023.000000	2046.000000
36.959999	0.023534	13.908512	3.741946	1.678934	3.581139	4.906494	0.000000	-10.000000	-0.450000	25.933334	348.166656	1023.000000	1023.000000	2046.000000
36.980000	0.024574	14.523513	3.756700	1.869780	3.827770	5.069263	0.000000	-10.000000	-0.450000	25.650000	356.833344	1023.000000	1023.000000	2046.000000
37.000000	0.025132	14.852926	3.767207	1.893267	4.045185	5.147266	0.000000	-10.000000	-0.450000	25.466667	365.500000	1023.000000	1023.000000	2046.000000
37.020000	0.024862	14.693403	3.611748	1.706104	4.146498	5.229053	0.000000	-10.000000	-0.441667	25.400000	374.000000	1023.000000	1023.000000	2046.000000
37.040001	0.024833	14.676216	3.336426	1.666366	4.319681	5.353744	0.000000	-10.000000	-0.425000	25.100000	382.500000	1023.000000	1023.000000	2046.000000
37.060001	0.024878	14.703098	3.065465	1.726934	4.406453	5.504246	0.000000	-10.000000	-0.391667	24.350000	390.833344	1023.000000	1023.000000	2046.000000
37.080002	0.025591	15.124024	2.854440	1.766128	4.738727	5.764729	0.000000	-10.000000	-0.350000	23.316668	399.000000	1023.000000	1023.000000	2046.000000
37.099998	0.026567	15.701086	2.762028	1.877529	5.026684	6.034846	0.000000	-10.000000	-0.333333	22.450001	407.000000	1023.000000	1023.000000	2046.000000
37.119999	0.027759	16.405657	2.753986	2.129664	5.251018	6.270989	0.000000	-10.000000	-0.333333	22.050001	414.833344	1023.000000	1023.000000	2046.000000
37.139999	0.028906	17.083418	2.769006	2.394382	5.367731	6.552299	0.000000	-10.000000	-0.350000	21.633333	422.333344	1023.000000	1023.000000	2046.000000
37.160000	0.030135	17.809511	2.813931	2.717151	5.506942	6.771487	0.000000	-10.000000	-0.350000	21.466667	429.666656	1023.000000	1023.000000	2046.000000
37.180000	0.031397	18.555542	2.916536	2.980838	5.655252	7.002916	0.000000	-10.000000	-0.333333	21.200001	436.833344	1023.000000	1023.000000	2046.000000
37.200001	0.032591	19.261274	2.962436	3.306405	5.868464	7.123970	0.000000	-10.000000	-0.291667	20.383333	444.000000	1023.000000	1023.000000	2046.000000
37.220001	0.033699	19.916075	3.043398	3.610291	6.043638	7.218747	0.000000	-10.000000	-0.216667	18.966667	450.833344	1023.000000	1023.000000	2046.000000
37.240002	0.034542	20.414194	3.077520	3.823973	6.190215	7.322486	0.000000	-10.000000	-0.133333	16.583334	457.333344	1023.000000	1023.000000	2046.000000
37.259998	0.035129	20.761148	3.143110	4.047925	6.263831	7.306284	0.000000	-10.000000	-0.066667	13.666667	463.333344	1023.000000	1023.000000	2046.000000
37.279999	0.035512	20.987526	3.121109	4.159114	6.420005	7.287297	0.000000	-10.000000	-0.016667	9.750000	468.500000	1023.000000	1023.000000	2046.000000
37.299999	0.035597	21.037764	3.201295	4.155626	6.452161	7.228682	0.000000	-10.000000	0.016667	4.150000	472.500000	1023.000000	1023.000000	2046.000000
37.320000	0.035498	20.979357	3.207747	4.164913	6.526138	7.080559	0.000000	-10.000000	0.041667	-1.183333	474.833344	1023.000000	1023.000000	2046.000000
37.340000	0.035078	20.731300	3.077133	4.121564	6.598701	6.933902	0.000000	-10.000000	0.075000	-6.716667	475.833344	1023.000000	1023.000000	2046.000000
37.360001	0.034341	20.295332	2.927227	3.940356	6.676242	6.751507	0.000000	-10.000000	0.116667	-10.750000	476.000000	1023.000000	1023.000000	2046.000000
37.380001	0.033543	19.823683	2.831746	3.651231	6.762931	6.577775	0.000000	-10.000000	0.175000	-14.500000	476.000000	1023.000000	1023.000000	2046.000000
37.400002	0.032353	19.120609	2.714838	3.318722	6.708856	6.378191	0.000000	-10.000000	0.241667	-17.250000	476.000000	1023.000000	1023.000000	2046.000000
37.419998	0.031011	18.327721	2.582101	3.058405	6.574710	6.112505	0.000000	-10.000000	0.300000	-19.400000	468.000000	1023.000000	1023.000000	2046.000000
37.439999	0.029128	17.214926	2.481359	2.781116	6.254638	5.697812	0.000000	-10.000000	0.358333	-21.533333	455.166656	1023.000000	1023.000000	2046.000000
37.459999	0.027272	16.117584	2.317352	2.515768	6.000966	5.283499	0.000000	-10.000000	0.383333	-22.883333	442.333344	1023.000000	1023.000000	2046.000000
37.480000	0.025168	14.874162	2.159596	2.280162	5.554839	4.879565	0.000000	-10.000000	0.441667	-23.900000	435.000000	1023.000000	1023.000000	2046.000000
37.500000	0.023100	13.652094	1.939101	2.036151	5.205206	4.471636	0.000000	-10.000000	0.483333	-24.250000	429.666656	1023.000000	1023.000000	2046.000000
37.520000	0.021164	12.507655	1.754767	1.823271	4.778061	4.151556	0.000000	-10.000000	0.533333	-24.866667	421.500000	1023.000000	1023.000000	2046.000000
37.540001	0.019469	11.506272	1.560758	1.679463	4.503199	3.762852	0.000000	-10.000000	0.541667	-25.466667	413.166656	1023.000000	1023.000000	2046.000000
37.560001	0.017966	10.618094	1.406419	1.595398	4.171472	3.444806	0.000000	-10.000000	0.550000	-26.083334	404.666656	1023.000000	1023.000000	2046.000000
37.580002	0.016508	9.756387	1.171673	1.503666	3.944528	3.136520	0.000000	-10.000000	0.550000	-26.483334	396.000000	1023.000000	1023.000000	2046.000000
37.599998	0.015175	8.968491	1.018864	1.370224	3.650805	2.928597	0.000000	-10.000000	0.550000	-26.733334	387.000000	1023.000000	1023.000000	2046.000000
37.619999	0.013750	8.126039	0.804431	1.267496	3.408657	2.645455	0.000000	-10.000000	0.550000	-26.850000	378.000000	1023.000000	1023.000000	2046.000000
37.639999	0.012481	7.376546	0.643280	1.144598	3.186178	2.402490	0.000000	-10.000000	0.550000	-26.900000	369.000000	1023.000000	1023.000000	2046.000000
37.660000	0.011501	6.797182	0.595055	1.113888	2.932797	2.155442	0.000000	-10.000000	0.550000	-26.966667	360.000000	1023.000000	1023.000000	2046.000000
37.680000	0.010542	6.230034	0.572181	1.082938	2.614662	1.960253	0.000000	-10.000000	0.541667	-26.916666	351.000000	1023.000000	1023.000000	2046.000000
37.700001	0.009557	5.647950	0.514463	1.030061	2.320107	1.783320	0.000000	-10.000000	0.541667	-26.900000	342.000000	1023.000000	1023.000000	2046.000000
37.720001	0.008118	4.797759	0.378286	0.820646	1.926419	1.672407	0.000000	-10.000000	0.541667	-26.750000	333.166656	1023.000000	1023.000000	2046.000000
37.740002	0.006376	3.768307	0.110769	0.501847	1.499230	1.656462	0.000000	-10.000000	0.541667	-26.816668	324.333344	1023.000000	1023.000000	2046.000000
37.759998	0.005321	3.144821	-0.055935	0.707460	1.275394	1.217902	0.000000	-10.000000	0.558333	-27.016666	315.500000	1023.000000	1023.000000	2046.000000
37.779999	0.003860	2.281549	-0.550073	0.477911	1.061314	1.292397	0.000000	-10.000000	0.591667	-27.450001	306.500000	1023.000000	1023.000000	2046.000000
37.799999	0.002145	1.267887	-0.991409	0.462615	0.762852	1.033829	0.000000	-10.000000	0.600000	-27.666666	297.333344	1023.000000	1023.000000	2046.000000
37.820000	-0.000193	-0.113847	-1.370669	0.140361	0.372893	0.743568	0.000000	-10.000000	0.600000	-27.833334	288.000000	1023.000000	1023.000000	2046.000000
37.840000	-0.003008	-1.777506	-1.653098	-0.381274	-0.043089	0.299954	0.000000	-10.000000	0.566667	-27.633333	278.666656	1023.000000	1023.000000	2046.000000
37.860001	-0.005621	-3.321986	-2.013070	-0.834330	-0.376972	-0.097613	0.000000	-10.000000	0.583333	-27.583334	269.333344	1023.000000	1023.000000	2046.000000
37.880001	-0.008099	-4.786773	-2.556638	-1.025259	-0.755173	-0.449702	0.000000	-10.000000	0.583333	-27.416666	260.166656	1023.000000	1023.000000	2046.000000
37.900002	-0.010382	-6.135521	-3.130638	-1.235781	-1.051599	-0.717503	0.000000	-10.000000	0.616667	-27.233334	251.000000	1023.000000	1023.000000	2046.000000
37.919998	-0.012291	-7.263838	-3.646919	-1.509655	-1.293891	-0.813373	0.000000	-10.000000	0.616667	-26.966667	242.000000	1023.000000	1023.000000	2046.000000
37.939999	-0.013797	-8.154275	-4.004195	-1.764379	-1.512236	-0.873465	0.000000	-10.000000	0.616667	-26.833334	233.000000	1023.000000	1023.000000	2046.000000
37.959999	-0.015173	-8.967209	-4.361623	-1.919882	-1.715618	-0.970086	0.000000	-10.000000	0.583333	-26.883333	224.000000	1023.000000	1023.000000	2046.000000
37.980000	-0.016734	-9.889664	-4.737551	-2.029002	-2.025769	-1.097341	0.000000	-10.000000	0.566667	-27.049999	215.000000	1023.000000	1023.000000	2046.000000
38.000000	-0.018070	-10.679455	-5.144282	-2.092947	-2.202808	-1.239419	0.000000	-10.000000	0.550000	-27.066668	206.000000	1023.000000	1023.000000	2046.000000
38.020000	-0.019341	-11.430814	-5.421316	-2.189726	-2.466184	-1.353588	0.000000	-10.000000	0.566667	-26.816668	197.000000	1023.000000	1023.000000	2046.000000
38.040001	-0.020420	-12.068232	-5.603171	-2.325645	-2.647056	-1.492360	0.000000	-10.000000	0.566667	-26.350000	188.000000	1023.000000	1023.000000	2046.000000
38.060001	-0.021357	-12.622007	-5.784567	-2.431851	-2.787998	-1.617591	0.000000	-10.000000	0.558333	-26.083334	179.166672	1023.000000	1023.000000	2046.000000
38.080002	-0.022230	-13.138054	-5.868404	-2.517157	-2.939982	-1.812512	0.000000	-10.000000	0.533333	-25.799999	170.500000	1023.000000	1023.000000	2046.000000
38.099998	-0.023013	-13.600899	-5.934926	-2.630337	-3.145267	-1.890369	0.000000	-10.000000	0.508333	-25.466667	161.833328	1023.000000	1023.000000	2046.000000
38.119999	-0.023901	-14.125470	-6.065758	-2.819531	-3.199646	-2.040536	0.000000	-10.000000	0.500000	-24.799999	153.333328	1023.000000	1023.000000	2046.000000
38.139999	-0.024687	-14.589774	-6.040300	-3.056882	-3.386496	-2.106097	0.000000	-10.000000	0.475000	-24.183334	145.000000	1023.000000	1023.000000	2046.000000
38.160000	-0.025405	-15.014184	-6.058146	-3.273756	-3.447694	-2.234588	0.000000	-10.000000	0.466667	-23.866667	137.000000	1023.000000	1023.000000	2046.000000
38.180000	-0.026257	-15.517746	-6.030127	-3.477174	-3.687361	-2.323084	0.000000	-10.000000	0.433333	-23.416668	129.000000	1023.000000	1023.000000	2046.000000
38.200001	-0.027144	-16.042139	-6.137047	-3.662029	-3.765124	-2.477939	0.000000	-10.000000	0.400000	-22.950001	121.166664	1023.000000	1023.000000	2046.000000
38.220001	-0.027983	-16.537775	-6.167927	-3.900198	-3.908161	-2.561488	0.000000	-10.000000	0.366667	-22.299999	113.500000	1023.000000	1023.000000	2046.000000
38.240002	-0.028695	-16.958961	-6.110972	-4.110015	-4.067303	-2.670672	0.000000	-10.000000	0.350000	-21.750000	106.166664	1023.000000	1023.000000	2046.000000
38.259998	-0.029554	-17.466675	-6.124117	-4.242699	-4.215509	-2.884350	0.000000	-10.000000	0.350000	-21.066668	98.833336	1023.000000	1023.000000	2046.000000
38.279999	-0.030465	-18.004759	-6.047820	-4.474858	-4.443296	-3.038785	0.000000	-10.000000	0.341667	-20.366667	91.833336	1023.000000	1023.000000	2046.000000
38.299999	-0.031487	-18.608618	-6.018743	-4.621187	-4.689790	-3.278898	0.000000	-10.000000	0.325000	-19.533333	85.000000	1023.000000	1023.000000	2046.000000
38.320000	-0.032444	-19.174372	-6.005482	-4.732346	-4.942684	-3.493861	0.000000	-10.000000	0.291667	-18.916666	78.666664	1023.000000	1023.000000	2046.000000
38.340000	-0.033369	-19.721302	-5.949276	-4.865807	-5.289633	-3.616585	0.000000	-10.000000	0.258333	-18.150000	72.333336	1023.000000	1023.000000	2046.000000
38.360001	-0.034088	-20.146118	-5.944546	-5.001013	-5.473931	-3.726628	0.000000	-10.000000	0.233333	-17.716667	66.333336	1023.000000	1023.000000	2046.000000
38.380001	-0.034445	-20.356972	-5.896565	-5.008576	-5.583105	-3.868726	0.000000	-10.000000	0.216667	-17.216667	60.333332	1023.000000	1023.000000	2046.000000
38.400002	-0.034845	-20.593468	-5.808654	-5.059400	-5.743654	-3.981759	0.000000	-10.000000	0.208333	-16.733334	54.500000	1023.000000	1023.000000	2046.000000
38.419998	-0.035097	-20.742605	-5.794139	-5.093643	-5.841668	-4.013155	0.000000	-10.000000	0.200000	-16.000000	48.833332	1023.000000	1023.000000	2046.000000
38.439999	-0.035521	-20.993143	-5.855556	-5.090840	-5.886682	-4.160065	0.000000	-10.000000	0.191667	-15.283334	43.500000	1023.000000	1023.000000	2046.000000
38.459999	-0.035764	-21.136696	-5.892929	-5.151959	-5.945786	-4.146021	0.000000	-10.000000	0.175000	-14.316667	38.500000	1023.000000	1023.000000	2046.000000
38.480000	-0.036033	-21.295368	-5.890688	-5.151850	-6.045641	-4.207190	0.000000	-10.000000	0.158333	-13.450001	33.666668	1023.000000	1023.000000	2046.000000
38.500000	-0.036214	-21.402540	-5.872657	-5.157571	-6.128785	-4.243527	0.000000	-10.000000	0.125000	-12.550000	29.166666	1023.000000	1023.000000	2046.000000
38.520000	-0.036506	-21.575123	-5.866609	-5.146342	-6.217525	-4.344647	0.000000	-10.000000	0.100000	-12.066668	25.000000	1023.000000	1023.000000	2046.000000
38.540001	-0.036565	-21.609940	-5.791634	-5.178256	-6.315779	-4.324272	0.000000	-10.000000	0.066667	-11.466667	21.000000	1023.000000	1023.000000	2046.000000
38.560001	-0.036647	-21.658270	-5.747038	-5.169086	-6.344988	-4.397157	0.000000	-10.000000	0.058333	-10.783334	17.000000	1023.000000	1023.000000	2046.000000
38.580002	-0.036883	-21.797932	-5.719018	-5.219323	-6.483220	-4.376370	0.000000	-10.000000	0.050000	-9.933333	13.333333	1023.000000	1023.000000	2046.000000
38.599998	-0.036930	-21.825382	-5.705391	-5.237516	-6.511474	-4.371002	0.000000	-10.000000	0.050000	-9.183333	10.000000	1023.000000	1023.000000	2046.000000
38.619999	-0.037132	-21.945160	-5.788976	-5.260129	-6.524594	-4.371459	0.000000	-10.000000	0.050000	-8.583334	7.000000	1023.000000	1023.000000	2046.000000
38.639999	-0.037370	-22.085913	-5.735407	-5.354512	-6.637415	-4.358578	0.000000	-10.000000	0.058333	-8.200001	4.166667	1023.000000	1023.000000	2046.000000
38.660000	-0.037497	-22.160477	-5.771694	-5.358457	-6.655226	-4.375100	0.000000	-10.000000	0.058333	-7.766667	1.666667	1023.000000	1023.000000	2046.000000
38.680000	-0.037497	-22.160475	-5.706313	-5.344451	-6.712867	-4.396844	0.000000	-10.000000	0.058333	-7.400000	-0.500000	1023.000000	1023.000000	2046.000000
38.700001	-0.037626	-22.236818	-5.759133	-5.318151	-6.688227	-4.471306	0.000000	-10.000000	0.041667	-6.900000	-2.666667	1023.000000	1023.000000	2046.000000
38.720001	-0.037714	-22.289225	-5.701600	-5.339366	-6.788633	-4.459626	0.000000	-10.000000	0.033333	-6.483334	-5.000000	1023.000000	1023.000000	2046.000000
38.740002	-0.037742	-22.305429	-5.709032	-5.335697	-6.767575	-4.493126	0.000000	-10.000000	0.025000	-6.083333	-7.333333	1023.000000	1023.000000	2046.000000
38.759998	-0.037733	-22.300289	-5.630083	-5.347540	-6.863297	-4.459369	0.000000	-10.000000	0.033333	-5.733334	-9.500000	1023.000000	1023.000000	2046.000000
38.779999	-0.037815	-22.348867	-5.645882	-5.357729	-6.831607	-4.513649	0.000000	-10.000000	0.033333	-5.350000	-11.333333	1023.000000	1023.000000	2046.000000
38.799999	-0.037809	-22.344864	-5.607036	-5.312259	-6.858894	-4.566675	0.000000	-10.000000	0.041667	-4.983334	-13.000000	1023.000000	1023.000000	2046.000000
38.820000	-0.037754	-22.312325	-5.540973	-5.361627	-6.885621	-4.524104	0.000000	-10.000000	0.033333	-4.550000	-14.666667	1023.000000	1023.000000	2046.000000
38.840000	-0.038051	-22.488111	-5.581470	-5.290777	-6.942073	-4.673791	0.000000	-10.000000	0.025000	-4.066667	-16.166666	1023.000000	1023.000000	2046.000000
38.860001	-0.038433	-22.713987	-5.543784	-5.378885	-7.137892	-4.653427	0.000000	-10.000000	0.008333	-3.166667	-17.500000	1023.000000	1023.000000	2046.000000
38.880001	-0.039133	-23.127426	-5.621626	-5.502247	-7.276886	-4.726666	0.000000	-10.000000	0.000000	-1.800000	-18.333334	1023.000000	1023.000000	2046.000000
38.900002	-0.039970	-23.622177	-5.665268	-5.738918	-7.477320	-4.740671	0.000000	-10.000000	0.000000	-0.650000	-18.833334	1023.000000	1023.000000	2046.000000
38.919998	-0.040886	-24.163553	-5.790785	-5.970786	-7.678257	-4.723724	0.000000	-10.000000	0.000000	0.266667	-19.000000	1023.000000	1023.000000	2046.000000
38.939999	-0.040790	-24.106735	-5.702492	-5.701146	-7.669779	-5.033317	0.000000	-10.000000	0.000000	1.050000	-19.000000	1023.000000	1023.000000	2046.000000
38.959999	-0.040586	-23.986612	-5.839928	-5.675961	-7.572877	-4.897847	0.000000	-10.000000	-0.008333	2.400000	-19.000000	1023.000000	1023.000000	2046.000000
38.980000	-0.039892	-23.576164	-5.844290	-5.473751	-7.372652	-4.885472	0.000000	-10.000000	-0.025000	4.266667	-19.000000	1023.000000	1023.000000	2046.000000
39.000000	-0.039516	-23.353815	-5.733289	-5.535754	-7.254906	-4.829867	0.000000	-10.000000	-0.058333	6.583333	-19.000000	1023.000000	1023.000000	2046.000000
39.020000	-0.039749	-23.491816	-5.769672	-5.702297	-7.147055	-4.872793	0.000000	-10.000000	-0.091667	9.266666	-19.000000	1023.000000	1023.000000	2046.000000
39.040001	-0.040111	-23.705683	-5.927305	-5.768372	-7.123577	-4.886428	0.000000	-10.000000	-0.141667	12.066667	-19.000000	1023.000000	1023.000000	2046.000000
39.060001	-0.040721	-24.066320	-6.268910	-5.735373	-7.148426	-4.913611	0.000000	-10.000000	-0.200000	14.666667	-19.000000	1023.000000	1023.000000	2046.000000
39.080002	-0.041249	-24.378408	-6.588213	-5.809304	-7.188641	-4.792252	0.000000	-10.000000	-0.233333	16.866667	-12.000000	1023.000000	1023.000000	2046.000000
39.099998	-0.041273	-24.392624	-6.766807	-5.845625	-7.160127	-4.620065	0.000000	-10.000000	-0.250000	18.366667	2.500000	1023.000000	1023.000000	2046.000000
39.119999	-0.040742	-24.078480	-6.871341	-5.849173	-7.047672	-4.310294	0.000000	-10.000000	-0.233333	19.283335	19.166666	1023.000000	1023.000000	2046.000000
39.139999	-0.040365	-23.855585	-7.031530	-5.694407	-7.020957	-4.108691	0.000000	-10.000000	-0.250000	19.666668	31.000000	1023.000000	1023.000000	2046.000000
39.160000	-0.039673	-23.446934	-7.099538	-5.559499	-6.938500	-3.849396	0.000000	-10.000000	-0.266667	20.433334	37.500000	1023.000000	1023.000000	2046.000000
39.180000	-0.038698	-22.870329	-7.053263	-5.368792	-6.826031	-3.622242	0.000000	-10.000000	-0.300000	21.083334	44.166668	1023.000000	1023.000000	2046.000000
39.200001	-0.037404	-22.105537	-6.939944	-5.141922	-6.610911	-3.412761	0.000000	-10.000000	-0.316667	21.733334	48.666668	1023.000000	1023.000000	2046.000000
39.220001	-0.036189	-21.387444	-6.820014	-4.946951	-6.390602	-3.229878	0.000000	-10.000000	-0.333333	22.433334	56.000000	1023.000000	1023.000000	2046.000000
39.240002	-0.034846	-20.594177	-6.679913	-4.725121	-6.148911	-3.040233	0.000000	-10.000000	-0.350000	23.250000	63.666668	1023.000000	1023.000000	2046.000000
39.259998	-0.033345	-19.706623	-6.409300	-4.542533	-5.901692	-2.853099	0.000000	-10.000000	-0.391667	24.433334	74.000000	1023.000000	1023.000000	2046.000000
39.279999	-0.031861	-18.830109	-6.177902	-4.345345	-5.652232	-2.654631	0.000000	-10.000000	-0.425000	24.916666	82.000000	1023.000000	1023.000000	2046.000000
39.299999	-0.030159	-17.823729	-5.803453	-4.210391	-5.342829	-2.467055	0.000000	-10.000000	-0.450000	25.483334	90.000000	1023.000000	1023.000000	2046.000000
39.320000	-0.028366	-16.764484	-5.414444	-4.047029	-5.060816	-2.242195	0.000000	-10.000000	-0.450000	25.566668	98.333336	1023.000000	1023.000000	2046.000000
39.340000	-0.026718	-15.790237	-5.121605	-3.914772	-4.666367	-2.087493	0.000000	-10.000000	-0.466667	25.916668	106.833336	1023.000000	1023.000000	2046.000000
39.360001	-0.025062	-14.811428	-4.867764	-3.752937	-4.296829	-1.893899	0.000000	-10.000000	-0.466667	25.866667	115.500000	1023.000000	1023.000000	2046.000000
39.380001	-0.023321	-13.782487	-4.573754	-3.728512	-3.908484	-1.571738	0.000000	-10.000000	-0.466667	25.866667	124.166664	1023.000000	1023.000000	2046.000000
39.400002	-0.021699	-12.824114	-4.256166	-3.661466	-3.558733	-1.347749	0.000000	-10.000000	-0.450000	25.483334	132.833328	1023.000000	1023.000000	2046.000000
39.419998	-0.020096	-11.876879	-3.908534	-3.662666	-3.195434	-1.110244	0.000000	-10.000000	-0.433333	25.266666	141.500000	1023.000000	1023.000000	2046.000000
39.439999	-0.018957	-11.203799	-3.630513	-3.532780	-3.006948	-1.033558	0.000000	-10.000000	-0.433333	25.100000	149.833328	1023.000000	1023.000000	2046.000000
39.459999	-0.017864	-10.557622	-3.371961	-3.460543	-2.801795	-0.923323	0.000000	-10.000000	-0.433333	25.183334	158.333328	1023.000000	1023.000000	2046.000000
39.480000	-0.016770	-9.910859	-3.019010	-3.363109	-2.698660	-0.830080	0.000000	-10.000000	-0.450000	25.466667	166.666672	1023.000000	1023.000000	2046.000000
39.500000	-0.015453	-9.132666	-2.632142	-3.245858	-2.556510	-0.698157	0.000000	-10.000000	-0.433333	25.916668	175.166672	1023.000000	1023.000000	2046.000000
39.520000	-0.014249	-8.421343	-2.303247	-3.081500	-2.445633	-0.590963	0.000000	-10.000000	-0.450000	26.283333	183.666672	1023.000000	1023.000000	2046.000000
39.540001	-0.012729	-7.522611	-2.000973	-2.907233	-2.260004	-0.354401	0.000000	-10.000000	-0.458333	26.550001	192.333328	1023.000000	1023.000000	2046.000000
39.560001	-0.010991	-6.495865	-1.707569	-2.622900	-1.975409	-0.189987	0.000000	-10.000000	-0.491667	26.516666	201.166672	1023.000000	1023.000000	2046.000000
39.580002	-0.009100	-5.377838	-1.333264	-2.389298	-1.700201	0.044925	0.000000	-10.000000	-0.475000	26.633333	210.000000	1023.000000	1023.000000	2046.000000
39.599998	-0.007122	-4.208999	-1.033744	-2.164438	-1.303944	0.293126	0.000000	-10.000000	-0.483333	26.683334	219.000000	1023.000000	1023.000000	2046.000000
39.619999	-0.005048	-2.983575	-0.704794	-1.909021	-0.955776	0.586016	0.000000	-10.000000	-0.466667	26.783333	228.000000	1023.000000	1023.000000	2046.000000
39.639999	-0.002960	-1.749295	-0.366459	-1.634601	-0.589377	0.841142	0.000000	-10.000000	-0.466667	26.783333	237.000000	1023.000000	1023.000000	2046.000000
39.660000	-0.000804	-0.475201	-0.021260	-1.435263	-0.223205	1.204527	0.000000	-10.000000	-0.450000	26.683332	245.833328	1023.000000	1023.000000	2046.000000
39.680000	0.001247	0.736860	0.339366	-1.136838	0.115126	1.419205	0.000000	-10.000000	-0.450000	26.583334	254.666672	1023.000000	1023.000000	2046.000000
39.700001	0.003457	2.043046	0.722550	-0.959465	0.441552	1.838408	0.000000	-10.000000	-0.466667	26.549999	263.500000	1023.000000	1023.000000	2046.000000
39.720001	0.005374	3.176246	1.017863	-0.679907	0.749282	2.089008	0.000000	-10.000000	-0.466667	26.450001	272.500000	1023.000000	1023.000000	2046.000000
39.740002	0.007442	4.398117	1.345989	-0.423975	1.085422	2.390682	0.000000	-10.000000	-0.458333	26.133333	281.333344	1023.000000	1023.000000	2046.000000
39.759998	0.009317	5.506149	1.635262	-0.206912	1.373949	2.703849	0.000000	-10.000000	-0.441667	25.866667	290.166656	1023.000000	1023.000000	2046.000000
39.779999	0.011193	6.614791	1.908851	-0.036797	1.651675	3.091062	0.000000	-10.000000	-0.441667	25.683334	298.666656	1023.000000	1023.000000	2046.000000
39.799999	0.012894	7.620640	2.094024	0.233729	1.998739	3.294149	0.000000	-10.000000	-0.450000	25.583334	307.333344	1023.000000	1023.000000	2046.000000
39.820000	0.014670	8.670159	2.389670	0.445553	2.224443	3.610493	0.000000	-10.000000	-0.441667	25.333334	315.833344	1023.000000	1023.000000	2046.000000
39.840000	0.016408	9.697124	2.616158	0.707846	2.537319	3.835802	0.000000	-10.000000	-0.425000	25.116667	324.500000	1023.000000	1023.000000	2046.000000
39.860001	0.018185	10.747507	2.920961	0.958397	2.773772	4.094377	0.000000	-10.000000	-0.416667	24.916666	332.833344	1023.000000	1023.000000	2046.000000
39.880001	0.019784	11.692555	3.165478	1.206594	3.074285	4.246198	0.000000	-10.000000	-0.416667	24.733334	341.166656	1023.000000	1023.000000	2046.000000
39.900002	0.021243	12.554364	3.498064	1.387782	3.223262	4.445256	0.000000	-10.000000	-0.416667	24.566668	349.500000	1023.000000	1023.000000	2046.000000
39.919998	0.022236	13.141251	3.739748	1.457093	3.370450	4.573959	0.000000	-10.000000	-0.408333	24.450001	357.833344	1023.000000	1023.000000	2046.000000
39.939999	0.023228	13.727509	3.994180	1.506661	3.426954	4.799714	0.000000	-10.000000	-0.408333	24.516666	366.000000	1023.000000	1023.000000	2046.000000
39.959999	0.024575	14.523841	4.228868	1.520374	3.594870	5.179729	0.000000	-10.000000	-0.400000	24.266666	374.000000	1023.000000	1023.000000	2046.000000
39.980000	0.026207	15.488103	4.411747	1.751524	3.853747	5.471085	0.000000	-10.000000	-0.375000	23.916666	382.000000	1023.000000	1023.000000	2046.000000
40.000000	0.028242	16.690826	4.505552	2.187451	4.374994	5.622830	0.000000	-10.000000	-0.341667	22.950001	390.000000	1023.000000	1023.000000	2046.000000
40.020000	0.029747	17.580271	4.480863	2.406628	4.769848	5.922931	0.000000	-10.000000	-0.333333	22.216667	398.000000	1023.000000	1023.000000	2046.000000
40.040001	0.030401	17.967094	4.448132	2.523080	4.946395	6.049487	0.000000	-10.000000	-0.316667	21.516666	405.666656	1023.000000	1023.000000	2046.000000
40.060001	0.030402	17.967756	4.439682	2.470729	5.061420	5.995924	0.000000	-10.000000	-0.308333	21.166668	413.000000	1023.000000	1023.000000	2046.000000
40.080002	0.029982	17.719414	4.299302	2.301182	5.049233	6.069696	0.000000	-10.000000	-0.266667	20.533335	420.000000	1023.000000	1023.000000	2046.000000
40.099998	0.029265	17.295668	3.852393	2.248602	5.106204	6.088470	0.000000	-10.000000	-0.233333	19.266668	427.000000	1023.000000	1023.000000	2046.000000
40.119999	0.028934	17.099981	3.500090	2.270237	5.157497	6.172158	0.000000	-10.000000	-0.158333	17.200001	433.833344	1023.000000	1023.000000	2046.000000
40.139999	0.028637	16.924623	3.162298	2.251408	5.336083	6.174833	0.000000	-10.000000	-0.083333	13.966667	440.000000	1023.000000	1023.000000	2046.000000
40.160000	0.028483	16.833515	2.920927	2.276370	5.390089	6.246129	0.000000	-10.000000	-0.025000	10.466667	445.166656	1023.000000	1023.000000	2046.000000
40.180000	0.028126	16.622467	2.646601	2.389940	5.426504	6.159422	0.000000	-10.000000	0.016667	5.533334	449.166656	1023.000000	1023.000000	2046.000000
40.200001	0.027549	16.281652	2.428225	2.502242	5.265368	6.085818	0.000000	-10.000000	0.033333	0.883333	452.000000	1023.000000	1023.000000	2046.000000
40.220001	0.026913	15.905603	2.232657	2.558135	5.145496	5.969316	0.000000	-10.000000	0.066667	-3.800000	453.500000	1023.000000	1023.000000	2046.000000
40.240002	0.025994	15.362445	1.992385	2.636007	4.967282	5.766771	0.000000	-10.000000	0.091667	-7.683333	454.000000	1023.000000	1023.000000	2046.000000
40.259998	0.025135	14.854997	1.782099	2.676172	4.876446	5.520280	0.000000	-10.000000	0.141667	-11.116667	454.000000	1023.000000	1023.000000	2046.000000
40.279999	0.024242	14.327210	1.510752	2.694822	4.809644	5.311992	0.000000	-10.000000	0.191667	-14.083334	454.000000	1023.000000	1023.000000	2046.000000
40.299999	0.023296	13.767683	1.260906	2.667609	4.737535	5.101634	0.000000	-10.000000	0.233333	-16.033333	454.000000	1023.000000	1023.000000	2046.000000
40.320000	0.022184	13.110920	1.058088	2.669147	4.567145	4.816540	0.000000	-10.000000	0.258333	-17.566668	445.833344	1023.000000	1023.000000	2046.000000
40.340000	0.021247	12.556795	0.868309	2.569632	4.507658	4.611196	0.000000	-10.000000	0.291667	-18.833334	435.666656	1023.000000	1023.000000	2046.000000
40.360001	0.020123	11.892746	0.778254	2.406126	4.355406	4.352961	0.000000	-10.000000	0.341667	-20.116667	423.166656	1023.000000	1023.000000	2046.000000
40.380001	0.018994	11.225379	0.598555	2.247807	4.292776	4.086241	0.000000	-10.000000	0.383333	-21.483334	416.333344	1023.000000	1023.000000	2046.000000
40.400002	0.017702	10.461758	0.400688	2.112764	4.120187	3.828119	0.000000	-10.000000	0.425000	-22.766666	409.166656	1023.000000	1023.000000	2046.000000
40.419998	0.016101	9.515478	0.064739	1.840516	4.062636	3.547587	0.000000	-10.000000	0.466667	-24.016666	401.666656	1023.000000	1023.000000	2046.000000
40.439999	0.014705	8.690447	-0.072567	1.464221	3.973155	3.325638	0.000000	-10.000000	0.516667	-24.933334	393.666656	1023.000000	1023.000000	2046.000000
40.459999	0.013270	7.842825	-0.232183	1.163524	3.892321	3.019162	0.000000	-10.000000	0.541667	-25.883333	385.333344	1023.000000	1023.000000	2046.000000
40.480000	0.011706	6.918146	-0.325526	0.832155	3.635721	2.775795	0.000000	-10.000000	0.558333	-26.383333	376.666656	1023.000000	1023.000000	2046.000000
40.500000	0.009798	5.790455	-0.463763	0.522138	3.326502	2.405579	0.000000	-10.000000	0.558333	-26.833334	368.000000	1023.000000	1023.000000	2046.000000
40.520000	0.008091	4.781612	-0.463673	0.293670	2.884671	2.066943	0.000000	-10.000000	0.566667	-26.750000	359.000000	1023.000000	1023.000000	2046.000000
40.540001	0.006093	3.601210	-0.595233	0.022832	2.410867	1.762744	0.000000	-10.000000	0.575000	-26.850000	350.000000	1023.000000	1023.000000	2046.000000
40.560001	0.004166	2.462397	-0.766208	-0.202205	1.972584	1.458225	0.000000	-10.000000	0.575000	-26.883333	341.000000	1023.000000	1023.000000	2046.000000
40.580002	0.002401	1.419239	-0.939733	-0.354476	1.555015	1.158433	0.000000	-10.000000	0.566667	-27.150002	332.000000	1023.000000	1023.000000	2046.000000
40.599998	0.000876	0.517941	-1.036561	-0.448865	1.140887	0.862480	0.000000	-10.000000	0.550000	-27.300001	323.000000	1023.000000	1023.000000	2046.000000
40.619999	-0.000502	-0.296710	-1.163608	-0.605655	0.822464	0.650090	0.000000	-10.000000	0.566667	-27.350000	313.833344	1023.000000	1023.000000	2046.000000
40.639999	-0.001719	-1.015671	-1.359722	-0.639321	0.581908	0.401463	0.000000	-10.000000	0.566667	-27.383333	304.666656	1023.000000	1023.000000	2046.000000
40.660000	-0.002967	-1.753636	-1.529709	-0.819148	0.281620	0.313601	0.000000	-10.000000	0.583333	-27.283333	295.500000	1023.000000	1023.000000	2046.000000
40.680000	-0.004315	-2.549968	-1.729612	-0.881258	-0.028422	0.089323	0.000000	-10.000000	0.566667	-27.433332	286.500000	1023.000000	1023.000000	2046.000000
40.700001	-0.005401	-3.192008	-1.874865	-0.951790	-0.284934	-0.080418	0.000000	-10.000000	0.566667	-27.433332	277.333344	1023.000000	1023.000000	2046.000000
40.720001	-0.006613	-3.908312	-2.100162	-1.064847	-0.515705	-0.227599	0.000000	-10.000000	0.550000	-27.516666	268.166656	1023.000000	1023.000000	2046.000000
40.740002	-0.007785	-4.600746	-2.196396	-1.156715	-0.848617	-0.399017	0.000000	-10.000000	0.583333	-27.299999	258.833344	1023.000000	1023.000000	2046.000000
40.759998	-0.008896	-5.257730	-2.275053	-1.240163	-1.146579	-0.595935	0.000000	-10.000000	0.600000	-27.150000	249.666672	1023.000000	1023.000000	2046.000000
40.779999	-0.009713	-5.740157	-2.336126	-1.262637	-1.361889	-0.779504	0.000000	-10.000000	0.600000	-27.000000	240.500000	1023.000000	1023.000000	2046.000000
40.799999	-0.010795	-6.379889	-2.366136	-1.432484	-1.756989	-0.824281	0.000000	-10.000000	0.566667	-27.083334	231.500000	1023.000000	1023.000000	2046.000000
40.820000	-0.011928	-7.049494	-2.487731	-1.585804	-2.027665	-0.948295	0.000000	-10.000000	0.550000	-27.183334	222.500000	1023.000000	1023.000000	2046.000000
40.840000	-0.013490	-7.972802	-2.588870	-1.997846	-2.514153	-0.871932	0.000000	-10.000000	0.566667	-26.983334	213.500000	1023.000000	1023.000000	2046.000000
40.860001	-0.015130	-8.942099	-2.897176	-2.205490	-2.853990	-0.985442	0.000000	-10.000000	0.583333	-26.916668	204.500000	1023.000000	1023.000000	2046.000000
40.880001	-0.016036	-9.477370	-3.156715	-2.031418	-2.893569	-1.395669	0.000000	-10.000000	0.583333	-26.800001	195.500000	1023.000000	1023.000000	2046.000000
40.900002	-0.016632	-9.829469	-3.341933	-2.072882	-2.965062	-1.449591	0.000000	-10.000000	0.566667	-26.850000	186.500000	1023.000000	1023.000000	2046.000000
40.919998	-0.017623	-10.415109	-3.546190	-2.168501	-3.081588	-1.618829	0.000000	-10.000000	0.541667	-26.666666	177.666672	1023.000000	1023.000000	2046.000000
40.939999	-0.019405	-11.468417	-3.731545	-2.536783	-3.266836	-1.933253	0.000000	-10.000000	0.525000	-26.250000	168.833328	1023.000000	1023.000000	2046.000000
40.959999	-0.021680	-12.812824	-3.953488	-3.103256	-3.529891	-2.226188	0.000000	-10.000000	0.508333	-25.666666	160.000000	1023.000000	1023.000000	2046.000000
40.980000	-0.023881	-14.113734	-4.291148	-3.346831	-3.818240	-2.657515	0.000000	-10.000000	0.491667	-25.000000	151.333328	1023.000000	1023.000000	2046.000000
41.000000	-0.025928	-15.323734	-4.829114	-3.551593	-4.039828	-2.903200	0.000000	-10.000000	0.466667	-24.150000	143.000000	1023.000000	1023.000000	2046.000000
41.020000	-0.027749	-16.399876	-5.269656	-3.762579	-4.302243	-3.065397	0.000000	-10.000000	0.433333	-23.566668	135.000000	1023.000000	1023.000000	2046.000000
41.040001	-0.029163	-17.235346	-5.645341	-4.055152	-4.510001	-3.024852	0.000000	-10.000000	0.408333	-22.983334	127.166664	1023.000000	1023.000000	2046.000000
41.060001	-0.030358	-17.941635	-5.985275	-4.251817	-4.664685	-3.039860	0.000000	-10.000000	0.400000	-22.883333	119.500000	1023.000000	1023.000000	2046.000000
41.080002	-0.031505	-18.619692	-6.294123	-4.388836	-4.875997	-3.060736	0.000000	-10.000000	0.400000	-22.800001	111.833336	1023.000000	1023.000000	2046.000000
41.099998	-0.032416	-19.157627	-6.683650	-4.354064	-5.005952	-3.113959	0.000000	-10.000000	0.400000	-22.650002	104.166664	1023.000000	1023.000000	2046.000000
41.119999	-0.033222	-19.634098	-6.893248	-4.353892	-5.236687	-3.150271	0.000000	-10.000000	0.391667	-22.383333	96.500000	1023.000000	1023.000000	2046.000000
41.139999	-0.033885	-20.026184	-7.074990	-4.361012	-5.342126	-3.248057	0.000000	-10.000000	0.375000	-21.733334	89.166664	1023.000000	1023.000000	2046.000000
41.160000	-0.034450	-20.360168	-7.184711	-4.445055	-5.472086	-3.258316	0.000000	-10.000000	0.358333	-21.016666	82.000000	1023.000000	1023.000000	2046.000000
41.180000	-0.034915	-20.634893	-7.266579	-4.494035	-5.519693	-3.354585	0.000000	-10.000000	0.341667	-20.200001	75.000000	1023.000000	1023.000000	2046.000000
41.200001	-0.035446	-20.948463	-7.313574	-4.576890	-5.663709	-3.394291	0.000000	-10.000000	0.333333	-19.750000	70.333336	1023.000000	1023.000000	2046.000000
41.220001	-0.035680	-21.087122	-7.330240	-4.612969	-5.697700	-3.446213	0.000000	-10.000000	0.300000	-18.833334	63.833332	1023.000000	1023.000000	2046.000000
41.240002	-0.036117	-21.345322	-7.326056	-4.772794	-5.784431	-3.462039	0.000000	-10.000000	0.266667	-17.850000	57.666668	1023.000000	1023.000000	2046.000000
41.259998	-0.036340	-21.476688	-7.253510	-4.890602	-5.817310	-3.515266	0.000000	-10.000000	0.225000	-16.750000	49.666668	1023.000000	1023.000000	2046.000000
41.279999	-0.036610	-21.636389	-7.170782	-5.017449	-5.884323	-3.563836	0.000000	-10.000000	0.208333	-16.033333	44.000000	1023.000000	1023.000000	2046.000000
41.299999	-0.036940	-21.831451	-7.067404	-5.157609	-6.012453	-3.593986	0.000000	-10.000000	0.191667	-15.300000	38.666668	1023.000000	1023.000000	2046.000000
41.320000	-0.037432	-22.122332	-7.105837	-5.303862	-6.038687	-3.673945	0.000000	-10.000000	0.175000	-14.583334	33.500000	1023.000000	1023.000000	2046.000000
41.340000	-0.037693	-22.276661	-7.063206	-5.441800	-6.063639	-3.708016	0.000000	-10.000000	0.158333	-13.850000	28.666666	1023.000000	1023.000000	2046.000000
41.360001	-0.038170	-22.558693	-7.011282	-5.617023	-6.152058	-3.778330	0.000000	-10.000000	0.150000	-13.400001	24.000000	1023.000000	1023.000000	2046.000000
41.380001	-0.038818	-22.941238	-6.979852	-5.746938	-6.259824	-3.954625	0.000000	-10.000000	0.133333	-12.633333	19.500000	1023.000000	1023.000000	2046.000000
41.400002	-0.039592	-23.399130	-6.906552	-5.900503	-6.488931	-4.103144	0.000000	-10.000000	0.100000	-12.000000	15.166667	1023.000000	1023.000000	2046.000000
41.419998	-0.040012	-23.646900	-6.860974	-5.878704	-6.584298	-4.322924	0.000000	-10.000000	0.066667	-10.983334	11.166667	1023.000000	1023.000000	2046.000000
41.439999	-0.040665	-24.033049	-6.806787	-6.001363	-6.811524	-4.413375	0.000000	-10.000000	0.050000	-10.050000	7.500000	1023.000000	1023.000000	2046.000000
41.459999	-0.041070	-24.272423	-6.730342	-6.038082	-6.984359	-4.519639	0.000000	-10.000000	0.050000	-9.183333	4.166667	1023.000000	1023.000000	2046.000000
41.480000	-0.041507	-24.530497	-6.653450	-6.136068	-7.168883	-4.572094	0.000000	-10.000000	0.050000	-8.733334	1.500000	1023.000000	1023.000000	2046.000000
41.500000	-0.041560	-24.562241	-6.556141	-6.153810	-7.187117	-4.665173	0.000000	-10.000000	0.041667	-8.350000	-1.000000	1023.000000	1023.000000	2046.000000
41.520000	-0.041446	-24.494848	-6.453147	-6.097060	-7.234416	-4.710227	0.000000	-10.000000	0.041667	-7.816667	-3.500000	1023.000000	1023.000000	2046.000000
41.540001	-0.041414	-24.475435	-6.447604	-6.069844	-7.196536	-4.761451	0.000000	-10.000000	0.033333	-7.033333	-6.166667	1023.000000	1023.000000	2046.000000
41.560001	-0.041373	-24.451447	-6.385374	-6.064505	-7.246927	-4.754641	0.000000	-10.000000	0.041667	-6.300000	-8.500000	1023.000000	1023.000000	2046.000000
41.580002	-0.041312	-24.415455	-6.381849	-6.064904	-7.211668	-4.757033	0.000000	-10.000000	0.033333	-5.750000	-10.500000	1023.000000	1023.000000	2046.000000
41.599998	-0.041270	-24.390497	-6.312223	-6.012152	-7.268083	-4.798038	0.000000	-10.000000	0.041667	-5.283333	-12.500000	1023.000000	1023.000000	2046.000000
41.619999	-0.041204	-24.351734	-6.288826	-5.950423	-7.311169	-4.801316	0.000000	-10.000000	0.025000	-4.900000	-14.333333	1023.000000	1023.000000	2046.000000
41.639999	-0.040976	-24.216982	-6.203302	-5.886939	-7.330377	-4.796365	0.000000	-10.000000	0.016667	-4.466667	-16.000000	1023.000000	1023.000000	2046.000000
41.660000	-0.040813	-24.120539	-6.136471	-5.878335	-7.354551	-4.751181	0.000000	-10.000000	0.000000	-3.950000	-17.500000	1023.000000	1023.000000	2046.000000
41.680000	-0.040803	-24.114349	-6.086091	-5.894480	-7.413985	-4.719794	0.000000	-10.000000	0.008333	-3.383333	-18.833334	1023.000000	1023.000000	2046.000000
41.700001	-0.040803	-24.114754	-6.064831	-5.896029	-7.439452	-4.714442	0.000000	-10.000000	0.008333	-2.800000	-20.000000	1023.000000	1023.000000	2046.000000
41.720001	-0.040757	-24.087473	-6.058948	-5.900477	-7.411836	-4.716212	0.000000	-10.000000	0.008333	-2.166667	-21.000000	1023.000000	1023.000000	2046.000000
41.740002	-0.040779	-24.100609	-6.042659	-5.898155	-7.478770	-4.681025	0.000000	-10.000000	0.000000	-1.400000	-21.666666	1023.000000	1023.000000	2046.000000
41.759998	-0.040701	-24.054554	-6.023689	-5.854209	-7.440226	-4.736430	0.000000	-10.000000	0.000000	-0.650000	-22.000000	1023.000000	1023.000000	2046.000000
41.779999	-0.040646	-24.021963	-5.913676	-5.864112	-7.557871	-4.686304	0.000000	-10.000000	-0.016667	0.683333	-22.000000	1023.000000	1023.000000	2046.000000
41.799999	-0.040296	-23.814781	-5.909473	-5.815202	-7.444498	-4.645607	0.000000	-10.000000	-0.033333	2.450000	-22.000000	1023.000000	1023.000000	2046.000000
41.820000	-0.039922	-23.593706	-5.783010	-5.745460	-7.472339	-4.592897	0.000000	-10.000000	-0.058333	5.050000	-22.000000	1023.000000	1023.000000	2046.000000
41.840000	-0.039405	-23.288347	-5.679856	-5.656285	-7.424936	-4.527271	0.000000	-10.000000	-0.066667	7.716667	-22.000000	1023.000000	1023.000000	2046.000000
41.860001	-0.038666	-22.851877	-5.517784	-5.557897	-7.376362	-4.399836	0.000000	-10.000000	-0.091667	10.316667	-22.000000	1023.000000	1023.000000	2046.000000
41.880001	-0.037824	-22.354208	-5.389976	-5.413137	-7.208759	-4.342336	0.000000	-10.000000	-0.133333	12.666667	-22.000000	1023.000000	1023.000000	2046.000000
41.900002	-0.037022	-21.880026	-5.220377	-5.287899	-7.150397	-4.221353	0.000000	-10.000000	-0.183333	14.566667	-22.000000	1023.000000	1023.000000	2046.000000
41.919998	-0.036234	-21.414337	-5.087481	-5.159442	-7.014320	-4.153093	0.000000	-10.000000	-0.216667	16.450001	-14.333333	1023.000000	1023.000000	2046.000000
41.939999	-0.035790	-21.151829	-4.926559	-5.104231	-7.038395	-4.082644	0.000000	-10.000000	-0.241667	17.950001	1.500000	1023.000000	1023.000000	2046.000000
41.959999	-0.035580	-21.027594	-4.744968	-5.172620	-7.091714	-4.018292	0.000000	-10.000000	-0.266667	19.216667	19.500000	1023.000000	1023.000000	2046.000000
41.980000	-0.035171	-20.785963	-4.603849	-5.257240	-7.065126	-3.859749	0.000000	-10.000000	-0.308333	20.316668	32.000000	1023.000000	1023.000000	2046.000000
42.000000	-0.034757	-20.541235	-4.524667	-5.280241	-7.070805	-3.665522	0.000000	-10.000000	-0.333333	21.150002	38.666668	1023.000000	1023.000000	2046.000000
42.020000	-0.033585	-19.848680	-4.469995	-4.816933	-6.724725	-3.837028	0.000000	-10.000000	-0.358333	21.650002	45.666668	1023.000000	1023.000000	2046.000000
42.040001	-0.032072	-18.954447	-4.360490	-4.537470	-6.438936	-3.617551	0.000000	-10.000000	-0.375000	22.250000	52.833332	1023.000000	1023.000000	2046.000000
42.060001	-0.030771	-18.185822	-4.253238	-4.343194	-6.128394	-3.460996	0.000000	-10.000000	-0.383333	22.850000	60.333332	1023.000000	1023.000000	2046.000000
42.080002	-0.030043	-17.755169	-4.104297	-4.389401	-5.933893	-3.327577	0.000000	-10.000000	-0.400000	23.950001	67.666664	1023.000000	1023.000000	2046.000000
42.099998	-0.029969	-17.711658	-4.299284	-4.496534	-5.704640	-3.211201	0.000000	-10.000000	-0.416667	24.683334	75.500000	1023.000000	1023.000000	2046.000000
42.119999	-0.029931	-17.689487	-4.526008	-4.461706	-5.648755	-3.053020	0.000000	-10.000000	-0.441667	25.316668	80.666664	1023.000000	1023.000000	2046.000000
42.139999	-0.030196	-17.845814	-4.933573	-4.449734	-5.588369	-2.874138	0.000000	-10.000000	-0.441667	25.566668	89.000000	1023.000000	1023.000000	2046.000000
42.160000	-0.029993	-17.726128	-5.122310	-4.504858	-5.509192	-2.589768	0.000000	-10.000000	-0.425000	25.283335	97.500000	1023.000000	1023.000000	2046.000000
42.180000	-0.029369	-17.357189	-5.256247	-4.499093	-5.289397	-2.312453	0.000000	-10.000000	-0.408333	24.850000	108.666664	1023.000000	1023.000000	2046.000000
42.200001	-0.028622	-16.915525	-5.354315	-4.350135	-5.166687	-2.044388	0.000000	-10.000000	-0.400000	24.400000	114.333336	1023.000000	1023.000000	2046.000000
42.220001	-0.027667	-16.351082	-5.429816	-4.088520	-4.963281	-1.869467	0.000000	-10.000000	-0.408333	24.400000	122.666664	1023.000000	1023.000000	2046.000000
42.240002	-0.026451	-15.632552	-5.359101	-3.827733	-4.888247	-1.557471	0.000000	-10.000000	-0.425000	24.716667	131.000000	1023.000000	1023.000000	2046.000000
42.259998	-0.025104	-14.836191	-5.222384	-3.565315	-4.675529	-1.372963	0.000000	-10.000000	-0.441667	25.100000	142.000000	1023.000000	1023.000000	2046.000000
42.279999	-0.023720	-14.018240	-5.165177	-3.289697	-4.415323	-1.148044	0.000000	-10.000000	-0.450000	25.450001	150.333328	1023.000000	1023.000000	2046.000000
42.299999	-0.022345	-13.206182	-5.002118	-3.055280	-4.200777	-0.948007	0.000000	-10.000000	-0.450000	25.683332	158.666672	1023.000000	1023.000000	2046.000000
42.320000	-0.020850	-12.322570	-4.851264	-2.763493	-3.930580	-0.777232	0.000000	-10.000000	-0.458333	25.916666	167.333328	1023.000000	1023.000000	2046.000000
42.340000	-0.019187	-11.339640	-4.602823	-2.545657	-3.657096	-0.534064	0.000000	-10.000000	-0.475000	26.133333	175.833328	1023.000000	1023.000000	2046.000000
42.360001	-0.017430	-10.301004	-4.318172	-2.320871	-3.380563	-0.281399	0.000000	-10.000000	-0.475000	26.316668	184.500000	1023.000000	1023.000000	2046.000000
42.380001	-0.015614	-9.227690	-4.007911	-2.197605	-3.028578	0.006404	0.000000	-10.000000	-0.458333	26.183334	193.166672	1023.000000	1023.000000	2046.000000
42.400002	-0.013803	-8.157451	-3.652925	-2.002290	-2.715393	0.213157	0.000000	-10.000000	-0.433333	25.833334	202.000000	1023.000000	1023.000000	2046.000000
42.419998	-0.012059	-7.126602	-3.517856	-1.872911	-2.222389	0.486554	0.000000	-10.000000	-0.433333	25.433334	210.666672	1023.000000	1023.000000	2046.000000
42.439999	-0.010379	-6.133976	-3.161103	-1.725475	-1.911969	0.664573	0.000000	-10.000000	-0.425000	25.033333	219.333328	1023.000000	1023.000000	2046.000000
42.459999	-0.008583	-5.072585	-2.911085	-1.736431	-1.422261	0.997192	0.000000	-10.000000	-0.408333	24.416666	227.666672	1023.000000	1023.000000	2046.000000
42.480000	-0.006859	-4.053838	-2.523815	-1.715399	-1.072364	1.257741	0.000000	-10.000000	-0.375000	23.883333	236.000000	1023.000000	1023.000000	2046.000000
42.500000	-0.005435	-3.212026	-2.262985	-1.613152	-0.748342	1.412454	0.000000	-10.000000	-0.358333	23.433332	244.000000	1023.000000	1023.000000	2046.000000
42.520000	-0.004359	-2.576063	-1.932697	-1.573944	-0.582860	1.513438	0.000000	-10.000000	-0.350000	23.333334	252.000000	1023.000000	1023.000000	2046.000000
42.540001	-0.003227	-1.907083	-1.599549	-1.540954	-0.412476	1.645896	0.000000	-10.000000	-0.366667	23.200001	259.833344	1023.000000	1023.000000	2046.000000
42.560001	-0.002093	-1.237030	-1.223585	-1.467492	-0.290801	1.744849	0.000000	-10.000000	-0.366667	23.250000	267.500000	1023.000000	1023.000000	2046.000000
42.580002	-0.000818	-0.483146	-0.867044	-1.353905	-0.146955	1.884758	0.000000	-10.000000	-0.366667	23.316668	275.166656	1023.000000	1023.000000	2046.000000
42.599998	0.000496	0.293061	-0.499977	-1.160453	-0.055630	2.009120	0.000000	-10.000000	-0.350000	23.366667	280.333344	1023.000000	1023.000000	2046.000000
42.619999	0.002052	1.212851	-0.226308	-0.947203	0.152022	2.234339	0.000000	-10.000000	-0.350000	23.500000	288.333344	1023.000000	1023.000000	2046.000000
42.639999	0.003751	2.216571	0.105102	-0.764818	0.392086	2.484201	0.000000	-10.000000	-0.358333	23.566668	296.333344	1023.000000	1023.000000	2046.000000
42.660000	0.005601	3.310026	0.387942	-0.505457	0.721358	2.706183	0.000000	-10.000000	-0.358333	23.533335	307.000000	1023.000000	1023.000000	2046.000000
42.680000	0.007640	4.515129	0.686549	-0.248116	1.056515	3.020181	0.000000	-10.000000	-0.358333	23.400002	312.333344	1023.000000	1023.000000	2046.000000
42.700001	0.009587	5.666067	0.955590	-0.006628	1.415793	3.301312	0.000000	-10.000000	-0.358333	23.466667	317.500000	1023.000000	1023.000000	2046.000000
42.720001	0.011485	6.787846	1.284703	0.204936	1.696555	3.601653	0.000000	-10.000000	-0.358333	23.416668	322.500000	1023.000000	1023.000000	2046.000000
42.740002	0.013564	8.016309	1.601976	0.475103	2.054307	3.884923	0.000000	-10.000000	-0.341667	23.150000	332.833344	1023.000000	1023.000000	2046.000000
42.759998	0.015523	9.174381	1.936283	0.734276	2.356009	4.147813	0.000000	-10.000000	-0.316667	22.716667	340.666656	1023.000000	1023.000000	2046.000000
42.779999	0.017566	10.381342	2.264779	1.040391	2.658138	4.418034	0.000000	-10.000000	-0.300000	22.366667	351.000000	1023.000000	1023.000000	2046.000000
42.799999	0.019614	11.591630	2.689179	1.294213	2.944153	4.664085	0.000000	-10.000000	-0.300000	22.266666	358.500000	1023.000000	1023.000000	2046.000000
42.820000	0.021562	12.743435	3.027144	1.566914	3.205432	4.943945	0.000000	-10.000000	-0.300000	22.166668	366.000000	1023.000000	1023.000000	2046.000000
42.840000	0.023114	13.660582	3.357687	1.764211	3.429010	5.109674	0.000000	-10.000000	-0.316667	22.350000	373.333344	1023.000000	1023.000000	2046.000000
42.860001	0.024232	14.320969	3.566473	1.845919	3.563127	5.345450	0.000000	-10.000000	-0.316667	22.366667	380.833344	1023.000000	1023.000000	2046.000000
42.880001	0.025421	15.023898	3.785894	1.835296	3.722304	5.680403	0.000000	-10.000000	-0.291667	22.266666	390.833344	1023.000000	1023.000000	2046.000000
42.900002	0.027001	15.957635	4.029584	1.968858	3.877128	6.082066	0.000000	-10.000000	-0.275000	21.500000	398.500000	1023.000000	1023.000000	2046.000000
42.919998	0.028700	16.961927	4.028602	2.587129	4.401540	5.944657	0.000000	-10.000000	-0.258333	20.766666	405.666656	1023.000000	1023.000000	2046.000000
42.939999	0.030064	17.768108	4.042377	2.692661	4.671160	6.361910	0.000000	-10.000000	-0.266667	20.150002	410.333344	1023.000000	1023.000000	2046.000000
42.959999	0.030547	18.053047	3.960376	2.756472	4.904870	6.431329	0.000000	-10.000000	-0.250000	19.716667	414.833344	1023.000000	1023.000000	2046.000000
42.980000	0.030721	18.156050	4.082797	2.806233	4.904814	6.362206	0.000000	-10.000000	-0.233333	19.200001	421.500000	1023.000000	1023.000000	2046.000000
43.000000	0.030489	18.018915	4.029299	2.635955	5.010278	6.343384	0.000000	-10.000000	-0.200000	18.500000	430.166656	1023.000000	1023.000000	2046.000000
43.020000	0.030031	17.748562	3.687622	2.651966	5.118465	6.290510	0.000000	-10.000000	-0.166667	18.133333	436.500000	1023.000000	1023.000000	2046.000000
43.040001	0.029333	17.336006	3.268008	2.643849	5.130004	6.294146	0.000000	-10.000000	-0.116667	16.683334	440.500000	1023.000000	1023.000000	2046.000000
43.060001	0.028741	16.985962	2.894273	2.595956	5.190480	6.305254	0.000000	-10.000000	-0.066667	12.750000	445.666656	1023.000000	1023.000000	2046.000000
43.080002	0.028255	16.698919	2.541813	2.514522	5.286373	6.356212	0.000000	-10.000000	-0.008333	6.783334	452.000000	1023.000000	1023.000000	2046.000000
43.099998	0.027596	16.309093	2.161163	2.564692	5.330828	6.252411	0.000000	-10.000000	0.025000	0.833333	456.500000	1023.000000	1023.000000	2046.000000
43.119999	0.026892	15.893207	1.927617	2.641115	5.181688	6.142786	0.000000	-10.000000	0.041667	-2.450000	457.833344	1023.000000	1023.000000	2046.000000
43.139999	0.025912	15.314260	1.654925	2.703287	5.009573	5.946474	0.000000	-10.000000	0.058333	-4.716667	458.000000	1023.000000	1023.000000	2046.000000
43.160000	0.025094	14.830366	1.455269	2.729822	4.845263	5.800013	0.000000	-10.000000	0.083333	-7.800000	458.000000	1023.000000	1023.000000	2046.000000
43.180000	0.024045	14.210735	1.139422	2.702855	4.773006	5.595453	0.000000	-10.000000	0.125000	-11.650000	458.000000	1023.000000	1023.000000	2046.000000
43.200001	0.023034	13.612869	0.894814	2.738613	4.632626	5.346817	0.000000	-10.000000	0.158333	-14.483334	458.000000	1023.000000	1023.000000	2046.000000
43.220001	0.022066	13.040899	0.645625	2.724101	4.596083	5.075090	0.000000	-10.000000	0.200000	-15.750000	458.000000	1023.000000	1023.000000	2046.000000
43.240002	0.021083	12.460060	0.487015	2.661527	4.452237	4.859280	0.000000	-10.000000	0.233333	-16.966667	448.500000	1023.000000	1023.000000	2046.000000
43.259998	0.020113	11.886550	0.338682	2.620847	4.324130	4.602890	0.000000	-10.000000	0.291667	-18.500000	436.833344	1023.000000	1023.000000	2046.000000
43.279999	0.019066	11.267751	0.246596	2.474804	4.171677	4.374674	0.000000	-10.000000	0.325000	-19.533333	425.166656	1023.000000	1023.000000	2046.000000
43.299999	0.018007	10.642048	0.095115	2.312817	4.068448	4.165668	0.000000	-10.000000	0.358333	-20.216667	420.833344	1023.000000	1023.000000	2046.000000
43.320000	0.016769	9.910414	-0.065417	2.176279	3.871236	3.928315	0.000000	-10.000000	0.375000	-21.266666	413.833344	1023.000000	1023.000000	2046.000000
43.340000	0.015396	9.098899	-0.286935	1.958702	3.754201	3.672932	0.000000	-10.000000	0.400000	-22.500000	404.166656	1023.000000	1023.000000	2046.000000
43.360001	0.013990	8.268375	-0.451288	1.613934	3.612519	3.493210	0.000000	-10.000000	0.433333	-23.616667	394.000000	1023.000000	1023.000000	2046.000000
43.380001	0.012582	7.435733	-0.616524	1.305153	3.500099	3.247005	0.000000	-10.000000	0.458333	-24.050001	388.666656	1023.000000	1023.000000	2046.000000
43.400002	0.011175	6.604536	-0.696223	1.054997	3.263763	2.981997	0.000000	-10.000000	0.483333	-24.500000	383.333344	1023.000000	1023.000000	2046.000000
43.419998	0.009436	5.576442	-0.804074	0.756866	2.987747	2.635904	0.000000	-10.000000	0.491667	-24.733334	378.000000	1023.000000	1023.000000	2046.000000
43.439999	0.007750	4.580219	-0.885523	0.547299	2.610010	2.308432	0.000000	-10.000000	0.508333	-25.116667	369.833344	1023.000000	1023.000000	2046.000000
43.459999	0.006039	3.569005	-0.905657	0.363139	2.164335	1.947189	0.000000	-10.000000	0.525000	-25.300001	358.833344	1023.000000	1023.000000	2046.000000
43.480000	0.004232	2.501287	-1.036302	0.162758	1.753761	1.621071	0.000000	-10.000000	0.541667	-25.450001	350.500000	1023.000000	1023.000000	2046.000000
43.500000	0.002441	1.442536	-1.145370	0.040339	1.340081	1.207486	0.000000	-10.000000	0.550000	-25.400002	342.000000	1023.000000	1023.000000	2046.000000
43.520000	0.000884	0.522395	-1.240801	-0.168057	0.952238	0.979014	0.000000	-10.000000	0.533333	-25.483334	333.333344	1023.000000	1023.000000	2046.000000
43.540001	-0.000228	-0.134978	-1.359775	-0.278269	0.701376	0.801690	0.000000	-10.000000	0.516667	-25.566668	324.666656	1023.000000	1023.000000	2046.000000
43.560001	-0.001596	-0.943036	-1.537791	-0.401104	0.387140	0.608719	0.000000	-10.000000	0.516667	-25.700001	316.333344	1023.000000	1023.000000	2046.000000
43.580002	-0.002684	-1.586336	-1.686554	-0.467470	0.140129	0.427560	0.000000	-10.000000	0.516667	-25.733334	310.666656	1023.000000	1023.000000	2046.000000
43.599998	-0.003871	-2.287618	-1.889638	-0.565354	-0.053542	0.220916	0.000000	-10.000000	0.533333	-25.683334	302.166656	1023.000000	1023.000000	2046.000000
43.619999	-0.004856	-2.869881	-1.936188	-0.614513	-0.327499	0.008319	0.000000	-10.000000	0.525000	-25.683334	290.666656	1023.000000	1023.000000	2046.000000
43.639999	-0.005634	-3.329479	-1.972791	-0.599194	-0.539798	-0.217696	0.000000	-10.000000	0.533333	-25.650002	282.166656	1023.000000	1023.000000	2046.000000
43.660000	-0.006567	-3.881293	-1.939045	-0.718658	-0.911784	-0.311806	0.000000	-10.000000	0.533333	-25.616667	273.666656	1023.000000	1023.000000	2046.000000
43.680000	-0.007545	-4.458989	-2.053594	-0.885050	-1.183980	-0.336365	0.000000	-10.000000	0.541667	-25.433334	267.833344	1023.000000	1023.000000	2046.000000
43.700001	-0.008888	-5.252551	-2.230588	-1.144417	-1.541144	-0.336401	0.000000	-10.000000	0.533333	-25.366667	259.333344	1023.000000	1023.000000	2046.000000
43.720001	-0.010232	-6.047008	-2.454609	-1.389069	-1.890527	-0.312803	0.000000	-10.000000	0.533333	-25.316668	250.666672	1023.000000	1023.000000	2046.000000
43.740002	-0.011168	-6.600328	-2.803753	-1.196085	-1.901926	-0.698564	0.000000	-10.000000	0.525000	-25.550001	242.333328	1023.000000	1023.000000	2046.000000
43.759998	-0.012135	-7.171592	-3.102799	-1.347340	-2.060675	-0.660778	0.000000	-10.000000	0.541667	-25.566668	231.000000	1023.000000	1023.000000	2046.000000
43.779999	-0.013444	-7.945379	-3.384620	-1.423225	-2.228003	-0.909532	0.000000	-10.000000	0.541667	-25.650002	222.666672	1023.000000	1023.000000	2046.000000
43.799999	-0.015561	-9.196443	-3.571802	-1.920338	-2.517946	-1.186356	0.000000	-10.000000	0.541667	-25.400002	214.000000	1023.000000	1023.000000	2046.000000
43.820000	-0.018001	-10.638495	-3.787192	-2.462735	-2.786619	-1.601949	0.000000	-10.000000	0.525000	-25.283335	208.333328	1023.000000	1023.000000	2046.000000
43.840000	-0.020172	-11.921507	-4.122095	-2.753818	-3.082590	-1.963004	0.000000	-10.000000	0.508333	-24.950001	197.000000	1023.000000	1023.000000	2046.000000
43.860001	-0.022367	-13.219041	-4.678538	-2.906084	-3.310210	-2.324209	0.000000	-10.000000	0.500000	-24.766668	188.666672	1023.000000	1023.000000	2046.000000
43.880001	-0.024150	-14.272861	-5.137425	-3.192268	-3.549685	-2.393483	0.000000	-10.000000	0.483333	-24.216667	180.333328	1023.000000	1023.000000	2046.000000
43.900002	-0.025525	-15.085310	-5.504757	-3.453470	-3.748574	-2.378510	0.000000	-10.000000	0.483333	-23.983334	175.000000	1023.000000	1023.000000	2046.000000
43.919998	-0.026751	-15.809786	-5.827899	-3.654556	-3.934669	-2.392661	0.000000	-10.000000	0.475000	-23.650002	167.000000	1023.000000	1023.000000	2046.000000
43.939999	-0.027965	-16.527214	-6.239295	-3.780371	-4.084053	-2.423496	0.000000	-10.000000	0.483333	-23.833334	159.000000	1023.000000	1023.000000	2046.000000
43.959999	-0.028885	-17.070841	-6.506304	-3.795997	-4.310089	-2.458451	0.000000	-10.000000	0.466667	-23.666668	151.000000	1023.000000	1023.000000	2046.000000
43.980000	-0.029806	-17.615482	-6.845684	-3.813253	-4.440825	-2.515720	0.000000	-10.000000	0.458333	-23.616667	143.000000	1023.000000	1023.000000	2046.000000
44.000000	-0.030465	-18.004620	-6.940599	-3.794468	-4.656417	-2.613136	0.000000	-10.000000	0.433333	-22.850000	132.666672	1023.000000	1023.000000	2046.000000
44.020000	-0.031159	-18.414934	-7.099338	-3.920550	-4.722620	-2.672426	0.000000	-10.000000	0.416667	-22.333334	125.000000	1023.000000	1023.000000	2046.000000
44.040001	-0.031743	-18.760218	-7.158782	-3.957489	-4.882462	-2.761485	0.000000	-10.000000	0.383333	-21.650002	117.666664	1023.000000	1023.000000	2046.000000
44.060001	-0.032351	-19.119291	-7.238322	-4.040856	-4.997645	-2.842469	0.000000	-10.000000	0.350000	-21.250000	112.833336	1023.000000	1023.000000	2046.000000
44.080002	-0.032748	-19.354322	-7.237938	-4.117717	-5.106934	-2.891734	0.000000	-10.000000	0.316667	-20.633333	105.833336	1023.000000	1023.000000	2046.000000
44.099998	-0.033314	-19.688566	-7.267540	-4.296408	-5.155801	-2.968817	0.000000	-10.000000	0.283333	-19.900000	96.666664	1023.000000	1023.000000	2046.000000
44.119999	-0.033628	-19.874189	-7.241767	-4.443986	-5.183999	-3.004438	0.000000	-10.000000	0.266667	-19.416666	90.000000	1023.000000	1023.000000	2046.000000
44.139999	-0.034120	-20.164715	-7.193178	-4.593395	-5.264225	-3.113919	0.000000	-10.000000	0.250000	-18.650000	81.333336	1023.000000	1023.000000	2046.000000
44.160000	-0.034373	-20.314373	-7.107071	-4.783496	-5.364583	-3.059222	0.000000	-10.000000	0.250000	-18.150000	77.166664	1023.000000	1023.000000	2046.000000
44.180000	-0.034988	-20.677942	-7.143200	-4.869167	-5.426861	-3.238714	0.000000	-10.000000	0.241667	-17.400000	71.000000	1023.000000	1023.000000	2046.000000
44.200001	-0.035310	-20.868301	-7.091318	-5.022740	-5.471540	-3.282702	0.000000	-10.000000	0.225000	-17.033333	67.166664	1023.000000	1023.000000	2046.000000
44.220001	-0.035881	-21.205557	-7.054509	-5.120207	-5.544942	-3.485900	0.000000	-10.000000	0.208333	-16.183334	59.666668	1023.000000	1023.000000	2046.000000
44.240002	-0.036583	-21.620550	-6.987310	-5.321043	-5.738693	-3.573503	0.000000	-10.000000	0.200000	-15.583334	54.166668	1023.000000	1023.000000	2046.000000
44.259998	-0.037320	-22.056213	-6.934108	-5.394183	-5.906545	-3.821379	0.000000	-10.000000	0.183333	-14.883333	48.833332	1023.000000	1023.000000	2046.000000
44.279999	-0.038014	-22.466341	-6.857097	-5.490000	-6.148005	-3.971238	0.000000	-10.000000	0.175000	-14.400001	45.500000	1023.000000	1023.000000	2046.000000
44.299999	-0.038672	-22.855083	-6.821304	-5.549353	-6.330132	-4.154294	0.000000	-10.000000	0.158333	-13.700000	40.666668	1023.000000	1023.000000	2046.000000
44.320000	-0.039359	-23.261099	-6.789710	-5.637196	-6.606387	-4.227807	0.000000	-10.000000	0.141667	-12.850000	36.166668	1023.000000	1023.000000	2046.000000
44.340000	-0.039564	-23.382509	-6.684086	-5.690369	-6.713530	-4.294524	0.000000	-10.000000	0.116667	-12.116667	32.000000	1023.000000	1023.000000	2046.000000
44.360001	-0.039600	-23.403730	-6.608283	-5.689274	-6.765026	-4.341148	0.000000	-10.000000	0.100000	-11.500000	28.000000	1023.000000	1023.000000	2046.000000
44.380001	-0.039734	-23.482868	-6.506050	-5.699021	-6.855474	-4.422324	0.000000	-10.000000	0.083333	-10.966667	24.000000	1023.000000	1023.000000	2046.000000
44.400002	-0.039785	-23.513014	-6.514727	-5.647276	-6.875298	-4.475714	0.000000	-10.000000	0.066667	-10.083334	19.166666	1023.000000	1023.000000	2046.000000
44.419998	-0.039961	-23.616789	-6.528351	-5.719455	-6.918893	-4.450089	0.000000	-10.000000	0.050000	-9.300000	15.666667	1023.000000	1023.000000	2046.000000
44.439999	-0.040045	-23.666775	-6.511484	-5.738822	-6.989916	-4.426552	0.000000	-10.000000	0.050000	-8.616667	12.500000	1023.000000	1023.000000	2046.000000
44.459999	-0.040040	-23.663506	-6.512639	-5.743775	-6.965556	-4.441535	0.000000	-10.000000	0.050000	-8.183333	10.500000	1023.000000	1023.000000	2046.000000
44.480000	-0.039956	-23.613926	-6.451702	-5.748454	-7.007431	-4.406340	0.000000	-10.000000	0.050000	-7.616667	7.833333	1023.000000	1023.000000	2046.000000
44.500000	-0.039969	-23.621761	-6.432674	-5.762658	-7.001395	-4.425033	0.000000	-10.000000	0.033333	-7.066667	5.166667	1023.000000	1023.000000	2046.000000
44.520000	-0.039915	-23.590002	-6.302151	-5.728434	-7.116986	-4.442431	0.000000	-10.000000	0.025000	-6.483333	2.833333	1023.000000	1023.000000	2046.000000
44.540001	-0.039957	-23.614788	-6.283747	-5.713696	-7.151332	-4.466012	0.000000	-10.000000	0.025000	-5.750000	0.833333	1023.000000	1023.000000	2046.000000
44.560001	-0.039854	-23.553682	-6.193566	-5.671906	-7.198363	-4.489847	0.000000	-10.000000	0.025000	-4.950000	-0.666667	1023.000000	1023.000000	2046.000000
44.580002	-0.039698	-23.461349	-6.130852	-5.649619	-7.205269	-4.475611	0.000000	-10.000000	0.025000	-4.200000	-2.000000	1023.000000	1023.000000	2046.000000
44.599998	-0.039886	-23.572353	-6.000298	-5.685037	-7.409445	-4.477575	0.000000	-10.000000	0.008333	-3.550000	-3.333333	1023.000000	1023.000000	2046.000000
44.619999	-0.040226	-23.773787	-6.091020	-5.770459	-7.421608	-4.490701	0.000000	-10.000000	0.016667	-2.933333	-4.500000	1023.000000	1023.000000	2046.000000
44.639999	-0.040698	-24.052570	-6.054510	-5.981110	-7.625988	-4.390964	0.000000	-10.000000	0.008333	-2.366667	-5.333333	1023.000000	1023.000000	2046.000000
44.660000	-0.041183	-24.339329	-6.141648	-5.954547	-7.780806	-4.462328	0.000000	-10.000000	0.016667	-1.933333	-5.833333	1023.000000	1023.000000	2046.000000
44.680000	-0.040780	-24.100689	-6.139288	-5.741908	-7.603050	-4.616443	0.000000	-10.000000	0.016667	-1.766667	-6.000000	1023.000000	1023.000000	2046.000000
44.700001	-0.040488	-23.928467	-6.231453	-5.637757	-7.453687	-4.605569	0.000000	-10.000000	0.016667	-1.683333	-6.000000	1023.000000	1023.000000	2046.000000
44.720001	-0.040647	-24.022261	-6.264857	-5.678930	-7.436845	-4.641628	0.000000	-10.000000	0.008333	-1.533333	-6.000000	1023.000000	1023.000000	2046.000000
44.740002	-0.041240	-24.372747	-6.292413	-5.939462	-7.383140	-4.757733	0.000000	-10.000000	0.000000	-0.916667	-6.000000	1023.000000	1023.000000	2046.000000
44.759998	-0.042255	-24.972574	-6.427690	-6.171604	-7.454056	-4.919224	0.000000	-10.000000	-0.008333	0.216667	-6.000000	1023.000000	1023.000000	2046.000000
44.779999	-0.043273	-25.574142	-6.712295	-6.131076	-7.578134	-5.152638	0.000000	-10.000000	-0.008333	1.683333	-6.000000	1023.000000	1023.000000	2046.000000
44.799999	-0.044187	-26.114281	-7.123440	-6.187344	-7.652985	-5.150512	0.000000	-10.000000	-0.025000	3.633333	-6.000000	1023.000000	1023.000000	2046.000000
44.820000	-0.044768	-26.458149	-7.422207	-6.267733	-7.716777	-5.051433	0.000000	-10.000000	-0.016667	5.600000	-6.000000	1023.000000	1023.000000	2046.000000
44.840000	-0.044814	-26.484947	-7.615356	-6.357412	-7.749048	-4.763130	0.000000	-10.000000	-0.016667	7.200000	-6.000000	1023.000000	1023.000000	2046.000000
44.860001	-0.044758	-26.451803	-7.823754	-6.303931	-7.723733	-4.600384	0.000000	-10.000000	-0.033333	8.033334	-6.000000	1023.000000	1023.000000	2046.000000
44.880001	-0.044465	-26.278576	-7.999041	-6.197542	-7.700311	-4.381682	0.000000	-10.000000	-0.075000	9.550000	-6.000000	1023.000000	1023.000000	2046.000000
44.900002	-0.044035	-26.024446	-8.050203	-5.978149	-7.712822	-4.283273	0.000000	-10.000000	-0.116667	10.983334	-6.000000	1023.000000	1023.000000	2046.000000
44.919998	-0.043251	-25.561472	-8.010144	-5.847315	-7.650658	-4.053355	0.000000	-10.000000	-0.125000	12.300000	-6.000000	1023.000000	1023.000000	2046.000000
44.939999	-0.042467	-25.097778	-7.920670	-5.620993	-7.527415	-4.028701	0.000000	-10.000000	-0.133333	12.750000	-1.166667	1023.000000	1023.000000	2046.000000
44.959999	-0.041593	-24.581287	-7.798310	-5.523267	-7.408843	-3.850868	0.000000	-10.000000	-0.166667	14.133334	10.333333	1023.000000	1023.000000	2046.000000
44.980000	-0.040772	-24.096260	-7.755473	-5.339623	-7.227805	-3.773359	0.000000	-10.000000	-0.200000	15.516667	21.833334	1023.000000	1023.000000	2046.000000
45.000000	-0.039634	-23.423517	-7.583260	-5.216489	-7.031092	-3.592677	0.000000	-10.000000	-0.225000	16.933334	30.333334	1023.000000	1023.000000	2046.000000
45.020000	-0.038414	-22.702524	-7.370230	-5.126402	-6.838704	-3.367187	0.000000	-10.000000	-0.233333	17.600000	34.000000	1023.000000	1023.000000	2046.000000
45.040001	-0.037169	-21.966690	-7.126356	-5.023932	-6.589801	-3.226601	0.000000	-10.000000	-0.241667	18.433334	39.666668	1023.000000	1023.000000	2046.000000
45.060001	-0.035734	-21.119072	-6.790382	-4.943012	-6.373101	-3.012577	0.000000	-10.000000	-0.266667	19.083334	45.833332	1023.000000	1023.000000	2046.000000
45.080002	-0.034315	-20.280405	-6.495416	-4.820418	-6.107954	-2.856618	0.000000	-10.000000	-0.283333	19.833334	52.166668	1023.000000	1023.000000	2046.000000
45.099998	-0.032897	-19.442188	-6.190846	-4.729787	-5.850384	-2.671170	0.000000	-10.000000	-0.308333	20.466667	58.833332	1023.000000	1023.000000	2046.000000
45.119999	-0.031405	-18.560083	-5.947570	-4.628255	-5.460200	-2.524057	0.000000	-10.000000	-0.325000	21.350000	65.500000	1023.000000	1023.000000	2046.000000
45.139999	-0.030149	-17.818001	-5.603026	-4.613661	-5.259295	-2.342017	0.000000	-10.000000	-0.325000	21.800001	72.500000	1023.000000	1023.000000	2046.000000
45.160000	-0.029002	-17.140030	-5.353601	-4.537971	-5.054485	-2.193973	0.000000	-10.000000	-0.333333	22.200001	79.666664	1023.000000	1023.000000	2046.000000
45.180000	-0.028106	-16.610634	-5.120104	-4.448091	-4.936835	-2.105603	0.000000	-10.000000	-0.350000	22.150002	87.000000	1023.000000	1023.000000	2046.000000
45.200001	-0.027078	-16.002937	-4.819604	-4.327812	-4.847280	-2.008242	0.000000	-10.000000	-0.383333	22.566668	94.500000	1023.000000	1023.000000	2046.000000
45.220001	-0.025976	-15.351534	-4.467047	-4.197789	-4.733372	-1.953327	0.000000	-10.000000	-0.400000	23.200001	101.833336	1023.000000	1023.000000	2046.000000
45.240002	-0.025024	-14.789118	-4.197950	-3.992057	-4.651578	-1.947533	0.000000	-10.000000	-0.400000	23.916668	109.333336	1023.000000	1023.000000	2046.000000
45.259998	-0.023740	-14.030079	-3.866099	-3.890940	-4.537507	-1.735534	0.000000	-10.000000	-0.416667	24.533333	117.000000	1023.000000	1023.000000	2046.000000
45.279999	-0.022195	-13.117190	-3.569970	-3.707062	-4.304893	-1.535265	0.000000	-10.000000	-0.441667	25.083334	125.333336	1023.000000	1023.000000	2046.000000
45.299999	-0.020453	-12.087843	-3.249901	-3.534514	-4.055352	-1.248076	0.000000	-10.000000	-0.475000	25.700001	133.666672	1023.000000	1023.000000	2046.000000
45.320000	-0.018507	-10.937823	-2.940991	-3.214010	-3.727084	-1.055738	0.000000	-10.000000	-0.491667	26.000000	142.333328	1023.000000	1023.000000	2046.000000
45.340000	-0.016633	-9.830314	-2.672626	-2.966088	-3.400892	-0.790707	0.000000	-10.000000	-0.500000	26.383333	150.833328	1023.000000	1023.000000	2046.000000
45.360001	-0.014689	-8.681003	-2.342309	-2.728783	-3.086884	-0.523028	0.000000	-10.000000	-0.483333	26.550001	159.666672	1023.000000	1023.000000	2046.000000
45.380001	-0.012708	-7.510708	-2.000924	-2.456669	-2.777376	-0.275738	0.000000	-10.000000	-0.483333	26.850000	168.500000	1023.000000	1023.000000	2046.000000
45.400002	-0.010754	-6.355428	-1.680318	-2.200699	-2.424115	-0.050295	0.000000	-10.000000	-0.466667	27.016666	177.500000	1023.000000	1023.000000	2046.000000
45.419998	-0.008722	-5.154619	-1.351035	-1.967605	-2.092044	0.256066	0.000000	-10.000000	-0.475000	27.016666	186.500000	1023.000000	1023.000000	2046.000000
45.439999	-0.006652	-3.931304	-1.018343	-1.779243	-1.781064	0.647347	0.000000	-10.000000	-0.475000	26.850000	195.500000	1023.000000	1023.000000	2046.000000
45.459999	-0.004773	-2.821077	-0.747547	-1.521348	-1.461769	0.909587	0.000000	-10.000000	-0.508333	26.650000	204.333328	1023.000000	1023.000000	2046.000000
45.480000	-0.002798	-1.653735	-0.428945	-1.298821	-1.139100	1.213131	0.000000	-10.000000	-0.500000	26.633333	213.166672	1023.000000	1023.000000	2046.000000
45.500000	-0.000951	-0.561831	-0.145381	-1.069461	-0.850215	1.503226	0.000000	-10.000000	-0.500000	26.850000	222.000000	1023.000000	1023.000000	2046.000000
45.520000	0.000890	0.525932	0.160205	-0.873487	-0.610048	1.849263	0.000000	-10.000000	-0.475000	27.100000	231.000000	1023.000000	1023.000000	2046.000000
45.540001	0.002707	1.600022	0.375882	-0.564767	-0.229608	2.018514	0.000000	-10.000000	-0.491667	27.350000	240.000000	1023.000000	1023.000000	2046.000000
45.560001	0.004470	2.641991	0.664532	-0.385837	0.013534	2.349762	0.000000	-10.000000	-0.483333	27.416668	249.166672	1023.000000	1023.000000	2046.000000
45.580002	0.006194	3.660904	0.886199	-0.099964	0.349162	2.525508	0.000000	-10.000000	-0.475000	27.233334	258.333344	1023.000000	1023.000000	2046.000000
45.599998	0.007948	4.697524	1.172524	0.098681	0.601281	2.825037	0.000000	-10.000000	-0.458333	26.883333	267.500000	1023.000000	1023.000000	2046.000000
45.619999	0.009649	5.702418	1.374195	0.264026	0.911539	3.152658	0.000000	-10.000000	-0.450000	26.666666	276.500000	1023.000000	1023.000000	2046.000000
45.639999	0.011229	6.636144	1.572208	0.489956	1.207795	3.366184	0.000000	-10.000000	-0.450000	26.533333	285.333344	1023.000000	1023.000000	2046.000000
45.660000	0.012917	7.633822	1.829752	0.668745	1.451054	3.684272	0.000000	-10.000000	-0.441667	26.550001	294.166656	1023.000000	1023.000000	2046.000000
45.680000	0.014594	8.624902	2.089821	0.904045	1.703632	3.927403	0.000000	-10.000000	-0.433333	26.216667	303.000000	1023.000000	1023.000000	2046.000000
45.700001	0.016132	9.533867	2.336796	1.136350	1.896400	4.164322	0.000000	-10.000000	-0.441667	26.083334	312.000000	1023.000000	1023.000000	2046.000000
45.720001	0.017420	10.295047	2.576890	1.296875	2.095212	4.326070	0.000000	-10.000000	-0.458333	25.933334	320.666656	1023.000000	1023.000000	2046.000000
45.740002	0.018550	10.962967	2.895966	1.371829	2.171779	4.523392	0.000000	-10.000000	-0.466667	26.050001	329.333344	1023.000000	1023.000000	2046.000000
45.759998	0.019582	11.572776	3.128827	1.399921	2.333165	4.710864	0.000000	-10.000000	-0.458333	26.216667	338.000000	1023.000000	1023.000000	2046.000000
45.779999	0.020883	12.341959	3.422814	1.413956	2.453314	5.051875	0.000000	-10.000000	-0.450000	26.166668	346.833344	1023.000000	1023.000000	2046.000000
45.799999	0.022975	13.578033	3.749974	1.831727	2.731690	5.264643	0.000000	-10.000000	-0.433333	26.083334	355.500000	1023.000000	1023.000000	2046.000000
45.820000	0.025065	14.813135	3.817318	2.182545	3.291873	5.521398	0.000000	-10.000000	-0.416667	25.516666	364.166656	1023.000000	1023.000000	2046.000000
45.840000	0.026721	15.792354	3.840718	2.437190	3.679338	5.835107	0.000000	-10.000000	-0.391667	24.850000	372.666656	1023.000000	1023.000000	2046.000000
45.860001	0.027531	16.270657	3.824218	2.592273	3.949331	5.904834	0.000000	-10.000000	-0.375000	24.183334	381.000000	1023.000000	1023.000000	2046.000000
45.880001	0.027575	16.296972	3.791613	2.435517	4.038940	6.030902	0.000000	-10.000000	-0.375000	23.966667	389.000000	1023.000000	1023.000000	2046.000000
45.900002	0.027168	16.056110	3.566885	2.328171	4.094674	6.066381	0.000000	-10.000000	-0.358333	23.950001	397.000000	1023.000000	1023.000000	2046.000000
45.919998	0.026938	15.920591	3.132053	2.329490	4.237620	6.221427	0.000000	-10.000000	-0.341667	23.483334	405.333344	1023.000000	1023.000000	2046.000000
45.939999	0.027228	16.092010	2.835528	2.424304	4.437192	6.394987	0.000000	-10.000000	-0.291667	22.683334	413.333344	1023.000000	1023.000000	2046.000000
45.959999	0.027964	16.526598	2.716263	2.499288	4.686775	6.624271	0.000000	-10.000000	-0.258333	21.383333	421.166656	1023.000000	1023.000000	2046.000000
45.980000	0.028939	17.103176	2.686860	2.691341	4.845512	6.879463	0.000000	-10.000000	-0.241667	20.566668	428.333344	1023.000000	1023.000000	2046.000000
46.000000	0.029829	17.629078	2.610422	2.988339	4.961303	7.069014	0.000000	-10.000000	-0.233333	19.766666	435.500000	1023.000000	1023.000000	2046.000000
46.020000	0.030752	18.174147	2.617824	3.248349	5.029618	7.278357	0.000000	-10.000000	-0.233333	19.266666	442.166656	1023.000000	1023.000000	2046.000000
46.040001	0.031755	18.767210	2.665003	3.548119	5.134999	7.419089	0.000000	-10.000000	-0.208333	18.566668	448.833344	1023.000000	1023.000000	2046.000000
46.060001	0.032531	19.225536	2.647311	3.758148	5.243789	7.576288	0.000000	-10.000000	-0.166667	17.483334	455.166656	1023.000000	1023.000000	2046.000000
46.080002	0.033381	19.728069	2.642958	4.032820	5.394379	7.657914	0.000000	-10.000000	-0.108333	15.950001	461.166656	1023.000000	1023.000000	2046.000000
46.099998	0.033752	19.947409	2.630720	4.227816	5.456685	7.632187	0.000000	-10.000000	-0.058333	13.500000	466.666656	1023.000000	1023.000000	2046.000000
46.119999	0.034149	20.182198	2.649588	4.367579	5.520786	7.644245	0.000000	-10.000000	-0.025000	10.400000	471.500000	1023.000000	1023.000000	2046.000000
46.139999	0.034220	20.224003	2.586425	4.549721	5.617643	7.470214	0.000000	-10.000000	0.000000	6.016666	475.500000	1023.000000	1023.000000	2046.000000
46.160000	0.034237	20.234230	2.591766	4.529747	5.673875	7.438842	0.000000	-10.000000	0.025000	1.400000	478.166656	1023.000000	1023.000000	2046.000000
46.180000	0.034214	20.220572	2.626872	4.504785	5.754080	7.334835	0.000000	-10.000000	0.041667	-2.933333	479.500000	1023.000000	1023.000000	2046.000000
46.200001	0.034059	20.128775	2.600710	4.451536	5.813998	7.262531	0.000000	-10.000000	0.066667	-6.683333	480.000000	1023.000000	1023.000000	2046.000000
46.220001	0.033491	19.793076	2.431170	4.407486	5.889944	7.064476	0.000000	-10.000000	0.091667	-9.650000	480.000000	1023.000000	1023.000000	2046.000000
46.240002	0.033060	19.538664	2.367052	4.115897	5.995387	7.060327	0.000000	-10.000000	0.116667	-12.266666	480.000000	1023.000000	1023.000000	2046.000000
46.259998	0.032408	19.153381	2.262740	3.882366	6.134530	6.873746	0.000000	-10.000000	0.158333	-13.916667	480.000000	1023.000000	1023.000000	2046.000000
46.279999	0.031565	18.654846	2.229534	3.589925	6.071050	6.764336	0.000000	-10.000000	0.200000	-15.316667	476.333344	1023.000000	1023.000000	2046.000000
46.299999	0.030321	17.919504	2.073112	3.334278	5.951524	6.560590	0.000000	-10.000000	0.241667	-16.516666	467.500000	1023.000000	1023.000000	2046.000000
46.320000	0.028939	17.102913	2.058368	3.064816	5.708532	6.271197	0.000000	-10.000000	0.250000	-17.483334	456.666656	1023.000000	1023.000000	2046.000000
46.340000	0.027501	16.253389	1.986823	2.841372	5.477674	5.947520	0.000000	-10.000000	0.258333	-18.166668	447.500000	1023.000000	1023.000000	2046.000000
46.360001	0.025846	15.275181	1.959522	2.650714	5.064708	5.600236	0.000000	-10.000000	0.275000	-18.833334	441.500000	1023.000000	1023.000000	2046.000000
46.380001	0.024240	14.326077	1.836062	2.467546	4.701545	5.320924	0.000000	-10.000000	0.308333	-19.416668	435.333344	1023.000000	1023.000000	2046.000000
46.400002	0.022712	13.422662	1.746988	2.341217	4.343910	4.990546	0.000000	-10.000000	0.333333	-20.066668	429.000000	1023.000000	1023.000000	2046.000000
46.419998	0.021463	12.684529	1.565185	2.250880	4.184782	4.683683	0.000000	-10.000000	0.366667	-20.550001	422.333344	1023.000000	1023.000000	2046.000000
46.439999	0.020135	11.899527	1.402763	2.153049	3.977615	4.366100	0.000000	-10.000000	0.375000	-21.133333	415.500000	1023.000000	1023.000000	2046.000000
46.459999	0.018872	11.153440	1.249963	2.052541	3.735037	4.115899	0.000000	-10.000000	0.391667	-21.800001	408.333344	1023.000000	1023.000000	2046.000000
46.480000	0.017447	10.311184	1.033159	1.912554	3.496399	3.869073	0.000000	-10.000000	0.400000	-22.550001	401.166656	1023.000000	1023.000000	2046.000000
46.500000	0.016063	9.493083	0.819978	1.769311	3.281263	3.622531	0.000000	-10.000000	0.433333	-23.333334	393.666656	1023.000000	1023.000000	2046.000000
46.520000	0.014507	8.573562	0.567185	1.678050	3.050049	3.278279	0.000000	-10.000000	0.475000	-24.300001	386.000000	1023.000000	1023.000000	2046.000000
46.540001	0.013138	7.764389	0.390580	1.589241	2.771214	3.013354	0.000000	-10.000000	0.516667	-25.166666	377.666656	1023.000000	1023.000000	2046.000000
46.560001	0.011478	6.783566	0.218163	1.495061	2.465508	2.604833	0.000000	-10.000000	0.558333	-26.049999	369.166656	1023.000000	1023.000000	2046.000000
46.580002	0.010149	5.998262	0.130451	1.432245	2.133987	2.301579	0.000000	-10.000000	0.591667	-26.650000	360.333344	1023.000000	1023.000000	2046.000000
46.599998	0.008665	5.120772	0.031616	1.319850	1.785314	1.983991	0.000000	-10.000000	0.625000	-27.266666	351.500000	1023.000000	1023.000000	2046.000000
46.619999	0.007209	4.260522	-0.105357	1.144783	1.396604	1.824492	0.000000	-10.000000	0.650000	-27.700001	342.500000	1023.000000	1023.000000	2046.000000
46.639999	0.005458	3.225612	-0.350252	0.843652	1.062822	1.669390	0.000000	-10.000000	0.666667	-28.216667	333.333344	1023.000000	1023.000000	2046.000000
46.660000	0.003445	2.036131	-0.651006	0.402090	0.554572	1.730475	0.000000	-10.000000	0.675000	-28.733334	324.000000	1023.000000	1023.000000	2046.000000
46.680000	0.002086	1.232692	-0.882109	0.605864	0.352418	1.156519	0.000000	-10.000000	0.683333	-29.233334	314.333344	1023.000000	1023.000000	2046.000000
46.700001	0.000742	0.438719	-1.342139	0.468130	0.200012	1.112716	0.000000	-10.000000	0.708333	-29.666668	304.500000	1023.000000	1023.000000	2046.000000
46.720001	-0.000833	-0.492570	-1.747445	0.377364	-0.015560	0.893072	0.000000	-10.000000	0.716667	-29.933334	294.500000	1023.000000	1023.000000	2046.000000
46.740002	-0.002995	-1.769790	-2.116715	0.043684	-0.294603	0.597844	0.000000	-10.000000	0.716667	-29.966667	284.500000	1023.000000	1023.000000	2046.000000
46.759998	-0.005722	-3.381904	-2.395572	-0.555226	-0.649033	0.217926	0.000000	-10.000000	0.691667	-29.733334	274.500000	1023.000000	1023.000000	2046.000000
46.779999	-0.008251	-4.876626	-2.729001	-0.971765	-0.998480	-0.177381	0.000000	-10.000000	0.691667	-29.433334	264.500000	1023.000000	1023.000000	2046.000000
46.799999	-0.010825	-6.397635	-3.222726	-1.160801	-1.427251	-0.586857	0.000000	-10.000000	0.683333	-29.016666	254.833328	1023.000000	1023.000000	2046.000000
46.820000	-0.013132	-7.760796	-3.857289	-1.438434	-1.638871	-0.826202	0.000000	-10.000000	0.691667	-28.633333	245.166672	1023.000000	1023.000000	2046.000000
46.840000	-0.014959	-8.840923	-4.284344	-1.745687	-1.922435	-0.888457	0.000000	-10.000000	0.675000	-28.116667	235.833328	1023.000000	1023.000000	2046.000000
46.860001	-0.016415	-9.701384	-4.644363	-1.970644	-2.103965	-0.982411	0.000000	-10.000000	0.658333	-27.716667	226.333328	1023.000000	1023.000000	2046.000000
46.880001	-0.017850	-10.549348	-4.992348	-2.129273	-2.354308	-1.073419	0.000000	-10.000000	0.641667	-27.383333	217.166672	1023.000000	1023.000000	2046.000000
46.900002	-0.019268	-11.387178	-5.351130	-2.206395	-2.600030	-1.229624	0.000000	-10.000000	0.608333	-27.133333	208.000000	1023.000000	1023.000000	2046.000000
46.919998	-0.020510	-12.121411	-5.648904	-2.278867	-2.836488	-1.357152	0.000000	-10.000000	0.600000	-27.033333	199.000000	1023.000000	1023.000000	2046.000000
46.939999	-0.021582	-12.754842	-5.974401	-2.323910	-2.985763	-1.470769	0.000000	-10.000000	0.566667	-26.866667	190.000000	1023.000000	1023.000000	2046.000000
46.959999	-0.022481	-13.286251	-6.121607	-2.418753	-3.188428	-1.557462	0.000000	-10.000000	0.575000	-26.516666	181.000000	1023.000000	1023.000000	2046.000000
46.980000	-0.023354	-13.802404	-6.254111	-2.534230	-3.332306	-1.681757	0.000000	-10.000000	0.558333	-26.000000	172.000000	1023.000000	1023.000000	2046.000000
47.000000	-0.024186	-14.294056	-6.383264	-2.618570	-3.487344	-1.804878	0.000000	-10.000000	0.550000	-25.433334	163.333328	1023.000000	1023.000000	2046.000000
47.020000	-0.024905	-14.718558	-6.496461	-2.738922	-3.597365	-1.885810	0.000000	-10.000000	0.525000	-24.866667	154.666672	1023.000000	1023.000000	2046.000000
47.040001	-0.025681	-15.177584	-6.514727	-2.961730	-3.766712	-1.934415	0.000000	-10.000000	0.508333	-24.299999	146.333328	1023.000000	1023.000000	2046.000000
47.060001	-0.026213	-15.491972	-6.526741	-3.169907	-3.814686	-1.980638	0.000000	-10.000000	0.475000	-23.633333	138.000000	1023.000000	1023.000000	2046.000000
47.080002	-0.026916	-15.907162	-6.503286	-3.347450	-3.926445	-2.129982	0.000000	-10.000000	0.441667	-23.150000	130.333328	1023.000000	1023.000000	2046.000000
47.099998	-0.027575	-16.296881	-6.460552	-3.574907	-4.094144	-2.167278	0.000000	-10.000000	0.408333	-22.450001	122.666664	1023.000000	1023.000000	2046.000000
47.119999	-0.028417	-16.794579	-6.540552	-3.714599	-4.195718	-2.343710	0.000000	-10.000000	0.391667	-21.966667	115.333336	1023.000000	1023.000000	2046.000000
47.139999	-0.029087	-17.190409	-6.526671	-3.947955	-4.335248	-2.380533	0.000000	-10.000000	0.383333	-21.300001	107.833336	1023.000000	1023.000000	2046.000000
47.160000	-0.029878	-17.657881	-6.519870	-4.117519	-4.480329	-2.540164	0.000000	-10.000000	0.366667	-20.916668	100.666664	1023.000000	1023.000000	2046.000000
47.180000	-0.030650	-18.113874	-6.517986	-4.293776	-4.612556	-2.689557	0.000000	-10.000000	0.341667	-20.266666	93.666664	1023.000000	1023.000000	2046.000000
47.200001	-0.031515	-18.625612	-6.461957	-4.405031	-4.827312	-2.931313	0.000000	-10.000000	0.300000	-19.483334	87.000000	1023.000000	1023.000000	2046.000000
47.220001	-0.032336	-19.110558	-6.376437	-4.541570	-5.092448	-3.100102	0.000000	-10.000000	0.266667	-18.550001	80.666664	1023.000000	1023.000000	2046.000000
47.240002	-0.033237	-19.642797	-6.358593	-4.613095	-5.361354	-3.309756	0.000000	-10.000000	0.250000	-17.616667	74.500000	1023.000000	1023.000000	2046.000000
47.259998	-0.034024	-20.108397	-6.346207	-4.766702	-5.620337	-3.375150	0.000000	-10.000000	0.233333	-16.750000	68.500000	1023.000000	1023.000000	2046.000000
47.279999	-0.034722	-20.520756	-6.298515	-4.813987	-5.840925	-3.567330	0.000000	-10.000000	0.225000	-15.983334	62.833332	1023.000000	1023.000000	2046.000000
47.299999	-0.035068	-20.725222	-6.287519	-4.872597	-5.906974	-3.658132	0.000000	-10.000000	0.208333	-15.433333	57.500000	1023.000000	1023.000000	2046.000000
47.320000	-0.035403	-20.923353	-6.215578	-4.859692	-6.033978	-3.814107	0.000000	-10.000000	0.200000	-14.816668	52.333332	1023.000000	1023.000000	2046.000000
47.340000	-0.035595	-21.036543	-6.175297	-4.907162	-6.103045	-3.851039	0.000000	-10.000000	0.191667	-14.233334	47.333332	1023.000000	1023.000000	2046.000000
47.360001	-0.035816	-21.167185	-6.167090	-4.917899	-6.201145	-3.881051	0.000000	-10.000000	0.166667	-13.283334	42.500000	1023.000000	1023.000000	2046.000000
47.380001	-0.036019	-21.287294	-6.188727	-4.938401	-6.231786	-3.928380	0.000000	-10.000000	0.150000	-12.533334	38.166668	1023.000000	1023.000000	2046.000000
47.400002	-0.036242	-21.418749	-6.200972	-4.968511	-6.308141	-3.941125	0.000000	-10.000000	0.116667	-11.616667	34.000000	1023.000000	1023.000000	2046.000000
47.419998	-0.036316	-21.462919	-6.192107	-4.964608	-6.330270	-3.975934	0.000000	-10.000000	0.100000	-10.933333	30.000000	1023.000000	1023.000000	2046.000000
47.439999	-0.036454	-21.544422	-6.140898	-4.973499	-6.434783	-3.995241	0.000000	-10.000000	0.091667	-10.383333	26.333334	1023.000000	1023.000000	2046.000000
47.459999	-0.036428	-21.528654	-6.070589	-4.943438	-6.490944	-4.023683	0.000000	-10.000000	0.083333	-9.750000	22.833334	1023.000000	1023.000000	2046.000000
47.480000	-0.036545	-21.597939	-6.104130	-4.913260	-6.528607	-4.051939	0.000000	-10.000000	0.075000	-9.150000	19.666666	1023.000000	1023.000000	2046.000000
47.500000	-0.036609	-21.635941	-6.074832	-4.926937	-6.583630	-4.050542	0.000000	-10.000000	0.058333	-8.533334	16.500000	1023.000000	1023.000000	2046.000000
47.520000	-0.036816	-21.758150	-6.076564	-4.927655	-6.685111	-4.068821	0.000000	-10.000000	0.050000	-8.000000	13.666667	1023.000000	1023.000000	2046.000000
47.540001	-0.036946	-21.835201	-6.088664	-4.957250	-6.751294	-4.037995	0.000000	-10.000000	0.050000	-7.500000	11.000000	1023.000000	1023.000000	2046.000000
47.560001	-0.037116	-21.935631	-6.122307	-4.944930	-6.768377	-4.100016	0.000000	-10.000000	0.050000	-7.016667	8.666667	1023.000000	1023.000000	2046.000000
47.580002	-0.037246	-22.012453	-6.107398	-5.044336	-6.817682	-4.043037	0.000000	-10.000000	0.050000	-6.600000	6.166667	1023.000000	1023.000000	2046.000000
47.599998	-0.037273	-22.028435	-6.089960	-5.046174	-6.838872	-4.053428	0.000000	-10.000000	0.050000	-6.233334	3.833333	1023.000000	1023.000000	2046.000000
47.619999	-0.037403	-22.105162	-6.095942	-5.053709	-6.874976	-4.080534	0.000000	-10.000000	0.050000	-5.783333	1.666667	1023.000000	1023.000000	2046.000000
47.639999	-0.037505	-22.165432	-6.048850	-5.124731	-6.908641	-4.083210	0.000000	-10.000000	0.050000	-5.283333	0.333333	1023.000000	1023.000000	2046.000000
47.660000	-0.037576	-22.207476	-6.012614	-5.080867	-6.926642	-4.187352	0.000000	-10.000000	0.050000	-4.600000	-1.000000	1023.000000	1023.000000	2046.000000
47.680000	-0.037673	-22.264885	-5.928261	-5.086375	-7.035852	-4.214397	0.000000	-10.000000	0.041667	-3.700000	-2.166667	1023.000000	1023.000000	2046.000000
47.700001	-0.038189	-22.569618	-5.963248	-5.114510	-7.170065	-4.321795	0.000000	-10.000000	0.033333	-2.616667	-3.333333	1023.000000	1023.000000	2046.000000
47.720001	-0.038669	-22.853603	-5.947853	-5.195873	-7.313447	-4.396431	0.000000	-10.000000	0.016667	-1.350000	-3.833333	1023.000000	1023.000000	2046.000000
47.740002	-0.039383	-23.275261	-5.978076	-5.428582	-7.540281	-4.328321	0.000000	-10.000000	0.008333	0.216667	-4.000000	1023.000000	1023.000000	2046.000000
47.759998	-0.039685	-23.454018	-5.965551	-5.494258	-7.712779	-4.281429	0.000000	-10.000000	0.000000	1.850000	-4.000000	1023.000000	1023.000000	2046.000000
47.779999	-0.039272	-23.209877	-5.994969	-5.150371	-7.546328	-4.518209	0.000000	-10.000000	-0.008333	3.666667	-4.000000	1023.000000	1023.000000	2046.000000
47.799999	-0.038478	-22.740707	-5.999743	-4.978652	-7.377583	-4.384730	0.000000	-10.000000	-0.025000	5.566667	-4.000000	1023.000000	1023.000000	2046.000000
47.820000	-0.037782	-22.329014	-5.939116	-4.821481	-7.223196	-4.345221	0.000000	-10.000000	-0.050000	7.783334	-4.000000	1023.000000	1023.000000	2046.000000
47.840000	-0.037563	-22.199514	-5.917929	-4.980072	-7.030340	-4.271173	0.000000	-10.000000	-0.083333	10.183333	-4.000000	1023.000000	1023.000000	2046.000000
47.860001	-0.037734	-22.301023	-5.913172	-5.114973	-6.979567	-4.293312	0.000000	-10.000000	-0.133333	12.666667	-4.000000	1023.000000	1023.000000	2046.000000
47.880001	-0.038048	-22.486523	-6.121433	-5.167106	-6.947010	-4.250973	0.000000	-10.000000	-0.191667	14.733334	-4.000000	1023.000000	1023.000000	2046.000000
47.900002	-0.038502	-22.754873	-6.487676	-5.101863	-6.913795	-4.251540	0.000000	-10.000000	-0.233333	16.966667	6.166667	1023.000000	1023.000000	2046.000000
47.919998	-0.038754	-22.903902	-6.717517	-5.163795	-6.928522	-4.094066	0.000000	-10.000000	-0.250000	18.350000	16.333334	1023.000000	1023.000000	2046.000000
47.939999	-0.038464	-22.732323	-6.866630	-5.111607	-6.864294	-3.889792	0.000000	-10.000000	-0.250000	19.500000	28.833334	1023.000000	1023.000000	2046.000000
47.959999	-0.037870	-22.381287	-7.026881	-5.025285	-6.734893	-3.594227	0.000000	-10.000000	-0.258333	19.683334	33.166668	1023.000000	1023.000000	2046.000000
47.980000	-0.037339	-22.067390	-7.193040	-4.829332	-6.606548	-3.438469	0.000000	-10.000000	-0.266667	20.050001	39.833332	1023.000000	1023.000000	2046.000000
48.000000	-0.036373	-21.496183	-7.137189	-4.649979	-6.565180	-3.143835	0.000000	-10.000000	-0.283333	20.566668	46.500000	1023.000000	1023.000000	2046.000000
48.020000	-0.035348	-20.890694	-7.092842	-4.412943	-6.401229	-2.983679	0.000000	-10.000000	-0.300000	21.433334	53.333332	1023.000000	1023.000000	2046.000000
48.040001	-0.034086	-20.145004	-6.993608	-4.180653	-6.182350	-2.788393	0.000000	-10.000000	-0.341667	22.266666	60.333332	1023.000000	1023.000000	2046.000000
48.060001	-0.032909	-19.449347	-6.859403	-4.025611	-5.964183	-2.600149	0.000000	-10.000000	-0.358333	23.066668	67.500000	1023.000000	1023.000000	2046.000000
48.080002	-0.031459	-18.592449	-6.673427	-3.782669	-5.724189	-2.412164	0.000000	-10.000000	-0.375000	23.416668	75.166664	1023.000000	1023.000000	2046.000000
48.099998	-0.030034	-17.750088	-6.478682	-3.557006	-5.476007	-2.238392	0.000000	-10.000000	-0.375000	23.883333	83.000000	1023.000000	1023.000000	2046.000000
48.119999	-0.028289	-16.718847	-6.128837	-3.363740	-5.219230	-2.007041	0.000000	-10.000000	-0.391667	24.216667	91.000000	1023.000000	1023.000000	2046.000000
48.139999	-0.026737	-15.801459	-5.848587	-3.267314	-4.950292	-1.735266	0.000000	-10.000000	-0.400000	24.650000	99.000000	1023.000000	1023.000000	2046.000000
48.160000	-0.025005	-14.778105	-5.528135	-3.147213	-4.582980	-1.519777	0.000000	-10.000000	-0.408333	24.816668	107.000000	1023.000000	1023.000000	2046.000000
48.180000	-0.023329	-13.787164	-5.267975	-3.001697	-4.236870	-1.280621	0.000000	-10.000000	-0.408333	24.800001	115.166664	1023.000000	1023.000000	2046.000000
48.200001	-0.021645	-12.792276	-4.923776	-2.960953	-3.916831	-0.990717	0.000000	-10.000000	-0.408333	24.800001	123.500000	1023.000000	1023.000000	2046.000000
48.220001	-0.019931	-11.779490	-4.606417	-2.916704	-3.546424	-0.709944	0.000000	-10.000000	-0.391667	24.666668	131.833328	1023.000000	1023.000000	2046.000000
48.240002	-0.018260	-10.791747	-4.276691	-2.792403	-3.182978	-0.539676	0.000000	-10.000000	-0.391667	24.616667	140.000000	1023.000000	1023.000000	2046.000000
48.259998	-0.016906	-9.991701	-3.948077	-2.733860	-2.934155	-0.375609	0.000000	-10.000000	-0.391667	24.400002	148.166672	1023.000000	1023.000000	2046.000000
48.279999	-0.015723	-9.292019	-3.724405	-2.554372	-2.690892	-0.322350	0.000000	-10.000000	-0.408333	24.383333	156.500000	1023.000000	1023.000000	2046.000000
48.299999	-0.014611	-8.635252	-3.416359	-2.494321	-2.524200	-0.200372	0.000000	-10.000000	-0.425000	24.550001	164.833328	1023.000000	1023.000000	2046.000000
48.320000	-0.013499	-7.977667	-3.028869	-2.372915	-2.485615	-0.090267	0.000000	-10.000000	-0.441667	25.083334	173.000000	1023.000000	1023.000000	2046.000000
48.340000	-0.012296	-7.266860	-2.660927	-2.299038	-2.390308	0.083412	0.000000	-10.000000	-0.458333	25.600000	181.166672	1023.000000	1023.000000	2046.000000
48.360001	-0.010887	-6.434196	-2.352575	-2.079390	-2.222511	0.220280	0.000000	-10.000000	-0.466667	25.916668	189.500000	1023.000000	1023.000000	2046.000000
48.380001	-0.009295	-5.493600	-2.061306	-1.917364	-1.979830	0.464901	0.000000	-10.000000	-0.483333	25.966667	198.166672	1023.000000	1023.000000	2046.000000
48.400002	-0.007452	-4.404022	-1.719271	-1.661789	-1.696986	0.674025	0.000000	-10.000000	-0.491667	26.333334	206.833328	1023.000000	1023.000000	2046.000000
48.419998	-0.005464	-3.229286	-1.415063	-1.453910	-1.307516	0.947203	0.000000	-10.000000	-0.508333	26.800001	215.666672	1023.000000	1023.000000	2046.000000
48.439999	-0.003427	-2.025430	-1.085973	-1.189122	-0.943011	1.192675	0.000000	-10.000000	-0.500000	27.316668	224.500000	1023.000000	1023.000000	2046.000000
48.459999	-0.001367	-0.807829	-0.735833	-0.930218	-0.567879	1.426100	0.000000	-10.000000	-0.483333	27.233334	233.500000	1023.000000	1023.000000	2046.000000
48.480000	0.000786	0.464302	-0.341222	-0.715033	-0.250425	1.770982	0.000000	-10.000000	-0.475000	27.233334	242.500000	1023.000000	1023.000000	2046.000000
48.500000	0.002923	1.727559	0.008122	-0.407025	0.089420	2.037043	0.000000	-10.000000	-0.475000	26.866667	251.500000	1023.000000	1023.000000	2046.000000
48.520000	0.005008	2.959598	0.364852	-0.140002	0.391649	2.343099	0.000000	-10.000000	-0.491667	26.766666	260.666656	1023.000000	1023.000000	2046.000000
48.540001	0.007127	4.212278	0.635500	0.099163	0.779574	2.698041	0.000000	-10.000000	-0.475000	26.516666	269.666656	1023.000000	1023.000000	2046.000000
48.560001	0.009105	5.381229	0.969968	0.351830	1.093507	2.965924	0.000000	-10.000000	-0.466667	26.299999	278.666656	1023.000000	1023.000000	2046.000000
48.580002	0.011039	6.524159	1.307762	0.552562	1.376625	3.287211	0.000000	-10.000000	-0.450000	26.250000	287.333344	1023.000000	1023.000000	2046.000000
48.599998	0.012962	7.660667	1.615863	0.844862	1.706340	3.493601	0.000000	-10.000000	-0.433333	25.950001	296.166656	1023.000000	1023.000000	2046.000000
48.619999	0.014892	8.801208	2.047646	1.166389	1.914033	3.673139	0.000000	-10.000000	-0.416667	26.050001	304.833344	1023.000000	1023.000000	2046.000000
48.639999	0.016497	9.749710	2.344856	1.358081	2.160099	3.886674	0.000000	-10.000000	-0.400000	25.933334	313.500000	1023.000000	1023.000000	2046.000000
48.660000	0.017790	10.514139	2.672707	1.428229	2.271914	4.141289	0.000000	-10.000000	-0.416667	25.833334	322.166656	1023.000000	1023.000000	2046.000000
48.680000	0.019009	11.234391	2.853561	1.485236	2.459467	4.436127	0.000000	-10.000000	-0.433333	25.850000	330.833344	1023.000000	1023.000000	2046.000000
48.700001	0.020556	12.148695	3.067163	1.517931	2.653969	4.909631	0.000000	-10.000000	-0.433333	25.750000	339.500000	1023.000000	1023.000000	2046.000000
48.720001	0.022689	13.408998	3.241698	2.119062	3.126485	4.921753	0.000000	-10.000000	-0.425000	25.733334	348.166656	1023.000000	1023.000000	2046.000000
48.740002	0.024860	14.692033	3.412157	2.313983	3.580862	5.385032	0.000000	-10.000000	-0.400000	25.316668	356.666656	1023.000000	1023.000000	2046.000000
48.759998	0.025996	15.363410	3.373358	2.479903	3.921277	5.588872	0.000000	-10.000000	-0.391667	24.816668	365.333344	1023.000000	1023.000000	2046.000000
48.779999	0.026577	15.706861	3.412647	2.628255	4.089218	5.576740	0.000000	-10.000000	-0.383333	24.450001	373.666656	1023.000000	1023.000000	2046.000000
48.799999	0.026648	15.748752	3.438846	2.489770	4.196153	5.623982	0.000000	-10.000000	-0.383333	24.066668	382.000000	1023.000000	1023.000000	2046.000000
48.820000	0.026576	15.706635	3.237343	2.511725	4.289166	5.668401	0.000000	-10.000000	-0.366667	23.800001	390.000000	1023.000000	1023.000000	2046.000000
48.840000	0.026469	15.643125	2.927950	2.551148	4.365563	5.798463	0.000000	-10.000000	-0.333333	23.100000	398.000000	1023.000000	1023.000000	2046.000000
48.860001	0.026845	15.865304	2.631631	2.581483	4.583254	6.068936	0.000000	-10.000000	-0.283333	22.216667	405.833344	1023.000000	1023.000000	2046.000000
48.880001	0.027410	16.199076	2.401781	2.679040	4.849222	6.269032	0.000000	-10.000000	-0.266667	21.133333	413.333344	1023.000000	1023.000000	2046.000000
48.900002	0.028112	16.614298	2.277602	2.778139	5.063652	6.494905	0.000000	-10.000000	-0.233333	20.033333	420.500000	1023.000000	1023.000000	2046.000000
48.919998	0.028622	16.915514	2.182893	2.999855	5.145462	6.587306	0.000000	-10.000000	-0.200000	18.633333	427.500000	1023.000000	1023.000000	2046.000000
48.939999	0.029479	17.422243	2.174025	3.274813	5.234496	6.738909	0.000000	-10.000000	-0.133333	16.883333	434.000000	1023.000000	1023.000000	2046.000000
48.959999	0.029975	17.714962	2.163715	3.553154	5.204878	6.793215	0.000000	-10.000000	-0.083333	14.500000	440.000000	1023.000000	1023.000000	2046.000000
48.980000	0.030484	18.015804	2.114374	3.806814	5.292236	6.802382	0.000000	-10.000000	-0.041667	11.966667	445.166656	1023.000000	1023.000000	2046.000000
49.000000	0.030719	18.155012	2.079565	3.998755	5.303695	6.772997	0.000000	-10.000000	-0.008333	8.683333	449.666656	1023.000000	1023.000000	2046.000000
49.020000	0.030777	18.189276	1.962884	4.062614	5.395040	6.768738	0.000000	-10.000000	0.025000	4.300000	453.000000	1023.000000	1023.000000	2046.000000
49.040001	0.030714	18.151857	1.937981	4.179854	5.410936	6.623086	0.000000	-10.000000	0.050000	0.000000	455.000000	1023.000000	1023.000000	2046.000000
49.060001	0.030557	18.059202	1.848106	4.185943	5.489079	6.536074	0.000000	-10.000000	0.066667	-3.783333	455.833344	1023.000000	1023.000000	2046.000000
49.080002	0.030327	17.923220	1.870359	4.184109	5.470001	6.398752	0.000000	-10.000000	0.091667	-6.483334	456.000000	1023.000000	1023.000000	2046.000000
49.099998	0.030128	17.805561	1.864264	4.142513	5.515683	6.283102	0.000000	-10.000000	0.100000	-9.000000	456.000000	1023.000000	1023.000000	2046.000000
49.119999	0.029594	17.490252	1.746408	4.112849	5.506474	6.124522	0.000000	-10.000000	0.125000	-11.266666	456.000000	1023.000000	1023.000000	2046.000000
49.139999	0.028830	17.038750	1.550950	3.982452	5.489750	6.015597	0.000000	-10.000000	0.141667	-13.033334	456.000000	1023.000000	1023.000000	2046.000000
49.160000	0.028176	16.651939	1.404004	3.719616	5.643798	5.884522	0.000000	-10.000000	0.191667	-14.800000	452.500000	1023.000000	1023.000000	2046.000000
49.180000	0.027265	16.113838	1.273744	3.397008	5.695975	5.747110	0.000000	-10.000000	0.225000	-16.299999	444.000000	1023.000000	1023.000000	2046.000000
49.200001	0.026162	15.461551	1.169983	3.116769	5.622467	5.552332	0.000000	-10.000000	0.266667	-17.700001	433.500000	1023.000000	1023.000000	2046.000000
49.220001	0.024534	14.499500	1.071907	2.862599	5.388000	5.176995	0.000000	-10.000000	0.300000	-18.800001	424.500000	1023.000000	1023.000000	2046.000000
49.240002	0.022871	13.517035	0.978429	2.632092	5.131002	4.775512	0.000000	-10.000000	0.341667	-19.716667	418.166656	1023.000000	1023.000000	2046.000000
49.259998	0.021156	12.503147	0.945375	2.384428	4.741580	4.431763	0.000000	-10.000000	0.366667	-20.483334	411.666656	1023.000000	1023.000000	2046.000000
49.279999	0.019420	11.476983	0.805064	2.198531	4.376441	4.096948	0.000000	-10.000000	0.383333	-21.050001	404.833344	1023.000000	1023.000000	2046.000000
49.299999	0.017807	10.523907	0.690058	2.043243	3.988575	3.802031	0.000000	-10.000000	0.391667	-21.550001	397.833344	1023.000000	1023.000000	2046.000000
49.320000	0.016432	9.711513	0.640078	1.936605	3.614703	3.520128	0.000000	-10.000000	0.408333	-21.966667	390.666656	1023.000000	1023.000000	2046.000000
49.340000	0.015195	8.980338	0.522356	1.842677	3.379472	3.235833	0.000000	-10.000000	0.416667	-22.483334	383.333344	1023.000000	1023.000000	2046.000000
49.360001	0.013950	8.244516	0.352215	1.701717	3.191120	2.999464	0.000000	-10.000000	0.425000	-22.800001	375.833344	1023.000000	1023.000000	2046.000000
49.380001	0.012785	7.555671	0.178798	1.586097	3.006743	2.784033	0.000000	-10.000000	0.425000	-22.916668	368.166656	1023.000000	1023.000000	2046.000000
49.400002	0.011572	6.838978	0.046880	1.504422	2.796937	2.490740	0.000000	-10.000000	0.433333	-23.016666	360.500000	1023.000000	1023.000000	2046.000000
49.419998	0.010454	6.178589	-0.046171	1.393741	2.586865	2.244154	0.000000	-10.000000	0.441667	-23.333334	352.833344	1023.000000	1023.000000	2046.000000
49.439999	0.009645	5.699903	-0.019236	1.334197	2.358027	2.026915	0.000000	-10.000000	0.450000	-23.666666	345.000000	1023.000000	1023.000000	2046.000000
49.459999	0.008753	5.172740	-0.051396	1.374560	2.096545	1.753031	0.000000	-10.000000	0.466667	-23.983334	337.000000	1023.000000	1023.000000	2046.000000
49.480000	0.007791	4.604481	-0.125211	1.187026	1.835129	1.707538	0.000000	-10.000000	0.475000	-24.200001	329.000000	1023.000000	1023.000000	2046.000000
49.500000	0.006471	3.824603	-0.307667	0.969947	1.506290	1.656033	0.000000	-10.000000	0.491667	-24.366667	321.000000	1023.000000	1023.000000	2046.000000
49.520000	0.004794	2.833042	-0.548774	0.529735	1.086769	1.765311	0.000000	-10.000000	0.491667	-24.400000	313.000000	1023.000000	1023.000000	2046.000000
49.540001	0.003572	2.110935	-0.783628	0.692766	0.886859	1.314938	0.000000	-10.000000	0.516667	-24.416666	305.000000	1023.000000	1023.000000	2046.000000
49.560001	0.002407	1.422350	-1.246010	0.701718	0.762538	1.204105	0.000000	-10.000000	0.533333	-24.700001	296.833344	1023.000000	1023.000000	2046.000000
49.580002	0.001170	0.691502	-1.528141	0.648473	0.491872	1.079297	0.000000	-10.000000	0.533333	-24.816668	288.500000	1023.000000	1023.000000	2046.000000
49.599998	-0.000752	-0.444285	-1.811900	0.437345	0.193816	0.736454	0.000000	-10.000000	0.516667	-25.016666	280.166656	1023.000000	1023.000000	2046.000000
49.619999	-0.003329	-1.967652	-2.057838	-0.066279	-0.187272	0.343737	0.000000	-10.000000	0.500000	-24.900000	271.833344	1023.000000	1023.000000	2046.000000
49.639999	-0.005848	-3.456307	-2.371102	-0.519753	-0.554915	-0.010537	0.000000	-10.000000	0.508333	-24.866667	263.500000	1023.000000	1023.000000	2046.000000
49.660000	-0.008195	-4.843460	-2.900314	-0.701464	-0.892402	-0.349279	0.000000	-10.000000	0.508333	-24.916666	255.166672	1023.000000	1023.000000	2046.000000
49.680000	-0.010556	-6.238535	-3.515267	-0.892149	-1.232179	-0.598940	0.000000	-10.000000	0.516667	-24.766666	246.833328	1023.000000	1023.000000	2046.000000
49.700001	-0.012289	-7.262686	-3.999174	-1.106796	-1.438063	-0.718653	0.000000	-10.000000	0.508333	-24.833334	238.500000	1023.000000	1023.000000	2046.000000
49.720001	-0.013789	-8.149301	-4.415467	-1.393590	-1.627922	-0.712321	0.000000	-10.000000	0.508333	-24.733334	230.166672	1023.000000	1023.000000	2046.000000
49.740002	-0.015215	-8.991921	-4.812474	-1.560919	-1.794624	-0.823904	0.000000	-10.000000	0.508333	-25.000000	222.000000	1023.000000	1023.000000	2046.000000
49.759998	-0.016624	-9.824969	-5.128111	-1.657947	-2.142977	-0.895933	0.000000	-10.000000	0.508333	-25.083334	213.666672	1023.000000	1023.000000	2046.000000
49.779999	-0.017846	-10.546894	-5.477593	-1.666209	-2.371193	-1.031899	0.000000	-10.000000	0.508333	-24.966667	205.333328	1023.000000	1023.000000	2046.000000
49.799999	-0.018803	-11.112591	-5.747659	-1.617288	-2.585602	-1.162041	0.000000	-10.000000	0.500000	-24.616667	197.000000	1023.000000	1023.000000	2046.000000
49.820000	-0.019627	-11.599840	-5.967489	-1.665681	-2.693336	-1.273335	0.000000	-10.000000	0.491667	-24.016668	189.000000	1023.000000	1023.000000	2046.000000
49.840000	-0.020557	-12.149296	-6.172225	-1.817957	-2.798064	-1.361050	0.000000	-10.000000	0.466667	-23.500000	181.000000	1023.000000	1023.000000	2046.000000
49.860001	-0.021425	-12.662382	-6.279592	-1.919819	-2.969549	-1.493422	0.000000	-10.000000	0.433333	-22.866667	173.000000	1023.000000	1023.000000	2046.000000
49.880001	-0.022216	-13.129710	-6.374163	-2.018071	-3.119509	-1.617967	0.000000	-10.000000	0.408333	-22.550001	165.333328	1023.000000	1023.000000	2046.000000
49.900002	-0.022866	-13.513836	-6.431463	-2.149199	-3.230551	-1.702624	0.000000	-10.000000	0.400000	-22.183334	157.666672	1023.000000	1023.000000	2046.000000
49.919998	-0.023448	-13.857807	-6.395080	-2.284208	-3.340190	-1.838330	0.000000	-10.000000	0.391667	-21.883333	150.333328	1023.000000	1023.000000	2046.000000
49.939999	-0.024199	-14.301847	-6.422865	-2.606292	-3.415760	-1.856930	0.000000	-10.000000	0.375000	-21.616667	143.000000	1023.000000	1023.000000	2046.000000
49.959999	-0.024919	-14.726905	-6.415846	-2.786939	-3.531411	-1.992709	0.000000	-10.000000	0.358333	-21.266666	135.833328	1023.000000	1023.000000	2046.000000
49.980000	-0.025816	-15.257226	-6.446351	-3.004047	-3.696327	-2.110501	0.000000	-10.000000	0.350000	-20.866667	128.666672	1023.000000	1023.000000	2046.000000
50.000000	-0.026472	-15.644876	-6.468033	-3.157720	-3.782571	-2.236552	0.000000	-10.000000	0.350000	-20.400000	121.666664	1023.000000	1023.000000	2046.000000
50.020000	-0.027037	-15.978615	-6.417337	-3.322480	-3.905731	-2.333066	0.000000	-10.000000	0.350000	-20.000000	114.833336	1023.000000	1023.000000	2046.000000
50.040001	-0.027850	-16.459360	-6.375640	-3.478361	-4.048182	-2.557177	0.000000	-10.000000	0.333333	-19.650000	108.166664	1023.000000	1023.000000	2046.000000
50.060001	-0.028787	-17.013313	-6.340350	-3.700374	-4.280086	-2.692504	0.000000	-10.000000	0.300000	-19.233334	101.666664	1023.000000	1023.000000	2046.000000
50.080002	-0.029828	-17.628428	-6.286433	-3.835609	-4.517987	-2.988399	0.000000	-10.000000	0.266667	-18.566666	95.166664	1023.000000	1023.000000	2046.000000
50.099998	-0.030640	-18.108240	-6.229374	-3.977347	-4.776291	-3.125227	0.000000	-10.000000	0.250000	-17.916666	89.000000	1023.000000	1023.000000	2046.000000
50.119999	-0.031667	-18.715408	-6.245421	-4.065596	-5.063095	-3.341297	0.000000	-10.000000	0.233333	-17.083334	83.000000	1023.000000	1023.000000	2046.000000
50.139999	-0.032228	-19.046751	-6.164682	-4.107683	-5.292124	-3.482263	0.000000	-10.000000	0.216667	-16.500000	77.333336	1023.000000	1023.000000	2046.000000
50.160000	-0.032671	-19.308535	-6.166163	-4.148853	-5.398966	-3.594553	0.000000	-10.000000	0.200000	-15.983334	71.833336	1023.000000	1023.000000	2046.000000
50.180000	-0.033120	-19.574173	-6.145734	-4.275890	-5.502563	-3.649986	0.000000	-10.000000	0.200000	-15.533334	66.500000	1023.000000	1023.000000	2046.000000
50.200001	-0.033507	-19.802811	-6.164138	-4.313407	-5.606050	-3.719215	0.000000	-10.000000	0.191667	-14.950001	61.333332	1023.000000	1023.000000	2046.000000
50.220001	-0.033874	-20.019600	-6.183908	-4.370214	-5.670991	-3.794487	0.000000	-10.000000	0.191667	-14.266667	56.333332	1023.000000	1023.000000	2046.000000
50.240002	-0.034130	-20.170828	-6.194440	-4.377072	-5.732822	-3.866494	0.000000	-10.000000	0.175000	-13.516667	51.500000	1023.000000	1023.000000	2046.000000
50.259998	-0.034404	-20.333012	-6.223487	-4.351306	-5.799922	-3.958296	0.000000	-10.000000	0.150000	-12.883333	47.166668	1023.000000	1023.000000	2046.000000
50.279999	-0.034570	-20.430603	-6.223358	-4.355093	-5.885508	-3.966644	0.000000	-10.000000	0.116667	-12.116667	42.833332	1023.000000	1023.000000	2046.000000
50.299999	-0.034723	-20.521263	-6.202701	-4.403152	-5.991590	-3.923819	0.000000	-10.000000	0.100000	-11.616667	38.833332	1023.000000	1023.000000	2046.000000
50.320000	-0.034953	-20.657167	-6.245203	-4.461793	-6.019846	-3.930324	0.000000	-10.000000	0.091667	-10.883333	34.833332	1023.000000	1023.000000	2046.000000
50.340000	-0.035181	-20.791733	-6.184122	-4.472680	-6.133325	-4.001606	0.000000	-10.000000	0.075000	-10.183333	31.166666	1023.000000	1023.000000	2046.000000
50.360001	-0.035331	-20.880661	-6.159617	-4.494536	-6.228855	-3.997653	0.000000	-10.000000	0.066667	-9.216667	27.666666	1023.000000	1023.000000	2046.000000
50.380001	-0.035450	-20.951149	-6.140782	-4.438541	-6.277669	-4.094156	0.000000	-10.000000	0.058333	-8.650001	24.500000	1023.000000	1023.000000	2046.000000
50.400002	-0.035615	-21.048599	-6.079876	-4.456108	-6.406131	-4.106485	0.000000	-10.000000	0.066667	-8.183333	21.666666	1023.000000	1023.000000	2046.000000
50.419998	-0.035723	-21.112576	-6.144343	-4.461942	-6.409240	-4.097050	0.000000	-10.000000	0.058333	-7.916667	19.000000	1023.000000	1023.000000	2046.000000
50.439999	-0.035860	-21.193232	-6.148987	-4.530893	-6.440863	-4.072488	0.000000	-10.000000	0.058333	-7.550000	16.333334	1023.000000	1023.000000	2046.000000
50.459999	-0.036078	-21.322176	-6.149970	-4.605330	-6.498981	-4.067895	0.000000	-10.000000	0.050000	-7.300000	13.833333	1023.000000	1023.000000	2046.000000
50.480000	-0.036081	-21.323696	-6.082356	-4.598351	-6.542071	-4.100917	0.000000	-10.000000	0.050000	-6.916667	11.166667	1023.000000	1023.000000	2046.000000
50.500000	-0.036324	-21.467506	-6.090779	-4.592678	-6.581823	-4.202226	0.000000	-10.000000	0.050000	-6.400000	8.833333	1023.000000	1023.000000	2046.000000
50.520000	-0.036330	-21.470798	-6.044895	-4.612096	-6.595255	-4.218553	0.000000	-10.000000	0.050000	-5.933333	6.500000	1023.000000	1023.000000	2046.000000
50.540001	-0.036460	-21.547815	-6.025524	-4.560257	-6.695751	-4.266284	0.000000	-10.000000	0.033333	-5.483334	4.500000	1023.000000	1023.000000	2046.000000
50.560001	-0.036848	-21.777359	-5.987844	-4.599189	-6.836632	-4.353694	0.000000	-10.000000	0.025000	-5.083333	2.833333	1023.000000	1023.000000	2046.000000
50.580002	-0.037521	-22.174971	-6.017828	-4.791462	-7.019584	-4.346097	0.000000	-10.000000	0.008333	-4.466667	1.333333	1023.000000	1023.000000	2046.000000
50.599998	-0.038247	-22.603695	-6.083782	-4.975383	-7.203848	-4.340681	0.000000	-10.000000	0.016667	-3.883333	0.333333	1023.000000	1023.000000	2046.000000
50.619999	-0.038879	-22.977200	-6.117077	-5.163044	-7.429020	-4.268057	0.000000	-10.000000	0.008333	-3.400000	-0.666667	1023.000000	1023.000000	2046.000000
50.639999	-0.039003	-23.050955	-6.321670	-4.767551	-7.258364	-4.703371	0.000000	-10.000000	0.008333	-3.166667	-1.500000	1023.000000	1023.000000	2046.000000
50.660000	-0.038732	-22.890484	-6.277096	-4.825282	-7.239319	-4.548786	0.000000	-10.000000	0.008333	-2.950000	-2.666667	1023.000000	1023.000000	2046.000000
50.680000	-0.038648	-22.840715	-6.387537	-4.756499	-7.066491	-4.630188	0.000000	-10.000000	0.008333	-2.233333	-3.500000	1023.000000	1023.000000	2046.000000
50.700001	-0.038840	-22.954416	-6.325867	-4.963937	-7.051530	-4.613082	0.000000	-10.000000	0.008333	-0.800000	-4.000000	1023.000000	1023.000000	2046.000000
50.720001	-0.039696	-23.460079	-6.419278	-5.166344	-7.046536	-4.827921	0.000000	-10.000000	-0.008333	1.300000	-4.000000	1023.000000	1023.000000	2046.000000
50.740002	-0.040346	-23.844576	-6.585230	-5.273133	-7.125032	-4.861181	0.000000	-10.000000	-0.033333	3.783334	-4.000000	1023.000000	1023.000000	2046.000000
50.759998	-0.041326	-24.423470	-7.009293	-5.219314	-7.228235	-4.966628	0.000000	-10.000000	-0.050000	6.716667	-4.000000	1023.000000	1023.000000	2046.000000
50.779999	-0.041925	-24.777815	-7.325835	-5.338993	-7.324324	-4.788663	0.000000	-10.000000	-0.075000	9.333333	-4.000000	1023.000000	1023.000000	2046.000000
50.799999	-0.042132	-24.900116	-7.598142	-5.380841	-7.322847	-4.598286	0.000000	-10.000000	-0.083333	11.150000	-4.000000	1023.000000	1023.000000	2046.000000
50.820000	-0.042029	-24.839142	-7.788841	-5.350835	-7.302437	-4.397028	0.000000	-10.000000	-0.100000	12.083333	-4.000000	1023.000000	1023.000000	2046.000000
50.840000	-0.041830	-24.721266	-7.971068	-5.190395	-7.279222	-4.280580	0.000000	-10.000000	-0.100000	12.583333	-4.000000	1023.000000	1023.000000	2046.000000
50.860001	-0.041344	-24.434265	-8.045729	-5.027802	-7.274864	-4.085870	0.000000	-10.000000	-0.116667	13.216667	4.666667	1023.000000	1023.000000	2046.000000
50.880001	-0.040629	-24.011675	-8.032824	-4.801302	-7.230852	-3.946698	0.000000	-10.000000	-0.141667	14.066667	16.000000	1023.000000	1023.000000	2046.000000
50.900002	-0.039777	-23.508499	-7.983986	-4.634176	-7.082765	-3.807572	0.000000	-10.000000	-0.166667	14.866667	27.333334	1023.000000	1023.000000	2046.000000
50.919998	-0.038972	-23.032719	-7.898642	-4.485330	-6.942735	-3.706012	0.000000	-10.000000	-0.191667	15.800000	31.666666	1023.000000	1023.000000	2046.000000
50.939999	-0.037775	-22.325216	-7.728139	-4.295111	-6.768680	-3.533287	0.000000	-10.000000	-0.191667	16.383333	35.166668	1023.000000	1023.000000	2046.000000
50.959999	-0.036732	-21.708563	-7.588598	-4.107763	-6.579306	-3.432895	0.000000	-10.000000	-0.208333	17.233334	40.666668	1023.000000	1023.000000	2046.000000
50.980000	-0.035497	-20.978693	-7.363369	-3.952850	-6.393538	-3.268935	0.000000	-10.000000	-0.216667	18.100000	46.333332	1023.000000	1023.000000	2046.000000
51.000000	-0.034253	-20.243395	-7.133198	-3.905038	-6.122229	-3.082931	0.000000	-10.000000	-0.241667	19.016666	52.333332	1023.000000	1023.000000	2046.000000
51.020000	-0.032685	-19.317028	-6.794271	-3.805673	-5.842546	-2.874538	0.000000	-10.000000	-0.250000	19.800001	58.333332	1023.000000	1023.000000	2046.000000
51.040001	-0.031388	-18.550201	-6.514861	-3.767740	-5.583463	-2.684137	0.000000	-10.000000	-0.266667	20.300001	64.833336	1023.000000	1023.000000	2046.000000
51.060001	-0.029925	-17.685675	-6.139162	-3.720717	-5.355501	-2.470295	0.000000	-10.000000	-0.283333	20.683334	71.500000	1023.000000	1023.000000	2046.000000
51.080002	-0.028516	-16.852762	-5.964178	-3.634594	-4.949658	-2.304332	0.000000	-10.000000	-0.300000	20.816668	78.500000	1023.000000	1023.000000	2046.000000
51.099998	-0.027232	-16.094278	-5.633615	-3.632416	-4.737138	-2.091110	0.000000	-10.000000	-0.300000	20.950001	85.333336	1023.000000	1023.000000	2046.000000
51.119999	-0.026085	-15.416330	-5.378281	-3.558401	-4.483294	-1.996355	0.000000	-10.000000	-0.300000	20.966667	92.166664	1023.000000	1023.000000	2046.000000
51.139999	-0.025247	-14.920709	-5.115395	-3.559258	-4.376723	-1.869333	0.000000	-10.000000	-0.308333	21.100000	99.166664	1023.000000	1023.000000	2046.000000
51.160000	-0.024330	-14.379169	-4.884892	-3.429213	-4.229825	-1.835238	0.000000	-10.000000	-0.325000	21.416668	106.333336	1023.000000	1023.000000	2046.000000
51.180000	-0.023398	-13.828208	-4.596261	-3.335765	-4.103550	-1.792633	0.000000	-10.000000	-0.358333	21.866667	113.500000	1023.000000	1023.000000	2046.000000
51.200001	-0.022430	-13.256290	-4.273686	-3.278948	-4.064046	-1.639609	0.000000	-10.000000	-0.366667	22.466667	120.666664	1023.000000	1023.000000	2046.000000
51.220001	-0.021518	-12.717250	-4.006194	-3.172845	-3.987357	-1.550853	0.000000	-10.000000	-0.366667	22.700001	125.500000	1023.000000	1023.000000	2046.000000
51.240002	-0.020247	-11.965788	-3.733782	-2.986433	-3.876292	-1.369281	0.000000	-10.000000	-0.350000	23.183334	133.000000	1023.000000	1023.000000	2046.000000
51.259998	-0.018750	-11.081095	-3.361930	-2.830859	-3.677083	-1.211222	0.000000	-10.000000	-0.358333	23.483334	140.666672	1023.000000	1023.000000	2046.000000
51.279999	-0.017048	-10.075165	-3.104262	-2.592007	-3.379361	-0.999535	0.000000	-10.000000	-0.366667	23.766666	151.000000	1023.000000	1023.000000	2046.000000
51.299999	-0.015447	-9.129106	-2.848328	-2.362275	-3.102197	-0.816306	0.000000	-10.000000	-0.366667	23.683334	159.000000	1023.000000	1023.000000	2046.000000
51.320000	-0.013597	-8.035687	-2.545234	-2.130752	-2.776389	-0.583313	0.000000	-10.000000	-0.358333	23.700001	167.000000	1023.000000	1023.000000	2046.000000
51.340000	-0.011986	-7.083954	-2.258344	-1.938331	-2.510710	-0.376569	0.000000	-10.000000	-0.350000	23.600000	175.000000	1023.000000	1023.000000	2046.000000
51.360001	-0.009976	-5.895590	-1.877554	-1.752483	-2.203862	-0.061690	0.000000	-10.000000	-0.350000	23.566668	183.000000	1023.000000	1023.000000	2046.000000
51.380001	-0.008333	-4.924786	-1.616748	-1.514041	-1.903186	0.109188	0.000000	-10.000000	-0.333333	23.266666	190.666672	1023.000000	1023.000000	2046.000000
51.400002	-0.006501	-3.842172	-1.357144	-1.253833	-1.554244	0.323049	0.000000	-10.000000	-0.325000	23.000000	198.333328	1023.000000	1023.000000	2046.000000
51.419998	-0.004745	-2.804292	-1.039934	-1.046543	-1.301657	0.583841	0.000000	-10.000000	-0.308333	22.783333	206.000000	1023.000000	1023.000000	2046.000000
51.439999	-0.002935	-1.734760	-0.730991	-0.812519	-1.047729	0.856479	0.000000	-10.000000	-0.308333	22.733334	213.666672	1023.000000	1023.000000	2046.000000
51.459999	-0.001363	-0.805688	-0.479314	-0.690120	-0.775263	1.139009	0.000000	-10.000000	-0.308333	22.850000	221.333328	1023.000000	1023.000000	2046.000000
51.480000	0.000389	0.230008	-0.259095	-0.471492	-0.440174	1.400770	0.000000	-10.000000	-0.308333	22.866667	229.000000	1023.000000	1023.000000	2046.000000
51.500000	0.001847	1.091492	-0.034013	-0.324067	-0.229283	1.678854	0.000000	-10.000000	-0.325000	22.850000	236.666672	1023.000000	1023.000000	2046.000000
51.520000	0.003409	2.014929	0.163579	-0.145794	0.121277	1.875867	0.000000	-10.000000	-0.316667	22.750000	244.333328	1023.000000	1023.000000	2046.000000
51.540001	0.004898	2.894431	0.422233	0.021622	0.340680	2.109896	0.000000	-10.000000	-0.316667	22.666666	251.833328	1023.000000	1023.000000	2046.000000
51.560001	0.006595	3.897583	0.747961	0.201573	0.615266	2.332783	0.000000	-10.000000	-0.300000	22.600000	259.500000	1023.000000	1023.000000	2046.000000
51.580002	0.008207	4.850505	1.037848	0.380112	0.865008	2.567537	0.000000	-10.000000	-0.300000	22.616667	267.000000	1023.000000	1023.000000	2046.000000
51.599998	0.009509	5.620043	1.304060	0.557387	1.074931	2.683665	0.000000	-10.000000	-0.333333	22.633333	274.500000	1023.000000	1023.000000	2046.000000
51.619999	0.010585	6.255873	1.653394	0.612436	1.139488	2.850556	0.000000	-10.000000	-0.333333	22.850000	282.166656	1023.000000	1023.000000	2046.000000
51.639999	0.011337	6.700187	1.836139	0.596733	1.237783	3.029532	0.000000	-10.000000	-0.341667	23.133333	289.666656	1023.000000	1023.000000	2046.000000
51.660000	0.012413	7.336143	2.063165	0.554335	1.353260	3.365383	0.000000	-10.000000	-0.308333	23.183334	297.333344	1023.000000	1023.000000	2046.000000
[truncated: 1,114,289 more chars]
