# Supplementary material for: Effect of Electrode Belt and Body Positions on Regional Pulmonary Ventilation- and Perfusion-Related Impedance Changes Measured by Electric Impedance Tomography
Source: PLoS One. 2016 Jun 2;11(6):e0155913. doi: 10.1371/journal.pone.0155913 (PMC4890811; doi:10.1371/journal.pone.0155913)
Supplement: S1 Dataset — (ZIP) [file pone.0155913.s001.zip › Dataset/Fp05-righ-2i.txt]

Patient Name:	Fp5
Registry:	Fp5
Investigator:	 
Diagnosys:	 
Notes:	h�ger2i             
Sample Rate [Hz]:	50.08
Time Base 	Pixels Mean 	Pixels Sum 	UPPER RIGHT		UPPER LEFT		LOWER RIGHT		LOWER LEFT		QRS	ETCO2	Paw	Flow (L/min)	Volume	Analog1	Analog2	AnalogSum
0.000000	-0.007816	-4.619208	-3.437132	0.673496	-0.705576	-1.149996	0.000000	-10.000000	0.100000	-11.016667	396.166656	1023.000000	1023.000000	2046.000000
0.020000	-0.007878	-4.655843	-3.351563	0.611387	-0.739830	-1.175836	0.000000	-10.000000	0.216667	-14.266666	392.500000	1023.000000	1023.000000	2046.000000
0.040000	-0.008075	-4.772389	-3.407029	0.535372	-0.650495	-1.250238	0.000000	-10.000000	0.350000	-19.333334	387.833344	1023.000000	1023.000000	2046.000000
0.060000	-0.008318	-4.915649	-3.466127	0.509506	-0.655447	-1.303581	0.000000	-10.000000	0.466667	-23.766666	381.166656	1023.000000	1023.000000	2046.000000
0.080000	-0.008841	-5.225090	-3.700361	0.569741	-0.712945	-1.381524	0.000000	-10.000000	0.516667	-26.166668	373.166656	1023.000000	1023.000000	2046.000000
0.100000	-0.010126	-5.984382	-4.162117	0.641106	-1.030009	-1.433362	0.000000	-10.000000	0.525000	-26.583334	364.333344	1023.000000	1023.000000	2046.000000
0.120000	-0.012145	-7.177806	-4.594227	0.498741	-1.549648	-1.532672	0.000000	-10.000000	0.516667	-26.266666	355.666656	1023.000000	1023.000000	2046.000000
0.140000	-0.014917	-8.815686	-5.068578	0.215482	-2.092378	-1.870213	0.000000	-10.000000	0.500000	-25.883333	346.833344	1023.000000	1023.000000	2046.000000
0.160000	-0.018423	-10.887786	-5.562741	-0.214298	-2.725101	-2.385646	0.000000	-10.000000	0.516667	-26.050001	338.166656	1023.000000	1023.000000	2046.000000
0.180000	-0.022464	-13.276294	-6.180097	-0.749722	-3.410810	-2.935664	0.000000	-10.000000	0.550000	-26.900002	329.333344	1023.000000	1023.000000	2046.000000
0.200000	-0.025809	-15.253039	-6.772270	-1.199647	-3.934438	-3.346685	0.000000	-10.000000	0.600000	-27.900002	320.500000	1023.000000	1023.000000	2046.000000
0.220000	-0.028316	-16.734976	-7.301342	-1.549946	-4.236392	-3.647295	0.000000	-10.000000	0.625000	-28.800001	311.166656	1023.000000	1023.000000	2046.000000
0.240000	-0.030336	-17.928579	-7.705593	-1.847762	-4.501602	-3.873622	0.000000	-10.000000	0.650000	-29.633333	301.500000	1023.000000	1023.000000	2046.000000
0.260000	-0.032065	-18.950209	-8.067348	-2.093158	-4.729587	-4.060115	0.000000	-10.000000	0.666667	-30.216667	291.500000	1023.000000	1023.000000	2046.000000
0.280000	-0.033701	-19.917301	-8.431928	-2.275983	-4.929067	-4.280324	0.000000	-10.000000	0.691667	-30.400002	281.500000	1023.000000	1023.000000	2046.000000
0.300000	-0.035113	-20.751705	-8.730974	-2.417062	-5.138303	-4.465366	0.000000	-10.000000	0.683333	-30.516668	271.500000	1023.000000	1023.000000	2046.000000
0.320000	-0.036267	-21.434021	-9.026844	-2.559961	-5.247579	-4.599636	0.000000	-10.000000	0.675000	-30.283335	261.500000	1023.000000	1023.000000	2046.000000
0.340000	-0.037355	-22.076969	-9.239761	-2.647804	-5.373846	-4.815557	0.000000	-10.000000	0.675000	-30.216667	251.500000	1023.000000	1023.000000	2046.000000
0.360000	-0.038165	-22.555664	-9.448683	-2.717098	-5.425951	-4.963933	0.000000	-10.000000	0.683333	-30.016666	241.500000	1023.000000	1023.000000	2046.000000
0.380000	-0.038832	-22.949839	-9.609510	-2.840748	-5.454700	-5.044880	0.000000	-10.000000	0.675000	-29.850000	231.500000	1023.000000	1023.000000	2046.000000
0.400000	-0.039230	-23.185080	-9.744587	-2.889491	-5.470935	-5.080068	0.000000	-10.000000	0.658333	-29.616667	221.500000	1023.000000	1023.000000	2046.000000
0.420000	-0.039478	-23.331551	-9.850180	-2.893665	-5.510120	-5.077586	0.000000	-10.000000	0.650000	-29.450001	211.500000	1023.000000	1023.000000	2046.000000
0.440000	-0.039799	-23.520922	-9.983735	-2.963736	-5.563723	-5.009727	0.000000	-10.000000	0.641667	-29.183334	201.500000	1023.000000	1023.000000	2046.000000
0.460000	-0.040486	-23.927362	-10.263404	-3.079981	-5.634037	-4.949941	0.000000	-10.000000	0.625000	-28.766666	191.666672	1023.000000	1023.000000	2046.000000
0.480000	-0.041704	-24.647116	-10.659585	-3.196980	-5.750672	-5.039879	0.000000	-10.000000	0.608333	-28.116667	182.000000	1023.000000	1023.000000	2046.000000
0.500000	-0.042908	-25.358891	-11.059291	-3.390898	-5.900567	-5.008134	0.000000	-10.000000	0.566667	-27.516666	172.666672	1023.000000	1023.000000	2046.000000
0.520000	-0.044169	-26.104023	-11.455762	-3.588228	-6.028997	-5.031037	0.000000	-10.000000	0.533333	-26.950001	163.500000	1023.000000	1023.000000	2046.000000
0.540000	-0.045200	-26.713106	-11.795667	-3.797666	-6.104990	-5.014782	0.000000	-10.000000	0.500000	-26.216667	154.500000	1023.000000	1023.000000	2046.000000
0.560000	-0.046436	-27.443464	-12.109683	-3.959925	-6.244524	-5.129331	0.000000	-10.000000	0.483333	-25.383333	145.666672	1023.000000	1023.000000	2046.000000
0.580000	-0.047555	-28.105177	-12.358085	-4.127400	-6.427059	-5.192632	0.000000	-10.000000	0.450000	-24.466667	137.166672	1023.000000	1023.000000	2046.000000
0.600000	-0.048437	-28.626078	-12.562528	-4.233828	-6.569519	-5.260203	0.000000	-10.000000	0.400000	-23.566668	129.000000	1023.000000	1023.000000	2046.000000
0.620000	-0.049023	-28.972406	-12.652278	-4.320888	-6.683677	-5.315563	0.000000	-10.000000	0.366667	-22.716667	121.166664	1023.000000	1023.000000	2046.000000
0.640000	-0.049274	-29.120764	-12.665782	-4.357010	-6.753590	-5.344382	0.000000	-10.000000	0.350000	-21.783333	113.500000	1023.000000	1023.000000	2046.000000
0.660000	-0.049314	-29.144491	-12.641568	-4.408970	-6.779160	-5.314793	0.000000	-10.000000	0.350000	-21.066668	106.333336	1023.000000	1023.000000	2046.000000
0.680000	-0.049293	-29.132366	-12.572644	-4.400198	-6.846053	-5.313470	0.000000	-10.000000	0.333333	-20.266666	99.333336	1023.000000	1023.000000	2046.000000
0.700000	-0.049290	-29.130547	-12.509736	-4.438440	-6.919915	-5.262455	0.000000	-10.000000	0.300000	-19.433334	92.666664	1023.000000	1023.000000	2046.000000
0.720000	-0.049213	-29.084730	-12.461895	-4.437869	-6.951569	-5.233398	0.000000	-10.000000	0.258333	-18.600000	86.000000	1023.000000	1023.000000	2046.000000
0.740000	-0.048998	-28.957565	-12.415159	-4.424824	-6.934330	-5.183253	0.000000	-10.000000	0.225000	-17.650000	79.666664	1023.000000	1023.000000	2046.000000
0.760000	-0.048821	-28.853146	-12.384562	-4.416931	-6.927319	-5.124334	0.000000	-10.000000	0.200000	-16.900000	73.833336	1023.000000	1023.000000	2046.000000
0.780000	-0.048618	-28.733294	-12.373413	-4.420337	-6.879533	-5.060010	0.000000	-10.000000	0.183333	-15.950000	68.333336	1023.000000	1023.000000	2046.000000
0.800000	-0.048537	-28.685394	-12.356791	-4.368173	-6.871516	-5.088914	0.000000	-10.000000	0.166667	-15.133333	63.166668	1023.000000	1023.000000	2046.000000
0.820000	-0.048383	-28.594501	-12.347101	-4.368200	-6.842750	-5.036448	0.000000	-10.000000	0.158333	-14.150001	58.000000	1023.000000	1023.000000	2046.000000
0.840000	-0.048259	-28.520920	-12.334617	-4.336655	-6.810665	-5.038984	0.000000	-10.000000	0.133333	-13.133333	53.333332	1023.000000	1023.000000	2046.000000
0.860000	-0.048175	-28.471386	-12.323208	-4.297929	-6.789976	-5.060274	0.000000	-10.000000	0.116667	-12.233334	49.000000	1023.000000	1023.000000	2046.000000
0.880000	-0.048044	-28.394241	-12.316879	-4.286979	-6.741566	-5.048817	0.000000	-10.000000	0.091667	-11.350000	45.000000	1023.000000	1023.000000	2046.000000
0.900000	-0.048001	-28.368780	-12.330282	-4.233074	-6.708417	-5.097007	0.000000	-10.000000	0.083333	-10.850000	42.333332	1023.000000	1023.000000	2046.000000
0.920000	-0.047896	-28.306482	-12.306797	-4.199780	-6.681070	-5.118836	0.000000	-10.000000	0.066667	-10.033334	38.666668	1023.000000	1023.000000	2046.000000
0.940000	-0.047783	-28.239546	-12.263662	-4.195802	-6.677822	-5.102259	0.000000	-10.000000	0.058333	-9.266666	35.333332	1023.000000	1023.000000	2046.000000
0.960000	-0.047723	-28.204590	-12.238587	-4.219701	-6.650479	-5.095822	0.000000	-10.000000	0.041667	-8.350000	31.166666	1023.000000	1023.000000	2046.000000
0.980000	-0.047615	-28.140738	-12.192777	-4.212930	-6.654938	-5.080093	0.000000	-10.000000	0.041667	-7.733334	28.333334	1023.000000	1023.000000	2046.000000
1.000000	-0.047426	-28.028795	-12.146306	-4.191932	-6.605734	-5.084822	0.000000	-10.000000	0.025000	-7.283333	25.833334	1023.000000	1023.000000	2046.000000
1.020000	-0.047235	-27.915623	-12.043544	-4.147128	-6.627176	-5.097776	0.000000	-10.000000	0.025000	-6.750000	23.166666	1023.000000	1023.000000	2046.000000
1.040000	-0.047308	-27.959190	-12.107512	-4.151764	-6.574310	-5.125603	0.000000	-10.000000	0.016667	-6.200000	20.833334	1023.000000	1023.000000	2046.000000
1.060000	-0.047992	-28.363375	-12.207333	-4.207439	-6.732779	-5.215824	0.000000	-10.000000	0.016667	-5.416667	18.666666	1023.000000	1023.000000	2046.000000
1.080000	-0.049118	-29.028748	-12.299201	-4.368864	-6.979733	-5.380949	0.000000	-10.000000	0.008333	-4.533333	17.000000	1023.000000	1023.000000	2046.000000
1.100000	-0.050290	-29.721619	-12.376892	-4.539643	-7.162281	-5.642803	0.000000	-10.000000	0.000000	-3.766667	15.666667	1023.000000	1023.000000	2046.000000
1.120000	-0.051275	-30.303446	-12.384614	-4.671406	-7.316813	-5.930612	0.000000	-10.000000	0.016667	-3.200000	14.333333	1023.000000	1023.000000	2046.000000
1.140000	-0.051787	-30.605944	-12.463424	-4.893689	-7.284421	-5.964411	0.000000	-10.000000	0.033333	-3.116667	13.166667	1023.000000	1023.000000	2046.000000
1.160000	-0.051690	-30.548643	-12.389597	-4.789186	-7.305826	-6.064034	0.000000	-10.000000	0.041667	-3.416667	12.000000	1023.000000	1023.000000	2046.000000
1.180000	-0.051385	-30.368538	-12.432034	-4.591576	-7.251639	-6.093288	0.000000	-10.000000	0.033333	-3.833333	10.833333	1023.000000	1023.000000	2046.000000
1.200000	-0.051273	-30.302210	-12.500425	-4.460937	-7.381571	-5.959277	0.000000	-10.000000	0.016667	-3.533333	9.666667	1023.000000	1023.000000	2046.000000
1.220000	-0.051881	-30.661531	-12.572196	-4.412122	-7.668242	-6.008971	0.000000	-10.000000	0.008333	-1.516667	8.666667	1023.000000	1023.000000	2046.000000
1.240000	-0.053639	-31.700638	-12.687260	-4.592400	-8.151187	-6.269792	0.000000	-10.000000	-0.025000	1.450000	8.166667	1023.000000	1023.000000	2046.000000
1.260000	-0.056498	-33.390270	-13.106292	-4.953029	-8.586804	-6.744144	0.000000	-10.000000	-0.058333	5.583333	8.000000	1023.000000	1023.000000	2046.000000
1.280000	-0.058681	-34.680450	-13.511406	-5.352331	-8.740443	-7.076270	0.000000	-10.000000	-0.091667	9.266666	8.000000	1023.000000	1023.000000	2046.000000
1.300000	-0.059575	-35.208652	-13.791300	-5.550918	-8.610708	-7.255726	0.000000	-10.000000	-0.108333	12.133333	8.000000	1023.000000	1023.000000	2046.000000
1.320000	-0.059729	-35.299820	-13.901877	-5.541000	-8.445496	-7.411448	0.000000	-10.000000	-0.125000	13.633333	8.000000	1023.000000	1023.000000	2046.000000
1.340000	-0.059587	-35.215778	-13.845855	-5.551321	-8.361075	-7.457526	0.000000	-10.000000	-0.150000	14.400001	8.000000	1023.000000	1023.000000	2046.000000
1.360000	-0.059284	-35.036953	-13.745052	-5.553095	-8.288667	-7.450140	0.000000	-10.000000	-0.166667	15.650000	13.000000	1023.000000	1023.000000	2046.000000
1.380000	-0.058777	-34.737350	-13.532283	-5.555624	-8.261449	-7.387994	0.000000	-10.000000	-0.191667	17.000000	19.166666	1023.000000	1023.000000	2046.000000
1.400000	-0.057819	-34.170860	-13.309484	-5.592007	-8.081990	-7.187378	0.000000	-10.000000	-0.225000	18.616667	27.333334	1023.000000	1023.000000	2046.000000
1.420000	-0.056830	-33.586689	-13.155243	-5.539477	-7.812391	-7.079577	0.000000	-10.000000	-0.266667	19.833334	32.666668	1023.000000	1023.000000	2046.000000
1.440000	-0.055582	-32.848782	-12.961687	-5.418179	-7.456119	-7.012795	0.000000	-10.000000	-0.316667	21.216667	39.166668	1023.000000	1023.000000	2046.000000
1.460000	-0.054126	-31.988613	-12.663098	-5.286782	-7.106521	-6.932213	0.000000	-10.000000	-0.333333	22.233334	46.000000	1023.000000	1023.000000	2046.000000
1.480000	-0.052375	-30.953655	-12.199912	-5.087856	-6.882810	-6.783076	0.000000	-10.000000	-0.350000	23.150002	53.333332	1023.000000	1023.000000	2046.000000
1.500000	-0.050301	-29.727846	-11.790393	-4.908421	-6.575080	-6.453953	0.000000	-10.000000	-0.350000	23.483334	61.000000	1023.000000	1023.000000	2046.000000
1.520000	-0.048240	-28.509855	-11.525202	-4.707867	-6.101207	-6.175579	0.000000	-10.000000	-0.375000	23.833334	69.000000	1023.000000	1023.000000	2046.000000
1.540000	-0.046632	-27.559401	-11.364947	-4.493181	-5.713287	-5.987986	0.000000	-10.000000	-0.391667	24.316668	77.000000	1023.000000	1023.000000	2046.000000
1.560000	-0.045518	-26.900938	-11.319362	-4.325996	-5.444724	-5.810857	0.000000	-10.000000	-0.400000	24.816668	85.000000	1023.000000	1023.000000	2046.000000
1.580000	-0.044672	-26.401409	-11.209086	-4.264433	-5.320338	-5.607553	0.000000	-10.000000	-0.408333	25.033333	93.000000	1023.000000	1023.000000	2046.000000
1.600000	-0.043838	-25.907978	-11.107040	-4.293624	-5.191600	-5.315713	0.000000	-10.000000	-0.416667	25.200001	101.333336	1023.000000	1023.000000	2046.000000
1.620000	-0.042940	-25.377560	-10.992517	-4.244807	-4.983169	-5.157066	0.000000	-10.000000	-0.441667	25.650000	109.666664	1023.000000	1023.000000	2046.000000
1.640000	-0.042087	-24.873699	-10.715610	-4.127716	-4.912820	-5.117554	0.000000	-10.000000	-0.458333	26.616667	118.166664	1023.000000	1023.000000	2046.000000
1.660000	-0.041001	-24.231434	-10.382330	-4.060515	-4.840951	-4.947638	0.000000	-10.000000	-0.491667	27.466667	126.666664	1023.000000	1023.000000	2046.000000
1.680000	-0.039719	-23.474161	-10.112609	-4.091979	-4.627615	-4.641959	0.000000	-10.000000	-0.525000	28.383335	135.666672	1023.000000	1023.000000	2046.000000
1.700000	-0.038314	-22.643785	-9.848618	-3.945402	-4.325911	-4.523854	0.000000	-10.000000	-0.583333	29.133335	145.000000	1023.000000	1023.000000	2046.000000
1.720000	-0.036380	-21.500578	-9.401084	-3.753343	-4.019907	-4.326244	0.000000	-10.000000	-0.625000	29.900002	154.666672	1023.000000	1023.000000	2046.000000
1.740000	-0.034298	-20.270145	-8.821723	-3.534549	-3.764882	-4.148992	0.000000	-10.000000	-0.641667	30.300001	164.500000	1023.000000	1023.000000	2046.000000
1.760000	-0.031980	-18.900093	-8.177265	-3.350999	-3.518247	-3.853582	0.000000	-10.000000	-0.641667	30.666666	174.500000	1023.000000	1023.000000	2046.000000
1.780000	-0.029540	-17.458059	-7.590078	-3.141482	-3.236897	-3.489603	0.000000	-10.000000	-0.641667	30.850000	184.833328	1023.000000	1023.000000	2046.000000
1.800000	-0.027232	-16.094027	-7.152817	-2.835697	-2.832755	-3.272757	0.000000	-10.000000	-0.650000	31.299999	195.166672	1023.000000	1023.000000	2046.000000
1.820000	-0.024733	-14.617326	-6.661969	-2.496990	-2.431104	-3.027263	0.000000	-10.000000	-0.650000	31.533333	205.666672	1023.000000	1023.000000	2046.000000
1.840000	-0.022400	-13.238433	-6.146057	-2.090581	-2.094362	-2.907431	0.000000	-10.000000	-0.650000	31.833334	216.000000	1023.000000	1023.000000	2046.000000
1.860000	-0.020099	-11.878708	-5.630970	-1.707182	-1.783283	-2.757272	0.000000	-10.000000	-0.658333	31.750000	226.666672	1023.000000	1023.000000	2046.000000
1.880000	-0.017708	-10.465297	-5.064291	-1.425389	-1.493468	-2.482149	0.000000	-10.000000	-0.675000	31.850000	237.166672	1023.000000	1023.000000	2046.000000
1.900000	-0.015303	-9.044286	-4.503291	-1.151813	-1.176909	-2.212272	0.000000	-10.000000	-0.691667	31.966667	247.833328	1023.000000	1023.000000	2046.000000
1.920000	-0.013045	-7.709587	-4.010455	-0.927155	-0.849815	-1.922162	0.000000	-10.000000	-0.700000	32.250000	258.333344	1023.000000	1023.000000	2046.000000
1.940000	-0.010797	-6.381249	-3.551887	-0.666390	-0.478476	-1.684497	0.000000	-10.000000	-0.683333	32.500000	269.166656	1023.000000	1023.000000	2046.000000
1.960000	-0.008714	-5.149936	-3.113882	-0.412399	-0.127222	-1.496432	0.000000	-10.000000	-0.683333	32.566669	280.000000	1023.000000	1023.000000	2046.000000
1.980000	-0.007217	-4.265256	-2.900927	-0.166671	0.226593	-1.424252	0.000000	-10.000000	-0.683333	32.383335	290.833344	1023.000000	1023.000000	2046.000000
2.000000	-0.006334	-3.743200	-2.431066	-0.059481	0.113830	-1.366483	0.000000	-10.000000	-0.708333	32.316666	301.666656	1023.000000	1023.000000	2046.000000
2.020000	-0.005464	-3.229417	-1.927402	-0.102911	0.078549	-1.277653	0.000000	-10.000000	-0.708333	32.366669	312.500000	1023.000000	1023.000000	2046.000000
2.040000	-0.004076	-2.409186	-1.454605	-0.060695	0.277839	-1.171725	0.000000	-10.000000	-0.675000	32.666668	323.333344	1023.000000	1023.000000	2046.000000
2.060000	-0.002256	-1.333342	-1.001257	0.093277	0.632406	-1.057767	0.000000	-10.000000	-0.633333	32.266666	334.166656	1023.000000	1023.000000	2046.000000
2.080000	-0.000167	-0.098555	-0.587203	0.385523	0.990081	-0.886955	0.000000	-10.000000	-0.600000	31.799999	344.833344	1023.000000	1023.000000	2046.000000
2.100000	0.001599	0.944881	-0.305075	0.866967	1.205703	-0.822714	0.000000	-10.000000	-0.583333	30.900000	355.666656	1023.000000	1023.000000	2046.000000
2.120000	0.002270	1.341622	-0.205683	1.173869	1.197676	-0.824240	0.000000	-10.000000	-0.583333	30.366667	366.166656	1023.000000	1023.000000	2046.000000
2.140000	0.001980	1.170392	-0.186615	1.191451	1.045967	-0.880411	0.000000	-10.000000	-0.583333	30.016666	376.500000	1023.000000	1023.000000	2046.000000
2.160000	0.000610	0.360567	-0.317379	0.921361	0.790515	-1.033931	0.000000	-10.000000	-0.600000	29.933334	386.500000	1023.000000	1023.000000	2046.000000
2.180000	-0.001274	-0.753225	-0.479804	0.661394	0.476573	-1.411389	0.000000	-10.000000	-0.575000	29.616667	396.500000	1023.000000	1023.000000	2046.000000
2.200000	-0.002849	-1.683873	-0.665185	0.386420	0.274230	-1.679338	0.000000	-10.000000	-0.533333	28.866667	406.500000	1023.000000	1023.000000	2046.000000
2.220000	-0.003544	-2.094756	-0.794612	0.293809	0.272242	-1.866195	0.000000	-10.000000	-0.483333	27.833334	416.166656	1023.000000	1023.000000	2046.000000
2.240000	-0.003363	-1.987407	-0.757618	0.283466	0.390811	-1.904067	0.000000	-10.000000	-0.450000	27.016666	425.666656	1023.000000	1023.000000	2046.000000
2.260000	-0.002887	-1.706040	-0.602710	0.250821	0.487669	-1.841821	0.000000	-10.000000	-0.433333	26.566668	434.666656	1023.000000	1023.000000	2046.000000
2.280000	-0.002245	-1.326552	-0.484204	0.327601	0.657759	-1.827710	0.000000	-10.000000	-0.433333	26.616667	443.666656	1023.000000	1023.000000	2046.000000
2.300000	-0.001419	-0.838916	-0.299811	0.429699	0.852813	-1.821617	0.000000	-10.000000	-0.441667	27.016666	452.500000	1023.000000	1023.000000	2046.000000
2.320000	-0.000541	-0.319478	-0.052200	0.505073	1.034356	-1.806707	0.000000	-10.000000	-0.450000	27.050001	461.500000	1023.000000	1023.000000	2046.000000
2.340000	0.000455	0.268665	0.207717	0.565769	1.216865	-1.721686	0.000000	-10.000000	-0.433333	26.716667	470.500000	1023.000000	1023.000000	2046.000000
2.360000	0.001550	0.915781	0.509727	0.679431	1.390422	-1.663799	0.000000	-10.000000	-0.416667	25.900000	479.500000	1023.000000	1023.000000	2046.000000
2.380000	0.002818	1.665690	0.896759	0.726149	1.551892	-1.509111	0.000000	-10.000000	-0.383333	25.166666	488.333344	1023.000000	1023.000000	2046.000000
2.400000	0.004269	2.523137	1.289057	0.830269	1.764596	-1.360786	0.000000	-10.000000	-0.350000	24.266666	496.833344	1023.000000	1023.000000	2046.000000
2.420000	0.005665	3.347866	1.519428	0.900714	2.029541	-1.101817	0.000000	-10.000000	-0.275000	22.750000	505.000000	1023.000000	1023.000000	2046.000000
2.440000	0.007116	4.205569	1.784484	1.039489	2.279235	-0.897638	0.000000	-10.000000	-0.183333	20.600000	512.833313	1023.000000	1023.000000	2046.000000
2.460000	0.008191	4.841088	1.847789	1.240388	2.578162	-0.825250	0.000000	-10.000000	-0.091667	17.700001	520.000000	1023.000000	1023.000000	2046.000000
2.480000	0.008811	5.207334	1.745183	1.416033	2.827480	-0.781361	0.000000	-10.000000	-0.033333	13.750000	526.500000	1023.000000	1023.000000	2046.000000
2.500000	0.008819	5.211808	1.588002	1.436492	2.872006	-0.684693	0.000000	-10.000000	0.008333	8.983334	531.833313	1023.000000	1023.000000	2046.000000
2.520000	0.008526	5.038844	1.423415	1.299525	2.818322	-0.502419	0.000000	-10.000000	0.033333	3.116667	535.833313	1023.000000	1023.000000	2046.000000
2.540000	0.008050	4.757753	1.189102	1.165743	2.818271	-0.415364	0.000000	-10.000000	0.050000	-1.366667	538.000000	1023.000000	1023.000000	2046.000000
2.560000	0.007456	4.406217	0.976853	1.006239	2.820571	-0.397446	0.000000	-10.000000	0.058333	-5.250000	538.833313	1023.000000	1023.000000	2046.000000
2.580000	0.006767	3.999229	0.794448	0.950403	2.755367	-0.500989	0.000000	-10.000000	0.075000	-7.866667	539.000000	1023.000000	1023.000000	2046.000000
2.600000	0.006164	3.643132	0.639430	0.829973	2.686022	-0.512293	0.000000	-10.000000	0.091667	-9.983334	539.000000	1023.000000	1023.000000	2046.000000
2.620000	0.005676	3.354586	0.585034	0.719684	2.513136	-0.463268	0.000000	-10.000000	0.125000	-12.250000	539.000000	1023.000000	1023.000000	2046.000000
2.640000	0.005422	3.204473	0.516195	0.715579	2.451132	-0.478433	0.000000	-10.000000	0.175000	-14.183333	539.000000	1023.000000	1023.000000	2046.000000
2.660000	0.005323	3.145979	0.526440	0.686626	2.333584	-0.400671	0.000000	-10.000000	0.241667	-16.516666	531.166687	1023.000000	1023.000000	2046.000000
2.680000	0.005232	3.092280	0.530753	0.716733	2.212942	-0.368147	0.000000	-10.000000	0.308333	-18.483334	521.166687	1023.000000	1023.000000	2046.000000
2.700000	0.005357	3.165996	0.534970	0.741755	2.162210	-0.272938	0.000000	-10.000000	0.350000	-20.316668	508.833344	1023.000000	1023.000000	2046.000000
2.720000	0.005702	3.369842	0.568153	0.802082	2.178774	-0.179167	0.000000	-10.000000	0.408333	-22.483334	502.000000	1023.000000	1023.000000	2046.000000
2.740000	0.005890	3.480878	0.574886	0.905618	2.146388	-0.146014	0.000000	-10.000000	0.450000	-24.150000	494.500000	1023.000000	1023.000000	2046.000000
2.760000	0.005891	3.481300	0.560322	0.970499	2.108623	-0.158144	0.000000	-10.000000	0.533333	-25.966667	486.500000	1023.000000	1023.000000	2046.000000
2.780000	0.005705	3.371646	0.515917	1.079998	2.031409	-0.255678	0.000000	-10.000000	0.600000	-27.416668	477.666656	1023.000000	1023.000000	2046.000000
2.800000	0.005152	3.044901	0.340551	1.083542	1.913146	-0.292337	0.000000	-10.000000	0.666667	-28.883333	468.666656	1023.000000	1023.000000	2046.000000
2.820000	0.004108	2.427867	-0.098297	1.206129	1.665891	-0.345855	0.000000	-10.000000	0.716667	-30.050001	459.166656	1023.000000	1023.000000	2046.000000
2.840000	0.002644	1.562804	-0.560865	1.363039	1.228284	-0.467654	0.000000	-10.000000	0.766667	-31.583334	445.666656	1023.000000	1023.000000	2046.000000
2.860000	0.000545	0.322041	-1.124941	1.303206	0.754740	-0.610963	0.000000	-10.000000	0.808333	-32.666668	435.166656	1023.000000	1023.000000	2046.000000
2.880000	-0.001779	-1.051094	-1.533870	1.031123	0.238710	-0.787057	0.000000	-10.000000	0.825000	-33.400002	428.000000	1023.000000	1023.000000	2046.000000
2.900000	-0.004662	-2.755065	-2.100412	0.672707	-0.222131	-1.105229	0.000000	-10.000000	0.816667	-33.333336	424.166656	1023.000000	1023.000000	2046.000000
2.920000	-0.008371	-4.947356	-2.711622	0.279963	-0.896478	-1.619218	0.000000	-10.000000	0.825000	-33.450001	413.000000	1023.000000	1023.000000	2046.000000
2.940000	-0.012328	-7.285666	-3.404487	-0.143307	-1.574857	-2.163014	0.000000	-10.000000	0.841667	-33.650002	398.000000	1023.000000	1023.000000	2046.000000
2.960000	-0.015717	-9.288752	-4.149593	-0.461787	-2.029009	-2.648362	0.000000	-10.000000	0.875000	-34.016666	383.166656	1023.000000	1023.000000	2046.000000
2.980000	-0.018367	-10.854790	-4.787805	-0.694349	-2.346243	-3.026392	0.000000	-10.000000	0.891667	-34.200001	375.666656	1023.000000	1023.000000	2046.000000
3.000000	-0.020479	-12.103015	-5.238217	-0.941056	-2.660881	-3.262862	0.000000	-10.000000	0.900000	-34.366665	364.333344	1023.000000	1023.000000	2046.000000
3.020000	-0.022332	-13.198465	-5.581137	-1.137809	-2.991359	-3.488161	0.000000	-10.000000	0.908333	-34.316666	352.666656	1023.000000	1023.000000	2046.000000
3.040000	-0.024054	-14.215816	-5.857314	-1.305139	-3.341627	-3.711736	0.000000	-10.000000	0.908333	-34.216667	337.333344	1023.000000	1023.000000	2046.000000
3.060000	-0.025441	-15.035668	-6.100214	-1.526297	-3.629996	-3.779161	0.000000	-10.000000	0.908333	-34.049999	329.666656	1023.000000	1023.000000	2046.000000
3.080000	-0.026749	-15.808790	-6.417431	-1.717413	-3.794466	-3.879481	0.000000	-10.000000	0.866667	-33.633335	318.500000	1023.000000	1023.000000	2046.000000
3.100000	-0.027868	-16.470087	-6.735547	-1.865087	-3.846822	-4.022633	0.000000	-10.000000	0.825000	-33.116669	307.333344	1023.000000	1023.000000	2046.000000
3.120000	-0.028885	-17.071054	-6.996169	-1.952325	-3.932624	-4.189937	0.000000	-10.000000	0.775000	-32.333336	292.500000	1023.000000	1023.000000	2046.000000
3.140000	-0.029664	-17.531269	-7.159945	-2.046406	-3.998556	-4.326362	0.000000	-10.000000	0.758333	-31.683334	281.833344	1023.000000	1023.000000	2046.000000
3.160000	-0.030336	-17.928431	-7.345036	-2.175202	-4.057342	-4.350850	0.000000	-10.000000	0.750000	-31.183334	274.833344	1023.000000	1023.000000	2046.000000
3.180000	-0.030649	-18.113499	-7.520545	-2.308282	-4.108015	-4.176656	0.000000	-10.000000	0.758333	-31.100000	267.833344	1023.000000	1023.000000	2046.000000
3.200000	-0.031185	-18.430075	-7.842846	-2.364340	-4.048589	-4.174300	0.000000	-10.000000	0.758333	-30.850000	257.500000	1023.000000	1023.000000	2046.000000
3.220000	-0.032034	-18.931929	-8.232013	-2.308220	-4.079095	-4.312600	0.000000	-10.000000	0.758333	-30.600000	247.166672	1023.000000	1023.000000	2046.000000
3.240000	-0.033244	-19.647478	-8.536525	-2.426910	-4.373947	-4.310096	0.000000	-10.000000	0.716667	-29.983334	237.166672	1023.000000	1023.000000	2046.000000
3.260000	-0.034626	-20.464108	-9.011621	-2.649732	-4.554387	-4.248369	0.000000	-10.000000	0.675000	-29.466667	227.166672	1023.000000	1023.000000	2046.000000
3.280000	-0.035882	-21.206047	-9.422446	-2.843938	-4.702365	-4.237298	0.000000	-10.000000	0.625000	-28.716667	214.000000	1023.000000	1023.000000	2046.000000
3.300000	-0.037218	-21.995596	-9.830807	-3.005277	-4.829021	-4.330490	0.000000	-10.000000	0.600000	-27.933334	201.000000	1023.000000	1023.000000	2046.000000
3.320000	-0.038414	-22.702850	-10.045219	-3.132389	-5.091150	-4.434093	0.000000	-10.000000	0.583333	-27.450001	194.666672	1023.000000	1023.000000	2046.000000
3.340000	-0.039499	-23.343815	-10.214502	-3.286041	-5.395642	-4.447629	0.000000	-10.000000	0.558333	-27.083334	188.500000	1023.000000	1023.000000	2046.000000
3.360000	-0.040419	-23.887575	-10.443469	-3.480526	-5.548800	-4.414780	0.000000	-10.000000	0.533333	-26.466667	179.666672	1023.000000	1023.000000	2046.000000
3.380000	-0.041116	-24.299694	-10.689702	-3.558493	-5.563609	-4.487890	0.000000	-10.000000	0.508333	-25.866667	168.000000	1023.000000	1023.000000	2046.000000
3.400000	-0.041535	-24.547194	-10.754726	-3.545039	-5.675157	-4.572271	0.000000	-10.000000	0.500000	-25.383333	159.333328	1023.000000	1023.000000	2046.000000
3.420000	-0.041787	-24.696140	-10.706064	-3.570644	-5.821793	-4.597639	0.000000	-10.000000	0.483333	-25.133333	153.666672	1023.000000	1023.000000	2046.000000
3.440000	-0.041907	-24.767265	-10.710419	-3.660792	-5.943358	-4.452696	0.000000	-10.000000	0.466667	-24.766666	148.166672	1023.000000	1023.000000	2046.000000
3.460000	-0.042033	-24.841391	-10.841117	-3.665709	-5.882302	-4.452261	0.000000	-10.000000	0.416667	-24.050001	137.333328	1023.000000	1023.000000	2046.000000
3.480000	-0.042232	-24.959393	-10.856306	-3.564343	-5.943318	-4.595425	0.000000	-10.000000	0.383333	-23.600000	129.333328	1023.000000	1023.000000	2046.000000
3.500000	-0.042260	-24.975677	-10.807905	-3.567513	-6.060084	-4.540174	0.000000	-10.000000	0.358333	-23.166666	121.333336	1023.000000	1023.000000	2046.000000
3.520000	-0.042410	-25.064356	-10.954526	-3.611269	-6.003491	-4.495069	0.000000	-10.000000	0.358333	-22.616667	113.666664	1023.000000	1023.000000	2046.000000
3.540000	-0.042537	-25.139071	-11.065508	-3.561139	-5.948217	-4.564206	0.000000	-10.000000	0.358333	-22.066668	106.000000	1023.000000	1023.000000	2046.000000
3.560000	-0.042632	-25.195230	-10.976323	-3.491369	-6.086795	-4.640741	0.000000	-10.000000	0.350000	-21.466667	98.500000	1023.000000	1023.000000	2046.000000
3.580000	-0.042819	-25.305933	-11.041183	-3.596318	-6.144624	-4.523809	0.000000	-10.000000	0.333333	-20.866667	91.333336	1023.000000	1023.000000	2046.000000
3.600000	-0.042955	-25.386557	-11.137094	-3.608510	-6.088352	-4.552600	0.000000	-10.000000	0.300000	-19.900002	82.166664	1023.000000	1023.000000	2046.000000
3.620000	-0.043151	-25.502522	-11.258680	-3.592388	-6.033147	-4.618307	0.000000	-10.000000	0.266667	-19.066668	75.500000	1023.000000	1023.000000	2046.000000
3.640000	-0.043513	-25.716339	-11.337748	-3.532395	-6.081326	-4.764870	0.000000	-10.000000	0.241667	-18.483334	71.166664	1023.000000	1023.000000	2046.000000
3.660000	-0.043648	-25.795813	-11.261166	-3.554717	-6.201935	-4.777994	0.000000	-10.000000	0.225000	-17.833334	65.166664	1023.000000	1023.000000	2046.000000
3.680000	-0.043688	-25.819708	-11.315384	-3.642648	-6.181542	-4.680133	0.000000	-10.000000	0.191667	-16.766666	57.166668	1023.000000	1023.000000	2046.000000
3.700000	-0.043775	-25.871050	-11.469910	-3.625650	-6.028393	-4.747098	0.000000	-10.000000	0.166667	-15.916667	51.500000	1023.000000	1023.000000	2046.000000
3.720000	-0.044031	-26.022476	-11.478204	-3.590546	-6.090102	-4.863624	0.000000	-10.000000	0.158333	-15.466667	47.833332	1023.000000	1023.000000	2046.000000
3.740000	-0.044177	-26.108828	-11.417442	-3.628752	-6.221234	-4.841398	0.000000	-10.000000	0.175000	-14.983334	44.500000	1023.000000	1023.000000	2046.000000
3.760000	-0.044168	-26.103085	-11.391618	-3.693882	-6.246450	-4.771133	0.000000	-10.000000	0.175000	-14.400001	39.500000	1023.000000	1023.000000	2046.000000
3.780000	-0.044216	-26.131622	-11.439186	-3.746387	-6.198757	-4.747292	0.000000	-10.000000	0.166667	-13.633333	34.666668	1023.000000	1023.000000	2046.000000
3.800000	-0.044426	-26.255575	-11.491161	-3.724543	-6.165122	-4.874749	0.000000	-10.000000	0.133333	-13.033334	30.166666	1023.000000	1023.000000	2046.000000
3.820000	-0.045485	-26.881344	-11.615426	-3.798001	-6.418524	-5.049392	0.000000	-10.000000	0.108333	-12.300000	25.666666	1023.000000	1023.000000	2046.000000
3.840000	-0.046808	-27.663712	-11.678445	-4.012372	-6.791582	-5.181312	0.000000	-10.000000	0.083333	-11.383333	21.666666	1023.000000	1023.000000	2046.000000
3.860000	-0.048368	-28.585213	-11.914090	-4.295684	-6.978984	-5.396454	0.000000	-10.000000	0.066667	-10.500000	17.666666	1023.000000	1023.000000	2046.000000
3.880000	-0.049718	-29.383196	-12.093847	-4.498856	-7.062206	-5.728287	0.000000	-10.000000	0.058333	-9.650001	14.333333	1023.000000	1023.000000	2046.000000
3.900000	-0.050538	-29.867773	-12.154587	-4.694156	-7.127060	-5.891971	0.000000	-10.000000	0.058333	-9.050000	11.000000	1023.000000	1023.000000	2046.000000
3.920000	-0.050694	-29.960171	-12.055123	-4.800538	-7.250474	-5.854035	0.000000	-10.000000	0.066667	-8.850000	8.000000	1023.000000	1023.000000	2046.000000
3.940000	-0.050627	-29.920742	-12.231532	-4.726151	-7.122348	-5.840712	0.000000	-10.000000	0.066667	-8.966667	5.000000	1023.000000	1023.000000	2046.000000
3.960000	-0.050630	-29.922321	-12.397831	-4.548024	-7.177799	-5.798669	0.000000	-10.000000	0.058333	-9.083334	2.166667	1023.000000	1023.000000	2046.000000
3.980000	-0.051326	-30.333408	-12.549779	-4.398760	-7.434968	-5.949903	0.000000	-10.000000	0.041667	-8.783334	-0.500000	1023.000000	1023.000000	2046.000000
4.000000	-0.053183	-31.431101	-12.726964	-4.482524	-7.889164	-6.332448	0.000000	-10.000000	0.025000	-7.950000	-3.000000	1023.000000	1023.000000	2046.000000
4.020000	-0.056507	-33.395645	-13.191491	-4.918538	-8.481155	-6.804461	0.000000	-10.000000	0.008333	-6.366667	-5.666667	1023.000000	1023.000000	2046.000000
4.040000	-0.059374	-35.089851	-13.630460	-5.383824	-8.875952	-7.199615	0.000000	-10.000000	0.000000	-4.300000	-7.666667	1023.000000	1023.000000	2046.000000
4.060000	-0.061122	-36.123268	-14.008513	-5.698752	-8.982480	-7.433524	0.000000	-10.000000	0.008333	-2.916667	-8.833333	1023.000000	1023.000000	2046.000000
4.080000	-0.062292	-36.814369	-14.340543	-5.883070	-8.987469	-7.603289	0.000000	-10.000000	0.016667	-2.783333	-9.500000	1023.000000	1023.000000	2046.000000
4.100000	-0.062949	-37.202728	-14.576909	-5.989101	-8.928046	-7.708671	0.000000	-10.000000	0.033333	-3.883333	-10.333333	1023.000000	1023.000000	2046.000000
4.120000	-0.063537	-37.550152	-14.784915	-6.043289	-8.892872	-7.829076	0.000000	-10.000000	0.041667	-5.016667	-11.833333	1023.000000	1023.000000	2046.000000
4.140000	-0.063986	-37.815758	-14.942643	-6.067348	-8.876268	-7.929496	0.000000	-10.000000	0.041667	-5.766667	-13.500000	1023.000000	1023.000000	2046.000000
4.160000	-0.064331	-38.019566	-14.983392	-6.087852	-8.909343	-8.038980	0.000000	-10.000000	0.041667	-5.883333	-15.500000	1023.000000	1023.000000	2046.000000
4.180000	-0.064302	-38.002487	-14.906485	-6.159096	-8.953342	-7.983563	0.000000	-10.000000	0.033333	-5.516667	-17.500000	1023.000000	1023.000000	2046.000000
4.200000	-0.064039	-37.846760	-14.844118	-6.220534	-8.877954	-7.904155	0.000000	-10.000000	0.033333	-4.883333	-19.333334	1023.000000	1023.000000	2046.000000
4.220000	-0.063595	-37.584782	-14.719500	-6.223812	-8.793533	-7.847935	0.000000	-10.000000	0.016667	-2.166667	-21.166666	1023.000000	1023.000000	2046.000000
4.240000	-0.062661	-37.032402	-14.591423	-6.177186	-8.544688	-7.719106	0.000000	-10.000000	0.008333	0.366667	-22.333334	1023.000000	1023.000000	2046.000000
4.260000	-0.061350	-36.257931	-14.348333	-6.047550	-8.329437	-7.532609	0.000000	-10.000000	0.000000	2.600000	-23.000000	1023.000000	1023.000000	2046.000000
4.280000	-0.060204	-35.580654	-14.194443	-5.859105	-8.066942	-7.460167	0.000000	-10.000000	-0.025000	3.433333	-23.000000	1023.000000	1023.000000	2046.000000
4.300000	-0.059253	-35.018467	-14.090589	-5.681912	-7.840958	-7.405007	0.000000	-10.000000	-0.058333	5.550000	-23.000000	1023.000000	1023.000000	2046.000000
4.320000	-0.058713	-34.699085	-14.075392	-5.599528	-7.719902	-7.304262	0.000000	-10.000000	-0.100000	8.683333	-23.000000	1023.000000	1023.000000	2046.000000
4.340000	-0.058406	-34.517780	-14.060652	-5.630856	-7.702015	-7.124258	0.000000	-10.000000	-0.125000	11.450000	-23.000000	1023.000000	1023.000000	2046.000000
4.360000	-0.057877	-34.205498	-14.076820	-5.659758	-7.563972	-6.904948	0.000000	-10.000000	-0.150000	13.116667	-23.000000	1023.000000	1023.000000	2046.000000
4.380000	-0.057326	-33.879612	-14.051391	-5.704972	-7.424627	-6.698623	0.000000	-10.000000	-0.183333	14.600000	-23.000000	1023.000000	1023.000000	2046.000000
4.400000	-0.056753	-33.541168	-13.979487	-5.708379	-7.247741	-6.605560	0.000000	-10.000000	-0.216667	16.133333	-8.000000	1023.000000	1023.000000	2046.000000
4.420000	-0.056115	-33.164116	-13.825668	-5.611737	-7.130263	-6.596447	0.000000	-10.000000	-0.258333	18.033333	8.500000	1023.000000	1023.000000	2046.000000
4.440000	-0.055381	-32.730267	-13.626729	-5.561639	-7.039483	-6.502415	0.000000	-10.000000	-0.300000	19.766666	27.333334	1023.000000	1023.000000	2046.000000
4.460000	-0.054295	-32.088634	-13.303456	-5.507811	-6.938065	-6.339304	0.000000	-10.000000	-0.333333	21.416666	33.333332	1023.000000	1023.000000	2046.000000
4.480000	-0.052765	-31.184412	-12.893613	-5.419268	-6.751288	-6.120244	0.000000	-10.000000	-0.366667	23.100000	40.333332	1023.000000	1023.000000	2046.000000
4.500000	-0.050958	-30.115944	-12.418226	-5.339286	-6.524823	-5.833608	0.000000	-10.000000	-0.400000	24.266666	47.666668	1023.000000	1023.000000	2046.000000
4.520000	-0.048957	-28.933466	-11.967645	-5.177979	-6.231250	-5.556593	0.000000	-10.000000	-0.441667	25.450001	55.666668	1023.000000	1023.000000	2046.000000
4.540000	-0.046859	-27.693583	-11.565147	-4.968449	-5.852727	-5.307259	0.000000	-10.000000	-0.475000	26.250000	64.000000	1023.000000	1023.000000	2046.000000
4.560000	-0.044719	-26.428953	-11.176971	-4.614638	-5.464271	-5.173072	0.000000	-10.000000	-0.500000	27.050001	72.666664	1023.000000	1023.000000	2046.000000
4.580000	-0.042483	-25.107374	-10.658559	-4.285702	-5.154991	-5.008122	0.000000	-10.000000	-0.516667	27.616667	81.500000	1023.000000	1023.000000	2046.000000
4.600000	-0.040173	-23.742355	-10.035425	-4.035326	-4.964219	-4.707385	0.000000	-10.000000	-0.533333	28.183334	90.666664	1023.000000	1023.000000	2046.000000
4.620000	-0.037956	-22.432116	-9.673600	-3.803238	-4.545424	-4.409853	0.000000	-10.000000	-0.558333	28.566668	100.000000	1023.000000	1023.000000	2046.000000
4.640000	-0.035678	-21.085505	-9.301522	-3.485584	-4.083386	-4.215013	0.000000	-10.000000	-0.575000	29.016668	109.500000	1023.000000	1023.000000	2046.000000
4.660000	-0.033506	-19.802233	-8.726605	-3.176327	-3.857151	-4.042148	0.000000	-10.000000	-0.600000	29.433334	119.000000	1023.000000	1023.000000	2046.000000
4.680000	-0.031411	-18.564121	-8.218853	-3.008589	-3.638007	-3.698673	0.000000	-10.000000	-0.600000	30.116667	128.666672	1023.000000	1023.000000	2046.000000
4.700000	-0.029340	-17.340153	-7.881697	-2.786439	-3.206016	-3.466002	0.000000	-10.000000	-0.625000	30.433334	138.500000	1023.000000	1023.000000	2046.000000
4.720000	-0.027334	-16.154461	-7.413769	-2.423959	-2.896377	-3.420355	0.000000	-10.000000	-0.616667	30.799999	148.833328	1023.000000	1023.000000	2046.000000
4.740000	-0.025323	-14.965619	-6.777506	-2.213446	-2.788312	-3.186356	0.000000	-10.000000	-0.625000	30.883333	159.166672	1023.000000	1023.000000	2046.000000
4.760000	-0.023749	-14.035799	-6.477479	-2.065777	-2.546110	-2.946433	0.000000	-10.000000	-0.616667	31.033333	169.500000	1023.000000	1023.000000	2046.000000
4.780000	-0.022752	-13.446699	-6.286185	-1.946212	-2.327689	-2.886612	0.000000	-10.000000	-0.641667	31.266666	179.666672	1023.000000	1023.000000	2046.000000
4.800000	-0.021997	-13.000063	-5.977837	-1.865714	-2.204073	-2.952439	0.000000	-10.000000	-0.666667	31.550001	190.000000	1023.000000	1023.000000	2046.000000
4.820000	-0.021057	-12.444775	-5.505578	-1.781263	-2.136856	-3.021078	0.000000	-10.000000	-0.691667	32.150002	200.500000	1023.000000	1023.000000	2046.000000
4.840000	-0.019591	-11.578338	-4.989194	-1.694435	-1.947735	-2.946973	0.000000	-10.000000	-0.683333	32.233334	211.166672	1023.000000	1023.000000	2046.000000
4.860000	-0.017528	-10.359140	-4.509282	-1.460694	-1.626343	-2.762822	0.000000	-10.000000	-0.658333	32.033333	221.833328	1023.000000	1023.000000	2046.000000
4.880000	-0.015240	-9.006614	-4.033508	-1.140174	-1.334423	-2.498509	0.000000	-10.000000	-0.625000	31.533335	232.666672	1023.000000	1023.000000	2046.000000
4.900000	-0.013677	-8.083175	-3.848902	-0.819288	-1.107720	-2.307266	0.000000	-10.000000	-0.608333	31.299999	243.166672	1023.000000	1023.000000	2046.000000
4.920000	-0.012931	-7.642292	-3.751642	-0.573179	-0.994808	-2.322663	0.000000	-10.000000	-0.625000	31.366667	253.833328	1023.000000	1023.000000	2046.000000
4.940000	-0.013649	-8.066607	-3.781400	-0.617358	-1.231881	-2.435968	0.000000	-10.000000	-0.641667	31.550001	264.166656	1023.000000	1023.000000	2046.000000
4.960000	-0.015902	-9.398314	-3.982421	-0.917570	-1.738685	-2.759637	0.000000	-10.000000	-0.658333	31.666668	274.833344	1023.000000	1023.000000	2046.000000
4.980000	-0.017921	-10.591038	-4.308771	-1.308359	-1.940993	-3.032915	0.000000	-10.000000	-0.625000	31.600000	285.333344	1023.000000	1023.000000	2046.000000
5.000000	-0.018716	-11.061427	-4.531089	-1.468186	-1.847072	-3.215079	0.000000	-10.000000	-0.591667	31.066668	296.000000	1023.000000	1023.000000	2046.000000
5.020000	-0.018663	-11.029858	-4.574463	-1.459906	-1.656952	-3.338535	0.000000	-10.000000	-0.575000	30.383333	306.333344	1023.000000	1023.000000	2046.000000
5.040000	-0.018220	-10.767967	-4.431262	-1.380869	-1.557660	-3.398176	0.000000	-10.000000	-0.591667	29.850000	316.500000	1023.000000	1023.000000	2046.000000
5.060000	-0.017500	-10.342776	-4.146930	-1.322400	-1.528740	-3.344707	0.000000	-10.000000	-0.616667	29.933334	326.500000	1023.000000	1023.000000	2046.000000
5.080000	-0.016613	-9.818568	-3.865598	-1.238006	-1.446208	-3.268757	0.000000	-10.000000	-0.633333	30.150000	336.500000	1023.000000	1023.000000	2046.000000
5.100000	-0.015534	-9.180791	-3.574634	-1.205511	-1.281068	-3.119578	0.000000	-10.000000	-0.633333	30.316668	346.500000	1023.000000	1023.000000	2046.000000
5.120000	-0.014306	-8.454982	-3.310054	-1.172076	-1.031420	-2.941433	0.000000	-10.000000	-0.625000	30.366667	356.500000	1023.000000	1023.000000	2046.000000
5.140000	-0.012836	-7.586311	-3.022588	-1.063032	-0.707260	-2.793432	0.000000	-10.000000	-0.608333	30.500000	366.666656	1023.000000	1023.000000	2046.000000
5.160000	-0.011205	-6.622098	-2.701827	-0.869926	-0.336534	-2.713812	0.000000	-10.000000	-0.591667	30.766666	377.000000	1023.000000	1023.000000	2046.000000
5.180000	-0.009476	-5.600413	-2.289994	-0.665090	-0.007066	-2.638263	0.000000	-10.000000	-0.591667	30.766666	387.333344	1023.000000	1023.000000	2046.000000
5.200000	-0.007430	-4.391099	-1.934026	-0.422628	0.432404	-2.466849	0.000000	-10.000000	-0.575000	30.583334	397.500000	1023.000000	1023.000000	2046.000000
5.220000	-0.005308	-3.137142	-1.405556	-0.179797	0.684181	-2.235970	0.000000	-10.000000	-0.575000	30.266666	407.500000	1023.000000	1023.000000	2046.000000
5.240000	-0.003277	-1.936790	-1.018083	0.042423	1.026252	-1.987382	0.000000	-10.000000	-0.558333	29.783333	417.500000	1023.000000	1023.000000	2046.000000
5.260000	-0.001694	-1.001313	-0.807043	0.209342	1.325245	-1.728857	0.000000	-10.000000	-0.541667	29.250000	427.500000	1023.000000	1023.000000	2046.000000
5.280000	-0.000580	-0.342657	-0.727211	0.282011	1.570523	-1.467980	0.000000	-10.000000	-0.491667	28.366667	437.500000	1023.000000	1023.000000	2046.000000
5.300000	0.000132	0.077845	-0.786211	0.274836	1.794299	-1.205079	0.000000	-10.000000	-0.441667	27.333334	447.333344	1023.000000	1023.000000	2046.000000
5.320000	0.000881	0.520820	-0.735000	0.299125	1.973961	-1.017266	0.000000	-10.000000	-0.408333	26.216667	456.833344	1023.000000	1023.000000	2046.000000
5.340000	0.001655	0.977865	-0.599428	0.335455	2.131071	-0.889233	0.000000	-10.000000	-0.408333	25.466667	465.666656	1023.000000	1023.000000	2046.000000
5.360000	0.002454	1.450055	-0.409119	0.411292	2.261321	-0.813440	0.000000	-10.000000	-0.425000	25.400000	474.333344	1023.000000	1023.000000	2046.000000
5.380000	0.003500	2.068487	-0.081312	0.497692	2.306926	-0.654818	0.000000	-10.000000	-0.441667	25.550001	482.666656	1023.000000	1023.000000	2046.000000
5.400000	0.004908	2.900819	0.407604	0.539831	2.354083	-0.400698	0.000000	-10.000000	-0.458333	26.050001	491.333344	1023.000000	1023.000000	2046.000000
5.420000	0.006685	3.951002	0.886673	0.675305	2.501395	-0.112371	0.000000	-10.000000	-0.458333	26.450001	499.833344	1023.000000	1023.000000	2046.000000
5.440000	0.008715	5.150801	1.351191	0.883754	2.774891	0.140965	0.000000	-10.000000	-0.475000	27.100000	508.666656	1023.000000	1023.000000	2046.000000
5.460000	0.010776	6.368496	1.807186	1.162075	3.093688	0.305548	0.000000	-10.000000	-0.466667	27.450001	517.500000	1023.000000	1023.000000	2046.000000
5.480000	0.013015	7.691720	2.255115	1.494780	3.461437	0.480387	0.000000	-10.000000	-0.450000	27.616667	526.666687	1023.000000	1023.000000	2046.000000
5.500000	0.015289	9.035753	2.802361	1.847302	3.737592	0.648497	0.000000	-10.000000	-0.391667	26.733334	535.833313	1023.000000	1023.000000	2046.000000
5.520000	0.017386	10.275341	3.307047	2.139869	3.982798	0.845627	0.000000	-10.000000	-0.350000	25.366667	545.000000	1023.000000	1023.000000	2046.000000
5.540000	0.019141	11.312242	3.807174	2.369323	4.139440	0.996305	0.000000	-10.000000	-0.283333	23.250000	553.666687	1023.000000	1023.000000	2046.000000
5.560000	0.020720	12.245231	4.290333	2.490374	4.331996	1.132526	0.000000	-10.000000	-0.233333	21.350000	561.833313	1023.000000	1023.000000	2046.000000
5.580000	0.022003	13.003739	4.659783	2.603634	4.546803	1.193519	0.000000	-10.000000	-0.158333	18.750000	569.333313	1023.000000	1023.000000	2046.000000
5.600000	0.023067	13.632813	4.697053	2.783792	4.807823	1.344144	0.000000	-10.000000	-0.108333	15.983334	576.000000	1023.000000	1023.000000	2046.000000
5.620000	0.023224	13.725326	4.660537	3.026392	4.676787	1.361609	0.000000	-10.000000	-0.058333	12.800000	581.833313	1023.000000	1023.000000	2046.000000
5.640000	0.022568	13.337943	4.400758	3.131058	4.566290	1.239838	0.000000	-10.000000	-0.025000	9.266666	586.500000	1023.000000	1023.000000	2046.000000
5.660000	0.021255	12.561471	4.247410	3.034056	4.252987	1.027017	0.000000	-10.000000	0.008333	4.866667	590.333313	1023.000000	1023.000000	2046.000000
5.680000	0.019315	11.414948	3.940755	2.731964	3.953199	0.789029	0.000000	-10.000000	0.033333	0.566667	592.666687	1023.000000	1023.000000	2046.000000
5.700000	0.016496	9.749273	3.537868	2.318241	3.439363	0.453800	0.000000	-10.000000	0.058333	-3.166667	593.833313	1023.000000	1023.000000	2046.000000
5.720000	0.013225	7.816188	3.042845	1.863081	2.834954	0.075308	0.000000	-10.000000	0.083333	-7.066667	594.000000	1023.000000	1023.000000	2046.000000
5.740000	0.010322	6.100376	2.386854	1.494463	2.504238	-0.285179	0.000000	-10.000000	0.150000	-11.416667	594.000000	1023.000000	1023.000000	2046.000000
5.760000	0.008017	4.737756	1.794674	1.284698	2.306091	-0.647707	0.000000	-10.000000	0.233333	-15.733334	594.000000	1023.000000	1023.000000	2046.000000
5.780000	0.006197	3.662683	1.400404	1.139850	2.096632	-0.974202	0.000000	-10.000000	0.308333	-18.566668	590.500000	1023.000000	1023.000000	2046.000000
5.800000	0.004565	2.698200	1.134305	0.969088	1.754569	-1.159761	0.000000	-10.000000	0.366667	-20.500000	581.666687	1023.000000	1023.000000	2046.000000
5.820000	0.003026	1.788128	0.817915	0.750501	1.511209	-1.291497	0.000000	-10.000000	0.416667	-22.166666	570.333313	1023.000000	1023.000000	2046.000000
5.840000	0.001639	0.968658	0.406949	0.531135	1.434660	-1.404086	0.000000	-10.000000	0.475000	-23.933334	559.833313	1023.000000	1023.000000	2046.000000
5.860000	0.000316	0.186569	0.004609	0.440248	1.385344	-1.643631	0.000000	-10.000000	0.541667	-25.716667	551.833313	1023.000000	1023.000000	2046.000000
5.880000	-0.000892	-0.527056	-0.241284	0.346202	1.191327	-1.823300	0.000000	-10.000000	0.616667	-27.516666	543.333313	1023.000000	1023.000000	2046.000000
5.900000	-0.001839	-1.086640	-0.367648	0.235521	0.943349	-1.897863	0.000000	-10.000000	0.708333	-29.133333	534.166687	1023.000000	1023.000000	2046.000000
5.920000	-0.002712	-1.602725	-0.601844	0.037824	0.827634	-1.866340	0.000000	-10.000000	0.775000	-30.800001	524.500000	1023.000000	1023.000000	2046.000000
5.940000	-0.003537	-2.090411	-0.995223	-0.043282	0.883653	-1.935559	0.000000	-10.000000	0.825000	-32.083336	514.166687	1023.000000	1023.000000	2046.000000
5.960000	-0.004272	-2.524978	-1.273220	0.022800	0.780058	-2.054616	0.000000	-10.000000	0.875000	-33.166668	503.500000	1023.000000	1023.000000	2046.000000
5.980000	-0.005112	-3.021043	-1.503786	-0.002973	0.557321	-2.071605	0.000000	-10.000000	0.916667	-33.900002	492.333344	1023.000000	1023.000000	2046.000000
6.000000	-0.006169	-3.645813	-1.915231	-0.088488	0.383586	-2.025681	0.000000	-10.000000	0.966667	-34.666668	481.166656	1023.000000	1023.000000	2046.000000
6.020000	-0.007611	-4.497829	-2.530609	-0.236163	0.288652	-2.019710	0.000000	-10.000000	0.975000	-35.183334	469.666656	1023.000000	1023.000000	2046.000000
6.040000	-0.009328	-5.512859	-3.190621	-0.327628	0.126049	-2.120660	0.000000	-10.000000	1.000000	-35.750000	458.000000	1023.000000	1023.000000	2046.000000
6.060000	-0.011047	-6.528872	-3.754193	-0.480342	-0.095896	-2.198443	0.000000	-10.000000	1.016667	-36.016666	446.000000	1023.000000	1023.000000	2046.000000
6.080000	-0.012779	-7.552121	-4.060837	-0.692011	-0.538577	-2.260696	0.000000	-10.000000	1.025000	-36.283333	434.000000	1023.000000	1023.000000	2046.000000
6.100000	-0.014500	-8.569268	-4.436960	-0.959390	-0.950707	-2.222212	0.000000	-10.000000	1.033333	-36.299999	422.000000	1023.000000	1023.000000	2046.000000
6.120000	-0.016105	-9.518079	-4.845602	-1.153833	-1.272335	-2.246309	0.000000	-10.000000	1.016667	-36.299999	410.000000	1023.000000	1023.000000	2046.000000
6.140000	-0.017501	-10.342868	-5.263626	-1.208338	-1.470164	-2.400740	0.000000	-10.000000	1.000000	-36.333336	397.833344	1023.000000	1023.000000	2046.000000
6.160000	-0.018633	-11.012359	-5.491267	-1.195491	-1.756199	-2.569402	0.000000	-10.000000	1.000000	-36.150002	385.500000	1023.000000	1023.000000	2046.000000
6.180000	-0.019613	-11.591487	-5.656749	-1.282564	-2.064527	-2.587647	0.000000	-10.000000	0.983333	-36.116669	373.166656	1023.000000	1023.000000	2046.000000
6.200000	-0.020298	-11.996018	-5.818752	-1.382836	-2.281543	-2.512887	0.000000	-10.000000	1.016667	-36.083332	361.000000	1023.000000	1023.000000	2046.000000
6.220000	-0.020840	-12.316504	-6.049331	-1.426262	-2.359077	-2.481835	0.000000	-10.000000	0.983333	-36.200001	349.000000	1023.000000	1023.000000	2046.000000
6.240000	-0.021252	-12.560220	-6.282699	-1.420395	-2.406400	-2.450727	0.000000	-10.000000	0.991667	-35.900002	337.000000	1023.000000	1023.000000	2046.000000
6.260000	-0.021919	-12.953878	-6.494812	-1.376361	-2.531042	-2.551663	0.000000	-10.000000	0.958333	-35.466667	325.166656	1023.000000	1023.000000	2046.000000
6.280000	-0.022482	-13.286887	-6.638763	-1.353122	-2.689745	-2.605257	0.000000	-10.000000	0.950000	-34.850002	313.500000	1023.000000	1023.000000	2046.000000
6.300000	-0.023031	-13.611514	-6.750400	-1.354371	-2.879610	-2.627133	0.000000	-10.000000	0.916667	-34.316666	302.000000	1023.000000	1023.000000	2046.000000
6.320000	-0.023749	-14.035443	-6.888961	-1.350326	-3.105753	-2.690403	0.000000	-10.000000	0.875000	-33.733334	290.500000	1023.000000	1023.000000	2046.000000
6.340000	-0.024333	-14.380992	-7.040213	-1.428668	-3.242334	-2.669777	0.000000	-10.000000	0.833333	-33.250000	279.166656	1023.000000	1023.000000	2046.000000
6.360000	-0.025060	-14.810170	-7.167266	-1.489979	-3.442501	-2.710424	0.000000	-10.000000	0.808333	-32.733334	268.000000	1023.000000	1023.000000	2046.000000
6.380000	-0.025693	-15.184751	-7.346187	-1.521608	-3.558955	-2.758000	0.000000	-10.000000	0.791667	-32.250000	257.166656	1023.000000	1023.000000	2046.000000
6.400000	-0.026437	-15.623992	-7.489107	-1.611887	-3.726764	-2.796235	0.000000	-10.000000	0.775000	-31.633333	246.333328	1023.000000	1023.000000	2046.000000
6.420000	-0.027131	-16.034443	-7.671363	-1.715274	-3.837428	-2.810379	0.000000	-10.000000	0.758333	-31.116667	235.833328	1023.000000	1023.000000	2046.000000
6.440000	-0.027644	-16.337467	-7.802783	-1.794836	-3.885535	-2.854314	0.000000	-10.000000	0.716667	-30.433334	225.500000	1023.000000	1023.000000	2046.000000
6.460000	-0.028200	-16.666201	-7.904454	-1.823861	-3.932924	-3.004961	0.000000	-10.000000	0.683333	-29.983334	215.500000	1023.000000	1023.000000	2046.000000
6.480000	-0.028921	-17.092051	-8.075435	-1.856366	-4.001111	-3.159138	0.000000	-10.000000	0.641667	-29.333334	205.500000	1023.000000	1023.000000	2046.000000
6.500000	-0.030233	-17.867758	-8.267302	-1.993097	-4.254716	-3.352643	0.000000	-10.000000	0.625000	-28.583334	195.500000	1023.000000	1023.000000	2046.000000
6.520000	-0.031899	-18.852581	-8.476667	-2.166927	-4.601958	-3.607027	0.000000	-10.000000	0.583333	-27.766666	185.833328	1023.000000	1023.000000	2046.000000
6.540000	-0.033845	-20.002274	-8.756936	-2.408978	-4.902981	-3.933379	0.000000	-10.000000	0.550000	-26.900000	176.500000	1023.000000	1023.000000	2046.000000
6.560000	-0.035130	-20.761826	-9.012019	-2.607987	-4.980185	-4.161635	0.000000	-10.000000	0.516667	-26.450001	167.666672	1023.000000	1023.000000	2046.000000
6.580000	-0.035921	-21.229156	-9.113007	-2.724290	-5.165807	-4.226053	0.000000	-10.000000	0.516667	-25.916668	158.833328	1023.000000	1023.000000	2046.000000
6.600000	-0.036256	-21.427460	-9.338621	-2.688966	-5.135764	-4.264109	0.000000	-10.000000	0.516667	-25.600000	150.166672	1023.000000	1023.000000	2046.000000
6.620000	-0.036792	-21.743902	-9.539796	-2.555037	-5.350605	-4.298465	0.000000	-10.000000	0.508333	-25.283333	141.500000	1023.000000	1023.000000	2046.000000
6.640000	-0.037936	-22.420326	-9.743110	-2.614503	-5.746941	-4.315773	0.000000	-10.000000	0.491667	-24.700001	133.166672	1023.000000	1023.000000	2046.000000
6.660000	-0.040233	-23.777567	-10.038322	-2.856174	-6.238763	-4.644306	0.000000	-10.000000	0.450000	-23.983334	125.000000	1023.000000	1023.000000	2046.000000
6.680000	-0.043907	-25.948984	-10.635778	-3.353117	-6.798357	-5.161731	0.000000	-10.000000	0.400000	-22.650000	117.000000	1023.000000	1023.000000	2046.000000
6.700000	-0.047521	-28.084885	-11.304719	-3.880440	-7.223468	-5.676257	0.000000	-10.000000	0.350000	-21.350000	109.333336	1023.000000	1023.000000	2046.000000
6.720000	-0.049951	-29.521072	-11.835960	-4.249453	-7.406909	-6.028750	0.000000	-10.000000	0.325000	-20.166666	102.166664	1023.000000	1023.000000	2046.000000
6.740000	-0.051624	-30.509659	-12.248081	-4.468011	-7.490252	-6.303315	0.000000	-10.000000	0.308333	-19.483334	95.500000	1023.000000	1023.000000	2046.000000
6.760000	-0.052967	-31.303293	-12.557780	-4.618168	-7.589947	-6.537396	0.000000	-10.000000	0.300000	-19.150000	89.000000	1023.000000	1023.000000	2046.000000
6.780000	-0.054052	-31.944553	-12.774363	-4.772964	-7.710262	-6.686965	0.000000	-10.000000	0.266667	-18.850000	82.666664	1023.000000	1023.000000	2046.000000
6.800000	-0.055082	-32.553429	-12.974333	-4.844510	-7.868021	-6.866565	0.000000	-10.000000	0.258333	-18.383333	76.500000	1023.000000	1023.000000	2046.000000
6.820000	-0.055650	-32.888988	-13.061176	-4.946218	-7.949417	-6.932177	0.000000	-10.000000	0.225000	-17.766668	70.500000	1023.000000	1023.000000	2046.000000
6.840000	-0.056091	-33.149799	-13.133741	-5.069751	-8.011603	-6.934704	0.000000	-10.000000	0.216667	-17.083334	64.500000	1023.000000	1023.000000	2046.000000
6.860000	-0.056417	-33.342449	-13.243272	-5.125901	-7.972684	-7.000593	0.000000	-10.000000	0.200000	-16.466667	58.666668	1023.000000	1023.000000	2046.000000
6.880000	-0.056567	-33.431126	-13.283072	-5.193657	-7.924103	-7.030296	0.000000	-10.000000	0.200000	-15.833334	53.000000	1023.000000	1023.000000	2046.000000
6.900000	-0.056364	-33.311153	-13.269923	-5.264630	-7.828309	-6.948291	0.000000	-10.000000	0.200000	-15.200001	47.666668	1023.000000	1023.000000	2046.000000
6.920000	-0.055893	-33.032845	-13.232142	-5.208316	-7.717800	-6.874588	0.000000	-10.000000	0.200000	-14.666667	42.666668	1023.000000	1023.000000	2046.000000
6.940000	-0.055474	-32.785389	-13.257374	-5.162122	-7.581324	-6.784568	0.000000	-10.000000	0.191667	-14.366667	37.833332	1023.000000	1023.000000	2046.000000
6.960000	-0.055557	-32.834141	-13.388210	-5.172505	-7.509716	-6.763710	0.000000	-10.000000	0.175000	-13.933333	33.000000	1023.000000	1023.000000	2046.000000
6.980000	-0.056154	-33.186852	-13.698812	-5.235290	-7.457402	-6.795346	0.000000	-10.000000	0.150000	-13.350000	28.333334	1023.000000	1023.000000	2046.000000
7.000000	-0.057028	-33.703712	-14.015075	-5.360127	-7.523191	-6.805321	0.000000	-10.000000	0.125000	-12.650001	24.000000	1023.000000	1023.000000	2046.000000
7.020000	-0.057916	-34.228374	-14.330813	-5.487631	-7.597769	-6.812160	0.000000	-10.000000	0.108333	-12.350000	19.833334	1023.000000	1023.000000	2046.000000
7.040000	-0.058706	-34.695457	-14.572450	-5.605787	-7.688433	-6.828786	0.000000	-10.000000	0.100000	-12.183333	15.500000	1023.000000	1023.000000	2046.000000
7.060000	-0.059323	-35.059624	-14.723944	-5.757164	-7.765177	-6.813340	0.000000	-10.000000	0.100000	-11.783334	11.166667	1023.000000	1023.000000	2046.000000
7.080000	-0.060009	-35.465374	-14.836490	-5.848874	-7.896204	-6.883807	0.000000	-10.000000	0.091667	-10.900000	7.333333	1023.000000	1023.000000	2046.000000
7.100000	-0.060578	-35.801689	-14.956821	-5.897365	-7.974832	-6.972670	0.000000	-10.000000	0.083333	-9.816667	3.833333	1023.000000	1023.000000	2046.000000
7.120000	-0.060814	-35.940842	-14.946042	-5.966116	-8.069454	-6.959228	0.000000	-10.000000	0.066667	-8.700000	1.000000	1023.000000	1023.000000	2046.000000
7.140000	-0.060679	-35.861103	-14.869313	-6.013672	-8.081373	-6.896743	0.000000	-10.000000	0.058333	-7.850000	-1.666667	1023.000000	1023.000000	2046.000000
7.160000	-0.060315	-35.646221	-14.697536	-6.013250	-8.103355	-6.832079	0.000000	-10.000000	0.050000	-7.283333	-4.000000	1023.000000	1023.000000	2046.000000
7.180000	-0.059861	-35.377899	-14.547824	-6.030523	-8.090042	-6.709509	0.000000	-10.000000	0.050000	-6.983334	-6.333333	1023.000000	1023.000000	2046.000000
7.200000	-0.059227	-35.003342	-14.498361	-5.950752	-7.930540	-6.623690	0.000000	-10.000000	0.050000	-6.666667	-8.833333	1023.000000	1023.000000	2046.000000
7.220000	-0.058591	-34.627419	-14.420115	-5.907184	-7.826658	-6.473464	0.000000	-10.000000	0.050000	-6.266667	-11.166667	1023.000000	1023.000000	2046.000000
7.240000	-0.057982	-34.267128	-14.352226	-5.801236	-7.705617	-6.408048	0.000000	-10.000000	0.050000	-5.833333	-13.500000	1023.000000	1023.000000	2046.000000
7.260000	-0.057465	-33.961563	-14.265442	-5.642108	-7.612509	-6.441503	0.000000	-10.000000	0.041667	-5.316667	-15.333333	1023.000000	1023.000000	2046.000000
7.280000	-0.056995	-33.683941	-14.156121	-5.511023	-7.579220	-6.437576	0.000000	-10.000000	0.041667	-4.833333	-17.000000	1023.000000	1023.000000	2046.000000
7.300000	-0.056408	-33.337254	-13.970156	-5.465957	-7.589345	-6.311795	0.000000	-10.000000	0.041667	-4.316667	-18.500000	1023.000000	1023.000000	2046.000000
7.320000	-0.055948	-33.065079	-13.820432	-5.429523	-7.620283	-6.194841	0.000000	-10.000000	0.050000	-3.933333	-20.000000	1023.000000	1023.000000	2046.000000
7.340000	-0.055492	-32.795578	-13.847058	-5.347405	-7.442114	-6.159002	0.000000	-10.000000	0.041667	-3.550000	-21.333334	1023.000000	1023.000000	2046.000000
7.360000	-0.055168	-32.604385	-13.823826	-5.235269	-7.341097	-6.204195	0.000000	-10.000000	0.033333	-3.200000	-22.500000	1023.000000	1023.000000	2046.000000
7.380000	-0.054530	-32.227470	-13.620885	-5.084980	-7.260151	-6.261456	0.000000	-10.000000	0.025000	-2.866667	-23.500000	1023.000000	1023.000000	2046.000000
7.400000	-0.053712	-31.743610	-13.306932	-5.033887	-7.248922	-6.153870	0.000000	-10.000000	0.016667	-2.466667	-24.500000	1023.000000	1023.000000	2046.000000
7.420000	-0.053454	-31.591585	-13.221011	-5.033659	-7.271010	-6.065905	0.000000	-10.000000	0.008333	-1.750000	-25.333334	1023.000000	1023.000000	2046.000000
7.440000	-0.053438	-31.582031	-13.248903	-5.032681	-7.235214	-6.065232	0.000000	-10.000000	0.000000	-0.900000	-25.833334	1023.000000	1023.000000	2046.000000
7.460000	-0.053881	-31.843596	-13.267229	-4.987744	-7.286150	-6.302472	0.000000	-10.000000	0.000000	0.100000	-26.000000	1023.000000	1023.000000	2046.000000
7.480000	-0.054310	-32.097065	-13.100874	-5.081825	-7.443049	-6.471318	0.000000	-10.000000	0.000000	1.383333	-26.000000	1023.000000	1023.000000	2046.000000
7.500000	-0.054241	-32.056599	-12.981094	-5.174864	-7.435141	-6.465499	0.000000	-10.000000	0.000000	3.100000	-26.000000	1023.000000	1023.000000	2046.000000
7.520000	-0.053534	-31.638685	-12.822618	-5.148459	-7.345874	-6.321734	0.000000	-10.000000	-0.008333	5.066667	-26.000000	1023.000000	1023.000000	2046.000000
7.540000	-0.052598	-31.085140	-12.791550	-4.934045	-7.123003	-6.236543	0.000000	-10.000000	-0.016667	6.966667	-26.000000	1023.000000	1023.000000	2046.000000
7.560000	-0.051695	-30.551750	-12.767225	-4.638747	-7.006187	-6.139591	0.000000	-10.000000	-0.050000	9.033334	-26.000000	1023.000000	1023.000000	2046.000000
7.580000	-0.051596	-30.493231	-12.708268	-4.500269	-7.112504	-6.172189	0.000000	-10.000000	-0.091667	11.550000	-26.000000	1023.000000	1023.000000	2046.000000
7.600000	-0.052570	-31.068741	-12.697974	-4.588454	-7.378499	-6.403814	0.000000	-10.000000	-0.158333	14.100000	-26.000000	1023.000000	1023.000000	2046.000000
7.620000	-0.054675	-32.312717	-12.790644	-4.909786	-7.862019	-6.750271	0.000000	-10.000000	-0.208333	16.650002	-17.833334	1023.000000	1023.000000	2046.000000
7.640000	-0.056473	-33.375603	-13.043510	-5.270119	-8.068294	-6.993680	0.000000	-10.000000	-0.258333	18.650000	-0.833333	1023.000000	1023.000000	2046.000000
7.660000	-0.057191	-33.799732	-13.259314	-5.478512	-7.971045	-7.090861	0.000000	-10.000000	-0.283333	20.100000	18.333334	1023.000000	1023.000000	2046.000000
7.680000	-0.057250	-33.834946	-13.350018	-5.539014	-7.754307	-7.191606	0.000000	-10.000000	-0.300000	20.933332	31.666666	1023.000000	1023.000000	2046.000000
7.700000	-0.056780	-33.556778	-13.338406	-5.505723	-7.523271	-7.189380	0.000000	-10.000000	-0.291667	21.583334	38.500000	1023.000000	1023.000000	2046.000000
7.720000	-0.056350	-33.303070	-13.182230	-5.411758	-7.472451	-7.236630	0.000000	-10.000000	-0.325000	22.166666	45.666668	1023.000000	1023.000000	2046.000000
7.740000	-0.055544	-32.826736	-12.992076	-5.350906	-7.316663	-7.167093	0.000000	-10.000000	-0.350000	22.966667	53.000000	1023.000000	1023.000000	2046.000000
7.760000	-0.054598	-32.267357	-12.758180	-5.266097	-7.158663	-7.084419	0.000000	-10.000000	-0.391667	23.716667	60.500000	1023.000000	1023.000000	2046.000000
7.780000	-0.053387	-31.551878	-12.508277	-5.204356	-6.920299	-6.918945	0.000000	-10.000000	-0.408333	24.666666	68.166664	1023.000000	1023.000000	2046.000000
7.800000	-0.051892	-30.667912	-12.223662	-5.164442	-6.624367	-6.655441	0.000000	-10.000000	-0.441667	25.383333	76.333336	1023.000000	1023.000000	2046.000000
7.820000	-0.050507	-29.849829	-11.989758	-5.031256	-6.251775	-6.577039	0.000000	-10.000000	-0.458333	26.250000	84.666664	1023.000000	1023.000000	2046.000000
7.840000	-0.048546	-28.690470	-11.582911	-4.803812	-5.852281	-6.451466	0.000000	-10.000000	-0.450000	26.700001	93.333336	1023.000000	1023.000000	2046.000000
7.860000	-0.046378	-27.409544	-11.148060	-4.555095	-5.478842	-6.227547	0.000000	-10.000000	-0.441667	27.150000	102.000000	1023.000000	1023.000000	2046.000000
7.880000	-0.044160	-26.098478	-10.715477	-4.314318	-5.112873	-5.955810	0.000000	-10.000000	-0.433333	26.916666	111.166664	1023.000000	1023.000000	2046.000000
7.900000	-0.042310	-25.005028	-10.323723	-4.153810	-4.848928	-5.678567	0.000000	-10.000000	-0.458333	27.183332	120.166664	1023.000000	1023.000000	2046.000000
7.920000	-0.040837	-24.134680	-10.187413	-4.103944	-4.483261	-5.360061	0.000000	-10.000000	-0.466667	27.383333	129.333328	1023.000000	1023.000000	2046.000000
7.940000	-0.039973	-23.623997	-10.176684	-4.051601	-4.240537	-5.155173	0.000000	-10.000000	-0.475000	27.733334	138.333328	1023.000000	1023.000000	2046.000000
7.960000	-0.039085	-23.099115	-10.121737	-4.051609	-4.014157	-4.911613	0.000000	-10.000000	-0.458333	27.583334	147.666672	1023.000000	1023.000000	2046.000000
7.980000	-0.038297	-22.633461	-10.031228	-3.967845	-3.808995	-4.825392	0.000000	-10.000000	-0.458333	27.316668	156.833328	1023.000000	1023.000000	2046.000000
8.000000	-0.037480	-22.150610	-9.835295	-3.890826	-3.673766	-4.750723	0.000000	-10.000000	-0.475000	27.433334	166.000000	1023.000000	1023.000000	2046.000000
8.020000	-0.036616	-21.640219	-9.576660	-3.832904	-3.601351	-4.629304	0.000000	-10.000000	-0.500000	27.966667	175.166672	1023.000000	1023.000000	2046.000000
8.040000	-0.035613	-21.047209	-9.260086	-3.735567	-3.497958	-4.553598	0.000000	-10.000000	-0.533333	28.566668	184.333328	1023.000000	1023.000000	2046.000000
8.060000	-0.034250	-20.241764	-8.904503	-3.633502	-3.307311	-4.396449	0.000000	-10.000000	-0.566667	29.150000	193.833328	1023.000000	1023.000000	2046.000000
8.080000	-0.032459	-19.183424	-8.397422	-3.505795	-3.101631	-4.178576	0.000000	-10.000000	-0.591667	29.583334	203.500000	1023.000000	1023.000000	2046.000000
8.100000	-0.030325	-17.921993	-7.840409	-3.282500	-2.824975	-3.974110	0.000000	-10.000000	-0.600000	29.850000	213.500000	1023.000000	1023.000000	2046.000000
8.120000	-0.028014	-16.556322	-7.249186	-3.111231	-2.548615	-3.647292	0.000000	-10.000000	-0.616667	30.050001	223.500000	1023.000000	1023.000000	2046.000000
8.140000	-0.025513	-15.078328	-6.685868	-2.853253	-2.214960	-3.324248	0.000000	-10.000000	-0.608333	30.350000	233.500000	1023.000000	1023.000000	2046.000000
8.160000	-0.023123	-13.665868	-6.200137	-2.533194	-1.843443	-3.089094	0.000000	-10.000000	-0.608333	30.466667	243.500000	1023.000000	1023.000000	2046.000000
8.180000	-0.020695	-12.230676	-5.708353	-2.220062	-1.471610	-2.830651	0.000000	-10.000000	-0.591667	30.533333	253.500000	1023.000000	1023.000000	2046.000000
8.200000	-0.018363	-10.852321	-5.201689	-1.907690	-1.157573	-2.585369	0.000000	-10.000000	-0.600000	30.500000	263.500000	1023.000000	1023.000000	2046.000000
8.220000	-0.015908	-9.401852	-4.690265	-1.599727	-0.801666	-2.310194	0.000000	-10.000000	-0.600000	30.866667	273.666656	1023.000000	1023.000000	2046.000000
8.240000	-0.013818	-8.166600	-4.251754	-1.253726	-0.460348	-2.200772	0.000000	-10.000000	-0.600000	31.049999	284.000000	1023.000000	1023.000000	2046.000000
8.260000	-0.011580	-6.843692	-3.720865	-0.929735	-0.178522	-2.014570	0.000000	-10.000000	-0.608333	31.233334	294.333344	1023.000000	1023.000000	2046.000000
8.280000	-0.009371	-5.538544	-3.233538	-0.656026	0.175901	-1.824882	0.000000	-10.000000	-0.600000	31.200001	304.666656	1023.000000	1023.000000	2046.000000
8.300000	-0.007779	-4.597609	-2.868209	-0.472352	0.388924	-1.645971	0.000000	-10.000000	-0.600000	31.200001	315.000000	1023.000000	1023.000000	2046.000000
8.320000	-0.006687	-3.952303	-2.467510	-0.313591	0.453149	-1.624351	0.000000	-10.000000	-0.608333	30.900000	325.500000	1023.000000	1023.000000	2046.000000
8.340000	-0.005429	-3.208748	-2.042702	-0.228189	0.623188	-1.561045	0.000000	-10.000000	-0.616667	31.066668	336.000000	1023.000000	1023.000000	2046.000000
8.360000	-0.003915	-2.313924	-1.494722	-0.112573	0.796381	-1.503010	0.000000	-10.000000	-0.608333	30.900000	346.333344	1023.000000	1023.000000	2046.000000
8.380000	-0.001937	-1.144824	-1.009982	0.100792	1.135521	-1.371156	0.000000	-10.000000	-0.566667	30.666666	356.666656	1023.000000	1023.000000	2046.000000
8.400000	0.000425	0.251071	-0.544543	0.393171	1.449360	-1.046917	0.000000	-10.000000	-0.558333	29.816668	367.000000	1023.000000	1023.000000	2046.000000
8.420000	0.002076	1.226729	-0.271921	0.779394	1.618563	-0.899307	0.000000	-10.000000	-0.558333	29.583334	377.000000	1023.000000	1023.000000	2046.000000
8.440000	0.002671	1.578327	-0.183785	1.005216	1.638310	-0.881415	0.000000	-10.000000	-0.575000	29.133333	386.833344	1023.000000	1023.000000	2046.000000
8.460000	0.002371	1.401009	-0.161710	0.887042	1.511702	-0.836025	0.000000	-10.000000	-0.583333	29.416668	396.500000	1023.000000	1023.000000	2046.000000
8.480000	0.000578	0.341533	-0.345439	0.610144	1.155840	-1.079012	0.000000	-10.000000	-0.566667	29.266666	406.500000	1023.000000	1023.000000	2046.000000
8.500000	-0.001589	-0.938977	-0.630177	0.279404	0.826763	-1.414967	0.000000	-10.000000	-0.541667	29.200001	416.500000	1023.000000	1023.000000	2046.000000
8.520000	-0.003157	-1.865678	-0.889263	-0.002322	0.708638	-1.682730	0.000000	-10.000000	-0.491667	28.516666	426.166656	1023.000000	1023.000000	2046.000000
8.540000	-0.003649	-2.156522	-1.047288	-0.073957	0.793651	-1.828927	0.000000	-10.000000	-0.458333	27.650000	435.666656	1023.000000	1023.000000	2046.000000
8.560000	-0.003428	-2.025922	-1.006572	-0.029447	0.923622	-1.913525	0.000000	-10.000000	-0.441667	27.083334	444.833344	1023.000000	1023.000000	2046.000000
8.580000	-0.002954	-1.745639	-0.868399	-0.003733	0.997572	-1.871079	0.000000	-10.000000	-0.441667	26.750000	454.000000	1023.000000	1023.000000	2046.000000
8.600000	-0.002394	-1.414852	-0.705909	0.069061	1.086963	-1.864967	0.000000	-10.000000	-0.450000	26.933334	463.000000	1023.000000	1023.000000	2046.000000
8.620000	-0.001510	-0.892537	-0.485059	0.175094	1.267247	-1.849819	0.000000	-10.000000	-0.458333	27.233334	472.000000	1023.000000	1023.000000	2046.000000
8.640000	-0.000499	-0.294772	-0.220246	0.291358	1.437887	-1.803772	0.000000	-10.000000	-0.458333	27.550001	481.166656	1023.000000	1023.000000	2046.000000
8.660000	0.000695	0.410672	0.091355	0.441355	1.634099	-1.756137	0.000000	-10.000000	-0.458333	27.400000	490.333344	1023.000000	1023.000000	2046.000000
8.680000	0.001958	1.156914	0.427361	0.524639	1.840938	-1.636024	0.000000	-10.000000	-0.433333	27.083334	499.500000	1023.000000	1023.000000	2046.000000
8.700000	0.003422	2.022140	0.880032	0.610851	1.991374	-1.460117	0.000000	-10.000000	-0.416667	26.450001	508.500000	1023.000000	1023.000000	2046.000000
8.720000	0.005118	3.024537	1.291712	0.716232	2.249692	-1.233099	0.000000	-10.000000	-0.383333	26.183334	517.500000	1023.000000	1023.000000	2046.000000
8.740000	0.006862	4.055270	1.613696	0.850979	2.563418	-0.972824	0.000000	-10.000000	-0.350000	25.766668	526.333313	1023.000000	1023.000000	2046.000000
8.760000	0.008635	5.103178	1.963099	1.064138	2.871494	-0.795554	0.000000	-10.000000	-0.333333	24.966667	535.166687	1023.000000	1023.000000	2046.000000
8.780000	0.010164	6.006855	2.148743	1.252513	3.241274	-0.635676	0.000000	-10.000000	-0.308333	23.933334	543.666687	1023.000000	1023.000000	2046.000000
8.800000	0.011153	6.591543	2.183687	1.371124	3.534890	-0.498158	0.000000	-10.000000	-0.275000	22.516668	551.833313	1023.000000	1023.000000	2046.000000
8.820000	0.011624	6.869798	2.146308	1.445990	3.666932	-0.389431	0.000000	-10.000000	-0.208333	21.133333	559.500000	1023.000000	1023.000000	2046.000000
8.840000	0.011950	7.062634	2.167933	1.458247	3.724916	-0.288462	0.000000	-10.000000	-0.166667	19.283333	566.666687	1023.000000	1023.000000	2046.000000
8.860000	0.012336	7.290835	2.288227	1.438264	3.747627	-0.183282	0.000000	-10.000000	-0.141667	18.033333	573.333313	1023.000000	1023.000000	2046.000000
8.880000	0.012807	7.568687	2.497782	1.355102	3.728025	-0.012221	0.000000	-10.000000	-0.133333	17.233334	579.500000	1023.000000	1023.000000	2046.000000
8.900000	0.013454	7.951595	2.658432	1.347955	3.818360	0.126848	0.000000	-10.000000	-0.133333	17.350000	585.500000	1023.000000	1023.000000	2046.000000
8.920000	0.014174	8.377020	2.807226	1.413477	3.968589	0.187729	0.000000	-10.000000	-0.141667	17.250000	591.500000	1023.000000	1023.000000	2046.000000
8.940000	0.015197	8.981318	3.060110	1.558710	4.136401	0.226097	0.000000	-10.000000	-0.141667	17.116667	597.166687	1023.000000	1023.000000	2046.000000
8.960000	0.016489	9.745004	3.450331	1.719582	4.234314	0.340777	0.000000	-10.000000	-0.116667	16.250000	602.833313	1023.000000	1023.000000	2046.000000
8.980000	0.017794	10.516476	3.837551	1.829124	4.290117	0.559684	0.000000	-10.000000	-0.091667	14.866667	608.333313	1023.000000	1023.000000	2046.000000
9.000000	0.019023	11.242776	4.147091	1.970615	4.390568	0.734502	0.000000	-10.000000	-0.050000	12.483334	613.666687	1023.000000	1023.000000	2046.000000
9.020000	0.020396	12.053800	4.396965	2.106934	4.601882	0.948018	0.000000	-10.000000	-0.008333	8.933333	618.333313	1023.000000	1023.000000	2046.000000
9.040000	0.021537	12.728635	4.558940	2.293821	4.840277	1.035596	0.000000	-10.000000	0.041667	3.633333	621.833313	1023.000000	1023.000000	2046.000000
9.060000	0.022238	13.142751	4.654696	2.447702	4.990192	1.050160	0.000000	-10.000000	0.075000	-1.300000	624.000000	1023.000000	1023.000000	2046.000000
9.080000	0.022514	13.305517	4.744795	2.572607	5.034028	0.954088	0.000000	-10.000000	0.108333	-6.383333	624.833313	1023.000000	1023.000000	2046.000000
9.100000	0.022537	13.319167	4.814835	2.584153	5.012868	0.907311	0.000000	-10.000000	0.166667	-10.433333	625.000000	1023.000000	1023.000000	2046.000000
9.120000	0.022364	13.217175	4.731192	2.630557	4.972060	0.883366	0.000000	-10.000000	0.233333	-14.783333	625.000000	1023.000000	1023.000000	2046.000000
9.140000	0.021652	12.796224	4.380579	2.659377	4.699720	1.056547	0.000000	-10.000000	0.325000	-18.400000	625.000000	1023.000000	1023.000000	2046.000000
9.160000	0.020117	11.888972	3.789263	2.674250	4.400535	1.024924	0.000000	-10.000000	0.408333	-21.200001	616.833313	1023.000000	1023.000000	2046.000000
9.180000	0.017935	10.599449	3.147028	2.543880	4.054132	0.854409	0.000000	-10.000000	0.508333	-23.933334	606.000000	1023.000000	1023.000000	2046.000000
9.200000	0.015517	9.170774	2.621718	2.323525	3.706814	0.518717	0.000000	-10.000000	0.600000	-26.233334	592.166687	1023.000000	1023.000000	2046.000000
9.220000	0.012238	7.232544	1.987957	1.996988	3.167066	0.080532	0.000000	-10.000000	0.683333	-28.416666	583.500000	1023.000000	1023.000000	2046.000000
9.240000	0.008144	4.812854	1.349000	1.524511	2.375769	-0.436426	0.000000	-10.000000	0.758333	-30.316666	574.000000	1023.000000	1023.000000	2046.000000
9.260000	0.004242	2.507018	0.709643	1.057146	1.655518	-0.915290	0.000000	-10.000000	0.825000	-31.950001	564.000000	1023.000000	1023.000000	2046.000000
9.280000	0.001088	0.642791	0.062980	0.679223	1.179208	-1.278620	0.000000	-10.000000	0.900000	-33.316666	553.166687	1023.000000	1023.000000	2046.000000
9.300000	-0.001445	-0.854227	-0.547024	0.347824	0.876406	-1.531433	0.000000	-10.000000	0.941667	-34.250000	542.166687	1023.000000	1023.000000	2046.000000
9.320000	-0.003619	-2.138649	-1.091824	0.103617	0.646441	-1.796883	0.000000	-10.000000	0.975000	-34.983334	530.666687	1023.000000	1023.000000	2046.000000
9.340000	-0.005561	-3.286723	-1.499276	-0.028957	0.361552	-2.120042	0.000000	-10.000000	0.983333	-35.600002	519.000000	1023.000000	1023.000000	2046.000000
9.360000	-0.007197	-4.253402	-1.849043	-0.179193	0.126125	-2.351292	0.000000	-10.000000	1.008333	-35.866669	507.000000	1023.000000	1023.000000	2046.000000
9.380000	-0.008760	-5.176944	-2.167321	-0.310489	-0.135761	-2.563373	0.000000	-10.000000	1.025000	-36.116669	495.000000	1023.000000	1023.000000	2046.000000
9.400000	-0.010059	-5.944615	-2.448347	-0.492709	-0.333283	-2.670275	0.000000	-10.000000	1.041667	-36.400002	483.000000	1023.000000	1023.000000	2046.000000
9.420000	-0.011199	-6.618770	-2.729966	-0.630701	-0.488251	-2.769851	0.000000	-10.000000	1.050000	-36.566669	471.000000	1023.000000	1023.000000	2046.000000
9.440000	-0.012360	-7.304810	-3.034136	-0.781750	-0.613469	-2.875455	0.000000	-10.000000	1.050000	-36.716667	458.833344	1023.000000	1023.000000	2046.000000
9.460000	-0.013204	-7.803524	-3.363317	-0.909559	-0.593279	-2.937369	0.000000	-10.000000	1.050000	-36.583332	446.500000	1023.000000	1023.000000	2046.000000
9.480000	-0.013925	-8.229911	-3.742083	-0.911312	-0.554914	-3.021602	0.000000	-10.000000	1.058333	-36.549999	434.166656	1023.000000	1023.000000	2046.000000
9.500000	-0.014655	-8.661243	-3.940000	-0.911858	-0.732682	-3.076703	0.000000	-10.000000	1.058333	-36.400002	422.000000	1023.000000	1023.000000	2046.000000
9.520000	-0.015549	-9.189416	-4.199599	-0.962379	-0.952788	-3.074649	0.000000	-10.000000	1.058333	-36.400002	410.000000	1023.000000	1023.000000	2046.000000
9.540000	-0.016820	-9.940525	-4.594368	-1.106072	-1.218556	-3.021529	0.000000	-10.000000	1.033333	-36.250000	398.000000	1023.000000	1023.000000	2046.000000
9.560000	-0.018398	-10.873098	-5.196066	-1.249982	-1.372325	-3.054725	0.000000	-10.000000	1.016667	-35.950001	386.000000	1023.000000	1023.000000	2046.000000
9.580000	-0.020007	-11.824032	-5.729374	-1.357147	-1.588939	-3.148573	0.000000	-10.000000	0.983333	-35.483334	374.000000	1023.000000	1023.000000	2046.000000
9.600000	-0.021712	-12.831830	-6.224410	-1.516247	-1.821942	-3.269231	0.000000	-10.000000	0.966667	-35.033333	362.000000	1023.000000	1023.000000	2046.000000
9.620000	-0.023326	-13.785659	-6.613869	-1.703627	-2.126797	-3.341366	0.000000	-10.000000	0.933333	-34.450001	350.166656	1023.000000	1023.000000	2046.000000
9.640000	-0.024921	-14.728465	-6.919823	-1.916703	-2.522784	-3.369155	0.000000	-10.000000	0.900000	-33.816666	338.666656	1023.000000	1023.000000	2046.000000
9.660000	-0.026183	-15.474262	-7.161870	-2.083541	-2.856819	-3.372033	0.000000	-10.000000	0.850000	-33.333332	327.333344	1023.000000	1023.000000	2046.000000
9.680000	-0.027275	-16.119278	-7.417439	-2.308704	-3.097975	-3.295160	0.000000	-10.000000	0.825000	-32.866665	316.166656	1023.000000	1023.000000	2046.000000
9.700000	-0.027995	-16.545101	-7.654307	-2.363158	-3.227180	-3.300454	0.000000	-10.000000	0.825000	-32.716667	305.166656	1023.000000	1023.000000	2046.000000
9.720000	-0.028653	-16.934151	-7.897609	-2.357014	-3.294889	-3.384638	0.000000	-10.000000	0.833333	-32.433334	294.333344	1023.000000	1023.000000	2046.000000
9.740000	-0.029173	-17.241222	-8.039643	-2.356891	-3.421279	-3.423409	0.000000	-10.000000	0.825000	-32.349998	283.500000	1023.000000	1023.000000	2046.000000
9.760000	-0.029568	-17.474813	-8.098580	-2.307131	-3.603417	-3.465685	0.000000	-10.000000	0.800000	-31.983334	272.666656	1023.000000	1023.000000	2046.000000
9.780000	-0.030006	-17.733614	-8.176628	-2.302091	-3.761571	-3.493324	0.000000	-10.000000	0.783333	-31.633333	262.000000	1023.000000	1023.000000	2046.000000
9.800000	-0.030457	-18.000351	-8.255729	-2.329121	-3.940707	-3.474793	0.000000	-10.000000	0.775000	-31.300001	251.500000	1023.000000	1023.000000	2046.000000
9.820000	-0.030907	-18.266016	-8.332655	-2.362636	-4.100764	-3.469960	0.000000	-10.000000	0.758333	-30.750000	241.000000	1023.000000	1023.000000	2046.000000
9.840000	-0.031393	-18.552996	-8.454689	-2.409572	-4.246899	-3.441836	0.000000	-10.000000	0.733333	-30.200001	230.666672	1023.000000	1023.000000	2046.000000
9.860000	-0.031738	-18.757015	-8.596283	-2.433906	-4.288173	-3.438655	0.000000	-10.000000	0.691667	-29.683334	220.500000	1023.000000	1023.000000	2046.000000
9.880000	-0.032267	-19.069660	-8.772306	-2.470436	-4.336930	-3.489988	0.000000	-10.000000	0.666667	-29.250000	210.666672	1023.000000	1023.000000	2046.000000
9.900000	-0.032807	-19.389179	-8.929239	-2.472935	-4.417999	-3.569006	0.000000	-10.000000	0.641667	-28.900000	201.000000	1023.000000	1023.000000	2046.000000
9.920000	-0.033426	-19.755009	-9.136000	-2.442657	-4.458797	-3.717556	0.000000	-10.000000	0.641667	-28.500000	191.333328	1023.000000	1023.000000	2046.000000
9.940000	-0.033875	-20.020201	-9.238909	-2.518794	-4.527759	-3.734738	0.000000	-10.000000	0.616667	-28.033335	181.833328	1023.000000	1023.000000	2046.000000
9.960000	-0.034465	-20.368677	-9.410723	-2.538463	-4.579148	-3.840343	0.000000	-10.000000	0.591667	-27.583334	172.500000	1023.000000	1023.000000	2046.000000
9.980000	-0.035063	-20.722021	-9.564880	-2.578767	-4.647953	-3.930422	0.000000	-10.000000	0.550000	-26.900000	163.333328	1023.000000	1023.000000	2046.000000
10.000000	-0.035601	-21.040066	-9.701718	-2.630486	-4.710660	-3.997201	0.000000	-10.000000	0.525000	-26.300001	154.333328	1023.000000	1023.000000	2046.000000
10.020000	-0.036147	-21.362877	-9.810708	-2.639105	-4.801692	-4.111371	0.000000	-10.000000	0.516667	-25.666668	145.500000	1023.000000	1023.000000	2046.000000
10.040000	-0.036713	-21.697578	-9.904103	-2.720619	-4.911034	-4.161823	0.000000	-10.000000	0.500000	-25.150002	137.000000	1023.000000	1023.000000	2046.000000
10.060000	-0.037116	-21.935471	-9.937646	-2.848144	-5.052205	-4.097474	0.000000	-10.000000	0.491667	-24.666668	128.500000	1023.000000	1023.000000	2046.000000
10.080000	-0.037574	-22.205936	-10.064164	-2.908284	-5.091720	-4.141769	0.000000	-10.000000	0.466667	-24.066668	120.166664	1023.000000	1023.000000	2046.000000
10.100000	-0.037919	-22.410397	-10.233714	-2.932658	-5.000324	-4.243702	0.000000	-10.000000	0.441667	-23.350000	112.166664	1023.000000	1023.000000	2046.000000
10.120000	-0.038594	-22.809320	-10.332355	-2.966416	-5.128419	-4.382131	0.000000	-10.000000	0.408333	-22.566668	104.500000	1023.000000	1023.000000	2046.000000
10.140000	-0.040129	-23.716131	-10.521020	-3.123818	-5.473050	-4.598244	0.000000	-10.000000	0.366667	-21.650000	97.000000	1023.000000	1023.000000	2046.000000
10.160000	-0.042081	-24.870024	-10.680408	-3.438297	-5.948943	-4.802376	0.000000	-10.000000	0.316667	-20.483334	89.666664	1023.000000	1023.000000	2046.000000
10.180000	-0.044185	-26.113407	-10.931638	-3.828308	-6.321448	-5.032013	0.000000	-10.000000	0.291667	-19.350000	82.833336	1023.000000	1023.000000	2046.000000
10.200000	-0.046126	-27.260422	-11.188811	-4.217991	-6.540708	-5.312912	0.000000	-10.000000	0.258333	-18.300001	76.500000	1023.000000	1023.000000	2046.000000
10.220000	-0.046934	-27.737797	-11.439927	-4.323617	-6.428428	-5.545824	0.000000	-10.000000	0.250000	-17.700001	68.500000	1023.000000	1023.000000	2046.000000
10.240000	-0.047393	-28.009121	-11.519703	-4.346249	-6.437033	-5.706136	0.000000	-10.000000	0.216667	-17.100000	60.500000	1023.000000	1023.000000	2046.000000
10.260000	-0.047382	-28.002661	-11.597254	-4.229191	-6.458693	-5.717523	0.000000	-10.000000	0.208333	-16.783335	54.500000	1023.000000	1023.000000	2046.000000
10.280000	-0.047562	-28.109049	-11.749705	-4.183599	-6.635437	-5.540308	0.000000	-10.000000	0.208333	-16.366667	50.833332	1023.000000	1023.000000	2046.000000
10.300000	-0.048401	-28.604887	-12.036281	-4.121532	-6.803391	-5.643683	0.000000	-10.000000	0.200000	-15.750000	47.333332	1023.000000	1023.000000	2046.000000
10.320000	-0.050544	-29.871532	-12.261628	-4.258846	-7.261783	-6.089275	0.000000	-10.000000	0.175000	-14.566667	42.166668	1023.000000	1023.000000	2046.000000
10.340000	-0.054140	-31.996943	-12.713656	-4.766375	-7.905750	-6.611162	0.000000	-10.000000	0.133333	-12.750000	37.333332	1023.000000	1023.000000	2046.000000
10.360000	-0.057137	-33.768097	-13.264862	-5.290875	-8.241590	-6.970768	0.000000	-10.000000	0.108333	-11.166667	33.000000	1023.000000	1023.000000	2046.000000
10.380000	-0.059080	-34.916237	-13.725931	-5.534173	-8.325417	-7.330717	0.000000	-10.000000	0.100000	-10.166667	29.333334	1023.000000	1023.000000	2046.000000
10.400000	-0.060268	-35.618580	-14.001652	-5.695324	-8.362109	-7.559494	0.000000	-10.000000	0.100000	-10.183333	25.833334	1023.000000	1023.000000	2046.000000
10.420000	-0.061114	-36.118248	-14.160222	-5.817143	-8.454237	-7.686647	0.000000	-10.000000	0.100000	-10.483334	22.500000	1023.000000	1023.000000	2046.000000
10.440000	-0.061761	-36.501019	-14.312584	-6.001065	-8.541703	-7.645669	0.000000	-10.000000	0.091667	-10.683333	18.833334	1023.000000	1023.000000	2046.000000
10.460000	-0.062328	-36.835922	-14.567254	-6.074345	-8.462356	-7.731966	0.000000	-10.000000	0.083333	-10.383333	15.333333	1023.000000	1023.000000	2046.000000
10.480000	-0.062665	-37.035076	-14.678526	-6.017400	-8.420481	-7.918670	0.000000	-10.000000	0.066667	-9.766666	11.833333	1023.000000	1023.000000	2046.000000
10.500000	-0.062704	-37.058331	-14.647421	-6.051327	-8.428563	-7.931018	0.000000	-10.000000	0.066667	-9.083333	8.666667	1023.000000	1023.000000	2046.000000
10.520000	-0.062661	-37.032860	-14.576117	-6.119065	-8.443209	-7.894470	0.000000	-10.000000	0.058333	-8.350000	5.500000	1023.000000	1023.000000	2046.000000
10.540000	-0.062283	-36.809261	-14.591700	-6.165431	-8.255015	-7.797114	0.000000	-10.000000	0.058333	-7.516667	2.833333	1023.000000	1023.000000	2046.000000
10.560000	-0.061537	-36.368370	-14.537974	-6.076755	-8.039098	-7.714543	0.000000	-10.000000	0.041667	-6.666667	0.500000	1023.000000	1023.000000	2046.000000
10.580000	-0.060714	-35.882099	-14.393641	-5.888564	-7.894480	-7.705412	0.000000	-10.000000	0.041667	-6.150000	-1.500000	1023.000000	1023.000000	2046.000000
10.600000	-0.060055	-35.492489	-14.279741	-5.794621	-7.799426	-7.618702	0.000000	-10.000000	0.033333	-5.733334	-3.500000	1023.000000	1023.000000	2046.000000
10.620000	-0.059798	-35.340481	-14.305130	-5.824966	-7.745906	-7.464478	0.000000	-10.000000	0.025000	-4.633333	-5.166667	1023.000000	1023.000000	2046.000000
10.640000	-0.059921	-35.413395	-14.453884	-5.933683	-7.714411	-7.311419	0.000000	-10.000000	0.008333	-2.100000	-6.333333	1023.000000	1023.000000	2046.000000
10.660000	-0.060230	-35.595726	-14.731191	-5.962909	-7.610661	-7.290965	0.000000	-10.000000	-0.016667	0.700000	-6.833333	1023.000000	1023.000000	2046.000000
10.680000	-0.060216	-35.587666	-14.874412	-5.955623	-7.484366	-7.273265	0.000000	-10.000000	-0.041667	3.683333	-7.000000	1023.000000	1023.000000	2046.000000
10.700000	-0.060066	-35.499252	-14.780998	-5.984085	-7.524559	-7.209613	0.000000	-10.000000	-0.066667	6.650000	-7.000000	1023.000000	1023.000000	2046.000000
10.720000	-0.059851	-35.371937	-14.613238	-6.086043	-7.587414	-7.085239	0.000000	-10.000000	-0.100000	10.250000	-7.000000	1023.000000	1023.000000	2046.000000
10.740000	-0.059297	-35.044685	-14.409451	-6.154339	-7.590264	-6.890630	0.000000	-10.000000	-0.150000	13.766667	-7.000000	1023.000000	1023.000000	2046.000000
10.760000	-0.058555	-34.605732	-14.268833	-6.127250	-7.433144	-6.776507	0.000000	-10.000000	-0.208333	16.350000	-7.000000	1023.000000	1023.000000	2046.000000
10.780000	-0.057478	-33.969406	-14.051173	-6.005039	-7.195791	-6.717401	0.000000	-10.000000	-0.266667	18.550001	-1.666667	1023.000000	1023.000000	2046.000000
10.800000	-0.056118	-33.165459	-13.692080	-5.883603	-7.002257	-6.587519	0.000000	-10.000000	-0.291667	20.116667	9.500000	1023.000000	1023.000000	2046.000000
10.820000	-0.054442	-32.175301	-13.211247	-5.727173	-6.818922	-6.417958	0.000000	-10.000000	-0.333333	21.616667	23.000000	1023.000000	1023.000000	2046.000000
10.840000	-0.052517	-31.037386	-12.746350	-5.619959	-6.559092	-6.111985	0.000000	-10.000000	-0.333333	22.583334	33.666668	1023.000000	1023.000000	2046.000000
10.860000	-0.050444	-29.812483	-12.342055	-5.419958	-6.228355	-5.822115	0.000000	-10.000000	-0.366667	23.550001	41.166668	1023.000000	1023.000000	2046.000000
10.880000	-0.048327	-28.561071	-11.940237	-5.174592	-5.861836	-5.584407	0.000000	-10.000000	-0.400000	24.716667	49.000000	1023.000000	1023.000000	2046.000000
10.900000	-0.046245	-27.330811	-11.581006	-4.847576	-5.447165	-5.455063	0.000000	-10.000000	-0.450000	25.933334	57.000000	1023.000000	1023.000000	2046.000000
10.920000	-0.043977	-25.990629	-11.023021	-4.512243	-5.175982	-5.279382	0.000000	-10.000000	-0.466667	26.983334	65.333336	1023.000000	1023.000000	2046.000000
10.940000	-0.041821	-24.716011	-10.494273	-4.278002	-4.903593	-5.040143	0.000000	-10.000000	-0.483333	27.516666	74.000000	1023.000000	1023.000000	2046.000000
10.960000	-0.039647	-23.431572	-10.047128	-4.073685	-4.587064	-4.723695	0.000000	-10.000000	-0.508333	28.116667	83.166664	1023.000000	1023.000000	2046.000000
10.980000	-0.037444	-22.129417	-9.614701	-3.876565	-4.230879	-4.407271	0.000000	-10.000000	-0.541667	28.650000	92.333336	1023.000000	1023.000000	2046.000000
11.000000	-0.035422	-20.934525	-9.232049	-3.521815	-3.860504	-4.320156	0.000000	-10.000000	-0.566667	29.366667	101.833336	1023.000000	1023.000000	2046.000000
11.020000	-0.033435	-19.760239	-8.764419	-3.250095	-3.580906	-4.164819	0.000000	-10.000000	-0.600000	29.700001	111.500000	1023.000000	1023.000000	2046.000000
11.040000	-0.031462	-18.593920	-8.271396	-3.007586	-3.341570	-3.973368	0.000000	-10.000000	-0.625000	30.166668	121.500000	1023.000000	1023.000000	2046.000000
11.060000	-0.029415	-17.384064	-7.777483	-2.858773	-3.092282	-3.655526	0.000000	-10.000000	-0.633333	30.683334	131.500000	1023.000000	1023.000000	2046.000000
11.080000	-0.027470	-16.234674	-7.411707	-2.618948	-2.737838	-3.466180	0.000000	-10.000000	-0.633333	31.166668	141.666672	1023.000000	1023.000000	2046.000000
11.100000	-0.026071	-15.407694	-7.177197	-2.369728	-2.452018	-3.408751	0.000000	-10.000000	-0.641667	31.633333	152.000000	1023.000000	1023.000000	2046.000000
11.120000	-0.025205	-14.896170	-6.925965	-2.212423	-2.346689	-3.411093	0.000000	-10.000000	-0.658333	31.850000	162.500000	1023.000000	1023.000000	2046.000000
11.140000	-0.024661	-14.574433	-6.500487	-2.196498	-2.406502	-3.470946	0.000000	-10.000000	-0.675000	32.616669	173.000000	1023.000000	1023.000000	2046.000000
11.160000	-0.023656	-13.980900	-5.993983	-2.289844	-2.334144	-3.362928	0.000000	-10.000000	-0.691667	33.150002	183.666672	1023.000000	1023.000000	2046.000000
11.180000	-0.022613	-13.364274	-5.631559	-2.307465	-2.120335	-3.304915	0.000000	-10.000000	-0.716667	33.566666	194.666672	1023.000000	1023.000000	2046.000000
11.200000	-0.020613	-12.182278	-5.241579	-2.060502	-1.720752	-3.159444	0.000000	-10.000000	-0.708333	33.466667	205.833328	1023.000000	1023.000000	2046.000000
11.220000	-0.018518	-10.944008	-4.756231	-1.674311	-1.455509	-3.057956	0.000000	-10.000000	-0.716667	33.183334	217.000000	1023.000000	1023.000000	2046.000000
11.240000	-0.016734	-9.889933	-4.381299	-1.284814	-1.295226	-2.928595	0.000000	-10.000000	-0.700000	33.483334	228.000000	1023.000000	1023.000000	2046.000000
11.260000	-0.015278	-9.029139	-4.071170	-1.178495	-1.148935	-2.630538	0.000000	-10.000000	-0.733333	33.816669	239.166672	1023.000000	1023.000000	2046.000000
11.280000	-0.015034	-8.884931	-4.060629	-1.091298	-1.090746	-2.642257	0.000000	-10.000000	-0.733333	34.450001	250.500000	1023.000000	1023.000000	2046.000000
11.300000	-0.016546	-9.778698	-4.340976	-1.119069	-1.297549	-3.021103	0.000000	-10.000000	-0.741667	34.466667	262.000000	1023.000000	1023.000000	2046.000000
11.320000	-0.018745	-11.078313	-4.533095	-1.472655	-1.704552	-3.368011	0.000000	-10.000000	-0.708333	34.350002	273.500000	1023.000000	1023.000000	2046.000000
11.340000	-0.019762	-11.679338	-4.639973	-1.713390	-1.798737	-3.527237	0.000000	-10.000000	-0.683333	34.049999	285.000000	1023.000000	1023.000000	2046.000000
11.360000	-0.019572	-11.566928	-4.577361	-1.839198	-1.694510	-3.455859	0.000000	-10.000000	-0.666667	33.716667	296.333344	1023.000000	1023.000000	2046.000000
11.380000	-0.018989	-11.222582	-4.482227	-1.721624	-1.512317	-3.506414	0.000000	-10.000000	-0.675000	33.566666	307.666656	1023.000000	1023.000000	2046.000000
11.400000	-0.018214	-10.764746	-4.241957	-1.589004	-1.419845	-3.513941	0.000000	-10.000000	-0.675000	33.566666	318.833344	1023.000000	1023.000000	2046.000000
11.420000	-0.017246	-10.192197	-3.929971	-1.457166	-1.343237	-3.461824	0.000000	-10.000000	-0.691667	33.416668	330.000000	1023.000000	1023.000000	2046.000000
11.440000	-0.016043	-9.481390	-3.621966	-1.437243	-1.171177	-3.251004	0.000000	-10.000000	-0.658333	33.299999	341.166656	1023.000000	1023.000000	2046.000000
11.460000	-0.014617	-8.638626	-3.390429	-1.302939	-0.829108	-3.116149	0.000000	-10.000000	-0.658333	32.966667	352.333344	1023.000000	1023.000000	2046.000000
11.480000	-0.013066	-7.721875	-3.122224	-1.101712	-0.435315	-3.062624	0.000000	-10.000000	-0.641667	32.766666	363.500000	1023.000000	1023.000000	2046.000000
11.500000	-0.011439	-6.760489	-2.660220	-0.849132	-0.202472	-3.048666	0.000000	-10.000000	-0.650000	32.350002	374.500000	1023.000000	1023.000000	2046.000000
11.520000	-0.009445	-5.582207	-2.126305	-0.734747	0.073977	-2.795133	0.000000	-10.000000	-0.641667	31.916668	385.333344	1023.000000	1023.000000	2046.000000
11.540000	-0.007351	-4.344420	-1.632747	-0.609977	0.369473	-2.471169	0.000000	-10.000000	-0.616667	31.650000	396.000000	1023.000000	1023.000000	2046.000000
11.560000	-0.005189	-3.066748	-1.239639	-0.368993	0.757562	-2.215677	0.000000	-10.000000	-0.591667	31.266666	406.500000	1023.000000	1023.000000	2046.000000
11.580000	-0.003058	-1.807544	-0.880550	-0.117454	1.175199	-1.984740	0.000000	-10.000000	-0.566667	30.866667	417.000000	1023.000000	1023.000000	2046.000000
11.600000	-0.001505	-0.889595	-0.665593	0.162651	1.525969	-1.912621	0.000000	-10.000000	-0.541667	30.016668	427.333344	1023.000000	1023.000000	2046.000000
11.620000	-0.000332	-0.196293	-0.542177	0.257769	1.739938	-1.651823	0.000000	-10.000000	-0.516667	29.216667	437.500000	1023.000000	1023.000000	2046.000000
11.640000	0.000467	0.275981	-0.534474	0.228418	1.921497	-1.339460	0.000000	-10.000000	-0.483333	28.233334	447.500000	1023.000000	1023.000000	2046.000000
11.660000	0.001211	0.715981	-0.523450	0.263463	2.132497	-1.156528	0.000000	-10.000000	-0.458333	27.483334	457.166656	1023.000000	1023.000000	2046.000000
11.680000	0.002065	1.220646	-0.353696	0.350648	2.320656	-1.096962	0.000000	-10.000000	-0.450000	27.400000	466.500000	1023.000000	1023.000000	2046.000000
11.700000	0.002991	1.767390	-0.021950	0.427100	2.348038	-0.985799	0.000000	-10.000000	-0.475000	27.516666	475.500000	1023.000000	1023.000000	2046.000000
11.720000	0.004003	2.365644	0.330598	0.526913	2.420639	-0.912506	0.000000	-10.000000	-0.491667	28.016666	484.666656	1023.000000	1023.000000	2046.000000
11.740000	0.005447	3.219475	0.795513	0.547763	2.511038	-0.634838	0.000000	-10.000000	-0.508333	27.883333	494.000000	1023.000000	1023.000000	2046.000000
11.760000	0.007178	4.242031	1.283139	0.621603	2.684396	-0.347106	0.000000	-10.000000	-0.500000	28.183334	503.333344	1023.000000	1023.000000	2046.000000
11.780000	0.009216	5.446739	1.747749	0.856022	3.010214	-0.167245	0.000000	-10.000000	-0.500000	28.133333	512.666687	1023.000000	1023.000000	2046.000000
11.800000	0.011414	6.745841	2.279656	1.154312	3.326040	-0.014168	0.000000	-10.000000	-0.491667	28.383333	522.000000	1023.000000	1023.000000	2046.000000
11.820000	0.013605	8.040277	2.815055	1.510369	3.597803	0.117051	0.000000	-10.000000	-0.475000	28.150000	531.500000	1023.000000	1023.000000	2046.000000
11.840000	0.016083	9.505129	3.460233	1.800688	3.826051	0.418156	0.000000	-10.000000	-0.433333	27.533335	541.000000	1023.000000	1023.000000	2046.000000
11.860000	0.018477	10.920059	3.943794	2.076338	4.192331	0.707596	0.000000	-10.000000	-0.391667	26.666668	550.333313	1023.000000	1023.000000	2046.000000
11.880000	0.020412	12.063299	4.271492	2.379516	4.596248	0.816043	0.000000	-10.000000	-0.333333	25.600000	559.333313	1023.000000	1023.000000	2046.000000
11.900000	0.021955	12.975300	4.722883	2.646975	4.792600	0.812842	0.000000	-10.000000	-0.291667	24.333334	568.166687	1023.000000	1023.000000	2046.000000
11.920000	0.023350	13.800147	5.210614	2.719740	4.958482	0.911312	0.000000	-10.000000	-0.258333	23.200001	574.000000	1023.000000	1023.000000	2046.000000
11.940000	0.024636	14.559946	5.612535	2.876956	5.117206	0.953250	0.000000	-10.000000	-0.191667	20.450001	581.833313	1023.000000	1023.000000	2046.000000
11.960000	0.025541	15.094541	5.720173	3.029680	5.134549	1.210139	0.000000	-10.000000	-0.125000	17.283333	588.666687	1023.000000	1023.000000	2046.000000
11.980000	0.025555	15.102840	5.574540	3.189316	5.060406	1.278580	0.000000	-10.000000	-0.041667	12.850000	597.000000	1023.000000	1023.000000	2046.000000
12.000000	0.024417	14.430220	5.251266	3.216687	4.854228	1.108037	0.000000	-10.000000	-0.008333	8.750000	601.833313	1023.000000	1023.000000	2046.000000
12.020000	0.022886	13.525336	5.000887	3.036800	4.633916	0.853733	0.000000	-10.000000	0.033333	3.483333	605.500000	1023.000000	1023.000000	2046.000000
12.040000	0.020419	12.067681	4.571784	2.694563	4.269809	0.531525	0.000000	-10.000000	0.058333	-1.266667	607.833313	1023.000000	1023.000000	2046.000000
12.060000	0.017261	10.201345	4.102084	2.233896	3.699925	0.165440	0.000000	-10.000000	0.091667	-6.233334	608.833313	1023.000000	1023.000000	2046.000000
12.080000	0.014099	8.332492	3.527768	1.789253	3.223169	-0.207698	0.000000	-10.000000	0.133333	-10.183333	609.000000	1023.000000	1023.000000	2046.000000
12.100000	0.011659	6.890557	2.926311	1.464452	2.974447	-0.474654	0.000000	-10.000000	0.191667	-14.216667	609.000000	1023.000000	1023.000000	2046.000000
12.120000	0.009817	5.801663	2.374006	1.241905	2.907415	-0.721664	0.000000	-10.000000	0.233333	-16.766666	609.000000	1023.000000	1023.000000	2046.000000
12.140000	0.008219	4.857206	1.980522	1.091856	2.737379	-0.952552	0.000000	-10.000000	0.275000	-18.266666	601.166687	1023.000000	1023.000000	2046.000000
12.160000	0.006750	3.989213	1.746755	0.971053	2.451809	-1.180404	0.000000	-10.000000	0.325000	-19.766666	591.333313	1023.000000	1023.000000	2046.000000
12.180000	0.005448	3.219677	1.511367	0.778971	2.197951	-1.268612	0.000000	-10.000000	0.375000	-21.150000	579.000000	1023.000000	1023.000000	2046.000000
12.200000	0.004237	2.504082	1.150517	0.593385	2.105562	-1.345381	0.000000	-10.000000	0.425000	-22.766666	572.166687	1023.000000	1023.000000	2046.000000
12.220000	0.003117	1.841879	0.844911	0.515217	2.014266	-1.532515	0.000000	-10.000000	0.475000	-24.000000	564.666687	1023.000000	1023.000000	2046.000000
12.240000	0.002025	1.196514	0.612041	0.453065	1.860634	-1.729226	0.000000	-10.000000	0.541667	-25.533333	556.666687	1023.000000	1023.000000	2046.000000
12.260000	0.001103	0.651677	0.417120	0.288523	1.691563	-1.745529	0.000000	-10.000000	0.608333	-27.216667	548.000000	1023.000000	1023.000000	2046.000000
12.280000	0.000448	0.264512	0.081591	0.131286	1.753351	-1.701717	0.000000	-10.000000	0.691667	-29.100000	538.833313	1023.000000	1023.000000	2046.000000
12.300000	-0.000481	-0.284487	-0.321806	0.157615	1.746746	-1.867042	0.000000	-10.000000	0.775000	-30.933334	529.166687	1023.000000	1023.000000	2046.000000
12.320000	-0.001106	-0.653549	-0.448814	0.097276	1.506892	-1.808903	0.000000	-10.000000	0.850000	-32.666668	518.833313	1023.000000	1023.000000	2046.000000
12.340000	-0.002019	-1.193280	-0.879402	0.003954	1.408601	-1.726432	0.000000	-10.000000	0.908333	-33.983334	508.000000	1023.000000	1023.000000	2046.000000
12.360000	-0.003409	-2.014667	-1.437008	0.025531	1.280274	-1.883464	0.000000	-10.000000	0.941667	-35.049999	496.666656	1023.000000	1023.000000	2046.000000
12.380000	-0.005097	-3.012440	-1.926469	-0.019761	0.960499	-2.026710	0.000000	-10.000000	1.000000	-35.833336	485.000000	1023.000000	1023.000000	2046.000000
12.400000	-0.006926	-4.093476	-2.483420	-0.279887	0.630693	-1.960862	0.000000	-10.000000	1.033333	-36.500000	473.000000	1023.000000	1023.000000	2046.000000
12.420000	-0.008641	-5.106838	-3.094387	-0.525155	0.432989	-1.920284	0.000000	-10.000000	1.066667	-36.833336	460.833344	1023.000000	1023.000000	2046.000000
12.440000	-0.010342	-6.112033	-3.613396	-0.694021	0.194881	-1.999498	0.000000	-10.000000	1.075000	-37.133335	448.500000	1023.000000	1023.000000	2046.000000
12.460000	-0.012103	-7.152584	-3.930837	-0.812263	-0.243675	-2.165809	0.000000	-10.000000	1.075000	-37.116669	436.166656	1023.000000	1023.000000	2046.000000
12.480000	-0.013665	-8.075871	-4.247142	-1.055151	-0.688390	-2.085188	0.000000	-10.000000	1.083333	-37.316666	423.666656	1023.000000	1023.000000	2046.000000
12.500000	-0.014960	-8.841455	-4.698558	-1.106062	-0.814340	-2.222495	0.000000	-10.000000	1.083333	-37.100002	411.333344	1023.000000	1023.000000	2046.000000
12.520000	-0.015975	-9.441433	-4.882114	-1.112202	-1.101662	-2.345455	0.000000	-10.000000	1.083333	-36.916668	398.833344	1023.000000	1023.000000	2046.000000
12.540000	-0.016635	-9.831181	-4.966125	-1.245534	-1.361817	-2.257705	0.000000	-10.000000	1.066667	-36.683334	386.500000	1023.000000	1023.000000	2046.000000
12.560000	-0.017153	-10.137310	-5.138403	-1.293108	-1.473666	-2.232132	0.000000	-10.000000	1.033333	-36.266670	374.166656	1023.000000	1023.000000	2046.000000
12.580000	-0.017617	-10.411799	-5.360241	-1.282602	-1.539799	-2.229157	0.000000	-10.000000	1.008333	-35.966667	362.000000	1023.000000	1023.000000	2046.000000
12.600000	-0.018156	-10.730457	-5.531748	-1.172638	-1.648733	-2.377338	0.000000	-10.000000	0.983333	-35.300003	350.000000	1023.000000	1023.000000	2046.000000
12.620000	-0.018665	-11.030850	-5.610071	-1.139838	-1.843703	-2.437238	0.000000	-10.000000	0.950000	-34.850002	338.333344	1023.000000	1023.000000	2046.000000
12.640000	-0.019140	-11.311720	-5.679386	-1.196391	-2.044061	-2.391882	0.000000	-10.000000	0.916667	-34.183334	326.666656	1023.000000	1023.000000	2046.000000
12.660000	-0.019756	-11.675706	-5.858509	-1.227529	-2.178515	-2.411152	0.000000	-10.000000	0.883333	-33.716667	315.333344	1023.000000	1023.000000	2046.000000
12.680000	-0.020277	-11.983527	-6.089136	-1.274022	-2.222395	-2.397974	0.000000	-10.000000	0.850000	-33.150002	304.000000	1023.000000	1023.000000	2046.000000
12.700000	-0.020990	-12.405367	-6.281697	-1.263196	-2.370537	-2.489937	0.000000	-10.000000	0.808333	-32.700001	293.000000	1023.000000	1023.000000	2046.000000
12.720000	-0.021722	-12.837626	-6.457733	-1.245851	-2.525306	-2.608737	0.000000	-10.000000	0.783333	-32.116669	282.166656	1023.000000	1023.000000	2046.000000
12.740000	-0.022444	-13.264543	-6.594894	-1.271376	-2.692142	-2.706130	0.000000	-10.000000	0.775000	-31.650002	271.333344	1023.000000	1023.000000	2046.000000
12.760000	-0.023072	-13.635386	-6.732857	-1.379087	-2.848966	-2.674474	0.000000	-10.000000	0.766667	-31.233334	260.833344	1023.000000	1023.000000	2046.000000
12.780000	-0.023789	-14.059534	-6.987776	-1.484609	-2.882223	-2.704926	0.000000	-10.000000	0.741667	-30.766666	250.500000	1023.000000	1023.000000	2046.000000
12.800000	-0.024437	-14.442352	-7.172393	-1.507952	-2.939770	-2.822237	0.000000	-10.000000	0.708333	-30.400002	240.166672	1023.000000	1023.000000	2046.000000
12.820000	-0.024965	-14.754444	-7.157755	-1.517695	-3.103199	-2.975795	0.000000	-10.000000	0.683333	-30.033335	229.833328	1023.000000	1023.000000	2046.000000
12.840000	-0.025790	-15.241696	-7.300407	-1.653114	-3.273767	-3.014408	0.000000	-10.000000	0.666667	-29.650000	219.500000	1023.000000	1023.000000	2046.000000
12.860000	-0.027273	-16.118149	-7.555262	-1.849508	-3.571229	-3.142150	0.000000	-10.000000	0.650000	-29.150000	209.833328	1023.000000	1023.000000	2046.000000
12.880000	-0.029300	-17.316542	-7.909149	-2.052551	-3.932800	-3.422044	0.000000	-10.000000	0.625000	-28.633333	200.166672	1023.000000	1023.000000	2046.000000
12.900000	-0.031564	-18.654396	-8.244850	-2.278876	-4.288792	-3.841878	0.000000	-10.000000	0.616667	-28.150002	190.833328	1023.000000	1023.000000	2046.000000
12.920000	-0.033302	-19.681253	-8.465556	-2.492213	-4.547912	-4.175572	0.000000	-10.000000	0.608333	-27.816668	181.333328	1023.000000	1023.000000	2046.000000
12.940000	-0.034170	-20.194727	-8.598269	-2.793385	-4.724720	-4.078352	0.000000	-10.000000	0.616667	-27.633333	172.166672	1023.000000	1023.000000	2046.000000
12.960000	-0.034581	-20.437637	-8.983429	-2.770690	-4.538038	-4.145480	0.000000	-10.000000	0.600000	-27.500000	162.833328	1023.000000	1023.000000	2046.000000
12.980000	-0.035162	-20.780615	-9.273998	-2.626064	-4.655777	-4.224776	0.000000	-10.000000	0.583333	-27.300001	153.666672	1023.000000	1023.000000	2046.000000
13.000000	-0.036114	-21.343651	-9.495423	-2.524320	-4.990324	-4.333584	0.000000	-10.000000	0.541667	-26.850000	144.500000	1023.000000	1023.000000	2046.000000
13.020000	-0.038211	-22.582561	-9.680147	-2.694959	-5.597310	-4.610146	0.000000	-10.000000	0.508333	-26.033335	135.666672	1023.000000	1023.000000	2046.000000
13.040000	-0.041547	-24.554430	-10.111593	-3.172008	-6.212487	-5.058341	0.000000	-10.000000	0.466667	-24.850000	126.833336	1023.000000	1023.000000	2046.000000
13.060000	-0.045378	-26.818529	-10.805859	-3.772775	-6.699621	-5.540274	0.000000	-10.000000	0.416667	-23.500000	118.500000	1023.000000	1023.000000	2046.000000
13.080000	-0.048352	-28.576126	-11.440843	-4.104479	-6.954878	-6.075927	0.000000	-10.000000	0.391667	-22.483334	110.500000	1023.000000	1023.000000	2046.000000
13.100000	-0.050336	-29.748652	-11.881743	-4.356303	-7.095485	-6.415120	0.000000	-10.000000	0.366667	-21.966667	103.166664	1023.000000	1023.000000	2046.000000
13.120000	-0.051746	-30.581659	-12.134929	-4.522523	-7.274907	-6.649301	0.000000	-10.000000	0.366667	-21.600000	95.833336	1023.000000	1023.000000	2046.000000
13.140000	-0.052907	-31.267763	-12.377442	-4.671266	-7.400126	-6.818929	0.000000	-10.000000	0.350000	-21.366667	88.666664	1023.000000	1023.000000	2046.000000
13.160000	-0.053888	-31.847546	-12.593838	-4.896379	-7.515767	-6.841561	0.000000	-10.000000	0.333333	-20.799999	81.500000	1023.000000	1023.000000	2046.000000
13.180000	-0.054644	-32.294880	-12.863067	-5.027355	-7.500196	-6.904260	0.000000	-10.000000	0.308333	-20.183334	74.500000	1023.000000	1023.000000	2046.000000
13.200000	-0.055205	-32.626347	-13.046063	-5.076353	-7.493524	-7.010408	0.000000	-10.000000	0.291667	-19.316668	67.833336	1023.000000	1023.000000	2046.000000
13.220000	-0.055526	-32.815628	-13.179333	-5.136884	-7.430109	-7.069302	0.000000	-10.000000	0.275000	-18.516666	61.500000	1023.000000	1023.000000	2046.000000
13.240000	-0.055786	-32.969368	-13.250889	-5.136172	-7.378481	-7.203825	0.000000	-10.000000	0.258333	-17.750000	55.500000	1023.000000	1023.000000	2046.000000
13.260000	-0.055668	-32.900017	-13.182106	-5.172714	-7.361274	-7.183921	0.000000	-10.000000	0.233333	-17.066668	49.500000	1023.000000	1023.000000	2046.000000
13.280000	-0.055254	-32.655144	-13.119456	-5.177427	-7.297790	-7.060469	0.000000	-10.000000	0.216667	-16.566668	43.666668	1023.000000	1023.000000	2046.000000
13.300000	-0.054921	-32.458435	-13.212202	-5.205986	-7.139394	-6.900851	0.000000	-10.000000	0.200000	-16.200001	38.000000	1023.000000	1023.000000	2046.000000
13.320000	-0.054913	-32.453766	-13.355385	-5.219547	-7.033693	-6.845142	0.000000	-10.000000	0.183333	-15.700000	32.666668	1023.000000	1023.000000	2046.000000
13.340000	-0.055517	-32.810673	-13.628744	-5.203750	-7.041890	-6.936292	0.000000	-10.000000	0.166667	-14.983334	27.333334	1023.000000	1023.000000	2046.000000
13.360000	-0.056559	-33.426380	-13.927970	-5.289806	-7.171850	-7.036755	0.000000	-10.000000	0.166667	-14.266666	22.333334	1023.000000	1023.000000	2046.000000
13.380000	-0.057523	-33.995815	-14.210546	-5.525747	-7.322865	-6.936660	0.000000	-10.000000	0.158333	-13.833334	17.500000	1023.000000	1023.000000	2046.000000
13.400000	-0.058347	-34.482929	-14.504939	-5.735163	-7.413010	-6.829817	0.000000	-10.000000	0.158333	-13.500000	13.000000	1023.000000	1023.000000	2046.000000
13.420000	-0.059017	-34.878849	-14.746551	-5.859496	-7.403521	-6.869283	0.000000	-10.000000	0.133333	-12.950001	8.500000	1023.000000	1023.000000	2046.000000
13.440000	-0.059791	-35.336449	-14.829740	-5.888123	-7.582545	-7.036042	0.000000	-10.000000	0.116667	-11.900001	4.333333	1023.000000	1023.000000	2046.000000
13.460000	-0.060353	-35.668537	-14.835408	-6.039669	-7.801551	-6.991910	0.000000	-10.000000	0.083333	-10.716667	0.666667	1023.000000	1023.000000	2046.000000
13.480000	-0.060621	-35.827179	-14.891627	-6.177626	-7.869955	-6.887971	0.000000	-10.000000	0.066667	-9.450000	-2.500000	1023.000000	1023.000000	2046.000000
13.500000	-0.060616	-35.823936	-14.950266	-6.245991	-7.778741	-6.848937	0.000000	-10.000000	0.050000	-8.616667	-5.500000	1023.000000	1023.000000	2046.000000
13.520000	-0.060432	-35.715206	-14.885715	-6.191782	-7.751587	-6.886120	0.000000	-10.000000	0.050000	-7.966667	-8.500000	1023.000000	1023.000000	2046.000000
13.540000	-0.060044	-35.486256	-14.717179	-6.112885	-7.745985	-6.910206	0.000000	-10.000000	0.050000	-7.583333	-11.166667	1023.000000	1023.000000	2046.000000
13.560000	-0.059452	-35.136410	-14.488814	-6.105837	-7.794801	-6.746959	0.000000	-10.000000	0.050000	-7.200000	-13.833333	1023.000000	1023.000000	2046.000000
13.580000	-0.058853	-34.782192	-14.497495	-6.056205	-7.617634	-6.610859	0.000000	-10.000000	0.050000	-6.733334	-16.166666	1023.000000	1023.000000	2046.000000
13.600000	-0.058356	-34.488171	-14.492829	-5.895948	-7.454479	-6.644913	0.000000	-10.000000	0.041667	-6.183333	-18.500000	1023.000000	1023.000000	2046.000000
13.620000	-0.057665	-34.080250	-14.348082	-5.714758	-7.397241	-6.620168	0.000000	-10.000000	0.033333	-5.450000	-20.500000	1023.000000	1023.000000	2046.000000
13.640000	-0.057018	-33.697834	-14.137759	-5.675725	-7.396732	-6.487621	0.000000	-10.000000	0.016667	-4.750000	-22.333334	1023.000000	1023.000000	2046.000000
13.660000	-0.056395	-33.329514	-14.022926	-5.627060	-7.323245	-6.356281	0.000000	-10.000000	0.016667	-4.016666	-24.000000	1023.000000	1023.000000	2046.000000
13.680000	-0.055778	-32.964680	-13.996881	-5.544267	-7.166763	-6.256771	0.000000	-10.000000	0.008333	-3.200000	-25.333334	1023.000000	1023.000000	2046.000000
13.700000	-0.055188	-32.616302	-13.885370	-5.355586	-7.067096	-6.308250	0.000000	-10.000000	0.008333	-1.550000	-26.333334	1023.000000	1023.000000	2046.000000
13.720000	-0.054370	-32.132942	-13.592853	-5.189442	-7.042811	-6.307838	0.000000	-10.000000	-0.016667	0.533333	-26.833334	1023.000000	1023.000000	2046.000000
13.740000	-0.053232	-31.460274	-13.242999	-5.086775	-6.957325	-6.173175	0.000000	-10.000000	-0.041667	3.350000	-27.000000	1023.000000	1023.000000	2046.000000
13.760000	-0.052273	-30.893120	-13.018057	-5.056498	-6.832864	-5.985702	0.000000	-10.000000	-0.075000	6.600000	-27.000000	1023.000000	1023.000000	2046.000000
13.780000	-0.051617	-30.505787	-12.847891	-4.972199	-6.733352	-5.952344	0.000000	-10.000000	-0.108333	10.283334	-27.000000	1023.000000	1023.000000	2046.000000
13.800000	-0.051304	-30.320507	-12.689842	-4.897733	-6.649002	-6.083930	0.000000	-10.000000	-0.150000	13.600000	-27.000000	1023.000000	1023.000000	2046.000000
13.820000	-0.051055	-30.173708	-12.407824	-4.899654	-6.646485	-6.219745	0.000000	-10.000000	-0.191667	16.000000	-27.000000	1023.000000	1023.000000	2046.000000
13.840000	-0.050533	-29.864716	-12.215435	-4.979280	-6.492743	-6.177257	0.000000	-10.000000	-0.225000	17.833334	-18.500000	1023.000000	1023.000000	2046.000000
13.860000	-0.049226	-29.092310	-12.029222	-4.906046	-6.188100	-5.968940	0.000000	-10.000000	-0.258333	19.283335	-1.000000	1023.000000	1023.000000	2046.000000
13.880000	-0.047789	-28.243158	-11.736217	-4.573212	-5.966760	-5.966969	0.000000	-10.000000	-0.308333	20.783335	18.833334	1023.000000	1023.000000	2046.000000
13.900000	-0.046215	-27.313032	-11.438142	-4.367595	-5.882935	-5.624361	0.000000	-10.000000	-0.375000	22.350000	32.500000	1023.000000	1023.000000	2046.000000
13.920000	-0.045372	-26.814774	-11.345334	-4.203007	-5.765903	-5.500530	0.000000	-10.000000	-0.441667	24.500000	39.666668	1023.000000	1023.000000	2046.000000
13.940000	-0.045506	-26.894165	-11.208333	-4.128633	-5.878099	-5.679099	0.000000	-10.000000	-0.516667	26.533333	47.333332	1023.000000	1023.000000	2046.000000
13.960000	-0.046987	-27.769318	-11.250831	-4.410541	-6.227007	-5.880939	0.000000	-10.000000	-0.558333	28.383333	55.833332	1023.000000	1023.000000	2046.000000
13.980000	-0.048513	-28.671083	-11.503330	-4.817581	-6.326735	-6.023437	0.000000	-10.000000	-0.591667	29.450001	65.000000	1023.000000	1023.000000	2046.000000
14.000000	-0.049153	-29.049393	-11.668027	-4.901613	-6.193644	-6.286108	0.000000	-10.000000	-0.600000	30.066668	74.666664	1023.000000	1023.000000	2046.000000
14.020000	-0.048926	-28.915386	-11.548650	-4.903831	-6.091084	-6.371823	0.000000	-10.000000	-0.616667	30.366667	84.500000	1023.000000	1023.000000	2046.000000
14.040000	-0.048260	-28.521875	-11.334263	-4.903037	-6.013178	-6.271397	0.000000	-10.000000	-0.616667	30.600000	94.666664	1023.000000	1023.000000	2046.000000
14.060000	-0.047221	-27.907558	-11.182534	-4.859185	-5.763050	-6.102790	0.000000	-10.000000	-0.625000	31.033333	105.000000	1023.000000	1023.000000	2046.000000
14.080000	-0.046098	-27.243940	-11.043930	-4.660569	-5.449706	-6.089734	0.000000	-10.000000	-0.650000	31.666666	115.333336	1023.000000	1023.000000	2046.000000
14.100000	-0.044754	-26.449478	-10.774518	-4.479528	-5.177810	-6.017621	0.000000	-10.000000	-0.708333	32.533333	125.833336	1023.000000	1023.000000	2046.000000
14.120000	-0.043181	-25.519796	-10.359341	-4.340014	-4.956334	-5.864109	0.000000	-10.000000	-0.741667	33.283333	136.500000	1023.000000	1023.000000	2046.000000
14.140000	-0.041386	-24.459059	-9.959081	-4.280062	-4.655990	-5.563927	0.000000	-10.000000	-0.766667	34.016666	147.500000	1023.000000	1023.000000	2046.000000
14.160000	-0.039420	-23.297112	-9.554990	-4.190797	-4.257819	-5.293506	0.000000	-10.000000	-0.758333	34.416668	158.666672	1023.000000	1023.000000	2046.000000
14.180000	-0.037391	-22.098095	-9.129003	-3.886698	-3.840577	-5.241817	0.000000	-10.000000	-0.766667	34.666668	170.166672	1023.000000	1023.000000	2046.000000
14.200000	-0.034990	-20.679296	-8.533517	-3.567149	-3.535010	-5.043621	0.000000	-10.000000	-0.750000	34.583332	181.666672	1023.000000	1023.000000	2046.000000
14.220000	-0.032424	-19.162582	-8.037020	-3.349017	-3.130843	-4.645702	0.000000	-10.000000	-0.741667	34.033333	193.333328	1023.000000	1023.000000	2046.000000
14.240000	-0.030252	-17.879164	-7.681056	-3.218749	-2.703515	-4.275843	0.000000	-10.000000	-0.708333	33.900002	204.666672	1023.000000	1023.000000	2046.000000
14.260000	-0.028578	-16.889309	-7.589627	-3.036058	-2.195111	-4.068514	0.000000	-10.000000	-0.675000	33.483334	216.000000	1023.000000	1023.000000	2046.000000
14.280000	-0.027487	-16.244812	-7.529220	-2.847824	-1.904683	-3.963084	0.000000	-10.000000	-0.625000	33.216667	227.166672	1023.000000	1023.000000	2046.000000
14.300000	-0.026433	-15.622164	-7.376844	-2.704018	-1.724273	-3.817029	0.000000	-10.000000	-0.616667	32.233334	238.333328	1023.000000	1023.000000	2046.000000
14.320000	-0.025411	-15.018129	-7.078759	-2.662869	-1.680732	-3.595770	0.000000	-10.000000	-0.625000	31.750000	249.333328	1023.000000	1023.000000	2046.000000
14.340000	-0.024418	-14.431126	-6.764847	-2.687270	-1.615158	-3.363851	0.000000	-10.000000	-0.650000	31.533335	260.000000	1023.000000	1023.000000	2046.000000
14.360000	-0.023418	-13.839786	-6.484011	-2.657097	-1.530578	-3.168100	0.000000	-10.000000	-0.658333	31.850000	270.500000	1023.000000	1023.000000	2046.000000
14.380000	-0.022192	-13.115587	-6.207084	-2.570905	-1.312240	-3.025358	0.000000	-10.000000	-0.675000	32.216667	281.000000	1023.000000	1023.000000	2046.000000
14.400000	-0.020509	-12.120535	-5.744633	-2.391999	-1.102554	-2.881348	0.000000	-10.000000	-0.708333	32.883335	291.666656	1023.000000	1023.000000	2046.000000
14.420000	-0.018505	-10.936357	-5.166876	-2.162654	-0.902319	-2.704509	0.000000	-10.000000	-0.700000	33.216667	302.500000	1023.000000	1023.000000	2046.000000
14.440000	-0.016297	-9.631731	-4.594182	-1.883368	-0.609124	-2.545057	0.000000	-10.000000	-0.683333	33.316669	313.666656	1023.000000	1023.000000	2046.000000
14.460000	-0.013764	-8.134706	-3.960593	-1.656606	-0.304186	-2.213321	0.000000	-10.000000	-0.675000	33.083336	324.833344	1023.000000	1023.000000	2046.000000
14.480000	-0.011239	-6.642364	-3.511648	-1.364535	0.157905	-1.924086	0.000000	-10.000000	-0.691667	33.066669	336.000000	1023.000000	1023.000000	2046.000000
14.500000	-0.008712	-5.148871	-2.997179	-0.929242	0.560360	-1.782810	0.000000	-10.000000	-0.708333	32.916668	347.000000	1023.000000	1023.000000	2046.000000
14.520000	-0.005989	-3.539274	-2.292340	-0.525729	0.845346	-1.566551	0.000000	-10.000000	-0.691667	32.750000	358.000000	1023.000000	1023.000000	2046.000000
14.540000	-0.003477	-2.054908	-1.715571	-0.217214	1.177079	-1.299201	0.000000	-10.000000	-0.683333	32.583336	368.833344	1023.000000	1023.000000	2046.000000
14.560000	-0.001325	-0.783303	-1.125565	-0.005261	1.370900	-1.023377	0.000000	-10.000000	-0.666667	32.300003	379.666656	1023.000000	1023.000000	2046.000000
14.580000	0.000533	0.314772	-0.581586	0.134793	1.592605	-0.831040	0.000000	-10.000000	-0.666667	32.100002	390.500000	1023.000000	1023.000000	2046.000000
14.600000	0.002341	1.383701	-0.076865	0.277160	1.910850	-0.727444	0.000000	-10.000000	-0.666667	31.866667	401.333344	1023.000000	1023.000000	2046.000000
14.620000	0.004414	2.608779	0.449696	0.596179	2.289538	-0.726634	0.000000	-10.000000	-0.658333	31.700001	412.000000	1023.000000	1023.000000	2046.000000
14.640000	0.006651	3.930537	0.950749	1.009022	2.504794	-0.534029	0.000000	-10.000000	-0.625000	31.333334	422.666656	1023.000000	1023.000000	2046.000000
14.660000	0.008093	4.782741	1.222806	1.365192	2.566673	-0.371930	0.000000	-10.000000	-0.600000	30.700001	433.166656	1023.000000	1023.000000	2046.000000
14.680000	0.008519	5.034965	1.284776	1.457772	2.489464	-0.197047	0.000000	-10.000000	-0.591667	30.350000	443.500000	1023.000000	1023.000000	2046.000000
14.700000	0.008229	4.863269	1.236585	1.390126	2.444836	-0.208278	0.000000	-10.000000	-0.608333	30.166666	453.500000	1023.000000	1023.000000	2046.000000
14.720000	0.007139	4.218888	1.053396	1.226140	2.357652	-0.418300	0.000000	-10.000000	-0.591667	30.166666	463.500000	1023.000000	1023.000000	2046.000000
14.740000	0.005557	3.284166	0.945472	1.036947	2.081739	-0.779993	0.000000	-10.000000	-0.550000	29.616667	473.500000	1023.000000	1023.000000	2046.000000
14.760000	0.004137	2.444807	0.883673	0.817770	1.782658	-1.039293	0.000000	-10.000000	-0.500000	28.866667	483.500000	1023.000000	1023.000000	2046.000000
14.780000	0.003575	2.112604	0.785310	0.627221	1.745029	-1.044957	0.000000	-10.000000	-0.450000	27.650000	493.500000	1023.000000	1023.000000	2046.000000
14.800000	0.003589	2.120870	0.760930	0.583627	1.851864	-1.075552	0.000000	-10.000000	-0.441667	27.166666	503.000000	1023.000000	1023.000000	2046.000000
14.820000	0.004070	2.405616	0.852795	0.672776	2.026329	-1.146284	0.000000	-10.000000	-0.450000	27.083334	512.166687	1023.000000	1023.000000	2046.000000
14.840000	0.004729	2.794581	1.150373	0.793067	2.046084	-1.194944	0.000000	-10.000000	-0.475000	27.516666	521.166687	1023.000000	1023.000000	2046.000000
14.860000	0.005663	3.346891	1.479139	0.820675	2.116812	-1.069735	0.000000	-10.000000	-0.491667	27.750000	530.333313	1023.000000	1023.000000	2046.000000
14.880000	0.006792	4.013889	1.678660	0.871967	2.409632	-0.946370	0.000000	-10.000000	-0.483333	27.750000	539.666687	1023.000000	1023.000000	2046.000000
14.900000	0.007976	4.713608	1.900949	0.984347	2.691031	-0.862720	0.000000	-10.000000	-0.475000	27.466667	548.833313	1023.000000	1023.000000	2046.000000
14.920000	0.009260	5.472410	2.185657	1.174372	2.968864	-0.856483	0.000000	-10.000000	-0.458333	27.083334	555.000000	1023.000000	1023.000000	2046.000000
14.940000	0.010615	6.273422	2.583787	1.370472	3.175198	-0.856036	0.000000	-10.000000	-0.416667	26.466667	564.000000	1023.000000	1023.000000	2046.000000
14.960000	0.012224	7.224317	3.056771	1.440511	3.368702	-0.641667	0.000000	-10.000000	-0.375000	25.416668	573.000000	1023.000000	1023.000000	2046.000000
14.980000	0.013694	8.092909	3.283387	1.511083	3.668111	-0.369672	0.000000	-10.000000	-0.308333	23.750000	584.666687	1023.000000	1023.000000	2046.000000
15.000000	0.015246	9.010166	3.537750	1.700065	4.004014	-0.231663	0.000000	-10.000000	-0.233333	21.733334	593.000000	1023.000000	1023.000000	2046.000000
15.020000	0.016442	9.717186	3.668933	1.899906	4.311028	-0.162680	0.000000	-10.000000	-0.158333	19.450001	600.500000	1023.000000	1023.000000	2046.000000
15.040000	0.017147	10.134064	3.707323	2.039550	4.457360	-0.070169	0.000000	-10.000000	-0.091667	17.000000	607.333313	1023.000000	1023.000000	2046.000000
15.060000	0.017335	10.245134	3.614553	2.002405	4.516830	0.111346	0.000000	-10.000000	-0.058333	13.800000	613.333313	1023.000000	1023.000000	2046.000000
15.080000	0.017276	10.210086	3.466008	1.884066	4.571115	0.288896	0.000000	-10.000000	-0.025000	10.400000	618.500000	1023.000000	1023.000000	2046.000000
15.100000	0.017014	10.055294	3.317381	1.819884	4.616027	0.302002	0.000000	-10.000000	0.000000	6.650000	622.500000	1023.000000	1023.000000	2046.000000
15.120000	0.016622	9.823698	3.248878	1.824716	4.553586	0.196518	0.000000	-10.000000	0.025000	2.300000	625.166687	1023.000000	1023.000000	2046.000000
15.140000	0.016208	9.579139	3.271051	1.760656	4.360622	0.186810	0.000000	-10.000000	0.041667	-1.566667	626.500000	1023.000000	1023.000000	2046.000000
15.160000	0.015765	9.316916	3.210980	1.635495	4.214341	0.256101	0.000000	-10.000000	0.058333	-5.716667	627.000000	1023.000000	1023.000000	2046.000000
15.180000	0.015549	9.189352	3.165644	1.493690	4.148587	0.381431	0.000000	-10.000000	0.083333	-8.850000	627.000000	1023.000000	1023.000000	2046.000000
15.200000	0.015559	9.195559	3.048908	1.508502	4.245158	0.392991	0.000000	-10.000000	0.133333	-12.100000	627.000000	1023.000000	1023.000000	2046.000000
15.220000	0.015704	9.281358	3.046881	1.605718	4.257256	0.371504	0.000000	-10.000000	0.191667	-14.566667	627.000000	1023.000000	1023.000000	2046.000000
15.240000	0.015745	9.305560	3.095962	1.690603	4.154523	0.364472	0.000000	-10.000000	0.250000	-16.600000	623.500000	1023.000000	1023.000000	2046.000000
15.260000	0.015873	9.380751	3.056502	1.716782	4.107443	0.500024	0.000000	-10.000000	0.316667	-18.516666	614.833313	1023.000000	1023.000000	2046.000000
15.280000	0.015751	9.308615	2.865483	1.747141	4.117915	0.578076	0.000000	-10.000000	0.366667	-20.566668	603.833313	1023.000000	1023.000000	2046.000000
15.300000	0.015484	9.151127	2.616883	1.831387	4.099953	0.602904	0.000000	-10.000000	0.433333	-22.616667	593.833313	1023.000000	1023.000000	2046.000000
15.320000	0.014810	8.752463	2.399693	1.911734	3.911739	0.529297	0.000000	-10.000000	0.491667	-24.916668	586.166687	1023.000000	1023.000000	2046.000000
15.340000	0.013842	8.180695	2.146641	1.917403	3.630134	0.486516	0.000000	-10.000000	0.591667	-27.150000	578.000000	1023.000000	1023.000000	2046.000000
15.360000	0.012746	7.532926	1.826569	1.760162	3.391629	0.554567	0.000000	-10.000000	0.691667	-29.466667	569.000000	1023.000000	1023.000000	2046.000000
15.380000	0.011411	6.744102	1.366834	1.592549	3.206502	0.578216	0.000000	-10.000000	0.783333	-31.383333	559.333313	1023.000000	1023.000000	2046.000000
15.400000	0.009959	5.885987	0.924526	1.534462	3.006266	0.420733	0.000000	-10.000000	0.875000	-32.950001	548.833313	1023.000000	1023.000000	2046.000000
15.420000	0.008331	4.923412	0.564132	1.513072	2.661647	0.184561	0.000000	-10.000000	0.941667	-34.600002	537.666687	1023.000000	1023.000000	2046.000000
15.440000	0.007050	4.166362	0.340582	1.375147	2.343690	0.106944	0.000000	-10.000000	1.016667	-36.049999	526.000000	1023.000000	1023.000000	2046.000000
15.460000	0.006162	3.641968	0.117757	1.202340	2.182693	0.139179	0.000000	-10.000000	1.075000	-37.383335	513.833313	1023.000000	1023.000000	2046.000000
15.480000	0.005518	3.261177	-0.141954	1.203632	2.112797	0.086702	0.000000	-10.000000	1.100000	-37.950001	501.500000	1023.000000	1023.000000	2046.000000
15.500000	0.004565	2.697777	-0.291570	1.279852	1.867091	-0.157596	0.000000	-10.000000	1.116667	-38.133335	488.833344	1023.000000	1023.000000	2046.000000
15.520000	0.003249	1.920399	-0.460362	1.117310	1.485391	-0.221940	0.000000	-10.000000	1.100000	-38.166668	476.166656	1023.000000	1023.000000	2046.000000
15.540000	0.001700	1.004549	-0.781986	0.865474	1.240705	-0.319644	0.000000	-10.000000	1.125000	-38.150002	463.500000	1023.000000	1023.000000	2046.000000
15.560000	0.000559	0.330444	-1.156041	0.837395	1.078684	-0.429595	0.000000	-10.000000	1.116667	-38.283333	450.833344	1023.000000	1023.000000	2046.000000
15.580000	-0.000524	-0.309915	-1.519797	0.862909	0.896068	-0.549095	0.000000	-10.000000	1.133333	-38.400002	438.000000	1023.000000	1023.000000	2046.000000
15.600000	-0.002232	-1.318857	-2.058095	0.942696	0.485861	-0.689319	0.000000	-10.000000	1.116667	-38.650002	425.000000	1023.000000	1023.000000	2046.000000
15.620000	-0.004441	-2.624684	-2.537526	0.825072	-0.099872	-0.812357	0.000000	-10.000000	1.116667	-38.450001	412.000000	1023.000000	1023.000000	2046.000000
15.640000	-0.007741	-4.574922	-3.168792	0.430201	-0.719949	-1.116382	0.000000	-10.000000	1.091667	-38.000000	399.333344	1023.000000	1023.000000	2046.000000
15.660000	-0.011959	-7.067548	-3.854249	-0.107742	-1.440716	-1.664841	0.000000	-10.000000	1.066667	-37.316666	386.666656	1023.000000	1023.000000	2046.000000
15.680000	-0.016511	-9.757848	-4.649597	-0.656947	-2.126990	-2.324314	0.000000	-10.000000	1.016667	-36.683334	374.333344	1023.000000	1023.000000	2046.000000
15.700000	-0.020131	-11.897415	-5.381089	-1.039470	-2.590531	-2.886325	0.000000	-10.000000	0.975000	-36.183334	362.000000	1023.000000	1023.000000	2046.000000
15.720000	-0.022755	-13.448034	-5.938339	-1.286929	-2.893886	-3.328879	0.000000	-10.000000	0.950000	-35.516666	350.000000	1023.000000	1023.000000	2046.000000
15.740000	-0.024782	-14.646452	-6.273571	-1.546503	-3.229484	-3.596894	0.000000	-10.000000	0.933333	-34.950001	338.000000	1023.000000	1023.000000	2046.000000
15.760000	-0.026623	-15.734084	-6.621882	-1.831936	-3.529111	-3.751155	0.000000	-10.000000	0.916667	-34.283333	326.333344	1023.000000	1023.000000	2046.000000
15.780000	-0.028251	-16.696585	-6.977655	-2.077764	-3.764585	-3.876581	0.000000	-10.000000	0.883333	-33.733334	314.833344	1023.000000	1023.000000	2046.000000
15.800000	-0.029795	-17.609083	-7.336820	-2.220037	-3.947550	-4.104677	0.000000	-10.000000	0.850000	-33.316666	303.666656	1023.000000	1023.000000	2046.000000
15.820000	-0.031012	-18.328043	-7.616567	-2.337260	-4.070399	-4.303819	0.000000	-10.000000	0.816667	-32.866669	292.500000	1023.000000	1023.000000	2046.000000
15.840000	-0.031986	-18.903744	-7.843769	-2.439721	-4.206477	-4.413776	0.000000	-10.000000	0.791667	-32.516666	281.500000	1023.000000	1023.000000	2046.000000
15.860000	-0.032884	-19.434158	-8.060375	-2.537115	-4.267242	-4.569427	0.000000	-10.000000	0.783333	-31.983334	270.666656	1023.000000	1023.000000	2046.000000
15.880000	-0.033672	-19.900410	-8.234137	-2.654619	-4.334802	-4.676852	0.000000	-10.000000	0.758333	-31.400002	260.000000	1023.000000	1023.000000	2046.000000
15.900000	-0.034186	-20.203981	-8.365199	-2.706843	-4.386163	-4.745777	0.000000	-10.000000	0.733333	-30.900000	249.666672	1023.000000	1023.000000	2046.000000
15.920000	-0.034429	-20.347784	-8.461975	-2.727042	-4.445978	-4.712790	0.000000	-10.000000	0.708333	-30.633333	242.833328	1023.000000	1023.000000	2046.000000
15.940000	-0.034795	-20.564087	-8.660208	-2.770250	-4.436821	-4.696807	0.000000	-10.000000	0.691667	-30.300001	232.833328	1023.000000	1023.000000	2046.000000
15.960000	-0.035569	-21.021383	-8.971688	-2.895457	-4.501257	-4.652982	0.000000	-10.000000	0.675000	-29.816668	222.833328	1023.000000	1023.000000	2046.000000
15.980000	-0.036737	-21.711645	-9.403372	-3.091107	-4.605250	-4.611915	0.000000	-10.000000	0.658333	-29.116667	209.500000	1023.000000	1023.000000	2046.000000
16.000000	-0.038211	-22.582893	-9.961869	-3.280503	-4.710470	-4.630051	0.000000	-10.000000	0.650000	-28.716667	199.666672	1023.000000	1023.000000	2046.000000
16.020000	-0.039622	-23.416607	-10.517313	-3.387335	-4.776624	-4.735336	0.000000	-10.000000	0.650000	-28.333334	190.000000	1023.000000	1023.000000	2046.000000
16.040001	-0.040968	-24.212088	-10.783576	-3.533631	-5.079736	-4.815145	0.000000	-10.000000	0.625000	-27.966667	180.500000	1023.000000	1023.000000	2046.000000
16.059999	-0.042150	-24.910601	-11.029379	-3.785589	-5.317987	-4.777646	0.000000	-10.000000	0.575000	-27.316668	171.166672	1023.000000	1023.000000	2046.000000
16.080000	-0.043381	-25.638323	-11.301935	-3.996491	-5.537748	-4.802149	0.000000	-10.000000	0.533333	-26.583334	162.000000	1023.000000	1023.000000	2046.000000
16.100000	-0.044360	-26.216856	-11.542373	-4.152330	-5.688626	-4.833528	0.000000	-10.000000	0.500000	-25.750000	153.166672	1023.000000	1023.000000	2046.000000
16.120001	-0.045027	-26.610847	-11.729042	-4.231345	-5.765540	-4.884922	0.000000	-10.000000	0.491667	-25.100000	144.500000	1023.000000	1023.000000	2046.000000
16.139999	-0.045560	-26.926117	-11.806010	-4.227438	-5.878783	-5.013885	0.000000	-10.000000	0.466667	-24.483334	136.166672	1023.000000	1023.000000	2046.000000
16.160000	-0.045785	-27.059063	-11.787391	-4.213325	-5.962199	-5.096148	0.000000	-10.000000	0.441667	-24.100000	128.000000	1023.000000	1023.000000	2046.000000
16.180000	-0.045922	-27.140186	-11.787006	-4.258714	-6.001967	-5.092497	0.000000	-10.000000	0.408333	-23.466667	120.000000	1023.000000	1023.000000	2046.000000
16.200001	-0.045954	-27.158955	-11.762739	-4.249969	-6.086171	-5.060075	0.000000	-10.000000	0.383333	-22.800001	112.166664	1023.000000	1023.000000	2046.000000
16.219999	-0.045914	-27.134981	-11.789147	-4.289011	-6.083781	-4.973042	0.000000	-10.000000	0.358333	-21.950001	104.500000	1023.000000	1023.000000	2046.000000
16.240000	-0.045821	-27.080116	-11.841415	-4.317874	-6.030987	-4.889840	0.000000	-10.000000	0.350000	-21.100000	97.166664	1023.000000	1023.000000	2046.000000
16.260000	-0.045896	-27.124365	-11.948803	-4.240924	-5.956148	-4.978490	0.000000	-10.000000	0.325000	-20.366667	90.166664	1023.000000	1023.000000	2046.000000
16.280001	-0.045804	-27.069994	-11.943902	-4.143347	-5.944585	-5.038159	0.000000	-10.000000	0.300000	-19.600000	83.333336	1023.000000	1023.000000	2046.000000
16.299999	-0.045757	-27.042423	-11.899349	-4.096398	-5.995616	-5.051061	0.000000	-10.000000	0.266667	-18.916666	76.833336	1023.000000	1023.000000	2046.000000
16.320000	-0.045682	-26.997875	-11.804011	-4.097087	-6.092190	-5.004588	0.000000	-10.000000	0.250000	-18.116667	70.500000	1023.000000	1023.000000	2046.000000
16.340000	-0.045536	-26.911615	-11.711987	-4.108797	-6.092841	-4.997989	0.000000	-10.000000	0.233333	-17.283333	64.500000	1023.000000	1023.000000	2046.000000
16.360001	-0.045483	-26.880194	-11.668273	-4.171866	-6.077829	-4.962225	0.000000	-10.000000	0.216667	-16.383333	58.666668	1023.000000	1023.000000	2046.000000
16.379999	-0.045788	-27.060965	-11.722471	-4.239789	-6.100680	-4.998025	0.000000	-10.000000	0.200000	-15.383333	53.166668	1023.000000	1023.000000	2046.000000
16.400000	-0.046575	-27.526102	-11.839050	-4.311244	-6.212601	-5.163207	0.000000	-10.000000	0.200000	-14.700001	49.666668	1023.000000	1023.000000	2046.000000
16.420000	-0.047607	-28.135841	-11.965683	-4.401893	-6.357552	-5.410713	0.000000	-10.000000	0.191667	-13.950001	44.833332	1023.000000	1023.000000	2046.000000
16.440001	-0.048611	-28.729044	-12.075961	-4.516087	-6.441521	-5.695476	0.000000	-10.000000	0.183333	-13.400001	40.166668	1023.000000	1023.000000	2046.000000
16.459999	-0.048806	-28.844053	-12.049063	-4.580113	-6.555722	-5.659156	0.000000	-10.000000	0.183333	-13.066667	34.166668	1023.000000	1023.000000	2046.000000
16.480000	-0.048735	-28.802410	-12.152710	-4.586048	-6.473292	-5.590360	0.000000	-10.000000	0.191667	-13.133333	31.333334	1023.000000	1023.000000	2046.000000
16.500000	-0.048737	-28.803806	-12.415194	-4.400795	-6.418697	-5.569121	0.000000	-10.000000	0.175000	-13.100000	27.000000	1023.000000	1023.000000	2046.000000
16.520000	-0.049328	-29.152821	-12.512020	-4.262939	-6.723801	-5.654061	0.000000	-10.000000	0.150000	-12.850000	24.000000	1023.000000	1023.000000	2046.000000
16.540001	-0.050715	-29.972620	-12.585325	-4.413116	-7.158024	-5.816155	0.000000	-10.000000	0.100000	-11.750000	18.333334	1023.000000	1023.000000	2046.000000
16.559999	-0.053308	-31.504818	-12.868389	-4.780107	-7.692079	-6.164243	0.000000	-10.000000	0.075000	-10.900001	15.666667	1023.000000	1023.000000	2046.000000
16.580000	-0.056472	-33.374950	-13.398007	-5.187962	-8.093569	-6.695412	0.000000	-10.000000	0.050000	-9.283334	12.000000	1023.000000	1023.000000	2046.000000
16.600000	-0.058812	-34.757954	-13.841039	-5.444658	-8.320338	-7.151921	0.000000	-10.000000	0.050000	-8.033334	9.500000	1023.000000	1023.000000	2046.000000
16.620001	-0.060388	-35.689487	-14.150931	-5.591306	-8.471579	-7.475670	0.000000	-10.000000	0.050000	-6.983334	6.333333	1023.000000	1023.000000	2046.000000
16.639999	-0.061389	-36.281120	-14.324053	-5.788198	-8.588142	-7.580727	0.000000	-10.000000	0.050000	-6.950000	3.166667	1023.000000	1023.000000	2046.000000
16.660000	-0.062203	-36.762051	-14.529817	-5.971292	-8.623209	-7.637733	0.000000	-10.000000	0.050000	-7.533333	1.166667	1023.000000	1023.000000	2046.000000
16.680000	-0.062784	-37.105244	-14.675292	-6.106652	-8.661216	-7.662085	0.000000	-10.000000	0.050000	-7.666667	-1.166667	1023.000000	1023.000000	2046.000000
16.700001	-0.063138	-37.314762	-14.881252	-6.138593	-8.558711	-7.736207	0.000000	-10.000000	0.050000	-7.550000	-2.500000	1023.000000	1023.000000	2046.000000
16.719999	-0.063127	-37.307819	-14.952949	-6.125866	-8.441955	-7.787052	0.000000	-10.000000	0.041667	-6.750000	-5.166667	1023.000000	1023.000000	2046.000000
16.740000	-0.063025	-37.247841	-14.921072	-6.064873	-8.413773	-7.848121	0.000000	-10.000000	0.025000	-5.833333	-7.333333	1023.000000	1023.000000	2046.000000
16.760000	-0.062891	-37.168541	-14.840870	-6.051142	-8.394914	-7.881618	0.000000	-10.000000	0.016667	-4.483334	-10.000000	1023.000000	1023.000000	2046.000000
16.780001	-0.062634	-37.016605	-14.732037	-6.087239	-8.354714	-7.842614	0.000000	-10.000000	0.008333	-3.616667	-11.333333	1023.000000	1023.000000	2046.000000
16.799999	-0.061821	-36.536385	-14.602040	-6.076816	-8.209877	-7.647652	0.000000	-10.000000	0.016667	-3.266667	-12.500000	1023.000000	1023.000000	2046.000000
16.820000	-0.061014	-36.059566	-14.550650	-6.038369	-8.039391	-7.431157	0.000000	-10.000000	0.016667	-3.350000	-13.166667	1023.000000	1023.000000	2046.000000
16.840000	-0.060518	-35.766426	-14.603715	-5.965985	-7.829861	-7.366864	0.000000	-10.000000	0.016667	-3.766667	-14.500000	1023.000000	1023.000000	2046.000000
16.860001	-0.060552	-35.786434	-14.740689	-5.850906	-7.751151	-7.443687	0.000000	-10.000000	0.025000	-3.933333	-15.833333	1023.000000	1023.000000	2046.000000
16.879999	-0.060860	-35.968506	-14.864376	-5.880457	-7.822929	-7.400744	0.000000	-10.000000	0.025000	-4.266667	-17.666666	1023.000000	1023.000000	2046.000000
16.900000	-0.061316	-36.237675	-15.095927	-6.032657	-7.869453	-7.239637	0.000000	-10.000000	0.033333	-4.333333	-18.500000	1023.000000	1023.000000	2046.000000
16.920000	-0.061662	-36.442005	-15.366397	-6.154854	-7.781665	-7.139089	0.000000	-10.000000	0.033333	-4.766667	-19.500000	1023.000000	1023.000000	2046.000000
16.940001	-0.062173	-36.744087	-15.531588	-6.181020	-7.822454	-7.209027	0.000000	-10.000000	0.025000	-5.083333	-20.666666	1023.000000	1023.000000	2046.000000
16.959999	-0.062620	-37.008148	-15.521791	-6.280674	-7.998830	-7.206855	0.000000	-10.000000	0.016667	-5.133334	-22.500000	1023.000000	1023.000000	2046.000000
16.980000	-0.063148	-37.320560	-15.518383	-6.376583	-8.205693	-7.219902	0.000000	-10.000000	0.000000	-4.050000	-24.666666	1023.000000	1023.000000	2046.000000
17.000000	-0.063296	-37.408035	-15.507341	-6.455317	-8.302667	-7.142711	0.000000	-10.000000	0.000000	-2.233333	-26.166666	1023.000000	1023.000000	2046.000000
17.020000	-0.063105	-37.294853	-15.481409	-6.560110	-8.251193	-7.002142	0.000000	-10.000000	0.000000	-0.683333	-27.000000	1023.000000	1023.000000	2046.000000
17.040001	-0.062504	-36.940002	-15.399558	-6.460345	-8.092233	-6.987865	0.000000	-10.000000	0.000000	0.000000	-27.000000	1023.000000	1023.000000	2046.000000
17.059999	-0.061737	-36.486301	-15.190304	-6.298261	-7.988491	-7.009245	0.000000	-10.000000	-0.016667	1.300000	-27.000000	1023.000000	1023.000000	2046.000000
17.080000	-0.060635	-35.835529	-14.841778	-6.131649	-7.935015	-6.927086	0.000000	-10.000000	-0.033333	2.600000	-27.000000	1023.000000	1023.000000	2046.000000
17.100000	-0.059247	-35.015186	-14.544097	-6.056122	-7.751571	-6.663396	0.000000	-10.000000	-0.058333	5.116667	-27.000000	1023.000000	1023.000000	2046.000000
17.120001	-0.057684	-34.091206	-14.260860	-5.899073	-7.463005	-6.468267	0.000000	-10.000000	-0.100000	8.583334	-27.000000	1023.000000	1023.000000	2046.000000
17.139999	-0.056031	-33.114124	-13.954978	-5.635137	-7.137267	-6.386744	0.000000	-10.000000	-0.141667	12.050000	-27.000000	1023.000000	1023.000000	2046.000000
17.160000	-0.054256	-32.065048	-13.469322	-5.390786	-6.971294	-6.233645	0.000000	-10.000000	-0.200000	15.100000	-27.000000	1023.000000	1023.000000	2046.000000
17.180000	-0.052541	-31.051785	-13.050454	-5.192513	-6.779533	-6.029284	0.000000	-10.000000	-0.233333	16.549999	-27.000000	1023.000000	1023.000000	2046.000000
17.200001	-0.050698	-29.962648	-12.653483	-5.087183	-6.507545	-5.714437	0.000000	-10.000000	-0.283333	18.600000	-18.166666	1023.000000	1023.000000	2046.000000
17.219999	-0.048894	-28.896349	-12.375612	-4.864726	-6.104827	-5.551184	0.000000	-10.000000	-0.350000	20.966667	2.500000	1023.000000	1023.000000	2046.000000
17.240000	-0.047063	-27.814283	-11.963933	-4.582119	-5.814415	-5.453815	0.000000	-10.000000	-0.408333	22.683334	23.166666	1023.000000	1023.000000	2046.000000
17.260000	-0.045099	-26.653503	-11.461368	-4.316023	-5.546885	-5.329227	0.000000	-10.000000	-0.475000	25.033335	40.333332	1023.000000	1023.000000	2046.000000
17.280001	-0.043236	-25.552206	-10.995731	-4.084217	-5.325906	-5.146352	0.000000	-10.000000	-0.500000	26.266666	45.666668	1023.000000	1023.000000	2046.000000
17.299999	-0.041876	-24.748917	-10.649630	-4.015102	-5.162166	-4.922018	0.000000	-10.000000	-0.541667	28.000000	54.000000	1023.000000	1023.000000	2046.000000
17.320000	-0.040813	-24.120699	-10.347892	-4.004169	-4.976530	-4.792107	0.000000	-10.000000	-0.591667	28.983334	60.166668	1023.000000	1023.000000	2046.000000
17.340000	-0.039690	-23.456593	-10.000143	-3.928890	-4.724361	-4.803200	0.000000	-10.000000	-0.650000	30.316668	69.666664	1023.000000	1023.000000	2046.000000
17.360001	-0.038687	-22.864248	-9.586225	-3.850833	-4.556665	-4.870525	0.000000	-10.000000	-0.700000	31.650000	79.500000	1023.000000	1023.000000	2046.000000
17.379999	-0.037081	-21.915052	-9.095397	-3.696635	-4.336358	-4.786663	0.000000	-10.000000	-0.716667	32.483334	89.833336	1023.000000	1023.000000	2046.000000
17.400000	-0.035066	-20.724155	-8.611361	-3.486998	-4.114493	-4.511305	0.000000	-10.000000	-0.733333	33.083332	104.166664	1023.000000	1023.000000	2046.000000
17.420000	-0.033179	-19.609053	-8.323355	-3.251038	-3.788150	-4.246509	0.000000	-10.000000	-0.741667	33.183334	115.166664	1023.000000	1023.000000	2046.000000
17.440001	-0.031486	-18.608494	-8.006971	-3.033144	-3.575622	-3.992757	0.000000	-10.000000	-0.758333	33.549999	126.166664	1023.000000	1023.000000	2046.000000
17.459999	-0.030695	-18.140638	-7.785691	-2.933328	-3.518276	-3.903343	0.000000	-10.000000	-0.783333	34.416668	137.333328	1023.000000	1023.000000	2046.000000
17.480000	-0.031104	-18.382746	-7.866282	-2.890433	-3.578769	-4.047263	0.000000	-10.000000	-0.816667	35.200001	152.500000	1023.000000	1023.000000	2046.000000
17.500000	-0.033158	-19.596491	-8.095058	-3.011453	-3.943690	-4.546291	0.000000	-10.000000	-0.841667	35.733334	164.000000	1023.000000	1023.000000	2046.000000
17.520000	-0.034416	-20.339827	-8.205995	-3.269462	-4.077940	-4.786430	0.000000	-10.000000	-0.850000	35.533333	172.000000	1023.000000	1023.000000	2046.000000
17.540001	-0.034457	-20.364210	-8.151547	-3.424653	-4.008859	-4.779150	0.000000	-10.000000	-0.833333	35.433334	180.000000	1023.000000	1023.000000	2046.000000
17.559999	-0.033816	-19.985067	-8.038879	-3.470454	-3.782296	-4.693439	0.000000	-10.000000	-0.816667	35.366669	192.000000	1023.000000	1023.000000	2046.000000
17.580000	-0.032914	-19.451925	-7.896369	-3.375277	-3.520441	-4.659839	0.000000	-10.000000	-0.816667	35.400002	204.000000	1023.000000	1023.000000	2046.000000
17.600000	-0.031804	-18.796310	-7.669080	-3.201792	-3.307562	-4.617876	0.000000	-10.000000	-0.816667	35.400002	215.666672	1023.000000	1023.000000	2046.000000
17.620001	-0.030517	-18.035540	-7.265096	-3.041162	-3.189055	-4.540227	0.000000	-10.000000	-0.833333	35.366669	227.333328	1023.000000	1023.000000	2046.000000
17.639999	-0.028987	-17.131378	-6.918737	-2.966436	-2.918344	-4.327861	0.000000	-10.000000	-0.833333	35.900002	239.000000	1023.000000	1023.000000	2046.000000
17.660000	-0.027400	-16.193119	-6.620254	-2.844286	-2.577065	-4.151514	0.000000	-10.000000	-0.841667	35.983334	251.000000	1023.000000	1023.000000	2046.000000
17.680000	-0.025673	-15.173018	-6.307405	-2.636267	-2.178787	-4.050559	0.000000	-10.000000	-0.833333	36.450001	263.000000	1023.000000	1023.000000	2046.000000
17.700001	-0.023692	-14.002177	-5.774889	-2.439997	-1.892072	-3.895219	0.000000	-10.000000	-0.816667	35.850002	275.000000	1023.000000	1023.000000	2046.000000
17.719999	-0.021541	-12.730637	-5.320570	-2.148465	-1.462961	-3.798641	0.000000	-10.000000	-0.800000	35.866669	287.000000	1023.000000	1023.000000	2046.000000
17.740000	-0.019099	-11.287480	-4.707283	-1.921732	-1.169829	-3.488636	0.000000	-10.000000	-0.775000	34.966667	303.000000	1023.000000	1023.000000	2046.000000
17.760000	-0.016732	-9.888458	-4.215227	-1.671181	-0.792390	-3.209661	0.000000	-10.000000	-0.758333	34.583332	315.000000	1023.000000	1023.000000	2046.000000
17.780001	-0.014673	-8.671737	-3.913291	-1.484354	-0.362766	-2.911325	0.000000	-10.000000	-0.733333	33.900002	326.833344	1023.000000	1023.000000	2046.000000
17.799999	-0.013165	-7.780796	-3.838394	-1.359203	0.072150	-2.655349	0.000000	-10.000000	-0.708333	33.450001	334.333344	1023.000000	1023.000000	2046.000000
17.820000	-0.012055	-7.124786	-3.782866	-1.228339	0.378538	-2.492119	0.000000	-10.000000	-0.658333	32.533333	345.500000	1023.000000	1023.000000	2046.000000
17.840000	-0.011200	-6.619462	-3.661115	-1.123603	0.492412	-2.327156	0.000000	-10.000000	-0.625000	31.750000	356.500000	1023.000000	1023.000000	2046.000000
17.860001	-0.010302	-6.088517	-3.415646	-1.041016	0.573606	-2.205461	0.000000	-10.000000	-0.600000	31.133333	367.166656	1023.000000	1023.000000	2046.000000
17.879999	-0.009325	-5.510992	-3.079437	-0.980133	0.599562	-2.050983	0.000000	-10.000000	-0.600000	30.900000	377.833344	1023.000000	1023.000000	2046.000000
17.900000	-0.008295	-4.902190	-2.732694	-0.979853	0.642042	-1.831686	0.000000	-10.000000	-0.591667	30.666668	388.166656	1023.000000	1023.000000	2046.000000
17.920000	-0.006963	-4.115306	-2.388576	-0.923915	0.804540	-1.607355	0.000000	-10.000000	-0.591667	30.650002	398.500000	1023.000000	1023.000000	2046.000000
17.940001	-0.005261	-3.109059	-2.009616	-0.765902	1.105752	-1.439293	0.000000	-10.000000	-0.591667	30.716667	408.500000	1023.000000	1023.000000	2046.000000
17.959999	-0.003297	-1.948277	-1.458674	-0.489882	1.306301	-1.306022	0.000000	-10.000000	-0.583333	30.733334	418.833344	1023.000000	1023.000000	2046.000000
17.980000	-0.001104	-0.652215	-0.900413	-0.244495	1.568260	-1.075566	0.000000	-10.000000	-0.566667	30.600000	429.166656	1023.000000	1023.000000	2046.000000
18.000000	0.001198	0.708185	-0.379114	-0.046992	1.876732	-0.742441	0.000000	-10.000000	-0.558333	30.216667	439.500000	1023.000000	1023.000000	2046.000000
18.020000	0.003642	2.152590	0.128064	0.264309	2.258494	-0.498277	0.000000	-10.000000	-0.566667	29.916666	449.500000	1023.000000	1023.000000	2046.000000
18.040001	0.006137	3.626895	0.639838	0.703591	2.649016	-0.365550	0.000000	-10.000000	-0.566667	29.633333	459.500000	1023.000000	1023.000000	2046.000000
18.059999	0.008586	5.074365	1.323582	1.056316	2.834972	-0.140506	0.000000	-10.000000	-0.550000	29.433334	469.500000	1023.000000	1023.000000	2046.000000
18.080000	0.010736	6.345002	1.863812	1.287474	3.078084	0.115632	0.000000	-10.000000	-0.533333	29.133335	479.500000	1023.000000	1023.000000	2046.000000
18.100000	0.012638	7.468887	2.395923	1.430512	3.315433	0.327018	0.000000	-10.000000	-0.516667	28.700001	489.166656	1023.000000	1023.000000	2046.000000
18.120001	0.014452	8.541274	2.914876	1.601663	3.609862	0.414874	0.000000	-10.000000	-0.508333	28.550001	498.833344	1023.000000	1023.000000	2046.000000
18.139999	0.016290	9.627233	3.393321	1.788764	3.954948	0.490199	0.000000	-10.000000	-0.500000	28.533333	508.166656	1023.000000	1023.000000	2046.000000
18.160000	0.018191	10.750799	3.769823	2.154787	4.196850	0.629338	0.000000	-10.000000	-0.475000	28.483334	517.833313	1023.000000	1023.000000	2046.000000
18.180000	0.019139	11.311302	4.003457	2.509310	4.114879	0.683656	0.000000	-10.000000	-0.441667	27.766666	527.333313	1023.000000	1023.000000	2046.000000
18.200001	0.019278	11.393069	4.025847	2.562757	4.000451	0.804013	0.000000	-10.000000	-0.408333	26.750000	536.833313	1023.000000	1023.000000	2046.000000
18.219999	0.018937	11.191911	3.956777	2.476939	3.980898	0.777297	0.000000	-10.000000	-0.408333	25.800001	546.000000	1023.000000	1023.000000	2046.000000
18.240000	0.017991	10.632716	3.816767	2.321681	3.924755	0.569512	0.000000	-10.000000	-0.416667	25.666668	554.666687	1023.000000	1023.000000	2046.000000
18.260000	0.016285	9.624264	3.675387	2.224675	3.605215	0.118986	0.000000	-10.000000	-0.408333	25.366667	563.333313	1023.000000	1023.000000	2046.000000
18.280001	0.014645	8.655220	3.539798	1.920403	3.271471	-0.076453	0.000000	-10.000000	-0.358333	24.533335	571.666687	1023.000000	1023.000000	2046.000000
18.299999	0.013344	7.886140	3.224120	1.630852	3.182204	-0.151037	0.000000	-10.000000	-0.283333	22.666668	580.000000	1023.000000	1023.000000	2046.000000
18.320000	0.012711	7.512204	3.064131	1.604843	3.223689	-0.380461	0.000000	-10.000000	-0.216667	20.366667	587.833313	1023.000000	1023.000000	2046.000000
18.340000	0.012283	7.259233	3.132159	1.570849	3.064312	-0.508087	0.000000	-10.000000	-0.158333	18.000000	595.000000	1023.000000	1023.000000	2046.000000
18.360001	0.012210	7.215853	3.064437	1.450971	3.127062	-0.426617	0.000000	-10.000000	-0.108333	15.883333	601.500000	1023.000000	1023.000000	2046.000000
18.379999	0.012183	7.200006	3.056524	1.534976	3.229356	-0.620850	0.000000	-10.000000	-0.066667	13.566667	607.166687	1023.000000	1023.000000	2046.000000
18.400000	0.012226	7.225729	3.197851	1.532370	3.158548	-0.663040	0.000000	-10.000000	-0.041667	11.416667	612.333313	1023.000000	1023.000000	2046.000000
18.420000	0.012340	7.293168	3.194354	1.402875	3.231276	-0.535337	0.000000	-10.000000	-0.016667	8.450000	616.500000	1023.000000	1023.000000	2046.000000
18.440001	0.012358	7.303722	3.086495	1.384550	3.393830	-0.561152	0.000000	-10.000000	0.008333	4.566667	619.833313	1023.000000	1023.000000	2046.000000
18.459999	0.012206	7.213689	3.115625	1.463997	3.355504	-0.721437	0.000000	-10.000000	0.033333	0.166667	621.833313	1023.000000	1023.000000	2046.000000
18.480000	0.012295	7.266308	3.199668	1.382620	3.331975	-0.647955	0.000000	-10.000000	0.058333	-4.133333	622.833313	1023.000000	1023.000000	2046.000000
18.500000	0.012311	7.275520	2.932961	1.325445	3.563083	-0.545969	0.000000	-10.000000	0.091667	-7.833333	623.000000	1023.000000	1023.000000	2046.000000
18.520000	0.012547	7.415194	2.858619	1.442519	3.677734	-0.563679	0.000000	-10.000000	0.125000	-11.166667	623.000000	1023.000000	1023.000000	2046.000000
18.540001	0.012576	7.432337	2.838042	1.514964	3.620364	-0.541034	0.000000	-10.000000	0.158333	-13.733334	623.000000	1023.000000	1023.000000	2046.000000
18.559999	0.012151	7.181081	2.540314	1.457556	3.613723	-0.430511	0.000000	-10.000000	0.200000	-15.416667	623.000000	1023.000000	1023.000000	2046.000000
18.580000	0.011135	6.580869	1.982781	1.282197	3.645092	-0.329200	0.000000	-10.000000	0.241667	-16.716667	615.166687	1023.000000	1023.000000	2046.000000
18.600000	0.009719	5.743939	1.509334	1.218968	3.455464	-0.439827	0.000000	-10.000000	0.291667	-18.433334	605.333313	1023.000000	1023.000000	2046.000000
18.620001	0.008329	4.922521	1.185074	1.018740	3.141324	-0.422617	0.000000	-10.000000	0.341667	-20.066668	593.166687	1023.000000	1023.000000	2046.000000
18.639999	0.007087	4.188169	0.880315	0.793452	2.876030	-0.361628	0.000000	-10.000000	0.383333	-21.800001	586.333313	1023.000000	1023.000000	2046.000000
18.660000	0.005764	3.406543	0.409741	0.592618	2.740643	-0.336459	0.000000	-10.000000	0.433333	-23.133333	578.833313	1023.000000	1023.000000	2046.000000
18.680000	0.004620	2.730126	0.073417	0.521615	2.573533	-0.438438	0.000000	-10.000000	0.475000	-24.366667	571.000000	1023.000000	1023.000000	2046.000000
18.700001	0.003571	2.110445	-0.082419	0.432448	2.211146	-0.450730	0.000000	-10.000000	0.525000	-25.550001	562.833313	1023.000000	1023.000000	2046.000000
18.719999	0.002865	1.693263	-0.228863	0.319686	1.961929	-0.359489	0.000000	-10.000000	0.558333	-26.600000	554.333313	1023.000000	1023.000000	2046.000000
18.740000	0.002243	1.325718	-0.486566	0.223780	1.848218	-0.259714	0.000000	-10.000000	0.600000	-27.700001	545.500000	1023.000000	1023.000000	2046.000000
18.760000	0.001684	0.995412	-0.713139	0.265705	1.736608	-0.293762	0.000000	-10.000000	0.641667	-28.866667	536.166687	1023.000000	1023.000000	2046.000000
18.780001	0.001210	0.714936	-0.851325	0.379221	1.544771	-0.357730	0.000000	-10.000000	0.691667	-29.799999	526.500000	1023.000000	1023.000000	2046.000000
18.799999	0.000647	0.382297	-0.963191	0.438098	1.279726	-0.372336	0.000000	-10.000000	0.741667	-30.783333	516.500000	1023.000000	1023.000000	2046.000000
18.820000	0.000153	0.090601	-1.253096	0.374260	1.172247	-0.202810	0.000000	-10.000000	0.800000	-31.500000	506.333344	1023.000000	1023.000000	2046.000000
18.840000	-0.000443	-0.261625	-1.571208	0.431965	1.125897	-0.248279	0.000000	-10.000000	0.833333	-32.366669	496.000000	1023.000000	1023.000000	2046.000000
18.860001	-0.001204	-0.711640	-1.704227	0.491197	0.813650	-0.312261	0.000000	-10.000000	0.850000	-32.983334	485.166656	1023.000000	1023.000000	2046.000000
18.879999	-0.002098	-1.240018	-1.892623	0.439217	0.538124	-0.324736	0.000000	-10.000000	0.850000	-33.516666	474.166656	1023.000000	1023.000000	2046.000000
18.900000	-0.002992	-1.768158	-2.203451	0.284766	0.386532	-0.236005	0.000000	-10.000000	0.850000	-33.700001	463.000000	1023.000000	1023.000000	2046.000000
18.920000	-0.004085	-2.414216	-2.516604	0.307707	0.240035	-0.445354	0.000000	-10.000000	0.850000	-33.650002	451.833344	1023.000000	1023.000000	2046.000000
18.940001	-0.005110	-3.019806	-2.694949	0.326851	-0.027413	-0.624296	0.000000	-10.000000	0.850000	-33.600002	440.666656	1023.000000	1023.000000	2046.000000
18.959999	-0.006066	-3.585038	-2.885964	0.167500	-0.273580	-0.592995	0.000000	-10.000000	0.866667	-33.500000	429.333344	1023.000000	1023.000000	2046.000000
18.980000	-0.007084	-4.186817	-3.256512	0.052147	-0.318269	-0.664182	0.000000	-10.000000	0.900000	-33.583336	418.166656	1023.000000	1023.000000	2046.000000
19.000000	-0.007976	-4.713609	-3.448161	0.064208	-0.469166	-0.860490	0.000000	-10.000000	0.900000	-33.500000	407.000000	1023.000000	1023.000000	2046.000000
19.020000	-0.008515	-5.032531	-3.429641	0.032634	-0.681938	-0.953586	0.000000	-10.000000	0.875000	-33.383335	395.833344	1023.000000	1023.000000	2046.000000
19.040001	-0.009179	-5.424679	-3.488013	-0.034084	-0.932721	-0.969861	0.000000	-10.000000	0.833333	-33.299999	384.666656	1023.000000	1023.000000	2046.000000
19.059999	-0.010257	-6.061861	-3.650066	-0.171451	-1.192905	-1.047439	0.000000	-10.000000	0.808333	-32.750000	373.500000	1023.000000	1023.000000	2046.000000
19.080000	-0.011978	-7.078917	-3.958218	-0.329449	-1.491134	-1.300115	0.000000	-10.000000	0.800000	-32.283333	362.500000	1023.000000	1023.000000	2046.000000
19.100000	-0.013907	-8.219035	-4.336368	-0.521603	-1.737640	-1.623425	0.000000	-10.000000	0.775000	-31.650000	351.833344	1023.000000	1023.000000	2046.000000
19.120001	-0.015317	-9.052181	-4.571050	-0.675839	-1.977101	-1.828191	0.000000	-10.000000	0.766667	-31.433334	341.166656	1023.000000	1023.000000	2046.000000
19.139999	-0.016299	-9.632470	-4.796951	-0.704199	-2.134906	-1.996414	0.000000	-10.000000	0.750000	-31.200001	330.833344	1023.000000	1023.000000	2046.000000
19.160000	-0.017088	-10.098994	-5.114362	-0.714756	-2.267393	-2.002483	0.000000	-10.000000	0.766667	-31.200001	320.333344	1023.000000	1023.000000	2046.000000
19.180000	-0.018079	-10.684930	-5.518878	-0.746412	-2.504509	-1.915130	0.000000	-10.000000	0.766667	-31.250000	310.000000	1023.000000	1023.000000	2046.000000
19.200001	-0.020107	-11.883225	-5.977725	-0.849122	-2.918046	-2.138331	0.000000	-10.000000	0.750000	-31.050001	299.500000	1023.000000	1023.000000	2046.000000
19.219999	-0.023338	-13.793022	-6.525033	-1.140263	-3.454274	-2.673452	0.000000	-10.000000	0.716667	-30.583334	289.000000	1023.000000	1023.000000	2046.000000
19.240000	-0.027555	-16.285297	-7.168738	-1.607783	-4.159292	-3.349484	0.000000	-10.000000	0.683333	-29.700001	278.666656	1023.000000	1023.000000	2046.000000
19.260000	-0.031416	-18.566919	-7.749372	-2.141386	-4.797792	-3.878370	0.000000	-10.000000	0.658333	-28.883333	268.833344	1023.000000	1023.000000	2046.000000
19.280001	-0.034184	-20.202698	-8.349517	-2.569066	-5.079846	-4.204269	0.000000	-10.000000	0.633333	-28.083334	259.333344	1023.000000	1023.000000	2046.000000
19.299999	-0.036124	-21.349302	-8.822254	-2.769954	-5.189340	-4.567754	0.000000	-10.000000	0.616667	-27.766666	250.000000	1023.000000	1023.000000	2046.000000
19.320000	-0.037683	-22.270845	-9.058161	-2.896524	-5.450218	-4.865943	0.000000	-10.000000	0.608333	-27.583334	240.666672	1023.000000	1023.000000	2046.000000
19.340000	-0.039049	-23.078169	-9.415611	-3.125173	-5.586975	-4.950409	0.000000	-10.000000	0.575000	-27.233334	231.500000	1023.000000	1023.000000	2046.000000
19.360001	-0.040247	-23.785952	-9.797680	-3.267095	-5.606341	-5.114836	0.000000	-10.000000	0.558333	-26.766666	222.500000	1023.000000	1023.000000	2046.000000
19.379999	-0.041279	-24.395643	-9.903626	-3.326219	-5.839570	-5.326229	0.000000	-10.000000	0.525000	-26.299999	213.500000	1023.000000	1023.000000	2046.000000
19.400000	-0.042034	-24.842230	-10.018924	-3.498290	-5.971851	-5.353164	0.000000	-10.000000	0.525000	-25.833334	204.666672	1023.000000	1023.000000	2046.000000
19.420000	-0.042701	-25.236361	-10.261197	-3.646623	-5.944720	-5.383819	0.000000	-10.000000	0.508333	-25.450001	196.000000	1023.000000	1023.000000	2046.000000
19.440001	-0.043126	-25.487734	-10.409680	-3.672533	-5.863812	-5.541709	0.000000	-10.000000	0.500000	-24.933334	187.500000	1023.000000	1023.000000	2046.000000
19.459999	-0.043246	-25.558243	-10.444629	-3.634039	-5.841496	-5.638079	0.000000	-10.000000	0.483333	-24.516666	179.166672	1023.000000	1023.000000	2046.000000
19.480000	-0.043211	-25.537893	-10.427792	-3.700985	-5.907500	-5.501617	0.000000	-10.000000	0.475000	-24.150000	171.000000	1023.000000	1023.000000	2046.000000
19.500000	-0.043125	-25.487032	-10.658358	-3.722908	-5.706862	-5.398904	0.000000	-10.000000	0.450000	-23.850000	163.000000	1023.000000	1023.000000	2046.000000
19.520000	-0.043542	-25.733280	-10.940422	-3.767867	-5.627592	-5.397399	0.000000	-10.000000	0.425000	-23.433334	155.000000	1023.000000	1023.000000	2046.000000
19.540001	-0.044464	-26.277964	-11.249516	-3.858450	-5.733228	-5.436769	0.000000	-10.000000	0.391667	-22.783333	147.166672	1023.000000	1023.000000	2046.000000
19.559999	-0.045812	-27.075014	-11.570135	-3.993554	-5.985730	-5.525596	0.000000	-10.000000	0.383333	-22.299999	139.500000	1023.000000	1023.000000	2046.000000
19.580000	-0.047057	-27.810444	-11.908383	-4.203687	-6.204319	-5.494056	0.000000	-10.000000	0.366667	-21.883333	132.166672	1023.000000	1023.000000	2046.000000
19.600000	-0.048075	-28.412516	-12.335908	-4.432759	-6.207401	-5.436449	0.000000	-10.000000	0.358333	-21.516666	124.833336	1023.000000	1023.000000	2046.000000
19.620001	-0.048965	-28.938131	-12.575705	-4.557067	-6.302912	-5.502448	0.000000	-10.000000	0.333333	-20.950001	117.666664	1023.000000	1023.000000	2046.000000
19.639999	-0.049994	-29.546217	-12.703089	-4.649129	-6.559608	-5.634391	0.000000	-10.000000	0.308333	-20.083334	110.500000	1023.000000	1023.000000	2046.000000
19.660000	-0.050681	-29.952290	-12.796481	-4.767512	-6.750572	-5.637724	0.000000	-10.000000	0.275000	-19.100000	103.833336	1023.000000	1023.000000	2046.000000
19.680000	-0.051106	-30.203892	-12.936127	-4.925851	-6.790826	-5.551087	0.000000	-10.000000	0.241667	-17.900000	97.500000	1023.000000	1023.000000	2046.000000
19.700001	-0.051208	-30.263735	-13.036265	-4.939628	-6.681034	-5.606808	0.000000	-10.000000	0.225000	-17.016666	91.500000	1023.000000	1023.000000	2046.000000
19.719999	-0.051255	-30.291889	-12.948616	-4.914639	-6.764635	-5.663998	0.000000	-10.000000	0.208333	-16.183334	85.833336	1023.000000	1023.000000	2046.000000
19.740000	-0.050999	-30.140409	-12.781474	-4.946144	-6.865681	-5.547109	0.000000	-10.000000	0.191667	-15.550000	80.333336	1023.000000	1023.000000	2046.000000
19.760000	-0.050710	-29.969868	-12.819613	-4.954925	-6.747787	-5.447542	0.000000	-10.000000	0.183333	-14.900001	75.166664	1023.000000	1023.000000	2046.000000
19.780001	-0.050439	-29.809410	-12.812224	-4.836530	-6.668238	-5.492419	0.000000	-10.000000	0.183333	-14.166667	70.166664	1023.000000	1023.000000	2046.000000
19.799999	-0.050172	-29.651419	-12.661940	-4.682599	-6.750139	-5.556741	0.000000	-10.000000	0.183333	-13.483334	65.500000	1023.000000	1023.000000	2046.000000
19.820000	-0.049702	-29.373789	-12.593537	-4.732696	-6.707306	-5.340250	0.000000	-10.000000	0.150000	-12.733334	61.166668	1023.000000	1023.000000	2046.000000
19.840000	-0.049475	-29.239744	-12.677118	-4.629730	-6.534296	-5.398600	0.000000	-10.000000	0.100000	-12.033334	57.000000	1023.000000	1023.000000	2046.000000
19.860001	-0.049184	-29.067476	-12.519759	-4.518366	-6.599697	-5.429654	0.000000	-10.000000	0.083333	-11.400001	53.000000	1023.000000	1023.000000	2046.000000
19.879999	-0.048892	-28.895222	-12.424728	-4.534963	-6.633130	-5.302401	0.000000	-10.000000	0.075000	-10.883333	49.000000	1023.000000	1023.000000	2046.000000
19.900000	-0.048613	-28.730024	-12.513639	-4.524572	-6.456950	-5.234861	0.000000	-10.000000	0.091667	-10.433333	45.333332	1023.000000	1023.000000	2046.000000
19.920000	-0.048500	-28.663300	-12.476502	-4.404475	-6.446979	-5.335343	0.000000	-10.000000	0.083333	-10.033334	41.833332	1023.000000	1023.000000	2046.000000
19.940001	-0.048239	-28.509037	-12.331565	-4.330711	-6.521814	-5.324945	0.000000	-10.000000	0.075000	-9.566667	38.500000	1023.000000	1023.000000	2046.000000
19.959999	-0.048000	-28.368074	-12.245684	-4.352044	-6.485939	-5.284409	0.000000	-10.000000	0.066667	-9.133334	35.166668	1023.000000	1023.000000	2046.000000
19.980000	-0.047722	-28.203743	-12.311262	-4.311814	-6.260580	-5.320088	0.000000	-10.000000	0.058333	-8.633334	32.166668	1023.000000	1023.000000	2046.000000
20.000000	-0.047897	-28.307009	-12.241538	-4.239150	-6.376734	-5.449588	0.000000	-10.000000	0.058333	-8.116667	29.333334	1023.000000	1023.000000	2046.000000
20.020000	-0.048485	-28.654629	-12.209933	-4.415184	-6.622734	-5.406776	0.000000	-10.000000	0.050000	-7.416667	26.666666	1023.000000	1023.000000	2046.000000
20.040001	-0.049411	-29.202089	-12.349772	-4.542528	-6.729482	-5.580308	0.000000	-10.000000	0.058333	-6.816667	24.000000	1023.000000	1023.000000	2046.000000
20.059999	-0.050454	-29.818598	-12.485684	-4.713210	-6.781395	-5.838310	0.000000	-10.000000	0.058333	-6.450000	21.666666	1023.000000	1023.000000	2046.000000
20.080000	-0.050889	-30.075562	-12.449007	-4.768295	-6.860207	-5.998053	0.000000	-10.000000	0.058333	-6.466667	19.500000	1023.000000	1023.000000	2046.000000
20.100000	-0.050928	-30.098448	-12.415889	-4.778902	-6.906219	-5.997437	0.000000	-10.000000	0.050000	-6.850000	17.500000	1023.000000	1023.000000	2046.000000
20.120001	-0.050696	-29.961292	-12.540119	-4.679777	-6.838723	-5.902674	0.000000	-10.000000	0.058333	-7.400000	15.166667	1023.000000	1023.000000	2046.000000
20.139999	-0.050785	-30.013720	-12.758400	-4.554053	-6.867289	-5.833978	0.000000	-10.000000	0.058333	-7.800000	12.666667	1023.000000	1023.000000	2046.000000
20.160000	-0.051479	-30.423920	-12.924219	-4.465978	-7.077484	-5.956239	0.000000	-10.000000	0.058333	-7.533334	10.000000	1023.000000	1023.000000	2046.000000
20.180000	-0.053498	-31.617346	-12.982977	-4.636554	-7.705822	-6.291991	0.000000	-10.000000	0.041667	-6.700000	7.666667	1023.000000	1023.000000	2046.000000
20.200001	-0.056510	-33.397423	-13.383615	-5.061895	-8.244843	-6.707071	0.000000	-10.000000	0.025000	-5.200000	5.500000	1023.000000	1023.000000	2046.000000
20.219999	-0.059282	-35.035450	-13.948580	-5.430774	-8.492744	-7.163354	0.000000	-10.000000	0.008333	-2.966667	3.666667	1023.000000	1023.000000	2046.000000
20.240000	-0.061047	-36.078983	-14.261201	-5.610001	-8.660702	-7.547082	0.000000	-10.000000	0.016667	-1.483333	2.500000	1023.000000	1023.000000	2046.000000
20.260000	-0.062144	-36.726955	-14.474698	-5.797024	-8.773151	-7.682081	0.000000	-10.000000	0.033333	-1.383333	2.000000	1023.000000	1023.000000	2046.000000
20.280001	-0.062854	-37.146526	-14.713281	-6.004886	-8.741935	-7.686422	0.000000	-10.000000	0.058333	-2.833333	1.666667	1023.000000	1023.000000	2046.000000
20.299999	-0.063457	-37.502987	-14.936427	-6.038925	-8.688535	-7.839099	0.000000	-10.000000	0.058333	-4.250000	1.000000	1023.000000	1023.000000	2046.000000
20.320000	-0.063903	-37.766521	-14.969204	-6.063915	-8.789220	-7.944184	0.000000	-10.000000	0.041667	-5.000000	-0.166667	1023.000000	1023.000000	2046.000000
20.340000	-0.064051	-37.854321	-14.945361	-6.121089	-8.861844	-7.926026	0.000000	-10.000000	0.033333	-5.033333	-1.500000	1023.000000	1023.000000	2046.000000
20.360001	-0.063981	-37.812759	-15.055118	-6.183526	-8.692010	-7.882107	0.000000	-10.000000	0.025000	-4.366667	-3.000000	1023.000000	1023.000000	2046.000000
20.379999	-0.063673	-37.630562	-15.024943	-6.093006	-8.525960	-7.986651	0.000000	-10.000000	0.025000	-2.916667	-4.166667	1023.000000	1023.000000	2046.000000
20.400000	-0.063188	-37.344036	-14.820091	-6.050444	-8.505724	-7.967777	0.000000	-10.000000	0.008333	-0.683333	-4.833333	1023.000000	1023.000000	2046.000000
20.420000	-0.062160	-36.736698	-14.642031	-6.073281	-8.291472	-7.729913	0.000000	-10.000000	-0.016667	1.716667	-5.000000	1023.000000	1023.000000	2046.000000
20.440001	-0.060840	-35.956299	-14.482000	-5.965584	-7.987639	-7.521073	0.000000	-10.000000	-0.033333	4.150000	-5.000000	1023.000000	1023.000000	2046.000000
20.459999	-0.059503	-35.166389	-14.343816	-5.762342	-7.648235	-7.411995	0.000000	-10.000000	-0.066667	6.133333	-5.000000	1023.000000	1023.000000	2046.000000
20.480000	-0.058426	-34.529774	-14.178729	-5.621984	-7.454244	-7.274818	0.000000	-10.000000	-0.075000	8.283333	-5.000000	1023.000000	1023.000000	2046.000000
20.500000	-0.057931	-34.237000	-14.084029	-5.550416	-7.419481	-7.183073	0.000000	-10.000000	-0.100000	10.183333	-5.000000	1023.000000	1023.000000	2046.000000
20.520000	-0.057587	-34.033642	-14.098541	-5.551633	-7.360142	-7.023326	0.000000	-10.000000	-0.116667	11.683333	-5.000000	1023.000000	1023.000000	2046.000000
20.540001	-0.057155	-33.778793	-14.146294	-5.626924	-7.235629	-6.769948	0.000000	-10.000000	-0.141667	12.833333	-5.000000	1023.000000	1023.000000	2046.000000
20.559999	-0.056747	-33.537292	-14.188483	-5.636092	-7.060465	-6.652250	0.000000	-10.000000	-0.150000	13.633333	-0.166667	1023.000000	1023.000000	2046.000000
20.580000	-0.056347	-33.301365	-14.052991	-5.590325	-7.003571	-6.654477	0.000000	-10.000000	-0.175000	14.816667	9.833333	1023.000000	1023.000000	2046.000000
20.600000	-0.055826	-32.993446	-13.807641	-5.572129	-7.037795	-6.575883	0.000000	-10.000000	-0.225000	16.416666	21.666666	1023.000000	1023.000000	2046.000000
20.620001	-0.055094	-32.560730	-13.571160	-5.559124	-6.995907	-6.434539	0.000000	-10.000000	-0.266667	18.166666	30.666666	1023.000000	1023.000000	2046.000000
20.639999	-0.054093	-31.968925	-13.391181	-5.587680	-6.799139	-6.190926	0.000000	-10.000000	-0.300000	19.916666	36.500000	1023.000000	1023.000000	2046.000000
20.660000	-0.052697	-31.144102	-13.192417	-5.465175	-6.462735	-6.023776	0.000000	-10.000000	-0.300000	21.049999	42.833332	1023.000000	1023.000000	2046.000000
20.680000	-0.051040	-30.164516	-12.790410	-5.248713	-6.183561	-5.941833	0.000000	-10.000000	-0.333333	22.066668	49.500000	1023.000000	1023.000000	2046.000000
20.700001	-0.049178	-29.063921	-12.248413	-5.051713	-6.024137	-5.739658	0.000000	-10.000000	-0.350000	22.766666	56.666668	1023.000000	1023.000000	2046.000000
20.719999	-0.047160	-27.871542	-11.771420	-4.888415	-5.789585	-5.422121	0.000000	-10.000000	-0.383333	23.666668	64.166664	1023.000000	1023.000000	2046.000000
20.740000	-0.045002	-26.595905	-11.411424	-4.659107	-5.377410	-5.147964	0.000000	-10.000000	-0.408333	24.700001	72.000000	1023.000000	1023.000000	2046.000000
20.760000	-0.043004	-25.415400	-10.917271	-4.345977	-5.125442	-5.026710	0.000000	-10.000000	-0.433333	25.600000	80.166664	1023.000000	1023.000000	2046.000000
20.780001	-0.040807	-24.116922	-10.431963	-4.036601	-4.840820	-4.807538	0.000000	-10.000000	-0.441667	26.516666	88.500000	1023.000000	1023.000000	2046.000000
20.799999	-0.038678	-22.858932	-9.963398	-3.834487	-4.565810	-4.495237	0.000000	-10.000000	-0.458333	27.000000	97.166664	1023.000000	1023.000000	2046.000000
20.820000	-0.036473	-21.555771	-9.636963	-3.593591	-4.089056	-4.236162	0.000000	-10.000000	-0.466667	27.533333	106.000000	1023.000000	1023.000000	2046.000000
20.840000	-0.034476	-20.375231	-9.173437	-3.221051	-3.826881	-4.153862	0.000000	-10.000000	-0.508333	27.983334	115.166664	1023.000000	1023.000000	2046.000000
20.860001	-0.032345	-19.116014	-8.647055	-3.014474	-3.610238	-3.844248	0.000000	-10.000000	-0.516667	28.383333	124.333336	1023.000000	1023.000000	2046.000000
20.879999	-0.030419	-17.977385	-8.228379	-2.859733	-3.354845	-3.534429	0.000000	-10.000000	-0.541667	28.600000	133.833328	1023.000000	1023.000000	2046.000000
20.900000	-0.028587	-16.895081	-7.901303	-2.655836	-2.983144	-3.354796	0.000000	-10.000000	-0.533333	28.533335	143.333328	1023.000000	1023.000000	2046.000000
20.920000	-0.026761	-15.815622	-7.394739	-2.326437	-2.767584	-3.326863	0.000000	-10.000000	-0.541667	28.633333	153.000000	1023.000000	1023.000000	2046.000000
20.940001	-0.025257	-14.927050	-7.018235	-2.143216	-2.618172	-3.147426	0.000000	-10.000000	-0.558333	28.766666	162.500000	1023.000000	1023.000000	2046.000000
20.959999	-0.024302	-14.362758	-6.875069	-2.058791	-2.415957	-3.012941	0.000000	-10.000000	-0.583333	29.266666	172.000000	1023.000000	1023.000000	2046.000000
20.980000	-0.023574	-13.932314	-6.534055	-1.982524	-2.340045	-3.075691	0.000000	-10.000000	-0.608333	29.833334	181.666672	1023.000000	1023.000000	2046.000000
21.000000	-0.022717	-13.425608	-6.021484	-1.937650	-2.341536	-3.124936	0.000000	-10.000000	-0.591667	30.316668	191.500000	1023.000000	1023.000000	2046.000000
21.020000	-0.021567	-12.746106	-5.593958	-1.973391	-2.158744	-3.020013	0.000000	-10.000000	-0.583333	30.400000	201.500000	1023.000000	1023.000000	2046.000000
21.040001	-0.019658	-11.617979	-5.225133	-1.803725	-1.793557	-2.795563	0.000000	-10.000000	-0.558333	30.183332	211.500000	1023.000000	1023.000000	2046.000000
21.059999	-0.017603	-10.403653	-4.826326	-1.386034	-1.468626	-2.722668	0.000000	-10.000000	-0.558333	29.700001	221.500000	1023.000000	1023.000000	2046.000000
21.080000	-0.016111	-9.521799	-4.571666	-1.009512	-1.308609	-2.632011	0.000000	-10.000000	-0.550000	29.083334	231.500000	1023.000000	1023.000000	2046.000000
21.100000	-0.015306	-9.045593	-4.301375	-0.858967	-1.391923	-2.493328	0.000000	-10.000000	-0.541667	28.833334	241.500000	1023.000000	1023.000000	2046.000000
21.120001	-0.015459	-9.136297	-4.374754	-0.938153	-1.402662	-2.420728	0.000000	-10.000000	-0.541667	28.966667	251.166672	1023.000000	1023.000000	2046.000000
21.139999	-0.017311	-10.230914	-4.714428	-1.145173	-1.679767	-2.691545	0.000000	-10.000000	-0.533333	29.116667	260.833344	1023.000000	1023.000000	2046.000000
21.160000	-0.019765	-11.680884	-5.052505	-1.436633	-2.007735	-3.184010	0.000000	-10.000000	-0.525000	28.950001	270.500000	1023.000000	1023.000000	2046.000000
21.180000	-0.021054	-12.443110	-5.154309	-1.668221	-2.176260	-3.444321	0.000000	-10.000000	-0.491667	28.416666	280.333344	1023.000000	1023.000000	2046.000000
21.200001	-0.021263	-12.566381	-5.161094	-1.772332	-2.159364	-3.473591	0.000000	-10.000000	-0.475000	28.166666	290.000000	1023.000000	1023.000000	2046.000000
21.219999	-0.020858	-12.326999	-5.125810	-1.810050	-1.943734	-3.447404	0.000000	-10.000000	-0.483333	28.016666	299.333344	1023.000000	1023.000000	2046.000000
21.240000	-0.020291	-11.992243	-4.920208	-1.662154	-1.858368	-3.551513	0.000000	-10.000000	-0.500000	28.166668	308.666656	1023.000000	1023.000000	2046.000000
21.260000	-0.019543	-11.549906	-4.637191	-1.567608	-1.826509	-3.518598	0.000000	-10.000000	-0.525000	28.433334	318.000000	1023.000000	1023.000000	2046.000000
21.280001	-0.018486	-10.925463	-4.421956	-1.505651	-1.625245	-3.372611	0.000000	-10.000000	-0.533333	28.700001	327.500000	1023.000000	1023.000000	2046.000000
21.299999	-0.017232	-10.184038	-4.261875	-1.443438	-1.249888	-3.228838	0.000000	-10.000000	-0.550000	29.083334	337.000000	1023.000000	1023.000000	2046.000000
21.320000	-0.015840	-9.361612	-3.959231	-1.253283	-0.943969	-3.205129	0.000000	-10.000000	-0.541667	29.200001	346.666656	1023.000000	1023.000000	2046.000000
21.340000	-0.014380	-8.498412	-3.464367	-1.142718	-0.803619	-3.087708	0.000000	-10.000000	-0.525000	29.100000	356.500000	1023.000000	1023.000000	2046.000000
21.360001	-0.012639	-7.469859	-3.047434	-1.050439	-0.509697	-2.862288	0.000000	-10.000000	-0.508333	28.766666	366.333344	1023.000000	1023.000000	2046.000000
21.379999	-0.010722	-6.336426	-2.696595	-0.898560	-0.083316	-2.657954	0.000000	-10.000000	-0.500000	28.366667	376.000000	1023.000000	1023.000000	2046.000000
21.400000	-0.008759	-5.176616	-2.258190	-0.582254	0.231866	-2.568037	0.000000	-10.000000	-0.491667	27.950001	385.500000	1023.000000	1023.000000	2046.000000
21.420000	-0.006753	-3.990855	-1.843723	-0.406207	0.521775	-2.262700	0.000000	-10.000000	-0.466667	27.483334	394.833344	1023.000000	1023.000000	2046.000000
21.440001	-0.005144	-3.040378	-1.710040	-0.257533	0.932113	-2.004918	0.000000	-10.000000	-0.425000	26.933334	404.000000	1023.000000	1023.000000	2046.000000
21.459999	-0.004024	-2.378013	-1.689038	-0.092690	1.276072	-1.872357	0.000000	-10.000000	-0.391667	26.350000	413.000000	1023.000000	1023.000000	2046.000000
21.480000	-0.003399	-2.008756	-1.627179	-0.014174	1.366456	-1.733859	0.000000	-10.000000	-0.366667	25.400000	422.000000	1023.000000	1023.000000	2046.000000
21.500000	-0.002687	-1.587741	-1.557820	-0.037873	1.462631	-1.454679	0.000000	-10.000000	-0.358333	24.383333	430.666656	1023.000000	1023.000000	2046.000000
21.520000	-0.001981	-1.170906	-1.430368	-0.039076	1.599998	-1.301461	0.000000	-10.000000	-0.350000	23.700001	439.000000	1023.000000	1023.000000	2046.000000
21.540001	-0.001203	-0.711241	-1.187067	0.035576	1.679760	-1.239510	0.000000	-10.000000	-0.350000	23.633333	447.000000	1023.000000	1023.000000	2046.000000
21.559999	-0.000353	-0.208780	-0.857531	0.063178	1.651014	-1.065441	0.000000	-10.000000	-0.358333	23.799999	455.000000	1023.000000	1023.000000	2046.000000
21.580000	0.000883	0.521733	-0.632423	0.086629	1.856103	-0.788575	0.000000	-10.000000	-0.358333	23.883333	463.000000	1023.000000	1023.000000	2046.000000
21.600000	0.002315	1.368302	-0.221352	0.289087	2.023581	-0.723014	0.000000	-10.000000	-0.358333	23.833334	471.000000	1023.000000	1023.000000	2046.000000
21.620001	0.004007	2.368113	0.281665	0.469278	2.146403	-0.529233	0.000000	-10.000000	-0.350000	23.716667	479.000000	1023.000000	1023.000000	2046.000000
21.639999	0.005817	3.437902	0.619129	0.617519	2.472501	-0.271247	0.000000	-10.000000	-0.325000	23.383333	487.000000	1023.000000	1023.000000	2046.000000
21.660000	0.007651	4.521855	1.068834	0.950585	2.700520	-0.198083	0.000000	-10.000000	-0.275000	22.650000	494.833344	1023.000000	1023.000000	2046.000000
21.680000	0.009435	5.576224	1.453145	1.192437	2.872155	0.058486	0.000000	-10.000000	-0.225000	21.166668	502.500000	1023.000000	1023.000000	2046.000000
21.700001	0.011208	6.623686	1.714737	1.411705	3.237335	0.259910	0.000000	-10.000000	-0.175000	19.066668	509.666656	1023.000000	1023.000000	2046.000000
21.719999	0.012734	7.525976	2.151577	1.694485	3.372442	0.307472	0.000000	-10.000000	-0.116667	16.250000	516.333313	1023.000000	1023.000000	2046.000000
21.740000	0.013966	8.254177	2.396395	1.796136	3.511702	0.549944	0.000000	-10.000000	-0.050000	12.883333	522.333313	1023.000000	1023.000000	2046.000000
21.760000	0.014840	8.770550	2.546194	1.838959	3.739567	0.645830	0.000000	-10.000000	-0.008333	9.366667	527.333313	1023.000000	1023.000000	2046.000000
21.780001	0.015179	8.970891	2.836922	1.994761	3.698124	0.441083	0.000000	-10.000000	0.008333	4.983333	531.000000	1023.000000	1023.000000	2046.000000
21.799999	0.015620	9.231606	3.010162	1.920639	3.769207	0.531599	0.000000	-10.000000	0.025000	0.966667	533.000000	1023.000000	1023.000000	2046.000000
21.820000	0.016165	9.553602	2.935306	2.039727	3.973253	0.605316	0.000000	-10.000000	0.041667	-2.950000	533.833313	1023.000000	1023.000000	2046.000000
21.840000	0.015909	9.402411	2.792944	2.255430	3.788830	0.565207	0.000000	-10.000000	0.083333	-6.483334	534.000000	1023.000000	1023.000000	2046.000000
21.860001	0.014689	8.681425	2.500171	2.284060	3.377735	0.519459	0.000000	-10.000000	0.108333	-9.900001	534.000000	1023.000000	1023.000000	2046.000000
21.879999	0.012914	7.632321	1.966200	2.065607	3.126032	0.474483	0.000000	-10.000000	0.158333	-13.033334	534.000000	1023.000000	1023.000000	2046.000000
21.900000	0.010385	6.137264	1.387314	1.785891	2.826732	0.137327	0.000000	-10.000000	0.175000	-14.666667	534.000000	1023.000000	1023.000000	2046.000000
21.920000	0.006867	4.058378	0.824263	1.450946	2.185543	-0.402373	0.000000	-10.000000	0.216667	-15.900001	527.000000	1023.000000	1023.000000	2046.000000
21.940001	0.003115	1.840940	0.308800	0.984966	1.417782	-0.870608	0.000000	-10.000000	0.258333	-17.383335	518.166687	1023.000000	1023.000000	2046.000000
21.959999	-0.000128	-0.075534	-0.381649	0.569513	0.959618	-1.223016	0.000000	-10.000000	0.316667	-19.350000	507.000000	1023.000000	1023.000000	2046.000000
21.980000	-0.002554	-1.509644	-1.059604	0.278172	0.787193	-1.515404	0.000000	-10.000000	0.366667	-21.333334	500.500000	1023.000000	1023.000000	2046.000000
22.000000	-0.004495	-2.656326	-1.481260	0.093909	0.545546	-1.814521	0.000000	-10.000000	0.400000	-22.816668	493.333344	1023.000000	1023.000000	2046.000000
22.020000	-0.006187	-3.656219	-1.738028	-0.077084	0.205294	-2.046401	0.000000	-10.000000	0.441667	-24.049999	485.833344	1023.000000	1023.000000	2046.000000
22.040001	-0.007654	-4.523723	-2.001027	-0.274115	-0.089220	-2.159361	0.000000	-10.000000	0.475000	-24.850000	477.833344	1023.000000	1023.000000	2046.000000
22.059999	-0.009019	-5.330472	-2.302733	-0.485385	-0.283625	-2.258729	0.000000	-10.000000	0.508333	-25.566666	469.500000	1023.000000	1023.000000	2046.000000
22.080000	-0.010272	-6.071022	-2.649891	-0.615857	-0.381654	-2.423621	0.000000	-10.000000	0.525000	-26.166666	460.833344	1023.000000	1023.000000	2046.000000
22.100000	-0.011395	-6.734535	-2.912270	-0.702035	-0.534310	-2.585920	0.000000	-10.000000	0.541667	-26.850000	452.166656	1023.000000	1023.000000	2046.000000
22.120001	-0.012371	-7.311231	-3.146187	-0.735060	-0.647409	-2.782575	0.000000	-10.000000	0.583333	-27.616667	443.166656	1023.000000	1023.000000	2046.000000
22.139999	-0.013235	-7.822080	-3.273798	-0.773864	-0.818670	-2.955749	0.000000	-10.000000	0.625000	-28.450001	434.000000	1023.000000	1023.000000	2046.000000
22.160000	-0.013913	-8.222533	-3.429099	-0.932903	-0.953368	-2.907163	0.000000	-10.000000	0.675000	-29.416668	424.333344	1023.000000	1023.000000	2046.000000
22.180000	-0.014426	-8.525880	-3.716403	-1.007688	-0.962722	-2.839067	0.000000	-10.000000	0.708333	-30.250000	414.500000	1023.000000	1023.000000	2046.000000
22.200001	-0.014944	-8.831970	-4.028710	-0.998481	-0.963760	-2.841019	0.000000	-10.000000	0.725000	-30.916668	404.500000	1023.000000	1023.000000	2046.000000
22.219999	-0.015834	-9.357638	-4.407815	-1.000360	-1.042562	-2.906900	0.000000	-10.000000	0.758333	-31.316668	390.833344	1023.000000	1023.000000	2046.000000
22.240000	-0.017109	-10.111401	-4.771635	-1.033770	-1.311867	-2.994128	0.000000	-10.000000	0.775000	-31.616667	376.833344	1023.000000	1023.000000	2046.000000
22.260000	-0.018567	-10.973112	-5.224895	-1.198644	-1.598529	-2.951044	0.000000	-10.000000	0.800000	-31.750000	366.166656	1023.000000	1023.000000	2046.000000
22.280001	-0.020073	-11.862973	-5.743522	-1.392854	-1.817042	-2.909556	0.000000	-10.000000	0.800000	-31.933334	359.000000	1023.000000	1023.000000	2046.000000
22.299999	-0.021575	-12.751092	-6.177680	-1.604661	-2.047061	-2.921690	0.000000	-10.000000	0.791667	-32.083336	352.000000	1023.000000	1023.000000	2046.000000
22.320000	-0.023111	-13.658401	-6.487956	-1.705482	-2.390645	-3.074319	0.000000	-10.000000	0.775000	-31.983334	341.333344	1023.000000	1023.000000	2046.000000
22.340000	-0.024550	-14.509050	-6.740827	-1.834154	-2.785203	-3.148867	0.000000	-10.000000	0.766667	-31.850000	330.666656	1023.000000	1023.000000	2046.000000
22.360001	-0.025786	-15.239469	-6.995082	-2.010036	-3.109613	-3.124738	0.000000	-10.000000	0.758333	-31.583334	320.000000	1023.000000	1023.000000	2046.000000
22.379999	-0.026759	-15.814822	-7.258707	-2.112716	-3.295821	-3.147579	0.000000	-10.000000	0.766667	-31.483334	309.500000	1023.000000	1023.000000	2046.000000
22.400000	-0.027487	-16.244822	-7.509386	-2.211644	-3.386556	-3.137236	0.000000	-10.000000	0.766667	-31.350000	299.000000	1023.000000	1023.000000	2046.000000
22.420000	-0.028024	-16.562080	-7.665968	-2.201873	-3.506149	-3.188091	0.000000	-10.000000	0.766667	-31.200001	288.500000	1023.000000	1023.000000	2046.000000
22.440001	-0.028440	-16.807819	-7.845982	-2.183654	-3.526277	-3.251906	0.000000	-10.000000	0.766667	-31.116667	278.000000	1023.000000	1023.000000	2046.000000
22.459999	-0.028763	-16.998913	-7.857467	-2.132500	-3.712103	-3.296843	0.000000	-10.000000	0.758333	-30.916668	267.666656	1023.000000	1023.000000	2046.000000
22.480000	-0.029100	-17.198080	-7.878563	-2.134976	-3.912086	-3.272455	0.000000	-10.000000	0.741667	-30.733334	257.500000	1023.000000	1023.000000	2046.000000
22.500000	-0.029481	-17.423309	-8.018938	-2.142091	-4.006484	-3.255796	0.000000	-10.000000	0.691667	-30.333334	247.166672	1023.000000	1023.000000	2046.000000
22.520000	-0.029776	-17.597492	-8.174811	-2.152104	-4.013232	-3.257344	0.000000	-10.000000	0.658333	-29.983334	236.833328	1023.000000	1023.000000	2046.000000
22.540001	-0.030284	-17.897579	-8.259220	-2.050136	-4.128168	-3.460055	0.000000	-10.000000	0.641667	-29.516666	226.833328	1023.000000	1023.000000	2046.000000
22.559999	-0.030808	-18.207573	-8.308928	-2.039739	-4.344107	-3.514800	0.000000	-10.000000	0.633333	-28.850000	217.166672	1023.000000	1023.000000	2046.000000
22.580000	-0.031162	-18.416626	-8.539216	-2.103930	-4.310303	-3.463177	0.000000	-10.000000	0.616667	-28.216667	207.666672	1023.000000	1023.000000	2046.000000
22.600000	-0.031510	-18.622200	-8.750058	-2.120535	-4.247118	-3.504490	0.000000	-10.000000	0.575000	-27.466667	198.166672	1023.000000	1023.000000	2046.000000
22.620001	-0.032000	-18.911781	-8.774568	-2.159132	-4.406249	-3.571832	0.000000	-10.000000	0.541667	-26.916666	189.000000	1023.000000	1023.000000	2046.000000
22.639999	-0.032491	-19.202087	-8.819537	-2.218799	-4.585051	-3.578699	0.000000	-10.000000	0.508333	-26.183334	180.000000	1023.000000	1023.000000	2046.000000
22.660000	-0.032925	-19.458879	-8.994559	-2.281033	-4.599320	-3.583966	0.000000	-10.000000	0.500000	-25.616667	171.166672	1023.000000	1023.000000	2046.000000
22.680000	-0.033556	-19.831450	-9.114441	-2.286474	-4.663416	-3.767118	0.000000	-10.000000	0.483333	-25.066668	162.500000	1023.000000	1023.000000	2046.000000
22.700001	-0.034114	-20.161572	-9.197152	-2.288261	-4.781536	-3.894623	0.000000	-10.000000	0.466667	-24.600000	154.166672	1023.000000	1023.000000	2046.000000
22.719999	-0.034505	-20.392324	-9.342097	-2.442005	-4.798934	-3.809288	0.000000	-10.000000	0.441667	-23.950001	146.000000	1023.000000	1023.000000	2046.000000
22.740000	-0.034784	-20.557224	-9.479971	-2.449138	-4.709140	-3.918976	0.000000	-10.000000	0.425000	-23.300001	138.000000	1023.000000	1023.000000	2046.000000
22.760000	-0.035208	-20.807964	-9.435417	-2.484205	-4.867080	-4.021262	0.000000	-10.000000	0.391667	-22.650002	130.333328	1023.000000	1023.000000	2046.000000
22.780001	-0.036257	-21.427736	-9.605364	-2.660141	-5.116041	-4.046191	0.000000	-10.000000	0.366667	-21.950001	122.666664	1023.000000	1023.000000	2046.000000
22.799999	-0.037809	-22.345341	-9.892264	-2.848253	-5.320902	-4.283922	0.000000	-10.000000	0.341667	-21.283335	115.333336	1023.000000	1023.000000	2046.000000
22.820000	-0.039745	-23.489079	-10.081866	-2.982146	-5.680698	-4.744368	0.000000	-10.000000	0.333333	-20.516666	108.166664	1023.000000	1023.000000	2046.000000
22.840000	-0.041507	-24.530384	-10.250268	-3.310729	-5.979443	-4.989944	0.000000	-10.000000	0.308333	-19.866667	101.333336	1023.000000	1023.000000	2046.000000
22.860001	-0.042394	-25.055111	-10.481789	-3.581945	-5.990401	-5.000975	0.000000	-10.000000	0.283333	-19.166666	94.833336	1023.000000	1023.000000	2046.000000
22.879999	-0.042753	-25.267225	-10.623139	-3.634489	-5.909647	-5.099950	0.000000	-10.000000	0.258333	-18.700001	88.500000	1023.000000	1023.000000	2046.000000
22.900000	-0.042980	-25.401062	-10.716348	-3.523738	-5.966613	-5.194364	0.000000	-10.000000	0.250000	-18.416668	82.166664	1023.000000	1023.000000	2046.000000
22.920000	-0.043426	-25.665016	-10.902157	-3.449926	-6.230487	-5.082447	0.000000	-10.000000	0.233333	-18.083334	75.833336	1023.000000	1023.000000	2046.000000
22.940001	-0.044463	-26.277485	-11.191676	-3.433241	-6.460670	-5.191899	0.000000	-10.000000	0.216667	-17.466667	69.666664	1023.000000	1023.000000	2046.000000
22.959999	-0.046765	-27.638084	-11.451523	-3.524719	-6.919728	-5.742115	0.000000	-10.000000	0.183333	-16.466667	64.000000	1023.000000	1023.000000	2046.000000
22.980000	-0.050370	-29.768682	-11.921308	-4.022670	-7.595406	-6.229300	0.000000	-10.000000	0.166667	-15.100000	58.666668	1023.000000	1023.000000	2046.000000
23.000000	-0.053573	-31.661350	-12.560041	-4.547116	-7.921060	-6.633132	0.000000	-10.000000	0.133333	-13.666667	53.666668	1023.000000	1023.000000	2046.000000
23.020000	-0.055636	-32.881130	-13.078400	-4.851630	-8.011008	-6.940092	0.000000	-10.000000	0.116667	-12.750000	49.166668	1023.000000	1023.000000	2046.000000
23.040001	-0.057042	-33.711689	-13.417602	-5.029119	-8.069644	-7.195325	0.000000	-10.000000	0.100000	-12.633333	44.833332	1023.000000	1023.000000	2046.000000
23.059999	-0.058146	-34.364506	-13.526708	-5.186594	-8.285311	-7.365892	0.000000	-10.000000	0.100000	-12.916667	40.500000	1023.000000	1023.000000	2046.000000
23.080000	-0.059011	-34.875248	-13.674760	-5.323814	-8.443833	-7.432839	0.000000	-10.000000	0.100000	-13.100000	36.166668	1023.000000	1023.000000	2046.000000
23.100000	-0.059727	-35.298401	-13.922267	-5.461135	-8.438510	-7.476490	0.000000	-10.000000	0.100000	-12.916667	31.666666	1023.000000	1023.000000	2046.000000
23.120001	-0.060271	-35.619968	-14.122015	-5.501190	-8.386623	-7.610139	0.000000	-10.000000	0.100000	-12.483334	27.333334	1023.000000	1023.000000	2046.000000
23.139999	-0.060460	-35.732018	-14.178289	-5.501276	-8.352720	-7.699731	0.000000	-10.000000	0.100000	-11.916667	23.000000	1023.000000	1023.000000	2046.000000
23.160000	-0.060547	-35.783379	-14.171862	-5.524521	-8.321906	-7.765091	0.000000	-10.000000	0.091667	-11.316668	19.166666	1023.000000	1023.000000	2046.000000
23.180000	-0.060407	-35.700798	-14.147379	-5.609613	-8.246817	-7.696989	0.000000	-10.000000	0.075000	-10.583334	15.500000	1023.000000	1023.000000	2046.000000
23.200001	-0.059862	-35.378624	-14.166006	-5.651892	-8.036697	-7.524029	0.000000	-10.000000	0.066667	-9.916667	12.000000	1023.000000	1023.000000	2046.000000
23.219999	-0.059174	-34.972080	-14.121578	-5.528447	-7.850269	-7.471785	0.000000	-10.000000	0.066667	-9.450000	8.666667	1023.000000	1023.000000	2046.000000
23.240000	-0.058746	-34.718914	-13.982725	-5.444423	-7.880488	-7.411278	0.000000	-10.000000	0.075000	-9.283334	5.500000	1023.000000	1023.000000	2046.000000
23.260000	-0.058713	-34.699432	-14.068254	-5.458891	-7.871521	-7.300767	0.000000	-10.000000	0.066667	-9.016666	2.666667	1023.000000	1023.000000	2046.000000
23.280001	-0.059102	-34.929573	-14.404968	-5.516585	-7.714219	-7.293800	0.000000	-10.000000	0.058333	-8.516666	0.000000	1023.000000	1023.000000	2046.000000
23.299999	-0.059816	-35.351345	-14.737449	-5.557247	-7.700831	-7.355818	0.000000	-10.000000	0.050000	-8.183333	-2.666667	1023.000000	1023.000000	2046.000000
23.320000	-0.060434	-35.716366	-14.875310	-5.610486	-7.862611	-7.367959	0.000000	-10.000000	0.050000	-8.100000	-5.333333	1023.000000	1023.000000	2046.000000
23.340000	-0.060888	-35.984722	-14.974029	-5.768921	-8.015506	-7.226266	0.000000	-10.000000	0.050000	-8.066667	-8.000000	1023.000000	1023.000000	2046.000000
23.360001	-0.061329	-36.245651	-15.165509	-5.967976	-8.006821	-7.105345	0.000000	-10.000000	0.050000	-7.566667	-10.666667	1023.000000	1023.000000	2046.000000
23.379999	-0.061793	-36.519402	-15.289906	-5.997328	-8.037914	-7.194253	0.000000	-10.000000	0.050000	-6.566667	-13.166667	1023.000000	1023.000000	2046.000000
23.400000	-0.062242	-36.785194	-15.261111	-6.042650	-8.237693	-7.243742	0.000000	-10.000000	0.041667	-5.516667	-15.500000	1023.000000	1023.000000	2046.000000
23.420000	-0.062325	-36.833950	-15.233130	-6.169798	-8.342136	-7.088887	0.000000	-10.000000	0.025000	-4.366667	-17.166666	1023.000000	1023.000000	2046.000000
23.440001	-0.062110	-36.707005	-15.295889	-6.131155	-8.180130	-7.099832	0.000000	-10.000000	0.008333	-3.500000	-18.666666	1023.000000	1023.000000	2046.000000
23.459999	-0.061633	-36.425095	-15.141245	-6.047004	-8.115793	-7.121052	0.000000	-10.000000	0.000000	-2.766667	-19.833334	1023.000000	1023.000000	2046.000000
23.480000	-0.060922	-36.004631	-14.879798	-5.929050	-8.121737	-7.074044	0.000000	-10.000000	0.000000	-1.883333	-20.666666	1023.000000	1023.000000	2046.000000
23.500000	-0.059787	-35.334351	-14.646313	-5.881477	-8.000718	-6.805844	0.000000	-10.000000	0.000000	-0.583333	-21.000000	1023.000000	1023.000000	2046.000000
23.520000	-0.058713	-34.699284	-14.481926	-5.784968	-7.811263	-6.621126	0.000000	-10.000000	-0.016667	1.500000	-21.000000	1023.000000	1023.000000	2046.000000
23.540001	-0.057461	-33.959641	-14.252574	-5.539583	-7.594346	-6.573139	0.000000	-10.000000	-0.041667	4.200000	-21.000000	1023.000000	1023.000000	2046.000000
23.559999	-0.056164	-33.193161	-13.940532	-5.352478	-7.420959	-6.479193	0.000000	-10.000000	-0.075000	7.366667	-21.000000	1023.000000	1023.000000	2046.000000
23.580000	-0.054708	-32.332539	-13.523170	-5.175232	-7.299242	-6.334896	0.000000	-10.000000	-0.108333	10.483334	-21.000000	1023.000000	1023.000000	2046.000000
23.600000	-0.053274	-31.485096	-13.215186	-5.017090	-7.112240	-6.140579	0.000000	-10.000000	-0.150000	13.233334	-21.000000	1023.000000	1023.000000	2046.000000
23.620001	-0.051683	-30.544668	-12.930402	-4.847925	-6.804974	-5.961368	0.000000	-10.000000	-0.200000	15.566667	-21.000000	1023.000000	1023.000000	2046.000000
23.639999	-0.050051	-29.579948	-12.572706	-4.635558	-6.569492	-5.802193	0.000000	-10.000000	-0.241667	17.549999	-13.500000	1023.000000	1023.000000	2046.000000
23.660000	-0.048465	-28.642984	-12.209871	-4.361702	-6.315271	-5.756140	0.000000	-10.000000	-0.275000	19.516666	2.166667	1023.000000	1023.000000	2046.000000
23.680000	-0.046732	-27.618486	-11.818752	-4.178246	-6.054533	-5.566956	0.000000	-10.000000	-0.316667	21.166666	20.166666	1023.000000	1023.000000	2046.000000
23.700001	-0.045056	-26.628189	-11.359091	-4.007488	-5.894717	-5.366895	0.000000	-10.000000	-0.341667	22.750000	33.000000	1023.000000	1023.000000	2046.000000
23.719999	-0.043195	-25.528017	-10.935827	-3.857318	-5.641229	-5.093642	0.000000	-10.000000	-0.375000	23.700001	40.333332	1023.000000	1023.000000	2046.000000
23.740000	-0.041939	-24.785860	-10.683688	-3.731856	-5.456192	-4.914124	0.000000	-10.000000	-0.408333	24.683334	48.000000	1023.000000	1023.000000	2046.000000
23.760000	-0.041052	-24.261879	-10.501551	-3.651562	-5.308470	-4.800296	0.000000	-10.000000	-0.466667	25.650000	56.166668	1023.000000	1023.000000	2046.000000
23.780001	-0.040406	-23.880213	-10.206153	-3.615851	-5.239565	-4.818644	0.000000	-10.000000	-0.508333	26.600000	64.666664	1023.000000	1023.000000	2046.000000
23.799999	-0.039802	-23.523199	-9.911629	-3.598118	-5.129845	-4.883606	0.000000	-10.000000	-0.516667	27.549999	73.500000	1023.000000	1023.000000	2046.000000
23.820000	-0.039147	-23.135878	-9.596707	-3.532597	-4.957373	-5.049201	0.000000	-10.000000	-0.516667	28.016666	82.500000	1023.000000	1023.000000	2046.000000
23.840000	-0.037718	-22.291344	-9.201031	-3.449754	-4.806696	-4.833862	0.000000	-10.000000	-0.508333	28.366667	91.833336	1023.000000	1023.000000	2046.000000
23.860001	-0.036103	-21.336779	-8.798991	-3.257780	-4.635326	-4.644682	0.000000	-10.000000	-0.508333	28.316668	101.166664	1023.000000	1023.000000	2046.000000
23.879999	-0.034598	-20.447704	-8.684243	-2.959315	-4.317982	-4.486165	0.000000	-10.000000	-0.516667	28.299999	110.666664	1023.000000	1023.000000	2046.000000
23.900000	-0.033394	-19.736095	-8.453019	-2.702997	-4.195121	-4.384957	0.000000	-10.000000	-0.541667	28.333334	120.000000	1023.000000	1023.000000	2046.000000
23.920000	-0.033025	-19.517570	-8.249980	-2.590759	-4.297371	-4.379459	0.000000	-10.000000	-0.575000	28.799999	129.500000	1023.000000	1023.000000	2046.000000
23.940001	-0.034157	-20.186831	-8.295226	-2.691924	-4.658176	-4.541505	0.000000	-10.000000	-0.591667	29.400000	139.000000	1023.000000	1023.000000	2046.000000
23.959999	-0.036305	-21.456545	-8.637073	-3.051060	-4.964074	-4.804339	0.000000	-10.000000	-0.600000	29.783333	148.666672	1023.000000	1023.000000	2046.000000
23.980000	-0.037515	-22.171633	-8.947396	-3.241048	-4.903957	-5.079232	0.000000	-10.000000	-0.575000	29.850000	158.500000	1023.000000	1023.000000	2046.000000
24.000000	-0.037628	-22.238092	-8.994269	-3.273530	-4.727179	-5.243114	0.000000	-10.000000	-0.558333	29.466667	168.500000	1023.000000	1023.000000	2046.000000
24.020000	-0.037245	-22.011946	-8.805870	-3.252206	-4.678677	-5.275193	0.000000	-10.000000	-0.558333	29.350000	178.500000	1023.000000	1023.000000	2046.000000
24.040001	-0.036603	-21.632103	-8.630998	-3.244838	-4.614831	-5.141437	0.000000	-10.000000	-0.583333	29.066668	188.500000	1023.000000	1023.000000	2046.000000
24.059999	-0.035560	-21.015913	-8.473653	-3.157999	-4.350640	-5.033622	0.000000	-10.000000	-0.600000	29.433334	198.166672	1023.000000	1023.000000	2046.000000
24.080000	-0.034480	-20.377600	-8.204939	-2.943219	-4.154553	-5.074888	0.000000	-10.000000	-0.600000	29.600000	207.833328	1023.000000	1023.000000	2046.000000
24.100000	-0.033332	-19.699394	-7.859188	-2.844468	-4.036078	-4.959661	0.000000	-10.000000	-0.608333	29.833334	217.500000	1023.000000	1023.000000	2046.000000
24.120001	-0.031893	-18.849020	-7.612389	-2.828741	-3.734771	-4.673120	0.000000	-10.000000	-0.608333	29.800001	227.500000	1023.000000	1023.000000	2046.000000
24.139999	-0.030306	-17.911053	-7.365757	-2.650627	-3.320973	-4.573694	0.000000	-10.000000	-0.608333	29.716667	237.500000	1023.000000	1023.000000	2046.000000
24.160000	-0.028576	-16.888702	-6.919094	-2.438485	-3.003603	-4.527520	0.000000	-10.000000	-0.600000	29.733334	247.500000	1023.000000	1023.000000	2046.000000
24.180000	-0.026543	-15.686939	-6.397777	-2.301433	-2.749046	-4.238683	0.000000	-10.000000	-0.591667	29.600000	257.500000	1023.000000	1023.000000	2046.000000
24.200001	-0.024399	-14.419629	-6.007881	-2.111891	-2.388124	-3.911733	0.000000	-10.000000	-0.558333	29.250000	267.500000	1023.000000	1023.000000	2046.000000
24.219999	-0.022346	-13.206241	-5.690123	-1.847016	-1.949939	-3.719163	0.000000	-10.000000	-0.508333	28.516666	277.333344	1023.000000	1023.000000	2046.000000
24.240000	-0.020819	-12.304196	-5.468833	-1.603950	-1.625854	-3.605559	0.000000	-10.000000	-0.466667	27.833334	287.000000	1023.000000	1023.000000	2046.000000
24.260000	-0.019831	-11.719908	-5.347774	-1.493707	-1.444027	-3.434400	0.000000	-10.000000	-0.416667	27.066668	296.333344	1023.000000	1023.000000	2046.000000
24.280001	-0.018960	-11.205590	-5.349485	-1.512954	-1.235885	-3.107265	0.000000	-10.000000	-0.391667	26.316668	305.500000	1023.000000	1023.000000	2046.000000
24.299999	-0.018183	-10.745939	-5.360760	-1.485719	-1.004080	-2.895380	0.000000	-10.000000	-0.375000	25.466667	314.333344	1023.000000	1023.000000	2046.000000
24.320000	-0.017399	-10.282597	-5.225771	-1.434146	-0.833351	-2.789328	0.000000	-10.000000	-0.383333	24.883333	322.833344	1023.000000	1023.000000	2046.000000
24.340000	-0.016665	-9.849040	-4.981081	-1.380861	-0.775869	-2.711228	0.000000	-10.000000	-0.383333	24.583334	331.333344	1023.000000	1023.000000	2046.000000
24.360001	-0.015753	-9.309997	-4.650879	-1.316601	-0.777265	-2.565251	0.000000	-10.000000	-0.383333	24.833334	339.666656	1023.000000	1023.000000	2046.000000
24.379999	-0.014628	-8.645224	-4.338044	-1.340154	-0.694661	-2.272366	0.000000	-10.000000	-0.400000	25.066666	348.000000	1023.000000	1023.000000	2046.000000
24.400000	-0.013173	-7.785239	-3.968127	-1.199717	-0.499374	-2.118021	0.000000	-10.000000	-0.416667	25.366667	356.333344	1023.000000	1023.000000	2046.000000
24.420000	-0.011418	-6.747886	-3.571748	-0.992245	-0.212990	-1.970903	0.000000	-10.000000	-0.416667	25.200001	364.666656	1023.000000	1023.000000	2046.000000
24.440001	-0.009497	-5.612795	-3.081853	-0.688021	0.038938	-1.881859	0.000000	-10.000000	-0.408333	25.166668	373.166656	1023.000000	1023.000000	2046.000000
24.459999	-0.007418	-4.383949	-2.528202	-0.441527	0.254587	-1.668808	0.000000	-10.000000	-0.391667	25.150000	381.500000	1023.000000	1023.000000	2046.000000
24.480000	-0.005158	-3.048126	-2.064977	-0.205680	0.573371	-1.350840	0.000000	-10.000000	-0.391667	24.816668	389.833344	1023.000000	1023.000000	2046.000000
24.500000	-0.003031	-1.791261	-1.602868	0.018297	0.848743	-1.055433	0.000000	-10.000000	-0.383333	24.500000	398.166656	1023.000000	1023.000000	2046.000000
24.520000	-0.000617	-0.364403	-1.169007	0.385483	1.282540	-0.863420	0.000000	-10.000000	-0.375000	23.983334	406.500000	1023.000000	1023.000000	2046.000000
24.540001	0.001510	0.892265	-0.702425	0.715353	1.621799	-0.742461	0.000000	-10.000000	-0.366667	23.833334	414.666656	1023.000000	1023.000000	2046.000000
24.559999	0.003293	1.946392	-0.112402	0.923978	1.718127	-0.583311	0.000000	-10.000000	-0.366667	24.050001	422.500000	1023.000000	1023.000000	2046.000000
24.580000	0.004784	2.827476	0.353968	1.034102	1.871299	-0.431893	0.000000	-10.000000	-0.375000	24.216667	430.333344	1023.000000	1023.000000	2046.000000
24.600000	0.006309	3.728664	0.773614	1.178163	2.175580	-0.398691	0.000000	-10.000000	-0.358333	24.083334	438.500000	1023.000000	1023.000000	2046.000000
24.620001	0.007994	4.724574	1.282689	1.356801	2.440150	-0.355066	0.000000	-10.000000	-0.341667	23.700001	446.833344	1023.000000	1023.000000	2046.000000
24.639999	0.009740	5.756194	1.705138	1.623222	2.520515	-0.092682	0.000000	-10.000000	-0.316667	23.200001	454.833344	1023.000000	1023.000000	2046.000000
24.660000	0.010933	6.461697	1.731727	1.932427	2.721087	0.076456	0.000000	-10.000000	-0.291667	22.916668	462.500000	1023.000000	1023.000000	2046.000000
24.680000	0.010838	6.405251	1.632438	2.112512	2.646826	0.013474	0.000000	-10.000000	-0.283333	22.150002	470.166656	1023.000000	1023.000000	2046.000000
24.700001	0.010128	5.985620	1.613113	2.034436	2.420691	-0.082620	0.000000	-10.000000	-0.266667	21.766668	477.666656	1023.000000	1023.000000	2046.000000
24.719999	0.008411	4.970958	1.424257	1.745913	2.090597	-0.289809	0.000000	-10.000000	-0.241667	21.250000	485.000000	1023.000000	1023.000000	2046.000000
24.740000	0.006332	3.742239	1.106813	1.459702	1.817924	-0.642199	0.000000	-10.000000	-0.191667	20.250000	492.166656	1023.000000	1023.000000	2046.000000
24.760000	0.004219	2.493453	0.806145	1.257497	1.522727	-1.092916	0.000000	-10.000000	-0.133333	18.350000	499.000000	1023.000000	1023.000000	2046.000000
24.780001	0.002719	1.606845	0.563945	1.056262	1.315003	-1.328366	0.000000	-10.000000	-0.083333	15.450001	505.500000	1023.000000	1023.000000	2046.000000
24.799999	0.001994	1.178172	0.344585	0.876690	1.304056	-1.347158	0.000000	-10.000000	-0.033333	12.233334	511.000000	1023.000000	1023.000000	2046.000000
24.820000	0.001495	0.883310	0.190094	0.812797	1.320981	-1.440562	0.000000	-10.000000	-0.008333	8.733334	515.833313	1023.000000	1023.000000	2046.000000
24.840000	0.000992	0.586116	0.139433	0.788522	1.264074	-1.605912	0.000000	-10.000000	0.008333	4.533333	519.500000	1023.000000	1023.000000	2046.000000
24.860001	0.000485	0.286462	0.119301	0.734926	1.121803	-1.689568	0.000000	-10.000000	0.025000	0.500000	521.833313	1023.000000	1023.000000	2046.000000
24.879999	0.000038	0.022509	0.001497	0.561341	1.099116	-1.639446	0.000000	-10.000000	0.041667	-3.333333	522.833313	1023.000000	1023.000000	2046.000000
24.900000	-0.000437	-0.258228	-0.181851	0.521716	1.154917	-1.753011	0.000000	-10.000000	0.066667	-6.666667	523.000000	1023.000000	1023.000000	2046.000000
24.920000	-0.000861	-0.508858	-0.254568	0.517933	1.139651	-1.911873	0.000000	-10.000000	0.100000	-9.750000	523.000000	1023.000000	1023.000000	2046.000000
24.940001	-0.001218	-0.719919	-0.275345	0.416483	1.079890	-1.940947	0.000000	-10.000000	0.133333	-11.933333	523.000000	1023.000000	1023.000000	2046.000000
24.959999	-0.001360	-0.803609	-0.416405	0.270129	1.169328	-1.826661	0.000000	-10.000000	0.175000	-14.000000	523.000000	1023.000000	1023.000000	2046.000000
24.980000	-0.001506	-0.889910	-0.661364	0.232383	1.283113	-1.744042	0.000000	-10.000000	0.208333	-15.783334	515.500000	1023.000000	1023.000000	2046.000000
25.000000	-0.001625	-0.960077	-0.836524	0.343122	1.353311	-1.819985	0.000000	-10.000000	0.275000	-18.416668	506.000000	1023.000000	1023.000000	2046.000000
25.020000	-0.002120	-1.252796	-0.969705	0.321762	1.216623	-1.821477	0.000000	-10.000000	0.333333	-20.183334	494.333344	1023.000000	1023.000000	2046.000000
25.040001	-0.003028	-1.789786	-1.404686	0.240108	1.118147	-1.743356	0.000000	-10.000000	0.400000	-22.000000	487.666656	1023.000000	1023.000000	2046.000000
25.059999	-0.004293	-2.537385	-1.984690	0.118226	1.046815	-1.717735	0.000000	-10.000000	0.458333	-23.650000	480.500000	1023.000000	1023.000000	2046.000000
25.080000	-0.005922	-3.500187	-2.493810	-0.014862	0.825367	-1.816882	0.000000	-10.000000	0.508333	-25.200001	472.500000	1023.000000	1023.000000	2046.000000
25.100000	-0.007461	-4.409200	-2.901438	-0.115628	0.543012	-1.935146	0.000000	-10.000000	0.575000	-26.716667	464.166656	1023.000000	1023.000000	2046.000000
25.120001	-0.008860	-5.236122	-3.194528	-0.338618	0.215136	-1.918112	0.000000	-10.000000	0.616667	-27.833334	455.166656	1023.000000	1023.000000	2046.000000
25.139999	-0.010346	-6.114414	-3.560531	-0.545335	-0.139417	-1.869132	0.000000	-10.000000	0.658333	-28.866667	446.000000	1023.000000	1023.000000	2046.000000
25.160000	-0.011608	-6.860402	-3.964628	-0.697205	-0.322655	-1.875914	0.000000	-10.000000	0.675000	-29.633333	436.333344	1023.000000	1023.000000	2046.000000
25.180000	-0.012790	-7.558902	-4.241916	-0.727880	-0.571737	-2.017369	0.000000	-10.000000	0.708333	-30.350000	426.500000	1023.000000	1023.000000	2046.000000
25.200001	-0.013721	-8.109159	-4.367931	-0.824304	-0.906167	-2.010757	0.000000	-10.000000	0.750000	-30.883333	416.333344	1023.000000	1023.000000	2046.000000
25.219999	-0.014495	-8.566605	-4.601321	-0.884045	-1.081551	-1.999688	0.000000	-10.000000	0.783333	-31.400000	406.000000	1023.000000	1023.000000	2046.000000
25.240000	-0.014971	-8.847578	-4.794380	-0.822513	-1.137200	-2.093485	0.000000	-10.000000	0.800000	-31.750000	395.500000	1023.000000	1023.000000	2046.000000
25.260000	-0.015493	-9.156509	-4.873967	-0.699552	-1.331834	-2.251156	0.000000	-10.000000	0.800000	-32.116669	384.833344	1023.000000	1023.000000	2046.000000
25.280001	-0.015937	-9.418609	-4.966160	-0.698395	-1.518844	-2.235209	0.000000	-10.000000	0.800000	-32.150002	374.166656	1023.000000	1023.000000	2046.000000
25.299999	-0.016323	-9.646743	-5.148208	-0.749429	-1.641660	-2.107445	0.000000	-10.000000	0.800000	-32.083336	363.333344	1023.000000	1023.000000	2046.000000
25.320000	-0.016716	-9.878988	-5.355002	-0.733079	-1.695309	-2.095598	0.000000	-10.000000	0.791667	-32.033333	352.666656	1023.000000	1023.000000	2046.000000
25.340000	-0.017446	-10.310511	-5.501637	-0.634156	-1.874105	-2.300612	0.000000	-10.000000	0.783333	-31.983334	342.000000	1023.000000	1023.000000	2046.000000
25.360001	-0.018156	-10.730177	-5.617831	-0.683851	-2.144420	-2.284074	0.000000	-10.000000	0.775000	-31.866667	331.333344	1023.000000	1023.000000	2046.000000
25.379999	-0.018847	-11.138777	-5.839072	-0.731982	-2.298203	-2.269521	0.000000	-10.000000	0.775000	-31.466667	320.833344	1023.000000	1023.000000	2046.000000
25.400000	-0.019648	-11.612245	-6.099872	-0.707002	-2.363146	-2.442225	0.000000	-10.000000	0.766667	-31.100000	310.166656	1023.000000	1023.000000	2046.000000
25.420000	-0.020354	-12.029246	-6.226676	-0.705490	-2.530183	-2.566897	0.000000	-10.000000	0.758333	-30.900000	299.833344	1023.000000	1023.000000	2046.000000
25.440001	-0.021119	-12.481259	-6.365734	-0.812245	-2.766528	-2.536752	0.000000	-10.000000	0.750000	-30.700001	289.500000	1023.000000	1023.000000	2046.000000
25.459999	-0.021808	-12.888512	-6.592307	-0.978139	-2.825557	-2.492509	0.000000	-10.000000	0.741667	-30.450001	279.333344	1023.000000	1023.000000	2046.000000
25.480000	-0.022595	-13.353848	-6.848227	-0.941757	-2.880912	-2.682953	0.000000	-10.000000	0.708333	-30.216667	269.000000	1023.000000	1023.000000	2046.000000
25.500000	-0.023200	-13.711289	-6.867508	-0.975640	-3.049879	-2.818262	0.000000	-10.000000	0.683333	-29.933334	258.666656	1023.000000	1023.000000	2046.000000
25.520000	-0.023791	-14.060212	-6.936895	-1.047509	-3.202520	-2.873289	0.000000	-10.000000	0.658333	-29.683334	248.666672	1023.000000	1023.000000	2046.000000
25.540001	-0.024649	-14.567821	-7.109805	-1.145852	-3.356094	-2.956069	0.000000	-10.000000	0.650000	-29.116667	239.000000	1023.000000	1023.000000	2046.000000
25.559999	-0.026135	-15.446052	-7.382559	-1.292854	-3.589829	-3.180809	0.000000	-10.000000	0.625000	-28.566668	229.333328	1023.000000	1023.000000	2046.000000
25.580000	-0.027814	-16.437828	-7.608792	-1.436399	-3.877739	-3.514897	0.000000	-10.000000	0.600000	-27.933334	219.833328	1023.000000	1023.000000	2046.000000
25.600000	-0.029352	-17.347107	-7.824404	-1.639748	-4.108911	-3.774045	0.000000	-10.000000	0.575000	-27.350000	210.500000	1023.000000	1023.000000	2046.000000
25.620001	-0.030285	-17.898697	-7.958713	-1.931046	-4.343916	-3.665021	0.000000	-10.000000	0.558333	-27.016666	201.500000	1023.000000	1023.000000	2046.000000
25.639999	-0.030762	-18.180208	-8.272805	-1.879428	-4.234765	-3.793211	0.000000	-10.000000	0.541667	-26.766666	192.500000	1023.000000	1023.000000	2046.000000
25.660000	-0.031519	-18.627834	-8.523183	-1.780572	-4.404364	-3.919716	0.000000	-10.000000	0.533333	-26.549999	183.500000	1023.000000	1023.000000	2046.000000
25.680000	-0.032700	-19.325676	-8.838114	-1.777502	-4.773584	-3.936476	0.000000	-10.000000	0.516667	-25.983334	174.666672	1023.000000	1023.000000	2046.000000
25.700001	-0.034788	-20.559923	-9.217035	-1.965599	-5.223625	-4.153664	0.000000	-10.000000	0.491667	-25.400000	165.833328	1023.000000	1023.000000	2046.000000
25.719999	-0.038176	-22.561798	-9.717253	-2.230558	-5.770035	-4.843954	0.000000	-10.000000	0.450000	-24.283335	157.333328	1023.000000	1023.000000	2046.000000
25.740000	-0.042192	-24.935528	-10.306048	-2.740286	-6.429255	-5.459938	0.000000	-10.000000	0.400000	-23.283335	149.166672	1023.000000	1023.000000	2046.000000
25.760000	-0.045318	-26.782986	-10.834646	-3.262102	-6.878855	-5.807383	0.000000	-10.000000	0.366667	-22.283335	141.500000	1023.000000	1023.000000	2046.000000
25.780001	-0.047300	-27.954351	-11.355163	-3.610505	-6.980114	-6.008570	0.000000	-10.000000	0.358333	-21.916668	134.166672	1023.000000	1023.000000	2046.000000
25.799999	-0.048845	-28.867153	-11.750277	-3.786897	-7.021739	-6.308240	0.000000	-10.000000	0.358333	-21.616667	126.833336	1023.000000	1023.000000	2046.000000
25.820000	-0.050212	-29.675129	-11.963846	-3.897103	-7.235878	-6.578301	0.000000	-10.000000	0.358333	-21.383333	119.666664	1023.000000	1023.000000	2046.000000
25.840000	-0.051410	-30.383013	-12.194157	-4.075491	-7.420631	-6.692734	0.000000	-10.000000	0.341667	-21.150000	112.333336	1023.000000	1023.000000	2046.000000
25.860001	-0.052496	-31.024845	-12.442494	-4.209232	-7.534050	-6.839067	0.000000	-10.000000	0.333333	-20.783333	105.333336	1023.000000	1023.000000	2046.000000
25.879999	-0.053160	-31.417700	-12.595102	-4.363445	-7.608683	-6.850471	0.000000	-10.000000	0.308333	-20.200001	98.333336	1023.000000	1023.000000	2046.000000
25.900000	-0.053603	-31.679205	-12.756221	-4.480447	-7.576705	-6.865831	0.000000	-10.000000	0.283333	-19.400000	91.666664	1023.000000	1023.000000	2046.000000
25.920000	-0.054082	-31.962719	-12.872529	-4.534026	-7.559526	-6.996638	0.000000	-10.000000	0.258333	-18.650000	85.000000	1023.000000	1023.000000	2046.000000
25.940001	-0.054248	-32.060818	-12.923935	-4.564601	-7.470284	-7.101997	0.000000	-10.000000	0.241667	-18.016666	78.666664	1023.000000	1023.000000	2046.000000
25.959999	-0.054020	-31.925823	-12.949430	-4.550305	-7.345831	-7.080257	0.000000	-10.000000	0.233333	-17.500000	72.666664	1023.000000	1023.000000	2046.000000
25.980000	-0.053742	-31.761307	-12.888023	-4.545948	-7.341293	-6.986042	0.000000	-10.000000	0.225000	-17.116667	67.000000	1023.000000	1023.000000	2046.000000
26.000000	-0.053586	-31.669216	-12.910072	-4.509251	-7.304951	-6.944941	0.000000	-10.000000	0.216667	-16.616667	61.333332	1023.000000	1023.000000	2046.000000
26.020000	-0.053817	-31.805864	-13.089581	-4.610407	-7.297712	-6.808166	0.000000	-10.000000	0.208333	-16.000000	55.833332	1023.000000	1023.000000	2046.000000
26.040001	-0.054553	-32.240700	-13.446496	-4.738875	-7.290492	-6.764837	0.000000	-10.000000	0.200000	-15.266666	50.333332	1023.000000	1023.000000	2046.000000
26.059999	-0.055393	-32.737404	-13.842411	-4.858794	-7.298472	-6.737728	0.000000	-10.000000	0.191667	-14.833333	45.333332	1023.000000	1023.000000	2046.000000
26.080000	-0.056195	-33.211239	-14.183403	-4.917386	-7.294749	-6.815700	0.000000	-10.000000	0.183333	-14.483334	40.333332	1023.000000	1023.000000	2046.000000
26.100000	-0.056926	-33.643303	-14.290380	-5.058007	-7.481555	-6.813363	0.000000	-10.000000	0.166667	-13.983334	35.666668	1023.000000	1023.000000	2046.000000
26.120001	-0.057644	-34.067417	-14.414147	-5.219465	-7.600350	-6.833454	0.000000	-10.000000	0.133333	-13.116667	30.833334	1023.000000	1023.000000	2046.000000
26.139999	-0.058434	-34.534252	-14.547853	-5.369005	-7.782941	-6.834453	0.000000	-10.000000	0.108333	-12.116667	26.333334	1023.000000	1023.000000	2046.000000
26.160000	-0.058848	-34.779018	-14.653424	-5.478732	-7.867801	-6.779063	0.000000	-10.000000	0.075000	-11.083334	22.166666	1023.000000	1023.000000	2046.000000
26.180000	-0.059031	-34.887600	-14.723454	-5.520353	-7.853255	-6.790538	0.000000	-10.000000	0.066667	-10.150001	18.500000	1023.000000	1023.000000	2046.000000
26.200001	-0.059012	-34.875992	-14.673902	-5.490942	-7.860746	-6.850404	0.000000	-10.000000	0.050000	-9.400001	15.166667	1023.000000	1023.000000	2046.000000
26.219999	-0.058756	-34.724937	-14.496891	-5.471997	-7.926019	-6.830029	0.000000	-10.000000	0.050000	-8.966667	12.000000	1023.000000	1023.000000	2046.000000
26.240000	-0.058232	-34.415367	-14.363239	-5.478843	-7.890397	-6.682889	0.000000	-10.000000	0.050000	-8.650001	9.000000	1023.000000	1023.000000	2046.000000
26.260000	-0.057729	-34.118008	-14.286392	-5.480190	-7.809701	-6.541722	0.000000	-10.000000	0.050000	-8.283334	6.166667	1023.000000	1023.000000	2046.000000
26.280001	-0.057119	-33.757496	-14.270032	-5.357643	-7.629304	-6.500516	0.000000	-10.000000	0.050000	-7.733334	3.333333	1023.000000	1023.000000	2046.000000
26.299999	-0.056623	-33.464436	-14.218516	-5.210674	-7.506966	-6.528279	0.000000	-10.000000	0.050000	-7.150000	1.166667	1023.000000	1023.000000	2046.000000
26.320000	-0.056050	-33.125523	-14.062968	-5.094036	-7.465357	-6.503163	0.000000	-10.000000	0.050000	-6.616667	-0.833333	1023.000000	1023.000000	2046.000000
26.340000	-0.055586	-32.851372	-13.939833	-5.075379	-7.471966	-6.364192	0.000000	-10.000000	0.050000	-6.166667	-2.500000	1023.000000	1023.000000	2046.000000
26.360001	-0.055016	-32.514423	-13.880471	-5.008709	-7.367210	-6.258033	0.000000	-10.000000	0.041667	-5.716667	-4.500000	1023.000000	1023.000000	2046.000000
26.379999	-0.054573	-32.252861	-13.813358	-4.881147	-7.295809	-6.262544	0.000000	-10.000000	0.033333	-5.300000	-6.500000	1023.000000	1023.000000	2046.000000
26.400000	-0.054201	-32.032635	-13.682008	-4.753140	-7.267297	-6.330190	0.000000	-10.000000	0.025000	-4.800000	-8.500000	1023.000000	1023.000000	2046.000000
26.420000	-0.053608	-31.682499	-13.469514	-4.713385	-7.245247	-6.254354	0.000000	-10.000000	0.016667	-4.233334	-10.166667	1023.000000	1023.000000	2046.000000
26.440001	-0.053005	-31.325912	-13.419422	-4.715313	-7.074377	-6.116801	0.000000	-10.000000	0.008333	-3.466667	-11.666667	1023.000000	1023.000000	2046.000000
26.459999	-0.052965	-31.302044	-13.455503	-4.610033	-7.011714	-6.224793	0.000000	-10.000000	0.000000	-2.600000	-12.833333	1023.000000	1023.000000	2046.000000
26.480000	-0.053114	-31.390154	-13.318233	-4.625542	-7.124639	-6.321738	0.000000	-10.000000	0.008333	-1.816667	-13.666667	1023.000000	1023.000000	2046.000000
26.500000	-0.053473	-31.602322	-13.189903	-4.691308	-7.289215	-6.431896	0.000000	-10.000000	0.016667	-1.333333	-14.000000	1023.000000	1023.000000	2046.000000
26.520000	-0.053749	-31.765539	-13.199856	-4.837963	-7.308714	-6.419006	0.000000	-10.000000	0.025000	-0.950000	-14.000000	1023.000000	1023.000000	2046.000000
26.540001	-0.053528	-31.635237	-13.152436	-4.818555	-7.251394	-6.412852	0.000000	-10.000000	0.016667	-0.550000	-14.000000	1023.000000	1023.000000	2046.000000
26.559999	-0.052856	-31.238012	-13.090067	-4.564349	-7.092600	-6.490995	0.000000	-10.000000	0.008333	0.216667	-14.000000	1023.000000	1023.000000	2046.000000
26.580000	-0.052375	-30.953409	-13.050745	-4.317786	-7.148880	-6.435999	0.000000	-10.000000	-0.008333	1.650000	-14.000000	1023.000000	1023.000000	2046.000000
26.600000	-0.052270	-30.891460	-12.959188	-4.273986	-7.378751	-6.279536	0.000000	-10.000000	-0.033333	4.366667	-14.000000	1023.000000	1023.000000	2046.000000
26.620001	-0.052999	-31.322186	-13.075834	-4.380825	-7.529990	-6.335536	0.000000	-10.000000	-0.075000	8.050000	-14.000000	1023.000000	1023.000000	2046.000000
26.639999	-0.054949	-32.474930	-13.291493	-4.526540	-7.806365	-6.850533	0.000000	-10.000000	-0.125000	11.800000	-14.000000	1023.000000	1023.000000	2046.000000
26.660000	-0.057136	-33.767551	-13.437141	-4.858372	-8.223101	-7.248938	0.000000	-10.000000	-0.183333	14.983334	-14.000000	1023.000000	1023.000000	2046.000000
26.680000	-0.058446	-34.541428	-13.638263	-5.144322	-8.313155	-7.445688	0.000000	-10.000000	-0.216667	16.916668	-14.000000	1023.000000	1023.000000	2046.000000
26.700001	-0.058813	-34.758530	-13.764590	-5.320419	-8.183760	-7.489760	0.000000	-10.000000	-0.241667	18.316668	-1.666667	1023.000000	1023.000000	2046.000000
26.719999	-0.058669	-34.673462	-13.761628	-5.283569	-7.992697	-7.635567	0.000000	-10.000000	-0.250000	19.133333	12.333333	1023.000000	1023.000000	2046.000000
26.740000	-0.058340	-34.478806	-13.568035	-5.287792	-7.958838	-7.664143	0.000000	-10.000000	-0.283333	20.250000	28.500000	1023.000000	1023.000000	2046.000000
26.760000	-0.057573	-34.025826	-13.439477	-5.303329	-7.795305	-7.487714	0.000000	-10.000000	-0.325000	21.466667	34.666668	1023.000000	1023.000000	2046.000000
26.780001	-0.056651	-33.480774	-13.390989	-5.230629	-7.463091	-7.396063	0.000000	-10.000000	-0.350000	22.666668	41.666668	1023.000000	1023.000000	2046.000000
26.799999	-0.055557	-32.834198	-13.173637	-5.119943	-7.212294	-7.328322	0.000000	-10.000000	-0.375000	23.883333	49.166668	1023.000000	1023.000000	2046.000000
26.820000	-0.054288	-32.084282	-12.860207	-4.975565	-6.980977	-7.267534	0.000000	-10.000000	-0.383333	24.500000	57.000000	1023.000000	1023.000000	2046.000000
26.840000	-0.052945	-31.290228	-12.544586	-4.940317	-6.766053	-7.039272	0.000000	-10.000000	-0.425000	25.100000	65.000000	1023.000000	1023.000000	2046.000000
26.860001	-0.051331	-30.336515	-12.256866	-4.848911	-6.416338	-6.814400	0.000000	-10.000000	-0.441667	25.533335	73.166664	1023.000000	1023.000000	2046.000000
26.879999	-0.049475	-29.239805	-11.931524	-4.605910	-5.988401	-6.713970	0.000000	-10.000000	-0.450000	26.033335	81.500000	1023.000000	1023.000000	2046.000000
26.900000	-0.047467	-28.053175	-11.500801	-4.326657	-5.700026	-6.525691	0.000000	-10.000000	-0.416667	26.083334	90.166664	1023.000000	1023.000000	2046.000000
26.920000	-0.045523	-26.904230	-11.117445	-4.168109	-5.391621	-6.227055	0.000000	-10.000000	-0.408333	25.750000	99.000000	1023.000000	1023.000000	2046.000000
26.940001	-0.043918	-25.955786	-10.957686	-4.067490	-5.021351	-5.909257	0.000000	-10.000000	-0.408333	25.400000	105.000000	1023.000000	1023.000000	2046.000000
26.959999	-0.042815	-25.303457	-11.004286	-3.960749	-4.619620	-5.718802	0.000000	-10.000000	-0.416667	25.033333	113.666664	1023.000000	1023.000000	2046.000000
26.980000	-0.042001	-24.822519	-10.984056	-3.852917	-4.415977	-5.569570	0.000000	-10.000000	-0.400000	24.716667	122.000000	1023.000000	1023.000000	2046.000000
27.000000	-0.041185	-24.340485	-10.760302	-3.801276	-4.349054	-5.429852	0.000000	-10.000000	-0.391667	24.400002	133.000000	1023.000000	1023.000000	2046.000000
27.020000	-0.040400	-23.876600	-10.515580	-3.814955	-4.313263	-5.232802	0.000000	-10.000000	-0.408333	24.733334	141.000000	1023.000000	1023.000000	2046.000000
27.040001	-0.039640	-23.427532	-10.345914	-3.876636	-4.214238	-4.990746	0.000000	-10.000000	-0.433333	25.200001	149.333328	1023.000000	1023.000000	2046.000000
27.059999	-0.038801	-22.931669	-10.161779	-3.782188	-4.077590	-4.910112	0.000000	-10.000000	-0.458333	26.066668	157.666672	1023.000000	1023.000000	2046.000000
27.080000	-0.037825	-22.354315	-9.878461	-3.622735	-3.948585	-4.904534	0.000000	-10.000000	-0.475000	26.500000	166.333328	1023.000000	1023.000000	2046.000000
27.100000	-0.036328	-21.470083	-9.416215	-3.517975	-3.802427	-4.733466	0.000000	-10.000000	-0.491667	27.183332	175.000000	1023.000000	1023.000000	2046.000000
27.120001	-0.034500	-20.389572	-8.927769	-3.424801	-3.592313	-4.444690	0.000000	-10.000000	-0.491667	27.366667	184.000000	1023.000000	1023.000000	2046.000000
27.139999	-0.032408	-19.153234	-8.459351	-3.240123	-3.272748	-4.181011	0.000000	-10.000000	-0.491667	28.016666	193.166672	1023.000000	1023.000000	2046.000000
27.160000	-0.030198	-17.847208	-7.995370	-2.990054	-2.913223	-3.948561	0.000000	-10.000000	-0.491667	28.400000	202.333328	1023.000000	1023.000000	2046.000000
27.180000	-0.027933	-16.508545	-7.476970	-2.728787	-2.614119	-3.688668	0.000000	-10.000000	-0.500000	28.766666	211.833328	1023.000000	1023.000000	2046.000000
27.200001	-0.025550	-15.100346	-7.063362	-2.396796	-2.158294	-3.481894	0.000000	-10.000000	-0.500000	28.416668	221.333328	1023.000000	1023.000000	2046.000000
27.219999	-0.023319	-13.781282	-6.632712	-2.082399	-1.805587	-3.260584	0.000000	-10.000000	-0.491667	28.233334	231.000000	1023.000000	1023.000000	2046.000000
27.240000	-0.021252	-12.559667	-6.178927	-1.772643	-1.537270	-3.070826	0.000000	-10.000000	-0.483333	28.116667	240.333328	1023.000000	1023.000000	2046.000000
27.260000	-0.019167	-11.327849	-5.669257	-1.486359	-1.300271	-2.871962	0.000000	-10.000000	-0.483333	28.083334	249.833328	1023.000000	1023.000000	2046.000000
27.280001	-0.017086	-10.097698	-5.200845	-1.232623	-1.021221	-2.643009	0.000000	-10.000000	-0.491667	28.116667	259.166656	1023.000000	1023.000000	2046.000000
27.299999	-0.015100	-8.924155	-4.585733	-1.010552	-0.900195	-2.427675	0.000000	-10.000000	-0.491667	28.000000	268.666656	1023.000000	1023.000000	2046.000000
27.320000	-0.013209	-7.806627	-4.236345	-0.828306	-0.562112	-2.179864	0.000000	-10.000000	-0.491667	28.316668	278.000000	1023.000000	1023.000000	2046.000000
27.340000	-0.011901	-7.033348	-3.955035	-0.633419	-0.361828	-2.083066	0.000000	-10.000000	-0.491667	28.450001	287.333344	1023.000000	1023.000000	2046.000000
27.360001	-0.010971	-6.483627	-3.551146	-0.453014	-0.315455	-2.164012	0.000000	-10.000000	-0.508333	28.783333	296.833344	1023.000000	1023.000000	2046.000000
27.379999	-0.009766	-5.771691	-3.063383	-0.347297	-0.224191	-2.136820	0.000000	-10.000000	-0.508333	28.700001	306.333344	1023.000000	1023.000000	2046.000000
27.400000	-0.008155	-4.819313	-2.651376	-0.317272	0.071608	-1.922273	0.000000	-10.000000	-0.500000	28.500000	316.000000	1023.000000	1023.000000	2046.000000
27.420000	-0.006208	-3.668842	-2.267684	-0.045693	0.449024	-1.804489	0.000000	-10.000000	-0.466667	28.133333	325.500000	1023.000000	1023.000000	2046.000000
27.440001	-0.004261	-2.518005	-1.869331	0.350721	0.671139	-1.670534	0.000000	-10.000000	-0.433333	27.666666	335.000000	1023.000000	1023.000000	2046.000000
27.459999	-0.002972	-1.756290	-1.638991	0.696026	0.738200	-1.551526	0.000000	-10.000000	-0.408333	27.266666	344.333344	1023.000000	1023.000000	2046.000000
27.480000	-0.002604	-1.539041	-1.552328	0.731946	0.631122	-1.349781	0.000000	-10.000000	-0.416667	26.966667	353.500000	1023.000000	1023.000000	2046.000000
27.500000	-0.003394	-2.006114	-1.706586	0.650011	0.510452	-1.459991	0.000000	-10.000000	-0.416667	26.950001	362.500000	1023.000000	1023.000000	2046.000000
27.520000	-0.005567	-3.290281	-1.944076	0.465373	0.105595	-1.917173	0.000000	-10.000000	-0.391667	26.450001	371.500000	1023.000000	1023.000000	2046.000000
27.540001	-0.007758	-4.584877	-2.129683	0.108058	-0.306321	-2.256932	0.000000	-10.000000	-0.358333	25.483334	380.333344	1023.000000	1023.000000	2046.000000
27.559999	-0.009258	-5.471386	-2.442608	-0.216631	-0.405045	-2.407103	0.000000	-10.000000	-0.333333	24.383333	389.166656	1023.000000	1023.000000	2046.000000
27.580000	-0.009704	-5.735321	-2.630849	-0.274166	-0.269342	-2.560963	0.000000	-10.000000	-0.325000	23.450001	397.500000	1023.000000	1023.000000	2046.000000
27.600000	-0.009661	-5.709536	-2.562236	-0.208759	-0.204780	-2.733761	0.000000	-10.000000	-0.316667	23.250000	405.500000	1023.000000	1023.000000	2046.000000
27.620001	-0.009358	-5.530609	-2.341371	-0.227285	-0.259378	-2.702574	0.000000	-10.000000	-0.308333	23.100000	413.166656	1023.000000	1023.000000	2046.000000
27.639999	-0.008779	-5.188266	-2.125002	-0.218051	-0.202772	-2.642441	0.000000	-10.000000	-0.316667	23.333334	421.000000	1023.000000	1023.000000	2046.000000
27.660000	-0.007985	-4.718977	-1.965329	-0.221677	-0.043960	-2.488010	0.000000	-10.000000	-0.316667	23.283335	428.833344	1023.000000	1023.000000	2046.000000
27.680000	-0.007100	-4.195939	-1.824821	-0.070436	0.216314	-2.516995	0.000000	-10.000000	-0.316667	23.266666	436.500000	1023.000000	1023.000000	2046.000000
27.700001	-0.006226	-3.679309	-1.529818	0.041368	0.340157	-2.531016	0.000000	-10.000000	-0.308333	23.050001	444.166656	1023.000000	1023.000000	2046.000000
27.719999	-0.005083	-3.004111	-1.166580	0.120075	0.482002	-2.439608	0.000000	-10.000000	-0.283333	22.833334	452.000000	1023.000000	1023.000000	2046.000000
27.740000	-0.003752	-2.217562	-0.890718	0.137868	0.749080	-2.213793	0.000000	-10.000000	-0.266667	22.333334	459.666656	1023.000000	1023.000000	2046.000000
27.760000	-0.002333	-1.378798	-0.703083	0.320355	1.143032	-2.139102	0.000000	-10.000000	-0.233333	21.500000	467.166656	1023.000000	1023.000000	2046.000000
27.780001	-0.000878	-0.518790	-0.433417	0.506507	1.414939	-2.006819	0.000000	-10.000000	-0.191667	20.050001	474.333344	1023.000000	1023.000000	2046.000000
27.799999	0.000460	0.271721	-0.118828	0.677425	1.591090	-1.877966	0.000000	-10.000000	-0.133333	17.983334	481.500000	1023.000000	1023.000000	2046.000000
27.820000	0.001416	0.837010	-0.049598	0.667254	1.785770	-1.566416	0.000000	-10.000000	-0.066667	15.250000	487.833344	1023.000000	1023.000000	2046.000000
27.840000	0.001684	0.994953	-0.280191	0.764812	1.997667	-1.487335	0.000000	-10.000000	-0.016667	11.366667	493.333344	1023.000000	1023.000000	2046.000000
27.860001	0.001389	0.821113	-0.498274	0.784748	2.029268	-1.494629	0.000000	-10.000000	0.025000	5.716667	497.666656	1023.000000	1023.000000	2046.000000
27.879999	0.000674	0.398505	-0.715311	0.670018	1.883474	-1.439676	0.000000	-10.000000	0.041667	0.116667	500.500000	1023.000000	1023.000000	2046.000000
27.900000	0.000160	0.094631	-0.924979	0.476647	1.816796	-1.273834	0.000000	-10.000000	0.066667	-5.033334	501.833344	1023.000000	1023.000000	2046.000000
27.920000	-0.000657	-0.388071	-1.216538	0.346179	1.802496	-1.320207	0.000000	-10.000000	0.091667	-8.500000	502.000000	1023.000000	1023.000000	2046.000000
27.940001	-0.001416	-0.836576	-1.371744	0.282947	1.659302	-1.407081	0.000000	-10.000000	0.116667	-10.900001	502.000000	1023.000000	1023.000000	2046.000000
27.959999	-0.002083	-1.231025	-1.441468	0.104394	1.418919	-1.312870	0.000000	-10.000000	0.133333	-12.766667	502.000000	1023.000000	1023.000000	2046.000000
27.980000	-0.002488	-1.470625	-1.626980	-0.027247	1.369120	-1.185519	0.000000	-10.000000	0.158333	-13.966667	502.000000	1023.000000	1023.000000	2046.000000
28.000000	-0.002751	-1.625636	-1.728153	0.058182	1.340425	-1.296090	0.000000	-10.000000	0.200000	-15.600000	494.166656	1023.000000	1023.000000	2046.000000
28.020000	-0.002909	-1.719352	-1.688748	0.112567	1.187590	-1.330762	0.000000	-10.000000	0.241667	-16.966667	484.500000	1023.000000	1023.000000	2046.000000
28.040001	-0.002950	-1.743292	-1.791209	0.072100	1.132771	-1.156954	0.000000	-10.000000	0.300000	-18.500000	472.666656	1023.000000	1023.000000	2046.000000
28.059999	-0.002994	-1.769505	-1.957570	0.145416	1.184772	-1.142121	0.000000	-10.000000	0.341667	-20.116667	466.500000	1023.000000	1023.000000	2046.000000
28.080000	-0.002850	-1.684481	-1.929371	0.315749	1.128128	-1.198987	0.000000	-10.000000	0.391667	-21.549999	459.833344	1023.000000	1023.000000	2046.000000
28.100000	-0.002671	-1.578441	-1.830237	0.372447	0.988020	-1.108670	0.000000	-10.000000	0.416667	-22.850000	452.666656	1023.000000	1023.000000	2046.000000
28.120001	-0.002425	-1.432992	-1.845994	0.343435	0.989189	-0.919622	0.000000	-10.000000	0.458333	-23.816668	445.000000	1023.000000	1023.000000	2046.000000
28.139999	-0.002557	-1.511412	-1.904715	0.466183	0.977054	-1.049934	0.000000	-10.000000	0.500000	-24.783335	437.000000	1023.000000	1023.000000	2046.000000
28.160000	-0.002840	-1.678618	-1.856156	0.556011	0.836641	-1.215114	0.000000	-10.000000	0.541667	-25.583334	428.833344	1023.000000	1023.000000	2046.000000
28.180000	-0.003418	-2.019950	-1.966024	0.540116	0.625066	-1.219108	0.000000	-10.000000	0.566667	-26.516666	420.333344	1023.000000	1023.000000	2046.000000
28.200001	-0.004362	-2.577976	-2.376736	0.541201	0.342196	-1.084637	0.000000	-10.000000	0.600000	-27.466667	411.500000	1023.000000	1023.000000	2046.000000
28.219999	-0.005757	-3.402563	-2.919988	0.709160	0.056182	-1.247917	0.000000	-10.000000	0.625000	-28.316668	402.166656	1023.000000	1023.000000	2046.000000
28.240000	-0.007751	-4.580709	-3.299606	0.609103	-0.467899	-1.422307	0.000000	-10.000000	0.650000	-28.900000	392.833344	1023.000000	1023.000000	2046.000000
28.260000	-0.010125	-5.983967	-3.652698	0.267184	-0.981253	-1.617200	0.000000	-10.000000	0.650000	-28.916668	383.166656	1023.000000	1023.000000	2046.000000
28.280001	-0.013119	-7.753332	-4.176347	-0.113200	-1.474718	-1.989067	0.000000	-10.000000	0.658333	-28.950001	373.666656	1023.000000	1023.000000	2046.000000
28.299999	-0.016732	-9.888790	-4.737817	-0.388663	-2.116282	-2.646027	0.000000	-10.000000	0.658333	-28.800001	364.000000	1023.000000	1023.000000	2046.000000
28.320000	-0.020293	-11.993430	-5.261739	-0.728896	-2.800857	-3.201938	0.000000	-10.000000	0.658333	-28.866667	354.333344	1023.000000	1023.000000	2046.000000
28.340000	-0.023192	-13.706665	-5.826172	-1.113048	-3.236840	-3.530606	0.000000	-10.000000	0.650000	-28.700001	344.666656	1023.000000	1023.000000	2046.000000
28.360001	-0.025353	-14.983368	-6.423715	-1.426157	-3.395336	-3.738160	0.000000	-10.000000	0.650000	-28.850000	335.000000	1023.000000	1023.000000	2046.000000
28.379999	-0.027247	-16.102978	-6.891419	-1.547648	-3.567371	-4.096540	0.000000	-10.000000	0.650000	-28.766666	325.333344	1023.000000	1023.000000	2046.000000
28.400000	-0.028650	-16.932148	-7.056326	-1.736133	-3.883400	-4.256289	0.000000	-10.000000	0.650000	-28.783333	315.833344	1023.000000	1023.000000	2046.000000
28.420000	-0.030005	-17.733225	-7.306258	-1.947645	-4.128991	-4.350330	0.000000	-10.000000	0.641667	-28.416666	306.166656	1023.000000	1023.000000	2046.000000
28.440001	-0.031175	-18.424570	-7.648157	-2.103684	-4.204085	-4.468644	0.000000	-10.000000	0.625000	-28.066668	296.833344	1023.000000	1023.000000	2046.000000
28.459999	-0.032265	-19.068827	-7.885327	-2.151796	-4.320086	-4.711617	0.000000	-10.000000	0.591667	-27.566668	287.333344	1023.000000	1023.000000	2046.000000
28.480000	-0.033219	-19.632490	-8.000514	-2.259595	-4.514703	-4.857678	0.000000	-10.000000	0.566667	-27.216667	278.166656	1023.000000	1023.000000	2046.000000
28.500000	-0.033988	-20.086807	-8.148005	-2.424620	-4.614724	-4.899459	0.000000	-10.000000	0.550000	-26.850000	269.000000	1023.000000	1023.000000	2046.000000
28.520000	-0.034502	-20.390438	-8.354689	-2.604676	-4.564572	-4.866502	0.000000	-10.000000	0.550000	-26.666668	260.000000	1023.000000	1023.000000	2046.000000
28.540001	-0.034825	-20.581795	-8.656075	-2.596549	-4.399003	-4.930169	0.000000	-10.000000	0.550000	-26.483334	251.166672	1023.000000	1023.000000	2046.000000
28.559999	-0.034987	-20.677307	-8.732866	-2.550552	-4.438712	-4.955179	0.000000	-10.000000	0.550000	-26.433334	242.333328	1023.000000	1023.000000	2046.000000
28.580000	-0.035399	-20.921019	-8.846636	-2.649999	-4.563463	-4.860920	0.000000	-10.000000	0.541667	-26.283333	233.666672	1023.000000	1023.000000	2046.000000
28.600000	-0.036116	-21.344852	-9.222493	-2.756713	-4.587365	-4.778283	0.000000	-10.000000	0.533333	-26.016666	224.833328	1023.000000	1023.000000	2046.000000
28.620001	-0.037259	-22.019962	-9.628579	-2.795063	-4.683734	-4.912586	0.000000	-10.000000	0.516667	-25.750000	216.166672	1023.000000	1023.000000	2046.000000
28.639999	-0.038654	-22.844254	-9.984162	-2.915780	-4.910515	-5.033795	0.000000	-10.000000	0.508333	-25.583334	207.500000	1023.000000	1023.000000	2046.000000
28.660000	-0.039902	-23.582312	-10.324495	-3.169652	-5.132776	-4.955389	0.000000	-10.000000	0.508333	-25.350000	199.000000	1023.000000	1023.000000	2046.000000
28.680000	-0.041051	-24.261372	-10.678390	-3.412049	-5.257418	-4.913515	0.000000	-10.000000	0.508333	-24.900000	190.500000	1023.000000	1023.000000	2046.000000
28.700001	-0.042138	-24.903788	-11.012154	-3.496588	-5.356169	-5.038877	0.000000	-10.000000	0.500000	-24.300001	182.166672	1023.000000	1023.000000	2046.000000
28.719999	-0.043323	-25.603750	-11.119737	-3.598333	-5.729482	-5.156198	0.000000	-10.000000	0.483333	-23.850000	174.000000	1023.000000	1023.000000	2046.000000
28.740000	-0.044124	-26.077209	-11.272787	-3.739765	-5.912068	-5.152589	0.000000	-10.000000	0.458333	-23.383335	166.000000	1023.000000	1023.000000	2046.000000
28.760000	-0.044629	-26.375809	-11.450797	-3.898209	-5.950278	-5.076524	0.000000	-10.000000	0.433333	-23.183334	158.166672	1023.000000	1023.000000	2046.000000
28.780001	-0.044990	-26.588985	-11.540164	-3.805265	-5.987091	-5.256466	0.000000	-10.000000	0.408333	-22.966667	150.500000	1023.000000	1023.000000	2046.000000
28.799999	-0.045081	-26.643063	-11.457689	-3.827819	-6.110402	-5.247152	0.000000	-10.000000	0.400000	-22.933334	142.833328	1023.000000	1023.000000	2046.000000
28.820000	-0.045094	-26.650324	-11.524702	-3.896686	-6.106036	-5.122900	0.000000	-10.000000	0.391667	-22.633333	135.166672	1023.000000	1023.000000	2046.000000
28.840000	-0.045103	-26.656036	-11.634130	-3.813512	-6.023806	-5.184589	0.000000	-10.000000	0.383333	-22.166668	127.500000	1023.000000	1023.000000	2046.000000
28.860001	-0.045122	-26.666916	-11.584041	-3.742413	-6.100772	-5.239691	0.000000	-10.000000	0.366667	-21.533335	120.166664	1023.000000	1023.000000	2046.000000
28.879999	-0.045179	-26.701008	-11.528797	-3.770093	-6.213938	-5.188180	0.000000	-10.000000	0.358333	-20.783335	113.000000	1023.000000	1023.000000	2046.000000
28.900000	-0.045142	-26.678734	-11.562170	-3.804394	-6.222051	-5.090119	0.000000	-10.000000	0.325000	-20.050001	106.166664	1023.000000	1023.000000	2046.000000
28.920000	-0.045206	-26.716885	-11.653561	-3.763705	-6.180831	-5.118788	0.000000	-10.000000	0.291667	-19.366667	99.333336	1023.000000	1023.000000	2046.000000
28.940001	-0.045317	-26.782358	-11.694270	-3.635964	-6.187234	-5.264889	0.000000	-10.000000	0.258333	-18.933334	94.833336	1023.000000	1023.000000	2046.000000
28.959999	-0.045359	-26.807295	-11.665434	-3.598905	-6.246096	-5.296860	0.000000	-10.000000	0.250000	-18.366667	88.500000	1023.000000	1023.000000	2046.000000
28.980000	-0.045450	-26.861174	-11.667449	-3.653923	-6.285263	-5.254539	0.000000	-10.000000	0.250000	-17.783333	82.500000	1023.000000	1023.000000	2046.000000
29.000000	-0.045494	-26.887125	-11.784690	-3.700623	-6.209920	-5.191893	0.000000	-10.000000	0.241667	-16.966667	74.666664	1023.000000	1023.000000	2046.000000
29.020000	-0.045564	-26.928541	-11.886763	-3.661724	-6.119730	-5.260325	0.000000	-10.000000	0.241667	-16.250000	69.000000	1023.000000	1023.000000	2046.000000
29.040001	-0.045589	-26.943340	-11.783303	-3.640092	-6.210750	-5.309196	0.000000	-10.000000	0.225000	-15.533334	63.666668	1023.000000	1023.000000	2046.000000
29.059999	-0.045810	-27.073690	-11.802908	-3.743459	-6.299884	-5.227440	0.000000	-10.000000	0.216667	-14.850000	58.500000	1023.000000	1023.000000	2046.000000
29.080000	-0.045903	-27.128798	-11.945023	-3.757182	-6.177750	-5.248842	0.000000	-10.000000	0.200000	-14.300000	53.666668	1023.000000	1023.000000	2046.000000
29.100000	-0.046101	-27.245609	-11.940369	-3.639691	-6.215862	-5.449687	0.000000	-10.000000	0.200000	-13.750000	48.833332	1023.000000	1023.000000	2046.000000
29.120001	-0.046172	-27.287621	-11.856138	-3.694265	-6.332102	-5.405115	0.000000	-10.000000	0.200000	-13.266666	44.333332	1023.000000	1023.000000	2046.000000
29.139999	-0.046288	-27.356249	-11.966046	-3.774894	-6.276791	-5.338516	0.000000	-10.000000	0.175000	-12.733334	39.666668	1023.000000	1023.000000	2046.000000
29.160000	-0.046285	-27.354654	-12.039108	-3.720882	-6.189941	-5.404722	0.000000	-10.000000	0.141667	-12.233334	35.333332	1023.000000	1023.000000	2046.000000
29.180000	-0.046371	-27.405237	-11.981575	-3.706326	-6.258799	-5.458536	0.000000	-10.000000	0.108333	-11.650000	31.000000	1023.000000	1023.000000	2046.000000
29.200001	-0.046440	-27.446247	-11.902462	-3.820945	-6.363173	-5.359669	0.000000	-10.000000	0.100000	-11.066667	27.333334	1023.000000	1023.000000	2046.000000
29.219999	-0.046431	-27.440920	-11.996575	-3.810814	-6.271856	-5.361675	0.000000	-10.000000	0.100000	-10.516666	23.666666	1023.000000	1023.000000	2046.000000
29.240000	-0.046519	-27.492632	-11.987960	-3.687788	-6.245011	-5.571873	0.000000	-10.000000	0.100000	-9.916667	20.333334	1023.000000	1023.000000	2046.000000
29.260000	-0.046925	-27.732683	-11.976252	-3.768932	-6.414448	-5.573052	0.000000	-10.000000	0.091667	-9.266666	16.833334	1023.000000	1023.000000	2046.000000
29.280001	-0.048194	-28.482426	-12.231489	-4.018030	-6.611955	-5.620952	0.000000	-10.000000	0.083333	-8.416667	13.833333	1023.000000	1023.000000	2046.000000
29.299999	-0.049888	-29.483637	-12.524174	-4.232977	-6.858255	-5.868231	0.000000	-10.000000	0.075000	-7.500000	11.000000	1023.000000	1023.000000	2046.000000
29.320000	-0.051475	-30.421642	-12.593853	-4.438852	-7.163832	-6.225105	0.000000	-10.000000	0.066667	-6.733334	8.666667	1023.000000	1023.000000	2046.000000
29.340000	-0.052803	-31.206709	-12.603067	-4.728307	-7.423481	-6.451854	0.000000	-10.000000	0.058333	-6.266667	6.500000	1023.000000	1023.000000	2046.000000
29.360001	-0.053564	-31.656128	-12.765039	-5.050128	-7.416127	-6.424834	0.000000	-10.000000	0.058333	-6.316667	4.500000	1023.000000	1023.000000	2046.000000
29.379999	-0.053596	-31.675138	-12.807529	-5.015206	-7.324745	-6.527659	0.000000	-10.000000	0.066667	-6.633333	2.333333	1023.000000	1023.000000	2046.000000
29.400000	-0.053462	-31.595976	-12.856086	-4.766078	-7.292170	-6.681642	0.000000	-10.000000	0.066667	-6.966667	0.333333	1023.000000	1023.000000	2046.000000
29.420000	-0.053290	-31.494331	-12.895952	-4.673169	-7.451207	-6.474005	0.000000	-10.000000	0.058333	-6.883333	-1.666667	1023.000000	1023.000000	2046.000000
29.440001	-0.053930	-31.872787	-13.088052	-4.657749	-7.663987	-6.463000	0.000000	-10.000000	0.041667	-6.200000	-3.833333	1023.000000	1023.000000	2046.000000
29.459999	-0.055972	-33.079613	-13.390149	-4.733665	-8.048641	-6.907159	0.000000	-10.000000	0.033333	-4.616667	-5.833333	1023.000000	1023.000000	2046.000000
29.480000	-0.059197	-34.985168	-13.831126	-5.139644	-8.604897	-7.409500	0.000000	-10.000000	0.033333	-2.083333	-7.333333	1023.000000	1023.000000	2046.000000
29.500000	-0.062039	-36.665340	-14.258763	-5.634729	-9.006736	-7.765112	0.000000	-10.000000	0.041667	-0.783333	-7.833333	1023.000000	1023.000000	2046.000000
29.520000	-0.063636	-37.609043	-14.704946	-5.915986	-9.026708	-7.961405	0.000000	-10.000000	0.058333	-0.766667	-8.000000	1023.000000	1023.000000	2046.000000
29.540001	-0.064604	-38.180939	-14.976086	-5.979875	-9.008864	-8.216111	0.000000	-10.000000	0.058333	-2.350000	-8.333333	1023.000000	1023.000000	2046.000000
29.559999	-0.065365	-38.630566	-15.098856	-5.996663	-9.096444	-8.438602	0.000000	-10.000000	0.058333	-3.333333	-9.166667	1023.000000	1023.000000	2046.000000
29.580000	-0.065744	-38.854641	-15.086660	-6.115881	-9.217195	-8.434903	0.000000	-10.000000	0.041667	-3.483333	-10.333333	1023.000000	1023.000000	2046.000000
29.600000	-0.065830	-38.905819	-15.194202	-6.199369	-9.129985	-8.382261	0.000000	-10.000000	0.025000	-1.683333	-11.333333	1023.000000	1023.000000	2046.000000
29.620001	-0.065684	-38.819286	-15.245328	-6.169797	-8.953362	-8.450801	0.000000	-10.000000	0.000000	1.050000	-11.833333	1023.000000	1023.000000	2046.000000
29.639999	-0.065154	-38.506050	-15.085397	-6.078150	-8.845013	-8.497491	0.000000	-10.000000	-0.016667	3.316667	-12.000000	1023.000000	1023.000000	2046.000000
29.660000	-0.064269	-37.982956	-14.821364	-6.129610	-8.773591	-8.258389	0.000000	-10.000000	-0.041667	6.433333	-12.000000	1023.000000	1023.000000	2046.000000
29.680000	-0.063270	-37.392727	-14.698362	-6.114148	-8.470922	-8.109293	0.000000	-10.000000	-0.066667	9.450000	-12.000000	1023.000000	1023.000000	2046.000000
29.700001	-0.061827	-36.540035	-14.481391	-5.901615	-8.090366	-8.066664	0.000000	-10.000000	-0.108333	12.900001	-12.000000	1023.000000	1023.000000	2046.000000
29.719999	-0.060303	-35.639336	-14.124897	-5.681257	-7.907889	-7.925292	0.000000	-10.000000	-0.125000	14.016667	-12.000000	1023.000000	1023.000000	2046.000000
29.740000	-0.058658	-34.666901	-13.797964	-5.585583	-7.671248	-7.612106	0.000000	-10.000000	-0.133333	14.866667	-6.166667	1023.000000	1023.000000	2046.000000
29.760000	-0.057437	-33.945515	-13.707861	-5.478151	-7.336451	-7.423051	0.000000	-10.000000	-0.133333	15.816667	6.000000	1023.000000	1023.000000	2046.000000
29.780001	-0.056724	-33.523914	-13.790187	-5.378688	-7.052112	-7.302927	0.000000	-10.000000	-0.141667	16.716667	18.166666	1023.000000	1023.000000	2046.000000
29.799999	-0.056189	-33.207672	-13.814418	-5.303589	-6.893398	-7.196265	0.000000	-10.000000	-0.158333	17.650000	28.166666	1023.000000	1023.000000	2046.000000
29.820000	-0.055759	-32.953297	-13.714734	-5.371568	-6.891712	-6.975283	0.000000	-10.000000	-0.183333	18.250000	33.833332	1023.000000	1023.000000	2046.000000
29.840000	-0.055094	-32.560612	-13.680695	-5.455827	-6.738922	-6.685169	0.000000	-10.000000	-0.225000	19.416668	41.666668	1023.000000	1023.000000	2046.000000
29.860001	-0.054495	-32.206566	-13.530008	-5.374405	-6.603817	-6.698337	0.000000	-10.000000	-0.283333	20.716667	48.000000	1023.000000	1023.000000	2046.000000
29.879999	-0.053751	-31.766842	-13.217472	-5.341141	-6.620799	-6.587429	0.000000	-10.000000	-0.308333	22.033333	54.833332	1023.000000	1023.000000	2046.000000
29.900000	-0.052816	-31.214109	-13.053261	-5.369318	-6.446178	-6.345351	0.000000	-10.000000	-0.341667	23.266666	62.000000	1023.000000	1023.000000	2046.000000
29.920000	-0.051686	-30.546131	-12.875690	-5.257061	-6.165123	-6.248257	0.000000	-10.000000	-0.358333	24.266666	69.500000	1023.000000	1023.000000	2046.000000
29.940001	-0.050187	-29.660572	-12.389932	-5.101657	-6.055559	-6.113423	0.000000	-10.000000	-0.391667	25.050001	74.500000	1023.000000	1023.000000	2046.000000
29.959999	-0.048421	-28.617085	-11.941325	-5.031270	-5.832322	-5.812168	0.000000	-10.000000	-0.400000	25.450001	80.000000	1023.000000	1023.000000	2046.000000
29.980000	-0.046465	-27.460596	-11.531468	-4.889793	-5.498704	-5.540629	0.000000	-10.000000	-0.408333	25.799999	88.666664	1023.000000	1023.000000	2046.000000
30.000000	-0.044450	-26.269728	-11.120193	-4.554426	-5.155606	-5.439504	0.000000	-10.000000	-0.408333	26.483334	100.166664	1023.000000	1023.000000	2046.000000
30.020000	-0.042264	-24.978258	-10.614584	-4.221896	-4.881912	-5.259866	0.000000	-10.000000	-0.416667	27.033333	111.666664	1023.000000	1023.000000	2046.000000
30.040001	-0.040089	-23.692596	-10.078419	-3.979693	-4.645051	-4.989434	0.000000	-10.000000	-0.425000	27.400000	120.500000	1023.000000	1023.000000	2046.000000
30.059999	-0.037782	-22.329432	-9.669920	-3.770872	-4.248991	-4.639649	0.000000	-10.000000	-0.441667	27.433334	126.500000	1023.000000	1023.000000	2046.000000
30.080000	-0.035638	-21.062090	-9.249377	-3.493786	-3.914133	-4.404794	0.000000	-10.000000	-0.458333	27.549999	132.666672	1023.000000	1023.000000	2046.000000
30.100000	-0.033494	-19.794855	-8.897910	-3.169341	-3.490776	-4.236828	0.000000	-10.000000	-0.475000	27.866667	138.833328	1023.000000	1023.000000	2046.000000
30.120001	-0.031401	-18.558052	-8.366374	-2.895131	-3.267808	-4.028739	0.000000	-10.000000	-0.500000	28.316668	148.166672	1023.000000	1023.000000	2046.000000
30.139999	-0.029422	-17.388445	-7.831901	-2.652872	-3.097358	-3.806313	0.000000	-10.000000	-0.516667	28.916668	160.666672	1023.000000	1023.000000	2046.000000
30.160000	-0.027446	-16.220715	-7.377044	-2.480119	-2.852024	-3.511528	0.000000	-10.000000	-0.525000	29.266666	173.500000	1023.000000	1023.000000	2046.000000
30.180000	-0.025533	-15.090083	-6.993553	-2.310140	-2.548029	-3.238361	0.000000	-10.000000	-0.533333	29.300001	186.500000	1023.000000	1023.000000	2046.000000
30.200001	-0.023650	-13.977398	-6.620778	-2.031933	-2.184193	-3.140494	0.000000	-10.000000	-0.541667	29.266666	196.500000	1023.000000	1023.000000	2046.000000
30.219999	-0.022229	-13.137584	-6.347398	-1.774597	-1.940933	-3.074655	0.000000	-10.000000	-0.558333	29.200001	206.166672	1023.000000	1023.000000	2046.000000
30.240000	-0.021383	-12.637140	-6.092291	-1.596135	-1.857628	-3.091087	0.000000	-10.000000	-0.566667	29.533335	215.833328	1023.000000	1023.000000	2046.000000
30.260000	-0.020674	-12.218123	-5.642118	-1.532953	-1.921964	-3.121089	0.000000	-10.000000	-0.583333	29.816668	225.500000	1023.000000	1023.000000	2046.000000
30.280001	-0.019606	-11.587142	-5.194364	-1.514202	-1.818796	-3.059781	0.000000	-10.000000	-0.591667	30.116667	232.166672	1023.000000	1023.000000	2046.000000
30.299999	-0.018215	-10.765350	-4.758437	-1.445221	-1.579328	-2.982363	0.000000	-10.000000	-0.583333	30.033335	242.166672	1023.000000	1023.000000	2046.000000
30.320000	-0.016134	-9.535255	-4.349057	-1.276785	-1.205974	-2.703439	0.000000	-10.000000	-0.550000	29.633333	252.166672	1023.000000	1023.000000	2046.000000
30.340000	-0.013945	-8.241747	-3.999588	-0.862644	-0.831072	-2.548443	0.000000	-10.000000	-0.516667	29.116667	265.500000	1023.000000	1023.000000	2046.000000
30.360001	-0.012553	-7.418683	-3.836859	-0.495900	-0.639366	-2.446558	0.000000	-10.000000	-0.500000	28.766666	272.166656	1023.000000	1023.000000	2046.000000
30.379999	-0.012004	-7.094610	-3.591966	-0.362380	-0.748780	-2.391484	0.000000	-10.000000	-0.500000	28.833334	281.833344	1023.000000	1023.000000	2046.000000
30.400000	-0.012698	-7.504465	-3.643624	-0.525261	-0.985544	-2.350036	0.000000	-10.000000	-0.500000	29.033333	291.500000	1023.000000	1023.000000	2046.000000
30.420000	-0.014971	-8.847604	-4.025161	-0.815569	-1.351043	-2.655831	0.000000	-10.000000	-0.500000	29.233334	301.166656	1023.000000	1023.000000	2046.000000
30.440001	-0.017293	-10.220425	-4.337003	-1.077662	-1.640614	-3.165146	0.000000	-10.000000	-0.475000	29.049999	307.666656	1023.000000	1023.000000	2046.000000
30.459999	-0.018439	-10.897629	-4.507518	-1.190762	-1.711116	-3.488234	0.000000	-10.000000	-0.450000	28.600000	314.000000	1023.000000	1023.000000	2046.000000
30.480000	-0.018406	-10.878169	-4.467550	-1.216498	-1.639642	-3.554480	0.000000	-10.000000	-0.425000	27.783333	326.666656	1023.000000	1023.000000	2046.000000
30.500000	-0.017969	-10.619970	-4.273123	-1.245863	-1.625827	-3.475157	0.000000	-10.000000	-0.425000	27.466667	339.000000	1023.000000	1023.000000	2046.000000
30.520000	-0.017392	-10.278703	-4.197008	-1.284936	-1.457030	-3.339729	0.000000	-10.000000	-0.425000	27.400002	348.166656	1023.000000	1023.000000	2046.000000
30.540001	-0.016576	-9.796534	-4.061362	-1.173058	-1.249268	-3.312845	0.000000	-10.000000	-0.416667	27.416668	354.166656	1023.000000	1023.000000	2046.000000
30.559999	-0.015750	-9.308017	-3.825104	-1.013033	-1.119667	-3.350212	0.000000	-10.000000	-0.408333	27.366667	360.333344	1023.000000	1023.000000	2046.000000
30.580000	-0.014834	-8.767052	-3.498207	-0.996415	-1.043832	-3.228597	0.000000	-10.000000	-0.400000	27.116667	369.500000	1023.000000	1023.000000	2046.000000
30.600000	-0.013506	-7.981897	-3.274149	-0.981095	-0.740231	-2.986423	0.000000	-10.000000	-0.400000	27.083334	378.500000	1023.000000	1023.000000	2046.000000
30.620001	-0.012118	-7.161586	-2.978323	-0.849221	-0.459172	-2.874870	0.000000	-10.000000	-0.391667	26.516666	390.500000	1023.000000	1023.000000	2046.000000
30.639999	-0.010532	-6.224211	-2.606929	-0.616581	-0.143400	-2.857300	0.000000	-10.000000	-0.383333	26.150000	399.500000	1023.000000	1023.000000	2046.000000
30.660000	-0.008787	-5.193191	-2.239671	-0.421284	0.174661	-2.706898	0.000000	-10.000000	-0.383333	25.800001	408.333344	1023.000000	1023.000000	2046.000000
30.680000	-0.006868	-4.058929	-1.781227	-0.145744	0.413857	-2.545814	0.000000	-10.000000	-0.366667	25.400000	414.166656	1023.000000	1023.000000	2046.000000
30.700001	-0.004987	-2.947235	-1.377434	0.020070	0.700402	-2.290274	0.000000	-10.000000	-0.358333	24.833334	422.666656	1023.000000	1023.000000	2046.000000
30.719999	-0.003523	-2.081954	-1.259171	0.134252	1.047092	-2.004127	0.000000	-10.000000	-0.316667	24.200001	431.000000	1023.000000	1023.000000	2046.000000
30.740000	-0.002675	-1.581046	-1.333978	0.225703	1.362339	-1.835110	0.000000	-10.000000	-0.283333	23.533333	439.000000	1023.000000	1023.000000	2046.000000
30.760000	-0.002143	-1.266720	-1.342017	0.323150	1.495998	-1.743851	0.000000	-10.000000	-0.233333	22.700001	447.000000	1023.000000	1023.000000	2046.000000
30.780001	-0.001929	-1.140072	-1.255593	0.256050	1.423810	-1.564339	0.000000	-10.000000	-0.200000	21.416666	454.833344	1023.000000	1023.000000	2046.000000
30.799999	-0.001625	-0.960656	-1.265657	0.125815	1.517255	-1.338069	0.000000	-10.000000	-0.150000	19.883333	462.333344	1023.000000	1023.000000	2046.000000
30.820000	-0.001463	-0.864886	-1.271157	0.156110	1.608325	-1.358164	0.000000	-10.000000	-0.108333	18.000000	469.166656	1023.000000	1023.000000	2046.000000
30.840000	-0.001392	-0.822829	-1.131638	0.230288	1.469523	-1.391001	0.000000	-10.000000	-0.050000	15.800000	475.500000	1023.000000	1023.000000	2046.000000
30.860001	-0.001149	-0.678920	-1.056578	0.103483	1.436499	-1.162323	0.000000	-10.000000	-0.025000	12.766666	481.166656	1023.000000	1023.000000	2046.000000
30.879999	-0.000879	-0.519495	-1.115440	0.116973	1.583389	-1.104417	0.000000	-10.000000	0.016667	9.000000	486.000000	1023.000000	1023.000000	2046.000000
30.900000	-0.000522	-0.308318	-1.013507	0.225946	1.609190	-1.129947	0.000000	-10.000000	0.050000	3.383333	489.666656	1023.000000	1023.000000	2046.000000
30.920000	-0.000049	-0.029103	-0.814885	0.219900	1.547576	-0.981694	0.000000	-10.000000	0.083333	-1.483333	491.833344	1023.000000	1023.000000	2046.000000
30.940001	0.000604	0.357018	-0.803076	0.233643	1.750823	-0.824373	0.000000	-10.000000	0.108333	-6.600000	492.833344	1023.000000	1023.000000	2046.000000
30.959999	0.001352	0.799115	-0.662521	0.443640	1.897287	-0.879290	0.000000	-10.000000	0.116667	-9.733334	493.000000	1023.000000	1023.000000	2046.000000
30.980000	0.002114	1.249387	-0.381644	0.621578	1.823268	-0.813815	0.000000	-10.000000	0.150000	-12.600000	493.000000	1023.000000	1023.000000	2046.000000
31.000000	0.002601	1.536988	-0.421925	0.624660	1.991461	-0.657208	0.000000	-10.000000	0.191667	-14.083334	493.000000	1023.000000	1023.000000	2046.000000
31.020000	0.002892	1.709075	-0.285779	0.807252	1.984786	-0.797183	0.000000	-10.000000	0.233333	-15.266667	489.333344	1023.000000	1023.000000	2046.000000
31.040001	0.002834	1.675049	-0.204550	0.762381	1.823041	-0.705823	0.000000	-10.000000	0.266667	-16.483334	480.500000	1023.000000	1023.000000	2046.000000
31.059999	0.002394	1.414744	-0.554064	0.802956	1.758583	-0.592731	0.000000	-10.000000	0.291667	-17.900000	469.666656	1023.000000	1023.000000	2046.000000
31.080000	0.001529	0.903687	-0.891969	1.019565	1.496284	-0.720194	0.000000	-10.000000	0.341667	-19.416666	460.500000	1023.000000	1023.000000	2046.000000
31.100000	-0.000125	-0.074114	-1.342162	0.961487	1.075270	-0.768710	0.000000	-10.000000	0.383333	-20.850000	454.166656	1023.000000	1023.000000	2046.000000
31.120001	-0.002011	-1.188300	-1.827760	0.736430	0.826130	-0.923099	0.000000	-10.000000	0.416667	-22.100000	447.333344	1023.000000	1023.000000	2046.000000
31.139999	-0.004400	-2.600430	-2.182173	0.539173	0.393987	-1.351416	0.000000	-10.000000	0.425000	-22.666668	439.833344	1023.000000	1023.000000	2046.000000
31.160000	-0.007765	-4.588927	-2.705796	0.084287	-0.261428	-1.705988	0.000000	-10.000000	0.433333	-22.900000	432.333344	1023.000000	1023.000000	2046.000000
31.180000	-0.011324	-6.692236	-3.345905	-0.246185	-0.792670	-2.307476	0.000000	-10.000000	0.433333	-22.850000	424.666656	1023.000000	1023.000000	2046.000000
31.200001	-0.014331	-8.469621	-3.779976	-0.563688	-1.409461	-2.716496	0.000000	-10.000000	0.425000	-22.583334	417.166656	1023.000000	1023.000000	2046.000000
31.219999	-0.016584	-9.801424	-4.455496	-0.891897	-1.538741	-2.915290	0.000000	-10.000000	0.400000	-22.116667	409.500000	1023.000000	1023.000000	2046.000000
31.240000	-0.018291	-10.809792	-4.738029	-0.937762	-1.835400	-3.298601	0.000000	-10.000000	0.375000	-21.216667	402.166656	1023.000000	1023.000000	2046.000000
31.260000	-0.019714	-11.651149	-5.032457	-1.202427	-2.098567	-3.317698	0.000000	-10.000000	0.358333	-20.533333	395.166656	1023.000000	1023.000000	2046.000000
31.280001	-0.021055	-12.443757	-5.342913	-1.202199	-2.259697	-3.638948	0.000000	-10.000000	0.358333	-20.183334	388.333344	1023.000000	1023.000000	2046.000000
31.299999	-0.022113	-13.068782	-5.470151	-1.332383	-2.548846	-3.717402	0.000000	-10.000000	0.366667	-20.333334	381.500000	1023.000000	1023.000000	2046.000000
31.320000	-0.022969	-13.574656	-5.806804	-1.477944	-2.535117	-3.754791	0.000000	-10.000000	0.383333	-20.666668	374.666656	1023.000000	1023.000000	2046.000000
31.340000	-0.023625	-13.962408	-5.954285	-1.412009	-2.605597	-3.990517	0.000000	-10.000000	0.366667	-20.683334	367.833344	1023.000000	1023.000000	2046.000000
31.360001	-0.023898	-14.123960	-5.954976	-1.428237	-2.686066	-4.054680	0.000000	-10.000000	0.316667	-19.900000	361.000000	1023.000000	1023.000000	2046.000000
31.379999	-0.024051	-14.214260	-5.979912	-1.566400	-2.708162	-3.959785	0.000000	-10.000000	0.241667	-17.233334	354.333344	1023.000000	1023.000000	2046.000000
31.400000	-0.023931	-14.143333	-6.140717	-1.590639	-2.513922	-3.898055	0.000000	-10.000000	0.225000	-15.216667	348.500000	1023.000000	1023.000000	2046.000000
31.420000	-0.023674	-13.991235	-6.168424	-1.443901	-2.455910	-3.922998	0.000000	-10.000000	0.200000	-14.050000	343.333344	1023.000000	1023.000000	2046.000000
31.440001	-0.023480	-13.876719	-6.086020	-1.366228	-2.544460	-3.880010	0.000000	-10.000000	0.191667	-13.716667	338.666656	1023.000000	1023.000000	2046.000000
31.459999	-0.023450	-13.859080	-6.203315	-1.363794	-2.532697	-3.759274	0.000000	-10.000000	0.166667	-13.450001	334.166656	1023.000000	1023.000000	2046.000000
31.480000	-0.023674	-13.991225	-6.509499	-1.350360	-2.446393	-3.684974	0.000000	-10.000000	0.150000	-11.950001	329.666656	1023.000000	1023.000000	2046.000000
31.500000	-0.024176	-14.288158	-6.868525	-1.378078	-2.391460	-3.650096	0.000000	-10.000000	0.133333	-10.966667	325.666656	1023.000000	1023.000000	2046.000000
31.520000	-0.024727	-14.613448	-7.023236	-1.424477	-2.544222	-3.621513	0.000000	-10.000000	0.100000	-9.450001	322.000000	1023.000000	1023.000000	2046.000000
31.540001	-0.025274	-14.936718	-7.125399	-1.603503	-2.705708	-3.502108	0.000000	-10.000000	0.100000	-8.366667	318.833344	1023.000000	1023.000000	2046.000000
31.559999	-0.025706	-15.192347	-7.275132	-1.799647	-2.744965	-3.372603	0.000000	-10.000000	0.100000	-8.566667	316.000000	1023.000000	1023.000000	2046.000000
31.580000	-0.026223	-15.497583	-7.460912	-1.853353	-2.780207	-3.403111	0.000000	-10.000000	0.083333	-8.600000	313.000000	1023.000000	1023.000000	2046.000000
31.600000	-0.026485	-15.652368	-7.489860	-1.843565	-2.850400	-3.468543	0.000000	-10.000000	0.083333	-8.500000	310.333344	1023.000000	1023.000000	2046.000000
31.620001	-0.026433	-15.621870	-7.366312	-1.888276	-2.948545	-3.418736	0.000000	-10.000000	0.075000	-8.150000	307.333344	1023.000000	1023.000000	2046.000000
31.639999	-0.026200	-15.483966	-7.366748	-1.963400	-2.886963	-3.266855	0.000000	-10.000000	0.100000	-8.250000	304.666656	1023.000000	1023.000000	2046.000000
31.660000	-0.025846	-15.275141	-7.444095	-1.900573	-2.675466	-3.255007	0.000000	-10.000000	0.116667	-9.783334	301.833344	1023.000000	1023.000000	2046.000000
31.680000	-0.025641	-15.154061	-7.212553	-1.854218	-2.847518	-3.239773	0.000000	-10.000000	0.175000	-11.816667	298.666656	1023.000000	1023.000000	2046.000000
31.700001	-0.025394	-15.007882	-7.186197	-1.885635	-2.859686	-3.076364	0.000000	-10.000000	0.208333	-14.116667	294.666656	1023.000000	1023.000000	2046.000000
31.719999	-0.025289	-14.945534	-7.236677	-1.830699	-2.805491	-3.072668	0.000000	-10.000000	0.241667	-15.566667	289.833344	1023.000000	1023.000000	2046.000000
31.740000	-0.025331	-14.970479	-7.186010	-1.688142	-2.909002	-3.187325	0.000000	-10.000000	0.241667	-16.116667	284.666656	1023.000000	1023.000000	2046.000000
31.760000	-0.025157	-14.867983	-7.154191	-1.698969	-2.965971	-3.048853	0.000000	-10.000000	0.250000	-16.316668	279.333344	1023.000000	1023.000000	2046.000000
31.780001	-0.025268	-14.933628	-7.325231	-1.659303	-2.876622	-3.072473	0.000000	-10.000000	0.266667	-16.950001	274.000000	1023.000000	1023.000000	2046.000000
31.799999	-0.025371	-14.994489	-7.359150	-1.622494	-2.937162	-3.075681	0.000000	-10.000000	0.300000	-18.133333	268.333344	1023.000000	1023.000000	2046.000000
31.820000	-0.025823	-15.261593	-7.372065	-1.648103	-3.163417	-3.078008	0.000000	-10.000000	0.350000	-19.616667	262.333344	1023.000000	1023.000000	2046.000000
31.840000	-0.026353	-15.574873	-7.523103	-1.780467	-3.279548	-2.991754	0.000000	-10.000000	0.391667	-21.250000	255.666672	1023.000000	1023.000000	2046.000000
31.860001	-0.027028	-15.973766	-7.778932	-1.781160	-3.324495	-3.089179	0.000000	-10.000000	0.425000	-22.383333	248.500000	1023.000000	1023.000000	2046.000000
31.879999	-0.027687	-16.362768	-7.944960	-1.781597	-3.420602	-3.215610	0.000000	-10.000000	0.450000	-23.250000	240.833328	1023.000000	1023.000000	2046.000000
31.900000	-0.028466	-16.823629	-8.052069	-1.782368	-3.636806	-3.352387	0.000000	-10.000000	0.483333	-24.116667	233.000000	1023.000000	1023.000000	2046.000000
31.920000	-0.029122	-17.210854	-8.171403	-1.913962	-3.783496	-3.341993	0.000000	-10.000000	0.508333	-24.966667	225.000000	1023.000000	1023.000000	2046.000000
31.940001	-0.029578	-17.480444	-8.384686	-2.044293	-3.729096	-3.322370	0.000000	-10.000000	0.533333	-25.600000	216.833328	1023.000000	1023.000000	2046.000000
31.959999	-0.030358	-17.941547	-8.592899	-2.053554	-3.774297	-3.520796	0.000000	-10.000000	0.541667	-26.150002	208.333328	1023.000000	1023.000000	2046.000000
31.980000	-0.031608	-18.680498	-8.749679	-2.158813	-4.073002	-3.699003	0.000000	-10.000000	0.541667	-26.333334	199.666672	1023.000000	1023.000000	2046.000000
32.000000	-0.033258	-19.655230	-8.888555	-2.387382	-4.525309	-3.853984	0.000000	-10.000000	0.541667	-26.183334	190.833328	1023.000000	1023.000000	2046.000000
32.020000	-0.035082	-20.733383	-9.136928	-2.694741	-4.871272	-4.030442	0.000000	-10.000000	0.533333	-25.716667	182.166672	1023.000000	1023.000000	2046.000000
32.040001	-0.036473	-21.555510	-9.441901	-2.893526	-4.953757	-4.266325	0.000000	-10.000000	0.525000	-25.183332	173.500000	1023.000000	1023.000000	2046.000000
32.060001	-0.037438	-22.126011	-9.615485	-2.930084	-5.060645	-4.519795	0.000000	-10.000000	0.516667	-24.966667	165.166672	1023.000000	1023.000000	2046.000000
32.080002	-0.037930	-22.416870	-9.775251	-2.847801	-5.116616	-4.677201	0.000000	-10.000000	0.508333	-24.650000	156.833328	1023.000000	1023.000000	2046.000000
32.099998	-0.038294	-22.631607	-9.934265	-2.790818	-5.316460	-4.590064	0.000000	-10.000000	0.500000	-24.400000	148.500000	1023.000000	1023.000000	2046.000000
32.119999	-0.039337	-23.248137	-10.204318	-2.779377	-5.637450	-4.626992	0.000000	-10.000000	0.475000	-23.783333	140.166672	1023.000000	1023.000000	2046.000000
32.139999	-0.041264	-24.387148	-10.516268	-2.964190	-6.052769	-4.853920	0.000000	-10.000000	0.433333	-22.983334	132.333328	1023.000000	1023.000000	2046.000000
32.160000	-0.044686	-26.409719	-11.146582	-3.328053	-6.506533	-5.428553	0.000000	-10.000000	0.383333	-21.850000	124.833336	1023.000000	1023.000000	2046.000000
32.180000	-0.048469	-28.645174	-11.707698	-3.808992	-7.100121	-6.028363	0.000000	-10.000000	0.333333	-20.350000	117.666664	1023.000000	1023.000000	2046.000000
32.200001	-0.051340	-30.341753	-12.094752	-4.258374	-7.590738	-6.397888	0.000000	-10.000000	0.291667	-18.966667	110.833336	1023.000000	1023.000000	2046.000000
32.220001	-0.053198	-31.439945	-12.606550	-4.594706	-7.613605	-6.625085	0.000000	-10.000000	0.275000	-17.983334	104.500000	1023.000000	1023.000000	2046.000000
32.240002	-0.054489	-32.202843	-12.831199	-4.702950	-7.734666	-6.934027	0.000000	-10.000000	0.258333	-17.733334	98.500000	1023.000000	1023.000000	2046.000000
32.259998	-0.055437	-32.763145	-12.928307	-4.831884	-7.953185	-7.049771	0.000000	-10.000000	0.258333	-17.483334	92.500000	1023.000000	1023.000000	2046.000000
32.279999	-0.056348	-33.301437	-13.296039	-5.016450	-7.890214	-7.098733	0.000000	-10.000000	0.250000	-17.316668	86.500000	1023.000000	1023.000000	2046.000000
32.299999	-0.057211	-33.811962	-13.523500	-5.080584	-7.913004	-7.294872	0.000000	-10.000000	0.241667	-16.783333	80.666664	1023.000000	1023.000000	2046.000000
32.320000	-0.057765	-34.138901	-13.542226	-5.239358	-8.100622	-7.256696	0.000000	-10.000000	0.233333	-16.200001	75.000000	1023.000000	1023.000000	2046.000000
32.340000	-0.058073	-34.320923	-13.732354	-5.337582	-7.978064	-7.272924	0.000000	-10.000000	0.225000	-15.466667	69.666664	1023.000000	1023.000000	2046.000000
32.360001	-0.058313	-34.462925	-13.819561	-5.342275	-7.887640	-7.413451	0.000000	-10.000000	0.216667	-14.833334	64.500000	1023.000000	1023.000000	2046.000000
32.380001	-0.058266	-34.435493	-13.739109	-5.343508	-7.916163	-7.436713	0.000000	-10.000000	0.208333	-14.316667	59.666668	1023.000000	1023.000000	2046.000000
32.400002	-0.057744	-34.126904	-13.697113	-5.366939	-7.781018	-7.281833	0.000000	-10.000000	0.200000	-13.750000	54.833332	1023.000000	1023.000000	2046.000000
32.419998	-0.057148	-33.774387	-13.755575	-5.345378	-7.554886	-7.118549	0.000000	-10.000000	0.200000	-13.400001	50.333332	1023.000000	1023.000000	2046.000000
32.439999	-0.057040	-33.710693	-13.792060	-5.245847	-7.486175	-7.186611	0.000000	-10.000000	0.191667	-13.000000	45.666668	1023.000000	1023.000000	2046.000000
32.459999	-0.057359	-33.899418	-13.840258	-5.270940	-7.608532	-7.179689	0.000000	-10.000000	0.166667	-12.633333	41.333332	1023.000000	1023.000000	2046.000000
32.480000	-0.057969	-34.259594	-14.199353	-5.465184	-7.572407	-7.022650	0.000000	-10.000000	0.150000	-12.133333	37.000000	1023.000000	1023.000000	2046.000000
32.500000	-0.058787	-34.743225	-14.555040	-5.505260	-7.554621	-7.128303	0.000000	-10.000000	0.133333	-11.766666	33.000000	1023.000000	1023.000000	2046.000000
32.520000	-0.059526	-35.179939	-14.724504	-5.586420	-7.720664	-7.148352	0.000000	-10.000000	0.133333	-11.616667	29.000000	1023.000000	1023.000000	2046.000000
32.540001	-0.060079	-35.506512	-14.817495	-5.741198	-7.849207	-7.098612	0.000000	-10.000000	0.116667	-11.333334	25.000000	1023.000000	1023.000000	2046.000000
32.560001	-0.060606	-35.818428	-14.949916	-5.932461	-7.944693	-6.991359	0.000000	-10.000000	0.100000	-10.800000	21.333334	1023.000000	1023.000000	2046.000000
32.580002	-0.061255	-36.201538	-15.139796	-6.066244	-8.002367	-6.993129	0.000000	-10.000000	0.083333	-9.816667	17.833334	1023.000000	1023.000000	2046.000000
32.599998	-0.061677	-36.451149	-15.320635	-6.094785	-7.974771	-7.060957	0.000000	-10.000000	0.066667	-8.816667	14.666667	1023.000000	1023.000000	2046.000000
32.619999	-0.061885	-36.573765	-15.290347	-6.071422	-8.063798	-7.148198	0.000000	-10.000000	0.058333	-7.650000	11.666667	1023.000000	1023.000000	2046.000000
32.639999	-0.061688	-36.457397	-15.161860	-6.098931	-8.114259	-7.082347	0.000000	-10.000000	0.066667	-6.816667	9.000000	1023.000000	1023.000000	2046.000000
32.660000	-0.061185	-36.160206	-14.908292	-6.089473	-8.172966	-6.989475	0.000000	-10.000000	0.066667	-6.033333	6.666667	1023.000000	1023.000000	2046.000000
32.680000	-0.060478	-35.742680	-14.773232	-6.057821	-8.069107	-6.842521	0.000000	-10.000000	0.066667	-5.283333	4.500000	1023.000000	1023.000000	2046.000000
32.700001	-0.059495	-35.161301	-14.631969	-5.979125	-7.872674	-6.677532	0.000000	-10.000000	0.041667	-3.633333	2.833333	1023.000000	1023.000000	2046.000000
32.720001	-0.058596	-34.630451	-14.471723	-5.811438	-7.727077	-6.620214	0.000000	-10.000000	0.033333	-0.866667	1.666667	1023.000000	1023.000000	2046.000000
32.740002	-0.057353	-33.895428	-14.172945	-5.575212	-7.578815	-6.568456	0.000000	-10.000000	0.016667	2.183333	1.166667	1023.000000	1023.000000	2046.000000
32.759998	-0.056125	-33.169914	-13.805617	-5.410482	-7.503633	-6.450183	0.000000	-10.000000	0.000000	5.533334	1.000000	1023.000000	1023.000000	2046.000000
32.779999	-0.054674	-32.312191	-13.548899	-5.287524	-7.283577	-6.192191	0.000000	-10.000000	-0.025000	8.433333	1.000000	1023.000000	1023.000000	2046.000000
32.799999	-0.053274	-31.484982	-13.384280	-5.107058	-6.916169	-6.077474	0.000000	-10.000000	-0.058333	11.200000	1.000000	1023.000000	1023.000000	2046.000000
32.820000	-0.051726	-30.570332	-12.961245	-4.870265	-6.736590	-6.002233	0.000000	-10.000000	-0.100000	13.250000	1.000000	1023.000000	1023.000000	2046.000000
32.840000	-0.050117	-29.619120	-12.446621	-4.701240	-6.643399	-5.827861	0.000000	-10.000000	-0.116667	14.733334	1.000000	1023.000000	1023.000000	2046.000000
32.860001	-0.048733	-28.801229	-12.186461	-4.572592	-6.410892	-5.631283	0.000000	-10.000000	-0.141667	16.250000	8.000000	1023.000000	1023.000000	2046.000000
32.880001	-0.047894	-28.305101	-11.987636	-4.399111	-6.247377	-5.670977	0.000000	-10.000000	-0.166667	17.933334	16.500000	1023.000000	1023.000000	2046.000000
32.900002	-0.047088	-27.829163	-11.590003	-4.322559	-6.269079	-5.647521	0.000000	-10.000000	-0.225000	19.633335	27.166666	1023.000000	1023.000000	2046.000000
32.919998	-0.046349	-27.392523	-11.283913	-4.301199	-6.169495	-5.637916	0.000000	-10.000000	-0.250000	21.133335	33.166668	1023.000000	1023.000000	2046.000000
32.939999	-0.045453	-26.862741	-11.148437	-4.340594	-5.866101	-5.507610	0.000000	-10.000000	-0.258333	21.933334	40.000000	1023.000000	1023.000000	2046.000000
32.959999	-0.044140	-26.087034	-10.952401	-4.111502	-5.562573	-5.460558	0.000000	-10.000000	-0.250000	22.366667	47.166668	1023.000000	1023.000000	2046.000000
32.980000	-0.042625	-25.191526	-10.621964	-3.781377	-5.403792	-5.384394	0.000000	-10.000000	-0.250000	22.383333	54.500000	1023.000000	1023.000000	2046.000000
33.000000	-0.041242	-24.374056	-10.301095	-3.571767	-5.432256	-5.068938	0.000000	-10.000000	-0.266667	22.450001	62.000000	1023.000000	1023.000000	2046.000000
33.020000	-0.040670	-24.035944	-10.245964	-3.503398	-5.387552	-4.899030	0.000000	-10.000000	-0.283333	22.750000	69.500000	1023.000000	1023.000000	2046.000000
33.040001	-0.041306	-24.411987	-10.299402	-3.531444	-5.551204	-5.029938	0.000000	-10.000000	-0.316667	23.466667	77.166664	1023.000000	1023.000000	2046.000000
33.060001	-0.043228	-25.547863	-10.513213	-3.678761	-5.874202	-5.481686	0.000000	-10.000000	-0.350000	24.383333	85.000000	1023.000000	1023.000000	2046.000000
33.080002	-0.045094	-26.650421	-10.682667	-3.952185	-6.189977	-5.825593	0.000000	-10.000000	-0.383333	25.016666	93.000000	1023.000000	1023.000000	2046.000000
33.099998	-0.046043	-27.211424	-10.831021	-4.196109	-6.246433	-5.937861	0.000000	-10.000000	-0.391667	25.216667	101.000000	1023.000000	1023.000000	2046.000000
33.119999	-0.046054	-27.218079	-11.008703	-4.258997	-5.969522	-5.980856	0.000000	-10.000000	-0.375000	25.049999	109.333336	1023.000000	1023.000000	2046.000000
33.139999	-0.045697	-27.006630	-10.955836	-4.194470	-5.791895	-6.064428	0.000000	-10.000000	-0.358333	24.683334	117.666664	1023.000000	1023.000000	2046.000000
33.160000	-0.045056	-26.628056	-10.674177	-4.140355	-5.821747	-5.991777	0.000000	-10.000000	-0.350000	24.450001	126.000000	1023.000000	1023.000000	2046.000000
33.180000	-0.044226	-26.137835	-10.484303	-4.133812	-5.714562	-5.805158	0.000000	-10.000000	-0.358333	24.450001	134.000000	1023.000000	1023.000000	2046.000000
33.200001	-0.043241	-25.555214	-10.388311	-4.025131	-5.389155	-5.752616	0.000000	-10.000000	-0.375000	24.766666	142.333328	1023.000000	1023.000000	2046.000000
33.220001	-0.042164	-24.918783	-10.126326	-3.846067	-5.187058	-5.759332	0.000000	-10.000000	-0.391667	25.133333	150.666672	1023.000000	1023.000000	2046.000000
33.240002	-0.040896	-24.169340	-9.781791	-3.784632	-5.055088	-5.547829	0.000000	-10.000000	-0.408333	25.600000	159.000000	1023.000000	1023.000000	2046.000000
33.259998	-0.039471	-23.327482	-9.643580	-3.706575	-4.595113	-5.382214	0.000000	-10.000000	-0.400000	25.950001	167.333328	1023.000000	1023.000000	2046.000000
33.279999	-0.037872	-22.382353	-9.320045	-3.475430	-4.261730	-5.325149	0.000000	-10.000000	-0.383333	26.100000	176.000000	1023.000000	1023.000000	2046.000000
33.299999	-0.035881	-21.205717	-8.812459	-3.314528	-4.051979	-5.026750	0.000000	-10.000000	-0.366667	25.766668	184.833328	1023.000000	1023.000000	2046.000000
33.320000	-0.033813	-19.983551	-8.465029	-3.124892	-3.677269	-4.716362	0.000000	-10.000000	-0.366667	25.316668	193.500000	1023.000000	1023.000000	2046.000000
33.340000	-0.032113	-18.978626	-8.229770	-2.887345	-3.278676	-4.582836	0.000000	-10.000000	-0.366667	24.833334	201.833328	1023.000000	1023.000000	2046.000000
33.360001	-0.030704	-18.145838	-7.973424	-2.674308	-3.041631	-4.456474	0.000000	-10.000000	-0.350000	24.466667	210.166672	1023.000000	1023.000000	2046.000000
33.380001	-0.029696	-17.550314	-7.888554	-2.653322	-2.844343	-4.164095	0.000000	-10.000000	-0.325000	23.933334	218.500000	1023.000000	1023.000000	2046.000000
33.400002	-0.029038	-17.161604	-7.991528	-2.623406	-2.568927	-3.977743	0.000000	-10.000000	-0.300000	23.150000	226.833328	1023.000000	1023.000000	2046.000000
33.419998	-0.028417	-16.794170	-7.968143	-2.562158	-2.388093	-3.875775	0.000000	-10.000000	-0.275000	22.366667	234.666672	1023.000000	1023.000000	2046.000000
33.439999	-0.027866	-16.468565	-7.789153	-2.536158	-2.353018	-3.790237	0.000000	-10.000000	-0.291667	22.049999	242.166672	1023.000000	1023.000000	2046.000000
33.459999	-0.027139	-16.039112	-7.450457	-2.562296	-2.425601	-3.600759	0.000000	-10.000000	-0.300000	22.333334	249.500000	1023.000000	1023.000000	2046.000000
33.480000	-0.026359	-15.578191	-7.235738	-2.559165	-2.372830	-3.410458	0.000000	-10.000000	-0.316667	22.933332	256.833344	1023.000000	1023.000000	2046.000000
33.500000	-0.025287	-14.944416	-7.026636	-2.505784	-2.149585	-3.262412	0.000000	-10.000000	-0.316667	23.683332	264.333344	1023.000000	1023.000000	2046.000000
33.520000	-0.023899	-14.124433	-6.713923	-2.310522	-1.879853	-3.220135	0.000000	-10.000000	-0.333333	24.066666	272.000000	1023.000000	1023.000000	2046.000000
33.540001	-0.022086	-13.052690	-6.130907	-2.104343	-1.776072	-3.041368	0.000000	-10.000000	-0.333333	24.083334	280.000000	1023.000000	1023.000000	2046.000000
33.560001	-0.020092	-11.874171	-5.642867	-1.964623	-1.545279	-2.721402	0.000000	-10.000000	-0.333333	23.916666	288.000000	1023.000000	1023.000000	2046.000000
33.580002	-0.018062	-10.674759	-5.308382	-1.705154	-1.121567	-2.539657	0.000000	-10.000000	-0.325000	23.966667	296.000000	1023.000000	1023.000000	2046.000000
33.599998	-0.015941	-9.421328	-4.841164	-1.400303	-0.822352	-2.357508	0.000000	-10.000000	-0.325000	23.916668	304.000000	1023.000000	1023.000000	2046.000000
33.619999	-0.013844	-8.181891	-4.313942	-1.107435	-0.629382	-2.131131	0.000000	-10.000000	-0.316667	23.866667	312.000000	1023.000000	1023.000000	2046.000000
33.639999	-0.011869	-7.014769	-3.884397	-0.906756	-0.381878	-1.841737	0.000000	-10.000000	-0.308333	23.733334	320.000000	1023.000000	1023.000000	2046.000000
33.660000	-0.009888	-5.844046	-3.547071	-0.659104	-0.015422	-1.622450	0.000000	-10.000000	-0.325000	23.783333	328.000000	1023.000000	1023.000000	2046.000000
33.680000	-0.008113	-4.794847	-3.175924	-0.341147	0.263599	-1.541375	0.000000	-10.000000	-0.316667	23.633333	336.000000	1023.000000	1023.000000	2046.000000
33.700001	-0.006169	-3.645725	-2.587490	-0.065712	0.373458	-1.365981	0.000000	-10.000000	-0.325000	23.300001	344.000000	1023.000000	1023.000000	2046.000000
33.720001	-0.004255	-2.514558	-2.130850	0.097663	0.619889	-1.101261	0.000000	-10.000000	-0.308333	23.016666	351.833344	1023.000000	1023.000000	2046.000000
33.740002	-0.002885	-1.705100	-1.944898	0.244008	0.944600	-0.948810	0.000000	-10.000000	-0.308333	22.900000	359.500000	1023.000000	1023.000000	2046.000000
33.759998	-0.002066	-1.220895	-1.729362	0.458465	1.107048	-1.057047	0.000000	-10.000000	-0.300000	23.233334	367.166656	1023.000000	1023.000000	2046.000000
33.779999	-0.001171	-0.692239	-1.244125	0.523590	1.069110	-1.040814	0.000000	-10.000000	-0.300000	23.650000	375.000000	1023.000000	1023.000000	2046.000000
33.799999	0.000105	0.061775	-0.799361	0.555513	1.212337	-0.906713	0.000000	-10.000000	-0.291667	23.683334	383.000000	1023.000000	1023.000000	2046.000000
33.820000	0.001672	0.988042	-0.519496	0.674120	1.611934	-0.778516	0.000000	-10.000000	-0.266667	23.266666	391.000000	1023.000000	1023.000000	2046.000000
33.840000	0.003498	2.067523	-0.182009	1.065718	1.872086	-0.688272	0.000000	-10.000000	-0.241667	22.466667	398.666656	1023.000000	1023.000000	2046.000000
33.860001	0.004719	2.788813	0.092260	1.421589	1.849582	-0.574617	0.000000	-10.000000	-0.216667	21.616667	406.166656	1023.000000	1023.000000	2046.000000
33.880001	0.004882	2.885500	0.094119	1.490889	1.740374	-0.439882	0.000000	-10.000000	-0.216667	20.750000	413.333344	1023.000000	1023.000000	2046.000000
33.900002	0.004056	2.396924	-0.113600	1.378273	1.693090	-0.560839	0.000000	-10.000000	-0.191667	20.200001	420.500000	1023.000000	1023.000000	2046.000000
33.919998	0.001684	0.995078	-0.577389	1.114467	1.387703	-0.929703	0.000000	-10.000000	-0.158333	19.416668	427.333344	1023.000000	1023.000000	2046.000000
33.939999	-0.001395	-0.824719	-0.965301	0.756041	0.851186	-1.466644	0.000000	-10.000000	-0.083333	17.466667	434.000000	1023.000000	1023.000000	2046.000000
33.959999	-0.004016	-2.373409	-1.255565	0.314990	0.343656	-1.776490	0.000000	-10.000000	-0.016667	14.333333	440.166656	1023.000000	1023.000000	2046.000000
33.980000	-0.005695	-3.365718	-1.712736	0.038066	0.283081	-1.974129	0.000000	-10.000000	0.033333	10.116667	445.500000	1023.000000	1023.000000	2046.000000
34.000000	-0.006800	-4.018661	-2.003787	-0.084458	0.259422	-2.189838	0.000000	-10.000000	0.058333	4.533334	449.500000	1023.000000	1023.000000	2046.000000
34.020000	-0.007792	-4.604778	-2.117110	-0.156947	0.071977	-2.402699	0.000000	-10.000000	0.075000	-0.350000	451.833344	1023.000000	1023.000000	2046.000000
34.040001	-0.008572	-5.066135	-2.199230	-0.292774	-0.120555	-2.453576	0.000000	-10.000000	0.100000	-4.650000	452.833344	1023.000000	1023.000000	2046.000000
34.060001	-0.009350	-5.525877	-2.366328	-0.439802	-0.169512	-2.550235	0.000000	-10.000000	0.116667	-7.300000	453.000000	1023.000000	1023.000000	2046.000000
34.080002	-0.009960	-5.886358	-2.631578	-0.578336	-0.100571	-2.575873	0.000000	-10.000000	0.133333	-9.916667	453.000000	1023.000000	1023.000000	2046.000000
34.099998	-0.010579	-6.252376	-2.868608	-0.628240	-0.015779	-2.739748	0.000000	-10.000000	0.158333	-11.866667	453.000000	1023.000000	1023.000000	2046.000000
34.119999	-0.011257	-6.652814	-3.043153	-0.637338	-0.036621	-2.935702	0.000000	-10.000000	0.200000	-13.316667	453.000000	1023.000000	1023.000000	2046.000000
34.139999	-0.011629	-6.872894	-3.054618	-0.752250	-0.155050	-2.910976	0.000000	-10.000000	0.225000	-14.600000	446.000000	1023.000000	1023.000000	2046.000000
34.160000	-0.011950	-7.062614	-3.123899	-0.888727	-0.182493	-2.867495	0.000000	-10.000000	0.258333	-15.916667	437.166656	1023.000000	1023.000000	2046.000000
34.180000	-0.012160	-7.186846	-3.278809	-0.950189	-0.184297	-2.773551	0.000000	-10.000000	0.291667	-17.299999	426.333344	1023.000000	1023.000000	2046.000000
34.200001	-0.012263	-7.247534	-3.451018	-0.934566	-0.135044	-2.726907	0.000000	-10.000000	0.350000	-18.866667	420.500000	1023.000000	1023.000000	2046.000000
34.220001	-0.012625	-7.461103	-3.677330	-0.871216	-0.116762	-2.795796	0.000000	-10.000000	0.400000	-20.700001	411.833344	1023.000000	1023.000000	2046.000000
34.240002	-0.013421	-7.931710	-3.951030	-0.831534	-0.296788	-2.852358	0.000000	-10.000000	0.466667	-22.366667	402.666656	1023.000000	1023.000000	2046.000000
34.259998	-0.014494	-8.566128	-4.346733	-1.014215	-0.463432	-2.741748	0.000000	-10.000000	0.516667	-23.566668	395.500000	1023.000000	1023.000000	2046.000000
34.279999	-0.015977	-9.442469	-4.873609	-1.212728	-0.637055	-2.719076	0.000000	-10.000000	0.550000	-24.350000	390.333344	1023.000000	1023.000000	2046.000000
34.299999	-0.017400	-10.283500	-5.397271	-1.357319	-0.725426	-2.803484	0.000000	-10.000000	0.558333	-24.866667	384.833344	1023.000000	1023.000000	2046.000000
34.320000	-0.018812	-11.118050	-5.753090	-1.494448	-0.965136	-2.905376	0.000000	-10.000000	0.558333	-25.466667	376.500000	1023.000000	1023.000000	2046.000000
34.340000	-0.020106	-11.882636	-5.946875	-1.672859	-1.368848	-2.894054	0.000000	-10.000000	0.566667	-25.783335	368.000000	1023.000000	1023.000000	2046.000000
34.360001	-0.021289	-12.581704	-6.208421	-1.887215	-1.675726	-2.810342	0.000000	-10.000000	0.566667	-26.033335	359.500000	1023.000000	1023.000000	2046.000000
34.380001	-0.022274	-13.164018	-6.531895	-2.009458	-1.797519	-2.825146	0.000000	-10.000000	0.583333	-26.200001	350.833344	1023.000000	1023.000000	2046.000000
34.400002	-0.023090	-13.646389	-6.709571	-1.957810	-1.961385	-3.017623	0.000000	-10.000000	0.583333	-26.450001	342.000000	1023.000000	1023.000000	2046.000000
34.419998	-0.023649	-13.976650	-6.694536	-1.980443	-2.265014	-3.036657	0.000000	-10.000000	0.583333	-26.683334	333.000000	1023.000000	1023.000000	2046.000000
34.439999	-0.023901	-14.125311	-6.752988	-2.040346	-2.384120	-2.947856	0.000000	-10.000000	0.600000	-27.016666	324.166656	1023.000000	1023.000000	2046.000000
34.459999	-0.024094	-14.239683	-6.940681	-2.010604	-2.347071	-2.941327	0.000000	-10.000000	0.625000	-27.100000	315.166656	1023.000000	1023.000000	2046.000000
34.480000	-0.024378	-14.407416	-7.023226	-1.912338	-2.453595	-3.018257	0.000000	-10.000000	0.633333	-27.116667	306.166656	1023.000000	1023.000000	2046.000000
34.500000	-0.024619	-14.549552	-7.012436	-1.893512	-2.668261	-2.975343	0.000000	-10.000000	0.616667	-27.100000	297.000000	1023.000000	1023.000000	2046.000000
34.520000	-0.024741	-14.621936	-7.085780	-1.967233	-2.762856	-2.806067	0.000000	-10.000000	0.583333	-27.100000	288.000000	1023.000000	1023.000000	2046.000000
34.540001	-0.025127	-14.850183	-7.256410	-1.836198	-2.806576	-2.950999	0.000000	-10.000000	0.566667	-26.900000	279.000000	1023.000000	1023.000000	2046.000000
34.560001	-0.025581	-15.118418	-7.315848	-1.793575	-2.954833	-3.054162	0.000000	-10.000000	0.550000	-26.550001	270.000000	1023.000000	1023.000000	2046.000000
34.580002	-0.025673	-15.172764	-7.223066	-1.845966	-3.122746	-2.980986	0.000000	-10.000000	0.550000	-26.216667	261.166656	1023.000000	1023.000000	2046.000000
34.599998	-0.025873	-15.290914	-7.334349	-1.862376	-3.080697	-3.013493	0.000000	-10.000000	0.550000	-25.883333	252.500000	1023.000000	1023.000000	2046.000000
34.619999	-0.026215	-15.493279	-7.466986	-1.835041	-3.058878	-3.132375	0.000000	-10.000000	0.533333	-25.483334	243.833328	1023.000000	1023.000000	2046.000000
34.639999	-0.026955	-15.930349	-7.444255	-1.876289	-3.325178	-3.284626	0.000000	-10.000000	0.516667	-25.016666	235.333328	1023.000000	1023.000000	2046.000000
34.660000	-0.027892	-16.484322	-7.485164	-2.027671	-3.612455	-3.359031	0.000000	-10.000000	0.500000	-24.650000	227.000000	1023.000000	1023.000000	2046.000000
34.680000	-0.028633	-16.922112	-7.654133	-2.181750	-3.685706	-3.400521	0.000000	-10.000000	0.500000	-24.350000	219.000000	1023.000000	1023.000000	2046.000000
34.700001	-0.029106	-17.201723	-7.896104	-2.199672	-3.653747	-3.452199	0.000000	-10.000000	0.508333	-24.250000	210.833328	1023.000000	1023.000000	2046.000000
34.720001	-0.029701	-17.553165	-8.212403	-1.985532	-3.679377	-3.675853	0.000000	-10.000000	0.516667	-24.216667	202.500000	1023.000000	1023.000000	2046.000000
34.740002	-0.030675	-18.128777	-8.492388	-1.930561	-4.024691	-3.681137	0.000000	-10.000000	0.508333	-24.233334	194.166672	1023.000000	1023.000000	2046.000000
34.759998	-0.032215	-19.038910	-8.732374	-2.056038	-4.475829	-3.774669	0.000000	-10.000000	0.483333	-23.933332	186.000000	1023.000000	1023.000000	2046.000000
34.779999	-0.034813	-20.574770	-9.182963	-2.412419	-4.948156	-4.031232	0.000000	-10.000000	0.433333	-23.366667	178.000000	1023.000000	1023.000000	2046.000000
34.799999	-0.038237	-22.597931	-9.746018	-2.791394	-5.452032	-4.608487	0.000000	-10.000000	0.408333	-22.616667	170.333328	1023.000000	1023.000000	2046.000000
34.820000	-0.041814	-24.711945	-10.300947	-3.191648	-5.989324	-5.230025	0.000000	-10.000000	0.375000	-21.833334	162.833328	1023.000000	1023.000000	2046.000000
34.840000	-0.044439	-26.263203	-10.719181	-3.523464	-6.400740	-5.619817	0.000000	-10.000000	0.366667	-21.133333	155.666672	1023.000000	1023.000000	2046.000000
34.860001	-0.046396	-27.420019	-11.088823	-3.866169	-6.659170	-5.805856	0.000000	-10.000000	0.350000	-20.833334	148.500000	1023.000000	1023.000000	2046.000000
34.880001	-0.047928	-28.325403	-11.454986	-4.095888	-6.785239	-5.989291	0.000000	-10.000000	0.358333	-20.633333	141.500000	1023.000000	1023.000000	2046.000000
34.900002	-0.049284	-29.126726	-11.824509	-4.222313	-6.830505	-6.249400	0.000000	-10.000000	0.366667	-20.633333	134.666672	1023.000000	1023.000000	2046.000000
34.919998	-0.050351	-29.757486	-12.041638	-4.290093	-6.937402	-6.488353	0.000000	-10.000000	0.366667	-20.300001	127.833336	1023.000000	1023.000000	2046.000000
34.939999	-0.051155	-30.232489	-12.167369	-4.421634	-7.093394	-6.550092	0.000000	-10.000000	0.358333	-19.950001	121.166664	1023.000000	1023.000000	2046.000000
34.959999	-0.051704	-30.557171	-12.349038	-4.580501	-7.086226	-6.541408	0.000000	-10.000000	0.333333	-19.416666	114.333336	1023.000000	1023.000000	2046.000000
34.980000	-0.052086	-30.783031	-12.550008	-4.636650	-6.983030	-6.613346	0.000000	-10.000000	0.316667	-18.733334	107.833336	1023.000000	1023.000000	2046.000000
35.000000	-0.052466	-31.007231	-12.634435	-4.694701	-6.961142	-6.716953	0.000000	-10.000000	0.283333	-18.116667	101.500000	1023.000000	1023.000000	2046.000000
35.020000	-0.052726	-31.161148	-12.621093	-4.762216	-7.023873	-6.753965	0.000000	-10.000000	0.266667	-17.516668	95.500000	1023.000000	1023.000000	2046.000000
35.040001	-0.052640	-31.109985	-12.623357	-4.842782	-6.997321	-6.646527	0.000000	-10.000000	0.250000	-17.033335	89.666664	1023.000000	1023.000000	2046.000000
35.060001	-0.052445	-30.994808	-12.749901	-4.833850	-6.844523	-6.566535	0.000000	-10.000000	0.250000	-16.800001	84.000000	1023.000000	1023.000000	2046.000000
35.080002	-0.052412	-30.975443	-12.881180	-4.791932	-6.736649	-6.565683	0.000000	-10.000000	0.250000	-16.633333	78.333336	1023.000000	1023.000000	2046.000000
35.099998	-0.052713	-31.153320	-13.059326	-4.793140	-6.674845	-6.626009	0.000000	-10.000000	0.241667	-16.466667	72.833336	1023.000000	1023.000000	2046.000000
35.119999	-0.053384	-31.549788	-13.272855	-4.858337	-6.799109	-6.619486	0.000000	-10.000000	0.233333	-16.016666	67.333336	1023.000000	1023.000000	2046.000000
35.139999	-0.054154	-32.005104	-13.515844	-5.011184	-6.933080	-6.544995	0.000000	-10.000000	0.233333	-15.700000	62.166668	1023.000000	1023.000000	2046.000000
35.160000	-0.055000	-32.504719	-13.869263	-5.203782	-6.965541	-6.466132	0.000000	-10.000000	0.233333	-15.500000	56.833332	1023.000000	1023.000000	2046.000000
35.180000	-0.055860	-33.013084	-14.166121	-5.282177	-7.004292	-6.560493	0.000000	-10.000000	0.225000	-15.183333	51.666668	1023.000000	1023.000000	2046.000000
35.200001	-0.056815	-33.577496	-14.216395	-5.421196	-7.295053	-6.644853	0.000000	-10.000000	0.208333	-14.550000	46.500000	1023.000000	1023.000000	2046.000000
35.220001	-0.057641	-34.065983	-14.311925	-5.593368	-7.557459	-6.603232	0.000000	-10.000000	0.175000	-13.516666	41.666668	1023.000000	1023.000000	2046.000000
35.240002	-0.058048	-34.306118	-14.476961	-5.719953	-7.541541	-6.567664	0.000000	-10.000000	0.141667	-12.600000	37.166668	1023.000000	1023.000000	2046.000000
35.259998	-0.058278	-34.442009	-14.550154	-5.747461	-7.527064	-6.617329	0.000000	-10.000000	0.108333	-11.616667	33.000000	1023.000000	1023.000000	2046.000000
35.279999	-0.058111	-34.343365	-14.496981	-5.704095	-7.493164	-6.649125	0.000000	-10.000000	0.100000	-11.250000	29.000000	1023.000000	1023.000000	2046.000000
35.299999	-0.057752	-34.131367	-14.298491	-5.729195	-7.580483	-6.523198	0.000000	-10.000000	0.108333	-10.783334	25.333334	1023.000000	1023.000000	2046.000000
35.320000	-0.057330	-33.881752	-14.261472	-5.702531	-7.480405	-6.437346	0.000000	-10.000000	0.108333	-10.566667	21.666666	1023.000000	1023.000000	2046.000000
35.340000	-0.056907	-33.632065	-14.289506	-5.641152	-7.323886	-6.377521	0.000000	-10.000000	0.100000	-10.033334	18.333334	1023.000000	1023.000000	2046.000000
35.360001	-0.056559	-33.426071	-14.276711	-5.497111	-7.219133	-6.433115	0.000000	-10.000000	0.083333	-9.583334	14.833333	1023.000000	1023.000000	2046.000000
35.380001	-0.056052	-33.126595	-14.066151	-5.424347	-7.273698	-6.362398	0.000000	-10.000000	0.075000	-9.033334	11.666667	1023.000000	1023.000000	2046.000000
35.400002	-0.055662	-32.896210	-13.919895	-5.372112	-7.305469	-6.298733	0.000000	-10.000000	0.075000	-8.483334	8.500000	1023.000000	1023.000000	2046.000000
35.419998	-0.055146	-32.591331	-13.878896	-5.340174	-7.211371	-6.160892	0.000000	-10.000000	0.075000	-7.933333	5.666667	1023.000000	1023.000000	2046.000000
35.439999	-0.054710	-32.333614	-13.889052	-5.219090	-7.043129	-6.182341	0.000000	-10.000000	0.066667	-7.416667	3.000000	1023.000000	1023.000000	2046.000000
35.459999	-0.054296	-32.088966	-13.782328	-5.104503	-6.999609	-6.202529	0.000000	-10.000000	0.066667	-6.900000	1.000000	1023.000000	1023.000000	2046.000000
35.480000	-0.054012	-31.921112	-13.615325	-5.065834	-7.101815	-6.138137	0.000000	-10.000000	0.066667	-6.433333	-0.833333	1023.000000	1023.000000	2046.000000
35.500000	-0.053527	-31.634722	-13.538757	-5.067720	-7.036547	-5.991698	0.000000	-10.000000	0.075000	-5.966667	-2.500000	1023.000000	1023.000000	2046.000000
35.520000	-0.053030	-31.340683	-13.487669	-5.022867	-6.859829	-5.970317	0.000000	-10.000000	0.066667	-5.533333	-4.500000	1023.000000	1023.000000	2046.000000
35.540001	-0.052723	-31.159143	-13.469548	-4.841184	-6.732276	-6.116134	0.000000	-10.000000	0.058333	-5.050000	-6.500000	1023.000000	1023.000000	2046.000000
35.560001	-0.052848	-31.233368	-13.313874	-4.873471	-6.927091	-6.118931	0.000000	-10.000000	0.050000	-4.516667	-8.333333	1023.000000	1023.000000	2046.000000
35.580002	-0.053252	-31.472189	-13.388197	-4.979555	-6.998798	-6.105639	0.000000	-10.000000	0.050000	-3.833333	-10.000000	1023.000000	1023.000000	2046.000000
35.599998	-0.053943	-31.880482	-13.450377	-5.037191	-7.049067	-6.343848	0.000000	-10.000000	0.050000	-3.366667	-11.333333	1023.000000	1023.000000	2046.000000
35.619999	-0.054635	-32.289196	-13.342504	-5.191238	-7.296051	-6.459403	0.000000	-10.000000	0.050000	-3.133333	-12.500000	1023.000000	1023.000000	2046.000000
35.639999	-0.054511	-32.215954	-13.449451	-5.258930	-7.130155	-6.377417	0.000000	-10.000000	0.058333	-3.416667	-13.500000	1023.000000	1023.000000	2046.000000
35.660000	-0.054361	-32.127575	-13.496075	-5.158928	-7.018244	-6.454328	0.000000	-10.000000	0.058333	-4.050000	-14.500000	1023.000000	1023.000000	2046.000000
35.680000	-0.054175	-32.017288	-13.602180	-4.920112	-7.003458	-6.491538	0.000000	-10.000000	0.058333	-4.783333	-15.833333	1023.000000	1023.000000	2046.000000
35.700001	-0.054422	-32.163605	-13.599865	-4.848835	-7.305667	-6.409235	0.000000	-10.000000	0.050000	-4.983334	-17.500000	1023.000000	1023.000000	2046.000000
35.720001	-0.055421	-32.753532	-13.739234	-4.960349	-7.628879	-6.425072	0.000000	-10.000000	0.041667	-4.250000	-19.166666	1023.000000	1023.000000	2046.000000
35.740002	-0.057612	-34.048866	-14.045628	-5.180613	-8.018629	-6.803995	0.000000	-10.000000	0.025000	-2.416667	-20.666666	1023.000000	1023.000000	2046.000000
35.759998	-0.060460	-35.731785	-14.393030	-5.436666	-8.495709	-7.406379	0.000000	-10.000000	0.008333	0.133333	-21.500000	1023.000000	1023.000000	2046.000000
35.779999	-0.062540	-36.961277	-14.660827	-5.729633	-8.795877	-7.774939	0.000000	-10.000000	-0.008333	2.866667	-22.000000	1023.000000	1023.000000	2046.000000
35.799999	-0.063533	-37.547787	-14.889975	-5.987902	-8.823896	-7.846015	0.000000	-10.000000	-0.008333	5.333333	-22.000000	1023.000000	1023.000000	2046.000000
35.820000	-0.063980	-37.811954	-15.063698	-6.110418	-8.689857	-7.947980	0.000000	-10.000000	-0.008333	7.250000	-22.000000	1023.000000	1023.000000	2046.000000
35.840000	-0.064051	-37.854092	-15.056059	-6.079025	-8.610735	-8.108273	0.000000	-10.000000	-0.016667	8.816667	-22.000000	1023.000000	1023.000000	2046.000000
35.860001	-0.063776	-37.691841	-14.893006	-6.140954	-8.646405	-8.011476	0.000000	-10.000000	-0.041667	10.233334	-22.000000	1023.000000	1023.000000	2046.000000
35.880001	-0.063356	-37.443642	-14.928936	-6.122442	-8.411826	-7.980438	0.000000	-10.000000	-0.083333	11.816667	-22.000000	1023.000000	1023.000000	2046.000000
35.900002	-0.062827	-37.130913	-14.735452	-5.959477	-8.329018	-8.106965	0.000000	-10.000000	-0.108333	13.733334	-22.000000	1023.000000	1023.000000	2046.000000
35.919998	-0.061883	-36.572647	-14.535174	-5.996429	-8.165777	-7.875266	0.000000	-10.000000	-0.125000	15.500001	-6.666667	1023.000000	1023.000000	2046.000000
35.939999	-0.060816	-35.942081	-14.446289	-5.896254	-7.772958	-7.826579	0.000000	-10.000000	-0.141667	16.833334	10.000000	1023.000000	1023.000000	2046.000000
35.959999	-0.059535	-35.184963	-14.092504	-5.782167	-7.571453	-7.738840	0.000000	-10.000000	-0.166667	17.800001	28.500000	1023.000000	1023.000000	2046.000000
35.980000	-0.058034	-34.297997	-13.788151	-5.759473	-7.319345	-7.431026	0.000000	-10.000000	-0.191667	18.766666	33.666668	1023.000000	1023.000000	2046.000000
36.000000	-0.056216	-33.223507	-13.518201	-5.559311	-6.918347	-7.227646	0.000000	-10.000000	-0.200000	19.366667	39.833332	1023.000000	1023.000000	2046.000000
36.020000	-0.054570	-32.250950	-13.199911	-5.325911	-6.612115	-7.113013	0.000000	-10.000000	-0.216667	19.900002	46.333332	1023.000000	1023.000000	2046.000000
36.040001	-0.053131	-31.400249	-12.961170	-5.250973	-6.381279	-6.806827	0.000000	-10.000000	-0.233333	20.150002	53.000000	1023.000000	1023.000000	2046.000000
36.060001	-0.052099	-30.790413	-13.002231	-5.165085	-6.014413	-6.608685	0.000000	-10.000000	-0.250000	20.800001	59.666668	1023.000000	1023.000000	2046.000000
36.080002	-0.051443	-30.403057	-13.072338	-5.039690	-5.753830	-6.537199	0.000000	-10.000000	-0.233333	21.083334	66.500000	1023.000000	1023.000000	2046.000000
36.099998	-0.050831	-30.041206	-12.933266	-5.018962	-5.718768	-6.370210	0.000000	-10.000000	-0.233333	21.166666	73.500000	1023.000000	1023.000000	2046.000000
36.119999	-0.050177	-29.654747	-12.735511	-5.097337	-5.720562	-6.101337	0.000000	-10.000000	-0.250000	21.166666	80.500000	1023.000000	1023.000000	2046.000000
36.139999	-0.049503	-29.256516	-12.639128	-5.120380	-5.571221	-5.925787	0.000000	-10.000000	-0.291667	21.550001	87.500000	1023.000000	1023.000000	2046.000000
36.160000	-0.048885	-28.890989	-12.471936	-5.006394	-5.483306	-5.929353	0.000000	-10.000000	-0.325000	22.450001	94.666664	1023.000000	1023.000000	2046.000000
36.180000	-0.047967	-28.348473	-12.146677	-4.901570	-5.449007	-5.851218	0.000000	-10.000000	-0.350000	23.400000	102.166664	1023.000000	1023.000000	2046.000000
36.200001	-0.046717	-27.609451	-11.800225	-4.877368	-5.334013	-5.597845	0.000000	-10.000000	-0.366667	24.400000	110.000000	1023.000000	1023.000000	2046.000000
36.220001	-0.045032	-26.614143	-11.494942	-4.775423	-4.969204	-5.374576	0.000000	-10.000000	-0.383333	25.050001	118.000000	1023.000000	1023.000000	2046.000000
36.240002	-0.043189	-25.524532	-11.142603	-4.536013	-4.607403	-5.238513	0.000000	-10.000000	-0.391667	25.483334	126.166664	1023.000000	1023.000000	2046.000000
36.259998	-0.041170	-24.331583	-10.622565	-4.283437	-4.368976	-5.056606	0.000000	-10.000000	-0.400000	25.750000	134.500000	1023.000000	1023.000000	2046.000000
36.279999	-0.039117	-23.118244	-10.055592	-4.056696	-4.205754	-4.800203	0.000000	-10.000000	-0.400000	25.966667	143.000000	1023.000000	1023.000000	2046.000000
36.299999	-0.036938	-21.830084	-9.571874	-3.851110	-3.933125	-4.473975	0.000000	-10.000000	-0.400000	26.183334	151.500000	1023.000000	1023.000000	2046.000000
36.320000	-0.034711	-20.514400	-9.177226	-3.589010	-3.543997	-4.204169	0.000000	-10.000000	-0.400000	26.316668	160.166672	1023.000000	1023.000000	2046.000000
36.340000	-0.032715	-19.334625	-8.770833	-3.201193	-3.214761	-4.147839	0.000000	-10.000000	-0.408333	26.566668	169.000000	1023.000000	1023.000000	2046.000000
36.360001	-0.030564	-18.063538	-8.291271	-2.906723	-2.935143	-3.930400	0.000000	-10.000000	-0.416667	26.916666	178.000000	1023.000000	1023.000000	2046.000000
36.380001	-0.028480	-16.831741	-7.783196	-2.732013	-2.725907	-3.590625	0.000000	-10.000000	-0.433333	27.250000	187.000000	1023.000000	1023.000000	2046.000000
36.400002	-0.026470	-15.643677	-7.414000	-2.511374	-2.376003	-3.342300	0.000000	-10.000000	-0.425000	27.433334	196.000000	1023.000000	1023.000000	2046.000000
36.419998	-0.024400	-14.420307	-7.069383	-2.217116	-1.963745	-3.170063	0.000000	-10.000000	-0.433333	27.583334	205.166672	1023.000000	1023.000000	2046.000000
36.439999	-0.022544	-13.323684	-6.590358	-1.912172	-1.747008	-3.074146	0.000000	-10.000000	-0.433333	27.433334	214.333328	1023.000000	1023.000000	2046.000000
36.459999	-0.020870	-12.334383	-6.106352	-1.719349	-1.613288	-2.895394	0.000000	-10.000000	-0.458333	27.483334	223.500000	1023.000000	1023.000000	2046.000000
36.480000	-0.019726	-11.658175	-5.773564	-1.653260	-1.552684	-2.678666	0.000000	-10.000000	-0.458333	27.550001	232.500000	1023.000000	1023.000000	2046.000000
36.500000	-0.018937	-11.191923	-5.519975	-1.600438	-1.456397	-2.615113	0.000000	-10.000000	-0.458333	27.750000	241.666672	1023.000000	1023.000000	2046.000000
36.520000	-0.018113	-10.704719	-5.169293	-1.493428	-1.333203	-2.708795	0.000000	-10.000000	-0.458333	27.950001	251.000000	1023.000000	1023.000000	2046.000000
36.540001	-0.016904	-9.990290	-4.770578	-1.376556	-1.092758	-2.750397	0.000000	-10.000000	-0.458333	27.500000	260.333344	1023.000000	1023.000000	2046.000000
36.560001	-0.015298	-9.041040	-4.347555	-1.130356	-0.790468	-2.772662	0.000000	-10.000000	-0.450000	27.316668	269.666656	1023.000000	1023.000000	2046.000000
36.580002	-0.013067	-7.722538	-3.834946	-0.927450	-0.589408	-2.370733	0.000000	-10.000000	-0.425000	26.750000	278.666656	1023.000000	1023.000000	2046.000000
36.599998	-0.011376	-6.723187	-3.617436	-0.625305	-0.352162	-2.128284	0.000000	-10.000000	-0.408333	26.466667	287.666656	1023.000000	1023.000000	2046.000000
36.619999	-0.010530	-6.223055	-3.574241	-0.404359	-0.240470	-2.003985	0.000000	-10.000000	-0.416667	26.216667	296.500000	1023.000000	1023.000000	2046.000000
36.639999	-0.010755	-6.356393	-3.579000	-0.343532	-0.304784	-2.129077	0.000000	-10.000000	-0.425000	26.550001	305.333344	1023.000000	1023.000000	2046.000000
36.660000	-0.012532	-7.406337	-3.716827	-0.538509	-0.782024	-2.368977	0.000000	-10.000000	-0.425000	27.050001	314.166656	1023.000000	1023.000000	2046.000000
36.680000	-0.015095	-8.921115	-4.055058	-0.990977	-1.196474	-2.678606	0.000000	-10.000000	-0.391667	26.816668	323.166656	1023.000000	1023.000000	2046.000000
36.700001	-0.016859	-9.963560	-4.358302	-1.230838	-1.309054	-3.065366	0.000000	-10.000000	-0.375000	26.016666	332.166656	1023.000000	1023.000000	2046.000000
36.720001	-0.017434	-10.303516	-4.418718	-1.256503	-1.294925	-3.333370	0.000000	-10.000000	-0.358333	25.000000	341.000000	1023.000000	1023.000000	2046.000000
36.740002	-0.017201	-10.165986	-4.248911	-1.307390	-1.297263	-3.312423	0.000000	-10.000000	-0.366667	24.650000	349.500000	1023.000000	1023.000000	2046.000000
36.759998	-0.016573	-9.794836	-4.099478	-1.347167	-1.186425	-3.161765	0.000000	-10.000000	-0.383333	24.633333	357.833344	1023.000000	1023.000000	2046.000000
36.779999	-0.015832	-9.356789	-3.996798	-1.279160	-0.956696	-3.124135	0.000000	-10.000000	-0.408333	25.166666	366.000000	1023.000000	1023.000000	2046.000000
36.799999	-0.015076	-8.909765	-3.735776	-1.122543	-0.855970	-3.195476	0.000000	-10.000000	-0.408333	25.816668	374.333344	1023.000000	1023.000000	2046.000000
36.820000	-0.014054	-8.306035	-3.425760	-1.052256	-0.727620	-3.100399	0.000000	-10.000000	-0.400000	26.283335	382.833344	1023.000000	1023.000000	2046.000000
36.840000	-0.012882	-7.613102	-3.166303	-1.054602	-0.491505	-2.900692	0.000000	-10.000000	-0.391667	26.633335	391.666656	1023.000000	1023.000000	2046.000000
36.860001	-0.011650	-6.885140	-2.941642	-0.867388	-0.187507	-2.888605	0.000000	-10.000000	-0.391667	26.550001	400.333344	1023.000000	1023.000000	2046.000000
36.880001	-0.010071	-5.951941	-2.562135	-0.659489	0.114550	-2.844868	0.000000	-10.000000	-0.383333	26.333334	409.166656	1023.000000	1023.000000	2046.000000
36.900002	-0.008320	-4.917004	-2.113678	-0.507279	0.401117	-2.697164	0.000000	-10.000000	-0.366667	26.116667	418.000000	1023.000000	1023.000000	2046.000000
36.919998	-0.006480	-3.829907	-1.674307	-0.334624	0.631419	-2.452396	0.000000	-10.000000	-0.350000	25.766666	426.833344	1023.000000	1023.000000	2046.000000
36.939999	-0.004524	-2.673596	-1.231922	-0.182993	0.908437	-2.167118	0.000000	-10.000000	-0.341667	25.299999	435.500000	1023.000000	1023.000000	2046.000000
36.959999	-0.002853	-1.686321	-1.048102	-0.030268	1.296107	-1.904059	0.000000	-10.000000	-0.325000	24.566668	443.833344	1023.000000	1023.000000	2046.000000
36.980000	-0.001720	-1.016771	-1.101180	0.149279	1.706163	-1.771032	0.000000	-10.000000	-0.300000	23.816668	452.000000	1023.000000	1023.000000	2046.000000
37.000000	-0.001068	-0.630939	-1.034135	0.267956	1.811164	-1.675923	0.000000	-10.000000	-0.250000	22.783333	460.000000	1023.000000	1023.000000	2046.000000
37.020000	-0.000507	-0.299806	-0.971625	0.222732	1.874502	-1.425415	0.000000	-10.000000	-0.225000	21.583334	468.000000	1023.000000	1023.000000	2046.000000
37.040001	0.000004	0.002125	-0.885134	0.155073	1.930913	-1.198726	0.000000	-10.000000	-0.225000	20.683334	475.500000	1023.000000	1023.000000	2046.000000
37.060001	0.000574	0.338966	-0.800508	0.215261	2.041682	-1.117470	0.000000	-10.000000	-0.241667	20.283335	482.666656	1023.000000	1023.000000	2046.000000
37.080002	0.001100	0.649885	-0.625762	0.278148	2.084323	-1.086825	0.000000	-10.000000	-0.241667	20.250000	489.500000	1023.000000	1023.000000	2046.000000
37.099998	0.001730	1.022305	-0.317023	0.301450	1.998334	-0.960456	0.000000	-10.000000	-0.225000	20.166668	496.333344	1023.000000	1023.000000	2046.000000
37.119999	0.002891	1.708723	-0.054600	0.301144	2.120601	-0.658422	0.000000	-10.000000	-0.183333	19.766666	503.000000	1023.000000	1023.000000	2046.000000
37.139999	0.003972	2.347433	0.052794	0.449321	2.398704	-0.553386	0.000000	-10.000000	-0.133333	18.433334	509.666656	1023.000000	1023.000000	2046.000000
37.160000	0.005110	3.020082	0.273958	0.664940	2.600156	-0.518971	0.000000	-10.000000	-0.058333	15.916667	516.166687	1023.000000	1023.000000	2046.000000
37.180000	0.006099	3.604595	0.573451	0.835159	2.611896	-0.415911	0.000000	-10.000000	0.016667	11.716667	522.000000	1023.000000	1023.000000	2046.000000
37.200001	0.007101	4.196850	0.830153	0.887518	2.679083	-0.199904	0.000000	-10.000000	0.075000	5.200000	526.666687	1023.000000	1023.000000	2046.000000
37.220001	0.007894	4.665341	0.867562	1.020262	2.912529	-0.135012	0.000000	-10.000000	0.108333	-1.066667	529.500000	1023.000000	1023.000000	2046.000000
37.240002	0.008540	5.046994	0.952826	1.152722	3.017010	-0.075564	0.000000	-10.000000	0.141667	-7.250000	530.833313	1023.000000	1023.000000	2046.000000
37.259998	0.008839	5.223800	1.064939	1.250132	3.027362	-0.118632	0.000000	-10.000000	0.175000	-11.233334	531.000000	1023.000000	1023.000000	2046.000000
37.279999	0.008941	5.284246	1.184869	1.252724	2.957288	-0.110635	0.000000	-10.000000	0.225000	-14.966667	531.000000	1023.000000	1023.000000	2046.000000
37.299999	0.008846	5.227948	1.031561	1.244419	2.982239	-0.030271	0.000000	-10.000000	0.275000	-17.383333	531.000000	1023.000000	1023.000000	2046.000000
37.320000	0.008203	4.848211	0.625771	1.374251	2.862828	-0.014639	0.000000	-10.000000	0.350000	-19.333334	522.833313	1023.000000	1023.000000	2046.000000
37.340000	0.006961	4.113763	0.234929	1.547635	2.501638	-0.170439	0.000000	-10.000000	0.425000	-21.483334	512.166687	1023.000000	1023.000000	2046.000000
37.360001	0.004917	2.906071	-0.180480	1.374115	1.978226	-0.265791	0.000000	-10.000000	0.491667	-23.250000	498.833344	1023.000000	1023.000000	2046.000000
37.380001	0.002780	1.642887	-0.684942	1.028356	1.672214	-0.372742	0.000000	-10.000000	0.533333	-24.883333	491.000000	1023.000000	1023.000000	2046.000000
37.400002	-0.000217	-0.128413	-1.319038	0.777242	1.275950	-0.862568	0.000000	-10.000000	0.566667	-25.833334	482.833344	1023.000000	1023.000000	2046.000000
37.419998	-0.004157	-2.456725	-1.843027	0.423058	0.457918	-1.494674	0.000000	-10.000000	0.616667	-26.966667	474.333344	1023.000000	1023.000000	2046.000000
37.439999	-0.007872	-4.652325	-2.454045	-0.120296	-0.229434	-1.848550	0.000000	-10.000000	0.666667	-28.150002	465.500000	1023.000000	1023.000000	2046.000000
37.459999	-0.010891	-6.436520	-3.227310	-0.432697	-0.510186	-2.266327	0.000000	-10.000000	0.733333	-29.333334	456.166656	1023.000000	1023.000000	2046.000000
37.480000	-0.013196	-7.798929	-3.657702	-0.628485	-0.852651	-2.660090	0.000000	-10.000000	0.766667	-30.233334	446.500000	1023.000000	1023.000000	2046.000000
37.500000	-0.015139	-8.947244	-4.028878	-0.967448	-1.181956	-2.768961	0.000000	-10.000000	0.800000	-30.683334	436.333344	1023.000000	1023.000000	2046.000000
37.520000	-0.016866	-9.967652	-4.445692	-1.127792	-1.378857	-3.015311	0.000000	-10.000000	0.800000	-30.933334	426.000000	1023.000000	1023.000000	2046.000000
37.540001	-0.018516	-10.943191	-4.721628	-1.206019	-1.672626	-3.342918	0.000000	-10.000000	0.800000	-31.000000	415.666656	1023.000000	1023.000000	2046.000000
37.560001	-0.019780	-11.690012	-4.920272	-1.335092	-1.940444	-3.494205	0.000000	-10.000000	0.800000	-30.966667	405.166656	1023.000000	1023.000000	2046.000000
37.580002	-0.020861	-12.328649	-5.194963	-1.527967	-2.055258	-3.550460	0.000000	-10.000000	0.800000	-30.950001	394.833344	1023.000000	1023.000000	2046.000000
37.599998	-0.021796	-12.881645	-5.475711	-1.636018	-2.109845	-3.660071	0.000000	-10.000000	0.800000	-30.916668	384.500000	1023.000000	1023.000000	2046.000000
37.619999	-0.022655	-13.388885	-5.706241	-1.655447	-2.158370	-3.868827	0.000000	-10.000000	0.791667	-30.783333	374.333344	1023.000000	1023.000000	2046.000000
37.639999	-0.023362	-13.807028	-5.816624	-1.776507	-2.279811	-3.934086	0.000000	-10.000000	0.783333	-30.683332	364.000000	1023.000000	1023.000000	2046.000000
37.660000	-0.024004	-14.186072	-6.023486	-1.919752	-2.374550	-3.868284	0.000000	-10.000000	0.783333	-30.700001	353.666656	1023.000000	1023.000000	2046.000000
37.680000	-0.024391	-14.415239	-6.181808	-2.003011	-2.456889	-3.773531	0.000000	-10.000000	0.791667	-30.983334	343.500000	1023.000000	1023.000000	2046.000000
37.700001	-0.025074	-14.818477	-6.472005	-2.025784	-2.523828	-3.796859	0.000000	-10.000000	0.783333	-31.083334	333.166656	1023.000000	1023.000000	2046.000000
37.720001	-0.026094	-15.421831	-6.911944	-2.036089	-2.593594	-3.880204	0.000000	-10.000000	0.766667	-30.916668	322.833344	1023.000000	1023.000000	2046.000000
37.740002	-0.027367	-16.174059	-7.357521	-2.115846	-2.776135	-3.924557	0.000000	-10.000000	0.750000	-30.650002	312.500000	1023.000000	1023.000000	2046.000000
37.759998	-0.028913	-17.087561	-7.795902	-2.262351	-3.031162	-3.998145	0.000000	-10.000000	0.733333	-30.300001	302.500000	1023.000000	1023.000000	2046.000000
37.779999	-0.030375	-17.951466	-8.183182	-2.397160	-3.290062	-4.081061	0.000000	-10.000000	0.725000	-30.250000	292.333344	1023.000000	1023.000000	2046.000000
37.799999	-0.031778	-18.780827	-8.510575	-2.690989	-3.558521	-4.020740	0.000000	-10.000000	0.691667	-29.850000	282.000000	1023.000000	1023.000000	2046.000000
37.820000	-0.033142	-19.586964	-8.883469	-2.906146	-3.779934	-4.017414	0.000000	-10.000000	0.683333	-29.583334	272.000000	1023.000000	1023.000000	2046.000000
37.840000	-0.034303	-20.273142	-9.242020	-3.022583	-3.937044	-4.071496	0.000000	-10.000000	0.675000	-28.966667	262.166656	1023.000000	1023.000000	2046.000000
37.860001	-0.035147	-20.771666	-9.487269	-3.065878	-4.066645	-4.151874	0.000000	-10.000000	0.683333	-28.716667	252.666672	1023.000000	1023.000000	2046.000000
37.880001	-0.035894	-21.213421	-9.591258	-3.097420	-4.283094	-4.241649	0.000000	-10.000000	0.675000	-28.450001	243.000000	1023.000000	1023.000000	2046.000000
37.900002	-0.036324	-21.467236	-9.654376	-3.203146	-4.468848	-4.140865	0.000000	-10.000000	0.658333	-28.566668	233.500000	1023.000000	1023.000000	2046.000000
37.919998	-0.036798	-21.747721	-9.809019	-3.273396	-4.552795	-4.112510	0.000000	-10.000000	0.650000	-28.466667	224.000000	1023.000000	1023.000000	2046.000000
37.939999	-0.037145	-21.952888	-9.946361	-3.192755	-4.591144	-4.222630	0.000000	-10.000000	0.641667	-28.266668	214.500000	1023.000000	1023.000000	2046.000000
37.959999	-0.037345	-22.071089	-9.905631	-3.140528	-4.748109	-4.276822	0.000000	-10.000000	0.633333	-27.933334	208.166672	1023.000000	1023.000000	2046.000000
37.980000	-0.037495	-22.159458	-9.975986	-3.198989	-4.816768	-4.167716	0.000000	-10.000000	0.616667	-27.383335	198.833328	1023.000000	1023.000000	2046.000000
38.000000	-0.037643	-22.246796	-10.109138	-3.235868	-4.787549	-4.114242	0.000000	-10.000000	0.591667	-26.850000	189.666672	1023.000000	1023.000000	2046.000000
38.020000	-0.037872	-22.382263	-10.232674	-3.161967	-4.787712	-4.199911	0.000000	-10.000000	0.550000	-26.166668	177.666672	1023.000000	1023.000000	2046.000000
38.040001	-0.038121	-22.529482	-10.284775	-3.111816	-4.851440	-4.281452	0.000000	-10.000000	0.525000	-25.600000	168.833328	1023.000000	1023.000000	2046.000000
38.060001	-0.038452	-22.724882	-10.246026	-3.158645	-5.037662	-4.282551	0.000000	-10.000000	0.500000	-24.966667	160.333328	1023.000000	1023.000000	2046.000000
38.080002	-0.038707	-22.875895	-10.378143	-3.244620	-5.054941	-4.198191	0.000000	-10.000000	0.483333	-24.083334	152.000000	1023.000000	1023.000000	2046.000000
38.099998	-0.039097	-23.106506	-10.538780	-3.236274	-5.058351	-4.273102	0.000000	-10.000000	0.450000	-23.350000	144.000000	1023.000000	1023.000000	2046.000000
38.119999	-0.039500	-23.344713	-10.632198	-3.179300	-5.106529	-4.426686	0.000000	-10.000000	0.425000	-22.566668	136.166672	1023.000000	1023.000000	2046.000000
38.139999	-0.039805	-23.524908	-10.608622	-3.227190	-5.251656	-4.437440	0.000000	-10.000000	0.400000	-22.050001	128.500000	1023.000000	1023.000000	2046.000000
38.160000	-0.040057	-23.673855	-10.718374	-3.345107	-5.270115	-4.340259	0.000000	-10.000000	0.383333	-21.533335	121.166664	1023.000000	1023.000000	2046.000000
38.180000	-0.040375	-23.861889	-10.902682	-3.345697	-5.187966	-4.425544	0.000000	-10.000000	0.358333	-20.933334	114.000000	1023.000000	1023.000000	2046.000000
38.200001	-0.040665	-24.033308	-10.871668	-3.282526	-5.279956	-4.599158	0.000000	-10.000000	0.350000	-20.433334	107.166664	1023.000000	1023.000000	2046.000000
38.220001	-0.040920	-24.183769	-10.886470	-3.407755	-5.353993	-4.535551	0.000000	-10.000000	0.341667	-19.800001	100.333336	1023.000000	1023.000000	2046.000000
38.240002	-0.041445	-24.493776	-11.085515	-3.463339	-5.319051	-4.625870	0.000000	-10.000000	0.316667	-19.283335	93.833336	1023.000000	1023.000000	2046.000000
38.259998	-0.042775	-25.280258	-11.175847	-3.520666	-5.660135	-4.923610	0.000000	-10.000000	0.283333	-18.466667	87.166664	1023.000000	1023.000000	2046.000000
38.279999	-0.044254	-26.154049	-11.306730	-3.771468	-6.026350	-5.049501	0.000000	-10.000000	0.241667	-17.750000	81.000000	1023.000000	1023.000000	2046.000000
38.299999	-0.045921	-27.139494	-11.558938	-4.129448	-6.238306	-5.212802	0.000000	-10.000000	0.241667	-17.016666	75.000000	1023.000000	1023.000000	2046.000000
38.320000	-0.047196	-27.892899	-11.806067	-4.313945	-6.254766	-5.518121	0.000000	-10.000000	0.241667	-16.500000	69.333336	1023.000000	1023.000000	2046.000000
38.340000	-0.047737	-28.212830	-11.939262	-4.401379	-6.267489	-5.604700	0.000000	-10.000000	0.241667	-16.150000	63.833332	1023.000000	1023.000000	2046.000000
38.360001	-0.047948	-28.337273	-11.972314	-4.318421	-6.293341	-5.753197	0.000000	-10.000000	0.241667	-16.000000	58.333332	1023.000000	1023.000000	2046.000000
38.380001	-0.047927	-28.325132	-12.055029	-4.247167	-6.388732	-5.634206	0.000000	-10.000000	0.225000	-15.683333	53.000000	1023.000000	1023.000000	2046.000000
38.400002	-0.048526	-28.678741	-12.262843	-4.235807	-6.622359	-5.557733	0.000000	-10.000000	0.216667	-15.000000	47.833332	1023.000000	1023.000000	2046.000000
38.419998	-0.050001	-29.550602	-12.484874	-4.297914	-6.970722	-5.797092	0.000000	-10.000000	0.175000	-13.916667	42.833332	1023.000000	1023.000000	2046.000000
38.439999	-0.052988	-31.315737	-12.924268	-4.587480	-7.465103	-6.338888	0.000000	-10.000000	0.133333	-12.283333	38.333332	1023.000000	1023.000000	2046.000000
38.459999	-0.056501	-33.391945	-13.459507	-5.031100	-7.981097	-6.920242	0.000000	-10.000000	0.091667	-10.416667	34.166668	1023.000000	1023.000000	2046.000000
38.480000	-0.058979	-34.856834	-13.899126	-5.372385	-8.258439	-7.326883	0.000000	-10.000000	0.083333	-8.783334	30.666666	1023.000000	1023.000000	2046.000000
38.500000	-0.060308	-35.641846	-14.146192	-5.620198	-8.379412	-7.496045	0.000000	-10.000000	0.091667	-8.033334	27.666666	1023.000000	1023.000000	2046.000000
38.520000	-0.061195	-36.166039	-14.377192	-5.870396	-8.391452	-7.527000	0.000000	-10.000000	0.100000	-7.950000	25.000000	1023.000000	1023.000000	2046.000000
38.540001	-0.061956	-36.615932	-14.603173	-5.982309	-8.387712	-7.642738	0.000000	-10.000000	0.100000	-8.000000	22.333334	1023.000000	1023.000000	2046.000000
38.560001	-0.062540	-36.960979	-14.792582	-6.065459	-8.382248	-7.720692	0.000000	-10.000000	0.091667	-7.816667	19.666666	1023.000000	1023.000000	2046.000000
38.580002	-0.062956	-37.206757	-14.944252	-6.030904	-8.354390	-7.877209	0.000000	-10.000000	0.083333	-7.466667	17.000000	1023.000000	1023.000000	2046.000000
38.599998	-0.063033	-37.252659	-15.002612	-6.012388	-8.286571	-7.951087	0.000000	-10.000000	0.075000	-7.083333	14.666667	1023.000000	1023.000000	2046.000000
38.619999	-0.063045	-37.259773	-14.993387	-5.964833	-8.259817	-8.041735	0.000000	-10.000000	0.066667	-6.733334	12.166667	1023.000000	1023.000000	2046.000000
38.639999	-0.062822	-37.128052	-14.967821	-5.958262	-8.156524	-8.045444	0.000000	-10.000000	0.058333	-6.433333	9.833333	1023.000000	1023.000000	2046.000000
38.660000	-0.062425	-36.893131	-14.894421	-5.966980	-8.038524	-7.993207	0.000000	-10.000000	0.058333	-6.100000	7.500000	1023.000000	1023.000000	2046.000000
38.680000	-0.061679	-36.452404	-14.779945	-5.930612	-7.912031	-7.829817	0.000000	-10.000000	0.058333	-6.016667	5.500000	1023.000000	1023.000000	2046.000000
38.700001	-0.060982	-36.040657	-14.674057	-5.822904	-7.818671	-7.725023	0.000000	-10.000000	0.058333	-6.133333	3.500000	1023.000000	1023.000000	2046.000000
38.720001	-0.060603	-35.816128	-14.667481	-5.824354	-7.720277	-7.604016	0.000000	-10.000000	0.066667	-6.250000	1.666667	1023.000000	1023.000000	2046.000000
38.740002	-0.060700	-35.873627	-14.813676	-5.865768	-7.692831	-7.501350	0.000000	-10.000000	0.075000	-6.200000	0.000000	1023.000000	1023.000000	2046.000000
38.759998	-0.061271	-36.211082	-15.082200	-6.004767	-7.728439	-7.395677	0.000000	-10.000000	0.075000	-6.150000	-1.666667	1023.000000	1023.000000	2046.000000
38.779999	-0.061831	-36.542343	-15.350835	-6.134573	-7.763250	-7.293684	0.000000	-10.000000	0.075000	-6.366667	-3.500000	1023.000000	1023.000000	2046.000000
38.799999	-0.062494	-36.933826	-15.547897	-6.244582	-7.854448	-7.286901	0.000000	-10.000000	0.066667	-6.616667	-5.666667	1023.000000	1023.000000	2046.000000
38.820000	-0.062972	-37.216656	-15.676639	-6.333848	-7.914897	-7.291271	0.000000	-10.000000	0.075000	-6.533333	-8.000000	1023.000000	1023.000000	2046.000000
38.840000	-0.063449	-37.498077	-15.760447	-6.430674	-8.011126	-7.295831	0.000000	-10.000000	0.058333	-5.933333	-10.333333	1023.000000	1023.000000	2046.000000
38.860001	-0.063899	-37.764236	-15.839901	-6.507040	-8.110226	-7.307070	0.000000	-10.000000	0.058333	-5.066667	-12.333333	1023.000000	1023.000000	2046.000000
38.880001	-0.063928	-37.781197	-15.895622	-6.559375	-8.087819	-7.238381	0.000000	-10.000000	0.050000	-4.083333	-14.000000	1023.000000	1023.000000	2046.000000
38.900002	-0.063882	-37.754452	-15.863247	-6.574694	-8.103349	-7.213162	0.000000	-10.000000	0.050000	-3.416667	-15.333333	1023.000000	1023.000000	2046.000000
38.919998	-0.063645	-37.614113	-15.756201	-6.521873	-8.106977	-7.229063	0.000000	-10.000000	0.050000	-3.200000	-16.500000	1023.000000	1023.000000	2046.000000
38.939999	-0.063153	-37.323586	-15.656853	-6.433108	-8.013941	-7.219685	0.000000	-10.000000	0.050000	-3.283333	-17.500000	1023.000000	1023.000000	2046.000000
38.959999	-0.062587	-36.988758	-15.531214	-6.341592	-7.955129	-7.160824	0.000000	-10.000000	0.050000	-3.416667	-18.166666	1023.000000	1023.000000	2046.000000
38.980000	-0.061932	-36.601910	-15.362824	-6.240441	-7.904716	-7.093927	0.000000	-10.000000	0.050000	-3.116667	-19.333334	1023.000000	1023.000000	2046.000000
39.000000	-0.061097	-36.108036	-15.232530	-6.109539	-7.768612	-6.997355	0.000000	-10.000000	0.033333	-2.183333	-20.500000	1023.000000	1023.000000	2046.000000
39.020000	-0.060080	-35.507309	-14.976763	-5.994952	-7.686901	-6.848693	0.000000	-10.000000	0.016667	-0.300000	-21.666666	1023.000000	1023.000000	2046.000000
39.040001	-0.058934	-34.830154	-14.706559	-5.873419	-7.571585	-6.678592	0.000000	-10.000000	-0.008333	2.150000	-22.000000	1023.000000	1023.000000	2046.000000
39.060001	-0.057561	-34.018745	-14.412321	-5.770072	-7.390065	-6.446289	0.000000	-10.000000	-0.033333	5.416667	-22.000000	1023.000000	1023.000000	2046.000000
39.080002	-0.056142	-33.179848	-14.191239	-5.612354	-7.080577	-6.295675	0.000000	-10.000000	-0.075000	9.033334	-22.000000	1023.000000	1023.000000	2046.000000
39.099998	-0.054711	-32.334160	-13.851105	-5.427053	-6.873250	-6.182752	0.000000	-10.000000	-0.125000	12.666667	-22.000000	1023.000000	1023.000000	2046.000000
39.119999	-0.052984	-31.313730	-13.461596	-5.194424	-6.569854	-6.087856	0.000000	-10.000000	-0.158333	15.450001	-22.000000	1023.000000	1023.000000	2046.000000
39.139999	-0.051557	-30.470192	-13.147436	-4.990205	-6.348675	-5.983876	0.000000	-10.000000	-0.200000	17.650002	-22.000000	1023.000000	1023.000000	2046.000000
39.160000	-0.050525	-29.860331	-12.813281	-4.851781	-6.267042	-5.928226	0.000000	-10.000000	-0.233333	19.700001	-6.333333	1023.000000	1023.000000	2046.000000
39.180000	-0.049645	-29.340303	-12.488495	-4.743964	-6.153659	-5.954185	0.000000	-10.000000	-0.291667	21.433334	11.166667	1023.000000	1023.000000	2046.000000
39.200001	-0.048854	-28.872736	-12.145472	-4.732697	-6.063917	-5.930651	0.000000	-10.000000	-0.316667	22.833334	31.166666	1023.000000	1023.000000	2046.000000
39.220001	-0.047950	-28.338388	-11.824076	-4.644023	-5.913713	-5.956578	0.000000	-10.000000	-0.341667	23.799999	38.166668	1023.000000	1023.000000	2046.000000
39.240002	-0.046498	-27.480213	-11.475470	-4.545749	-5.748117	-5.710877	0.000000	-10.000000	-0.341667	24.333334	46.000000	1023.000000	1023.000000	2046.000000
39.259998	-0.044970	-26.577097	-11.191045	-4.360036	-5.516213	-5.509802	0.000000	-10.000000	-0.350000	24.400000	54.000000	1023.000000	1023.000000	2046.000000
39.279999	-0.043609	-25.772745	-11.037815	-4.115629	-5.351715	-5.267586	0.000000	-10.000000	-0.383333	24.733334	62.000000	1023.000000	1023.000000	2046.000000
39.299999	-0.042884	-25.344240	-10.937823	-3.943584	-5.299753	-5.163081	0.000000	-10.000000	-0.416667	25.366667	70.166664	1023.000000	1023.000000	2046.000000
39.320000	-0.043299	-25.589985	-10.858515	-3.936395	-5.526700	-5.268376	0.000000	-10.000000	-0.458333	26.549999	78.500000	1023.000000	1023.000000	2046.000000
39.340000	-0.044926	-26.551332	-11.040743	-4.101563	-5.809716	-5.599311	0.000000	-10.000000	-0.475000	27.483334	87.166664	1023.000000	1023.000000	2046.000000
39.360001	-0.046805	-27.661898	-11.280601	-4.392812	-6.038607	-5.949878	0.000000	-10.000000	-0.475000	28.200001	96.166664	1023.000000	1023.000000	2046.000000
39.380001	-0.047611	-28.137911	-11.397754	-4.501385	-6.034802	-6.203971	0.000000	-10.000000	-0.475000	28.200001	105.500000	1023.000000	1023.000000	2046.000000
39.400002	-0.047479	-28.060320	-11.378935	-4.575656	-5.868765	-6.236964	0.000000	-10.000000	-0.475000	27.966667	115.000000	1023.000000	1023.000000	2046.000000
39.419998	-0.046976	-27.762554	-11.265167	-4.542501	-5.743484	-6.211402	0.000000	-10.000000	-0.491667	28.049999	124.333336	1023.000000	1023.000000	2046.000000
39.439999	-0.046173	-27.288031	-11.028080	-4.508005	-5.648726	-6.103220	0.000000	-10.000000	-0.508333	28.366667	133.666672	1023.000000	1023.000000	2046.000000
39.459999	-0.045170	-26.695286	-10.812359	-4.425514	-5.466327	-5.991086	0.000000	-10.000000	-0.525000	28.850000	143.000000	1023.000000	1023.000000	2046.000000
39.480000	-0.043999	-26.003201	-10.569988	-4.346570	-5.267622	-5.819022	0.000000	-10.000000	-0.533333	29.083334	152.666672	1023.000000	1023.000000	2046.000000
39.500000	-0.042542	-25.142406	-10.343272	-4.221540	-4.915952	-5.661642	0.000000	-10.000000	-0.541667	29.550001	162.500000	1023.000000	1023.000000	2046.000000
39.520000	-0.041134	-24.310095	-10.135069	-4.060030	-4.560247	-5.554749	0.000000	-10.000000	-0.541667	29.683334	172.166672	1023.000000	1023.000000	2046.000000
39.540001	-0.039598	-23.402515	-9.811528	-3.875704	-4.250302	-5.464983	0.000000	-10.000000	-0.558333	30.016666	181.833328	1023.000000	1023.000000	2046.000000
39.560001	-0.037690	-22.275074	-9.391704	-3.658345	-3.873521	-5.351504	0.000000	-10.000000	-0.566667	30.050001	191.500000	1023.000000	1023.000000	2046.000000
39.580002	-0.035585	-21.030655	-8.917871	-3.424891	-3.570113	-5.117780	0.000000	-10.000000	-0.566667	30.266666	201.833328	1023.000000	1023.000000	2046.000000
39.599998	-0.033306	-19.683889	-8.445181	-3.160170	-3.221817	-4.856722	0.000000	-10.000000	-0.550000	30.016666	212.166672	1023.000000	1023.000000	2046.000000
39.619999	-0.031314	-18.506479	-8.074765	-3.000449	-2.893171	-4.538095	0.000000	-10.000000	-0.541667	29.783333	222.500000	1023.000000	1023.000000	2046.000000
39.639999	-0.029791	-17.606531	-7.885258	-2.907600	-2.581177	-4.232496	0.000000	-10.000000	-0.516667	29.183334	232.333328	1023.000000	1023.000000	2046.000000
39.660000	-0.028686	-16.953285	-7.833860	-2.829459	-2.298255	-3.991712	0.000000	-10.000000	-0.500000	28.816668	242.000000	1023.000000	1023.000000	2046.000000
39.680000	-0.027872	-16.472645	-7.796971	-2.765956	-2.099104	-3.810613	0.000000	-10.000000	-0.466667	28.133333	251.666672	1023.000000	1023.000000	2046.000000
39.700001	-0.027007	-15.961223	-7.625215	-2.717181	-1.970270	-3.648557	0.000000	-10.000000	-0.466667	27.816668	261.166656	1023.000000	1023.000000	2046.000000
39.720001	-0.026140	-15.448712	-7.430095	-2.671361	-1.842073	-3.505183	0.000000	-10.000000	-0.458333	27.666668	270.500000	1023.000000	1023.000000	2046.000000
39.740002	-0.025267	-14.932568	-7.170703	-2.573598	-1.774949	-3.413317	0.000000	-10.000000	-0.475000	28.133333	279.666656	1023.000000	1023.000000	2046.000000
39.759998	-0.024205	-14.305306	-6.825431	-2.478244	-1.686571	-3.315060	0.000000	-10.000000	-0.491667	28.616667	289.000000	1023.000000	1023.000000	2046.000000
39.779999	-0.022797	-13.472937	-6.410284	-2.364454	-1.542125	-3.156075	0.000000	-10.000000	-0.525000	29.033335	298.666656	1023.000000	1023.000000	2046.000000
39.799999	-0.021007	-12.415174	-5.905576	-2.263253	-1.366869	-2.879477	0.000000	-10.000000	-0.550000	29.383335	308.166656	1023.000000	1023.000000	2046.000000
39.820000	-0.018835	-11.131751	-5.404250	-2.091890	-1.051686	-2.583924	0.000000	-10.000000	-0.541667	29.483334	317.833344	1023.000000	1023.000000	2046.000000
39.840000	-0.016603	-9.812380	-4.950459	-1.822669	-0.671766	-2.367486	0.000000	-10.000000	-0.541667	29.633333	327.500000	1023.000000	1023.000000	2046.000000
39.860001	-0.014182	-8.381835	-4.440772	-1.516474	-0.271614	-2.152974	0.000000	-10.000000	-0.533333	29.333334	337.500000	1023.000000	1023.000000	2046.000000
39.880001	-0.011573	-6.839718	-3.834176	-1.152768	0.071349	-1.924123	0.000000	-10.000000	-0.541667	29.150000	347.500000	1023.000000	1023.000000	2046.000000
39.900002	-0.008990	-5.313327	-3.302700	-0.780221	0.468972	-1.699378	0.000000	-10.000000	-0.541667	28.900000	357.333344	1023.000000	1023.000000	2046.000000
39.919998	-0.006640	-3.924142	-2.716002	-0.421070	0.751611	-1.538681	0.000000	-10.000000	-0.541667	29.000000	367.000000	1023.000000	1023.000000	2046.000000
39.939999	-0.004588	-2.711294	-2.091125	-0.165261	0.953468	-1.408376	0.000000	-10.000000	-0.533333	28.883333	376.666656	1023.000000	1023.000000	2046.000000
39.959999	-0.002423	-1.431850	-1.448752	0.064387	1.230784	-1.278270	0.000000	-10.000000	-0.516667	28.716667	386.333344	1023.000000	1023.000000	2046.000000
39.980000	-0.000336	-0.198602	-0.912132	0.405969	1.436791	-1.129230	0.000000	-10.000000	-0.491667	28.366667	396.000000	1023.000000	1023.000000	2046.000000
40.000000	0.001452	0.858374	-0.542236	0.679299	1.530241	-0.808931	0.000000	-10.000000	-0.475000	27.866667	405.500000	1023.000000	1023.000000	2046.000000
40.020000	0.002189	1.293974	-0.482070	0.870003	1.541702	-0.635661	0.000000	-10.000000	-0.458333	27.500000	414.833344	1023.000000	1023.000000	2046.000000
40.040001	0.002265	1.338708	-0.399598	0.898080	1.440689	-0.600463	0.000000	-10.000000	-0.450000	27.266666	424.000000	1023.000000	1023.000000	2046.000000
40.060001	0.001735	1.025650	-0.413479	0.827676	1.364166	-0.752714	0.000000	-10.000000	-0.450000	27.483334	433.166656	1023.000000	1023.000000	2046.000000
40.080002	0.000600	0.354734	-0.506663	0.622769	1.188174	-0.949546	0.000000	-10.000000	-0.433333	27.450001	442.333344	1023.000000	1023.000000	2046.000000
40.099998	-0.000997	-0.589024	-0.685349	0.433120	0.959487	-1.296282	0.000000	-10.000000	-0.400000	26.983334	451.500000	1023.000000	1023.000000	2046.000000
40.119999	-0.002206	-1.303623	-0.903209	0.293637	0.872262	-1.566314	0.000000	-10.000000	-0.358333	26.033335	460.500000	1023.000000	1023.000000	2046.000000
40.139999	-0.002744	-1.621903	-0.982055	0.280694	0.849854	-1.770396	0.000000	-10.000000	-0.341667	24.983334	469.333344	1023.000000	1023.000000	2046.000000
40.160000	-0.002574	-1.521217	-0.859848	0.298084	0.884557	-1.844010	0.000000	-10.000000	-0.341667	24.350000	477.833344	1023.000000	1023.000000	2046.000000
40.180000	-0.002083	-1.231157	-0.642233	0.330113	0.881162	-1.800198	0.000000	-10.000000	-0.358333	24.333334	486.000000	1023.000000	1023.000000	2046.000000
40.200001	-0.001463	-0.864920	-0.445320	0.387476	0.966957	-1.774032	0.000000	-10.000000	-0.375000	24.550001	494.000000	1023.000000	1023.000000	2046.000000
40.220001	-0.000487	-0.287570	-0.228313	0.417429	1.155506	-1.632192	0.000000	-10.000000	-0.375000	24.666668	505.000000	1023.000000	1023.000000	2046.000000
40.240002	0.000550	0.325088	0.002617	0.465946	1.372166	-1.515640	0.000000	-10.000000	-0.366667	24.600000	513.333313	1023.000000	1023.000000	2046.000000
40.259998	0.001590	0.939975	0.164007	0.580218	1.653518	-1.457767	0.000000	-10.000000	-0.333333	24.200001	521.666687	1023.000000	1023.000000	2046.000000
40.279999	0.002781	1.643590	0.422218	0.709600	1.909174	-1.397403	0.000000	-10.000000	-0.300000	23.583334	527.000000	1023.000000	1023.000000	2046.000000
40.299999	0.003914	2.313432	0.697030	0.849518	2.118576	-1.351691	0.000000	-10.000000	-0.233333	22.250000	535.000000	1023.000000	1023.000000	2046.000000
40.320000	0.005076	3.000100	0.903656	0.944583	2.364207	-1.212346	0.000000	-10.000000	-0.141667	19.950001	542.666687	1023.000000	1023.000000	2046.000000
40.340000	0.006160	3.640556	1.098017	1.094860	2.544927	-1.097248	0.000000	-10.000000	-0.058333	16.233334	549.833313	1023.000000	1023.000000	2046.000000
40.360001	0.006961	4.113706	1.255024	1.213903	2.665282	-1.020504	0.000000	-10.000000	0.000000	11.066667	555.833313	1023.000000	1023.000000	2046.000000
40.380001	0.007218	4.266098	1.186890	1.232117	2.762477	-0.915386	0.000000	-10.000000	0.041667	4.150000	560.333313	1023.000000	1023.000000	2046.000000
40.400002	0.006839	4.041712	0.878233	1.148033	2.823637	-0.808191	0.000000	-10.000000	0.083333	-2.150000	562.833313	1023.000000	1023.000000	2046.000000
40.419998	0.006027	3.562119	0.533809	0.997735	2.757258	-0.726682	0.000000	-10.000000	0.141667	-8.400000	563.833313	1023.000000	1023.000000	2046.000000
40.439999	0.005022	2.967717	0.161791	0.836543	2.685182	-0.715799	0.000000	-10.000000	0.191667	-12.516666	564.000000	1023.000000	1023.000000	2046.000000
40.459999	0.003984	2.354396	-0.141857	0.690131	2.589154	-0.783032	0.000000	-10.000000	0.241667	-16.033333	564.000000	1023.000000	1023.000000	2046.000000
40.480000	0.002876	1.699980	-0.396219	0.580188	2.394936	-0.878925	0.000000	-10.000000	0.283333	-17.983334	560.500000	1023.000000	1023.000000	2046.000000
40.500000	0.001805	1.066935	-0.610734	0.500668	2.173357	-0.996356	0.000000	-10.000000	0.333333	-19.550001	551.833313	1023.000000	1023.000000	2046.000000
40.520000	0.000851	0.503002	-0.787351	0.398140	1.933094	-1.040882	0.000000	-10.000000	0.383333	-21.000000	540.833313	1023.000000	1023.000000	2046.000000
40.540001	0.000270	0.159736	-0.909871	0.334190	1.773963	-1.038546	0.000000	-10.000000	0.433333	-22.350000	530.833313	1023.000000	1023.000000	2046.000000
40.560001	0.000020	0.011995	-0.953103	0.261802	1.630707	-0.927411	0.000000	-10.000000	0.475000	-23.683334	523.500000	1023.000000	1023.000000	2046.000000
40.580002	-0.000122	-0.071840	-1.101801	0.194021	1.644209	-0.808269	0.000000	-10.000000	0.508333	-24.816668	515.500000	1023.000000	1023.000000	2046.000000
40.599998	-0.000477	-0.282064	-1.266613	0.259343	1.602801	-0.877595	0.000000	-10.000000	0.533333	-25.850000	507.166656	1023.000000	1023.000000	2046.000000
40.619999	-0.000666	-0.393652	-1.382363	0.355796	1.547421	-0.914505	0.000000	-10.000000	0.566667	-26.566668	498.500000	1023.000000	1023.000000	2046.000000
40.639999	-0.001078	-0.637359	-1.507745	0.437458	1.365844	-0.932916	0.000000	-10.000000	0.608333	-27.516666	489.666656	1023.000000	1023.000000	2046.000000
40.660000	-0.001660	-0.981345	-1.673605	0.463588	1.175126	-0.946453	0.000000	-10.000000	0.658333	-28.216667	480.666656	1023.000000	1023.000000	2046.000000
40.680000	-0.002359	-1.394068	-1.864878	0.415588	0.942603	-0.887381	0.000000	-10.000000	0.700000	-29.150002	471.166656	1023.000000	1023.000000	2046.000000
40.700001	-0.003221	-1.903882	-2.169393	0.375798	0.781185	-0.891472	0.000000	-10.000000	0.733333	-29.733334	461.500000	1023.000000	1023.000000	2046.000000
40.720001	-0.003964	-2.342681	-2.416937	0.264121	0.593928	-0.783794	0.000000	-10.000000	0.766667	-30.466667	451.500000	1023.000000	1023.000000	2046.000000
40.740002	-0.004991	-2.949851	-2.755137	0.273336	0.476795	-0.944845	0.000000	-10.000000	0.783333	-30.783335	441.333344	1023.000000	1023.000000	2046.000000
40.759998	-0.005780	-3.415732	-2.951994	0.261672	0.320533	-1.045944	0.000000	-10.000000	0.800000	-31.183334	431.000000	1023.000000	1023.000000	2046.000000
40.779999	-0.006427	-3.798404	-2.979075	0.241540	0.123596	-1.184464	0.000000	-10.000000	0.800000	-31.283333	420.666656	1023.000000	1023.000000	2046.000000
40.799999	-0.006931	-4.096057	-2.991361	0.156408	-0.079105	-1.181999	0.000000	-10.000000	0.800000	-31.566668	410.166656	1023.000000	1023.000000	2046.000000
40.820000	-0.007720	-4.562706	-3.150058	0.050895	-0.228750	-1.234794	0.000000	-10.000000	0.800000	-31.550001	399.666656	1023.000000	1023.000000	2046.000000
40.840000	-0.008926	-5.275551	-3.418209	-0.091010	-0.398880	-1.367451	0.000000	-10.000000	0.808333	-31.583334	389.000000	1023.000000	1023.000000	2046.000000
40.860001	-0.010211	-6.034746	-3.678691	-0.164184	-0.578393	-1.613478	0.000000	-10.000000	0.808333	-31.500000	378.500000	1023.000000	1023.000000	2046.000000
40.880001	-0.011045	-6.527628	-3.859589	-0.121803	-0.795717	-1.750520	0.000000	-10.000000	0.816667	-31.666668	368.000000	1023.000000	1023.000000	2046.000000
40.900002	-0.011927	-7.048975	-4.077445	-0.132619	-1.054950	-1.783960	0.000000	-10.000000	0.825000	-31.900002	357.500000	1023.000000	1023.000000	2046.000000
40.919998	-0.013348	-7.888497	-4.597234	-0.149331	-1.362272	-1.779659	0.000000	-10.000000	0.841667	-32.183334	346.833344	1023.000000	1023.000000	2046.000000
40.939999	-0.015422	-9.114398	-5.163148	-0.235406	-1.810797	-1.905047	0.000000	-10.000000	0.850000	-32.299999	336.166656	1023.000000	1023.000000	2046.000000
40.959999	-0.018498	-10.932288	-5.757489	-0.557627	-2.371406	-2.245767	0.000000	-10.000000	0.841667	-32.316666	325.333344	1023.000000	1023.000000	2046.000000
40.980000	-0.022670	-13.398164	-6.401772	-0.927846	-3.083205	-2.985340	0.000000	-10.000000	0.825000	-32.216667	314.500000	1023.000000	1023.000000	2046.000000
41.000000	-0.027075	-16.001495	-7.042853	-1.444745	-3.861075	-3.652823	0.000000	-10.000000	0.808333	-31.900002	303.666656	1023.000000	1023.000000	2046.000000
41.020000	-0.030576	-18.070335	-7.693817	-1.875188	-4.347017	-4.154315	0.000000	-10.000000	0.800000	-31.516668	293.000000	1023.000000	1023.000000	2046.000000
41.040001	-0.033052	-19.533703	-8.195758	-2.261425	-4.667338	-4.409183	0.000000	-10.000000	0.783333	-31.183334	282.666656	1023.000000	1023.000000	2046.000000
41.060001	-0.034948	-20.654509	-8.722696	-2.571961	-4.749655	-4.610196	0.000000	-10.000000	0.775000	-31.000000	272.166656	1023.000000	1023.000000	2046.000000
41.080002	-0.036619	-21.641867	-9.089578	-2.718004	-4.936438	-4.897847	0.000000	-10.000000	0.758333	-30.883333	261.833344	1023.000000	1023.000000	2046.000000
41.099998	-0.038135	-22.538044	-9.402518	-2.784093	-5.145434	-5.205997	0.000000	-10.000000	0.750000	-30.483334	251.500000	1023.000000	1023.000000	2046.000000
41.119999	-0.039448	-23.313946	-9.574973	-2.987473	-5.444425	-5.307075	0.000000	-10.000000	0.716667	-30.283335	241.500000	1023.000000	1023.000000	2046.000000
41.139999	-0.040507	-23.939657	-9.845450	-3.185672	-5.561420	-5.347115	0.000000	-10.000000	0.683333	-29.783335	231.500000	1023.000000	1023.000000	2046.000000
41.160000	-0.041434	-24.487398	-10.175138	-3.287341	-5.524053	-5.500866	0.000000	-10.000000	0.658333	-29.466667	221.500000	1023.000000	1023.000000	2046.000000
41.180000	-0.042360	-25.034685	-10.340996	-3.346574	-5.630404	-5.716713	0.000000	-10.000000	0.650000	-28.783333	211.500000	1023.000000	1023.000000	2046.000000
41.200001	-0.042975	-25.398506	-10.422761	-3.444755	-5.732665	-5.798326	0.000000	-10.000000	0.650000	-28.200001	201.833328	1023.000000	1023.000000	2046.000000
41.220001	-0.043262	-25.568100	-10.550611	-3.556156	-5.713594	-5.747739	0.000000	-10.000000	0.650000	-27.716667	192.500000	1023.000000	1023.000000	2046.000000
41.240002	-0.043317	-25.600260	-10.685619	-3.631725	-5.665813	-5.617102	0.000000	-10.000000	0.616667	-27.233334	183.333328	1023.000000	1023.000000	2046.000000
41.259998	-0.043591	-25.762072	-10.933125	-3.661459	-5.574389	-5.593099	0.000000	-10.000000	0.600000	-26.966667	174.166672	1023.000000	1023.000000	2046.000000
41.279999	-0.044262	-26.158865	-11.269113	-3.661415	-5.546940	-5.681397	0.000000	-10.000000	0.566667	-26.283333	165.000000	1023.000000	1023.000000	2046.000000
41.299999	-0.045408	-26.836014	-11.565549	-3.728670	-5.766569	-5.775227	0.000000	-10.000000	0.558333	-25.850000	156.333328	1023.000000	1023.000000	2046.000000
41.320000	-0.046578	-27.527443	-11.896926	-3.990517	-5.979949	-5.660050	0.000000	-10.000000	0.541667	-25.266666	147.666672	1023.000000	1023.000000	2046.000000
41.340000	-0.047848	-28.278090	-12.399981	-4.220975	-6.028813	-5.628321	0.000000	-10.000000	0.525000	-24.866667	139.333328	1023.000000	1023.000000	2046.000000
41.360001	-0.049032	-28.977785	-12.732120	-4.332307	-6.150433	-5.762925	0.000000	-10.000000	0.500000	-24.183334	131.000000	1023.000000	1023.000000	2046.000000
41.380001	-0.050113	-29.617029	-12.947411	-4.461989	-6.347724	-5.859905	0.000000	-10.000000	0.450000	-23.383333	123.000000	1023.000000	1023.000000	2046.000000
41.400002	-0.051186	-30.250774	-13.144695	-4.659179	-6.579198	-5.867702	0.000000	-10.000000	0.408333	-22.550001	115.166664	1023.000000	1023.000000	2046.000000
41.419998	-0.051989	-30.725466	-13.350780	-4.802166	-6.694666	-5.877852	0.000000	-10.000000	0.375000	-21.633333	107.500000	1023.000000	1023.000000	2046.000000
41.439999	-0.052344	-30.935034	-13.515503	-4.926136	-6.661519	-5.831875	0.000000	-10.000000	0.358333	-20.900002	100.333336	1023.000000	1023.000000	2046.000000
41.459999	-0.052607	-31.090883	-13.600972	-4.938980	-6.654981	-5.895950	0.000000	-10.000000	0.350000	-20.150002	93.333336	1023.000000	1023.000000	2046.000000
41.480000	-0.052647	-31.114231	-13.549191	-4.918078	-6.702481	-5.944481	0.000000	-10.000000	0.350000	-19.650002	86.666664	1023.000000	1023.000000	2046.000000
41.500000	-0.052647	-31.114401	-13.440238	-4.953997	-6.815362	-5.904803	0.000000	-10.000000	0.316667	-18.900002	80.000000	1023.000000	1023.000000	2046.000000
41.520000	-0.052613	-31.094553	-13.468831	-4.988357	-6.828022	-5.809342	0.000000	-10.000000	0.283333	-18.083334	73.666664	1023.000000	1023.000000	2046.000000
41.540001	-0.052535	-31.047962	-13.572041	-4.929693	-6.707138	-5.839090	0.000000	-10.000000	0.250000	-17.250000	67.500000	1023.000000	1023.000000	2046.000000
41.560001	-0.052415	-30.977495	-13.486963	-4.844386	-6.743968	-5.902178	0.000000	-10.000000	0.233333	-16.500000	61.833332	1023.000000	1023.000000	2046.000000
41.580002	-0.052220	-30.861958	-13.386111	-4.795367	-6.789433	-5.891045	0.000000	-10.000000	0.216667	-15.716667	56.333332	1023.000000	1023.000000	2046.000000
41.599998	-0.051925	-30.687651	-13.319413	-4.855834	-6.781542	-5.730860	0.000000	-10.000000	0.200000	-14.916667	51.166668	1023.000000	1023.000000	2046.000000
41.619999	-0.051501	-30.437254	-13.307280	-4.806499	-6.601795	-5.721682	0.000000	-10.000000	0.200000	-14.183333	46.166668	1023.000000	1023.000000	2046.000000
41.639999	-0.051109	-30.205223	-13.250241	-4.732841	-6.469226	-5.752914	0.000000	-10.000000	0.175000	-13.433333	41.500000	1023.000000	1023.000000	2046.000000
41.660000	-0.051011	-30.147783	-13.096892	-4.678460	-6.554177	-5.818253	0.000000	-10.000000	0.141667	-12.500000	37.166668	1023.000000	1023.000000	2046.000000
41.680000	-0.051369	-30.358952	-12.989934	-4.719572	-6.758978	-5.890466	0.000000	-10.000000	0.108333	-11.433333	33.000000	1023.000000	1023.000000	2046.000000
41.700001	-0.051841	-30.637922	-13.069829	-4.870036	-6.790329	-5.907728	0.000000	-10.000000	0.100000	-10.533334	29.166666	1023.000000	1023.000000	2046.000000
41.720001	-0.052521	-31.039993	-13.171247	-4.952391	-6.768254	-6.148101	0.000000	-10.000000	0.100000	-9.866667	25.500000	1023.000000	1023.000000	2046.000000
41.740002	-0.052395	-30.965164	-13.132109	-4.891835	-6.776435	-6.164786	0.000000	-10.000000	0.100000	-9.616667	22.166666	1023.000000	1023.000000	2046.000000
41.759998	-0.052191	-30.844725	-13.119686	-4.808895	-6.762421	-6.153723	0.000000	-10.000000	0.100000	-9.616667	18.833334	1023.000000	1023.000000	2046.000000
41.779999	-0.052187	-30.842745	-13.352708	-4.713557	-6.743547	-6.032933	0.000000	-10.000000	0.100000	-9.600000	15.666667	1023.000000	1023.000000	2046.000000
41.799999	-0.052826	-31.220312	-13.591528	-4.629855	-6.906685	-6.092245	0.000000	-10.000000	0.091667	-9.066667	12.500000	1023.000000	1023.000000	2046.000000
41.820000	-0.054292	-32.086582	-13.673210	-4.680283	-7.348452	-6.384639	0.000000	-10.000000	0.075000	-8.083334	9.500000	1023.000000	1023.000000	2046.000000
41.840000	-0.056825	-33.583679	-13.883575	-5.001358	-7.926822	-6.771925	0.000000	-10.000000	0.058333	-6.583333	6.833333	1023.000000	1023.000000	2046.000000
41.860001	-0.059710	-35.288395	-14.309492	-5.465314	-8.354139	-7.159448	0.000000	-10.000000	0.050000	-4.600000	4.500000	1023.000000	1023.000000	2046.000000
41.880001	-0.062022	-36.654984	-14.797203	-5.719845	-8.543302	-7.594634	0.000000	-10.000000	0.050000	-3.233333	3.000000	1023.000000	1023.000000	2046.000000
41.900002	-0.063414	-37.477398	-15.029659	-5.888961	-8.667810	-7.890969	0.000000	-10.000000	0.050000	-2.766667	2.000000	1023.000000	1023.000000	2046.000000
41.919998	-0.064315	-38.010292	-15.113596	-6.016337	-8.850806	-8.029554	0.000000	-10.000000	0.050000	-3.383333	1.166667	1023.000000	1023.000000	2046.000000
41.939999	-0.064791	-38.291611	-15.308150	-6.189319	-8.773129	-8.021012	0.000000	-10.000000	0.041667	-3.316667	0.500000	1023.000000	1023.000000	2046.000000
41.959999	-0.065046	-38.441971	-15.446339	-6.222406	-8.662333	-8.110890	0.000000	-10.000000	0.025000	-1.200000	0.000000	1023.000000	1023.000000	2046.000000
41.980000	-0.064934	-38.375786	-15.358825	-6.170472	-8.635747	-8.210743	0.000000	-10.000000	-0.016667	2.066667	0.000000	1023.000000	1023.000000	2046.000000
42.000000	-0.064314	-38.009472	-15.186287	-6.113070	-8.558777	-8.151337	0.000000	-10.000000	-0.066667	6.633334	0.000000	1023.000000	1023.000000	2046.000000
42.020000	-0.063454	-37.501129	-15.101838	-6.128009	-8.265534	-8.005747	0.000000	-10.000000	-0.116667	10.600000	0.000000	1023.000000	1023.000000	2046.000000
42.040001	-0.062542	-36.962414	-14.870368	-5.999165	-8.052168	-8.040712	0.000000	-10.000000	-0.166667	14.316667	0.000000	1023.000000	1023.000000	2046.000000
42.060001	-0.061237	-36.191013	-14.549927	-5.921155	-7.820609	-7.899322	0.000000	-10.000000	-0.191667	16.700001	0.000000	1023.000000	1023.000000	2046.000000
42.080002	-0.059698	-35.281239	-14.242007	-5.843281	-7.543536	-7.652413	0.000000	-10.000000	-0.216667	18.183334	4.000000	1023.000000	1023.000000	2046.000000
42.099998	-0.057806	-34.163265	-13.998428	-5.713950	-7.099682	-7.351205	0.000000	-10.000000	-0.216667	19.216667	12.666667	1023.000000	1023.000000	2046.000000
42.119999	-0.056104	-33.157425	-13.746202	-5.475916	-6.714636	-7.220668	0.000000	-10.000000	-0.233333	20.183334	23.500000	1023.000000	1023.000000	2046.000000
42.139999	-0.054843	-32.412128	-13.490614	-5.307193	-6.533774	-7.080547	0.000000	-10.000000	-0.241667	21.050001	32.666668	1023.000000	1023.000000	2046.000000
42.160000	-0.053844	-31.821722	-13.423561	-5.269495	-6.327701	-6.800964	0.000000	-10.000000	-0.258333	21.633333	39.500000	1023.000000	1023.000000	2046.000000
42.180000	-0.053054	-31.354797	-13.479359	-5.248326	-6.041702	-6.585411	0.000000	-10.000000	-0.275000	22.183334	46.666668	1023.000000	1023.000000	2046.000000
42.200001	-0.052384	-30.958965	-13.360651	-5.156944	-5.922089	-6.519282	0.000000	-10.000000	-0.291667	22.483334	53.833332	1023.000000	1023.000000	2046.000000
42.220001	-0.051718	-30.565239	-13.131576	-5.135014	-5.928715	-6.369934	0.000000	-10.000000	-0.325000	23.300001	61.333332	1023.000000	1023.000000	2046.000000
42.240002	-0.050929	-30.098854	-12.998614	-5.181305	-5.754660	-6.164275	0.000000	-10.000000	-0.375000	24.233334	69.000000	1023.000000	1023.000000	2046.000000
42.259998	-0.050033	-29.569796	-12.828947	-5.073453	-5.566190	-6.101205	0.000000	-10.000000	-0.433333	25.533333	77.000000	1023.000000	1023.000000	2046.000000
42.279999	-0.048897	-28.898233	-12.434914	-4.980374	-5.528256	-5.954690	0.000000	-10.000000	-0.466667	26.316666	82.333336	1023.000000	1023.000000	2046.000000
42.299999	-0.047356	-27.987686	-12.084517	-4.966390	-5.291870	-5.644910	0.000000	-10.000000	-0.483333	27.366667	91.000000	1023.000000	1023.000000	2046.000000
42.320000	-0.045622	-26.962820	-11.719418	-4.791970	-4.953172	-5.498261	0.000000	-10.000000	-0.491667	28.100000	100.166664	1023.000000	1023.000000	2046.000000
42.340000	-0.043567	-25.748159	-11.153522	-4.506864	-4.723854	-5.363921	0.000000	-10.000000	-0.500000	28.733334	112.500000	1023.000000	1023.000000	2046.000000
42.360001	-0.041391	-24.462097	-10.594785	-4.336310	-4.511965	-5.019038	0.000000	-10.000000	-0.508333	28.850000	122.000000	1023.000000	1023.000000	2046.000000
42.380001	-0.038994	-23.045502	-10.232843	-4.045821	-4.002680	-4.764157	0.000000	-10.000000	-0.525000	28.883333	131.666672	1023.000000	1023.000000	2046.000000
42.400002	-0.036717	-21.699564	-9.717737	-3.674511	-3.677501	-4.629815	0.000000	-10.000000	-0.516667	29.383333	141.333328	1023.000000	1023.000000	2046.000000
42.419998	-0.034437	-20.352070	-9.150273	-3.424360	-3.463833	-4.313604	0.000000	-10.000000	-0.516667	29.600000	151.000000	1023.000000	1023.000000	2046.000000
42.439999	-0.032225	-19.044928	-8.733844	-3.194890	-3.085423	-4.030770	0.000000	-10.000000	-0.516667	29.816668	160.666672	1023.000000	1023.000000	2046.000000
42.459999	-0.029978	-17.717201	-8.179433	-2.837286	-2.778052	-3.922431	0.000000	-10.000000	-0.558333	29.783335	170.500000	1023.000000	1023.000000	2046.000000
42.480000	-0.027805	-16.432491	-7.588095	-2.530546	-2.568467	-3.745384	0.000000	-10.000000	-0.583333	29.916668	180.500000	1023.000000	1023.000000	2046.000000
42.500000	-0.026004	-15.368162	-7.180708	-2.373598	-2.344985	-3.468871	0.000000	-10.000000	-0.600000	30.383333	190.500000	1023.000000	1023.000000	2046.000000
42.520000	-0.024412	-14.427334	-6.857665	-2.246021	-2.023070	-3.300578	0.000000	-10.000000	-0.600000	30.800001	200.500000	1023.000000	1023.000000	2046.000000
42.540001	-0.022977	-13.579587	-6.403172	-2.035387	-1.799119	-3.341910	0.000000	-10.000000	-0.591667	31.100000	210.833328	1023.000000	1023.000000	2046.000000
42.560001	-0.021504	-12.708857	-5.870644	-1.905307	-1.621158	-3.311747	0.000000	-10.000000	-0.583333	31.250000	221.166672	1023.000000	1023.000000	2046.000000
42.580002	-0.019533	-11.544079	-5.353558	-1.692968	-1.372005	-3.125548	0.000000	-10.000000	-0.566667	30.983334	231.666672	1023.000000	1023.000000	2046.000000
42.599998	-0.017340	-10.247941	-4.977676	-1.400322	-1.049832	-2.820112	0.000000	-10.000000	-0.550000	30.416666	242.000000	1023.000000	1023.000000	2046.000000
42.619999	-0.015734	-9.298682	-4.780276	-0.996068	-0.798076	-2.724262	0.000000	-10.000000	-0.550000	29.966667	252.333328	1023.000000	1023.000000	2046.000000
42.639999	-0.014919	-8.816961	-4.507028	-0.737830	-0.863282	-2.708822	0.000000	-10.000000	-0.575000	30.066668	262.500000	1023.000000	1023.000000	2046.000000
42.660000	-0.014852	-8.777338	-4.411831	-0.802449	-0.998613	-2.564444	0.000000	-10.000000	-0.591667	30.750000	272.500000	1023.000000	1023.000000	2046.000000
42.680000	-0.016437	-9.714069	-4.741062	-0.977738	-1.169906	-2.825363	0.000000	-10.000000	-0.591667	30.916668	282.666656	1023.000000	1023.000000	2046.000000
42.700001	-0.018639	-11.015529	-4.889466	-1.211196	-1.594769	-3.320097	0.000000	-10.000000	-0.550000	30.833334	293.000000	1023.000000	1023.000000	2046.000000
42.720001	-0.019984	-11.810249	-5.058070	-1.490029	-1.757274	-3.504876	0.000000	-10.000000	-0.541667	29.933334	303.333344	1023.000000	1023.000000	2046.000000
42.740002	-0.020149	-11.908156	-5.163753	-1.604634	-1.583525	-3.556244	0.000000	-10.000000	-0.533333	29.583334	313.500000	1023.000000	1023.000000	2046.000000
42.759998	-0.019749	-11.671560	-4.912497	-1.514976	-1.572580	-3.671508	0.000000	-10.000000	-0.558333	29.183334	323.333344	1023.000000	1023.000000	2046.000000
42.779999	-0.019100	-11.287885	-4.765429	-1.498897	-1.473941	-3.549618	0.000000	-10.000000	-0.566667	29.816668	333.000000	1023.000000	1023.000000	2046.000000
42.799999	-0.018146	-10.724449	-4.618583	-1.401498	-1.212796	-3.491573	0.000000	-10.000000	-0.575000	29.966667	342.666656	1023.000000	1023.000000	2046.000000
42.820000	-0.017102	-10.107018	-4.250493	-1.259181	-1.109666	-3.487679	0.000000	-10.000000	-0.583333	30.283333	352.500000	1023.000000	1023.000000	2046.000000
42.840000	-0.015905	-9.399810	-3.969784	-1.203859	-0.934006	-3.292161	0.000000	-10.000000	-0.591667	30.333334	362.500000	1023.000000	1023.000000	2046.000000
42.860001	-0.014488	-8.562605	-3.708194	-1.134633	-0.594855	-3.124923	0.000000	-10.000000	-0.600000	30.716667	372.833344	1023.000000	1023.000000	2046.000000
42.880001	-0.012962	-7.660747	-3.250269	-0.925760	-0.394060	-3.090657	0.000000	-10.000000	-0.600000	31.000000	383.166656	1023.000000	1023.000000	2046.000000
42.900002	-0.011099	-6.559690	-2.743689	-0.831405	-0.160463	-2.824132	0.000000	-10.000000	-0.600000	31.000000	393.500000	1023.000000	1023.000000	2046.000000
42.919998	-0.009216	-5.446677	-2.405719	-0.711845	0.209702	-2.538816	0.000000	-10.000000	-0.575000	30.750000	403.833344	1023.000000	1023.000000	2046.000000
42.939999	-0.007149	-4.224777	-2.069557	-0.440730	0.642176	-2.356665	0.000000	-10.000000	-0.541667	30.350000	414.166656	1023.000000	1023.000000	2046.000000
42.959999	-0.005130	-3.032009	-1.595001	-0.170902	0.929433	-2.195538	0.000000	-10.000000	-0.508333	30.033333	421.166656	1023.000000	1023.000000	2046.000000
42.980000	-0.003445	-2.035930	-1.259262	-0.019001	1.130441	-1.888109	0.000000	-10.000000	-0.475000	29.133333	431.166656	1023.000000	1023.000000	2046.000000
43.000000	-0.002265	-1.338565	-1.283375	0.053525	1.478252	-1.586966	0.000000	-10.000000	-0.450000	28.100000	440.833344	1023.000000	1023.000000	2046.000000
43.020000	-0.001284	-0.758753	-1.242360	0.155635	1.745334	-1.417362	0.000000	-10.000000	-0.416667	26.883333	453.500000	1023.000000	1023.000000	2046.000000
43.040001	-0.000538	-0.318226	-1.009028	0.236053	1.695255	-1.240506	0.000000	-10.000000	-0.408333	26.350000	462.500000	1023.000000	1023.000000	2046.000000
43.060001	0.000311	0.184019	-0.892197	0.190601	1.851082	-0.965467	0.000000	-10.000000	-0.400000	26.400000	471.333344	1023.000000	1023.000000	2046.000000
43.080002	0.001136	0.671404	-0.776009	0.318212	2.058979	-0.929778	0.000000	-10.000000	-0.400000	26.483334	480.166656	1023.000000	1023.000000	2046.000000
43.099998	0.002109	1.246359	-0.354367	0.396372	2.010394	-0.806040	0.000000	-10.000000	-0.416667	26.850000	489.000000	1023.000000	1023.000000	2046.000000
43.119999	0.003437	2.031033	0.010961	0.413015	2.094290	-0.487232	0.000000	-10.000000	-0.450000	27.083334	498.000000	1023.000000	1023.000000	2046.000000
43.139999	0.005045	2.981713	0.371248	0.579357	2.347090	-0.315982	0.000000	-10.000000	-0.458333	27.333334	507.000000	1023.000000	1023.000000	2046.000000
43.160000	0.007095	4.193399	0.832462	0.866039	2.676165	-0.181267	0.000000	-10.000000	-0.450000	27.333334	516.166687	1023.000000	1023.000000	2046.000000
43.180000	0.009452	5.585906	1.484851	1.192483	2.947777	-0.039204	0.000000	-10.000000	-0.433333	27.433334	525.333313	1023.000000	1023.000000	2046.000000
43.200001	0.012029	7.109157	2.132123	1.466895	3.246761	0.263378	0.000000	-10.000000	-0.433333	27.416666	534.500000	1023.000000	1023.000000	2046.000000
43.220001	0.014719	8.698942	2.714523	1.781436	3.647102	0.555882	0.000000	-10.000000	-0.433333	27.400000	540.500000	1023.000000	1023.000000	2046.000000
43.240002	0.017035	10.067400	3.196552	2.135721	4.060079	0.675047	0.000000	-10.000000	-0.391667	26.666666	549.500000	1023.000000	1023.000000	2046.000000
43.259998	0.018988	11.221736	3.792354	2.382580	4.280886	0.765916	0.000000	-10.000000	-0.341667	25.466667	558.500000	1023.000000	1023.000000	2046.000000
43.279999	0.020648	12.202793	4.211804	2.597846	4.407106	0.986037	0.000000	-10.000000	-0.250000	23.750000	570.333313	1023.000000	1023.000000	2046.000000
43.299999	0.021565	12.744687	4.333880	2.811801	4.352850	1.246155	0.000000	-10.000000	-0.175000	21.083334	578.666687	1023.000000	1023.000000	2046.000000
43.320000	0.021464	12.685071	4.178950	2.988096	4.354762	1.163264	0.000000	-10.000000	-0.091667	17.666668	586.333313	1023.000000	1023.000000	2046.000000
43.340000	0.020644	12.200825	4.080721	3.005453	4.165707	0.948944	0.000000	-10.000000	-0.041667	13.550000	592.666687	1023.000000	1023.000000	2046.000000
43.360001	0.019507	11.528417	3.955783	2.812818	3.979268	0.780548	0.000000	-10.000000	0.016667	8.916667	597.833313	1023.000000	1023.000000	2046.000000
43.380001	0.017370	10.265706	3.584083	2.442039	3.664109	0.575475	0.000000	-10.000000	0.058333	2.900000	601.333313	1023.000000	1023.000000	2046.000000
43.400002	0.014494	8.566154	3.013539	2.052322	3.319530	0.180763	0.000000	-10.000000	0.100000	-3.516667	603.333313	1023.000000	1023.000000	2046.000000
43.419998	0.011593	6.851688	2.430620	1.723430	2.953416	-0.255778	0.000000	-10.000000	0.166667	-10.100000	604.000000	1023.000000	1023.000000	2046.000000
43.439999	0.009230	5.455037	1.930705	1.466113	2.684835	-0.626617	0.000000	-10.000000	0.233333	-14.666667	604.000000	1023.000000	1023.000000	2046.000000
43.459999	0.007447	4.401371	1.585617	1.252374	2.435118	-0.871737	0.000000	-10.000000	0.291667	-17.766666	604.000000	1023.000000	1023.000000	2046.000000
43.480000	0.006028	3.562317	1.377066	1.035235	2.142559	-0.992543	0.000000	-10.000000	0.325000	-19.000000	596.500000	1023.000000	1023.000000	2046.000000
43.500000	0.004639	2.741720	1.107236	0.835340	1.907463	-1.108318	0.000000	-10.000000	0.366667	-20.000000	586.833313	1023.000000	1023.000000	2046.000000
43.520000	0.003359	1.985150	0.764372	0.679289	1.764971	-1.223482	0.000000	-10.000000	0.408333	-21.266666	574.833313	1023.000000	1023.000000	2046.000000
43.540001	0.002204	1.302434	0.400933	0.563184	1.731272	-1.392955	0.000000	-10.000000	0.441667	-22.666668	567.666687	1023.000000	1023.000000	2046.000000
43.560001	0.001166	0.689154	0.098476	0.489504	1.680105	-1.578931	0.000000	-10.000000	0.458333	-23.466667	562.666687	1023.000000	1023.000000	2046.000000
43.580002	0.000101	0.059920	-0.087893	0.448399	1.479853	-1.780438	0.000000	-10.000000	0.508333	-24.850000	554.666687	1023.000000	1023.000000	2046.000000
43.599998	-0.000619	-0.365921	-0.251350	0.327419	1.388900	-1.830891	0.000000	-10.000000	0.575000	-26.300001	546.333313	1023.000000	1023.000000	2046.000000
43.619999	-0.001247	-0.737088	-0.427609	0.205760	1.276655	-1.791893	0.000000	-10.000000	0.650000	-28.183334	534.833313	1023.000000	1023.000000	2046.000000
43.639999	-0.001749	-1.033405	-0.716695	0.131675	1.258670	-1.707055	0.000000	-10.000000	0.691667	-29.066668	528.666687	1023.000000	1023.000000	2046.000000
43.660000	-0.002193	-1.296327	-0.962118	0.143489	1.220603	-1.698301	0.000000	-10.000000	0.733333	-30.000000	518.833313	1023.000000	1023.000000	2046.000000
43.680000	-0.002926	-1.729107	-1.380685	0.121411	1.201911	-1.671744	0.000000	-10.000000	0.766667	-30.666666	508.833344	1023.000000	1023.000000	2046.000000
43.700001	-0.004138	-2.445560	-1.879656	0.114218	1.078148	-1.758270	0.000000	-10.000000	0.808333	-31.550001	495.166656	1023.000000	1023.000000	2046.000000
43.720001	-0.005694	-3.365355	-2.388963	0.021782	0.863527	-1.861701	0.000000	-10.000000	0.816667	-31.933334	488.166656	1023.000000	1023.000000	2046.000000
43.740002	-0.007471	-4.415193	-2.815859	-0.172440	0.492686	-1.919581	0.000000	-10.000000	0.833333	-32.533333	481.000000	1023.000000	1023.000000	2046.000000
43.759998	-0.009071	-5.361183	-3.207714	-0.390567	0.151988	-1.914889	0.000000	-10.000000	0.841667	-33.066666	470.166656	1023.000000	1023.000000	2046.000000
43.779999	-0.010693	-6.319627	-3.594573	-0.628202	-0.203438	-1.893415	0.000000	-10.000000	0.866667	-33.633335	455.500000	1023.000000	1023.000000	2046.000000
43.799999	-0.012304	-7.271410	-4.074523	-0.773202	-0.427116	-1.996569	0.000000	-10.000000	0.891667	-33.966667	440.500000	1023.000000	1023.000000	2046.000000
43.820000	-0.013643	-8.062788	-4.401648	-0.794161	-0.692894	-2.174085	0.000000	-10.000000	0.916667	-34.150002	429.166656	1023.000000	1023.000000	2046.000000
43.840000	-0.014628	-8.644979	-4.608232	-0.861548	-0.959037	-2.216162	0.000000	-10.000000	0.941667	-34.383331	417.666656	1023.000000	1023.000000	2046.000000
43.860001	-0.015492	-9.155481	-4.756496	-0.935962	-1.249318	-2.213705	0.000000	-10.000000	0.958333	-34.516666	406.333344	1023.000000	1023.000000	2046.000000
43.880001	-0.016059	-9.490830	-4.939119	-1.006750	-1.412895	-2.132065	0.000000	-10.000000	0.983333	-34.783333	394.666656	1023.000000	1023.000000	2046.000000
43.900002	-0.016497	-9.749794	-5.144668	-0.991888	-1.494073	-2.119165	0.000000	-10.000000	0.991667	-34.966667	387.000000	1023.000000	1023.000000	2046.000000
43.919998	-0.017080	-10.094144	-5.337590	-0.880408	-1.624644	-2.251502	0.000000	-10.000000	0.983333	-34.950001	375.333344	1023.000000	1023.000000	2046.000000
43.939999	-0.017544	-10.368518	-5.361711	-0.882142	-1.868262	-2.256403	0.000000	-10.000000	0.958333	-34.633335	363.833344	1023.000000	1023.000000	2046.000000
43.959999	-0.018172	-10.739446	-5.508186	-0.907928	-2.079990	-2.243341	0.000000	-10.000000	0.933333	-34.316669	352.333344	1023.000000	1023.000000	2046.000000
43.980000	-0.018723	-11.065413	-5.748102	-0.922335	-2.139292	-2.255684	0.000000	-10.000000	0.933333	-33.933334	344.666656	1023.000000	1023.000000	2046.000000
44.000000	-0.019485	-11.515876	-6.009851	-0.884941	-2.238563	-2.382521	0.000000	-10.000000	0.941667	-33.716667	337.166656	1023.000000	1023.000000	2046.000000
44.020000	-0.020147	-11.906662	-6.160180	-0.881316	-2.398864	-2.466303	0.000000	-10.000000	0.916667	-33.299999	322.166656	1023.000000	1023.000000	2046.000000
44.040001	-0.020821	-12.305436	-6.254548	-0.915732	-2.619856	-2.515300	0.000000	-10.000000	0.883333	-32.900002	307.333344	1023.000000	1023.000000	2046.000000
44.060001	-0.021369	-12.629139	-6.384619	-1.002285	-2.764223	-2.478012	0.000000	-10.000000	0.850000	-32.500000	296.166656	1023.000000	1023.000000	2046.000000
44.080002	-0.021869	-12.924860	-6.544756	-1.065508	-2.772621	-2.541975	0.000000	-10.000000	0.833333	-32.349998	288.833344	1023.000000	1023.000000	2046.000000
44.099998	-0.022349	-13.208523	-6.688368	-1.067924	-2.747203	-2.705028	0.000000	-10.000000	0.816667	-32.166668	281.666656	1023.000000	1023.000000	2046.000000
44.119999	-0.023328	-13.786841	-6.789495	-1.104378	-2.985909	-2.907060	0.000000	-10.000000	0.783333	-31.550001	271.000000	1023.000000	1023.000000	2046.000000
44.139999	-0.024806	-14.660538	-6.937407	-1.222049	-3.347864	-3.153218	0.000000	-10.000000	0.758333	-30.700001	260.666656	1023.000000	1023.000000	2046.000000
44.160000	-0.026585	-15.711581	-7.208566	-1.492020	-3.687786	-3.323209	0.000000	-10.000000	0.716667	-29.950001	250.500000	1023.000000	1023.000000	2046.000000
44.180000	-0.027926	-16.504221	-7.522003	-1.729351	-3.803118	-3.449750	0.000000	-10.000000	0.691667	-29.450001	237.166672	1023.000000	1023.000000	2046.000000
44.200001	-0.028759	-16.996517	-7.654147	-1.869308	-3.985930	-3.487133	0.000000	-10.000000	0.683333	-29.216667	223.833328	1023.000000	1023.000000	2046.000000
44.220001	-0.029326	-17.331959	-7.999841	-1.762444	-3.932344	-3.637330	0.000000	-10.000000	0.675000	-28.883333	210.833328	1023.000000	1023.000000	2046.000000
44.240002	-0.030082	-17.778172	-8.329291	-1.690491	-4.103971	-3.654419	0.000000	-10.000000	0.666667	-28.733334	204.500000	1023.000000	1023.000000	2046.000000
44.259998	-0.031512	-18.623775	-8.638555	-1.659763	-4.488029	-3.837429	0.000000	-10.000000	0.641667	-28.299999	198.166672	1023.000000	1023.000000	2046.000000
44.279999	-0.034041	-20.118523	-8.994906	-1.852790	-5.006618	-4.264209	0.000000	-10.000000	0.591667	-27.450001	188.666672	1023.000000	1023.000000	2046.000000
44.299999	-0.037933	-22.418285	-9.555982	-2.313819	-5.687408	-4.861076	0.000000	-10.000000	0.541667	-26.600000	179.166672	1023.000000	1023.000000	2046.000000
44.320000	-0.041792	-24.699335	-10.118709	-2.848543	-6.330924	-5.401160	0.000000	-10.000000	0.500000	-25.483334	170.166672	1023.000000	1023.000000	2046.000000
44.340000	-0.044487	-26.291811	-10.616813	-3.295936	-6.651619	-5.727442	0.000000	-10.000000	0.491667	-24.700001	161.833328	1023.000000	1023.000000	2046.000000
44.360001	-0.046307	-27.367691	-11.072772	-3.617808	-6.741568	-5.935544	0.000000	-10.000000	0.483333	-23.916668	153.500000	1023.000000	1023.000000	2046.000000
44.380001	-0.047835	-28.270714	-11.452523	-3.800806	-6.815326	-6.202058	0.000000	-10.000000	0.475000	-23.566668	145.333328	1023.000000	1023.000000	2046.000000
44.400002	-0.049036	-28.980555	-11.731227	-3.935639	-6.927130	-6.386558	0.000000	-10.000000	0.450000	-23.300001	137.666672	1023.000000	1023.000000	2046.000000
44.419998	-0.050004	-29.552559	-12.049943	-4.021455	-6.926097	-6.555063	0.000000	-10.000000	0.425000	-22.616667	127.333336	1023.000000	1023.000000	2046.000000
44.439999	-0.050868	-30.062712	-12.231903	-4.119956	-7.006546	-6.704307	0.000000	-10.000000	0.400000	-21.966667	119.666664	1023.000000	1023.000000	2046.000000
44.459999	-0.051423	-30.390955	-12.220231	-4.207043	-7.167510	-6.796171	0.000000	-10.000000	0.383333	-21.383335	114.666664	1023.000000	1023.000000	2046.000000
44.480000	-0.051835	-30.634739	-12.264925	-4.342161	-7.261242	-6.766411	0.000000	-10.000000	0.358333	-20.683334	107.833336	1023.000000	1023.000000	2046.000000
44.500000	-0.052122	-30.804106	-12.380245	-4.446596	-7.192189	-6.785076	0.000000	-10.000000	0.333333	-19.983334	101.000000	1023.000000	1023.000000	2046.000000
44.520000	-0.052013	-30.739542	-12.419924	-4.497467	-7.097832	-6.724320	0.000000	-10.000000	0.316667	-19.316668	94.166664	1023.000000	1023.000000	2046.000000
44.540001	-0.051671	-30.537420	-12.455207	-4.445911	-6.945126	-6.691178	0.000000	-10.000000	0.291667	-19.050001	89.833336	1023.000000	1023.000000	2046.000000
44.560001	-0.051639	-30.518759	-12.506972	-4.344625	-6.899271	-6.767891	0.000000	-10.000000	0.266667	-18.600000	83.500000	1023.000000	1023.000000	2046.000000
44.580002	-0.051800	-30.613968	-12.617367	-4.433266	-6.936263	-6.627072	0.000000	-10.000000	0.250000	-18.116667	77.500000	1023.000000	1023.000000	2046.000000
44.599998	-0.052450	-30.998209	-13.081197	-4.539649	-6.788664	-6.588699	0.000000	-10.000000	0.250000	-17.483334	71.500000	1023.000000	1023.000000	2046.000000
44.619999	-0.053441	-31.583578	-13.363258	-4.612798	-6.914198	-6.693324	0.000000	-10.000000	0.250000	-16.933334	65.500000	1023.000000	1023.000000	2046.000000
44.639999	-0.054401	-32.151066	-13.616730	-4.826215	-7.113532	-6.594589	0.000000	-10.000000	0.250000	-16.550001	59.833332	1023.000000	1023.000000	2046.000000
44.660000	-0.055268	-32.663479	-13.901609	-5.037121	-7.234312	-6.490434	0.000000	-10.000000	0.250000	-16.183334	54.166668	1023.000000	1023.000000	2046.000000
44.680000	-0.056250	-33.243912	-14.157057	-5.158704	-7.329309	-6.598842	0.000000	-10.000000	0.233333	-15.733334	48.833332	1023.000000	1023.000000	2046.000000
44.700001	-0.057128	-33.762383	-14.368947	-5.205751	-7.426323	-6.761362	0.000000	-10.000000	0.216667	-14.800000	43.500000	1023.000000	1023.000000	2046.000000
44.720001	-0.057789	-34.153118	-14.447471	-5.304255	-7.595841	-6.805553	0.000000	-10.000000	0.183333	-14.016667	38.666668	1023.000000	1023.000000	2046.000000
44.740002	-0.058083	-34.327194	-14.451983	-5.433973	-7.718136	-6.723104	0.000000	-10.000000	0.150000	-12.933333	33.833332	1023.000000	1023.000000	2046.000000
44.759998	-0.057991	-34.272797	-14.488050	-5.536731	-7.652915	-6.595101	0.000000	-10.000000	0.125000	-12.183333	29.333334	1023.000000	1023.000000	2046.000000
44.779999	-0.057797	-34.158096	-14.446555	-5.554305	-7.610117	-6.547122	0.000000	-10.000000	0.108333	-11.516667	25.333334	1023.000000	1023.000000	2046.000000
44.799999	-0.057502	-33.983593	-14.437107	-5.476410	-7.506681	-6.563395	0.000000	-10.000000	0.108333	-11.166667	21.666666	1023.000000	1023.000000	2046.000000
44.820000	-0.057149	-33.775337	-14.371518	-5.403889	-7.459105	-6.540827	0.000000	-10.000000	0.100000	-10.833334	18.000000	1023.000000	1023.000000	2046.000000
44.840000	-0.056744	-33.535645	-14.234320	-5.305242	-7.476328	-6.519755	0.000000	-10.000000	0.100000	-10.333334	14.333333	1023.000000	1023.000000	2046.000000
44.860001	-0.056289	-33.266609	-14.046421	-5.270769	-7.495439	-6.453981	0.000000	-10.000000	0.091667	-9.766667	10.833333	1023.000000	1023.000000	2046.000000
44.880001	-0.055848	-33.006218	-13.963099	-5.195171	-7.484630	-6.363318	0.000000	-10.000000	0.091667	-9.083334	7.666667	1023.000000	1023.000000	2046.000000
44.900002	-0.055430	-32.759380	-13.854950	-5.170801	-7.453024	-6.280606	0.000000	-10.000000	0.083333	-8.550000	4.500000	1023.000000	1023.000000	2046.000000
44.919998	-0.054886	-32.437874	-13.777449	-5.069210	-7.331835	-6.259379	0.000000	-10.000000	0.075000	-8.033334	1.833333	1023.000000	1023.000000	2046.000000
44.939999	-0.054318	-32.101707	-13.630861	-4.986573	-7.227473	-6.256798	0.000000	-10.000000	0.058333	-7.583333	-0.500000	1023.000000	1023.000000	2046.000000
44.959999	-0.053766	-31.775747	-13.541336	-4.877998	-7.100172	-6.256242	0.000000	-10.000000	0.050000	-6.966667	-2.666667	1023.000000	1023.000000	2046.000000
44.980000	-0.053686	-31.728577	-13.443988	-4.837497	-7.143091	-6.304000	0.000000	-10.000000	0.050000	-6.250000	-5.000000	1023.000000	1023.000000	2046.000000
45.000000	-0.053892	-31.849882	-13.417821	-4.804557	-7.178324	-6.449181	0.000000	-10.000000	0.050000	-5.500000	-7.166667	1023.000000	1023.000000	2046.000000
45.020000	-0.054432	-32.169033	-13.439263	-4.877669	-7.239711	-6.612389	0.000000	-10.000000	0.050000	-4.950000	-9.000000	1023.000000	1023.000000	2046.000000
45.040001	-0.054577	-32.255192	-13.450503	-4.936687	-7.203895	-6.664108	0.000000	-10.000000	0.041667	-4.683333	-10.500000	1023.000000	1023.000000	2046.000000
45.060001	-0.054247	-32.060040	-13.389380	-4.850434	-7.178887	-6.641339	0.000000	-10.000000	0.041667	-4.983334	-12.000000	1023.000000	1023.000000	2046.000000
45.080002	-0.053975	-31.899410	-13.486886	-4.688745	-7.139775	-6.584003	0.000000	-10.000000	0.041667	-5.550000	-13.666667	1023.000000	1023.000000	2046.000000
45.099998	-0.054007	-31.917845	-13.555585	-4.560091	-7.328672	-6.473497	0.000000	-10.000000	0.050000	-6.066667	-15.500000	1023.000000	1023.000000	2046.000000
45.119999	-0.054898	-32.444565	-13.615021	-4.625307	-7.689715	-6.514523	0.000000	-10.000000	0.041667	-5.900000	-17.500000	1023.000000	1023.000000	2046.000000
45.139999	-0.056855	-33.601536	-13.813951	-4.855471	-8.123321	-6.808795	0.000000	-10.000000	0.041667	-5.116667	-19.500000	1023.000000	1023.000000	2046.000000
45.160000	-0.059696	-35.280388	-14.238190	-5.217562	-8.559752	-7.264882	0.000000	-10.000000	0.033333	-3.800000	-21.333334	1023.000000	1023.000000	2046.000000
45.180000	-0.062168	-36.741089	-14.695328	-5.554068	-8.837453	-7.654242	0.000000	-10.000000	0.033333	-1.700000	-22.500000	1023.000000	1023.000000	2046.000000
45.200001	-0.063889	-37.758564	-15.093078	-5.703403	-8.918499	-8.043582	0.000000	-10.000000	0.033333	-0.350000	-23.000000	1023.000000	1023.000000	2046.000000
45.220001	-0.064873	-38.339817	-15.342181	-5.865021	-8.922512	-8.210102	0.000000	-10.000000	0.041667	-0.350000	-23.000000	1023.000000	1023.000000	2046.000000
45.240002	-0.065641	-38.793556	-15.489535	-5.986263	-8.987206	-8.330553	0.000000	-10.000000	0.050000	-1.766667	-23.333334	1023.000000	1023.000000	2046.000000
45.259998	-0.066172	-39.107437	-15.535782	-6.017521	-9.083711	-8.470422	0.000000	-10.000000	0.050000	-3.116667	-24.000000	1023.000000	1023.000000	2046.000000
45.279999	-0.066511	-39.307934	-15.542200	-6.085986	-9.157751	-8.521996	0.000000	-10.000000	0.050000	-3.583333	-25.166666	1023.000000	1023.000000	2046.000000
45.299999	-0.066482	-39.291084	-15.503777	-6.123789	-9.162325	-8.501195	0.000000	-10.000000	0.033333	-2.500000	-26.166666	1023.000000	1023.000000	2046.000000
45.320000	-0.065966	-38.986111	-15.386669	-6.151362	-9.043962	-8.404116	0.000000	-10.000000	0.008333	0.016667	-26.833334	1023.000000	1023.000000	2046.000000
45.340000	-0.065246	-38.560150	-15.242747	-6.116211	-8.839155	-8.362037	0.000000	-10.000000	-0.016667	3.566667	-27.000000	1023.000000	1023.000000	2046.000000
45.360001	-0.064230	-37.959862	-15.069879	-6.056729	-8.545983	-8.287270	0.000000	-10.000000	-0.050000	7.316667	-27.000000	1023.000000	1023.000000	2046.000000
45.380001	-0.062860	-37.150043	-14.801741	-5.897457	-8.234460	-8.216386	0.000000	-10.000000	-0.091667	10.750000	-27.000000	1023.000000	1023.000000	2046.000000
45.400002	-0.061201	-36.169727	-14.487574	-5.702040	-7.922512	-8.057601	0.000000	-10.000000	-0.133333	13.516667	-27.000000	1023.000000	1023.000000	2046.000000
45.419998	-0.059592	-35.219162	-14.151810	-5.543422	-7.678722	-7.845207	0.000000	-10.000000	-0.175000	15.200001	-27.000000	1023.000000	1023.000000	2046.000000
45.439999	-0.058269	-34.436871	-13.950926	-5.504982	-7.423584	-7.557378	0.000000	-10.000000	-0.200000	16.600000	-18.500000	1023.000000	1023.000000	2046.000000
45.459999	-0.057249	-33.834217	-13.944033	-5.472420	-7.115222	-7.302542	0.000000	-10.000000	-0.233333	18.233334	-1.000000	1023.000000	1023.000000	2046.000000
45.480000	-0.056517	-33.401394	-14.030035	-5.370677	-6.812626	-7.188057	0.000000	-10.000000	-0.241667	19.650000	18.500000	1023.000000	1023.000000	2046.000000
45.500000	-0.055907	-33.040947	-13.963392	-5.287375	-6.668478	-7.121699	0.000000	-10.000000	-0.250000	20.850000	31.833334	1023.000000	1023.000000	2046.000000
45.520000	-0.055141	-32.588303	-13.776898	-5.290692	-6.566498	-6.954215	0.000000	-10.000000	-0.258333	21.600000	38.500000	1023.000000	1023.000000	2046.000000
45.540001	-0.054372	-32.134014	-13.513985	-5.380031	-6.555534	-6.684462	0.000000	-10.000000	-0.300000	22.633333	45.666668	1023.000000	1023.000000	2046.000000
45.560001	-0.053540	-31.642012	-13.370984	-5.332350	-6.397456	-6.541221	0.000000	-10.000000	-0.358333	23.866667	53.166668	1023.000000	1023.000000	2046.000000
45.580002	-0.052592	-31.082067	-13.130993	-5.228199	-6.259054	-6.463823	0.000000	-10.000000	-0.416667	25.150002	61.000000	1023.000000	1023.000000	2046.000000
45.599998	-0.051294	-30.314543	-12.787912	-5.116630	-6.058672	-6.351328	0.000000	-10.000000	-0.433333	26.166668	69.166664	1023.000000	1023.000000	2046.000000
45.619999	-0.049731	-29.390774	-12.305758	-4.981791	-5.927749	-6.175476	0.000000	-10.000000	-0.450000	26.966667	77.666664	1023.000000	1023.000000	2046.000000
45.639999	-0.047786	-28.241291	-11.888637	-4.811704	-5.604939	-5.936011	0.000000	-10.000000	-0.450000	27.350000	86.500000	1023.000000	1023.000000	2046.000000
45.660000	-0.045571	-26.932594	-11.443208	-4.682494	-5.250945	-5.555947	0.000000	-10.000000	-0.475000	27.850000	95.500000	1023.000000	1023.000000	2046.000000
45.680000	-0.043393	-25.644987	-11.052195	-4.388991	-4.846187	-5.357615	0.000000	-10.000000	-0.483333	28.183334	104.666664	1023.000000	1023.000000	2046.000000
45.700001	-0.041105	-24.293007	-10.559943	-4.027351	-4.499598	-5.206115	0.000000	-10.000000	-0.516667	28.683334	114.000000	1023.000000	1023.000000	2046.000000
45.720001	-0.038868	-22.971189	-9.989251	-3.723003	-4.260122	-4.998813	0.000000	-10.000000	-0.525000	28.900000	123.666664	1023.000000	1023.000000	2046.000000
45.740002	-0.036656	-21.663635	-9.495554	-3.514976	-3.967933	-4.685174	0.000000	-10.000000	-0.558333	29.200001	133.166672	1023.000000	1023.000000	2046.000000
45.759998	-0.034456	-20.363710	-8.989010	-3.287678	-3.703926	-4.383095	0.000000	-10.000000	-0.575000	29.600000	142.833328	1023.000000	1023.000000	2046.000000
45.779999	-0.032117	-18.981390	-8.519012	-2.997221	-3.310917	-4.154239	0.000000	-10.000000	-0.583333	30.066668	152.500000	1023.000000	1023.000000	2046.000000
45.799999	-0.030099	-17.788631	-7.996027	-2.650796	-3.047880	-4.093927	0.000000	-10.000000	-0.583333	30.450001	162.500000	1023.000000	1023.000000	2046.000000
45.820000	-0.028501	-16.843943	-7.582122	-2.495189	-2.895736	-3.870895	0.000000	-10.000000	-0.575000	30.700001	172.666672	1023.000000	1023.000000	2046.000000
45.840000	-0.026927	-15.913573	-7.226323	-2.380368	-2.624468	-3.682414	0.000000	-10.000000	-0.600000	31.050001	183.000000	1023.000000	1023.000000	2046.000000
45.860001	-0.025649	-15.158607	-6.785028	-2.162504	-2.432064	-3.779012	0.000000	-10.000000	-0.608333	31.466667	193.333328	1023.000000	1023.000000	2046.000000
45.880001	-0.024151	-14.273356	-6.211159	-2.080979	-2.284824	-3.696394	0.000000	-10.000000	-0.625000	31.650000	203.833328	1023.000000	1023.000000	2046.000000
45.900002	-0.022263	-13.157379	-5.764371	-1.943045	-1.999396	-3.450567	0.000000	-10.000000	-0.608333	31.683334	214.166672	1023.000000	1023.000000	2046.000000
45.919998	-0.020071	-11.862076	-5.369186	-1.610528	-1.683013	-3.199348	0.000000	-10.000000	-0.591667	31.283335	224.833328	1023.000000	1023.000000	2046.000000
45.939999	-0.018375	-10.859678	-5.094188	-1.148963	-1.447529	-3.168998	0.000000	-10.000000	-0.566667	31.000000	235.166672	1023.000000	1023.000000	2046.000000
45.959999	-0.017347	-10.252087	-4.835724	-0.971498	-1.427224	-3.017639	0.000000	-10.000000	-0.575000	30.800001	245.666672	1023.000000	1023.000000	2046.000000
45.980000	-0.017248	-10.193337	-4.791193	-1.017835	-1.434064	-2.950245	0.000000	-10.000000	-0.591667	31.083334	256.000000	1023.000000	1023.000000	2046.000000
46.000000	-0.018752	-11.082640	-5.074189	-1.106378	-1.642389	-3.259683	0.000000	-10.000000	-0.608333	31.433334	266.333344	1023.000000	1023.000000	2046.000000
46.020000	-0.020991	-12.405874	-5.262606	-1.379258	-2.061460	-3.702550	0.000000	-10.000000	-0.591667	31.300001	276.833344	1023.000000	1023.000000	2046.000000
46.040001	-0.022431	-13.256761	-5.405225	-1.634967	-2.268009	-3.948560	0.000000	-10.000000	-0.558333	30.950001	287.166656	1023.000000	1023.000000	2046.000000
46.060001	-0.022563	-13.334719	-5.499402	-1.763121	-2.113384	-3.958812	0.000000	-10.000000	-0.533333	30.216667	297.500000	1023.000000	1023.000000	2046.000000
46.080002	-0.022143	-13.086315	-5.404317	-1.656543	-1.947365	-4.078089	0.000000	-10.000000	-0.533333	29.983334	307.500000	1023.000000	1023.000000	2046.000000
46.099998	-0.021571	-12.748442	-5.163133	-1.511073	-1.908322	-4.165915	0.000000	-10.000000	-0.541667	29.650000	317.500000	1023.000000	1023.000000	2046.000000
46.119999	-0.020679	-12.221413	-4.846970	-1.449690	-1.871139	-4.053614	0.000000	-10.000000	-0.566667	29.833334	327.500000	1023.000000	1023.000000	2046.000000
46.139999	-0.019443	-11.490822	-4.625425	-1.468787	-1.599020	-3.797589	0.000000	-10.000000	-0.575000	29.950001	337.500000	1023.000000	1023.000000	2046.000000
46.160000	-0.018300	-10.815210	-4.452770	-1.323043	-1.285408	-3.753989	0.000000	-10.000000	-0.575000	30.250000	347.500000	1023.000000	1023.000000	2046.000000
46.180000	-0.017009	-10.052279	-4.128306	-1.183474	-1.047226	-3.693272	0.000000	-10.000000	-0.541667	30.066668	357.500000	1023.000000	1023.000000	2046.000000
46.200001	-0.015435	-9.122177	-3.700882	-1.042869	-0.794418	-3.584007	0.000000	-10.000000	-0.516667	30.116667	367.500000	1023.000000	1023.000000	2046.000000
46.220001	-0.013831	-8.174150	-3.245016	-0.971237	-0.589052	-3.368845	0.000000	-10.000000	-0.508333	29.733334	377.500000	1023.000000	1023.000000	2046.000000
46.240002	-0.011884	-7.023365	-2.838398	-0.826320	-0.237966	-3.120680	0.000000	-10.000000	-0.491667	29.550001	390.833344	1023.000000	1023.000000	2046.000000
46.259998	-0.009786	-5.783583	-2.498464	-0.575138	0.188437	-2.898418	0.000000	-10.000000	-0.475000	29.083334	400.833344	1023.000000	1023.000000	2046.000000
46.279999	-0.007778	-4.596873	-2.140297	-0.249678	0.582172	-2.789069	0.000000	-10.000000	-0.450000	28.500000	410.833344	1023.000000	1023.000000	2046.000000
46.299999	-0.006179	-3.652035	-1.903822	-0.041114	0.918971	-2.626070	0.000000	-10.000000	-0.441667	27.833334	417.333344	1023.000000	1023.000000	2046.000000
46.320000	-0.005115	-3.022759	-1.776855	0.086169	1.103359	-2.435432	0.000000	-10.000000	-0.416667	26.733334	426.833344	1023.000000	1023.000000	2046.000000
46.340000	-0.004214	-2.490557	-1.692418	0.078313	1.257279	-2.133731	0.000000	-10.000000	-0.391667	25.866667	436.000000	1023.000000	1023.000000	2046.000000
46.360001	-0.003500	-2.068581	-1.641970	0.033887	1.396942	-1.857440	0.000000	-10.000000	-0.366667	25.033333	444.666656	1023.000000	1023.000000	2046.000000
46.380001	-0.002783	-1.645011	-1.528423	0.077435	1.556199	-1.750222	0.000000	-10.000000	-0.358333	24.566668	453.000000	1023.000000	1023.000000	2046.000000
46.400002	-0.001948	-1.151042	-1.313539	0.199243	1.659371	-1.696116	0.000000	-10.000000	-0.350000	24.350000	461.166656	1023.000000	1023.000000	2046.000000
46.419998	-0.001071	-0.632958	-0.988333	0.291136	1.686542	-1.622303	0.000000	-10.000000	-0.358333	24.316668	469.500000	1023.000000	1023.000000	2046.000000
46.439999	0.000240	0.142064	-0.630252	0.323519	1.787718	-1.338921	0.000000	-10.000000	-0.366667	24.366667	477.833344	1023.000000	1023.000000	2046.000000
46.459999	0.001887	1.115152	-0.267100	0.428176	2.042687	-1.088610	0.000000	-10.000000	-0.383333	24.733334	486.000000	1023.000000	1023.000000	2046.000000
46.480000	0.003821	2.258079	0.204848	0.738508	2.318747	-1.004023	0.000000	-10.000000	-0.391667	25.066668	494.000000	1023.000000	1023.000000	2046.000000
46.500000	0.006023	3.559657	0.826259	1.047279	2.561928	-0.875809	0.000000	-10.000000	-0.400000	25.150000	502.333344	1023.000000	1023.000000	2046.000000
46.520000	0.008629	5.099811	1.498361	1.296652	2.869319	-0.564522	0.000000	-10.000000	-0.400000	25.116667	510.666656	1023.000000	1023.000000	2046.000000
46.540001	0.011242	6.644298	2.074623	1.569320	3.243061	-0.242705	0.000000	-10.000000	-0.400000	25.066668	519.000000	1023.000000	1023.000000	2046.000000
46.560001	0.013634	8.057465	2.616728	1.918449	3.617260	-0.094972	0.000000	-10.000000	-0.400000	25.366667	527.333313	1023.000000	1023.000000	2046.000000
46.580002	0.015742	9.303542	3.095450	2.240542	3.965495	0.002054	0.000000	-10.000000	-0.383333	25.300001	535.666687	1023.000000	1023.000000	2046.000000
46.599998	0.017460	10.319036	3.481392	2.504318	4.199734	0.133593	0.000000	-10.000000	-0.341667	24.950001	544.333313	1023.000000	1023.000000	2046.000000
46.619999	0.018422	10.887365	3.689189	2.829149	4.123365	0.245663	0.000000	-10.000000	-0.275000	23.666666	552.666687	1023.000000	1023.000000	2046.000000
46.639999	0.018600	10.992836	3.706185	2.951168	4.005435	0.330049	0.000000	-10.000000	-0.208333	21.766666	561.000000	1023.000000	1023.000000	2046.000000
46.660000	0.018173	10.739944	3.639117	2.857563	3.892724	0.350541	0.000000	-10.000000	-0.141667	19.116667	568.500000	1023.000000	1023.000000	2046.000000
46.680000	0.017273	10.208176	3.473347	2.691127	3.831017	0.212684	0.000000	-10.000000	-0.083333	16.433334	575.333313	1023.000000	1023.000000	2046.000000
46.700001	0.015445	9.128161	3.154837	2.529451	3.622180	-0.178306	0.000000	-10.000000	-0.033333	13.433333	581.166687	1023.000000	1023.000000	2046.000000
46.720001	0.012791	7.559465	2.817358	2.244555	3.159922	-0.662369	0.000000	-10.000000	0.000000	9.516666	586.166687	1023.000000	1023.000000	2046.000000
46.740002	0.010265	6.066901	2.409922	1.915273	2.756367	-1.014660	0.000000	-10.000000	0.041667	3.750000	590.166687	1023.000000	1023.000000	2046.000000
46.759998	0.008245	4.872631	2.023470	1.601026	2.477686	-1.229551	0.000000	-10.000000	0.083333	-1.800000	592.666687	1023.000000	1023.000000	2046.000000
46.779999	0.006898	4.076945	1.697160	1.353949	2.369080	-1.343245	0.000000	-10.000000	0.116667	-7.216667	593.833313	1023.000000	1023.000000	2046.000000
46.799999	0.005707	3.372643	1.408151	1.215076	2.267921	-1.518505	0.000000	-10.000000	0.133333	-10.516666	594.000000	1023.000000	1023.000000	2046.000000
46.820000	0.004679	2.765512	1.134668	1.102755	2.186244	-1.658155	0.000000	-10.000000	0.158333	-13.283334	594.000000	1023.000000	1023.000000	2046.000000
46.840000	0.003750	2.216190	0.854858	1.039645	2.174656	-1.852969	0.000000	-10.000000	0.191667	-14.400001	594.000000	1023.000000	1023.000000	2046.000000
46.860001	0.002871	1.697033	0.686037	0.956548	2.077766	-2.023318	0.000000	-10.000000	0.233333	-15.233334	586.666687	1023.000000	1023.000000	2046.000000
46.880001	0.002156	1.273968	0.578966	0.803332	1.970803	-2.079133	0.000000	-10.000000	0.266667	-16.383335	577.500000	1023.000000	1023.000000	2046.000000
46.900002	0.001545	0.913188	0.486070	0.674701	1.864072	-2.111655	0.000000	-10.000000	0.308333	-17.816668	566.333313	1023.000000	1023.000000	2046.000000
46.919998	0.001033	0.610486	0.364621	0.552019	1.823546	-2.129700	0.000000	-10.000000	0.341667	-19.366667	560.333313	1023.000000	1023.000000	2046.000000
46.939999	0.000580	0.342920	0.099923	0.531990	1.909609	-2.198602	0.000000	-10.000000	0.391667	-20.866667	553.833313	1023.000000	1023.000000	2046.000000
46.959999	0.000102	0.060423	-0.076567	0.618044	1.843882	-2.324936	0.000000	-10.000000	0.441667	-22.500000	547.000000	1023.000000	1023.000000	2046.000000
46.980000	-0.000249	-0.147134	-0.199981	0.625984	1.742184	-2.315321	0.000000	-10.000000	0.500000	-24.300001	539.500000	1023.000000	1023.000000	2046.000000
47.000000	-0.000990	-0.584946	-0.557427	0.534127	1.676508	-2.238154	0.000000	-10.000000	0.558333	-25.966667	531.500000	1023.000000	1023.000000	2046.000000
47.020000	-0.002123	-1.254463	-1.148104	0.438972	1.637299	-2.182630	0.000000	-10.000000	0.625000	-27.566668	522.666687	1023.000000	1023.000000	2046.000000
47.040001	-0.003619	-2.139123	-1.697513	0.370461	1.459951	-2.272023	0.000000	-10.000000	0.675000	-28.883333	513.500000	1023.000000	1023.000000	2046.000000
47.060001	-0.005226	-3.088772	-2.113698	0.201350	1.133505	-2.309929	0.000000	-10.000000	0.741667	-30.150000	503.833344	1023.000000	1023.000000	2046.000000
47.080002	-0.006874	-4.062573	-2.491924	-0.092427	0.772057	-2.250280	0.000000	-10.000000	0.783333	-30.950001	493.833344	1023.000000	1023.000000	2046.000000
47.099998	-0.008366	-4.944587	-2.950269	-0.305249	0.530805	-2.219874	0.000000	-10.000000	0.833333	-31.833334	483.500000	1023.000000	1023.000000	2046.000000
47.119999	-0.010047	-5.937497	-3.415257	-0.329412	0.256235	-2.449063	0.000000	-10.000000	0.850000	-32.466667	472.833344	1023.000000	1023.000000	2046.000000
47.139999	-0.011331	-6.696420	-3.744432	-0.384863	-0.034672	-2.532453	0.000000	-10.000000	0.866667	-33.116669	462.000000	1023.000000	1023.000000	2046.000000
47.160000	-0.012425	-7.343010	-3.988271	-0.447876	-0.338137	-2.568726	0.000000	-10.000000	0.891667	-33.666668	451.000000	1023.000000	1023.000000	2046.000000
47.180000	-0.013325	-7.874929	-4.187834	-0.508327	-0.611658	-2.567110	0.000000	-10.000000	0.925000	-34.216667	439.833344	1023.000000	1023.000000	2046.000000
47.200001	-0.013879	-8.202549	-4.402618	-0.593063	-0.741269	-2.465599	0.000000	-10.000000	0.958333	-34.816666	428.500000	1023.000000	1023.000000	2046.000000
47.220001	-0.014420	-8.521971	-4.655422	-0.560498	-0.828953	-2.477097	0.000000	-10.000000	0.975000	-35.066666	416.833344	1023.000000	1023.000000	2046.000000
47.240002	-0.014955	-8.838185	-4.878918	-0.464030	-0.940457	-2.554780	0.000000	-10.000000	0.966667	-35.150002	405.000000	1023.000000	1023.000000	2046.000000
47.259998	-0.015525	-9.175107	-5.063515	-0.411761	-1.108657	-2.591175	0.000000	-10.000000	0.958333	-34.950001	393.333344	1023.000000	1023.000000	2046.000000
47.279999	-0.016105	-9.518258	-5.193432	-0.371251	-1.306467	-2.647109	0.000000	-10.000000	0.950000	-34.849998	381.666656	1023.000000	1023.000000	2046.000000
47.299999	-0.016903	-9.989661	-5.355647	-0.409726	-1.528024	-2.696265	0.000000	-10.000000	0.950000	-34.549999	370.166656	1023.000000	1023.000000	2046.000000
47.320000	-0.017568	-10.382598	-5.508405	-0.489909	-1.748004	-2.636280	0.000000	-10.000000	0.941667	-34.233334	358.500000	1023.000000	1023.000000	2046.000000
47.340000	-0.018277	-10.801455	-5.723199	-0.561707	-1.889022	-2.627527	0.000000	-10.000000	0.933333	-33.816666	347.166656	1023.000000	1023.000000	2046.000000
47.360001	-0.019016	-11.238558	-5.987729	-0.620720	-1.983916	-2.646193	0.000000	-10.000000	0.883333	-33.466667	335.833344	1023.000000	1023.000000	2046.000000
47.380001	-0.019775	-11.687093	-6.161813	-0.582550	-2.118378	-2.824350	0.000000	-10.000000	0.841667	-33.033333	324.666656	1023.000000	1023.000000	2046.000000
47.400002	-0.020503	-12.117252	-6.215150	-0.544997	-2.317212	-3.039893	0.000000	-10.000000	0.800000	-32.650002	313.500000	1023.000000	1023.000000	2046.000000
47.419998	-0.020841	-12.317130	-6.256624	-0.653377	-2.398238	-3.008890	0.000000	-10.000000	0.800000	-32.000000	302.666656	1023.000000	1023.000000	2046.000000
47.439999	-0.021439	-12.670259	-6.445868	-0.773425	-2.445085	-3.005880	0.000000	-10.000000	0.783333	-31.200001	292.000000	1023.000000	1023.000000	2046.000000
47.459999	-0.022690	-13.409760	-6.655766	-0.769726	-2.669277	-3.314992	0.000000	-10.000000	0.750000	-30.316668	281.666656	1023.000000	1023.000000	2046.000000
47.480000	-0.024442	-14.445454	-6.821135	-0.899968	-3.109003	-3.615348	0.000000	-10.000000	0.700000	-29.700001	271.500000	1023.000000	1023.000000	2046.000000
47.500000	-0.025920	-15.318977	-7.040303	-1.212436	-3.404208	-3.662031	0.000000	-10.000000	0.675000	-29.233334	261.500000	1023.000000	1023.000000	2046.000000
47.520000	-0.027003	-15.959050	-7.337669	-1.452234	-3.498171	-3.670976	0.000000	-10.000000	0.666667	-28.916668	251.666672	1023.000000	1023.000000	2046.000000
47.540001	-0.027778	-16.416840	-7.609605	-1.371481	-3.496140	-3.939614	0.000000	-10.000000	0.666667	-28.616667	242.000000	1023.000000	1023.000000	2046.000000
47.560001	-0.028512	-16.850853	-7.884608	-1.244689	-3.671979	-4.049575	0.000000	-10.000000	0.658333	-28.616667	232.500000	1023.000000	1023.000000	2046.000000
47.580002	-0.029538	-17.456747	-8.162099	-1.274341	-4.021823	-3.998484	0.000000	-10.000000	0.650000	-28.316666	223.000000	1023.000000	1023.000000	2046.000000
47.599998	-0.031525	-18.631205	-8.557381	-1.439530	-4.444483	-4.189811	0.000000	-10.000000	0.650000	-28.049999	213.500000	1023.000000	1023.000000	2046.000000
47.619999	-0.034924	-20.640116	-9.101289	-1.735995	-5.023355	-4.779479	0.000000	-10.000000	0.608333	-27.283333	204.166672	1023.000000	1023.000000	2046.000000
47.639999	-0.039043	-23.074343	-9.776886	-2.227129	-5.629627	-5.440700	0.000000	-10.000000	0.575000	-26.350000	195.000000	1023.000000	1023.000000	2046.000000
47.660000	-0.042371	-25.041143	-10.276017	-2.772192	-6.154690	-5.838245	0.000000	-10.000000	0.525000	-25.433334	186.333328	1023.000000	1023.000000	2046.000000
47.680000	-0.044523	-26.312872	-10.753876	-3.139826	-6.333864	-6.085307	0.000000	-10.000000	0.516667	-24.800001	177.833328	1023.000000	1023.000000	2046.000000
47.700001	-0.046223	-27.317854	-11.102099	-3.393812	-6.512941	-6.309001	0.000000	-10.000000	0.500000	-24.433334	169.500000	1023.000000	1023.000000	2046.000000
47.720001	-0.047559	-28.107470	-11.481033	-3.541369	-6.545034	-6.540032	0.000000	-10.000000	0.500000	-24.150000	161.166672	1023.000000	1023.000000	2046.000000
47.740002	-0.048801	-28.841667	-11.713889	-3.618233	-6.722249	-6.787296	0.000000	-10.000000	0.475000	-23.666666	153.000000	1023.000000	1023.000000	2046.000000
47.759998	-0.049973	-29.534136	-11.955047	-3.676338	-6.839206	-7.063545	0.000000	-10.000000	0.450000	-23.266666	145.166672	1023.000000	1023.000000	2046.000000
47.779999	-0.050597	-29.902531	-12.038378	-3.810240	-6.964599	-7.089314	0.000000	-10.000000	0.416667	-22.666668	137.500000	1023.000000	1023.000000	2046.000000
47.799999	-0.051168	-30.240389	-12.197746	-3.972830	-6.980948	-7.088865	0.000000	-10.000000	0.400000	-22.183334	130.000000	1023.000000	1023.000000	2046.000000
47.820000	-0.051410	-30.383505	-12.309438	-4.114872	-6.902337	-7.056859	0.000000	-10.000000	0.391667	-21.633333	122.666664	1023.000000	1023.000000	2046.000000
47.840000	-0.051627	-30.511547	-12.479107	-4.081779	-6.751197	-7.199464	0.000000	-10.000000	0.391667	-21.016666	115.500000	1023.000000	1023.000000	2046.000000
47.860001	-0.051327	-30.334494	-12.368580	-4.084432	-6.767247	-7.114235	0.000000	-10.000000	0.383333	-20.483334	108.500000	1023.000000	1023.000000	2046.000000
47.880001	-0.051260	-30.294718	-12.417632	-4.148869	-6.768149	-6.960069	0.000000	-10.000000	0.366667	-20.116667	101.500000	1023.000000	1023.000000	2046.000000
47.900002	-0.051441	-30.401766	-12.641976	-4.225058	-6.655685	-6.879047	0.000000	-10.000000	0.350000	-19.966667	94.666664	1023.000000	1023.000000	2046.000000
47.919998	-0.052101	-30.791855	-12.937154	-4.216062	-6.670123	-6.968515	0.000000	-10.000000	0.350000	-19.683334	88.000000	1023.000000	1023.000000	2046.000000
47.939999	-0.053147	-31.410120	-13.227781	-4.276421	-6.810629	-7.095288	0.000000	-10.000000	0.333333	-19.133333	81.666664	1023.000000	1023.000000	2046.000000
47.959999	-0.054117	-31.983059	-13.589611	-4.493311	-6.942898	-6.957241	0.000000	-10.000000	0.316667	-18.566668	75.166664	1023.000000	1023.000000	2046.000000
47.980000	-0.055040	-32.528652	-14.042536	-4.663640	-6.893042	-6.929433	0.000000	-10.000000	0.283333	-18.166666	68.833336	1023.000000	1023.000000	2046.000000
48.000000	-0.055983	-33.086021	-14.167602	-4.798736	-7.105514	-7.014171	0.000000	-10.000000	0.266667	-17.783333	62.500000	1023.000000	1023.000000	2046.000000
48.020000	-0.056860	-33.604095	-14.295503	-5.029341	-7.309984	-6.969270	0.000000	-10.000000	0.241667	-17.083334	56.833332	1023.000000	1023.000000	2046.000000
48.040001	-0.057587	-34.033836	-14.490825	-5.252557	-7.407720	-6.882733	0.000000	-10.000000	0.233333	-16.366667	51.166668	1023.000000	1023.000000	2046.000000
48.060001	-0.058200	-34.396282	-14.649853	-5.288116	-7.441657	-7.016657	0.000000	-10.000000	0.216667	-15.416667	45.833332	1023.000000	1023.000000	2046.000000
48.080002	-0.058472	-34.556705	-14.638913	-5.244686	-7.526307	-7.146798	0.000000	-10.000000	0.208333	-14.616667	40.500000	1023.000000	1023.000000	2046.000000
48.099998	-0.058390	-34.508430	-14.571503	-5.317449	-7.572907	-7.046572	0.000000	-10.000000	0.200000	-13.783334	35.666668	1023.000000	1023.000000	2046.000000
48.119999	-0.058048	-34.306610	-14.582500	-5.397454	-7.435368	-6.891287	0.000000	-10.000000	0.166667	-13.150000	31.166666	1023.000000	1023.000000	2046.000000
48.139999	-0.057709	-34.106277	-14.514653	-5.335126	-7.370264	-6.886233	0.000000	-10.000000	0.141667	-12.583333	26.833334	1023.000000	1023.000000	2046.000000
48.160000	-0.057406	-33.926701	-14.379670	-5.228007	-7.406958	-6.912064	0.000000	-10.000000	0.108333	-11.866667	22.666666	1023.000000	1023.000000	2046.000000
48.180000	-0.057011	-33.693707	-14.298958	-5.276396	-7.415452	-6.702899	0.000000	-10.000000	0.108333	-11.100000	18.666666	1023.000000	1023.000000	2046.000000
48.200001	-0.056657	-33.484386	-14.297591	-5.204603	-7.289296	-6.692896	0.000000	-10.000000	0.091667	-10.416667	14.833333	1023.000000	1023.000000	2046.000000
48.220001	-0.056283	-33.263485	-14.179777	-5.021291	-7.268949	-6.793469	0.000000	-10.000000	0.083333	-9.733334	11.333333	1023.000000	1023.000000	2046.000000
48.240002	-0.055691	-32.913467	-13.972735	-4.987031	-7.286703	-6.666997	0.000000	-10.000000	0.083333	-9.183333	8.000000	1023.000000	1023.000000	2046.000000
48.259998	-0.055071	-32.546673	-13.922253	-4.940515	-7.075102	-6.608804	0.000000	-10.000000	0.083333	-8.533334	5.000000	1023.000000	1023.000000	2046.000000
48.279999	-0.054582	-32.257755	-13.731818	-4.792414	-7.057950	-6.675571	0.000000	-10.000000	0.075000	-7.950000	2.333333	1023.000000	1023.000000	2046.000000
48.299999	-0.054352	-32.122097	-13.550916	-4.830402	-7.158133	-6.582646	0.000000	-10.000000	0.066667	-7.133333	0.000000	1023.000000	1023.000000	2046.000000
48.320000	-0.054479	-32.196922	-13.615749	-4.878381	-7.092767	-6.610027	0.000000	-10.000000	0.058333	-6.333333	-2.166667	1023.000000	1023.000000	2046.000000
48.340000	-0.054884	-32.436157	-13.543799	-4.774318	-7.192812	-6.925227	0.000000	-10.000000	0.058333	-5.650000	-4.000000	1023.000000	1023.000000	2046.000000
48.360001	-0.055142	-32.588852	-13.530486	-4.955496	-7.240286	-6.862586	0.000000	-10.000000	0.050000	-5.300000	-5.833333	1023.000000	1023.000000	2046.000000
48.380001	-0.055109	-32.569447	-13.640393	-5.001253	-7.117288	-6.810513	0.000000	-10.000000	0.050000	-5.333333	-7.500000	1023.000000	1023.000000	2046.000000
48.400002	-0.054781	-32.375584	-13.657315	-4.740646	-7.064576	-6.913045	0.000000	-10.000000	0.058333	-5.700000	-9.500000	1023.000000	1023.000000	2046.000000
48.419998	-0.054737	-32.349277	-13.711712	-4.611042	-7.269868	-6.756655	0.000000	-10.000000	0.058333	-6.116667	-11.500000	1023.000000	1023.000000	2046.000000
48.439999	-0.055326	-32.697945	-13.965345	-4.592158	-7.398489	-6.741951	0.000000	-10.000000	0.058333	-6.000000	-13.500000	1023.000000	1023.000000	2046.000000
48.459999	-0.057055	-33.719601	-14.021512	-4.647527	-7.908914	-7.141648	0.000000	-10.000000	0.050000	-5.233334	-15.500000	1023.000000	1023.000000	2046.000000
48.480000	-0.059746	-35.309841	-14.323165	-5.054987	-8.433379	-7.498308	0.000000	-10.000000	0.050000	-3.800000	-17.166666	1023.000000	1023.000000	2046.000000
48.500000	-0.062551	-36.967751	-14.828961	-5.435563	-8.739093	-7.964135	0.000000	-10.000000	0.050000	-1.633333	-18.333334	1023.000000	1023.000000	2046.000000
48.520000	-0.064507	-38.123772	-15.165708	-5.626256	-8.961458	-8.370351	0.000000	-10.000000	0.050000	-0.283333	-18.833334	1023.000000	1023.000000	2046.000000
48.540001	-0.065671	-38.811752	-15.355383	-5.863256	-9.131011	-8.462103	0.000000	-10.000000	0.050000	-0.316667	-19.000000	1023.000000	1023.000000	2046.000000
48.560001	-0.066363	-39.220581	-15.618678	-6.050657	-9.044610	-8.506638	0.000000	-10.000000	0.050000	-1.700000	-19.166666	1023.000000	1023.000000	2046.000000
48.580002	-0.066966	-39.576946	-15.783484	-6.021095	-9.023859	-8.748509	0.000000	-10.000000	0.050000	-2.983333	-19.666666	1023.000000	1023.000000	2046.000000
48.599998	-0.067396	-39.831139	-15.847954	-6.005126	-9.083593	-8.894467	0.000000	-10.000000	0.050000	-3.416667	-20.500000	1023.000000	1023.000000	2046.000000
48.619999	-0.067379	-39.820721	-15.764235	-6.087025	-9.125295	-8.844166	0.000000	-10.000000	0.050000	-2.716667	-21.666666	1023.000000	1023.000000	2046.000000
48.639999	-0.067049	-39.625694	-15.665531	-6.113926	-9.046657	-8.799582	0.000000	-10.000000	0.033333	-0.650000	-22.500000	1023.000000	1023.000000	2046.000000
48.660000	-0.066432	-39.261597	-15.540257	-6.119037	-8.870658	-8.731644	0.000000	-10.000000	0.008333	2.116667	-23.000000	1023.000000	1023.000000	2046.000000
48.680000	-0.065612	-38.776600	-15.428061	-6.097111	-8.601298	-8.650130	0.000000	-10.000000	-0.016667	5.366667	-23.000000	1023.000000	1023.000000	2046.000000
48.700001	-0.064423	-38.074127	-15.283566	-5.993444	-8.248339	-8.548779	0.000000	-10.000000	-0.050000	8.550000	-23.000000	1023.000000	1023.000000	2046.000000
48.720001	-0.062807	-37.118660	-15.021174	-5.781649	-7.899867	-8.415969	0.000000	-10.000000	-0.075000	11.600000	-23.000000	1023.000000	1023.000000	2046.000000
48.740002	-0.061232	-36.188046	-14.677114	-5.611178	-7.665353	-8.234400	0.000000	-10.000000	-0.116667	13.650001	-23.000000	1023.000000	1023.000000	2046.000000
48.759998	-0.059915	-35.409855	-14.386719	-5.549415	-7.489027	-7.984695	0.000000	-10.000000	-0.141667	15.233334	-23.000000	1023.000000	1023.000000	2046.000000
48.779999	-0.058903	-34.811596	-14.403569	-5.542851	-7.157337	-7.707839	0.000000	-10.000000	-0.175000	16.716667	-7.666667	1023.000000	1023.000000	2046.000000
48.799999	-0.058285	-34.446301	-14.455908	-5.436424	-6.933450	-7.620517	0.000000	-10.000000	-0.200000	18.216667	9.166667	1023.000000	1023.000000	2046.000000
48.820000	-0.057680	-34.088989	-14.368992	-5.344977	-6.833622	-7.541397	0.000000	-10.000000	-0.225000	19.216667	28.000000	1023.000000	1023.000000	2046.000000
48.840000	-0.056967	-33.667328	-14.153422	-5.372505	-6.799567	-7.341834	0.000000	-10.000000	-0.266667	19.933332	33.666668	1023.000000	1023.000000	2046.000000
48.860001	-0.056220	-33.226021	-14.030874	-5.465227	-6.637810	-7.092110	0.000000	-10.000000	-0.308333	21.150000	40.000000	1023.000000	1023.000000	2046.000000
48.880001	-0.055505	-32.803429	-13.928906	-5.350702	-6.437516	-7.086303	0.000000	-10.000000	-0.341667	22.716667	46.833332	1023.000000	1023.000000	2046.000000
48.900002	-0.054399	-32.150089	-13.618118	-5.242114	-6.323111	-6.966745	0.000000	-10.000000	-0.383333	24.916666	59.833332	1023.000000	1023.000000	2046.000000
48.919998	-0.053219	-31.452379	-13.271402	-5.254474	-6.221922	-6.704582	0.000000	-10.000000	-0.416667	26.283333	70.666664	1023.000000	1023.000000	2046.000000
48.939999	-0.051581	-30.484497	-12.973494	-5.149472	-5.862721	-6.498811	0.000000	-10.000000	-0.450000	27.250000	79.000000	1023.000000	1023.000000	2046.000000
48.959999	-0.049818	-29.442242	-12.434573	-4.898226	-5.708448	-6.400995	0.000000	-10.000000	-0.466667	27.600000	82.000000	1023.000000	1023.000000	2046.000000
48.980000	-0.047675	-28.176151	-11.930659	-4.740653	-5.437475	-6.067365	0.000000	-10.000000	-0.491667	27.933334	88.166664	1023.000000	1023.000000	2046.000000
49.000000	-0.045388	-26.824301	-11.568029	-4.484370	-4.974759	-5.797143	0.000000	-10.000000	-0.516667	28.566668	97.333336	1023.000000	1023.000000	2046.000000
49.020000	-0.043070	-25.454201	-11.041385	-4.156585	-4.630481	-5.625750	0.000000	-10.000000	-0.550000	29.183332	106.833336	1023.000000	1023.000000	2046.000000
49.040001	-0.040659	-24.029640	-10.395235	-3.875400	-4.437192	-5.321814	0.000000	-10.000000	-0.575000	29.783333	116.500000	1023.000000	1023.000000	2046.000000
49.060001	-0.038379	-22.681921	-9.974081	-3.700648	-4.064957	-4.942235	0.000000	-10.000000	-0.600000	30.250000	126.500000	1023.000000	1023.000000	2046.000000
49.080002	-0.036081	-21.323612	-9.469183	-3.318553	-3.671597	-4.864278	0.000000	-10.000000	-0.600000	30.750000	136.500000	1023.000000	1023.000000	2046.000000
49.099998	-0.033740	-19.940561	-8.804910	-2.982341	-3.466437	-4.686873	0.000000	-10.000000	-0.608333	31.316668	146.500000	1023.000000	1023.000000	2046.000000
49.119999	-0.031726	-18.749950	-8.462020	-2.828427	-3.093313	-4.366189	0.000000	-10.000000	-0.633333	31.883333	156.833328	1023.000000	1023.000000	2046.000000
49.139999	-0.029992	-17.725500	-8.023860	-2.562362	-2.824821	-4.314456	0.000000	-10.000000	-0.666667	32.200001	167.333328	1023.000000	1023.000000	2046.000000
49.160000	-0.028562	-16.879992	-7.406292	-2.476697	-2.828978	-4.168025	0.000000	-10.000000	-0.691667	32.583336	178.166672	1023.000000	1023.000000	2046.000000
49.180000	-0.027037	-15.978690	-7.019016	-2.362047	-2.477896	-4.119730	0.000000	-10.000000	-0.691667	32.933334	188.833328	1023.000000	1023.000000	2046.000000
49.200001	-0.025183	-14.883183	-6.489693	-2.084309	-2.201657	-4.107524	0.000000	-10.000000	-0.675000	33.100002	199.833328	1023.000000	1023.000000	2046.000000
49.220001	-0.022933	-13.553349	-6.062927	-1.865946	-1.891844	-3.732631	0.000000	-10.000000	-0.633333	33.033333	210.833328	1023.000000	1023.000000	2046.000000
49.240002	-0.020831	-12.311356	-5.790124	-1.418177	-1.476356	-3.626698	0.000000	-10.000000	-0.625000	32.550003	222.000000	1023.000000	1023.000000	2046.000000
49.259998	-0.019620	-11.595648	-5.381991	-1.177843	-1.605779	-3.430034	0.000000	-10.000000	-0.625000	32.316666	232.833328	1023.000000	1023.000000	2046.000000
49.279999	-0.019199	-11.346746	-5.312875	-1.219092	-1.558075	-3.256705	0.000000	-10.000000	-0.675000	32.383335	243.666672	1023.000000	1023.000000	2046.000000
49.299999	-0.020390	-12.050246	-5.459327	-1.176090	-1.773897	-3.640933	0.000000	-10.000000	-0.666667	32.900002	254.333328	1023.000000	1023.000000	2046.000000
49.320000	-0.022506	-13.300810	-5.590014	-1.465733	-2.254866	-3.990196	0.000000	-10.000000	-0.666667	32.850002	265.333344	1023.000000	1023.000000	2046.000000
49.340000	-0.024000	-14.183757	-5.882816	-1.802448	-2.316976	-4.181517	0.000000	-10.000000	-0.633333	32.600002	276.333344	1023.000000	1023.000000	2046.000000
49.360001	-0.024348	-14.389564	-6.021732	-1.883219	-2.163140	-4.321474	0.000000	-10.000000	-0.616667	31.850000	287.333344	1023.000000	1023.000000	2046.000000
49.380001	-0.023993	-14.180140	-5.845160	-1.855526	-2.104695	-4.374759	0.000000	-10.000000	-0.600000	31.400000	298.000000	1023.000000	1023.000000	2046.000000
49.400002	-0.023409	-13.834442	-5.533372	-1.834621	-2.183324	-4.283126	0.000000	-10.000000	-0.591667	31.100000	308.333344	1023.000000	1023.000000	2046.000000
49.419998	-0.022485	-13.288465	-5.411488	-1.797650	-1.929613	-4.149714	0.000000	-10.000000	-0.591667	31.033333	318.833344	1023.000000	1023.000000	2046.000000
49.439999	-0.021513	-12.714225	-5.187223	-1.575532	-1.717112	-4.234357	0.000000	-10.000000	-0.591667	31.233334	329.166656	1023.000000	1023.000000	2046.000000
49.459999	-0.020242	-11.963181	-4.786168	-1.453627	-1.585768	-4.137618	0.000000	-10.000000	-0.591667	31.066668	339.666656	1023.000000	1023.000000	2046.000000
49.480000	-0.018796	-11.108610	-4.551578	-1.434645	-1.252097	-3.870291	0.000000	-10.000000	-0.583333	30.933334	350.000000	1023.000000	1023.000000	2046.000000
49.500000	-0.017333	-10.243943	-4.288394	-1.285205	-0.882231	-3.788112	0.000000	-10.000000	-0.575000	30.566668	360.333344	1023.000000	1023.000000	2046.000000
49.520000	-0.015594	-9.215859	-3.753883	-1.092918	-0.673342	-3.695716	0.000000	-10.000000	-0.550000	30.500000	370.500000	1023.000000	1023.000000	2046.000000
49.540001	-0.013664	-8.075596	-3.289364	-1.011832	-0.405465	-3.368935	0.000000	-10.000000	-0.533333	30.300001	380.666656	1023.000000	1023.000000	2046.000000
49.560001	-0.011465	-6.775679	-2.944559	-0.784877	0.051462	-3.097706	0.000000	-10.000000	-0.525000	29.883333	391.000000	1023.000000	1023.000000	2046.000000
49.580002	-0.009496	-5.611976	-2.543245	-0.494037	0.410706	-2.985400	0.000000	-10.000000	-0.516667	29.216667	401.166656	1023.000000	1023.000000	2046.000000
49.599998	-0.007825	-4.624755	-2.292215	-0.238101	0.738942	-2.833380	0.000000	-10.000000	-0.508333	28.466667	411.000000	1023.000000	1023.000000	2046.000000
49.619999	-0.006556	-3.874550	-2.133276	-0.099027	0.956041	-2.598289	0.000000	-10.000000	-0.458333	27.766668	420.500000	1023.000000	1023.000000	2046.000000
49.639999	-0.005628	-3.325875	-2.075252	-0.089743	1.139049	-2.299929	0.000000	-10.000000	-0.416667	26.883333	429.833344	1023.000000	1023.000000	2046.000000
49.660000	-0.004881	-2.884727	-2.040243	-0.107589	1.311834	-2.048729	0.000000	-10.000000	-0.391667	26.133333	439.000000	1023.000000	1023.000000	2046.000000
49.680000	-0.004073	-2.407204	-1.910813	-0.025889	1.488550	-1.959052	0.000000	-10.000000	-0.391667	25.650000	447.833344	1023.000000	1023.000000	2046.000000
49.700001	-0.003313	-1.958190	-1.654407	0.070041	1.531561	-1.905385	0.000000	-10.000000	-0.400000	25.533335	456.500000	1023.000000	1023.000000	2046.000000
49.720001	-0.002277	-1.345564	-1.307080	0.140622	1.546902	-1.726009	0.000000	-10.000000	-0.400000	25.616667	465.166656	1023.000000	1023.000000	2046.000000
49.740002	-0.001071	-0.633043	-0.933141	0.135349	1.619007	-1.454258	0.000000	-10.000000	-0.408333	25.416668	473.666656	1023.000000	1023.000000	2046.000000
49.759998	0.000571	0.337601	-0.567644	0.255013	1.858815	-1.208583	0.000000	-10.000000	-0.425000	25.533333	482.333344	1023.000000	1023.000000	2046.000000
49.779999	0.002626	1.552093	-0.072488	0.533167	2.194678	-1.103263	0.000000	-10.000000	-0.425000	25.483334	490.666656	1023.000000	1023.000000	2046.000000
49.799999	0.005047	2.982930	0.504961	0.888655	2.558646	-0.969332	0.000000	-10.000000	-0.425000	25.783333	499.333344	1023.000000	1023.000000	2046.000000
49.820000	0.007618	4.502126	1.223124	1.218479	2.784431	-0.723907	0.000000	-10.000000	-0.400000	25.333334	507.666656	1023.000000	1023.000000	2046.000000
49.840000	0.010060	5.945552	1.864684	1.468177	3.028984	-0.416293	0.000000	-10.000000	-0.358333	24.733334	516.333313	1023.000000	1023.000000	2046.000000
49.860001	0.012003	7.093798	2.234011	1.714490	3.390629	-0.245331	0.000000	-10.000000	-0.266667	23.166668	524.666687	1023.000000	1023.000000	2046.000000
49.880001	0.013392	7.914594	2.385508	1.992067	3.674600	-0.137581	0.000000	-10.000000	-0.175000	20.900000	532.833313	1023.000000	1023.000000	2046.000000
49.900002	0.013695	8.093693	2.516229	2.213986	3.394581	-0.031103	0.000000	-10.000000	-0.075000	16.883333	540.000000	1023.000000	1023.000000	2046.000000
49.919998	0.013051	7.713185	2.288846	2.222480	3.187479	0.014380	0.000000	-10.000000	0.000000	10.283333	546.333313	1023.000000	1023.000000	2046.000000
49.939999	0.011670	6.896849	1.838187	2.122505	3.115779	-0.179622	0.000000	-10.000000	0.066667	2.600000	550.833313	1023.000000	1023.000000	2046.000000
49.959999	0.010027	5.926128	1.538122	1.941686	2.900027	-0.453707	0.000000	-10.000000	0.100000	-4.650000	553.333313	1023.000000	1023.000000	2046.000000
49.980000	0.007296	4.311876	1.147974	1.604014	2.367554	-0.807667	0.000000	-10.000000	0.175000	-10.483334	554.000000	1023.000000	1023.000000	2046.000000
50.000000	0.003968	2.345000	0.496741	1.141340	1.923112	-1.216194	0.000000	-10.000000	0.258333	-15.283334	554.000000	1023.000000	1023.000000	2046.000000
50.020000	0.000741	0.437681	-0.210780	0.835204	1.521824	-1.708567	0.000000	-10.000000	0.358333	-19.366667	554.000000	1023.000000	1023.000000	2046.000000
50.040001	-0.001888	-1.115512	-0.728561	0.554584	1.142477	-2.084012	0.000000	-10.000000	0.433333	-22.133333	546.000000	1023.000000	1023.000000	2046.000000
50.060001	-0.004014	-2.372316	-1.173030	0.235440	0.768055	-2.202781	0.000000	-10.000000	0.508333	-24.716667	535.166687	1023.000000	1023.000000	2046.000000
50.080002	-0.005967	-3.526747	-1.690664	0.009859	0.611386	-2.457327	0.000000	-10.000000	0.583333	-26.733334	521.333313	1023.000000	1023.000000	2046.000000
50.099998	-0.007746	-4.578146	-2.026048	-0.096900	0.286301	-2.741499	0.000000	-10.000000	0.658333	-28.600000	512.166687	1023.000000	1023.000000	2046.000000
50.119999	-0.009208	-5.442010	-2.338614	-0.328247	0.039546	-2.814695	0.000000	-10.000000	0.733333	-29.800001	502.500000	1023.000000	1023.000000	2046.000000
50.139999	-0.010669	-6.305134	-2.832410	-0.457417	0.007111	-3.022417	0.000000	-10.000000	0.800000	-30.883333	492.500000	1023.000000	1023.000000	2046.000000
50.160000	-0.011836	-6.995235	-3.078679	-0.547107	-0.165836	-3.203613	0.000000	-10.000000	0.816667	-31.616667	482.333344	1023.000000	1023.000000	2046.000000
50.180000	-0.012973	-7.667236	-3.206594	-0.731264	-0.454838	-3.274540	0.000000	-10.000000	0.825000	-32.133335	471.833344	1023.000000	1023.000000	2046.000000
50.200001	-0.013906	-8.218257	-3.499328	-0.917789	-0.516962	-3.284179	0.000000	-10.000000	0.825000	-32.616669	461.166656	1023.000000	1023.000000	2046.000000
50.220001	-0.014882	-8.795331	-3.868922	-0.951259	-0.509382	-3.465768	0.000000	-10.000000	0.858333	-32.950001	450.166656	1023.000000	1023.000000	2046.000000
50.240002	-0.015570	-9.202162	-4.010278	-0.945336	-0.723497	-3.523051	0.000000	-10.000000	0.883333	-33.516666	439.166656	1023.000000	1023.000000	2046.000000
50.259998	-0.016163	-9.552403	-4.327890	-1.031761	-0.781045	-3.411708	0.000000	-10.000000	0.916667	-34.099998	428.000000	1023.000000	1023.000000	2046.000000
50.279999	-0.017129	-10.123440	-4.823012	-0.989019	-0.789502	-3.521906	0.000000	-10.000000	0.933333	-34.583332	416.666656	1023.000000	1023.000000	2046.000000
50.299999	-0.018435	-10.895212	-5.176691	-1.030931	-1.118707	-3.568883	0.000000	-10.000000	0.950000	-34.750000	405.166656	1023.000000	1023.000000	2046.000000
50.320000	-0.019949	-11.790009	-5.694103	-1.255065	-1.377887	-3.462953	0.000000	-10.000000	0.958333	-34.966667	393.500000	1023.000000	1023.000000	2046.000000
50.340000	-0.021660	-12.800776	-6.272362	-1.321742	-1.541173	-3.665499	0.000000	-10.000000	0.958333	-35.083332	381.833344	1023.000000	1023.000000	2046.000000
50.360001	-0.023218	-13.721828	-6.593441	-1.500260	-1.897776	-3.730350	0.000000	-10.000000	0.958333	-35.083332	370.166656	1023.000000	1023.000000	2046.000000
50.380001	-0.024663	-14.575754	-6.896657	-1.691101	-2.265455	-3.722541	0.000000	-10.000000	0.950000	-34.549999	358.500000	1023.000000	1023.000000	2046.000000
50.400002	-0.026105	-15.428127	-7.367645	-1.876003	-2.465443	-3.719037	0.000000	-10.000000	0.941667	-34.049999	347.000000	1023.000000	1023.000000	2046.000000
50.419998	-0.027284	-16.124624	-7.669079	-1.902289	-2.693713	-3.859544	0.000000	-10.000000	0.941667	-33.516666	335.666656	1023.000000	1023.000000	2046.000000
50.439999	-0.028270	-16.707798	-7.814168	-2.015462	-3.020227	-3.857942	0.000000	-10.000000	0.941667	-33.200001	324.500000	1023.000000	1023.000000	2046.000000
50.459999	-0.029038	-17.161274	-8.042795	-2.189209	-3.177478	-3.751791	0.000000	-10.000000	0.916667	-33.016666	313.500000	1023.000000	1023.000000	2046.000000
50.480000	-0.029683	-17.542892	-8.306182	-2.176464	-3.216855	-3.843391	0.000000	-10.000000	0.883333	-33.150002	302.333344	1023.000000	1023.000000	2046.000000
50.500000	-0.030203	-17.849850	-8.283137	-2.161862	-3.539484	-3.865367	0.000000	-10.000000	0.841667	-33.016666	291.166656	1023.000000	1023.000000	2046.000000
50.520000	-0.030537	-18.047348	-8.531576	-2.201027	-3.539117	-3.775627	0.000000	-10.000000	0.833333	-32.883335	280.166656	1023.000000	1023.000000	2046.000000
50.540001	-0.031099	-18.379530	-8.693394	-2.121118	-3.647338	-3.917681	0.000000	-10.000000	0.833333	-32.500000	269.333344	1023.000000	1023.000000	2046.000000
50.560001	-0.031619	-18.686594	-8.727319	-2.204216	-3.924603	-3.830456	0.000000	-10.000000	0.825000	-32.150002	258.500000	1023.000000	1023.000000	2046.000000
50.580002	-0.032128	-18.987484	-8.962457	-2.227817	-3.958062	-3.839149	0.000000	-10.000000	0.816667	-31.850000	247.666672	1023.000000	1023.000000	2046.000000
50.599998	-0.032687	-19.318193	-9.099770	-2.176190	-4.062330	-3.979904	0.000000	-10.000000	0.791667	-31.283333	237.000000	1023.000000	1023.000000	2046.000000
50.619999	-0.033175	-19.606234	-9.116742	-2.177678	-4.291357	-4.020457	0.000000	-10.000000	0.775000	-31.016666	226.666672	1023.000000	1023.000000	2046.000000
50.639999	-0.033629	-19.874733	-9.291021	-2.279932	-4.351501	-3.952278	0.000000	-10.000000	0.733333	-30.383333	216.500000	1023.000000	1023.000000	2046.000000
50.660000	-0.034107	-20.157270	-9.470113	-2.279455	-4.317628	-4.090075	0.000000	-10.000000	0.708333	-29.883333	206.500000	1023.000000	1023.000000	2046.000000
50.680000	-0.034488	-20.382599	-9.543561	-2.291698	-4.338284	-4.209056	0.000000	-10.000000	0.675000	-29.133333	196.500000	1023.000000	1023.000000	2046.000000
50.700001	-0.035095	-20.741339	-9.501081	-2.390857	-4.567326	-4.282074	0.000000	-10.000000	0.666667	-28.533333	186.500000	1023.000000	1023.000000	2046.000000
50.720001	-0.036082	-21.324497	-9.678230	-2.553930	-4.767383	-4.324956	0.000000	-10.000000	0.616667	-27.633333	176.833328	1023.000000	1023.000000	2046.000000
50.740002	-0.037586	-22.213158	-9.923504	-2.709178	-4.991096	-4.589379	0.000000	-10.000000	0.583333	-26.933334	167.500000	1023.000000	1023.000000	2046.000000
50.759998	-0.039122	-23.121325	-10.126862	-2.831964	-5.242904	-4.919595	0.000000	-10.000000	0.541667	-26.066668	158.666672	1023.000000	1023.000000	2046.000000
50.779999	-0.040142	-23.723944	-10.248843	-3.049518	-5.415387	-5.010195	0.000000	-10.000000	0.533333	-25.483334	149.833328	1023.000000	1023.000000	2046.000000
50.799999	-0.040765	-24.092382	-10.437585	-3.162891	-5.454357	-5.037551	0.000000	-10.000000	0.516667	-25.016666	141.333328	1023.000000	1023.000000	2046.000000
50.820000	-0.041151	-24.320107	-10.810544	-3.072249	-5.324075	-5.113239	0.000000	-10.000000	0.508333	-24.800001	133.000000	1023.000000	1023.000000	2046.000000
50.840000	-0.041721	-24.657370	-10.959859	-2.893773	-5.608906	-5.194831	0.000000	-10.000000	0.491667	-24.566668	125.000000	1023.000000	1023.000000	2046.000000
50.860001	-0.043128	-25.488789	-11.160138	-3.004954	-6.091921	-5.231776	0.000000	-10.000000	0.475000	-23.933334	116.833336	1023.000000	1023.000000	2046.000000
50.880001	-0.045802	-27.068918	-11.566392	-3.276559	-6.558210	-5.667758	0.000000	-10.000000	0.433333	-23.050001	108.833336	1023.000000	1023.000000	2046.000000
50.900002	-0.049593	-29.309488	-12.153234	-3.683907	-7.126643	-6.345705	0.000000	-10.000000	0.391667	-21.683334	101.000000	1023.000000	1023.000000	2046.000000
50.919998	-0.052945	-31.290705	-12.675339	-4.135943	-7.616994	-6.862429	0.000000	-10.000000	0.358333	-20.383333	93.666664	1023.000000	1023.000000	2046.000000
50.939999	-0.055086	-32.555595	-13.067675	-4.546025	-7.850765	-7.091132	0.000000	-10.000000	0.350000	-19.300001	86.833336	1023.000000	1023.000000	2046.000000
50.959999	-0.056628	-33.466869	-13.509524	-4.818038	-7.844552	-7.294755	0.000000	-10.000000	0.350000	-18.916668	80.500000	1023.000000	1023.000000	2046.000000
50.980000	-0.057848	-34.188354	-13.824563	-4.954394	-7.875628	-7.533769	0.000000	-10.000000	0.316667	-18.800001	74.166664	1023.000000	1023.000000	2046.000000
51.000000	-0.058917	-34.820183	-13.925310	-5.124828	-8.108417	-7.661626	0.000000	-10.000000	0.283333	-18.533333	67.833336	1023.000000	1023.000000	2046.000000
51.020000	-0.059722	-35.295567	-14.132098	-5.301055	-8.179627	-7.682784	0.000000	-10.000000	0.250000	-17.966667	61.500000	1023.000000	1023.000000	2046.000000
51.040001	-0.060182	-35.567322	-14.330637	-5.370792	-8.114050	-7.751842	0.000000	-10.000000	0.233333	-17.216667	55.500000	1023.000000	1023.000000	2046.000000
51.060001	-0.060500	-35.755787	-14.435273	-5.405349	-8.062657	-7.852507	0.000000	-10.000000	0.216667	-16.366667	49.833332	1023.000000	1023.000000	2046.000000
[truncated: 998,420 more chars]
