# Supplementary material for: Effect of Electrode Belt and Body Positions on Regional Pulmonary Ventilation- and Perfusion-Related Impedance Changes Measured by Electric Impedance Tomography
Source: PLoS One. 2016 Jun 2;11(6):e0155913. doi: 10.1371/journal.pone.0155913 (PMC4890811; doi:10.1371/journal.pone.0155913)
Supplement: S1 Dataset — (ZIP) [file pone.0155913.s001.zip › Dataset/Fp05-righ-4i.txt]

Patient Name:	Fp5
Registry:	Fp5
Investigator:	 
Diagnosys:	 
Notes:	h�ger4i             
Sample Rate [Hz]:	50.08
Time Base 	Pixels Mean 	Pixels Sum 	UPPER RIGHT		UPPER LEFT		LOWER RIGHT		LOWER LEFT		QRS	ETCO2	Paw	Flow (L/min)	Volume	Analog1	Analog2	AnalogSum
0.000000	-0.022599	-13.355777	-6.444974	-1.866968	-3.391947	-1.651888	0.000000	-10.000000	0.583333	-26.316668	147.000000	1023.000000	1023.000000	2046.000000
0.020000	-0.023989	-14.177429	-6.539907	-2.087684	-3.653436	-1.896401	0.000000	-10.000000	0.558333	-25.850000	138.166672	1023.000000	1023.000000	2046.000000
0.040000	-0.025026	-14.790453	-6.634433	-2.340894	-3.690059	-2.125067	0.000000	-10.000000	0.541667	-25.216667	129.500000	1023.000000	1023.000000	2046.000000
0.060000	-0.025872	-15.290447	-6.644498	-2.598567	-3.717044	-2.330338	0.000000	-10.000000	0.525000	-24.783333	121.166664	1023.000000	1023.000000	2046.000000
0.080000	-0.026504	-15.663810	-6.733426	-2.842515	-3.636098	-2.451771	0.000000	-10.000000	0.508333	-24.116667	113.000000	1023.000000	1023.000000	2046.000000
0.100000	-0.026983	-15.947042	-6.669894	-2.967075	-3.703030	-2.607043	0.000000	-10.000000	0.475000	-23.666668	105.000000	1023.000000	1023.000000	2046.000000
0.120000	-0.027296	-16.131641	-6.558930	-3.012284	-3.777201	-2.783227	0.000000	-10.000000	0.450000	-22.866667	97.000000	1023.000000	1023.000000	2046.000000
0.140000	-0.027647	-16.339338	-6.478325	-3.104341	-3.846454	-2.910219	0.000000	-10.000000	0.416667	-22.216667	89.333336	1023.000000	1023.000000	2046.000000
0.160000	-0.027716	-16.380259	-6.437377	-3.167267	-3.675149	-3.100464	0.000000	-10.000000	0.391667	-21.283333	81.833336	1023.000000	1023.000000	2046.000000
0.180000	-0.027715	-16.379519	-6.354559	-3.218677	-3.629524	-3.176758	0.000000	-10.000000	0.366667	-20.350000	74.833336	1023.000000	1023.000000	2046.000000
0.200000	-0.027805	-16.432470	-6.244633	-3.222457	-3.663799	-3.301581	0.000000	-10.000000	0.341667	-19.250000	68.000000	1023.000000	1023.000000	2046.000000
0.220000	-0.028353	-16.756626	-6.161901	-3.411893	-3.763311	-3.419522	0.000000	-10.000000	0.300000	-18.283335	61.666668	1023.000000	1023.000000	2046.000000
0.240000	-0.029247	-17.284822	-6.149043	-3.534407	-3.964922	-3.636451	0.000000	-10.000000	0.266667	-17.433334	55.500000	1023.000000	1023.000000	2046.000000
0.260000	-0.029326	-17.331423	-6.142566	-3.596131	-3.852633	-3.740094	0.000000	-10.000000	0.241667	-16.666668	49.666668	1023.000000	1023.000000	2046.000000
0.280000	-0.029683	-17.542786	-6.378239	-3.545465	-3.676250	-3.942831	0.000000	-10.000000	0.241667	-16.150000	44.000000	1023.000000	1023.000000	2046.000000
0.300000	-0.029884	-17.661522	-6.536271	-3.374735	-3.785287	-3.965230	0.000000	-10.000000	0.233333	-15.733334	38.666668	1023.000000	1023.000000	2046.000000
0.320000	-0.030820	-18.214399	-6.886211	-3.286858	-4.021252	-4.020079	0.000000	-10.000000	0.225000	-15.416667	33.333332	1023.000000	1023.000000	2046.000000
0.340000	-0.032545	-19.234056	-7.255464	-3.531497	-4.311227	-4.135868	0.000000	-10.000000	0.208333	-14.616667	28.166666	1023.000000	1023.000000	2046.000000
0.360000	-0.034315	-20.280029	-7.621013	-3.728715	-4.497148	-4.433153	0.000000	-10.000000	0.183333	-13.616667	23.333334	1023.000000	1023.000000	2046.000000
0.380000	-0.036320	-21.465221	-7.969919	-3.758400	-4.799761	-4.937141	0.000000	-10.000000	0.150000	-12.133333	19.000000	1023.000000	1023.000000	2046.000000
0.400000	-0.038391	-22.689322	-8.358803	-3.763120	-5.129771	-5.437628	0.000000	-10.000000	0.100000	-10.533334	15.000000	1023.000000	1023.000000	2046.000000
0.420000	-0.040145	-23.725811	-8.793461	-3.943231	-5.175278	-5.813842	0.000000	-10.000000	0.083333	-8.750000	11.500000	1023.000000	1023.000000	2046.000000
0.440000	-0.041506	-24.530128	-9.185776	-4.135328	-5.168077	-6.040946	0.000000	-10.000000	0.075000	-7.566667	8.333333	1023.000000	1023.000000	2046.000000
0.460000	-0.042440	-25.082235	-9.444141	-4.331440	-5.139433	-6.167220	0.000000	-10.000000	0.091667	-7.150000	5.833333	1023.000000	1023.000000	2046.000000
0.480000	-0.043284	-25.580910	-9.639342	-4.428063	-5.186358	-6.327146	0.000000	-10.000000	0.091667	-7.433333	3.333333	1023.000000	1023.000000	2046.000000
0.500000	-0.043949	-25.973709	-9.758218	-4.432488	-5.353195	-6.429808	0.000000	-10.000000	0.091667	-7.733333	1.333333	1023.000000	1023.000000	2046.000000
0.520000	-0.044539	-26.322474	-9.864204	-4.497720	-5.403630	-6.556919	0.000000	-10.000000	0.091667	-7.883333	-1.000000	1023.000000	1023.000000	2046.000000
0.540000	-0.045033	-26.614389	-9.974232	-4.622091	-5.369274	-6.648793	0.000000	-10.000000	0.091667	-7.600000	-3.333333	1023.000000	1023.000000	2046.000000
0.560000	-0.045183	-26.703209	-10.008445	-4.718221	-5.249844	-6.726699	0.000000	-10.000000	0.100000	-7.066667	-6.000000	1023.000000	1023.000000	2046.000000
0.580000	-0.045115	-26.663189	-9.923175	-4.737831	-5.221039	-6.781144	0.000000	-10.000000	0.083333	-6.333333	-8.333333	1023.000000	1023.000000	2046.000000
0.600000	-0.044765	-26.455883	-9.697330	-4.724029	-5.260113	-6.774414	0.000000	-10.000000	0.066667	-5.666667	-10.500000	1023.000000	1023.000000	2046.000000
0.620000	-0.044305	-26.184275	-9.568077	-4.841012	-5.020954	-6.754232	0.000000	-10.000000	0.050000	-5.266667	-12.500000	1023.000000	1023.000000	2046.000000
0.640000	-0.043728	-25.843092	-9.459266	-4.906488	-4.820724	-6.656614	0.000000	-10.000000	0.058333	-5.216667	-14.166667	1023.000000	1023.000000	2046.000000
0.660000	-0.043147	-25.499893	-9.235960	-4.877046	-4.800778	-6.586109	0.000000	-10.000000	0.066667	-5.433333	-15.833333	1023.000000	1023.000000	2046.000000
0.680000	-0.043136	-25.493505	-9.223550	-4.876505	-4.793587	-6.599863	0.000000	-10.000000	0.066667	-5.600000	-17.500000	1023.000000	1023.000000	2046.000000
0.700000	-0.043478	-25.695292	-9.399848	-4.924384	-4.792875	-6.578184	0.000000	-10.000000	0.058333	-5.616667	-19.500000	1023.000000	1023.000000	2046.000000
0.720000	-0.044139	-26.085960	-9.646308	-5.036706	-4.759136	-6.643809	0.000000	-10.000000	0.058333	-5.616667	-21.500000	1023.000000	1023.000000	2046.000000
0.740000	-0.044873	-26.519972	-9.783248	-5.258403	-4.853794	-6.624528	0.000000	-10.000000	0.075000	-5.883333	-23.500000	1023.000000	1023.000000	2046.000000
0.760000	-0.045601	-26.950403	-9.738155	-5.410398	-5.147385	-6.654466	0.000000	-10.000000	0.083333	-6.133333	-25.500000	1023.000000	1023.000000	2046.000000
0.780000	-0.046537	-27.503109	-9.829182	-5.613930	-5.289501	-6.770497	0.000000	-10.000000	0.075000	-6.050000	-27.500000	1023.000000	1023.000000	2046.000000
0.800000	-0.047311	-27.960562	-9.905541	-5.823319	-5.402158	-6.829542	0.000000	-10.000000	0.058333	-5.400000	-29.500000	1023.000000	1023.000000	2046.000000
0.820000	-0.047748	-28.218971	-9.859878	-5.923286	-5.539004	-6.896803	0.000000	-10.000000	0.050000	-4.416667	-31.166666	1023.000000	1023.000000	2046.000000
0.840000	-0.048028	-28.384296	-9.785206	-6.042545	-5.612899	-6.943646	0.000000	-10.000000	0.050000	-3.350000	-32.666668	1023.000000	1023.000000	2046.000000
0.860000	-0.047905	-28.311857	-9.626695	-6.098484	-5.637451	-6.949226	0.000000	-10.000000	0.050000	-2.650000	-33.833332	1023.000000	1023.000000	2046.000000
0.880000	-0.047812	-28.257183	-9.530878	-6.226225	-5.507215	-6.992865	0.000000	-10.000000	0.050000	-2.366667	-34.833332	1023.000000	1023.000000	2046.000000
0.900000	-0.047375	-27.998476	-9.406304	-6.299478	-5.366474	-6.926220	0.000000	-10.000000	0.050000	-2.416667	-35.666668	1023.000000	1023.000000	2046.000000
0.920000	-0.046768	-27.639626	-9.201784	-6.256071	-5.258854	-6.922916	0.000000	-10.000000	0.041667	-2.483333	-36.333332	1023.000000	1023.000000	2046.000000
0.940000	-0.046312	-27.370653	-8.995583	-6.212525	-5.307876	-6.854669	0.000000	-10.000000	0.041667	-2.433333	-37.166668	1023.000000	1023.000000	2046.000000
0.960000	-0.045852	-27.098663	-8.911296	-6.192396	-5.198694	-6.796278	0.000000	-10.000000	0.041667	-2.283333	-38.000000	1023.000000	1023.000000	2046.000000
0.980000	-0.045116	-26.663481	-8.804972	-6.144043	-5.003201	-6.711265	0.000000	-10.000000	0.050000	-2.083333	-38.833332	1023.000000	1023.000000	2046.000000
1.000000	-0.044394	-26.236628	-8.584514	-5.997440	-5.009477	-6.645197	0.000000	-10.000000	0.050000	-1.950000	-39.500000	1023.000000	1023.000000	2046.000000
1.020000	-0.043758	-25.861202	-8.440055	-5.810542	-5.019834	-6.590771	0.000000	-10.000000	0.050000	-1.800000	-39.833332	1023.000000	1023.000000	2046.000000
1.040000	-0.043328	-25.606783	-8.419732	-5.816874	-4.854019	-6.516159	0.000000	-10.000000	0.050000	-1.400000	-40.000000	1023.000000	1023.000000	2046.000000
1.060000	-0.042713	-25.243212	-8.330175	-5.728844	-4.777671	-6.406523	0.000000	-10.000000	0.041667	-0.766667	-40.000000	1023.000000	1023.000000	2046.000000
1.080000	-0.042023	-24.835375	-8.183587	-5.528584	-4.728570	-6.394633	0.000000	-10.000000	0.033333	-0.233333	-40.000000	1023.000000	1023.000000	2046.000000
1.100000	-0.041354	-24.440073	-8.002099	-5.460103	-4.740816	-6.237055	0.000000	-10.000000	0.025000	0.350000	-40.000000	1023.000000	1023.000000	2046.000000
1.120000	-0.040694	-24.050373	-7.928905	-5.387145	-4.611817	-6.122507	0.000000	-10.000000	0.016667	1.550000	-40.000000	1023.000000	1023.000000	2046.000000
1.140000	-0.039502	-23.345884	-7.684052	-5.215105	-4.485510	-5.961217	0.000000	-10.000000	0.000000	3.666667	-40.000000	1023.000000	1023.000000	2046.000000
1.160000	-0.038459	-22.729523	-7.407635	-5.063619	-4.482593	-5.775675	0.000000	-10.000000	-0.016667	6.366667	-40.000000	1023.000000	1023.000000	2046.000000
1.180000	-0.037386	-22.095356	-7.236849	-4.969436	-4.276492	-5.612580	0.000000	-10.000000	-0.033333	8.866667	-40.000000	1023.000000	1023.000000	2046.000000
1.200000	-0.035966	-21.256136	-6.986213	-4.836523	-4.043329	-5.390071	0.000000	-10.000000	-0.058333	11.116667	-40.000000	1023.000000	1023.000000	2046.000000
1.220000	-0.034981	-20.673988	-6.770615	-4.633585	-3.975092	-5.294697	0.000000	-10.000000	-0.091667	12.933333	-40.000000	1023.000000	1023.000000	2046.000000
1.240000	-0.034589	-20.442356	-6.594706	-4.641311	-4.087740	-5.118600	0.000000	-10.000000	-0.141667	14.633334	-40.000000	1023.000000	1023.000000	2046.000000
1.260000	-0.034524	-20.403889	-6.450667	-4.861599	-4.037862	-5.053760	0.000000	-10.000000	-0.183333	16.333334	-19.000000	1023.000000	1023.000000	2046.000000
1.280000	-0.034280	-20.259539	-6.235261	-5.055300	-3.949872	-5.019106	0.000000	-10.000000	-0.216667	17.850000	3.500000	1023.000000	1023.000000	2046.000000
1.300000	-0.033353	-19.711603	-5.905416	-4.985483	-3.838246	-4.982458	0.000000	-10.000000	-0.233333	19.183334	28.166666	1023.000000	1023.000000	2046.000000
1.320000	-0.031970	-18.894001	-5.496423	-4.898202	-3.730491	-4.768886	0.000000	-10.000000	-0.258333	20.100000	34.000000	1023.000000	1023.000000	2046.000000
1.340000	-0.030374	-17.950788	-5.342038	-4.562239	-3.440627	-4.605884	0.000000	-10.000000	-0.266667	20.683334	40.666668	1023.000000	1023.000000	2046.000000
1.360000	-0.028839	-17.043619	-5.307889	-4.336909	-3.119185	-4.279636	0.000000	-10.000000	-0.275000	21.200001	47.500000	1023.000000	1023.000000	2046.000000
1.380000	-0.027670	-16.353081	-5.258177	-4.234333	-3.038746	-3.821824	0.000000	-10.000000	-0.283333	21.733334	54.500000	1023.000000	1023.000000	2046.000000
1.400000	-0.027103	-16.017664	-5.359694	-4.198570	-2.921292	-3.538107	0.000000	-10.000000	-0.308333	22.766666	61.666668	1023.000000	1023.000000	2046.000000
1.420000	-0.027338	-16.156811	-5.606190	-4.154671	-2.978243	-3.417707	0.000000	-10.000000	-0.333333	23.616667	69.166664	1023.000000	1023.000000	2046.000000
1.440000	-0.028087	-16.599535	-5.929897	-4.071321	-3.090109	-3.508209	0.000000	-10.000000	-0.358333	24.400000	77.000000	1023.000000	1023.000000	2046.000000
1.460000	-0.028781	-17.009340	-6.133654	-4.144634	-3.074748	-3.656305	0.000000	-10.000000	-0.383333	24.800001	85.000000	1023.000000	1023.000000	2046.000000
1.480000	-0.028387	-16.776697	-6.121319	-4.049045	-2.866336	-3.739999	0.000000	-10.000000	-0.400000	25.216667	93.000000	1023.000000	1023.000000	2046.000000
1.500000	-0.027871	-16.472048	-6.041896	-4.073076	-2.715807	-3.641270	0.000000	-10.000000	-0.391667	25.283335	101.333336	1023.000000	1023.000000	2046.000000
1.520000	-0.027054	-15.988861	-5.989584	-4.007883	-2.566679	-3.424715	0.000000	-10.000000	-0.400000	25.433334	109.666664	1023.000000	1023.000000	2046.000000
1.540000	-0.026113	-15.432800	-5.920437	-3.961356	-2.346049	-3.204959	0.000000	-10.000000	-0.400000	25.766666	118.333336	1023.000000	1023.000000	2046.000000
1.560000	-0.024926	-14.731147	-5.817164	-3.837270	-2.097296	-2.979418	0.000000	-10.000000	-0.416667	26.366667	126.833336	1023.000000	1023.000000	2046.000000
1.580000	-0.023488	-13.881300	-5.610353	-3.752416	-1.782642	-2.735891	0.000000	-10.000000	-0.433333	27.033333	135.666672	1023.000000	1023.000000	2046.000000
1.600000	-0.021892	-12.938413	-5.285691	-3.600786	-1.552766	-2.499171	0.000000	-10.000000	-0.466667	27.633333	144.500000	1023.000000	1023.000000	2046.000000
1.620000	-0.020047	-11.847677	-4.882926	-3.401708	-1.320826	-2.242218	0.000000	-10.000000	-0.508333	28.483334	153.500000	1023.000000	1023.000000	2046.000000
1.640000	-0.018136	-10.718496	-4.421864	-3.285889	-1.036869	-1.973875	0.000000	-10.000000	-0.533333	29.016666	162.833328	1023.000000	1023.000000	2046.000000
1.660000	-0.015768	-9.318887	-3.932048	-3.187705	-0.576763	-1.622371	0.000000	-10.000000	-0.550000	29.583334	172.500000	1023.000000	1023.000000	2046.000000
1.680000	-0.012951	-7.654227	-3.340805	-2.962355	-0.109200	-1.241867	0.000000	-10.000000	-0.533333	29.516666	182.500000	1023.000000	1023.000000	2046.000000
1.700000	-0.010054	-5.941851	-2.686133	-2.641278	0.239378	-0.853819	0.000000	-10.000000	-0.533333	29.633333	192.333328	1023.000000	1023.000000	2046.000000
1.720000	-0.007476	-4.418135	-2.200796	-2.298561	0.603121	-0.521899	0.000000	-10.000000	-0.516667	29.616667	202.000000	1023.000000	1023.000000	2046.000000
1.740000	-0.005335	-3.153145	-1.886584	-2.086717	1.030094	-0.209938	0.000000	-10.000000	-0.516667	29.400000	211.666672	1023.000000	1023.000000	2046.000000
1.760000	-0.003563	-2.105750	-1.713111	-1.957911	1.391743	0.173530	0.000000	-10.000000	-0.500000	29.066668	221.500000	1023.000000	1023.000000	2046.000000
1.780000	-0.002057	-1.215512	-1.446820	-1.937432	1.574268	0.594472	0.000000	-10.000000	-0.483333	28.416668	231.500000	1023.000000	1023.000000	2046.000000
1.800000	-0.001049	-0.619766	-1.112253	-1.994757	1.552052	0.935191	0.000000	-10.000000	-0.475000	28.166668	241.166672	1023.000000	1023.000000	2046.000000
1.820000	-0.000255	-0.150443	-0.892773	-2.221160	1.705740	1.257750	0.000000	-10.000000	-0.466667	27.933334	250.666672	1023.000000	1023.000000	2046.000000
1.840000	0.000846	0.499953	-0.576326	-2.305181	1.802345	1.579114	0.000000	-10.000000	-0.483333	28.200001	260.000000	1023.000000	1023.000000	2046.000000
1.860000	0.002175	1.285263	-0.144777	-2.261137	1.858199	1.832978	0.000000	-10.000000	-0.483333	28.433334	269.333344	1023.000000	1023.000000	2046.000000
1.880000	0.003260	1.926549	0.249843	-2.339502	1.925334	2.090873	0.000000	-10.000000	-0.491667	28.716667	278.833344	1023.000000	1023.000000	2046.000000
1.900000	0.004929	2.913153	0.694535	-2.401287	2.241867	2.378038	0.000000	-10.000000	-0.500000	28.833334	288.166656	1023.000000	1023.000000	2046.000000
1.920000	0.007178	4.241976	1.348321	-2.333562	2.544646	2.682571	0.000000	-10.000000	-0.525000	29.116667	297.833344	1023.000000	1023.000000	2046.000000
1.940000	0.009682	5.722003	2.050930	-2.150258	2.855548	2.965783	0.000000	-10.000000	-0.525000	29.333334	307.500000	1023.000000	1023.000000	2046.000000
1.960000	0.012258	7.244451	2.737113	-2.027216	3.241416	3.293138	0.000000	-10.000000	-0.500000	29.433332	317.500000	1023.000000	1023.000000	2046.000000
1.980000	0.014855	8.779270	3.309957	-1.908994	3.680295	3.698013	0.000000	-10.000000	-0.491667	29.283333	327.333344	1023.000000	1023.000000	2046.000000
2.000000	0.017848	10.548201	3.990336	-1.622753	4.123868	4.056749	0.000000	-10.000000	-0.500000	29.316668	337.000000	1023.000000	1023.000000	2046.000000
2.020000	0.020910	12.357770	4.710082	-1.250194	4.450668	4.447214	0.000000	-10.000000	-0.533333	29.316668	346.666656	1023.000000	1023.000000	2046.000000
2.040000	0.023623	13.960951	5.297037	-0.858317	4.736114	4.786118	0.000000	-10.000000	-0.550000	29.616667	356.500000	1023.000000	1023.000000	2046.000000
2.060000	0.025891	15.301839	5.845628	-0.666463	5.036256	5.086418	0.000000	-10.000000	-0.550000	29.783333	366.500000	1023.000000	1023.000000	2046.000000
2.080000	0.028064	16.585810	6.462416	-0.578219	5.309063	5.392548	0.000000	-10.000000	-0.533333	29.883333	376.500000	1023.000000	1023.000000	2046.000000
2.100000	0.030615	18.093193	6.975832	-0.353105	5.827014	5.643453	0.000000	-10.000000	-0.516667	29.683334	386.500000	1023.000000	1023.000000	2046.000000
2.120000	0.033262	19.658092	7.603991	-0.089607	6.079640	6.064070	0.000000	-10.000000	-0.500000	29.183334	396.500000	1023.000000	1023.000000	2046.000000
2.140000	0.035551	21.010849	7.715481	0.572133	6.427473	6.295763	0.000000	-10.000000	-0.483333	28.466667	406.166656	1023.000000	1023.000000	2046.000000
2.160000	0.036703	21.691219	7.761202	0.959720	6.381282	6.589015	0.000000	-10.000000	-0.450000	27.733334	415.666656	1023.000000	1023.000000	2046.000000
2.180000	0.036798	21.747429	7.685472	1.042883	6.262935	6.756139	0.000000	-10.000000	-0.433333	27.283333	425.000000	1023.000000	1023.000000	2046.000000
2.200000	0.036734	21.709963	7.703944	0.945997	6.336879	6.723142	0.000000	-10.000000	-0.416667	27.150000	434.166656	1023.000000	1023.000000	2046.000000
2.220000	0.036506	21.575153	7.616022	0.887103	6.397354	6.674675	0.000000	-10.000000	-0.400000	27.150000	443.333344	1023.000000	1023.000000	2046.000000
2.240000	0.036291	21.448027	7.506968	0.957677	6.465030	6.518352	0.000000	-10.000000	-0.366667	26.733334	452.333344	1023.000000	1023.000000	2046.000000
2.260000	0.036271	21.436235	7.373088	1.088038	6.593062	6.382047	0.000000	-10.000000	-0.325000	25.983334	461.333344	1023.000000	1023.000000	2046.000000
2.280000	0.036875	21.793129	7.372926	1.254908	6.842755	6.322538	0.000000	-10.000000	-0.316667	25.133333	470.166656	1023.000000	1023.000000	2046.000000
2.300000	0.037765	22.318989	7.534789	1.450713	6.997488	6.335999	0.000000	-10.000000	-0.333333	24.733334	478.666656	1023.000000	1023.000000	2046.000000
2.320000	0.038716	22.881351	7.724069	1.660820	7.076081	6.420382	0.000000	-10.000000	-0.358333	24.883333	487.000000	1023.000000	1023.000000	2046.000000
2.340000	0.039703	23.464647	7.875268	1.823472	7.250029	6.515880	0.000000	-10.000000	-0.366667	25.233334	495.166656	1023.000000	1023.000000	2046.000000
2.360000	0.040889	24.165276	8.168574	1.907478	7.435101	6.654123	0.000000	-10.000000	-0.375000	25.500000	503.500000	1023.000000	1023.000000	2046.000000
2.380000	0.042059	24.856823	8.390777	1.976146	7.732605	6.757295	0.000000	-10.000000	-0.375000	25.333334	512.166687	1023.000000	1023.000000	2046.000000
2.400000	0.043157	25.505619	8.622559	2.048569	7.989500	6.844991	0.000000	-10.000000	-0.358333	24.983334	520.666687	1023.000000	1023.000000	2046.000000
2.420000	0.044407	26.244705	8.942021	2.118300	8.224615	6.959768	0.000000	-10.000000	-0.300000	24.050001	529.000000	1023.000000	1023.000000	2046.000000
2.440000	0.045700	27.008671	9.356212	2.212677	8.436116	7.003667	0.000000	-10.000000	-0.250000	22.700001	537.000000	1023.000000	1023.000000	2046.000000
2.460000	0.047221	27.907345	9.799755	2.324968	8.685530	7.097092	0.000000	-10.000000	-0.183333	20.833334	544.833313	1023.000000	1023.000000	2046.000000
2.480000	0.048840	28.864304	10.199404	2.432154	8.984392	7.248355	0.000000	-10.000000	-0.133333	18.799999	552.333313	1023.000000	1023.000000	2046.000000
2.500000	0.050406	29.789925	10.552073	2.618513	9.261128	7.358209	0.000000	-10.000000	-0.075000	16.116667	559.166687	1023.000000	1023.000000	2046.000000
2.520000	0.051928	30.689516	10.772659	2.842577	9.596528	7.477751	0.000000	-10.000000	-0.033333	13.250000	565.000000	1023.000000	1023.000000	2046.000000
2.540000	0.052756	31.178642	10.782761	3.011219	9.792752	7.591911	0.000000	-10.000000	0.000000	9.866667	569.833313	1023.000000	1023.000000	2046.000000
2.560000	0.052975	31.308126	10.594813	3.047080	9.961495	7.704737	0.000000	-10.000000	0.025000	5.400000	573.500000	1023.000000	1023.000000	2046.000000
2.580000	0.052467	31.008242	10.410233	2.882974	9.890957	7.824077	0.000000	-10.000000	0.058333	0.700000	575.833313	1023.000000	1023.000000	2046.000000
2.600000	0.051405	30.380333	10.189655	2.599163	9.706545	7.884970	0.000000	-10.000000	0.083333	-3.750000	576.833313	1023.000000	1023.000000	2046.000000
2.620000	0.050296	29.725143	10.073947	2.329969	9.465542	7.855687	0.000000	-10.000000	0.108333	-7.033334	577.000000	1023.000000	1023.000000	2046.000000
2.640000	0.049031	28.977400	9.871455	2.097285	9.239419	7.769240	0.000000	-10.000000	0.125000	-9.800000	577.000000	1023.000000	1023.000000	2046.000000
2.660000	0.047738	28.213017	9.684141	1.824499	8.980062	7.724314	0.000000	-10.000000	0.141667	-11.966667	577.000000	1023.000000	1023.000000	2046.000000
2.680000	0.046722	27.612917	9.504482	1.637986	8.824983	7.645465	0.000000	-10.000000	0.150000	-13.216667	577.000000	1023.000000	1023.000000	2046.000000
2.700000	0.046180	27.292353	9.448548	1.495125	8.702965	7.645713	0.000000	-10.000000	0.166667	-14.000000	573.333313	1023.000000	1023.000000	2046.000000
2.720000	0.046107	27.249126	9.449773	1.498842	8.654853	7.645658	0.000000	-10.000000	0.200000	-14.650001	565.000000	1023.000000	1023.000000	2046.000000
2.740000	0.045952	27.157635	9.461119	1.485023	8.580479	7.631015	0.000000	-10.000000	0.233333	-15.400000	554.833313	1023.000000	1023.000000	2046.000000
2.760000	0.045953	27.158243	9.469127	1.570499	8.467344	7.651272	0.000000	-10.000000	0.258333	-16.299999	546.666687	1023.000000	1023.000000	2046.000000
2.780000	0.045813	27.075535	9.388810	1.684244	8.338699	7.663782	0.000000	-10.000000	0.275000	-17.283333	541.166687	1023.000000	1023.000000	2046.000000
2.800000	0.045753	27.040195	9.275055	1.816730	8.187996	7.760415	0.000000	-10.000000	0.308333	-18.383333	535.500000	1023.000000	1023.000000	2046.000000
2.820000	0.045716	27.018351	9.167777	1.990459	8.075557	7.784558	0.000000	-10.000000	0.341667	-19.366667	529.166687	1023.000000	1023.000000	2046.000000
2.840000	0.045445	26.857834	9.036427	2.130124	7.885226	7.806057	0.000000	-10.000000	0.366667	-20.133333	522.666687	1023.000000	1023.000000	2046.000000
2.860000	0.044964	26.574007	8.827983	2.258018	7.724341	7.763665	0.000000	-10.000000	0.375000	-20.566668	515.833313	1023.000000	1023.000000	2046.000000
2.880000	0.043943	25.970264	8.609938	2.204458	7.444818	7.711052	0.000000	-10.000000	0.383333	-21.016666	509.000000	1023.000000	1023.000000	2046.000000
2.900000	0.042969	25.394936	8.392966	2.142334	7.202626	7.657010	0.000000	-10.000000	0.391667	-21.500000	502.000000	1023.000000	1023.000000	2046.000000
2.920000	0.042381	25.046900	8.178253	2.263615	6.969579	7.635453	0.000000	-10.000000	0.416667	-22.116667	494.833344	1023.000000	1023.000000	2046.000000
2.940000	0.041160	24.325542	7.601450	2.494428	6.641085	7.588581	0.000000	-10.000000	0.466667	-22.933334	487.500000	1023.000000	1023.000000	2046.000000
2.960000	0.039624	23.417721	6.871873	2.684016	6.214355	7.647477	0.000000	-10.000000	0.516667	-23.933334	479.833344	1023.000000	1023.000000	2046.000000
2.980000	0.037423	22.117168	6.135584	2.725211	5.672026	7.584348	0.000000	-10.000000	0.550000	-24.900000	471.833344	1023.000000	1023.000000	2046.000000
3.000000	0.034509	20.394762	5.500619	2.503138	5.098549	7.292456	0.000000	-10.000000	0.566667	-25.633333	463.500000	1023.000000	1023.000000	2046.000000
3.020000	0.031157	18.413895	4.770090	2.298317	4.462647	6.882840	0.000000	-10.000000	0.600000	-26.516666	452.000000	1023.000000	1023.000000	2046.000000
3.040000	0.027408	16.197975	3.884838	2.253244	3.811948	6.247945	0.000000	-10.000000	0.641667	-27.383333	440.166656	1023.000000	1023.000000	2046.000000
3.060000	0.024017	14.194087	3.173084	2.169313	3.209755	5.641935	0.000000	-10.000000	0.666667	-28.133333	431.166656	1023.000000	1023.000000	2046.000000
3.080000	0.021213	12.536863	2.473987	2.066344	2.866609	5.129924	0.000000	-10.000000	0.683333	-28.666668	424.833344	1023.000000	1023.000000	2046.000000
3.100000	0.018671	11.034396	1.824401	1.935288	2.584623	4.690084	0.000000	-10.000000	0.700000	-29.033335	418.333344	1023.000000	1023.000000	2046.000000
3.120000	0.016313	9.641158	1.210135	1.801475	2.357763	4.271786	0.000000	-10.000000	0.733333	-29.633333	408.500000	1023.000000	1023.000000	2046.000000
3.140000	0.014014	8.282549	0.649296	1.640743	2.038000	3.954509	0.000000	-10.000000	0.758333	-30.200001	398.500000	1023.000000	1023.000000	2046.000000
3.160000	0.012078	7.138191	0.181203	1.545865	1.715211	3.695912	0.000000	-10.000000	0.791667	-30.833334	388.500000	1023.000000	1023.000000	2046.000000
3.180000	0.010201	6.028828	-0.151273	1.438848	1.347344	3.393910	0.000000	-10.000000	0.800000	-31.250000	378.333344	1023.000000	1023.000000	2046.000000
3.200000	0.008490	5.017363	-0.460492	1.405928	1.023418	3.048509	0.000000	-10.000000	0.808333	-31.516666	368.000000	1023.000000	1023.000000	2046.000000
3.220000	0.006933	4.097167	-0.771752	1.299656	0.770407	2.798856	0.000000	-10.000000	0.808333	-31.583334	357.500000	1023.000000	1023.000000	2046.000000
3.240000	0.005308	3.137063	-1.059708	1.133426	0.536743	2.526603	0.000000	-10.000000	0.825000	-31.600000	347.000000	1023.000000	1023.000000	2046.000000
3.260000	0.003956	2.337836	-1.340301	0.924181	0.464196	2.289760	0.000000	-10.000000	0.825000	-31.516668	336.500000	1023.000000	1023.000000	2046.000000
3.280000	0.002999	1.772560	-1.435714	0.734214	0.331595	2.142466	0.000000	-10.000000	0.825000	-31.650002	326.000000	1023.000000	1023.000000	2046.000000
3.300000	0.002303	1.361192	-1.550963	0.742416	0.159448	2.010291	0.000000	-10.000000	0.808333	-31.900002	315.333344	1023.000000	1023.000000	2046.000000
3.320000	0.001296	0.765875	-1.725382	0.666401	-0.097551	1.922407	0.000000	-10.000000	0.816667	-32.000000	304.666656	1023.000000	1023.000000	2046.000000
3.340000	-0.000094	-0.055721	-2.116072	0.622778	-0.294071	1.731644	0.000000	-10.000000	0.816667	-31.966667	294.000000	1023.000000	1023.000000	2046.000000
3.360000	-0.001711	-1.011460	-2.690959	0.442738	-0.361460	1.598221	0.000000	-10.000000	0.816667	-31.733334	283.333344	1023.000000	1023.000000	2046.000000
3.380000	-0.003680	-2.174777	-3.175543	0.279416	-0.641063	1.362412	0.000000	-10.000000	0.808333	-31.516666	272.833344	1023.000000	1023.000000	2046.000000
3.400000	-0.005763	-3.405704	-3.639843	0.061010	-1.004373	1.177502	0.000000	-10.000000	0.800000	-31.516666	262.166656	1023.000000	1023.000000	2046.000000
3.420000	-0.007855	-4.642203	-3.978242	-0.173760	-1.439400	0.949199	0.000000	-10.000000	0.800000	-31.400000	251.833328	1023.000000	1023.000000	2046.000000
3.440000	-0.010044	-5.936109	-4.346424	-0.372456	-1.856496	0.639268	0.000000	-10.000000	0.800000	-31.250000	241.166672	1023.000000	1023.000000	2046.000000
3.460000	-0.012161	-7.186898	-4.751146	-0.648665	-2.135674	0.348587	0.000000	-10.000000	0.808333	-31.033333	230.833328	1023.000000	1023.000000	2046.000000
3.480000	-0.014220	-8.403768	-5.093157	-0.919809	-2.420506	0.029704	0.000000	-10.000000	0.791667	-30.966667	220.500000	1023.000000	1023.000000	2046.000000
3.500000	-0.015744	-9.304919	-5.295424	-1.221910	-2.581340	-0.206245	0.000000	-10.000000	0.783333	-30.966667	210.166672	1023.000000	1023.000000	2046.000000
3.520000	-0.017012	-10.054284	-5.342918	-1.374605	-2.804872	-0.531889	0.000000	-10.000000	0.775000	-30.700001	199.833328	1023.000000	1023.000000	2046.000000
3.540000	-0.018116	-10.706720	-5.459667	-1.511548	-2.871966	-0.863539	0.000000	-10.000000	0.791667	-30.600000	189.500000	1023.000000	1023.000000	2046.000000
3.560000	-0.019112	-11.295363	-5.538541	-1.765924	-2.928158	-1.062740	0.000000	-10.000000	0.775000	-30.283333	179.500000	1023.000000	1023.000000	2046.000000
3.580000	-0.020155	-11.911830	-5.671697	-1.987763	-2.933322	-1.319048	0.000000	-10.000000	0.733333	-29.816668	169.500000	1023.000000	1023.000000	2046.000000
3.600000	-0.020941	-12.376038	-5.777637	-2.169327	-2.925567	-1.503507	0.000000	-10.000000	0.691667	-29.100000	159.500000	1023.000000	1023.000000	2046.000000
3.620000	-0.021648	-12.794228	-5.828849	-2.309423	-2.965284	-1.690672	0.000000	-10.000000	0.650000	-28.383333	149.666672	1023.000000	1023.000000	2046.000000
3.640000	-0.022151	-13.091316	-5.808362	-2.402369	-3.026856	-1.853728	0.000000	-10.000000	0.608333	-27.416666	140.166672	1023.000000	1023.000000	2046.000000
3.660000	-0.022779	-13.462178	-5.813323	-2.440470	-3.151692	-2.056692	0.000000	-10.000000	0.558333	-26.450001	131.000000	1023.000000	1023.000000	2046.000000
3.680000	-0.023376	-13.815241	-5.860282	-2.472423	-3.252538	-2.229998	0.000000	-10.000000	0.525000	-25.466667	122.166664	1023.000000	1023.000000	2046.000000
3.700000	-0.023982	-14.173200	-5.935475	-2.581207	-3.288731	-2.367786	0.000000	-10.000000	0.500000	-24.600000	113.500000	1023.000000	1023.000000	2046.000000
3.720000	-0.024552	-14.510390	-5.956674	-2.680680	-3.360656	-2.512380	0.000000	-10.000000	0.466667	-23.700001	105.333336	1023.000000	1023.000000	2046.000000
3.740000	-0.025114	-14.842101	-6.040359	-2.780458	-3.354362	-2.666921	0.000000	-10.000000	0.433333	-22.950001	97.500000	1023.000000	1023.000000	2046.000000
3.760000	-0.025632	-15.148551	-6.077919	-2.894403	-3.334600	-2.841629	0.000000	-10.000000	0.391667	-22.083334	90.000000	1023.000000	1023.000000	2046.000000
3.780000	-0.026240	-15.507926	-6.149646	-2.935509	-3.322076	-3.100694	0.000000	-10.000000	0.375000	-21.266666	82.666664	1023.000000	1023.000000	2046.000000
3.800000	-0.027386	-16.185362	-6.266103	-3.185451	-3.477526	-3.256283	0.000000	-10.000000	0.341667	-20.133333	75.500000	1023.000000	1023.000000	2046.000000
3.820000	-0.028735	-16.982235	-6.251675	-3.429560	-3.742501	-3.558500	0.000000	-10.000000	0.325000	-19.100000	68.833336	1023.000000	1023.000000	2046.000000
3.840000	-0.030221	-17.860556	-6.384649	-3.628253	-3.934073	-3.913580	0.000000	-10.000000	0.275000	-17.966667	62.500000	1023.000000	1023.000000	2046.000000
3.860000	-0.030988	-18.314106	-6.396406	-3.727922	-4.059789	-4.129990	0.000000	-10.000000	0.258333	-17.133335	56.500000	1023.000000	1023.000000	2046.000000
3.880000	-0.031790	-18.787971	-6.490562	-3.919485	-4.090178	-4.287747	0.000000	-10.000000	0.241667	-16.666668	50.666668	1023.000000	1023.000000	2046.000000
3.900000	-0.032146	-18.998474	-6.785107	-3.837447	-3.865247	-4.510673	0.000000	-10.000000	0.241667	-16.250000	45.000000	1023.000000	1023.000000	2046.000000
3.920000	-0.032459	-19.183069	-7.066836	-3.746199	-3.792776	-4.577259	0.000000	-10.000000	0.233333	-15.833333	39.666668	1023.000000	1023.000000	2046.000000
3.940000	-0.033215	-19.630117	-7.321824	-3.843079	-3.935184	-4.530030	0.000000	-10.000000	0.216667	-14.983334	34.333332	1023.000000	1023.000000	2046.000000
3.960000	-0.034671	-20.490616	-7.590983	-3.879774	-4.295981	-4.723878	0.000000	-10.000000	0.208333	-13.966667	29.333334	1023.000000	1023.000000	2046.000000
3.980000	-0.036799	-21.747993	-8.006750	-3.956142	-4.668076	-5.117025	0.000000	-10.000000	0.166667	-12.516666	24.500000	1023.000000	1023.000000	2046.000000
4.000000	-0.039701	-23.463205	-8.572395	-4.106956	-5.036403	-5.747450	0.000000	-10.000000	0.133333	-10.833333	20.333334	1023.000000	1023.000000	2046.000000
4.020000	-0.042045	-24.848341	-9.091416	-4.395546	-5.136518	-6.224861	0.000000	-10.000000	0.100000	-9.250000	16.666666	1023.000000	1023.000000	2046.000000
4.040000	-0.043549	-25.737291	-9.469091	-4.606588	-5.074166	-6.587445	0.000000	-10.000000	0.100000	-8.366667	13.666667	1023.000000	1023.000000	2046.000000
4.060000	-0.044608	-26.363415	-9.647121	-4.706903	-5.169588	-6.839802	0.000000	-10.000000	0.100000	-8.316667	10.833333	1023.000000	1023.000000	2046.000000
4.080000	-0.045695	-27.006010	-9.881145	-4.903714	-5.286096	-6.935054	0.000000	-10.000000	0.100000	-8.783334	8.000000	1023.000000	1023.000000	2046.000000
4.100000	-0.046575	-27.525871	-10.124763	-5.062895	-5.304051	-7.034162	0.000000	-10.000000	0.100000	-9.100000	5.000000	1023.000000	1023.000000	2046.000000
4.120000	-0.047139	-27.859276	-10.261758	-5.176062	-5.291665	-7.129792	0.000000	-10.000000	0.091667	-9.050000	2.166667	1023.000000	1023.000000	2046.000000
4.140000	-0.047579	-28.119356	-10.294687	-5.234791	-5.366776	-7.223104	0.000000	-10.000000	0.091667	-8.516666	-0.500000	1023.000000	1023.000000	2046.000000
4.160000	-0.047684	-28.181044	-10.211712	-5.245898	-5.442908	-7.280525	0.000000	-10.000000	0.075000	-7.700000	-3.000000	1023.000000	1023.000000	2046.000000
4.180000	-0.047779	-28.237364	-10.283829	-5.354619	-5.258181	-7.340734	0.000000	-10.000000	0.075000	-6.800000	-5.333333	1023.000000	1023.000000	2046.000000
4.200000	-0.047551	-28.102612	-10.199356	-5.403092	-5.159451	-7.340712	0.000000	-10.000000	0.058333	-5.883334	-7.500000	1023.000000	1023.000000	2046.000000
4.220000	-0.046684	-27.590412	-9.898146	-5.339622	-5.039067	-7.313577	0.000000	-10.000000	0.058333	-5.216667	-9.500000	1023.000000	1023.000000	2046.000000
4.240000	-0.045998	-27.184921	-9.627976	-5.306138	-4.992244	-7.258563	0.000000	-10.000000	0.058333	-4.933333	-11.333333	1023.000000	1023.000000	2046.000000
4.260000	-0.045440	-26.855141	-9.509360	-5.274998	-4.862190	-7.208592	0.000000	-10.000000	0.058333	-4.966667	-13.000000	1023.000000	1023.000000	2046.000000
4.280000	-0.045351	-26.802250	-9.545981	-5.332269	-4.725909	-7.198091	0.000000	-10.000000	0.058333	-4.950000	-14.666667	1023.000000	1023.000000	2046.000000
4.300000	-0.045552	-26.921417	-9.705784	-5.438683	-4.654778	-7.122173	0.000000	-10.000000	0.058333	-4.800000	-16.333334	1023.000000	1023.000000	2046.000000
4.320000	-0.045994	-27.182377	-9.852938	-5.487027	-4.668495	-7.173918	0.000000	-10.000000	0.058333	-4.650000	-18.000000	1023.000000	1023.000000	2046.000000
4.340000	-0.046455	-27.455093	-9.876005	-5.596760	-4.869536	-7.112792	0.000000	-10.000000	0.058333	-4.550000	-19.500000	1023.000000	1023.000000	2046.000000
4.360000	-0.046884	-27.708353	-9.869825	-5.706501	-5.069804	-7.062225	0.000000	-10.000000	0.050000	-3.800000	-21.000000	1023.000000	1023.000000	2046.000000
4.380000	-0.047256	-27.928539	-9.852343	-5.847213	-5.171901	-7.057082	0.000000	-10.000000	0.033333	-1.283333	-22.166666	1023.000000	1023.000000	2046.000000
4.400000	-0.047340	-27.977652	-9.726567	-5.983671	-5.296927	-6.970486	0.000000	-10.000000	0.016667	2.216667	-22.833334	1023.000000	1023.000000	2046.000000
4.420000	-0.047009	-27.782219	-9.618922	-6.099161	-5.243539	-6.820597	0.000000	-10.000000	-0.016667	6.650000	-23.000000	1023.000000	1023.000000	2046.000000
4.440000	-0.046418	-27.433151	-9.383944	-6.187369	-5.237178	-6.624661	0.000000	-10.000000	-0.058333	10.400001	-23.000000	1023.000000	1023.000000	2046.000000
4.460000	-0.045381	-26.820278	-9.055248	-6.078087	-5.163538	-6.523406	0.000000	-10.000000	-0.116667	13.616667	-23.000000	1023.000000	1023.000000	2046.000000
4.480000	-0.043994	-26.000168	-8.646503	-6.143261	-4.972045	-6.238359	0.000000	-10.000000	-0.150000	15.733334	-23.000000	1023.000000	1023.000000	2046.000000
4.500000	-0.042460	-25.093910	-8.218253	-6.155122	-4.693537	-6.026999	0.000000	-10.000000	-0.191667	17.350000	-15.333333	1023.000000	1023.000000	2046.000000
4.520000	-0.040190	-23.752481	-7.628523	-6.101852	-4.349014	-5.673090	0.000000	-10.000000	-0.216667	18.833334	0.666667	1023.000000	1023.000000	2046.000000
4.540000	-0.037555	-22.195011	-6.957638	-5.858408	-4.010569	-5.368395	0.000000	-10.000000	-0.266667	20.150000	18.833334	1023.000000	1023.000000	2046.000000
4.560000	-0.034920	-20.637611	-6.276568	-5.615535	-3.758653	-4.986854	0.000000	-10.000000	-0.300000	21.250000	31.666666	1023.000000	1023.000000	2046.000000
4.580000	-0.032525	-19.222132	-5.707287	-5.492062	-3.399306	-4.623475	0.000000	-10.000000	-0.325000	22.450001	38.666668	1023.000000	1023.000000	2046.000000
4.600000	-0.030297	-17.905344	-5.188442	-5.302265	-3.129262	-4.285375	0.000000	-10.000000	-0.341667	23.549999	45.833332	1023.000000	1023.000000	2046.000000
4.620000	-0.027568	-16.292618	-4.687570	-4.998914	-2.779864	-3.826271	0.000000	-10.000000	-0.350000	24.450001	53.500000	1023.000000	1023.000000	2046.000000
4.640000	-0.025294	-14.948733	-4.387601	-4.755126	-2.459420	-3.346586	0.000000	-10.000000	-0.375000	25.083334	61.500000	1023.000000	1023.000000	2046.000000
4.660000	-0.023702	-14.007631	-4.475835	-4.313817	-2.154193	-3.063785	0.000000	-10.000000	-0.391667	25.466667	69.833336	1023.000000	1023.000000	2046.000000
4.680000	-0.022993	-13.588997	-4.568068	-4.099696	-2.188428	-2.732806	0.000000	-10.000000	-0.416667	26.000000	78.333336	1023.000000	1023.000000	2046.000000
4.700000	-0.022550	-13.327173	-4.503768	-4.181754	-2.166523	-2.475128	0.000000	-10.000000	-0.433333	26.833334	86.833336	1023.000000	1023.000000	2046.000000
4.720000	-0.022374	-13.223078	-4.490543	-4.201804	-2.121021	-2.409710	0.000000	-10.000000	-0.458333	27.283333	95.666664	1023.000000	1023.000000	2046.000000
4.740000	-0.022262	-13.156888	-4.566939	-4.031271	-2.097164	-2.461514	0.000000	-10.000000	-0.475000	28.016666	104.666664	1023.000000	1023.000000	2046.000000
4.760000	-0.022234	-13.140438	-4.693214	-3.874685	-2.045281	-2.527258	0.000000	-10.000000	-0.483333	28.216667	114.000000	1023.000000	1023.000000	2046.000000
4.780000	-0.021825	-12.898491	-4.689893	-3.775332	-1.941557	-2.491708	0.000000	-10.000000	-0.483333	28.616667	123.333336	1023.000000	1023.000000	2046.000000
4.800000	-0.021083	-12.460056	-4.695427	-3.720381	-1.687593	-2.356655	0.000000	-10.000000	-0.458333	28.283333	132.833328	1023.000000	1023.000000	2046.000000
4.820000	-0.020339	-12.020379	-4.593984	-3.696381	-1.516050	-2.213964	0.000000	-10.000000	-0.450000	28.000000	142.166672	1023.000000	1023.000000	2046.000000
4.840000	-0.019469	-11.506448	-4.562512	-3.600118	-1.282611	-2.061207	0.000000	-10.000000	-0.450000	27.950001	151.666672	1023.000000	1023.000000	2046.000000
4.860000	-0.018441	-10.898392	-4.481337	-3.553068	-1.080312	-1.783675	0.000000	-10.000000	-0.475000	27.950001	161.000000	1023.000000	1023.000000	2046.000000
4.880000	-0.017196	-10.162801	-4.340135	-3.401585	-0.797469	-1.623612	0.000000	-10.000000	-0.483333	28.116667	170.333328	1023.000000	1023.000000	2046.000000
4.900000	-0.015624	-9.233522	-4.071232	-3.341908	-0.529788	-1.290594	0.000000	-10.000000	-0.491667	28.183332	179.666672	1023.000000	1023.000000	2046.000000
4.920000	-0.014161	-8.369175	-3.791475	-3.254779	-0.242423	-1.080498	0.000000	-10.000000	-0.500000	28.683332	189.000000	1023.000000	1023.000000	2046.000000
4.940000	-0.012365	-7.307490	-3.451630	-3.098657	0.078300	-0.835502	0.000000	-10.000000	-0.491667	28.916666	198.666672	1023.000000	1023.000000	2046.000000
4.960000	-0.010250	-6.057990	-2.890399	-2.924452	0.351766	-0.594906	0.000000	-10.000000	-0.491667	29.166666	208.333328	1023.000000	1023.000000	2046.000000
4.980000	-0.007678	-4.537475	-2.302929	-2.744154	0.793239	-0.283631	0.000000	-10.000000	-0.450000	28.850000	218.000000	1023.000000	1023.000000	2046.000000
5.000000	-0.005041	-2.979423	-1.668905	-2.499144	1.102316	0.086310	0.000000	-10.000000	-0.458333	28.583334	227.666672	1023.000000	1023.000000	2046.000000
5.020000	-0.002564	-1.515599	-1.179030	-2.232263	1.476825	0.418869	0.000000	-10.000000	-0.433333	28.166668	237.166672	1023.000000	1023.000000	2046.000000
5.040000	-0.000117	-0.069101	-0.759858	-1.910847	1.882637	0.718966	0.000000	-10.000000	-0.433333	27.800001	246.666672	1023.000000	1023.000000	2046.000000
5.060000	0.001764	1.042733	-0.475676	-1.707350	2.182374	1.043385	0.000000	-10.000000	-0.408333	27.250000	256.000000	1023.000000	1023.000000	2046.000000
5.080000	0.003218	1.902036	-0.224331	-1.610755	2.367644	1.369479	0.000000	-10.000000	-0.391667	26.550001	265.333344	1023.000000	1023.000000	2046.000000
5.100000	0.004209	2.487344	-0.046744	-1.660401	2.518214	1.676274	0.000000	-10.000000	-0.391667	26.116667	274.333344	1023.000000	1023.000000	2046.000000
5.120000	0.005013	2.962937	0.228872	-1.769775	2.548103	1.955738	0.000000	-10.000000	-0.400000	25.783333	283.166656	1023.000000	1023.000000	2046.000000
5.140000	0.005880	3.475243	0.532240	-1.864789	2.573740	2.234053	0.000000	-10.000000	-0.408333	26.033333	291.666656	1023.000000	1023.000000	2046.000000
5.160000	0.006880	4.066050	0.854011	-1.894534	2.663790	2.442782	0.000000	-10.000000	-0.408333	26.483334	300.333344	1023.000000	1023.000000	2046.000000
5.180000	0.008116	4.796559	1.202923	-1.939900	2.871642	2.661894	0.000000	-10.000000	-0.400000	26.783335	309.000000	1023.000000	1023.000000	2046.000000
5.200000	0.009764	5.770822	1.668671	-1.962340	3.085045	2.979446	0.000000	-10.000000	-0.408333	26.916668	318.000000	1023.000000	1023.000000	2046.000000
5.220000	0.011803	6.975525	2.240787	-1.896005	3.399353	3.231391	0.000000	-10.000000	-0.425000	26.883333	327.000000	1023.000000	1023.000000	2046.000000
5.240000	0.014232	8.411258	2.898237	-1.783913	3.739916	3.557017	0.000000	-10.000000	-0.441667	27.050001	336.000000	1023.000000	1023.000000	2046.000000
5.260000	0.016778	9.915699	3.556389	-1.627211	4.125107	3.861414	0.000000	-10.000000	-0.441667	27.050001	345.000000	1023.000000	1023.000000	2046.000000
5.280000	0.019408	11.469882	4.215981	-1.428609	4.471050	4.211460	0.000000	-10.000000	-0.433333	27.000000	354.000000	1023.000000	1023.000000	2046.000000
5.300000	0.022318	13.190167	4.891511	-1.085493	4.821021	4.563128	0.000000	-10.000000	-0.433333	26.983334	363.000000	1023.000000	1023.000000	2046.000000
5.320000	0.025085	14.825331	5.475163	-0.792824	5.202600	4.940392	0.000000	-10.000000	-0.425000	26.950001	372.000000	1023.000000	1023.000000	2046.000000
5.340000	0.027662	16.348131	5.976771	-0.514845	5.556778	5.329426	0.000000	-10.000000	-0.425000	26.966667	381.000000	1023.000000	1023.000000	2046.000000
5.360000	0.030357	17.940718	6.493732	-0.159287	5.976076	5.630198	0.000000	-10.000000	-0.416667	26.900002	390.000000	1023.000000	1023.000000	2046.000000
5.380000	0.032822	19.397924	7.005414	0.112529	6.296834	5.983147	0.000000	-10.000000	-0.433333	26.866667	399.000000	1023.000000	1023.000000	2046.000000
5.400000	0.034890	20.620171	7.458918	0.411894	6.537215	6.212143	0.000000	-10.000000	-0.441667	26.966667	408.000000	1023.000000	1023.000000	2046.000000
5.420000	0.036272	21.436703	7.901062	0.491009	6.652618	6.392014	0.000000	-10.000000	-0.441667	27.250000	417.000000	1023.000000	1023.000000	2046.000000
5.440000	0.037511	22.168997	8.389550	0.472492	6.834972	6.471982	0.000000	-10.000000	-0.425000	27.383333	426.166656	1023.000000	1023.000000	2046.000000
5.460000	0.039294	23.222521	8.893624	0.530769	7.170170	6.627958	0.000000	-10.000000	-0.400000	26.950001	435.333344	1023.000000	1023.000000	2046.000000
5.480000	0.042095	24.878311	9.497887	0.880563	7.581463	6.918399	0.000000	-10.000000	-0.366667	26.300001	444.333344	1023.000000	1023.000000	2046.000000
5.500000	0.044535	26.320044	9.692934	1.340829	7.983483	7.302797	0.000000	-10.000000	-0.350000	25.483334	453.166656	1023.000000	1023.000000	2046.000000
5.520000	0.046006	27.189356	9.720669	1.749831	8.082256	7.636599	0.000000	-10.000000	-0.341667	25.000000	461.666656	1023.000000	1023.000000	2046.000000
5.540000	0.045957	27.160685	9.557509	1.991804	7.879113	7.732258	0.000000	-10.000000	-0.350000	24.250000	470.166656	1023.000000	1023.000000	2046.000000
5.560000	0.045023	26.608574	9.356203	1.797692	7.767023	7.687657	0.000000	-10.000000	-0.325000	23.866667	478.333344	1023.000000	1023.000000	2046.000000
5.580000	0.043896	25.942587	9.086179	1.690900	7.685514	7.479994	0.000000	-10.000000	-0.283333	22.933334	486.333344	1023.000000	1023.000000	2046.000000
5.600000	0.042863	25.332129	8.757318	1.786947	7.652699	7.135166	0.000000	-10.000000	-0.225000	21.533335	494.166656	1023.000000	1023.000000	2046.000000
5.620000	0.042163	24.918522	8.452954	1.866529	7.720565	6.878474	0.000000	-10.000000	-0.158333	19.233334	501.500000	1023.000000	1023.000000	2046.000000
5.640000	0.041835	24.724443	8.299290	1.999099	7.698701	6.727353	0.000000	-10.000000	-0.083333	16.316666	508.333344	1023.000000	1023.000000	2046.000000
5.660000	0.041596	24.583385	8.137866	2.101241	7.732313	6.611966	0.000000	-10.000000	-0.025000	13.216666	514.333313	1023.000000	1023.000000	2046.000000
5.680000	0.040977	24.217304	7.949229	2.136521	7.682463	6.449091	0.000000	-10.000000	0.008333	9.500000	519.500000	1023.000000	1023.000000	2046.000000
5.700000	0.040334	23.837557	7.716137	2.171779	7.653095	6.296544	0.000000	-10.000000	0.041667	4.666667	523.500000	1023.000000	1023.000000	2046.000000
5.720000	0.039724	23.476835	7.486667	2.092922	7.687715	6.209531	0.000000	-10.000000	0.075000	-0.033333	525.833313	1023.000000	1023.000000	2046.000000
5.740000	0.038946	23.017265	7.294132	2.033643	7.651404	6.038087	0.000000	-10.000000	0.100000	-4.500000	526.833313	1023.000000	1023.000000	2046.000000
5.760000	0.038091	22.512009	7.081026	1.966226	7.624074	5.840682	0.000000	-10.000000	0.116667	-7.900000	527.000000	1023.000000	1023.000000	2046.000000
5.780000	0.037454	22.135021	6.973192	1.898249	7.506023	5.757557	0.000000	-10.000000	0.150000	-11.000000	527.000000	1023.000000	1023.000000	2046.000000
5.800000	0.036803	21.750862	6.861800	1.895308	7.442201	5.551553	0.000000	-10.000000	0.200000	-13.416667	527.000000	1023.000000	1023.000000	2046.000000
5.820000	0.036398	21.510939	6.772455	1.805905	7.407943	5.524635	0.000000	-10.000000	0.233333	-14.983334	527.000000	1023.000000	1023.000000	2046.000000
5.840000	0.035856	21.190807	6.622828	1.767840	7.338739	5.461401	0.000000	-10.000000	0.266667	-16.400002	519.166687	1023.000000	1023.000000	2046.000000
5.860000	0.035606	21.043200	6.433717	1.791584	7.311719	5.506179	0.000000	-10.000000	0.308333	-17.883333	509.333344	1023.000000	1023.000000	2046.000000
5.880000	0.035202	20.804230	6.120986	1.944503	7.253384	5.485356	0.000000	-10.000000	0.358333	-19.283335	497.333344	1023.000000	1023.000000	2046.000000
5.900000	0.034552	20.420206	5.683473	2.099898	7.132868	5.503968	0.000000	-10.000000	0.391667	-20.666668	490.833344	1023.000000	1023.000000	2046.000000
5.920000	0.033346	19.707193	5.217236	2.196304	6.856152	5.437500	0.000000	-10.000000	0.416667	-21.683334	484.000000	1023.000000	1023.000000	2046.000000
5.940000	0.031593	18.671604	4.685016	2.065685	6.436960	5.483943	0.000000	-10.000000	0.466667	-22.916666	476.666656	1023.000000	1023.000000	2046.000000
5.960000	0.029666	17.532875	4.260410	1.889842	5.913032	5.469591	0.000000	-10.000000	0.516667	-23.966667	469.000000	1023.000000	1023.000000	2046.000000
5.980000	0.027596	16.309511	3.831631	1.633476	5.443168	5.401237	0.000000	-10.000000	0.550000	-24.966667	461.000000	1023.000000	1023.000000	2046.000000
6.000000	0.025483	15.060201	3.409064	1.343576	4.927198	5.380363	0.000000	-10.000000	0.550000	-25.566668	452.666656	1023.000000	1023.000000	2046.000000
6.020000	0.023480	13.876811	3.020531	1.120580	4.493445	5.242255	0.000000	-10.000000	0.550000	-26.133333	444.166656	1023.000000	1023.000000	2046.000000
6.040000	0.021524	12.720720	2.655678	0.845268	4.061905	5.157869	0.000000	-10.000000	0.558333	-26.550001	435.333344	1023.000000	1023.000000	2046.000000
6.060000	0.020188	11.931158	2.439398	0.726007	3.677788	5.087965	0.000000	-10.000000	0.583333	-26.966667	426.500000	1023.000000	1023.000000	2046.000000
6.080000	0.019187	11.339666	2.304883	0.694253	3.367614	4.972916	0.000000	-10.000000	0.616667	-27.183334	417.500000	1023.000000	1023.000000	2046.000000
6.100000	0.018234	10.776469	2.155756	0.639779	3.055393	4.925541	0.000000	-10.000000	0.650000	-27.600000	408.500000	1023.000000	1023.000000	2046.000000
6.120000	0.017463	10.320640	2.038734	0.580192	2.843102	4.858612	0.000000	-10.000000	0.666667	-28.033333	399.166656	1023.000000	1023.000000	2046.000000
6.140000	0.016599	9.809722	1.798987	0.513308	2.643861	4.853565	0.000000	-10.000000	0.666667	-28.350000	389.833344	1023.000000	1023.000000	2046.000000
6.160000	0.015952	9.427878	1.616287	0.538992	2.475337	4.797262	0.000000	-10.000000	0.666667	-28.383333	380.166656	1023.000000	1023.000000	2046.000000
6.180000	0.015282	9.031754	1.511747	0.572999	2.220189	4.726820	0.000000	-10.000000	0.666667	-28.300001	370.833344	1023.000000	1023.000000	2046.000000
6.200000	0.014928	8.822488	1.482893	0.735869	1.971911	4.631815	0.000000	-10.000000	0.675000	-28.483334	361.333344	1023.000000	1023.000000	2046.000000
6.220000	0.014419	8.521705	1.374620	0.849448	1.746758	4.550879	0.000000	-10.000000	0.666667	-28.616667	352.000000	1023.000000	1023.000000	2046.000000
6.240000	0.013274	7.844809	1.230905	0.721709	1.448364	4.443830	0.000000	-10.000000	0.666667	-28.650000	342.333344	1023.000000	1023.000000	2046.000000
6.260000	0.012081	7.139831	0.989028	0.653532	1.316130	4.181141	0.000000	-10.000000	0.658333	-28.600000	332.833344	1023.000000	1023.000000	2046.000000
6.280000	0.011209	6.624305	0.891238	0.756558	1.075033	3.901476	0.000000	-10.000000	0.675000	-28.533335	323.166656	1023.000000	1023.000000	2046.000000
6.300000	0.010710	6.329725	0.821971	0.781727	0.771939	3.954088	0.000000	-10.000000	0.683333	-28.850000	313.833344	1023.000000	1023.000000	2046.000000
6.320000	0.009611	5.680063	0.202794	1.054908	0.673406	3.748955	0.000000	-10.000000	0.700000	-29.116667	304.166656	1023.000000	1023.000000	2046.000000
6.340000	0.007460	4.408951	-0.471303	1.107346	0.174867	3.598041	0.000000	-10.000000	0.700000	-29.533333	294.500000	1023.000000	1023.000000	2046.000000
6.360000	0.005018	2.965381	-1.134871	0.946144	-0.232392	3.386499	0.000000	-10.000000	0.700000	-29.516666	284.500000	1023.000000	1023.000000	2046.000000
6.380000	0.002202	1.301378	-1.647821	0.678741	-0.628006	2.898464	0.000000	-10.000000	0.700000	-29.450001	274.500000	1023.000000	1023.000000	2046.000000
6.400000	-0.000874	-0.516396	-2.191704	0.589667	-1.166734	2.252374	0.000000	-10.000000	0.700000	-29.116667	264.833344	1023.000000	1023.000000	2046.000000
6.420000	-0.004253	-2.513525	-2.862073	0.505599	-1.643782	1.486731	0.000000	-10.000000	0.691667	-28.700001	255.166672	1023.000000	1023.000000	2046.000000
6.440000	-0.007275	-4.299588	-3.526388	0.276244	-1.887165	0.837721	0.000000	-10.000000	0.683333	-28.383333	245.666672	1023.000000	1023.000000	2046.000000
6.460000	-0.009737	-5.754764	-4.172930	0.121668	-1.926244	0.222742	0.000000	-10.000000	0.675000	-28.266666	236.000000	1023.000000	1023.000000	2046.000000
6.480000	-0.011920	-7.045007	-4.601998	-0.132749	-2.092961	-0.217299	0.000000	-10.000000	0.683333	-28.500000	226.666672	1023.000000	1023.000000	2046.000000
6.500000	-0.013884	-8.205154	-4.988153	-0.283804	-2.336997	-0.596201	0.000000	-10.000000	0.691667	-28.683334	217.166672	1023.000000	1023.000000	2046.000000
6.520000	-0.015884	-9.387689	-5.480813	-0.519501	-2.421846	-0.965529	0.000000	-10.000000	0.691667	-28.700001	207.666672	1023.000000	1023.000000	2046.000000
6.540000	-0.017683	-10.450908	-5.896376	-0.726975	-2.547676	-1.279880	0.000000	-10.000000	0.683333	-28.333334	198.000000	1023.000000	1023.000000	2046.000000
6.560000	-0.019134	-11.308163	-6.131371	-0.791328	-2.727602	-1.657861	0.000000	-10.000000	0.666667	-28.050001	188.500000	1023.000000	1023.000000	2046.000000
6.580000	-0.020442	-12.081162	-6.353333	-0.983729	-2.829649	-1.914452	0.000000	-10.000000	0.658333	-27.550001	179.166672	1023.000000	1023.000000	2046.000000
6.600000	-0.021688	-12.817768	-6.478208	-1.169535	-3.005050	-2.164975	0.000000	-10.000000	0.650000	-27.300001	170.000000	1023.000000	1023.000000	2046.000000
6.620000	-0.022809	-13.480049	-6.653162	-1.408466	-2.971496	-2.446926	0.000000	-10.000000	0.625000	-26.666666	161.000000	1023.000000	1023.000000	2046.000000
6.640000	-0.023669	-13.988330	-6.700254	-1.673953	-2.940478	-2.673646	0.000000	-10.000000	0.600000	-26.450001	152.000000	1023.000000	1023.000000	2046.000000
6.660000	-0.024080	-14.231069	-6.664973	-1.890087	-2.900487	-2.775521	0.000000	-10.000000	0.575000	-26.066668	143.166672	1023.000000	1023.000000	2046.000000
6.680000	-0.024815	-14.665731	-6.656915	-2.083060	-2.979967	-2.945788	0.000000	-10.000000	0.566667	-25.983334	134.500000	1023.000000	1023.000000	2046.000000
6.700000	-0.025442	-15.036174	-6.785745	-2.123120	-3.014859	-3.112451	0.000000	-10.000000	0.558333	-25.450001	125.833336	1023.000000	1023.000000	2046.000000
6.720000	-0.026588	-15.713697	-7.043828	-2.302319	-3.094873	-3.272677	0.000000	-10.000000	0.541667	-24.933332	117.333336	1023.000000	1023.000000	2046.000000
6.740000	-0.028046	-16.575090	-7.420443	-2.490937	-3.217515	-3.446197	0.000000	-10.000000	0.525000	-24.266666	109.000000	1023.000000	1023.000000	2046.000000
6.760000	-0.029681	-17.541208	-7.721282	-2.750875	-3.402042	-3.667010	0.000000	-10.000000	0.500000	-23.883333	101.000000	1023.000000	1023.000000	2046.000000
6.780000	-0.031361	-18.534353	-7.962089	-3.099371	-3.666274	-3.806619	0.000000	-10.000000	0.458333	-23.316668	93.000000	1023.000000	1023.000000	2046.000000
6.800000	-0.032951	-19.474077	-8.180161	-3.433119	-3.828585	-4.032212	0.000000	-10.000000	0.425000	-22.566668	85.166664	1023.000000	1023.000000	2046.000000
6.820000	-0.034593	-20.444353	-8.385003	-3.738373	-4.095119	-4.225858	0.000000	-10.000000	0.391667	-21.650000	77.500000	1023.000000	1023.000000	2046.000000
6.840000	-0.035971	-21.258774	-8.523122	-3.988194	-4.287199	-4.460259	0.000000	-10.000000	0.375000	-20.600000	70.333336	1023.000000	1023.000000	2046.000000
6.860000	-0.037040	-21.890448	-8.617138	-4.171773	-4.452079	-4.649457	0.000000	-10.000000	0.358333	-19.500000	63.333332	1023.000000	1023.000000	2046.000000
6.880000	-0.037583	-22.211525	-8.561955	-4.311270	-4.543092	-4.795207	0.000000	-10.000000	0.316667	-18.500000	56.833332	1023.000000	1023.000000	2046.000000
6.900000	-0.038095	-22.514009	-8.430897	-4.529675	-4.648598	-4.904840	0.000000	-10.000000	0.283333	-17.700001	50.500000	1023.000000	1023.000000	2046.000000
6.920000	-0.038282	-22.624958	-8.362577	-4.675839	-4.593796	-4.992745	0.000000	-10.000000	0.241667	-16.850000	44.666668	1023.000000	1023.000000	2046.000000
6.940000	-0.038518	-22.763971	-8.339919	-4.843560	-4.462519	-5.117974	0.000000	-10.000000	0.241667	-16.016666	39.000000	1023.000000	1023.000000	2046.000000
6.960000	-0.038490	-22.747467	-8.191174	-4.939833	-4.484174	-5.132287	0.000000	-10.000000	0.225000	-15.016666	33.666668	1023.000000	1023.000000	2046.000000
6.980000	-0.038217	-22.586159	-8.075688	-4.879737	-4.427894	-5.202840	0.000000	-10.000000	0.216667	-14.133333	28.666666	1023.000000	1023.000000	2046.000000
7.000000	-0.038253	-22.607731	-7.943431	-4.956697	-4.484848	-5.222754	0.000000	-10.000000	0.175000	-13.000000	24.166666	1023.000000	1023.000000	2046.000000
7.020000	-0.038203	-22.577681	-7.923653	-5.001034	-4.395356	-5.257638	0.000000	-10.000000	0.150000	-12.083334	20.000000	1023.000000	1023.000000	2046.000000
7.040000	-0.038004	-22.460478	-7.861975	-4.996166	-4.311642	-5.290694	0.000000	-10.000000	0.116667	-11.116667	16.000000	1023.000000	1023.000000	2046.000000
7.060000	-0.037778	-22.327002	-7.766153	-4.938109	-4.321417	-5.301323	0.000000	-10.000000	0.108333	-10.283334	12.166667	1023.000000	1023.000000	2046.000000
7.080000	-0.037399	-22.102947	-7.652387	-4.868903	-4.318308	-5.263350	0.000000	-10.000000	0.100000	-9.183333	8.666667	1023.000000	1023.000000	2046.000000
7.100000	-0.037071	-21.909126	-7.519130	-4.844306	-4.321084	-5.224606	0.000000	-10.000000	0.083333	-7.666667	5.500000	1023.000000	1023.000000	2046.000000
7.120000	-0.036577	-21.616919	-7.400055	-4.846832	-4.227945	-5.142086	0.000000	-10.000000	0.050000	-4.633334	2.833333	1023.000000	1023.000000	2046.000000
7.140000	-0.035645	-21.066269	-7.222991	-4.746770	-4.011429	-5.085079	0.000000	-10.000000	0.025000	-0.650000	1.000000	1023.000000	1023.000000	2046.000000
7.160000	-0.034526	-20.404682	-6.951270	-4.634145	-3.872102	-4.947166	0.000000	-10.000000	-0.016667	3.950000	0.166667	1023.000000	1023.000000	2046.000000
7.180000	-0.033129	-19.578999	-6.579332	-4.528511	-3.746128	-4.725029	0.000000	-10.000000	-0.058333	8.383333	0.000000	1023.000000	1023.000000	2046.000000
7.200000	-0.031928	-18.869524	-6.338351	-4.398372	-3.598603	-4.534198	0.000000	-10.000000	-0.125000	12.333334	0.000000	1023.000000	1023.000000	2046.000000
7.220000	-0.031318	-18.509043	-6.150424	-4.389939	-3.561407	-4.407272	0.000000	-10.000000	-0.175000	15.750000	0.000000	1023.000000	1023.000000	2046.000000
7.240000	-0.031029	-18.338003	-5.924016	-4.572340	-3.502879	-4.338768	0.000000	-10.000000	-0.225000	18.000000	0.000000	1023.000000	1023.000000	2046.000000
7.260000	-0.030594	-18.081018	-5.639613	-4.757475	-3.413390	-4.270541	0.000000	-10.000000	-0.266667	20.016666	8.000000	1023.000000	1023.000000	2046.000000
7.280000	-0.029740	-17.576317	-5.342569	-4.794728	-3.257791	-4.181230	0.000000	-10.000000	-0.300000	21.566668	18.000000	1023.000000	1023.000000	2046.000000
7.300000	-0.028044	-16.573715	-4.870592	-4.649389	-3.050259	-4.003476	0.000000	-10.000000	-0.325000	23.016666	30.333334	1023.000000	1023.000000	2046.000000
7.320000	-0.026510	-15.667680	-4.756114	-4.441477	-2.698736	-3.771353	0.000000	-10.000000	-0.350000	23.883333	37.333332	1023.000000	1023.000000	2046.000000
7.340000	-0.024588	-14.531765	-4.570076	-4.226955	-2.372474	-3.362261	0.000000	-10.000000	-0.383333	24.799999	45.000000	1023.000000	1023.000000	2046.000000
7.360000	-0.022900	-13.533833	-4.404715	-4.019980	-2.208130	-2.901007	0.000000	-10.000000	-0.408333	25.750000	53.166668	1023.000000	1023.000000	2046.000000
7.380000	-0.021928	-12.959373	-4.367049	-3.971929	-2.102806	-2.517588	0.000000	-10.000000	-0.433333	26.833334	61.666668	1023.000000	1023.000000	2046.000000
7.400000	-0.021621	-12.778083	-4.420160	-3.902543	-2.115676	-2.339704	0.000000	-10.000000	-0.475000	27.900000	70.500000	1023.000000	1023.000000	2046.000000
7.420000	-0.022306	-13.183046	-4.789355	-3.866847	-2.086731	-2.440113	0.000000	-10.000000	-0.516667	28.733334	79.666664	1023.000000	1023.000000	2046.000000
7.440000	-0.022810	-13.480646	-4.963113	-3.908465	-2.015742	-2.593326	0.000000	-10.000000	-0.550000	29.266666	89.000000	1023.000000	1023.000000	2046.000000
7.460000	-0.022433	-13.257964	-4.963659	-3.913425	-1.754690	-2.626190	0.000000	-10.000000	-0.525000	29.383333	98.666664	1023.000000	1023.000000	2046.000000
7.480000	-0.021761	-12.860716	-4.911702	-3.926833	-1.528909	-2.493271	0.000000	-10.000000	-0.508333	29.150002	108.500000	1023.000000	1023.000000	2046.000000
7.500000	-0.020704	-12.236197	-4.800563	-3.802023	-1.344733	-2.288877	0.000000	-10.000000	-0.491667	29.316668	118.500000	1023.000000	1023.000000	2046.000000
7.520000	-0.019646	-11.611051	-4.687794	-3.666431	-1.176949	-2.079877	0.000000	-10.000000	-0.500000	29.333334	128.166672	1023.000000	1023.000000	2046.000000
7.540000	-0.018540	-10.956985	-4.590200	-3.585796	-0.981048	-1.799942	0.000000	-10.000000	-0.516667	29.583334	137.833328	1023.000000	1023.000000	2046.000000
7.560000	-0.017113	-10.113502	-4.429226	-3.393247	-0.646288	-1.644740	0.000000	-10.000000	-0.541667	29.633333	147.500000	1023.000000	1023.000000	2046.000000
7.580000	-0.015486	-9.152167	-4.133128	-3.310003	-0.365594	-1.343443	0.000000	-10.000000	-0.541667	29.866667	157.500000	1023.000000	1023.000000	2046.000000
7.600000	-0.013781	-8.144507	-3.777819	-3.193218	-0.071876	-1.101595	0.000000	-10.000000	-0.558333	30.166668	167.500000	1023.000000	1023.000000	2046.000000
7.620000	-0.011723	-6.928099	-3.358663	-3.025136	0.293807	-0.838107	0.000000	-10.000000	-0.558333	30.333334	177.500000	1023.000000	1023.000000	2046.000000
7.640000	-0.009173	-5.421280	-2.718729	-2.813663	0.641496	-0.530384	0.000000	-10.000000	-0.558333	30.433334	187.500000	1023.000000	1023.000000	2046.000000
7.660000	-0.006402	-3.783410	-2.097939	-2.568944	1.086793	-0.203320	0.000000	-10.000000	-0.516667	30.350000	197.666672	1023.000000	1023.000000	2046.000000
7.680000	-0.003399	-2.008593	-1.437688	-2.273613	1.467476	0.235232	0.000000	-10.000000	-0.475000	29.883333	208.000000	1023.000000	1023.000000	2046.000000
7.700000	-0.000856	-0.505789	-0.951554	-1.967014	1.879411	0.533368	0.000000	-10.000000	-0.475000	29.366667	218.166672	1023.000000	1023.000000	2046.000000
7.720000	0.001493	0.882337	-0.551572	-1.652168	2.207252	0.878825	0.000000	-10.000000	-0.466667	28.750000	228.000000	1023.000000	1023.000000	2046.000000
7.740000	0.003236	1.912196	-0.288154	-1.500591	2.473005	1.227936	0.000000	-10.000000	-0.441667	28.316668	237.666672	1023.000000	1023.000000	2046.000000
7.760000	0.004451	2.630304	-0.135177	-1.513727	2.709415	1.569794	0.000000	-10.000000	-0.400000	27.500000	247.166672	1023.000000	1023.000000	2046.000000
7.780000	0.005426	3.206746	0.052608	-1.633002	2.899749	1.887392	0.000000	-10.000000	-0.375000	26.783335	256.500000	1023.000000	1023.000000	2046.000000
7.800000	0.006287	3.715363	0.412994	-1.731864	2.915647	2.118586	0.000000	-10.000000	-0.383333	26.716667	265.500000	1023.000000	1023.000000	2046.000000
7.820000	0.007333	4.333952	0.688308	-1.746042	3.012976	2.378709	0.000000	-10.000000	-0.408333	27.066668	274.500000	1023.000000	1023.000000	2046.000000
7.840000	0.008454	4.996412	1.108831	-1.794840	3.024431	2.657990	0.000000	-10.000000	-0.433333	27.366667	283.500000	1023.000000	1023.000000	2046.000000
7.860000	0.009698	5.731242	1.555834	-1.848016	3.124037	2.899387	0.000000	-10.000000	-0.450000	27.416666	292.500000	1023.000000	1023.000000	2046.000000
7.880000	0.011360	6.713617	2.090261	-1.879138	3.303982	3.198511	0.000000	-10.000000	-0.450000	27.666666	301.500000	1023.000000	1023.000000	2046.000000
7.900000	0.013564	8.016100	2.681681	-1.788194	3.686554	3.436060	0.000000	-10.000000	-0.466667	28.033333	310.666656	1023.000000	1023.000000	2046.000000
7.920000	0.016150	9.544885	3.501880	-1.729473	4.042614	3.729863	0.000000	-10.000000	-0.483333	28.300001	320.000000	1023.000000	1023.000000	2046.000000
7.940000	0.019229	11.364478	4.298992	-1.561316	4.575850	4.050951	0.000000	-10.000000	-0.516667	28.650002	329.500000	1023.000000	1023.000000	2046.000000
7.960000	0.022404	13.241060	5.115561	-1.364686	5.040335	4.449852	0.000000	-10.000000	-0.525000	29.100000	339.000000	1023.000000	1023.000000	2046.000000
7.980000	0.025509	15.075839	5.841598	-1.113286	5.479117	4.868410	0.000000	-10.000000	-0.525000	29.050001	348.666656	1023.000000	1023.000000	2046.000000
8.000000	0.028548	16.871746	6.538256	-0.807897	5.861849	5.279538	0.000000	-10.000000	-0.508333	29.116667	358.500000	1023.000000	1023.000000	2046.000000
8.020000	0.031653	18.707205	7.073392	-0.198635	6.288200	5.544248	0.000000	-10.000000	-0.500000	29.066666	365.166656	1023.000000	1023.000000	2046.000000
8.040000	0.034003	20.095804	7.366607	0.176767	6.452119	6.100311	0.000000	-10.000000	-0.483333	28.883333	374.833344	1023.000000	1023.000000	2046.000000
8.060000	0.035736	21.119898	7.484543	0.749425	6.496715	6.389215	0.000000	-10.000000	-0.450000	28.133333	384.166656	1023.000000	1023.000000	2046.000000
8.080000	0.036035	21.296877	7.447823	0.826888	6.487083	6.535082	0.000000	-10.000000	-0.433333	27.450001	396.666656	1023.000000	1023.000000	2046.000000
8.100000	0.036525	21.586264	7.577671	0.761332	6.645682	6.601579	0.000000	-10.000000	-0.433333	27.633333	405.833344	1023.000000	1023.000000	2046.000000
8.120000	0.036842	21.773661	7.681608	0.743738	6.778699	6.569616	0.000000	-10.000000	-0.425000	27.416666	415.166656	1023.000000	1023.000000	2046.000000
8.140000	0.036915	21.816605	7.609042	0.898758	6.840787	6.468017	0.000000	-10.000000	-0.391667	27.016666	424.333344	1023.000000	1023.000000	2046.000000
8.160000	0.036795	21.746101	7.562281	1.016672	6.830272	6.336877	0.000000	-10.000000	-0.333333	25.983334	433.500000	1023.000000	1023.000000	2046.000000
8.180000	0.036791	21.743639	7.510719	1.132881	6.894876	6.205163	0.000000	-10.000000	-0.316667	25.266666	442.333344	1023.000000	1023.000000	2046.000000
8.200000	0.037385	22.094570	7.487543	1.227828	7.189501	6.189698	0.000000	-10.000000	-0.300000	24.550001	450.833344	1023.000000	1023.000000	2046.000000
8.220000	0.038009	22.463463	7.570892	1.276972	7.349003	6.266595	0.000000	-10.000000	-0.308333	23.933334	459.000000	1023.000000	1023.000000	2046.000000
8.240000	0.038847	22.958593	7.699677	1.459162	7.493234	6.306520	0.000000	-10.000000	-0.300000	23.700001	467.000000	1023.000000	1023.000000	2046.000000
8.260000	0.039965	23.619452	7.951542	1.651474	7.566836	6.449599	0.000000	-10.000000	-0.300000	23.566668	475.000000	1023.000000	1023.000000	2046.000000
8.280000	0.040910	24.177740	8.197442	1.685828	7.725954	6.568515	0.000000	-10.000000	-0.300000	23.616667	483.000000	1023.000000	1023.000000	2046.000000
8.300000	0.042146	24.908247	8.407833	1.756412	8.074888	6.669113	0.000000	-10.000000	-0.291667	23.400000	491.000000	1023.000000	1023.000000	2046.000000
8.320000	0.043324	25.604212	8.760715	1.830166	8.247682	6.765650	0.000000	-10.000000	-0.266667	23.066668	499.000000	1023.000000	1023.000000	2046.000000
8.340000	0.044751	26.447767	9.119481	1.979596	8.463754	6.884937	0.000000	-10.000000	-0.225000	22.350000	506.666656	1023.000000	1023.000000	2046.000000
8.360000	0.046021	27.198320	9.476645	2.004730	8.722744	6.994201	0.000000	-10.000000	-0.166667	20.966667	514.166687	1023.000000	1023.000000	2046.000000
8.380000	0.047457	28.046803	9.787112	2.006989	9.116126	7.136574	0.000000	-10.000000	-0.100000	18.533333	521.333313	1023.000000	1023.000000	2046.000000
8.400000	0.049133	29.037415	10.195133	2.260047	9.360870	7.221364	0.000000	-10.000000	-0.041667	15.133333	528.000000	1023.000000	1023.000000	2046.000000
8.420000	0.050281	29.716301	10.462197	2.419078	9.486314	7.348712	0.000000	-10.000000	0.000000	11.050000	533.833313	1023.000000	1023.000000	2046.000000
8.440000	0.050996	30.138670	10.376262	2.621799	9.738215	7.402391	0.000000	-10.000000	0.041667	5.300000	538.166687	1023.000000	1023.000000	2046.000000
8.460000	0.051071	30.183014	10.152567	2.698225	9.867995	7.464226	0.000000	-10.000000	0.075000	-0.250000	540.833313	1023.000000	1023.000000	2046.000000
8.480000	0.050463	29.823458	9.883954	2.665663	9.811637	7.462204	0.000000	-10.000000	0.116667	-6.000000	541.833313	1023.000000	1023.000000	2046.000000
8.500000	0.049396	29.193129	9.645809	2.506259	9.526301	7.514759	0.000000	-10.000000	0.166667	-9.933333	542.000000	1023.000000	1023.000000	2046.000000
8.520000	0.047894	28.305319	9.330421	2.162662	9.319247	7.492989	0.000000	-10.000000	0.208333	-13.083334	542.000000	1023.000000	1023.000000	2046.000000
8.540000	0.046214	27.312576	9.032097	1.890524	8.979648	7.410307	0.000000	-10.000000	0.241667	-14.733334	542.000000	1023.000000	1023.000000	2046.000000
8.560000	0.044866	26.516098	8.765098	1.705339	8.701795	7.343866	0.000000	-10.000000	0.241667	-15.350000	542.000000	1023.000000	1023.000000	2046.000000
8.580000	0.043374	25.634310	8.479014	1.533349	8.369135	7.252811	0.000000	-10.000000	0.266667	-16.133333	533.166687	1023.000000	1023.000000	2046.000000
8.600000	0.042286	24.990820	8.276337	1.353010	8.068568	7.292905	0.000000	-10.000000	0.300000	-16.966667	522.666687	1023.000000	1023.000000	2046.000000
8.620000	0.041640	24.609457	8.163169	1.270714	7.873642	7.301932	0.000000	-10.000000	0.350000	-18.083334	510.166656	1023.000000	1023.000000	2046.000000
8.640000	0.041177	24.335846	7.983623	1.275037	7.807747	7.269439	0.000000	-10.000000	0.383333	-19.083334	504.166656	1023.000000	1023.000000	2046.000000
8.660000	0.040769	24.094355	7.859683	1.237291	7.659415	7.337966	0.000000	-10.000000	0.408333	-20.133333	497.666656	1023.000000	1023.000000	2046.000000
8.680000	0.040301	23.817852	7.640538	1.335947	7.498188	7.343179	0.000000	-10.000000	0.416667	-21.233334	490.833344	1023.000000	1023.000000	2046.000000
8.700000	0.040048	23.668081	7.557611	1.459331	7.283732	7.367406	0.000000	-10.000000	0.433333	-22.266666	483.833344	1023.000000	1023.000000	2046.000000
8.720000	0.039820	23.533541	7.460775	1.649085	7.050455	7.373226	0.000000	-10.000000	0.441667	-23.083334	476.500000	1023.000000	1023.000000	2046.000000
8.740000	0.039571	23.386438	7.297117	1.910502	6.863565	7.315255	0.000000	-10.000000	0.483333	-23.816668	468.833344	1023.000000	1023.000000	2046.000000
8.760000	0.038860	22.966257	7.086560	1.964845	6.606262	7.308590	0.000000	-10.000000	0.516667	-24.416668	461.000000	1023.000000	1023.000000	2046.000000
8.780000	0.037641	22.246046	6.890583	1.938500	6.211686	7.205278	0.000000	-10.000000	0.566667	-25.200001	452.666656	1023.000000	1023.000000	2046.000000
8.800000	0.036726	21.704905	6.661467	2.005028	5.954398	7.084012	0.000000	-10.000000	0.583333	-26.033335	444.166656	1023.000000	1023.000000	2046.000000
8.820000	0.036008	21.280937	6.387112	2.188505	5.628357	7.076963	0.000000	-10.000000	0.616667	-26.850000	435.333344	1023.000000	1023.000000	2046.000000
8.840000	0.034397	20.328806	5.592711	2.345562	5.316361	7.074170	0.000000	-10.000000	0.650000	-27.716667	426.500000	1023.000000	1023.000000	2046.000000
8.860000	0.032365	19.127485	4.843047	2.484736	4.757954	7.041749	0.000000	-10.000000	0.683333	-28.433334	417.166656	1023.000000	1023.000000	2046.000000
8.880000	0.029629	17.510880	4.174129	2.315042	4.162738	6.858969	0.000000	-10.000000	0.700000	-29.000000	407.666656	1023.000000	1023.000000	2046.000000
8.900000	0.026533	15.680823	3.558376	2.019520	3.615072	6.487855	0.000000	-10.000000	0.700000	-29.333334	398.000000	1023.000000	1023.000000	2046.000000
8.920000	0.023209	13.716266	2.878143	1.942925	2.965632	5.929566	0.000000	-10.000000	0.700000	-29.516666	391.666656	1023.000000	1023.000000	2046.000000
8.940000	0.019616	11.593290	2.068437	1.865836	2.391033	5.267984	0.000000	-10.000000	0.733333	-29.916666	381.833344	1023.000000	1023.000000	2046.000000
8.960000	0.016446	9.719537	1.320688	1.779107	1.960355	4.659387	0.000000	-10.000000	0.758333	-30.300001	371.833344	1023.000000	1023.000000	2046.000000
8.980000	0.013899	8.214156	0.626349	1.693822	1.758668	4.135317	0.000000	-10.000000	0.791667	-30.666668	358.333344	1023.000000	1023.000000	2046.000000
9.000000	0.011584	6.846332	0.162471	1.562475	1.408514	3.712871	0.000000	-10.000000	0.791667	-30.766666	351.500000	1023.000000	1023.000000	2046.000000
9.020000	0.009423	5.568958	-0.337663	1.485953	1.071565	3.349103	0.000000	-10.000000	0.808333	-31.066668	344.500000	1023.000000	1023.000000	2046.000000
9.040000	0.007375	4.358708	-0.817795	1.375192	0.754971	3.046341	0.000000	-10.000000	0.808333	-31.266666	334.000000	1023.000000	1023.000000	2046.000000
9.060000	0.005547	3.278123	-1.184136	1.297808	0.420295	2.744156	0.000000	-10.000000	0.808333	-31.250000	320.166656	1023.000000	1023.000000	2046.000000
9.080000	0.003743	2.212299	-1.553714	1.095634	0.174952	2.495427	0.000000	-10.000000	0.783333	-30.650000	306.500000	1023.000000	1023.000000	2046.000000
9.100000	0.002211	1.306871	-1.901837	0.943418	0.032255	2.233035	0.000000	-10.000000	0.750000	-30.033333	296.500000	1023.000000	1023.000000	2046.000000
9.120000	0.000869	0.513327	-2.150120	0.759254	-0.137430	2.041624	0.000000	-10.000000	0.716667	-29.633333	289.833344	1023.000000	1023.000000	2046.000000
9.140000	-0.000500	-0.295772	-2.265299	0.593805	-0.379857	1.755578	0.000000	-10.000000	0.700000	-29.483334	283.166656	1023.000000	1023.000000	2046.000000
9.160000	-0.001301	-0.768838	-2.353728	0.440414	-0.442815	1.587291	0.000000	-10.000000	0.700000	-29.250000	276.500000	1023.000000	1023.000000	2046.000000
9.180000	-0.002054	-1.214135	-2.371922	0.293346	-0.607997	1.472437	0.000000	-10.000000	0.700000	-29.100000	263.500000	1023.000000	1023.000000	2046.000000
9.200000	-0.002868	-1.694922	-2.492358	0.138327	-0.726826	1.385935	0.000000	-10.000000	0.700000	-29.166668	250.500000	1023.000000	1023.000000	2046.000000
9.220000	-0.003833	-2.265479	-2.791433	0.007486	-0.756165	1.274633	0.000000	-10.000000	0.700000	-29.450001	240.833328	1023.000000	1023.000000	2046.000000
9.240000	-0.005204	-3.075418	-3.211858	-0.077981	-0.865114	1.079536	0.000000	-10.000000	0.700000	-29.483334	234.166672	1023.000000	1023.000000	2046.000000
9.260000	-0.006851	-4.048682	-3.630257	-0.202844	-1.107342	0.891762	0.000000	-10.000000	0.700000	-29.216667	224.333328	1023.000000	1023.000000	2046.000000
9.280000	-0.008661	-5.118400	-4.030099	-0.342025	-1.431949	0.685673	0.000000	-10.000000	0.691667	-28.983334	211.333328	1023.000000	1023.000000	2046.000000
9.300000	-0.010681	-6.312478	-4.403948	-0.634162	-1.822318	0.547950	0.000000	-10.000000	0.683333	-28.916668	201.666672	1023.000000	1023.000000	2046.000000
9.320000	-0.012583	-7.436509	-4.730912	-0.890109	-2.135535	0.320047	0.000000	-10.000000	0.666667	-28.850000	195.166672	1023.000000	1023.000000	2046.000000
9.340000	-0.014710	-8.693853	-5.047462	-1.211812	-2.495411	0.060832	0.000000	-10.000000	0.633333	-28.383333	185.666672	1023.000000	1023.000000	2046.000000
9.360000	-0.016566	-9.790555	-5.372358	-1.407124	-2.764952	-0.246121	0.000000	-10.000000	0.608333	-27.683334	173.000000	1023.000000	1023.000000	2046.000000
9.380000	-0.018107	-10.701276	-5.625566	-1.637340	-2.959236	-0.479134	0.000000	-10.000000	0.591667	-27.083334	163.666672	1023.000000	1023.000000	2046.000000
9.400000	-0.019199	-11.346655	-5.664379	-1.813802	-3.171890	-0.696582	0.000000	-10.000000	0.616667	-26.833334	157.500000	1023.000000	1023.000000	2046.000000
9.420000	-0.020130	-11.896914	-5.688008	-1.937836	-3.300079	-0.970991	0.000000	-10.000000	0.633333	-26.783335	151.666672	1023.000000	1023.000000	2046.000000
9.440000	-0.021200	-12.529098	-5.818258	-2.230469	-3.284717	-1.195654	0.000000	-10.000000	0.616667	-26.600000	139.833328	1023.000000	1023.000000	2046.000000
9.460000	-0.021891	-12.937454	-5.822314	-2.388271	-3.300394	-1.426474	0.000000	-10.000000	0.583333	-26.433334	131.000000	1023.000000	1023.000000	2046.000000
9.480000	-0.022336	-13.200376	-5.785111	-2.454387	-3.357066	-1.603812	0.000000	-10.000000	0.550000	-26.150002	122.000000	1023.000000	1023.000000	2046.000000
9.500000	-0.022971	-13.576013	-5.818242	-2.559596	-3.421802	-1.776372	0.000000	-10.000000	0.550000	-25.683334	116.333336	1023.000000	1023.000000	2046.000000
9.520000	-0.023662	-13.983968	-5.911267	-2.726757	-3.377510	-1.968434	0.000000	-10.000000	0.541667	-25.016666	107.666664	1023.000000	1023.000000	2046.000000
9.540000	-0.024114	-14.251338	-5.928432	-2.836698	-3.391444	-2.094765	0.000000	-10.000000	0.533333	-24.283333	99.333336	1023.000000	1023.000000	2046.000000
9.560000	-0.024402	-14.421703	-5.924520	-2.804494	-3.395386	-2.297303	0.000000	-10.000000	0.508333	-23.683334	91.000000	1023.000000	1023.000000	2046.000000
9.580000	-0.024856	-14.690043	-5.940651	-2.828662	-3.470999	-2.449731	0.000000	-10.000000	0.466667	-22.883333	80.666664	1023.000000	1023.000000	2046.000000
9.600000	-0.025552	-15.101244	-6.024317	-2.972279	-3.530367	-2.574281	0.000000	-10.000000	0.425000	-22.299999	73.000000	1023.000000	1023.000000	2046.000000
9.620000	-0.025983	-15.356153	-6.162340	-3.066813	-3.422851	-2.704149	0.000000	-10.000000	0.400000	-21.483334	65.666664	1023.000000	1023.000000	2046.000000
9.640000	-0.026316	-15.552536	-6.142942	-3.089899	-3.452589	-2.867105	0.000000	-10.000000	0.400000	-20.866667	61.000000	1023.000000	1023.000000	2046.000000
9.660000	-0.026538	-15.684083	-6.060355	-3.059934	-3.517424	-3.046370	0.000000	-10.000000	0.383333	-19.733334	51.833332	1023.000000	1023.000000	2046.000000
9.680000	-0.026962	-15.934455	-6.117837	-3.092970	-3.506929	-3.216719	0.000000	-10.000000	0.366667	-19.016666	45.000000	1023.000000	1023.000000	2046.000000
9.700000	-0.027962	-16.525829	-6.179095	-3.259903	-3.685796	-3.401035	0.000000	-10.000000	0.316667	-17.766666	36.500000	1023.000000	1023.000000	2046.000000
9.720000	-0.029282	-17.305782	-6.367391	-3.566013	-3.762275	-3.610105	0.000000	-10.000000	0.283333	-17.033335	32.500000	1023.000000	1023.000000	2046.000000
9.740000	-0.030710	-18.149406	-6.396679	-3.794913	-4.029714	-3.928101	0.000000	-10.000000	0.250000	-16.033335	26.833334	1023.000000	1023.000000	2046.000000
9.760000	-0.031823	-18.807388	-6.473954	-3.852431	-4.211278	-4.269725	0.000000	-10.000000	0.250000	-15.550000	23.333334	1023.000000	1023.000000	2046.000000
9.780000	-0.032258	-19.064581	-6.418588	-4.018096	-4.247383	-4.380514	0.000000	-10.000000	0.250000	-14.750000	16.666666	1023.000000	1023.000000	2046.000000
9.800000	-0.032867	-19.424673	-6.744677	-4.069137	-4.037745	-4.573113	0.000000	-10.000000	0.250000	-14.216667	11.666667	1023.000000	1023.000000	2046.000000
9.820000	-0.032796	-19.382729	-6.891525	-3.920796	-3.962307	-4.608100	0.000000	-10.000000	0.233333	-13.766667	7.000000	1023.000000	1023.000000	2046.000000
9.840000	-0.033052	-19.533566	-7.039075	-3.845653	-4.122076	-4.526763	0.000000	-10.000000	0.208333	-13.400001	4.000000	1023.000000	1023.000000	2046.000000
9.860000	-0.034277	-20.257826	-7.410232	-3.857804	-4.362586	-4.627203	0.000000	-10.000000	0.166667	-12.466667	-0.166667	1023.000000	1023.000000	2046.000000
9.880000	-0.035854	-21.189493	-7.784511	-3.971424	-4.613365	-4.820195	0.000000	-10.000000	0.133333	-11.116667	-4.166667	1023.000000	1023.000000	2046.000000
9.900000	-0.038212	-22.583082	-8.331621	-4.059000	-4.923919	-5.268542	0.000000	-10.000000	0.108333	-9.133333	-7.500000	1023.000000	1023.000000	2046.000000
9.920000	-0.040533	-23.954798	-8.806939	-4.248914	-5.157400	-5.741545	0.000000	-10.000000	0.083333	-6.666667	-10.666667	1023.000000	1023.000000	2046.000000
9.940000	-0.042071	-24.864222	-9.152887	-4.395226	-5.219567	-6.096543	0.000000	-10.000000	0.075000	-4.400000	-12.833333	1023.000000	1023.000000	2046.000000
9.960000	-0.042886	-25.345816	-9.379898	-4.539179	-5.202132	-6.224606	0.000000	-10.000000	0.058333	-3.050000	-14.500000	1023.000000	1023.000000	2046.000000
9.980000	-0.043727	-25.842922	-9.609086	-4.611845	-5.245172	-6.376821	0.000000	-10.000000	0.066667	-2.983333	-15.500000	1023.000000	1023.000000	2046.000000
10.000000	-0.044375	-26.225342	-9.787854	-4.645953	-5.333828	-6.457706	0.000000	-10.000000	0.058333	-3.650000	-16.500000	1023.000000	1023.000000	2046.000000
10.020000	-0.045023	-26.608412	-9.998664	-4.732762	-5.361483	-6.515503	0.000000	-10.000000	0.075000	-4.383333	-17.666666	1023.000000	1023.000000	2046.000000
10.040000	-0.045457	-26.864994	-10.137570	-4.793146	-5.318905	-6.615373	0.000000	-10.000000	0.083333	-4.866667	-19.000000	1023.000000	1023.000000	2046.000000
10.060000	-0.045564	-26.928404	-10.098139	-4.861117	-5.322572	-6.646577	0.000000	-10.000000	0.091667	-4.850000	-20.666666	1023.000000	1023.000000	2046.000000
10.080000	-0.045417	-26.841566	-10.070360	-4.831047	-5.259312	-6.680847	0.000000	-10.000000	0.083333	-4.500000	-22.333334	1023.000000	1023.000000	2046.000000
10.100000	-0.045276	-26.758345	-9.916461	-4.813492	-5.295618	-6.732775	0.000000	-10.000000	0.066667	-3.900000	-23.833334	1023.000000	1023.000000	2046.000000
10.120000	-0.044691	-26.412664	-9.789941	-4.848251	-5.099274	-6.675198	0.000000	-10.000000	0.058333	-3.233333	-25.166666	1023.000000	1023.000000	2046.000000
10.140000	-0.043967	-25.984612	-9.565258	-4.906485	-4.933218	-6.579651	0.000000	-10.000000	0.050000	-2.766667	-26.166666	1023.000000	1023.000000	2046.000000
10.160000	-0.043087	-25.464491	-9.414880	-4.892601	-4.739492	-6.417517	0.000000	-10.000000	0.058333	-2.833333	-27.166666	1023.000000	1023.000000	2046.000000
10.180000	-0.042624	-25.190958	-9.305496	-4.846795	-4.644348	-6.394319	0.000000	-10.000000	0.058333	-3.200000	-28.000000	1023.000000	1023.000000	2046.000000
10.200000	-0.042374	-25.043213	-9.283950	-4.767291	-4.616905	-6.375068	0.000000	-10.000000	0.058333	-3.566667	-29.166666	1023.000000	1023.000000	2046.000000
10.220000	-0.042772	-25.278524	-9.433227	-4.753533	-4.669583	-6.422183	0.000000	-10.000000	0.058333	-3.733333	-30.333334	1023.000000	1023.000000	2046.000000
10.240000	-0.043564	-25.746523	-9.641604	-4.929738	-4.788100	-6.387081	0.000000	-10.000000	0.075000	-4.000000	-31.666666	1023.000000	1023.000000	2046.000000
10.260000	-0.044384	-26.230776	-9.784861	-5.177531	-4.907582	-6.360802	0.000000	-10.000000	0.091667	-4.550000	-33.000000	1023.000000	1023.000000	2046.000000
10.280000	-0.045206	-26.716675	-9.904965	-5.400650	-5.005902	-6.405157	0.000000	-10.000000	0.100000	-5.116667	-34.666668	1023.000000	1023.000000	2046.000000
10.300000	-0.045820	-27.079386	-9.913747	-5.533090	-5.188619	-6.443929	0.000000	-10.000000	0.083333	-5.233334	-36.500000	1023.000000	1023.000000	2046.000000
10.320000	-0.046592	-27.535625	-9.843114	-5.648543	-5.486667	-6.557302	0.000000	-10.000000	0.075000	-4.716667	-38.166668	1023.000000	1023.000000	2046.000000
10.340000	-0.047072	-27.819437	-9.853254	-5.744951	-5.596545	-6.624686	0.000000	-10.000000	0.066667	-3.850000	-39.666668	1023.000000	1023.000000	2046.000000
10.360000	-0.047415	-28.022179	-9.869705	-5.883821	-5.597221	-6.671432	0.000000	-10.000000	0.066667	-2.950000	-40.833332	1023.000000	1023.000000	2046.000000
10.380000	-0.047490	-28.066372	-9.770924	-6.091058	-5.529982	-6.674407	0.000000	-10.000000	0.058333	-2.450000	-41.666668	1023.000000	1023.000000	2046.000000
10.400000	-0.047116	-27.845501	-9.618385	-6.169004	-5.409770	-6.648341	0.000000	-10.000000	0.050000	-2.333333	-42.333332	1023.000000	1023.000000	2046.000000
10.420000	-0.046603	-27.542389	-9.392970	-6.207593	-5.282204	-6.659622	0.000000	-10.000000	0.058333	-2.550000	-43.000000	1023.000000	1023.000000	2046.000000
10.440000	-0.045706	-27.012335	-9.042463	-6.136029	-5.153542	-6.680300	0.000000	-10.000000	0.058333	-2.783333	-44.000000	1023.000000	1023.000000	2046.000000
10.460000	-0.044622	-26.371750	-8.646269	-6.002169	-5.048131	-6.675182	0.000000	-10.000000	0.058333	-2.850000	-45.000000	1023.000000	1023.000000	2046.000000
10.480000	-0.043532	-25.727367	-8.267147	-5.849828	-4.998105	-6.612287	0.000000	-10.000000	0.066667	-2.566667	-46.000000	1023.000000	1023.000000	2046.000000
10.500000	-0.042791	-25.289553	-8.040318	-5.894424	-4.883908	-6.470903	0.000000	-10.000000	0.075000	-2.083333	-46.666668	1023.000000	1023.000000	2046.000000
10.520000	-0.042227	-24.956337	-7.857440	-5.868044	-4.813255	-6.417599	0.000000	-10.000000	0.083333	-1.766667	-47.000000	1023.000000	1023.000000	2046.000000
10.540000	-0.041296	-24.405870	-7.715913	-5.646349	-4.651788	-6.391820	0.000000	-10.000000	0.066667	-1.783333	-47.000000	1023.000000	1023.000000	2046.000000
10.560000	-0.040662	-24.030981	-7.725379	-5.563404	-4.585819	-6.156379	0.000000	-10.000000	0.066667	-2.016667	-47.000000	1023.000000	1023.000000	2046.000000
10.580000	-0.040708	-24.058395	-8.046227	-5.276633	-4.605183	-6.130352	0.000000	-10.000000	0.066667	-2.366667	-47.500000	1023.000000	1023.000000	2046.000000
10.600000	-0.041556	-24.559856	-8.375669	-5.164997	-4.874183	-6.145007	0.000000	-10.000000	0.075000	-2.733333	-48.333332	1023.000000	1023.000000	2046.000000
10.620000	-0.042656	-25.209402	-8.608221	-5.280284	-5.050186	-6.270712	0.000000	-10.000000	0.066667	-2.416667	-49.500000	1023.000000	1023.000000	2046.000000
10.640000	-0.043755	-25.859283	-8.684012	-5.480625	-5.267693	-6.426955	0.000000	-10.000000	0.058333	-1.166667	-50.333332	1023.000000	1023.000000	2046.000000
10.660000	-0.044725	-26.432322	-8.885695	-5.342327	-5.459532	-6.744769	0.000000	-10.000000	0.033333	0.866667	-50.833332	1023.000000	1023.000000	2046.000000
10.680000	-0.045482	-26.879961	-9.132583	-5.205043	-5.571667	-6.970668	0.000000	-10.000000	0.016667	3.633333	-51.000000	1023.000000	1023.000000	2046.000000
10.700000	-0.046083	-27.234919	-9.370240	-5.174054	-5.645622	-7.045002	0.000000	-10.000000	-0.008333	7.050000	-51.000000	1023.000000	1023.000000	2046.000000
10.720000	-0.046046	-27.213367	-9.497869	-5.177588	-5.472282	-7.065629	0.000000	-10.000000	-0.033333	10.366667	-51.000000	1023.000000	1023.000000	2046.000000
10.740000	-0.045853	-27.098873	-9.556102	-5.266735	-5.295079	-6.980958	0.000000	-10.000000	-0.066667	12.650001	-51.000000	1023.000000	1023.000000	2046.000000
10.760000	-0.045294	-26.768957	-9.548463	-5.351959	-5.075539	-6.792997	0.000000	-10.000000	-0.108333	14.033334	-51.000000	1023.000000	1023.000000	2046.000000
10.780000	-0.044498	-26.298594	-9.491094	-5.320753	-4.895391	-6.591355	0.000000	-10.000000	-0.158333	15.333334	-38.833332	1023.000000	1023.000000	2046.000000
10.800000	-0.043591	-25.762247	-9.333593	-5.259761	-4.753571	-6.415322	0.000000	-10.000000	-0.208333	17.650000	-12.000000	1023.000000	1023.000000	2046.000000
10.820000	-0.042270	-24.981411	-9.085691	-5.167958	-4.540298	-6.187464	0.000000	-10.000000	-0.241667	19.516666	14.833333	1023.000000	1023.000000	2046.000000
10.840000	-0.040922	-24.184837	-8.768767	-5.038131	-4.386071	-5.991867	0.000000	-10.000000	-0.275000	21.166668	31.833334	1023.000000	1023.000000	2046.000000
10.860000	-0.039482	-23.333895	-8.495324	-5.038239	-4.058293	-5.742041	0.000000	-10.000000	-0.283333	22.233334	36.500000	1023.000000	1023.000000	2046.000000
10.880000	-0.037807	-22.343836	-8.193654	-4.975703	-3.715192	-5.459287	0.000000	-10.000000	-0.325000	23.516668	43.666668	1023.000000	1023.000000	2046.000000
10.900000	-0.035430	-20.939058	-7.697023	-4.897307	-3.273793	-5.070936	0.000000	-10.000000	-0.333333	24.716667	51.166668	1023.000000	1023.000000	2046.000000
10.920000	-0.032933	-19.463467	-7.148840	-4.739736	-2.902858	-4.672033	0.000000	-10.000000	-0.375000	25.300001	59.166668	1023.000000	1023.000000	2046.000000
10.940000	-0.030350	-17.936913	-6.585683	-4.517057	-2.576485	-4.257687	0.000000	-10.000000	-0.366667	25.566668	67.500000	1023.000000	1023.000000	2046.000000
10.960000	-0.028136	-16.628143	-6.147907	-4.310407	-2.256391	-3.913438	0.000000	-10.000000	-0.383333	25.750000	76.166664	1023.000000	1023.000000	2046.000000
10.980000	-0.026364	-15.580991	-5.921312	-4.150736	-1.949180	-3.559763	0.000000	-10.000000	-0.383333	25.800001	84.666664	1023.000000	1023.000000	2046.000000
11.000000	-0.025037	-14.796779	-5.784058	-4.067909	-1.706233	-3.238579	0.000000	-10.000000	-0.400000	25.916668	93.333336	1023.000000	1023.000000	2046.000000
11.020000	-0.023746	-14.034097	-5.590097	-4.156649	-1.493243	-2.794108	0.000000	-10.000000	-0.366667	25.716667	101.833336	1023.000000	1023.000000	2046.000000
11.040000	-0.022505	-13.300653	-5.272622	-4.207653	-1.357114	-2.463264	0.000000	-10.000000	-0.366667	25.716667	110.500000	1023.000000	1023.000000	2046.000000
11.060000	-0.021513	-12.713988	-4.957312	-4.252639	-1.317858	-2.186178	0.000000	-10.000000	-0.391667	25.800001	119.000000	1023.000000	1023.000000	2046.000000
11.080000	-0.020339	-12.020482	-4.568108	-4.176951	-1.348123	-1.927300	0.000000	-10.000000	-0.450000	26.566668	127.666664	1023.000000	1023.000000	2046.000000
11.100000	-0.019153	-11.319609	-4.235009	-4.146122	-1.252298	-1.686178	0.000000	-10.000000	-0.466667	27.383333	136.500000	1023.000000	1023.000000	2046.000000
11.120000	-0.017681	-10.449179	-3.821544	-4.198404	-1.039631	-1.389599	0.000000	-10.000000	-0.483333	28.350000	145.500000	1023.000000	1023.000000	2046.000000
11.140000	-0.015769	-9.319527	-3.347904	-4.202977	-0.688737	-1.079909	0.000000	-10.000000	-0.491667	28.850000	154.833328	1023.000000	1023.000000	2046.000000
11.160000	-0.013423	-7.932835	-2.763401	-4.155605	-0.299209	-0.714620	0.000000	-10.000000	-0.525000	29.166666	164.333328	1023.000000	1023.000000	2046.000000
11.180000	-0.010805	-6.385867	-2.085483	-3.978379	0.068660	-0.390665	0.000000	-10.000000	-0.533333	29.433334	174.000000	1023.000000	1023.000000	2046.000000
11.200000	-0.008129	-4.804044	-1.426507	-3.746843	0.395455	-0.026149	0.000000	-10.000000	-0.550000	29.483334	183.666672	1023.000000	1023.000000	2046.000000
11.220000	-0.005400	-3.191621	-0.819158	-3.540672	0.779142	0.389067	0.000000	-10.000000	-0.558333	29.666668	193.500000	1023.000000	1023.000000	2046.000000
11.240000	-0.002709	-1.600764	-0.309477	-3.351519	1.235826	0.824406	0.000000	-10.000000	-0.575000	29.783333	203.500000	1023.000000	1023.000000	2046.000000
11.260000	-0.000036	-0.021390	0.190856	-3.067906	1.626044	1.229616	0.000000	-10.000000	-0.558333	30.133333	213.500000	1023.000000	1023.000000	2046.000000
11.280000	0.002800	1.655049	0.766790	-2.748044	1.972508	1.663794	0.000000	-10.000000	-0.541667	30.233334	223.500000	1023.000000	1023.000000	2046.000000
11.300000	0.005474	3.235067	1.255919	-2.415482	2.344289	2.050342	0.000000	-10.000000	-0.516667	30.383333	233.500000	1023.000000	1023.000000	2046.000000
11.320000	0.008158	4.821489	1.826865	-2.046241	2.609627	2.431238	0.000000	-10.000000	-0.516667	30.383333	243.500000	1023.000000	1023.000000	2046.000000
11.340000	0.010590	6.258478	2.309574	-1.747023	2.911604	2.784323	0.000000	-10.000000	-0.508333	30.500000	253.500000	1023.000000	1023.000000	2046.000000
11.360000	0.013005	7.685695	2.798333	-1.460373	3.228645	3.119090	0.000000	-10.000000	-0.500000	30.366667	263.833344	1023.000000	1023.000000	2046.000000
11.380000	0.015162	8.960738	3.281553	-1.263359	3.501764	3.440781	0.000000	-10.000000	-0.516667	30.233334	274.166656	1023.000000	1023.000000	2046.000000
11.400000	0.017323	10.238155	3.719961	-1.081689	3.839134	3.760748	0.000000	-10.000000	-0.516667	30.150002	284.500000	1023.000000	1023.000000	2046.000000
11.420000	0.018834	11.130783	3.993349	-0.902289	4.094274	3.945449	0.000000	-10.000000	-0.533333	29.916668	294.500000	1023.000000	1023.000000	2046.000000
11.440000	0.019873	11.744823	4.251218	-0.875654	4.220893	4.148365	0.000000	-10.000000	-0.533333	29.833334	304.500000	1023.000000	1023.000000	2046.000000
11.460000	0.020940	12.375459	4.653615	-0.934030	4.354968	4.300906	0.000000	-10.000000	-0.533333	29.866667	317.833344	1023.000000	1023.000000	2046.000000
11.480000	0.022403	13.240175	5.220293	-0.961116	4.566694	4.414303	0.000000	-10.000000	-0.516667	30.166666	327.833344	1023.000000	1023.000000	2046.000000
11.500000	0.024701	14.598133	5.749695	-0.700926	4.964598	4.584767	0.000000	-10.000000	-0.500000	29.933332	337.833344	1023.000000	1023.000000	2046.000000
11.520000	0.027584	16.302399	6.389152	-0.427170	5.297948	5.042469	0.000000	-10.000000	-0.500000	29.616667	344.500000	1023.000000	1023.000000	2046.000000
11.540000	0.030295	17.904222	6.590126	0.249076	5.733351	5.331669	0.000000	-10.000000	-0.483333	29.116667	354.500000	1023.000000	1023.000000	2046.000000
11.560000	0.031897	18.851065	6.641097	0.619753	5.867738	5.722477	0.000000	-10.000000	-0.483333	28.966667	364.166656	1023.000000	1023.000000	2046.000000
11.580000	0.032370	19.130632	6.631534	0.794800	5.846985	5.857315	0.000000	-10.000000	-0.475000	28.566668	373.833344	1023.000000	1023.000000	2046.000000
11.600000	0.031575	18.660566	6.474023	0.620944	5.691561	5.874040	0.000000	-10.000000	-0.475000	28.366667	383.166656	1023.000000	1023.000000	2046.000000
11.620000	0.030599	18.083921	6.186288	0.638656	5.630713	5.628265	0.000000	-10.000000	-0.458333	28.383333	392.833344	1023.000000	1023.000000	2046.000000
11.640000	0.029769	17.593477	6.005618	0.670748	5.586228	5.330884	0.000000	-10.000000	-0.425000	28.183334	402.166656	1023.000000	1023.000000	2046.000000
11.660000	0.029833	17.631268	5.918731	0.753286	5.729869	5.229382	0.000000	-10.000000	-0.408333	27.633333	411.833344	1023.000000	1023.000000	2046.000000
11.680000	0.030421	17.978622	5.961752	0.898328	5.922865	5.195676	0.000000	-10.000000	-0.391667	26.883333	421.000000	1023.000000	1023.000000	2046.000000
11.700000	0.031215	18.448208	6.034016	1.074790	6.077650	5.261751	0.000000	-10.000000	-0.391667	26.299999	430.166656	1023.000000	1023.000000	2046.000000
11.720000	0.032065	18.950422	6.130390	1.225860	6.232010	5.362163	0.000000	-10.000000	-0.383333	26.233334	439.000000	1023.000000	1023.000000	2046.000000
11.740000	0.033080	19.550547	6.360937	1.421699	6.304744	5.463166	0.000000	-10.000000	-0.358333	26.250000	447.833344	1023.000000	1023.000000	2046.000000
11.760000	0.034318	20.281702	6.585773	1.550975	6.555437	5.589517	0.000000	-10.000000	-0.366667	26.216667	456.666656	1023.000000	1023.000000	2046.000000
11.780000	0.035437	20.943329	6.856789	1.637839	6.761817	5.686884	0.000000	-10.000000	-0.341667	25.950001	465.333344	1023.000000	1023.000000	2046.000000
11.800000	0.036757	21.723347	7.152517	1.669834	7.043022	5.857975	0.000000	-10.000000	-0.366667	25.716667	474.166656	1023.000000	1023.000000	2046.000000
11.820000	0.037969	22.439842	7.464611	1.768337	7.250529	5.956365	0.000000	-10.000000	-0.333333	25.416666	482.666656	1023.000000	1023.000000	2046.000000
11.840000	0.039545	23.371250	7.846586	1.824509	7.574588	6.125567	0.000000	-10.000000	-0.308333	24.683334	491.333344	1023.000000	1023.000000	2046.000000
11.860000	0.041175	24.334585	8.301774	1.866488	7.839549	6.326775	0.000000	-10.000000	-0.241667	23.416666	499.666656	1023.000000	1023.000000	2046.000000
11.880000	0.043162	25.508469	8.710136	2.062217	8.183307	6.552807	0.000000	-10.000000	-0.191667	21.550001	507.833344	1023.000000	1023.000000	2046.000000
11.900000	0.044913	26.543316	9.089077	2.314311	8.434706	6.705223	0.000000	-10.000000	-0.141667	19.350000	515.333313	1023.000000	1023.000000	2046.000000
11.920000	0.046474	27.465914	9.264065	2.604011	8.765646	6.832191	0.000000	-10.000000	-0.066667	16.716667	522.166687	1023.000000	1023.000000	2046.000000
11.940000	0.047232	27.913967	9.195637	2.789706	8.965105	6.963520	0.000000	-10.000000	-0.008333	13.650001	528.166687	1023.000000	1023.000000	2046.000000
11.960000	0.047455	28.046116	9.006272	2.819306	9.150156	7.070382	0.000000	-10.000000	0.041667	9.900000	533.166687	1023.000000	1023.000000	2046.000000
11.980000	0.046822	27.671867	8.831015	2.610521	9.051708	7.178623	0.000000	-10.000000	0.066667	4.500000	537.166687	1023.000000	1023.000000	2046.000000
12.000000	0.045925	27.141649	8.657550	2.361370	8.919454	7.203276	0.000000	-10.000000	0.100000	-0.283333	539.666687	1023.000000	1023.000000	2046.000000
12.020000	0.044808	26.481256	8.495520	2.026344	8.735842	7.223551	0.000000	-10.000000	0.116667	-4.833333	540.833313	1023.000000	1023.000000	2046.000000
12.040000	0.043694	25.823067	8.336384	1.828282	8.524690	7.133710	0.000000	-10.000000	0.141667	-7.866667	541.000000	1023.000000	1023.000000	2046.000000
12.060000	0.042488	25.110136	8.228723	1.610019	8.283634	6.987761	0.000000	-10.000000	0.150000	-10.766666	541.000000	1023.000000	1023.000000	2046.000000
12.080000	0.041488	24.519632	8.146986	1.438186	8.005337	6.929123	0.000000	-10.000000	0.175000	-12.650000	541.000000	1023.000000	1023.000000	2046.000000
12.100000	0.041302	24.409563	8.202242	1.351122	7.975266	6.880933	0.000000	-10.000000	0.200000	-13.850000	541.000000	1023.000000	1023.000000	2046.000000
12.120000	0.041299	24.407509	8.325821	1.303621	7.932713	6.845355	0.000000	-10.000000	0.241667	-14.883334	533.333313	1023.000000	1023.000000	2046.000000
12.140000	0.041689	24.638435	8.469360	1.271044	7.980983	6.917048	0.000000	-10.000000	0.266667	-16.216667	523.833313	1023.000000	1023.000000	2046.000000
12.160000	0.041844	24.730076	8.483320	1.300199	7.966425	6.980132	0.000000	-10.000000	0.316667	-17.600000	512.333313	1023.000000	1023.000000	2046.000000
12.180000	0.042136	24.902428	8.429605	1.564104	7.812327	7.096391	0.000000	-10.000000	0.358333	-19.216667	506.500000	1023.000000	1023.000000	2046.000000
12.200000	0.041628	24.602274	8.135722	1.817997	7.400066	7.248490	0.000000	-10.000000	0.416667	-20.666668	500.166656	1023.000000	1023.000000	2046.000000
12.220000	0.040329	23.834490	7.428673	2.239459	7.026875	7.139483	0.000000	-10.000000	0.450000	-22.066668	493.333344	1023.000000	1023.000000	2046.000000
12.240000	0.038397	22.692778	6.717890	2.367723	6.555157	7.052007	0.000000	-10.000000	0.500000	-23.366667	485.833344	1023.000000	1023.000000	2046.000000
12.260000	0.036494	21.568169	6.224997	2.317649	6.136138	6.889385	0.000000	-10.000000	0.533333	-24.350000	478.000000	1023.000000	1023.000000	2046.000000
12.280000	0.034484	20.379894	5.730467	2.139373	5.822856	6.687196	0.000000	-10.000000	0.550000	-24.733334	470.000000	1023.000000	1023.000000	2046.000000
12.300000	0.032245	19.056591	5.135436	2.100280	5.377350	6.443526	0.000000	-10.000000	0.550000	-24.600000	462.000000	1023.000000	1023.000000	2046.000000
12.320000	0.029405	17.378252	4.379758	2.198516	4.885133	5.914844	0.000000	-10.000000	0.558333	-24.766666	453.833344	1023.000000	1023.000000	2046.000000
12.340000	0.026625	15.735321	3.613532	2.172155	4.529361	5.420272	0.000000	-10.000000	0.575000	-25.466667	445.500000	1023.000000	1023.000000	2046.000000
12.360000	0.024243	14.327364	3.020580	2.054691	4.255786	4.996306	0.000000	-10.000000	0.591667	-26.299999	436.833344	1023.000000	1023.000000	2046.000000
12.380000	0.022061	13.038242	2.447747	1.906913	4.025331	4.658251	0.000000	-10.000000	0.616667	-26.983334	428.000000	1023.000000	1023.000000	2046.000000
12.400000	0.019942	11.785887	1.968438	1.756256	3.677725	4.383469	0.000000	-10.000000	0.633333	-27.166668	419.000000	1023.000000	1023.000000	2046.000000
12.420000	0.017920	10.590442	1.487219	1.688306	3.335495	4.079422	0.000000	-10.000000	0.650000	-27.200001	410.000000	1023.000000	1023.000000	2046.000000
12.440000	0.016204	9.576305	1.149821	1.664810	2.936206	3.825469	0.000000	-10.000000	0.633333	-27.016666	401.000000	1023.000000	1023.000000	2046.000000
12.460000	0.014374	8.494952	0.761679	1.557301	2.600787	3.575185	0.000000	-10.000000	0.633333	-27.000000	392.000000	1023.000000	1023.000000	2046.000000
12.480000	0.012613	7.454108	0.372704	1.412803	2.313121	3.355480	0.000000	-10.000000	0.633333	-26.900000	383.000000	1023.000000	1023.000000	2046.000000
12.500000	0.011079	6.547456	-0.019709	1.253005	2.133735	3.180426	0.000000	-10.000000	0.633333	-26.983334	374.000000	1023.000000	1023.000000	2046.000000
12.520000	0.009730	5.750455	-0.314586	1.098405	1.911409	3.055227	0.000000	-10.000000	0.616667	-26.916668	365.000000	1023.000000	1023.000000	2046.000000
12.540000	0.008699	5.141304	-0.472058	0.936621	1.749072	2.927670	0.000000	-10.000000	0.616667	-27.000000	356.000000	1023.000000	1023.000000	2046.000000
12.560000	0.007910	4.674834	-0.612195	0.814377	1.626983	2.845669	0.000000	-10.000000	0.633333	-27.166668	347.000000	1023.000000	1023.000000	2046.000000
12.580000	0.007066	4.176186	-0.739716	0.767153	1.360433	2.788316	0.000000	-10.000000	0.666667	-27.650000	337.833344	1023.000000	1023.000000	2046.000000
12.600000	0.006153	3.636297	-0.997025	0.807169	1.159356	2.666797	0.000000	-10.000000	0.683333	-28.266666	328.666656	1023.000000	1023.000000	2046.000000
12.620000	0.004913	2.903604	-1.343396	0.840939	0.846079	2.559983	0.000000	-10.000000	0.700000	-28.600000	319.166656	1023.000000	1023.000000	2046.000000
12.640000	0.003340	1.973836	-1.828403	0.806934	0.582177	2.413129	0.000000	-10.000000	0.691667	-28.583334	309.833344	1023.000000	1023.000000	2046.000000
12.660000	0.001421	0.839650	-2.319591	0.644921	0.231697	2.282623	0.000000	-10.000000	0.691667	-28.700001	300.166656	1023.000000	1023.000000	2046.000000
12.680000	-0.000556	-0.328708	-2.750135	0.389774	-0.109691	2.141345	0.000000	-10.000000	0.691667	-28.716667	290.666656	1023.000000	1023.000000	2046.000000
12.700000	-0.002532	-1.496702	-3.110295	0.159815	-0.525737	1.979515	0.000000	-10.000000	0.691667	-29.000000	281.000000	1023.000000	1023.000000	2046.000000
12.720000	-0.004496	-2.657292	-3.443119	-0.027490	-0.919632	1.732948	0.000000	-10.000000	0.683333	-28.783335	271.333344	1023.000000	1023.000000	2046.000000
12.740000	-0.006462	-3.818907	-3.750939	-0.253596	-1.367415	1.553043	0.000000	-10.000000	0.666667	-28.500000	261.833344	1023.000000	1023.000000	2046.000000
12.760000	-0.008080	-4.775326	-3.993619	-0.426647	-1.676473	1.321413	0.000000	-10.000000	0.658333	-28.150000	252.166672	1023.000000	1023.000000	2046.000000
12.780000	-0.009254	-5.469153	-4.110712	-0.622001	-1.888236	1.151796	0.000000	-10.000000	0.650000	-27.900000	242.833328	1023.000000	1023.000000	2046.000000
12.800000	-0.010135	-5.989552	-4.195834	-0.751574	-1.991463	0.949319	0.000000	-10.000000	0.650000	-27.783333	233.500000	1023.000000	1023.000000	2046.000000
12.820000	-0.011017	-6.511267	-4.196812	-0.973482	-2.142520	0.801547	0.000000	-10.000000	0.650000	-27.700001	224.333328	1023.000000	1023.000000	2046.000000
12.840000	-0.011690	-6.908935	-4.288233	-1.040457	-2.195479	0.615235	0.000000	-10.000000	0.650000	-27.466667	215.000000	1023.000000	1023.000000	2046.000000
12.860000	-0.012537	-7.409544	-4.372877	-1.158920	-2.296712	0.418967	0.000000	-10.000000	0.650000	-27.366667	205.666672	1023.000000	1023.000000	2046.000000
12.880000	-0.012836	-7.585977	-4.311131	-1.183747	-2.317135	0.226036	0.000000	-10.000000	0.616667	-26.916668	196.500000	1023.000000	1023.000000	2046.000000
12.900000	-0.013162	-7.778927	-4.226101	-1.195757	-2.381018	0.023950	0.000000	-10.000000	0.591667	-26.500000	187.666672	1023.000000	1023.000000	2046.000000
12.920000	-0.013422	-7.932678	-4.177532	-1.196310	-2.388670	-0.170165	0.000000	-10.000000	0.558333	-25.900000	178.833328	1023.000000	1023.000000	2046.000000
12.940000	-0.014354	-8.483213	-4.213376	-1.371846	-2.497894	-0.400097	0.000000	-10.000000	0.558333	-25.483334	170.333328	1023.000000	1023.000000	2046.000000
12.960000	-0.015449	-9.130413	-4.312304	-1.485775	-2.616225	-0.716110	0.000000	-10.000000	0.541667	-25.350000	161.666672	1023.000000	1023.000000	2046.000000
12.980000	-0.016060	-9.491304	-4.366132	-1.494391	-2.663771	-0.967010	0.000000	-10.000000	0.541667	-25.100000	153.333328	1023.000000	1023.000000	2046.000000
13.000000	-0.016737	-9.891494	-4.638070	-1.489743	-2.564976	-1.198706	0.000000	-10.000000	0.541667	-25.150000	144.833328	1023.000000	1023.000000	2046.000000
13.020000	-0.017698	-10.459377	-5.087447	-1.396419	-2.565455	-1.410055	0.000000	-10.000000	0.550000	-25.000000	136.500000	1023.000000	1023.000000	2046.000000
13.040000	-0.019281	-11.395127	-5.574738	-1.336085	-2.890736	-1.593569	0.000000	-10.000000	0.533333	-25.083334	128.166672	1023.000000	1023.000000	2046.000000
13.060000	-0.021544	-12.732609	-6.071230	-1.601758	-3.220912	-1.838709	0.000000	-10.000000	0.525000	-24.633333	119.666664	1023.000000	1023.000000	2046.000000
13.080000	-0.024025	-14.198728	-6.440827	-1.818241	-3.586138	-2.353521	0.000000	-10.000000	0.500000	-24.066668	111.333336	1023.000000	1023.000000	2046.000000
13.100000	-0.026919	-15.908840	-6.963615	-1.994802	-3.889904	-3.060520	0.000000	-10.000000	0.466667	-23.050001	103.333336	1023.000000	1023.000000	2046.000000
13.120000	-0.029668	-17.533945	-7.439760	-2.182704	-4.203650	-3.707830	0.000000	-10.000000	0.425000	-21.766666	95.833336	1023.000000	1023.000000	2046.000000
13.140000	-0.031980	-18.900251	-7.911703	-2.351865	-4.306882	-4.329801	0.000000	-10.000000	0.383333	-20.600000	88.666664	1023.000000	1023.000000	2046.000000
13.160000	-0.033747	-19.944487	-8.290656	-2.579039	-4.378881	-4.695911	0.000000	-10.000000	0.375000	-19.666666	81.666664	1023.000000	1023.000000	2046.000000
13.180000	-0.035453	-20.952799	-8.688080	-2.864166	-4.400827	-4.999725	0.000000	-10.000000	0.358333	-19.383333	75.000000	1023.000000	1023.000000	2046.000000
13.200000	-0.036618	-21.641499	-8.881832	-3.042651	-4.512748	-5.204268	0.000000	-10.000000	0.358333	-19.183332	68.666664	1023.000000	1023.000000	2046.000000
13.220000	-0.037898	-22.397921	-9.146545	-3.182365	-4.605209	-5.463802	0.000000	-10.000000	0.350000	-18.966667	62.166668	1023.000000	1023.000000	2046.000000
13.240000	-0.038666	-22.851892	-9.275003	-3.297645	-4.702178	-5.577066	0.000000	-10.000000	0.325000	-18.266666	55.833332	1023.000000	1023.000000	2046.000000
13.260000	-0.039555	-23.377020	-9.380761	-3.422064	-4.788619	-5.785576	0.000000	-10.000000	0.291667	-17.366667	49.500000	1023.000000	1023.000000	2046.000000
13.280000	-0.040003	-23.641533	-9.373304	-3.505242	-4.862218	-5.900768	0.000000	-10.000000	0.258333	-16.100000	43.833332	1023.000000	1023.000000	2046.000000
13.300000	-0.040411	-23.882772	-9.387262	-3.625589	-4.819031	-6.050889	0.000000	-10.000000	0.233333	-14.950000	38.500000	1023.000000	1023.000000	2046.000000
13.320000	-0.040356	-23.850313	-9.256575	-3.729039	-4.784307	-6.080394	0.000000	-10.000000	0.216667	-13.783333	33.666668	1023.000000	1023.000000	2046.000000
13.340000	-0.039924	-23.595179	-8.984073	-3.869899	-4.689161	-6.052045	0.000000	-10.000000	0.175000	-12.883333	29.000000	1023.000000	1023.000000	2046.000000
13.360000	-0.039521	-23.357164	-8.853815	-4.008303	-4.554900	-5.940146	0.000000	-10.000000	0.150000	-11.866667	24.666666	1023.000000	1023.000000	2046.000000
13.380000	-0.039152	-23.138594	-8.822804	-4.088117	-4.360823	-5.866849	0.000000	-10.000000	0.108333	-10.516667	20.666666	1023.000000	1023.000000	2046.000000
13.400000	-0.039213	-23.174862	-8.890148	-4.156147	-4.295407	-5.833159	0.000000	-10.000000	0.100000	-8.816668	17.166666	1023.000000	1023.000000	2046.000000
13.420000	-0.039518	-23.355263	-9.012882	-4.211165	-4.297801	-5.833416	0.000000	-10.000000	0.083333	-7.216667	14.166667	1023.000000	1023.000000	2046.000000
13.440000	-0.040276	-23.803015	-9.190184	-4.367709	-4.435498	-5.809623	0.000000	-10.000000	0.091667	-6.350000	11.666667	1023.000000	1023.000000	2046.000000
13.460000	-0.041058	-24.265169	-9.323478	-4.541834	-4.589830	-5.810027	0.000000	-10.000000	0.091667	-6.283333	9.500000	1023.000000	1023.000000	2046.000000
13.480000	-0.042076	-24.866690	-9.359478	-4.793890	-4.873889	-5.839434	0.000000	-10.000000	0.100000	-6.666667	7.500000	1023.000000	1023.000000	2046.000000
13.500000	-0.042856	-25.327801	-9.352994	-4.954671	-5.098479	-5.921658	0.000000	-10.000000	0.100000	-6.666667	5.333333	1023.000000	1023.000000	2046.000000
13.520000	-0.043817	-25.896137	-9.377671	-5.187122	-5.318389	-6.012954	0.000000	-10.000000	0.091667	-6.200000	3.000000	1023.000000	1023.000000	2046.000000
13.540000	-0.044470	-26.281786	-9.474443	-5.365094	-5.378795	-6.063453	0.000000	-10.000000	0.083333	-5.266667	1.166667	1023.000000	1023.000000	2046.000000
13.560000	-0.044687	-26.409975	-9.470518	-5.518703	-5.313475	-6.107278	0.000000	-10.000000	0.066667	-4.333333	-0.333333	1023.000000	1023.000000	2046.000000
13.580000	-0.044538	-26.322006	-9.319076	-5.614426	-5.261405	-6.127099	0.000000	-10.000000	0.066667	-3.783334	-1.333333	1023.000000	1023.000000	2046.000000
13.600000	-0.044148	-26.091290	-9.125873	-5.629171	-5.175648	-6.160598	0.000000	-10.000000	0.075000	-3.716667	-2.500000	1023.000000	1023.000000	2046.000000
13.620000	-0.043879	-25.932663	-8.908002	-5.668328	-5.182985	-6.173346	0.000000	-10.000000	0.075000	-4.000000	-3.666667	1023.000000	1023.000000	2046.000000
13.640000	-0.043551	-25.738510	-8.764483	-5.681109	-5.125323	-6.167595	0.000000	-10.000000	0.083333	-4.316667	-5.000000	1023.000000	1023.000000	2046.000000
13.660000	-0.043152	-25.502817	-8.591912	-5.683274	-5.085260	-6.142372	0.000000	-10.000000	0.075000	-4.500000	-6.500000	1023.000000	1023.000000	2046.000000
13.680000	-0.042657	-25.210152	-8.455981	-5.631502	-5.000588	-6.122078	0.000000	-10.000000	0.083333	-4.516667	-8.000000	1023.000000	1023.000000	2046.000000
13.700000	-0.042375	-25.043617	-8.346058	-5.640114	-4.955436	-6.102010	0.000000	-10.000000	0.066667	-4.400000	-9.500000	1023.000000	1023.000000	2046.000000
13.720000	-0.042028	-24.838427	-8.275214	-5.636932	-4.853125	-6.073154	0.000000	-10.000000	0.058333	-4.316667	-11.000000	1023.000000	1023.000000	2046.000000
13.740000	-0.041586	-24.577042	-8.249346	-5.618751	-4.695896	-6.013049	0.000000	-10.000000	0.050000	-4.216667	-12.500000	1023.000000	1023.000000	2046.000000
13.760000	-0.041280	-24.396538	-8.173779	-5.543533	-4.657000	-6.022225	0.000000	-10.000000	0.058333	-4.100000	-14.000000	1023.000000	1023.000000	2046.000000
13.780000	-0.040860	-24.148502	-8.052175	-5.468947	-4.611671	-6.015709	0.000000	-10.000000	0.058333	-3.933333	-15.333333	1023.000000	1023.000000	2046.000000
13.800000	-0.040526	-23.951153	-7.933873	-5.356700	-4.621768	-6.038810	0.000000	-10.000000	0.066667	-3.766667	-16.666666	1023.000000	1023.000000	2046.000000
13.820000	-0.040242	-23.783134	-7.782176	-5.288368	-4.664508	-6.048082	0.000000	-10.000000	0.058333	-3.566667	-17.833334	1023.000000	1023.000000	2046.000000
13.840000	-0.039955	-23.613495	-7.694458	-5.265194	-4.569483	-6.084359	0.000000	-10.000000	0.066667	-3.383333	-19.166666	1023.000000	1023.000000	2046.000000
13.860000	-0.040100	-23.698877	-7.686486	-5.298795	-4.594862	-6.118736	0.000000	-10.000000	0.058333	-3.150000	-20.333334	1023.000000	1023.000000	2046.000000
13.880000	-0.040444	-23.902220	-7.721166	-5.391902	-4.597887	-6.191265	0.000000	-10.000000	0.075000	-2.800000	-21.500000	1023.000000	1023.000000	2046.000000
13.900000	-0.041179	-24.336721	-7.725615	-5.591645	-4.708588	-6.310873	0.000000	-10.000000	0.066667	-2.400000	-22.333334	1023.000000	1023.000000	2046.000000
13.920000	-0.041694	-24.640955	-7.675156	-5.647783	-4.836039	-6.481978	0.000000	-10.000000	0.066667	-2.200000	-23.000000	1023.000000	1023.000000	2046.000000
13.940000	-0.041698	-24.643593	-7.544302	-5.633492	-4.889230	-6.576570	0.000000	-10.000000	0.058333	-2.266667	-23.500000	1023.000000	1023.000000	2046.000000
13.960000	-0.041897	-24.760908	-7.634594	-5.616742	-4.851934	-6.657638	0.000000	-10.000000	0.066667	-2.700000	-24.166666	1023.000000	1023.000000	2046.000000
13.980000	-0.041602	-24.586943	-7.821547	-5.448901	-4.665143	-6.651351	0.000000	-10.000000	0.075000	-3.300000	-25.166666	1023.000000	1023.000000	2046.000000
14.000000	-0.041667	-24.625229	-8.036626	-5.361384	-4.674072	-6.553146	0.000000	-10.000000	0.083333	-3.783333	-26.333334	1023.000000	1023.000000	2046.000000
14.020000	-0.042330	-25.016821	-8.323450	-5.405759	-4.792380	-6.495231	0.000000	-10.000000	0.075000	-3.316667	-27.666666	1023.000000	1023.000000	2046.000000
14.040000	-0.043584	-25.758322	-8.663313	-5.427013	-5.017659	-6.650336	0.000000	-10.000000	0.066667	-1.950000	-28.500000	1023.000000	1023.000000	2046.000000
14.060000	-0.045265	-26.751732	-9.045340	-5.354677	-5.350286	-7.001429	0.000000	-10.000000	0.050000	0.133333	-29.000000	1023.000000	1023.000000	2046.000000
14.080000	-0.047188	-27.887913	-9.443271	-5.348196	-5.684574	-7.411871	0.000000	-10.000000	0.050000	2.183333	-29.000000	1023.000000	1023.000000	2046.000000
14.100000	-0.048347	-28.573126	-9.727796	-5.362655	-5.793149	-7.689528	0.000000	-10.000000	0.041667	4.116667	-29.000000	1023.000000	1023.000000	2046.000000
14.120000	-0.048776	-28.826660	-9.955638	-5.432610	-5.702315	-7.736098	0.000000	-10.000000	0.025000	5.433333	-29.000000	1023.000000	1023.000000	2046.000000
14.140000	-0.048788	-28.833832	-10.078690	-5.512784	-5.563841	-7.678516	0.000000	-10.000000	0.008333	6.400000	-29.000000	1023.000000	1023.000000	2046.000000
14.160000	-0.048523	-28.677195	-10.132252	-5.514590	-5.458213	-7.572140	0.000000	-10.000000	0.000000	7.416667	-29.000000	1023.000000	1023.000000	2046.000000
14.180000	-0.048031	-28.386065	-10.162952	-5.489473	-5.330750	-7.402890	0.000000	-10.000000	-0.016667	9.183333	-29.000000	1023.000000	1023.000000	2046.000000
14.200000	-0.047179	-27.882774	-10.013473	-5.421896	-5.212476	-7.234930	0.000000	-10.000000	-0.050000	11.416667	-29.000000	1023.000000	1023.000000	2046.000000
14.220000	-0.046223	-27.317684	-9.808344	-5.344449	-5.080182	-7.084710	0.000000	-10.000000	-0.108333	13.850000	-29.000000	1023.000000	1023.000000	2046.000000
14.240000	-0.045003	-26.596779	-9.561856	-5.258053	-4.884007	-6.892864	0.000000	-10.000000	-0.150000	15.983334	-11.666667	1023.000000	1023.000000	2046.000000
14.260000	-0.043754	-25.858446	-9.287881	-5.203409	-4.681277	-6.685879	0.000000	-10.000000	-0.191667	17.850000	7.166667	1023.000000	1023.000000	2046.000000
14.280000	-0.042057	-24.855724	-8.939914	-5.103703	-4.333472	-6.478634	0.000000	-10.000000	-0.225000	19.383333	28.166666	1023.000000	1023.000000	2046.000000
14.300000	-0.039823	-23.535507	-8.433231	-5.110436	-3.937829	-6.054010	0.000000	-10.000000	-0.241667	20.650000	34.000000	1023.000000	1023.000000	2046.000000
14.320000	-0.037489	-22.156214	-7.941013	-4.999067	-3.585114	-5.631020	0.000000	-10.000000	-0.241667	21.650000	40.833332	1023.000000	1023.000000	2046.000000
14.340000	-0.035224	-20.817364	-7.510644	-4.846745	-3.182990	-5.276984	0.000000	-10.000000	-0.241667	22.383333	47.833332	1023.000000	1023.000000	2046.000000
14.360000	-0.033228	-19.637493	-7.219718	-4.659054	-2.794957	-4.963763	0.000000	-10.000000	-0.266667	23.033333	55.333332	1023.000000	1023.000000	2046.000000
14.380000	-0.031533	-18.636143	-7.021122	-4.510571	-2.476076	-4.628373	0.000000	-10.000000	-0.291667	23.616667	63.000000	1023.000000	1023.000000	2046.000000
14.400000	-0.030293	-17.902924	-6.826069	-4.489610	-2.334496	-4.252748	0.000000	-10.000000	-0.300000	24.166666	71.000000	1023.000000	1023.000000	2046.000000
14.420000	-0.029307	-17.320284	-6.610003	-4.530505	-2.245695	-3.934081	0.000000	-10.000000	-0.308333	24.450001	79.000000	1023.000000	1023.000000	2046.000000
14.440000	-0.028284	-16.716072	-6.333509	-4.629890	-2.166084	-3.586588	0.000000	-10.000000	-0.333333	25.033333	87.000000	1023.000000	1023.000000	2046.000000
14.460000	-0.027358	-16.168310	-6.065921	-4.644433	-2.135391	-3.322566	0.000000	-10.000000	-0.383333	25.466667	95.166664	1023.000000	1023.000000	2046.000000
14.480000	-0.026237	-15.505898	-5.787875	-4.608859	-2.041792	-3.067371	0.000000	-10.000000	-0.416667	26.466667	103.500000	1023.000000	1023.000000	2046.000000
14.500000	-0.025031	-14.793235	-5.404308	-4.622223	-1.988276	-2.778427	0.000000	-10.000000	-0.450000	27.266666	112.166664	1023.000000	1023.000000	2046.000000
14.520000	-0.023638	-13.970239	-4.999294	-4.705787	-1.839947	-2.425211	0.000000	-10.000000	-0.458333	28.200001	121.166664	1023.000000	1023.000000	2046.000000
14.540000	-0.021890	-12.936919	-4.509390	-4.691320	-1.595803	-2.140405	0.000000	-10.000000	-0.483333	28.683334	130.333328	1023.000000	1023.000000	2046.000000
14.560000	-0.019487	-11.516876	-3.801636	-4.689446	-1.243776	-1.782019	0.000000	-10.000000	-0.491667	28.933334	139.833328	1023.000000	1023.000000	2046.000000
14.580000	-0.016820	-9.940638	-3.067135	-4.574404	-0.815575	-1.483523	0.000000	-10.000000	-0.516667	29.300001	149.500000	1023.000000	1023.000000	2046.000000
14.600000	-0.013683	-8.086574	-2.355075	-4.387814	-0.268565	-1.075120	0.000000	-10.000000	-0.541667	29.516668	159.500000	1023.000000	1023.000000	2046.000000
14.620000	-0.010355	-6.119855	-1.507397	-4.158961	0.150649	-0.604146	0.000000	-10.000000	-0.558333	29.983334	169.166672	1023.000000	1023.000000	2046.000000
14.640000	-0.007311	-4.320529	-0.769472	-3.875679	0.501933	-0.177310	0.000000	-10.000000	-0.558333	30.316668	179.000000	1023.000000	1023.000000	2046.000000
14.660000	-0.004165	-2.461391	-0.159451	-3.475162	0.899465	0.273758	0.000000	-10.000000	-0.550000	30.600000	189.000000	1023.000000	1023.000000	2046.000000
14.680000	-0.001344	-0.794591	0.396306	-3.133863	1.126937	0.816030	0.000000	-10.000000	-0.550000	30.933334	199.333328	1023.000000	1023.000000	2046.000000
14.700000	0.000943	0.557502	0.453567	-2.638093	1.564420	1.177607	0.000000	-10.000000	-0.558333	31.050001	209.500000	1023.000000	1023.000000	2046.000000
14.720000	0.002214	1.308253	0.500532	-2.376810	1.657742	1.526788	0.000000	-10.000000	-0.575000	31.383333	219.833328	1023.000000	1023.000000	2046.000000
14.740000	0.003302	1.951461	0.645486	-2.192986	1.742416	1.756545	0.000000	-10.000000	-0.608333	31.600000	230.166672	1023.000000	1023.000000	2046.000000
14.760000	0.004062	2.400568	0.829106	-2.179332	1.872803	1.877991	0.000000	-10.000000	-0.625000	31.916668	240.833328	1023.000000	1023.000000	2046.000000
14.780000	0.004538	2.681690	0.884975	-2.033598	1.893113	1.937201	0.000000	-10.000000	-0.625000	32.100002	251.333328	1023.000000	1023.000000	2046.000000
14.800000	0.004650	2.748016	0.810570	-1.867377	1.943350	1.861472	0.000000	-10.000000	-0.591667	32.000000	262.000000	1023.000000	1023.000000	2046.000000
14.820000	0.004800	2.836853	0.700724	-1.741992	2.114953	1.763167	0.000000	-10.000000	-0.550000	31.583334	272.666656	1023.000000	1023.000000	2046.000000
14.840000	0.005461	3.227345	0.663764	-1.623034	2.374837	1.811778	0.000000	-10.000000	-0.516667	30.883333	283.166656	1023.000000	1023.000000	2046.000000
14.860000	0.006387	3.774704	0.706729	-1.443307	2.647464	1.863817	0.000000	-10.000000	-0.491667	30.200001	293.833344	1023.000000	1023.000000	2046.000000
14.880000	0.007470	4.414764	0.834767	-1.248254	2.759737	2.068513	0.000000	-10.000000	-0.475000	29.816668	303.833344	1023.000000	1023.000000	2046.000000
14.900000	0.008565	5.062171	0.997090	-1.054664	2.867774	2.251973	0.000000	-10.000000	-0.491667	29.750000	313.833344	1023.000000	1023.000000	2046.000000
14.920000	0.009929	5.867920	1.234143	-0.855103	3.048904	2.439975	0.000000	-10.000000	-0.483333	29.633333	323.500000	1023.000000	1023.000000	2046.000000
14.940000	0.011420	6.749388	1.516930	-0.746786	3.314551	2.664693	0.000000	-10.000000	-0.516667	29.450001	333.500000	1023.000000	1023.000000	2046.000000
14.960000	0.012955	7.656397	1.830439	-0.648933	3.596098	2.878793	0.000000	-10.000000	-0.516667	29.366667	343.500000	1023.000000	1023.000000	2046.000000
14.980000	0.014757	8.721550	2.193373	-0.566062	3.981840	3.112399	0.000000	-10.000000	-0.533333	29.516666	353.500000	1023.000000	1023.000000	2046.000000
15.000000	0.016696	9.867173	2.627362	-0.463228	4.374976	3.328063	0.000000	-10.000000	-0.500000	29.683334	363.500000	1023.000000	1023.000000	2046.000000
15.020000	0.019079	11.275557	3.283697	-0.398172	4.750835	3.639197	0.000000	-10.000000	-0.483333	29.616667	373.500000	1023.000000	1023.000000	2046.000000
15.040000	0.021623	12.778958	3.860628	-0.184074	5.203059	3.899345	0.000000	-10.000000	-0.458333	29.366667	383.166656	1023.000000	1023.000000	2046.000000
15.060000	0.024292	14.356456	4.540563	0.048114	5.533115	4.234664	0.000000	-10.000000	-0.458333	28.750000	392.833344	1023.000000	1023.000000	2046.000000
15.080000	0.026825	15.853617	5.049278	0.435931	5.911325	4.457084	0.000000	-10.000000	-0.425000	28.016666	402.500000	1023.000000	1023.000000	2046.000000
15.100000	0.029043	17.164165	5.495398	0.686366	6.218524	4.763877	0.000000	-10.000000	-0.400000	27.266666	412.166656	1023.000000	1023.000000	2046.000000
15.120000	0.030739	18.166626	5.757283	0.807142	6.506594	5.095606	0.000000	-10.000000	-0.350000	26.583334	421.500000	1023.000000	1023.000000	2046.000000
15.140000	0.031808	18.798470	5.954169	0.758691	6.670740	5.414870	0.000000	-10.000000	-0.333333	25.716667	430.333344	1023.000000	1023.000000	2046.000000
15.160000	0.032581	19.255390	6.230234	0.617467	6.723575	5.684115	0.000000	-10.000000	-0.316667	24.866667	439.166656	1023.000000	1023.000000	2046.000000
15.180000	0.033355	19.712864	6.459917	0.520209	6.808352	5.924386	0.000000	-10.000000	-0.316667	24.300001	447.666656	1023.000000	1023.000000	2046.000000
15.200000	0.034061	20.130243	6.741871	0.399807	6.843633	6.144931	0.000000	-10.000000	-0.300000	24.066668	456.000000	1023.000000	1023.000000	2046.000000
15.220000	0.034930	20.643337	7.051558	0.367126	6.950576	6.274077	0.000000	-10.000000	-0.300000	24.016666	464.000000	1023.000000	1023.000000	2046.000000
15.240000	0.036247	21.421852	7.495222	0.347504	7.080099	6.499028	0.000000	-10.000000	-0.300000	23.799999	472.000000	1023.000000	1023.000000	2046.000000
15.260000	0.038008	22.462797	7.995815	0.415712	7.307354	6.743916	0.000000	-10.000000	-0.300000	23.650000	480.000000	1023.000000	1023.000000	2046.000000
15.280000	0.040026	23.655344	8.599011	0.578170	7.516823	6.961340	0.000000	-10.000000	-0.283333	23.216667	488.000000	1023.000000	1023.000000	2046.000000
15.300000	0.041988	24.814917	9.125539	0.648820	7.795719	7.244838	0.000000	-10.000000	-0.250000	22.500000	495.666656	1023.000000	1023.000000	2046.000000
15.320000	0.043918	25.955435	9.546618	0.813990	8.128840	7.465988	0.000000	-10.000000	-0.200000	21.516666	503.166656	1023.000000	1023.000000	2046.000000
15.340000	0.045866	27.106808	9.910329	0.993600	8.447039	7.755840	0.000000	-10.000000	-0.133333	19.800001	510.333344	1023.000000	1023.000000	2046.000000
15.360000	0.047570	28.114103	10.255453	1.257180	8.664247	7.937223	0.000000	-10.000000	-0.066667	17.416668	517.333313	1023.000000	1023.000000	2046.000000
15.380000	0.049019	28.970123	10.491078	1.454778	8.943763	8.080503	0.000000	-10.000000	0.000000	13.666667	523.666687	1023.000000	1023.000000	2046.000000
15.400000	0.049804	29.434275	10.576881	1.672850	9.041499	8.143044	0.000000	-10.000000	0.041667	8.450000	529.000000	1023.000000	1023.000000	2046.000000
15.420000	0.050012	29.556875	10.634252	1.733511	9.050540	8.138574	0.000000	-10.000000	0.083333	2.583333	532.666687	1023.000000	1023.000000	2046.000000
15.440000	0.049652	29.344219	10.627342	1.736745	8.970863	8.009269	0.000000	-10.000000	0.108333	-2.550000	534.500000	1023.000000	1023.000000	2046.000000
15.460000	0.049639	29.336716	10.675828	1.760686	8.935922	7.964279	0.000000	-10.000000	0.141667	-6.933333	535.000000	1023.000000	1023.000000	2046.000000
15.480000	0.049754	29.404495	10.618871	1.918294	8.860528	8.006804	0.000000	-10.000000	0.183333	-10.250000	535.000000	1023.000000	1023.000000	2046.000000
15.500000	0.049220	29.089312	10.087002	2.250181	8.714178	8.037952	0.000000	-10.000000	0.233333	-13.350000	535.000000	1023.000000	1023.000000	2046.000000
15.520000	0.047965	28.347513	9.339633	2.490148	8.452368	8.065364	0.000000	-10.000000	0.275000	-15.333334	535.000000	1023.000000	1023.000000	2046.000000
15.540000	0.045718	27.019571	8.637832	2.452372	7.989388	7.939980	0.000000	-10.000000	0.291667	-16.816668	527.500000	1023.000000	1023.000000	2046.000000
15.560000	0.042909	25.359310	8.016655	2.146754	7.495605	7.700297	0.000000	-10.000000	0.316667	-17.850000	518.000000	1023.000000	1023.000000	2046.000000
15.580000	0.039619	23.415077	7.202386	2.000139	6.955920	7.256631	0.000000	-10.000000	0.350000	-18.833334	506.500000	1023.000000	1023.000000	2046.000000
15.600000	0.036417	21.522167	6.410147	2.006863	6.400642	6.704515	0.000000	-10.000000	0.400000	-20.066668	500.333344	1023.000000	1023.000000	2046.000000
15.620000	0.033408	19.744408	5.673888	2.023179	5.919791	6.127548	0.000000	-10.000000	0.441667	-21.366667	493.666656	1023.000000	1023.000000	2046.000000
15.640000	0.031213	18.447140	5.033662	2.026375	5.613101	5.774000	0.000000	-10.000000	0.475000	-22.466667	486.500000	1023.000000	1023.000000	2046.000000
15.660000	0.029080	17.186562	4.430785	2.022954	5.334322	5.398502	0.000000	-10.000000	0.508333	-23.200001	478.833344	1023.000000	1023.000000	2046.000000
15.680000	0.027155	16.048441	3.966180	1.944782	4.976060	5.161418	0.000000	-10.000000	0.533333	-23.866667	471.000000	1023.000000	1023.000000	2046.000000
15.700000	0.025334	14.972531	3.484974	1.907041	4.665833	4.914682	0.000000	-10.000000	0.550000	-24.250000	463.000000	1023.000000	1023.000000	2046.000000
15.720000	0.023617	13.957429	3.145284	1.751348	4.340860	4.719936	0.000000	-10.000000	0.550000	-24.516666	455.000000	1023.000000	1023.000000	2046.000000
15.740000	0.022164	13.098707	2.770791	1.681696	4.132093	4.514127	0.000000	-10.000000	0.558333	-24.583334	447.000000	1023.000000	1023.000000	2046.000000
15.760000	0.020740	12.257398	2.422147	1.555901	3.951283	4.328066	0.000000	-10.000000	0.558333	-24.683334	439.000000	1023.000000	1023.000000	2046.000000
15.780000	0.019427	11.481367	2.090990	1.496636	3.768996	4.124745	0.000000	-10.000000	0.558333	-24.616667	430.666656	1023.000000	1023.000000	2046.000000
15.800000	0.018239	10.779258	1.867924	1.350244	3.575020	3.986070	0.000000	-10.000000	0.541667	-24.600000	422.333344	1023.000000	1023.000000	2046.000000
15.820000	0.017385	10.274439	1.820098	1.237085	3.351860	3.865396	0.000000	-10.000000	0.550000	-24.750000	414.000000	1023.000000	1023.000000	2046.000000
15.840000	0.016635	9.831271	1.718506	1.190033	3.149303	3.773429	0.000000	-10.000000	0.558333	-25.216667	405.833344	1023.000000	1023.000000	2046.000000
15.860000	0.016071	9.498254	1.607619	1.137433	2.917564	3.835638	0.000000	-10.000000	0.583333	-25.716667	397.500000	1023.000000	1023.000000	2046.000000
15.880000	0.015216	8.992907	1.334783	1.154184	2.718449	3.785490	0.000000	-10.000000	0.583333	-26.033333	388.833344	1023.000000	1023.000000	2046.000000
15.900000	0.014169	8.373617	1.002809	1.164487	2.461566	3.744755	0.000000	-10.000000	0.591667	-26.233334	380.166656	1023.000000	1023.000000	2046.000000
15.920000	0.012803	7.566365	0.512987	1.134285	2.281567	3.637527	0.000000	-10.000000	0.591667	-26.316666	371.333344	1023.000000	1023.000000	2046.000000
15.940000	0.010905	6.444761	-0.005795	0.881843	1.941599	3.627114	0.000000	-10.000000	0.600000	-26.500000	362.666656	1023.000000	1023.000000	2046.000000
15.960000	0.008839	5.224081	-0.466294	0.642912	1.495992	3.551470	0.000000	-10.000000	0.600000	-26.733334	353.833344	1023.000000	1023.000000	2046.000000
15.980000	0.006921	4.090465	-0.748263	0.430762	0.970699	3.437266	0.000000	-10.000000	0.600000	-26.816668	345.000000	1023.000000	1023.000000	2046.000000
16.000000	0.005085	3.005248	-1.040339	0.335150	0.472493	3.237944	0.000000	-10.000000	0.600000	-26.783333	336.000000	1023.000000	1023.000000	2046.000000
16.020000	0.003335	1.970981	-1.334615	0.131565	0.013639	3.160391	0.000000	-10.000000	0.616667	-26.600000	327.000000	1023.000000	1023.000000	2046.000000
16.040001	0.001471	0.869415	-1.626621	-0.074326	-0.399199	2.969561	0.000000	-10.000000	0.608333	-26.600000	318.000000	1023.000000	1023.000000	2046.000000
16.059999	0.000245	0.145042	-1.791966	-0.346143	-0.580698	2.863849	0.000000	-10.000000	0.608333	-26.566668	309.166656	1023.000000	1023.000000	2046.000000
16.080000	-0.000770	-0.454833	-1.931091	-0.474139	-0.754161	2.704558	0.000000	-10.000000	0.575000	-26.383333	300.333344	1023.000000	1023.000000	2046.000000
16.100000	-0.001602	-0.946510	-2.018563	-0.610627	-0.880341	2.563020	0.000000	-10.000000	0.600000	-26.400000	291.666656	1023.000000	1023.000000	2046.000000
16.120001	-0.002427	-1.434069	-2.121641	-0.700240	-1.023351	2.411164	0.000000	-10.000000	0.600000	-26.500000	282.833344	1023.000000	1023.000000	2046.000000
16.139999	-0.003060	-1.808674	-2.165941	-0.783360	-1.154237	2.294864	0.000000	-10.000000	0.616667	-26.700001	274.000000	1023.000000	1023.000000	2046.000000
16.160000	-0.003788	-2.238867	-2.270780	-0.797875	-1.329097	2.158885	0.000000	-10.000000	0.591667	-26.733334	265.000000	1023.000000	1023.000000	2046.000000
16.180000	-0.004446	-2.627672	-2.378165	-0.780310	-1.460630	1.991433	0.000000	-10.000000	0.583333	-26.466667	256.000000	1023.000000	1023.000000	2046.000000
16.200001	-0.005138	-3.036832	-2.485810	-0.798127	-1.640128	1.887233	0.000000	-10.000000	0.575000	-26.216667	247.166672	1023.000000	1023.000000	2046.000000
16.219999	-0.006004	-3.548573	-2.628210	-0.828122	-1.787458	1.695217	0.000000	-10.000000	0.575000	-25.933334	238.500000	1023.000000	1023.000000	2046.000000
16.240000	-0.006753	-3.990781	-2.818142	-0.873428	-1.836140	1.536929	0.000000	-10.000000	0.566667	-25.866667	229.833328	1023.000000	1023.000000	2046.000000
16.260000	-0.007777	-4.596010	-3.028710	-0.951801	-1.967854	1.352355	0.000000	-10.000000	0.558333	-25.666668	221.166672	1023.000000	1023.000000	2046.000000
16.280001	-0.008460	-5.000070	-3.179642	-0.987022	-1.984646	1.151241	0.000000	-10.000000	0.541667	-25.366667	212.500000	1023.000000	1023.000000	2046.000000
16.299999	-0.009261	-5.473536	-3.324068	-1.043114	-2.049224	0.942869	0.000000	-10.000000	0.541667	-25.183334	204.166672	1023.000000	1023.000000	2046.000000
16.320000	-0.009862	-5.828189	-3.369318	-1.053351	-2.119420	0.713899	0.000000	-10.000000	0.533333	-25.200001	195.666672	1023.000000	1023.000000	2046.000000
16.340000	-0.010978	-6.487841	-3.446534	-1.129359	-2.314667	0.402719	0.000000	-10.000000	0.533333	-24.916668	187.333328	1023.000000	1023.000000	2046.000000
16.360001	-0.012470	-7.369645	-3.598115	-1.311739	-2.540464	0.080673	0.000000	-10.000000	0.525000	-24.433334	179.000000	1023.000000	1023.000000	2046.000000
16.379999	-0.014355	-8.483999	-3.837408	-1.523378	-2.772728	-0.350486	0.000000	-10.000000	0.516667	-23.983334	171.000000	1023.000000	1023.000000	2046.000000
16.400000	-0.016089	-9.508575	-4.044832	-1.737041	-2.970076	-0.756626	0.000000	-10.000000	0.508333	-23.816668	163.000000	1023.000000	1023.000000	2046.000000
16.420000	-0.017082	-10.095490	-4.200089	-1.859965	-3.008529	-1.026906	0.000000	-10.000000	0.508333	-23.850000	155.000000	1023.000000	1023.000000	2046.000000
16.440001	-0.017978	-10.625282	-4.587132	-1.815736	-2.856500	-1.365914	0.000000	-10.000000	0.525000	-23.783333	147.000000	1023.000000	1023.000000	2046.000000
16.459999	-0.018678	-11.038428	-4.969794	-1.742951	-2.823429	-1.502254	0.000000	-10.000000	0.525000	-23.833334	139.000000	1023.000000	1023.000000	2046.000000
16.480000	-0.019745	-11.669253	-5.303128	-1.787655	-3.011790	-1.566682	0.000000	-10.000000	0.508333	-23.533333	131.000000	1023.000000	1023.000000	2046.000000
16.500000	-0.021518	-12.717095	-5.626177	-1.880702	-3.393401	-1.816816	0.000000	-10.000000	0.466667	-22.950001	123.166664	1023.000000	1023.000000	2046.000000
16.520000	-0.023945	-14.151481	-6.071000	-2.075545	-3.760044	-2.244892	0.000000	-10.000000	0.433333	-22.049999	115.500000	1023.000000	1023.000000	2046.000000
16.540001	-0.027076	-16.002098	-6.645759	-2.250226	-4.151723	-2.954390	0.000000	-10.000000	0.391667	-20.766666	108.166664	1023.000000	1023.000000	2046.000000
16.559999	-0.030075	-17.774555	-7.260301	-2.450852	-4.373893	-3.689509	0.000000	-10.000000	0.366667	-19.416666	101.166664	1023.000000	1023.000000	2046.000000
16.580000	-0.032374	-19.132929	-7.739378	-2.744753	-4.414754	-4.234042	0.000000	-10.000000	0.333333	-18.216667	94.666664	1023.000000	1023.000000	2046.000000
16.600000	-0.034098	-20.151960	-8.157733	-3.006046	-4.411579	-4.576602	0.000000	-10.000000	0.316667	-17.800001	88.500000	1023.000000	1023.000000	2046.000000
16.620001	-0.035461	-20.957373	-8.454552	-3.230495	-4.469251	-4.803076	0.000000	-10.000000	0.300000	-17.783333	82.500000	1023.000000	1023.000000	2046.000000
16.639999	-0.036563	-21.608906	-8.727517	-3.312246	-4.541337	-5.027806	0.000000	-10.000000	0.291667	-17.799999	76.500000	1023.000000	1023.000000	2046.000000
16.660000	-0.037710	-22.286560	-8.909011	-3.396882	-4.721366	-5.259301	0.000000	-10.000000	0.283333	-17.433334	70.500000	1023.000000	1023.000000	2046.000000
16.680000	-0.038499	-22.752747	-9.035697	-3.438011	-4.838094	-5.440946	0.000000	-10.000000	0.266667	-16.700001	64.833336	1023.000000	1023.000000	2046.000000
16.700001	-0.039115	-23.116806	-9.167387	-3.570114	-4.826484	-5.552820	0.000000	-10.000000	0.250000	-15.683333	59.333332	1023.000000	1023.000000	2046.000000
16.719999	-0.039547	-23.372091	-9.194765	-3.776530	-4.802861	-5.597935	0.000000	-10.000000	0.233333	-14.400000	54.166668	1023.000000	1023.000000	2046.000000
16.740000	-0.039705	-23.465612	-9.188673	-3.841165	-4.695039	-5.740736	0.000000	-10.000000	0.191667	-12.883333	49.333332	1023.000000	1023.000000	2046.000000
16.760000	-0.039314	-23.234648	-8.965752	-3.956036	-4.618968	-5.693891	0.000000	-10.000000	0.158333	-11.166667	45.000000	1023.000000	1023.000000	2046.000000
16.780001	-0.038590	-22.806465	-8.681858	-3.913764	-4.550517	-5.660327	0.000000	-10.000000	0.116667	-9.850000	41.333332	1023.000000	1023.000000	2046.000000
16.799999	-0.038121	-22.529402	-8.511813	-3.985992	-4.467752	-5.563844	0.000000	-10.000000	0.108333	-9.050000	38.000000	1023.000000	1023.000000	2046.000000
16.820000	-0.038027	-22.473690	-8.481292	-4.079628	-4.387578	-5.525192	0.000000	-10.000000	0.100000	-8.650000	35.000000	1023.000000	1023.000000	2046.000000
16.840000	-0.038289	-22.628759	-8.664489	-4.177098	-4.238660	-5.548513	0.000000	-10.000000	0.100000	-8.183333	32.166668	1023.000000	1023.000000	2046.000000
16.860001	-0.038830	-22.948673	-8.834167	-4.277353	-4.293995	-5.543159	0.000000	-10.000000	0.100000	-7.766666	29.333334	1023.000000	1023.000000	2046.000000
16.879999	-0.039558	-23.378487	-8.988975	-4.329437	-4.449053	-5.611023	0.000000	-10.000000	0.100000	-7.666667	26.833334	1023.000000	1023.000000	2046.000000
16.900000	-0.040435	-23.897217	-9.117490	-4.565242	-4.641513	-5.572972	0.000000	-10.000000	0.100000	-7.850000	24.166666	1023.000000	1023.000000	2046.000000
16.920000	-0.041398	-24.466383	-9.211249	-4.739877	-4.835070	-5.680187	0.000000	-10.000000	0.091667	-7.866667	21.666666	1023.000000	1023.000000	2046.000000
16.940001	-0.042280	-24.987415	-9.260991	-4.920456	-5.021092	-5.784876	0.000000	-10.000000	0.091667	-7.350000	19.000000	1023.000000	1023.000000	2046.000000
16.959999	-0.043157	-25.505688	-9.303171	-5.080577	-5.248649	-5.873290	0.000000	-10.000000	0.091667	-6.450000	16.666666	1023.000000	1023.000000	2046.000000
16.980000	-0.043756	-25.859846	-9.284181	-5.271780	-5.403594	-5.900292	0.000000	-10.000000	0.091667	-5.516667	14.500000	1023.000000	1023.000000	2046.000000
17.000000	-0.044240	-26.145660	-9.301086	-5.463706	-5.445409	-5.935459	0.000000	-10.000000	0.083333	-4.816667	12.500000	1023.000000	1023.000000	2046.000000
17.020000	-0.044213	-26.129673	-9.198734	-5.585674	-5.354261	-5.991004	0.000000	-10.000000	0.066667	-4.533333	10.833333	1023.000000	1023.000000	2046.000000
17.040001	-0.043927	-25.960972	-9.020624	-5.707520	-5.245450	-5.987378	0.000000	-10.000000	0.066667	-4.550000	9.166667	1023.000000	1023.000000	2046.000000
17.059999	-0.043628	-25.784430	-8.882587	-5.747742	-5.116817	-6.037282	0.000000	-10.000000	0.075000	-4.766667	7.833333	1023.000000	1023.000000	2046.000000
17.080000	-0.043309	-25.595812	-8.745722	-5.798723	-5.033222	-6.018145	0.000000	-10.000000	0.083333	-4.866667	6.166667	1023.000000	1023.000000	2046.000000
17.100000	-0.042769	-25.276365	-8.585949	-5.758195	-4.898224	-6.033996	0.000000	-10.000000	0.083333	-4.816667	4.500000	1023.000000	1023.000000	2046.000000
17.120001	-0.041998	-24.820936	-8.321326	-5.769199	-4.767715	-5.962696	0.000000	-10.000000	0.083333	-4.616667	2.833333	1023.000000	1023.000000	2046.000000
17.139999	-0.041029	-24.247927	-8.017913	-5.589744	-4.665460	-5.974811	0.000000	-10.000000	0.083333	-4.283333	1.333333	1023.000000	1023.000000	2046.000000
17.160000	-0.040405	-23.879520	-7.784220	-5.530008	-4.615524	-5.949769	0.000000	-10.000000	0.083333	-3.833333	0.333333	1023.000000	1023.000000	2046.000000
17.180000	-0.039998	-23.638561	-7.616626	-5.520121	-4.573421	-5.928394	0.000000	-10.000000	0.083333	-3.483333	-0.666667	1023.000000	1023.000000	2046.000000
17.200001	-0.039915	-23.589743	-7.481734	-5.502276	-4.597528	-6.008204	0.000000	-10.000000	0.083333	-3.316667	-1.500000	1023.000000	1023.000000	2046.000000
17.219999	-0.039322	-23.239559	-7.296321	-5.374192	-4.601151	-5.967896	0.000000	-10.000000	0.091667	-3.350000	-2.666667	1023.000000	1023.000000	2046.000000
17.240000	-0.038972	-23.032349	-7.359451	-5.253060	-4.484773	-5.935064	0.000000	-10.000000	0.091667	-3.650000	-3.833333	1023.000000	1023.000000	2046.000000
17.260000	-0.039163	-23.145571	-7.658689	-5.045261	-4.518620	-5.923003	0.000000	-10.000000	0.083333	-4.133333	-5.166667	1023.000000	1023.000000	2046.000000
17.280001	-0.039984	-23.630342	-8.030086	-4.930826	-4.730563	-5.938867	0.000000	-10.000000	0.075000	-4.483334	-6.500000	1023.000000	1023.000000	2046.000000
17.299999	-0.041275	-24.393673	-8.311811	-5.130075	-4.939453	-6.012333	0.000000	-10.000000	0.066667	-4.050000	-8.000000	1023.000000	1023.000000	2046.000000
17.320000	-0.042731	-25.253941	-8.556280	-5.319536	-5.109062	-6.269062	0.000000	-10.000000	0.075000	-3.116667	-9.333333	1023.000000	1023.000000	2046.000000
17.340000	-0.044458	-26.274679	-8.938623	-5.335469	-5.294062	-6.706524	0.000000	-10.000000	0.066667	-1.633333	-10.333333	1023.000000	1023.000000	2046.000000
17.360001	-0.045897	-27.125416	-9.321502	-5.316412	-5.445084	-7.042418	0.000000	-10.000000	0.058333	-0.066667	-10.833333	1023.000000	1023.000000	2046.000000
17.379999	-0.046877	-27.704538	-9.599628	-5.282157	-5.488981	-7.333772	0.000000	-10.000000	0.050000	1.416667	-11.000000	1023.000000	1023.000000	2046.000000
17.400000	-0.047051	-27.806911	-9.701293	-5.290963	-5.404799	-7.409858	0.000000	-10.000000	0.041667	2.733333	-11.000000	1023.000000	1023.000000	2046.000000
17.420000	-0.047003	-27.778545	-9.700620	-5.367347	-5.291487	-7.419091	0.000000	-10.000000	0.025000	4.516667	-11.000000	1023.000000	1023.000000	2046.000000
17.440001	-0.046468	-27.462788	-9.622396	-5.376462	-5.167742	-7.296188	0.000000	-10.000000	-0.016667	7.683333	-11.000000	1023.000000	1023.000000	2046.000000
17.459999	-0.045672	-26.992271	-9.503746	-5.316349	-4.998201	-7.173975	0.000000	-10.000000	-0.083333	11.700001	-11.000000	1023.000000	1023.000000	2046.000000
17.480000	-0.044729	-26.434641	-9.313821	-5.268756	-4.843466	-7.008597	0.000000	-10.000000	-0.166667	15.633333	-11.000000	1023.000000	1023.000000	2046.000000
17.500000	-0.043602	-25.768940	-9.144409	-5.249949	-4.563487	-6.811096	0.000000	-10.000000	-0.233333	18.700001	-11.000000	1023.000000	1023.000000	2046.000000
17.520000	-0.042248	-24.968603	-8.957869	-5.260941	-4.217644	-6.532149	0.000000	-10.000000	-0.275000	20.900000	1.000000	1023.000000	1023.000000	2046.000000
17.540001	-0.040797	-24.111244	-8.704643	-5.161061	-3.901098	-6.344441	0.000000	-10.000000	-0.308333	22.516666	15.000000	1023.000000	1023.000000	2046.000000
17.559999	-0.038866	-22.969912	-8.307608	-5.088850	-3.577542	-5.995912	0.000000	-10.000000	-0.333333	23.666668	31.333334	1023.000000	1023.000000	2046.000000
17.580000	-0.036554	-21.603338	-7.759799	-4.955843	-3.246706	-5.640990	0.000000	-10.000000	-0.350000	24.333334	38.666668	1023.000000	1023.000000	2046.000000
17.600000	-0.034157	-20.186895	-7.223814	-4.840564	-2.911862	-5.210655	0.000000	-10.000000	-0.350000	24.650002	46.666668	1023.000000	1023.000000	2046.000000
17.620001	-0.031932	-18.871607	-6.740536	-4.693502	-2.604491	-4.833077	0.000000	-10.000000	-0.366667	24.850000	55.000000	1023.000000	1023.000000	2046.000000
17.639999	-0.029807	-17.616196	-6.401776	-4.508839	-2.230665	-4.474917	0.000000	-10.000000	-0.366667	25.233334	63.000000	1023.000000	1023.000000	2046.000000
17.660000	-0.028026	-16.563482	-6.192403	-4.281534	-1.903511	-4.186035	0.000000	-10.000000	-0.383333	25.466667	71.333336	1023.000000	1023.000000	2046.000000
17.680000	-0.026602	-15.721839	-6.002634	-4.223386	-1.711194	-3.784626	0.000000	-10.000000	-0.383333	25.616667	79.833336	1023.000000	1023.000000	2046.000000
17.700001	-0.025327	-14.967995	-5.752154	-4.215833	-1.582314	-3.417694	0.000000	-10.000000	-0.400000	25.733334	88.500000	1023.000000	1023.000000	2046.000000
17.719999	-0.024236	-14.323339	-5.472585	-4.322990	-1.459164	-3.068600	0.000000	-10.000000	-0.416667	26.366667	97.000000	1023.000000	1023.000000	2046.000000
17.740000	-0.023213	-13.719018	-5.161788	-4.354972	-1.451419	-2.750839	0.000000	-10.000000	-0.450000	27.299999	105.666664	1023.000000	1023.000000	2046.000000
17.760000	-0.021913	-12.950301	-4.831322	-4.305498	-1.294422	-2.519059	0.000000	-10.000000	-0.483333	28.283333	114.500000	1023.000000	1023.000000	2046.000000
17.780001	-0.020654	-12.206252	-4.488239	-4.380291	-1.121671	-2.216051	0.000000	-10.000000	-0.525000	29.133333	123.833336	1023.000000	1023.000000	2046.000000
17.799999	-0.018791	-11.105272	-4.042137	-4.332773	-0.780007	-1.950356	0.000000	-10.000000	-0.550000	29.983334	133.500000	1023.000000	1023.000000	2046.000000
17.820000	-0.016497	-9.749924	-3.428032	-4.326787	-0.456332	-1.538773	0.000000	-10.000000	-0.583333	30.800001	143.500000	1023.000000	1023.000000	2046.000000
17.840000	-0.013921	-8.227311	-2.802420	-4.216381	-0.034984	-1.173527	0.000000	-10.000000	-0.600000	31.466667	153.500000	1023.000000	1023.000000	2046.000000
17.860001	-0.011263	-6.656715	-2.179322	-4.084128	0.353880	-0.747146	0.000000	-10.000000	-0.625000	31.883333	163.833328	1023.000000	1023.000000	2046.000000
17.879999	-0.008449	-4.993179	-1.563274	-3.829856	0.767924	-0.367973	0.000000	-10.000000	-0.625000	32.333336	174.333328	1023.000000	1023.000000	2046.000000
17.900000	-0.005643	-3.334759	-0.981005	-3.594452	1.157847	0.082851	0.000000	-10.000000	-0.616667	32.550003	185.166672	1023.000000	1023.000000	2046.000000
17.920000	-0.002678	-1.582583	-0.362093	-3.298850	1.516456	0.561905	0.000000	-10.000000	-0.608333	32.816669	196.000000	1023.000000	1023.000000	2046.000000
17.940001	0.000054	0.031914	0.153727	-2.980579	1.899941	0.958825	0.000000	-10.000000	-0.616667	32.666668	207.000000	1023.000000	1023.000000	2046.000000
17.959999	0.002889	1.707124	0.716441	-2.640593	2.213228	1.418048	0.000000	-10.000000	-0.616667	32.566666	217.833328	1023.000000	1023.000000	2046.000000
17.980000	0.005618	3.320388	1.233786	-2.303717	2.523072	1.867246	0.000000	-10.000000	-0.608333	32.150002	228.666672	1023.000000	1023.000000	2046.000000
18.000000	0.008204	4.848798	1.738629	-1.955731	2.827018	2.238882	0.000000	-10.000000	-0.600000	32.066666	239.500000	1023.000000	1023.000000	2046.000000
18.020000	0.010646	6.291635	2.193805	-1.683679	3.147226	2.634283	0.000000	-10.000000	-0.591667	31.783335	250.333328	1023.000000	1023.000000	2046.000000
18.040001	0.012923	7.637249	2.669037	-1.456044	3.407263	3.016993	0.000000	-10.000000	-0.583333	31.683334	261.000000	1023.000000	1023.000000	2046.000000
18.059999	0.015168	8.964215	3.083622	-1.212016	3.785363	3.307246	0.000000	-10.000000	-0.566667	31.350000	271.500000	1023.000000	1023.000000	2046.000000
18.080000	0.017314	10.232852	3.523422	-1.015645	4.081524	3.643551	0.000000	-10.000000	-0.550000	31.000000	282.000000	1023.000000	1023.000000	2046.000000
18.100000	0.019537	11.546492	3.939856	-0.772940	4.438697	3.940879	0.000000	-10.000000	-0.525000	30.383333	292.333344	1023.000000	1023.000000	2046.000000
18.120001	0.021570	12.747980	4.330488	-0.555189	4.738536	4.234145	0.000000	-10.000000	-0.508333	29.850000	302.500000	1023.000000	1023.000000	2046.000000
18.139999	0.023561	13.924406	4.704831	-0.315723	5.073227	4.462071	0.000000	-10.000000	-0.491667	29.750000	312.500000	1023.000000	1023.000000	2046.000000
18.160000	0.024875	14.701130	4.976790	-0.163597	5.184840	4.703097	0.000000	-10.000000	-0.475000	29.650002	322.500000	1023.000000	1023.000000	2046.000000
18.180000	0.025582	15.118730	5.108812	-0.138259	5.269981	4.878196	0.000000	-10.000000	-0.458333	29.616667	332.500000	1023.000000	1023.000000	2046.000000
18.200001	0.026087	15.417360	5.418192	-0.282808	5.344730	4.937246	0.000000	-10.000000	-0.450000	29.416668	342.500000	1023.000000	1023.000000	2046.000000
18.219999	0.026954	15.929705	5.866504	-0.349154	5.511508	4.900846	0.000000	-10.000000	-0.466667	29.366667	352.500000	1023.000000	1023.000000	2046.000000
18.240000	0.028807	17.024675	6.416492	-0.276781	5.841116	5.043848	0.000000	-10.000000	-0.458333	29.033333	362.166656	1023.000000	1023.000000	2046.000000
18.260000	0.031713	18.742111	7.053457	0.174975	6.212977	5.300703	0.000000	-10.000000	-0.458333	28.566668	371.833344	1023.000000	1023.000000	2046.000000
18.280001	0.034379	20.317955	7.329513	0.652404	6.669516	5.666522	0.000000	-10.000000	-0.425000	27.950001	381.333344	1023.000000	1023.000000	2046.000000
18.299999	0.036512	21.578749	7.472465	1.110478	6.884036	6.111771	0.000000	-10.000000	-0.416667	27.433334	391.000000	1023.000000	1023.000000	2046.000000
18.320000	0.037234	22.005123	7.424889	1.311194	6.930570	6.338471	0.000000	-10.000000	-0.400000	27.266666	400.333344	1023.000000	1023.000000	2046.000000
18.340000	0.036681	21.678535	7.249478	1.183494	6.812627	6.432935	0.000000	-10.000000	-0.391667	27.316668	409.500000	1023.000000	1023.000000	2046.000000
18.360001	0.035292	20.857841	6.914664	1.104512	6.615762	6.222905	0.000000	-10.000000	-0.366667	27.150000	418.500000	1023.000000	1023.000000	2046.000000
18.379999	0.034105	20.155893	6.653064	1.116649	6.517932	5.868249	0.000000	-10.000000	-0.341667	26.350000	427.500000	1023.000000	1023.000000	2046.000000
18.400000	0.033650	19.887165	6.489624	1.148253	6.610733	5.638554	0.000000	-10.000000	-0.325000	25.350000	436.333344	1023.000000	1023.000000	2046.000000
18.420000	0.034111	20.159622	6.507144	1.293066	6.774493	5.584918	0.000000	-10.000000	-0.316667	24.533335	445.000000	1023.000000	1023.000000	2046.000000
18.440001	0.034691	20.502174	6.535698	1.352682	6.973392	5.640401	0.000000	-10.000000	-0.308333	24.216667	453.500000	1023.000000	1023.000000	2046.000000
18.459999	0.035356	20.895180	6.645969	1.474342	7.093028	5.681841	0.000000	-10.000000	-0.300000	24.033333	461.833344	1023.000000	1023.000000	2046.000000
18.480000	0.036194	21.390797	6.761065	1.613363	7.240024	5.776345	0.000000	-10.000000	-0.300000	24.049999	470.000000	1023.000000	1023.000000	2046.000000
18.500000	0.037205	21.988268	6.982222	1.743064	7.381601	5.881380	0.000000	-10.000000	-0.300000	23.933332	478.000000	1023.000000	1023.000000	2046.000000
18.520000	0.038290	22.629604	7.250530	1.841354	7.583383	5.954338	0.000000	-10.000000	-0.283333	23.866667	486.000000	1023.000000	1023.000000	2046.000000
18.540001	0.039482	23.333832	7.592687	1.928530	7.784207	6.028408	0.000000	-10.000000	-0.275000	23.716667	494.000000	1023.000000	1023.000000	2046.000000
18.559999	0.040860	24.148026	7.942609	1.996493	8.030778	6.178147	0.000000	-10.000000	-0.258333	23.450001	501.833344	1023.000000	1023.000000	2046.000000
18.580000	0.042549	25.146620	8.424969	2.107472	8.338290	6.275890	0.000000	-10.000000	-0.266667	23.200001	509.500000	1023.000000	1023.000000	2046.000000
18.600000	0.044510	26.305561	8.976027	2.184477	8.677329	6.467728	0.000000	-10.000000	-0.258333	23.000000	517.166687	1023.000000	1023.000000	2046.000000
18.620001	0.046806	27.662231	9.519706	2.348914	9.106050	6.687561	0.000000	-10.000000	-0.258333	22.966667	525.000000	1023.000000	1023.000000	2046.000000
18.639999	0.049134	29.038082	10.130478	2.589710	9.391839	6.926057	0.000000	-10.000000	-0.250000	22.716667	532.666687	1023.000000	1023.000000	2046.000000
18.660000	0.051482	30.425812	10.576412	2.936543	9.809621	7.103236	0.000000	-10.000000	-0.225000	22.283333	540.333313	1023.000000	1023.000000	2046.000000
18.680000	0.053212	31.448120	10.762822	3.239275	10.123418	7.322606	0.000000	-10.000000	-0.183333	20.950001	547.666687	1023.000000	1023.000000	2046.000000
18.700001	0.054359	32.126015	10.853083	3.340319	10.364657	7.567953	0.000000	-10.000000	-0.125000	19.350000	555.000000	1023.000000	1023.000000	2046.000000
18.719999	0.054758	32.361820	10.862144	3.244886	10.481326	7.773466	0.000000	-10.000000	-0.066667	16.883333	561.833313	1023.000000	1023.000000	2046.000000
18.740000	0.054605	32.271622	10.831736	2.952822	10.535472	7.951593	0.000000	-10.000000	-0.025000	14.183333	568.000000	1023.000000	1023.000000	2046.000000
18.760000	0.054325	32.105850	10.826437	2.709158	10.536347	8.033910	0.000000	-10.000000	0.008333	11.366667	573.333313	1023.000000	1023.000000	2046.000000
18.780001	0.053788	31.788416	10.926046	2.463940	10.322391	8.076038	0.000000	-10.000000	0.033333	8.033334	577.500000	1023.000000	1023.000000	2046.000000
18.799999	0.053282	31.489750	10.991106	2.253053	10.185819	8.059772	0.000000	-10.000000	0.066667	3.600000	580.833313	1023.000000	1023.000000	2046.000000
18.820000	0.052859	31.239470	11.006968	2.090964	10.077893	8.063646	0.000000	-10.000000	0.091667	-0.483333	582.833313	1023.000000	1023.000000	2046.000000
18.840000	0.052789	31.198013	11.042935	1.884531	10.167745	8.102803	0.000000	-10.000000	0.108333	-3.866667	583.833313	1023.000000	1023.000000	2046.000000
18.860001	0.052974	31.307707	11.086809	1.827624	10.289480	8.103794	0.000000	-10.000000	0.116667	-5.983334	584.000000	1023.000000	1023.000000	2046.000000
18.879999	0.053364	31.538324	11.349316	1.840078	10.292963	8.055966	0.000000	-10.000000	0.133333	-8.266666	584.000000	1023.000000	1023.000000	2046.000000
18.900000	0.054258	32.066597	11.630688	1.929361	10.396287	8.110261	0.000000	-10.000000	0.141667	-10.016667	584.000000	1023.000000	1023.000000	2046.000000
18.920000	0.054923	32.459675	11.842388	2.054604	10.325430	8.237251	0.000000	-10.000000	0.166667	-11.066668	584.000000	1023.000000	1023.000000	2046.000000
18.940001	0.055617	32.869476	11.910469	2.209389	10.433155	8.316463	0.000000	-10.000000	0.200000	-12.050000	584.000000	1023.000000	1023.000000	2046.000000
18.959999	0.055889	33.030228	11.889431	2.301058	10.453110	8.386629	0.000000	-10.000000	0.233333	-13.150001	576.500000	1023.000000	1023.000000	2046.000000
18.980000	0.055931	33.055214	11.737522	2.546465	10.443121	8.328104	0.000000	-10.000000	0.258333	-14.650000	567.333313	1023.000000	1023.000000	2046.000000
19.000000	0.055374	32.726151	11.339506	2.720297	10.055226	8.611121	0.000000	-10.000000	0.275000	-16.200001	556.500000	1023.000000	1023.000000	2046.000000
19.020000	0.053880	31.843348	10.539633	3.102871	9.598224	8.602621	0.000000	-10.000000	0.333333	-17.900000	551.166687	1023.000000	1023.000000	2046.000000
19.040001	0.051869	30.654593	9.922919	3.212570	8.998156	8.520947	0.000000	-10.000000	0.391667	-19.200001	545.166687	1023.000000	1023.000000	2046.000000
19.059999	0.049638	29.335907	9.404966	3.045484	8.517277	8.368179	0.000000	-10.000000	0.425000	-20.216667	538.666687	1023.000000	1023.000000	2046.000000
19.080000	0.047000	27.777250	8.768346	2.777141	8.147877	8.083886	0.000000	-10.000000	0.433333	-21.000000	531.833313	1023.000000	1023.000000	2046.000000
19.100000	0.043985	25.995075	8.003208	2.704320	7.653662	7.633884	0.000000	-10.000000	0.450000	-22.116667	524.833313	1023.000000	1023.000000	2046.000000
19.120001	0.040485	23.926519	7.123873	2.628143	7.097957	7.076546	0.000000	-10.000000	0.508333	-23.483334	517.500000	1023.000000	1023.000000	2046.000000
19.139999	0.037644	22.247732	6.426893	2.556559	6.636210	6.628070	0.000000	-10.000000	0.558333	-24.983334	509.666656	1023.000000	1023.000000	2046.000000
19.160000	0.035139	20.767302	5.716065	2.468895	6.345721	6.236619	0.000000	-10.000000	0.608333	-26.233334	501.333344	1023.000000	1023.000000	2046.000000
19.180000	0.032753	19.357208	5.068640	2.389842	5.992581	5.906145	0.000000	-10.000000	0.650000	-27.233334	492.500000	1023.000000	1023.000000	2046.000000
19.200001	0.030379	17.954231	4.482564	2.240404	5.592884	5.638380	0.000000	-10.000000	0.683333	-27.983334	483.333344	1023.000000	1023.000000	2046.000000
19.219999	0.028370	16.766947	4.002612	2.226219	5.175164	5.362952	0.000000	-10.000000	0.700000	-28.450001	474.000000	1023.000000	1023.000000	2046.000000
19.240000	0.026426	15.617476	3.554882	2.118875	4.752563	5.191156	0.000000	-10.000000	0.708333	-28.750000	464.500000	1023.000000	1023.000000	2046.000000
19.260000	0.024900	14.715953	3.219492	2.111166	4.450015	4.935280	0.000000	-10.000000	0.725000	-29.116667	455.000000	1023.000000	1023.000000	2046.000000
19.280001	0.023340	13.794054	2.892782	2.066934	4.108565	4.725773	0.000000	-10.000000	0.750000	-29.350000	445.333344	1023.000000	1023.000000	2046.000000
19.299999	0.021888	12.935633	2.621976	1.942905	3.802190	4.568562	0.000000	-10.000000	0.775000	-29.833334	435.500000	1023.000000	1023.000000	2046.000000
19.320000	0.020527	12.131678	2.312357	1.910197	3.564471	4.344652	0.000000	-10.000000	0.800000	-30.083334	425.500000	1023.000000	1023.000000	2046.000000
19.340000	0.019477	11.510958	2.170440	1.734355	3.412871	4.193293	0.000000	-10.000000	0.816667	-30.433334	415.500000	1023.000000	1023.000000	2046.000000
19.360001	0.018468	10.914809	1.928467	1.687037	3.244573	4.054732	0.000000	-10.000000	0.833333	-30.833334	405.333344	1023.000000	1023.000000	2046.000000
19.379999	0.017324	10.238280	1.675904	1.541260	2.976954	4.044162	0.000000	-10.000000	0.841667	-31.250000	395.000000	1023.000000	1023.000000	2046.000000
19.400000	0.016157	9.548997	1.297013	1.595504	2.769192	3.887288	0.000000	-10.000000	0.850000	-31.633333	384.500000	1023.000000	1023.000000	2046.000000
19.420000	0.014676	8.673265	0.872664	1.504839	2.466598	3.829163	0.000000	-10.000000	0.833333	-31.550001	374.000000	1023.000000	1023.000000	2046.000000
19.440001	0.012887	7.616373	0.290633	1.444003	2.168651	3.713086	0.000000	-10.000000	0.816667	-31.433334	363.500000	1023.000000	1023.000000	2046.000000
19.459999	0.010854	6.414586	-0.173031	1.278763	1.696732	3.612122	0.000000	-10.000000	0.800000	-31.233334	353.000000	1023.000000	1023.000000	2046.000000
19.480000	0.008760	5.176919	-0.577565	1.082514	1.232242	3.439728	0.000000	-10.000000	0.800000	-31.183334	342.666656	1023.000000	1023.000000	2046.000000
19.500000	0.006616	3.909869	-0.898889	0.826731	0.669959	3.312069	0.000000	-10.000000	0.800000	-30.950001	332.166656	1023.000000	1023.000000	2046.000000
19.520000	0.004429	2.617461	-1.277335	0.629503	0.169439	3.095854	0.000000	-10.000000	0.800000	-30.733334	321.833344	1023.000000	1023.000000	2046.000000
19.540001	0.002582	1.525823	-1.624473	0.380607	-0.183755	2.953445	0.000000	-10.000000	0.800000	-30.366667	311.500000	1023.000000	1023.000000	2046.000000
19.559999	0.001093	0.646013	-1.873392	0.173719	-0.411222	2.756908	0.000000	-10.000000	0.800000	-30.200001	301.500000	1023.000000	1023.000000	2046.000000
19.580000	-0.000050	-0.029506	-2.024030	-0.036998	-0.581482	2.613004	0.000000	-10.000000	0.800000	-29.983334	291.500000	1023.000000	1023.000000	2046.000000
19.600000	-0.001213	-0.716738	-2.125333	-0.221463	-0.824974	2.455032	0.000000	-10.000000	0.800000	-29.883333	281.500000	1023.000000	1023.000000	2046.000000
19.620001	-0.002147	-1.268852	-2.241824	-0.362810	-0.953994	2.289776	0.000000	-10.000000	0.775000	-29.566668	271.500000	1023.000000	1023.000000	2046.000000
19.639999	-0.002999	-1.772451	-2.350544	-0.466411	-1.083854	2.128357	0.000000	-10.000000	0.741667	-29.433332	261.500000	1023.000000	1023.000000	2046.000000
19.660000	-0.003841	-2.269756	-2.505819	-0.522863	-1.200036	1.958962	0.000000	-10.000000	0.708333	-29.216667	251.500000	1023.000000	1023.000000	2046.000000
19.680000	-0.004662	-2.755330	-2.590582	-0.615386	-1.373532	1.824171	0.000000	-10.000000	0.700000	-29.016666	241.833328	1023.000000	1023.000000	2046.000000
19.700001	-0.005343	-3.157442	-2.717598	-0.589186	-1.446882	1.596225	0.000000	-10.000000	0.700000	-28.700001	232.166672	1023.000000	1023.000000	2046.000000
19.719999	-0.006155	-3.637735	-2.867454	-0.615157	-1.564675	1.409550	0.000000	-10.000000	0.700000	-28.416666	222.833328	1023.000000	1023.000000	2046.000000
19.740000	-0.006959	-4.112504	-2.997092	-0.648708	-1.695806	1.229101	0.000000	-10.000000	0.683333	-27.950001	213.166672	1023.000000	1023.000000	2046.000000
19.760000	-0.007844	-4.635525	-3.167396	-0.703852	-1.822390	1.058113	0.000000	-10.000000	0.666667	-27.650000	203.833328	1023.000000	1023.000000	2046.000000
19.780001	-0.008651	-5.112848	-3.324250	-0.748333	-1.850946	0.810680	0.000000	-10.000000	0.650000	-27.266666	194.500000	1023.000000	1023.000000	2046.000000
19.799999	-0.009570	-5.655763	-3.519041	-0.820564	-1.888451	0.572293	0.000000	-10.000000	0.650000	-27.033335	185.500000	1023.000000	1023.000000	2046.000000
19.820000	-0.010590	-6.258976	-3.689201	-1.018785	-1.963301	0.412311	0.000000	-10.000000	0.616667	-26.333334	176.500000	1023.000000	1023.000000	2046.000000
19.840000	-0.011462	-6.774019	-3.862472	-1.031053	-2.042702	0.162209	0.000000	-10.000000	0.583333	-25.850000	167.666672	1023.000000	1023.000000	2046.000000
19.860001	-0.012269	-7.251011	-3.934312	-1.123393	-2.185778	-0.007528	0.000000	-10.000000	0.550000	-25.383333	159.000000	1023.000000	1023.000000	2046.000000
19.879999	-0.013099	-7.741552	-4.027062	-1.140150	-2.262549	-0.311791	0.000000	-10.000000	0.541667	-24.966667	150.500000	1023.000000	1023.000000	2046.000000
19.900000	-0.014420	-8.522187	-4.189149	-1.255378	-2.495710	-0.581950	0.000000	-10.000000	0.516667	-24.183334	142.166672	1023.000000	1023.000000	2046.000000
19.920000	-0.016192	-9.569299	-4.399164	-1.518224	-2.711451	-0.940458	0.000000	-10.000000	0.483333	-23.400002	134.000000	1023.000000	1023.000000	2046.000000
19.940001	-0.018180	-10.744474	-4.614264	-1.833288	-2.924614	-1.372308	0.000000	-10.000000	0.458333	-22.800001	126.333336	1023.000000	1023.000000	2046.000000
19.959999	-0.020227	-11.954005	-4.866664	-2.206066	-3.128975	-1.752300	0.000000	-10.000000	0.441667	-22.366667	118.666664	1023.000000	1023.000000	2046.000000
19.980000	-0.021175	-12.514506	-4.917209	-2.287153	-3.207209	-2.102936	0.000000	-10.000000	0.441667	-22.150000	111.333336	1023.000000	1023.000000	2046.000000
20.000000	-0.022238	-13.142463	-5.281731	-2.359347	-3.084729	-2.416656	0.000000	-10.000000	0.433333	-21.883333	103.833336	1023.000000	1023.000000	2046.000000
20.020000	-0.022688	-13.408815	-5.534104	-2.298825	-3.029902	-2.545984	0.000000	-10.000000	0.425000	-21.733334	96.500000	1023.000000	1023.000000	2046.000000
20.040001	-0.023329	-13.787230	-5.751963	-2.245815	-3.229656	-2.559796	0.000000	-10.000000	0.408333	-21.500000	91.500000	1023.000000	1023.000000	2046.000000
20.059999	-0.024681	-14.586764	-6.060268	-2.363788	-3.521596	-2.641112	0.000000	-10.000000	0.391667	-20.750000	84.500000	1023.000000	1023.000000	2046.000000
20.080000	-0.026548	-15.689815	-6.471681	-2.462349	-3.810539	-2.945246	0.000000	-10.000000	0.358333	-19.550001	77.666664	1023.000000	1023.000000	2046.000000
20.100000	-0.029296	-17.314045	-7.057535	-2.565578	-4.117475	-3.573457	0.000000	-10.000000	0.308333	-17.616667	69.000000	1023.000000	1023.000000	2046.000000
20.120001	-0.032294	-19.085718	-7.645335	-2.833580	-4.395996	-4.210809	0.000000	-10.000000	0.266667	-16.066668	63.000000	1023.000000	1023.000000	2046.000000
20.139999	-0.034473	-20.373465	-8.081239	-3.093524	-4.513347	-4.685354	0.000000	-10.000000	0.250000	-14.983334	57.833332	1023.000000	1023.000000	2046.000000
20.160000	-0.036105	-21.338295	-8.430678	-3.332012	-4.554554	-5.021051	0.000000	-10.000000	0.250000	-14.433333	52.833332	1023.000000	1023.000000	2046.000000
20.180000	-0.037393	-22.099255	-8.750365	-3.497699	-4.586086	-5.265105	0.000000	-10.000000	0.241667	-14.183333	48.000000	1023.000000	1023.000000	2046.000000
20.200001	-0.038481	-22.742498	-8.970510	-3.590153	-4.731781	-5.450054	0.000000	-10.000000	0.225000	-13.816667	43.166668	1023.000000	1023.000000	2046.000000
20.219999	-0.039335	-23.247215	-9.128261	-3.658637	-4.877193	-5.583125	0.000000	-10.000000	0.191667	-13.166667	38.500000	1023.000000	1023.000000	2046.000000
20.240000	-0.039847	-23.549833	-9.276772	-3.769091	-4.818185	-5.685785	0.000000	-10.000000	0.166667	-12.283334	34.166668	1023.000000	1023.000000	2046.000000
20.260000	-0.040314	-23.825375	-9.375537	-3.894702	-4.792100	-5.763035	0.000000	-10.000000	0.141667	-11.200000	30.000000	1023.000000	1023.000000	2046.000000
20.280001	-0.040590	-23.988533	-9.415047	-3.964297	-4.743124	-5.866066	0.000000	-10.000000	0.133333	-10.316667	26.333334	1023.000000	1023.000000	2046.000000
20.299999	-0.040578	-23.981377	-9.332196	-4.000941	-4.722135	-5.926105	0.000000	-10.000000	0.125000	-9.500000	22.833334	1023.000000	1023.000000	2046.000000
20.320000	-0.040233	-23.777567	-9.137339	-4.041020	-4.651518	-5.947689	0.000000	-10.000000	0.125000	-8.850000	19.666666	1023.000000	1023.000000	2046.000000
20.340000	-0.039601	-23.404375	-8.899915	-4.054748	-4.531934	-5.917778	0.000000	-10.000000	0.133333	-8.550000	16.666666	1023.000000	1023.000000	2046.000000
20.360001	-0.039076	-23.094084	-8.672828	-4.108769	-4.539990	-5.772498	0.000000	-10.000000	0.133333	-8.500000	13.833333	1023.000000	1023.000000	2046.000000
20.379999	-0.038844	-22.956793	-8.632319	-4.091986	-4.449794	-5.782692	0.000000	-10.000000	0.133333	-8.533334	11.000000	1023.000000	1023.000000	2046.000000
20.400000	-0.039016	-23.058708	-8.742117	-4.142656	-4.372209	-5.801726	0.000000	-10.000000	0.133333	-8.383333	8.166667	1023.000000	1023.000000	2046.000000
20.420000	-0.039698	-23.461325	-8.980239	-4.207461	-4.350080	-5.923545	0.000000	-10.000000	0.133333	-8.233334	5.333333	1023.000000	1023.000000	2046.000000
20.440001	-0.040644	-24.020468	-9.203940	-4.393452	-4.448387	-5.974687	0.000000	-10.000000	0.141667	-8.350000	2.666667	1023.000000	1023.000000	2046.000000
20.459999	-0.041878	-24.750128	-9.406886	-4.705151	-4.632044	-6.006046	0.000000	-10.000000	0.125000	-8.550000	0.166667	1023.000000	1023.000000	2046.000000
20.480000	-0.042949	-25.383022	-9.596070	-4.969316	-4.749409	-6.068226	0.000000	-10.000000	0.125000	-8.600000	-2.333333	1023.000000	1023.000000	2046.000000
20.500000	-0.044005	-26.006813	-9.630167	-5.188032	-5.025778	-6.162836	0.000000	-10.000000	0.108333	-8.183333	-4.833333	1023.000000	1023.000000	2046.000000
20.520000	-0.044965	-26.574442	-9.623763	-5.358129	-5.317492	-6.275059	0.000000	-10.000000	0.108333	-7.550000	-7.666667	1023.000000	1023.000000	2046.000000
20.540001	-0.045552	-26.921301	-9.636930	-5.501910	-5.438723	-6.343738	0.000000	-10.000000	0.100000	-6.633333	-10.166667	1023.000000	1023.000000	2046.000000
20.559999	-0.045995	-27.183340	-9.603606	-5.698780	-5.496700	-6.384254	0.000000	-10.000000	0.100000	-5.950000	-12.500000	1023.000000	1023.000000	2046.000000
20.580000	-0.045882	-27.116497	-9.490433	-5.787182	-5.383672	-6.455211	0.000000	-10.000000	0.100000	-5.500000	-14.500000	1023.000000	1023.000000	2046.000000
20.600000	-0.045792	-27.062840	-9.328362	-5.909490	-5.295688	-6.529302	0.000000	-10.000000	0.100000	-5.383334	-16.500000	1023.000000	1023.000000	2046.000000
20.620001	-0.045429	-26.848593	-9.171865	-6.025756	-5.167682	-6.483289	0.000000	-10.000000	0.100000	-5.266667	-18.166666	1023.000000	1023.000000	2046.000000
20.639999	-0.045195	-26.710482	-9.054996	-6.082051	-5.104035	-6.469399	0.000000	-10.000000	0.100000	-5.033333	-19.833334	1023.000000	1023.000000	2046.000000
20.660000	-0.044735	-26.438292	-8.874654	-6.049833	-5.080194	-6.433610	0.000000	-10.000000	0.100000	-4.650000	-21.500000	1023.000000	1023.000000	2046.000000
20.680000	-0.044168	-26.103018	-8.694674	-5.971601	-5.017684	-6.419060	0.000000	-10.000000	0.100000	-4.133333	-23.166666	1023.000000	1023.000000	2046.000000
20.700001	-0.043251	-25.561352	-8.388651	-5.875720	-4.893345	-6.403636	0.000000	-10.000000	0.083333	-3.483333	-24.666666	1023.000000	1023.000000	2046.000000
20.719999	-0.042250	-24.969887	-8.112440	-5.719527	-4.793403	-6.344518	0.000000	-10.000000	0.066667	-2.433333	-25.833334	1023.000000	1023.000000	2046.000000
20.740000	-0.041574	-24.570198	-7.947584	-5.653972	-4.699747	-6.268895	0.000000	-10.000000	0.050000	-1.250000	-26.666666	1023.000000	1023.000000	2046.000000
20.760000	-0.041089	-24.283659	-7.757848	-5.664642	-4.654650	-6.206520	0.000000	-10.000000	0.041667	0.533333	-27.000000	1023.000000	1023.000000	2046.000000
20.780001	-0.040583	-23.984644	-7.576271	-5.644977	-4.644870	-6.118525	0.000000	-10.000000	0.025000	2.650000	-27.000000	1023.000000	1023.000000	2046.000000
20.799999	-0.039168	-23.148531	-7.216953	-5.433482	-4.573494	-5.924603	0.000000	-10.000000	0.008333	5.483334	-27.000000	1023.000000	1023.000000	2046.000000
20.820000	-0.038058	-22.492453	-7.200863	-5.178146	-4.314362	-5.799082	0.000000	-10.000000	-0.008333	8.100000	-27.000000	1023.000000	1023.000000	2046.000000
20.840000	-0.036934	-21.827986	-7.176729	-4.932985	-4.226114	-5.492158	0.000000	-10.000000	-0.033333	10.450000	-27.000000	1023.000000	1023.000000	2046.000000
20.860001	-0.036416	-21.521790	-7.306403	-4.743303	-4.280736	-5.191348	0.000000	-10.000000	-0.083333	12.683333	-27.000000	1023.000000	1023.000000	2046.000000
20.879999	-0.036521	-21.583870	-7.325000	-4.825348	-4.396638	-5.036884	0.000000	-10.000000	-0.133333	15.066667	-27.000000	1023.000000	1023.000000	2046.000000
20.900000	-0.036959	-21.842819	-7.402703	-4.875936	-4.481799	-5.082382	0.000000	-10.000000	-0.183333	17.266666	-18.333334	1023.000000	1023.000000	2046.000000
20.920000	-0.037631	-22.239641	-7.553071	-4.855142	-4.572807	-5.258622	0.000000	-10.000000	-0.225000	19.333334	-0.500000	1023.000000	1023.000000	2046.000000
20.940001	-0.038048	-22.486225	-7.744725	-4.810706	-4.542102	-5.388692	0.000000	-10.000000	-0.241667	20.933332	19.666666	1023.000000	1023.000000	2046.000000
20.959999	-0.037881	-22.387627	-7.837990	-4.888547	-4.308560	-5.352530	0.000000	-10.000000	-0.250000	22.066666	33.666668	1023.000000	1023.000000	2046.000000
20.980000	-0.037580	-22.209782	-7.937140	-4.954897	-4.024682	-5.293062	0.000000	-10.000000	-0.241667	22.600000	40.833332	1023.000000	1023.000000	2046.000000
21.000000	-0.036879	-21.795391	-7.911880	-4.954265	-3.790154	-5.139092	0.000000	-10.000000	-0.258333	22.833334	48.333332	1023.000000	1023.000000	2046.000000
21.020000	-0.036191	-21.389154	-7.826973	-4.897343	-3.717159	-4.947680	0.000000	-10.000000	-0.291667	23.583334	58.500000	1023.000000	1023.000000	2046.000000
21.040001	-0.035057	-20.718405	-7.659646	-4.726492	-3.580502	-4.751764	0.000000	-10.000000	-0.325000	24.133333	66.333336	1023.000000	1023.000000	2046.000000
21.059999	-0.033906	-20.038328	-7.500391	-4.639614	-3.360042	-4.538281	0.000000	-10.000000	-0.358333	24.833334	74.333336	1023.000000	1023.000000	2046.000000
21.080000	-0.032398	-19.147028	-7.240361	-4.486541	-3.085344	-4.334782	0.000000	-10.000000	-0.375000	25.266666	79.833336	1023.000000	1023.000000	2046.000000
21.100000	-0.030892	-18.257107	-6.993162	-4.442461	-2.776391	-4.045092	0.000000	-10.000000	-0.391667	26.083334	88.166664	1023.000000	1023.000000	2046.000000
21.120001	-0.029232	-17.276188	-6.680191	-4.383075	-2.488813	-3.724110	0.000000	-10.000000	-0.400000	26.766666	96.666664	1023.000000	1023.000000	2046.000000
21.139999	-0.027150	-16.045494	-6.241597	-4.264408	-2.128807	-3.410682	0.000000	-10.000000	-0.408333	27.383333	105.500000	1023.000000	1023.000000	2046.000000
21.160000	-0.024609	-14.543924	-5.634625	-4.123040	-1.752951	-3.033308	0.000000	-10.000000	-0.408333	27.600000	114.500000	1023.000000	1023.000000	2046.000000
21.180000	-0.021897	-12.941201	-5.068243	-3.904940	-1.381223	-2.586795	0.000000	-10.000000	-0.408333	27.583334	123.666664	1023.000000	1023.000000	2046.000000
21.200001	-0.019494	-11.520798	-4.564587	-3.641572	-1.048240	-2.266398	0.000000	-10.000000	-0.408333	27.383333	132.833328	1023.000000	1023.000000	2046.000000
21.219999	-0.017165	-10.144805	-4.143360	-3.374023	-0.714592	-1.912829	0.000000	-10.000000	-0.416667	27.283335	142.000000	1023.000000	1023.000000	2046.000000
21.240000	-0.015351	-9.072355	-3.910541	-3.289553	-0.320119	-1.552142	0.000000	-10.000000	-0.416667	27.250000	151.166672	1023.000000	1023.000000	2046.000000
21.260000	-0.013994	-8.270462	-3.777057	-3.270974	-0.052544	-1.169887	0.000000	-10.000000	-0.416667	27.333334	160.333328	1023.000000	1023.000000	2046.000000
21.280001	-0.012950	-7.653469	-3.536631	-3.341005	0.056439	-0.832271	0.000000	-10.000000	-0.416667	27.433334	169.500000	1023.000000	1023.000000	2046.000000
21.299999	-0.011864	-7.011610	-3.220286	-3.395091	0.104440	-0.500672	0.000000	-10.000000	-0.450000	27.900000	178.500000	1023.000000	1023.000000	2046.000000
21.320000	-0.010659	-6.299613	-2.871345	-3.350998	0.171155	-0.248425	0.000000	-10.000000	-0.491667	28.383333	187.833328	1023.000000	1023.000000	2046.000000
21.340000	-0.009564	-5.652509	-2.483179	-3.420537	0.176283	0.074924	0.000000	-10.000000	-0.525000	29.000000	197.166672	1023.000000	1023.000000	2046.000000
21.360001	-0.008145	-4.813567	-2.038321	-3.369578	0.311031	0.283300	0.000000	-10.000000	-0.541667	29.750000	206.833328	1023.000000	1023.000000	2046.000000
21.379999	-0.006303	-3.725130	-1.550618	-3.366081	0.578321	0.613248	0.000000	-10.000000	-0.533333	30.400000	216.500000	1023.000000	1023.000000	2046.000000
21.400000	-0.004002	-2.364993	-0.929313	-3.302740	0.950524	0.916535	0.000000	-10.000000	-0.541667	30.833334	226.500000	1023.000000	1023.000000	2046.000000
21.420000	-0.001550	-0.916029	-0.328559	-3.256985	1.383744	1.285771	0.000000	-10.000000	-0.533333	30.900000	236.833328	1023.000000	1023.000000	2046.000000
21.440001	0.001081	0.639081	0.308759	-3.135901	1.788585	1.677638	0.000000	-10.000000	-0.541667	30.933334	247.166672	1023.000000	1023.000000	2046.000000
21.459999	0.003716	2.196192	0.914366	-2.907158	2.152524	2.036459	0.000000	-10.000000	-0.541667	30.966667	257.500000	1023.000000	1023.000000	2046.000000
21.480000	0.006611	3.907352	1.565474	-2.617462	2.515387	2.443953	0.000000	-10.000000	-0.533333	30.733334	267.833344	1023.000000	1023.000000	2046.000000
21.500000	0.009361	5.532553	2.123771	-2.300932	2.880295	2.829419	0.000000	-10.000000	-0.525000	30.549999	278.166656	1023.000000	1023.000000	2046.000000
21.520000	0.012256	7.243549	2.688578	-1.985160	3.254764	3.285367	0.000000	-10.000000	-0.516667	30.400000	288.500000	1023.000000	1023.000000	2046.000000
21.540001	0.014984	8.855282	3.204417	-1.717879	3.658107	3.710637	0.000000	-10.000000	-0.516667	30.516666	298.500000	1023.000000	1023.000000	2046.000000
21.559999	0.017466	10.322123	3.667750	-1.486675	4.038951	4.102098	0.000000	-10.000000	-0.516667	30.650002	308.500000	1023.000000	1023.000000	2046.000000
21.580000	0.019984	11.810450	4.175488	-1.213058	4.337882	4.510138	0.000000	-10.000000	-0.508333	30.550001	318.833344	1023.000000	1023.000000	2046.000000
21.600000	0.022475	13.282631	4.670852	-0.904256	4.698032	4.818003	0.000000	-10.000000	-0.508333	30.333334	329.166656	1023.000000	1023.000000	2046.000000
21.620001	0.024897	14.714119	5.188590	-0.643674	5.029178	5.140026	0.000000	-10.000000	-0.500000	30.333334	339.500000	1023.000000	1023.000000	2046.000000
21.639999	0.027268	16.115475	5.674389	-0.375431	5.352008	5.464508	0.000000	-10.000000	-0.500000	30.216667	349.500000	1023.000000	1023.000000	2046.000000
21.660000	0.029645	17.520395	6.228786	-0.098515	5.636953	5.753172	0.000000	-10.000000	-0.500000	30.316668	359.500000	1023.000000	1023.000000	2046.000000
21.680000	0.031788	18.786592	6.667864	0.154405	5.952150	6.012175	0.000000	-10.000000	-0.500000	30.183332	369.500000	1023.000000	1023.000000	2046.000000
21.700001	0.033369	19.720905	6.985574	0.307074	6.140827	6.287430	0.000000	-10.000000	-0.516667	30.166666	379.500000	1023.000000	1023.000000	2046.000000
21.719999	0.034184	20.202757	7.141825	0.416003	6.280568	6.364361	0.000000	-10.000000	-0.516667	30.200001	389.500000	1023.000000	1023.000000	2046.000000
21.740000	0.034775	20.551992	7.499424	0.230041	6.365839	6.456688	0.000000	-10.000000	-0.508333	30.083334	399.500000	1023.000000	1023.000000	2046.000000
21.760000	0.035953	21.248356	7.952470	0.092989	6.643028	6.559869	0.000000	-10.000000	-0.483333	29.866667	409.500000	1023.000000	1023.000000	2046.000000
21.780001	0.037859	22.374527	8.536443	0.236175	6.974252	6.627657	0.000000	-10.000000	-0.475000	29.250000	419.500000	1023.000000	1023.000000	2046.000000
21.799999	0.040800	24.112593	9.169922	0.596349	7.382559	6.963765	0.000000	-10.000000	-0.475000	28.733334	426.166656	1023.000000	1023.000000	2046.000000
21.820000	0.043228	25.547796	9.357655	1.109134	7.842712	7.238295	0.000000	-10.000000	-0.450000	28.233334	436.000000	1023.000000	1023.000000	2046.000000
21.840000	0.045098	26.652763	9.478407	1.511816	7.993423	7.669118	0.000000	-10.000000	-0.425000	27.700001	445.666656	1023.000000	1023.000000	2046.000000
21.860001	0.045354	26.804312	9.393921	1.700642	7.934166	7.775583	0.000000	-10.000000	-0.408333	27.283333	458.333344	1023.000000	1023.000000	2046.000000
21.879999	0.044845	26.503553	9.232970	1.521874	7.928159	7.820549	0.000000	-10.000000	-0.408333	26.966667	467.500000	1023.000000	1023.000000	2046.000000
21.900000	0.043681	25.815462	9.010348	1.451116	7.784528	7.569470	0.000000	-10.000000	-0.391667	26.783333	476.500000	1023.000000	1023.000000	2046.000000
21.920000	0.042815	25.303593	8.859142	1.471647	7.671203	7.301600	0.000000	-10.000000	-0.350000	26.150000	485.500000	1023.000000	1023.000000	2046.000000
21.940001	0.042546	25.144659	8.756641	1.594723	7.697349	7.095946	0.000000	-10.000000	-0.325000	25.383333	494.333344	1023.000000	1023.000000	2046.000000
21.959999	0.043054	25.444643	8.684658	1.700839	8.013958	7.045187	0.000000	-10.000000	-0.300000	24.633333	502.833344	1023.000000	1023.000000	2046.000000
21.980000	0.043618	25.778357	8.735871	1.818832	8.139615	7.084038	0.000000	-10.000000	-0.291667	24.083334	511.333344	1023.000000	1023.000000	2046.000000
22.000000	0.043943	25.970554	8.753024	1.918536	8.229712	7.069281	0.000000	-10.000000	-0.275000	23.833334	517.000000	1023.000000	1023.000000	2046.000000
22.020000	0.044656	26.391590	8.845212	2.107689	8.326976	7.111715	0.000000	-10.000000	-0.241667	22.883333	525.000000	1023.000000	1023.000000	2046.000000
22.040001	0.045255	26.745459	8.950837	2.232074	8.449786	7.112761	0.000000	-10.000000	-0.208333	22.066668	530.000000	1023.000000	1023.000000	2046.000000
22.059999	0.045773	27.051596	9.099469	2.304996	8.542583	7.104548	0.000000	-10.000000	-0.150000	20.233334	537.500000	1023.000000	1023.000000	2046.000000
22.080000	0.046083	27.234779	9.255984	2.300403	8.587430	7.090962	0.000000	-10.000000	-0.091667	17.166668	544.000000	1023.000000	1023.000000	2046.000000
22.100000	0.046529	27.498764	9.336577	2.339159	8.740243	7.082786	0.000000	-10.000000	-0.025000	12.716667	552.000000	1023.000000	1023.000000	2046.000000
22.120001	0.046889	27.711168	9.498973	2.386031	8.839832	6.986332	0.000000	-10.000000	0.033333	7.416667	558.666687	1023.000000	1023.000000	2046.000000
22.139999	0.047452	28.044418	9.655678	2.405110	9.000035	6.983595	0.000000	-10.000000	0.066667	2.266667	561.833313	1023.000000	1023.000000	2046.000000
22.160000	0.047998	28.366756	9.784678	2.480591	9.123277	6.978211	0.000000	-10.000000	0.091667	-2.283333	563.500000	1023.000000	1023.000000	2046.000000
22.180000	0.048566	28.702349	9.873819	2.559590	9.271628	6.997312	0.000000	-10.000000	0.125000	-6.433333	564.000000	1023.000000	1023.000000	2046.000000
22.200001	0.048946	28.927124	9.818252	2.714409	9.381794	7.012670	0.000000	-10.000000	0.158333	-9.466667	564.000000	1023.000000	1023.000000	2046.000000
22.219999	0.048689	28.775484	9.422606	2.851130	9.483834	7.017916	0.000000	-10.000000	0.208333	-12.283334	564.000000	1023.000000	1023.000000	2046.000000
22.240000	0.047860	28.285015	8.992853	2.920881	9.367583	7.003697	0.000000	-10.000000	0.233333	-13.633333	564.000000	1023.000000	1023.000000	2046.000000
22.260000	0.046574	27.525196	8.568583	2.805554	9.129860	7.021198	0.000000	-10.000000	0.266667	-15.050000	560.333313	1023.000000	1023.000000	2046.000000
22.280001	0.044896	26.533699	8.224823	2.535971	8.687205	7.085699	0.000000	-10.000000	0.308333	-16.283333	551.833313	1023.000000	1023.000000	2046.000000
22.299999	0.043181	25.519943	7.876585	2.254551	8.326147	7.062661	0.000000	-10.000000	0.358333	-17.816668	541.333313	1023.000000	1023.000000	2046.000000
22.320000	0.041529	24.543644	7.504363	1.945316	8.049762	7.044203	0.000000	-10.000000	0.391667	-18.500000	534.500000	1023.000000	1023.000000	2046.000000
22.340000	0.039653	23.434938	7.119926	1.647122	7.707799	6.960091	0.000000	-10.000000	0.400000	-19.133335	530.333313	1023.000000	1023.000000	2046.000000
22.360001	0.037717	22.290920	6.800881	1.239217	7.276083	6.974738	0.000000	-10.000000	0.416667	-19.966667	523.666687	1023.000000	1023.000000	2046.000000
22.379999	0.036389	21.505854	6.484124	1.071078	7.046110	6.904541	0.000000	-10.000000	0.433333	-21.050001	514.500000	1023.000000	1023.000000	2046.000000
22.400000	0.035630	21.057180	6.382259	1.001155	6.810909	6.862857	0.000000	-10.000000	0.450000	-22.050001	505.166656	1023.000000	1023.000000	2046.000000
22.420000	0.035400	20.921577	6.466466	1.035066	6.651151	6.768894	0.000000	-10.000000	0.450000	-22.550001	500.333344	1023.000000	1023.000000	2046.000000
22.440001	0.035374	20.906017	6.559080	1.088875	6.429650	6.828413	0.000000	-10.000000	0.483333	-23.266668	492.666656	1023.000000	1023.000000	2046.000000
22.459999	0.035542	21.005487	6.668464	1.182026	6.250396	6.904603	0.000000	-10.000000	0.516667	-23.916668	484.666656	1023.000000	1023.000000	2046.000000
22.480000	0.035553	21.011753	6.649659	1.289033	6.125284	6.947776	0.000000	-10.000000	0.558333	-24.800001	474.000000	1023.000000	1023.000000	2046.000000
22.500000	0.035119	20.755219	6.413068	1.439480	5.921822	6.980849	0.000000	-10.000000	0.575000	-25.416668	465.833344	1023.000000	1023.000000	2046.000000
22.520000	0.034212	20.219213	5.999223	1.619669	5.474652	7.125669	0.000000	-10.000000	0.608333	-26.300001	457.500000	1023.000000	1023.000000	2046.000000
22.540001	0.032632	19.285538	5.210673	2.043066	4.980526	7.051273	0.000000	-10.000000	0.633333	-26.950001	451.833344	1023.000000	1023.000000	2046.000000
22.559999	0.030579	18.071920	4.577481	2.138742	4.438644	6.917052	0.000000	-10.000000	0.650000	-27.500000	442.833344	1023.000000	1023.000000	2046.000000
22.580000	0.028344	16.751482	4.137359	1.967302	3.932470	6.714352	0.000000	-10.000000	0.658333	-27.516666	433.666656	1023.000000	1023.000000	2046.000000
22.600000	0.025853	15.279288	3.547752	1.676839	3.628247	6.426451	0.000000	-10.000000	0.675000	-27.683334	421.500000	1023.000000	1023.000000	2046.000000
22.620001	0.023094	13.648461	2.898642	1.674593	3.116909	5.958317	0.000000	-10.000000	0.691667	-27.750000	415.500000	1023.000000	1023.000000	2046.000000
22.639999	0.019815	11.710741	2.118929	1.692233	2.552355	5.347224	0.000000	-10.000000	0.708333	-28.216667	409.333344	1023.000000	1023.000000	2046.000000
22.660000	0.016995	10.044046	1.488037	1.664948	2.107806	4.783256	0.000000	-10.000000	0.716667	-28.633333	403.000000	1023.000000	1023.000000	2046.000000
22.680000	0.014479	8.556848	0.878745	1.633516	1.773498	4.271089	0.000000	-10.000000	0.750000	-29.416666	390.000000	1023.000000	1023.000000	2046.000000
22.700001	0.012277	7.255949	0.353925	1.578291	1.487956	3.835777	0.000000	-10.000000	0.783333	-30.066668	376.833344	1023.000000	1023.000000	2046.000000
22.719999	0.010197	6.026371	-0.139620	1.430701	1.226112	3.509179	0.000000	-10.000000	0.816667	-30.616667	366.833344	1023.000000	1023.000000	2046.000000
22.740000	0.008186	4.837820	-0.677283	1.319518	1.033401	3.162184	0.000000	-10.000000	0.816667	-30.833334	360.166656	1023.000000	1023.000000	2046.000000
22.760000	0.006324	3.737190	-1.086958	1.201181	0.775334	2.847633	0.000000	-10.000000	0.808333	-30.916668	353.333344	1023.000000	1023.000000	2046.000000
22.780001	0.004465	2.638772	-1.426589	0.979031	0.522419	2.563912	0.000000	-10.000000	0.800000	-30.816668	343.000000	1023.000000	1023.000000	2046.000000
22.799999	0.002894	1.710463	-1.695537	0.880915	0.266905	2.258180	0.000000	-10.000000	0.800000	-30.583334	329.333344	1023.000000	1023.000000	2046.000000
22.820000	0.001530	0.904333	-1.917663	0.768929	0.079714	1.973354	0.000000	-10.000000	0.800000	-30.200001	315.833344	1023.000000	1023.000000	2046.000000
22.840000	0.000321	0.189747	-2.062872	0.663279	-0.144539	1.733879	0.000000	-10.000000	0.800000	-30.216667	302.500000	1023.000000	1023.000000	2046.000000
22.860001	-0.000789	-0.466512	-2.156260	0.440365	-0.295029	1.544413	0.000000	-10.000000	0.800000	-30.233334	292.333344	1023.000000	1023.000000	2046.000000
22.879999	-0.001553	-0.917991	-2.344069	0.211793	-0.261998	1.476283	0.000000	-10.000000	0.800000	-30.350000	285.500000	1023.000000	1023.000000	2046.000000
22.900000	-0.002400	-1.418691	-2.497475	0.052189	-0.365319	1.391914	0.000000	-10.000000	0.800000	-30.416666	278.500000	1023.000000	1023.000000	2046.000000
22.920000	-0.003582	-2.116673	-2.822873	-0.038514	-0.467399	1.212112	0.000000	-10.000000	0.800000	-30.516666	271.666656	1023.000000	1023.000000	2046.000000
22.940001	-0.005058	-2.989084	-3.195977	-0.075693	-0.714827	0.997413	0.000000	-10.000000	0.800000	-30.366667	258.166656	1023.000000	1023.000000	2046.000000
22.959999	-0.006769	-4.000508	-3.635828	-0.147133	-0.983349	0.765802	0.000000	-10.000000	0.800000	-30.050001	248.166672	1023.000000	1023.000000	2046.000000
22.980000	-0.008670	-5.123937	-4.085464	-0.369090	-1.271354	0.601970	0.000000	-10.000000	0.783333	-29.983334	238.166672	1023.000000	1023.000000	2046.000000
23.000000	-0.010663	-6.302028	-4.447999	-0.636570	-1.643706	0.426247	0.000000	-10.000000	0.783333	-29.950001	231.500000	1023.000000	1023.000000	2046.000000
23.020000	-0.012600	-7.446699	-4.730057	-0.863675	-1.998418	0.145450	0.000000	-10.000000	0.758333	-29.666668	218.166672	1023.000000	1023.000000	2046.000000
23.040001	-0.014601	-8.629103	-5.050927	-1.100098	-2.338183	-0.139894	0.000000	-10.000000	0.750000	-29.200001	208.166672	1023.000000	1023.000000	2046.000000
23.059999	-0.016533	-9.771209	-5.416445	-1.363575	-2.565651	-0.425537	0.000000	-10.000000	0.725000	-28.966667	198.166672	1023.000000	1023.000000	2046.000000
23.080000	-0.018314	-10.823866	-5.663555	-1.677716	-2.802852	-0.679743	0.000000	-10.000000	0.716667	-28.916668	191.833328	1023.000000	1023.000000	2046.000000
23.100000	-0.019597	-11.581785	-5.796720	-1.947283	-2.922510	-0.915273	0.000000	-10.000000	0.708333	-28.633333	179.000000	1023.000000	1023.000000	2046.000000
23.120001	-0.020557	-12.149304	-5.880575	-2.128026	-2.949064	-1.191639	0.000000	-10.000000	0.700000	-28.333334	169.500000	1023.000000	1023.000000	2046.000000
23.139999	-0.021503	-12.708134	-5.920934	-2.341047	-3.028692	-1.417460	0.000000	-10.000000	0.691667	-28.266666	159.833328	1023.000000	1023.000000	2046.000000
23.160000	-0.022269	-13.161122	-5.950316	-2.454306	-3.108623	-1.647876	0.000000	-10.000000	0.675000	-28.050001	153.500000	1023.000000	1023.000000	2046.000000
23.180000	-0.022934	-13.553803	-5.960481	-2.577138	-3.192891	-1.823293	0.000000	-10.000000	0.658333	-27.700001	144.166672	1023.000000	1023.000000	2046.000000
23.200001	-0.023563	-13.925455	-5.986459	-2.682330	-3.240552	-2.016113	0.000000	-10.000000	0.650000	-27.050001	135.000000	1023.000000	1023.000000	2046.000000
23.219999	-0.024071	-14.226213	-6.038842	-2.718574	-3.270782	-2.198016	0.000000	-10.000000	0.616667	-26.400000	126.000000	1023.000000	1023.000000	2046.000000
23.240000	-0.024610	-14.544458	-6.103717	-2.810379	-3.289264	-2.341099	0.000000	-10.000000	0.575000	-25.616667	117.166664	1023.000000	1023.000000	2046.000000
23.260000	-0.025095	-14.831020	-6.119160	-2.870194	-3.364488	-2.477179	0.000000	-10.000000	0.525000	-24.666668	108.500000	1023.000000	1023.000000	2046.000000
23.280001	-0.025570	-15.112155	-6.188918	-2.930129	-3.381525	-2.611583	0.000000	-10.000000	0.483333	-23.450001	97.833336	1023.000000	1023.000000	2046.000000
23.299999	-0.025968	-15.346927	-6.240123	-2.936842	-3.401935	-2.768027	0.000000	-10.000000	0.450000	-22.500000	90.000000	1023.000000	1023.000000	2046.000000
23.320000	-0.026558	-15.695968	-6.285372	-3.020198	-3.486616	-2.903783	0.000000	-10.000000	0.416667	-21.600000	82.500000	1023.000000	1023.000000	2046.000000
23.340000	-0.027013	-15.964587	-6.326206	-3.071598	-3.518509	-3.048275	0.000000	-10.000000	0.400000	-21.150000	77.666664	1023.000000	1023.000000	2046.000000
23.360001	-0.027399	-16.192936	-6.380508	-3.180349	-3.437460	-3.194618	0.000000	-10.000000	0.383333	-20.366667	70.500000	1023.000000	1023.000000	2046.000000
23.379999	-0.027885	-16.480156	-6.363409	-3.239013	-3.502335	-3.375399	0.000000	-10.000000	0.366667	-19.633333	63.666668	1023.000000	1023.000000	2046.000000
23.400000	-0.028647	-16.930326	-6.465736	-3.348064	-3.501028	-3.615497	0.000000	-10.000000	0.350000	-18.716667	57.000000	1023.000000	1023.000000	2046.000000
23.420000	-0.029930	-17.688534	-6.566724	-3.611422	-3.725710	-3.784679	0.000000	-10.000000	0.316667	-17.900000	50.666668	1023.000000	1023.000000	2046.000000
23.440001	-0.031479	-18.604284	-6.709983	-3.917529	-3.883017	-4.093755	0.000000	-10.000000	0.283333	-16.883333	44.666668	1023.000000	1023.000000	2046.000000
23.459999	-0.033073	-19.546263	-6.821128	-4.211727	-4.090161	-4.423247	0.000000	-10.000000	0.258333	-16.083334	39.000000	1023.000000	1023.000000	2046.000000
23.480000	-0.034221	-20.224398	-6.915243	-4.373169	-4.154675	-4.781310	0.000000	-10.000000	0.250000	-15.333334	33.666668	1023.000000	1023.000000	2046.000000
23.500000	-0.034731	-20.525803	-6.890853	-4.518996	-4.222868	-4.893086	0.000000	-10.000000	0.250000	-14.833334	28.500000	1023.000000	1023.000000	2046.000000
23.520000	-0.035268	-20.843390	-7.103642	-4.421423	-4.143749	-5.174575	0.000000	-10.000000	0.250000	-14.383333	23.666666	1023.000000	1023.000000	2046.000000
23.540001	-0.035278	-20.849522	-7.314229	-4.290600	-4.072672	-5.172019	0.000000	-10.000000	0.250000	-13.983334	18.833334	1023.000000	1023.000000	2046.000000
23.559999	-0.035957	-21.250420	-7.542271	-4.254439	-4.264259	-5.189450	0.000000	-10.000000	0.225000	-13.450000	14.333333	1023.000000	1023.000000	2046.000000
23.580000	-0.037082	-21.915491	-7.885743	-4.329686	-4.456208	-5.243853	0.000000	-10.000000	0.175000	-12.616667	9.666667	1023.000000	1023.000000	2046.000000
23.600000	-0.038898	-22.988867	-8.326357	-4.360206	-4.742001	-5.560305	0.000000	-10.000000	0.125000	-11.433333	5.500000	1023.000000	1023.000000	2046.000000
23.620001	-0.041485	-24.517395	-8.929152	-4.542007	-5.006099	-6.040138	0.000000	-10.000000	0.100000	-9.633333	1.833333	1023.000000	1023.000000	2046.000000
23.639999	-0.043871	-25.928013	-9.400029	-4.764734	-5.227074	-6.536175	0.000000	-10.000000	0.100000	-7.733334	-1.000000	1023.000000	1023.000000	2046.000000
23.660000	-0.045464	-26.869045	-9.729987	-4.904279	-5.291428	-6.943352	0.000000	-10.000000	0.100000	-6.200000	-3.333333	1023.000000	1023.000000	2046.000000
23.680000	-0.046400	-27.422379	-9.950859	-5.038418	-5.297814	-7.135287	0.000000	-10.000000	0.100000	-5.766667	-5.500000	1023.000000	1023.000000	2046.000000
23.700001	-0.046783	-27.648508	-10.035130	-5.087171	-5.319046	-7.207160	0.000000	-10.000000	0.100000	-5.933333	-7.500000	1023.000000	1023.000000	2046.000000
23.719999	-0.046901	-27.718521	-10.086349	-5.086631	-5.335741	-7.209799	0.000000	-10.000000	0.083333	-5.450000	-9.500000	1023.000000	1023.000000	2046.000000
23.740000	-0.046613	-27.548193	-10.038516	-5.043019	-5.318774	-7.147885	0.000000	-10.000000	0.066667	-2.466667	-11.000000	1023.000000	1023.000000	2046.000000
23.760000	-0.045997	-27.184034	-9.908858	-5.088129	-5.206743	-6.980304	0.000000	-10.000000	0.025000	1.483333	-11.833333	1023.000000	1023.000000	2046.000000
23.780001	-0.044976	-26.580988	-9.722157	-5.058451	-4.963904	-6.836475	0.000000	-10.000000	-0.025000	6.516667	-12.000000	1023.000000	1023.000000	2046.000000
23.799999	-0.043722	-25.839909	-9.492430	-5.059880	-4.664961	-6.622639	0.000000	-10.000000	-0.091667	10.483334	-12.000000	1023.000000	1023.000000	2046.000000
23.820000	-0.042280	-24.987656	-9.186201	-5.007452	-4.361556	-6.432446	0.000000	-10.000000	-0.141667	14.483334	-12.000000	1023.000000	1023.000000	2046.000000
23.840000	-0.040358	-23.851746	-8.706597	-4.997375	-4.012661	-6.135111	0.000000	-10.000000	-0.175000	16.966667	-12.000000	1023.000000	1023.000000	2046.000000
23.860001	-0.038156	-22.550154	-8.157674	-4.926589	-3.718946	-5.746945	0.000000	-10.000000	-0.208333	18.650002	-6.000000	1023.000000	1023.000000	2046.000000
23.879999	-0.035853	-21.189068	-7.672465	-4.767746	-3.390170	-5.358685	0.000000	-10.000000	-0.225000	19.783335	6.666667	1023.000000	1023.000000	2046.000000
23.900000	-0.033762	-19.953070	-7.296475	-4.621055	-3.015186	-5.020355	0.000000	-10.000000	-0.250000	20.816668	21.666666	1023.000000	1023.000000	2046.000000
23.920000	-0.032242	-19.055098	-7.134659	-4.482955	-2.741062	-4.696423	0.000000	-10.000000	-0.258333	21.900000	33.000000	1023.000000	1023.000000	2046.000000
23.940001	-0.031051	-18.351095	-7.078175	-4.505652	-2.438718	-4.328549	0.000000	-10.000000	-0.275000	22.733334	40.166668	1023.000000	1023.000000	2046.000000
23.959999	-0.030179	-17.835852	-6.955603	-4.559843	-2.308075	-4.012332	0.000000	-10.000000	-0.275000	23.433334	47.500000	1023.000000	1023.000000	2046.000000
23.980000	-0.029399	-17.375069	-6.717495	-4.741151	-2.232712	-3.683712	0.000000	-10.000000	-0.283333	23.633333	55.166668	1023.000000	1023.000000	2046.000000
24.000000	-0.028549	-16.872189	-6.435262	-4.805763	-2.188653	-3.442511	0.000000	-10.000000	-0.308333	24.016666	63.000000	1023.000000	1023.000000	2046.000000
24.020000	-0.027409	-16.198494	-6.141788	-4.769133	-2.175839	-3.111734	0.000000	-10.000000	-0.350000	24.550001	71.000000	1023.000000	1023.000000	2046.000000
24.040001	-0.026161	-15.461030	-5.752552	-4.736465	-2.116133	-2.855880	0.000000	-10.000000	-0.383333	25.416668	79.166664	1023.000000	1023.000000	2046.000000
24.059999	-0.024917	-14.725700	-5.352371	-4.774946	-1.998548	-2.599836	0.000000	-10.000000	-0.408333	26.350000	87.500000	1023.000000	1023.000000	2046.000000
24.080000	-0.022953	-13.565238	-4.875012	-4.826904	-1.643845	-2.219476	0.000000	-10.000000	-0.425000	27.250000	96.166664	1023.000000	1023.000000	2046.000000
24.100000	-0.020871	-12.334950	-4.360697	-4.843550	-1.239183	-1.891520	0.000000	-10.000000	-0.450000	28.033333	105.166664	1023.000000	1023.000000	2046.000000
24.120001	-0.018596	-10.990223	-3.691305	-4.783846	-0.928587	-1.586485	0.000000	-10.000000	-0.466667	28.733334	114.333336	1023.000000	1023.000000	2046.000000
24.139999	-0.015700	-9.278463	-2.874986	-4.614240	-0.537156	-1.252081	0.000000	-10.000000	-0.466667	29.200001	123.833336	1023.000000	1023.000000	2046.000000
24.160000	-0.012594	-7.442945	-2.128911	-4.357739	-0.099447	-0.856849	0.000000	-10.000000	-0.500000	29.650000	133.500000	1023.000000	1023.000000	2046.000000
24.180000	-0.009370	-5.537701	-1.385307	-4.108358	0.381902	-0.425937	0.000000	-10.000000	-0.533333	30.033333	143.500000	1023.000000	1023.000000	2046.000000
24.200001	-0.006443	-3.808077	-0.745449	-3.975322	0.854680	0.058013	0.000000	-10.000000	-0.550000	30.350000	153.500000	1023.000000	1023.000000	2046.000000
24.219999	-0.003793	-2.241781	-0.165169	-3.735967	1.227473	0.431883	0.000000	-10.000000	-0.541667	30.683332	163.500000	1023.000000	1023.000000	2046.000000
24.240000	-0.000693	-0.409597	0.481797	-3.292945	1.570131	0.831420	0.000000	-10.000000	-0.541667	30.816668	173.500000	1023.000000	1023.000000	2046.000000
24.260000	0.001727	1.020564	0.832098	-2.876668	1.843718	1.221416	0.000000	-10.000000	-0.558333	31.116667	183.833328	1023.000000	1023.000000	2046.000000
24.280001	0.003799	2.245136	0.949682	-2.379711	2.047244	1.627921	0.000000	-10.000000	-0.541667	30.916668	194.166672	1023.000000	1023.000000	2046.000000
24.299999	0.004674	2.762547	0.987476	-2.167121	1.975805	1.966387	0.000000	-10.000000	-0.533333	30.900000	204.666672	1023.000000	1023.000000	2046.000000
24.320000	0.005265	3.111803	1.065478	-2.171097	2.116867	2.100555	0.000000	-10.000000	-0.550000	31.066668	215.000000	1023.000000	1023.000000	2046.000000
24.340000	0.005463	3.228397	1.030924	-2.150316	2.198129	2.149660	0.000000	-10.000000	-0.575000	31.466667	225.333328	1023.000000	1023.000000	2046.000000
24.360001	0.005499	3.249928	0.908824	-2.013550	2.306638	2.048015	0.000000	-10.000000	-0.575000	31.550001	235.833328	1023.000000	1023.000000	2046.000000
24.379999	0.005530	3.267999	0.822436	-1.836096	2.369546	1.912113	0.000000	-10.000000	-0.558333	31.250000	246.166672	1023.000000	1023.000000	2046.000000
24.400000	0.006086	3.596536	0.798181	-1.711746	2.614578	1.895523	0.000000	-10.000000	-0.533333	30.683332	256.833344	1023.000000	1023.000000	2046.000000
24.420000	0.007006	4.140717	0.909136	-1.561896	2.826335	1.967142	0.000000	-10.000000	-0.516667	30.366667	267.166656	1023.000000	1023.000000	2046.000000
24.440001	0.007813	4.617312	0.936078	-1.488155	3.042565	2.126823	0.000000	-10.000000	-0.508333	29.933334	277.500000	1023.000000	1023.000000	2046.000000
24.459999	0.008893	5.256040	1.074289	-1.291542	3.171351	2.301942	0.000000	-10.000000	-0.508333	29.950001	287.500000	1023.000000	1023.000000	2046.000000
24.480000	0.010083	5.959260	1.261932	-1.181124	3.373028	2.505425	0.000000	-10.000000	-0.500000	29.850000	297.500000	1023.000000	1023.000000	2046.000000
24.500000	0.011609	6.860971	1.618027	-0.971102	3.550848	2.663199	0.000000	-10.000000	-0.491667	29.716667	307.500000	1023.000000	1023.000000	2046.000000
24.520000	0.013052	7.713441	1.875857	-0.868895	3.871676	2.834804	0.000000	-10.000000	-0.491667	29.683334	317.500000	1023.000000	1023.000000	2046.000000
24.540001	0.014621	8.641034	2.275219	-0.755783	4.061768	3.059830	0.000000	-10.000000	-0.491667	29.350000	327.500000	1023.000000	1023.000000	2046.000000
24.559999	0.016390	9.686751	2.647156	-0.680610	4.468835	3.251371	0.000000	-10.000000	-0.475000	29.333334	337.166656	1023.000000	1023.000000	2046.000000
24.580000	0.018690	11.045976	3.271169	-0.517830	4.823128	3.469508	0.000000	-10.000000	-0.475000	28.900000	346.833344	1023.000000	1023.000000	2046.000000
24.600000	0.021065	12.449441	3.862460	-0.471816	5.250962	3.807834	0.000000	-10.000000	-0.475000	28.816668	356.500000	1023.000000	1023.000000	2046.000000
24.620001	0.023785	14.057132	4.473418	-0.150027	5.672678	4.061063	0.000000	-10.000000	-0.458333	28.216667	369.500000	1023.000000	1023.000000	2046.000000
24.639999	0.026194	15.480641	4.981656	0.074409	6.071763	4.352814	0.000000	-10.000000	-0.425000	27.816668	379.166656	1023.000000	1023.000000	2046.000000
24.660000	0.028672	16.944969	5.390443	0.410244	6.497023	4.647259	0.000000	-10.000000	-0.383333	27.216667	388.500000	1023.000000	1023.000000	2046.000000
24.680000	0.030504	18.028109	5.687440	0.585020	6.804599	4.951048	0.000000	-10.000000	-0.375000	26.633333	394.500000	1023.000000	1023.000000	2046.000000
24.700001	0.031847	18.821861	5.848193	0.686804	7.046085	5.240777	0.000000	-10.000000	-0.350000	25.783335	403.333344	1023.000000	1023.000000	2046.000000
24.719999	0.032612	19.273659	6.102746	0.545628	7.050448	5.574837	0.000000	-10.000000	-0.333333	24.733334	412.166656	1023.000000	1023.000000	2046.000000
24.740000	0.033420	19.751219	6.400115	0.415679	7.101361	5.834064	0.000000	-10.000000	-0.300000	24.200001	420.666656	1023.000000	1023.000000	2046.000000
24.760000	0.034031	20.112570	6.658586	0.309819	7.096169	6.047995	0.000000	-10.000000	-0.291667	23.716667	429.000000	1023.000000	1023.000000	2046.000000
24.780001	0.034942	20.650871	7.011580	0.209727	7.169040	6.260526	0.000000	-10.000000	-0.291667	23.700001	437.000000	1023.000000	1023.000000	2046.000000
24.799999	0.036032	21.295197	7.413441	0.106462	7.283546	6.491748	0.000000	-10.000000	-0.300000	23.533333	445.000000	1023.000000	1023.000000	2046.000000
24.820000	0.037785	22.331179	7.921494	0.147496	7.534709	6.727481	0.000000	-10.000000	-0.308333	23.750000	452.666656	1023.000000	1023.000000	2046.000000
24.840000	0.039720	23.474672	8.506185	0.187732	7.782078	6.998678	0.000000	-10.000000	-0.308333	23.900000	460.333344	1023.000000	1023.000000	2046.000000
24.860001	0.042114	24.889189	9.116066	0.351198	8.197062	7.224863	0.000000	-10.000000	-0.308333	24.000000	468.000000	1023.000000	1023.000000	2046.000000
24.879999	0.044526	26.315132	9.761086	0.490489	8.500650	7.562907	0.000000	-10.000000	-0.300000	23.950001	476.000000	1023.000000	1023.000000	2046.000000
24.900000	0.047067	27.816622	10.340125	0.734506	8.896252	7.845741	0.000000	-10.000000	-0.300000	23.816668	484.000000	1023.000000	1023.000000	2046.000000
24.920000	0.049578	29.300894	10.938035	0.993233	9.190263	8.179363	0.000000	-10.000000	-0.283333	23.816668	492.000000	1023.000000	1023.000000	2046.000000
24.940001	0.051984	30.722715	11.437482	1.307755	9.524636	8.452844	0.000000	-10.000000	-0.258333	23.383335	500.000000	1023.000000	1023.000000	2046.000000
24.959999	0.053735	31.757263	11.798461	1.568463	9.765839	8.624502	0.000000	-10.000000	-0.208333	22.300001	508.000000	1023.000000	1023.000000	2046.000000
24.980000	0.054789	32.380566	12.022667	1.670522	9.964145	8.723231	0.000000	-10.000000	-0.166667	20.400002	515.666687	1023.000000	1023.000000	2046.000000
25.000000	0.055240	32.646805	12.269429	1.640570	10.018387	8.718417	0.000000	-10.000000	-0.091667	17.783333	522.833313	1023.000000	1023.000000	2046.000000
25.020000	0.055977	33.082172	12.462246	1.717842	10.203486	8.698598	0.000000	-10.000000	-0.025000	14.083333	529.166687	1023.000000	1023.000000	2046.000000
25.040001	0.056827	33.584953	12.696350	1.854394	10.196763	8.837445	0.000000	-10.000000	0.066667	6.650000	535.166687	1023.000000	1023.000000	2046.000000
25.059999	0.057117	33.755878	12.317315	2.329092	10.295129	8.814342	0.000000	-10.000000	0.116667	0.350000	539.000000	1023.000000	1023.000000	2046.000000
25.080000	0.056255	33.246719	11.764048	2.547853	10.040002	8.894818	0.000000	-10.000000	0.150000	-5.533333	541.000000	1023.000000	1023.000000	2046.000000
25.100000	0.053943	31.880241	11.007477	2.477902	9.679547	8.715317	0.000000	-10.000000	0.175000	-8.566667	541.000000	1023.000000	1023.000000	2046.000000
25.120001	0.051194	30.255360	10.363994	2.143271	9.301118	8.446977	0.000000	-10.000000	0.208333	-12.066667	541.000000	1023.000000	1023.000000	2046.000000
25.139999	0.048075	28.412319	9.588689	1.993609	8.819105	8.010916	0.000000	-10.000000	0.258333	-14.733334	541.000000	1023.000000	1023.000000	2046.000000
25.160000	0.044954	26.568071	8.833938	2.040079	8.253575	7.440481	0.000000	-10.000000	0.283333	-16.366667	537.666687	1023.000000	1023.000000	2046.000000
25.180000	0.042304	25.001852	8.106243	2.097910	7.809217	6.988482	0.000000	-10.000000	0.333333	-17.950001	529.333313	1023.000000	1023.000000	2046.000000
25.200001	0.040063	23.677155	7.403005	2.067545	7.590599	6.616007	0.000000	-10.000000	0.375000	-19.700001	518.833313	1023.000000	1023.000000	2046.000000
25.219999	0.038113	22.524738	6.801893	2.032738	7.356245	6.333863	0.000000	-10.000000	0.425000	-20.950001	509.333344	1023.000000	1023.000000	2046.000000
25.240000	0.036002	21.276928	6.261795	1.910076	7.042204	6.062853	0.000000	-10.000000	0.441667	-22.083334	502.333344	1023.000000	1023.000000	2046.000000
25.260000	0.034286	20.262875	5.815389	1.838667	6.758463	5.850356	0.000000	-10.000000	0.458333	-22.616667	495.000000	1023.000000	1023.000000	2046.000000
25.280001	0.032507	19.211479	5.397036	1.771437	6.419662	5.623345	0.000000	-10.000000	0.475000	-23.250000	487.500000	1023.000000	1023.000000	2046.000000
25.299999	0.031030	18.338680	5.076047	1.666153	6.163213	5.433267	0.000000	-10.000000	0.491667	-23.633333	479.833344	1023.000000	1023.000000	2046.000000
25.320000	0.029596	17.491331	4.750093	1.571929	5.953568	5.215740	0.000000	-10.000000	0.508333	-24.133333	472.000000	1023.000000	1023.000000	2046.000000
25.340000	0.028217	16.676319	4.496957	1.485463	5.680780	5.013119	0.000000	-10.000000	0.525000	-24.466667	463.833344	1023.000000	1023.000000	2046.000000
25.360001	0.027197	16.073605	4.289351	1.365986	5.527894	4.890373	0.000000	-10.000000	0.541667	-24.833334	455.500000	1023.000000	1023.000000	2046.000000
25.379999	0.026367	15.582977	4.187397	1.247088	5.366967	4.781526	0.000000	-10.000000	0.558333	-25.200001	447.166656	1023.000000	1023.000000	2046.000000
25.400000	0.025472	15.053890	4.035066	1.192846	5.138897	4.687081	0.000000	-10.000000	0.566667	-25.650000	438.666656	1023.000000	1023.000000	2046.000000
25.420000	0.024810	14.662849	3.852375	1.198252	4.959285	4.652937	0.000000	-10.000000	0.600000	-26.283333	430.166656	1023.000000	1023.000000	2046.000000
25.440001	0.023983	14.174148	3.566785	1.219912	4.742235	4.645216	0.000000	-10.000000	0.633333	-26.966667	421.333344	1023.000000	1023.000000	2046.000000
25.459999	0.022863	13.511930	3.119426	1.302741	4.510893	4.578870	0.000000	-10.000000	0.666667	-27.466667	412.500000	1023.000000	1023.000000	2046.000000
25.480000	0.021427	12.663251	2.665632	1.279770	4.197312	4.520535	0.000000	-10.000000	0.683333	-27.783335	403.333344	1023.000000	1023.000000	2046.000000
25.500000	0.019453	11.496468	2.145967	1.098301	3.796571	4.455629	0.000000	-10.000000	0.691667	-28.066668	394.000000	1023.000000	1023.000000	2046.000000
25.520000	0.017487	10.334991	1.752575	0.822163	3.306223	4.454030	0.000000	-10.000000	0.700000	-28.300001	384.666656	1023.000000	1023.000000	2046.000000
25.540001	0.015341	9.066745	1.297146	0.636703	2.830318	4.302577	0.000000	-10.000000	0.700000	-28.550001	375.166656	1023.000000	1023.000000	2046.000000
25.559999	0.013394	7.915959	0.902768	0.438801	2.354535	4.219855	0.000000	-10.000000	0.691667	-28.416666	365.833344	1023.000000	1023.000000	2046.000000
25.580000	0.011298	6.677096	0.553376	0.261566	1.816773	4.045382	0.000000	-10.000000	0.691667	-28.433334	356.166656	1023.000000	1023.000000	2046.000000
25.600000	0.009514	5.622933	0.254972	0.034410	1.401047	3.932504	0.000000	-10.000000	0.691667	-28.516666	346.833344	1023.000000	1023.000000	2046.000000
25.620001	0.008034	4.748148	0.023177	-0.118038	1.033623	3.809386	0.000000	-10.000000	0.700000	-28.900002	337.166656	1023.000000	1023.000000	2046.000000
25.639999	0.006864	4.056793	-0.183621	-0.228714	0.818274	3.650855	0.000000	-10.000000	0.716667	-29.300001	327.500000	1023.000000	1023.000000	2046.000000
25.660000	0.005767	3.408397	-0.301648	-0.344511	0.551418	3.503138	0.000000	-10.000000	0.716667	-29.533333	317.500000	1023.000000	1023.000000	2046.000000
25.680000	0.004872	2.879080	-0.471833	-0.378135	0.372882	3.356166	0.000000	-10.000000	0.750000	-29.850000	307.833344	1023.000000	1023.000000	2046.000000
25.700001	0.003998	2.362951	-0.597420	-0.440633	0.165199	3.235805	0.000000	-10.000000	0.766667	-29.983334	297.833344	1023.000000	1023.000000	2046.000000
25.719999	0.003389	2.003119	-0.651415	-0.426793	-0.004625	3.085952	0.000000	-10.000000	0.766667	-30.183334	287.833344	1023.000000	1023.000000	2046.000000
25.740000	0.002918	1.724265	-0.660828	-0.398480	-0.163626	2.947198	0.000000	-10.000000	0.733333	-29.866667	277.500000	1023.000000	1023.000000	2046.000000
25.760000	0.002614	1.544978	-0.741662	-0.281185	-0.238117	2.805943	0.000000	-10.000000	0.700000	-29.550001	267.666656	1023.000000	1023.000000	2046.000000
25.780001	0.001867	1.103234	-0.808893	-0.308025	-0.418917	2.639070	0.000000	-10.000000	0.700000	-29.083334	258.000000	1023.000000	1023.000000	2046.000000
25.799999	0.000616	0.364226	-1.013079	-0.363341	-0.591046	2.331692	0.000000	-10.000000	0.700000	-28.883333	248.333328	1023.000000	1023.000000	2046.000000
25.820000	-0.000480	-0.283474	-1.213359	-0.365489	-0.767593	2.062967	0.000000	-10.000000	0.691667	-28.833334	238.666672	1023.000000	1023.000000	2046.000000
25.840000	-0.001089	-0.643718	-1.285127	-0.398249	-0.904061	1.943720	0.000000	-10.000000	0.683333	-28.750000	229.000000	1023.000000	1023.000000	2046.000000
25.860001	-0.002035	-1.202870	-1.772515	-0.212594	-0.913259	1.695498	0.000000	-10.000000	0.683333	-28.950001	219.333328	1023.000000	1023.000000	2046.000000
25.879999	-0.003668	-2.167524	-2.417297	-0.106196	-1.156424	1.512392	0.000000	-10.000000	0.691667	-28.933334	209.833328	1023.000000	1023.000000	2046.000000
25.900000	-0.005717	-3.378620	-2.905462	-0.260291	-1.629467	1.416600	0.000000	-10.000000	0.691667	-28.933334	200.166672	1023.000000	1023.000000	2046.000000
25.920000	-0.008370	-4.946830	-3.406787	-0.477989	-2.027239	0.965184	0.000000	-10.000000	0.683333	-28.333334	190.666672	1023.000000	1023.000000	2046.000000
25.940001	-0.011353	-6.709551	-3.941561	-0.691514	-2.440445	0.363970	0.000000	-10.000000	0.650000	-27.700001	181.000000	1023.000000	1023.000000	2046.000000
25.959999	-0.014593	-8.624620	-4.600021	-0.821115	-2.807931	-0.395554	0.000000	-10.000000	0.608333	-26.683334	171.833328	1023.000000	1023.000000	2046.000000
25.980000	-0.017322	-10.237347	-5.114467	-0.945699	-3.099919	-1.077262	0.000000	-10.000000	0.566667	-26.066668	162.833328	1023.000000	1023.000000	2046.000000
26.000000	-0.019564	-11.562130	-5.641736	-1.126191	-3.158430	-1.635772	0.000000	-10.000000	0.550000	-25.366667	154.333328	1023.000000	1023.000000	2046.000000
26.020000	-0.021524	-12.720633	-6.111209	-1.426939	-3.179540	-2.002944	0.000000	-10.000000	0.550000	-25.266666	145.666672	1023.000000	1023.000000	2046.000000
26.040001	-0.023473	-13.872734	-6.526021	-1.705394	-3.262088	-2.379232	0.000000	-10.000000	0.550000	-25.250000	137.333328	1023.000000	1023.000000	2046.000000
26.059999	-0.025091	-14.828561	-6.910588	-1.867024	-3.343483	-2.707465	0.000000	-10.000000	0.550000	-25.300001	128.666672	1023.000000	1023.000000	2046.000000
26.080000	-0.026675	-15.765189	-7.216483	-2.008468	-3.534611	-3.005628	0.000000	-10.000000	0.541667	-25.250000	120.333336	1023.000000	1023.000000	2046.000000
26.100000	-0.027906	-16.492561	-7.410485	-2.120445	-3.667719	-3.293912	0.000000	-10.000000	0.525000	-24.733334	112.000000	1023.000000	1023.000000	2046.000000
26.120001	-0.029027	-17.155066	-7.551644	-2.267833	-3.784860	-3.550727	0.000000	-10.000000	0.500000	-24.133333	104.000000	1023.000000	1023.000000	2046.000000
26.139999	-0.029892	-17.666151	-7.642690	-2.457112	-3.813613	-3.752736	0.000000	-10.000000	0.475000	-23.216667	96.000000	1023.000000	1023.000000	2046.000000
26.160000	-0.030553	-18.056988	-7.698156	-2.632620	-3.773990	-3.952223	0.000000	-10.000000	0.450000	-22.466667	88.000000	1023.000000	1023.000000	2046.000000
26.180000	-0.030951	-18.291904	-7.651559	-2.857375	-3.680697	-4.102273	0.000000	-10.000000	0.425000	-21.733334	80.333336	1023.000000	1023.000000	2046.000000
26.200001	-0.031102	-18.381058	-7.550764	-3.050310	-3.644861	-4.135123	0.000000	-10.000000	0.408333	-21.166668	73.000000	1023.000000	1023.000000	2046.000000
26.219999	-0.031409	-18.562712	-7.591026	-3.264731	-3.536602	-4.170354	0.000000	-10.000000	0.400000	-20.783333	66.000000	1023.000000	1023.000000	2046.000000
26.240000	-0.031979	-18.899817	-7.687693	-3.410350	-3.530021	-4.271753	0.000000	-10.000000	0.400000	-20.383333	59.166668	1023.000000	1023.000000	2046.000000
26.260000	-0.032866	-19.423843	-7.907877	-3.529430	-3.565643	-4.420893	0.000000	-10.000000	0.391667	-19.866667	52.333332	1023.000000	1023.000000	2046.000000
26.280001	-0.034274	-20.255762	-8.216859	-3.726442	-3.703959	-4.608502	0.000000	-10.000000	0.383333	-19.133333	45.833332	1023.000000	1023.000000	2046.000000
26.299999	-0.035689	-21.092068	-8.447944	-3.964076	-3.946016	-4.734033	0.000000	-10.000000	0.366667	-18.550001	39.500000	1023.000000	1023.000000	2046.000000
26.320000	-0.037031	-21.885544	-8.613996	-4.254232	-4.159278	-4.858039	0.000000	-10.000000	0.333333	-18.133333	33.166668	1023.000000	1023.000000	2046.000000
26.340000	-0.038380	-22.682491	-8.736661	-4.533258	-4.389697	-5.022875	0.000000	-10.000000	0.300000	-17.533333	27.166666	1023.000000	1023.000000	2046.000000
26.360001	-0.039613	-23.411177	-8.896288	-4.748503	-4.558912	-5.207472	0.000000	-10.000000	0.266667	-16.799999	21.166666	1023.000000	1023.000000	2046.000000
26.379999	-0.040911	-24.178566	-8.937659	-4.920070	-4.862653	-5.458184	0.000000	-10.000000	0.250000	-15.750000	15.666667	1023.000000	1023.000000	2046.000000
26.400000	-0.041656	-24.618713	-8.991488	-5.167759	-4.955725	-5.503741	0.000000	-10.000000	0.225000	-14.650001	10.166667	1023.000000	1023.000000	2046.000000
26.420000	-0.042213	-24.947853	-8.964102	-5.387390	-4.970241	-5.626121	0.000000	-10.000000	0.191667	-13.366667	5.333333	1023.000000	1023.000000	2046.000000
26.440001	-0.042379	-25.045723	-8.844473	-5.559727	-4.912968	-5.728555	0.000000	-10.000000	0.166667	-12.433333	1.333333	1023.000000	1023.000000	2046.000000
26.459999	-0.042336	-25.020315	-8.753295	-5.739537	-4.808187	-5.719296	0.000000	-10.000000	0.150000	-11.666667	-2.333333	1023.000000	1023.000000	2046.000000
26.480000	-0.042322	-25.012091	-8.609899	-5.777452	-4.786656	-5.838084	0.000000	-10.000000	0.141667	-11.133333	-6.000000	1023.000000	1023.000000	2046.000000
26.500000	-0.042164	-24.918751	-8.479915	-5.828838	-4.777727	-5.832271	0.000000	-10.000000	0.141667	-10.500000	-9.833333	1023.000000	1023.000000	2046.000000
26.520000	-0.042001	-24.822598	-8.348087	-5.834559	-4.790996	-5.848956	0.000000	-10.000000	0.125000	-9.800000	-13.500000	1023.000000	1023.000000	2046.000000
26.540001	-0.041675	-24.630003	-8.232294	-5.809577	-4.743737	-5.844396	0.000000	-10.000000	0.116667	-9.116667	-16.833334	1023.000000	1023.000000	2046.000000
26.559999	-0.041387	-24.459917	-8.140661	-5.738465	-4.696686	-5.884105	0.000000	-10.000000	0.100000	-8.283334	-19.833334	1023.000000	1023.000000	2046.000000
26.580000	-0.040992	-24.226515	-8.018403	-5.685301	-4.645850	-5.876960	0.000000	-10.000000	0.100000	-7.616667	-22.500000	1023.000000	1023.000000	2046.000000
26.600000	-0.040673	-24.037674	-7.923828	-5.700957	-4.604348	-5.808541	0.000000	-10.000000	0.100000	-6.983334	-25.000000	1023.000000	1023.000000	2046.000000
26.620001	-0.040463	-23.913513	-7.913321	-5.668306	-4.510402	-5.821483	0.000000	-10.000000	0.100000	-6.433333	-27.333334	1023.000000	1023.000000	2046.000000
26.639999	-0.040184	-23.748852	-7.868924	-5.692038	-4.430330	-5.757560	0.000000	-10.000000	0.091667	-5.916667	-29.500000	1023.000000	1023.000000	2046.000000
26.660000	-0.039953	-23.612349	-7.842063	-5.680160	-4.338162	-5.751962	0.000000	-10.000000	0.075000	-5.416667	-31.500000	1023.000000	1023.000000	2046.000000
26.680000	-0.039715	-23.471836	-7.714354	-5.637961	-4.358396	-5.761124	0.000000	-10.000000	0.075000	-4.950000	-33.333332	1023.000000	1023.000000	2046.000000
26.700001	-0.039554	-23.376265	-7.626393	-5.528622	-4.345315	-5.875934	0.000000	-10.000000	0.066667	-4.433333	-35.000000	1023.000000	1023.000000	2046.000000
26.719999	-0.039554	-23.376221	-7.591871	-5.481682	-4.402761	-5.899907	0.000000	-10.000000	0.075000	-3.783334	-36.500000	1023.000000	1023.000000	2046.000000
26.740000	-0.039942	-23.605967	-7.555764	-5.520915	-4.587571	-5.941718	0.000000	-10.000000	0.058333	-2.833333	-37.833332	1023.000000	1023.000000	2046.000000
26.760000	-0.040441	-23.900387	-7.499415	-5.681693	-4.649321	-6.069958	0.000000	-10.000000	0.058333	-1.066667	-38.666668	1023.000000	1023.000000	2046.000000
26.780001	-0.040651	-24.024715	-7.451077	-5.804439	-4.638293	-6.130907	0.000000	-10.000000	0.033333	1.016667	-39.000000	1023.000000	1023.000000	2046.000000
26.799999	-0.040120	-23.710670	-7.275346	-5.784939	-4.537595	-6.112792	0.000000	-10.000000	0.016667	3.833333	-39.000000	1023.000000	1023.000000	2046.000000
26.820000	-0.039109	-23.113262	-7.083995	-5.699780	-4.377309	-5.952178	0.000000	-10.000000	-0.016667	6.816667	-39.000000	1023.000000	1023.000000	2046.000000
26.840000	-0.037773	-22.324135	-6.957439	-5.455633	-4.132516	-5.778545	0.000000	-10.000000	-0.050000	10.116667	-39.000000	1023.000000	1023.000000	2046.000000
26.860001	-0.036320	-21.465061	-6.833870	-5.210262	-4.000055	-5.420875	0.000000	-10.000000	-0.108333	13.150001	-39.000000	1023.000000	1023.000000	2046.000000
26.879999	-0.035381	-20.910448	-6.756804	-5.121450	-3.957141	-5.075054	0.000000	-10.000000	-0.166667	15.733334	-39.000000	1023.000000	1023.000000	2046.000000
26.900000	-0.035064	-20.723001	-6.843934	-5.108046	-3.905317	-4.865705	0.000000	-10.000000	-0.225000	18.383333	-28.500000	1023.000000	1023.000000	2046.000000
26.920000	-0.035624	-21.053936	-7.154802	-5.085055	-3.916297	-4.897782	0.000000	-10.000000	-0.283333	20.883333	-6.833333	1023.000000	1023.000000	2046.000000
26.940001	-0.036525	-21.586067	-7.442489	-5.158793	-3.964728	-5.020057	0.000000	-10.000000	-0.325000	23.133333	17.166666	1023.000000	1023.000000	2046.000000
26.959999	-0.036773	-21.732641	-7.481400	-5.193660	-3.896749	-5.160831	0.000000	-10.000000	-0.366667	24.633333	33.333332	1023.000000	1023.000000	2046.000000
26.980000	-0.036204	-21.396309	-7.409061	-5.194807	-3.715329	-5.077110	0.000000	-10.000000	-0.375000	25.750000	41.333332	1023.000000	1023.000000	2046.000000
27.000000	-0.035334	-20.882647	-7.361624	-5.206372	-3.427217	-4.887434	0.000000	-10.000000	-0.391667	26.283335	49.833332	1023.000000	1023.000000	2046.000000
27.020000	-0.034183	-20.202425	-7.324165	-5.155012	-3.099762	-4.623486	0.000000	-10.000000	-0.408333	27.050001	61.500000	1023.000000	1023.000000	2046.000000
27.040001	-0.033048	-19.531429	-7.215984	-5.108143	-2.856281	-4.351020	0.000000	-10.000000	-0.450000	27.683334	73.333336	1023.000000	1023.000000	2046.000000
27.059999	-0.031731	-18.753256	-7.039708	-4.969263	-2.631670	-4.112614	0.000000	-10.000000	-0.483333	28.416668	82.333336	1023.000000	1023.000000	2046.000000
27.080000	-0.030301	-17.907625	-6.759098	-4.845061	-2.464385	-3.839081	0.000000	-10.000000	-0.508333	28.950001	88.500000	1023.000000	1023.000000	2046.000000
27.100000	-0.028486	-16.835405	-6.433404	-4.673843	-2.180135	-3.548022	0.000000	-10.000000	-0.525000	29.616667	94.833336	1023.000000	1023.000000	2046.000000
27.120001	-0.026498	-15.660507	-6.020959	-4.504426	-1.861110	-3.274012	0.000000	-10.000000	-0.541667	30.266666	104.500000	1023.000000	1023.000000	2046.000000
27.139999	-0.024116	-14.252522	-5.468377	-4.357925	-1.483951	-2.942269	0.000000	-10.000000	-0.550000	30.716667	114.500000	1023.000000	1023.000000	2046.000000
27.160000	-0.021271	-12.571290	-4.826296	-4.206195	-1.021589	-2.517210	0.000000	-10.000000	-0.541667	30.783333	124.666664	1023.000000	1023.000000	2046.000000
27.180000	-0.018334	-10.835631	-4.239345	-4.043161	-0.532212	-2.020914	0.000000	-10.000000	-0.533333	30.616667	135.000000	1023.000000	1023.000000	2046.000000
27.200001	-0.015585	-9.210482	-3.740285	-3.760678	-0.016314	-1.693203	0.000000	-10.000000	-0.525000	30.383333	145.333328	1023.000000	1023.000000	2046.000000
27.219999	-0.013100	-7.741994	-3.296993	-3.493324	0.376778	-1.328455	0.000000	-10.000000	-0.525000	30.266666	155.500000	1023.000000	1023.000000	2046.000000
27.240000	-0.011122	-6.573173	-2.973631	-3.268946	0.659821	-0.990416	0.000000	-10.000000	-0.508333	30.200001	165.500000	1023.000000	1023.000000	2046.000000
27.260000	-0.009609	-5.679158	-2.769004	-3.089013	0.847020	-0.668160	0.000000	-10.000000	-0.500000	30.050001	175.500000	1023.000000	1023.000000	2046.000000
27.280001	-0.008317	-4.915177	-2.486812	-3.122093	0.968519	-0.274791	0.000000	-10.000000	-0.491667	29.683334	185.500000	1023.000000	1023.000000	2046.000000
27.299999	-0.007254	-4.287335	-2.225696	-3.207557	1.120974	0.024944	0.000000	-10.000000	-0.508333	29.400000	195.500000	1023.000000	1023.000000	2046.000000
27.320000	-0.006268	-3.704406	-1.959870	-3.368264	1.231093	0.392635	0.000000	-10.000000	-0.525000	29.466667	205.500000	1023.000000	1023.000000	2046.000000
27.340000	-0.005035	-2.975626	-1.654633	-3.341818	1.367485	0.653340	0.000000	-10.000000	-0.541667	29.733334	215.500000	1023.000000	1023.000000	2046.000000
27.360001	-0.003755	-2.219333	-1.238065	-3.362271	1.442580	0.938423	0.000000	-10.000000	-0.541667	30.183334	225.500000	1023.000000	1023.000000	2046.000000
27.379999	-0.002066	-1.220842	-0.722558	-3.334212	1.621085	1.214842	0.000000	-10.000000	-0.533333	30.400000	235.500000	1023.000000	1023.000000	2046.000000
27.400000	0.000138	0.081420	-0.094228	-3.231623	1.891843	1.515427	0.000000	-10.000000	-0.533333	30.483334	245.500000	1023.000000	1023.000000	2046.000000
27.420000	0.002851	1.685200	0.706773	-3.103709	2.264428	1.817707	0.000000	-10.000000	-0.541667	30.766666	255.500000	1023.000000	1023.000000	2046.000000
27.440001	0.005990	3.539818	1.582915	-2.915468	2.716315	2.156056	0.000000	-10.000000	-0.550000	31.016666	265.666656	1023.000000	1023.000000	2046.000000
27.459999	0.009215	5.445957	2.407583	-2.802327	3.245446	2.595255	0.000000	-10.000000	-0.558333	31.266666	276.000000	1023.000000	1023.000000	2046.000000
27.480000	0.012505	7.390307	3.174219	-2.616086	3.750049	3.082125	0.000000	-10.000000	-0.566667	31.533335	286.500000	1023.000000	1023.000000	2046.000000
27.500000	0.015483	9.150517	3.844035	-2.352889	4.154326	3.505045	0.000000	-10.000000	-0.566667	31.750000	297.000000	1023.000000	1023.000000	2046.000000
27.520000	0.018653	11.024161	4.421484	-1.816656	4.555232	3.864101	0.000000	-10.000000	-0.566667	31.816668	307.666656	1023.000000	1023.000000	2046.000000
27.540001	0.021213	12.537135	4.863468	-1.381097	4.647611	4.407153	0.000000	-10.000000	-0.550000	31.316668	318.166656	1023.000000	1023.000000	2046.000000
27.559999	0.023037	13.614675	4.899674	-0.776076	4.815480	4.675597	0.000000	-10.000000	-0.533333	30.833334	328.833344	1023.000000	1023.000000	2046.000000
27.580000	0.023981	14.172807	4.969309	-0.500830	4.849460	4.854867	0.000000	-10.000000	-0.508333	30.350000	339.166656	1023.000000	1023.000000	2046.000000
27.600000	0.024809	14.662095	5.125438	-0.577146	5.091570	5.022233	0.000000	-10.000000	-0.516667	30.466667	349.500000	1023.000000	1023.000000	2046.000000
27.620001	0.025274	14.936750	5.136389	-0.602940	5.306518	5.096784	0.000000	-10.000000	-0.533333	30.516666	359.500000	1023.000000	1023.000000	2046.000000
27.639999	0.025441	15.035643	5.153396	-0.392344	5.288728	4.985863	0.000000	-10.000000	-0.516667	30.583334	369.500000	1023.000000	1023.000000	2046.000000
27.660000	0.025550	15.100289	5.099444	-0.180213	5.350499	4.830559	0.000000	-10.000000	-0.475000	29.850000	379.666656	1023.000000	1023.000000	2046.000000
27.680000	0.025998	15.364992	5.082239	-0.072956	5.546371	4.809339	0.000000	-10.000000	-0.416667	29.200001	389.666656	1023.000000	1023.000000	2046.000000
27.700001	0.026754	15.811460	5.085982	0.035391	5.847565	4.842522	0.000000	-10.000000	-0.400000	28.383333	399.666656	1023.000000	1023.000000	2046.000000
27.719999	0.027423	16.206865	5.182469	0.208904	5.952087	4.863406	0.000000	-10.000000	-0.391667	27.816668	409.333344	1023.000000	1023.000000	2046.000000
27.740000	0.028291	16.719706	5.355380	0.393973	5.994270	4.976084	0.000000	-10.000000	-0.391667	27.150000	418.833344	1023.000000	1023.000000	2046.000000
27.760000	0.029457	17.409285	5.501965	0.577733	6.206526	5.123061	0.000000	-10.000000	-0.391667	26.833334	428.000000	1023.000000	1023.000000	2046.000000
27.780001	0.030793	18.198860	5.794503	0.699352	6.440761	5.264244	0.000000	-10.000000	-0.391667	26.666668	437.000000	1023.000000	1023.000000	2046.000000
27.799999	0.032224	19.044260	6.063488	0.700750	6.773366	5.506657	0.000000	-10.000000	-0.391667	26.766668	446.000000	1023.000000	1023.000000	2046.000000
27.820000	0.033673	19.900675	6.384331	0.778597	7.108232	5.629514	0.000000	-10.000000	-0.375000	26.666668	455.000000	1023.000000	1023.000000	2046.000000
27.840000	0.035174	20.788084	6.837902	0.907239	7.301231	5.741713	0.000000	-10.000000	-0.358333	26.550001	463.833344	1023.000000	1023.000000	2046.000000
27.860001	0.037100	21.926367	7.382748	1.050067	7.607647	5.885905	0.000000	-10.000000	-0.333333	26.050001	472.666656	1023.000000	1023.000000	2046.000000
27.879999	0.039328	23.242800	7.973430	1.154765	7.968774	6.145830	0.000000	-10.000000	-0.325000	25.700001	481.333344	1023.000000	1023.000000	2046.000000
27.900000	0.041707	24.649029	8.526029	1.301910	8.378425	6.442666	0.000000	-10.000000	-0.308333	25.083334	490.166656	1023.000000	1023.000000	2046.000000
27.920000	0.044021	26.016182	8.961639	1.583926	8.827303	6.643315	0.000000	-10.000000	-0.300000	24.383333	498.666656	1023.000000	1023.000000	2046.000000
27.940001	0.045899	27.126238	9.246347	1.777272	9.164705	6.937912	0.000000	-10.000000	-0.258333	23.316668	507.000000	1023.000000	1023.000000	2046.000000
27.959999	0.047529	28.089775	9.405443	1.997081	9.529428	7.157823	0.000000	-10.000000	-0.200000	21.916666	514.833313	1023.000000	1023.000000	2046.000000
27.980000	0.048221	28.498833	9.525989	2.035898	9.540645	7.396300	0.000000	-10.000000	-0.133333	20.283333	522.333313	1023.000000	1023.000000	2046.000000
28.000000	0.048360	28.580706	9.618620	1.938261	9.463560	7.560265	0.000000	-10.000000	-0.075000	17.816668	529.500000	1023.000000	1023.000000	2046.000000
28.020000	0.048149	28.456141	9.687540	1.787402	9.314303	7.666895	0.000000	-10.000000	-0.025000	14.983334	535.833313	1023.000000	1023.000000	2046.000000
28.040001	0.047792	28.245144	9.693640	1.622572	9.213161	7.715771	0.000000	-10.000000	0.025000	11.516667	541.333313	1023.000000	1023.000000	2046.000000
28.059999	0.047146	27.863102	9.627038	1.478404	9.089899	7.667761	0.000000	-10.000000	0.066667	6.850000	545.666687	1023.000000	1023.000000	2046.000000
28.080000	0.046427	27.438145	9.541666	1.250444	8.988145	7.657892	0.000000	-10.000000	0.100000	1.633333	548.833313	1023.000000	1023.000000	2046.000000
28.100000	0.046096	27.242846	9.543136	1.097689	8.920059	7.681961	0.000000	-10.000000	0.125000	-3.383333	550.500000	1023.000000	1023.000000	2046.000000
28.120001	0.045884	27.117487	9.502440	0.993605	8.935925	7.685517	0.000000	-10.000000	0.150000	-7.466667	551.000000	1023.000000	1023.000000	2046.000000
28.139999	0.046052	27.216852	9.528631	0.997291	8.999102	7.691828	0.000000	-10.000000	0.175000	-10.500000	551.000000	1023.000000	1023.000000	2046.000000
28.160000	0.045982	27.175467	9.517417	0.978173	8.940053	7.739824	0.000000	-10.000000	0.216667	-13.100000	551.000000	1023.000000	1023.000000	2046.000000
28.180000	0.046058	27.220253	9.471909	1.065407	8.920174	7.762764	0.000000	-10.000000	0.250000	-14.650001	551.000000	1023.000000	1023.000000	2046.000000
28.200001	0.046118	27.255966	9.415403	1.204729	8.828766	7.807067	0.000000	-10.000000	0.283333	-15.816668	543.500000	1023.000000	1023.000000	2046.000000
28.219999	0.046161	27.281141	9.353265	1.442743	8.680238	7.804895	0.000000	-10.000000	0.300000	-16.866667	534.333313	1023.000000	1023.000000	2046.000000
28.240000	0.045945	27.153543	9.194877	1.628520	8.416868	7.913278	0.000000	-10.000000	0.341667	-17.866667	523.166687	1023.000000	1023.000000	2046.000000
28.260000	0.045279	26.760036	8.926204	1.736805	8.254266	7.842762	0.000000	-10.000000	0.375000	-19.016668	517.166687	1023.000000	1023.000000	2046.000000
28.280001	0.044375	26.225382	8.722669	1.785508	7.978759	7.738445	0.000000	-10.000000	0.416667	-20.200001	510.666656	1023.000000	1023.000000	2046.000000
28.299999	0.043722	25.839548	8.386335	1.943908	7.818515	7.690790	0.000000	-10.000000	0.450000	-21.600000	503.833344	1023.000000	1023.000000	2046.000000
28.320000	0.042568	25.157621	7.936468	1.990236	7.360968	7.869949	0.000000	-10.000000	0.508333	-23.166666	496.666656	1023.000000	1023.000000	2046.000000
28.340000	0.040958	24.206146	7.079581	2.350615	6.967173	7.808777	0.000000	-10.000000	0.558333	-24.666666	489.000000	1023.000000	1023.000000	2046.000000
28.360001	0.038627	22.828716	6.336458	2.484478	6.277866	7.729914	0.000000	-10.000000	0.608333	-25.900000	480.666656	1023.000000	1023.000000	2046.000000
28.379999	0.035847	21.185844	5.754087	2.313050	5.649530	7.469177	0.000000	-10.000000	0.641667	-26.916668	472.166656	1023.000000	1023.000000	2046.000000
28.400000	0.032743	19.351355	5.019579	2.086282	5.168567	7.076925	0.000000	-10.000000	0.683333	-27.700001	463.166656	1023.000000	1023.000000	2046.000000
28.420000	0.029184	17.247604	4.146926	1.993881	4.562771	6.544026	0.000000	-10.000000	0.708333	-28.483334	454.000000	1023.000000	1023.000000	2046.000000
28.440001	0.025567	15.110057	3.310344	1.921837	3.996974	5.880902	0.000000	-10.000000	0.725000	-29.083334	444.333344	1023.000000	1023.000000	2046.000000
28.459999	0.022650	13.386152	2.570039	1.888556	3.591644	5.335915	0.000000	-10.000000	0.750000	-29.733334	434.500000	1023.000000	1023.000000	2046.000000
28.480000	0.020273	11.981062	2.005591	1.835398	3.249456	4.890617	0.000000	-10.000000	0.775000	-30.066668	424.500000	1023.000000	1023.000000	2046.000000
28.500000	0.017974	10.622585	1.442551	1.741955	2.915861	4.522218	0.000000	-10.000000	0.808333	-30.416668	414.500000	1023.000000	1023.000000	2046.000000
28.520000	0.015835	9.358380	0.936277	1.588010	2.579019	4.255074	0.000000	-10.000000	0.808333	-30.550001	404.500000	1023.000000	1023.000000	2046.000000
28.540001	0.013873	8.198782	0.478307	1.588895	2.220159	3.911421	0.000000	-10.000000	0.816667	-30.833334	394.500000	1023.000000	1023.000000	2046.000000
28.559999	0.012073	7.135069	0.130081	1.505242	1.892008	3.607738	0.000000	-10.000000	0.800000	-30.666666	384.166656	1023.000000	1023.000000	2046.000000
28.580000	0.010501	6.206126	-0.200351	1.353388	1.651433	3.401657	0.000000	-10.000000	0.791667	-30.650000	373.833344	1023.000000	1023.000000	2046.000000
28.600000	0.009022	5.331877	-0.422736	1.189185	1.400428	3.165000	0.000000	-10.000000	0.766667	-30.133333	363.500000	1023.000000	1023.000000	2046.000000
28.620001	0.007740	4.574122	-0.698351	1.071712	1.280014	2.920747	0.000000	-10.000000	0.741667	-29.816668	353.500000	1023.000000	1023.000000	2046.000000
28.639999	0.006664	3.938357	-0.810183	0.814721	1.151995	2.781823	0.000000	-10.000000	0.716667	-29.250000	343.500000	1023.000000	1023.000000	2046.000000
28.660000	0.005678	3.355754	-0.960278	0.531613	1.111986	2.672433	0.000000	-10.000000	0.700000	-28.933334	333.833344	1023.000000	1023.000000	2046.000000
28.680000	0.005039	2.977893	-1.014058	0.443107	0.972848	2.575997	0.000000	-10.000000	0.700000	-28.916666	324.166656	1023.000000	1023.000000	2046.000000
28.700001	0.004145	2.449399	-1.214325	0.374293	0.833707	2.455724	0.000000	-10.000000	0.700000	-28.933332	314.500000	1023.000000	1023.000000	2046.000000
28.719999	0.003098	1.830644	-1.492817	0.372453	0.602795	2.348212	0.000000	-10.000000	0.700000	-29.033333	304.833344	1023.000000	1023.000000	2046.000000
28.740000	0.001728	1.021206	-1.858685	0.349625	0.346071	2.184196	0.000000	-10.000000	0.700000	-28.783333	295.166656	1023.000000	1023.000000	2046.000000
28.760000	-0.000006	-0.003830	-2.314095	0.211493	0.026553	2.072219	0.000000	-10.000000	0.700000	-28.566668	285.666656	1023.000000	1023.000000	2046.000000
28.780001	-0.001907	-1.126994	-2.739205	-0.020162	-0.281717	1.914090	0.000000	-10.000000	0.691667	-28.500000	276.000000	1023.000000	1023.000000	2046.000000
28.799999	-0.003815	-2.254411	-3.151175	-0.456748	-0.520758	1.874270	0.000000	-10.000000	0.683333	-28.383333	266.500000	1023.000000	1023.000000	2046.000000
28.820000	-0.005672	-3.352395	-3.460790	-0.656106	-0.884443	1.648944	0.000000	-10.000000	0.666667	-28.116667	257.000000	1023.000000	1023.000000	2046.000000
28.840000	-0.007587	-4.484017	-3.739384	-0.860294	-1.338476	1.454137	0.000000	-10.000000	0.666667	-27.650002	247.666672	1023.000000	1023.000000	2046.000000
28.860001	-0.009419	-5.566499	-3.990772	-1.036040	-1.710972	1.171285	0.000000	-10.000000	0.658333	-27.283335	238.500000	1023.000000	1023.000000	2046.000000
28.879999	-0.010719	-6.334690	-4.158140	-1.180342	-1.957659	0.961452	0.000000	-10.000000	0.641667	-26.866667	229.333328	1023.000000	1023.000000	2046.000000
28.900000	-0.011643	-6.880796	-4.255858	-1.383837	-2.033478	0.792377	0.000000	-10.000000	0.608333	-26.683334	220.333328	1023.000000	1023.000000	2046.000000
28.920000	-0.012513	-7.395309	-4.376380	-1.566232	-2.043113	0.590416	0.000000	-10.000000	0.583333	-26.450001	211.333328	1023.000000	1023.000000	2046.000000
28.940001	-0.013428	-7.936128	-4.447033	-1.785669	-2.115183	0.411757	0.000000	-10.000000	0.583333	-26.483334	202.666672	1023.000000	1023.000000	2046.000000
28.959999	-0.014239	-8.415489	-4.524951	-1.877905	-2.203176	0.190543	0.000000	-10.000000	0.583333	-26.366667	193.833328	1023.000000	1023.000000	2046.000000
28.980000	-0.014982	-8.854337	-4.580003	-1.962411	-2.351479	0.039556	0.000000	-10.000000	0.575000	-26.200001	185.000000	1023.000000	1023.000000	2046.000000
29.000000	-0.015526	-9.175871	-4.606891	-1.954938	-2.418715	-0.195326	0.000000	-10.000000	0.566667	-25.850000	176.166672	1023.000000	1023.000000	2046.000000
29.020000	-0.016153	-9.546340	-4.681396	-1.954375	-2.520030	-0.390538	0.000000	-10.000000	0.558333	-25.300001	167.500000	1023.000000	1023.000000	2046.000000
29.040001	-0.016650	-9.839933	-4.794468	-2.010155	-2.492681	-0.542629	0.000000	-10.000000	0.558333	-24.950001	159.166672	1023.000000	1023.000000	2046.000000
29.059999	-0.017230	-10.183042	-4.898767	-2.091308	-2.483407	-0.709560	0.000000	-10.000000	0.541667	-24.650002	150.833328	1023.000000	1023.000000	2046.000000
29.080000	-0.018018	-10.648472	-5.050333	-2.187576	-2.512109	-0.898453	0.000000	-10.000000	0.541667	-24.400002	142.500000	1023.000000	1023.000000	2046.000000
29.100000	-0.018738	-11.074286	-5.122456	-2.207729	-2.640703	-1.103398	0.000000	-10.000000	0.525000	-24.033335	134.166672	1023.000000	1023.000000	2046.000000
29.120001	-0.019427	-11.481633	-5.174677	-2.270349	-2.790437	-1.246171	0.000000	-10.000000	0.500000	-23.466667	126.166664	1023.000000	1023.000000	2046.000000
29.139999	-0.019825	-11.716624	-5.184611	-2.296586	-2.747833	-1.487594	0.000000	-10.000000	0.466667	-22.950001	118.500000	1023.000000	1023.000000	2046.000000
29.160000	-0.020544	-12.141514	-5.299151	-2.416771	-2.731645	-1.693947	0.000000	-10.000000	0.433333	-22.250000	110.833336	1023.000000	1023.000000	2046.000000
29.180000	-0.021874	-12.927299	-5.382502	-2.611645	-2.964665	-1.968488	0.000000	-10.000000	0.416667	-21.466667	103.333336	1023.000000	1023.000000	2046.000000
29.200001	-0.023363	-13.807289	-5.488541	-2.843879	-3.194072	-2.280797	0.000000	-10.000000	0.383333	-20.583334	96.166664	1023.000000	1023.000000	2046.000000
29.219999	-0.024870	-14.697946	-5.623443	-3.015772	-3.415959	-2.642771	0.000000	-10.000000	0.375000	-19.850000	89.333336	1023.000000	1023.000000	2046.000000
29.240000	-0.025578	-15.116812	-5.752011	-3.156705	-3.341048	-2.867048	0.000000	-10.000000	0.358333	-19.366667	82.833336	1023.000000	1023.000000	2046.000000
29.260000	-0.026600	-15.720571	-5.909231	-3.296740	-3.411761	-3.102839	0.000000	-10.000000	0.358333	-19.050001	76.333336	1023.000000	1023.000000	2046.000000
29.280001	-0.026944	-15.923811	-6.152327	-3.113187	-3.383423	-3.274874	0.000000	-10.000000	0.350000	-18.683334	70.000000	1023.000000	1023.000000	2046.000000
29.299999	-0.027328	-16.150839	-6.496231	-3.008662	-3.307222	-3.338724	0.000000	-10.000000	0.325000	-18.283333	63.666668	1023.000000	1023.000000	2046.000000
29.320000	-0.028581	-16.891615	-6.848757	-3.193754	-3.498951	-3.350152	0.000000	-10.000000	0.291667	-17.366667	57.500000	1023.000000	1023.000000	2046.000000
29.340000	-0.030368	-17.947416	-7.138999	-3.249660	-3.912160	-3.646597	0.000000	-10.000000	0.250000	-16.350000	51.833332	1023.000000	1023.000000	2046.000000
29.360001	-0.032662	-19.303089	-7.577354	-3.304566	-4.307796	-4.113375	0.000000	-10.000000	0.208333	-14.750000	46.333332	1023.000000	1023.000000	2046.000000
29.379999	-0.035282	-20.851931	-8.127070	-3.455884	-4.600046	-4.668931	0.000000	-10.000000	0.166667	-12.800000	41.500000	1023.000000	1023.000000	2046.000000
29.400000	-0.037378	-22.090359	-8.648643	-3.691665	-4.607722	-5.142329	0.000000	-10.000000	0.125000	-10.800000	37.166668	1023.000000	1023.000000	2046.000000
29.420000	-0.038818	-22.941700	-8.938215	-3.895425	-4.678641	-5.429419	0.000000	-10.000000	0.116667	-9.450001	33.666668	1023.000000	1023.000000	2046.000000
29.440001	-0.039912	-23.587923	-9.225953	-4.060366	-4.672588	-5.629015	0.000000	-10.000000	0.116667	-9.133334	30.500000	1023.000000	1023.000000	2046.000000
29.459999	-0.040835	-24.133509	-9.446080	-4.122774	-4.802397	-5.762258	0.000000	-10.000000	0.125000	-9.150001	27.333334	1023.000000	1023.000000	2046.000000
29.480000	-0.041503	-24.528423	-9.649673	-4.223678	-4.813421	-5.841650	0.000000	-10.000000	0.116667	-9.216667	24.166666	1023.000000	1023.000000	2046.000000
29.500000	-0.042119	-24.892355	-9.814599	-4.323872	-4.782070	-5.971814	0.000000	-10.000000	0.108333	-8.866667	21.000000	1023.000000	1023.000000	2046.000000
29.520000	-0.042679	-25.223373	-9.911232	-4.410188	-4.816327	-6.085626	0.000000	-10.000000	0.100000	-8.400001	18.166666	1023.000000	1023.000000	2046.000000
29.540001	-0.042925	-25.368734	-9.912093	-4.450681	-4.880808	-6.125152	0.000000	-10.000000	0.100000	-7.783333	15.333333	1023.000000	1023.000000	2046.000000
29.559999	-0.043011	-25.419350	-9.811778	-4.488030	-4.920260	-6.199282	0.000000	-10.000000	0.108333	-7.233334	12.833333	1023.000000	1023.000000	2046.000000
29.580000	-0.042665	-25.215263	-9.695446	-4.516219	-4.746234	-6.257366	0.000000	-10.000000	0.108333	-6.716667	10.333333	1023.000000	1023.000000	2046.000000
29.600000	-0.042119	-24.892618	-9.516379	-4.699164	-4.525296	-6.151780	0.000000	-10.000000	0.108333	-6.400000	8.000000	1023.000000	1023.000000	2046.000000
29.620001	-0.041566	-24.565256	-9.287045	-4.640660	-4.489947	-6.147604	0.000000	-10.000000	0.100000	-6.500000	5.666667	1023.000000	1023.000000	2046.000000
29.639999	-0.041146	-24.317375	-9.164160	-4.599112	-4.452949	-6.101155	0.000000	-10.000000	0.100000	-6.783333	3.500000	1023.000000	1023.000000	2046.000000
29.660000	-0.040945	-24.198381	-9.226630	-4.665634	-4.221995	-6.084121	0.000000	-10.000000	0.100000	-7.000000	1.666667	1023.000000	1023.000000	2046.000000
29.680000	-0.041548	-24.554995	-9.421138	-4.782362	-4.224350	-6.127146	0.000000	-10.000000	0.100000	-6.966667	-0.333333	1023.000000	1023.000000	2046.000000
29.700001	-0.042409	-25.063799	-9.631287	-4.884273	-4.362915	-6.185325	0.000000	-10.000000	0.100000	-7.033333	-2.333333	1023.000000	1023.000000	2046.000000
29.719999	-0.043267	-25.571009	-9.697219	-5.048929	-4.606993	-6.217867	0.000000	-10.000000	0.100000	-7.300000	-4.666667	1023.000000	1023.000000	2046.000000
29.740000	-0.044206	-26.126026	-9.816631	-5.285095	-4.752686	-6.271613	0.000000	-10.000000	0.100000	-7.566667	-7.000000	1023.000000	1023.000000	2046.000000
29.760000	-0.045177	-26.699505	-9.914191	-5.509151	-4.861005	-6.415156	0.000000	-10.000000	0.100000	-7.466667	-9.500000	1023.000000	1023.000000	2046.000000
29.780001	-0.045903	-27.128870	-9.947015	-5.703207	-5.002034	-6.476614	0.000000	-10.000000	0.100000	-6.900000	-12.000000	1023.000000	1023.000000	2046.000000
29.799999	-0.046784	-27.649240	-10.019997	-5.913195	-5.131332	-6.584718	0.000000	-10.000000	0.100000	-6.050000	-14.333333	1023.000000	1023.000000	2046.000000
29.820000	-0.047230	-27.913052	-10.004486	-6.098369	-5.199344	-6.610852	0.000000	-10.000000	0.091667	-5.116667	-16.500000	1023.000000	1023.000000	2046.000000
29.840000	-0.047488	-28.065174	-9.939194	-6.248625	-5.207247	-6.670109	0.000000	-10.000000	0.091667	-4.450000	-18.166666	1023.000000	1023.000000	2046.000000
29.860001	-0.047271	-27.937433	-9.760707	-6.286378	-5.132343	-6.758005	0.000000	-10.000000	0.083333	-4.133334	-19.666666	1023.000000	1023.000000	2046.000000
29.879999	-0.047005	-27.780033	-9.570360	-6.410733	-5.115610	-6.683330	0.000000	-10.000000	0.091667	-4.083333	-21.000000	1023.000000	1023.000000	2046.000000
29.900000	-0.046482	-27.471058	-9.397614	-6.380057	-4.960044	-6.733343	0.000000	-10.000000	0.091667	-3.983333	-22.333334	1023.000000	1023.000000	2046.000000
29.920000	-0.046037	-27.207706	-9.174479	-6.363088	-4.955204	-6.714936	0.000000	-10.000000	0.091667	-3.716667	-23.666666	1023.000000	1023.000000	2046.000000
29.940001	-0.045042	-26.620060	-8.848200	-6.285558	-4.814050	-6.672252	0.000000	-10.000000	0.083333	-3.266667	-24.833334	1023.000000	1023.000000	2046.000000
29.959999	-0.043981	-25.992876	-8.535884	-6.169773	-4.732433	-6.554786	0.000000	-10.000000	0.083333	-2.516667	-26.000000	1023.000000	1023.000000	2046.000000
29.980000	-0.043049	-25.442032	-8.269053	-6.007912	-4.630106	-6.534960	0.000000	-10.000000	0.083333	-1.400000	-26.666666	1023.000000	1023.000000	2046.000000
30.000000	-0.042303	-25.000830	-7.997971	-5.989563	-4.621160	-6.392135	0.000000	-10.000000	0.075000	-0.500000	-27.000000	1023.000000	1023.000000	2046.000000
30.020000	-0.041534	-24.546421	-7.770227	-5.916302	-4.563499	-6.296394	0.000000	-10.000000	0.058333	0.816667	-27.000000	1023.000000	1023.000000	2046.000000
30.040001	-0.040134	-23.719481	-7.437706	-5.682183	-4.530860	-6.068731	0.000000	-10.000000	0.041667	2.466667	-27.000000	1023.000000	1023.000000	2046.000000
30.059999	-0.038883	-22.979568	-7.485588	-5.371035	-4.177536	-5.945410	0.000000	-10.000000	0.025000	5.166667	-27.000000	1023.000000	1023.000000	2046.000000
30.080000	-0.038116	-22.526596	-7.572735	-5.068850	-4.193777	-5.691234	0.000000	-10.000000	-0.008333	8.016666	-27.000000	1023.000000	1023.000000	2046.000000
30.100000	-0.037892	-22.394077	-7.762241	-4.985085	-4.238269	-5.408481	0.000000	-10.000000	-0.066667	11.183333	-27.000000	1023.000000	1023.000000	2046.000000
30.120001	-0.037883	-22.388985	-7.761175	-5.080555	-4.253756	-5.293500	0.000000	-10.000000	-0.125000	14.316667	-27.000000	1023.000000	1023.000000	2046.000000
30.139999	-0.038291	-22.629732	-7.802322	-5.223064	-4.263371	-5.340974	0.000000	-10.000000	-0.183333	17.100000	-27.000000	1023.000000	1023.000000	2046.000000
30.160000	-0.038641	-22.836720	-7.942904	-5.166515	-4.282254	-5.445047	0.000000	-10.000000	-0.225000	19.616667	-10.000000	1023.000000	1023.000000	2046.000000
30.180000	-0.038851	-22.961027	-8.119498	-5.098717	-4.206088	-5.536724	0.000000	-10.000000	-0.258333	21.450001	8.666667	1023.000000	1023.000000	2046.000000
30.200001	-0.038644	-22.838312	-8.173498	-5.056161	-4.097148	-5.511504	0.000000	-10.000000	-0.283333	23.049999	30.000000	1023.000000	1023.000000	2046.000000
30.219999	-0.038187	-22.568268	-8.191682	-5.065760	-3.901683	-5.409144	0.000000	-10.000000	-0.291667	23.533333	37.000000	1023.000000	1023.000000	2046.000000
30.240000	-0.037326	-22.059784	-8.099693	-5.078254	-3.671108	-5.210728	0.000000	-10.000000	-0.308333	24.050001	45.000000	1023.000000	1023.000000	2046.000000
30.260000	-0.036393	-21.508221	-7.993298	-5.016491	-3.548205	-4.950227	0.000000	-10.000000	-0.325000	24.133333	53.000000	1023.000000	1023.000000	2046.000000
30.280001	-0.035229	-20.820549	-7.890015	-4.871134	-3.313411	-4.745990	0.000000	-10.000000	-0.358333	24.900000	61.000000	1023.000000	1023.000000	2046.000000
30.299999	-0.033861	-20.011581	-7.702567	-4.757615	-3.046858	-4.504541	0.000000	-10.000000	-0.391667	25.683332	69.000000	1023.000000	1023.000000	2046.000000
30.320000	-0.032537	-19.229620	-7.528141	-4.738602	-2.726149	-4.236727	0.000000	-10.000000	-0.416667	26.799999	77.333336	1023.000000	1023.000000	2046.000000
30.340000	-0.030801	-18.203539	-7.211425	-4.629349	-2.422754	-3.940011	0.000000	-10.000000	-0.433333	27.583334	86.000000	1023.000000	1023.000000	2046.000000
30.360001	-0.029033	-17.158560	-6.851622	-4.542825	-2.140238	-3.623874	0.000000	-10.000000	-0.458333	28.200001	95.166664	1023.000000	1023.000000	2046.000000
30.379999	-0.026689	-15.773044	-6.288175	-4.326613	-1.813780	-3.344476	0.000000	-10.000000	-0.483333	28.683334	104.333336	1023.000000	1023.000000	2046.000000
30.400000	-0.023973	-14.168012	-5.644693	-4.156095	-1.447953	-2.919271	0.000000	-10.000000	-0.491667	29.150000	113.833336	1023.000000	1023.000000	2046.000000
30.420000	-0.021188	-12.522369	-5.061945	-3.953346	-1.040034	-2.467044	0.000000	-10.000000	-0.483333	29.166668	123.500000	1023.000000	1023.000000	2046.000000
30.440001	-0.018451	-10.904728	-4.557530	-3.652026	-0.589458	-2.105714	0.000000	-10.000000	-0.500000	29.350000	133.333328	1023.000000	1023.000000	2046.000000
30.459999	-0.016244	-9.600441	-4.193015	-3.521123	-0.146997	-1.739306	0.000000	-10.000000	-0.508333	29.433334	143.000000	1023.000000	1023.000000	2046.000000
30.480000	-0.014340	-8.475056	-3.943196	-3.368247	0.218012	-1.381625	0.000000	-10.000000	-0.491667	29.583334	152.666672	1023.000000	1023.000000	2046.000000
30.500000	-0.013009	-7.688284	-3.716554	-3.313952	0.357975	-1.015753	0.000000	-10.000000	-0.458333	29.033333	162.500000	1023.000000	1023.000000	2046.000000
30.520000	-0.011723	-6.928259	-3.351174	-3.301262	0.415959	-0.691781	0.000000	-10.000000	-0.458333	28.750000	172.500000	1023.000000	1023.000000	2046.000000
30.540001	-0.010606	-6.268040	-3.049460	-3.355824	0.473262	-0.336018	0.000000	-10.000000	-0.491667	28.716667	182.166672	1023.000000	1023.000000	2046.000000
30.559999	-0.009567	-5.654292	-2.722249	-3.427227	0.555961	-0.060777	0.000000	-10.000000	-0.525000	29.200001	191.833328	1023.000000	1023.000000	2046.000000
30.580000	-0.008171	-4.828926	-2.456716	-3.401892	0.797002	0.232679	0.000000	-10.000000	-0.533333	29.750000	201.500000	1023.000000	1023.000000	2046.000000
30.600000	-0.006913	-4.085836	-2.050928	-3.473922	0.932747	0.506267	0.000000	-10.000000	-0.533333	30.233334	211.500000	1023.000000	1023.000000	2046.000000
30.620001	-0.005013	-2.962941	-1.537531	-3.394248	1.174122	0.794716	0.000000	-10.000000	-0.525000	30.666668	221.500000	1023.000000	1023.000000	2046.000000
30.639999	-0.002794	-1.651525	-0.880405	-3.289164	1.370513	1.147531	0.000000	-10.000000	-0.525000	30.733334	231.500000	1023.000000	1023.000000	2046.000000
30.660000	-0.000270	-0.159464	-0.242868	-3.112198	1.762479	1.433123	0.000000	-10.000000	-0.533333	30.716667	241.666672	1023.000000	1023.000000	2046.000000
30.680000	0.002467	1.458079	0.325916	-2.963890	2.290651	1.805403	0.000000	-10.000000	-0.525000	30.500000	252.000000	1023.000000	1023.000000	2046.000000
30.700001	0.005029	2.971960	0.933459	-2.792226	2.665923	2.164804	0.000000	-10.000000	-0.525000	30.583334	262.333344	1023.000000	1023.000000	2046.000000
30.719999	0.007813	4.617362	1.510681	-2.556576	3.075639	2.587618	0.000000	-10.000000	-0.508333	30.533333	272.500000	1023.000000	1023.000000	2046.000000
30.740000	0.010582	6.253774	2.118654	-2.242106	3.375656	3.001570	0.000000	-10.000000	-0.500000	30.583334	282.500000	1023.000000	1023.000000	2046.000000
30.760000	0.013402	7.920872	2.660031	-1.854425	3.739921	3.375345	0.000000	-10.000000	-0.475000	29.983334	292.500000	1023.000000	1023.000000	2046.000000
30.780001	0.016009	9.461203	3.172165	-1.514571	4.017035	3.786572	0.000000	-10.000000	-0.475000	29.600000	302.500000	1023.000000	1023.000000	2046.000000
30.799999	0.018610	10.998764	3.698745	-1.177069	4.325598	4.151490	0.000000	-10.000000	-0.483333	29.266666	312.500000	1023.000000	1023.000000	2046.000000
30.820000	0.021156	12.503317	4.167898	-0.891895	4.691731	4.535583	0.000000	-10.000000	-0.500000	29.000000	322.500000	1023.000000	1023.000000	2046.000000
30.840000	0.023453	13.860465	4.628133	-0.666039	5.023199	4.875171	0.000000	-10.000000	-0.483333	28.733334	332.333344	1023.000000	1023.000000	2046.000000
30.860001	0.025805	15.250639	5.045838	-0.409768	5.402866	5.211703	0.000000	-10.000000	-0.475000	28.500000	342.000000	1023.000000	1023.000000	2046.000000
30.879999	0.027953	16.520382	5.535040	-0.205986	5.671313	5.520015	0.000000	-10.000000	-0.466667	28.500000	351.500000	1023.000000	1023.000000	2046.000000
30.900000	0.029978	17.716722	5.949552	0.070465	5.942292	5.754414	0.000000	-10.000000	-0.466667	28.400000	361.000000	1023.000000	1023.000000	2046.000000
30.920000	0.031246	18.466162	6.263777	0.208207	6.021836	5.972342	0.000000	-10.000000	-0.458333	28.200001	370.500000	1023.000000	1023.000000	2046.000000
30.940001	0.031968	18.892988	6.508732	0.271877	6.073431	6.038947	0.000000	-10.000000	-0.450000	28.100000	380.000000	1023.000000	1023.000000	2046.000000
30.959999	0.032801	19.385300	6.956691	0.150230	6.136541	6.141839	0.000000	-10.000000	-0.441667	28.150002	389.333344	1023.000000	1023.000000	2046.000000
30.980000	0.034463	20.367559	7.494195	0.227730	6.411626	6.234007	0.000000	-10.000000	-0.425000	27.900002	398.833344	1023.000000	1023.000000	2046.000000
31.000000	0.036958	21.842154	8.029943	0.637655	6.812939	6.361618	0.000000	-10.000000	-0.391667	27.433334	408.166656	1023.000000	1023.000000	2046.000000
31.020000	0.039418	23.295771	8.436098	0.886362	7.141419	6.831891	0.000000	-10.000000	-0.375000	26.566668	417.500000	1023.000000	1023.000000	2046.000000
31.040001	0.041519	24.537668	8.511116	1.501770	7.420371	7.104412	0.000000	-10.000000	-0.341667	26.066668	426.333344	1023.000000	1023.000000	2046.000000
31.059999	0.042059	24.856976	8.432072	1.749622	7.385911	7.289371	0.000000	-10.000000	-0.325000	25.766668	432.166656	1023.000000	1023.000000	2046.000000
31.080000	0.041816	24.713125	8.326736	1.688936	7.301550	7.395902	0.000000	-10.000000	-0.316667	25.583334	440.666656	1023.000000	1023.000000	2046.000000
31.100000	0.040756	24.086651	8.095427	1.488462	7.210573	7.292191	0.000000	-10.000000	-0.308333	25.183334	449.333344	1023.000000	1023.000000	2046.000000
31.120001	0.039607	23.407677	7.824744	1.484812	7.108982	6.989139	0.000000	-10.000000	-0.291667	24.266666	460.666656	1023.000000	1023.000000	2046.000000
31.139999	0.038743	22.897249	7.533795	1.552249	7.123094	6.688111	0.000000	-10.000000	-0.241667	23.233334	469.000000	1023.000000	1023.000000	2046.000000
31.160000	0.038555	22.786032	7.378694	1.676174	7.245368	6.485797	0.000000	-10.000000	-0.208333	21.716667	476.833344	1023.000000	1023.000000	2046.000000
31.180000	0.038660	22.848217	7.261656	1.715215	7.389244	6.482104	0.000000	-10.000000	-0.183333	20.416668	484.333344	1023.000000	1023.000000	2046.000000
31.200001	0.038656	22.845850	7.210878	1.812445	7.372778	6.449749	0.000000	-10.000000	-0.141667	18.616667	491.500000	1023.000000	1023.000000	2046.000000
31.219999	0.038617	22.822653	7.143521	1.950715	7.323282	6.405134	0.000000	-10.000000	-0.083333	16.616667	498.166656	1023.000000	1023.000000	2046.000000
31.240000	0.038615	22.821217	7.125209	2.033400	7.294006	6.368602	0.000000	-10.000000	-0.025000	13.833333	504.166656	1023.000000	1023.000000	2046.000000
31.260000	0.038636	22.833611	7.046908	2.090856	7.417324	6.278524	0.000000	-10.000000	0.008333	10.583334	509.166656	1023.000000	1023.000000	2046.000000
31.280001	0.038218	22.586990	6.936445	1.963442	7.464187	6.222914	0.000000	-10.000000	0.050000	5.666667	513.166687	1023.000000	1023.000000	2046.000000
31.299999	0.037897	22.396862	6.858564	1.872724	7.497588	6.167985	0.000000	-10.000000	0.083333	0.733333	515.666687	1023.000000	1023.000000	2046.000000
31.320000	0.037404	22.105867	6.771003	1.852820	7.484684	5.997360	0.000000	-10.000000	0.116667	-3.916667	516.833313	1023.000000	1023.000000	2046.000000
31.340000	0.037123	21.939447	6.774047	1.806275	7.466034	5.893091	0.000000	-10.000000	0.133333	-7.250000	517.000000	1023.000000	1023.000000	2046.000000
31.360001	0.037000	21.866974	6.800853	1.772419	7.416014	5.877688	0.000000	-10.000000	0.175000	-10.200000	517.000000	1023.000000	1023.000000	2046.000000
31.379999	0.037035	21.887640	6.756881	1.813857	7.425873	5.891028	0.000000	-10.000000	0.216667	-12.800000	517.000000	1023.000000	1023.000000	2046.000000
31.400000	0.037051	21.897198	6.588352	1.896727	7.492687	5.919432	0.000000	-10.000000	0.241667	-14.600000	517.000000	1023.000000	1023.000000	2046.000000
31.420000	0.036580	21.618616	6.212010	2.070791	7.445036	5.890780	0.000000	-10.000000	0.266667	-16.133333	509.500000	1023.000000	1023.000000	2046.000000
31.440001	0.035718	21.109354	5.801861	2.183970	7.189735	5.933788	0.000000	-10.000000	0.316667	-17.750000	500.000000	1023.000000	1023.000000	2046.000000
31.459999	0.034317	20.281292	5.285313	2.189329	6.884994	5.921657	0.000000	-10.000000	0.375000	-19.333334	488.500000	1023.000000	1023.000000	2046.000000
31.480000	0.032435	19.169016	4.766073	1.983957	6.480270	5.938715	0.000000	-10.000000	0.425000	-20.883333	482.166656	1023.000000	1023.000000	2046.000000
31.500000	0.030413	17.974356	4.286355	1.700631	6.056665	5.930706	0.000000	-10.000000	0.475000	-22.133333	475.333344	1023.000000	1023.000000	2046.000000
31.520000	0.028386	16.776350	3.835766	1.426850	5.615272	5.898463	0.000000	-10.000000	0.516667	-23.216667	467.833344	1023.000000	1023.000000	2046.000000
31.540001	0.026305	15.546448	3.409326	1.165569	5.105943	5.865610	0.000000	-10.000000	0.558333	-24.016666	460.000000	1023.000000	1023.000000	2046.000000
31.559999	0.024191	14.296682	3.021922	0.954271	4.580569	5.739921	0.000000	-10.000000	0.566667	-24.733334	452.000000	1023.000000	1023.000000	2046.000000
31.580000	0.022468	13.278344	2.738167	0.723867	4.143459	5.672851	0.000000	-10.000000	0.583333	-25.433334	443.833344	1023.000000	1023.000000	2046.000000
31.600000	0.021305	12.591522	2.505435	0.660464	3.840475	5.585149	0.000000	-10.000000	0.600000	-26.266666	435.333344	1023.000000	1023.000000	2046.000000
31.620001	0.020693	12.229760	2.565650	0.640722	3.546530	5.476859	0.000000	-10.000000	0.633333	-26.883333	426.500000	1023.000000	1023.000000	2046.000000
31.639999	0.020470	12.097908	2.657188	0.693981	3.336228	5.410511	0.000000	-10.000000	0.650000	-27.283333	417.500000	1023.000000	1023.000000	2046.000000
31.660000	0.020311	12.003946	2.730576	0.641380	3.172231	5.459759	0.000000	-10.000000	0.658333	-27.500000	408.500000	1023.000000	1023.000000	2046.000000
31.680000	0.020168	11.919488	2.758131	0.619247	3.022702	5.519408	0.000000	-10.000000	0.650000	-27.600000	399.333344	1023.000000	1023.000000	2046.000000
31.700001	0.019828	11.718109	2.707823	0.681947	2.824502	5.503837	0.000000	-10.000000	0.650000	-27.916666	390.000000	1023.000000	1023.000000	2046.000000
31.719999	0.019583	11.573610	2.386236	1.005548	2.725330	5.456496	0.000000	-10.000000	0.666667	-28.300001	380.666656	1023.000000	1023.000000	2046.000000
31.740000	0.018148	10.725633	1.809545	1.184920	2.333161	5.398008	0.000000	-10.000000	0.691667	-28.683334	371.166656	1023.000000	1023.000000	2046.000000
31.760000	0.016310	9.639421	1.120707	1.328179	1.901246	5.289290	0.000000	-10.000000	0.708333	-29.066668	361.833344	1023.000000	1023.000000	2046.000000
31.780001	0.013817	8.166070	0.581217	1.256031	1.354801	4.974021	0.000000	-10.000000	0.700000	-29.233334	352.166656	1023.000000	1023.000000	2046.000000
31.799999	0.011486	6.788094	0.184052	0.972034	1.004748	4.627260	0.000000	-10.000000	0.691667	-29.283335	342.500000	1023.000000	1023.000000	2046.000000
31.820000	0.009204	5.439785	-0.186147	0.814470	0.573466	4.237996	0.000000	-10.000000	0.691667	-29.250000	332.500000	1023.000000	1023.000000	2046.000000
31.840000	0.006730	3.977614	-0.783515	0.921618	0.172839	3.666672	0.000000	-10.000000	0.700000	-29.166668	322.666656	1023.000000	1023.000000	2046.000000
31.860001	0.004076	2.409022	-1.371945	0.963650	-0.273580	3.090897	0.000000	-10.000000	0.700000	-29.166668	313.000000	1023.000000	1023.000000	2046.000000
31.879999	0.001682	0.993882	-1.950832	0.893765	-0.520066	2.571014	0.000000	-10.000000	0.700000	-29.083334	303.333344	1023.000000	1023.000000	2046.000000
31.900000	-0.000536	-0.316785	-2.447377	0.789591	-0.741829	2.082829	0.000000	-10.000000	0.700000	-29.100000	293.500000	1023.000000	1023.000000	2046.000000
31.920000	-0.002559	-1.512210	-2.906023	0.588514	-0.891962	1.697261	0.000000	-10.000000	0.700000	-29.150000	283.833344	1023.000000	1023.000000	2046.000000
31.940001	-0.004617	-2.728801	-3.397647	0.389087	-1.070094	1.349853	0.000000	-10.000000	0.700000	-29.100000	274.166656	1023.000000	1023.000000	2046.000000
31.959999	-0.006424	-3.796620	-3.764562	0.279488	-1.340180	1.028634	0.000000	-10.000000	0.691667	-28.866667	264.500000	1023.000000	1023.000000	2046.000000
31.980000	-0.007955	-4.701609	-4.151554	0.198126	-1.477285	0.729104	0.000000	-10.000000	0.675000	-28.500000	254.833328	1023.000000	1023.000000	2046.000000
32.000000	-0.009448	-5.583490	-4.386113	0.031943	-1.695615	0.466296	0.000000	-10.000000	0.658333	-27.883333	245.333328	1023.000000	1023.000000	2046.000000
32.020000	-0.010701	-6.324368	-4.602721	-0.139515	-1.799608	0.217475	0.000000	-10.000000	0.650000	-27.366667	236.166672	1023.000000	1023.000000	2046.000000
32.040001	-0.011910	-7.038977	-4.802137	-0.352092	-1.846583	-0.038164	0.000000	-10.000000	0.616667	-26.766666	227.000000	1023.000000	1023.000000	2046.000000
32.060001	-0.012936	-7.645248	-4.920444	-0.595715	-1.888445	-0.240645	0.000000	-10.000000	0.583333	-26.433334	218.000000	1023.000000	1023.000000	2046.000000
32.080002	-0.013765	-8.135311	-4.964220	-0.875133	-1.875675	-0.420284	0.000000	-10.000000	0.550000	-26.166668	209.000000	1023.000000	1023.000000	2046.000000
32.099998	-0.014272	-8.434937	-5.014204	-1.089634	-1.885434	-0.445667	0.000000	-10.000000	0.558333	-26.100000	200.166672	1023.000000	1023.000000	2046.000000
32.119999	-0.015019	-8.876251	-5.167566	-1.222417	-1.912957	-0.573312	0.000000	-10.000000	0.558333	-26.050001	191.500000	1023.000000	1023.000000	2046.000000
32.139999	-0.015937	-9.418983	-5.322242	-1.291791	-2.101827	-0.703123	0.000000	-10.000000	0.566667	-25.816668	182.833328	1023.000000	1023.000000	2046.000000
32.160000	-0.017174	-10.150106	-5.660466	-1.349182	-2.235040	-0.905418	0.000000	-10.000000	0.558333	-25.350000	174.333328	1023.000000	1023.000000	2046.000000
32.180000	-0.018655	-11.024904	-5.989735	-1.499939	-2.426254	-1.108977	0.000000	-10.000000	0.558333	-24.800001	165.833328	1023.000000	1023.000000	2046.000000
32.200001	-0.020330	-12.015190	-6.323159	-1.772080	-2.589475	-1.330476	0.000000	-10.000000	0.533333	-24.416668	157.500000	1023.000000	1023.000000	2046.000000
32.220001	-0.022277	-13.165580	-6.637609	-2.184610	-2.834058	-1.509303	0.000000	-10.000000	0.516667	-24.050001	149.166672	1023.000000	1023.000000	2046.000000
32.240002	-0.023939	-14.148197	-6.864043	-2.414929	-3.102071	-1.767154	0.000000	-10.000000	0.483333	-23.500000	141.000000	1023.000000	1023.000000	2046.000000
32.259998	-0.025503	-15.072162	-7.065261	-2.597128	-3.387885	-2.021888	0.000000	-10.000000	0.450000	-22.883333	133.333328	1023.000000	1023.000000	2046.000000
32.279999	-0.027047	-15.984857	-7.215802	-2.844805	-3.665250	-2.258999	0.000000	-10.000000	0.416667	-22.216667	125.833336	1023.000000	1023.000000	2046.000000
32.299999	-0.028092	-16.602209	-7.255149	-3.045616	-3.854037	-2.447408	0.000000	-10.000000	0.400000	-21.683334	118.500000	1023.000000	1023.000000	2046.000000
32.320000	-0.028763	-16.999096	-7.239747	-3.190627	-3.877248	-2.691473	0.000000	-10.000000	0.400000	-21.233334	111.166664	1023.000000	1023.000000	2046.000000
32.340000	-0.029195	-17.254211	-7.181725	-3.344805	-3.860842	-2.866839	0.000000	-10.000000	0.400000	-20.950001	104.000000	1023.000000	1023.000000	2046.000000
32.360001	-0.029650	-17.522991	-7.142514	-3.584841	-3.795649	-2.999989	0.000000	-10.000000	0.391667	-20.483334	97.000000	1023.000000	1023.000000	2046.000000
32.380001	-0.029943	-17.696579	-7.107530	-3.692813	-3.747876	-3.148360	0.000000	-10.000000	0.375000	-19.933334	90.166664	1023.000000	1023.000000	2046.000000
32.400002	-0.030352	-17.937788	-7.100479	-3.830594	-3.749871	-3.256844	0.000000	-10.000000	0.358333	-19.133333	83.666664	1023.000000	1023.000000	2046.000000
32.419998	-0.030639	-18.107534	-7.076337	-3.959058	-3.751491	-3.320648	0.000000	-10.000000	0.316667	-18.450001	77.166664	1023.000000	1023.000000	2046.000000
32.439999	-0.030831	-18.221342	-7.042072	-3.985923	-3.762596	-3.430751	0.000000	-10.000000	0.291667	-17.583334	71.166664	1023.000000	1023.000000	2046.000000
32.459999	-0.031075	-18.365486	-7.004005	-4.019437	-3.780852	-3.561193	0.000000	-10.000000	0.258333	-16.833334	65.166664	1023.000000	1023.000000	2046.000000
32.480000	-0.031139	-18.403082	-6.949626	-3.973164	-3.831603	-3.648690	0.000000	-10.000000	0.250000	-16.083334	59.666668	1023.000000	1023.000000	2046.000000
32.500000	-0.031183	-18.428936	-6.933026	-3.981567	-3.825599	-3.688745	0.000000	-10.000000	0.241667	-15.383334	54.166668	1023.000000	1023.000000	2046.000000
32.520000	-0.031330	-18.516243	-6.944645	-3.995685	-3.769322	-3.806590	0.000000	-10.000000	0.225000	-14.600000	49.000000	1023.000000	1023.000000	2046.000000
32.540001	-0.031478	-18.603767	-6.938565	-4.066286	-3.742694	-3.856222	0.000000	-10.000000	0.216667	-13.850000	44.166668	1023.000000	1023.000000	2046.000000
32.560001	-0.031584	-18.666412	-6.946925	-4.100450	-3.755628	-3.863409	0.000000	-10.000000	0.183333	-13.016667	39.500000	1023.000000	1023.000000	2046.000000
32.580002	-0.031643	-18.700893	-6.959525	-4.111827	-3.697861	-3.931680	0.000000	-10.000000	0.158333	-12.083334	35.166668	1023.000000	1023.000000	2046.000000
32.599998	-0.031626	-18.690998	-6.928382	-4.121654	-3.691202	-3.949760	0.000000	-10.000000	0.125000	-10.966667	31.166666	1023.000000	1023.000000	2046.000000
32.619999	-0.031585	-18.666716	-6.844049	-4.073819	-3.737702	-4.011146	0.000000	-10.000000	0.108333	-9.750000	27.500000	1023.000000	1023.000000	2046.000000
32.639999	-0.031959	-18.888052	-6.898746	-4.062511	-3.803877	-4.122918	0.000000	-10.000000	0.100000	-8.583334	24.333334	1023.000000	1023.000000	2046.000000
32.660000	-0.032758	-19.360117	-6.907736	-4.172009	-4.048244	-4.232127	0.000000	-10.000000	0.083333	-7.333333	21.333334	1023.000000	1023.000000	2046.000000
32.680000	-0.033926	-20.050400	-6.956280	-4.415325	-4.220178	-4.458618	0.000000	-10.000000	0.075000	-6.333333	18.833334	1023.000000	1023.000000	2046.000000
32.700001	-0.035065	-20.723515	-6.974689	-4.638320	-4.439329	-4.671177	0.000000	-10.000000	0.075000	-5.666667	16.500000	1023.000000	1023.000000	2046.000000
32.720001	-0.035484	-20.970917	-7.025781	-4.617618	-4.357667	-4.969851	0.000000	-10.000000	0.091667	-5.383334	14.666667	1023.000000	1023.000000	2046.000000
32.740002	-0.035650	-21.068968	-7.018271	-4.784230	-4.354434	-4.912034	0.000000	-10.000000	0.100000	-5.483334	13.000000	1023.000000	1023.000000	2046.000000
32.759998	-0.035636	-21.060837	-7.262511	-4.606166	-4.100196	-5.091964	0.000000	-10.000000	0.100000	-5.750000	11.333333	1023.000000	1023.000000	2046.000000
32.779999	-0.035579	-21.027153	-7.426257	-4.603142	-4.094520	-4.903234	0.000000	-10.000000	0.100000	-6.033333	9.500000	1023.000000	1023.000000	2046.000000
32.799999	-0.036175	-21.379642	-7.704500	-4.589990	-4.191093	-4.894059	0.000000	-10.000000	0.091667	-5.783333	7.500000	1023.000000	1023.000000	2046.000000
32.820000	-0.037336	-22.065624	-8.039208	-4.613039	-4.446268	-4.967109	0.000000	-10.000000	0.083333	-5.100000	5.500000	1023.000000	1023.000000	2046.000000
32.840000	-0.039172	-23.150770	-8.475713	-4.578595	-4.762738	-5.333725	0.000000	-10.000000	0.066667	-3.533334	3.666667	1023.000000	1023.000000	2046.000000
32.860001	-0.041558	-24.560530	-9.020542	-4.657155	-5.100187	-5.782644	0.000000	-10.000000	0.058333	-1.850000	2.500000	1023.000000	1023.000000	2046.000000
32.880001	-0.043500	-25.708248	-9.427530	-4.763146	-5.262022	-6.255550	0.000000	-10.000000	0.058333	-0.716667	2.000000	1023.000000	1023.000000	2046.000000
32.900002	-0.044742	-26.442331	-9.726327	-4.857691	-5.315178	-6.543136	0.000000	-10.000000	0.075000	-1.183333	2.000000	1023.000000	1023.000000	2046.000000
32.919998	-0.045735	-27.029320	-9.938909	-5.029088	-5.322595	-6.738728	0.000000	-10.000000	0.091667	-2.700000	1.500000	1023.000000	1023.000000	2046.000000
32.939999	-0.046570	-27.522873	-10.204978	-5.167441	-5.279735	-6.870720	0.000000	-10.000000	0.100000	-4.516667	0.833333	1023.000000	1023.000000	2046.000000
32.959999	-0.047339	-27.977264	-10.408290	-5.284620	-5.317317	-6.967038	0.000000	-10.000000	0.100000	-5.816667	-0.333333	1023.000000	1023.000000	2046.000000
32.980000	-0.047934	-28.328823	-10.578499	-5.394341	-5.339643	-7.016340	0.000000	-10.000000	0.100000	-6.400000	-1.833333	1023.000000	1023.000000	2046.000000
33.000000	-0.048398	-28.603502	-10.686214	-5.444477	-5.312068	-7.160742	0.000000	-10.000000	0.100000	-6.233334	-4.000000	1023.000000	1023.000000	2046.000000
33.020000	-0.048487	-28.655684	-10.638745	-5.476793	-5.316399	-7.223748	0.000000	-10.000000	0.083333	-5.433333	-6.666667	1023.000000	1023.000000	2046.000000
33.040001	-0.048469	-28.645378	-10.623447	-5.478038	-5.275841	-7.268052	0.000000	-10.000000	0.066667	-4.750000	-8.500000	1023.000000	1023.000000	2046.000000
33.060001	-0.048228	-28.502510	-10.458351	-5.444120	-5.226097	-7.373943	0.000000	-10.000000	0.050000	-4.066667	-10.166667	1023.000000	1023.000000	2046.000000
33.080002	-0.047512	-28.079872	-10.229968	-5.458656	-5.044053	-7.347195	0.000000	-10.000000	0.066667	-3.850000	-11.166667	1023.000000	1023.000000	2046.000000
33.099998	-0.046743	-27.624973	-10.042096	-5.463606	-4.883389	-7.235882	0.000000	-10.000000	0.083333	-3.866667	-12.500000	1023.000000	1023.000000	2046.000000
33.119999	-0.046224	-27.318609	-9.928910	-5.499388	-4.709954	-7.180357	0.000000	-10.000000	0.100000	-4.116667	-13.666667	1023.000000	1023.000000	2046.000000
33.139999	-0.045836	-27.089184	-9.885305	-5.475977	-4.612061	-7.115842	0.000000	-10.000000	0.091667	-4.250000	-15.000000	1023.000000	1023.000000	2046.000000
33.160000	-0.046038	-27.208441	-10.002580	-5.441580	-4.626787	-7.137494	0.000000	-10.000000	0.075000	-4.133333	-16.500000	1023.000000	1023.000000	2046.000000
33.180000	-0.046598	-27.539227	-10.191862	-5.497382	-4.664981	-7.185002	0.000000	-10.000000	0.075000	-4.100000	-18.000000	1023.000000	1023.000000	2046.000000
33.200001	-0.047134	-27.856291	-10.260210	-5.645246	-4.845212	-7.105624	0.000000	-10.000000	0.075000	-4.333333	-19.333334	1023.000000	1023.000000	2046.000000
33.220001	-0.047665	-28.169827	-10.288815	-5.789918	-5.022663	-7.068429	0.000000	-10.000000	0.075000	-4.066667	-20.833334	1023.000000	1023.000000	2046.000000
33.240002	-0.048063	-28.405495	-10.261495	-5.909945	-5.181028	-7.053028	0.000000	-10.000000	0.041667	-1.800000	-22.000000	1023.000000	1023.000000	2046.000000
33.259998	-0.047873	-28.293159	-10.104301	-5.995273	-5.253877	-6.939708	0.000000	-10.000000	0.008333	1.566667	-22.833334	1023.000000	1023.000000	2046.000000
33.279999	-0.047580	-28.119801	-10.001252	-6.106305	-5.191276	-6.820968	0.000000	-10.000000	-0.041667	6.216667	-23.000000	1023.000000	1023.000000	2046.000000
33.299999	-0.047175	-27.880531	-9.829233	-6.274890	-5.178406	-6.598002	0.000000	-10.000000	-0.083333	10.266666	-23.000000	1023.000000	1023.000000	2046.000000
33.320000	-0.046246	-27.331524	-9.523397	-6.308880	-5.092194	-6.407052	0.000000	-10.000000	-0.133333	14.200001	-23.000000	1023.000000	1023.000000	2046.000000
33.340000	-0.044808	-26.481432	-9.114082	-6.279953	-4.901264	-6.186133	0.000000	-10.000000	-0.158333	16.483334	-23.000000	1023.000000	1023.000000	2046.000000
33.360001	-0.043068	-25.453337	-8.596858	-6.233420	-4.744896	-5.878164	0.000000	-10.000000	-0.200000	18.266666	-15.166667	1023.000000	1023.000000	2046.000000
33.380001	-0.041168	-24.330397	-8.167168	-6.075290	-4.442784	-5.645155	0.000000	-10.000000	-0.216667	19.616667	1.000000	1023.000000	1023.000000	2046.000000
33.400002	-0.039036	-23.070318	-7.685039	-6.055992	-4.125613	-5.203674	0.000000	-10.000000	-0.258333	21.133333	19.500000	1023.000000	1023.000000	2046.000000
33.419998	-0.036722	-21.702774	-7.190212	-5.857792	-3.749766	-4.905004	0.000000	-10.000000	-0.283333	22.300001	32.500000	1023.000000	1023.000000	2046.000000
33.439999	-0.034299	-20.270794	-6.644125	-5.736477	-3.399379	-4.490815	0.000000	-10.000000	-0.325000	23.433334	39.666668	1023.000000	1023.000000	2046.000000
33.459999	-0.031727	-18.750408	-6.085986	-5.519496	-3.050722	-4.094203	0.000000	-10.000000	-0.366667	24.533333	47.166668	1023.000000	1023.000000	2046.000000
33.480000	-0.029598	-17.492243	-5.531150	-5.319449	-2.860639	-3.781005	0.000000	-10.000000	-0.391667	25.700001	55.166668	1023.000000	1023.000000	2046.000000
33.500000	-0.027436	-16.214886	-4.943608	-5.195565	-2.656900	-3.418813	0.000000	-10.000000	-0.425000	26.583334	63.666668	1023.000000	1023.000000	2046.000000
33.520000	-0.025133	-14.853737	-4.449894	-4.912686	-2.365421	-3.125736	0.000000	-10.000000	-0.433333	27.450001	72.500000	1023.000000	1023.000000	2046.000000
33.540001	-0.022442	-13.263475	-3.858569	-4.613341	-2.055162	-2.736404	0.000000	-10.000000	-0.450000	27.933334	81.500000	1023.000000	1023.000000	2046.000000
33.560001	-0.020149	-11.908185	-3.743149	-4.275980	-1.578662	-2.310394	0.000000	-10.000000	-0.458333	28.216667	90.833336	1023.000000	1023.000000	2046.000000
33.580002	-0.018535	-10.954085	-3.685181	-4.026531	-1.370212	-1.872161	0.000000	-10.000000	-0.475000	28.633333	100.166664	1023.000000	1023.000000	2046.000000
33.599998	-0.017572	-10.385119	-3.751442	-3.843312	-1.315926	-1.474441	0.000000	-10.000000	-0.508333	29.000000	109.833336	1023.000000	1023.000000	2046.000000
33.619999	-0.017225	-10.179803	-3.781244	-3.927647	-1.221418	-1.249493	0.000000	-10.000000	-0.533333	29.566668	119.333336	1023.000000	1023.000000	2046.000000
33.639999	-0.017188	-10.158120	-3.831535	-3.792659	-1.288638	-1.245290	0.000000	-10.000000	-0.541667	29.933334	129.000000	1023.000000	1023.000000	2046.000000
33.660000	-0.017247	-10.192751	-3.913657	-3.625910	-1.326168	-1.327016	0.000000	-10.000000	-0.533333	30.433334	138.833328	1023.000000	1023.000000	2046.000000
33.680000	-0.017074	-10.090457	-3.993412	-3.515286	-1.192177	-1.389582	0.000000	-10.000000	-0.525000	30.583334	149.000000	1023.000000	1023.000000	2046.000000
33.700001	-0.016318	-9.643825	-3.942570	-3.453143	-0.954698	-1.293414	0.000000	-10.000000	-0.516667	30.666668	159.333328	1023.000000	1023.000000	2046.000000
33.720001	-0.015515	-9.169375	-3.938323	-3.473097	-0.628572	-1.129383	0.000000	-10.000000	-0.508333	30.383333	169.500000	1023.000000	1023.000000	2046.000000
33.740002	-0.014525	-8.584231	-3.915689	-3.409498	-0.304628	-0.954416	0.000000	-10.000000	-0.525000	30.350000	179.500000	1023.000000	1023.000000	2046.000000
33.759998	-0.013417	-7.929272	-3.713840	-3.273758	-0.188540	-0.753134	0.000000	-10.000000	-0.550000	30.366667	189.500000	1023.000000	1023.000000	2046.000000
33.779999	-0.012060	-7.127205	-3.510602	-3.062589	-0.002388	-0.551627	0.000000	-10.000000	-0.575000	30.816668	199.666672	1023.000000	1023.000000	2046.000000
33.799999	-0.010468	-6.186397	-3.185646	-2.885907	0.219340	-0.334183	0.000000	-10.000000	-0.575000	31.333334	210.000000	1023.000000	1023.000000	2046.000000
33.820000	-0.008815	-5.209529	-2.884165	-2.765521	0.484113	-0.043957	0.000000	-10.000000	-0.583333	31.650000	220.500000	1023.000000	1023.000000	2046.000000
33.840000	-0.007081	-4.184707	-2.583591	-2.597651	0.829121	0.167414	0.000000	-10.000000	-0.591667	31.850000	231.000000	1023.000000	1023.000000	2046.000000
33.860001	-0.005087	-3.006298	-2.121928	-2.473825	1.161226	0.428229	0.000000	-10.000000	-0.591667	31.916668	241.666672	1023.000000	1023.000000	2046.000000
33.880001	-0.002638	-1.559033	-1.596183	-2.336442	1.640724	0.732868	0.000000	-10.000000	-0.591667	31.850000	252.333328	1023.000000	1023.000000	2046.000000
33.900002	-0.000010	-0.005946	-1.001531	-2.173615	2.070098	1.099101	0.000000	-10.000000	-0.575000	31.583334	263.000000	1023.000000	1023.000000	2046.000000
33.919998	0.002790	1.648982	-0.431120	-1.905677	2.500798	1.484981	0.000000	-10.000000	-0.550000	31.066668	273.500000	1023.000000	1023.000000	2046.000000
33.939999	0.005317	3.142451	0.046846	-1.577664	2.930575	1.742694	0.000000	-10.000000	-0.516667	30.666668	284.000000	1023.000000	1023.000000	2046.000000
33.959999	0.007599	4.491033	0.460399	-1.309937	3.271753	2.068818	0.000000	-10.000000	-0.483333	30.066668	294.333344	1023.000000	1023.000000	2046.000000
33.980000	0.009465	5.594002	0.769321	-1.105427	3.516635	2.413473	0.000000	-10.000000	-0.458333	29.633333	304.500000	1023.000000	1023.000000	2046.000000
34.000000	0.010892	6.437037	1.089634	-1.026082	3.636414	2.737071	0.000000	-10.000000	-0.425000	28.700001	314.500000	1023.000000	1023.000000	2046.000000
34.020000	0.012095	7.148011	1.377461	-1.059177	3.740453	3.089274	0.000000	-10.000000	-0.425000	28.200001	324.166656	1023.000000	1023.000000	2046.000000
34.040001	0.013085	7.733111	1.667087	-1.272051	3.850353	3.487721	0.000000	-10.000000	-0.433333	27.850000	333.666656	1023.000000	1023.000000	2046.000000
34.060001	0.014121	8.345308	1.995976	-1.306336	3.944987	3.710681	0.000000	-10.000000	-0.450000	28.033335	343.000000	1023.000000	1023.000000	2046.000000
34.080002	0.015280	9.030430	2.348952	-1.370133	4.106060	3.945552	0.000000	-10.000000	-0.458333	28.183334	352.333344	1023.000000	1023.000000	2046.000000
34.099998	0.016860	9.964112	2.822098	-1.399344	4.294589	4.246770	0.000000	-10.000000	-0.458333	28.483334	361.666656	1023.000000	1023.000000	2046.000000
34.119999	0.018723	11.065557	3.407728	-1.320947	4.461944	4.516833	0.000000	-10.000000	-0.466667	28.600000	371.000000	1023.000000	1023.000000	2046.000000
34.139999	0.021105	12.473092	4.046408	-1.138446	4.802738	4.762393	0.000000	-10.000000	-0.466667	28.600000	380.666656	1023.000000	1023.000000	2046.000000
34.160000	0.023591	13.942386	4.727792	-0.985401	5.096641	5.103354	0.000000	-10.000000	-0.466667	28.533333	390.166656	1023.000000	1023.000000	2046.000000
34.180000	0.026447	15.630380	5.414713	-0.758256	5.534586	5.439337	0.000000	-10.000000	-0.458333	28.316668	399.833344	1023.000000	1023.000000	2046.000000
34.200001	0.029198	17.256168	6.060375	-0.511121	5.911209	5.795706	0.000000	-10.000000	-0.450000	28.183334	409.166656	1023.000000	1023.000000	2046.000000
34.220001	0.031930	18.870577	6.611157	-0.286983	6.324803	6.221599	0.000000	-10.000000	-0.450000	27.966667	418.666656	1023.000000	1023.000000	2046.000000
34.240002	0.034716	20.517208	7.141246	0.050598	6.763452	6.561913	0.000000	-10.000000	-0.433333	27.950001	428.000000	1023.000000	1023.000000	2046.000000
34.259998	0.037396	22.100878	7.694632	0.300385	7.106796	6.999064	0.000000	-10.000000	-0.416667	27.683334	437.333344	1023.000000	1023.000000	2046.000000
34.279999	0.039897	23.579294	8.243896	0.657242	7.403418	7.274737	0.000000	-10.000000	-0.400000	27.550001	446.666656	1023.000000	1023.000000	2046.000000
34.299999	0.041715	24.653471	8.575054	0.892808	7.691525	7.494083	0.000000	-10.000000	-0.383333	27.316668	455.833344	1023.000000	1023.000000	2046.000000
34.320000	0.043247	25.558769	9.008793	0.994206	7.892885	7.662885	0.000000	-10.000000	-0.375000	27.166668	465.000000	1023.000000	1023.000000	2046.000000
34.340000	0.044433	26.260151	9.519745	0.916717	8.024498	7.799192	0.000000	-10.000000	-0.358333	26.600000	474.000000	1023.000000	1023.000000	2046.000000
34.360001	0.046509	27.486856	10.063844	1.075605	8.412612	7.934796	0.000000	-10.000000	-0.358333	26.133333	483.000000	1023.000000	1023.000000	2046.000000
34.380001	0.048959	28.934710	10.708890	1.293164	8.675701	8.256956	0.000000	-10.000000	-0.341667	25.450001	491.833344	1023.000000	1023.000000	2046.000000
34.400002	0.051094	30.196846	10.813289	1.847053	9.040320	8.496183	0.000000	-10.000000	-0.325000	24.633333	500.500000	1023.000000	1023.000000	2046.000000
34.419998	0.052119	30.802502	10.732394	2.186060	9.054441	8.829605	0.000000	-10.000000	-0.300000	23.916668	508.833344	1023.000000	1023.000000	2046.000000
34.439999	0.051989	30.725283	10.539892	2.309870	8.922596	8.952925	0.000000	-10.000000	-0.283333	23.383333	517.000000	1023.000000	1023.000000	2046.000000
34.459999	0.051303	30.320324	10.419966	2.154258	8.885882	8.860217	0.000000	-10.000000	-0.258333	23.200001	525.000000	1023.000000	1023.000000	2046.000000
34.480000	0.050417	29.796556	10.219867	2.091964	8.776231	8.708496	0.000000	-10.000000	-0.225000	22.583334	532.666687	1023.000000	1023.000000	2046.000000
34.500000	0.049478	29.241571	9.990244	2.217841	8.674300	8.359186	0.000000	-10.000000	-0.175000	21.233334	540.333313	1023.000000	1023.000000	2046.000000
34.520000	0.048903	28.901438	9.731527	2.357668	8.707140	8.105102	0.000000	-10.000000	-0.116667	18.983334	547.500000	1023.000000	1023.000000	2046.000000
34.540001	0.048556	28.696688	9.552978	2.509765	8.765740	7.868205	0.000000	-10.000000	-0.058333	16.350000	554.333313	1023.000000	1023.000000	2046.000000
34.560001	0.048350	28.574978	9.407505	2.597394	8.795083	7.774996	0.000000	-10.000000	-0.008333	13.300000	560.166687	1023.000000	1023.000000	2046.000000
34.580002	0.047960	28.344088	9.342403	2.649628	8.699194	7.652862	0.000000	-10.000000	0.033333	9.900000	565.166687	1023.000000	1023.000000	2046.000000
34.599998	0.047608	28.136038	9.130659	2.744000	8.732569	7.528809	0.000000	-10.000000	0.066667	5.350000	569.166687	1023.000000	1023.000000	2046.000000
34.619999	0.047043	27.802473	8.988853	2.781437	8.699289	7.332895	0.000000	-10.000000	0.100000	0.766667	571.666687	1023.000000	1023.000000	2046.000000
34.639999	0.046652	27.571064	8.879834	2.754474	8.728445	7.208310	0.000000	-10.000000	0.116667	-3.383333	572.833313	1023.000000	1023.000000	2046.000000
34.660000	0.045899	27.126387	8.767427	2.635756	8.652297	7.070907	0.000000	-10.000000	0.133333	-6.766667	573.000000	1023.000000	1023.000000	2046.000000
34.680000	0.045316	26.781973	8.597991	2.523643	8.688485	6.971853	0.000000	-10.000000	0.150000	-9.383333	573.000000	1023.000000	1023.000000	2046.000000
34.700001	0.044857	26.510553	8.524072	2.468201	8.704162	6.814119	0.000000	-10.000000	0.175000	-11.483334	573.000000	1023.000000	1023.000000	2046.000000
34.720001	0.044579	26.346277	8.461119	2.281820	8.804955	6.798385	0.000000	-10.000000	0.208333	-12.733334	573.000000	1023.000000	1023.000000	2046.000000
34.740002	0.044299	26.180994	8.364491	2.266954	8.808172	6.741377	0.000000	-10.000000	0.241667	-13.850000	569.500000	1023.000000	1023.000000	2046.000000
34.759998	0.044072	26.046730	8.268641	2.285391	8.748916	6.743783	0.000000	-10.000000	0.283333	-15.166667	561.333313	1023.000000	1023.000000	2046.000000
34.779999	0.043755	25.858984	8.043707	2.448725	8.650600	6.715952	0.000000	-10.000000	0.316667	-16.633333	551.166687	1023.000000	1023.000000	2046.000000
34.799999	0.043178	25.518002	7.672822	2.625209	8.499205	6.720767	0.000000	-10.000000	0.358333	-18.216667	542.500000	1023.000000	1023.000000	2046.000000
34.820000	0.041997	24.820423	7.119458	2.648168	8.315528	6.737270	0.000000	-10.000000	0.400000	-19.566668	536.500000	1023.000000	1023.000000	2046.000000
34.840000	0.040325	23.831863	6.610274	2.573267	7.921755	6.726566	0.000000	-10.000000	0.433333	-20.800001	530.166687	1023.000000	1023.000000	2046.000000
34.860001	0.038475	22.738630	6.058556	2.311383	7.583541	6.785151	0.000000	-10.000000	0.466667	-21.833334	523.333313	1023.000000	1023.000000	2046.000000
34.880001	0.036418	21.523046	5.628709	1.996208	7.135517	6.762613	0.000000	-10.000000	0.483333	-22.833334	515.833313	1023.000000	1023.000000	2046.000000
34.900002	0.034274	20.255747	5.156285	1.694122	6.681322	6.724019	0.000000	-10.000000	0.525000	-23.733334	508.000000	1023.000000	1023.000000	2046.000000
34.919998	0.032088	18.964228	4.787530	1.503282	6.126578	6.546838	0.000000	-10.000000	0.550000	-24.683334	500.000000	1023.000000	1023.000000	2046.000000
34.939999	0.030328	17.923813	4.466282	1.330941	5.635143	6.491446	0.000000	-10.000000	0.583333	-25.650000	491.833344	1023.000000	1023.000000	2046.000000
34.959999	0.028946	17.106974	4.243377	1.158766	5.213200	6.491631	0.000000	-10.000000	0.591667	-26.300001	486.333344	1023.000000	1023.000000	2046.000000
34.980000	0.027989	16.541485	3.950404	1.093117	5.082636	6.415327	0.000000	-10.000000	0.633333	-27.000000	477.500000	1023.000000	1023.000000	2046.000000
35.000000	0.026998	15.955666	3.766247	0.982505	4.839264	6.367649	0.000000	-10.000000	0.658333	-27.466667	468.500000	1023.000000	1023.000000	2046.000000
35.020000	0.026060	15.401356	3.677417	0.967285	4.443317	6.313336	0.000000	-10.000000	0.691667	-28.100000	456.333344	1023.000000	1023.000000	2046.000000
35.040001	0.025440	15.035007	3.572667	1.045036	4.142746	6.274558	0.000000	-10.000000	0.691667	-28.283333	447.000000	1023.000000	1023.000000	2046.000000
35.060001	0.024776	14.642664	3.409082	1.043549	3.908702	6.281331	0.000000	-10.000000	0.700000	-28.400000	440.666656	1023.000000	1023.000000	2046.000000
35.080002	0.024164	14.281112	3.270011	1.067336	3.727796	6.215969	0.000000	-10.000000	0.700000	-28.366667	431.166656	1023.000000	1023.000000	2046.000000
35.099998	0.023655	13.980386	3.163650	1.175639	3.523263	6.117834	0.000000	-10.000000	0.700000	-28.333334	421.833344	1023.000000	1023.000000	2046.000000
35.119999	0.023122	13.665092	3.056099	1.288934	3.289065	6.030993	0.000000	-10.000000	0.700000	-28.250000	409.166656	1023.000000	1023.000000	2046.000000
35.139999	0.022092	13.056239	2.943207	1.284481	2.906317	5.922234	0.000000	-10.000000	0.691667	-28.316668	399.833344	1023.000000	1023.000000	2046.000000
35.160000	0.021168	12.510017	2.802733	1.203753	2.714522	5.789010	0.000000	-10.000000	0.683333	-28.316668	390.166656	1023.000000	1023.000000	2046.000000
35.180000	0.020543	12.140805	2.676801	1.272954	2.578457	5.612592	0.000000	-10.000000	0.683333	-28.533333	380.833344	1023.000000	1023.000000	2046.000000
35.200001	0.019533	11.543894	2.278461	1.313971	2.429225	5.522237	0.000000	-10.000000	0.700000	-28.600000	371.166656	1023.000000	1023.000000	2046.000000
35.220001	0.018302	10.816564	1.708594	1.571800	2.155546	5.380623	0.000000	-10.000000	0.708333	-28.966667	361.833344	1023.000000	1023.000000	2046.000000
35.240002	0.016037	9.477587	1.039501	1.626363	1.553098	5.258624	0.000000	-10.000000	0.708333	-29.083334	352.166656	1023.000000	1023.000000	2046.000000
35.259998	0.013459	7.954559	0.498577	1.437085	1.024591	4.994306	0.000000	-10.000000	0.700000	-29.216667	342.500000	1023.000000	1023.000000	2046.000000
35.279999	0.010464	6.184034	-0.088342	1.190537	0.537527	4.544312	0.000000	-10.000000	0.700000	-29.066668	332.500000	1023.000000	1023.000000	2046.000000
35.299999	0.007273	4.298536	-0.731443	1.130943	0.045623	3.853412	0.000000	-10.000000	0.700000	-28.866667	322.833344	1023.000000	1023.000000	2046.000000
35.320000	0.004137	2.444957	-1.408613	1.093951	-0.402404	3.162024	0.000000	-10.000000	0.700000	-28.683332	313.166656	1023.000000	1023.000000	2046.000000
35.340000	0.001482	0.875986	-2.037371	0.953398	-0.632578	2.592537	0.000000	-10.000000	0.691667	-28.466667	303.833344	1023.000000	1023.000000	2046.000000
35.360001	-0.000722	-0.426421	-2.578440	0.786972	-0.733892	2.098938	0.000000	-10.000000	0.691667	-28.516666	294.166656	1023.000000	1023.000000	2046.000000
35.380001	-0.002944	-1.739764	-3.097074	0.500680	-0.840161	1.696792	0.000000	-10.000000	0.675000	-28.350000	284.833344	1023.000000	1023.000000	2046.000000
35.400002	-0.005031	-2.973578	-3.569881	0.284656	-1.017354	1.329001	0.000000	-10.000000	0.683333	-28.350000	275.166656	1023.000000	1023.000000	2046.000000
35.419998	-0.006976	-4.122554	-3.975810	0.106930	-1.228784	0.975110	0.000000	-10.000000	0.666667	-28.100000	265.833344	1023.000000	1023.000000	2046.000000
35.439999	-0.008679	-5.129044	-4.227666	-0.032829	-1.528859	0.660310	0.000000	-10.000000	0.666667	-27.750000	256.333344	1023.000000	1023.000000	2046.000000
35.459999	-0.010176	-6.013815	-4.457337	-0.171298	-1.718837	0.333657	0.000000	-10.000000	0.650000	-27.299999	247.166672	1023.000000	1023.000000	2046.000000
35.480000	-0.011467	-6.776787	-4.634112	-0.347132	-1.880960	0.085418	0.000000	-10.000000	0.633333	-26.799999	238.000000	1023.000000	1023.000000	2046.000000
35.500000	-0.012604	-7.448743	-4.788884	-0.598995	-1.933262	-0.127602	0.000000	-10.000000	0.600000	-26.450001	229.000000	1023.000000	1023.000000	2046.000000
35.520000	-0.013627	-8.053479	-5.026878	-0.799660	-1.824294	-0.402647	0.000000	-10.000000	0.566667	-25.983334	220.166672	1023.000000	1023.000000	2046.000000
35.540001	-0.014486	-8.561358	-4.995136	-1.077415	-1.885755	-0.603053	0.000000	-10.000000	0.550000	-25.650000	211.500000	1023.000000	1023.000000	2046.000000
35.560001	-0.015027	-8.880852	-4.986703	-1.247247	-1.938446	-0.708456	0.000000	-10.000000	0.550000	-25.500000	203.000000	1023.000000	1023.000000	2046.000000
35.580002	-0.015572	-9.202902	-5.025120	-1.338617	-2.016800	-0.822365	0.000000	-10.000000	0.541667	-25.266666	194.500000	1023.000000	1023.000000	2046.000000
35.599998	-0.016404	-9.694827	-5.219902	-1.386338	-2.105163	-0.983424	0.000000	-10.000000	0.525000	-24.950001	186.166672	1023.000000	1023.000000	2046.000000
35.619999	-0.017527	-10.358201	-5.577516	-1.507068	-2.124785	-1.148831	0.000000	-10.000000	0.508333	-24.566668	180.666672	1023.000000	1023.000000	2046.000000
35.639999	-0.019130	-11.305832	-5.995495	-1.752540	-2.277522	-1.280274	0.000000	-10.000000	0.500000	-24.266666	172.666672	1023.000000	1023.000000	2046.000000
35.660000	-0.020906	-12.355550	-6.370523	-2.020686	-2.499182	-1.465159	0.000000	-10.000000	0.500000	-23.800001	164.666672	1023.000000	1023.000000	2046.000000
35.680000	-0.022494	-13.294183	-6.556036	-2.248507	-2.829084	-1.660555	0.000000	-10.000000	0.491667	-23.383333	154.000000	1023.000000	1023.000000	2046.000000
35.700001	-0.024084	-14.233572	-6.728538	-2.437328	-3.167251	-1.900455	0.000000	-10.000000	0.483333	-23.150002	148.666672	1023.000000	1023.000000	2046.000000
35.720001	-0.025646	-15.156878	-6.943087	-2.639761	-3.439526	-2.134504	0.000000	-10.000000	0.458333	-22.933334	143.333328	1023.000000	1023.000000	2046.000000
35.740002	-0.027010	-15.962829	-7.109772	-2.863750	-3.674715	-2.314591	0.000000	-10.000000	0.441667	-22.183334	135.833328	1023.000000	1023.000000	2046.000000
35.759998	-0.028015	-16.556973	-7.257739	-3.053819	-3.731195	-2.514220	0.000000	-10.000000	0.408333	-21.316668	126.000000	1023.000000	1023.000000	2046.000000
35.779999	-0.028803	-17.022516	-7.257413	-3.238666	-3.818076	-2.708361	0.000000	-10.000000	0.400000	-20.566668	116.500000	1023.000000	1023.000000	2046.000000
35.799999	-0.029391	-17.370159	-7.207986	-3.463376	-3.833018	-2.865778	0.000000	-10.000000	0.391667	-20.299999	111.833336	1023.000000	1023.000000	2046.000000
35.820000	-0.029690	-17.546541	-7.207111	-3.596721	-3.754394	-2.988315	0.000000	-10.000000	0.383333	-19.883333	105.166664	1023.000000	1023.000000	2046.000000
35.840000	-0.029940	-17.694349	-7.158709	-3.746437	-3.729609	-3.059594	0.000000	-10.000000	0.366667	-19.316668	98.500000	1023.000000	1023.000000	2046.000000
35.860001	-0.030148	-17.817684	-7.082230	-3.802825	-3.759332	-3.173296	0.000000	-10.000000	0.350000	-18.750000	91.833336	1023.000000	1023.000000	2046.000000
35.880001	-0.030375	-17.951920	-7.062193	-3.913134	-3.747166	-3.229427	0.000000	-10.000000	0.341667	-18.250000	87.500000	1023.000000	1023.000000	2046.000000
35.900002	-0.030502	-18.026806	-7.020828	-3.921566	-3.731551	-3.352861	0.000000	-10.000000	0.308333	-17.750000	83.500000	1023.000000	1023.000000	2046.000000
35.919998	-0.030667	-18.124146	-6.983696	-3.966079	-3.755168	-3.419203	0.000000	-10.000000	0.275000	-17.000000	77.666664	1023.000000	1023.000000	2046.000000
35.939999	-0.030655	-18.117069	-7.019076	-3.912288	-3.688370	-3.497335	0.000000	-10.000000	0.241667	-15.833334	70.333336	1023.000000	1023.000000	2046.000000
35.959999	-0.030761	-18.179745	-6.962151	-3.946154	-3.735179	-3.536261	0.000000	-10.000000	0.225000	-14.683333	63.333332	1023.000000	1023.000000	2046.000000
35.980000	-0.030699	-18.142921	-6.968457	-3.944210	-3.677794	-3.552461	0.000000	-10.000000	0.200000	-13.466667	56.666668	1023.000000	1023.000000	2046.000000
36.000000	-0.030859	-18.237494	-6.947812	-3.954251	-3.714453	-3.620979	0.000000	-10.000000	0.183333	-12.866667	53.500000	1023.000000	1023.000000	2046.000000
36.020000	-0.030761	-18.179823	-6.879369	-3.968217	-3.722134	-3.610103	0.000000	-10.000000	0.158333	-11.816667	49.333332	1023.000000	1023.000000	2046.000000
36.040001	-0.030711	-18.150015	-6.818542	-3.883102	-3.717336	-3.731034	0.000000	-10.000000	0.133333	-10.666667	45.500000	1023.000000	1023.000000	2046.000000
36.060001	-0.030689	-18.136927	-6.797509	-3.850885	-3.666963	-3.821571	0.000000	-10.000000	0.108333	-9.516667	41.666668	1023.000000	1023.000000	2046.000000
36.080002	-0.031249	-18.468245	-6.809283	-3.905268	-3.844400	-3.909294	0.000000	-10.000000	0.108333	-8.800000	39.500000	1023.000000	1023.000000	2046.000000
36.099998	-0.032139	-18.993916	-6.825606	-4.066048	-3.995415	-4.106846	0.000000	-10.000000	0.108333	-8.416667	37.666668	1023.000000	1023.000000	2046.000000
36.119999	-0.033276	-19.666349	-6.858353	-4.333888	-4.191652	-4.282456	0.000000	-10.000000	0.108333	-8.016666	34.000000	1023.000000	1023.000000	2046.000000
36.139999	-0.034013	-20.101900	-6.871998	-4.435857	-4.273283	-4.520761	0.000000	-10.000000	0.100000	-7.900000	30.500000	1023.000000	1023.000000	2046.000000
36.160000	-0.034259	-20.246811	-6.754653	-4.467388	-4.368774	-4.655994	0.000000	-10.000000	0.100000	-7.866667	27.833334	1023.000000	1023.000000	2046.000000
36.180000	-0.034343	-20.296741	-7.024235	-4.376969	-4.081884	-4.813652	0.000000	-10.000000	0.100000	-7.933333	26.166666	1023.000000	1023.000000	2046.000000
36.200001	-0.034294	-20.267990	-7.154864	-4.238050	-4.071087	-4.803989	0.000000	-10.000000	0.100000	-8.100000	24.333334	1023.000000	1023.000000	2046.000000
36.220001	-0.034401	-20.330790	-7.363831	-4.166327	-4.093762	-4.706869	0.000000	-10.000000	0.091667	-7.866667	20.666666	1023.000000	1023.000000	2046.000000
36.240002	-0.035329	-20.879633	-7.608201	-4.167381	-4.384798	-4.719254	0.000000	-10.000000	0.083333	-7.100000	17.000000	1023.000000	1023.000000	2046.000000
36.259998	-0.036778	-21.735796	-8.008682	-4.205802	-4.604288	-4.917025	0.000000	-10.000000	0.075000	-6.250000	14.333333	1023.000000	1023.000000	2046.000000
36.279999	-0.039090	-23.101912	-8.539063	-4.229902	-4.980451	-5.352496	0.000000	-10.000000	0.075000	-5.100000	12.833333	1023.000000	1023.000000	2046.000000
36.299999	-0.041362	-24.445133	-9.023183	-4.384366	-5.213401	-5.824184	0.000000	-10.000000	0.066667	-3.166667	12.000000	1023.000000	1023.000000	2046.000000
36.320000	-0.042836	-25.315790	-9.392858	-4.502951	-5.282750	-6.137232	0.000000	-10.000000	0.058333	-1.233333	11.166667	1023.000000	1023.000000	2046.000000
36.340000	-0.043698	-25.825510	-9.683093	-4.596375	-5.202407	-6.343635	0.000000	-10.000000	0.050000	0.000000	11.000000	1023.000000	1023.000000	2046.000000
36.360001	-0.044398	-26.239124	-9.884628	-4.731204	-5.231789	-6.391504	0.000000	-10.000000	0.058333	0.000000	11.000000	1023.000000	1023.000000	2046.000000
36.380001	-0.044985	-26.586153	-10.098544	-4.786203	-5.240367	-6.461038	0.000000	-10.000000	0.066667	-0.683333	11.000000	1023.000000	1023.000000	2046.000000
36.400002	-0.045381	-26.820169	-10.226142	-4.739117	-5.295997	-6.558913	0.000000	-10.000000	0.075000	-1.750000	10.500000	1023.000000	1023.000000	2046.000000
36.419998	-0.045738	-27.030893	-10.346718	-4.834062	-5.227015	-6.623098	0.000000	-10.000000	0.075000	-2.816667	10.000000	1023.000000	1023.000000	2046.000000
36.439999	-0.045849	-27.096825	-10.397523	-4.896883	-5.169130	-6.633289	0.000000	-10.000000	0.083333	-3.383333	9.166667	1023.000000	1023.000000	2046.000000
36.459999	-0.046088	-27.237930	-10.404686	-4.994606	-5.121668	-6.716970	0.000000	-10.000000	0.075000	-3.666667	8.333333	1023.000000	1023.000000	2046.000000
36.480000	-0.045965	-27.165157	-10.297531	-4.984958	-5.099713	-6.782956	0.000000	-10.000000	0.066667	-3.783333	6.666667	1023.000000	1023.000000	2046.000000
36.500000	-0.045481	-26.879190	-10.121915	-4.949552	-5.000818	-6.806905	0.000000	-10.000000	0.050000	-3.716667	5.333333	1023.000000	1023.000000	2046.000000
36.520000	-0.044764	-26.455677	-9.856135	-4.966264	-4.927168	-6.706110	0.000000	-10.000000	0.066667	-3.533333	4.000000	1023.000000	1023.000000	2046.000000
36.540001	-0.044036	-26.025127	-9.675723	-4.917311	-4.810454	-6.621639	0.000000	-10.000000	0.075000	-3.700000	3.166667	1023.000000	1023.000000	2046.000000
36.560001	-0.043596	-25.765121	-9.579983	-4.880113	-4.715499	-6.589527	0.000000	-10.000000	0.083333	-4.083333	1.833333	1023.000000	1023.000000	2046.000000
36.580002	-0.043350	-25.619577	-9.635210	-4.845184	-4.547406	-6.591778	0.000000	-10.000000	0.075000	-4.433333	0.833333	1023.000000	1023.000000	2046.000000
36.599998	-0.043818	-25.896269	-9.829844	-4.964177	-4.518245	-6.584002	0.000000	-10.000000	0.075000	-4.816667	-0.833333	1023.000000	1023.000000	2046.000000
36.619999	-0.044461	-26.276468	-10.076143	-5.096865	-4.533783	-6.569677	0.000000	-10.000000	0.075000	-4.983334	-2.000000	1023.000000	1023.000000	2046.000000
36.639999	-0.045406	-26.834854	-10.173225	-5.336601	-4.735122	-6.589906	0.000000	-10.000000	0.083333	-5.466667	-3.500000	1023.000000	1023.000000	2046.000000
36.660000	-0.046334	-27.383316	-10.251268	-5.566177	-4.924430	-6.641440	0.000000	-10.000000	0.083333	-5.783333	-4.666667	1023.000000	1023.000000	2046.000000
36.680000	-0.047092	-27.831427	-10.263281	-5.668140	-5.172208	-6.727796	0.000000	-10.000000	0.091667	-5.950000	-6.500000	1023.000000	1023.000000	2046.000000
36.700001	-0.047776	-28.235390	-10.235144	-5.818023	-5.369945	-6.812276	0.000000	-10.000000	0.091667	-5.550000	-8.500000	1023.000000	1023.000000	2046.000000
36.720001	-0.048257	-28.519672	-10.222290	-5.972293	-5.435416	-6.889673	0.000000	-10.000000	0.091667	-4.833333	-10.500000	1023.000000	1023.000000	2046.000000
36.740002	-0.048675	-28.767086	-10.231721	-6.196566	-5.436051	-6.902749	0.000000	-10.000000	0.091667	-3.966667	-12.166667	1023.000000	1023.000000	2046.000000
36.759998	-0.048674	-28.766560	-10.179750	-6.334797	-5.333892	-6.918120	0.000000	-10.000000	0.075000	-3.300000	-13.666667	1023.000000	1023.000000	2046.000000
36.779999	-0.048541	-28.687763	-9.969108	-6.417013	-5.371579	-6.930064	0.000000	-10.000000	0.075000	-2.983333	-14.666667	1023.000000	1023.000000	2046.000000
36.799999	-0.048037	-28.389893	-9.770692	-6.410144	-5.265485	-6.943570	0.000000	-10.000000	0.075000	-2.966667	-15.666667	1023.000000	1023.000000	2046.000000
36.820000	-0.047590	-28.125927	-9.511395	-6.399013	-5.266995	-6.948524	0.000000	-10.000000	0.091667	-3.000000	-16.666666	1023.000000	1023.000000	2046.000000
36.840000	-0.046413	-27.429844	-9.143665	-6.318660	-5.077326	-6.890193	0.000000	-10.000000	0.100000	-2.800000	-17.833334	1023.000000	1023.000000	2046.000000
36.860001	-0.045107	-26.658102	-8.745969	-6.148499	-4.962233	-6.801401	0.000000	-10.000000	0.083333	-1.750000	-18.666666	1023.000000	1023.000000	2046.000000
36.880001	-0.043632	-25.786375	-8.363767	-6.006943	-4.792527	-6.623139	0.000000	-10.000000	0.050000	0.166667	-19.000000	1023.000000	1023.000000	2046.000000
36.900002	-0.042132	-24.899994	-7.959482	-5.993594	-4.595827	-6.351091	0.000000	-10.000000	0.016667	2.900000	-19.000000	1023.000000	1023.000000	2046.000000
36.919998	-0.040707	-24.058037	-7.634517	-5.868103	-4.456873	-6.098544	0.000000	-10.000000	-0.008333	6.050000	-19.000000	1023.000000	1023.000000	2046.000000
36.939999	-0.038771	-22.913576	-7.249684	-5.631637	-4.266248	-5.766006	0.000000	-10.000000	-0.033333	9.316667	-19.000000	1023.000000	1023.000000	2046.000000
36.959999	-0.037288	-22.037136	-7.214111	-5.300845	-4.007175	-5.515006	0.000000	-10.000000	-0.075000	12.316667	-19.000000	1023.000000	1023.000000	2046.000000
36.980000	-0.036353	-21.484762	-7.279233	-4.984715	-3.983498	-5.237316	0.000000	-10.000000	-0.108333	14.450000	-19.000000	1023.000000	1023.000000	2046.000000
37.000000	-0.036068	-21.315992	-7.325289	-4.830849	-4.150679	-5.009176	0.000000	-10.000000	-0.141667	16.133333	-19.000000	1023.000000	1023.000000	2046.000000
37.020000	-0.036001	-21.276781	-7.321072	-4.958673	-4.119123	-4.877914	0.000000	-10.000000	-0.200000	19.166668	-0.333333	1023.000000	1023.000000	2046.000000
37.040001	-0.036103	-21.336670	-7.299960	-5.016973	-4.157784	-4.861954	0.000000	-10.000000	-0.258333	21.800001	18.333334	1023.000000	1023.000000	2046.000000
37.060001	-0.036173	-21.378260	-7.419780	-4.865735	-4.110093	-4.982652	0.000000	-10.000000	-0.300000	23.850000	37.000000	1023.000000	1023.000000	2046.000000
37.080002	-0.036238	-21.416796	-7.571483	-4.781871	-4.049637	-5.013805	0.000000	-10.000000	-0.316667	24.050001	39.333332	1023.000000	1023.000000	2046.000000
37.099998	-0.035910	-21.222553	-7.679603	-4.810057	-3.792812	-4.940081	0.000000	-10.000000	-0.333333	24.416668	44.500000	1023.000000	1023.000000	2046.000000
37.119999	-0.035233	-20.822884	-7.707130	-4.863768	-3.503372	-4.748613	0.000000	-10.000000	-0.350000	24.766666	52.500000	1023.000000	1023.000000	2046.000000
37.139999	-0.034575	-20.433977	-7.667800	-4.899323	-3.291162	-4.575693	0.000000	-10.000000	-0.350000	24.866667	60.833332	1023.000000	1023.000000	2046.000000
37.160000	-0.033649	-19.886564	-7.616561	-4.781674	-3.111672	-4.376657	0.000000	-10.000000	-0.358333	24.933332	69.000000	1023.000000	1023.000000	2046.000000
37.180000	-0.032533	-19.226974	-7.420401	-4.673594	-2.996117	-4.136863	0.000000	-10.000000	-0.383333	25.333334	77.333336	1023.000000	1023.000000	2046.000000
37.200001	-0.031235	-18.459955	-7.212690	-4.499577	-2.795769	-3.951919	0.000000	-10.000000	-0.416667	26.100000	85.666664	1023.000000	1023.000000	2046.000000
37.220001	-0.029609	-17.499109	-6.931048	-4.339654	-2.562461	-3.665945	0.000000	-10.000000	-0.441667	26.816668	94.333336	1023.000000	1023.000000	2046.000000
37.240002	-0.027969	-16.529743	-6.603448	-4.240658	-2.293683	-3.391953	0.000000	-10.000000	-0.466667	27.583334	106.166664	1023.000000	1023.000000	2046.000000
37.259998	-0.026012	-15.373186	-6.274889	-4.064687	-1.888443	-3.145167	0.000000	-10.000000	-0.483333	28.150000	118.333336	1023.000000	1023.000000	2046.000000
37.279999	-0.023835	-14.086412	-5.796877	-3.980520	-1.495709	-2.813305	0.000000	-10.000000	-0.500000	28.633333	127.500000	1023.000000	1023.000000	2046.000000
37.299999	-0.021187	-12.521580	-5.214792	-3.787063	-1.080794	-2.438931	0.000000	-10.000000	-0.500000	28.799999	133.833328	1023.000000	1023.000000	2046.000000
37.320000	-0.018651	-11.022662	-4.672878	-3.597564	-0.689479	-2.062741	0.000000	-10.000000	-0.500000	28.950001	140.333328	1023.000000	1023.000000	2046.000000
37.340000	-0.016025	-9.470662	-4.178175	-3.352861	-0.258384	-1.681242	0.000000	-10.000000	-0.500000	29.100000	150.000000	1023.000000	1023.000000	2046.000000
37.360001	-0.013926	-8.230500	-3.823390	-3.142594	0.085164	-1.349681	0.000000	-10.000000	-0.500000	28.966667	162.833328	1023.000000	1023.000000	2046.000000
37.380001	-0.011993	-7.088027	-3.582333	-2.944252	0.415539	-0.976980	0.000000	-10.000000	-0.500000	28.733334	172.500000	1023.000000	1023.000000	2046.000000
37.400002	-0.010639	-6.287394	-3.365954	-2.887862	0.584688	-0.618267	0.000000	-10.000000	-0.483333	28.183334	182.166672	1023.000000	1023.000000	2046.000000
37.419998	-0.009434	-5.575697	-3.086262	-2.946045	0.666974	-0.210365	0.000000	-10.000000	-0.466667	27.883333	188.500000	1023.000000	1023.000000	2046.000000
37.439999	-0.008538	-5.045922	-2.828848	-3.072732	0.739503	0.116155	0.000000	-10.000000	-0.450000	27.683334	197.833328	1023.000000	1023.000000	2046.000000
37.459999	-0.007513	-4.440295	-2.501477	-3.061849	0.752157	0.370875	0.000000	-10.000000	-0.450000	27.883333	207.166672	1023.000000	1023.000000	2046.000000
37.480000	-0.006281	-3.712050	-2.148853	-3.044467	0.821160	0.660110	0.000000	-10.000000	-0.458333	28.200001	216.333328	1023.000000	1023.000000	2046.000000
37.500000	-0.004909	-2.901258	-1.681383	-3.029549	0.873719	0.935955	0.000000	-10.000000	-0.475000	28.516666	225.833328	1023.000000	1023.000000	2046.000000
37.520000	-0.003158	-1.866423	-1.222373	-3.000432	1.107050	1.249332	0.000000	-10.000000	-0.483333	28.516666	235.166672	1023.000000	1023.000000	2046.000000
37.540001	-0.001063	-0.628462	-0.678601	-2.965168	1.422094	1.593214	0.000000	-10.000000	-0.491667	28.916666	244.833328	1023.000000	1023.000000	2046.000000
37.560001	0.001289	0.762063	-0.053924	-2.851245	1.767899	1.899333	0.000000	-10.000000	-0.475000	29.116667	254.166672	1023.000000	1023.000000	2046.000000
37.580002	0.003808	2.250269	0.583389	-2.746141	2.157783	2.255238	0.000000	-10.000000	-0.475000	29.233334	263.833344	1023.000000	1023.000000	2046.000000
37.599998	0.006489	3.834781	1.193241	-2.518269	2.571187	2.588621	0.000000	-10.000000	-0.475000	28.733334	273.500000	1023.000000	1023.000000	2046.000000
37.619999	0.009088	5.371101	1.739450	-2.338474	2.947357	3.022769	0.000000	-10.000000	-0.475000	28.400000	283.333344	1023.000000	1023.000000	2046.000000
37.639999	0.011875	7.018017	2.288122	-2.011956	3.346568	3.395283	0.000000	-10.000000	-0.466667	28.150000	293.000000	1023.000000	1023.000000	2046.000000
37.660000	0.014506	8.572797	2.852321	-1.728582	3.679520	3.769537	0.000000	-10.000000	-0.458333	28.050001	302.500000	1023.000000	1023.000000	2046.000000
37.680000	0.017253	10.196604	3.368760	-1.380475	4.052208	4.156111	0.000000	-10.000000	-0.458333	28.100000	311.833344	1023.000000	1023.000000	2046.000000
37.700001	0.019534	11.544397	3.875260	-1.091543	4.312845	4.447836	0.000000	-10.000000	-0.475000	28.433334	324.333344	1023.000000	1023.000000	2046.000000
37.720001	0.021283	12.578346	4.287118	-0.967734	4.583853	4.675108	0.000000	-10.000000	-0.483333	28.700001	333.666656	1023.000000	1023.000000	2046.000000
37.740002	0.022678	13.402614	4.746614	-0.937352	4.771732	4.821620	0.000000	-10.000000	-0.500000	28.700001	343.166656	1023.000000	1023.000000	2046.000000
37.759998	0.024674	14.582243	5.339945	-0.879853	5.063482	5.058669	0.000000	-10.000000	-0.491667	28.683334	349.666656	1023.000000	1023.000000	2046.000000
37.779999	0.027443	16.218943	5.987378	-0.547128	5.412404	5.366289	0.000000	-10.000000	-0.483333	28.616667	359.166656	1023.000000	1023.000000	2046.000000
37.799999	0.030062	17.766621	6.290239	-0.005965	5.799897	5.682448	0.000000	-10.000000	-0.458333	28.300001	368.833344	1023.000000	1023.000000	2046.000000
37.820000	0.031946	18.879820	6.380008	0.542783	5.986471	5.970559	0.000000	-10.000000	-0.416667	27.683334	378.166656	1023.000000	1023.000000	2046.000000
37.840000	0.032247	19.057695	6.296633	0.752083	5.802961	6.206019	0.000000	-10.000000	-0.383333	26.883333	387.666656	1023.000000	1023.000000	2046.000000
37.860001	0.031915	18.861658	6.148031	0.687355	5.780881	6.245390	0.000000	-10.000000	-0.366667	26.633333	396.666656	1023.000000	1023.000000	2046.000000
37.880001	0.031378	18.544128	5.999782	0.672812	5.692151	6.179384	0.000000	-10.000000	-0.358333	26.433332	405.666656	1023.000000	1023.000000	2046.000000
37.900002	0.030822	18.215527	5.856341	0.808293	5.621382	5.929510	0.000000	-10.000000	-0.341667	26.116667	414.500000	1023.000000	1023.000000	2046.000000
37.919998	0.030604	18.086926	5.708732	0.940365	5.692051	5.745776	0.000000	-10.000000	-0.325000	25.200001	423.333344	1023.000000	1023.000000	2046.000000
37.939999	0.031050	18.350531	5.710536	1.111819	5.854501	5.673675	0.000000	-10.000000	-0.308333	24.350000	431.833344	1023.000000	1023.000000	2046.000000
37.959999	0.031713	18.742525	5.776123	1.221192	6.028924	5.716285	0.000000	-10.000000	-0.300000	23.800001	440.000000	1023.000000	1023.000000	2046.000000
37.980000	0.032361	19.125473	5.865123	1.352207	6.147056	5.761087	0.000000	-10.000000	-0.283333	23.700001	448.000000	1023.000000	1023.000000	2046.000000
38.000000	0.033108	19.567030	5.988585	1.459426	6.259096	5.859922	0.000000	-10.000000	-0.291667	23.533335	456.000000	1023.000000	1023.000000	2046.000000
38.020000	0.034018	20.104462	6.175168	1.606937	6.420428	5.901929	0.000000	-10.000000	-0.291667	23.566668	464.000000	1023.000000	1023.000000	2046.000000
38.040001	0.035196	20.800856	6.426641	1.664820	6.651170	6.058226	0.000000	-10.000000	-0.283333	23.183334	472.000000	1023.000000	1023.000000	2046.000000
38.060001	0.036292	21.448835	6.674272	1.722184	6.909052	6.143327	0.000000	-10.000000	-0.275000	23.000000	479.833344	1023.000000	1023.000000	2046.000000
38.080002	0.037470	22.144608	6.977182	1.784311	7.145669	6.237445	0.000000	-10.000000	-0.258333	22.450001	487.500000	1023.000000	1023.000000	2046.000000
38.099998	0.038843	22.956045	7.366453	1.831257	7.413958	6.344378	0.000000	-10.000000	-0.250000	22.283333	495.000000	1023.000000	1023.000000	2046.000000
38.119999	0.040495	23.932425	7.829321	1.833469	7.724847	6.544786	0.000000	-10.000000	-0.225000	21.966667	502.500000	1023.000000	1023.000000	2046.000000
38.139999	0.042183	24.929998	8.227255	1.956855	8.034202	6.711687	0.000000	-10.000000	-0.183333	21.333334	509.833344	1023.000000	1023.000000	2046.000000
38.160000	0.043900	25.944822	8.606568	2.157306	8.305560	6.875388	0.000000	-10.000000	-0.150000	19.800001	517.000000	1023.000000	1023.000000	2046.000000
38.180000	0.045474	26.875389	8.835505	2.467199	8.568716	7.003970	0.000000	-10.000000	-0.091667	17.483334	523.833313	1023.000000	1023.000000	2046.000000
38.200001	0.046502	27.482538	8.845983	2.701641	8.769078	7.165836	0.000000	-10.000000	-0.050000	14.300000	530.166687	1023.000000	1023.000000	2046.000000
38.220001	0.046810	27.664671	8.697239	2.848087	8.847296	7.272049	0.000000	-10.000000	0.016667	10.133333	535.500000	1023.000000	1023.000000	2046.000000
38.240002	0.046216	27.313766	8.495166	2.698043	8.714745	7.405812	0.000000	-10.000000	0.058333	4.266666	539.500000	1023.000000	1023.000000	2046.000000
38.259998	0.045044	26.620863	8.267740	2.388424	8.471416	7.493282	0.000000	-10.000000	0.100000	-1.050000	541.833313	1023.000000	1023.000000	2046.000000
38.279999	0.043677	25.813368	8.000290	2.072423	8.287869	7.452785	0.000000	-10.000000	0.125000	-6.250000	542.833313	1023.000000	1023.000000	2046.000000
38.299999	0.042247	24.968136	7.745872	1.793904	8.041689	7.386672	0.000000	-10.000000	0.166667	-9.650000	543.000000	1023.000000	1023.000000	2046.000000
38.320000	0.040807	24.116772	7.467926	1.535291	7.793654	7.319900	0.000000	-10.000000	0.208333	-12.700000	543.000000	1023.000000	1023.000000	2046.000000
38.340000	0.039396	23.282841	7.246317	1.237943	7.504183	7.294398	0.000000	-10.000000	0.241667	-14.450000	543.000000	1023.000000	1023.000000	2046.000000
38.360001	0.038453	22.725496	7.002390	1.091405	7.312541	7.319160	0.000000	-10.000000	0.250000	-15.550000	539.333313	1023.000000	1023.000000	2046.000000
38.380001	0.037971	22.440676	6.923848	1.073067	7.148352	7.295410	0.000000	-10.000000	0.266667	-16.466667	530.833313	1023.000000	1023.000000	2046.000000
38.400002	0.037508	22.167179	6.774240	1.081171	7.031588	7.280180	0.000000	-10.000000	0.283333	-17.316668	520.333313	1023.000000	1023.000000	2046.000000
38.419998	0.037031	21.885069	6.683628	1.033641	6.826705	7.341096	0.000000	-10.000000	0.316667	-18.266668	511.500000	1023.000000	1023.000000	2046.000000
38.439999	0.036584	21.621355	6.513270	1.109246	6.648086	7.350753	0.000000	-10.000000	0.350000	-19.216667	505.333344	1023.000000	1023.000000	2046.000000
38.459999	0.036396	21.510242	6.416440	1.225064	6.523286	7.345451	0.000000	-10.000000	0.391667	-20.266666	498.833344	1023.000000	1023.000000	2046.000000
38.480000	0.036144	21.361052	6.303909	1.350887	6.328331	7.377925	0.000000	-10.000000	0.425000	-21.250000	492.000000	1023.000000	1023.000000	2046.000000
38.500000	0.035858	21.192257	6.171933	1.494238	6.137461	7.388624	0.000000	-10.000000	0.441667	-22.133333	485.000000	1023.000000	1023.000000	2046.000000
38.520000	0.035316	20.871666	6.063442	1.548458	5.903672	7.356094	0.000000	-10.000000	0.466667	-22.700001	477.666656	1023.000000	1023.000000	2046.000000
38.540001	0.034543	20.415009	5.906350	1.620990	5.655641	7.232027	0.000000	-10.000000	0.500000	-23.250000	470.000000	1023.000000	1023.000000	2046.000000
38.560001	0.033874	20.019285	5.743188	1.733299	5.384958	7.157839	0.000000	-10.000000	0.533333	-23.866667	462.000000	1023.000000	1023.000000	2046.000000
38.580002	0.032987	19.495035	5.418625	1.917874	4.952867	7.205670	0.000000	-10.000000	0.558333	-24.450001	454.000000	1023.000000	1023.000000	2046.000000
38.599998	0.031726	18.750360	4.728183	2.250939	4.579922	7.191317	0.000000	-10.000000	0.558333	-25.083334	446.000000	1023.000000	1023.000000	2046.000000
38.619999	0.029499	17.433786	4.023956	2.282751	4.015178	7.111901	0.000000	-10.000000	0.566667	-25.666666	437.666656	1023.000000	1023.000000	2046.000000
38.639999	0.027075	16.001059	3.448019	2.010062	3.601300	6.941678	0.000000	-10.000000	0.575000	-26.083334	429.166656	1023.000000	1023.000000	2046.000000
38.660000	0.024026	14.199208	2.853070	1.779189	3.062955	6.503995	0.000000	-10.000000	0.608333	-26.483334	420.333344	1023.000000	1023.000000	2046.000000
38.680000	0.020892	12.347278	2.096352	1.760333	2.547954	5.942639	0.000000	-10.000000	0.616667	-26.700001	411.500000	1023.000000	1023.000000	2046.000000
38.700001	0.017659	10.436402	1.346367	1.790437	2.058440	5.241158	0.000000	-10.000000	0.633333	-27.100000	402.500000	1023.000000	1023.000000	2046.000000
38.720001	0.014947	8.833941	0.728028	1.744108	1.678750	4.683056	0.000000	-10.000000	0.641667	-27.416668	393.500000	1023.000000	1023.000000	2046.000000
38.740002	0.012556	7.420583	0.131794	1.634559	1.448530	4.205699	0.000000	-10.000000	0.675000	-27.683334	384.500000	1023.000000	1023.000000	2046.000000
38.759998	0.010474	6.190278	-0.368480	1.504116	1.239952	3.814690	0.000000	-10.000000	0.683333	-28.016666	375.333344	1023.000000	1023.000000	2046.000000
38.779999	0.008466	5.003525	-0.823315	1.379448	0.948732	3.498660	0.000000	-10.000000	0.683333	-28.250000	366.000000	1023.000000	1023.000000	2046.000000
38.799999	0.006521	3.853937	-1.254993	1.245180	0.677686	3.186064	0.000000	-10.000000	0.675000	-28.416668	356.500000	1023.000000	1023.000000	2046.000000
38.820000	0.004789	2.830192	-1.666942	1.087625	0.464659	2.944851	0.000000	-10.000000	0.675000	-28.533335	347.000000	1023.000000	1023.000000	2046.000000
38.840000	0.003209	1.896230	-1.969376	0.957658	0.304815	2.603134	0.000000	-10.000000	0.675000	-28.500000	337.500000	1023.000000	1023.000000	2046.000000
38.860001	0.001734	1.024969	-2.211539	0.771616	0.088999	2.375893	0.000000	-10.000000	0.666667	-28.300001	328.000000	1023.000000	1023.000000	2046.000000
38.880001	0.000336	0.198863	-2.481230	0.596571	-0.032137	2.115659	0.000000	-10.000000	0.658333	-27.983334	318.500000	1023.000000	1023.000000	2046.000000
38.900002	-0.000790	-0.467032	-2.620703	0.394391	-0.170220	1.929501	0.000000	-10.000000	0.650000	-27.700001	309.166656	1023.000000	1023.000000	2046.000000
38.919998	-0.001647	-0.973227	-2.641942	0.244217	-0.304004	1.728503	0.000000	-10.000000	0.650000	-27.716667	299.833344	1023.000000	1023.000000	2046.000000
38.939999	-0.002204	-1.302337	-2.661320	0.098678	-0.400107	1.660412	0.000000	-10.000000	0.658333	-27.716667	290.666656	1023.000000	1023.000000	2046.000000
38.959999	-0.002854	-1.686725	-2.727443	0.061466	-0.555529	1.534781	0.000000	-10.000000	0.666667	-27.850000	281.333344	1023.000000	1023.000000	2046.000000
38.980000	-0.003720	-2.198742	-2.984328	0.071931	-0.671715	1.385370	0.000000	-10.000000	0.666667	-27.683334	272.000000	1023.000000	1023.000000	2046.000000
39.000000	-0.004817	-2.846851	-3.301212	0.031854	-0.851049	1.273557	0.000000	-10.000000	0.658333	-27.366667	262.666656	1023.000000	1023.000000	2046.000000
39.020000	-0.006443	-3.807632	-3.753767	-0.120655	-1.054389	1.121179	0.000000	-10.000000	0.616667	-26.733334	247.666672	1023.000000	1023.000000	2046.000000
39.040001	-0.008104	-4.789652	-4.132405	-0.370756	-1.311404	1.024914	0.000000	-10.000000	0.583333	-26.333334	235.833328	1023.000000	1023.000000	2046.000000
39.060001	-0.009896	-5.848650	-4.494384	-0.656940	-1.543196	0.845871	0.000000	-10.000000	0.550000	-26.100000	227.000000	1023.000000	1023.000000	2046.000000
39.080002	-0.011622	-6.868527	-4.769845	-0.947067	-1.843590	0.691976	0.000000	-10.000000	0.550000	-25.900000	224.000000	1023.000000	1023.000000	2046.000000
39.099998	-0.013538	-8.001185	-5.055739	-1.170480	-2.213809	0.438843	0.000000	-10.000000	0.550000	-25.616667	218.333328	1023.000000	1023.000000	2046.000000
39.119999	-0.015237	-9.005011	-5.254606	-1.377939	-2.563541	0.191075	0.000000	-10.000000	0.550000	-25.133333	209.666672	1023.000000	1023.000000	2046.000000
39.139999	-0.016709	-9.874827	-5.412940	-1.589593	-2.818184	-0.054111	0.000000	-10.000000	0.541667	-24.750000	201.333328	1023.000000	1023.000000	2046.000000
39.160000	-0.017753	-10.492133	-5.474824	-1.761992	-2.955486	-0.299831	0.000000	-10.000000	0.533333	-24.566668	193.000000	1023.000000	1023.000000	2046.000000
39.180000	-0.018489	-10.927161	-5.545671	-1.943009	-2.948250	-0.490232	0.000000	-10.000000	0.525000	-24.466667	185.000000	1023.000000	1023.000000	2046.000000
39.200001	-0.019266	-11.386217	-5.574502	-2.199910	-2.958317	-0.653488	0.000000	-10.000000	0.516667	-24.400000	177.000000	1023.000000	1023.000000	2046.000000
39.220001	-0.019913	-11.768508	-5.672394	-2.369286	-2.906677	-0.820151	0.000000	-10.000000	0.508333	-24.233334	169.000000	1023.000000	1023.000000	2046.000000
39.240002	-0.020577	-12.161289	-5.712894	-2.476603	-2.973302	-0.998489	0.000000	-10.000000	0.500000	-24.050001	160.666672	1023.000000	1023.000000	2046.000000
39.259998	-0.021161	-12.506186	-5.713072	-2.506664	-3.083241	-1.203208	0.000000	-10.000000	0.500000	-23.816668	152.500000	1023.000000	1023.000000	2046.000000
39.279999	-0.021591	-12.760255	-5.711086	-2.489852	-3.136005	-1.423312	0.000000	-10.000000	0.491667	-23.450001	144.500000	1023.000000	1023.000000	2046.000000
39.299999	-0.021721	-12.836907	-5.630517	-2.551483	-3.075353	-1.579554	0.000000	-10.000000	0.466667	-23.050001	136.833328	1023.000000	1023.000000	2046.000000
39.320000	-0.021852	-12.914554	-5.623207	-2.574411	-2.980221	-1.736714	0.000000	-10.000000	0.433333	-22.550001	129.166672	1023.000000	1023.000000	2046.000000
39.340000	-0.022428	-13.255214	-5.676060	-2.647246	-3.003922	-1.927987	0.000000	-10.000000	0.408333	-21.966667	121.500000	1023.000000	1023.000000	2046.000000
39.360001	-0.023407	-13.833554	-5.727870	-2.821684	-3.082565	-2.201435	0.000000	-10.000000	0.400000	-21.266666	114.166664	1023.000000	1023.000000	2046.000000
39.380001	-0.024367	-14.401167	-5.754494	-2.956768	-3.236584	-2.453321	0.000000	-10.000000	0.400000	-20.650000	107.000000	1023.000000	1023.000000	2046.000000
39.400002	-0.024770	-14.639171	-5.695588	-2.959663	-3.336329	-2.647590	0.000000	-10.000000	0.383333	-20.100000	100.166664	1023.000000	1023.000000	2046.000000
39.419998	-0.025280	-14.940766	-5.810869	-2.938341	-3.358829	-2.832728	0.000000	-10.000000	0.366667	-19.816668	93.333336	1023.000000	1023.000000	2046.000000
39.439999	-0.025731	-15.207035	-6.119321	-2.810305	-3.304291	-2.973117	0.000000	-10.000000	0.350000	-19.533333	86.833336	1023.000000	1023.000000	2046.000000
39.459999	-0.026783	-15.828578	-6.541064	-2.742965	-3.480011	-3.064539	0.000000	-10.000000	0.316667	-19.166666	80.166664	1023.000000	1023.000000	2046.000000
39.480000	-0.028434	-16.804655	-6.978539	-2.969106	-3.713420	-3.143591	0.000000	-10.000000	0.283333	-18.450001	73.833336	1023.000000	1023.000000	2046.000000
39.500000	-0.030590	-18.078920	-7.428914	-3.201242	-3.967940	-3.480824	0.000000	-10.000000	0.241667	-17.633333	67.500000	1023.000000	1023.000000	2046.000000
39.520000	-0.033195	-19.618378	-7.917702	-3.290275	-4.317891	-4.092510	0.000000	-10.000000	0.233333	-16.583334	61.833332	1023.000000	1023.000000	2046.000000
39.540001	-0.035781	-21.146671	-8.416026	-3.384811	-4.603578	-4.742257	0.000000	-10.000000	0.216667	-15.166667	56.333332	1023.000000	1023.000000	2046.000000
39.560001	-0.037776	-22.325472	-8.814099	-3.520699	-4.747401	-5.243274	0.000000	-10.000000	0.191667	-13.683333	51.500000	1023.000000	1023.000000	2046.000000
39.580002	-0.039325	-23.240929	-9.120618	-3.704221	-4.847777	-5.568313	0.000000	-10.000000	0.166667	-12.583334	46.666668	1023.000000	1023.000000	2046.000000
39.599998	-0.040646	-24.021599	-9.481513	-3.889470	-4.826427	-5.824188	0.000000	-10.000000	0.150000	-12.416667	42.333332	1023.000000	1023.000000	2046.000000
39.619999	-0.041685	-24.636129	-9.661669	-4.084187	-4.934218	-5.956056	0.000000	-10.000000	0.150000	-12.550000	38.000000	1023.000000	1023.000000	2046.000000
39.639999	-0.042628	-25.193321	-9.878816	-4.149772	-5.024518	-6.140214	0.000000	-10.000000	0.150000	-12.650000	34.000000	1023.000000	1023.000000	2046.000000
39.660000	-0.043323	-25.603741	-9.980078	-4.265424	-5.108653	-6.249588	0.000000	-10.000000	0.150000	-12.183333	30.000000	1023.000000	1023.000000	2046.000000
39.680000	-0.043789	-25.879404	-10.060348	-4.345617	-5.087488	-6.385952	0.000000	-10.000000	0.141667	-11.466667	26.000000	1023.000000	1023.000000	2046.000000
39.700001	-0.044189	-26.115669	-10.126150	-4.496084	-5.037894	-6.455541	0.000000	-10.000000	0.125000	-10.416667	22.166666	1023.000000	1023.000000	2046.000000
39.720001	-0.044420	-26.251940	-10.084687	-4.586918	-5.041742	-6.538592	0.000000	-10.000000	0.108333	-9.450000	18.666666	1023.000000	1023.000000	2046.000000
39.740002	-0.044372	-26.223644	-9.990058	-4.679506	-4.962118	-6.591962	0.000000	-10.000000	0.091667	-8.450000	15.500000	1023.000000	1023.000000	2046.000000
39.759998	-0.043857	-25.919228	-9.757462	-4.756554	-4.860350	-6.544863	0.000000	-10.000000	0.091667	-7.750000	12.500000	1023.000000	1023.000000	2046.000000
39.779999	-0.043262	-25.567911	-9.599129	-4.852158	-4.685117	-6.431509	0.000000	-10.000000	0.091667	-7.383333	9.833333	1023.000000	1023.000000	2046.000000
39.799999	-0.042908	-25.358498	-9.547614	-4.905872	-4.519259	-6.385752	0.000000	-10.000000	0.091667	-7.366667	7.333333	1023.000000	1023.000000	2046.000000
39.820000	-0.043020	-25.425112	-9.595552	-4.952155	-4.449543	-6.427862	0.000000	-10.000000	0.083333	-7.250000	5.000000	1023.000000	1023.000000	2046.000000
39.840000	-0.043186	-25.522751	-9.733099	-4.960827	-4.404355	-6.424469	0.000000	-10.000000	0.083333	-6.900000	2.666667	1023.000000	1023.000000	2046.000000
39.860001	-0.043910	-25.950903	-9.864710	-5.108212	-4.560397	-6.417584	0.000000	-10.000000	0.083333	-6.466667	0.833333	1023.000000	1023.000000	2046.000000
39.880001	-0.044365	-26.219536	-9.960801	-5.185656	-4.654076	-6.419004	0.000000	-10.000000	0.075000	-6.166667	-1.166667	1023.000000	1023.000000	2046.000000
39.900002	-0.044882	-26.525324	-9.915051	-5.389292	-4.832328	-6.388653	0.000000	-10.000000	0.058333	-5.533333	-3.000000	1023.000000	1023.000000	2046.000000
39.919998	-0.045122	-26.666916	-9.812140	-5.494096	-5.000978	-6.359701	0.000000	-10.000000	0.041667	-3.400000	-4.833333	1023.000000	1023.000000	2046.000000
39.939999	-0.045210	-26.719049	-9.749540	-5.571754	-5.088042	-6.309713	0.000000	-10.000000	0.025000	-0.200000	-5.666667	1023.000000	1023.000000	2046.000000
39.959999	-0.044999	-26.594217	-9.550673	-5.658364	-5.209858	-6.175321	0.000000	-10.000000	0.008333	3.466667	-6.000000	1023.000000	1023.000000	2046.000000
39.980000	-0.044483	-26.289354	-9.334684	-5.673448	-5.223656	-6.057565	0.000000	-10.000000	0.000000	6.750000	-6.000000	1023.000000	1023.000000	2046.000000
40.000000	-0.043457	-25.682825	-9.099741	-5.674958	-5.015569	-5.892559	0.000000	-10.000000	-0.016667	9.366667	-6.000000	1023.000000	1023.000000	2046.000000
40.020000	-0.042198	-24.939205	-8.750878	-5.670843	-4.818442	-5.699040	0.000000	-10.000000	-0.041667	11.316667	-6.000000	1023.000000	1023.000000	2046.000000
40.040001	-0.040614	-24.003014	-8.381104	-5.688475	-4.506272	-5.427162	0.000000	-10.000000	-0.075000	12.583333	-6.000000	1023.000000	1023.000000	2046.000000
40.060001	-0.038841	-22.954916	-7.979592	-5.660589	-4.215525	-5.099209	0.000000	-10.000000	-0.108333	13.900000	-6.000000	1023.000000	1023.000000	2046.000000
40.080002	-0.037113	-21.933533	-7.606746	-5.565980	-3.938816	-4.821991	0.000000	-10.000000	-0.141667	15.450000	3.666667	1023.000000	1023.000000	2046.000000
40.099998	-0.035051	-20.714951	-7.167837	-5.392235	-3.685982	-4.468896	0.000000	-10.000000	-0.191667	17.683334	16.666666	1023.000000	1023.000000	2046.000000
40.119999	-0.033059	-19.538006	-6.746921	-5.261014	-3.404632	-4.125439	0.000000	-10.000000	-0.225000	19.366667	29.666666	1023.000000	1023.000000	2046.000000
40.139999	-0.030991	-18.315903	-6.353327	-5.067608	-3.127039	-3.767930	0.000000	-10.000000	-0.258333	20.783333	35.166668	1023.000000	1023.000000	2046.000000
40.160000	-0.028914	-17.088362	-5.945721	-4.837961	-2.863658	-3.441022	0.000000	-10.000000	-0.258333	21.566668	39.666668	1023.000000	1023.000000	2046.000000
40.180000	-0.026901	-15.898729	-5.567820	-4.602694	-2.614476	-3.113739	0.000000	-10.000000	-0.266667	22.283333	46.666668	1023.000000	1023.000000	2046.000000
40.200001	-0.024671	-14.580303	-5.118001	-4.422314	-2.324931	-2.715057	0.000000	-10.000000	-0.275000	22.866667	54.166668	1023.000000	1023.000000	2046.000000
40.220001	-0.022574	-13.341453	-4.748006	-4.248309	-2.008413	-2.336724	0.000000	-10.000000	-0.308333	23.333334	61.666668	1023.000000	1023.000000	2046.000000
40.240002	-0.020496	-12.113027	-4.380417	-4.036205	-1.689924	-2.006480	0.000000	-10.000000	-0.341667	23.966667	69.333336	1023.000000	1023.000000	2046.000000
40.259998	-0.018502	-10.934553	-3.987457	-3.863854	-1.412683	-1.670559	0.000000	-10.000000	-0.375000	24.766666	77.000000	1023.000000	1023.000000	2046.000000
40.279999	-0.016439	-9.715638	-3.607254	-3.657712	-1.118867	-1.331805	0.000000	-10.000000	-0.383333	25.383333	85.333336	1023.000000	1023.000000	2046.000000
40.299999	-0.014505	-8.572239	-3.260265	-3.479006	-0.793605	-1.039363	0.000000	-10.000000	-0.375000	25.850000	93.666664	1023.000000	1023.000000	2046.000000
40.320000	-0.012454	-7.360181	-2.833134	-3.293927	-0.551005	-0.682115	0.000000	-10.000000	-0.366667	26.233334	102.333336	1023.000000	1023.000000	2046.000000
40.340000	-0.010731	-6.341844	-2.512514	-3.096943	-0.300477	-0.431909	0.000000	-10.000000	-0.375000	26.550001	111.000000	1023.000000	1023.000000	2046.000000
40.360001	-0.009437	-5.577374	-2.240796	-3.005976	-0.181851	-0.148751	0.000000	-10.000000	-0.400000	27.083334	119.833336	1023.000000	1023.000000	2046.000000
40.380001	-0.008838	-5.223392	-2.045798	-2.981607	-0.130747	-0.065241	0.000000	-10.000000	-0.408333	27.366667	128.833328	1023.000000	1023.000000	2046.000000
40.400002	-0.008205	-4.849435	-1.651751	-3.138885	-0.132411	0.073611	0.000000	-10.000000	-0.425000	27.583334	137.833328	1023.000000	1023.000000	2046.000000
40.419998	-0.007339	-4.337221	-1.269474	-3.246767	0.123528	0.055492	0.000000	-10.000000	-0.433333	27.916668	147.166672	1023.000000	1023.000000	2046.000000
40.439999	-0.005834	-3.447680	-0.841928	-3.226053	0.364433	0.255869	0.000000	-10.000000	-0.450000	28.016668	156.333328	1023.000000	1023.000000	2046.000000
40.459999	-0.003491	-2.063209	-0.284031	-2.948307	0.671215	0.497914	0.000000	-10.000000	-0.450000	28.166668	165.666672	1023.000000	1023.000000	2046.000000
40.480000	-0.001166	-0.689314	-0.029188	-2.470249	1.019504	0.790619	0.000000	-10.000000	-0.450000	27.916668	175.000000	1023.000000	1023.000000	2046.000000
40.500000	0.000908	0.536540	0.160265	-2.104139	1.258815	1.221598	0.000000	-10.000000	-0.458333	28.066668	184.333328	1023.000000	1023.000000	2046.000000
40.520000	0.002377	1.404830	0.258750	-1.890668	1.431875	1.604873	0.000000	-10.000000	-0.475000	28.383333	193.666672	1023.000000	1023.000000	2046.000000
40.540001	0.002819	1.666262	0.182533	-1.824938	1.445744	1.862923	0.000000	-10.000000	-0.491667	28.766666	203.000000	1023.000000	1023.000000	2046.000000
40.560001	0.002337	1.381122	-0.151665	-1.682644	1.349159	1.866272	0.000000	-10.000000	-0.500000	28.916668	212.666672	1023.000000	1023.000000	2046.000000
40.580002	0.001193	0.704835	-0.512320	-1.598218	1.194528	1.620846	0.000000	-10.000000	-0.483333	28.916668	222.333328	1023.000000	1023.000000	2046.000000
40.599998	0.000652	0.385262	-0.668813	-1.640135	1.245421	1.448788	0.000000	-10.000000	-0.466667	28.533335	232.000000	1023.000000	1023.000000	2046.000000
40.619999	0.001108	0.654880	-0.666903	-1.537090	1.471274	1.387599	0.000000	-10.000000	-0.450000	28.483334	241.500000	1023.000000	1023.000000	2046.000000
40.639999	0.001846	1.091210	-0.657168	-1.485144	1.730417	1.503105	0.000000	-10.000000	-0.441667	28.083334	251.000000	1023.000000	1023.000000	2046.000000
40.660000	0.002639	1.559871	-0.556449	-1.361355	1.835797	1.641878	0.000000	-10.000000	-0.441667	28.166668	260.500000	1023.000000	1023.000000	2046.000000
40.680000	0.003627	2.143550	-0.457030	-1.245851	2.009507	1.836923	0.000000	-10.000000	-0.433333	27.933334	270.000000	1023.000000	1023.000000	2046.000000
40.700001	0.004774	2.821324	-0.277857	-1.063957	2.201630	1.961508	0.000000	-10.000000	-0.441667	27.850000	279.333344	1023.000000	1023.000000	2046.000000
40.720001	0.006138	3.627433	-0.057115	-0.998178	2.509622	2.173104	0.000000	-10.000000	-0.441667	27.866667	288.666656	1023.000000	1023.000000	2046.000000
40.740002	0.007502	4.433660	0.219670	-0.913842	2.789283	2.338549	0.000000	-10.000000	-0.458333	28.016666	298.000000	1023.000000	1023.000000	2046.000000
40.759998	0.009116	5.387661	0.566022	-0.832600	3.111688	2.542551	0.000000	-10.000000	-0.466667	28.400002	307.333344	1023.000000	1023.000000	2046.000000
40.779999	0.011013	6.508396	1.028434	-0.700237	3.433660	2.746538	0.000000	-10.000000	-0.466667	28.333334	316.833344	1023.000000	1023.000000	2046.000000
40.799999	0.013322	7.873212	1.638065	-0.614761	3.821320	3.028588	0.000000	-10.000000	-0.458333	28.233334	326.166656	1023.000000	1023.000000	2046.000000
40.820000	0.015929	9.413984	2.245772	-0.410451	4.255205	3.323458	0.000000	-10.000000	-0.441667	27.866667	335.666656	1023.000000	1023.000000	2046.000000
40.840000	0.018538	10.955900	2.841957	-0.161635	4.647275	3.628304	0.000000	-10.000000	-0.425000	27.433334	345.000000	1023.000000	1023.000000	2046.000000
40.860001	0.021122	12.483170	3.320554	0.211165	5.051702	3.899749	0.000000	-10.000000	-0.400000	27.216667	354.333344	1023.000000	1023.000000	2046.000000
40.880001	0.023364	13.808328	3.666087	0.530020	5.408551	4.203670	0.000000	-10.000000	-0.375000	26.700001	363.500000	1023.000000	1023.000000	2046.000000
40.900002	0.025098	14.832871	3.903962	0.706260	5.708224	4.514425	0.000000	-10.000000	-0.350000	26.450001	372.333344	1023.000000	1023.000000	2046.000000
40.919998	0.026183	15.473964	4.074867	0.672980	5.876798	4.849318	0.000000	-10.000000	-0.333333	25.549999	381.166656	1023.000000	1023.000000	2046.000000
40.939999	0.027027	15.973159	4.324466	0.511424	5.927166	5.210103	0.000000	-10.000000	-0.316667	24.766666	389.666656	1023.000000	1023.000000	2046.000000
40.959999	0.027719	16.381739	4.613708	0.339042	6.003246	5.425742	0.000000	-10.000000	-0.325000	24.250000	398.000000	1023.000000	1023.000000	2046.000000
40.980000	0.028561	16.879772	4.881836	0.193287	6.094909	5.709740	0.000000	-10.000000	-0.325000	24.166668	406.000000	1023.000000	1023.000000	2046.000000
41.000000	0.029444	17.401356	5.265030	0.091496	6.173182	5.871648	0.000000	-10.000000	-0.341667	24.383333	414.333344	1023.000000	1023.000000	2046.000000
41.020000	0.030594	18.080847	5.705082	-0.003731	6.272793	6.106703	0.000000	-10.000000	-0.341667	24.583334	422.666656	1023.000000	1023.000000	2046.000000
41.040001	0.032152	19.002007	6.201198	-0.049811	6.482526	6.368093	0.000000	-10.000000	-0.350000	24.716667	431.000000	1023.000000	1023.000000	2046.000000
41.060001	0.034282	20.260721	6.818234	0.081360	6.754142	6.606986	0.000000	-10.000000	-0.358333	25.050001	439.000000	1023.000000	1023.000000	2046.000000
41.080002	0.036653	21.662075	7.486495	0.225450	7.082845	6.867284	0.000000	-10.000000	-0.358333	25.066668	447.333344	1023.000000	1023.000000	2046.000000
41.099998	0.039310	23.232250	8.249939	0.393935	7.386851	7.201526	0.000000	-10.000000	-0.358333	25.133333	455.666656	1023.000000	1023.000000	2046.000000
41.119999	0.042302	25.000416	8.992910	0.681955	7.834415	7.491135	0.000000	-10.000000	-0.358333	25.133333	464.166656	1023.000000	1023.000000	2046.000000
41.139999	0.045075	26.639584	9.642251	0.960358	8.213676	7.823298	0.000000	-10.000000	-0.358333	25.316668	472.500000	1023.000000	1023.000000	2046.000000
41.160000	0.047678	28.177458	10.277809	1.172046	8.549551	8.178052	0.000000	-10.000000	-0.366667	25.483334	481.000000	1023.000000	1023.000000	2046.000000
41.180000	0.050194	29.664633	10.901833	1.298010	8.990363	8.474428	0.000000	-10.000000	-0.366667	25.433334	489.500000	1023.000000	1023.000000	2046.000000
41.200001	0.052678	31.132416	11.506691	1.504897	9.382507	8.738320	0.000000	-10.000000	-0.375000	25.166668	498.000000	1023.000000	1023.000000	2046.000000
41.220001	0.055065	32.543186	11.919415	1.927285	9.727077	8.969410	0.000000	-10.000000	-0.350000	24.900002	506.500000	1023.000000	1023.000000	2046.000000
41.240002	0.056657	33.484146	11.924438	2.434035	9.829921	9.295752	0.000000	-10.000000	-0.316667	24.583334	514.833313	1023.000000	1023.000000	2046.000000
41.259998	0.057363	33.901516	11.899574	2.774358	9.729931	9.497654	0.000000	-10.000000	-0.266667	23.933334	523.000000	1023.000000	1023.000000	2046.000000
41.279999	0.057432	33.942486	11.863955	2.895910	9.683107	9.499513	0.000000	-10.000000	-0.241667	23.083334	531.000000	1023.000000	1023.000000	2046.000000
41.299999	0.057089	33.739498	11.884483	2.704570	9.701513	9.448934	0.000000	-10.000000	-0.208333	21.850000	538.833313	1023.000000	1023.000000	2046.000000
41.320000	0.056504	33.393841	11.711398	2.646196	9.788582	9.247664	0.000000	-10.000000	-0.191667	20.833334	546.333313	1023.000000	1023.000000	2046.000000
41.340000	0.055623	32.873066	11.486439	2.678547	9.745490	8.962589	0.000000	-10.000000	-0.150000	19.150000	553.500000	1023.000000	1023.000000	2046.000000
41.360001	0.055078	32.550922	11.209137	2.750409	9.856470	8.734907	0.000000	-10.000000	-0.100000	17.233334	560.166687	1023.000000	1023.000000	2046.000000
41.380001	0.054895	32.443069	11.095315	2.871812	9.947054	8.528890	0.000000	-10.000000	-0.041667	14.900001	566.333313	1023.000000	1023.000000	2046.000000
41.400002	0.054934	32.465965	11.061677	2.957391	10.034906	8.411991	0.000000	-10.000000	-0.016667	13.050000	571.666687	1023.000000	1023.000000	2046.000000
41.419998	0.054865	32.425117	11.053134	3.037182	10.057776	8.277025	0.000000	-10.000000	-0.008333	11.650000	576.500000	1023.000000	1023.000000	2046.000000
41.439999	0.054982	32.494373	11.104969	3.152373	10.039551	8.197480	0.000000	-10.000000	-0.008333	10.566667	580.500000	1023.000000	1023.000000	2046.000000
41.459999	0.055004	32.507542	11.137678	3.237468	10.040057	8.092337	0.000000	-10.000000	0.008333	9.333333	584.166687	1023.000000	1023.000000	2046.000000
41.480000	0.055084	32.554615	11.152760	3.253591	10.114101	8.034164	0.000000	-10.000000	0.025000	7.233333	587.333313	1023.000000	1023.000000	2046.000000
41.500000	0.054921	32.458176	11.139016	3.195634	10.184895	7.938630	0.000000	-10.000000	0.050000	4.033333	590.166687	1023.000000	1023.000000	2046.000000
41.520000	0.054891	32.440437	11.166607	3.212174	10.186871	7.874787	0.000000	-10.000000	0.075000	0.450000	592.000000	1023.000000	1023.000000	2046.000000
41.540001	0.054831	32.405163	11.204980	3.196623	10.238946	7.764616	0.000000	-10.000000	0.083333	-2.516667	592.833313	1023.000000	1023.000000	2046.000000
41.560001	0.054951	32.476131	11.273799	3.098603	10.353463	7.750265	0.000000	-10.000000	0.091667	-5.000000	593.000000	1023.000000	1023.000000	2046.000000
41.580002	0.055137	32.585880	11.302365	3.056069	10.459456	7.767990	0.000000	-10.000000	0.108333	-7.300000	593.000000	1023.000000	1023.000000	2046.000000
41.599998	0.055398	32.740433	11.334785	3.114381	10.504520	7.786744	0.000000	-10.000000	0.133333	-9.666667	593.000000	1023.000000	1023.000000	2046.000000
41.619999	0.055304	32.684875	11.110730	3.159019	10.604909	7.810217	0.000000	-10.000000	0.166667	-11.350000	593.000000	1023.000000	1023.000000	2046.000000
41.639999	0.055022	32.518200	10.765678	3.291106	10.640102	7.821313	0.000000	-10.000000	0.208333	-12.700001	593.000000	1023.000000	1023.000000	2046.000000
41.660000	0.054062	31.950815	10.300490	3.297971	10.516003	7.836352	0.000000	-10.000000	0.241667	-13.833334	589.333313	1023.000000	1023.000000	2046.000000
41.680000	0.052761	31.181849	9.890656	3.138784	10.266201	7.886207	0.000000	-10.000000	0.266667	-15.000000	580.666687	1023.000000	1023.000000	2046.000000
41.700001	0.051186	30.250635	9.560963	2.866192	9.865252	7.958229	0.000000	-10.000000	0.266667	-16.083334	570.166687	1023.000000	1023.000000	2046.000000
41.720001	0.049635	29.334015	9.308386	2.624089	9.505668	7.895873	0.000000	-10.000000	0.283333	-16.850000	561.333313	1023.000000	1023.000000	2046.000000
41.740002	0.047983	28.357668	9.038946	2.375128	9.061184	7.882409	0.000000	-10.000000	0.291667	-17.416668	555.666687	1023.000000	1023.000000	2046.000000
41.759998	0.046297	27.361340	8.739285	2.139444	8.719481	7.763130	0.000000	-10.000000	0.291667	-17.833334	550.000000	1023.000000	1023.000000	2046.000000
41.779999	0.044849	26.505751	8.479656	1.901698	8.375123	7.749274	0.000000	-10.000000	0.291667	-18.083334	544.000000	1023.000000	1023.000000	2046.000000
41.799999	0.044095	26.060377	8.337226	1.745439	8.204562	7.773149	0.000000	-10.000000	0.291667	-18.283335	537.833313	1023.000000	1023.000000	2046.000000
41.820000	0.043626	25.783068	8.215856	1.741082	8.047098	7.779031	0.000000	-10.000000	0.316667	-18.550001	531.500000	1023.000000	1023.000000	2046.000000
41.840000	0.043306	25.594072	8.114005	1.691375	7.950876	7.837816	0.000000	-10.000000	0.333333	-19.016666	525.500000	1023.000000	1023.000000	2046.000000
41.860001	0.043007	25.417379	8.008319	1.708162	7.815819	7.885079	0.000000	-10.000000	0.366667	-19.633333	519.166687	1023.000000	1023.000000	2046.000000
41.880001	0.042613	25.184166	7.838596	1.754666	7.662714	7.928190	0.000000	-10.000000	0.383333	-20.033335	512.666687	1023.000000	1023.000000	2046.000000
41.900002	0.042376	25.044319	7.666029	1.885215	7.470528	8.022547	0.000000	-10.000000	0.400000	-20.583334	505.833344	1023.000000	1023.000000	2046.000000
41.919998	0.041838	24.726336	7.475635	1.981312	7.203660	8.065729	0.000000	-10.000000	0.408333	-21.016666	499.000000	1023.000000	1023.000000	2046.000000
41.939999	0.041569	24.567341	7.339763	2.200328	6.985027	8.042222	0.000000	-10.000000	0.425000	-21.650000	492.000000	1023.000000	1023.000000	2046.000000
41.959999	0.041170	24.331350	7.236691	2.308554	6.698473	8.087631	0.000000	-10.000000	0.433333	-21.950001	484.833344	1023.000000	1023.000000	2046.000000
41.980000	0.040571	23.977512	7.045915	2.372259	6.479964	8.079375	0.000000	-10.000000	0.433333	-22.166666	477.500000	1023.000000	1023.000000	2046.000000
42.000000	0.039375	23.270767	6.824074	2.327038	6.158269	7.961384	0.000000	-10.000000	0.433333	-22.216667	470.166656	1023.000000	1023.000000	2046.000000
42.020000	0.038070	22.499443	6.604343	2.280238	5.846526	7.768335	0.000000	-10.000000	0.441667	-22.616667	462.666656	1023.000000	1023.000000	2046.000000
42.040001	0.037347	22.072210	6.391832	2.417749	5.670903	7.591727	0.000000	-10.000000	0.466667	-23.083334	455.166656	1023.000000	1023.000000	2046.000000
42.060001	0.036607	21.635012	6.212389	2.379218	5.321928	7.721478	0.000000	-10.000000	0.500000	-23.733334	447.500000	1023.000000	1023.000000	2046.000000
42.080002	0.035510	20.986694	5.542754	2.675397	5.124076	7.644467	0.000000	-10.000000	0.533333	-24.400000	439.666656	1023.000000	1023.000000	2046.000000
42.099998	0.033549	19.827499	4.787181	2.790675	4.628023	7.621622	0.000000	-10.000000	0.558333	-25.166668	431.500000	1023.000000	1023.000000	2046.000000
42.119999	0.030940	18.285254	4.095147	2.588181	4.096962	7.504963	0.000000	-10.000000	0.575000	-25.766666	423.000000	1023.000000	1023.000000	2046.000000
42.139999	0.027572	16.295258	3.405470	2.324313	3.495727	7.069747	0.000000	-10.000000	0.591667	-26.233334	414.500000	1023.000000	1023.000000	2046.000000
42.160000	0.023995	14.181237	2.546887	2.209329	2.977383	6.447638	0.000000	-10.000000	0.600000	-26.566668	405.833344	1023.000000	1023.000000	2046.000000
42.180000	0.020456	12.089437	1.794932	2.103755	2.389444	5.801305	0.000000	-10.000000	0.608333	-26.966667	397.000000	1023.000000	1023.000000	2046.000000
42.200001	0.017590	10.395862	1.126438	2.015168	2.067092	5.187163	0.000000	-10.000000	0.633333	-27.333334	387.833344	1023.000000	1023.000000	2046.000000
42.220001	0.015219	8.994414	0.560286	1.902650	1.813976	4.717502	0.000000	-10.000000	0.658333	-27.700001	378.666656	1023.000000	1023.000000	2046.000000
42.240002	0.013111	7.748818	0.059531	1.762179	1.605095	4.322013	0.000000	-10.000000	0.683333	-28.033335	369.333344	1023.000000	1023.000000	2046.000000
42.259998	0.011068	6.541220	-0.415599	1.625699	1.311244	4.019876	0.000000	-10.000000	0.691667	-28.383333	360.000000	1023.000000	1023.000000	2046.000000
42.279999	0.009447	5.583151	-0.830123	1.600562	1.123112	3.689601	0.000000	-10.000000	0.683333	-28.433334	350.500000	1023.000000	1023.000000	2046.000000
42.299999	0.007737	4.572367	-1.156772	1.505127	0.835265	3.388747	0.000000	-10.000000	0.675000	-28.383333	341.000000	1023.000000	1023.000000	2046.000000
42.320000	0.006324	3.737646	-1.451568	1.403534	0.640218	3.145462	0.000000	-10.000000	0.658333	-28.050001	331.666656	1023.000000	1023.000000	2046.000000
42.340000	0.005066	2.994170	-1.658011	1.278274	0.451657	2.922251	0.000000	-10.000000	0.658333	-27.816668	322.333344	1023.000000	1023.000000	2046.000000
42.360001	0.003791	2.240258	-1.883152	1.149641	0.297560	2.676208	0.000000	-10.000000	0.650000	-27.383333	313.166656	1023.000000	1023.000000	2046.000000
42.380001	0.002727	1.611398	-2.029224	1.022520	0.174804	2.443298	0.000000	-10.000000	0.658333	-27.400000	303.833344	1023.000000	1023.000000	2046.000000
42.400002	0.002007	1.186222	-2.096571	0.836267	0.146569	2.299956	0.000000	-10.000000	0.658333	-27.316668	294.666656	1023.000000	1023.000000	2046.000000
42.419998	0.001430	0.845291	-2.134510	0.765618	0.004938	2.209246	0.000000	-10.000000	0.658333	-27.683334	285.500000	1023.000000	1023.000000	2046.000000
42.439999	0.000811	0.479225	-2.237768	0.653365	-0.061526	2.125154	0.000000	-10.000000	0.658333	-27.700001	276.333344	1023.000000	1023.000000	2046.000000
42.459999	0.000038	0.022686	-2.472185	0.645977	-0.168139	2.017033	0.000000	-10.000000	0.658333	-27.800001	267.000000	1023.000000	1023.000000	2046.000000
42.480000	-0.001146	-0.677518	-2.809282	0.551944	-0.290430	1.870251	0.000000	-10.000000	0.641667	-27.633333	257.666656	1023.000000	1023.000000	2046.000000
42.500000	-0.002815	-1.663736	-3.252407	0.439945	-0.498565	1.647290	0.000000	-10.000000	0.633333	-27.233334	248.500000	1023.000000	1023.000000	2046.000000
42.520000	-0.004627	-2.734530	-3.693820	0.133799	-0.717087	1.542578	0.000000	-10.000000	0.633333	-27.083334	239.500000	1023.000000	1023.000000	2046.000000
42.540001	-0.006553	-3.872813	-4.072945	-0.157403	-1.000588	1.358122	0.000000	-10.000000	0.616667	-26.766666	230.500000	1023.000000	1023.000000	2046.000000
42.560001	-0.008396	-4.962070	-4.315761	-0.468586	-1.376707	1.198984	0.000000	-10.000000	0.583333	-26.550001	221.500000	1023.000000	1023.000000	2046.000000
42.580002	-0.010179	-6.016062	-4.558971	-0.607469	-1.715132	0.865510	0.000000	-10.000000	0.550000	-26.233334	212.666672	1023.000000	1023.000000	2046.000000
42.599998	-0.012009	-7.097446	-4.833171	-0.858763	-2.107793	0.702281	0.000000	-10.000000	0.550000	-25.850000	203.833328	1023.000000	1023.000000	2046.000000
42.619999	-0.013407	-7.923635	-4.994829	-1.052687	-2.334255	0.458136	0.000000	-10.000000	0.541667	-25.500000	195.333328	1023.000000	1023.000000	2046.000000
42.639999	-0.014521	-8.581976	-5.117405	-1.250609	-2.485430	0.271469	0.000000	-10.000000	0.541667	-25.150000	186.833328	1023.000000	1023.000000	2046.000000
42.660000	-0.015344	-9.068563	-5.195244	-1.447829	-2.504705	0.079216	0.000000	-10.000000	0.541667	-25.016666	178.500000	1023.000000	1023.000000	2046.000000
42.680000	-0.016053	-9.487531	-5.263404	-1.630834	-2.484997	-0.108296	0.000000	-10.000000	0.533333	-24.883333	170.166672	1023.000000	1023.000000	2046.000000
42.700001	-0.016797	-9.927195	-5.311421	-1.817254	-2.529596	-0.268924	0.000000	-10.000000	0.525000	-24.716667	161.833328	1023.000000	1023.000000	2046.000000
42.720001	-0.017317	-10.234111	-5.367763	-1.871221	-2.555191	-0.439936	0.000000	-10.000000	0.508333	-24.333334	153.500000	1023.000000	1023.000000	2046.000000
42.740002	-0.017917	-10.589229	-5.454889	-1.994756	-2.542333	-0.597252	0.000000	-10.000000	0.508333	-24.150000	145.166672	1023.000000	1023.000000	2046.000000
42.759998	-0.018434	-10.894422	-5.505739	-1.997037	-2.577030	-0.814615	0.000000	-10.000000	0.483333	-23.616667	137.000000	1023.000000	1023.000000	2046.000000
42.779999	-0.019016	-11.238687	-5.564910	-2.066525	-2.620021	-0.987230	0.000000	-10.000000	0.466667	-23.333334	129.333328	1023.000000	1023.000000	2046.000000
42.799999	-0.019463	-11.502707	-5.610344	-2.095324	-2.651227	-1.145812	0.000000	-10.000000	0.433333	-22.733334	121.666664	1023.000000	1023.000000	2046.000000
42.820000	-0.020015	-11.828865	-5.705435	-2.131248	-2.687825	-1.304356	0.000000	-10.000000	0.416667	-22.333334	114.166664	1023.000000	1023.000000	2046.000000
42.840000	-0.020470	-12.098004	-5.777766	-2.169360	-2.690225	-1.460654	0.000000	-10.000000	0.391667	-21.800001	106.500000	1023.000000	1023.000000	2046.000000
42.860001	-0.021051	-12.441015	-5.869084	-2.251226	-2.729468	-1.591237	0.000000	-10.000000	0.383333	-21.150000	99.166664	1023.000000	1023.000000	2046.000000
42.880001	-0.021540	-12.729939	-5.948450	-2.278796	-2.739598	-1.763094	0.000000	-10.000000	0.366667	-20.566668	92.166664	1023.000000	1023.000000	2046.000000
42.900002	-0.022185	-13.111156	-6.021660	-2.373194	-2.794833	-1.921469	0.000000	-10.000000	0.358333	-19.850000	85.333336	1023.000000	1023.000000	2046.000000
42.919998	-0.022615	-13.365347	-6.090146	-2.409056	-2.791970	-2.074174	0.000000	-10.000000	0.333333	-19.400000	78.833336	1023.000000	1023.000000	2046.000000
42.939999	-0.023249	-13.739941	-6.176558	-2.495324	-2.822062	-2.245996	0.000000	-10.000000	0.300000	-18.750000	72.333336	1023.000000	1023.000000	2046.000000
42.959999	-0.023680	-13.994607	-6.199694	-2.557082	-2.827591	-2.410240	0.000000	-10.000000	0.275000	-18.200001	66.000000	1023.000000	1023.000000	2046.000000
42.980000	-0.024174	-14.286986	-6.241338	-2.625066	-2.857863	-2.562719	0.000000	-10.000000	0.258333	-17.533333	59.833332	1023.000000	1023.000000	2046.000000
43.000000	-0.024612	-14.545489	-6.255525	-2.692331	-2.877425	-2.720209	0.000000	-10.000000	0.258333	-16.950001	54.000000	1023.000000	1023.000000	2046.000000
43.020000	-0.025371	-14.994462	-6.357762	-2.762485	-2.969041	-2.905174	0.000000	-10.000000	0.241667	-16.416666	48.500000	1023.000000	1023.000000	2046.000000
43.040001	-0.026626	-15.735818	-6.511650	-2.902543	-3.166729	-3.154896	0.000000	-10.000000	0.241667	-15.733334	43.000000	1023.000000	1023.000000	2046.000000
43.060001	-0.028485	-16.834724	-6.664980	-3.251967	-3.446051	-3.471727	0.000000	-10.000000	0.225000	-14.983334	37.666668	1023.000000	1023.000000	2046.000000
43.080002	-0.030184	-17.838896	-6.789674	-3.570494	-3.683770	-3.794957	0.000000	-10.000000	0.216667	-14.350000	34.166668	1023.000000	1023.000000	2046.000000
43.099998	-0.031657	-18.709543	-6.897573	-3.789160	-3.838726	-4.184085	0.000000	-10.000000	0.191667	-13.700001	29.333334	1023.000000	1023.000000	2046.000000
43.119999	-0.031848	-18.822033	-6.867122	-3.810560	-3.745013	-4.399339	0.000000	-10.000000	0.175000	-13.133334	24.833334	1023.000000	1023.000000	2046.000000
43.139999	-0.032351	-19.119711	-7.113861	-3.786594	-3.655917	-4.563339	0.000000	-10.000000	0.158333	-12.416667	19.000000	1023.000000	1023.000000	2046.000000
43.160000	-0.032300	-19.089590	-7.286566	-3.719415	-3.592690	-4.490919	0.000000	-10.000000	0.133333	-11.783334	15.000000	1023.000000	1023.000000	2046.000000
43.180000	-0.032649	-19.295561	-7.493145	-3.658427	-3.729309	-4.414681	0.000000	-10.000000	0.116667	-10.883333	11.000000	1023.000000	1023.000000	2046.000000
43.200001	-0.033580	-19.845686	-7.814776	-3.669844	-3.946474	-4.414590	0.000000	-10.000000	0.100000	-9.733334	7.333333	1023.000000	1023.000000	2046.000000
43.220001	-0.035205	-20.805975	-8.184254	-3.647686	-4.287801	-4.686235	0.000000	-10.000000	0.083333	-8.383333	4.000000	1023.000000	1023.000000	2046.000000
43.240002	-0.037557	-22.196144	-8.729894	-3.702694	-4.631118	-5.132438	0.000000	-10.000000	0.066667	-6.816667	1.500000	1023.000000	1023.000000	2046.000000
43.259998	-0.039982	-23.629385	-9.197897	-3.835335	-4.934249	-5.661904	0.000000	-10.000000	0.058333	-5.416667	-0.500000	1023.000000	1023.000000	2046.000000
43.279999	-0.041649	-24.614323	-9.571292	-4.034551	-4.965395	-6.043084	0.000000	-10.000000	0.058333	-4.683333	-2.000000	1023.000000	1023.000000	2046.000000
43.299999	-0.042754	-25.267530	-9.850572	-4.188848	-4.968376	-6.259734	0.000000	-10.000000	0.075000	-4.966667	-3.500000	1023.000000	1023.000000	2046.000000
43.320000	-0.043718	-25.837097	-10.087039	-4.343961	-4.998079	-6.408018	0.000000	-10.000000	0.083333	-5.916667	-5.166667	1023.000000	1023.000000	2046.000000
43.340000	-0.044525	-26.314428	-10.309076	-4.410561	-5.053448	-6.541343	0.000000	-10.000000	0.100000	-6.933333	-7.166667	1023.000000	1023.000000	2046.000000
43.360001	-0.045164	-26.692030	-10.488094	-4.508798	-5.044161	-6.650975	0.000000	-10.000000	0.091667	-7.566667	-9.500000	1023.000000	1023.000000	2046.000000
43.380001	-0.045577	-26.936275	-10.543883	-4.534597	-5.092041	-6.765753	0.000000	-10.000000	0.083333	-7.550000	-12.000000	1023.000000	1023.000000	2046.000000
43.400002	-0.045881	-27.115602	-10.586058	-4.671129	-5.028845	-6.829571	0.000000	-10.000000	0.066667	-7.183333	-14.500000	1023.000000	1023.000000	2046.000000
43.419998	-0.045911	-27.133595	-10.513754	-4.706032	-5.042497	-6.871312	0.000000	-10.000000	0.058333	-6.500000	-17.000000	1023.000000	1023.000000	2046.000000
43.439999	-0.045774	-27.052666	-10.466345	-4.741381	-4.900081	-6.944860	0.000000	-10.000000	0.050000	-5.783334	-19.333334	1023.000000	1023.000000	2046.000000
43.459999	-0.045196	-26.710798	-10.237567	-4.690047	-4.840922	-6.942261	0.000000	-10.000000	0.050000	-5.083333	-21.166666	1023.000000	1023.000000	2046.000000
43.480000	-0.044409	-26.245628	-10.035024	-4.722358	-4.650338	-6.837909	0.000000	-10.000000	0.058333	-4.816667	-22.833334	1023.000000	1023.000000	2046.000000
43.500000	-0.043742	-25.851452	-9.829590	-4.654146	-4.587677	-6.780040	0.000000	-10.000000	0.058333	-4.966667	-24.333334	1023.000000	1023.000000	2046.000000
43.520000	-0.043515	-25.717108	-9.780818	-4.696270	-4.490598	-6.749421	0.000000	-10.000000	0.058333	-5.183333	-26.000000	1023.000000	1023.000000	2046.000000
43.540001	-0.043548	-25.737085	-9.824165	-4.702323	-4.475109	-6.735487	0.000000	-10.000000	0.058333	-5.250000	-27.666666	1023.000000	1023.000000	2046.000000
43.560001	-0.044156	-26.096262	-10.059312	-4.805010	-4.447968	-6.783971	0.000000	-10.000000	0.066667	-5.233333	-29.500000	1023.000000	1023.000000	2046.000000
43.580002	-0.044936	-26.557138	-10.254038	-4.963438	-4.559068	-6.780595	0.000000	-10.000000	0.075000	-5.433333	-31.500000	1023.000000	1023.000000	2046.000000
43.599998	-0.045868	-27.108139	-10.391304	-5.187907	-4.720321	-6.808608	0.000000	-10.000000	0.083333	-5.833333	-33.500000	1023.000000	1023.000000	2046.000000
43.619999	-0.046690	-27.593859	-10.455445	-5.405971	-4.904055	-6.828389	0.000000	-10.000000	0.075000	-6.000000	-35.500000	1023.000000	1023.000000	2046.000000
43.639999	-0.047475	-28.057859	-10.488192	-5.548632	-5.069569	-6.951466	0.000000	-10.000000	0.066667	-5.683333	-37.500000	1023.000000	1023.000000	2046.000000
43.660000	-0.048262	-28.522614	-10.536701	-5.736110	-5.254431	-6.995371	0.000000	-10.000000	0.050000	-4.866667	-39.166668	1023.000000	1023.000000	2046.000000
43.680000	-0.048835	-28.861376	-10.523718	-5.936490	-5.333912	-7.067256	0.000000	-10.000000	0.050000	-3.833333	-40.666668	1023.000000	1023.000000	2046.000000
43.700001	-0.049136	-29.039108	-10.543747	-6.065174	-5.361864	-7.068323	0.000000	-10.000000	0.041667	-2.816667	-41.833332	1023.000000	1023.000000	2046.000000
43.720001	-0.049056	-28.992292	-10.406313	-6.137390	-5.319094	-7.129496	0.000000	-10.000000	0.041667	-2.133333	-42.666668	1023.000000	1023.000000	2046.000000
43.740002	-0.048747	-28.809586	-10.224453	-6.252154	-5.260222	-7.072756	0.000000	-10.000000	0.041667	-1.816667	-43.000000	1023.000000	1023.000000	2046.000000
43.759998	-0.048217	-28.496290	-10.046470	-6.248711	-5.136763	-7.064347	0.000000	-10.000000	0.050000	-1.416667	-43.000000	1023.000000	1023.000000	2046.000000
43.779999	-0.047497	-28.070688	-9.823599	-6.238832	-5.056228	-6.952028	0.000000	-10.000000	0.050000	-0.816667	-43.000000	1023.000000	1023.000000	2046.000000
43.799999	-0.046480	-27.469763	-9.574844	-6.136622	-4.926932	-6.831365	0.000000	-10.000000	0.041667	0.650000	-43.000000	1023.000000	1023.000000	2046.000000
43.820000	-0.045365	-26.810644	-9.286857	-6.001576	-4.878696	-6.643515	0.000000	-10.000000	0.025000	2.633333	-43.000000	1023.000000	1023.000000	2046.000000
43.840000	-0.044053	-26.035131	-8.986147	-5.868390	-4.746063	-6.434530	0.000000	-10.000000	-0.008333	5.533333	-43.000000	1023.000000	1023.000000	2046.000000
43.860001	-0.042422	-25.071476	-8.612954	-5.699404	-4.579736	-6.179382	0.000000	-10.000000	-0.041667	8.433333	-43.000000	1023.000000	1023.000000	2046.000000
43.880001	-0.040528	-23.952250	-8.161701	-5.477347	-4.378472	-5.934728	0.000000	-10.000000	-0.075000	11.216667	-43.000000	1023.000000	1023.000000	2046.000000
43.900002	-0.038850	-22.960451	-7.837418	-5.298394	-4.179550	-5.645089	0.000000	-10.000000	-0.116667	13.550000	-43.000000	1023.000000	1023.000000	2046.000000
43.919998	-0.037500	-22.162682	-7.433220	-5.248081	-4.043648	-5.437732	0.000000	-10.000000	-0.141667	15.650001	-43.000000	1023.000000	1023.000000	2046.000000
43.939999	-0.036396	-21.510174	-7.076091	-5.200666	-3.942541	-5.290876	0.000000	-10.000000	-0.191667	17.566666	-21.000000	1023.000000	1023.000000	2046.000000
43.959999	-0.034994	-20.681694	-6.713281	-5.090095	-3.773092	-5.105226	0.000000	-10.000000	-0.216667	19.466667	4.833333	1023.000000	1023.000000	2046.000000
43.980000	-0.032827	-19.400839	-6.248171	-4.890410	-3.532511	-4.729747	0.000000	-10.000000	-0.250000	20.733334	30.666666	1023.000000	1023.000000	2046.000000
44.000000	-0.031095	-18.376923	-6.135980	-4.626088	-3.163736	-4.451117	0.000000	-10.000000	-0.266667	21.433332	36.833332	1023.000000	1023.000000	2046.000000
44.020000	-0.029803	-17.613466	-6.114881	-4.385300	-3.014520	-4.098766	0.000000	-10.000000	-0.283333	21.716667	41.500000	1023.000000	1023.000000	2046.000000
44.040001	-0.028964	-17.117781	-6.147774	-4.199361	-3.014128	-3.756518	0.000000	-10.000000	-0.325000	22.500000	48.666668	1023.000000	1023.000000	2046.000000
44.060001	-0.028739	-16.984922	-6.223198	-4.229700	-2.993547	-3.538478	0.000000	-10.000000	-0.341667	23.683334	55.833332	1023.000000	1023.000000	2046.000000
44.080002	-0.028995	-17.136068	-6.377272	-4.203799	-2.989617	-3.565381	0.000000	-10.000000	-0.358333	24.616667	60.666668	1023.000000	1023.000000	2046.000000
44.099998	-0.029528	-17.451147	-6.580867	-4.156353	-3.068080	-3.645848	0.000000	-10.000000	-0.383333	25.450001	68.666664	1023.000000	1023.000000	2046.000000
44.119999	-0.029669	-17.534153	-6.719657	-4.179034	-2.934834	-3.700629	0.000000	-10.000000	-0.400000	25.900000	77.166664	1023.000000	1023.000000	2046.000000
44.139999	-0.029127	-17.214178	-6.751434	-4.193601	-2.630568	-3.638575	0.000000	-10.000000	-0.416667	26.533333	88.500000	1023.000000	1023.000000	2046.000000
44.160000	-0.028498	-16.842369	-6.733559	-4.208914	-2.367327	-3.532568	0.000000	-10.000000	-0.400000	26.733334	97.166664	1023.000000	1023.000000	2046.000000
44.180000	-0.027605	-16.314415	-6.637095	-4.197885	-2.187903	-3.291532	0.000000	-10.000000	-0.408333	27.000000	106.000000	1023.000000	1023.000000	2046.000000
44.200001	-0.026529	-15.678763	-6.521886	-4.041561	-1.997744	-3.117573	0.000000	-10.000000	-0.433333	27.316668	115.000000	1023.000000	1023.000000	2046.000000
44.220001	-0.025207	-14.897430	-6.342131	-3.872519	-1.798717	-2.884063	0.000000	-10.000000	-0.466667	27.800001	124.166664	1023.000000	1023.000000	2046.000000
44.240002	-0.023712	-14.013827	-6.093510	-3.787910	-1.570870	-2.561537	0.000000	-10.000000	-0.500000	28.583334	133.333328	1023.000000	1023.000000	2046.000000
44.259998	-0.022222	-13.133420	-5.823164	-3.650367	-1.316828	-2.343062	0.000000	-10.000000	-0.516667	28.933334	142.833328	1023.000000	1023.000000	2046.000000
44.279999	-0.020486	-12.107475	-5.456847	-3.527454	-1.085917	-2.037258	0.000000	-10.000000	-0.533333	29.366667	152.500000	1023.000000	1023.000000	2046.000000
44.299999	-0.018431	-10.892582	-5.028464	-3.360616	-0.735665	-1.767836	0.000000	-10.000000	-0.541667	29.416668	162.166672	1023.000000	1023.000000	2046.000000
44.320000	-0.016014	-9.464271	-4.471916	-3.190350	-0.359801	-1.442204	0.000000	-10.000000	-0.550000	29.716667	171.833328	1023.000000	1023.000000	2046.000000
44.340000	-0.013345	-7.887083	-3.863389	-2.966691	0.042567	-1.099569	0.000000	-10.000000	-0.550000	29.750000	181.500000	1023.000000	1023.000000	2046.000000
44.360001	-0.010584	-6.254982	-3.256246	-2.694503	0.388415	-0.692647	0.000000	-10.000000	-0.550000	29.650000	191.500000	1023.000000	1023.000000	2046.000000
44.380001	-0.007959	-4.703730	-2.748747	-2.435234	0.833427	-0.353176	0.000000	-10.000000	-0.533333	29.500000	201.500000	1023.000000	1023.000000	2046.000000
44.400002	-0.005722	-3.381421	-2.380856	-2.189854	1.221887	-0.032598	0.000000	-10.000000	-0.525000	29.233334	211.500000	1023.000000	1023.000000	2046.000000
44.419998	-0.003828	-2.262338	-2.127393	-2.044234	1.626182	0.283107	0.000000	-10.000000	-0.500000	28.983334	221.500000	1023.000000	1023.000000	2046.000000
44.439999	-0.002412	-1.425580	-1.885826	-2.019633	1.815147	0.664732	0.000000	-10.000000	-0.483333	28.416666	231.166672	1023.000000	1023.000000	2046.000000
44.459999	-0.001478	-0.873489	-1.671021	-2.150690	1.958916	0.989305	0.000000	-10.000000	-0.458333	28.283333	240.666672	1023.000000	1023.000000	2046.000000
44.480000	-0.000448	-0.264770	-1.360388	-2.230506	2.025314	1.300811	0.000000	-10.000000	-0.458333	27.966667	250.000000	1023.000000	1023.000000	2046.000000
44.500000	0.000455	0.268856	-1.085404	-2.308792	2.070452	1.592600	0.000000	-10.000000	-0.475000	28.266666	259.500000	1023.000000	1023.000000	2046.000000
44.520000	0.001607	0.949728	-0.731477	-2.272779	2.200938	1.753045	0.000000	-10.000000	-0.491667	28.233334	269.000000	1023.000000	1023.000000	2046.000000
44.540001	0.002975	1.758263	-0.286251	-2.363036	2.358768	2.048782	0.000000	-10.000000	-0.508333	28.716667	278.333344	1023.000000	1023.000000	2046.000000
44.560001	0.004875	2.881129	0.263616	-2.306241	2.603157	2.320597	0.000000	-10.000000	-0.508333	28.933332	287.833344	1023.000000	1023.000000	2046.000000
44.580002	0.007099	4.195436	0.870798	-2.238829	2.915878	2.647589	0.000000	-10.000000	-0.525000	29.316668	297.500000	1023.000000	1023.000000	2046.000000
44.599998	0.009611	5.680130	1.526389	-2.098693	3.331841	2.920593	0.000000	-10.000000	-0.516667	29.616667	307.166656	1023.000000	1023.000000	2046.000000
44.619999	0.012225	7.225099	2.228542	-1.993716	3.677076	3.313196	0.000000	-10.000000	-0.508333	29.800001	316.833344	1023.000000	1023.000000	2046.000000
44.639999	0.014939	8.828989	2.884157	-1.719247	4.076833	3.587245	0.000000	-10.000000	-0.491667	29.700001	326.500000	1023.000000	1023.000000	2046.000000
44.660000	0.017763	10.498208	3.474425	-1.446964	4.489528	3.981219	0.000000	-10.000000	-0.500000	29.316668	336.500000	1023.000000	1023.000000	2046.000000
44.680000	0.020535	12.136333	4.072548	-1.163121	4.881519	4.345387	0.000000	-10.000000	-0.500000	28.950001	346.500000	1023.000000	1023.000000	2046.000000
44.700001	0.023312	13.777557	4.610903	-0.861454	5.247513	4.780596	0.000000	-10.000000	-0.500000	28.450001	356.333344	1023.000000	1023.000000	2046.000000
44.720001	0.025928	15.323675	5.129902	-0.524461	5.597364	5.120870	0.000000	-10.000000	-0.483333	28.350000	366.000000	1023.000000	1023.000000	2046.000000
44.740002	0.028551	16.873711	5.672145	-0.207810	5.924670	5.484705	0.000000	-10.000000	-0.475000	28.150000	375.500000	1023.000000	1023.000000	2046.000000
44.759998	0.030912	18.269011	6.117434	0.051102	6.294794	5.805682	0.000000	-10.000000	-0.458333	28.116667	385.000000	1023.000000	1023.000000	2046.000000
44.779999	0.033276	19.666075	6.612182	0.310513	6.628503	6.114876	0.000000	-10.000000	-0.450000	27.766666	394.333344	1023.000000	1023.000000	2046.000000
44.799999	0.035466	20.960451	7.057286	0.477264	7.018334	6.407566	0.000000	-10.000000	-0.458333	27.616667	403.666656	1023.000000	1023.000000	2046.000000
44.820000	0.037691	22.275351	7.543015	0.696934	7.327702	6.707700	0.000000	-10.000000	-0.458333	27.666668	412.833344	1023.000000	1023.000000	2046.000000
44.840000	0.039783	23.511538	7.966923	0.906229	7.665382	6.973004	0.000000	-10.000000	-0.450000	27.550001	422.166656	1023.000000	1023.000000	2046.000000
44.860001	0.041479	24.514210	8.325311	1.088431	7.884489	7.215978	0.000000	-10.000000	-0.425000	27.283335	431.333344	1023.000000	1023.000000	2046.000000
44.880001	0.042573	25.160870	8.510649	1.253784	8.011104	7.385333	0.000000	-10.000000	-0.408333	26.966667	440.500000	1023.000000	1023.000000	2046.000000
44.900002	0.042944	25.380013	8.717861	1.187130	8.028491	7.446532	0.000000	-10.000000	-0.400000	26.800001	449.500000	1023.000000	1023.000000	2046.000000
44.919998	0.043566	25.747755	9.034278	1.079122	8.140478	7.493877	0.000000	-10.000000	-0.400000	26.700001	458.500000	1023.000000	1023.000000	2046.000000
44.939999	0.044941	26.560364	9.620968	1.036403	8.336826	7.566167	0.000000	-10.000000	-0.400000	26.366667	467.500000	1023.000000	1023.000000	2046.000000
44.959999	0.047276	27.940027	10.122398	1.453990	8.776670	7.586969	0.000000	-10.000000	-0.391667	25.916668	476.333344	1023.000000	1023.000000	2046.000000
44.980000	0.049672	29.356247	10.517597	1.682091	9.077003	8.079555	0.000000	-10.000000	-0.366667	25.383333	485.166656	1023.000000	1023.000000	2046.000000
45.000000	0.051246	30.286625	10.501409	2.220986	9.242888	8.321343	0.000000	-10.000000	-0.325000	24.733334	493.666656	1023.000000	1023.000000	2046.000000
45.020000	0.051566	30.475729	10.408650	2.420905	9.161769	8.484405	0.000000	-10.000000	-0.283333	23.933334	502.000000	1023.000000	1023.000000	2046.000000
45.040001	0.051194	30.255743	10.285767	2.383213	9.081660	8.505103	0.000000	-10.000000	-0.233333	22.600000	512.500000	1023.000000	1023.000000	2046.000000
45.060001	0.050052	29.581009	10.086185	2.180549	8.986468	8.327806	0.000000	-10.000000	-0.200000	21.616667	520.333313	1023.000000	1023.000000	2046.000000
45.080002	0.048830	28.858767	9.791424	2.144341	8.874759	8.048244	0.000000	-10.000000	-0.175000	20.950001	525.500000	1023.000000	1023.000000	2046.000000
45.099998	0.047586	28.123154	9.455232	2.193860	8.797224	7.676838	0.000000	-10.000000	-0.141667	19.616667	530.166687	1023.000000	1023.000000	2046.000000
45.119999	0.046663	27.577637	9.110577	2.299131	8.765494	7.402433	0.000000	-10.000000	-0.083333	16.966667	536.833313	1023.000000	1023.000000	2046.000000
45.139999	0.046290	27.357296	8.885974	2.393988	8.822875	7.254458	0.000000	-10.000000	-0.025000	13.133333	545.333313	1023.000000	1023.000000	2046.000000
45.160000	0.045881	27.115383	8.710592	2.515836	8.808019	7.080936	0.000000	-10.000000	0.016667	8.750000	550.333313	1023.000000	1023.000000	2046.000000
45.180000	0.045247	26.740919	8.518810	2.558503	8.741057	6.922547	0.000000	-10.000000	0.050000	3.666667	553.833313	1023.000000	1023.000000	2046.000000
45.200001	0.044501	26.299908	8.300619	2.596859	8.636164	6.766266	0.000000	-10.000000	0.083333	-0.900000	555.500000	1023.000000	1023.000000	2046.000000
45.220001	0.043656	25.800480	8.126078	2.585971	8.500465	6.587967	0.000000	-10.000000	0.108333	-4.816667	556.000000	1023.000000	1023.000000	2046.000000
45.240002	0.042796	25.292242	7.872243	2.535849	8.485196	6.398953	0.000000	-10.000000	0.125000	-7.750000	556.000000	1023.000000	1023.000000	2046.000000
45.259998	0.041970	24.804461	7.691032	2.470913	8.380492	6.262024	0.000000	-10.000000	0.141667	-10.566667	556.000000	1023.000000	1023.000000	2046.000000
45.279999	0.041195	24.346451	7.477534	2.394095	8.343572	6.131250	0.000000	-10.000000	0.183333	-12.600000	556.000000	1023.000000	1023.000000	2046.000000
45.299999	0.040601	23.995243	7.315885	2.330124	8.325993	6.023242	0.000000	-10.000000	0.216667	-14.100000	556.000000	1023.000000	1023.000000	2046.000000
45.320000	0.040118	23.709455	7.202203	2.266553	8.287923	5.952777	0.000000	-10.000000	0.258333	-15.366667	548.500000	1023.000000	1023.000000	2046.000000
45.340000	0.039684	23.453079	7.085656	2.281394	8.180119	5.905910	0.000000	-10.000000	0.283333	-16.799999	539.333313	1023.000000	1023.000000	2046.000000
45.360001	0.039438	23.307793	6.893715	2.390984	8.127522	5.895571	0.000000	-10.000000	0.316667	-18.166666	528.166687	1023.000000	1023.000000	2046.000000
45.380001	0.038942	23.014517	6.582498	2.553021	8.002527	5.876472	0.000000	-10.000000	0.366667	-19.583334	522.166687	1023.000000	1023.000000	2046.000000
45.400002	0.038178	22.563011	6.080392	2.690961	7.900836	5.890821	0.000000	-10.000000	0.408333	-21.000000	515.500000	1023.000000	1023.000000	2046.000000
45.419998	0.036637	21.652370	5.486195	2.663254	7.599376	5.903545	0.000000	-10.000000	0.458333	-22.400000	508.333344	1023.000000	1023.000000	2046.000000
45.439999	0.034693	20.503485	4.876417	2.457477	7.214515	5.955076	0.000000	-10.000000	0.491667	-23.766666	500.833344	1023.000000	1023.000000	2046.000000
45.459999	0.032566	19.246775	4.379339	2.208690	6.714068	5.944677	0.000000	-10.000000	0.525000	-24.783333	493.000000	1023.000000	1023.000000	2046.000000
45.480000	0.030635	18.105536	3.992609	1.958732	6.226741	5.927454	0.000000	-10.000000	0.541667	-25.533333	484.666656	1023.000000	1023.000000	2046.000000
45.500000	0.028574	16.887381	3.642886	1.765452	5.647517	5.831525	0.000000	-10.000000	0.566667	-26.150000	476.166656	1023.000000	1023.000000	2046.000000
45.520000	0.026464	15.639934	3.264497	1.505962	5.142902	5.726571	0.000000	-10.000000	0.591667	-26.633333	467.333344	1023.000000	1023.000000	2046.000000
45.540001	0.024609	14.543923	2.943384	1.253580	4.689371	5.657589	0.000000	-10.000000	0.633333	-27.183334	458.500000	1023.000000	1023.000000	2046.000000
45.560001	0.023132	13.670979	2.669143	1.095600	4.353760	5.552475	0.000000	-10.000000	0.650000	-27.483334	449.500000	1023.000000	1023.000000	2046.000000
45.580002	0.022026	13.017660	2.526035	0.966845	4.025703	5.499077	0.000000	-10.000000	0.666667	-27.933334	440.500000	1023.000000	1023.000000	2046.000000
45.599998	0.021251	12.559415	2.463388	0.922625	3.812737	5.360664	0.000000	-10.000000	0.666667	-28.116667	431.166656	1023.000000	1023.000000	2046.000000
45.619999	0.020823	12.306303	2.502215	0.863457	3.607005	5.333625	0.000000	-10.000000	0.675000	-28.650002	421.833344	1023.000000	1023.000000	2046.000000
45.639999	0.020580	12.162670	2.496764	0.875982	3.528061	5.261863	0.000000	-10.000000	0.675000	-28.733334	412.166656	1023.000000	1023.000000	2046.000000
45.660000	0.020156	11.912070	2.458557	0.820158	3.319068	5.314287	0.000000	-10.000000	0.683333	-28.983334	402.500000	1023.000000	1023.000000	2046.000000
45.680000	0.019747	11.670331	2.397640	0.914383	3.103252	5.255055	0.000000	-10.000000	0.691667	-29.000000	392.833344	1023.000000	1023.000000	2046.000000
45.700001	0.019512	11.531702	2.211326	1.240229	2.924026	5.156121	0.000000	-10.000000	0.700000	-29.183334	383.166656	1023.000000	1023.000000	2046.000000
45.720001	0.018415	10.883277	1.785952	1.379882	2.479162	5.238279	0.000000	-10.000000	0.700000	-29.316668	373.500000	1023.000000	1023.000000	2046.000000
45.740002	0.016918	9.998669	1.111296	1.731954	2.040704	5.114715	0.000000	-10.000000	0.700000	-29.400000	363.500000	1023.000000	1023.000000	2046.000000
45.759998	0.014852	8.777332	0.567057	1.737724	1.493134	4.979416	0.000000	-10.000000	0.691667	-29.350000	353.666656	1023.000000	1023.000000	2046.000000
45.779999	0.012404	7.330596	0.117570	1.443029	1.148498	4.621499	0.000000	-10.000000	0.675000	-29.100000	344.000000	1023.000000	1023.000000	2046.000000
45.799999	0.009877	5.837541	-0.283740	1.177306	0.755897	4.188078	0.000000	-10.000000	0.658333	-28.800001	334.333344	1023.000000	1023.000000	2046.000000
45.820000	0.007074	4.180826	-0.904022	1.114662	0.343136	3.627050	0.000000	-10.000000	0.650000	-28.600000	324.833344	1023.000000	1023.000000	2046.000000
45.840000	0.004256	2.515058	-1.565049	1.063198	-0.036105	3.053015	0.000000	-10.000000	0.650000	-28.483334	315.166656	1023.000000	1023.000000	2046.000000
45.860001	0.001523	0.899822	-2.155561	0.966613	-0.380221	2.468992	0.000000	-10.000000	0.650000	-28.433334	305.833344	1023.000000	1023.000000	2046.000000
45.880001	-0.000551	-0.325580	-2.672979	0.794955	-0.524234	2.076678	0.000000	-10.000000	0.666667	-28.350000	296.166656	1023.000000	1023.000000	2046.000000
45.900002	-0.002731	-1.614118	-3.205065	0.657765	-0.678255	1.611437	0.000000	-10.000000	0.666667	-28.250000	286.833344	1023.000000	1023.000000	2046.000000
45.919998	-0.004651	-2.748667	-3.556402	0.442770	-0.987523	1.352489	0.000000	-10.000000	0.658333	-27.966667	277.333344	1023.000000	1023.000000	2046.000000
45.939999	-0.006430	-3.800361	-3.991597	0.343047	-1.162515	1.010704	0.000000	-10.000000	0.641667	-27.766666	268.000000	1023.000000	1023.000000	2046.000000
45.959999	-0.008027	-4.743969	-4.281429	0.263495	-1.405869	0.679833	0.000000	-10.000000	0.641667	-27.350000	258.666656	1023.000000	1023.000000	2046.000000
45.980000	-0.009535	-5.635029	-4.580235	0.090358	-1.557261	0.412109	0.000000	-10.000000	0.633333	-26.916668	249.500000	1023.000000	1023.000000	2046.000000
46.000000	-0.010824	-6.397198	-4.769172	-0.069609	-1.709002	0.150585	0.000000	-10.000000	0.591667	-26.400002	240.666672	1023.000000	1023.000000	2046.000000
46.020000	-0.011976	-7.078071	-4.951417	-0.205353	-1.790958	-0.130343	0.000000	-10.000000	0.566667	-26.083334	231.833328	1023.000000	1023.000000	2046.000000
46.040001	-0.013029	-7.700129	-5.124780	-0.399738	-1.799004	-0.376606	0.000000	-10.000000	0.550000	-25.900000	223.166672	1023.000000	1023.000000	2046.000000
46.060001	-0.013727	-8.112595	-5.151315	-0.662610	-1.777359	-0.521310	0.000000	-10.000000	0.566667	-25.650000	214.500000	1023.000000	1023.000000	2046.000000
46.080002	-0.014510	-8.575453	-5.252329	-0.939301	-1.789007	-0.594815	0.000000	-10.000000	0.566667	-25.483334	208.833328	1023.000000	1023.000000	2046.000000
46.099998	-0.015135	-8.944683	-5.316395	-1.075939	-1.853127	-0.699222	0.000000	-10.000000	0.566667	-25.383333	200.333328	1023.000000	1023.000000	2046.000000
46.119999	-0.015926	-9.412201	-5.570383	-1.123629	-1.839728	-0.878461	0.000000	-10.000000	0.558333	-25.366667	191.666672	1023.000000	1023.000000	2046.000000
46.139999	-0.017062	-10.083468	-5.822921	-1.208292	-2.029709	-1.022548	0.000000	-10.000000	0.541667	-25.300001	180.333328	1023.000000	1023.000000	2046.000000
46.160000	-0.018563	-10.970732	-6.227525	-1.342150	-2.148772	-1.252285	0.000000	-10.000000	0.541667	-25.150000	171.666672	1023.000000	1023.000000	2046.000000
46.180000	-0.020251	-11.968243	-6.557860	-1.560631	-2.418518	-1.431233	0.000000	-10.000000	0.533333	-25.049999	163.333328	1023.000000	1023.000000	2046.000000
46.200001	-0.022001	-13.002851	-6.832334	-1.839331	-2.710018	-1.621167	0.000000	-10.000000	0.533333	-24.666666	155.000000	1023.000000	1023.000000	2046.000000
46.220001	-0.023710	-14.012369	-7.061574	-2.115487	-3.009979	-1.825329	0.000000	-10.000000	0.516667	-24.316668	147.000000	1023.000000	1023.000000	2046.000000
46.240002	-0.025461	-15.047320	-7.242272	-2.307714	-3.364203	-2.133130	0.000000	-10.000000	0.508333	-23.733334	139.000000	1023.000000	1023.000000	2046.000000
46.259998	-0.026957	-15.931577	-7.442849	-2.519667	-3.556958	-2.412104	0.000000	-10.000000	0.475000	-23.350000	131.000000	1023.000000	1023.000000	2046.000000
46.279999	-0.028347	-16.752787	-7.601887	-2.825522	-3.724437	-2.600941	0.000000	-10.000000	0.441667	-22.716667	123.000000	1023.000000	1023.000000	2046.000000
46.299999	-0.029328	-17.332901	-7.709245	-3.122812	-3.736256	-2.764587	0.000000	-10.000000	0.408333	-22.050001	115.333336	1023.000000	1023.000000	2046.000000
46.320000	-0.029976	-17.715624	-7.674682	-3.300813	-3.773858	-2.966271	0.000000	-10.000000	0.391667	-21.433334	108.000000	1023.000000	1023.000000	2046.000000
46.340000	-0.030466	-18.005610	-7.588109	-3.443814	-3.843200	-3.130484	0.000000	-10.000000	0.383333	-20.933334	100.833336	1023.000000	1023.000000	2046.000000
46.360001	-0.030856	-18.235622	-7.529498	-3.587739	-3.868411	-3.249974	0.000000	-10.000000	0.366667	-20.550001	93.833336	1023.000000	1023.000000	2046.000000
46.380001	-0.031153	-18.411301	-7.465352	-3.658849	-3.891775	-3.395326	0.000000	-10.000000	0.358333	-19.933334	87.000000	1023.000000	1023.000000	2046.000000
46.400002	-0.031344	-18.524178	-7.453322	-3.738457	-3.851321	-3.481076	0.000000	-10.000000	0.333333	-19.183334	80.333336	1023.000000	1023.000000	2046.000000
46.419998	-0.031558	-18.651051	-7.403560	-3.802053	-3.851345	-3.594092	0.000000	-10.000000	0.308333	-18.300001	73.833336	1023.000000	1023.000000	2046.000000
46.439999	-0.031822	-18.806871	-7.424078	-3.887646	-3.798201	-3.696945	0.000000	-10.000000	0.275000	-17.516668	67.500000	1023.000000	1023.000000	2046.000000
46.459999	-0.031999	-18.911409	-7.443748	-3.931968	-3.781319	-3.754374	0.000000	-10.000000	0.250000	-16.750000	61.833332	1023.000000	1023.000000	2046.000000
46.480000	-0.032254	-19.062317	-7.434680	-4.017190	-3.793495	-3.816952	0.000000	-10.000000	0.241667	-15.950001	56.333332	1023.000000	1023.000000	2046.000000
46.500000	-0.032477	-19.194035	-7.437804	-4.041257	-3.770761	-3.944211	0.000000	-10.000000	0.241667	-15.183333	51.166668	1023.000000	1023.000000	2046.000000
46.520000	-0.032648	-19.295227	-7.467230	-4.094215	-3.731381	-4.002400	0.000000	-10.000000	0.241667	-14.400001	46.000000	1023.000000	1023.000000	2046.000000
46.540001	-0.032947	-19.471651	-7.492944	-4.155617	-3.729733	-4.093357	0.000000	-10.000000	0.225000	-13.700000	41.166668	1023.000000	1023.000000	2046.000000
46.560001	-0.033218	-19.632053	-7.506233	-4.206440	-3.745202	-4.174178	0.000000	-10.000000	0.183333	-13.050000	36.500000	1023.000000	1023.000000	2046.000000
46.580002	-0.033369	-19.721186	-7.494885	-4.223706	-3.723039	-4.279555	0.000000	-10.000000	0.150000	-12.466667	32.166668	1023.000000	1023.000000	2046.000000
46.599998	-0.033535	-19.819378	-7.427848	-4.230524	-3.792443	-4.368562	0.000000	-10.000000	0.116667	-11.866667	28.000000	1023.000000	1023.000000	2046.000000
46.619999	-0.034228	-20.228830	-7.472475	-4.289625	-3.954899	-4.511832	0.000000	-10.000000	0.116667	-11.100000	24.000000	1023.000000	1023.000000	2046.000000
46.639999	-0.035283	-20.852184	-7.517559	-4.453008	-4.126209	-4.755410	0.000000	-10.000000	0.108333	-10.183333	20.333334	1023.000000	1023.000000	2046.000000
46.660000	-0.036539	-21.594576	-7.582725	-4.745269	-4.250264	-5.016317	0.000000	-10.000000	0.108333	-9.400001	16.833334	1023.000000	1023.000000	2046.000000
46.680000	-0.037553	-22.193933	-7.704971	-4.972129	-4.291342	-5.225491	0.000000	-10.000000	0.100000	-8.733334	13.666667	1023.000000	1023.000000	2046.000000
46.700001	-0.037689	-22.273930	-7.589874	-4.993323	-4.312112	-5.378619	0.000000	-10.000000	0.108333	-8.366667	10.666667	1023.000000	1023.000000	2046.000000
46.720001	-0.038141	-22.541611	-7.818953	-5.053261	-4.180538	-5.488861	0.000000	-10.000000	0.100000	-8.233334	8.000000	1023.000000	1023.000000	2046.000000
46.740002	-0.037935	-22.419870	-7.927971	-4.871360	-4.087449	-5.533091	0.000000	-10.000000	0.100000	-8.200001	5.333333	1023.000000	1023.000000	2046.000000
46.759998	-0.038218	-22.586885	-8.136405	-4.775280	-4.218420	-5.456782	0.000000	-10.000000	0.075000	-7.833334	2.666667	1023.000000	1023.000000	2046.000000
46.779999	-0.038920	-23.001749	-8.316647	-4.761175	-4.480668	-5.443259	0.000000	-10.000000	0.066667	-6.866667	0.333333	1023.000000	1023.000000	2046.000000
46.799999	-0.040226	-23.773579	-8.645034	-4.718011	-4.772570	-5.637963	0.000000	-10.000000	0.041667	-5.083333	-1.666667	1023.000000	1023.000000	2046.000000
46.820000	-0.042013	-24.829746	-9.089901	-4.698468	-5.026392	-6.014986	0.000000	-10.000000	0.025000	-1.766667	-3.000000	1023.000000	1023.000000	2046.000000
46.840000	-0.043858	-25.919985	-9.471644	-4.803685	-5.226439	-6.418215	0.000000	-10.000000	0.000000	1.783333	-3.833333	1023.000000	1023.000000	2046.000000
46.860001	-0.044906	-26.539608	-9.730232	-4.955419	-5.227216	-6.626740	0.000000	-10.000000	-0.008333	5.583333	-4.000000	1023.000000	1023.000000	2046.000000
46.880001	-0.045119	-26.665297	-9.879809	-5.062241	-5.027689	-6.695556	0.000000	-10.000000	-0.016667	7.916667	-4.000000	1023.000000	1023.000000	2046.000000
46.900002	-0.045048	-26.623573	-9.955180	-5.172863	-4.872781	-6.622750	0.000000	-10.000000	-0.016667	9.850000	-4.000000	1023.000000	1023.000000	2046.000000
46.919998	-0.044742	-26.442659	-10.000899	-5.160313	-4.750720	-6.530728	0.000000	-10.000000	-0.050000	11.166667	-4.000000	1023.000000	1023.000000	2046.000000
46.939999	-0.044181	-26.110884	-9.935749	-5.118204	-4.674785	-6.382146	0.000000	-10.000000	-0.091667	12.633333	-4.000000	1023.000000	1023.000000	2046.000000
46.959999	-0.043614	-25.776011	-9.861729	-5.092829	-4.545045	-6.276408	0.000000	-10.000000	-0.150000	14.366667	0.333333	1023.000000	1023.000000	2046.000000
46.980000	-0.042629	-25.193964	-9.672448	-5.082980	-4.358669	-6.079866	0.000000	-10.000000	-0.175000	16.066666	9.500000	1023.000000	1023.000000	2046.000000
47.000000	-0.041481	-24.515116	-9.432668	-5.043871	-4.145232	-5.893345	0.000000	-10.000000	-0.208333	17.633333	20.666666	1023.000000	1023.000000	2046.000000
47.020000	-0.040045	-23.666712	-9.116183	-4.968889	-3.913642	-5.667996	0.000000	-10.000000	-0.225000	18.933334	29.500000	1023.000000	1023.000000	2046.000000
47.040001	-0.038394	-22.690960	-8.701512	-4.902740	-3.632056	-5.454651	0.000000	-10.000000	-0.241667	20.050001	35.666668	1023.000000	1023.000000	2046.000000
47.060001	-0.036125	-21.349911	-8.192372	-4.832977	-3.260800	-5.063761	0.000000	-10.000000	-0.241667	20.900000	42.166668	1023.000000	1023.000000	2046.000000
47.080002	-0.033911	-20.041330	-7.701804	-4.666903	-2.918350	-4.754273	0.000000	-10.000000	-0.241667	21.433332	46.666668	1023.000000	1023.000000	2046.000000
47.099998	-0.031756	-18.767731	-7.260972	-4.518065	-2.571506	-4.417189	0.000000	-10.000000	-0.258333	21.933332	53.666668	1023.000000	1023.000000	2046.000000
47.119999	-0.029810	-17.617683	-6.978519	-4.324644	-2.213828	-4.100692	0.000000	-10.000000	-0.275000	22.400000	60.833332	1023.000000	1023.000000	2046.000000
47.139999	-0.028449	-16.813608	-6.817654	-4.155876	-2.001648	-3.838431	0.000000	-10.000000	-0.291667	22.983334	70.500000	1023.000000	1023.000000	2046.000000
47.160000	-0.027481	-16.241304	-6.720197	-4.135387	-1.883456	-3.502265	0.000000	-10.000000	-0.291667	23.016666	78.166664	1023.000000	1023.000000	2046.000000
47.180000	-0.026611	-15.727220	-6.536837	-4.215493	-1.798132	-3.176758	0.000000	-10.000000	-0.291667	23.016666	86.000000	1023.000000	1023.000000	2046.000000
47.200001	-0.025878	-15.293667	-6.314435	-4.346184	-1.763740	-2.869307	0.000000	-10.000000	-0.291667	22.966667	93.666664	1023.000000	1023.000000	2046.000000
47.220001	-0.024937	-14.737757	-6.058119	-4.324331	-1.741745	-2.613561	0.000000	-10.000000	-0.316667	23.600000	101.333336	1023.000000	1023.000000	2046.000000
47.240002	-0.023947	-14.152588	-5.746735	-4.358538	-1.736058	-2.311257	0.000000	-10.000000	-0.341667	24.383333	109.000000	1023.000000	1023.000000	2046.000000
47.259998	-0.022827	-13.490848	-5.441213	-4.356742	-1.624399	-2.068494	0.000000	-10.000000	-0.383333	25.400000	117.000000	1023.000000	1023.000000	2046.000000
47.279999	-0.021596	-12.763383	-5.037820	-4.430466	-1.499198	-1.795898	0.000000	-10.000000	-0.391667	25.933334	125.333336	1023.000000	1023.000000	2046.000000
47.299999	-0.019868	-11.742187	-4.606767	-4.471758	-1.195587	-1.468076	0.000000	-10.000000	-0.400000	26.500000	133.833328	1023.000000	1023.000000	2046.000000
47.320000	-0.017765	-10.498886	-4.089499	-4.433698	-0.818534	-1.157155	0.000000	-10.000000	-0.391667	26.766666	142.666672	1023.000000	1023.000000	2046.000000
47.340000	-0.015688	-9.271798	-3.554352	-4.434747	-0.458543	-0.824156	0.000000	-10.000000	-0.400000	27.050001	151.500000	1023.000000	1023.000000	2046.000000
47.360001	-0.013275	-7.845686	-2.961675	-4.296298	-0.104431	-0.483283	0.000000	-10.000000	-0.416667	27.100000	160.500000	1023.000000	1023.000000	2046.000000
47.380001	-0.010551	-6.235755	-2.320214	-4.102482	0.341550	-0.154609	0.000000	-10.000000	-0.433333	27.200001	169.500000	1023.000000	1023.000000	2046.000000
47.400002	-0.007735	-4.571306	-1.656892	-3.908264	0.735857	0.257994	0.000000	-10.000000	-0.450000	27.416666	178.666672	1023.000000	1023.000000	2046.000000
47.419998	-0.005107	-3.018476	-1.020407	-3.673320	1.038240	0.637010	0.000000	-10.000000	-0.466667	27.933334	187.833328	1023.000000	1023.000000	2046.000000
47.439999	-0.002579	-1.524122	-0.407947	-3.402583	1.357350	0.929059	0.000000	-10.000000	-0.483333	28.383333	197.166672	1023.000000	1023.000000	2046.000000
47.459999	-0.000123	-0.072756	0.216299	-3.231805	1.606864	1.335886	0.000000	-10.000000	-0.500000	28.900000	206.500000	1023.000000	1023.000000	2046.000000
47.480000	0.002591	1.531349	0.780059	-2.767173	1.994946	1.523516	0.000000	-10.000000	-0.500000	28.900000	216.000000	1023.000000	1023.000000	2046.000000
47.500000	0.005219	3.084222	1.224244	-2.486760	2.293608	2.053129	0.000000	-10.000000	-0.483333	28.666668	225.666672	1023.000000	1023.000000	2046.000000
47.520000	0.007331	4.332333	1.326484	-2.053182	2.597228	2.461803	0.000000	-10.000000	-0.475000	28.383335	235.166672	1023.000000	1023.000000	2046.000000
47.540001	0.008199	4.845562	1.243527	-1.755781	2.656471	2.701347	0.000000	-10.000000	-0.475000	28.066668	244.833328	1023.000000	1023.000000	2046.000000
47.560001	0.008702	5.142859	1.219124	-1.781997	2.709419	2.996313	0.000000	-10.000000	-0.500000	28.400002	254.166672	1023.000000	1023.000000	2046.000000
47.580002	0.008619	5.094002	1.152015	-1.816053	2.744465	3.013574	0.000000	-10.000000	-0.508333	28.516666	263.833344	1023.000000	1023.000000	2046.000000
47.599998	0.008439	4.987679	1.011016	-1.699444	2.760780	2.915328	0.000000	-10.000000	-0.500000	28.650000	273.166656	1023.000000	1023.000000	2046.000000
47.619999	0.008057	4.761944	0.839326	-1.572426	2.778423	2.716620	0.000000	-10.000000	-0.466667	28.200001	282.833344	1023.000000	1023.000000	2046.000000
47.639999	0.008283	4.895330	0.783277	-1.449584	2.938130	2.623507	0.000000	-10.000000	-0.433333	27.616667	292.166656	1023.000000	1023.000000	2046.000000
47.660000	0.009042	5.343860	0.868222	-1.333093	3.103373	2.705357	0.000000	-10.000000	-0.408333	27.183334	301.500000	1023.000000	1023.000000	2046.000000
47.680000	0.009826	5.807282	0.962152	-1.175509	3.270752	2.749887	0.000000	-10.000000	-0.400000	27.050001	310.500000	1023.000000	1023.000000	2046.000000
47.700001	0.010719	6.335175	1.070634	-1.044665	3.426751	2.882454	0.000000	-10.000000	-0.416667	27.133333	319.500000	1023.000000	1023.000000	2046.000000
47.720001	0.011857	7.007268	1.275449	-0.890998	3.604965	3.017851	0.000000	-10.000000	-0.425000	27.116667	328.666656	1023.000000	1023.000000	2046.000000
47.740002	0.013164	7.779688	1.474445	-0.756429	3.873127	3.188545	0.000000	-10.000000	-0.433333	27.066666	337.833344	1023.000000	1023.000000	2046.000000
47.759998	0.014536	8.591007	1.796768	-0.618751	4.112782	3.300207	0.000000	-10.000000	-0.416667	27.066666	347.000000	1023.000000	1023.000000	2046.000000
47.779999	0.015973	9.440121	2.154722	-0.586035	4.358365	3.513069	0.000000	-10.000000	-0.408333	27.049999	356.000000	1023.000000	1023.000000	2046.000000
47.799999	0.017725	10.475336	2.550198	-0.434968	4.730318	3.629787	0.000000	-10.000000	-0.400000	26.983334	365.000000	1023.000000	1023.000000	2046.000000
47.820000	0.019734	11.662676	3.053854	-0.393341	5.135862	3.866301	0.000000	-10.000000	-0.400000	26.650000	374.000000	1023.000000	1023.000000	2046.000000
47.840000	0.021818	12.894619	3.661791	-0.296652	5.465900	4.063581	0.000000	-10.000000	-0.391667	26.350000	383.000000	1023.000000	1023.000000	2046.000000
47.860001	0.024244	14.328361	4.203026	-0.142427	5.880075	4.387686	0.000000	-10.000000	-0.375000	25.600000	391.833344	1023.000000	1023.000000	2046.000000
47.880001	0.026769	15.820537	4.776217	0.098913	6.287917	4.657490	0.000000	-10.000000	-0.366667	25.250000	400.500000	1023.000000	1023.000000	2046.000000
47.900002	0.029046	17.166304	5.160802	0.449647	6.676368	4.879486	0.000000	-10.000000	-0.341667	24.650000	408.833344	1023.000000	1023.000000	2046.000000
47.919998	0.031060	18.356487	5.458865	0.681438	7.025073	5.191111	0.000000	-10.000000	-0.316667	24.233334	417.166656	1023.000000	1023.000000	2046.000000
47.939999	0.032460	19.184034	5.740514	0.772580	7.167212	5.503729	0.000000	-10.000000	-0.266667	23.250000	425.166656	1023.000000	1023.000000	2046.000000
47.959999	0.033369	19.721098	5.977339	0.746254	7.219689	5.777816	0.000000	-10.000000	-0.250000	22.583334	433.166656	1023.000000	1023.000000	2046.000000
47.980000	0.034081	20.141844	6.261084	0.622925	7.209603	6.048232	0.000000	-10.000000	-0.241667	22.100000	440.833344	1023.000000	1023.000000	2046.000000
48.000000	0.034932	20.644621	6.516458	0.492298	7.361614	6.274251	0.000000	-10.000000	-0.250000	22.049999	448.500000	1023.000000	1023.000000	2046.000000
48.020000	0.035635	21.060116	6.813134	0.411970	7.414736	6.420277	0.000000	-10.000000	-0.258333	22.000000	455.833344	1023.000000	1023.000000	2046.000000
48.040001	0.036494	21.568001	7.184700	0.215986	7.510623	6.656691	0.000000	-10.000000	-0.266667	22.066668	463.166656	1023.000000	1023.000000	2046.000000
48.060001	0.037828	22.356316	7.589210	0.147552	7.724863	6.894691	0.000000	-10.000000	-0.275000	22.300001	470.500000	1023.000000	1023.000000	2046.000000
48.080002	0.039639	23.426600	8.096860	0.186878	8.020582	7.122280	0.000000	-10.000000	-0.275000	22.533335	475.500000	1023.000000	1023.000000	2046.000000
48.099998	0.041946	24.790060	8.719051	0.345699	8.384520	7.340790	0.000000	-10.000000	-0.275000	22.716667	483.000000	1023.000000	1023.000000	2046.000000
48.119999	0.044170	26.104631	9.332697	0.502763	8.667931	7.601242	0.000000	-10.000000	-0.266667	22.633333	490.666656	1023.000000	1023.000000	2046.000000
48.139999	0.046830	27.676313	9.980916	0.750060	9.035866	7.909473	0.000000	-10.000000	-0.258333	22.583334	500.666656	1023.000000	1023.000000	2046.000000
48.160000	0.049205	29.079990	10.603150	0.978326	9.241427	8.257088	0.000000	-10.000000	-0.233333	22.366667	508.333344	1023.000000	1023.000000	2046.000000
48.180000	0.051741	30.578663	11.079333	1.253930	9.656433	8.588966	0.000000	-10.000000	-0.216667	22.000000	515.666687	1023.000000	1023.000000	2046.000000
48.200001	0.054012	31.921387	11.481894	1.544369	9.982261	8.912863	0.000000	-10.000000	-0.200000	21.183334	523.166687	1023.000000	1023.000000	2046.000000
48.220001	0.055946	33.064240	11.863445	1.753356	10.285883	9.161553	0.000000	-10.000000	-0.175000	19.550001	530.333313	1023.000000	1023.000000	2046.000000
48.240002	0.057641	34.065617	12.179167	2.012067	10.507996	9.366387	0.000000	-10.000000	-0.133333	17.950001	537.166687	1023.000000	1023.000000	2046.000000
48.259998	0.058243	34.421452	12.333313	2.089482	10.614316	9.384341	0.000000	-10.000000	-0.075000	16.050001	543.500000	1023.000000	1023.000000	2046.000000
48.279999	0.058590	34.626690	12.550855	2.037789	10.642581	9.395465	0.000000	-10.000000	-0.033333	14.183334	549.166687	1023.000000	1023.000000	2046.000000
48.299999	0.058862	34.787247	12.773700	1.995127	10.694636	9.323785	0.000000	-10.000000	-0.008333	11.616667	554.333313	1023.000000	1023.000000	2046.000000
48.320000	0.059941	35.425167	13.095407	2.227607	10.831553	9.270601	0.000000	-10.000000	0.016667	7.850000	558.666687	1023.000000	1023.000000	2046.000000
48.340000	0.060894	35.988384	13.151018	2.452924	10.937123	9.447317	0.000000	-10.000000	0.050000	3.016667	561.833313	1023.000000	1023.000000	2046.000000
48.360001	0.061113	36.117645	12.735555	2.861932	10.954516	9.565642	0.000000	-10.000000	0.091667	-1.716667	563.500000	1023.000000	1023.000000	2046.000000
48.380001	0.059680	35.270836	12.114817	2.989894	10.634620	9.531506	0.000000	-10.000000	0.116667	-5.900000	564.000000	1023.000000	1023.000000	2046.000000
48.400002	0.057190	33.799129	11.426291	2.739266	10.269695	9.363878	0.000000	-10.000000	0.133333	-8.666666	564.000000	1023.000000	1023.000000	2046.000000
48.419998	0.054261	32.067974	10.715621	2.463083	9.887674	9.001595	0.000000	-10.000000	0.158333	-11.233334	564.000000	1023.000000	1023.000000	2046.000000
48.439999	0.051178	30.246323	9.948587	2.348289	9.446079	8.503366	0.000000	-10.000000	0.200000	-13.150000	564.000000	1023.000000	1023.000000	2046.000000
48.459999	0.048417	28.614689	9.168925	2.378817	9.084335	7.982611	0.000000	-10.000000	0.233333	-14.966666	560.666687	1023.000000	1023.000000	2046.000000
48.480000	0.045987	27.178240	8.508402	2.350296	8.730654	7.588888	0.000000	-10.000000	0.266667	-16.666666	552.500000	1023.000000	1023.000000	2046.000000
48.500000	0.043923	25.958488	7.891873	2.383106	8.458472	7.225036	0.000000	-10.000000	0.300000	-18.116667	542.333313	1023.000000	1023.000000	2046.000000
48.520000	0.041892	24.758255	7.331644	2.320328	8.168132	6.938153	0.000000	-10.000000	0.350000	-19.283333	533.333313	1023.000000	1023.000000	2046.000000
48.540001	0.039992	23.635084	6.792798	2.253257	7.874818	6.714211	0.000000	-10.000000	0.383333	-20.216667	527.000000	1023.000000	1023.000000	2046.000000
48.560001	0.038266	22.615032	6.346047	2.217616	7.552879	6.498490	0.000000	-10.000000	0.416667	-21.183334	520.166687	1023.000000	1023.000000	2046.000000
48.580002	0.036499	21.571171	5.921731	2.131684	7.255434	6.262322	0.000000	-10.000000	0.450000	-22.200001	513.166687	1023.000000	1023.000000	2046.000000
48.599998	0.034751	20.537928	5.528593	2.008821	6.950077	6.050437	0.000000	-10.000000	0.475000	-23.366667	505.666656	1023.000000	1023.000000	2046.000000
48.619999	0.033220	19.632841	5.172775	1.947608	6.645967	5.866491	0.000000	-10.000000	0.508333	-24.416668	498.000000	1023.000000	1023.000000	2046.000000
48.639999	0.031967	18.892282	4.890989	1.917614	6.379294	5.704387	0.000000	-10.000000	0.533333	-25.416668	489.666656	1023.000000	1023.000000	2046.000000
48.660000	0.030744	18.169718	4.609529	1.838261	6.177080	5.544847	0.000000	-10.000000	0.583333	-26.350000	481.166656	1023.000000	1023.000000	2046.000000
48.680000	0.029734	17.572550	4.456153	1.727035	5.925145	5.464217	0.000000	-10.000000	0.625000	-27.133333	472.333344	1023.000000	1023.000000	2046.000000
48.700001	0.028983	17.129198	4.243042	1.744767	5.725375	5.416014	0.000000	-10.000000	0.666667	-27.916668	463.333344	1023.000000	1023.000000	2046.000000
48.720001	0.028143	16.632614	3.977162	1.806343	5.479083	5.370026	0.000000	-10.000000	0.691667	-28.533335	454.000000	1023.000000	1023.000000	2046.000000
48.740002	0.027051	15.986854	3.500028	1.857769	5.262477	5.366580	0.000000	-10.000000	0.700000	-29.083334	444.333344	1023.000000	1023.000000	2046.000000
48.759998	0.025725	15.203605	2.972737	1.960891	5.005311	5.264665	0.000000	-10.000000	0.700000	-29.533333	434.500000	1023.000000	1023.000000	2046.000000
48.779999	0.023896	14.122743	2.469043	1.925178	4.526140	5.202382	0.000000	-10.000000	0.733333	-30.033333	424.500000	1023.000000	1023.000000	2046.000000
48.799999	0.021807	12.887844	1.913928	1.737445	4.047776	5.188694	0.000000	-10.000000	0.750000	-30.350000	414.500000	1023.000000	1023.000000	2046.000000
48.820000	0.019657	11.617406	1.525565	1.552318	3.436958	5.102565	0.000000	-10.000000	0.775000	-30.800001	404.500000	1023.000000	1023.000000	2046.000000
48.840000	0.017512	10.349603	1.105379	1.326938	2.917750	4.999536	0.000000	-10.000000	0.775000	-30.900000	394.500000	1023.000000	1023.000000	2046.000000
48.860001	0.015377	9.087627	0.636478	1.123432	2.451555	4.876163	0.000000	-10.000000	0.791667	-31.049999	384.166656	1023.000000	1023.000000	2046.000000
48.880001	0.013152	7.772582	0.222756	0.783218	2.045846	4.720761	0.000000	-10.000000	0.800000	-31.033333	373.833344	1023.000000	1023.000000	2046.000000
48.900002	0.011160	6.595479	-0.181570	0.528255	1.680113	4.568681	0.000000	-10.000000	0.800000	-31.133333	366.833344	1023.000000	1023.000000	2046.000000
48.919998	0.009744	5.758740	-0.357417	0.341459	1.324306	4.450393	0.000000	-10.000000	0.791667	-31.233334	356.500000	1023.000000	1023.000000	2046.000000
48.939999	0.008670	5.123748	-0.486476	0.259026	1.072682	4.278516	0.000000	-10.000000	0.791667	-31.200001	346.166656	1023.000000	1023.000000	2046.000000
48.959999	0.007648	4.520137	-0.555218	0.164126	0.739182	4.172048	0.000000	-10.000000	0.791667	-31.250000	332.166656	1023.000000	1023.000000	2046.000000
48.980000	0.006841	4.043158	-0.650021	0.112416	0.572899	4.007864	0.000000	-10.000000	0.800000	-31.266666	325.166656	1023.000000	1023.000000	2046.000000
49.000000	0.006086	3.596550	-0.758567	0.095451	0.369853	3.889813	0.000000	-10.000000	0.783333	-31.100000	314.666656	1023.000000	1023.000000	2046.000000
49.020000	0.005415	3.200308	-0.926787	0.025363	0.305227	3.796504	0.000000	-10.000000	0.775000	-30.883333	304.333344	1023.000000	1023.000000	2046.000000
49.040001	0.004554	2.691118	-1.041139	-0.014744	0.087380	3.659621	0.000000	-10.000000	0.758333	-30.483334	290.666656	1023.000000	1023.000000	2046.000000
49.060001	0.003711	2.193486	-1.239231	-0.065823	-0.034473	3.533013	0.000000	-10.000000	0.733333	-30.066668	280.500000	1023.000000	1023.000000	2046.000000
49.080002	0.003077	1.818497	-1.324419	-0.079276	-0.109890	3.332082	0.000000	-10.000000	0.700000	-29.616667	273.833344	1023.000000	1023.000000	2046.000000
49.099998	0.002421	1.431044	-1.366036	-0.024396	-0.332303	3.153779	0.000000	-10.000000	0.666667	-29.200001	264.000000	1023.000000	1023.000000	2046.000000
49.119999	0.001834	1.083839	-1.403128	0.037919	-0.456016	2.905064	0.000000	-10.000000	0.658333	-28.666666	254.333328	1023.000000	1023.000000	2046.000000
49.139999	0.000539	0.318754	-1.595760	-0.148686	-0.593513	2.656712	0.000000	-10.000000	0.650000	-28.133333	244.666672	1023.000000	1023.000000	2046.000000
49.160000	-0.000994	-0.587273	-1.783749	-0.368545	-0.824010	2.389031	0.000000	-10.000000	0.641667	-27.650000	238.333328	1023.000000	1023.000000	2046.000000
49.180000	-0.002076	-1.227056	-1.952215	-0.403564	-0.920652	2.049375	0.000000	-10.000000	0.608333	-27.350000	229.166672	1023.000000	1023.000000	2046.000000
49.200001	-0.002942	-1.738580	-2.153779	-0.475542	-1.004395	1.895135	0.000000	-10.000000	0.608333	-27.033335	217.000000	1023.000000	1023.000000	2046.000000
49.220001	-0.003626	-2.142814	-2.576954	-0.252782	-0.934082	1.621005	0.000000	-10.000000	0.600000	-26.916668	205.000000	1023.000000	1023.000000	2046.000000
49.240002	-0.004996	-2.952698	-3.056947	-0.195917	-1.219485	1.519653	0.000000	-10.000000	0.616667	-27.000000	199.000000	1023.000000	1023.000000	2046.000000
49.259998	-0.006819	-4.030004	-3.525585	-0.289387	-1.601043	1.386012	0.000000	-10.000000	0.583333	-26.533333	190.000000	1023.000000	1023.000000	2046.000000
49.279999	-0.009143	-5.403718	-3.987983	-0.399186	-2.002086	0.985537	0.000000	-10.000000	0.550000	-25.916666	181.333328	1023.000000	1023.000000	2046.000000
49.299999	-0.012145	-7.177638	-4.657142	-0.648024	-2.289202	0.416731	0.000000	-10.000000	0.516667	-24.866667	169.666672	1023.000000	1023.000000	2046.000000
49.320000	-0.015465	-9.140041	-5.339011	-0.807162	-2.632804	-0.361065	0.000000	-10.000000	0.500000	-24.133333	161.333328	1023.000000	1023.000000	2046.000000
49.340000	-0.018298	-10.814345	-5.843661	-0.989337	-2.959563	-1.021785	0.000000	-10.000000	0.500000	-23.450001	155.666672	1023.000000	1023.000000	2046.000000
49.360001	-0.020359	-12.032399	-6.230781	-1.120652	-3.117318	-1.563649	0.000000	-10.000000	0.483333	-23.066668	148.000000	1023.000000	1023.000000	2046.000000
49.380001	-0.022069	-13.042812	-6.645840	-1.391315	-3.094283	-1.911374	0.000000	-10.000000	0.458333	-23.150002	140.333328	1023.000000	1023.000000	2046.000000
49.400002	-0.023851	-14.095923	-7.049437	-1.657361	-3.165972	-2.223154	0.000000	-10.000000	0.433333	-23.233334	132.666672	1023.000000	1023.000000	2046.000000
49.419998	-0.025314	-14.960701	-7.331010	-1.727273	-3.330499	-2.571918	0.000000	-10.000000	0.425000	-23.333334	127.333336	1023.000000	1023.000000	2046.000000
49.439999	-0.026515	-15.670530	-7.561963	-1.782651	-3.471492	-2.854425	0.000000	-10.000000	0.416667	-22.700001	119.666664	1023.000000	1023.000000	2046.000000
49.459999	-0.027525	-16.267550	-7.785305	-2.005120	-3.458528	-3.018597	0.000000	-10.000000	0.391667	-21.866667	109.666664	1023.000000	1023.000000	2046.000000
49.480000	-0.028532	-16.862144	-7.960472	-2.205283	-3.445268	-3.251121	0.000000	-10.000000	0.366667	-20.766668	100.000000	1023.000000	1023.000000	2046.000000
49.500000	-0.029436	-17.396425	-7.996901	-2.334368	-3.585709	-3.479446	0.000000	-10.000000	0.341667	-20.033335	93.166664	1023.000000	1023.000000	2046.000000
49.520000	-0.029876	-17.656742	-7.973608	-2.458871	-3.599865	-3.624399	0.000000	-10.000000	0.308333	-19.200001	86.500000	1023.000000	1023.000000	2046.000000
49.540001	-0.030004	-17.732170	-7.835865	-2.630044	-3.535262	-3.731000	0.000000	-10.000000	0.275000	-18.750000	82.166664	1023.000000	1023.000000	2046.000000
49.560001	-0.030023	-17.743557	-7.814908	-2.868817	-3.349882	-3.709951	0.000000	-10.000000	0.250000	-18.100000	75.833336	1023.000000	1023.000000	2046.000000
49.580002	-0.030178	-17.835152	-7.748171	-2.977633	-3.343346	-3.766002	0.000000	-10.000000	0.250000	-17.550001	69.833336	1023.000000	1023.000000	2046.000000
49.599998	-0.030530	-18.043289	-7.807760	-3.050103	-3.347764	-3.837662	0.000000	-10.000000	0.250000	-16.783333	62.000000	1023.000000	1023.000000	2046.000000
49.619999	-0.031270	-18.480511	-7.980655	-3.126840	-3.439837	-3.933178	0.000000	-10.000000	0.250000	-16.366667	58.333332	1023.000000	1023.000000	2046.000000
49.639999	-0.032218	-19.040930	-8.231200	-3.254926	-3.501569	-4.053234	0.000000	-10.000000	0.250000	-15.950000	52.833332	1023.000000	1023.000000	2046.000000
49.660000	-0.033498	-19.797506	-8.556620	-3.545423	-3.586434	-4.109029	0.000000	-10.000000	0.250000	-15.750000	49.166668	1023.000000	1023.000000	2046.000000
49.680000	-0.034787	-20.559385	-8.744644	-3.844830	-3.768578	-4.201333	0.000000	-10.000000	0.241667	-15.566667	43.833332	1023.000000	1023.000000	2046.000000
49.700001	-0.036165	-21.373508	-8.853904	-4.089555	-4.047897	-4.382153	0.000000	-10.000000	0.225000	-15.116667	38.833332	1023.000000	1023.000000	2046.000000
49.720001	-0.037343	-22.069944	-8.834221	-4.236506	-4.406703	-4.592514	0.000000	-10.000000	0.208333	-14.333333	32.333332	1023.000000	1023.000000	2046.000000
49.740002	-0.038319	-22.646311	-8.927906	-4.408584	-4.592015	-4.717805	0.000000	-10.000000	0.200000	-13.533333	27.500000	1023.000000	1023.000000	2046.000000
49.759998	-0.039251	-23.197140	-9.112906	-4.714468	-4.550247	-4.819520	0.000000	-10.000000	0.175000	-12.966666	24.333334	1023.000000	1023.000000	2046.000000
49.779999	-0.040024	-23.654222	-9.132778	-4.919290	-4.620060	-4.982095	0.000000	-10.000000	0.150000	-12.533334	21.333334	1023.000000	1023.000000	2046.000000
49.799999	-0.040249	-23.787306	-8.966145	-5.038571	-4.676759	-5.105832	0.000000	-10.000000	0.133333	-12.033334	17.000000	1023.000000	1023.000000	2046.000000
49.820000	-0.040271	-23.799885	-8.819125	-5.144262	-4.665673	-5.170824	0.000000	-10.000000	0.125000	-11.683333	13.000000	1023.000000	1023.000000	2046.000000
49.840000	-0.040248	-23.786633	-8.714234	-5.235576	-4.582139	-5.254683	0.000000	-10.000000	0.125000	-11.233334	8.000000	1023.000000	1023.000000	2046.000000
49.860001	-0.040243	-23.783504	-8.679244	-5.383673	-4.436851	-5.283737	0.000000	-10.000000	0.108333	-10.750000	3.333333	1023.000000	1023.000000	2046.000000
49.880001	-0.040066	-23.679136	-8.549579	-5.416138	-4.427470	-5.285949	0.000000	-10.000000	0.108333	-10.350000	0.000000	1023.000000	1023.000000	2046.000000
49.900002	-0.039924	-23.595264	-8.455546	-5.418346	-4.394866	-5.326505	0.000000	-10.000000	0.100000	-10.016666	-2.166667	1023.000000	1023.000000	2046.000000
49.919998	-0.039610	-23.409283	-8.282250	-5.320213	-4.429402	-5.377416	0.000000	-10.000000	0.100000	-9.600000	-4.333333	1023.000000	1023.000000	2046.000000
49.939999	-0.039273	-23.210577	-8.177530	-5.296232	-4.391021	-5.345793	0.000000	-10.000000	0.100000	-8.816667	-8.500000	1023.000000	1023.000000	2046.000000
49.959999	-0.039035	-23.069908	-8.156855	-5.287268	-4.275760	-5.350025	0.000000	-10.000000	0.100000	-8.266666	-11.500000	1023.000000	1023.000000	2046.000000
49.980000	-0.038861	-22.966621	-8.124006	-5.325630	-4.217077	-5.299909	0.000000	-10.000000	0.100000	-7.700000	-14.333333	1023.000000	1023.000000	2046.000000
50.000000	-0.038770	-22.913036	-8.066570	-5.282625	-4.208912	-5.354928	0.000000	-10.000000	0.100000	-7.166667	-16.666666	1023.000000	1023.000000	2046.000000
50.020000	-0.038537	-22.775425	-7.944207	-5.203694	-4.277592	-5.349932	0.000000	-10.000000	0.100000	-6.533333	-19.666666	1023.000000	1023.000000	2046.000000
50.040001	-0.038339	-22.658461	-7.905309	-5.149502	-4.221382	-5.382268	0.000000	-10.000000	0.100000	-6.100000	-21.833334	1023.000000	1023.000000	2046.000000
50.060001	-0.038141	-22.541380	-7.965464	-5.211290	-4.032128	-5.332499	0.000000	-10.000000	0.091667	-5.850000	-23.166666	1023.000000	1023.000000	2046.000000
50.080002	-0.038248	-22.604788	-7.907765	-5.191660	-4.080496	-5.424865	0.000000	-10.000000	0.083333	-5.550000	-24.500000	1023.000000	1023.000000	2046.000000
50.099998	-0.038018	-22.468735	-7.811819	-5.126548	-4.105609	-5.424758	0.000000	-10.000000	0.066667	-4.933333	-27.000000	1023.000000	1023.000000	2046.000000
50.119999	-0.037832	-22.358990	-7.710994	-5.110781	-4.088588	-5.448627	0.000000	-10.000000	0.058333	-4.350000	-29.333334	1023.000000	1023.000000	2046.000000
50.139999	-0.037695	-22.277891	-7.781683	-5.139168	-3.921765	-5.435275	0.000000	-10.000000	0.050000	-3.916667	-31.000000	1023.000000	1023.000000	2046.000000
50.160000	-0.038027	-22.474108	-7.829545	-5.159162	-3.982521	-5.502881	0.000000	-10.000000	0.050000	-3.650000	-31.833334	1023.000000	1023.000000	2046.000000
50.180000	-0.038902	-22.990904	-7.863200	-5.183790	-4.239960	-5.703954	0.000000	-10.000000	0.050000	-3.183333	-32.666668	1023.000000	1023.000000	2046.000000
50.200001	-0.039677	-23.448887	-7.781664	-5.404646	-4.465464	-5.797112	0.000000	-10.000000	0.050000	-1.916667	-33.500000	1023.000000	1023.000000	2046.000000
50.220001	-0.040135	-23.719927	-7.696019	-5.548717	-4.572319	-5.902872	0.000000	-10.000000	0.041667	-0.416667	-34.000000	1023.000000	1023.000000	2046.000000
50.240002	-0.039916	-23.590282	-7.558216	-5.511787	-4.473359	-6.046920	0.000000	-10.000000	0.025000	1.700000	-34.000000	1023.000000	1023.000000	2046.000000
50.259998	-0.039233	-23.186991	-7.455424	-5.542735	-4.325963	-5.862869	0.000000	-10.000000	0.008333	3.950000	-34.000000	1023.000000	1023.000000	2046.000000
50.279999	-0.038194	-22.572741	-7.490933	-5.290215	-4.036683	-5.754910	0.000000	-10.000000	0.000000	6.550000	-34.000000	1023.000000	1023.000000	2046.000000
50.299999	-0.037213	-21.992682	-7.521020	-5.053530	-3.893256	-5.524877	0.000000	-10.000000	-0.016667	8.716666	-34.000000	1023.000000	1023.000000	2046.000000
50.320000	-0.036687	-21.682270	-7.539369	-4.939420	-3.933508	-5.269973	0.000000	-10.000000	-0.050000	10.750000	-34.000000	1023.000000	1023.000000	2046.000000
50.340000	-0.036705	-21.692900	-7.645898	-4.929711	-4.058859	-5.058432	0.000000	-10.000000	-0.100000	12.850000	-34.000000	1023.000000	1023.000000	2046.000000
50.360001	-0.037387	-22.095869	-7.859118	-4.813189	-4.269148	-5.154415	0.000000	-10.000000	-0.158333	15.916667	-14.666667	1023.000000	1023.000000	2046.000000
50.380001	-0.038470	-22.735727	-8.208892	-4.840683	-4.365504	-5.320649	0.000000	-10.000000	-0.200000	18.183332	4.666667	1023.000000	1023.000000	2046.000000
50.400002	-0.039061	-23.084778	-8.415609	-4.933990	-4.256695	-5.478484	0.000000	-10.000000	-0.241667	19.950001	25.500000	1023.000000	1023.000000	2046.000000
50.419998	-0.038970	-23.031023	-8.534692	-5.023086	-3.983820	-5.489423	0.000000	-10.000000	-0.241667	20.366667	31.500000	1023.000000	1023.000000	2046.000000
50.439999	-0.038671	-22.854530	-8.551909	-5.158774	-3.794692	-5.349155	0.000000	-10.000000	-0.241667	20.783333	37.500000	1023.000000	1023.000000	2046.000000
50.459999	-0.038127	-22.533175	-8.522243	-5.076654	-3.687720	-5.246556	0.000000	-10.000000	-0.216667	21.033333	44.333332	1023.000000	1023.000000	2046.000000
50.480000	-0.037353	-22.075510	-8.417813	-4.946730	-3.621518	-5.089448	0.000000	-10.000000	-0.233333	21.350000	49.000000	1023.000000	1023.000000	2046.000000
50.500000	-0.036331	-21.471752	-8.302132	-4.831911	-3.434744	-4.902966	0.000000	-10.000000	-0.275000	22.200001	58.500000	1023.000000	1023.000000	2046.000000
50.520000	-0.035112	-20.751345	-8.164252	-4.742978	-3.151884	-4.692231	0.000000	-10.000000	-0.325000	23.066668	68.166664	1023.000000	1023.000000	2046.000000
50.540001	-0.033854	-20.007946	-7.947093	-4.765416	-2.891344	-4.404094	0.000000	-10.000000	-0.350000	23.750000	75.500000	1023.000000	1023.000000	2046.000000
50.560001	-0.032357	-19.122898	-7.716488	-4.656167	-2.580303	-4.169940	0.000000	-10.000000	-0.358333	24.250000	80.666664	1023.000000	1023.000000	2046.000000
50.580002	-0.030499	-18.025105	-7.305481	-4.539142	-2.279976	-3.900506	0.000000	-10.000000	-0.375000	24.866667	88.833336	1023.000000	1023.000000	2046.000000
50.599998	-0.028182	-16.655401	-6.680845	-4.326780	-1.973302	-3.674475	0.000000	-10.000000	-0.391667	25.483334	97.000000	1023.000000	1023.000000	2046.000000
50.619999	-0.025474	-15.055094	-6.064049	-4.108396	-1.646884	-3.235764	0.000000	-10.000000	-0.400000	25.700001	108.333336	1023.000000	1023.000000	2046.000000
50.639999	-0.022911	-13.540489	-5.579674	-3.879273	-1.208081	-2.873461	0.000000	-10.000000	-0.400000	25.650000	114.166664	1023.000000	1023.000000	2046.000000
50.660000	-0.020642	-12.199187	-5.206228	-3.640566	-0.814694	-2.537700	0.000000	-10.000000	-0.400000	25.716667	122.666664	1023.000000	1023.000000	2046.000000
50.680000	-0.018812	-11.117815	-5.050569	-3.527190	-0.401631	-2.138425	0.000000	-10.000000	-0.383333	25.700001	131.166672	1023.000000	1023.000000	2046.000000
50.700001	-0.017568	-10.382734	-4.932734	-3.404365	-0.221594	-1.824042	0.000000	-10.000000	-0.366667	25.683334	139.666672	1023.000000	1023.000000	2046.000000
50.720001	-0.016488	-9.744427	-4.728250	-3.406466	-0.096500	-1.513211	0.000000	-10.000000	-0.333333	25.583334	148.333328	1023.000000	1023.000000	2046.000000
50.740002	-0.015619	-9.230697	-4.459126	-3.539661	-0.033736	-1.198174	0.000000	-10.000000	-0.341667	25.466667	154.000000	1023.000000	1023.000000	2046.000000
50.759998	-0.014663	-8.666030	-4.138052	-3.627323	-0.044967	-0.855688	0.000000	-10.000000	-0.358333	25.783333	165.333328	1023.000000	1023.000000	2046.000000
50.779999	-0.013635	-8.058325	-3.794243	-3.642943	-0.052259	-0.568879	0.000000	-10.000000	-0.391667	26.066668	173.833328	1023.000000	1023.000000	2046.000000
50.799999	-0.012581	-7.435320	-3.442083	-3.676469	-0.009198	-0.307569	0.000000	-10.000000	-0.400000	26.600000	182.500000	1023.000000	1023.000000	2046.000000
50.820000	-0.011284	-6.669132	-3.075480	-3.745813	0.194176	-0.042016	0.000000	-10.000000	-0.433333	27.283335	191.500000	1023.000000	1023.000000	2046.000000
50.840000	-0.009570	-5.655592	-2.536147	-3.815431	0.375973	0.320013	0.000000	-10.000000	-0.466667	27.966667	200.500000	1023.000000	1023.000000	2046.000000
50.860001	-0.007306	-4.317942	-1.953889	-3.763034	0.767933	0.631049	0.000000	-10.000000	-0.500000	28.700001	209.500000	1023.000000	1023.000000	2046.000000
50.880001	-0.004885	-2.886861	-1.282846	-3.655447	1.083146	0.968286	0.000000	-10.000000	-0.508333	28.700001	215.833328	1023.000000	1023.000000	2046.000000
50.900002	-0.002284	-1.349662	-0.668136	-3.501607	1.539683	1.280400	0.000000	-10.000000	-0.525000	29.133333	228.500000	1023.000000	1023.000000	2046.000000
50.919998	0.000340	0.200939	-0.000470	-3.331088	1.865427	1.667069	0.000000	-10.000000	-0.541667	29.416668	238.166672	1023.000000	1023.000000	2046.000000
50.939999	0.003322	1.963147	0.751271	-3.042540	2.277119	1.977297	0.000000	-10.000000	-0.550000	29.700001	247.833328	1023.000000	1023.000000	2046.000000
50.959999	0.006236	3.685418	1.367117	-2.752256	2.654813	2.415744	0.000000	-10.000000	-0.550000	29.650000	254.500000	1023.000000	1023.000000	2046.000000
50.980000	0.008978	5.306099	1.932182	-2.481229	3.044414	2.810732	0.000000	-10.000000	-0.550000	29.666666	264.500000	1023.000000	1023.000000	2046.000000
51.000000	0.011343	6.703554	2.497783	-2.273127	3.339188	3.139710	0.000000	-10.000000	-0.541667	29.766666	274.500000	1023.000000	1023.000000	2046.000000
51.020000	0.013688	8.089332	3.070274	-2.101748	3.714799	3.406006	0.000000	-10.000000	-0.508333	29.866667	291.166656	1023.000000	1023.000000	2046.000000
51.040001	0.016532	9.770337	3.722706	-1.801838	4.103838	3.745630	0.000000	-10.000000	-0.475000	29.900000	304.500000	1023.000000	1023.000000	2046.000000
51.060001	0.018910	11.175713	3.935364	-1.393296	4.531373	4.102273	0.000000	-10.000000	-0.450000	30.000000	314.500000	1023.000000	1023.000000	2046.000000
51.080002	0.020971	12.393768	4.040325	-0.935251	4.747735	4.540960	0.000000	-10.000000	-0.458333	29.616667	317.833344	1023.000000	1023.000000	2046.000000
51.099998	0.021491	12.700909	3.990949	-0.701830	4.680345	4.731446	0.000000	-10.000000	-0.475000	29.366667	324.500000	1023.000000	1023.000000	2046.000000
51.119999	0.021866	12.922536	4.042387	-0.714876	4.705022	4.890002	0.000000	-10.000000	-0.491667	28.916666	334.166656	1023.000000	1023.000000	2046.000000
51.139999	0.021782	12.873047	4.049220	-0.742955	4.706078	4.860703	0.000000	-10.000000	-0.500000	28.933332	343.833344	1023.000000	1023.000000	2046.000000
51.160000	0.021619	12.776798	3.922361	-0.541887	4.722566	4.673758	0.000000	-10.000000	-0.491667	28.616667	353.500000	1023.000000	1023.000000	2046.000000
51.180000	0.021527	12.722682	3.881206	-0.391985	4.740198	4.493263	0.000000	-10.000000	-0.475000	28.183334	363.166656	1023.000000	1023.000000	2046.000000
51.200001	0.021999	13.001307	3.851883	-0.249640	4.923748	4.475316	0.000000	-10.000000	-0.433333	27.466667	372.666656	1023.000000	1023.000000	2046.000000
51.220001	0.022837	13.496797	3.944275	-0.069592	5.121701	4.500412	0.000000	-10.000000	-0.391667	26.716667	381.833344	1023.000000	1023.000000	2046.000000
51.240002	0.023731	14.025121	4.031599	0.051272	5.359997	4.582253	0.000000	-10.000000	-0.358333	26.250000	391.000000	1023.000000	1023.000000	2046.000000
51.259998	0.024530	14.497501	4.154832	0.212333	5.473204	4.657132	0.000000	-10.000000	-0.350000	25.833334	399.833344	1023.000000	1023.000000	2046.000000
51.279999	0.025618	15.140491	4.275081	0.368370	5.706750	4.790291	0.000000	-10.000000	-0.366667	25.750000	408.500000	1023.000000	1023.000000	2046.000000
51.299999	0.026852	15.869776	4.496165	0.459314	5.976163	4.938133	0.000000	-10.000000	-0.366667	25.400000	417.000000	1023.000000	1023.000000	2046.000000
51.320000	0.028058	16.582335	4.804444	0.511792	6.223477	5.042623	0.000000	-10.000000	-0.375000	25.283333	425.500000	1023.000000	1023.000000	2046.000000
51.340000	0.029352	17.347017	5.182835	0.604299	6.428229	5.131654	0.000000	-10.000000	-0.366667	25.083334	434.000000	1023.000000	1023.000000	2046.000000
51.360001	0.031007	18.325089	5.578825	0.727374	6.732988	5.285901	0.000000	-10.000000	-0.366667	25.166666	442.500000	1023.000000	1023.000000	2046.000000
51.380001	0.032829	19.402105	6.123106	0.852347	7.009578	5.417074	0.000000	-10.000000	-0.358333	25.016666	450.833344	1023.000000	1023.000000	2046.000000
51.400002	0.034983	20.674850	6.667104	0.970428	7.395724	5.641593	0.000000	-10.000000	-0.333333	24.600000	459.333344	1023.000000	1023.000000	2046.000000
51.419998	0.037201	21.985710	7.180087	1.163149	7.752416	5.890059	0.000000	-10.000000	-0.291667	23.883333	467.666656	1023.000000	1023.000000	2046.000000
51.439999	0.039314	23.234798	7.589679	1.379350	8.184551	6.081219	0.000000	-10.000000	-0.241667	22.883333	475.833344	1023.000000	1023.000000	2046.000000
51.459999	0.041029	24.248194	7.836728	1.616794	8.505786	6.288887	0.000000	-10.000000	-0.183333	21.483334	483.500000	1023.000000	1023.000000	2046.000000
51.480000	0.042205	24.943039	7.931854	1.842751	8.738199	6.430235	0.000000	-10.000000	-0.133333	19.550001	490.833344	1023.000000	1023.000000	2046.000000
51.500000	0.042727	25.251747	7.988673	1.846312	8.785041	6.631721	0.000000	-10.000000	-0.066667	16.883333	497.833344	1023.000000	1023.000000	2046.000000
51.520000	0.042584	25.167088	7.973712	1.727184	8.674660	6.791532	0.000000	-10.000000	-0.025000	13.683333	503.833344	1023.000000	1023.000000	2046.000000
51.540001	0.042091	24.875713	7.955885	1.496739	8.542911	6.880179	0.000000	-10.000000	0.016667	9.883333	508.833344	1023.000000	1023.000000	2046.000000
51.560001	0.041396	24.465309	7.889295	1.292869	8.390421	6.892724	0.000000	-10.000000	0.041667	5.383334	512.500000	1023.000000	1023.000000	2046.000000
51.580002	0.040540	23.959158	7.785873	1.088340	8.220129	6.864815	0.000000	-10.000000	0.075000	0.750000	515.166687	1023.000000	1023.000000	2046.000000
51.599998	0.039596	23.401001	7.637606	0.814069	8.121584	6.827743	0.000000	-10.000000	0.091667	-3.283333	516.500000	1023.000000	1023.000000	2046.000000
51.619999	0.038968	23.030172	7.545136	0.632324	8.024969	6.827743	0.000000	-10.000000	0.108333	-6.650000	517.000000	1023.000000	1023.000000	2046.000000
51.639999	0.038638	22.834803	7.500450	0.557863	7.996666	6.779824	0.000000	-10.000000	0.125000	-9.216667	517.000000	1023.000000	1023.000000	2046.000000
51.660000	0.038492	22.748549	7.531039	0.530246	7.945114	6.742147	0.000000	-10.000000	0.141667	-11.416667	517.000000	1023.000000	1023.000000	2046.000000
51.680000	0.038440	22.717762	7.533335	0.548324	7.842607	6.793496	0.000000	-10.000000	0.183333	-12.800000	517.000000	1023.000000	1023.000000	2046.000000
51.700001	0.038357	22.669228	7.523582	0.635362	7.705449	6.804834	0.000000	-10.000000	0.216667	-14.133333	513.500000	1023.000000	1023.000000	2046.000000
51.720001	0.038345	22.661678	7.440796	0.788709	7.537612	6.894561	0.000000	-10.000000	0.266667	-15.866667	503.333344	1023.000000	1023.000000	2046.000000
[truncated: 1,016,275 more chars]
