# Supplementary material for: Effect of Electrode Belt and Body Positions on Regional Pulmonary Ventilation- and Perfusion-Related Impedance Changes Measured by Electric Impedance Tomography
Source: PLoS One. 2016 Jun 2;11(6):e0155913. doi: 10.1371/journal.pone.0155913 (PMC4890811; doi:10.1371/journal.pone.0155913)
Supplement: S1 Dataset — (ZIP) [file pone.0155913.s001.zip › Dataset/Fp05-righ-6i.txt]

Patient Name:	Fp5
Registry:	Fp5
Investigator:	 
Diagnosys:	 
Notes:	h�ger6i             
Sample Rate [Hz]:	50.08
Time Base 	Pixels Mean 	Pixels Sum 	UPPER RIGHT		UPPER LEFT		LOWER RIGHT		LOWER LEFT		QRS	ETCO2	Paw	Flow (L/min)	Volume	Analog1	Analog2	AnalogSum
0.000000	-0.019183	-11.337390	-1.101837	-4.278979	-1.981649	-3.974925	0.000000	-10.000000	-0.375000	25.983334	94.833336	1023.000000	1023.000000	2046.000000
0.020000	-0.017593	-10.397468	-0.974099	-4.140224	-1.764530	-3.518615	0.000000	-10.000000	-0.350000	26.066668	103.500000	1023.000000	1023.000000	2046.000000
0.040000	-0.016501	-9.751966	-0.933523	-4.062194	-1.596964	-3.159286	0.000000	-10.000000	-0.383333	25.933334	112.166664	1023.000000	1023.000000	2046.000000
0.060000	-0.015763	-9.315717	-0.940133	-4.039561	-1.425419	-2.910604	0.000000	-10.000000	-0.416667	26.283333	120.833336	1023.000000	1023.000000	2046.000000
0.080000	-0.015304	-9.044821	-0.964254	-4.133942	-1.343827	-2.602798	0.000000	-10.000000	-0.441667	26.733334	132.666672	1023.000000	1023.000000	2046.000000
0.100000	-0.014986	-8.856656	-1.146652	-4.010941	-1.309870	-2.389193	0.000000	-10.000000	-0.441667	27.233334	147.666672	1023.000000	1023.000000	2046.000000
0.120000	-0.014452	-8.540912	-1.359086	-3.652164	-1.122213	-2.407449	0.000000	-10.000000	-0.441667	27.350000	162.833328	1023.000000	1023.000000	2046.000000
0.140000	-0.013702	-8.098017	-1.424659	-3.408311	-0.942201	-2.322845	0.000000	-10.000000	-0.450000	27.283333	172.000000	1023.000000	1023.000000	2046.000000
0.160000	-0.012569	-7.428075	-1.418638	-3.200343	-0.723103	-2.085992	0.000000	-10.000000	-0.450000	27.250000	175.000000	1023.000000	1023.000000	2046.000000
0.180000	-0.011381	-6.726120	-1.420592	-3.008174	-0.525789	-1.771566	0.000000	-10.000000	-0.450000	27.183334	178.000000	1023.000000	1023.000000	2046.000000
0.200000	-0.010095	-5.966031	-1.443285	-2.747200	-0.276714	-1.498832	0.000000	-10.000000	-0.458333	27.366667	184.000000	1023.000000	1023.000000	2046.000000
0.220000	-0.008533	-5.042921	-1.463066	-2.345182	-0.014460	-1.220213	0.000000	-10.000000	-0.466667	27.650002	193.166672	1023.000000	1023.000000	2046.000000
0.240000	-0.006963	-4.114987	-1.342749	-2.079893	0.225504	-0.917848	0.000000	-10.000000	-0.475000	28.016666	202.333328	1023.000000	1023.000000	2046.000000
0.260000	-0.005382	-3.180682	-1.160307	-1.873774	0.480045	-0.626647	0.000000	-10.000000	-0.483333	28.183334	211.666672	1023.000000	1023.000000	2046.000000
0.280000	-0.003459	-2.044133	-0.914552	-1.571956	0.832397	-0.390022	0.000000	-10.000000	-0.491667	28.483334	221.000000	1023.000000	1023.000000	2046.000000
0.300000	-0.001622	-0.958488	-0.697835	-1.404286	1.205331	-0.061698	0.000000	-10.000000	-0.500000	28.616667	230.500000	1023.000000	1023.000000	2046.000000
0.320000	0.000147	0.087037	-0.469657	-1.138978	1.510312	0.185360	0.000000	-10.000000	-0.491667	28.700001	240.000000	1023.000000	1023.000000	2046.000000
0.340000	0.002166	1.280397	-0.258176	-0.880345	1.912117	0.506802	0.000000	-10.000000	-0.483333	28.333334	249.500000	1023.000000	1023.000000	2046.000000
0.360000	0.004012	2.370800	0.091576	-0.800097	2.245772	0.833549	0.000000	-10.000000	-0.466667	28.166668	259.000000	1023.000000	1023.000000	2046.000000
0.380000	0.005928	3.503563	0.312805	-0.616216	2.649234	1.157740	0.000000	-10.000000	-0.450000	27.800001	268.500000	1023.000000	1023.000000	2046.000000
0.400000	0.007746	4.578142	0.427330	-0.357183	3.071086	1.436910	0.000000	-10.000000	-0.441667	27.550001	277.833344	1023.000000	1023.000000	2046.000000
0.420000	0.009428	5.571729	0.629039	-0.169887	3.394076	1.718500	0.000000	-10.000000	-0.425000	27.183334	287.000000	1023.000000	1023.000000	2046.000000
0.440000	0.011133	6.579410	0.743687	0.106186	3.712558	2.016980	0.000000	-10.000000	-0.408333	26.900000	296.166656	1023.000000	1023.000000	2046.000000
0.460000	0.012642	7.471185	0.858534	0.345973	3.951804	2.314873	0.000000	-10.000000	-0.383333	26.433334	305.166656	1023.000000	1023.000000	2046.000000
0.480000	0.013723	8.110416	1.056764	0.261867	4.040338	2.751447	0.000000	-10.000000	-0.358333	25.700001	314.166656	1023.000000	1023.000000	2046.000000
0.500000	0.014477	8.555821	1.328118	0.050917	4.054554	3.122233	0.000000	-10.000000	-0.350000	24.850000	322.666656	1023.000000	1023.000000	2046.000000
0.520000	0.015371	9.084098	1.553430	0.006794	4.156433	3.367441	0.000000	-10.000000	-0.350000	24.350000	331.333344	1023.000000	1023.000000	2046.000000
0.540000	0.016117	9.524929	1.713242	-0.035727	4.219864	3.627549	0.000000	-10.000000	-0.358333	24.066668	339.666656	1023.000000	1023.000000	2046.000000
0.560000	0.017002	10.048418	1.885096	-0.064879	4.354402	3.873798	0.000000	-10.000000	-0.358333	23.983334	348.000000	1023.000000	1023.000000	2046.000000
0.580000	0.018174	10.741132	2.099849	-0.088405	4.547053	4.182635	0.000000	-10.000000	-0.358333	23.933334	356.000000	1023.000000	1023.000000	2046.000000
0.600000	0.019518	11.535337	2.316922	-0.084155	4.835795	4.466775	0.000000	-10.000000	-0.366667	24.050001	364.000000	1023.000000	1023.000000	2046.000000
0.620000	0.021194	12.525471	2.659219	-0.110476	5.166435	4.810293	0.000000	-10.000000	-0.375000	24.100000	372.000000	1023.000000	1023.000000	2046.000000
0.640000	0.023171	13.694258	2.986760	0.113119	5.557944	5.036434	0.000000	-10.000000	-0.366667	24.150000	380.000000	1023.000000	1023.000000	2046.000000
0.660000	0.025333	14.971550	3.365352	0.388916	5.898925	5.318357	0.000000	-10.000000	-0.366667	24.016666	388.000000	1023.000000	1023.000000	2046.000000
0.680000	0.027479	16.240095	3.745667	0.566290	6.268264	5.659875	0.000000	-10.000000	-0.350000	24.150000	396.000000	1023.000000	1023.000000	2046.000000
0.700000	0.029577	17.480272	4.071443	0.891836	6.613251	5.903742	0.000000	-10.000000	-0.341667	23.966667	404.000000	1023.000000	1023.000000	2046.000000
0.720000	0.031888	18.845606	4.508337	1.126785	6.955159	6.255326	0.000000	-10.000000	-0.333333	23.983334	412.000000	1023.000000	1023.000000	2046.000000
0.740000	0.033914	20.043303	4.878629	1.320751	7.164710	6.679214	0.000000	-10.000000	-0.341667	23.666666	420.000000	1023.000000	1023.000000	2046.000000
0.760000	0.035860	21.193396	5.157964	1.568050	7.498444	6.968937	0.000000	-10.000000	-0.325000	23.483334	428.000000	1023.000000	1023.000000	2046.000000
0.780000	0.037546	22.189892	5.373534	1.769328	7.740153	7.306876	0.000000	-10.000000	-0.300000	23.033333	435.833344	1023.000000	1023.000000	2046.000000
0.800000	0.039159	23.142998	5.419415	2.280929	8.086865	7.355789	0.000000	-10.000000	-0.241667	22.183334	443.500000	1023.000000	1023.000000	2046.000000
0.820000	0.039798	23.520794	5.326445	2.446040	8.103753	7.644556	0.000000	-10.000000	-0.208333	20.800001	451.000000	1023.000000	1023.000000	2046.000000
0.840000	0.039786	23.513718	5.215207	2.449631	8.128584	7.720295	0.000000	-10.000000	-0.133333	18.633333	458.166656	1023.000000	1023.000000	2046.000000
0.860000	0.039278	23.213552	5.145362	2.335373	8.028476	7.704341	0.000000	-10.000000	-0.066667	15.733334	464.833344	1023.000000	1023.000000	2046.000000
0.880000	0.038703	22.873610	5.059951	2.340201	8.014268	7.459188	0.000000	-10.000000	-0.008333	12.050001	470.666656	1023.000000	1023.000000	2046.000000
0.900000	0.037932	22.417948	4.751478	2.414018	8.028138	7.224314	0.000000	-10.000000	0.033333	6.966667	475.333344	1023.000000	1023.000000	2046.000000
0.920000	0.036682	21.679070	4.371953	2.513612	7.805297	6.988208	0.000000	-10.000000	0.058333	1.183333	478.666656	1023.000000	1023.000000	2046.000000
0.940000	0.035492	20.976051	3.873494	2.906306	7.623359	6.572893	0.000000	-10.000000	0.108333	-4.833333	480.333344	1023.000000	1023.000000	2046.000000
0.960000	0.034220	20.223974	3.470230	3.033450	7.470665	6.249629	0.000000	-10.000000	0.166667	-9.950001	481.000000	1023.000000	1023.000000	2046.000000
0.980000	0.032918	19.454342	3.079482	3.176146	7.260372	5.938341	0.000000	-10.000000	0.225000	-13.666667	481.000000	1023.000000	1023.000000	2046.000000
1.000000	0.031608	18.680363	2.598070	3.288531	7.035225	5.758537	0.000000	-10.000000	0.266667	-16.250000	481.000000	1023.000000	1023.000000	2046.000000
1.020000	0.030221	17.860395	2.170912	3.372175	6.745632	5.571677	0.000000	-10.000000	0.300000	-18.000000	473.833344	1023.000000	1023.000000	2046.000000
1.040000	0.028871	17.062790	1.792794	3.495511	6.403764	5.370720	0.000000	-10.000000	0.350000	-19.900002	464.333344	1023.000000	1023.000000	2046.000000
1.060000	0.027482	16.241846	1.481403	3.564597	6.012146	5.183701	0.000000	-10.000000	0.425000	-21.666668	452.333344	1023.000000	1023.000000	2046.000000
1.080000	0.026238	15.506858	1.165418	3.818226	5.656017	4.867197	0.000000	-10.000000	0.483333	-23.566668	444.833344	1023.000000	1023.000000	2046.000000
1.100000	0.024881	14.704609	0.919793	3.843830	5.268150	4.672835	0.000000	-10.000000	0.566667	-25.633333	434.000000	1023.000000	1023.000000	2046.000000
1.120000	0.023586	13.939422	0.662729	3.922952	4.846063	4.507678	0.000000	-10.000000	0.625000	-27.333334	425.666656	1023.000000	1023.000000	2046.000000
1.140000	0.022298	13.178183	0.326640	4.060522	4.485313	4.305707	0.000000	-10.000000	0.683333	-28.783333	416.833344	1023.000000	1023.000000	2046.000000
1.160000	0.020914	12.360280	0.155372	3.917485	4.039421	4.248003	0.000000	-10.000000	0.708333	-29.483334	410.333344	1023.000000	1023.000000	2046.000000
1.180000	0.019731	11.661173	-0.090568	3.974577	3.682858	4.094306	0.000000	-10.000000	0.758333	-30.633333	400.500000	1023.000000	1023.000000	2046.000000
1.200000	0.018502	10.934438	-0.215731	3.857568	3.267449	4.025152	0.000000	-10.000000	0.791667	-31.300001	390.333344	1023.000000	1023.000000	2046.000000
1.220000	0.016915	9.996532	-0.497799	3.835670	2.799738	3.858924	0.000000	-10.000000	0.816667	-31.950001	380.000000	1023.000000	1023.000000	2046.000000
1.240000	0.015232	9.001874	-0.778210	3.736269	2.388709	3.655106	0.000000	-10.000000	0.816667	-32.216667	369.333344	1023.000000	1023.000000	2046.000000
1.260000	0.013681	8.085527	-0.990670	3.706810	1.930376	3.439012	0.000000	-10.000000	0.833333	-32.366665	358.500000	1023.000000	1023.000000	2046.000000
1.280000	0.011965	7.071317	-1.261851	3.493034	1.499213	3.340922	0.000000	-10.000000	0.841667	-32.416668	347.500000	1023.000000	1023.000000	2046.000000
1.300000	0.010114	5.977353	-1.321468	3.269153	0.914042	3.115625	0.000000	-10.000000	0.850000	-32.450001	336.666656	1023.000000	1023.000000	2046.000000
1.320000	0.008353	4.936910	-1.470457	3.092885	0.454756	2.859726	0.000000	-10.000000	0.841667	-32.450001	325.833344	1023.000000	1023.000000	2046.000000
1.340000	0.006616	3.910329	-1.549094	2.892733	-0.129258	2.695949	0.000000	-10.000000	0.833333	-32.083336	315.166656	1023.000000	1023.000000	2046.000000
1.360000	0.005014	2.963357	-1.752313	2.862672	-0.537897	2.390895	0.000000	-10.000000	0.825000	-31.799999	304.333344	1023.000000	1023.000000	2046.000000
1.380000	0.003271	1.933184	-1.844845	2.517612	-0.980130	2.240548	0.000000	-10.000000	0.816667	-31.450001	293.833344	1023.000000	1023.000000	2046.000000
1.400000	0.001794	1.060012	-1.960650	2.277453	-1.258702	2.001910	0.000000	-10.000000	0.808333	-31.333334	283.166656	1023.000000	1023.000000	2046.000000
1.420000	0.000446	0.263356	-2.042759	2.075140	-1.470846	1.701821	0.000000	-10.000000	0.800000	-31.016666	272.833344	1023.000000	1023.000000	2046.000000
1.440000	-0.000765	-0.452067	-2.024455	1.688343	-1.724094	1.608138	0.000000	-10.000000	0.783333	-30.750000	262.500000	1023.000000	1023.000000	2046.000000
1.460000	-0.001673	-0.988578	-2.033727	1.606278	-1.827929	1.266799	0.000000	-10.000000	0.750000	-30.266668	252.500000	1023.000000	1023.000000	2046.000000
1.480000	-0.002694	-1.592157	-2.051913	1.414921	-1.964833	1.009668	0.000000	-10.000000	0.700000	-29.650002	242.500000	1023.000000	1023.000000	2046.000000
1.500000	-0.003648	-2.156002	-2.055470	1.170738	-2.098124	0.826853	0.000000	-10.000000	0.666667	-28.950001	232.500000	1023.000000	1023.000000	2046.000000
1.520000	-0.004680	-2.766015	-2.101120	0.934510	-2.238729	0.639324	0.000000	-10.000000	0.625000	-28.283335	222.666672	1023.000000	1023.000000	2046.000000
1.540000	-0.005549	-3.279683	-2.191973	0.870382	-2.287343	0.329251	0.000000	-10.000000	0.591667	-27.550001	213.166672	1023.000000	1023.000000	2046.000000
1.560000	-0.006515	-3.850190	-2.183903	0.644500	-2.452382	0.141595	0.000000	-10.000000	0.550000	-26.816668	204.000000	1023.000000	1023.000000	2046.000000
1.580000	-0.007369	-4.355233	-2.214461	0.491592	-2.517259	-0.115106	0.000000	-10.000000	0.533333	-26.166666	195.000000	1023.000000	1023.000000	2046.000000
1.600000	-0.008299	-4.904895	-2.262380	0.347700	-2.603028	-0.387186	0.000000	-10.000000	0.516667	-25.549999	186.333328	1023.000000	1023.000000	2046.000000
1.620000	-0.009362	-5.532756	-2.336068	0.148791	-2.702153	-0.643326	0.000000	-10.000000	0.508333	-24.966667	177.666672	1023.000000	1023.000000	2046.000000
1.640000	-0.010361	-6.123519	-2.389256	-0.027976	-2.779992	-0.926295	0.000000	-10.000000	0.500000	-24.433332	169.333328	1023.000000	1023.000000	2046.000000
1.660000	-0.011384	-6.728108	-2.477534	-0.207727	-2.831167	-1.211680	0.000000	-10.000000	0.475000	-23.866667	161.000000	1023.000000	1023.000000	2046.000000
1.680000	-0.012392	-7.323935	-2.504922	-0.463626	-2.969561	-1.385826	0.000000	-10.000000	0.441667	-23.350000	153.166672	1023.000000	1023.000000	2046.000000
1.700000	-0.013204	-7.803579	-2.567591	-0.561422	-2.942981	-1.731585	0.000000	-10.000000	0.408333	-22.800001	145.500000	1023.000000	1023.000000	2046.000000
1.720000	-0.014145	-8.359734	-2.580606	-0.807881	-3.004162	-1.967085	0.000000	-10.000000	0.391667	-22.416668	137.833328	1023.000000	1023.000000	2046.000000
1.740000	-0.015176	-8.969213	-2.633599	-0.984432	-3.082127	-2.269055	0.000000	-10.000000	0.391667	-22.000000	130.333328	1023.000000	1023.000000	2046.000000
1.760000	-0.016112	-9.522431	-2.738837	-1.137411	-3.089934	-2.556249	0.000000	-10.000000	0.375000	-21.500000	123.000000	1023.000000	1023.000000	2046.000000
1.780000	-0.017155	-10.138861	-2.736606	-1.424995	-3.192015	-2.785244	0.000000	-10.000000	0.366667	-20.883333	116.000000	1023.000000	1023.000000	2046.000000
1.800000	-0.018254	-10.788361	-2.717805	-1.611544	-3.301884	-3.157126	0.000000	-10.000000	0.333333	-20.183334	109.000000	1023.000000	1023.000000	2046.000000
1.820000	-0.019533	-11.543955	-2.673364	-1.932929	-3.448425	-3.489238	0.000000	-10.000000	0.300000	-19.400000	102.166664	1023.000000	1023.000000	2046.000000
1.840000	-0.020939	-12.375056	-2.706174	-2.342356	-3.586251	-3.740276	0.000000	-10.000000	0.266667	-18.700001	95.666664	1023.000000	1023.000000	2046.000000
1.860000	-0.021995	-12.998814	-2.787250	-2.602589	-3.710750	-3.898225	0.000000	-10.000000	0.250000	-18.033333	89.500000	1023.000000	1023.000000	2046.000000
1.880000	-0.022548	-13.325591	-2.868206	-2.508886	-3.521407	-4.427093	0.000000	-10.000000	0.250000	-17.450001	83.500000	1023.000000	1023.000000	2046.000000
1.900000	-0.022786	-13.466684	-2.918756	-2.537394	-3.473396	-4.537139	0.000000	-10.000000	0.241667	-16.983334	77.500000	1023.000000	1023.000000	2046.000000
1.920000	-0.023614	-13.955873	-3.001407	-2.751118	-3.518253	-4.685096	0.000000	-10.000000	0.233333	-16.533333	71.833336	1023.000000	1023.000000	2046.000000
1.940000	-0.024731	-14.616165	-3.065371	-3.059585	-3.660492	-4.830718	0.000000	-10.000000	0.216667	-16.016666	66.333336	1023.000000	1023.000000	2046.000000
1.960000	-0.026122	-15.438188	-3.183066	-3.412481	-3.784397	-5.058244	0.000000	-10.000000	0.208333	-15.266666	61.166668	1023.000000	1023.000000	2046.000000
1.980000	-0.027789	-16.423307	-3.313550	-3.700859	-4.039454	-5.369443	0.000000	-10.000000	0.191667	-14.333333	56.000000	1023.000000	1023.000000	2046.000000
2.000000	-0.029508	-17.439171	-3.565098	-3.756292	-4.221401	-5.896381	0.000000	-10.000000	0.158333	-13.050000	51.333332	1023.000000	1023.000000	2046.000000
2.020000	-0.031081	-18.368595	-3.822963	-3.866044	-4.334733	-6.344853	0.000000	-10.000000	0.125000	-11.666667	47.000000	1023.000000	1023.000000	2046.000000
2.040000	-0.032273	-19.073341	-3.993685	-3.996643	-4.442698	-6.640315	0.000000	-10.000000	0.100000	-10.583334	43.166668	1023.000000	1023.000000	2046.000000
2.060000	-0.032959	-19.478971	-4.219161	-3.948682	-4.414920	-6.896209	0.000000	-10.000000	0.100000	-10.316667	39.500000	1023.000000	1023.000000	2046.000000
2.080000	-0.033511	-19.804861	-4.358923	-4.087958	-4.404891	-6.953090	0.000000	-10.000000	0.100000	-10.466667	36.000000	1023.000000	1023.000000	2046.000000
2.100000	-0.033822	-19.988892	-4.453878	-4.029776	-4.480499	-7.024739	0.000000	-10.000000	0.100000	-10.466667	31.166666	1023.000000	1023.000000	2046.000000
2.120000	-0.034332	-20.289991	-4.668466	-3.987856	-4.472596	-7.161072	0.000000	-10.000000	0.100000	-10.316667	27.500000	1023.000000	1023.000000	2046.000000
2.140000	-0.034680	-20.496122	-4.643528	-4.120153	-4.548679	-7.183760	0.000000	-10.000000	0.100000	-9.783334	24.000000	1023.000000	1023.000000	2046.000000
2.160000	-0.034891	-20.620506	-4.671303	-4.065555	-4.515842	-7.367805	0.000000	-10.000000	0.091667	-9.233334	22.000000	1023.000000	1023.000000	2046.000000
2.180000	-0.035040	-20.708872	-4.571968	-4.169296	-4.536325	-7.431283	0.000000	-10.000000	0.091667	-8.433333	19.000000	1023.000000	1023.000000	2046.000000
2.200000	-0.034975	-20.670216	-4.522927	-4.100313	-4.490707	-7.556269	0.000000	-10.000000	0.083333	-7.750000	16.166666	1023.000000	1023.000000	2046.000000
2.220000	-0.035143	-20.769634	-4.506385	-4.183660	-4.430601	-7.648989	0.000000	-10.000000	0.075000	-7.100000	13.500000	1023.000000	1023.000000	2046.000000
2.240000	-0.035144	-20.770130	-4.419023	-4.264812	-4.373773	-7.712523	0.000000	-10.000000	0.058333	-6.516667	11.000000	1023.000000	1023.000000	2046.000000
2.260000	-0.035184	-20.793892	-4.311821	-4.395590	-4.299836	-7.786644	0.000000	-10.000000	0.050000	-6.166667	8.666667	1023.000000	1023.000000	2046.000000
2.280000	-0.035297	-20.860680	-4.169304	-4.619278	-4.293344	-7.778753	0.000000	-10.000000	0.058333	-6.000000	6.500000	1023.000000	1023.000000	2046.000000
2.300000	-0.035552	-21.011196	-4.209587	-4.634386	-4.215584	-7.951639	0.000000	-10.000000	0.058333	-5.750000	4.500000	1023.000000	1023.000000	2046.000000
2.320000	-0.036003	-21.278065	-4.203695	-4.872346	-4.231790	-7.970234	0.000000	-10.000000	0.066667	-5.283333	2.833333	1023.000000	1023.000000	2046.000000
2.340000	-0.036538	-21.593714	-4.365626	-4.955886	-4.246767	-8.025435	0.000000	-10.000000	0.058333	-4.883334	1.333333	1023.000000	1023.000000	2046.000000
2.360000	-0.037387	-22.095657	-4.525293	-5.134804	-4.354629	-8.080932	0.000000	-10.000000	0.058333	-4.950000	0.000000	1023.000000	1023.000000	2046.000000
2.380000	-0.038250	-22.605639	-4.576034	-5.421964	-4.546113	-8.061527	0.000000	-10.000000	0.050000	-5.300000	-1.333333	1023.000000	1023.000000	2046.000000
2.400000	-0.039037	-23.071001	-4.695708	-5.543708	-4.684297	-8.147288	0.000000	-10.000000	0.050000	-5.466667	-2.833333	1023.000000	1023.000000	2046.000000
2.420000	-0.039629	-23.420633	-4.659513	-5.756201	-4.835337	-8.169583	0.000000	-10.000000	0.050000	-5.150000	-4.500000	1023.000000	1023.000000	2046.000000
2.440000	-0.040175	-23.743637	-4.696086	-5.761078	-5.003278	-8.283195	0.000000	-10.000000	0.050000	-4.416667	-6.333333	1023.000000	1023.000000	2046.000000
2.460000	-0.040531	-23.953896	-4.639335	-5.938762	-5.089257	-8.286543	0.000000	-10.000000	0.041667	-3.500000	-8.000000	1023.000000	1023.000000	2046.000000
2.480000	-0.040798	-24.111900	-4.605571	-5.974843	-5.147986	-8.383500	0.000000	-10.000000	0.033333	-2.600000	-9.166667	1023.000000	1023.000000	2046.000000
2.500000	-0.040788	-24.105932	-4.587142	-6.044615	-5.054491	-8.419684	0.000000	-10.000000	0.033333	-2.033333	-9.833333	1023.000000	1023.000000	2046.000000
2.520000	-0.040593	-23.990616	-4.397989	-6.150844	-5.031185	-8.410598	0.000000	-10.000000	0.033333	-1.650000	-10.000000	1023.000000	1023.000000	2046.000000
2.540000	-0.040392	-23.871456	-4.345887	-6.101042	-4.933512	-8.491015	0.000000	-10.000000	0.041667	-1.066667	-10.000000	1023.000000	1023.000000	2046.000000
2.560000	-0.040069	-23.680500	-4.177517	-6.203381	-4.904318	-8.395286	0.000000	-10.000000	0.041667	-0.466667	-10.000000	1023.000000	1023.000000	2046.000000
2.580000	-0.039554	-23.376354	-4.104945	-6.116504	-4.768766	-8.386139	0.000000	-10.000000	0.033333	0.600000	-10.000000	1023.000000	1023.000000	2046.000000
2.600000	-0.039049	-23.077948	-3.967429	-6.112226	-4.669836	-8.328457	0.000000	-10.000000	0.016667	1.583333	-10.000000	1023.000000	1023.000000	2046.000000
2.620000	-0.038430	-22.712191	-3.823765	-6.042671	-4.672057	-8.173697	0.000000	-10.000000	-0.008333	3.333333	-10.000000	1023.000000	1023.000000	2046.000000
2.640000	-0.037490	-22.156517	-3.704387	-5.845276	-4.524949	-8.081905	0.000000	-10.000000	-0.008333	5.333333	-10.000000	1023.000000	1023.000000	2046.000000
2.660000	-0.036553	-21.602840	-3.533563	-5.771174	-4.418272	-7.879831	0.000000	-10.000000	-0.025000	7.600000	-10.000000	1023.000000	1023.000000	2046.000000
2.680000	-0.035636	-21.060860	-3.350536	-5.668732	-4.366466	-7.675127	0.000000	-10.000000	-0.041667	9.683333	-10.000000	1023.000000	1023.000000	2046.000000
2.700000	-0.034690	-20.501879	-3.289591	-5.518784	-4.202501	-7.491004	0.000000	-10.000000	-0.075000	11.466667	-10.000000	1023.000000	1023.000000	2046.000000
2.720000	-0.033648	-19.886026	-3.098048	-5.458066	-4.104674	-7.225239	0.000000	-10.000000	-0.108333	12.966667	-10.000000	1023.000000	1023.000000	2046.000000
2.740000	-0.032621	-19.278843	-2.961381	-5.323985	-3.954739	-7.038738	0.000000	-10.000000	-0.150000	14.383333	-4.500000	1023.000000	1023.000000	2046.000000
2.760000	-0.031417	-18.567257	-2.817513	-5.167739	-3.749028	-6.832976	0.000000	-10.000000	-0.208333	16.883333	12.666667	1023.000000	1023.000000	2046.000000
2.780000	-0.030448	-17.994976	-2.639513	-5.140263	-3.674393	-6.540806	0.000000	-10.000000	-0.250000	19.016666	29.833334	1023.000000	1023.000000	2046.000000
2.800000	-0.029365	-17.354488	-2.507200	-5.017390	-3.505580	-6.324320	0.000000	-10.000000	-0.275000	20.650000	41.500000	1023.000000	1023.000000	2046.000000
2.820000	-0.028440	-16.808203	-2.274274	-4.988301	-3.444736	-6.100892	0.000000	-10.000000	-0.275000	20.650000	41.500000	1023.000000	1023.000000	2046.000000
2.840000	-0.027611	-16.318127	-2.030802	-4.999497	-3.410507	-5.877319	0.000000	-10.000000	-0.283333	20.850000	43.666668	1023.000000	1023.000000	2046.000000
2.860000	-0.026849	-15.867866	-1.919458	-4.954645	-3.276518	-5.717245	0.000000	-10.000000	-0.300000	21.116667	48.166668	1023.000000	1023.000000	2046.000000
2.880000	-0.025908	-15.311414	-1.708922	-5.086754	-3.164170	-5.351567	0.000000	-10.000000	-0.316667	21.666668	55.000000	1023.000000	1023.000000	2046.000000
2.900000	-0.024493	-14.475141	-1.541709	-4.794244	-2.869616	-5.269572	0.000000	-10.000000	-0.316667	22.183334	62.166668	1023.000000	1023.000000	2046.000000
2.920000	-0.023337	-13.792283	-1.606146	-4.526751	-2.688511	-4.970876	0.000000	-10.000000	-0.316667	22.683334	69.500000	1023.000000	1023.000000	2046.000000
2.940000	-0.021989	-12.995743	-1.499158	-4.419259	-2.493122	-4.584204	0.000000	-10.000000	-0.325000	23.033335	77.166664	1023.000000	1023.000000	2046.000000
2.960000	-0.021177	-12.515603	-1.519501	-4.316618	-2.373073	-4.306411	0.000000	-10.000000	-0.350000	23.333334	84.666664	1023.000000	1023.000000	2046.000000
2.980000	-0.020746	-12.260846	-1.521454	-4.487855	-2.279443	-3.972093	0.000000	-10.000000	-0.375000	23.933334	92.333336	1023.000000	1023.000000	2046.000000
3.000000	-0.020385	-12.047648	-1.545088	-4.578990	-2.238726	-3.684844	0.000000	-10.000000	-0.391667	24.500000	100.000000	1023.000000	1023.000000	2046.000000
3.020000	-0.020202	-11.939467	-1.762400	-4.375610	-2.173344	-3.628113	0.000000	-10.000000	-0.400000	25.100000	108.333336	1023.000000	1023.000000	2046.000000
3.040000	-0.019892	-11.756063	-1.928423	-4.167498	-2.091930	-3.568213	0.000000	-10.000000	-0.400000	25.483334	116.666664	1023.000000	1023.000000	2046.000000
3.060000	-0.019143	-11.313257	-1.982658	-3.915985	-1.942800	-3.471814	0.000000	-10.000000	-0.400000	25.583334	125.333336	1023.000000	1023.000000	2046.000000
3.080000	-0.018073	-10.680984	-2.068662	-3.585458	-1.686715	-3.340151	0.000000	-10.000000	-0.400000	25.583334	133.666672	1023.000000	1023.000000	2046.000000
3.100000	-0.016825	-9.943326	-2.084277	-3.364245	-1.426955	-3.067849	0.000000	-10.000000	-0.400000	25.550001	145.000000	1023.000000	1023.000000	2046.000000
3.120000	-0.015529	-9.177416	-2.071135	-3.124566	-1.250559	-2.731156	0.000000	-10.000000	-0.400000	25.700001	153.333328	1023.000000	1023.000000	2046.000000
3.140000	-0.014262	-8.428988	-2.110015	-2.771385	-1.042706	-2.504881	0.000000	-10.000000	-0.408333	25.800001	161.833328	1023.000000	1023.000000	2046.000000
3.160000	-0.012946	-7.651023	-2.019134	-2.571756	-0.866263	-2.193870	0.000000	-10.000000	-0.425000	26.083334	167.500000	1023.000000	1023.000000	2046.000000
3.180000	-0.011396	-6.734833	-1.846114	-2.328948	-0.645696	-1.914075	0.000000	-10.000000	-0.425000	26.333334	176.166672	1023.000000	1023.000000	2046.000000
3.200000	-0.009704	-5.734869	-1.697713	-2.032811	-0.312854	-1.691491	0.000000	-10.000000	-0.416667	26.716667	185.000000	1023.000000	1023.000000	2046.000000
3.220000	-0.007915	-4.677551	-1.441210	-1.848039	-0.012572	-1.375730	0.000000	-10.000000	-0.400000	26.550001	194.000000	1023.000000	1023.000000	2046.000000
3.240000	-0.006338	-3.745973	-1.254575	-1.672130	0.250439	-1.069708	0.000000	-10.000000	-0.400000	26.616667	203.000000	1023.000000	1023.000000	2046.000000
3.260000	-0.004591	-2.713484	-1.054168	-1.481699	0.598128	-0.775744	0.000000	-10.000000	-0.400000	26.533333	211.833328	1023.000000	1023.000000	2046.000000
3.280000	-0.002659	-1.571584	-0.762803	-1.373375	0.985853	-0.421258	0.000000	-10.000000	-0.400000	26.616667	220.666672	1023.000000	1023.000000	2046.000000
3.300000	-0.000992	-0.586496	-0.517961	-1.245068	1.296507	-0.119973	0.000000	-10.000000	-0.391667	26.433334	229.500000	1023.000000	1023.000000	2046.000000
3.320000	0.000717	0.423696	-0.349580	-1.095517	1.660374	0.208419	0.000000	-10.000000	-0.375000	26.216667	238.333328	1023.000000	1023.000000	2046.000000
3.340000	0.002409	1.423431	-0.221672	-0.832680	2.006934	0.470849	0.000000	-10.000000	-0.375000	26.000000	247.166672	1023.000000	1023.000000	2046.000000
3.360000	0.004057	2.397828	-0.054073	-0.665453	2.342655	0.774699	0.000000	-10.000000	-0.375000	25.666668	255.833328	1023.000000	1023.000000	2046.000000
3.380000	0.005300	3.132392	0.030202	-0.572918	2.517734	1.157373	0.000000	-10.000000	-0.383333	25.200001	264.500000	1023.000000	1023.000000	2046.000000
3.400000	0.006331	3.741477	0.179734	-0.563593	2.652597	1.472738	0.000000	-10.000000	-0.375000	24.650000	272.833344	1023.000000	1023.000000	2046.000000
3.420000	0.007052	4.167770	0.528965	-0.820894	2.643947	1.815752	0.000000	-10.000000	-0.375000	24.500000	281.000000	1023.000000	1023.000000	2046.000000
3.440000	0.007902	4.670070	0.658573	-0.808475	2.752515	2.067457	0.000000	-10.000000	-0.375000	24.483334	289.333344	1023.000000	1023.000000	2046.000000
3.460000	0.008808	5.205657	0.876369	-0.867550	2.868689	2.328148	0.000000	-10.000000	-0.366667	24.666666	297.666656	1023.000000	1023.000000	2046.000000
3.480000	0.009664	5.711608	1.071377	-0.918137	2.993473	2.564895	0.000000	-10.000000	-0.375000	24.650000	306.000000	1023.000000	1023.000000	2046.000000
3.500000	0.010763	6.360897	1.243733	-0.894399	3.203049	2.808514	0.000000	-10.000000	-0.375000	24.850000	314.000000	1023.000000	1023.000000	2046.000000
3.520000	0.012104	7.153657	1.494644	-0.948356	3.446304	3.161067	0.000000	-10.000000	-0.391667	24.883333	322.333344	1023.000000	1023.000000	2046.000000
3.540000	0.013863	8.193131	1.733920	-0.777387	3.861822	3.374777	0.000000	-10.000000	-0.383333	24.850000	330.666656	1023.000000	1023.000000	2046.000000
3.560000	0.015715	9.287341	2.096999	-0.717362	4.184998	3.722706	0.000000	-10.000000	-0.383333	24.533333	339.000000	1023.000000	1023.000000	2046.000000
3.580000	0.017841	10.543890	2.426023	-0.446615	4.556705	4.007777	0.000000	-10.000000	-0.375000	24.350000	347.000000	1023.000000	1023.000000	2046.000000
3.600000	0.019831	11.719853	2.709136	-0.247330	4.899782	4.358265	0.000000	-10.000000	-0.366667	24.250000	355.166656	1023.000000	1023.000000	2046.000000
3.620000	0.021916	12.952111	3.012209	0.037405	5.244087	4.658410	0.000000	-10.000000	-0.358333	24.166668	363.500000	1023.000000	1023.000000	2046.000000
3.640000	0.024043	14.209277	3.278642	0.330473	5.644382	4.955780	0.000000	-10.000000	-0.350000	24.016666	371.833344	1023.000000	1023.000000	2046.000000
3.660000	0.026011	15.372431	3.617547	0.560125	5.866575	5.328185	0.000000	-10.000000	-0.350000	23.933334	380.000000	1023.000000	1023.000000	2046.000000
3.680000	0.027910	16.494789	3.887118	0.893301	6.139672	5.574698	0.000000	-10.000000	-0.341667	23.800001	388.000000	1023.000000	1023.000000	2046.000000
3.700000	0.029722	17.565525	4.283080	1.025486	6.380889	5.876071	0.000000	-10.000000	-0.341667	23.816668	396.000000	1023.000000	1023.000000	2046.000000
3.720000	0.031143	18.405787	4.489610	1.164609	6.621418	6.130150	0.000000	-10.000000	-0.325000	23.516666	404.000000	1023.000000	1023.000000	2046.000000
3.740000	0.032742	19.350414	4.808749	1.170136	6.889261	6.482268	0.000000	-10.000000	-0.308333	23.316668	411.666656	1023.000000	1023.000000	2046.000000
3.760000	0.034564	20.427456	4.903705	1.659642	7.280396	6.583712	0.000000	-10.000000	-0.275000	22.933332	419.333344	1023.000000	1023.000000	2046.000000
3.780000	0.035758	21.133020	5.008465	1.792621	7.363352	6.968582	0.000000	-10.000000	-0.250000	22.250000	427.000000	1023.000000	1023.000000	2046.000000
3.800000	0.036433	21.532150	4.932245	1.922552	7.515178	7.162174	0.000000	-10.000000	-0.233333	21.299999	434.666656	1023.000000	1023.000000	2046.000000
3.820000	0.036634	21.650883	4.998475	1.867091	7.517267	7.268050	0.000000	-10.000000	-0.216667	20.083334	442.000000	1023.000000	1023.000000	2046.000000
3.840000	0.036564	21.609499	4.996297	1.783152	7.503392	7.326658	0.000000	-10.000000	-0.183333	19.016666	448.833344	1023.000000	1023.000000	2046.000000
3.860000	0.036301	21.453913	4.795359	1.891086	7.550009	7.217458	0.000000	-10.000000	-0.116667	17.216667	455.333344	1023.000000	1023.000000	2046.000000
3.880000	0.035841	21.182327	4.510654	2.038003	7.535044	7.098627	0.000000	-10.000000	-0.050000	14.416667	461.333344	1023.000000	1023.000000	2046.000000
3.900000	0.035310	20.868002	4.101197	2.451551	7.513520	6.801734	0.000000	-10.000000	0.000000	10.466667	466.500000	1023.000000	1023.000000	2046.000000
3.920000	0.034820	20.578653	3.816943	2.723238	7.497032	6.541440	0.000000	-10.000000	0.025000	5.000000	470.833344	1023.000000	1023.000000	2046.000000
3.940000	0.034238	20.234560	3.500437	2.914116	7.446851	6.373155	0.000000	-10.000000	0.050000	0.083333	473.500000	1023.000000	1023.000000	2046.000000
3.960000	0.033455	19.771664	3.194549	3.034647	7.354853	6.187614	0.000000	-10.000000	0.075000	-4.483334	474.833344	1023.000000	1023.000000	2046.000000
3.980000	0.032743	19.350899	2.921605	3.074857	7.185055	6.169381	0.000000	-10.000000	0.091667	-7.450000	475.000000	1023.000000	1023.000000	2046.000000
4.000000	0.031999	18.911379	2.638337	3.230758	7.068048	5.974237	0.000000	-10.000000	0.116667	-10.150000	475.000000	1023.000000	1023.000000	2046.000000
4.020000	0.031412	18.564619	2.428709	3.383981	6.932844	5.819085	0.000000	-10.000000	0.150000	-12.300000	475.000000	1023.000000	1023.000000	2046.000000
4.040000	0.030555	18.058115	2.174418	3.499406	6.788909	5.595383	0.000000	-10.000000	0.200000	-14.066667	475.000000	1023.000000	1023.000000	2046.000000
4.060000	0.029599	17.493090	1.994857	3.514248	6.523829	5.460155	0.000000	-10.000000	0.250000	-16.016666	467.500000	1023.000000	1023.000000	2046.000000
4.080000	0.028576	16.888311	1.710145	3.647466	6.231203	5.299498	0.000000	-10.000000	0.316667	-18.216667	458.000000	1023.000000	1023.000000	2046.000000
4.100000	0.027608	16.316093	1.462669	3.693958	5.970437	5.189029	0.000000	-10.000000	0.400000	-21.033335	443.666656	1023.000000	1023.000000	2046.000000
4.120000	0.026427	15.618276	1.198690	3.724073	5.667249	5.028264	0.000000	-10.000000	0.466667	-23.100000	436.833344	1023.000000	1023.000000	2046.000000
4.140000	0.025119	14.845120	0.952837	3.707965	5.333285	4.851035	0.000000	-10.000000	0.525000	-24.933334	429.333344	1023.000000	1023.000000	2046.000000
4.160000	0.023863	14.103291	0.732222	3.707088	4.891393	4.772587	0.000000	-10.000000	0.583333	-26.350000	423.666656	1023.000000	1023.000000	2046.000000
4.180000	0.022366	13.218251	0.408584	3.804082	4.462309	4.543276	0.000000	-10.000000	0.650000	-28.016668	414.833344	1023.000000	1023.000000	2046.000000
4.200000	0.020737	12.255314	0.090479	3.770151	4.024475	4.370210	0.000000	-10.000000	0.691667	-29.450001	405.333344	1023.000000	1023.000000	2046.000000
4.220000	0.019227	11.362878	-0.231086	3.847249	3.586254	4.160460	0.000000	-10.000000	0.741667	-30.300001	395.500000	1023.000000	1023.000000	2046.000000
4.240000	0.017566	10.381257	-0.526787	3.839483	3.069863	3.998699	0.000000	-10.000000	0.783333	-31.166666	385.500000	1023.000000	1023.000000	2046.000000
4.260000	0.015679	9.266033	-0.673548	3.593243	2.484224	3.862114	0.000000	-10.000000	0.833333	-31.883333	375.166656	1023.000000	1023.000000	2046.000000
4.280000	0.013823	8.169324	-0.779475	3.392158	1.849806	3.706836	0.000000	-10.000000	0.825000	-32.300003	364.500000	1023.000000	1023.000000	2046.000000
4.300000	0.012020	7.103765	-1.011921	3.294505	1.329075	3.492106	0.000000	-10.000000	0.833333	-32.500000	353.666656	1023.000000	1023.000000	2046.000000
4.320000	0.010205	6.031095	-1.191592	3.166528	0.790384	3.265774	0.000000	-10.000000	0.816667	-32.466667	342.833344	1023.000000	1023.000000	2046.000000
4.340000	0.008468	5.004878	-1.355703	2.930670	0.322472	3.107439	0.000000	-10.000000	0.825000	-32.400002	332.166656	1023.000000	1023.000000	2046.000000
4.360000	0.006765	3.998178	-1.500226	2.669356	-0.054179	2.883227	0.000000	-10.000000	0.808333	-32.099998	321.333344	1023.000000	1023.000000	2046.000000
4.380000	0.005383	3.181529	-1.622347	2.449011	-0.280334	2.635199	0.000000	-10.000000	0.816667	-31.800001	310.666656	1023.000000	1023.000000	2046.000000
4.400000	0.004042	2.388712	-1.640993	2.230248	-0.615179	2.414637	0.000000	-10.000000	0.808333	-31.666666	300.000000	1023.000000	1023.000000	2046.000000
4.420000	0.002949	1.743111	-1.680446	2.055649	-0.832015	2.199924	0.000000	-10.000000	0.800000	-31.483334	289.333344	1023.000000	1023.000000	2046.000000
4.440000	0.001920	1.134784	-1.753214	1.908232	-0.976102	1.955868	0.000000	-10.000000	0.791667	-31.150000	278.833344	1023.000000	1023.000000	2046.000000
4.460000	0.000708	0.418321	-1.847410	1.747614	-1.161017	1.679135	0.000000	-10.000000	0.783333	-30.833334	268.500000	1023.000000	1023.000000	2046.000000
4.480000	-0.000276	-0.163091	-1.858363	1.586353	-1.376935	1.485853	0.000000	-10.000000	0.766667	-30.466667	258.333344	1023.000000	1023.000000	2046.000000
4.500000	-0.001440	-0.851110	-1.975540	1.454778	-1.545428	1.215080	0.000000	-10.000000	0.725000	-30.016668	248.000000	1023.000000	1023.000000	2046.000000
4.520000	-0.002603	-1.538408	-2.095805	1.349754	-1.733765	0.941409	0.000000	-10.000000	0.683333	-29.416668	238.000000	1023.000000	1023.000000	2046.000000
4.540000	-0.003539	-2.091668	-2.117393	1.154452	-1.881566	0.752839	0.000000	-10.000000	0.658333	-28.966667	228.166672	1023.000000	1023.000000	2046.000000
4.560000	-0.004643	-2.743912	-2.199450	0.999530	-2.048105	0.504113	0.000000	-10.000000	0.641667	-28.516666	218.666672	1023.000000	1023.000000	2046.000000
4.580000	-0.005821	-3.439986	-2.287275	0.820472	-2.195759	0.222576	0.000000	-10.000000	0.641667	-27.933334	209.000000	1023.000000	1023.000000	2046.000000
4.600000	-0.006845	-4.045547	-2.325008	0.597180	-2.308702	-0.009017	0.000000	-10.000000	0.608333	-27.250000	199.666672	1023.000000	1023.000000	2046.000000
4.620000	-0.007861	-4.645627	-2.385000	0.488652	-2.417333	-0.331946	0.000000	-10.000000	0.575000	-26.600000	190.500000	1023.000000	1023.000000	2046.000000
4.640000	-0.008979	-5.306382	-2.516321	0.322853	-2.428321	-0.684594	0.000000	-10.000000	0.541667	-25.933334	181.666672	1023.000000	1023.000000	2046.000000
4.660000	-0.010069	-5.950617	-2.526494	0.106160	-2.592703	-0.937580	0.000000	-10.000000	0.525000	-25.333334	173.000000	1023.000000	1023.000000	2046.000000
4.680000	-0.011008	-6.505448	-2.559019	-0.135727	-2.618937	-1.191765	0.000000	-10.000000	0.516667	-24.700001	164.500000	1023.000000	1023.000000	2046.000000
4.700000	-0.012060	-7.127562	-2.673429	-0.288836	-2.624469	-1.540828	0.000000	-10.000000	0.500000	-24.216667	156.166672	1023.000000	1023.000000	2046.000000
4.720000	-0.013226	-7.816668	-2.684617	-0.564140	-2.739682	-1.828228	0.000000	-10.000000	0.491667	-23.716667	148.000000	1023.000000	1023.000000	2046.000000
4.740000	-0.014157	-8.366884	-2.654537	-0.832352	-2.849608	-2.030388	0.000000	-10.000000	0.458333	-23.266666	140.166672	1023.000000	1023.000000	2046.000000
4.760000	-0.015122	-8.937143	-2.728271	-0.973814	-2.852534	-2.382525	0.000000	-10.000000	0.425000	-22.616667	132.500000	1023.000000	1023.000000	2046.000000
4.780000	-0.016153	-9.546546	-2.832057	-1.155190	-2.865326	-2.693973	0.000000	-10.000000	0.391667	-22.066668	125.000000	1023.000000	1023.000000	2046.000000
4.800000	-0.017219	-10.176170	-2.845584	-1.423930	-2.950725	-2.955932	0.000000	-10.000000	0.383333	-21.416668	117.666664	1023.000000	1023.000000	2046.000000
4.820000	-0.018542	-10.958132	-2.848813	-1.684793	-3.181285	-3.243240	0.000000	-10.000000	0.366667	-20.700001	110.500000	1023.000000	1023.000000	2046.000000
4.840000	-0.019905	-11.763881	-2.807766	-2.022878	-3.337938	-3.595298	0.000000	-10.000000	0.358333	-19.850000	103.666664	1023.000000	1023.000000	2046.000000
4.860000	-0.021244	-12.555097	-2.802579	-2.349426	-3.523922	-3.879170	0.000000	-10.000000	0.350000	-19.133333	97.000000	1023.000000	1023.000000	2046.000000
4.880000	-0.022477	-13.284039	-2.909642	-2.697599	-3.583844	-4.092953	0.000000	-10.000000	0.316667	-18.500000	90.666664	1023.000000	1023.000000	2046.000000
4.900000	-0.023062	-13.629744	-2.973350	-2.643648	-3.445155	-4.567590	0.000000	-10.000000	0.283333	-17.966667	84.500000	1023.000000	1023.000000	2046.000000
4.920000	-0.023710	-14.012528	-3.037574	-2.729389	-3.539975	-4.705591	0.000000	-10.000000	0.250000	-17.450001	78.500000	1023.000000	1023.000000	2046.000000
4.940000	-0.024377	-14.406534	-3.175557	-2.885373	-3.465145	-4.880458	0.000000	-10.000000	0.250000	-17.000000	72.500000	1023.000000	1023.000000	2046.000000
4.960000	-0.025316	-14.961565	-3.208902	-3.167250	-3.583382	-5.002030	0.000000	-10.000000	0.241667	-16.466667	66.833336	1023.000000	1023.000000	2046.000000
4.980000	-0.026545	-15.688294	-3.296560	-3.514436	-3.691824	-5.185475	0.000000	-10.000000	0.225000	-15.683333	61.333332	1023.000000	1023.000000	2046.000000
5.000000	-0.028086	-16.598925	-3.432479	-3.783242	-3.885097	-5.498106	0.000000	-10.000000	0.200000	-14.800000	56.166668	1023.000000	1023.000000	2046.000000
5.020000	-0.029886	-17.662413	-3.644941	-3.972050	-4.149907	-5.895516	0.000000	-10.000000	0.158333	-13.416667	51.166668	1023.000000	1023.000000	2046.000000
5.040000	-0.031572	-18.658857	-3.952540	-4.069167	-4.290759	-6.346393	0.000000	-10.000000	0.125000	-11.950000	46.833332	1023.000000	1023.000000	2046.000000
5.060000	-0.032779	-19.372299	-4.100325	-4.162655	-4.337214	-6.772106	0.000000	-10.000000	0.100000	-10.800000	42.833332	1023.000000	1023.000000	2046.000000
5.080000	-0.033452	-19.769878	-4.235412	-4.227012	-4.355869	-6.951584	0.000000	-10.000000	0.100000	-10.433333	39.166668	1023.000000	1023.000000	2046.000000
5.100000	-0.034203	-20.213850	-4.513432	-4.208303	-4.322978	-7.169138	0.000000	-10.000000	0.100000	-10.616667	35.500000	1023.000000	1023.000000	2046.000000
5.120000	-0.034575	-20.433630	-4.605073	-4.248977	-4.400618	-7.178964	0.000000	-10.000000	0.100000	-10.700001	32.000000	1023.000000	1023.000000	2046.000000
5.140000	-0.035073	-20.728155	-4.797852	-4.201886	-4.476242	-7.252176	0.000000	-10.000000	0.083333	-10.483334	28.500000	1023.000000	1023.000000	2046.000000
5.160000	-0.035449	-20.950447	-4.851145	-4.229632	-4.472996	-7.396674	0.000000	-10.000000	0.083333	-9.883333	25.000000	1023.000000	1023.000000	2046.000000
5.180000	-0.035622	-21.052874	-4.815523	-4.282231	-4.508916	-7.446202	0.000000	-10.000000	0.075000	-9.166667	21.666666	1023.000000	1023.000000	2046.000000
5.200000	-0.035776	-21.143686	-4.820815	-4.300877	-4.449314	-7.572680	0.000000	-10.000000	0.075000	-8.400000	18.500000	1023.000000	1023.000000	2046.000000
5.220000	-0.036009	-21.281073	-4.789021	-4.300272	-4.476314	-7.715466	0.000000	-10.000000	0.058333	-7.683333	15.833333	1023.000000	1023.000000	2046.000000
5.240000	-0.035937	-21.238680	-4.678249	-4.387187	-4.462698	-7.710545	0.000000	-10.000000	0.050000	-6.950000	13.166667	1023.000000	1023.000000	2046.000000
5.260000	-0.036116	-21.344812	-4.711583	-4.369675	-4.379313	-7.884243	0.000000	-10.000000	0.058333	-6.350000	10.833333	1023.000000	1023.000000	2046.000000
5.280000	-0.036159	-21.369993	-4.608840	-4.522001	-4.346723	-7.892428	0.000000	-10.000000	0.058333	-5.983333	8.500000	1023.000000	1023.000000	2046.000000
5.300000	-0.036164	-21.373213	-4.476154	-4.691232	-4.322345	-7.883482	0.000000	-10.000000	0.058333	-5.866667	6.500000	1023.000000	1023.000000	2046.000000
5.320000	-0.036487	-21.564014	-4.499533	-4.782009	-4.271135	-8.011336	0.000000	-10.000000	0.050000	-5.700000	4.500000	1023.000000	1023.000000	2046.000000
5.340000	-0.036933	-21.827141	-4.571966	-4.947618	-4.209835	-8.097722	0.000000	-10.000000	0.050000	-5.350000	2.666667	1023.000000	1023.000000	2046.000000
5.360000	-0.037440	-22.126961	-4.647307	-5.075645	-4.262211	-8.141797	0.000000	-10.000000	0.050000	-4.983334	1.166667	1023.000000	1023.000000	2046.000000
5.380000	-0.038256	-22.609493	-4.813478	-5.229850	-4.347416	-8.218751	0.000000	-10.000000	0.050000	-4.983334	-0.166667	1023.000000	1023.000000	2046.000000
5.400000	-0.039162	-23.144779	-4.907071	-5.472356	-4.519783	-8.245568	0.000000	-10.000000	0.058333	-5.250000	-1.500000	1023.000000	1023.000000	2046.000000
5.420000	-0.039903	-23.582949	-4.925292	-5.757861	-4.697742	-8.202054	0.000000	-10.000000	0.058333	-5.383333	-3.000000	1023.000000	1023.000000	2046.000000
5.440000	-0.040555	-23.968117	-4.997029	-5.820250	-4.847239	-8.303599	0.000000	-10.000000	0.058333	-5.333333	-4.000000	1023.000000	1023.000000	2046.000000
5.460000	-0.041190	-24.343582	-5.002028	-5.914404	-5.052737	-8.374413	0.000000	-10.000000	0.050000	-4.550000	-5.666667	1023.000000	1023.000000	2046.000000
5.480000	-0.041408	-24.472057	-4.928894	-5.940965	-5.189420	-8.412780	0.000000	-10.000000	0.033333	-3.100000	-7.166667	1023.000000	1023.000000	2046.000000
5.500000	-0.041507	-24.530819	-4.921371	-5.973452	-5.220205	-8.415792	0.000000	-10.000000	0.025000	-0.633333	-8.666667	1023.000000	1023.000000	2046.000000
5.520000	-0.041208	-24.354063	-4.763163	-6.042829	-5.210732	-8.337338	0.000000	-10.000000	0.008333	1.583333	-9.000000	1023.000000	1023.000000	2046.000000
5.540000	-0.040684	-24.044241	-4.610765	-6.097197	-5.136189	-8.200090	0.000000	-10.000000	0.000000	4.066667	-9.000000	1023.000000	1023.000000	2046.000000
5.560000	-0.039826	-23.537458	-4.439479	-5.952143	-4.994639	-8.151196	0.000000	-10.000000	-0.025000	6.666667	-9.000000	1023.000000	1023.000000	2046.000000
5.580000	-0.038900	-22.990011	-4.237803	-5.936011	-4.850598	-7.965600	0.000000	-10.000000	-0.050000	9.616667	-9.000000	1023.000000	1023.000000	2046.000000
5.600000	-0.037864	-22.377613	-4.025011	-5.951846	-4.685403	-7.715353	0.000000	-10.000000	-0.091667	12.183333	-9.000000	1023.000000	1023.000000	2046.000000
5.620000	-0.036739	-21.712900	-3.867193	-5.826061	-4.497686	-7.521961	0.000000	-10.000000	-0.133333	14.033334	-9.000000	1023.000000	1023.000000	2046.000000
5.640000	-0.035505	-20.983250	-3.669617	-5.710861	-4.278009	-7.324763	0.000000	-10.000000	-0.183333	15.700000	-3.833333	1023.000000	1023.000000	2046.000000
5.660000	-0.034270	-20.253365	-3.417500	-5.644200	-4.149810	-7.041855	0.000000	-10.000000	-0.216667	17.716667	9.000000	1023.000000	1023.000000	2046.000000
5.680000	-0.032953	-19.475119	-3.169107	-5.585507	-4.057655	-6.662849	0.000000	-10.000000	-0.241667	19.316668	21.833334	1023.000000	1023.000000	2046.000000
5.700000	-0.031384	-18.547819	-2.982781	-5.412691	-3.793780	-6.358567	0.000000	-10.000000	-0.275000	20.600000	31.833334	1023.000000	1023.000000	2046.000000
5.720000	-0.029937	-17.693020	-2.837747	-5.232559	-3.523580	-6.099134	0.000000	-10.000000	-0.308333	21.450001	36.333332	1023.000000	1023.000000	2046.000000
5.740000	-0.028469	-16.825413	-2.617254	-5.127503	-3.342153	-5.738503	0.000000	-10.000000	-0.341667	22.533333	43.333332	1023.000000	1023.000000	2046.000000
5.760000	-0.027017	-15.966836	-2.436288	-5.018326	-3.136080	-5.376142	0.000000	-10.000000	-0.358333	23.716667	50.500000	1023.000000	1023.000000	2046.000000
5.780000	-0.025581	-15.118276	-2.287139	-4.899844	-2.910355	-5.020937	0.000000	-10.000000	-0.383333	24.433334	58.166668	1023.000000	1023.000000	2046.000000
5.800000	-0.024188	-14.295249	-2.128735	-4.738883	-2.707302	-4.720329	0.000000	-10.000000	-0.408333	25.166668	66.333336	1023.000000	1023.000000	2046.000000
5.820000	-0.022610	-13.362632	-1.989969	-4.577427	-2.398273	-4.396963	0.000000	-10.000000	-0.416667	25.766668	74.666664	1023.000000	1023.000000	2046.000000
5.840000	-0.021158	-12.504193	-1.817801	-4.425481	-2.196377	-4.064534	0.000000	-10.000000	-0.425000	26.500000	83.333336	1023.000000	1023.000000	2046.000000
5.860000	-0.019651	-11.613783	-1.606671	-4.349131	-2.020423	-3.637559	0.000000	-10.000000	-0.433333	27.000000	92.000000	1023.000000	1023.000000	2046.000000
5.880000	-0.018283	-10.805305	-1.443350	-4.206442	-1.844401	-3.311112	0.000000	-10.000000	-0.450000	27.466667	101.000000	1023.000000	1023.000000	2046.000000
5.900000	-0.016936	-10.009160	-1.190278	-4.091439	-1.699218	-3.028224	0.000000	-10.000000	-0.466667	27.683334	110.000000	1023.000000	1023.000000	2046.000000
5.920000	-0.015696	-9.276546	-0.935127	-3.978882	-1.496736	-2.865801	0.000000	-10.000000	-0.483333	28.083334	119.166664	1023.000000	1023.000000	2046.000000
5.940000	-0.014507	-8.573534	-0.693163	-3.909364	-1.292641	-2.678367	0.000000	-10.000000	-0.508333	28.466667	128.500000	1023.000000	1023.000000	2046.000000
5.960000	-0.013229	-7.818130	-0.361795	-4.019206	-1.174707	-2.262422	0.000000	-10.000000	-0.525000	28.700001	138.000000	1023.000000	1023.000000	2046.000000
5.980000	-0.011628	-6.872132	-0.193303	-3.803672	-0.856543	-2.018614	0.000000	-10.000000	-0.533333	28.950001	147.500000	1023.000000	1023.000000	2046.000000
6.000000	-0.009855	-5.824454	-0.188303	-3.448267	-0.511590	-1.676294	0.000000	-10.000000	-0.525000	28.800001	157.000000	1023.000000	1023.000000	2046.000000
6.020000	-0.008113	-4.794536	-0.075086	-3.168971	-0.220141	-1.330338	0.000000	-10.000000	-0.508333	28.800001	166.666672	1023.000000	1023.000000	2046.000000
6.040000	-0.007033	-4.156598	0.012124	-3.156878	-0.072102	-0.939742	0.000000	-10.000000	-0.516667	28.766666	176.333328	1023.000000	1023.000000	2046.000000
6.060000	-0.006170	-3.646627	0.080425	-3.229357	0.072302	-0.569997	0.000000	-10.000000	-0.533333	28.966667	186.000000	1023.000000	1023.000000	2046.000000
6.080000	-0.005376	-3.177445	0.007855	-3.120955	0.248851	-0.313196	0.000000	-10.000000	-0.525000	28.900000	202.000000	1023.000000	1023.000000	2046.000000
6.100000	-0.004982	-2.944217	-0.224109	-2.888743	0.366179	-0.197544	0.000000	-10.000000	-0.508333	28.666666	218.166672	1023.000000	1023.000000	2046.000000
6.120000	-0.004436	-2.621657	-0.376383	-2.583003	0.469455	-0.131726	0.000000	-10.000000	-0.491667	28.433334	231.166672	1023.000000	1023.000000	2046.000000
6.140000	-0.003406	-2.012669	-0.411205	-2.285004	0.717255	-0.033715	0.000000	-10.000000	-0.500000	28.450001	237.500000	1023.000000	1023.000000	2046.000000
6.160000	-0.002240	-1.323578	-0.469829	-1.985547	1.026207	0.105591	0.000000	-10.000000	-0.500000	28.450001	240.500000	1023.000000	1023.000000	2046.000000
6.180000	-0.000887	-0.523978	-0.397376	-1.719601	1.226164	0.366836	0.000000	-10.000000	-0.491667	28.300001	246.833328	1023.000000	1023.000000	2046.000000
6.200000	0.000534	0.315759	-0.353233	-1.467681	1.448149	0.688524	0.000000	-10.000000	-0.500000	28.433334	253.166672	1023.000000	1023.000000	2046.000000
6.220000	0.002105	1.244297	-0.392854	-1.115650	1.782237	0.970564	0.000000	-10.000000	-0.500000	28.483334	262.833344	1023.000000	1023.000000	2046.000000
6.240000	0.003655	2.160041	-0.304820	-0.847968	2.082790	1.230040	0.000000	-10.000000	-0.516667	28.683334	272.166656	1023.000000	1023.000000	2046.000000
6.260000	0.005251	3.103184	-0.067055	-0.648129	2.300198	1.518170	0.000000	-10.000000	-0.508333	28.383333	281.833344	1023.000000	1023.000000	2046.000000
6.280000	0.007016	4.146249	0.125217	-0.352405	2.647246	1.726192	0.000000	-10.000000	-0.500000	28.100000	291.333344	1023.000000	1023.000000	2046.000000
6.300000	0.008760	5.177077	0.382212	-0.148435	2.943766	1.999535	0.000000	-10.000000	-0.483333	27.983334	300.833344	1023.000000	1023.000000	2046.000000
6.320000	0.010500	6.205379	0.581140	0.073868	3.265563	2.284807	0.000000	-10.000000	-0.475000	28.083334	310.166656	1023.000000	1023.000000	2046.000000
6.340000	0.012615	7.455755	0.850351	0.360977	3.708975	2.535452	0.000000	-10.000000	-0.466667	27.916666	319.500000	1023.000000	1023.000000	2046.000000
6.360000	0.014541	8.593741	1.166257	0.464561	4.082478	2.880445	0.000000	-10.000000	-0.458333	27.650000	328.833344	1023.000000	1023.000000	2046.000000
6.380000	0.016539	9.774652	1.413090	0.674558	4.484789	3.202214	0.000000	-10.000000	-0.433333	26.950001	338.166656	1023.000000	1023.000000	2046.000000
6.400000	0.018337	10.837450	1.613034	0.910645	4.879852	3.433919	0.000000	-10.000000	-0.408333	26.616667	347.166656	1023.000000	1023.000000	2046.000000
6.420000	0.019925	11.775625	1.709955	1.190308	5.207664	3.667699	0.000000	-10.000000	-0.383333	26.000000	356.166656	1023.000000	1023.000000	2046.000000
6.440000	0.021470	12.688926	1.855067	1.464330	5.443932	3.925597	0.000000	-10.000000	-0.383333	25.650000	365.000000	1023.000000	1023.000000	2046.000000
6.460000	0.022811	13.481489	1.931787	1.582550	5.702851	4.264301	0.000000	-10.000000	-0.366667	24.900000	373.666656	1023.000000	1023.000000	2046.000000
6.480000	0.023780	14.053938	2.230209	1.485103	5.670146	4.668479	0.000000	-10.000000	-0.341667	23.916666	382.000000	1023.000000	1023.000000	2046.000000
6.500000	0.024469	14.461428	2.466037	1.280748	5.743625	4.971017	0.000000	-10.000000	-0.316667	23.216667	390.000000	1023.000000	1023.000000	2046.000000
6.520000	0.025292	14.947420	2.656833	1.242321	5.854863	5.193402	0.000000	-10.000000	-0.316667	22.983334	398.000000	1023.000000	1023.000000	2046.000000
6.540000	0.026086	15.416598	2.836107	1.158559	5.933370	5.488563	0.000000	-10.000000	-0.316667	22.866667	405.666656	1023.000000	1023.000000	2046.000000
6.560000	0.026825	15.853356	3.012172	1.054588	6.029671	5.756926	0.000000	-10.000000	-0.308333	22.800001	413.333344	1023.000000	1023.000000	2046.000000
6.580000	0.027942	16.513527	3.226582	1.094506	6.254675	5.937765	0.000000	-10.000000	-0.300000	22.633335	420.833344	1023.000000	1023.000000	2046.000000
6.600000	0.029277	17.302822	3.500028	1.062811	6.550666	6.189317	0.000000	-10.000000	-0.308333	22.850000	428.500000	1023.000000	1023.000000	2046.000000
6.620000	0.030899	18.261440	3.822420	1.158822	6.832347	6.447849	0.000000	-10.000000	-0.308333	22.883333	436.166656	1023.000000	1023.000000	2046.000000
6.640000	0.032790	19.378920	4.116643	1.383679	7.164960	6.713638	0.000000	-10.000000	-0.283333	22.666666	443.833344	1023.000000	1023.000000	2046.000000
6.660000	0.034724	20.522032	4.416208	1.651564	7.524657	6.929602	0.000000	-10.000000	-0.241667	22.049999	451.500000	1023.000000	1023.000000	2046.000000
6.680000	0.036408	21.517235	4.720450	1.819155	7.718942	7.258687	0.000000	-10.000000	-0.208333	20.833334	458.833344	1023.000000	1023.000000	2046.000000
6.700000	0.038012	22.464878	4.885122	2.146729	7.962548	7.470479	0.000000	-10.000000	-0.175000	19.333334	466.000000	1023.000000	1023.000000	2046.000000
6.720000	0.039457	23.318794	5.020515	2.451272	8.229679	7.617328	0.000000	-10.000000	-0.116667	17.316666	472.833344	1023.000000	1023.000000	2046.000000
6.740000	0.040394	23.872740	5.133957	2.668969	8.356165	7.713649	0.000000	-10.000000	-0.050000	14.616667	479.000000	1023.000000	1023.000000	2046.000000
6.760000	0.040935	24.192869	5.131779	2.816194	8.462622	7.782275	0.000000	-10.000000	0.008333	10.933333	484.333344	1023.000000	1023.000000	2046.000000
6.780000	0.041049	24.259733	5.128694	2.935803	8.479424	7.715813	0.000000	-10.000000	0.041667	5.766667	488.666656	1023.000000	1023.000000	2046.000000
6.800000	0.040837	24.134871	5.043512	2.914956	8.518281	7.658121	0.000000	-10.000000	0.075000	0.500000	491.500000	1023.000000	1023.000000	2046.000000
6.820000	0.040398	23.875305	4.985011	2.835448	8.370700	7.684146	0.000000	-10.000000	0.100000	-4.883333	492.833344	1023.000000	1023.000000	2046.000000
6.840000	0.039813	23.529444	4.611535	3.168859	8.314424	7.434627	0.000000	-10.000000	0.158333	-9.516666	493.000000	1023.000000	1023.000000	2046.000000
6.860000	0.038610	22.818529	4.253687	3.201525	7.854663	7.508653	0.000000	-10.000000	0.216667	-13.616667	493.000000	1023.000000	1023.000000	2046.000000
6.880000	0.037075	21.911533	3.805609	3.236445	7.507188	7.362292	0.000000	-10.000000	0.283333	-16.833334	493.000000	1023.000000	1023.000000	2046.000000
6.900000	0.035002	20.686132	3.563856	3.051902	6.888075	7.182300	0.000000	-10.000000	0.333333	-19.150002	485.833344	1023.000000	1023.000000	2046.000000
6.920000	0.032809	19.390127	3.277474	2.871975	6.364251	6.876428	0.000000	-10.000000	0.408333	-21.366667	476.166656	1023.000000	1023.000000	2046.000000
6.940000	0.030763	18.181196	2.833251	2.866513	5.951994	6.529438	0.000000	-10.000000	0.491667	-23.350000	463.833344	1023.000000	1023.000000	2046.000000
6.960000	0.028435	16.805065	2.321038	2.963387	5.386097	6.134542	0.000000	-10.000000	0.566667	-25.283333	456.000000	1023.000000	1023.000000	2046.000000
6.980000	0.026219	15.495687	1.769200	3.183243	4.826733	5.716512	0.000000	-10.000000	0.625000	-26.916666	447.500000	1023.000000	1023.000000	2046.000000
7.000000	0.024456	14.453699	1.253982	3.482136	4.530021	5.187561	0.000000	-10.000000	0.666667	-28.416666	438.666656	1023.000000	1023.000000	2046.000000
7.020000	0.022557	13.331059	0.804620	3.577094	4.121302	4.828043	0.000000	-10.000000	0.725000	-29.583334	429.166656	1023.000000	1023.000000	2046.000000
7.040000	0.020764	12.271730	0.404494	3.646243	3.617166	4.603828	0.000000	-10.000000	0.766667	-30.516666	419.500000	1023.000000	1023.000000	2046.000000
7.060000	0.019055	11.261271	-0.026943	3.729790	3.134666	4.423758	0.000000	-10.000000	0.808333	-31.150002	409.166656	1023.000000	1023.000000	2046.000000
7.080000	0.017501	10.343180	-0.473923	3.881823	2.779947	4.155334	0.000000	-10.000000	0.833333	-31.766668	398.833344	1023.000000	1023.000000	2046.000000
7.100000	0.016014	9.464423	-0.739851	3.904579	2.320715	3.978981	0.000000	-10.000000	0.850000	-32.433334	388.166656	1023.000000	1023.000000	2046.000000
7.120000	0.014494	8.566009	-0.985376	3.946753	1.813397	3.791235	0.000000	-10.000000	0.891667	-33.016666	377.500000	1023.000000	1023.000000	2046.000000
7.140000	0.013288	7.853285	-1.235638	4.008694	1.536634	3.543596	0.000000	-10.000000	0.916667	-33.366665	366.333344	1023.000000	1023.000000	2046.000000
7.160000	0.012015	7.100988	-1.436608	4.023581	1.203719	3.310297	0.000000	-10.000000	0.933333	-33.483334	355.166656	1023.000000	1023.000000	2046.000000
7.180000	0.010847	6.410404	-1.599193	3.971216	0.900343	3.138037	0.000000	-10.000000	0.916667	-33.616669	344.000000	1023.000000	1023.000000	2046.000000
7.200000	0.009664	5.711565	-1.748800	3.814460	0.665365	2.980539	0.000000	-10.000000	0.900000	-33.433334	332.833344	1023.000000	1023.000000	2046.000000
7.220000	0.008393	4.960448	-1.834011	3.637486	0.367357	2.789616	0.000000	-10.000000	0.866667	-33.233334	321.666656	1023.000000	1023.000000	2046.000000
7.240000	0.007035	4.157947	-1.939480	3.429461	0.059184	2.608782	0.000000	-10.000000	0.841667	-32.866669	310.500000	1023.000000	1023.000000	2046.000000
7.260000	0.005481	3.239344	-2.123721	3.165461	-0.214193	2.411796	0.000000	-10.000000	0.808333	-32.533333	299.500000	1023.000000	1023.000000	2046.000000
7.280000	0.003907	2.309101	-2.356908	3.005747	-0.414492	2.074754	0.000000	-10.000000	0.808333	-32.050003	288.666656	1023.000000	1023.000000	2046.000000
7.300000	0.002148	1.269236	-2.537668	2.704831	-0.676832	1.778905	0.000000	-10.000000	0.791667	-31.600000	278.000000	1023.000000	1023.000000	2046.000000
7.320000	0.000533	0.315044	-2.650640	2.415098	-0.981160	1.531746	0.000000	-10.000000	0.783333	-31.383333	267.500000	1023.000000	1023.000000	2046.000000
7.340000	-0.001255	-0.741935	-2.738618	2.118225	-1.329537	1.207994	0.000000	-10.000000	0.775000	-31.033335	257.000000	1023.000000	1023.000000	2046.000000
7.360000	-0.003018	-1.783777	-2.769055	1.802538	-1.731241	0.913982	0.000000	-10.000000	0.766667	-30.700001	246.666672	1023.000000	1023.000000	2046.000000
7.380000	-0.004755	-2.810343	-2.856428	1.540796	-2.145780	0.651069	0.000000	-10.000000	0.758333	-30.000000	236.500000	1023.000000	1023.000000	2046.000000
7.400000	-0.006472	-3.824912	-3.006217	1.287052	-2.450540	0.344792	0.000000	-10.000000	0.725000	-29.466667	226.500000	1023.000000	1023.000000	2046.000000
7.420000	-0.008002	-4.729443	-3.105005	1.011823	-2.664633	0.028372	0.000000	-10.000000	0.691667	-28.933334	216.500000	1023.000000	1023.000000	2046.000000
7.440000	-0.009481	-5.603234	-3.136823	0.624280	-2.861326	-0.229365	0.000000	-10.000000	0.658333	-28.616667	206.833328	1023.000000	1023.000000	2046.000000
7.460000	-0.010818	-6.393664	-3.176497	0.248014	-2.979157	-0.486024	0.000000	-10.000000	0.650000	-28.283333	197.166672	1023.000000	1023.000000	2046.000000
7.480000	-0.011842	-6.998884	-3.195116	0.002156	-3.019842	-0.786082	0.000000	-10.000000	0.625000	-27.800001	187.833328	1023.000000	1023.000000	2046.000000
7.500000	-0.012883	-7.613744	-3.184146	-0.261116	-3.087183	-1.081298	0.000000	-10.000000	0.591667	-27.150002	178.500000	1023.000000	1023.000000	2046.000000
7.520000	-0.013956	-8.248004	-3.167337	-0.571064	-3.223348	-1.286255	0.000000	-10.000000	0.550000	-26.450001	169.500000	1023.000000	1023.000000	2046.000000
7.540000	-0.014848	-8.775459	-3.230124	-0.705702	-3.190900	-1.648733	0.000000	-10.000000	0.525000	-25.816668	160.666672	1023.000000	1023.000000	2046.000000
7.560000	-0.015664	-9.257342	-3.243696	-0.862601	-3.217975	-1.933069	0.000000	-10.000000	0.508333	-25.183334	152.000000	1023.000000	1023.000000	2046.000000
7.580000	-0.016502	-9.752832	-3.197105	-1.115475	-3.304035	-2.136218	0.000000	-10.000000	0.491667	-24.483334	143.500000	1023.000000	1023.000000	2046.000000
7.600000	-0.017283	-10.213964	-3.254856	-1.249890	-3.336842	-2.372376	0.000000	-10.000000	0.466667	-23.600000	135.333328	1023.000000	1023.000000	2046.000000
7.620000	-0.018058	-10.672511	-3.310222	-1.398382	-3.330046	-2.633860	0.000000	-10.000000	0.433333	-22.850000	127.500000	1023.000000	1023.000000	2046.000000
7.640000	-0.018873	-11.154164	-3.262827	-1.667996	-3.427286	-2.796055	0.000000	-10.000000	0.400000	-22.049999	120.000000	1023.000000	1023.000000	2046.000000
7.660000	-0.019738	-11.665257	-3.295311	-1.775726	-3.482520	-3.111700	0.000000	-10.000000	0.391667	-21.383333	112.666664	1023.000000	1023.000000	2046.000000
7.680000	-0.020566	-12.154590	-3.306800	-1.997204	-3.496243	-3.354342	0.000000	-10.000000	0.375000	-20.766666	105.500000	1023.000000	1023.000000	2046.000000
7.700000	-0.021403	-12.649169	-3.349510	-2.184560	-3.540236	-3.574863	0.000000	-10.000000	0.350000	-20.066668	98.500000	1023.000000	1023.000000	2046.000000
7.720000	-0.022146	-13.088100	-3.400633	-2.362599	-3.524837	-3.800030	0.000000	-10.000000	0.316667	-19.383333	91.833336	1023.000000	1023.000000	2046.000000
7.740000	-0.022858	-13.508858	-3.370613	-2.577913	-3.556196	-4.004135	0.000000	-10.000000	0.291667	-18.516666	85.333336	1023.000000	1023.000000	2046.000000
7.760000	-0.023578	-13.934451	-3.358860	-2.746752	-3.628202	-4.200637	0.000000	-10.000000	0.275000	-17.716667	79.333336	1023.000000	1023.000000	2046.000000
7.780000	-0.024249	-14.331290	-3.383412	-2.893275	-3.586354	-4.468249	0.000000	-10.000000	0.241667	-16.966667	73.333336	1023.000000	1023.000000	2046.000000
7.800000	-0.024927	-14.731801	-3.367222	-3.126467	-3.620892	-4.617220	0.000000	-10.000000	0.216667	-16.316668	67.666664	1023.000000	1023.000000	2046.000000
7.820000	-0.025622	-15.142574	-3.412695	-3.207282	-3.620678	-4.901919	0.000000	-10.000000	0.200000	-15.700000	62.000000	1023.000000	1023.000000	2046.000000
7.840000	-0.026162	-15.461541	-3.463673	-3.331584	-3.568899	-5.097385	0.000000	-10.000000	0.200000	-14.983334	56.833332	1023.000000	1023.000000	2046.000000
7.860000	-0.026864	-15.876416	-3.437453	-3.577574	-3.640054	-5.221335	0.000000	-10.000000	0.208333	-14.350000	51.833332	1023.000000	1023.000000	2046.000000
7.880000	-0.027676	-16.356609	-3.455947	-3.721076	-3.755769	-5.423818	0.000000	-10.000000	0.183333	-13.483334	47.000000	1023.000000	1023.000000	2046.000000
7.900000	-0.028624	-16.917070	-3.476943	-3.852462	-3.861462	-5.726203	0.000000	-10.000000	0.150000	-12.683333	42.333332	1023.000000	1023.000000	2046.000000
7.920000	-0.029718	-17.563288	-3.377315	-4.201514	-4.073194	-5.911265	0.000000	-10.000000	0.108333	-11.666667	38.000000	1023.000000	1023.000000	2046.000000
7.940000	-0.030837	-18.224869	-3.442265	-4.451626	-4.151632	-6.179345	0.000000	-10.000000	0.100000	-11.066667	34.166668	1023.000000	1023.000000	2046.000000
7.960000	-0.031557	-18.650255	-3.383484	-4.819191	-4.221770	-6.225810	0.000000	-10.000000	0.100000	-10.433333	30.500000	1023.000000	1023.000000	2046.000000
7.980000	-0.031803	-18.795689	-3.506040	-4.509855	-4.032757	-6.747037	0.000000	-10.000000	0.100000	-10.133334	27.166666	1023.000000	1023.000000	2046.000000
8.000000	-0.032128	-18.987709	-3.508693	-4.689282	-4.079866	-6.709867	0.000000	-10.000000	0.091667	-9.833334	23.833334	1023.000000	1023.000000	2046.000000
8.020000	-0.032400	-19.148647	-3.583369	-4.771783	-3.996086	-6.797409	0.000000	-10.000000	0.091667	-9.716667	20.500000	1023.000000	1023.000000	2046.000000
8.040000	-0.033093	-19.557976	-3.651605	-4.923109	-4.074903	-6.908359	0.000000	-10.000000	0.075000	-9.300000	17.166666	1023.000000	1023.000000	2046.000000
8.060000	-0.034028	-20.110678	-3.678365	-5.325740	-4.178153	-6.928421	0.000000	-10.000000	0.075000	-8.650001	14.000000	1023.000000	1023.000000	2046.000000
8.080000	-0.035263	-20.840582	-3.795099	-5.465293	-4.393175	-7.187015	0.000000	-10.000000	0.058333	-7.433333	11.166667	1023.000000	1023.000000	2046.000000
8.100000	-0.036688	-21.682592	-4.066489	-5.508317	-4.515213	-7.592574	0.000000	-10.000000	0.058333	-5.733334	8.666667	1023.000000	1023.000000	2046.000000
8.120000	-0.038052	-22.488993	-4.254784	-5.614936	-4.734663	-7.884610	0.000000	-10.000000	0.050000	-4.150000	6.833333	1023.000000	1023.000000	2046.000000
8.140000	-0.038978	-23.035826	-4.417135	-5.603306	-4.795002	-8.220384	0.000000	-10.000000	0.050000	-3.383333	5.500000	1023.000000	1023.000000	2046.000000
8.160000	-0.039395	-23.282719	-4.621393	-5.609521	-4.691357	-8.360449	0.000000	-10.000000	0.058333	-3.783333	4.333333	1023.000000	1023.000000	2046.000000
8.180000	-0.039841	-23.546225	-4.774527	-5.677713	-4.734960	-8.359024	0.000000	-10.000000	0.066667	-4.700000	3.000000	1023.000000	1023.000000	2046.000000
8.200000	-0.040054	-23.672045	-4.897104	-5.612395	-4.789095	-8.373451	0.000000	-10.000000	0.066667	-5.483334	1.500000	1023.000000	1023.000000	2046.000000
8.220000	-0.040190	-23.752230	-5.016813	-5.489113	-4.766192	-8.480112	0.000000	-10.000000	0.058333	-5.650000	0.000000	1023.000000	1023.000000	2046.000000
8.240000	-0.040411	-23.882990	-5.069844	-5.482978	-4.807141	-8.523026	0.000000	-10.000000	0.050000	-5.233334	-1.666667	1023.000000	1023.000000	2046.000000
8.260000	-0.040568	-23.975473	-5.056336	-5.513648	-4.846210	-8.559279	0.000000	-10.000000	0.050000	-4.516666	-3.166667	1023.000000	1023.000000	2046.000000
8.280000	-0.040525	-23.950003	-5.038604	-5.472266	-4.786128	-8.653006	0.000000	-10.000000	0.050000	-3.816667	-4.666667	1023.000000	1023.000000	2046.000000
8.300000	-0.040239	-23.781218	-4.969093	-5.369005	-4.715022	-8.728097	0.000000	-10.000000	0.050000	-3.133333	-5.833333	1023.000000	1023.000000	2046.000000
8.320000	-0.040155	-23.731756	-4.922772	-5.387386	-4.709425	-8.712173	0.000000	-10.000000	0.041667	-2.383333	-7.000000	1023.000000	1023.000000	2046.000000
8.340000	-0.039874	-23.565554	-4.824336	-5.443373	-4.668578	-8.629266	0.000000	-10.000000	0.041667	-1.333333	-7.666667	1023.000000	1023.000000	2046.000000
8.360000	-0.039490	-23.338457	-4.719402	-5.429712	-4.575795	-8.613548	0.000000	-10.000000	0.041667	-0.516667	-8.000000	1023.000000	1023.000000	2046.000000
8.380000	-0.039145	-23.134632	-4.655777	-5.405054	-4.475466	-8.598334	0.000000	-10.000000	0.025000	0.933333	-8.000000	1023.000000	1023.000000	2046.000000
8.400000	-0.038895	-22.986925	-4.563698	-5.498694	-4.448657	-8.475875	0.000000	-10.000000	0.000000	2.766667	-8.000000	1023.000000	1023.000000	2046.000000
8.420000	-0.038719	-22.882666	-4.547055	-5.526973	-4.414096	-8.394542	0.000000	-10.000000	-0.016667	5.550000	-8.000000	1023.000000	1023.000000	2046.000000
8.440000	-0.038608	-22.817150	-4.684879	-5.501886	-4.336179	-8.294208	0.000000	-10.000000	-0.008333	7.400000	-8.000000	1023.000000	1023.000000	2046.000000
8.460000	-0.038519	-22.764513	-4.734551	-5.584077	-4.370425	-8.075459	0.000000	-10.000000	-0.016667	9.100000	-8.000000	1023.000000	1023.000000	2046.000000
8.480000	-0.038601	-22.812927	-4.719613	-5.754209	-4.470310	-7.868796	0.000000	-10.000000	-0.050000	10.433333	-8.000000	1023.000000	1023.000000	2046.000000
8.500000	-0.038541	-22.777975	-4.687755	-5.798145	-4.528588	-7.763487	0.000000	-10.000000	-0.091667	12.150001	-8.000000	1023.000000	1023.000000	2046.000000
8.520000	-0.038053	-22.489443	-4.593520	-5.791611	-4.561747	-7.542565	0.000000	-10.000000	-0.141667	14.016667	-8.000000	1023.000000	1023.000000	2046.000000
8.540000	-0.037603	-22.223188	-4.484076	-5.824263	-4.634466	-7.280382	0.000000	-10.000000	-0.191667	15.566667	3.000000	1023.000000	1023.000000	2046.000000
8.560000	-0.036965	-21.846518	-4.338422	-5.781138	-4.595580	-7.131378	0.000000	-10.000000	-0.233333	17.266666	15.166667	1023.000000	1023.000000	2046.000000
8.580000	-0.036136	-21.356485	-4.212014	-5.766692	-4.458688	-6.919092	0.000000	-10.000000	-0.250000	18.550001	29.333334	1023.000000	1023.000000	2046.000000
8.600000	-0.035053	-20.716122	-3.973759	-5.803265	-4.338283	-6.600815	0.000000	-10.000000	-0.266667	19.683334	34.833332	1023.000000	1023.000000	2046.000000
8.620000	-0.033675	-19.902208	-3.766670	-5.730210	-4.088138	-6.317191	0.000000	-10.000000	-0.291667	20.883333	41.333332	1023.000000	1023.000000	2046.000000
8.640000	-0.032296	-19.086893	-3.529015	-5.623863	-3.891560	-6.042455	0.000000	-10.000000	-0.325000	21.550001	48.166668	1023.000000	1023.000000	2046.000000
8.660000	-0.030746	-18.170744	-3.247849	-5.575221	-3.652835	-5.694838	0.000000	-10.000000	-0.350000	22.533335	55.166668	1023.000000	1023.000000	2046.000000
8.680000	-0.029299	-17.315704	-3.037938	-5.499053	-3.401620	-5.377093	0.000000	-10.000000	-0.358333	23.116667	62.500000	1023.000000	1023.000000	2046.000000
8.700000	-0.027590	-16.305487	-2.771313	-5.312204	-3.132548	-5.089421	0.000000	-10.000000	-0.358333	23.916668	70.166664	1023.000000	1023.000000	2046.000000
8.720000	-0.025833	-15.267505	-2.519466	-5.188154	-2.882431	-4.677454	0.000000	-10.000000	-0.366667	24.533335	78.000000	1023.000000	1023.000000	2046.000000
8.740000	-0.024107	-14.247334	-2.275440	-5.018784	-2.706797	-4.246313	0.000000	-10.000000	-0.383333	24.850000	86.000000	1023.000000	1023.000000	2046.000000
8.760000	-0.022283	-13.169172	-2.077608	-4.728626	-2.396165	-3.966773	0.000000	-10.000000	-0.408333	25.366667	94.333336	1023.000000	1023.000000	2046.000000
8.780000	-0.020398	-12.055034	-1.855332	-4.509479	-2.094343	-3.595880	0.000000	-10.000000	-0.408333	25.850000	102.666664	1023.000000	1023.000000	2046.000000
8.800000	-0.018688	-11.044442	-1.604702	-4.365853	-1.888767	-3.185121	0.000000	-10.000000	-0.408333	26.500000	111.333336	1023.000000	1023.000000	2046.000000
8.820000	-0.017025	-10.061913	-1.454306	-4.168484	-1.638289	-2.800834	0.000000	-10.000000	-0.400000	26.916666	120.000000	1023.000000	1023.000000	2046.000000
8.840000	-0.015295	-9.039184	-1.251444	-3.965942	-1.322654	-2.499144	0.000000	-10.000000	-0.400000	26.800001	129.000000	1023.000000	1023.000000	2046.000000
8.860000	-0.013625	-8.052427	-1.103219	-3.733025	-1.052182	-2.164001	0.000000	-10.000000	-0.400000	26.700001	138.000000	1023.000000	1023.000000	2046.000000
8.880000	-0.012013	-7.099832	-0.922845	-3.599689	-0.785889	-1.791409	0.000000	-10.000000	-0.408333	26.666668	146.833328	1023.000000	1023.000000	2046.000000
8.900000	-0.010576	-6.250359	-0.714932	-3.440135	-0.608460	-1.486831	0.000000	-10.000000	-0.425000	27.000000	155.666672	1023.000000	1023.000000	2046.000000
8.920000	-0.009128	-5.394563	-0.471358	-3.257973	-0.419046	-1.246185	0.000000	-10.000000	-0.433333	27.116667	164.500000	1023.000000	1023.000000	2046.000000
8.940000	-0.007878	-4.655966	-0.213781	-3.169330	-0.215666	-1.057188	0.000000	-10.000000	-0.433333	27.266666	173.666672	1023.000000	1023.000000	2046.000000
8.960000	-0.006812	-4.025783	0.032746	-3.155111	-0.090166	-0.813252	0.000000	-10.000000	-0.433333	27.100000	182.833328	1023.000000	1023.000000	2046.000000
8.980000	-0.005448	-3.219842	0.287821	-3.147497	0.082239	-0.442406	0.000000	-10.000000	-0.425000	27.150002	192.000000	1023.000000	1023.000000	2046.000000
9.000000	-0.003947	-2.332871	0.549608	-2.945503	0.299785	-0.236760	0.000000	-10.000000	-0.408333	26.683334	201.000000	1023.000000	1023.000000	2046.000000
9.020000	-0.002262	-1.336657	0.562380	-2.562228	0.655157	0.008034	0.000000	-10.000000	-0.383333	26.483334	210.000000	1023.000000	1023.000000	2046.000000
9.040000	-0.000455	-0.268643	0.629985	-2.286245	0.982609	0.405008	0.000000	-10.000000	-0.375000	26.066668	218.833328	1023.000000	1023.000000	2046.000000
9.060000	0.000636	0.375616	0.740931	-2.271935	1.115093	0.791527	0.000000	-10.000000	-0.383333	26.000000	227.500000	1023.000000	1023.000000	2046.000000
9.080000	0.001312	0.775546	0.784825	-2.378129	1.233366	1.135484	0.000000	-10.000000	-0.383333	26.166668	236.166672	1023.000000	1023.000000	2046.000000
9.100000	0.001811	1.070243	0.718721	-2.354244	1.351128	1.354638	0.000000	-10.000000	-0.383333	26.200001	244.833328	1023.000000	1023.000000	2046.000000
9.120000	0.002051	1.211987	0.462926	-2.091137	1.458367	1.381831	0.000000	-10.000000	-0.383333	25.933334	253.666672	1023.000000	1023.000000	2046.000000
9.140000	0.002420	1.430410	0.257906	-1.802971	1.600816	1.374659	0.000000	-10.000000	-0.391667	25.333334	262.333344	1023.000000	1023.000000	2046.000000
9.160000	0.003091	1.826842	0.153228	-1.502578	1.786087	1.390105	0.000000	-10.000000	-0.383333	24.933334	270.833344	1023.000000	1023.000000	2046.000000
9.180000	0.004138	2.445795	0.213231	-1.261926	1.948805	1.545684	0.000000	-10.000000	-0.383333	24.916666	279.333344	1023.000000	1023.000000	2046.000000
9.200000	0.005400	3.191661	0.165965	-0.975417	2.257263	1.743849	0.000000	-10.000000	-0.366667	24.700001	287.666656	1023.000000	1023.000000	2046.000000
9.220000	0.006522	3.854630	0.195460	-0.718071	2.406514	1.970726	0.000000	-10.000000	-0.375000	24.566668	296.000000	1023.000000	1023.000000	2046.000000
9.240000	0.007688	4.543642	0.202906	-0.515225	2.593010	2.262951	0.000000	-10.000000	-0.358333	24.116667	304.000000	1023.000000	1023.000000	2046.000000
9.260000	0.009134	5.398199	0.247319	-0.188632	2.873898	2.465613	0.000000	-10.000000	-0.358333	24.116667	312.000000	1023.000000	1023.000000	2046.000000
9.280000	0.010581	6.253546	0.391578	0.060114	3.162655	2.639200	0.000000	-10.000000	-0.350000	23.950001	320.000000	1023.000000	1023.000000	2046.000000
9.300000	0.012006	7.095645	0.589870	0.254619	3.410935	2.840221	0.000000	-10.000000	-0.350000	24.033335	328.000000	1023.000000	1023.000000	2046.000000
9.320000	0.013654	8.069552	0.815594	0.500614	3.706059	3.047286	0.000000	-10.000000	-0.333333	23.766668	336.000000	1023.000000	1023.000000	2046.000000
9.340000	0.015305	9.045240	1.002825	0.761670	4.040719	3.240027	0.000000	-10.000000	-0.316667	23.516668	344.000000	1023.000000	1023.000000	2046.000000
9.360000	0.017016	10.056234	1.258331	0.930805	4.356397	3.510701	0.000000	-10.000000	-0.291667	23.050001	352.000000	1023.000000	1023.000000	2046.000000
9.380000	0.018781	11.099723	1.530203	1.100116	4.690305	3.779099	0.000000	-10.000000	-0.275000	22.533333	360.000000	1023.000000	1023.000000	2046.000000
9.400000	0.020495	12.112267	1.721155	1.350431	5.057839	3.982842	0.000000	-10.000000	-0.258333	21.783333	367.666656	1023.000000	1023.000000	2046.000000
9.420000	0.021803	12.885427	1.796796	1.506189	5.341086	4.241356	0.000000	-10.000000	-0.216667	20.950001	375.166656	1023.000000	1023.000000	2046.000000
9.440000	0.022889	13.527366	1.832154	1.799731	5.564618	4.330863	0.000000	-10.000000	-0.183333	19.666668	382.166656	1023.000000	1023.000000	2046.000000
9.460000	0.023796	14.063545	1.808985	1.971277	5.750239	4.533045	0.000000	-10.000000	-0.125000	17.950001	389.000000	1023.000000	1023.000000	2046.000000
9.480000	0.024343	14.386739	1.839272	2.015435	5.756384	4.775647	0.000000	-10.000000	-0.075000	15.416667	395.333344	1023.000000	1023.000000	2046.000000
9.500000	0.024504	14.482079	1.878026	1.977943	5.682184	4.943925	0.000000	-10.000000	-0.025000	12.500000	401.000000	1023.000000	1023.000000	2046.000000
9.520000	0.024362	14.397905	1.988462	1.764004	5.584616	5.060824	0.000000	-10.000000	0.008333	9.283334	405.666656	1023.000000	1023.000000	2046.000000
9.540000	0.023953	14.156089	1.953287	1.633781	5.460758	5.108263	0.000000	-10.000000	0.025000	5.950000	409.333344	1023.000000	1023.000000	2046.000000
9.560000	0.023405	13.832537	1.859494	1.586506	5.292606	5.093931	0.000000	-10.000000	0.050000	1.900000	411.666656	1023.000000	1023.000000	2046.000000
9.580000	0.022612	13.363676	1.734382	1.408268	5.192995	5.028032	0.000000	-10.000000	0.075000	-1.566667	412.833344	1023.000000	1023.000000	2046.000000
9.600000	0.021844	12.909530	1.666362	1.176717	5.046507	5.019944	0.000000	-10.000000	0.100000	-5.100000	413.000000	1023.000000	1023.000000	2046.000000
9.620000	0.021296	12.585785	1.586924	1.086521	5.011651	4.900690	0.000000	-10.000000	0.133333	-7.750000	413.000000	1023.000000	1023.000000	2046.000000
9.640000	0.020886	12.343843	1.512125	1.075907	4.995753	4.760058	0.000000	-10.000000	0.150000	-10.483334	413.000000	1023.000000	1023.000000	2046.000000
9.660000	0.020543	12.140860	1.524619	0.984607	4.835256	4.796378	0.000000	-10.000000	0.191667	-12.516667	413.000000	1023.000000	1023.000000	2046.000000
9.680000	0.020122	11.892050	1.460991	1.104123	4.683849	4.643086	0.000000	-10.000000	0.216667	-14.050000	413.000000	1023.000000	1023.000000	2046.000000
9.700000	0.019718	11.653054	1.402702	1.243713	4.479052	4.527587	0.000000	-10.000000	0.258333	-15.616668	405.500000	1023.000000	1023.000000	2046.000000
9.720000	0.019093	11.283868	1.288673	1.297295	4.206829	4.491071	0.000000	-10.000000	0.291667	-17.350000	396.000000	1023.000000	1023.000000	2046.000000
9.740000	0.018357	10.849071	1.144037	1.428777	3.918023	4.358233	0.000000	-10.000000	0.341667	-19.283335	384.500000	1023.000000	1023.000000	2046.000000
9.760000	0.017463	10.320923	0.943687	1.597826	3.615165	4.164244	0.000000	-10.000000	0.400000	-21.150000	378.166656	1023.000000	1023.000000	2046.000000
9.780000	0.016561	9.787323	0.823592	1.661250	3.251922	4.050559	0.000000	-10.000000	0.466667	-22.883333	371.333344	1023.000000	1023.000000	2046.000000
9.800000	0.015495	9.157435	0.682687	1.753152	2.805869	3.915728	0.000000	-10.000000	0.525000	-24.516666	363.666656	1023.000000	1023.000000	2046.000000
9.820000	0.014255	8.424794	0.426044	1.767350	2.509199	3.722201	0.000000	-10.000000	0.583333	-26.016666	355.500000	1023.000000	1023.000000	2046.000000
9.840000	0.013140	7.765925	0.202107	1.729089	2.153811	3.680917	0.000000	-10.000000	0.625000	-27.433334	346.666656	1023.000000	1023.000000	2046.000000
9.860000	0.011961	7.069102	-0.116972	2.125886	1.756647	3.303542	0.000000	-10.000000	0.666667	-28.616667	337.500000	1023.000000	1023.000000	2046.000000
9.880000	0.010369	6.128161	-0.535204	2.132391	1.276059	3.254915	0.000000	-10.000000	0.708333	-29.600000	328.000000	1023.000000	1023.000000	2046.000000
9.900000	0.008467	5.004126	-0.824514	2.013330	0.750860	3.064450	0.000000	-10.000000	0.750000	-30.366667	318.166656	1023.000000	1023.000000	2046.000000
9.920000	0.006310	3.729189	-1.004400	1.752267	0.268619	2.712703	0.000000	-10.000000	0.775000	-30.733334	308.000000	1023.000000	1023.000000	2046.000000
9.940000	0.003932	2.323698	-1.098627	1.247034	-0.114975	2.290266	0.000000	-10.000000	0.783333	-30.983334	297.666656	1023.000000	1023.000000	2046.000000
9.960000	0.001926	1.138418	-1.293053	1.006571	-0.438633	1.863533	0.000000	-10.000000	0.775000	-30.816668	287.333344	1023.000000	1023.000000	2046.000000
9.980000	-0.000015	-0.008903	-1.713016	1.085100	-0.652102	1.271116	0.000000	-10.000000	0.775000	-30.766666	280.500000	1023.000000	1023.000000	2046.000000
10.000000	-0.001930	-1.140491	-2.035353	1.114653	-0.991622	0.771832	0.000000	-10.000000	0.766667	-30.416668	270.166656	1023.000000	1023.000000	2046.000000
10.020000	-0.003611	-2.134333	-2.345117	1.065079	-1.189028	0.334733	0.000000	-10.000000	0.758333	-30.233334	263.333344	1023.000000	1023.000000	2046.000000
10.040000	-0.005115	-3.022680	-2.623018	1.061063	-1.354386	-0.106338	0.000000	-10.000000	0.733333	-29.866667	249.833328	1023.000000	1023.000000	2046.000000
10.060000	-0.006450	-3.811790	-2.877532	0.993579	-1.480693	-0.447145	0.000000	-10.000000	0.708333	-29.550001	240.000000	1023.000000	1023.000000	2046.000000
10.080000	-0.007670	-4.532887	-3.036157	0.902395	-1.717005	-0.682121	0.000000	-10.000000	0.675000	-28.900000	227.000000	1023.000000	1023.000000	2046.000000
10.100000	-0.008903	-5.261569	-3.248427	0.854091	-1.931005	-0.936227	0.000000	-10.000000	0.658333	-28.316668	217.500000	1023.000000	1023.000000	2046.000000
10.120000	-0.010133	-5.988331	-3.403834	0.793090	-2.125108	-1.252480	0.000000	-10.000000	0.633333	-27.783333	208.000000	1023.000000	1023.000000	2046.000000
10.140000	-0.011314	-6.686369	-3.584451	0.669371	-2.242427	-1.528861	0.000000	-10.000000	0.616667	-27.400000	198.666672	1023.000000	1023.000000	2046.000000
10.160000	-0.012460	-7.363983	-3.668429	0.437927	-2.405131	-1.728351	0.000000	-10.000000	0.600000	-27.133333	192.500000	1023.000000	1023.000000	2046.000000
10.180000	-0.013436	-7.940591	-3.753655	0.294679	-2.471107	-2.010509	0.000000	-10.000000	0.583333	-26.533335	183.666672	1023.000000	1023.000000	2046.000000
10.200000	-0.014320	-8.462981	-3.851602	0.145466	-2.494838	-2.262007	0.000000	-10.000000	0.558333	-25.850000	174.833328	1023.000000	1023.000000	2046.000000
10.220000	-0.015201	-8.983685	-3.810207	-0.170846	-2.552433	-2.450199	0.000000	-10.000000	0.533333	-25.166666	166.000000	1023.000000	1023.000000	2046.000000
10.240000	-0.016118	-9.525823	-3.750885	-0.493433	-2.638975	-2.642530	0.000000	-10.000000	0.516667	-24.716667	157.500000	1023.000000	1023.000000	2046.000000
10.260000	-0.017061	-10.083138	-3.821435	-0.783816	-2.572507	-2.905381	0.000000	-10.000000	0.508333	-24.266666	149.166672	1023.000000	1023.000000	2046.000000
10.280000	-0.018297	-10.813403	-3.853323	-1.097091	-2.693079	-3.169911	0.000000	-10.000000	0.500000	-23.816668	140.833328	1023.000000	1023.000000	2046.000000
10.300000	-0.019545	-11.550942	-3.905540	-1.420178	-2.791749	-3.433475	0.000000	-10.000000	0.466667	-23.166668	133.000000	1023.000000	1023.000000	2046.000000
10.320000	-0.020833	-12.312116	-4.072562	-1.636400	-2.818422	-3.784732	0.000000	-10.000000	0.433333	-22.783333	128.000000	1023.000000	1023.000000	2046.000000
10.340000	-0.022199	-13.119398	-4.130665	-2.027362	-2.996257	-3.965114	0.000000	-10.000000	0.400000	-22.166666	120.500000	1023.000000	1023.000000	2046.000000
10.360000	-0.023521	-13.901047	-4.165443	-2.314698	-3.228912	-4.191994	0.000000	-10.000000	0.391667	-21.516666	113.166664	1023.000000	1023.000000	2046.000000
10.380000	-0.024926	-14.731322	-4.216487	-2.619619	-3.451516	-4.443701	0.000000	-10.000000	0.375000	-20.650002	103.666664	1023.000000	1023.000000	2046.000000
10.400000	-0.026286	-15.534817	-4.297321	-2.903068	-3.690875	-4.643553	0.000000	-10.000000	0.358333	-19.700001	94.333336	1023.000000	1023.000000	2046.000000
10.420000	-0.027384	-16.184103	-4.343093	-3.032805	-3.908128	-4.900075	0.000000	-10.000000	0.350000	-19.166668	89.833336	1023.000000	1023.000000	2046.000000
10.440000	-0.028543	-16.868790	-4.412219	-3.337077	-4.007758	-5.111736	0.000000	-10.000000	0.316667	-18.550001	85.500000	1023.000000	1023.000000	2046.000000
10.460000	-0.029399	-17.374571	-4.393330	-3.658278	-4.099052	-5.223911	0.000000	-10.000000	0.283333	-17.983334	81.500000	1023.000000	1023.000000	2046.000000
10.480000	-0.030041	-17.754442	-4.323412	-3.817490	-4.116190	-5.497349	0.000000	-10.000000	0.241667	-17.216667	75.500000	1023.000000	1023.000000	2046.000000
10.500000	-0.030470	-18.007847	-4.268308	-3.973952	-4.074315	-5.691272	0.000000	-10.000000	0.225000	-16.299999	67.833336	1023.000000	1023.000000	2046.000000
10.520000	-0.030990	-18.314819	-4.207607	-4.160785	-4.111245	-5.835183	0.000000	-10.000000	0.208333	-15.366667	60.500000	1023.000000	1023.000000	2046.000000
10.540000	-0.031204	-18.441538	-4.101172	-4.314856	-4.077726	-5.947783	0.000000	-10.000000	0.200000	-14.316667	53.666668	1023.000000	1023.000000	2046.000000
10.560000	-0.031491	-18.611002	-4.061936	-4.402712	-4.007779	-6.138575	0.000000	-10.000000	0.183333	-13.433333	48.833332	1023.000000	1023.000000	2046.000000
10.580000	-0.031739	-18.757956	-3.980546	-4.585887	-3.989458	-6.202065	0.000000	-10.000000	0.166667	-12.833334	45.666668	1023.000000	1023.000000	2046.000000
10.600000	-0.032021	-18.924166	-3.934267	-4.709829	-3.986214	-6.293856	0.000000	-10.000000	0.141667	-12.050000	41.333332	1023.000000	1023.000000	2046.000000
10.620000	-0.032169	-19.011616	-3.907858	-4.730705	-3.925838	-6.447214	0.000000	-10.000000	0.133333	-11.550000	38.666668	1023.000000	1023.000000	2046.000000
10.640000	-0.032353	-19.120350	-3.843771	-4.811628	-3.921681	-6.543271	0.000000	-10.000000	0.116667	-10.816667	34.833332	1023.000000	1023.000000	2046.000000
10.660000	-0.032633	-19.286188	-3.780042	-4.919027	-4.002098	-6.585020	0.000000	-10.000000	0.108333	-10.416667	32.500000	1023.000000	1023.000000	2046.000000
10.680000	-0.032836	-19.405979	-3.741773	-4.971739	-4.019343	-6.673124	0.000000	-10.000000	0.100000	-9.800000	29.166666	1023.000000	1023.000000	2046.000000
10.700000	-0.033062	-19.539726	-3.804871	-5.007706	-3.899527	-6.827623	0.000000	-10.000000	0.083333	-9.016666	25.000000	1023.000000	1023.000000	2046.000000
10.720000	-0.033278	-19.667185	-3.735788	-5.114988	-3.913800	-6.902609	0.000000	-10.000000	0.075000	-8.133333	21.166666	1023.000000	1023.000000	2046.000000
10.740000	-0.033461	-19.775715	-3.725811	-5.198984	-3.915760	-6.935160	0.000000	-10.000000	0.066667	-7.466667	18.333334	1023.000000	1023.000000	2046.000000
10.760000	-0.033661	-19.893551	-3.698711	-5.235144	-3.900784	-7.058911	0.000000	-10.000000	0.066667	-6.900000	15.833333	1023.000000	1023.000000	2046.000000
10.780000	-0.033841	-20.000238	-3.743417	-5.270762	-3.828536	-7.157524	0.000000	-10.000000	0.058333	-6.600000	14.166667	1023.000000	1023.000000	2046.000000
10.800000	-0.034050	-20.123829	-3.659746	-5.348505	-3.881358	-7.234220	0.000000	-10.000000	0.050000	-5.966667	11.166667	1023.000000	1023.000000	2046.000000
10.820000	-0.034160	-20.188305	-3.607425	-5.452610	-3.858899	-7.269372	0.000000	-10.000000	0.050000	-5.633334	9.833333	1023.000000	1023.000000	2046.000000
10.840000	-0.034180	-20.200449	-3.606460	-5.413763	-3.790290	-7.389936	0.000000	-10.000000	0.050000	-5.116667	7.833333	1023.000000	1023.000000	2046.000000
10.860000	-0.034359	-20.306402	-3.561449	-5.502542	-3.809129	-7.433281	0.000000	-10.000000	0.050000	-4.783333	6.833333	1023.000000	1023.000000	2046.000000
10.880000	-0.034354	-20.302921	-3.499808	-5.532587	-3.782210	-7.488317	0.000000	-10.000000	0.050000	-4.300000	5.166667	1023.000000	1023.000000	2046.000000
10.900000	-0.034365	-20.309807	-3.436167	-5.563776	-3.791028	-7.518836	0.000000	-10.000000	0.050000	-3.683333	3.500000	1023.000000	1023.000000	2046.000000
10.920000	-0.034321	-20.283792	-3.462580	-5.507113	-3.705955	-7.608144	0.000000	-10.000000	0.050000	-3.216667	2.166667	1023.000000	1023.000000	2046.000000
10.940000	-0.034454	-20.362171	-3.515938	-5.571294	-3.707145	-7.567794	0.000000	-10.000000	0.033333	-2.533333	1.166667	1023.000000	1023.000000	2046.000000
10.960000	-0.034608	-20.453489	-3.494626	-5.593155	-3.794488	-7.571220	0.000000	-10.000000	0.025000	-1.566667	0.666667	1023.000000	1023.000000	2046.000000
10.980000	-0.034980	-20.673418	-3.492443	-5.588777	-3.906890	-7.685308	0.000000	-10.000000	-0.008333	0.983333	0.166667	1023.000000	1023.000000	2046.000000
11.000000	-0.035219	-20.814695	-3.369542	-5.722098	-4.027225	-7.695831	0.000000	-10.000000	-0.025000	4.250000	0.000000	1023.000000	1023.000000	2046.000000
11.020000	-0.035420	-20.933098	-3.301968	-5.875029	-4.050199	-7.705903	0.000000	-10.000000	-0.050000	6.916667	0.000000	1023.000000	1023.000000	2046.000000
11.040000	-0.035182	-20.792551	-3.188618	-5.985463	-3.987555	-7.630915	0.000000	-10.000000	-0.050000	8.750000	0.000000	1023.000000	1023.000000	2046.000000
11.060000	-0.034421	-20.342840	-3.128976	-5.630546	-3.750988	-7.832331	0.000000	-10.000000	-0.066667	10.033334	0.000000	1023.000000	1023.000000	2046.000000
11.080000	-0.033949	-20.063740	-3.088108	-5.751882	-3.768036	-7.455714	0.000000	-10.000000	-0.100000	12.000000	0.000000	1023.000000	1023.000000	2046.000000
11.100000	-0.032904	-19.446312	-3.022395	-5.576272	-3.596511	-7.251133	0.000000	-10.000000	-0.141667	13.833334	3.666667	1023.000000	1023.000000	2046.000000
11.120000	-0.032335	-19.110186	-2.979575	-5.558069	-3.515773	-7.056769	0.000000	-10.000000	-0.183333	15.950001	13.500000	1023.000000	1023.000000	2046.000000
11.140000	-0.032101	-18.971769	-2.969014	-5.690948	-3.431873	-6.879935	0.000000	-10.000000	-0.208333	17.383333	23.333334	1023.000000	1023.000000	2046.000000
11.160000	-0.032010	-18.917812	-3.025845	-5.776260	-3.460891	-6.654817	0.000000	-10.000000	-0.225000	18.200001	29.500000	1023.000000	1023.000000	2046.000000
11.180000	-0.032113	-18.978956	-3.181087	-5.660974	-3.548304	-6.588591	0.000000	-10.000000	-0.250000	18.950001	31.500000	1023.000000	1023.000000	2046.000000
11.200000	-0.032171	-19.012915	-3.437621	-5.468430	-3.462757	-6.644106	0.000000	-10.000000	-0.283333	20.366667	38.000000	1023.000000	1023.000000	2046.000000
11.220000	-0.031703	-18.736420	-3.503154	-5.359088	-3.326999	-6.547179	0.000000	-10.000000	-0.316667	21.783335	44.500000	1023.000000	1023.000000	2046.000000
11.240000	-0.030687	-18.136223	-3.526567	-5.138713	-3.107224	-6.363719	0.000000	-10.000000	-0.316667	22.616667	51.333332	1023.000000	1023.000000	2046.000000
11.260000	-0.029750	-17.582123	-3.529407	-4.907240	-2.996315	-6.149161	0.000000	-10.000000	-0.316667	22.866667	56.333332	1023.000000	1023.000000	2046.000000
11.280000	-0.028646	-16.929701	-3.601880	-4.660445	-2.819814	-5.847562	0.000000	-10.000000	-0.308333	23.100000	63.666668	1023.000000	1023.000000	2046.000000
11.300000	-0.027564	-16.290419	-3.580418	-4.436840	-2.688830	-5.584330	0.000000	-10.000000	-0.333333	23.550001	74.000000	1023.000000	1023.000000	2046.000000
11.320000	-0.026326	-15.558594	-3.516897	-4.221167	-2.538686	-5.281844	0.000000	-10.000000	-0.350000	23.916668	81.666664	1023.000000	1023.000000	2046.000000
11.340000	-0.024884	-14.706348	-3.386634	-3.924851	-2.325322	-5.069541	0.000000	-10.000000	-0.383333	24.366667	89.666664	1023.000000	1023.000000	2046.000000
11.360000	-0.023414	-13.837926	-3.198330	-3.777810	-2.095926	-4.765860	0.000000	-10.000000	-0.391667	24.550001	95.000000	1023.000000	1023.000000	2046.000000
11.380000	-0.021833	-12.903249	-3.042659	-3.554564	-1.839777	-4.466249	0.000000	-10.000000	-0.408333	25.016666	103.000000	1023.000000	1023.000000	2046.000000
11.400000	-0.020269	-11.978932	-2.901602	-3.308728	-1.548446	-4.220157	0.000000	-10.000000	-0.416667	25.266666	114.000000	1023.000000	1023.000000	2046.000000
11.420000	-0.018675	-11.036693	-2.627391	-3.257915	-1.269917	-3.881470	0.000000	-10.000000	-0.425000	25.400000	122.333336	1023.000000	1023.000000	2046.000000
11.440000	-0.016899	-9.987431	-2.374480	-3.123582	-0.947886	-3.541482	0.000000	-10.000000	-0.416667	25.299999	131.000000	1023.000000	1023.000000	2046.000000
11.460000	-0.015525	-9.175375	-2.287119	-2.990325	-0.629852	-3.268080	0.000000	-10.000000	-0.408333	25.299999	136.666672	1023.000000	1023.000000	2046.000000
11.480000	-0.013985	-8.265332	-2.149225	-2.865669	-0.257617	-2.992821	0.000000	-10.000000	-0.400000	25.250000	145.166672	1023.000000	1023.000000	2046.000000
11.500000	-0.012728	-7.522452	-2.086828	-2.652874	-0.057576	-2.725174	0.000000	-10.000000	-0.391667	25.066668	156.166672	1023.000000	1023.000000	2046.000000
11.520000	-0.011512	-6.803506	-2.064654	-2.581132	0.200264	-2.357985	0.000000	-10.000000	-0.383333	24.933334	164.500000	1023.000000	1023.000000	2046.000000
11.540000	-0.010306	-6.090734	-1.924092	-2.512000	0.276495	-1.931138	0.000000	-10.000000	-0.366667	24.600000	172.833328	1023.000000	1023.000000	2046.000000
11.560000	-0.009422	-5.568246	-1.844098	-2.467180	0.372427	-1.629394	0.000000	-10.000000	-0.341667	24.116667	178.500000	1023.000000	1023.000000	2046.000000
11.580000	-0.008743	-5.167382	-1.602117	-2.669118	0.373833	-1.269980	0.000000	-10.000000	-0.325000	23.616667	186.833328	1023.000000	1023.000000	2046.000000
11.600000	-0.007839	-4.632765	-1.425694	-2.607003	0.410900	-1.010968	0.000000	-10.000000	-0.316667	23.433334	197.333328	1023.000000	1023.000000	2046.000000
11.620000	-0.006793	-4.014870	-1.269532	-2.526536	0.494127	-0.712928	0.000000	-10.000000	-0.325000	23.483334	205.000000	1023.000000	1023.000000	2046.000000
11.640000	-0.005809	-3.433186	-1.084406	-2.569517	0.633193	-0.412457	0.000000	-10.000000	-0.333333	23.633335	212.666672	1023.000000	1023.000000	2046.000000
11.660000	-0.004540	-2.683075	-0.853826	-2.569803	0.827562	-0.087008	0.000000	-10.000000	-0.341667	23.683334	218.000000	1023.000000	1023.000000	2046.000000
11.680000	-0.003213	-1.898945	-0.665097	-2.576394	1.127885	0.214662	0.000000	-10.000000	-0.358333	23.900002	226.000000	1023.000000	1023.000000	2046.000000
11.700000	-0.001523	-0.899974	-0.318395	-2.536668	1.432946	0.522143	0.000000	-10.000000	-0.366667	24.183334	236.666672	1023.000000	1023.000000	2046.000000
11.720000	0.000263	0.155474	-0.037670	-2.358002	1.755899	0.795247	0.000000	-10.000000	-0.375000	24.500000	244.666672	1023.000000	1023.000000	2046.000000
11.740000	0.002235	1.320752	0.249124	-2.216414	2.129007	1.159035	0.000000	-10.000000	-0.366667	24.549999	252.666672	1023.000000	1023.000000	2046.000000
11.760000	0.004185	2.473501	0.579963	-2.037965	2.436932	1.494570	0.000000	-10.000000	-0.358333	24.200001	258.000000	1023.000000	1023.000000	2046.000000
11.780000	0.006385	3.773526	0.926179	-1.771305	2.783755	1.834897	0.000000	-10.000000	-0.358333	24.083334	266.000000	1023.000000	1023.000000	2046.000000
11.800000	0.008371	4.947481	1.118647	-1.459549	3.145951	2.142431	0.000000	-10.000000	-0.358333	23.800001	277.000000	1023.000000	1023.000000	2046.000000
11.820000	0.010301	6.087645	1.437761	-1.254903	3.357470	2.547317	0.000000	-10.000000	-0.358333	23.766666	285.333344	1023.000000	1023.000000	2046.000000
11.840000	0.012341	7.293739	1.682181	-0.982243	3.668862	2.924939	0.000000	-10.000000	-0.358333	23.750000	293.333344	1023.000000	1023.000000	2046.000000
11.860000	0.014243	8.417848	1.914176	-0.672727	3.937675	3.238723	0.000000	-10.000000	-0.366667	23.933334	298.333344	1023.000000	1023.000000	2046.000000
11.880000	0.016015	9.464813	2.124314	-0.448815	4.278306	3.511008	0.000000	-10.000000	-0.358333	24.133333	306.000000	1023.000000	1023.000000	2046.000000
11.900000	0.017637	10.423227	2.436879	-0.305553	4.500910	3.790991	0.000000	-10.000000	-0.350000	24.050001	316.666656	1023.000000	1023.000000	2046.000000
11.920000	0.019158	11.322376	2.658868	-0.083827	4.771718	3.975617	0.000000	-10.000000	-0.341667	24.033333	324.666656	1023.000000	1023.000000	2046.000000
11.940000	0.020370	12.038474	2.908042	-0.057539	4.969816	4.218155	0.000000	-10.000000	-0.350000	23.700001	332.666656	1023.000000	1023.000000	2046.000000
11.960000	0.021891	12.937564	3.221514	0.019818	5.135858	4.560373	0.000000	-10.000000	-0.341667	23.483334	338.000000	1023.000000	1023.000000	2046.000000
11.980000	0.023828	14.082336	3.405955	0.509217	5.537914	4.629251	0.000000	-10.000000	-0.325000	23.133333	346.000000	1023.000000	1023.000000	2046.000000
12.000000	0.025072	14.817581	3.507222	0.541767	5.667046	5.101546	0.000000	-10.000000	-0.275000	22.350000	356.333344	1023.000000	1023.000000	2046.000000
12.020000	0.026327	15.559227	3.574526	0.730372	5.889926	5.364403	0.000000	-10.000000	-0.233333	21.483334	364.000000	1023.000000	1023.000000	2046.000000
12.040000	0.026570	15.702917	3.504272	0.725890	5.962481	5.510273	0.000000	-10.000000	-0.216667	20.750000	371.500000	1023.000000	1023.000000	2046.000000
12.060000	0.026752	15.810264	3.548547	0.625109	6.008929	5.627679	0.000000	-10.000000	-0.233333	20.750000	376.333344	1023.000000	1023.000000	2046.000000
12.080000	0.026774	15.823682	3.358497	0.732145	6.064748	5.668292	0.000000	-10.000000	-0.208333	19.533333	387.833344	1023.000000	1023.000000	2046.000000
12.100000	0.026643	15.745979	3.119247	0.894425	6.166934	5.565373	0.000000	-10.000000	-0.166667	18.316668	396.833344	1023.000000	1023.000000	2046.000000
12.120000	0.026803	15.840327	2.954961	1.227793	6.153243	5.504330	0.000000	-10.000000	-0.100000	16.333334	405.500000	1023.000000	1023.000000	2046.000000
12.140000	0.026981	15.945897	2.700355	1.591001	6.299141	5.355401	0.000000	-10.000000	-0.075000	15.566667	407.500000	1023.000000	1023.000000	2046.000000
12.160000	0.027155	16.048891	2.550446	1.781231	6.391595	5.325618	0.000000	-10.000000	-0.050000	14.116667	411.166656	1023.000000	1023.000000	2046.000000
12.180000	0.027207	16.079136	2.295194	2.034328	6.471730	5.277884	0.000000	-10.000000	-0.033333	12.366667	414.333344	1023.000000	1023.000000	2046.000000
12.200000	0.027167	16.055634	2.130252	2.131260	6.535741	5.258380	0.000000	-10.000000	0.000000	8.150000	419.666656	1023.000000	1023.000000	2046.000000
12.220000	0.027117	16.026117	2.001463	2.336833	6.481119	5.206703	0.000000	-10.000000	0.033333	4.616667	423.333344	1023.000000	1023.000000	2046.000000
12.240000	0.026660	15.756305	1.770532	2.493734	6.488866	5.003172	0.000000	-10.000000	0.058333	0.366667	426.000000	1023.000000	1023.000000	2046.000000
12.260000	0.026247	15.511882	1.701800	2.590197	6.402208	4.817677	0.000000	-10.000000	0.075000	-2.200000	426.500000	1023.000000	1023.000000	2046.000000
12.280000	0.025690	15.183071	1.496028	2.694089	6.368584	4.624370	0.000000	-10.000000	0.100000	-6.366667	427.000000	1023.000000	1023.000000	2046.000000
12.300000	0.025028	14.791615	1.377193	2.691130	6.243130	4.480162	0.000000	-10.000000	0.141667	-9.833334	427.000000	1023.000000	1023.000000	2046.000000
12.320000	0.024550	14.509296	1.258455	2.833704	6.077019	4.340118	0.000000	-10.000000	0.183333	-13.250000	427.000000	1023.000000	1023.000000	2046.000000
12.340000	0.023672	13.990028	0.985393	2.887002	5.953928	4.163706	0.000000	-10.000000	0.233333	-15.766666	427.000000	1023.000000	1023.000000	2046.000000
12.360000	0.022880	13.522083	0.880296	2.865142	5.749030	4.027616	0.000000	-10.000000	0.300000	-18.733334	417.500000	1023.000000	1023.000000	2046.000000
12.380000	0.022066	13.040932	0.668666	2.912914	5.538010	3.921342	0.000000	-10.000000	0.358333	-20.966667	408.000000	1023.000000	1023.000000	2046.000000
12.400000	0.020898	12.350642	0.445705	2.881133	5.270494	3.753309	0.000000	-10.000000	0.425000	-23.000000	393.333344	1023.000000	1023.000000	2046.000000
12.420000	0.019768	11.683170	0.235502	2.927394	4.910853	3.609421	0.000000	-10.000000	0.450000	-23.500000	388.166656	1023.000000	1023.000000	2046.000000
12.440000	0.018375	10.859526	0.003957	2.877717	4.556993	3.420858	0.000000	-10.000000	0.483333	-24.266666	380.333344	1023.000000	1023.000000	2046.000000
12.460000	0.017022	10.059794	-0.247600	2.794384	4.148971	3.364039	0.000000	-10.000000	0.491667	-24.650000	375.000000	1023.000000	1023.000000	2046.000000
12.480000	0.015352	9.073162	-0.435330	2.655941	3.688167	3.164384	0.000000	-10.000000	0.508333	-25.233334	366.833344	1023.000000	1023.000000	2046.000000
12.500000	0.013520	7.990401	-0.571071	2.401984	3.084561	3.074926	0.000000	-10.000000	0.516667	-25.716667	355.500000	1023.000000	1023.000000	2046.000000
12.520000	0.011966	7.071727	-0.748696	2.324634	2.470687	3.025102	0.000000	-10.000000	0.525000	-26.083334	346.833344	1023.000000	1023.000000	2046.000000
12.540000	0.010433	6.165915	-0.977054	2.352787	1.926476	2.863706	0.000000	-10.000000	0.541667	-26.400000	338.166656	1023.000000	1023.000000	2046.000000
12.560000	0.008610	5.088481	-1.195901	2.171316	1.391475	2.721591	0.000000	-10.000000	0.566667	-26.816668	332.333344	1023.000000	1023.000000	2046.000000
12.580000	0.007075	4.181156	-1.326111	1.938764	0.920531	2.647972	0.000000	-10.000000	0.608333	-27.250000	323.500000	1023.000000	1023.000000	2046.000000
12.600000	0.005746	3.395749	-1.461484	1.791463	0.596493	2.469277	0.000000	-10.000000	0.633333	-27.733334	314.333344	1023.000000	1023.000000	2046.000000
12.620000	0.004558	2.693557	-1.573783	1.649245	0.319625	2.298471	0.000000	-10.000000	0.650000	-28.033333	305.000000	1023.000000	1023.000000	2046.000000
12.640000	0.003475	2.054014	-1.599876	1.567143	0.001956	2.084791	0.000000	-10.000000	0.650000	-28.416666	295.666656	1023.000000	1023.000000	2046.000000
12.660000	0.002574	1.521225	-1.757120	1.560948	-0.176916	1.894313	0.000000	-10.000000	0.650000	-28.650000	286.166656	1023.000000	1023.000000	2046.000000
12.680000	0.001571	0.928750	-1.820790	1.459864	-0.483816	1.773492	0.000000	-10.000000	0.650000	-28.600000	276.666656	1023.000000	1023.000000	2046.000000
12.700000	0.000626	0.370151	-1.918766	1.375249	-0.691585	1.605254	0.000000	-10.000000	0.641667	-28.333334	267.000000	1023.000000	1023.000000	2046.000000
12.720000	-0.000206	-0.121555	-2.016922	1.335535	-0.885379	1.445211	0.000000	-10.000000	0.633333	-27.866667	257.666656	1023.000000	1023.000000	2046.000000
12.740000	-0.001127	-0.665807	-2.096677	1.245666	-1.053818	1.239022	0.000000	-10.000000	0.600000	-27.433334	248.333328	1023.000000	1023.000000	2046.000000
12.760000	-0.002013	-1.189481	-2.137393	1.193717	-1.294163	1.048359	0.000000	-10.000000	0.566667	-26.883333	239.166672	1023.000000	1023.000000	2046.000000
12.780000	-0.003008	-1.777534	-2.313550	1.129242	-1.417373	0.824146	0.000000	-10.000000	0.533333	-26.283333	230.000000	1023.000000	1023.000000	2046.000000
12.800000	-0.004039	-2.387347	-2.376771	0.929111	-1.583736	0.644050	0.000000	-10.000000	0.508333	-25.383333	218.500000	1023.000000	1023.000000	2046.000000
12.820000	-0.004873	-2.879907	-2.479307	0.885594	-1.728635	0.442441	0.000000	-10.000000	0.491667	-24.716667	210.000000	1023.000000	1023.000000	2046.000000
12.840000	-0.005821	-3.440035	-2.526304	0.676143	-1.813180	0.223306	0.000000	-10.000000	0.475000	-24.016666	201.666672	1023.000000	1023.000000	2046.000000
12.860000	-0.006687	-3.952218	-2.544637	0.593898	-1.937117	-0.064363	0.000000	-10.000000	0.450000	-23.450001	196.333328	1023.000000	1023.000000	2046.000000
12.880000	-0.007515	-4.441631	-2.609344	0.500770	-2.013424	-0.319632	0.000000	-10.000000	0.425000	-22.833334	188.500000	1023.000000	1023.000000	2046.000000
12.900000	-0.008445	-4.990912	-2.625716	0.319458	-2.127466	-0.557188	0.000000	-10.000000	0.400000	-22.066668	178.500000	1023.000000	1023.000000	2046.000000
12.920000	-0.009229	-5.454572	-2.657433	0.160797	-2.179969	-0.777966	0.000000	-10.000000	0.400000	-21.633333	171.000000	1023.000000	1023.000000	2046.000000
12.940000	-0.010216	-6.037637	-2.751733	0.008823	-2.211599	-1.083127	0.000000	-10.000000	0.383333	-21.133333	163.666672	1023.000000	1023.000000	2046.000000
12.960000	-0.011107	-6.563957	-2.759266	-0.199298	-2.325184	-1.280209	0.000000	-10.000000	0.366667	-20.716667	159.000000	1023.000000	1023.000000	2046.000000
12.980000	-0.012161	-7.187042	-2.835755	-0.362631	-2.420632	-1.568024	0.000000	-10.000000	0.333333	-20.083334	152.166672	1023.000000	1023.000000	2046.000000
13.000000	-0.013313	-7.868062	-2.749337	-0.726616	-2.607220	-1.784888	0.000000	-10.000000	0.300000	-19.566668	145.500000	1023.000000	1023.000000	2046.000000
13.020000	-0.014514	-8.577735	-2.740461	-0.973418	-2.770014	-2.093841	0.000000	-10.000000	0.283333	-19.100000	139.000000	1023.000000	1023.000000	2046.000000
13.040000	-0.015824	-9.351953	-2.862964	-1.363429	-2.853155	-2.272404	0.000000	-10.000000	0.266667	-18.766666	132.666672	1023.000000	1023.000000	2046.000000
13.060000	-0.016189	-9.567565	-2.817190	-1.220570	-2.738585	-2.791220	0.000000	-10.000000	0.266667	-18.383333	126.500000	1023.000000	1023.000000	2046.000000
13.080000	-0.016924	-10.001969	-3.015783	-1.318251	-2.780204	-2.887732	0.000000	-10.000000	0.250000	-18.166668	120.500000	1023.000000	1023.000000	2046.000000
13.100000	-0.017388	-10.276514	-3.030488	-1.501201	-2.782076	-2.962748	0.000000	-10.000000	0.250000	-18.000000	114.500000	1023.000000	1023.000000	2046.000000
13.120000	-0.018335	-10.835916	-3.148415	-1.675991	-2.864777	-3.146732	0.000000	-10.000000	0.250000	-17.750000	108.500000	1023.000000	1023.000000	2046.000000
13.140000	-0.019710	-11.648772	-3.179894	-2.125129	-2.997780	-3.345970	0.000000	-10.000000	0.250000	-17.316668	102.500000	1023.000000	1023.000000	2046.000000
13.160000	-0.021252	-12.559695	-3.366596	-2.355776	-3.185292	-3.652031	0.000000	-10.000000	0.241667	-16.716667	96.500000	1023.000000	1023.000000	2046.000000
13.180000	-0.023176	-13.697184	-3.573275	-2.578456	-3.436420	-4.109033	0.000000	-10.000000	0.225000	-15.966667	90.833336	1023.000000	1023.000000	2046.000000
13.200000	-0.024942	-14.740692	-3.880621	-2.700185	-3.595117	-4.564769	0.000000	-10.000000	0.208333	-14.766667	84.000000	1023.000000	1023.000000	2046.000000
13.220000	-0.026365	-15.581732	-4.050766	-2.845394	-3.689225	-4.996347	0.000000	-10.000000	0.200000	-13.766666	79.166664	1023.000000	1023.000000	2046.000000
13.240000	-0.027324	-16.148554	-4.248142	-2.860808	-3.711799	-5.327804	0.000000	-10.000000	0.200000	-13.066667	74.333336	1023.000000	1023.000000	2046.000000
13.260000	-0.028208	-16.670980	-4.434726	-3.015007	-3.720773	-5.500474	0.000000	-10.000000	0.200000	-13.116667	71.333336	1023.000000	1023.000000	2046.000000
13.280000	-0.028819	-17.032309	-4.554299	-2.986320	-3.833192	-5.658498	0.000000	-10.000000	0.200000	-13.233334	66.833336	1023.000000	1023.000000	2046.000000
13.300000	-0.029381	-17.364023	-4.753679	-2.997506	-3.795934	-5.816903	0.000000	-10.000000	0.183333	-13.233334	62.500000	1023.000000	1023.000000	2046.000000
13.320000	-0.029961	-17.707104	-4.808981	-3.102183	-3.910362	-5.885579	0.000000	-10.000000	0.150000	-12.933333	58.166668	1023.000000	1023.000000	2046.000000
13.340000	-0.030333	-17.926882	-4.858377	-3.093050	-3.887336	-6.088119	0.000000	-10.000000	0.116667	-12.366667	54.000000	1023.000000	1023.000000	2046.000000
13.360000	-0.030680	-18.131718	-4.820783	-3.180895	-3.911939	-6.218100	0.000000	-10.000000	0.100000	-11.733334	50.000000	1023.000000	1023.000000	2046.000000
13.380000	-0.030765	-18.182047	-4.774301	-3.191070	-3.884844	-6.331831	0.000000	-10.000000	0.100000	-11.266666	46.000000	1023.000000	1023.000000	2046.000000
13.400000	-0.030595	-18.081873	-4.783587	-3.082025	-3.804247	-6.412015	0.000000	-10.000000	0.091667	-10.750000	42.000000	1023.000000	1023.000000	2046.000000
13.420000	-0.030103	-17.790712	-4.630395	-3.140841	-3.719776	-6.299700	0.000000	-10.000000	0.041667	-7.466667	38.333332	1023.000000	1023.000000	2046.000000
13.440000	-0.029450	-17.405146	-4.445177	-3.158920	-3.616846	-6.184204	0.000000	-10.000000	0.025000	-2.900000	35.666668	1023.000000	1023.000000	2046.000000
13.460000	-0.028732	-16.980743	-4.341944	-3.185342	-3.396377	-6.057081	0.000000	-10.000000	0.008333	-0.050000	34.333332	1023.000000	1023.000000	2046.000000
13.480000	-0.028206	-16.669722	-4.153705	-3.271838	-3.311806	-5.932373	0.000000	-10.000000	0.033333	0.783333	34.000000	1023.000000	1023.000000	2046.000000
13.500000	-0.027723	-16.384066	-4.154670	-3.297919	-3.122656	-5.808821	0.000000	-10.000000	0.025000	-0.150000	34.000000	1023.000000	1023.000000	2046.000000
13.520000	-0.027595	-16.308941	-4.124780	-3.442276	-3.047907	-5.693977	0.000000	-10.000000	0.025000	0.383333	34.000000	1023.000000	1023.000000	2046.000000
13.540000	-0.027799	-16.429495	-4.297305	-3.501189	-3.021002	-5.609999	0.000000	-10.000000	0.025000	0.000000	34.000000	1023.000000	1023.000000	2046.000000
13.560000	-0.028174	-16.651022	-4.282692	-3.762814	-3.120834	-5.484682	0.000000	-10.000000	0.025000	0.000000	34.000000	1023.000000	1023.000000	2046.000000
13.580000	-0.028639	-16.925659	-4.290525	-3.987046	-3.271909	-5.376180	0.000000	-10.000000	0.016667	0.000000	34.000000	1023.000000	1023.000000	2046.000000
13.600000	-0.029065	-17.177279	-4.264477	-4.199402	-3.396793	-5.316606	0.000000	-10.000000	0.016667	0.000000	34.000000	1023.000000	1023.000000	2046.000000
13.620000	-0.029280	-17.304539	-4.265512	-4.224829	-3.510235	-5.303963	0.000000	-10.000000	0.008333	0.000000	34.000000	1023.000000	1023.000000	2046.000000
13.640000	-0.029654	-17.525520	-4.245997	-4.367769	-3.615756	-5.295997	0.000000	-10.000000	0.016667	0.000000	34.000000	1023.000000	1023.000000	2046.000000
13.660000	-0.029724	-17.566622	-4.213867	-4.462878	-3.655856	-5.234020	0.000000	-10.000000	0.025000	0.000000	34.000000	1023.000000	1023.000000	2046.000000
13.680000	-0.029604	-17.496256	-4.184248	-4.510087	-3.596283	-5.205639	0.000000	-10.000000	0.033333	0.000000	34.000000	1023.000000	1023.000000	2046.000000
13.700000	-0.029422	-17.388657	-4.093499	-4.559721	-3.526132	-5.209304	0.000000	-10.000000	0.041667	0.000000	34.000000	1023.000000	1023.000000	2046.000000
13.720000	-0.029094	-17.194836	-3.958870	-4.545256	-3.487847	-5.202862	0.000000	-10.000000	0.033333	0.000000	34.000000	1023.000000	1023.000000	2046.000000
13.740000	-0.028787	-17.013069	-3.911484	-4.538005	-3.383480	-5.180101	0.000000	-10.000000	0.033333	0.000000	34.000000	1023.000000	1023.000000	2046.000000
13.760000	-0.028321	-16.737459	-3.734000	-4.521656	-3.392298	-5.089506	0.000000	-10.000000	0.025000	0.000000	34.000000	1023.000000	1023.000000	2046.000000
13.780000	-0.027961	-16.524845	-3.703013	-4.427783	-3.291906	-5.102143	0.000000	-10.000000	0.025000	0.000000	34.000000	1023.000000	1023.000000	2046.000000
13.800000	-0.027601	-16.312403	-3.583717	-4.409585	-3.293263	-5.025836	0.000000	-10.000000	0.025000	0.000000	34.000000	1023.000000	1023.000000	2046.000000
13.820000	-0.027079	-16.003511	-3.508208	-4.193038	-3.246736	-5.055531	0.000000	-10.000000	0.025000	0.000000	34.000000	1023.000000	1023.000000	2046.000000
13.840000	-0.026673	-15.763706	-3.434787	-4.129444	-3.168278	-5.031198	0.000000	-10.000000	0.025000	0.000000	34.000000	1023.000000	1023.000000	2046.000000
13.860000	-0.026276	-15.528958	-3.325598	-4.086593	-3.182906	-4.933861	0.000000	-10.000000	0.025000	0.000000	34.000000	1023.000000	1023.000000	2046.000000
13.880000	-0.026059	-15.401150	-3.267638	-3.966513	-3.200060	-4.966939	0.000000	-10.000000	0.025000	0.000000	34.000000	1023.000000	1023.000000	2046.000000
13.900000	-0.026046	-15.393453	-3.212014	-4.088007	-3.249342	-4.844089	0.000000	-10.000000	0.025000	0.000000	34.000000	1023.000000	1023.000000	2046.000000
13.920000	-0.025795	-15.244905	-3.176569	-3.934481	-3.282349	-4.851505	0.000000	-10.000000	0.033333	0.000000	34.000000	1023.000000	1023.000000	2046.000000
13.940000	-0.025583	-15.119339	-3.406149	-3.692125	-3.138581	-4.882484	0.000000	-10.000000	0.033333	0.000000	34.000000	1023.000000	1023.000000	2046.000000
13.960000	-0.025489	-15.064137	-3.454231	-3.618712	-3.217395	-4.773799	0.000000	-10.000000	0.033333	0.000000	34.000000	1023.000000	1023.000000	2046.000000
13.980000	-0.025845	-15.274236	-3.597310	-3.590501	-3.306873	-4.779553	0.000000	-10.000000	0.016667	0.000000	34.000000	1023.000000	1023.000000	2046.000000
14.000000	-0.026551	-15.691866	-3.562108	-3.891950	-3.422148	-4.815659	0.000000	-10.000000	0.016667	0.000000	34.000000	1023.000000	1023.000000	2046.000000
14.020000	-0.027229	-16.092068	-3.590727	-3.980779	-3.585941	-4.934619	0.000000	-10.000000	0.008333	0.000000	34.000000	1023.000000	1023.000000	2046.000000
14.040000	-0.028028	-16.564619	-3.739038	-3.994265	-3.707951	-5.123364	0.000000	-10.000000	0.016667	0.000000	34.000000	1023.000000	1023.000000	2046.000000
14.060000	-0.028640	-16.926065	-4.020912	-3.725833	-3.801496	-5.377824	0.000000	-10.000000	0.025000	0.000000	34.000000	1023.000000	1023.000000	2046.000000
14.080000	-0.029255	-17.289644	-4.266929	-3.670472	-3.862256	-5.489987	0.000000	-10.000000	0.033333	0.583333	34.000000	1023.000000	1023.000000	2046.000000
14.100000	-0.029388	-17.368408	-4.413015	-3.525603	-3.875749	-5.554041	0.000000	-10.000000	0.025000	1.266667	34.000000	1023.000000	1023.000000	2046.000000
14.120000	-0.029553	-17.465532	-4.602634	-3.441522	-3.842835	-5.578542	0.000000	-10.000000	0.008333	2.183333	34.000000	1023.000000	1023.000000	2046.000000
14.140000	-0.029495	-17.431309	-4.706773	-3.239048	-3.930953	-5.554534	0.000000	-10.000000	0.000000	2.750000	34.000000	1023.000000	1023.000000	2046.000000
14.160000	-0.029494	-17.430662	-4.805640	-3.159586	-3.931950	-5.533486	0.000000	-10.000000	-0.008333	3.383333	34.000000	1023.000000	1023.000000	2046.000000
14.180000	-0.029400	-17.375225	-4.886339	-2.986132	-4.002162	-5.500592	0.000000	-10.000000	-0.008333	3.700000	34.000000	1023.000000	1023.000000	2046.000000
14.200000	-0.029435	-17.396008	-4.887821	-2.948658	-3.990983	-5.568546	0.000000	-10.000000	0.008333	2.633333	34.000000	1023.000000	1023.000000	2046.000000
14.220000	-0.029307	-17.320641	-4.920294	-2.839220	-3.969298	-5.591829	0.000000	-10.000000	0.025000	0.516667	34.000000	1023.000000	1023.000000	2046.000000
14.240000	-0.029196	-17.255070	-4.875839	-2.888242	-3.877933	-5.613056	0.000000	-10.000000	0.025000	0.050000	34.000000	1023.000000	1023.000000	2046.000000
14.260000	-0.028676	-16.947317	-4.757015	-2.829171	-3.799659	-5.561473	0.000000	-10.000000	0.000000	1.400000	34.000000	1023.000000	1023.000000	2046.000000
14.280000	-0.028291	-16.720037	-4.695483	-2.883233	-3.671252	-5.470070	0.000000	-10.000000	-0.033333	5.050000	34.000000	1023.000000	1023.000000	2046.000000
14.300000	-0.027661	-16.347706	-4.509352	-2.946764	-3.587706	-5.303883	0.000000	-10.000000	-0.066667	8.233334	34.000000	1023.000000	1023.000000	2046.000000
14.320000	-0.026816	-15.848126	-4.346615	-3.045103	-3.366670	-5.089737	0.000000	-10.000000	-0.108333	11.450000	34.000000	1023.000000	1023.000000	2046.000000
14.340000	-0.026012	-15.372831	-4.209276	-3.205091	-3.174322	-4.784142	0.000000	-10.000000	-0.175000	14.033334	34.000000	1023.000000	1023.000000	2046.000000
14.360000	-0.024945	-14.742283	-4.072081	-3.184708	-2.951948	-4.533546	0.000000	-10.000000	-0.225000	16.483334	34.000000	1023.000000	1023.000000	2046.000000
14.380000	-0.023918	-14.135252	-4.092331	-3.144243	-2.673890	-4.224789	0.000000	-10.000000	-0.291667	19.050001	30.333334	1023.000000	1023.000000	2046.000000
14.400000	-0.022858	-13.509152	-4.019775	-3.145258	-2.496249	-3.847870	0.000000	-10.000000	-0.333333	21.133333	28.500000	1023.000000	1023.000000	2046.000000
14.420000	-0.021763	-12.861916	-3.861565	-3.115934	-2.354007	-3.530410	0.000000	-10.000000	-0.383333	22.883333	29.166666	1023.000000	1023.000000	2046.000000
14.440000	-0.020688	-12.226858	-3.550467	-3.261138	-2.259671	-3.155582	0.000000	-10.000000	-0.416667	24.283335	36.166668	1023.000000	1023.000000	2046.000000
14.460000	-0.019477	-11.510655	-3.310665	-3.246304	-2.131274	-2.822413	0.000000	-10.000000	-0.458333	25.833334	44.000000	1023.000000	1023.000000	2046.000000
14.480000	-0.018137	-10.719128	-3.140307	-3.099805	-1.942586	-2.536431	0.000000	-10.000000	-0.508333	27.233334	52.333332	1023.000000	1023.000000	2046.000000
14.500000	-0.016826	-9.944430	-2.868466	-3.165839	-1.770264	-2.139862	0.000000	-10.000000	-0.558333	28.700001	61.166668	1023.000000	1023.000000	2046.000000
14.520000	-0.015298	-9.041140	-2.609310	-3.092304	-1.525115	-1.814410	0.000000	-10.000000	-0.583333	29.866667	70.666664	1023.000000	1023.000000	2046.000000
14.540000	-0.013472	-7.961785	-2.349500	-3.065638	-1.105550	-1.441097	0.000000	-10.000000	-0.600000	30.650000	80.500000	1023.000000	1023.000000	2046.000000
14.560000	-0.011584	-6.846194	-1.970569	-3.085341	-0.783278	-1.007006	0.000000	-10.000000	-0.616667	31.116667	90.500000	1023.000000	1023.000000	2046.000000
14.580000	-0.009520	-5.626141	-1.629810	-2.942068	-0.381159	-0.673103	0.000000	-10.000000	-0.633333	31.516666	100.666664	1023.000000	1023.000000	2046.000000
14.600000	-0.007377	-4.359604	-1.344618	-2.700635	0.070574	-0.384925	0.000000	-10.000000	-0.650000	31.799999	111.000000	1023.000000	1023.000000	2046.000000
14.620000	-0.005242	-3.097976	-0.960297	-2.567509	0.437586	-0.007756	0.000000	-10.000000	-0.650000	31.950001	121.666664	1023.000000	1023.000000	2046.000000
14.640000	-0.002832	-1.673732	-0.568140	-2.335739	0.836161	0.393985	0.000000	-10.000000	-0.650000	31.983334	132.333328	1023.000000	1023.000000	2046.000000
14.660000	-0.000376	-0.222501	-0.083589	-2.143435	1.196706	0.807818	0.000000	-10.000000	-0.650000	32.033333	143.000000	1023.000000	1023.000000	2046.000000
14.680000	0.001886	1.114473	0.342631	-1.939450	1.535858	1.175434	0.000000	-10.000000	-0.650000	32.000000	153.666672	1023.000000	1023.000000	2046.000000
14.700000	0.003894	2.301100	0.573346	-1.768373	1.880736	1.615391	0.000000	-10.000000	-0.641667	31.933334	164.333328	1023.000000	1023.000000	2046.000000
14.720000	0.006028	3.562462	0.960608	-1.541731	2.168613	1.974972	0.000000	-10.000000	-0.625000	31.533335	175.000000	1023.000000	1023.000000	2046.000000
14.740000	0.008012	4.734827	1.039502	-1.185863	2.663686	2.217503	0.000000	-10.000000	-0.608333	31.283335	185.666672	1023.000000	1023.000000	2046.000000
14.760000	0.009802	5.792816	1.137546	-0.946740	2.982984	2.619025	0.000000	-10.000000	-0.583333	30.983334	196.166672	1023.000000	1023.000000	2046.000000
14.780000	0.010679	6.311256	1.274225	-1.025145	3.129987	2.932189	0.000000	-10.000000	-0.558333	30.866667	206.666672	1023.000000	1023.000000	2046.000000
14.800000	0.011546	6.823834	1.293391	-0.901349	3.400036	3.031757	0.000000	-10.000000	-0.550000	30.566668	217.000000	1023.000000	1023.000000	2046.000000
14.820000	0.012226	7.225325	1.307629	-0.881776	3.567815	3.231657	0.000000	-10.000000	-0.550000	30.366667	227.333328	1023.000000	1023.000000	2046.000000
14.840000	0.012983	7.673150	1.207917	-0.627639	3.758070	3.334802	0.000000	-10.000000	-0.533333	29.950001	237.500000	1023.000000	1023.000000	2046.000000
14.860000	0.013801	8.156326	1.076508	-0.220969	3.993685	3.307102	0.000000	-10.000000	-0.508333	29.166668	247.500000	1023.000000	1023.000000	2046.000000
14.880000	0.014743	8.713376	1.041133	0.068691	4.220577	3.382975	0.000000	-10.000000	-0.475000	28.416668	257.333344	1023.000000	1023.000000	2046.000000
14.900000	0.015902	9.398027	1.065177	0.402242	4.504083	3.426525	0.000000	-10.000000	-0.450000	27.516666	267.000000	1023.000000	1023.000000	2046.000000
14.920000	0.017142	10.131179	1.078819	0.661375	4.796024	3.594961	0.000000	-10.000000	-0.425000	27.133333	276.333344	1023.000000	1023.000000	2046.000000
14.940000	0.018324	10.829412	1.158492	0.829059	4.988698	3.853163	0.000000	-10.000000	-0.425000	26.950001	285.500000	1023.000000	1023.000000	2046.000000
14.960000	0.019788	11.694416	1.195544	1.086492	5.267645	4.144736	0.000000	-10.000000	-0.433333	27.233334	294.500000	1023.000000	1023.000000	2046.000000
14.980000	0.021222	12.542392	1.326511	1.325980	5.528706	4.361195	0.000000	-10.000000	-0.433333	27.266666	303.500000	1023.000000	1023.000000	2046.000000
15.000000	0.022794	13.471524	1.546300	1.592313	5.824165	4.508745	0.000000	-10.000000	-0.416667	26.866667	312.500000	1023.000000	1023.000000	2046.000000
15.020000	0.024270	14.343644	1.689056	1.866784	6.123274	4.664530	0.000000	-10.000000	-0.391667	26.433334	321.500000	1023.000000	1023.000000	2046.000000
15.040000	0.025675	15.173902	1.892013	2.040492	6.349639	4.891758	0.000000	-10.000000	-0.366667	25.583334	330.333344	1023.000000	1023.000000	2046.000000
15.060000	0.027014	15.965064	1.973889	2.299830	6.639174	5.052172	0.000000	-10.000000	-0.325000	24.616667	339.166656	1023.000000	1023.000000	2046.000000
15.080000	0.028208	16.670883	2.130888	2.378218	6.969158	5.192619	0.000000	-10.000000	-0.283333	23.133333	347.666656	1023.000000	1023.000000	2046.000000
15.100000	0.029416	17.385084	2.300208	2.561409	7.197854	5.325614	0.000000	-10.000000	-0.200000	21.183334	355.666656	1023.000000	1023.000000	2046.000000
15.120000	0.030362	17.943808	2.374835	2.714936	7.446594	5.407442	0.000000	-10.000000	-0.125000	18.583334	362.833344	1023.000000	1023.000000	2046.000000
15.140000	0.030879	18.249420	2.327706	2.884981	7.594150	5.442584	0.000000	-10.000000	-0.050000	15.066668	369.333344	1023.000000	1023.000000	2046.000000
15.160000	0.031136	18.401348	2.173029	3.141584	7.703583	5.383153	0.000000	-10.000000	-0.008333	11.250000	375.000000	1023.000000	1023.000000	2046.000000
15.180000	0.031179	18.426640	2.081818	3.294014	7.706237	5.344570	0.000000	-10.000000	0.025000	5.916667	379.666656	1023.000000	1023.000000	2046.000000
15.200000	0.030864	18.240644	1.966061	3.301176	7.582429	5.390979	0.000000	-10.000000	0.050000	0.766667	382.500000	1023.000000	1023.000000	2046.000000
15.220000	0.029874	17.655617	1.913046	3.002622	7.378172	5.361777	0.000000	-10.000000	0.066667	-4.350000	383.833344	1023.000000	1023.000000	2046.000000
15.240000	0.028706	16.965517	1.855552	2.770159	6.999940	5.339866	0.000000	-10.000000	0.091667	-8.166667	384.000000	1023.000000	1023.000000	2046.000000
15.260000	0.027558	16.287075	1.596522	2.690032	6.752450	5.248070	0.000000	-10.000000	0.108333	-11.083334	384.000000	1023.000000	1023.000000	2046.000000
15.280000	0.026164	15.463082	1.447297	2.508981	6.296707	5.210097	0.000000	-10.000000	0.141667	-13.183333	384.000000	1023.000000	1023.000000	2046.000000
15.300000	0.024781	14.645778	1.190290	2.407345	5.982058	5.066085	0.000000	-10.000000	0.175000	-14.483334	384.000000	1023.000000	1023.000000	2046.000000
15.320000	0.023514	13.897039	1.017683	2.203794	5.695082	4.980481	0.000000	-10.000000	0.216667	-15.750000	376.500000	1023.000000	1023.000000	2046.000000
15.340000	0.022496	13.295240	0.839430	2.157486	5.399272	4.899052	0.000000	-10.000000	0.250000	-17.066668	367.000000	1023.000000	1023.000000	2046.000000
15.360000	0.021624	12.779693	0.709409	2.152550	5.117560	4.800174	0.000000	-10.000000	0.275000	-18.266666	355.500000	1023.000000	1023.000000	2046.000000
15.380000	0.020938	12.374114	0.701072	2.162761	4.726323	4.783958	0.000000	-10.000000	0.308333	-19.316668	349.333344	1023.000000	1023.000000	2046.000000
15.400000	0.020241	11.962628	0.553293	2.283190	4.452467	4.673678	0.000000	-10.000000	0.341667	-20.283333	343.000000	1023.000000	1023.000000	2046.000000
15.420000	0.019375	11.450481	0.430621	2.376032	4.105422	4.538406	0.000000	-10.000000	0.375000	-21.233334	336.166656	1023.000000	1023.000000	2046.000000
15.440000	0.018601	10.993153	0.295756	2.530543	3.686897	4.479957	0.000000	-10.000000	0.400000	-22.450001	329.166656	1023.000000	1023.000000	2046.000000
15.460000	0.017821	10.532295	0.217176	2.557933	3.296078	4.461109	0.000000	-10.000000	0.450000	-23.633333	321.666656	1023.000000	1023.000000	2046.000000
15.480000	0.017011	10.053688	0.063613	2.778269	2.840819	4.370986	0.000000	-10.000000	0.491667	-24.883333	313.833344	1023.000000	1023.000000	2046.000000
15.500000	0.015783	9.327635	-0.060346	2.635396	2.369892	4.382692	0.000000	-10.000000	0.558333	-26.033335	305.500000	1023.000000	1023.000000	2046.000000
15.520000	0.014492	8.564839	-0.370579	2.715580	1.853644	4.366194	0.000000	-10.000000	0.608333	-27.133333	296.833344	1023.000000	1023.000000	2046.000000
15.540000	0.013453	7.950868	-0.676778	3.012260	1.559990	4.055396	0.000000	-10.000000	0.666667	-28.150000	287.833344	1023.000000	1023.000000	2046.000000
15.560000	0.012217	7.220062	-1.044698	3.185965	1.080033	3.998762	0.000000	-10.000000	0.708333	-29.083334	278.333344	1023.000000	1023.000000	2046.000000
15.580000	0.010316	6.096689	-1.276584	3.043128	0.535584	3.794560	0.000000	-10.000000	0.733333	-30.049999	268.500000	1023.000000	1023.000000	2046.000000
15.600000	0.008179	4.833666	-1.380026	2.669241	0.048805	3.495646	0.000000	-10.000000	0.750000	-30.633333	258.500000	1023.000000	1023.000000	2046.000000
15.620000	0.006044	3.571918	-1.546309	2.342596	-0.249411	3.025042	0.000000	-10.000000	0.750000	-30.900000	248.500000	1023.000000	1023.000000	2046.000000
15.640000	0.004041	2.388524	-1.718823	2.150675	-0.663945	2.620616	0.000000	-10.000000	0.750000	-30.633333	238.166672	1023.000000	1023.000000	2046.000000
15.660000	0.002254	1.332009	-2.163061	2.306172	-0.840312	2.029209	0.000000	-10.000000	0.741667	-30.433334	227.833328	1023.000000	1023.000000	2046.000000
15.680000	0.000577	0.340980	-2.460624	2.324424	-1.090715	1.567896	0.000000	-10.000000	0.708333	-30.000000	217.500000	1023.000000	1023.000000	2046.000000
15.700000	-0.001001	-0.591535	-2.753671	2.319892	-1.286489	1.128733	0.000000	-10.000000	0.683333	-29.700001	207.500000	1023.000000	1023.000000	2046.000000
15.720000	-0.002292	-1.354629	-3.041541	2.316669	-1.330756	0.700999	0.000000	-10.000000	0.658333	-29.283333	197.666672	1023.000000	1023.000000	2046.000000
15.740000	-0.003572	-2.111129	-3.187433	2.204644	-1.592411	0.464072	0.000000	-10.000000	0.658333	-29.100000	188.000000	1023.000000	1023.000000	2046.000000
15.760000	-0.004651	-2.748992	-3.455070	2.249758	-1.698204	0.154524	0.000000	-10.000000	0.650000	-28.800001	178.333328	1023.000000	1023.000000	2046.000000
15.780000	-0.005981	-3.534527	-3.654235	2.103928	-1.879038	-0.105182	0.000000	-10.000000	0.633333	-28.366667	168.666672	1023.000000	1023.000000	2046.000000
15.800000	-0.007046	-4.164289	-3.808510	2.069298	-2.018375	-0.406703	0.000000	-10.000000	0.600000	-27.733334	159.166672	1023.000000	1023.000000	2046.000000
15.820000	-0.008137	-4.809047	-3.926855	1.926201	-2.087074	-0.721319	0.000000	-10.000000	0.558333	-26.950001	150.000000	1023.000000	1023.000000	2046.000000
15.840000	-0.009191	-5.431922	-3.907378	1.715749	-2.311070	-0.929224	0.000000	-10.000000	0.525000	-26.400002	141.000000	1023.000000	1023.000000	2046.000000
15.860000	-0.010047	-5.937642	-4.034274	1.668992	-2.278043	-1.294317	0.000000	-10.000000	0.508333	-25.750000	132.166672	1023.000000	1023.000000	2046.000000
15.880000	-0.010827	-6.398858	-3.986113	1.377187	-2.298904	-1.491028	0.000000	-10.000000	0.500000	-25.266666	123.500000	1023.000000	1023.000000	2046.000000
15.900000	-0.011880	-7.021201	-4.006049	1.076717	-2.342970	-1.748898	0.000000	-10.000000	0.500000	-24.683334	115.166664	1023.000000	1023.000000	2046.000000
15.920000	-0.012849	-7.593511	-3.910324	0.640404	-2.414355	-1.909236	0.000000	-10.000000	0.491667	-24.383333	107.000000	1023.000000	1023.000000	2046.000000
15.940000	-0.013904	-8.217084	-3.988641	0.432378	-2.389807	-2.271015	0.000000	-10.000000	0.475000	-24.033335	99.000000	1023.000000	1023.000000	2046.000000
15.960000	-0.015219	-8.994374	-4.015447	-0.032603	-2.430605	-2.515720	0.000000	-10.000000	0.450000	-23.533335	91.000000	1023.000000	1023.000000	2046.000000
15.980000	-0.016625	-9.825602	-4.171882	-0.256216	-2.515478	-2.882026	0.000000	-10.000000	0.416667	-22.783335	83.000000	1023.000000	1023.000000	2046.000000
16.000000	-0.018138	-10.719654	-4.306392	-0.629717	-2.630984	-3.152561	0.000000	-10.000000	0.391667	-22.183334	75.333336	1023.000000	1023.000000	2046.000000
16.020000	-0.019408	-11.470252	-4.298535	-0.933003	-2.829782	-3.408932	0.000000	-10.000000	0.375000	-21.800001	67.833336	1023.000000	1023.000000	2046.000000
16.040001	-0.020851	-12.322807	-4.353085	-1.308449	-3.038735	-3.622539	0.000000	-10.000000	0.366667	-21.466667	60.666668	1023.000000	1023.000000	2046.000000
16.059999	-0.022200	-13.120020	-4.368088	-1.586080	-3.282995	-3.882857	0.000000	-10.000000	0.358333	-20.833334	53.500000	1023.000000	1023.000000	2046.000000
16.080000	-0.023574	-13.932028	-4.483396	-1.792916	-3.505090	-4.150627	0.000000	-10.000000	0.325000	-20.066668	46.500000	1023.000000	1023.000000	2046.000000
16.100000	-0.024716	-14.607240	-4.513371	-2.096697	-3.692449	-4.304723	0.000000	-10.000000	0.275000	-18.983334	37.833332	1023.000000	1023.000000	2046.000000
16.120001	-0.025785	-15.238732	-4.601598	-2.329244	-3.755492	-4.552399	0.000000	-10.000000	0.225000	-18.216667	31.500000	1023.000000	1023.000000	2046.000000
16.139999	-0.026669	-15.761598	-4.538533	-2.672439	-3.776915	-4.773711	0.000000	-10.000000	0.208333	-17.566668	25.500000	1023.000000	1023.000000	2046.000000
16.160000	-0.027383	-16.183069	-4.508769	-2.865525	-3.816097	-4.992679	0.000000	-10.000000	0.208333	-17.250000	21.500000	1023.000000	1023.000000	2046.000000
16.180000	-0.027814	-16.437963	-4.418067	-3.063413	-3.755339	-5.201145	0.000000	-10.000000	0.208333	-16.633333	15.500000	1023.000000	1023.000000	2046.000000
16.200001	-0.028264	-16.704149	-4.314613	-3.211328	-3.762507	-5.415702	0.000000	-10.000000	0.191667	-15.933333	9.833333	1023.000000	1023.000000	2046.000000
16.219999	-0.028759	-16.996731	-4.299570	-3.368755	-3.719827	-5.608579	0.000000	-10.000000	0.183333	-15.133333	4.666667	1023.000000	1023.000000	2046.000000
16.240000	-0.029104	-17.200464	-4.165998	-3.621019	-3.724132	-5.689315	0.000000	-10.000000	0.166667	-14.400001	0.000000	1023.000000	1023.000000	2046.000000
16.260000	-0.029496	-17.432056	-4.201423	-3.678996	-3.673383	-5.878253	0.000000	-10.000000	0.150000	-13.600000	-4.500000	1023.000000	1023.000000	2046.000000
16.280001	-0.029725	-17.567389	-4.123256	-3.810692	-3.628228	-6.005212	0.000000	-10.000000	0.125000	-12.883333	-8.833333	1023.000000	1023.000000	2046.000000
16.299999	-0.029902	-17.672119	-4.038497	-3.885711	-3.621181	-6.126730	0.000000	-10.000000	0.100000	-12.100000	-13.000000	1023.000000	1023.000000	2046.000000
16.320000	-0.030251	-17.878397	-3.991875	-3.955482	-3.667483	-6.263557	0.000000	-10.000000	0.091667	-11.433333	-17.000000	1023.000000	1023.000000	2046.000000
16.340000	-0.030456	-17.999683	-3.963447	-4.078445	-3.636112	-6.321680	0.000000	-10.000000	0.083333	-10.783334	-21.000000	1023.000000	1023.000000	2046.000000
16.360001	-0.030742	-18.168329	-3.985909	-4.101830	-3.631592	-6.448998	0.000000	-10.000000	0.083333	-10.166667	-24.666666	1023.000000	1023.000000	2046.000000
16.379999	-0.030936	-18.283226	-3.926021	-4.265471	-3.575161	-6.516573	0.000000	-10.000000	0.066667	-9.516666	-28.166666	1023.000000	1023.000000	2046.000000
16.400000	-0.031220	-18.450924	-3.859200	-4.293707	-3.649368	-6.648650	0.000000	-10.000000	0.058333	-8.916667	-31.333334	1023.000000	1023.000000	2046.000000
16.420000	-0.031631	-18.693823	-3.928147	-4.398239	-3.600171	-6.767266	0.000000	-10.000000	0.058333	-8.300000	-34.333332	1023.000000	1023.000000	2046.000000
16.440001	-0.031892	-18.848259	-3.871103	-4.483121	-3.641101	-6.852935	0.000000	-10.000000	0.058333	-7.750000	-37.000000	1023.000000	1023.000000	2046.000000
16.459999	-0.032092	-18.966633	-3.899932	-4.531796	-3.587850	-6.947054	0.000000	-10.000000	0.058333	-7.200000	-39.500000	1023.000000	1023.000000	2046.000000
16.480000	-0.032281	-19.078047	-3.805207	-4.670094	-3.608986	-6.993761	0.000000	-10.000000	0.050000	-6.766667	-42.000000	1023.000000	1023.000000	2046.000000
16.500000	-0.032400	-19.148373	-3.869092	-4.633798	-3.513674	-7.131808	0.000000	-10.000000	0.041667	-6.266667	-44.333332	1023.000000	1023.000000	2046.000000
16.520000	-0.032586	-19.258179	-3.772652	-4.796610	-3.541780	-7.147136	0.000000	-10.000000	0.025000	-5.783333	-46.500000	1023.000000	1023.000000	2046.000000
16.540001	-0.032792	-19.380177	-3.784732	-4.838349	-3.498439	-7.258657	0.000000	-10.000000	0.016667	-5.266667	-48.500000	1023.000000	1023.000000	2046.000000
16.559999	-0.032814	-19.393066	-3.755643	-4.860986	-3.448557	-7.327879	0.000000	-10.000000	0.025000	-4.850000	-50.166668	1023.000000	1023.000000	2046.000000
16.580000	-0.032812	-19.391903	-3.662515	-4.951028	-3.460783	-7.317577	0.000000	-10.000000	0.025000	-4.416667	-51.833332	1023.000000	1023.000000	2046.000000
16.600000	-0.033103	-19.563942	-3.705648	-4.952734	-3.455321	-7.450240	0.000000	-10.000000	0.025000	-4.033334	-53.166668	1023.000000	1023.000000	2046.000000
16.620001	-0.033354	-19.712317	-3.667951	-5.072568	-3.509534	-7.462264	0.000000	-10.000000	0.016667	-3.600000	-54.666668	1023.000000	1023.000000	2046.000000
16.639999	-0.033790	-19.970001	-3.816853	-5.083192	-3.505082	-7.564874	0.000000	-10.000000	0.016667	-3.150000	-55.833332	1023.000000	1023.000000	2046.000000
16.660000	-0.034397	-20.328808	-3.723201	-5.272289	-3.668848	-7.664469	0.000000	-10.000000	0.008333	-2.583333	-57.000000	1023.000000	1023.000000	2046.000000
16.680000	-0.035344	-20.888584	-3.790745	-5.403579	-3.795045	-7.899214	0.000000	-10.000000	0.000000	-2.066667	-57.666668	1023.000000	1023.000000	2046.000000
16.700001	-0.035998	-21.274893	-3.694634	-5.681252	-3.940503	-7.958502	0.000000	-10.000000	0.000000	-1.716667	-58.000000	1023.000000	1023.000000	2046.000000
16.719999	-0.036467	-21.552059	-3.675766	-5.927449	-4.009426	-7.939419	0.000000	-10.000000	0.000000	-1.616667	-58.000000	1023.000000	1023.000000	2046.000000
16.740000	-0.036440	-21.535839	-3.809611	-5.670008	-3.776824	-8.279398	0.000000	-10.000000	0.008333	-1.816667	-58.000000	1023.000000	1023.000000	2046.000000
16.760000	-0.036596	-21.628071	-3.869941	-5.708113	-3.818706	-8.231311	0.000000	-10.000000	0.008333	-2.216667	-58.333332	1023.000000	1023.000000	2046.000000
16.780001	-0.036589	-21.623808	-3.884500	-5.728204	-3.785195	-8.225910	0.000000	-10.000000	0.008333	-2.750000	-59.000000	1023.000000	1023.000000	2046.000000
16.799999	-0.036934	-21.827700	-3.944540	-5.834377	-3.852358	-8.196424	0.000000	-10.000000	0.000000	-2.950000	-60.000000	1023.000000	1023.000000	2046.000000
16.820000	-0.037499	-22.161736	-3.953835	-6.041620	-3.927599	-8.238681	0.000000	-10.000000	0.000000	-2.283333	-61.000000	1023.000000	1023.000000	2046.000000
16.840000	-0.038185	-22.567577	-4.154928	-5.993199	-4.099414	-8.320035	0.000000	-10.000000	-0.008333	-0.450000	-61.666668	1023.000000	1023.000000	2046.000000
16.860001	-0.039038	-23.071518	-4.410767	-5.963270	-4.232165	-8.465317	0.000000	-10.000000	-0.025000	2.116667	-62.000000	1023.000000	1023.000000	2046.000000
16.879999	-0.039621	-23.415979	-4.620796	-5.763474	-4.362166	-8.669542	0.000000	-10.000000	-0.050000	5.200000	-62.000000	1023.000000	1023.000000	2046.000000
16.900000	-0.039706	-23.466122	-4.735143	-5.657346	-4.330730	-8.742903	0.000000	-10.000000	-0.058333	7.800000	-62.000000	1023.000000	1023.000000	2046.000000
16.920000	-0.039237	-23.188883	-4.757165	-5.443947	-4.320860	-8.666910	0.000000	-10.000000	-0.058333	9.600000	-62.000000	1023.000000	1023.000000	2046.000000
16.940001	-0.038718	-22.882137	-4.911615	-5.225502	-4.224602	-8.520417	0.000000	-10.000000	-0.058333	10.516667	-62.000000	1023.000000	1023.000000	2046.000000
16.959999	-0.038025	-22.472708	-4.952227	-5.064098	-4.193192	-8.263191	0.000000	-10.000000	-0.075000	11.166667	-62.000000	1023.000000	1023.000000	2046.000000
16.980000	-0.037251	-22.015068	-5.013007	-4.773620	-4.083642	-8.144798	0.000000	-10.000000	-0.108333	12.383333	-62.000000	1023.000000	1023.000000	2046.000000
17.000000	-0.036465	-21.550657	-4.871426	-4.704359	-4.058775	-7.916098	0.000000	-10.000000	-0.158333	13.900000	-33.666668	1023.000000	1023.000000	2046.000000
17.020000	-0.035604	-21.041842	-4.849323	-4.473305	-3.905343	-7.813869	0.000000	-10.000000	-0.175000	15.533334	-4.166667	1023.000000	1023.000000	2046.000000
17.040001	-0.034513	-20.396965	-4.640308	-4.405743	-3.770965	-7.579950	0.000000	-10.000000	-0.208333	16.683334	27.000000	1023.000000	1023.000000	2046.000000
17.059999	-0.033474	-19.782963	-4.548121	-4.232501	-3.573786	-7.428556	0.000000	-10.000000	-0.208333	17.616667	31.833334	1023.000000	1023.000000	2046.000000
17.080000	-0.032362	-19.126175	-4.332307	-4.165605	-3.421407	-7.206858	0.000000	-10.000000	-0.241667	18.066668	37.500000	1023.000000	1023.000000	2046.000000
17.100000	-0.031305	-18.501337	-4.210406	-4.162271	-3.206505	-6.922154	0.000000	-10.000000	-0.241667	18.833334	43.500000	1023.000000	1023.000000	2046.000000
17.120001	-0.030220	-17.859976	-4.046423	-4.219813	-2.980900	-6.612841	0.000000	-10.000000	-0.258333	19.233334	49.666668	1023.000000	1023.000000	2046.000000
17.139999	-0.029175	-17.242434	-3.899905	-4.199077	-2.780688	-6.362763	0.000000	-10.000000	-0.275000	19.950001	56.000000	1023.000000	1023.000000	2046.000000
17.160000	-0.028180	-16.654425	-3.834606	-4.126208	-2.513027	-6.180583	0.000000	-10.000000	-0.283333	20.216667	62.666668	1023.000000	1023.000000	2046.000000
17.180000	-0.027275	-16.119741	-3.816599	-4.156940	-2.369379	-5.776824	0.000000	-10.000000	-0.291667	20.666668	69.500000	1023.000000	1023.000000	2046.000000
17.200001	-0.026418	-15.612798	-3.882395	-3.999508	-2.202672	-5.528223	0.000000	-10.000000	-0.291667	20.833334	76.333336	1023.000000	1023.000000	2046.000000
17.219999	-0.025817	-15.258023	-3.796837	-4.154351	-2.180124	-5.126711	0.000000	-10.000000	-0.300000	20.883333	83.333336	1023.000000	1023.000000	2046.000000
17.240000	-0.025322	-14.965369	-3.703660	-4.225195	-2.176275	-4.860239	0.000000	-10.000000	-0.308333	20.933334	90.166664	1023.000000	1023.000000	2046.000000
17.260000	-0.024614	-14.547025	-3.508998	-4.286481	-2.153272	-4.598274	0.000000	-10.000000	-0.316667	21.416666	97.166664	1023.000000	1023.000000	2046.000000
17.280001	-0.023667	-13.987051	-3.333977	-4.218427	-2.203132	-4.231515	0.000000	-10.000000	-0.333333	22.083334	104.166664	1023.000000	1023.000000	2046.000000
17.299999	-0.022659	-13.391244	-3.224268	-4.094344	-2.096878	-3.975754	0.000000	-10.000000	-0.358333	22.616667	111.500000	1023.000000	1023.000000	2046.000000
17.320000	-0.021760	-12.860127	-3.012540	-4.121204	-2.038968	-3.687416	0.000000	-10.000000	-0.366667	22.850000	119.000000	1023.000000	1023.000000	2046.000000
17.340000	-0.020651	-12.204592	-2.849478	-4.096843	-1.873631	-3.384640	0.000000	-10.000000	-0.391667	23.200001	126.500000	1023.000000	1023.000000	2046.000000
17.360001	-0.019222	-11.360437	-2.625394	-4.087563	-1.553399	-3.094082	0.000000	-10.000000	-0.391667	23.683334	134.166672	1023.000000	1023.000000	2046.000000
17.379999	-0.017635	-10.422385	-2.355228	-3.963941	-1.324947	-2.778269	0.000000	-10.000000	-0.408333	24.266666	142.000000	1023.000000	1023.000000	2046.000000
17.400000	-0.016145	-9.541698	-2.124907	-3.952702	-1.009612	-2.454477	0.000000	-10.000000	-0.400000	24.683334	150.000000	1023.000000	1023.000000	2046.000000
17.420000	-0.014360	-8.486665	-1.814904	-3.768779	-0.781721	-2.121260	0.000000	-10.000000	-0.400000	24.833334	158.166672	1023.000000	1023.000000	2046.000000
17.440001	-0.012510	-7.393234	-1.542635	-3.631958	-0.380842	-1.837798	0.000000	-10.000000	-0.408333	25.033335	166.500000	1023.000000	1023.000000	2046.000000
17.459999	-0.010557	-6.239399	-1.272418	-3.366152	-0.130751	-1.470078	0.000000	-10.000000	-0.408333	25.066668	174.833328	1023.000000	1023.000000	2046.000000
17.480000	-0.008689	-5.135481	-0.992030	-3.225118	0.149802	-1.068135	0.000000	-10.000000	-0.416667	25.216667	183.333328	1023.000000	1023.000000	2046.000000
17.500000	-0.006798	-4.017867	-0.761059	-2.916569	0.383068	-0.723307	0.000000	-10.000000	-0.408333	25.250000	191.666672	1023.000000	1023.000000	2046.000000
17.520000	-0.004947	-2.923966	-0.551296	-2.718305	0.700244	-0.354608	0.000000	-10.000000	-0.416667	25.350000	200.166672	1023.000000	1023.000000	2046.000000
17.540001	-0.003006	-1.776835	-0.354261	-2.459336	0.971800	0.064961	0.000000	-10.000000	-0.408333	25.600000	208.500000	1023.000000	1023.000000	2046.000000
17.559999	-0.001279	-0.755964	-0.075907	-2.299381	1.202886	0.416438	0.000000	-10.000000	-0.425000	25.600000	217.000000	1023.000000	1023.000000	2046.000000
17.580000	0.000525	0.310270	0.089843	-2.042704	1.487525	0.775606	0.000000	-10.000000	-0.425000	25.783333	225.500000	1023.000000	1023.000000	2046.000000
17.600000	0.002251	1.330142	0.260951	-1.838210	1.821789	1.085612	0.000000	-10.000000	-0.441667	25.700001	234.166672	1023.000000	1023.000000	2046.000000
17.620001	0.004115	2.431751	0.527022	-1.608384	2.093879	1.419234	0.000000	-10.000000	-0.425000	25.950001	242.666672	1023.000000	1023.000000	2046.000000
17.639999	0.005608	3.314586	0.714289	-1.464330	2.357747	1.706881	0.000000	-10.000000	-0.416667	25.983334	251.333328	1023.000000	1023.000000	2046.000000
17.660000	0.007209	4.260222	0.953326	-1.283634	2.528218	2.062314	0.000000	-10.000000	-0.416667	25.983334	260.000000	1023.000000	1023.000000	2046.000000
17.680000	0.008579	5.070051	1.198728	-1.154858	2.764702	2.261479	0.000000	-10.000000	-0.433333	26.133333	268.666656	1023.000000	1023.000000	2046.000000
17.700001	0.009781	5.780762	1.449664	-1.050055	2.875669	2.505484	0.000000	-10.000000	-0.433333	26.133333	277.333344	1023.000000	1023.000000	2046.000000
17.719999	0.010934	6.462141	1.754620	-1.097776	3.050693	2.754604	0.000000	-10.000000	-0.416667	26.266666	286.000000	1023.000000	1023.000000	2046.000000
17.740000	0.012605	7.449455	2.044839	-0.968552	3.266867	3.106302	0.000000	-10.000000	-0.391667	26.000000	294.833344	1023.000000	1023.000000	2046.000000
17.760000	0.014471	8.552334	2.107540	-0.554439	3.803654	3.195578	0.000000	-10.000000	-0.391667	25.850000	303.500000	1023.000000	1023.000000	2046.000000
17.780001	0.016137	9.536958	2.334052	-0.345316	3.904810	3.643412	0.000000	-10.000000	-0.391667	25.466667	312.166656	1023.000000	1023.000000	2046.000000
17.799999	0.017491	10.337287	2.322898	-0.149128	4.227955	3.935561	0.000000	-10.000000	-0.400000	24.833334	320.666656	1023.000000	1023.000000	2046.000000
17.820000	0.018293	10.811161	2.401684	-0.119466	4.336266	4.192677	0.000000	-10.000000	-0.400000	24.500000	329.166656	1023.000000	1023.000000	2046.000000
17.840000	0.018436	10.895392	2.328911	-0.157637	4.377842	4.346276	0.000000	-10.000000	-0.400000	24.483334	337.500000	1023.000000	1023.000000	2046.000000
17.860001	0.018582	10.981784	2.191857	-0.126179	4.427975	4.488131	0.000000	-10.000000	-0.383333	24.633333	345.833344	1023.000000	1023.000000	2046.000000
17.879999	0.018625	11.007636	1.863200	0.196772	4.528485	4.419178	0.000000	-10.000000	-0.341667	24.266666	354.000000	1023.000000	1023.000000	2046.000000
17.900000	0.019183	11.337060	1.789400	0.513272	4.605322	4.429065	0.000000	-10.000000	-0.308333	23.300001	362.000000	1023.000000	1023.000000	2046.000000
17.920000	0.020122	11.892131	1.671701	0.915496	4.894925	4.410009	0.000000	-10.000000	-0.275000	22.300001	370.000000	1023.000000	1023.000000	2046.000000
17.940001	0.020985	12.402317	1.657768	1.142598	5.052319	4.549633	0.000000	-10.000000	-0.283333	21.750000	377.666656	1023.000000	1023.000000	2046.000000
17.959999	0.022117	13.070956	1.623588	1.416494	5.228559	4.802316	0.000000	-10.000000	-0.283333	21.466667	385.000000	1023.000000	1023.000000	2046.000000
17.980000	0.023068	13.633053	1.525976	1.736262	5.417320	4.953495	0.000000	-10.000000	-0.300000	21.416668	392.166656	1023.000000	1023.000000	2046.000000
18.000000	0.024276	14.347141	1.562256	1.988599	5.626408	5.169879	0.000000	-10.000000	-0.283333	21.100000	399.333344	1023.000000	1023.000000	2046.000000
18.020000	0.025343	14.977884	1.621270	2.260341	5.799383	5.296891	0.000000	-10.000000	-0.275000	20.883333	406.500000	1023.000000	1023.000000	2046.000000
18.040001	0.026580	15.708969	1.840549	2.417202	5.967845	5.483373	0.000000	-10.000000	-0.258333	20.500000	413.500000	1023.000000	1023.000000	2046.000000
18.059999	0.027699	16.370142	1.960574	2.686625	6.133053	5.589890	0.000000	-10.000000	-0.241667	19.716667	420.333344	1023.000000	1023.000000	2046.000000
18.080000	0.028834	17.040958	2.044878	2.916614	6.389669	5.689797	0.000000	-10.000000	-0.183333	18.066668	429.000000	1023.000000	1023.000000	2046.000000
18.100000	0.029851	17.641890	2.093301	3.087048	6.635723	5.825819	0.000000	-10.000000	-0.100000	14.000000	438.833344	1023.000000	1023.000000	2046.000000
18.120001	0.030737	18.165472	2.219867	3.214009	6.855139	5.876458	0.000000	-10.000000	-0.033333	10.500000	446.500000	1023.000000	1023.000000	2046.000000
18.139999	0.031373	18.541273	2.357609	3.258552	6.957195	5.967917	0.000000	-10.000000	0.008333	6.266666	451.166656	1023.000000	1023.000000	2046.000000
18.160000	0.031860	18.829313	2.268788	3.504961	7.166677	5.888887	0.000000	-10.000000	0.016667	4.533333	452.333344	1023.000000	1023.000000	2046.000000
18.180000	0.031786	18.785698	2.167705	3.581944	7.283135	5.752914	0.000000	-10.000000	0.033333	0.666667	454.000000	1023.000000	1023.000000	2046.000000
18.200001	0.031317	18.508451	1.962038	3.711113	7.227855	5.607445	0.000000	-10.000000	0.058333	-2.550000	454.500000	1023.000000	1023.000000	2046.000000
18.219999	0.030566	18.064306	1.778505	3.657904	7.165703	5.462194	0.000000	-10.000000	0.091667	-7.566667	455.000000	1023.000000	1023.000000	2046.000000
18.240000	0.029608	17.498398	1.679568	3.453089	6.880715	5.485025	0.000000	-10.000000	0.141667	-11.433333	455.000000	1023.000000	1023.000000	2046.000000
18.260000	0.028017	16.557913	1.472925	3.193384	6.549628	5.341976	0.000000	-10.000000	0.191667	-14.800000	455.000000	1023.000000	1023.000000	2046.000000
18.280001	0.026409	15.607899	1.398918	2.889418	6.048215	5.271348	0.000000	-10.000000	0.250000	-16.833334	455.000000	1023.000000	1023.000000	2046.000000
18.299999	0.024783	14.646859	1.037265	2.822515	5.682096	5.104983	0.000000	-10.000000	0.316667	-18.716667	446.833344	1023.000000	1023.000000	2046.000000
18.320000	0.023195	13.708156	0.829171	2.687224	5.191950	4.999812	0.000000	-10.000000	0.366667	-20.516666	436.333344	1023.000000	1023.000000	2046.000000
18.340000	0.021251	12.559150	0.531603	2.518751	4.755328	4.753468	0.000000	-10.000000	0.425000	-22.466667	423.333344	1023.000000	1023.000000	2046.000000
18.360001	0.019585	11.574454	0.257413	2.383993	4.326594	4.606455	0.000000	-10.000000	0.466667	-23.933334	415.833344	1023.000000	1023.000000	2046.000000
18.379999	0.018141	10.721249	0.125899	2.229384	3.970053	4.395912	0.000000	-10.000000	0.533333	-25.516666	407.833344	1023.000000	1023.000000	2046.000000
18.400000	0.017045	10.073583	-0.058025	2.287290	3.630999	4.213318	0.000000	-10.000000	0.558333	-26.650000	399.333344	1023.000000	1023.000000	2046.000000
18.420000	0.015956	9.430144	-0.198634	2.205664	3.324885	4.098229	0.000000	-10.000000	0.608333	-27.683334	390.500000	1023.000000	1023.000000	2046.000000
18.440001	0.014889	8.799594	-0.279778	2.233885	2.895265	3.950222	0.000000	-10.000000	0.625000	-28.300001	381.333344	1023.000000	1023.000000	2046.000000
18.459999	0.013832	8.174565	-0.428974	2.213389	2.606873	3.783278	0.000000	-10.000000	0.658333	-28.750000	375.166656	1023.000000	1023.000000	2046.000000
18.480000	0.012983	7.673232	-0.445629	2.252773	2.218347	3.647741	0.000000	-10.000000	0.658333	-29.250000	365.500000	1023.000000	1023.000000	2046.000000
18.500000	0.012214	7.218261	-0.529567	2.302988	1.951010	3.493829	0.000000	-10.000000	0.666667	-29.450001	355.666656	1023.000000	1023.000000	2046.000000
18.520000	0.011440	6.760822	-0.514376	2.326773	1.548289	3.400136	0.000000	-10.000000	0.675000	-29.800001	342.500000	1023.000000	1023.000000	2046.000000
18.540001	0.010406	6.149917	-0.643249	2.263592	1.299333	3.230241	0.000000	-10.000000	0.666667	-29.700001	332.500000	1023.000000	1023.000000	2046.000000
18.559999	0.009504	5.616694	-0.705884	2.124681	0.928338	3.269560	0.000000	-10.000000	0.658333	-29.666668	322.500000	1023.000000	1023.000000	2046.000000
18.580000	0.008390	4.958370	-1.083981	2.397347	0.786603	2.858401	0.000000	-10.000000	0.650000	-29.233334	312.666656	1023.000000	1023.000000	2046.000000
18.600000	0.007138	4.218702	-1.312891	2.401546	0.284472	2.845575	0.000000	-10.000000	0.666667	-28.983334	303.000000	1023.000000	1023.000000	2046.000000
18.620001	0.005732	3.387822	-1.582907	2.388308	-0.044727	2.627148	0.000000	-10.000000	0.666667	-28.850000	293.333344	1023.000000	1023.000000	2046.000000
18.639999	0.003849	2.274593	-1.658409	2.029502	-0.491148	2.394648	0.000000	-10.000000	0.666667	-28.616667	283.666656	1023.000000	1023.000000	2046.000000
18.660000	0.001900	1.122696	-1.670227	1.605685	-0.856003	2.043241	0.000000	-10.000000	0.650000	-28.350000	274.000000	1023.000000	1023.000000	2046.000000
18.680000	0.000066	0.039041	-1.932383	1.417655	-1.028058	1.581827	0.000000	-10.000000	0.633333	-27.916666	264.666656	1023.000000	1023.000000	2046.000000
18.700001	-0.001653	-0.976977	-2.171108	1.355847	-1.326365	1.164649	0.000000	-10.000000	0.616667	-27.616667	255.333328	1023.000000	1023.000000	2046.000000
18.719999	-0.003410	-2.015453	-2.515506	1.431044	-1.611400	0.680410	0.000000	-10.000000	0.583333	-27.050001	246.166672	1023.000000	1023.000000	2046.000000
18.740000	-0.004911	-2.902395	-2.797277	1.376302	-1.729739	0.248318	0.000000	-10.000000	0.566667	-26.550001	237.000000	1023.000000	1023.000000	2046.000000
18.760000	-0.006262	-3.701108	-3.059023	1.362458	-1.825103	-0.179441	0.000000	-10.000000	0.541667	-26.216667	228.166672	1023.000000	1023.000000	2046.000000
18.780001	-0.007583	-4.481729	-3.251572	1.223687	-1.980387	-0.473457	0.000000	-10.000000	0.541667	-26.033333	219.500000	1023.000000	1023.000000	2046.000000
18.799999	-0.008648	-5.110787	-3.418145	1.199624	-2.109612	-0.782654	0.000000	-10.000000	0.525000	-25.683334	210.833328	1023.000000	1023.000000	2046.000000
18.820000	-0.009866	-5.830884	-3.617675	1.125177	-2.264262	-1.074124	0.000000	-10.000000	0.516667	-25.216667	202.333328	1023.000000	1023.000000	2046.000000
18.840000	-0.010924	-6.455884	-3.711017	0.972166	-2.406126	-1.310907	0.000000	-10.000000	0.500000	-24.716667	193.833328	1023.000000	1023.000000	2046.000000
18.860001	-0.011933	-7.052479	-3.887061	0.909805	-2.459088	-1.616135	0.000000	-10.000000	0.483333	-24.300001	185.500000	1023.000000	1023.000000	2046.000000
18.879999	-0.013119	-7.753121	-3.977848	0.760773	-2.567186	-1.968860	0.000000	-10.000000	0.475000	-23.900000	177.166672	1023.000000	1023.000000	2046.000000
18.900000	-0.013994	-8.270630	-3.961742	0.514811	-2.637990	-2.185709	0.000000	-10.000000	0.458333	-23.633333	169.333328	1023.000000	1023.000000	2046.000000
18.920000	-0.014994	-8.861538	-4.046528	0.398439	-2.676789	-2.536659	0.000000	-10.000000	0.450000	-23.250000	161.666672	1023.000000	1023.000000	2046.000000
18.940001	-0.015946	-9.424192	-4.043188	0.043946	-2.654225	-2.770726	0.000000	-10.000000	0.425000	-22.883333	154.000000	1023.000000	1023.000000	2046.000000
18.959999	-0.016813	-9.936352	-3.953423	-0.287550	-2.751664	-2.943715	0.000000	-10.000000	0.408333	-22.450001	146.166672	1023.000000	1023.000000	2046.000000
18.980000	-0.017738	-10.482910	-4.003772	-0.554273	-2.681716	-3.243150	0.000000	-10.000000	0.383333	-22.083334	138.500000	1023.000000	1023.000000	2046.000000
19.000000	-0.018992	-11.224145	-3.993652	-0.920895	-2.753362	-3.556235	0.000000	-10.000000	0.375000	-21.666666	131.166672	1023.000000	1023.000000	2046.000000
19.020000	-0.020314	-12.005629	-4.079884	-1.232124	-2.827367	-3.866254	0.000000	-10.000000	0.358333	-21.200001	124.000000	1023.000000	1023.000000	2046.000000
19.040001	-0.021675	-12.809697	-4.191276	-1.567399	-2.861645	-4.189377	0.000000	-10.000000	0.358333	-20.750000	117.000000	1023.000000	1023.000000	2046.000000
19.059999	-0.022915	-13.543053	-4.224086	-1.904173	-3.056882	-4.357911	0.000000	-10.000000	0.341667	-20.383333	110.000000	1023.000000	1023.000000	2046.000000
19.080000	-0.024251	-14.332612	-4.249899	-2.222878	-3.228726	-4.631110	0.000000	-10.000000	0.333333	-19.916668	103.166664	1023.000000	1023.000000	2046.000000
19.100000	-0.025627	-15.145717	-4.317216	-2.532825	-3.437829	-4.857846	0.000000	-10.000000	0.300000	-19.400002	96.500000	1023.000000	1023.000000	2046.000000
19.120001	-0.026913	-15.905802	-4.391429	-2.777003	-3.665041	-5.072329	0.000000	-10.000000	0.275000	-18.683334	90.000000	1023.000000	1023.000000	2046.000000
19.139999	-0.028183	-16.656342	-4.512885	-3.036515	-3.853458	-5.253484	0.000000	-10.000000	0.250000	-17.966667	83.666664	1023.000000	1023.000000	2046.000000
19.160000	-0.029370	-17.357630	-4.526247	-3.363120	-4.030460	-5.437802	0.000000	-10.000000	0.233333	-17.133333	77.666664	1023.000000	1023.000000	2046.000000
19.180000	-0.029992	-17.725521	-4.547204	-3.485004	-4.028752	-5.664560	0.000000	-10.000000	0.216667	-16.400002	72.000000	1023.000000	1023.000000	2046.000000
19.200001	-0.030776	-18.188448	-4.462126	-3.746469	-4.080115	-5.899739	0.000000	-10.000000	0.200000	-15.733334	66.666664	1023.000000	1023.000000	2046.000000
19.219999	-0.031203	-18.441242	-4.386436	-3.921910	-4.106370	-6.026526	0.000000	-10.000000	0.200000	-15.083333	61.333332	1023.000000	1023.000000	2046.000000
19.240000	-0.031605	-18.678677	-4.351869	-4.067802	-4.034465	-6.224542	0.000000	-10.000000	0.200000	-14.383333	56.333332	1023.000000	1023.000000	2046.000000
19.260000	-0.031972	-18.895313	-4.279272	-4.265235	-4.006237	-6.344569	0.000000	-10.000000	0.183333	-13.666667	51.500000	1023.000000	1023.000000	2046.000000
19.280001	-0.032158	-19.005486	-4.177395	-4.362377	-3.969140	-6.496573	0.000000	-10.000000	0.141667	-12.933333	47.000000	1023.000000	1023.000000	2046.000000
19.299999	-0.032538	-19.229914	-4.112174	-4.546659	-3.952713	-6.618368	0.000000	-10.000000	0.108333	-12.250000	42.500000	1023.000000	1023.000000	2046.000000
19.320000	-0.032792	-19.380173	-4.048707	-4.645672	-3.959690	-6.726104	0.000000	-10.000000	0.091667	-11.483334	38.500000	1023.000000	1023.000000	2046.000000
19.340000	-0.032971	-19.485851	-3.976792	-4.742001	-3.930028	-6.837030	0.000000	-10.000000	0.091667	-10.766666	34.666668	1023.000000	1023.000000	2046.000000
19.360001	-0.033172	-19.604830	-3.927052	-4.807243	-3.959782	-6.910753	0.000000	-10.000000	0.075000	-10.133333	31.166666	1023.000000	1023.000000	2046.000000
19.379999	-0.033404	-19.741831	-3.958771	-4.779176	-3.896330	-7.107555	0.000000	-10.000000	0.058333	-9.583334	27.666666	1023.000000	1023.000000	2046.000000
19.400000	-0.033611	-19.864063	-3.868977	-4.914223	-3.926435	-7.154429	0.000000	-10.000000	0.058333	-9.066667	24.500000	1023.000000	1023.000000	2046.000000
19.420000	-0.033852	-20.006306	-3.873084	-4.918602	-3.936614	-7.278005	0.000000	-10.000000	0.058333	-8.466667	21.500000	1023.000000	1023.000000	2046.000000
19.440001	-0.034109	-20.158344	-3.909230	-4.999140	-3.886724	-7.363251	0.000000	-10.000000	0.066667	-7.883333	18.666666	1023.000000	1023.000000	2046.000000
19.459999	-0.034225	-20.226961	-3.827755	-5.100604	-3.900705	-7.397897	0.000000	-10.000000	0.058333	-7.350000	16.000000	1023.000000	1023.000000	2046.000000
19.480000	-0.034437	-20.352011	-3.843317	-5.075062	-3.899624	-7.534007	0.000000	-10.000000	0.058333	-6.866667	13.666667	1023.000000	1023.000000	2046.000000
19.500000	-0.034730	-20.525146	-3.796444	-5.223554	-3.913785	-7.591364	0.000000	-10.000000	0.050000	-6.433333	11.333333	1023.000000	1023.000000	2046.000000
19.520000	-0.034886	-20.617397	-3.795293	-5.300737	-3.894914	-7.626454	0.000000	-10.000000	0.050000	-6.016667	9.166667	1023.000000	1023.000000	2046.000000
19.540001	-0.035025	-20.700047	-3.788764	-5.317493	-3.852792	-7.740996	0.000000	-10.000000	0.050000	-5.650000	7.166667	1023.000000	1023.000000	2046.000000
19.559999	-0.035162	-20.780807	-3.722386	-5.392581	-3.844518	-7.821323	0.000000	-10.000000	0.041667	-5.250000	5.333333	1023.000000	1023.000000	2046.000000
19.580000	-0.035289	-20.855528	-3.678563	-5.465979	-3.856229	-7.854757	0.000000	-10.000000	0.033333	-4.833333	3.500000	1023.000000	1023.000000	2046.000000
19.600000	-0.035348	-20.890747	-3.708275	-5.455170	-3.766070	-7.961233	0.000000	-10.000000	0.033333	-4.366667	1.833333	1023.000000	1023.000000	2046.000000
19.620001	-0.035629	-21.056814	-3.691978	-5.565983	-3.784722	-8.014132	0.000000	-10.000000	0.025000	-3.933333	0.666667	1023.000000	1023.000000	2046.000000
19.639999	-0.036000	-21.276272	-3.762517	-5.596663	-3.825496	-8.091595	0.000000	-10.000000	0.033333	-3.500000	-0.333333	1023.000000	1023.000000	2046.000000
19.660000	-0.036472	-21.554911	-3.759786	-5.680593	-3.921057	-8.193476	0.000000	-10.000000	0.025000	-2.966667	-1.333333	1023.000000	1023.000000	2046.000000
19.680000	-0.037212	-21.992025	-3.697931	-5.860911	-4.100320	-8.332865	0.000000	-10.000000	0.033333	-2.350000	-2.333333	1023.000000	1023.000000	2046.000000
19.700001	-0.037889	-22.392134	-3.701154	-6.043453	-4.193717	-8.453811	0.000000	-10.000000	0.016667	-1.900000	-2.833333	1023.000000	1023.000000	2046.000000
19.719999	-0.038502	-22.754881	-3.691456	-6.292847	-4.277526	-8.493052	0.000000	-10.000000	0.016667	-1.683333	-3.000000	1023.000000	1023.000000	2046.000000
19.740000	-0.038483	-22.743221	-3.666630	-6.250065	-4.113613	-8.712914	0.000000	-10.000000	0.016667	-1.850000	-3.000000	1023.000000	1023.000000	2046.000000
19.760000	-0.038630	-22.830303	-3.756242	-6.164459	-4.155656	-8.753945	0.000000	-10.000000	0.025000	-2.283333	-3.166667	1023.000000	1023.000000	2046.000000
19.780001	-0.038552	-22.784111	-3.830127	-6.144910	-4.051043	-8.758031	0.000000	-10.000000	0.016667	-2.850000	-3.666667	1023.000000	1023.000000	2046.000000
19.799999	-0.038782	-22.920349	-3.847835	-6.192477	-4.107822	-8.772216	0.000000	-10.000000	0.008333	-3.166667	-4.500000	1023.000000	1023.000000	2046.000000
19.820000	-0.039413	-23.293203	-3.958866	-6.399366	-4.143708	-8.791265	0.000000	-10.000000	0.000000	-2.883333	-5.500000	1023.000000	1023.000000	2046.000000
19.840000	-0.040250	-23.787951	-4.089545	-6.505513	-4.311321	-8.881572	0.000000	-10.000000	0.000000	-1.766667	-6.333333	1023.000000	1023.000000	2046.000000
19.860001	-0.041309	-24.413904	-4.343341	-6.408257	-4.543493	-9.118814	0.000000	-10.000000	0.000000	0.183333	-6.833333	1023.000000	1023.000000	2046.000000
19.879999	-0.042232	-24.959057	-4.567895	-6.371481	-4.649241	-9.370439	0.000000	-10.000000	0.000000	2.083333	-7.000000	1023.000000	1023.000000	2046.000000
19.900000	-0.042645	-25.203018	-4.696759	-6.254449	-4.732764	-9.519047	0.000000	-10.000000	0.000000	3.633333	-7.000000	1023.000000	1023.000000	2046.000000
19.920000	-0.042645	-25.203253	-4.844455	-6.103414	-4.672237	-9.583148	0.000000	-10.000000	-0.016667	4.400000	-7.000000	1023.000000	1023.000000	2046.000000
19.940001	-0.042129	-24.898302	-4.897315	-5.913343	-4.676944	-9.410699	0.000000	-10.000000	-0.033333	5.216667	-7.000000	1023.000000	1023.000000	2046.000000
19.959999	-0.041689	-24.638441	-5.011666	-5.658899	-4.647782	-9.320094	0.000000	-10.000000	-0.050000	6.283333	-7.000000	1023.000000	1023.000000	2046.000000
19.980000	-0.040929	-24.189117	-5.003693	-5.434342	-4.667918	-9.083164	0.000000	-10.000000	-0.058333	8.050000	-7.000000	1023.000000	1023.000000	2046.000000
20.000000	-0.040340	-23.841185	-5.062534	-5.260170	-4.573977	-8.944504	0.000000	-10.000000	-0.083333	10.266666	-7.000000	1023.000000	1023.000000	2046.000000
20.020000	-0.039454	-23.317312	-4.973144	-5.073282	-4.513446	-8.757440	0.000000	-10.000000	-0.116667	12.333334	-7.000000	1023.000000	1023.000000	2046.000000
20.040001	-0.038664	-22.850559	-4.917102	-4.930976	-4.346675	-8.655806	0.000000	-10.000000	-0.150000	14.166667	-2.000000	1023.000000	1023.000000	2046.000000
20.059999	-0.037633	-22.241322	-4.740577	-4.869421	-4.248060	-8.383263	0.000000	-10.000000	-0.175000	15.883334	10.333333	1023.000000	1023.000000	2046.000000
20.080000	-0.036419	-21.523384	-4.622783	-4.657889	-4.022305	-8.220407	0.000000	-10.000000	-0.191667	17.133335	22.666666	1023.000000	1023.000000	2046.000000
20.100000	-0.035517	-20.990458	-4.454086	-4.742476	-3.863060	-7.930834	0.000000	-10.000000	-0.216667	18.216667	31.833334	1023.000000	1023.000000	2046.000000
20.120001	-0.034367	-20.310902	-4.323056	-4.726056	-3.603638	-7.658152	0.000000	-10.000000	-0.250000	18.833334	35.833332	1023.000000	1023.000000	2046.000000
20.139999	-0.033383	-19.729183	-4.214127	-4.779813	-3.349054	-7.386189	0.000000	-10.000000	-0.283333	19.733334	42.000000	1023.000000	1023.000000	2046.000000
20.160000	-0.032370	-19.130590	-4.021533	-4.850545	-3.232583	-7.025928	0.000000	-10.000000	-0.316667	20.633333	48.666668	1023.000000	1023.000000	2046.000000
20.180000	-0.031509	-18.621643	-4.030025	-4.766494	-3.009369	-6.815756	0.000000	-10.000000	-0.333333	21.266666	55.500000	1023.000000	1023.000000	2046.000000
20.200001	-0.030596	-18.082232	-4.006270	-4.706722	-2.874048	-6.495193	0.000000	-10.000000	-0.325000	21.933334	62.500000	1023.000000	1023.000000	2046.000000
20.219999	-0.029741	-17.576899	-4.027156	-4.683599	-2.720778	-6.145365	0.000000	-10.000000	-0.308333	21.900000	69.666664	1023.000000	1023.000000	2046.000000
20.240000	-0.029059	-17.174002	-3.872793	-4.842071	-2.713415	-5.745724	0.000000	-10.000000	-0.316667	22.116667	76.833336	1023.000000	1023.000000	2046.000000
20.260000	-0.028400	-16.784229	-3.707852	-4.859471	-2.679786	-5.537120	0.000000	-10.000000	-0.350000	22.433334	84.166664	1023.000000	1023.000000	2046.000000
20.280001	-0.027507	-16.256798	-3.527767	-4.831164	-2.702014	-5.195851	0.000000	-10.000000	-0.366667	23.016666	91.500000	1023.000000	1023.000000	2046.000000
20.299999	-0.026526	-15.676773	-3.392055	-4.661126	-2.692602	-4.930990	0.000000	-10.000000	-0.375000	23.600000	99.166664	1023.000000	1023.000000	2046.000000
20.320000	-0.025305	-14.955112	-3.226431	-4.656252	-2.498048	-4.574381	0.000000	-10.000000	-0.383333	24.150000	107.000000	1023.000000	1023.000000	2046.000000
20.340000	-0.024146	-14.270137	-2.974488	-4.667436	-2.430353	-4.197860	0.000000	-10.000000	-0.408333	24.866667	115.000000	1023.000000	1023.000000	2046.000000
20.360001	-0.022755	-13.448426	-2.802455	-4.648361	-2.104736	-3.892875	0.000000	-10.000000	-0.425000	25.350000	123.166664	1023.000000	1023.000000	2046.000000
20.379999	-0.021163	-12.507089	-2.525329	-4.579125	-1.838403	-3.564231	0.000000	-10.000000	-0.425000	25.833334	131.500000	1023.000000	1023.000000	2046.000000
20.400000	-0.019453	-11.496700	-2.289856	-4.491959	-1.512331	-3.202554	0.000000	-10.000000	-0.450000	26.033333	140.166672	1023.000000	1023.000000	2046.000000
20.420000	-0.017624	-10.416050	-1.939207	-4.298448	-1.282244	-2.896152	0.000000	-10.000000	-0.433333	26.483334	148.833328	1023.000000	1023.000000	2046.000000
20.440001	-0.015739	-9.301982	-1.704747	-4.123228	-0.925980	-2.548027	0.000000	-10.000000	-0.441667	26.516666	157.666672	1023.000000	1023.000000	2046.000000
20.459999	-0.013746	-8.124114	-1.342542	-3.994987	-0.663157	-2.123427	0.000000	-10.000000	-0.425000	26.866667	166.500000	1023.000000	1023.000000	2046.000000
20.480000	-0.011716	-6.924428	-1.073964	-3.725885	-0.347549	-1.777029	0.000000	-10.000000	-0.450000	27.366667	175.500000	1023.000000	1023.000000	2046.000000
20.500000	-0.009750	-5.762496	-0.833753	-3.543375	-0.029859	-1.355509	0.000000	-10.000000	-0.458333	27.666668	184.500000	1023.000000	1023.000000	2046.000000
20.520000	-0.007729	-4.568129	-0.605579	-3.218342	0.274899	-1.019108	0.000000	-10.000000	-0.466667	27.900000	193.666672	1023.000000	1023.000000	2046.000000
20.540001	-0.005897	-3.484926	-0.380810	-3.075533	0.523314	-0.551897	0.000000	-10.000000	-0.475000	27.900000	202.833328	1023.000000	1023.000000	2046.000000
20.559999	-0.003845	-2.272330	-0.191089	-2.739799	0.859953	-0.201395	0.000000	-10.000000	-0.491667	28.133333	212.166672	1023.000000	1023.000000	2046.000000
20.580000	-0.002070	-1.223532	0.044805	-2.577918	1.140269	0.169312	0.000000	-10.000000	-0.500000	28.183334	221.500000	1023.000000	1023.000000	2046.000000
20.600000	-0.000136	-0.080281	0.280902	-2.389483	1.438127	0.590174	0.000000	-10.000000	-0.491667	28.200001	231.000000	1023.000000	1023.000000	2046.000000
20.620001	0.001594	0.942270	0.491029	-2.222970	1.738795	0.935416	0.000000	-10.000000	-0.491667	28.183334	240.333328	1023.000000	1023.000000	2046.000000
20.639999	0.003430	2.026924	0.702096	-2.021200	2.048128	1.297900	0.000000	-10.000000	-0.491667	28.300001	249.833328	1023.000000	1023.000000	2046.000000
20.660000	0.005211	3.079732	0.942087	-1.787496	2.316486	1.608656	0.000000	-10.000000	-0.491667	28.100000	259.166656	1023.000000	1023.000000	2046.000000
20.680000	0.006796	4.016643	1.143808	-1.596096	2.563592	1.905338	0.000000	-10.000000	-0.475000	27.983334	268.666656	1023.000000	1023.000000	2046.000000
20.700001	0.008535	5.044333	1.365674	-1.328020	2.827070	2.179610	0.000000	-10.000000	-0.466667	27.600000	278.000000	1023.000000	1023.000000	2046.000000
20.719999	0.009757	5.766344	1.635857	-1.306734	2.962788	2.474432	0.000000	-10.000000	-0.458333	27.733334	287.333344	1023.000000	1023.000000	2046.000000
20.740000	0.010981	6.489622	1.932164	-1.230181	3.123680	2.663958	0.000000	-10.000000	-0.466667	27.716667	296.500000	1023.000000	1023.000000	2046.000000
20.760000	0.012304	7.271605	2.215396	-1.259665	3.367166	2.948709	0.000000	-10.000000	-0.450000	27.866667	305.666656	1023.000000	1023.000000	2046.000000
20.780001	0.014091	8.327806	2.463806	-1.068323	3.658604	3.273718	0.000000	-10.000000	-0.425000	27.400002	315.000000	1023.000000	1023.000000	2046.000000
20.799999	0.015992	9.451103	2.494180	-0.564070	4.221369	3.299623	0.000000	-10.000000	-0.391667	26.850000	324.333344	1023.000000	1023.000000	2046.000000
20.820000	0.017895	10.575870	2.698856	-0.331393	4.377277	3.831129	0.000000	-10.000000	-0.375000	26.100000	333.333344	1023.000000	1023.000000	2046.000000
20.840000	0.018910	11.175899	2.719721	-0.244820	4.571833	4.129165	0.000000	-10.000000	-0.383333	25.783333	342.166656	1023.000000	1023.000000	2046.000000
20.860001	0.019566	11.563309	2.702765	-0.099564	4.664296	4.295812	0.000000	-10.000000	-0.391667	25.316668	350.833344	1023.000000	1023.000000	2046.000000
20.879999	0.019698	11.641272	2.605820	-0.219603	4.730711	4.524343	0.000000	-10.000000	-0.391667	25.116667	359.500000	1023.000000	1023.000000	2046.000000
20.900000	0.019943	11.786420	2.426202	-0.003506	4.794180	4.569543	0.000000	-10.000000	-0.366667	24.333334	367.833344	1023.000000	1023.000000	2046.000000
20.920000	0.020103	11.880773	2.180649	0.213893	4.886235	4.599996	0.000000	-10.000000	-0.333333	23.966667	376.000000	1023.000000	1023.000000	2046.000000
20.940001	0.020781	12.281410	2.044356	0.664066	5.033329	4.539659	0.000000	-10.000000	-0.300000	23.016666	384.000000	1023.000000	1023.000000	2046.000000
20.959999	0.021802	12.884705	2.038707	0.917223	5.257407	4.671367	0.000000	-10.000000	-0.291667	22.500000	392.000000	1023.000000	1023.000000	2046.000000
20.980000	0.022834	13.494907	2.005048	1.281091	5.421708	4.787060	0.000000	-10.000000	-0.275000	21.783333	399.666656	1023.000000	1023.000000	2046.000000
21.000000	0.023814	14.074199	1.919933	1.532755	5.646909	4.974602	0.000000	-10.000000	-0.266667	21.566668	407.000000	1023.000000	1023.000000	2046.000000
21.020000	0.025057	14.808754	1.968264	1.837183	5.791543	5.211765	0.000000	-10.000000	-0.266667	21.300001	414.166656	1023.000000	1023.000000	2046.000000
21.040001	0.026129	15.442140	1.956098	2.162730	5.997800	5.325511	0.000000	-10.000000	-0.250000	21.000000	421.333344	1023.000000	1023.000000	2046.000000
21.059999	0.027100	16.015913	1.982075	2.421113	6.180367	5.432357	0.000000	-10.000000	-0.225000	20.016666	428.500000	1023.000000	1023.000000	2046.000000
21.080000	0.028063	16.585283	2.030672	2.722464	6.352294	5.479854	0.000000	-10.000000	-0.150000	18.383333	435.166656	1023.000000	1023.000000	2046.000000
21.100000	0.028818	17.031219	2.122771	2.806408	6.493106	5.608935	0.000000	-10.000000	-0.100000	15.933333	441.500000	1023.000000	1023.000000	2046.000000
21.120001	0.029505	17.437414	2.112543	3.069109	6.686694	5.569070	0.000000	-10.000000	-0.041667	12.816667	447.333344	1023.000000	1023.000000	2046.000000
21.139999	0.029936	17.692392	2.117771	3.147202	6.855920	5.571500	0.000000	-10.000000	0.000000	8.766666	452.333344	1023.000000	1023.000000	2046.000000
21.160000	0.030199	17.847752	2.140594	3.276874	6.961242	5.469040	0.000000	-10.000000	0.050000	3.250000	456.000000	1023.000000	1023.000000	2046.000000
21.180000	0.030257	17.882164	2.105207	3.299206	7.068655	5.409096	0.000000	-10.000000	0.083333	-1.866667	458.000000	1023.000000	1023.000000	2046.000000
21.200001	0.030033	17.749359	2.023012	3.394128	7.082284	5.249935	0.000000	-10.000000	0.116667	-7.000000	458.833344	1023.000000	1023.000000	2046.000000
21.219999	0.029407	17.379696	1.803193	3.432537	7.072731	5.071236	0.000000	-10.000000	0.150000	-10.683333	459.000000	1023.000000	1023.000000	2046.000000
21.240000	0.028715	16.970308	1.536018	3.522941	6.965444	4.945906	0.000000	-10.000000	0.200000	-14.066668	459.000000	1023.000000	1023.000000	2046.000000
21.260000	0.027931	16.507248	1.346925	3.517726	6.762978	4.879620	0.000000	-10.000000	0.250000	-16.416668	459.000000	1023.000000	1023.000000	2046.000000
21.280001	0.026468	15.642652	1.158017	3.297767	6.334549	4.852318	0.000000	-10.000000	0.308333	-18.466667	451.166656	1023.000000	1023.000000	2046.000000
21.299999	0.024946	14.743170	1.001258	3.058901	5.935328	4.747683	0.000000	-10.000000	0.358333	-20.266666	441.166656	1023.000000	1023.000000	2046.000000
21.320000	0.023167	13.691710	0.840301	2.808841	5.365704	4.676865	0.000000	-10.000000	0.408333	-21.733334	428.666656	1023.000000	1023.000000	2046.000000
21.340000	0.021547	12.734171	0.559644	2.779801	4.846570	4.548155	0.000000	-10.000000	0.433333	-22.750000	421.500000	1023.000000	1023.000000	2046.000000
21.360001	0.019971	11.802908	0.306474	2.603204	4.405650	4.487580	0.000000	-10.000000	0.466667	-23.816668	413.833344	1023.000000	1023.000000	2046.000000
21.379999	0.018060	10.673280	0.115091	2.325890	3.883065	4.349234	0.000000	-10.000000	0.491667	-24.650002	406.000000	1023.000000	1023.000000	2046.000000
21.400000	0.016675	9.854652	-0.040181	2.161734	3.560031	4.173069	0.000000	-10.000000	0.525000	-25.500000	397.666656	1023.000000	1023.000000	2046.000000
21.420000	0.015262	9.019641	-0.120699	1.926582	3.195545	4.018214	0.000000	-10.000000	0.541667	-25.983334	389.166656	1023.000000	1023.000000	2046.000000
21.440001	0.014274	8.436196	-0.214714	1.948761	2.899782	3.802366	0.000000	-10.000000	0.550000	-26.500000	380.333344	1023.000000	1023.000000	2046.000000
21.459999	0.013230	7.818679	-0.289806	1.786925	2.579586	3.741974	0.000000	-10.000000	0.550000	-26.866667	371.500000	1023.000000	1023.000000	2046.000000
21.480000	0.012353	7.300503	-0.307537	1.793528	2.243769	3.570743	0.000000	-10.000000	0.566667	-27.166666	362.500000	1023.000000	1023.000000	2046.000000
21.500000	0.011521	6.809165	-0.380903	1.783667	1.933772	3.472629	0.000000	-10.000000	0.583333	-27.216667	353.500000	1023.000000	1023.000000	2046.000000
21.520000	0.010699	6.323142	-0.477213	1.785920	1.662755	3.351680	0.000000	-10.000000	0.583333	-27.133333	344.500000	1023.000000	1023.000000	2046.000000
21.540001	0.009999	5.909282	-0.512115	1.874126	1.365962	3.181309	0.000000	-10.000000	0.566667	-26.933334	335.500000	1023.000000	1023.000000	2046.000000
21.559999	0.009340	5.519936	-0.543048	1.883464	1.117619	3.061902	0.000000	-10.000000	0.550000	-26.800001	326.500000	1023.000000	1023.000000	2046.000000
21.580000	0.008568	5.063602	-0.551106	1.850810	0.765248	2.998652	0.000000	-10.000000	0.550000	-26.566668	317.500000	1023.000000	1023.000000	2046.000000
21.600000	0.007746	4.577933	-0.614392	1.812146	0.498832	2.881347	0.000000	-10.000000	0.533333	-26.266666	308.666656	1023.000000	1023.000000	2046.000000
21.620001	0.006840	4.042187	-0.706464	1.617253	0.287000	2.844398	0.000000	-10.000000	0.525000	-26.049999	299.833344	1023.000000	1023.000000	2046.000000
21.639999	0.006137	3.626693	-0.903949	1.880871	0.186693	2.463077	0.000000	-10.000000	0.508333	-25.750000	291.166656	1023.000000	1023.000000	2046.000000
21.660000	0.005069	2.995779	-1.200803	1.886330	-0.135238	2.445490	0.000000	-10.000000	0.525000	-25.783333	282.500000	1023.000000	1023.000000	2046.000000
21.680000	0.003917	2.314845	-1.424824	1.921402	-0.484731	2.302997	0.000000	-10.000000	0.516667	-25.666666	274.000000	1023.000000	1023.000000	2046.000000
21.700001	0.002226	1.315854	-1.592521	1.637772	-0.818184	2.088786	0.000000	-10.000000	0.516667	-25.700001	265.500000	1023.000000	1023.000000	2046.000000
21.719999	0.000332	0.196024	-1.692186	1.211328	-1.088058	1.764939	0.000000	-10.000000	0.500000	-25.216667	256.833344	1023.000000	1023.000000	2046.000000
21.740000	-0.001501	-0.886878	-1.818815	0.909034	-1.351882	1.374784	0.000000	-10.000000	0.491667	-24.783335	248.333328	1023.000000	1023.000000	2046.000000
21.760000	-0.003386	-2.001183	-2.079447	0.832138	-1.674540	0.920666	0.000000	-10.000000	0.475000	-24.183334	240.000000	1023.000000	1023.000000	2046.000000
21.780001	-0.005089	-3.007497	-2.500405	0.948782	-1.796508	0.340634	0.000000	-10.000000	0.466667	-23.783333	232.000000	1023.000000	1023.000000	2046.000000
21.799999	-0.006700	-3.959786	-2.751868	0.832303	-1.970095	-0.070126	0.000000	-10.000000	0.466667	-23.433334	224.000000	1023.000000	1023.000000	2046.000000
21.820000	-0.008212	-4.853470	-3.033093	0.813351	-2.087179	-0.546550	0.000000	-10.000000	0.483333	-23.283335	216.166672	1023.000000	1023.000000	2046.000000
21.840000	-0.009401	-5.556123	-3.235989	0.733524	-2.186228	-0.867430	0.000000	-10.000000	0.475000	-23.266668	208.500000	1023.000000	1023.000000	2046.000000
21.860001	-0.010529	-6.222404	-3.378846	0.659378	-2.376045	-1.126890	0.000000	-10.000000	0.458333	-23.133333	200.833328	1023.000000	1023.000000	2046.000000
21.879999	-0.011588	-6.848558	-3.651156	0.657639	-2.438090	-1.416950	0.000000	-10.000000	0.425000	-23.016666	193.000000	1023.000000	1023.000000	2046.000000
21.900000	-0.012723	-7.519475	-3.849099	0.560718	-2.567118	-1.663975	0.000000	-10.000000	0.400000	-22.733334	185.333328	1023.000000	1023.000000	2046.000000
21.920000	-0.013813	-8.163224	-4.016557	0.510802	-2.652412	-2.005057	0.000000	-10.000000	0.383333	-22.466667	177.666672	1023.000000	1023.000000	2046.000000
21.940001	-0.014846	-8.774103	-4.074475	0.269145	-2.764229	-2.204545	0.000000	-10.000000	0.366667	-22.033335	170.333328	1023.000000	1023.000000	2046.000000
21.959999	-0.015699	-9.277841	-4.058919	0.123250	-2.852947	-2.489225	0.000000	-10.000000	0.358333	-21.700001	162.833328	1023.000000	1023.000000	2046.000000
21.980000	-0.016638	-9.833056	-4.182039	-0.015098	-2.853809	-2.782110	0.000000	-10.000000	0.350000	-21.383333	155.666672	1023.000000	1023.000000	2046.000000
22.000000	-0.017597	-10.399886	-4.200449	-0.337456	-2.880155	-2.981827	0.000000	-10.000000	0.350000	-21.216667	148.500000	1023.000000	1023.000000	2046.000000
22.020000	-0.018397	-10.872685	-4.149427	-0.570612	-2.907301	-3.245345	0.000000	-10.000000	0.350000	-21.016666	141.500000	1023.000000	1023.000000	2046.000000
22.040001	-0.019348	-11.434408	-4.125598	-0.957112	-2.934041	-3.417657	0.000000	-10.000000	0.350000	-20.833334	134.500000	1023.000000	1023.000000	2046.000000
22.059999	-0.020450	-12.085879	-4.116776	-1.274909	-3.012296	-3.681899	0.000000	-10.000000	0.341667	-20.566668	127.500000	1023.000000	1023.000000	2046.000000
22.080000	-0.021581	-12.754488	-4.218402	-1.511308	-2.970576	-4.054203	0.000000	-10.000000	0.333333	-20.083334	120.500000	1023.000000	1023.000000	2046.000000
22.100000	-0.022932	-13.552762	-4.286223	-1.907897	-3.114136	-4.244505	0.000000	-10.000000	0.316667	-19.583334	113.833336	1023.000000	1023.000000	2046.000000
22.120001	-0.024141	-14.267139	-4.359326	-2.141867	-3.231919	-4.534028	0.000000	-10.000000	0.308333	-19.066668	107.166664	1023.000000	1023.000000	2046.000000
22.139999	-0.025551	-15.100631	-4.396370	-2.529513	-3.432998	-4.741750	0.000000	-10.000000	0.283333	-18.600000	100.833336	1023.000000	1023.000000	2046.000000
22.160000	-0.026908	-15.902523	-4.397508	-2.893226	-3.684604	-4.927186	0.000000	-10.000000	0.266667	-18.033333	94.500000	1023.000000	1023.000000	2046.000000
22.180000	-0.028225	-16.680861	-4.522995	-3.103186	-3.845820	-5.208858	0.000000	-10.000000	0.233333	-17.516666	88.500000	1023.000000	1023.000000	2046.000000
22.200001	-0.029485	-17.425714	-4.632662	-3.408276	-4.052504	-5.332273	0.000000	-10.000000	0.216667	-16.983334	82.666664	1023.000000	1023.000000	2046.000000
22.219999	-0.030536	-18.046713	-4.645000	-3.638860	-4.243766	-5.519088	0.000000	-10.000000	0.200000	-16.383333	77.000000	1023.000000	1023.000000	2046.000000
22.240000	-0.031410	-18.563065	-4.730010	-3.852964	-4.242313	-5.737778	0.000000	-10.000000	0.200000	-15.700000	71.666664	1023.000000	1023.000000	2046.000000
22.260000	-0.032231	-19.048819	-4.660208	-4.156788	-4.335924	-5.895899	0.000000	-10.000000	0.200000	-15.133333	66.500000	1023.000000	1023.000000	2046.000000
22.280001	-0.032467	-19.187815	-4.530260	-4.301003	-4.304154	-6.052398	0.000000	-10.000000	0.200000	-14.683333	61.500000	1023.000000	1023.000000	2046.000000
22.299999	-0.032939	-19.466921	-4.490941	-4.483033	-4.262110	-6.230837	0.000000	-10.000000	0.191667	-14.033334	56.666668	1023.000000	1023.000000	2046.000000
22.320000	-0.033243	-19.646805	-4.360100	-4.629735	-4.285558	-6.371413	0.000000	-10.000000	0.166667	-13.350000	51.833332	1023.000000	1023.000000	2046.000000
22.340000	-0.033531	-19.816729	-4.342336	-4.755691	-4.180198	-6.538504	0.000000	-10.000000	0.133333	-12.483334	47.333332	1023.000000	1023.000000	2046.000000
22.360001	-0.033921	-20.047024	-4.262614	-4.967183	-4.204531	-6.612695	0.000000	-10.000000	0.108333	-11.800000	43.000000	1023.000000	1023.000000	2046.000000
22.379999	-0.033931	-20.053026	-4.155831	-5.000452	-4.153191	-6.743553	0.000000	-10.000000	0.091667	-11.100000	39.166668	1023.000000	1023.000000	2046.000000
22.400000	-0.034186	-20.204155	-4.138860	-5.148972	-4.113715	-6.802608	0.000000	-10.000000	0.091667	-10.516667	35.500000	1023.000000	1023.000000	2046.000000
22.420000	-0.034276	-20.257322	-4.043292	-5.161376	-4.171868	-6.880785	0.000000	-10.000000	0.091667	-9.916667	32.000000	1023.000000	1023.000000	2046.000000
22.440001	-0.034414	-20.338604	-4.025657	-5.211067	-4.123310	-6.978569	0.000000	-10.000000	0.091667	-9.283334	28.666666	1023.000000	1023.000000	2046.000000
22.459999	-0.034499	-20.388655	-3.937575	-5.255813	-4.152455	-7.042812	0.000000	-10.000000	0.083333	-8.866667	26.500000	1023.000000	1023.000000	2046.000000
22.480000	-0.034707	-20.511713	-3.947267	-5.327436	-4.093262	-7.143747	0.000000	-10.000000	0.066667	-8.200001	23.666666	1023.000000	1023.000000	2046.000000
22.500000	-0.035001	-20.685394	-3.897553	-5.412169	-4.169905	-7.205767	0.000000	-10.000000	0.058333	-7.666667	21.000000	1023.000000	1023.000000	2046.000000
22.520000	-0.035134	-20.764353	-3.959070	-5.406505	-4.100197	-7.298581	0.000000	-10.000000	0.050000	-6.950000	17.500000	1023.000000	1023.000000	2046.000000
22.540001	-0.035387	-20.913996	-3.876580	-5.531156	-4.140025	-7.366235	0.000000	-10.000000	0.050000	-6.516667	15.000000	1023.000000	1023.000000	2046.000000
22.559999	-0.035435	-20.942219	-3.876818	-5.525317	-4.056464	-7.483620	0.000000	-10.000000	0.050000	-6.066667	12.666667	1023.000000	1023.000000	2046.000000
22.580000	-0.035673	-21.082664	-3.859124	-5.687430	-4.049126	-7.486985	0.000000	-10.000000	0.050000	-5.700000	10.500000	1023.000000	1023.000000	2046.000000
22.600000	-0.035842	-21.182364	-3.844615	-5.707422	-4.052660	-7.577667	0.000000	-10.000000	0.041667	-5.366667	8.833333	1023.000000	1023.000000	2046.000000
22.620001	-0.035927	-21.232996	-3.823162	-5.727809	-4.024209	-7.657816	0.000000	-10.000000	0.033333	-5.016667	7.166667	1023.000000	1023.000000	2046.000000
22.639999	-0.036037	-21.297894	-3.783825	-5.839561	-4.018555	-7.655953	0.000000	-10.000000	0.033333	-4.633333	5.666667	1023.000000	1023.000000	2046.000000
22.660000	-0.036023	-21.289841	-3.775309	-5.815728	-3.952448	-7.746356	0.000000	-10.000000	0.041667	-4.233334	4.000000	1023.000000	1023.000000	2046.000000
22.680000	-0.036447	-21.539957	-3.821873	-5.969850	-3.955956	-7.792279	0.000000	-10.000000	0.041667	-3.800000	2.500000	1023.000000	1023.000000	2046.000000
22.700001	-0.036815	-21.757488	-3.838471	-5.979842	-4.070252	-7.868924	0.000000	-10.000000	0.033333	-3.300000	1.166667	1023.000000	1023.000000	2046.000000
22.719999	-0.037263	-22.022722	-3.829160	-6.022801	-4.137898	-8.032864	0.000000	-10.000000	0.025000	-2.650000	0.333333	1023.000000	1023.000000	2046.000000
22.740000	-0.037899	-22.398279	-3.777642	-6.272917	-4.248052	-8.099669	0.000000	-10.000000	0.025000	-1.983333	0.000000	1023.000000	1023.000000	2046.000000
22.760000	-0.038403	-22.695902	-3.766709	-6.415593	-4.292443	-8.221155	0.000000	-10.000000	0.025000	-1.533333	0.000000	1023.000000	1023.000000	2046.000000
22.780001	-0.038674	-22.856361	-3.720557	-6.648814	-4.307159	-8.179832	0.000000	-10.000000	0.033333	-1.366667	0.000000	1023.000000	1023.000000	2046.000000
22.799999	-0.038739	-22.894953	-3.778522	-6.383174	-4.264849	-8.468408	0.000000	-10.000000	0.041667	-1.466667	0.000000	1023.000000	1023.000000	2046.000000
22.820000	-0.038361	-22.671490	-3.784742	-6.277628	-4.200851	-8.408269	0.000000	-10.000000	0.033333	-1.000000	0.000000	1023.000000	1023.000000	2046.000000
22.840000	-0.038086	-22.508577	-3.781817	-6.271302	-4.131380	-8.324078	0.000000	-10.000000	0.016667	0.366667	0.000000	1023.000000	1023.000000	2046.000000
22.860001	-0.038107	-22.521479	-3.756775	-6.382685	-4.204514	-8.177505	0.000000	-10.000000	-0.016667	2.766667	0.000000	1023.000000	1023.000000	2046.000000
22.879999	-0.038270	-22.617767	-3.788845	-6.472114	-4.243399	-8.113409	0.000000	-10.000000	-0.041667	5.966667	0.000000	1023.000000	1023.000000	2046.000000
22.900000	-0.038707	-22.875948	-3.966380	-6.369686	-4.362530	-8.177353	0.000000	-10.000000	-0.091667	9.383333	0.000000	1023.000000	1023.000000	2046.000000
22.920000	-0.039215	-23.175919	-4.165829	-6.381323	-4.499637	-8.129129	0.000000	-10.000000	-0.125000	12.650001	0.000000	1023.000000	1023.000000	2046.000000
22.940001	-0.039466	-23.324306	-4.287967	-6.227031	-4.533195	-8.276113	0.000000	-10.000000	-0.175000	14.883334	0.000000	1023.000000	1023.000000	2046.000000
22.959999	-0.039001	-23.049786	-4.385473	-6.084922	-4.349191	-8.230199	0.000000	-10.000000	-0.183333	16.233334	0.000000	1023.000000	1023.000000	2046.000000
22.980000	-0.038185	-22.567158	-4.401450	-5.875605	-4.225363	-8.064739	0.000000	-10.000000	-0.200000	17.000000	8.333333	1023.000000	1023.000000	2046.000000
23.000000	-0.037367	-22.083900	-4.494299	-5.654927	-4.132376	-7.802299	0.000000	-10.000000	-0.200000	17.866667	18.166666	1023.000000	1023.000000	2046.000000
23.020000	-0.036292	-21.448309	-4.502267	-5.382126	-4.059982	-7.503933	0.000000	-10.000000	-0.225000	18.866667	30.000000	1023.000000	1023.000000	2046.000000
23.040001	-0.035301	-20.862865	-4.563250	-5.136302	-3.881549	-7.281765	0.000000	-10.000000	-0.250000	19.933334	35.500000	1023.000000	1023.000000	2046.000000
23.059999	-0.034174	-20.196590	-4.472944	-4.980156	-3.744185	-6.999306	0.000000	-10.000000	-0.291667	20.866667	41.833332	1023.000000	1023.000000	2046.000000
23.080000	-0.032908	-19.448669	-4.268448	-4.748963	-3.617576	-6.813682	0.000000	-10.000000	-0.308333	21.750000	48.500000	1023.000000	1023.000000	2046.000000
23.100000	-0.031585	-18.666647	-4.119387	-4.626032	-3.378982	-6.542246	0.000000	-10.000000	-0.333333	22.566668	55.666668	1023.000000	1023.000000	2046.000000
23.120001	-0.030343	-17.932938	-3.986474	-4.500761	-3.209691	-6.236012	0.000000	-10.000000	-0.333333	23.350000	63.166668	1023.000000	1023.000000	2046.000000
23.139999	-0.028945	-17.106554	-3.849744	-4.284822	-2.950485	-6.021503	0.000000	-10.000000	-0.358333	23.866667	71.000000	1023.000000	1023.000000	2046.000000
23.160000	-0.027492	-16.248014	-3.665190	-4.312261	-2.618494	-5.652070	0.000000	-10.000000	-0.366667	24.183334	76.333336	1023.000000	1023.000000	2046.000000
23.180000	-0.026013	-15.373685	-3.440727	-4.252821	-2.399312	-5.280825	0.000000	-10.000000	-0.375000	24.200001	84.333336	1023.000000	1023.000000	2046.000000
23.200001	-0.024652	-14.569060	-3.307051	-4.132512	-2.101044	-5.028454	0.000000	-10.000000	-0.375000	24.150000	89.666664	1023.000000	1023.000000	2046.000000
23.219999	-0.023423	-13.843062	-3.210263	-4.112725	-1.859751	-4.660323	0.000000	-10.000000	-0.383333	24.266666	97.666664	1023.000000	1023.000000	2046.000000
23.240000	-0.022236	-13.141760	-3.159467	-3.978625	-1.659134	-4.344534	0.000000	-10.000000	-0.391667	24.366667	105.666664	1023.000000	1023.000000	2046.000000
23.260000	-0.021046	-12.438436	-3.182642	-3.826005	-1.406023	-4.023765	0.000000	-10.000000	-0.383333	24.299999	116.333336	1023.000000	1023.000000	2046.000000
23.280001	-0.020084	-11.869527	-3.062386	-3.893094	-1.325444	-3.588602	0.000000	-10.000000	-0.366667	24.066666	124.333336	1023.000000	1023.000000	2046.000000
23.299999	-0.019238	-11.369547	-2.837456	-3.922225	-1.341002	-3.268864	0.000000	-10.000000	-0.366667	24.066666	132.333328	1023.000000	1023.000000	2046.000000
23.320000	-0.018381	-10.863429	-2.709327	-3.944900	-1.259029	-2.950172	0.000000	-10.000000	-0.383333	24.366667	140.333328	1023.000000	1023.000000	2046.000000
23.340000	-0.017291	-10.218914	-2.485779	-3.850463	-1.267316	-2.615357	0.000000	-10.000000	-0.400000	24.666668	148.333328	1023.000000	1023.000000	2046.000000
23.360001	-0.015979	-9.443331	-2.315614	-3.702282	-1.103580	-2.321855	0.000000	-10.000000	-0.400000	24.866667	156.666672	1023.000000	1023.000000	2046.000000
23.379999	-0.014922	-8.819122	-2.117741	-3.772589	-0.973559	-1.955233	0.000000	-10.000000	-0.400000	24.933334	165.000000	1023.000000	1023.000000	2046.000000
23.400000	-0.013701	-8.097453	-1.913383	-3.810623	-0.781164	-1.592282	0.000000	-10.000000	-0.416667	25.299999	176.166672	1023.000000	1023.000000	2046.000000
23.420000	-0.012092	-7.146359	-1.652487	-3.696766	-0.504521	-1.292585	0.000000	-10.000000	-0.416667	25.683332	184.500000	1023.000000	1023.000000	2046.000000
23.440001	-0.010411	-6.153003	-1.424138	-3.685538	-0.153184	-0.890143	0.000000	-10.000000	-0.416667	26.083334	193.166672	1023.000000	1023.000000	2046.000000
23.459999	-0.008445	-4.991207	-1.105605	-3.481772	0.193183	-0.597013	0.000000	-10.000000	-0.400000	26.183334	199.000000	1023.000000	1023.000000	2046.000000
23.480000	-0.006470	-3.823982	-0.783098	-3.344697	0.518166	-0.214354	0.000000	-10.000000	-0.400000	26.383333	207.666672	1023.000000	1023.000000	2046.000000
23.500000	-0.004521	-2.672102	-0.448909	-3.169767	0.767504	0.179071	0.000000	-10.000000	-0.400000	26.566668	216.333328	1023.000000	1023.000000	2046.000000
23.520000	-0.002361	-1.395503	-0.222971	-2.876029	1.187987	0.515509	0.000000	-10.000000	-0.400000	26.750000	225.000000	1023.000000	1023.000000	2046.000000
23.540001	-0.000269	-0.158987	0.097807	-2.654398	1.472327	0.925277	0.000000	-10.000000	-0.408333	26.866667	234.000000	1023.000000	1023.000000	2046.000000
23.559999	0.002003	1.183952	0.376499	-2.357963	1.820464	1.344952	0.000000	-10.000000	-0.416667	26.850000	243.000000	1023.000000	1023.000000	2046.000000
23.580000	0.003911	2.311265	0.573892	-2.085029	2.152023	1.670378	0.000000	-10.000000	-0.433333	26.883333	255.000000	1023.000000	1023.000000	2046.000000
23.600000	0.005819	3.438919	0.852893	-1.875782	2.378546	2.083262	0.000000	-10.000000	-0.441667	27.083334	264.000000	1023.000000	1023.000000	2046.000000
23.620001	0.007828	4.626406	1.070036	-1.569275	2.738965	2.386680	0.000000	-10.000000	-0.450000	27.233334	273.000000	1023.000000	1023.000000	2046.000000
23.639999	0.009694	5.729198	1.330321	-1.460486	3.085733	2.773630	0.000000	-10.000000	-0.450000	27.283333	282.000000	1023.000000	1023.000000	2046.000000
23.660000	0.011574	6.840312	1.568131	-1.177047	3.392115	3.057112	0.000000	-10.000000	-0.450000	27.049999	288.000000	1023.000000	1023.000000	2046.000000
23.680000	0.013265	7.839338	1.764530	-1.002936	3.706378	3.371367	0.000000	-10.000000	-0.441667	26.900000	297.166656	1023.000000	1023.000000	2046.000000
23.700001	0.014758	8.721926	2.031433	-0.805478	3.845275	3.650695	0.000000	-10.000000	-0.433333	26.816668	306.333344	1023.000000	1023.000000	2046.000000
23.719999	0.016113	9.522849	2.311971	-0.683251	4.041183	3.852947	0.000000	-10.000000	-0.425000	26.716667	318.500000	1023.000000	1023.000000	2046.000000
23.740000	0.017351	10.254463	2.591786	-0.667968	4.206295	4.124350	0.000000	-10.000000	-0.416667	26.466667	327.333344	1023.000000	1023.000000	2046.000000
23.760000	0.019077	11.274589	2.852441	-0.520537	4.555518	4.387167	0.000000	-10.000000	-0.408333	26.150002	336.166656	1023.000000	1023.000000	2046.000000
23.780001	0.020915	12.360793	3.058300	-0.268241	4.884275	4.686459	0.000000	-10.000000	-0.408333	25.800001	344.833344	1023.000000	1023.000000	2046.000000
23.799999	0.022494	13.294234	3.152579	0.041127	5.105083	4.995444	0.000000	-10.000000	-0.408333	25.466667	353.500000	1023.000000	1023.000000	2046.000000
23.820000	0.024116	14.252399	3.150173	0.383164	5.415324	5.303738	0.000000	-10.000000	-0.391667	24.883333	362.166656	1023.000000	1023.000000	2046.000000
23.840000	0.024734	14.617890	3.153717	0.369281	5.525936	5.568956	0.000000	-10.000000	-0.375000	24.316668	370.666656	1023.000000	1023.000000	2046.000000
23.860001	0.025147	14.862076	3.222118	0.336856	5.530544	5.772557	0.000000	-10.000000	-0.366667	23.950001	379.000000	1023.000000	1023.000000	2046.000000
23.879999	0.025324	14.966399	3.097693	0.348134	5.678806	5.841766	0.000000	-10.000000	-0.358333	23.933334	387.000000	1023.000000	1023.000000	2046.000000
23.900000	0.025456	15.044630	2.925262	0.510486	5.741611	5.867270	0.000000	-10.000000	-0.333333	23.416666	395.000000	1023.000000	1023.000000	2046.000000
23.920000	0.025873	15.290734	2.708777	0.889379	5.842240	5.850338	0.000000	-10.000000	-0.291667	22.750000	402.833344	1023.000000	1023.000000	2046.000000
23.940001	0.026746	15.806911	2.573049	1.340449	6.090987	5.802426	0.000000	-10.000000	-0.266667	22.033333	408.000000	1023.000000	1023.000000	2046.000000
23.959999	0.027745	16.397110	2.539102	1.625509	6.258435	5.974063	0.000000	-10.000000	-0.250000	21.333334	415.333344	1023.000000	1023.000000	2046.000000
23.980000	0.028655	16.934952	2.431637	1.969970	6.455660	6.077685	0.000000	-10.000000	-0.250000	20.483334	422.333344	1023.000000	1023.000000	2046.000000
24.000000	0.029401	17.375738	2.357273	2.247834	6.562926	6.207705	0.000000	-10.000000	-0.233333	19.500000	431.666656	1023.000000	1023.000000	2046.000000
24.020000	0.030166	17.828121	2.283877	2.527881	6.650136	6.366228	0.000000	-10.000000	-0.216667	19.033333	436.166656	1023.000000	1023.000000	2046.000000
24.040001	0.031029	18.338295	2.292796	2.861873	6.755648	6.427979	0.000000	-10.000000	-0.175000	18.100000	440.500000	1023.000000	1023.000000	2046.000000
24.059999	0.031528	18.632788	2.242116	3.062075	6.904583	6.424015	0.000000	-10.000000	-0.108333	15.216666	446.333344	1023.000000	1023.000000	2046.000000
24.080000	0.031753	18.766075	2.228186	3.235500	6.951234	6.351156	0.000000	-10.000000	-0.016667	7.916667	454.333344	1023.000000	1023.000000	2046.000000
24.100000	0.031763	18.771786	2.117067	3.380451	7.067947	6.206319	0.000000	-10.000000	0.066667	-1.116667	460.500000	1023.000000	1023.000000	2046.000000
24.120001	0.031519	18.627787	2.030026	3.455988	7.048804	6.092968	0.000000	-10.000000	0.108333	-8.066667	462.833344	1023.000000	1023.000000	2046.000000
24.139999	0.031272	18.481897	1.985314	3.515640	7.016466	5.964477	0.000000	-10.000000	0.125000	-10.600000	463.000000	1023.000000	1023.000000	2046.000000
24.160000	0.030990	18.314827	1.894608	3.543746	7.046526	5.829947	0.000000	-10.000000	0.166667	-11.800000	463.000000	1023.000000	1023.000000	2046.000000
24.180000	0.030470	18.007504	1.789993	3.517738	6.945918	5.753854	0.000000	-10.000000	0.208333	-13.000000	463.000000	1023.000000	1023.000000	2046.000000
24.200001	0.029714	17.560730	1.520963	3.626939	6.906773	5.506055	0.000000	-10.000000	0.250000	-15.283334	463.000000	1023.000000	1023.000000	2046.000000
24.219999	0.028595	16.899866	1.193332	3.667609	6.698854	5.340072	0.000000	-10.000000	0.275000	-16.983334	455.833344	1023.000000	1023.000000	2046.000000
24.240000	0.027506	16.255749	1.011318	3.626948	6.358881	5.258601	0.000000	-10.000000	0.300000	-18.683334	448.666656	1023.000000	1023.000000	2046.000000
24.260000	0.026218	15.494907	0.722926	3.640649	6.008132	5.123199	0.000000	-10.000000	0.341667	-19.983334	439.166656	1023.000000	1023.000000	2046.000000
24.280001	0.024443	14.445722	0.543734	3.350621	5.483366	5.068001	0.000000	-10.000000	0.375000	-20.950001	434.500000	1023.000000	1023.000000	2046.000000
24.299999	0.022422	13.251445	0.339985	3.108108	4.875480	4.927871	0.000000	-10.000000	0.425000	-22.550001	424.666656	1023.000000	1023.000000	2046.000000
24.320000	0.020568	12.155792	0.091854	2.915278	4.312070	4.836590	0.000000	-10.000000	0.483333	-23.716667	414.500000	1023.000000	1023.000000	2046.000000
24.340000	0.018843	11.136119	-0.131714	2.867247	3.683533	4.717052	0.000000	-10.000000	0.525000	-24.600000	406.666656	1023.000000	1023.000000	2046.000000
24.360001	0.017077	10.092783	-0.393134	2.669841	3.241470	4.574606	0.000000	-10.000000	0.550000	-25.133333	401.333344	1023.000000	1023.000000	2046.000000
24.379999	0.015152	8.954646	-0.540601	2.356578	2.701041	4.437628	0.000000	-10.000000	0.550000	-25.733334	395.666656	1023.000000	1023.000000	2046.000000
24.400000	0.013670	8.079203	-0.748644	2.144336	2.371763	4.311748	0.000000	-10.000000	0.558333	-26.416666	384.166656	1023.000000	1023.000000	2046.000000
24.420000	0.012395	7.325389	-0.783562	1.968293	1.945864	4.194795	0.000000	-10.000000	0.566667	-26.816666	375.333344	1023.000000	1023.000000	2046.000000
24.440001	0.011465	6.775548	-0.883968	1.969622	1.669048	4.020846	0.000000	-10.000000	0.566667	-27.116667	366.500000	1023.000000	1023.000000	2046.000000
24.459999	0.010398	6.145349	-0.965094	1.812405	1.386523	3.911516	0.000000	-10.000000	0.558333	-27.333334	360.500000	1023.000000	1023.000000	2046.000000
24.480000	0.009441	5.579625	-1.027946	1.764332	1.095767	3.747473	0.000000	-10.000000	0.566667	-27.566668	351.333344	1023.000000	1023.000000	2046.000000
24.500000	0.008395	4.961369	-1.109981	1.724280	0.799250	3.547819	0.000000	-10.000000	0.566667	-27.366667	339.166656	1023.000000	1023.000000	2046.000000
24.520000	0.007851	4.639862	-1.032395	1.731909	0.480129	3.460219	0.000000	-10.000000	0.566667	-27.166668	330.000000	1023.000000	1023.000000	2046.000000
24.540001	0.007358	4.348639	-1.070536	1.798108	0.306851	3.314216	0.000000	-10.000000	0.550000	-26.783335	321.000000	1023.000000	1023.000000	2046.000000
24.559999	0.006493	3.837330	-1.068051	1.694041	0.030156	3.181184	0.000000	-10.000000	0.541667	-26.550001	315.000000	1023.000000	1023.000000	2046.000000
24.580000	0.005628	3.326040	-1.188281	1.593411	-0.147723	3.068633	0.000000	-10.000000	0.541667	-26.300001	306.000000	1023.000000	1023.000000	2046.000000
24.600000	0.004866	2.875607	-1.302618	1.805124	-0.335771	2.708871	0.000000	-10.000000	0.541667	-26.150000	294.333344	1023.000000	1023.000000	2046.000000
24.620001	0.003660	2.163197	-1.603498	1.722960	-0.709141	2.752876	0.000000	-10.000000	0.550000	-26.066668	285.666656	1023.000000	1023.000000	2046.000000
24.639999	0.002514	1.485676	-1.954207	1.763349	-0.904645	2.581179	0.000000	-10.000000	0.541667	-26.000000	277.000000	1023.000000	1023.000000	2046.000000
24.660000	0.000871	0.514681	-2.055090	1.475417	-1.226352	2.320706	0.000000	-10.000000	0.533333	-26.016666	271.000000	1023.000000	1023.000000	2046.000000
24.680000	-0.000954	-0.563933	-2.059055	1.048797	-1.509757	1.956083	0.000000	-10.000000	0.516667	-25.866667	262.166656	1023.000000	1023.000000	2046.000000
24.700001	-0.003009	-1.778432	-2.246856	0.666709	-1.748886	1.550601	0.000000	-10.000000	0.508333	-25.550001	250.833328	1023.000000	1023.000000	2046.000000
24.719999	-0.004829	-2.853704	-2.457741	0.571238	-2.011978	1.044778	0.000000	-10.000000	0.500000	-25.216667	242.500000	1023.000000	1023.000000	2046.000000
24.740000	-0.006703	-3.961281	-2.881825	0.579625	-2.128438	0.469357	0.000000	-10.000000	0.500000	-24.750000	234.000000	1023.000000	1023.000000	2046.000000
24.760000	-0.008210	-4.852133	-3.080296	0.498156	-2.289704	0.019710	0.000000	-10.000000	0.500000	-24.366667	228.333328	1023.000000	1023.000000	2046.000000
24.780001	-0.009573	-5.657627	-3.406239	0.492549	-2.282386	-0.461552	0.000000	-10.000000	0.500000	-23.966667	220.000000	1023.000000	1023.000000	2046.000000
24.799999	-0.010841	-6.407052	-3.577258	0.363520	-2.437258	-0.756056	0.000000	-10.000000	0.483333	-23.650000	209.333328	1023.000000	1023.000000	2046.000000
24.820000	-0.011830	-6.991489	-3.765414	0.375438	-2.552955	-1.048558	0.000000	-10.000000	0.466667	-23.416668	201.333328	1023.000000	1023.000000	2046.000000
24.840000	-0.012749	-7.534940	-3.944572	0.337383	-2.634023	-1.293728	0.000000	-10.000000	0.433333	-23.033335	193.666672	1023.000000	1023.000000	2046.000000
24.860001	-0.013729	-8.113546	-4.052707	0.217119	-2.801271	-1.476687	0.000000	-10.000000	0.416667	-22.766666	188.666672	1023.000000	1023.000000	2046.000000
24.879999	-0.014590	-8.622917	-4.202641	0.220822	-2.860740	-1.780359	0.000000	-10.000000	0.391667	-22.183334	181.166672	1023.000000	1023.000000	2046.000000
24.900000	-0.015658	-9.253833	-4.288372	-0.017259	-2.954036	-1.994166	0.000000	-10.000000	0.375000	-21.300001	171.333328	1023.000000	1023.000000	2046.000000
24.920000	-0.016438	-9.714990	-4.303537	-0.119333	-3.047129	-2.244990	0.000000	-10.000000	0.358333	-20.516668	164.166672	1023.000000	1023.000000	2046.000000
24.940001	-0.017097	-10.104530	-4.357751	-0.252597	-2.983277	-2.510906	0.000000	-10.000000	0.350000	-20.016668	157.333328	1023.000000	1023.000000	2046.000000
24.959999	-0.017732	-10.479626	-4.323419	-0.495879	-2.983043	-2.677285	0.000000	-10.000000	0.350000	-19.633333	153.000000	1023.000000	1023.000000	2046.000000
24.980000	-0.018436	-10.895606	-4.306690	-0.723919	-2.993710	-2.871287	0.000000	-10.000000	0.333333	-19.216667	146.333328	1023.000000	1023.000000	2046.000000
25.000000	-0.019227	-11.363079	-4.245454	-1.083744	-2.992866	-3.041015	0.000000	-10.000000	0.291667	-18.666668	137.833328	1023.000000	1023.000000	2046.000000
25.020000	-0.020074	-11.863454	-4.220090	-1.328630	-3.035619	-3.279114	0.000000	-10.000000	0.250000	-18.466667	131.500000	1023.000000	1023.000000	2046.000000
25.040001	-0.021116	-12.479354	-4.292128	-1.630825	-3.005301	-3.551100	0.000000	-10.000000	0.233333	-18.016668	125.500000	1023.000000	1023.000000	2046.000000
25.059999	-0.022219	-13.131699	-4.382003	-1.840676	-3.101663	-3.807356	0.000000	-10.000000	0.241667	-17.683334	121.500000	1023.000000	1023.000000	2046.000000
25.080000	-0.023524	-13.902398	-4.542349	-2.155053	-3.185553	-4.019444	0.000000	-10.000000	0.250000	-17.166668	115.500000	1023.000000	1023.000000	2046.000000
25.100000	-0.024661	-14.574817	-4.482096	-2.443713	-3.443972	-4.205036	0.000000	-10.000000	0.241667	-17.000000	109.833336	1023.000000	1023.000000	2046.000000
25.120001	-0.026000	-15.366075	-4.634889	-2.752767	-3.588594	-4.389824	0.000000	-10.000000	0.225000	-16.583334	104.166664	1023.000000	1023.000000	2046.000000
25.139999	-0.027194	-16.071606	-4.642390	-3.046857	-3.835231	-4.547127	0.000000	-10.000000	0.208333	-16.266666	98.666664	1023.000000	1023.000000	2046.000000
25.160000	-0.028119	-16.618090	-4.755075	-3.157820	-3.940411	-4.764783	0.000000	-10.000000	0.200000	-15.566668	93.166664	1023.000000	1023.000000	2046.000000
25.180000	-0.029177	-17.243464	-4.806407	-3.413855	-4.113123	-4.910079	0.000000	-10.000000	0.191667	-14.983334	88.000000	1023.000000	1023.000000	2046.000000
25.200001	-0.029991	-17.724771	-4.787675	-3.678744	-4.225232	-5.033122	0.000000	-10.000000	0.191667	-14.250000	83.000000	1023.000000	1023.000000	2046.000000
25.219999	-0.030517	-18.035839	-4.778543	-3.840356	-4.184340	-5.232600	0.000000	-10.000000	0.175000	-13.633333	78.166664	1023.000000	1023.000000	2046.000000
25.240000	-0.030982	-18.310110	-4.710461	-4.064623	-4.149343	-5.385683	0.000000	-10.000000	0.175000	-13.133333	73.500000	1023.000000	1023.000000	2046.000000
25.260000	-0.031162	-18.416954	-4.593363	-4.188737	-4.148751	-5.486103	0.000000	-10.000000	0.150000	-12.683333	69.166664	1023.000000	1023.000000	2046.000000
25.280001	-0.031562	-18.652990	-4.564251	-4.330902	-4.106977	-5.650860	0.000000	-10.000000	0.141667	-12.216667	65.000000	1023.000000	1023.000000	2046.000000
25.299999	-0.031691	-18.729137	-4.440085	-4.427595	-4.120980	-5.740477	0.000000	-10.000000	0.116667	-11.416667	59.666668	1023.000000	1023.000000	2046.000000
25.320000	-0.031906	-18.856157	-4.401613	-4.545829	-4.037037	-5.871678	0.000000	-10.000000	0.108333	-10.800000	55.666668	1023.000000	1023.000000	2046.000000
25.340000	-0.032019	-18.923172	-4.308678	-4.656183	-3.994859	-5.963453	0.000000	-10.000000	0.100000	-10.250000	52.000000	1023.000000	1023.000000	2046.000000
25.360001	-0.032052	-18.942451	-4.253073	-4.668707	-3.969832	-6.050840	0.000000	-10.000000	0.091667	-9.866667	49.833332	1023.000000	1023.000000	2046.000000
25.379999	-0.032230	-19.047775	-4.221973	-4.729750	-3.946166	-6.149885	0.000000	-10.000000	0.083333	-9.350000	46.666668	1023.000000	1023.000000	2046.000000
25.400000	-0.032344	-19.115110	-4.167011	-4.810724	-3.939985	-6.197390	0.000000	-10.000000	0.066667	-8.750000	42.500000	1023.000000	1023.000000	2046.000000
25.420000	-0.032488	-19.200684	-4.167710	-4.838973	-3.924548	-6.269453	0.000000	-10.000000	0.058333	-8.383334	39.500000	1023.000000	1023.000000	2046.000000
25.440001	-0.032682	-19.315033	-4.086906	-4.915651	-3.918983	-6.393492	0.000000	-10.000000	0.050000	-7.950000	36.500000	1023.000000	1023.000000	2046.000000
25.459999	-0.032999	-19.502274	-4.143064	-4.911031	-3.917603	-6.530576	0.000000	-10.000000	0.050000	-7.683333	34.833332	1023.000000	1023.000000	2046.000000
25.480000	-0.033208	-19.626106	-4.109566	-5.075593	-3.878623	-6.562325	0.000000	-10.000000	0.058333	-7.283333	32.166668	1023.000000	1023.000000	2046.000000
25.500000	-0.033346	-19.707695	-4.074298	-5.077494	-3.919324	-6.636579	0.000000	-10.000000	0.058333	-6.916667	29.166666	1023.000000	1023.000000	2046.000000
25.520000	-0.033634	-19.877832	-4.096352	-5.196224	-3.834753	-6.750502	0.000000	-10.000000	0.058333	-6.616667	26.833334	1023.000000	1023.000000	2046.000000
25.540001	-0.033718	-19.927200	-3.988763	-5.272239	-3.892769	-6.773429	0.000000	-10.000000	0.058333	-6.383334	24.666666	1023.000000	1023.000000	2046.000000
25.559999	-0.033974	-20.078562	-4.070349	-5.340304	-3.793580	-6.874329	0.000000	-10.000000	0.058333	-6.183333	23.000000	1023.000000	1023.000000	2046.000000
25.580000	-0.034099	-20.152800	-3.980276	-5.408755	-3.807326	-6.956443	0.000000	-10.000000	0.050000	-5.850000	20.666666	1023.000000	1023.000000	2046.000000
25.600000	-0.034255	-20.244509	-4.048145	-5.424201	-3.721042	-7.051123	0.000000	-10.000000	0.041667	-5.516667	18.833334	1023.000000	1023.000000	2046.000000
25.620001	-0.034430	-20.348242	-3.932296	-5.564320	-3.748633	-7.102993	0.000000	-10.000000	0.041667	-5.200000	17.166666	1023.000000	1023.000000	2046.000000
25.639999	-0.034608	-20.453611	-3.997371	-5.552939	-3.719376	-7.183926	0.000000	-10.000000	0.050000	-4.850000	15.500000	1023.000000	1023.000000	2046.000000
25.660000	-0.035189	-20.796825	-4.050382	-5.664764	-3.785892	-7.295786	0.000000	-10.000000	0.050000	-4.416667	13.833333	1023.000000	1023.000000	2046.000000
25.680000	-0.035658	-21.074001	-4.021450	-5.727814	-3.929747	-7.394990	0.000000	-10.000000	0.041667	-3.866667	12.333333	1023.000000	1023.000000	2046.000000
25.700001	-0.036362	-21.489876	-3.979712	-5.965703	-3.989655	-7.554805	0.000000	-10.000000	0.041667	-3.233333	10.833333	1023.000000	1023.000000	2046.000000
25.719999	-0.036912	-21.814892	-3.893914	-6.157590	-4.127882	-7.635505	0.000000	-10.000000	0.041667	-2.750000	9.666667	1023.000000	1023.000000	2046.000000
25.740000	-0.037334	-22.064238	-3.920857	-6.346066	-4.121140	-7.676174	0.000000	-10.000000	0.041667	-2.550000	8.666667	1023.000000	1023.000000	2046.000000
25.760000	-0.037511	-22.168894	-3.973245	-6.174136	-4.105689	-7.915824	0.000000	-10.000000	0.025000	-2.683333	8.000000	1023.000000	1023.000000	2046.000000
25.780001	-0.037392	-22.098827	-4.065364	-6.180150	-3.954499	-7.898814	0.000000	-10.000000	0.025000	-3.050000	7.000000	1023.000000	1023.000000	2046.000000
25.799999	-0.037442	-22.128271	-4.010165	-6.225954	-4.005582	-7.886570	0.000000	-10.000000	0.016667	-3.466667	5.500000	1023.000000	1023.000000	2046.000000
25.820000	-0.038089	-22.510704	-4.181484	-6.375290	-3.993452	-7.960478	0.000000	-10.000000	0.016667	-3.800000	4.333333	1023.000000	1023.000000	2046.000000
25.840000	-0.038854	-22.962687	-4.206192	-6.584278	-4.194951	-7.977265	0.000000	-10.000000	0.008333	-3.583333	3.000000	1023.000000	1023.000000	2046.000000
25.860001	-0.039872	-23.564329	-4.453469	-6.591002	-4.304461	-8.215398	0.000000	-10.000000	0.008333	-2.650000	2.166667	1023.000000	1023.000000	2046.000000
25.879999	-0.041015	-24.239836	-4.678605	-6.602571	-4.532511	-8.426149	0.000000	-10.000000	0.008333	-0.633333	1.333333	1023.000000	1023.000000	2046.000000
25.900000	-0.041875	-24.747963	-4.877743	-6.518316	-4.618901	-8.733004	0.000000	-10.000000	0.000000	1.166667	1.000000	1023.000000	1023.000000	2046.000000
25.920000	-0.042380	-25.046738	-5.098480	-6.440575	-4.594171	-8.913512	0.000000	-10.000000	0.008333	2.483333	1.000000	1023.000000	1023.000000	2046.000000
25.940001	-0.042192	-24.935593	-5.180128	-6.229788	-4.609772	-8.915905	0.000000	-10.000000	0.008333	2.716667	1.000000	1023.000000	1023.000000	2046.000000
25.959999	-0.041844	-24.729954	-5.296228	-6.099878	-4.555673	-8.778173	0.000000	-10.000000	0.008333	3.050000	1.000000	1023.000000	1023.000000	2046.000000
25.980000	-0.041230	-24.366987	-5.340793	-5.805668	-4.588364	-8.632161	0.000000	-10.000000	-0.016667	3.800000	1.000000	1023.000000	1023.000000	2046.000000
26.000000	-0.040893	-24.167971	-5.423891	-5.720291	-4.581376	-8.442412	0.000000	-10.000000	-0.041667	6.216667	1.000000	1023.000000	1023.000000	2046.000000
26.020000	-0.040153	-23.730169	-5.417182	-5.442306	-4.525115	-8.345565	0.000000	-10.000000	-0.066667	8.433333	1.000000	1023.000000	1023.000000	2046.000000
26.040001	-0.039465	-23.323839	-5.323878	-5.397093	-4.404589	-8.198279	0.000000	-10.000000	-0.083333	10.633333	1.000000	1023.000000	1023.000000	2046.000000
26.059999	-0.038430	-22.712069	-5.171877	-5.166118	-4.336208	-8.037868	0.000000	-10.000000	-0.108333	11.633333	1.000000	1023.000000	1023.000000	2046.000000
26.080000	-0.037635	-22.242046	-5.088588	-5.047428	-4.184337	-7.921693	0.000000	-10.000000	-0.133333	13.183333	1.000000	1023.000000	1023.000000	2046.000000
26.100000	-0.036680	-21.678007	-4.991449	-4.963312	-4.057052	-7.666194	0.000000	-10.000000	-0.158333	14.916667	9.833333	1023.000000	1023.000000	2046.000000
26.120001	-0.035748	-21.127319	-4.821520	-5.055351	-3.838224	-7.412225	0.000000	-10.000000	-0.166667	16.183332	18.666666	1023.000000	1023.000000	2046.000000
26.139999	-0.034730	-20.525541	-4.626523	-5.110102	-3.671786	-7.117129	0.000000	-10.000000	-0.183333	16.916666	29.333334	1023.000000	1023.000000	2046.000000
26.160000	-0.033878	-20.022041	-4.570727	-5.060553	-3.471040	-6.919723	0.000000	-10.000000	-0.208333	16.850000	33.000000	1023.000000	1023.000000	2046.000000
26.180000	-0.033050	-19.532257	-4.447049	-5.089652	-3.304505	-6.691051	0.000000	-10.000000	-0.225000	17.266666	38.666668	1023.000000	1023.000000	2046.000000
26.200001	-0.032394	-19.145134	-4.496991	-5.021207	-3.181265	-6.445673	0.000000	-10.000000	-0.225000	17.816668	44.500000	1023.000000	1023.000000	2046.000000
26.219999	-0.031749	-18.763683	-4.533940	-5.005516	-3.040917	-6.183310	0.000000	-10.000000	-0.208333	18.350000	50.500000	1023.000000	1023.000000	2046.000000
26.240000	-0.031071	-18.362801	-4.436131	-5.040105	-3.052184	-5.834383	0.000000	-10.000000	-0.191667	18.350000	56.500000	1023.000000	1023.000000	2046.000000
26.260000	-0.030727	-18.159765	-4.452697	-5.110974	-3.040285	-5.555809	0.000000	-10.000000	-0.191667	18.133333	62.500000	1023.000000	1023.000000	2046.000000
26.280001	-0.030246	-17.875521	-4.229422	-5.217939	-3.156989	-5.271171	0.000000	-10.000000	-0.208333	18.250000	68.500000	1023.000000	1023.000000	2046.000000
26.299999	-0.029445	-17.401951	-4.115687	-5.067974	-3.199039	-5.019250	0.000000	-10.000000	-0.233333	18.633333	74.500000	1023.000000	1023.000000	2046.000000
26.320000	-0.028634	-16.922667	-3.984442	-5.042152	-3.143936	-4.752136	0.000000	-10.000000	-0.250000	19.250000	80.666664	1023.000000	1023.000000	2046.000000
26.340000	-0.027613	-16.319046	-3.815982	-4.931785	-3.055804	-4.515476	0.000000	-10.000000	-0.266667	20.000000	87.000000	1023.000000	1023.000000	2046.000000
26.360001	-0.026879	-15.885299	-3.680508	-5.019666	-2.946955	-4.238170	0.000000	-10.000000	-0.275000	20.850000	93.500000	1023.000000	1023.000000	2046.000000
26.379999	-0.025533	-15.090071	-3.391587	-4.952435	-2.796322	-3.949727	0.000000	-10.000000	-0.291667	21.350000	100.333336	1023.000000	1023.000000	2046.000000
26.400000	-0.024259	-14.337118	-3.228858	-4.929133	-2.474483	-3.704644	0.000000	-10.000000	-0.291667	21.683334	107.333336	1023.000000	1023.000000	2046.000000
26.420000	-0.022725	-13.430227	-2.903715	-4.851857	-2.286655	-3.388000	0.000000	-10.000000	-0.300000	21.583334	114.666664	1023.000000	1023.000000	2046.000000
26.440001	-0.021406	-12.651197	-2.767682	-4.733740	-2.006711	-3.143064	0.000000	-10.000000	-0.316667	21.716667	121.833336	1023.000000	1023.000000	2046.000000
26.459999	-0.019662	-11.620257	-2.432458	-4.594574	-1.789698	-2.803527	0.000000	-10.000000	-0.333333	21.800001	129.000000	1023.000000	1023.000000	2046.000000
26.480000	-0.018015	-10.646940	-2.222883	-4.401458	-1.532915	-2.489685	0.000000	-10.000000	-0.333333	22.166666	136.166672	1023.000000	1023.000000	2046.000000
26.500000	-0.016153	-9.546707	-1.951930	-4.262126	-1.209872	-2.122779	0.000000	-10.000000	-0.325000	22.700001	146.166672	1023.000000	1023.000000	2046.000000
26.520000	-0.014476	-8.555082	-1.759209	-3.975893	-1.013094	-1.806887	0.000000	-10.000000	-0.316667	23.083334	153.833328	1023.000000	1023.000000	2046.000000
26.540001	-0.012839	-7.587775	-1.571526	-3.799840	-0.725608	-1.490800	0.000000	-10.000000	-0.333333	23.400002	161.333328	1023.000000	1023.000000	2046.000000
26.559999	-0.010966	-6.480963	-1.313721	-3.554469	-0.534218	-1.078555	0.000000	-10.000000	-0.341667	23.433334	166.333328	1023.000000	1023.000000	2046.000000
26.580000	-0.009352	-5.526738	-1.119530	-3.399706	-0.234310	-0.773192	0.000000	-10.000000	-0.350000	23.450001	174.000000	1023.000000	1023.000000	2046.000000
26.600000	-0.007660	-4.526977	-0.886789	-3.188549	-0.019028	-0.432610	0.000000	-10.000000	-0.366667	23.516666	182.000000	1023.000000	1023.000000	2046.000000
26.620001	-0.006035	-3.566858	-0.734141	-2.970479	0.252741	-0.114978	0.000000	-10.000000	-0.383333	23.883333	190.000000	1023.000000	1023.000000	2046.000000
26.639999	-0.004434	-2.620317	-0.535421	-2.868689	0.534214	0.249579	0.000000	-10.000000	-0.400000	24.233334	198.000000	1023.000000	1023.000000	2046.000000
26.660000	-0.002744	-1.621807	-0.343014	-2.627007	0.761503	0.586712	0.000000	-10.000000	-0.400000	24.416666	206.000000	1023.000000	1023.000000	2046.000000
26.680000	-0.001245	-0.735816	-0.163075	-2.507972	1.039604	0.895626	0.000000	-10.000000	-0.400000	24.416666	214.000000	1023.000000	1023.000000	2046.000000
26.700001	0.000436	0.257578	0.044635	-2.283124	1.277674	1.218393	0.000000	-10.000000	-0.400000	24.516666	224.833328	1023.000000	1023.000000	2046.000000
26.719999	0.001792	1.059304	0.118536	-2.144091	1.579834	1.505025	0.000000	-10.000000	-0.400000	24.633333	233.000000	1023.000000	1023.000000	2046.000000
26.740000	0.003331	1.968528	0.363088	-1.965677	1.755685	1.815433	0.000000	-10.000000	-0.400000	24.783335	241.333328	1023.000000	1023.000000	2046.000000
26.760000	0.004606	2.722392	0.500385	-1.784317	1.935332	2.070993	0.000000	-10.000000	-0.408333	24.850000	246.833328	1023.000000	1023.000000	2046.000000
26.780001	0.005887	3.479032	0.811933	-1.742440	2.073004	2.336535	0.000000	-10.000000	-0.416667	25.150000	255.000000	1023.000000	1023.000000	2046.000000
26.799999	0.007040	4.160726	1.102503	-1.678811	2.206175	2.530859	0.000000	-10.000000	-0.441667	25.466667	263.333344	1023.000000	1023.000000	2046.000000
26.820000	0.008159	4.822055	1.302561	-1.656821	2.476121	2.700193	0.000000	-10.000000	-0.433333	26.016666	271.833344	1023.000000	1023.000000	2046.000000
26.840000	0.009805	5.794642	1.631703	-1.613900	2.743324	3.033514	0.000000	-10.000000	-0.425000	26.200001	280.500000	1023.000000	1023.000000	2046.000000
26.860001	0.011763	6.952213	1.771089	-1.115802	3.092176	3.204750	0.000000	-10.000000	-0.391667	26.216667	289.166656	1023.000000	1023.000000	2046.000000
26.879999	0.013512	7.985485	1.918811	-1.003423	3.440024	3.630072	0.000000	-10.000000	-0.400000	25.850000	297.833344	1023.000000	1023.000000	2046.000000
26.900000	0.015026	8.880299	2.000250	-0.811567	3.683409	4.008207	0.000000	-10.000000	-0.400000	25.550001	306.500000	1023.000000	1023.000000	2046.000000
26.920000	0.015732	9.297562	1.997663	-0.750441	3.797400	4.252940	0.000000	-10.000000	-0.416667	25.266666	315.166656	1023.000000	1023.000000	2046.000000
26.940001	0.015930	9.414774	1.934626	-0.879517	3.840964	4.518702	0.000000	-10.000000	-0.408333	25.266666	323.666656	1023.000000	1023.000000	2046.000000
26.959999	0.016151	9.545510	1.710047	-0.711038	3.926608	4.619894	0.000000	-10.000000	-0.408333	25.050001	332.166656	1023.000000	1023.000000	2046.000000
26.980000	0.016249	9.602916	1.477988	-0.491394	4.043334	4.572988	0.000000	-10.000000	-0.400000	24.750000	340.500000	1023.000000	1023.000000	2046.000000
27.000000	0.017096	10.103896	1.437011	-0.125222	4.203860	4.588246	0.000000	-10.000000	-0.375000	24.166668	348.833344	1023.000000	1023.000000	2046.000000
27.020000	0.017998	10.636983	1.319698	0.229266	4.448837	4.639181	0.000000	-10.000000	-0.358333	23.666668	357.000000	1023.000000	1023.000000	2046.000000
27.040001	0.019166	11.327052	1.357690	0.518155	4.665959	4.785249	0.000000	-10.000000	-0.325000	23.166668	365.000000	1023.000000	1023.000000	2046.000000
27.059999	0.020378	12.043432	1.328356	0.821746	4.844772	5.048559	0.000000	-10.000000	-0.325000	22.850000	372.833344	1023.000000	1023.000000	2046.000000
27.080000	0.021604	12.767934	1.287142	1.128531	5.110827	5.241434	0.000000	-10.000000	-0.325000	22.833334	380.500000	1023.000000	1023.000000	2046.000000
27.100000	0.023047	13.621058	1.405927	1.439186	5.289868	5.486077	0.000000	-10.000000	-0.341667	23.033335	388.166656	1023.000000	1023.000000	2046.000000
27.120001	0.024368	14.401439	1.478223	1.779208	5.539996	5.604011	0.000000	-10.000000	-0.341667	23.116667	395.666656	1023.000000	1023.000000	2046.000000
27.139999	0.025628	15.146256	1.673079	1.925874	5.740426	5.806877	0.000000	-10.000000	-0.325000	22.900000	403.333344	1023.000000	1023.000000	2046.000000
27.160000	0.026859	15.873815	1.787060	2.210592	5.922564	5.953598	0.000000	-10.000000	-0.300000	22.066668	411.000000	1023.000000	1023.000000	2046.000000
27.180000	0.028018	16.558363	1.837022	2.397487	6.244491	6.079361	0.000000	-10.000000	-0.258333	20.933334	418.666656	1023.000000	1023.000000	2046.000000
27.200001	0.029045	17.165878	1.998173	2.552372	6.370731	6.244602	0.000000	-10.000000	-0.200000	19.283335	425.833344	1023.000000	1023.000000	2046.000000
27.219999	0.029961	17.707123	2.036027	2.794604	6.669247	6.207245	0.000000	-10.000000	-0.116667	17.000000	432.333344	1023.000000	1023.000000	2046.000000
27.240000	0.030509	18.030958	2.111791	2.810767	6.811462	6.296939	0.000000	-10.000000	-0.050000	13.683333	438.333344	1023.000000	1023.000000	2046.000000
27.260000	0.030905	18.264679	2.054284	3.005889	6.994907	6.209599	0.000000	-10.000000	0.000000	9.083334	443.500000	1023.000000	1023.000000	2046.000000
27.280001	0.030670	18.126116	1.857372	3.115067	7.122204	6.031473	0.000000	-10.000000	0.033333	3.283334	447.500000	1023.000000	1023.000000	2046.000000
27.299999	0.030305	17.909975	1.743863	3.190686	7.051965	5.923460	0.000000	-10.000000	0.066667	-2.183333	449.833344	1023.000000	1023.000000	2046.000000
27.320000	0.029582	17.482769	1.447889	3.285473	7.020141	5.729266	0.000000	-10.000000	0.125000	-7.516667	450.833344	1023.000000	1023.000000	2046.000000
27.340000	0.028421	16.796816	1.246080	3.098056	6.739194	5.713485	0.000000	-10.000000	0.175000	-11.433333	451.000000	1023.000000	1023.000000	2046.000000
27.360001	0.026910	15.903938	1.159077	2.806805	6.284025	5.654032	0.000000	-10.000000	0.225000	-14.916667	451.000000	1023.000000	1023.000000	2046.000000
27.379999	0.025378	14.998530	1.002846	2.587338	5.900957	5.507389	0.000000	-10.000000	0.250000	-16.966667	451.000000	1023.000000	1023.000000	2046.000000
27.400000	0.023733	14.026119	0.746764	2.439094	5.453811	5.386450	0.000000	-10.000000	0.308333	-19.416668	438.000000	1023.000000	1023.000000	2046.000000
27.420000	0.022029	13.019196	0.495416	2.235308	4.966529	5.321942	0.000000	-10.000000	0.358333	-21.200001	425.000000	1023.000000	1023.000000	2046.000000
27.440001	0.020253	11.969670	0.227327	2.086716	4.518085	5.137542	0.000000	-10.000000	0.400000	-22.550001	412.000000	1023.000000	1023.000000	2046.000000
27.459999	0.018552	10.964221	0.003750	1.870448	4.104395	4.985628	0.000000	-10.000000	0.416667	-22.883335	409.666656	1023.000000	1023.000000	2046.000000
27.480000	0.017201	10.166039	-0.169260	1.746019	3.736562	4.852718	0.000000	-10.000000	0.450000	-23.683334	404.666656	1023.000000	1023.000000	2046.000000
27.500000	0.016133	9.534833	-0.302773	1.725644	3.390936	4.721025	0.000000	-10.000000	0.491667	-24.700001	396.833344	1023.000000	1023.000000	2046.000000
27.520000	0.015097	8.922396	-0.391558	1.680164	3.043771	4.590019	0.000000	-10.000000	0.525000	-25.550001	388.500000	1023.000000	1023.000000	2046.000000
27.540001	0.014266	8.431307	-0.454798	1.697499	2.669197	4.519409	0.000000	-10.000000	0.541667	-26.083334	379.833344	1023.000000	1023.000000	2046.000000
27.559999	0.013434	7.939685	-0.609529	1.825132	2.386841	4.337241	0.000000	-10.000000	0.550000	-26.616667	371.166656	1023.000000	1023.000000	2046.000000
27.580000	0.012483	7.377449	-0.691080	1.797010	2.017074	4.254445	0.000000	-10.000000	0.566667	-27.066668	362.333344	1023.000000	1023.000000	2046.000000
27.600000	0.011660	6.890927	-0.726046	1.789999	1.642971	4.184003	0.000000	-10.000000	0.600000	-27.566668	353.333344	1023.000000	1023.000000	2046.000000
27.620001	0.010824	6.396894	-0.884494	1.919536	1.392691	3.969161	0.000000	-10.000000	0.616667	-27.666668	344.000000	1023.000000	1023.000000	2046.000000
27.639999	0.010087	5.961381	-0.894737	1.897033	1.076514	3.882571	0.000000	-10.000000	0.625000	-27.750000	334.666656	1023.000000	1023.000000	2046.000000
27.660000	0.009352	5.527286	-0.880720	1.903942	0.712388	3.791675	0.000000	-10.000000	0.608333	-27.566668	325.500000	1023.000000	1023.000000	2046.000000
27.680000	0.008290	4.899187	-1.048710	1.841026	0.514532	3.592340	0.000000	-10.000000	0.608333	-27.550001	316.333344	1023.000000	1023.000000	2046.000000
27.700001	0.007228	4.271773	-1.149238	1.724775	0.121151	3.575086	0.000000	-10.000000	0.583333	-27.566668	307.166656	1023.000000	1023.000000	2046.000000
27.719999	0.006236	3.685318	-1.427125	1.933898	-0.112334	3.290879	0.000000	-10.000000	0.600000	-27.733334	297.833344	1023.000000	1023.000000	2046.000000
27.740000	0.005284	3.122946	-1.686990	1.992427	-0.441598	3.259106	0.000000	-10.000000	0.616667	-27.933334	288.666656	1023.000000	1023.000000	2046.000000
27.760000	0.003566	2.107347	-1.941211	1.818687	-0.796401	3.026273	0.000000	-10.000000	0.633333	-27.933334	279.333344	1023.000000	1023.000000	2046.000000
27.780001	0.001750	1.034521	-1.981020	1.469486	-1.182095	2.728150	0.000000	-10.000000	0.600000	-27.916668	270.000000	1023.000000	1023.000000	2046.000000
27.799999	-0.000327	-0.193058	-2.104416	1.050681	-1.409065	2.269742	0.000000	-10.000000	0.566667	-27.650000	260.666656	1023.000000	1023.000000	2046.000000
27.820000	-0.002371	-1.401111	-2.324646	0.734140	-1.621729	1.811123	0.000000	-10.000000	0.550000	-27.383333	251.500000	1023.000000	1023.000000	2046.000000
27.840000	-0.004347	-2.569262	-2.628941	0.668097	-1.877668	1.269250	0.000000	-10.000000	0.533333	-26.816668	242.500000	1023.000000	1023.000000	2046.000000
27.860001	-0.006113	-3.612572	-2.985109	0.713496	-2.034759	0.693800	0.000000	-10.000000	0.525000	-26.216667	233.500000	1023.000000	1023.000000	2046.000000
27.879999	-0.007744	-4.576653	-3.255980	0.587095	-2.186486	0.278719	0.000000	-10.000000	0.508333	-25.766666	224.666672	1023.000000	1023.000000	2046.000000
27.900000	-0.009176	-5.422873	-3.495940	0.461399	-2.285014	-0.103318	0.000000	-10.000000	0.508333	-25.400000	216.000000	1023.000000	1023.000000	2046.000000
27.920000	-0.010266	-6.066954	-3.684195	0.461668	-2.373303	-0.471124	0.000000	-10.000000	0.508333	-25.466667	207.500000	1023.000000	1023.000000	2046.000000
27.940001	-0.011464	-6.774995	-3.907843	0.395322	-2.510002	-0.752472	0.000000	-10.000000	0.508333	-25.366667	199.000000	1023.000000	1023.000000	2046.000000
27.959999	-0.012663	-7.483832	-4.114848	0.308091	-2.620771	-1.056304	0.000000	-10.000000	0.508333	-25.266666	190.500000	1023.000000	1023.000000	2046.000000
27.980000	-0.013853	-8.187002	-4.209396	0.149881	-2.848689	-1.278797	0.000000	-10.000000	0.491667	-24.933334	182.166672	1023.000000	1023.000000	2046.000000
28.000000	-0.014897	-8.804029	-4.375174	0.016813	-2.821998	-1.623671	0.000000	-10.000000	0.483333	-24.533333	174.000000	1023.000000	1023.000000	2046.000000
28.020000	-0.015840	-9.361376	-4.433632	-0.149294	-2.912946	-1.865503	0.000000	-10.000000	0.466667	-24.049999	166.000000	1023.000000	1023.000000	2046.000000
28.040001	-0.016784	-9.919134	-4.452252	-0.344542	-2.971353	-2.150987	0.000000	-10.000000	0.458333	-23.633333	158.000000	1023.000000	1023.000000	2046.000000
28.059999	-0.017713	-10.468166	-4.536160	-0.552951	-2.963066	-2.415990	0.000000	-10.000000	0.433333	-23.100000	150.000000	1023.000000	1023.000000	2046.000000
28.080000	-0.018633	-11.012331	-4.515863	-0.847896	-2.990451	-2.658122	0.000000	-10.000000	0.408333	-22.816668	142.000000	1023.000000	1023.000000	2046.000000
28.100000	-0.019497	-11.522990	-4.501428	-1.124525	-2.988010	-2.909028	0.000000	-10.000000	0.391667	-22.316668	134.333328	1023.000000	1023.000000	2046.000000
28.120001	-0.020429	-12.073378	-4.449378	-1.467226	-2.991576	-3.165197	0.000000	-10.000000	0.375000	-22.233334	126.833336	1023.000000	1023.000000	2046.000000
28.139999	-0.021529	-12.723805	-4.454175	-1.852836	-3.024401	-3.392393	0.000000	-10.000000	0.366667	-21.833334	119.500000	1023.000000	1023.000000	2046.000000
28.160000	-0.022776	-13.460453	-4.538670	-2.090218	-3.054691	-3.776874	0.000000	-10.000000	0.350000	-21.333334	112.166664	1023.000000	1023.000000	2046.000000
28.180000	-0.024022	-14.197262	-4.628932	-2.389251	-3.108512	-4.070568	0.000000	-10.000000	0.350000	-20.566668	105.000000	1023.000000	1023.000000	2046.000000
28.200001	-0.025253	-14.924604	-4.694561	-2.713002	-3.248596	-4.268445	0.000000	-10.000000	0.341667	-20.016666	98.166664	1023.000000	1023.000000	2046.000000
28.219999	-0.026595	-15.717815	-4.695933	-3.032976	-3.489153	-4.499753	0.000000	-10.000000	0.316667	-19.566668	91.500000	1023.000000	1023.000000	2046.000000
28.240000	-0.027941	-16.513227	-4.760673	-3.300816	-3.661860	-4.789879	0.000000	-10.000000	0.283333	-18.966667	85.000000	1023.000000	1023.000000	2046.000000
28.260000	-0.029259	-17.291857	-4.845745	-3.638854	-3.914750	-4.892508	0.000000	-10.000000	0.250000	-18.233334	78.666664	1023.000000	1023.000000	2046.000000
28.280001	-0.030339	-17.930147	-4.893741	-3.851458	-4.095252	-5.089696	0.000000	-10.000000	0.225000	-17.383333	72.500000	1023.000000	1023.000000	2046.000000
28.299999	-0.031296	-18.495657	-4.949045	-4.071298	-4.214979	-5.260335	0.000000	-10.000000	0.208333	-16.516666	66.666664	1023.000000	1023.000000	2046.000000
28.320000	-0.032198	-19.029203	-4.953593	-4.352544	-4.244105	-5.478962	0.000000	-10.000000	0.200000	-15.616667	61.166668	1023.000000	1023.000000	2046.000000
28.340000	-0.032764	-19.363331	-4.866539	-4.583086	-4.245089	-5.668617	0.000000	-10.000000	0.200000	-14.933333	56.000000	1023.000000	1023.000000	2046.000000
28.360001	-0.033155	-19.594666	-4.818797	-4.705182	-4.228344	-5.842342	0.000000	-10.000000	0.183333	-14.400000	51.000000	1023.000000	1023.000000	2046.000000
28.379999	-0.033495	-19.795740	-4.732433	-4.903267	-4.191277	-5.968762	0.000000	-10.000000	0.166667	-13.816667	46.166668	1023.000000	1023.000000	2046.000000
28.400000	-0.033803	-19.977758	-4.622378	-5.078556	-4.183568	-6.093256	0.000000	-10.000000	0.141667	-13.150000	41.500000	1023.000000	1023.000000	2046.000000
28.420000	-0.034005	-20.096838	-4.560039	-5.182313	-4.111177	-6.243309	0.000000	-10.000000	0.116667	-12.283334	37.166668	1023.000000	1023.000000	2046.000000
28.440001	-0.034145	-20.179743	-4.508105	-5.296078	-4.010970	-6.364590	0.000000	-10.000000	0.091667	-11.483334	33.000000	1023.000000	1023.000000	2046.000000
28.459999	-0.034389	-20.323933	-4.428245	-5.425231	-4.033258	-6.437198	0.000000	-10.000000	0.066667	-10.800000	29.166666	1023.000000	1023.000000	2046.000000
28.480000	-0.034459	-20.365057	-4.337454	-5.503239	-4.007675	-6.516688	0.000000	-10.000000	0.066667	-10.200001	25.500000	1023.000000	1023.000000	2046.000000
28.500000	-0.034495	-20.386509	-4.279969	-5.497432	-3.950379	-6.658729	0.000000	-10.000000	0.066667	-9.633333	22.166666	1023.000000	1023.000000	2046.000000
28.520000	-0.034758	-20.541887	-4.173719	-5.586223	-4.068618	-6.713328	0.000000	-10.000000	0.066667	-8.916667	19.000000	1023.000000	1023.000000	2046.000000
28.540001	-0.034917	-20.636057	-4.150134	-5.681752	-4.014307	-6.789863	0.000000	-10.000000	0.058333	-8.250000	16.166666	1023.000000	1023.000000	2046.000000
28.559999	-0.035008	-20.689560	-4.151304	-5.664392	-3.964809	-6.909054	0.000000	-10.000000	0.050000	-7.633333	13.333333	1023.000000	1023.000000	2046.000000
28.580000	-0.035149	-20.773104	-4.163156	-5.741443	-3.914499	-6.954005	0.000000	-10.000000	0.050000	-7.000000	10.833333	1023.000000	1023.000000	2046.000000
28.600000	-0.035388	-20.914330	-4.127031	-5.834064	-3.943425	-7.009809	0.000000	-10.000000	0.041667	-6.450000	8.500000	1023.000000	1023.000000	2046.000000
28.620001	-0.035406	-20.924747	-4.062961	-5.897970	-3.915195	-7.048622	0.000000	-10.000000	0.041667	-5.916667	6.500000	1023.000000	1023.000000	2046.000000
28.639999	-0.035550	-21.010143	-4.059475	-5.894110	-3.861819	-7.194737	0.000000	-10.000000	0.033333	-5.483334	4.500000	1023.000000	1023.000000	2046.000000
28.660000	-0.035759	-21.133726	-4.017813	-5.988243	-3.900372	-7.227298	0.000000	-10.000000	0.041667	-5.016667	2.500000	1023.000000	1023.000000	2046.000000
28.680000	-0.035784	-21.148069	-4.000550	-6.054126	-3.814414	-7.278979	0.000000	-10.000000	0.025000	-4.583333	1.000000	1023.000000	1023.000000	2046.000000
28.700001	-0.035816	-21.167229	-3.996985	-6.034809	-3.779033	-7.356401	0.000000	-10.000000	0.016667	-4.150000	-0.333333	1023.000000	1023.000000	2046.000000
28.719999	-0.035938	-21.239363	-3.989598	-6.099758	-3.744690	-7.405316	0.000000	-10.000000	0.000000	-3.750000	-1.333333	1023.000000	1023.000000	2046.000000
28.740000	-0.035944	-21.243151	-3.917393	-6.191390	-3.765264	-7.369103	0.000000	-10.000000	0.016667	-3.300000	-2.500000	1023.000000	1023.000000	2046.000000
28.760000	-0.036018	-21.286613	-3.937756	-6.123112	-3.767734	-7.458012	0.000000	-10.000000	0.016667	-2.750000	-3.500000	1023.000000	1023.000000	2046.000000
28.780001	-0.036385	-21.503283	-3.972599	-6.150722	-3.829200	-7.550760	0.000000	-10.000000	0.016667	-1.833333	-4.333333	1023.000000	1023.000000	2046.000000
28.799999	-0.036750	-21.719109	-3.920752	-6.226347	-3.992959	-7.579050	0.000000	-10.000000	0.000000	-0.183333	-4.833333	1023.000000	1023.000000	2046.000000
28.820000	-0.036871	-21.790943	-3.815964	-6.263887	-4.066213	-7.644879	0.000000	-10.000000	-0.016667	1.783333	-5.000000	1023.000000	1023.000000	2046.000000
28.840000	-0.036966	-21.846741	-3.718740	-6.486170	-4.112701	-7.529130	0.000000	-10.000000	-0.041667	4.300000	-5.000000	1023.000000	1023.000000	2046.000000
28.860001	-0.036754	-21.721638	-3.652200	-6.511496	-4.132705	-7.425238	0.000000	-10.000000	-0.058333	7.000000	-5.000000	1023.000000	1023.000000	2046.000000
28.879999	-0.035900	-21.217016	-3.585284	-6.203019	-3.892874	-7.535841	0.000000	-10.000000	-0.075000	9.783334	-5.000000	1023.000000	1023.000000	2046.000000
28.900000	-0.034860	-20.602180	-3.542382	-6.053667	-3.731324	-7.274807	0.000000	-10.000000	-0.100000	11.933333	-5.000000	1023.000000	1023.000000	2046.000000
28.920000	-0.034047	-20.121593	-3.499021	-5.976305	-3.576045	-7.070221	0.000000	-10.000000	-0.141667	13.416667	-5.000000	1023.000000	1023.000000	2046.000000
28.940001	-0.033616	-19.866886	-3.455645	-6.047153	-3.557677	-6.806412	0.000000	-10.000000	-0.200000	15.100000	-5.000000	1023.000000	1023.000000	2046.000000
28.959999	-0.033493	-19.794565	-3.482822	-6.167191	-3.555905	-6.588648	0.000000	-10.000000	-0.233333	16.766666	5.000000	1023.000000	1023.000000	2046.000000
28.980000	-0.033581	-19.846312	-3.613959	-6.109814	-3.623712	-6.498828	0.000000	-10.000000	-0.275000	18.633333	16.500000	1023.000000	1023.000000	2046.000000
29.000000	-0.033800	-19.975874	-3.809007	-6.006686	-3.680733	-6.479448	0.000000	-10.000000	-0.300000	20.166668	30.166666	1023.000000	1023.000000	2046.000000
29.020000	-0.033634	-19.877588	-3.911220	-5.914769	-3.621866	-6.429733	0.000000	-10.000000	-0.350000	21.566668	36.166668	1023.000000	1023.000000	2046.000000
29.040001	-0.032852	-19.415529	-3.981907	-5.692721	-3.430264	-6.310638	0.000000	-10.000000	-0.375000	22.533333	43.000000	1023.000000	1023.000000	2046.000000
29.059999	-0.031708	-18.739264	-3.991330	-5.422070	-3.253886	-6.071979	0.000000	-10.000000	-0.383333	23.250000	50.333332	1023.000000	1023.000000	2046.000000
29.080000	-0.030593	-18.080564	-4.014870	-5.217480	-3.111175	-5.737041	0.000000	-10.000000	-0.383333	23.766666	58.000000	1023.000000	1023.000000	2046.000000
29.100000	-0.029310	-17.322414	-3.958075	-4.899745	-3.012958	-5.451635	0.000000	-10.000000	-0.408333	24.550001	68.666664	1023.000000	1023.000000	2046.000000
29.120001	-0.028106	-16.610849	-4.003375	-4.598682	-2.812438	-5.196355	0.000000	-10.000000	-0.433333	25.066668	76.666664	1023.000000	1023.000000	2046.000000
29.139999	-0.026690	-15.773560	-3.885649	-4.379992	-2.597430	-4.910489	0.000000	-10.000000	-0.466667	25.883333	84.833336	1023.000000	1023.000000	2046.000000
29.160000	-0.025225	-14.907867	-3.693422	-4.221117	-2.371717	-4.621612	0.000000	-10.000000	-0.466667	26.549999	90.500000	1023.000000	1023.000000	2046.000000
29.180000	-0.023554	-13.920259	-3.518888	-3.936228	-2.106580	-4.358563	0.000000	-10.000000	-0.466667	27.066668	99.333336	1023.000000	1023.000000	2046.000000
29.200001	-0.021975	-12.986933	-3.348418	-3.756953	-1.811746	-4.069816	0.000000	-10.000000	-0.466667	27.533335	108.333336	1023.000000	1023.000000	2046.000000
29.219999	-0.020269	-11.979177	-3.124847	-3.590311	-1.531803	-3.732217	0.000000	-10.000000	-0.491667	28.050001	120.666664	1023.000000	1023.000000	2046.000000
29.240000	-0.018470	-10.915709	-2.925227	-3.429137	-1.177653	-3.383693	0.000000	-10.000000	-0.516667	28.716667	129.833328	1023.000000	1023.000000	2046.000000
29.260000	-0.016743	-9.895110	-2.733825	-3.385320	-0.812279	-2.963686	0.000000	-10.000000	-0.525000	28.783335	139.166672	1023.000000	1023.000000	2046.000000
29.280001	-0.015111	-8.930847	-2.528867	-3.189078	-0.553517	-2.659386	0.000000	-10.000000	-0.516667	28.600000	145.500000	1023.000000	1023.000000	2046.000000
29.299999	-0.013507	-7.982553	-2.411870	-3.029977	-0.241590	-2.299117	0.000000	-10.000000	-0.508333	28.200001	155.000000	1023.000000	1023.000000	2046.000000
29.320000	-0.012089	-7.144781	-2.328767	-2.906267	0.023150	-1.932897	0.000000	-10.000000	-0.491667	27.833334	164.500000	1023.000000	1023.000000	2046.000000
29.340000	-0.010762	-6.360287	-2.249364	-2.778514	0.203921	-1.536331	0.000000	-10.000000	-0.475000	27.366667	173.833328	1023.000000	1023.000000	2046.000000
29.360001	-0.009423	-5.569081	-2.151016	-2.671089	0.362879	-1.109855	0.000000	-10.000000	-0.450000	26.866667	183.000000	1023.000000	1023.000000	2046.000000
29.379999	-0.008563	-5.060922	-1.892512	-2.837426	0.390000	-0.720983	0.000000	-10.000000	-0.433333	26.650000	192.000000	1023.000000	1023.000000	2046.000000
29.400000	-0.007479	-4.419873	-1.631994	-2.839268	0.445272	-0.393883	0.000000	-10.000000	-0.416667	26.400000	201.000000	1023.000000	1023.000000	2046.000000
29.420000	-0.006426	-3.797867	-1.484537	-2.805884	0.569924	-0.077369	0.000000	-10.000000	-0.425000	26.466667	210.000000	1023.000000	1023.000000	2046.000000
29.440001	-0.005322	-3.145040	-1.293126	-2.808617	0.686837	0.269866	0.000000	-10.000000	-0.450000	26.500000	218.833328	1023.000000	1023.000000	2046.000000
29.459999	-0.004023	-2.377663	-1.035424	-2.792670	0.881710	0.568720	0.000000	-10.000000	-0.483333	26.683334	227.666672	1023.000000	1023.000000	2046.000000
29.480000	-0.002585	-1.527943	-0.823339	-2.805135	1.172811	0.927721	0.000000	-10.000000	-0.491667	27.083334	236.500000	1023.000000	1023.000000	2046.000000
29.500000	-0.000931	-0.549995	-0.490830	-2.727695	1.483473	1.185056	0.000000	-10.000000	-0.483333	27.483334	245.500000	1023.000000	1023.000000	2046.000000
29.520000	0.000970	0.573275	-0.200499	-2.626262	1.850813	1.549224	0.000000	-10.000000	-0.475000	27.766666	254.500000	1023.000000	1023.000000	2046.000000
29.540001	0.003025	1.787552	0.145194	-2.509338	2.203019	1.948677	0.000000	-10.000000	-0.475000	27.733334	263.666656	1023.000000	1023.000000	2046.000000
29.559999	0.005285	3.123567	0.498846	-2.276605	2.609206	2.292120	0.000000	-10.000000	-0.475000	27.766666	273.000000	1023.000000	1023.000000	2046.000000
29.580000	0.007403	4.374917	0.782407	-2.008915	2.971584	2.629842	0.000000	-10.000000	-0.475000	27.633333	282.333344	1023.000000	1023.000000	2046.000000
29.600000	0.009601	5.674467	1.119577	-1.751690	3.299415	3.007165	0.000000	-10.000000	-0.466667	27.250000	291.666656	1023.000000	1023.000000	2046.000000
29.620001	0.011793	6.969664	1.392263	-1.423688	3.643458	3.357632	0.000000	-10.000000	-0.458333	27.000000	300.833344	1023.000000	1023.000000	2046.000000
29.639999	0.013897	8.212909	1.670399	-1.160344	3.918902	3.783951	0.000000	-10.000000	-0.450000	27.000000	309.833344	1023.000000	1023.000000	2046.000000
29.660000	0.015804	9.340401	1.910515	-0.912027	4.201855	4.140057	0.000000	-10.000000	-0.441667	26.933334	318.833344	1023.000000	1023.000000	2046.000000
29.680000	0.017903	10.580456	2.115049	-0.576617	4.554073	4.487950	0.000000	-10.000000	-0.441667	26.616667	327.833344	1023.000000	1023.000000	2046.000000
29.700001	0.019738	11.665285	2.352147	-0.375973	4.871697	4.817414	0.000000	-10.000000	-0.425000	26.183334	336.833344	1023.000000	1023.000000	2046.000000
29.719999	0.021405	12.650263	2.591820	-0.182369	5.095123	5.145689	0.000000	-10.000000	-0.416667	26.166668	345.500000	1023.000000	1023.000000	2046.000000
29.740000	0.023282	13.759768	2.747590	0.120293	5.443649	5.448235	0.000000	-10.000000	-0.391667	25.900000	354.166656	1023.000000	1023.000000	2046.000000
29.760000	0.024885	14.706823	2.979586	0.258804	5.728764	5.739670	0.000000	-10.000000	-0.391667	25.666666	363.000000	1023.000000	1023.000000	2046.000000
29.780001	0.026483	15.651688	3.166779	0.584174	5.964104	5.936631	0.000000	-10.000000	-0.391667	25.299999	371.666656	1023.000000	1023.000000	2046.000000
29.799999	0.027859	16.464622	3.436872	0.712161	6.106931	6.208659	0.000000	-10.000000	-0.400000	24.966667	380.166656	1023.000000	1023.000000	2046.000000
29.820000	0.028951	17.110233	3.725481	0.763037	6.201980	6.419735	0.000000	-10.000000	-0.400000	24.683332	388.500000	1023.000000	1023.000000	2046.000000
29.840000	0.030067	17.769596	3.940008	0.850618	6.365141	6.613829	0.000000	-10.000000	-0.383333	24.083334	396.833344	1023.000000	1023.000000	2046.000000
29.860001	0.031316	18.507627	4.117972	0.863906	6.606533	6.919218	0.000000	-10.000000	-0.350000	23.500000	405.000000	1023.000000	1023.000000	2046.000000
29.879999	0.033131	19.580679	4.363383	1.317832	6.918411	6.981052	0.000000	-10.000000	-0.300000	22.416666	413.000000	1023.000000	1023.000000	2046.000000
29.900000	0.034271	20.254028	4.202636	1.617963	7.241085	7.192344	0.000000	-10.000000	-0.250000	21.200001	420.666656	1023.000000	1023.000000	2046.000000
29.920000	0.034799	20.566036	4.113708	1.720021	7.271762	7.460546	0.000000	-10.000000	-0.200000	19.416668	427.833344	1023.000000	1023.000000	2046.000000
29.940001	0.034500	20.389603	3.992364	1.746254	7.175200	7.475785	0.000000	-10.000000	-0.141667	17.316668	434.500000	1023.000000	1023.000000	2046.000000
29.959999	0.033624	19.871887	3.790731	1.649697	7.071130	7.360329	0.000000	-10.000000	-0.083333	14.566667	440.666656	1023.000000	1023.000000	2046.000000
29.980000	0.032665	19.305090	3.575689	1.504485	7.022726	7.202190	0.000000	-10.000000	-0.033333	11.233334	446.166656	1023.000000	1023.000000	2046.000000
30.000000	0.031511	18.622795	3.261979	1.603203	6.884399	6.873215	0.000000	-10.000000	0.008333	6.283333	450.500000	1023.000000	1023.000000	2046.000000
30.020000	0.030335	17.928068	2.787886	1.895208	6.754920	6.490054	0.000000	-10.000000	0.041667	1.233333	453.333344	1023.000000	1023.000000	2046.000000
30.040001	0.029244	17.283381	2.402557	2.059188	6.643263	6.178372	0.000000	-10.000000	0.075000	-3.616667	454.666656	1023.000000	1023.000000	2046.000000
30.059999	0.028391	16.779198	2.070331	2.327459	6.488807	5.892600	0.000000	-10.000000	0.100000	-7.350000	455.000000	1023.000000	1023.000000	2046.000000
30.080000	0.027461	16.229679	1.683476	2.476917	6.352334	5.716951	0.000000	-10.000000	0.125000	-10.583334	455.000000	1023.000000	1023.000000	2046.000000
30.100000	0.026593	15.716523	1.368569	2.537233	6.167161	5.643560	0.000000	-10.000000	0.175000	-14.100000	446.166656	1023.000000	1023.000000	2046.000000
30.120001	0.025647	15.157663	1.049896	2.715652	5.937155	5.454960	0.000000	-10.000000	0.216667	-16.333334	437.333344	1023.000000	1023.000000	2046.000000
30.139999	0.024635	14.559349	0.787713	2.775064	5.709424	5.287148	0.000000	-10.000000	0.250000	-17.800001	428.500000	1023.000000	1023.000000	2046.000000
30.160000	0.023612	13.954428	0.542959	2.932106	5.407344	5.072019	0.000000	-10.000000	0.250000	-17.800001	428.500000	1023.000000	1023.000000	2046.000000
30.180000	0.022792	13.469872	0.344908	3.041930	5.191110	4.891923	0.000000	-10.000000	0.258333	-18.150002	426.500000	1023.000000	1023.000000	2046.000000
30.200001	0.021822	12.896599	0.202729	3.047455	4.837036	4.809378	0.000000	-10.000000	0.291667	-18.800001	422.500000	1023.000000	1023.000000	2046.000000
30.219999	0.020899	12.351288	-0.033029	3.214690	4.560030	4.609598	0.000000	-10.000000	0.333333	-19.766666	416.333344	1023.000000	1023.000000	2046.000000
30.240000	0.019790	11.695703	-0.224625	3.118957	4.256588	4.544783	0.000000	-10.000000	0.375000	-20.650000	409.833344	1023.000000	1023.000000	2046.000000
30.260000	0.018786	11.102723	-0.325683	3.117498	3.869321	4.441587	0.000000	-10.000000	0.391667	-21.566668	403.000000	1023.000000	1023.000000	2046.000000
30.280001	0.017930	10.596503	-0.536463	3.127800	3.658589	4.346577	0.000000	-10.000000	0.408333	-22.333334	395.666656	1023.000000	1023.000000	2046.000000
30.299999	0.016559	9.786261	-0.711515	3.013530	3.248917	4.235329	0.000000	-10.000000	0.425000	-23.000000	388.333344	1023.000000	1023.000000	2046.000000
30.320000	0.015292	9.037319	-0.923560	3.019945	2.877488	4.063447	0.000000	-10.000000	0.441667	-23.450001	380.666656	1023.000000	1023.000000	2046.000000
30.340000	0.013865	8.194287	-1.211914	2.979753	2.539965	3.886484	0.000000	-10.000000	0.466667	-23.933334	373.000000	1023.000000	1023.000000	2046.000000
30.360001	0.012471	7.370358	-1.391966	2.892178	2.087991	3.782153	0.000000	-10.000000	0.483333	-24.300001	365.000000	1023.000000	1023.000000	2046.000000
30.379999	0.010785	6.373687	-1.514105	2.616437	1.539858	3.731497	0.000000	-10.000000	0.500000	-24.733334	356.833344	1023.000000	1023.000000	2046.000000
30.400000	0.009116	5.387820	-1.650203	2.382906	1.063243	3.591874	0.000000	-10.000000	0.508333	-24.966667	348.500000	1023.000000	1023.000000	2046.000000
30.420000	0.007623	4.505024	-1.682641	2.186201	0.430336	3.571128	0.000000	-10.000000	0.516667	-25.250000	340.166656	1023.000000	1023.000000	2046.000000
30.440001	0.006204	3.666590	-1.893240	2.198576	-0.022402	3.383655	0.000000	-10.000000	0.516667	-25.316668	331.666656	1023.000000	1023.000000	2046.000000
30.459999	0.004590	2.712584	-2.020103	1.932901	-0.477402	3.277188	0.000000	-10.000000	0.508333	-25.316668	323.333344	1023.000000	1023.000000	2046.000000
30.480000	0.003066	1.811793	-2.164566	1.686431	-0.820475	3.110402	0.000000	-10.000000	0.500000	-25.299999	314.666656	1023.000000	1023.000000	2046.000000
30.500000	0.001911	1.129303	-2.260730	1.526494	-1.085902	2.949441	0.000000	-10.000000	0.500000	-25.299999	306.333344	1023.000000	1023.000000	2046.000000
30.520000	0.000794	0.469164	-2.315747	1.258910	-1.302163	2.828163	0.000000	-10.000000	0.500000	-25.333334	297.666656	1023.000000	1023.000000	2046.000000
30.540001	-0.000005	-0.002983	-2.283029	1.122116	-1.502178	2.660109	0.000000	-10.000000	0.500000	-25.033333	289.333344	1023.000000	1023.000000	2046.000000
30.559999	-0.000794	-0.469410	-2.353926	1.028719	-1.633675	2.489472	0.000000	-10.000000	0.500000	-24.683334	281.000000	1023.000000	1023.000000	2046.000000
30.580000	-0.001546	-0.913597	-2.347268	0.889687	-1.771879	2.315863	0.000000	-10.000000	0.491667	-24.233334	273.000000	1023.000000	1023.000000	2046.000000
30.600000	-0.002258	-1.334294	-2.415261	0.869543	-1.890266	2.101691	0.000000	-10.000000	0.475000	-23.883333	265.000000	1023.000000	1023.000000	2046.000000
30.620001	-0.002963	-1.751157	-2.424952	0.724924	-1.981459	1.930330	0.000000	-10.000000	0.458333	-23.433334	257.000000	1023.000000	1023.000000	2046.000000
30.639999	-0.003560	-2.104230	-2.419544	0.684754	-2.070677	1.701236	0.000000	-10.000000	0.433333	-22.833334	249.000000	1023.000000	1023.000000	2046.000000
30.660000	-0.004175	-2.467200	-2.435843	0.584655	-2.154488	1.538477	0.000000	-10.000000	0.408333	-22.183334	241.333328	1023.000000	1023.000000	2046.000000
30.680000	-0.004882	-2.885021	-2.402491	0.476600	-2.268708	1.309577	0.000000	-10.000000	0.375000	-21.616667	233.833328	1023.000000	1023.000000	2046.000000
30.700001	-0.005782	-3.417240	-2.475346	0.330039	-2.349360	1.077427	0.000000	-10.000000	0.358333	-21.233334	226.666672	1023.000000	1023.000000	2046.000000
30.719999	-0.006735	-3.980272	-2.449686	0.006276	-2.539661	1.002799	0.000000	-10.000000	0.350000	-20.916668	219.500000	1023.000000	1023.000000	2046.000000
30.740000	-0.007116	-4.205604	-2.489447	0.180861	-2.437577	0.540559	0.000000	-10.000000	0.350000	-20.616667	212.500000	1023.000000	1023.000000	2046.000000
30.760000	-0.008065	-4.766564	-2.822474	0.139991	-2.468422	0.384341	0.000000	-10.000000	0.350000	-20.416668	205.666672	1023.000000	1023.000000	2046.000000
30.780001	-0.009134	-5.397978	-2.967297	-0.006140	-2.653130	0.228590	0.000000	-10.000000	0.341667	-20.433334	198.833328	1023.000000	1023.000000	2046.000000
30.799999	-0.010643	-6.290174	-3.050685	-0.338796	-2.872679	-0.028013	0.000000	-10.000000	0.341667	-20.350000	192.000000	1023.000000	1023.000000	2046.000000
30.820000	-0.012375	-7.313420	-3.128355	-0.806288	-2.984420	-0.394357	0.000000	-10.000000	0.333333	-20.183334	185.166672	1023.000000	1023.000000	2046.000000
30.840000	-0.014183	-8.381968	-3.240552	-1.162508	-3.121032	-0.857877	0.000000	-10.000000	0.325000	-19.850000	178.333328	1023.000000	1023.000000	2046.000000
30.860001	-0.016116	-9.524308	-3.488618	-1.424402	-3.297288	-1.314000	0.000000	-10.000000	0.283333	-19.350000	171.833328	1023.000000	1023.000000	2046.000000
30.879999	-0.017934	-10.599140	-3.748370	-1.517163	-3.463368	-1.870240	0.000000	-10.000000	0.250000	-18.683334	165.500000	1023.000000	1023.000000	2046.000000
30.900000	-0.019323	-11.419661	-4.033915	-1.541451	-3.460223	-2.384071	0.000000	-10.000000	0.233333	-18.000000	159.500000	1023.000000	1023.000000	2046.000000
30.920000	-0.020536	-12.136579	-4.272962	-1.605124	-3.471125	-2.787367	0.000000	-10.000000	0.241667	-17.766666	153.500000	1023.000000	1023.000000	2046.000000
30.940001	-0.021620	-12.777550	-4.435366	-1.769615	-3.572044	-3.000526	0.000000	-10.000000	0.250000	-17.683334	147.500000	1023.000000	1023.000000	2046.000000
30.959999	-0.022416	-13.248070	-4.546131	-1.851025	-3.655021	-3.195893	0.000000	-10.000000	0.250000	-17.750000	141.500000	1023.000000	1023.000000	2046.000000
30.980000	-0.023160	-13.687489	-4.719362	-1.847061	-3.671927	-3.449139	0.000000	-10.000000	0.250000	-17.583334	135.500000	1023.000000	1023.000000	2046.000000
31.000000	-0.023911	-14.131340	-4.855050	-1.945657	-3.687202	-3.643431	0.000000	-10.000000	0.233333	-17.183332	129.500000	1023.000000	1023.000000	2046.000000
31.020000	-0.024683	-14.587649	-4.903245	-2.100450	-3.747019	-3.836935	0.000000	-10.000000	0.225000	-16.683332	123.666664	1023.000000	1023.000000	2046.000000
31.040001	-0.025299	-14.951468	-4.926521	-2.198545	-3.749792	-4.076611	0.000000	-10.000000	0.208333	-16.166666	118.000000	1023.000000	1023.000000	2046.000000
31.059999	-0.025792	-15.243361	-4.972735	-2.228323	-3.698174	-4.344128	0.000000	-10.000000	0.208333	-15.916667	112.666664	1023.000000	1023.000000	2046.000000
31.080000	-0.026215	-15.492914	-4.909783	-2.467293	-3.665601	-4.450237	0.000000	-10.000000	0.200000	-15.533334	107.333336	1023.000000	1023.000000	2046.000000
31.100000	-0.026766	-15.818428	-4.876056	-2.578605	-3.679374	-4.684393	0.000000	-10.000000	0.200000	-15.183333	102.166664	1023.000000	1023.000000	2046.000000
31.120001	-0.027299	-16.133957	-4.847869	-2.795203	-3.598450	-4.892434	0.000000	-10.000000	0.200000	-14.816667	97.000000	1023.000000	1023.000000	2046.000000
31.139999	-0.027755	-16.402973	-4.769755	-3.119490	-3.570406	-4.943322	0.000000	-10.000000	0.200000	-14.716667	92.000000	1023.000000	1023.000000	2046.000000
31.160000	-0.028337	-16.747309	-4.669910	-3.333790	-3.574775	-5.168833	0.000000	-10.000000	0.191667	-14.483334	87.166664	1023.000000	1023.000000	2046.000000
31.180000	-0.029191	-17.251972	-4.776999	-3.526230	-3.554318	-5.394424	0.000000	-10.000000	0.183333	-14.100000	82.333336	1023.000000	1023.000000	2046.000000
31.200001	-0.030093	-17.784666	-4.884392	-3.765690	-3.546073	-5.588511	0.000000	-10.000000	0.175000	-13.500000	77.666664	1023.000000	1023.000000	2046.000000
31.219999	-0.031095	-18.377337	-4.979827	-4.026590	-3.670573	-5.700345	0.000000	-10.000000	0.166667	-13.183333	73.166664	1023.000000	1023.000000	2046.000000
31.240000	-0.032125	-18.986053	-5.033915	-4.205173	-3.853367	-5.893599	0.000000	-10.000000	0.158333	-12.983334	68.666664	1023.000000	1023.000000	2046.000000
31.260000	-0.033272	-19.663540	-5.075429	-4.576488	-4.033954	-5.977667	0.000000	-10.000000	0.150000	-12.783334	64.333336	1023.000000	1023.000000	2046.000000
31.280001	-0.034219	-20.223598	-5.112795	-4.773055	-4.188974	-6.148775	0.000000	-10.000000	0.133333	-12.266667	60.000000	1023.000000	1023.000000	2046.000000
31.299999	-0.035018	-20.695507	-5.191343	-4.885566	-4.310387	-6.308211	0.000000	-10.000000	0.116667	-11.616667	56.000000	1023.000000	1023.000000	2046.000000
31.320000	-0.035752	-21.129192	-5.176320	-5.150267	-4.458858	-6.343748	0.000000	-10.000000	0.091667	-10.950001	52.166668	1023.000000	1023.000000	2046.000000
31.340000	-0.036281	-21.441872	-5.157101	-5.270432	-4.497500	-6.516838	0.000000	-10.000000	0.075000	-10.350000	48.500000	1023.000000	1023.000000	2046.000000
31.360001	-0.036626	-21.645990	-5.126284	-5.459311	-4.448058	-6.612338	0.000000	-10.000000	0.075000	-9.900001	45.166668	1023.000000	1023.000000	2046.000000
31.379999	-0.036883	-21.797556	-5.000615	-5.590528	-4.461346	-6.745069	0.000000	-10.000000	0.066667	-9.500000	41.833332	1023.000000	1023.000000	2046.000000
31.400000	-0.036801	-21.749598	-4.919670	-5.618166	-4.358690	-6.853072	0.000000	-10.000000	0.083333	-9.166667	38.666668	1023.000000	1023.000000	2046.000000
31.420000	-0.036881	-21.796896	-4.788425	-5.785685	-4.341060	-6.881725	0.000000	-10.000000	0.075000	-8.800000	35.500000	1023.000000	1023.000000	2046.000000
31.440001	-0.036902	-21.808987	-4.731407	-5.853700	-4.234136	-6.989745	0.000000	-10.000000	0.075000	-8.316667	32.500000	1023.000000	1023.000000	2046.000000
31.459999	-0.036754	-21.721531	-4.655873	-5.859979	-4.154825	-7.050855	0.000000	-10.000000	0.058333	-7.783334	29.666666	1023.000000	1023.000000	2046.000000
31.480000	-0.036735	-21.710239	-4.538782	-5.958707	-4.141560	-7.071191	0.000000	-10.000000	0.050000	-7.383334	27.833334	1023.000000	1023.000000	2046.000000
31.500000	-0.036650	-21.659864	-4.473526	-5.924354	-4.111827	-7.150158	0.000000	-10.000000	0.041667	-6.600000	25.500000	1023.000000	1023.000000	2046.000000
31.520000	-0.036343	-21.478779	-4.377785	-5.900240	-4.094532	-7.106222	0.000000	-10.000000	0.041667	-5.400000	23.333334	1023.000000	1023.000000	2046.000000
31.540001	-0.036066	-21.315048	-4.276489	-5.856591	-4.092989	-7.088979	0.000000	-10.000000	0.033333	-2.966667	21.000000	1023.000000	1023.000000	2046.000000
31.559999	-0.035658	-21.073795	-4.271675	-5.735375	-3.999748	-7.066998	0.000000	-10.000000	0.016667	-0.066667	20.166666	1023.000000	1023.000000	2046.000000
31.580000	-0.035078	-20.730928	-4.081921	-5.731744	-4.036187	-6.881075	0.000000	-10.000000	-0.025000	3.333333	20.000000	1023.000000	1023.000000	2046.000000
31.600000	-0.034232	-20.231041	-3.977238	-5.627469	-3.898033	-6.728300	0.000000	-10.000000	-0.066667	7.033333	20.000000	1023.000000	1023.000000	2046.000000
31.620001	-0.033282	-19.669949	-3.787599	-5.592626	-3.796190	-6.493534	0.000000	-10.000000	-0.116667	10.716667	20.000000	1023.000000	1023.000000	2046.000000
31.639999	-0.032198	-19.029032	-3.613201	-5.482378	-3.625297	-6.308157	0.000000	-10.000000	-0.175000	14.266666	20.000000	1023.000000	1023.000000	2046.000000
31.660000	-0.030969	-18.302944	-3.442334	-5.413294	-3.415337	-6.031979	0.000000	-10.000000	-0.225000	16.866667	20.000000	1023.000000	1023.000000	2046.000000
31.680000	-0.029674	-17.537472	-3.231799	-5.357581	-3.210961	-5.737129	0.000000	-10.000000	-0.291667	19.266666	20.833334	1023.000000	1023.000000	2046.000000
31.700001	-0.028266	-16.705305	-2.993364	-5.303353	-3.013835	-5.394753	0.000000	-10.000000	-0.341667	21.783335	25.833334	1023.000000	1023.000000	2046.000000
31.719999	-0.026832	-15.857613	-2.854753	-5.190509	-2.749556	-5.062796	0.000000	-10.000000	-0.391667	23.716667	30.833334	1023.000000	1023.000000	2046.000000
31.740000	-0.025325	-14.967195	-2.642813	-5.156102	-2.500077	-4.668202	0.000000	-10.000000	-0.408333	25.233334	37.666668	1023.000000	1023.000000	2046.000000
31.760000	-0.023894	-14.121615	-2.535933	-4.983055	-2.271194	-4.331434	0.000000	-10.000000	-0.425000	26.150002	43.000000	1023.000000	1023.000000	2046.000000
31.780001	-0.022407	-13.242707	-2.361778	-4.897137	-2.021188	-3.962606	0.000000	-10.000000	-0.458333	27.250000	51.500000	1023.000000	1023.000000	2046.000000
31.799999	-0.020906	-12.355294	-2.163876	-4.781320	-1.849426	-3.560673	0.000000	-10.000000	-0.491667	28.066668	60.333332	1023.000000	1023.000000	2046.000000
31.820000	-0.019442	-11.490159	-2.069240	-4.560776	-1.561729	-3.298414	0.000000	-10.000000	-0.533333	28.616667	69.666664	1023.000000	1023.000000	2046.000000
31.840000	-0.018074	-10.681491	-1.856459	-4.458592	-1.391259	-2.975182	0.000000	-10.000000	-0.566667	29.466667	79.000000	1023.000000	1023.000000	2046.000000
31.860001	-0.016739	-9.892741	-1.550540	-4.391276	-1.291704	-2.659222	0.000000	-10.000000	-0.600000	30.416666	88.666664	1023.000000	1023.000000	2046.000000
31.879999	-0.015373	-9.085352	-1.275670	-4.386343	-1.041681	-2.381658	0.000000	-10.000000	-0.625000	31.449999	98.666664	1023.000000	1023.000000	2046.000000
31.900000	-0.013988	-8.266867	-0.944812	-4.472217	-0.815971	-2.033867	0.000000	-10.000000	-0.658333	31.950001	109.000000	1023.000000	1023.000000	2046.000000
31.920000	-0.012216	-7.219718	-0.632535	-4.443380	-0.578236	-1.565567	0.000000	-10.000000	-0.683333	32.583332	119.666664	1023.000000	1023.000000	2046.000000
31.940001	-0.010080	-5.957391	-0.536892	-3.899904	-0.000128	-1.520467	0.000000	-10.000000	-0.683333	32.416668	130.500000	1023.000000	1023.000000	2046.000000
31.959999	-0.007866	-4.648592	-0.355968	-3.621946	0.290507	-0.961185	0.000000	-10.000000	-0.675000	32.333332	141.500000	1023.000000	1023.000000	2046.000000
31.980000	-0.006031	-3.564065	-0.187188	-3.476258	0.614377	-0.514997	0.000000	-10.000000	-0.658333	32.033333	152.166672	1023.000000	1023.000000	2046.000000
32.000000	-0.004823	-2.850567	-0.166972	-3.402249	0.833241	-0.114587	0.000000	-10.000000	-0.658333	32.099998	162.833328	1023.000000	1023.000000	2046.000000
32.020000	-0.003669	-2.168605	-0.201867	-3.243106	1.038046	0.238323	0.000000	-10.000000	-0.650000	32.250000	173.500000	1023.000000	1023.000000	2046.000000
32.040001	-0.002892	-1.709281	-0.401474	-3.051326	1.207375	0.536145	0.000000	-10.000000	-0.633333	31.700001	184.333328	1023.000000	1023.000000	2046.000000
32.060001	-0.002389	-1.412043	-0.580760	-2.752220	1.318902	0.602034	0.000000	-10.000000	-0.616667	31.450001	195.000000	1023.000000	1023.000000	2046.000000
32.080002	-0.001371	-0.810211	-0.710727	-2.358389	1.638961	0.619944	0.000000	-10.000000	-0.575000	30.866667	205.333328	1023.000000	1023.000000	2046.000000
32.099998	-0.000016	-0.009247	-0.609842	-2.138530	1.913629	0.825496	0.000000	-10.000000	-0.558333	30.566668	215.833328	1023.000000	1023.000000	2046.000000
32.119999	0.001454	0.859573	-0.588778	-1.780736	2.183804	1.045284	0.000000	-10.000000	-0.558333	30.200001	226.166672	1023.000000	1023.000000	2046.000000
32.139999	0.003055	1.805625	-0.539295	-1.476786	2.527633	1.294073	0.000000	-10.000000	-0.583333	29.916666	236.500000	1023.000000	1023.000000	2046.000000
32.160000	0.004664	2.756442	-0.424169	-1.152748	2.740074	1.593285	0.000000	-10.000000	-0.591667	30.066668	246.500000	1023.000000	1023.000000	2046.000000
32.180000	0.006329	3.740191	-0.393890	-0.797297	3.077193	1.854186	0.000000	-10.000000	-0.591667	29.933334	256.500000	1023.000000	1023.000000	2046.000000
32.200001	0.008010	4.733792	-0.165072	-0.555378	3.302849	2.151393	0.000000	-10.000000	-0.583333	30.216667	266.500000	1023.000000	1023.000000	2046.000000
32.220001	0.009892	5.846340	0.030189	-0.244542	3.643088	2.417604	0.000000	-10.000000	-0.541667	29.933334	276.500000	1023.000000	1023.000000	2046.000000
32.240002	0.011675	6.899929	0.282139	-0.032000	3.974810	2.674980	0.000000	-10.000000	-0.500000	29.633333	286.500000	1023.000000	1023.000000	2046.000000
32.259998	0.013616	8.047033	0.542132	0.238048	4.354404	2.912450	0.000000	-10.000000	-0.483333	29.016666	296.500000	1023.000000	1023.000000	2046.000000
32.279999	0.015589	9.212979	0.720489	0.527471	4.810114	3.154905	0.000000	-10.000000	-0.491667	28.533333	306.166656	1023.000000	1023.000000	2046.000000
32.299999	0.017470	10.324806	1.076899	0.649296	5.139962	3.458649	0.000000	-10.000000	-0.483333	28.266666	315.833344	1023.000000	1023.000000	2046.000000
32.320000	0.019596	11.581435	1.351530	0.911709	5.564874	3.753322	0.000000	-10.000000	-0.441667	27.683334	325.166656	1023.000000	1023.000000	2046.000000
32.340000	0.021396	12.644782	1.519073	1.107949	5.947146	4.070612	0.000000	-10.000000	-0.416667	27.266666	334.666656	1023.000000	1023.000000	2046.000000
32.360001	0.023022	13.606150	1.629711	1.362256	6.298054	4.316128	0.000000	-10.000000	-0.375000	26.533333	343.833344	1023.000000	1023.000000	2046.000000
32.380001	0.024591	14.533195	1.676172	1.710745	6.616664	4.529613	0.000000	-10.000000	-0.366667	25.683334	352.833344	1023.000000	1023.000000	2046.000000
32.400002	0.026031	15.384075	1.842786	1.832752	6.777548	4.930988	0.000000	-10.000000	-0.333333	24.400000	361.500000	1023.000000	1023.000000	2046.000000
32.419998	0.027017	15.967061	2.004872	1.880178	6.822801	5.259210	0.000000	-10.000000	-0.300000	23.116667	369.833344	1023.000000	1023.000000	2046.000000
32.439999	0.027760	16.406277	2.257787	1.695553	6.849096	5.603841	0.000000	-10.000000	-0.250000	22.016666	377.833344	1023.000000	1023.000000	2046.000000
32.459999	0.028371	16.767050	2.516084	1.492678	6.890971	5.867316	0.000000	-10.000000	-0.225000	21.216667	385.333344	1023.000000	1023.000000	2046.000000
32.480000	0.029110	17.204088	2.632727	1.493391	6.975945	6.102026	0.000000	-10.000000	-0.233333	20.600000	392.500000	1023.000000	1023.000000	2046.000000
32.500000	0.029788	17.604719	2.833586	1.373738	7.051191	6.346203	0.000000	-10.000000	-0.241667	20.350000	399.500000	1023.000000	1023.000000	2046.000000
32.520000	0.030496	18.022955	3.018652	1.287343	7.166726	6.550234	0.000000	-10.000000	-0.250000	20.216667	406.333344	1023.000000	1023.000000	2046.000000
32.540001	0.031637	18.697424	3.201375	1.289855	7.432673	6.773521	0.000000	-10.000000	-0.241667	20.166666	413.166656	1023.000000	1023.000000	2046.000000
32.560001	0.033025	19.517496	3.460834	1.312818	7.748321	6.995523	0.000000	-10.000000	-0.233333	19.933334	419.833344	1023.000000	1023.000000	2046.000000
32.580002	0.034693	20.503584	3.771903	1.421171	8.037272	7.273237	0.000000	-10.000000	-0.225000	19.650000	426.666656	1023.000000	1023.000000	2046.000000
32.599998	0.036379	21.499702	4.012533	1.751780	8.345173	7.390216	0.000000	-10.000000	-0.208333	19.200001	433.166656	1023.000000	1023.000000	2046.000000
32.619999	0.038065	22.496241	4.301436	1.893746	8.587513	7.713545	0.000000	-10.000000	-0.175000	18.233334	439.833344	1023.000000	1023.000000	2046.000000
32.639999	0.039410	23.291452	4.430948	2.146734	8.792892	7.920878	0.000000	-10.000000	-0.116667	16.833334	446.000000	1023.000000	1023.000000	2046.000000
32.660000	0.040668	24.034540	4.539229	2.420977	8.998558	8.075775	0.000000	-10.000000	-0.058333	14.566668	452.000000	1023.000000	1023.000000	2046.000000
32.680000	0.041387	24.459743	4.580936	2.599371	9.080132	8.199306	0.000000	-10.000000	-0.008333	11.366667	457.166656	1023.000000	1023.000000	2046.000000
32.700001	0.041901	24.763540	4.570381	2.844431	9.159017	8.189713	0.000000	-10.000000	0.033333	6.183333	461.666656	1023.000000	1023.000000	2046.000000
32.720001	0.041940	24.786718	4.437224	3.012368	9.216591	8.120535	0.000000	-10.000000	0.066667	0.800000	464.500000	1023.000000	1023.000000	2046.000000
32.740002	0.041572	24.568754	4.352046	3.035618	9.115516	8.065576	0.000000	-10.000000	0.091667	-4.416667	465.833344	1023.000000	1023.000000	2046.000000
32.759998	0.041097	24.288359	4.297348	3.112332	8.914220	7.964459	0.000000	-10.000000	0.116667	-8.516666	466.000000	1023.000000	1023.000000	2046.000000
32.779999	0.040176	23.744001	4.192955	2.971538	8.642732	7.936777	0.000000	-10.000000	0.166667	-12.183333	466.000000	1023.000000	1023.000000	2046.000000
32.799999	0.039336	23.247414	4.031911	2.993813	8.282622	7.939066	0.000000	-10.000000	0.233333	-15.166667	466.000000	1023.000000	1023.000000	2046.000000
32.820000	0.038589	22.805830	3.590550	3.409851	8.191087	7.614343	0.000000	-10.000000	0.300000	-17.283333	462.500000	1023.000000	1023.000000	2046.000000
32.840000	0.037356	22.077303	3.267039	3.399248	7.652668	7.758348	0.000000	-10.000000	0.366667	-19.450001	453.833344	1023.000000	1023.000000	2046.000000
32.860001	0.035541	21.004515	2.795597	3.496875	7.104358	7.607686	0.000000	-10.000000	0.416667	-21.233334	442.833344	1023.000000	1023.000000	2046.000000
32.880001	0.033478	19.785681	2.543679	3.286027	6.468057	7.487918	0.000000	-10.000000	0.450000	-22.783335	432.666656	1023.000000	1023.000000	2046.000000
32.900002	0.031331	18.516844	2.314837	3.075396	5.871854	7.254757	0.000000	-10.000000	0.483333	-23.800001	425.000000	1023.000000	1023.000000	2046.000000
32.919998	0.029095	17.195175	1.871290	3.110922	5.349234	6.863729	0.000000	-10.000000	0.525000	-24.966667	417.000000	1023.000000	1023.000000	2046.000000
32.939999	0.026742	15.804537	1.411618	3.143225	4.690398	6.559296	0.000000	-10.000000	0.591667	-26.200001	408.833344	1023.000000	1023.000000	2046.000000
32.959999	0.024768	14.637689	0.843225	3.436133	4.209930	6.148401	0.000000	-10.000000	0.633333	-27.366667	400.166656	1023.000000	1023.000000	2046.000000
32.980000	0.023132	13.670856	0.375081	3.706856	3.835401	5.753520	0.000000	-10.000000	0.666667	-28.216667	391.000000	1023.000000	1023.000000	2046.000000
33.000000	0.021586	12.757608	0.002726	3.839641	3.419297	5.495944	0.000000	-10.000000	0.683333	-28.983334	381.500000	1023.000000	1023.000000	2046.000000
33.020000	0.019953	11.792238	-0.353541	3.920072	2.932479	5.293228	0.000000	-10.000000	0.691667	-29.383335	372.000000	1023.000000	1023.000000	2046.000000
33.040001	0.018556	10.966442	-0.745725	4.080775	2.522676	5.108716	0.000000	-10.000000	0.716667	-29.716667	362.333344	1023.000000	1023.000000	2046.000000
33.060001	0.017280	10.212461	-1.065777	4.198023	2.179593	4.900621	0.000000	-10.000000	0.733333	-29.750000	352.500000	1023.000000	1023.000000	2046.000000
33.080002	0.015995	9.452823	-1.317712	4.252548	1.806144	4.711843	0.000000	-10.000000	0.766667	-29.900000	342.500000	1023.000000	1023.000000	2046.000000
33.099998	0.014757	8.721621	-1.521201	4.232967	1.473315	4.536539	0.000000	-10.000000	0.750000	-29.983334	332.500000	1023.000000	1023.000000	2046.000000
33.119999	0.013545	8.004896	-1.678375	4.230831	1.136010	4.316431	0.000000	-10.000000	0.733333	-29.950001	322.500000	1023.000000	1023.000000	2046.000000
33.139999	0.012554	7.419148	-1.813531	4.231163	0.911972	4.089544	0.000000	-10.000000	0.700000	-29.883335	312.500000	1023.000000	1023.000000	2046.000000
33.160000	0.011517	6.806525	-1.976895	4.209466	0.682660	3.891293	0.000000	-10.000000	0.700000	-29.866667	302.500000	1023.000000	1023.000000	2046.000000
33.180000	0.010490	6.199389	-2.045666	4.009473	0.455389	3.780194	0.000000	-10.000000	0.700000	-29.800001	292.500000	1023.000000	1023.000000	2046.000000
33.200001	0.009495	5.611612	-2.076698	3.823513	0.219204	3.645593	0.000000	-10.000000	0.700000	-29.716667	282.500000	1023.000000	1023.000000	2046.000000
33.220001	0.008529	5.040782	-2.191310	3.638741	0.104005	3.489346	0.000000	-10.000000	0.683333	-29.400002	272.500000	1023.000000	1023.000000	2046.000000
33.240002	0.007232	4.273926	-2.323579	3.510813	-0.128737	3.215429	0.000000	-10.000000	0.666667	-28.883335	262.666656	1023.000000	1023.000000	2046.000000
33.259998	0.005763	3.405802	-2.477547	3.198995	-0.342715	3.027069	0.000000	-10.000000	0.633333	-28.133335	253.000000	1023.000000	1023.000000	2046.000000
33.279999	0.004312	2.548257	-2.615906	2.931215	-0.579060	2.812008	0.000000	-10.000000	0.616667	-27.466667	243.666672	1023.000000	1023.000000	2046.000000
33.299999	0.002903	1.715398	-2.757786	2.724880	-0.811083	2.559387	0.000000	-10.000000	0.600000	-27.016668	234.500000	1023.000000	1023.000000	2046.000000
33.320000	0.001348	0.796842	-2.765154	2.369566	-1.135932	2.328362	0.000000	-10.000000	0.583333	-26.600000	225.500000	1023.000000	1023.000000	2046.000000
33.340000	-0.000261	-0.153997	-2.841035	2.082482	-1.546481	2.151036	0.000000	-10.000000	0.558333	-26.050001	216.666672	1023.000000	1023.000000	2046.000000
33.360001	-0.001622	-0.958514	-2.940135	1.935939	-1.831688	1.877370	0.000000	-10.000000	0.541667	-25.633333	207.833328	1023.000000	1023.000000	2046.000000
33.380001	-0.003226	-1.906522	-3.089992	1.708074	-2.146252	1.621648	0.000000	-10.000000	0.533333	-25.216667	199.333328	1023.000000	1023.000000	2046.000000
33.400002	-0.004684	-2.768079	-3.162446	1.349264	-2.390527	1.435630	0.000000	-10.000000	0.525000	-24.966667	190.833328	1023.000000	1023.000000	2046.000000
33.419998	-0.006101	-3.605812	-3.233160	1.053126	-2.561785	1.136006	0.000000	-10.000000	0.508333	-24.550001	182.500000	1023.000000	1023.000000	2046.000000
33.439999	-0.007211	-4.261975	-3.298250	0.791039	-2.615952	0.861187	0.000000	-10.000000	0.500000	-24.366667	174.166672	1023.000000	1023.000000	2046.000000
33.459999	-0.008089	-4.780676	-3.224051	0.469163	-2.699705	0.673917	0.000000	-10.000000	0.500000	-24.066668	166.000000	1023.000000	1023.000000	2046.000000
33.480000	-0.009024	-5.332949	-3.239087	0.241946	-2.702679	0.366872	0.000000	-10.000000	0.500000	-23.850000	158.000000	1023.000000	1023.000000	2046.000000
33.500000	-0.009873	-5.834686	-3.230155	0.021531	-2.726470	0.100408	0.000000	-10.000000	0.483333	-23.366667	150.000000	1023.000000	1023.000000	2046.000000
33.520000	-0.010763	-6.360747	-3.228913	-0.175652	-2.743964	-0.212218	0.000000	-10.000000	0.450000	-22.933334	142.333328	1023.000000	1023.000000	2046.000000
33.540001	-0.011613	-6.863225	-3.215693	-0.392966	-2.775705	-0.478860	0.000000	-10.000000	0.416667	-22.366667	134.666672	1023.000000	1023.000000	2046.000000
33.560001	-0.012347	-7.296991	-3.252531	-0.500758	-2.805133	-0.738569	0.000000	-10.000000	0.400000	-22.016666	127.333336	1023.000000	1023.000000	2046.000000
33.580002	-0.013060	-7.718533	-3.243699	-0.638735	-2.818009	-1.018090	0.000000	-10.000000	0.391667	-21.483334	119.833336	1023.000000	1023.000000	2046.000000
33.599998	-0.013826	-8.171452	-3.239065	-0.846964	-2.880792	-1.204629	0.000000	-10.000000	0.375000	-21.066668	112.666664	1023.000000	1023.000000	2046.000000
33.619999	-0.014544	-8.595443	-3.244838	-1.057567	-2.895424	-1.397614	0.000000	-10.000000	0.358333	-20.466667	105.666664	1023.000000	1023.000000	2046.000000
33.639999	-0.015448	-9.129840	-3.371882	-1.118306	-2.876853	-1.762798	0.000000	-10.000000	0.350000	-19.983334	99.000000	1023.000000	1023.000000	2046.000000
33.660000	-0.016238	-9.596949	-3.361023	-1.375114	-2.910015	-1.950797	0.000000	-10.000000	0.350000	-19.433334	92.333336	1023.000000	1023.000000	2046.000000
33.680000	-0.017223	-10.178668	-3.413718	-1.567742	-2.995178	-2.202030	0.000000	-10.000000	0.316667	-18.883333	85.833336	1023.000000	1023.000000	2046.000000
33.700001	-0.017794	-10.516013	-3.477122	-1.661245	-2.944493	-2.433154	0.000000	-10.000000	0.291667	-18.316668	79.500000	1023.000000	1023.000000	2046.000000
33.720001	-0.018496	-10.931102	-3.463889	-1.806374	-2.973806	-2.687032	0.000000	-10.000000	0.258333	-17.750000	73.500000	1023.000000	1023.000000	2046.000000
33.740002	-0.019214	-11.355397	-3.429709	-2.030982	-3.052983	-2.841724	0.000000	-10.000000	0.258333	-17.316668	67.500000	1023.000000	1023.000000	2046.000000
33.759998	-0.019909	-11.766287	-3.505453	-2.213161	-3.021255	-3.026418	0.000000	-10.000000	0.241667	-16.866667	61.500000	1023.000000	1023.000000	2046.000000
33.779999	-0.020619	-12.185656	-3.528231	-2.341794	-3.018321	-3.297310	0.000000	-10.000000	0.233333	-16.433334	55.833332	1023.000000	1023.000000	2046.000000
33.799999	-0.021361	-12.624119	-3.504352	-2.524558	-3.084856	-3.510352	0.000000	-10.000000	0.216667	-15.950000	50.333332	1023.000000	1023.000000	2046.000000
33.820000	-0.022039	-13.025249	-3.479373	-2.721657	-3.129626	-3.694593	0.000000	-10.000000	0.208333	-15.500000	45.166668	1023.000000	1023.000000	2046.000000
33.840000	-0.022573	-13.340735	-3.600016	-2.800074	-3.035946	-3.904699	0.000000	-10.000000	0.200000	-14.983334	40.000000	1023.000000	1023.000000	2046.000000
33.860001	-0.023225	-13.726070	-3.574440	-2.977515	-3.074824	-4.099292	0.000000	-10.000000	0.200000	-14.400001	35.000000	1023.000000	1023.000000	2046.000000
33.880001	-0.024148	-14.271440	-3.597605	-3.226446	-3.189970	-4.257419	0.000000	-10.000000	0.191667	-13.783334	30.166666	1023.000000	1023.000000	2046.000000
33.900002	-0.025074	-14.818439	-3.649000	-3.384657	-3.254323	-4.530457	0.000000	-10.000000	0.175000	-13.166667	25.500000	1023.000000	1023.000000	2046.000000
33.919998	-0.026178	-15.471322	-3.636233	-3.633390	-3.383166	-4.818533	0.000000	-10.000000	0.141667	-12.483334	21.166666	1023.000000	1023.000000	2046.000000
33.939999	-0.027405	-16.196064	-3.638324	-3.922662	-3.540662	-5.094416	0.000000	-10.000000	0.125000	-11.866667	17.000000	1023.000000	1023.000000	2046.000000
33.959999	-0.028435	-16.805063	-3.601974	-4.336514	-3.694242	-5.172335	0.000000	-10.000000	0.108333	-11.366667	13.000000	1023.000000	1023.000000	2046.000000
33.980000	-0.028729	-16.979057	-3.554617	-4.309108	-3.568531	-5.546801	0.000000	-10.000000	0.108333	-11.083334	9.000000	1023.000000	1023.000000	2046.000000
34.000000	-0.029259	-17.292328	-3.738169	-4.300933	-3.543053	-5.710174	0.000000	-10.000000	0.108333	-10.883333	5.333333	1023.000000	1023.000000	2046.000000
34.020000	-0.029425	-17.390175	-3.792820	-4.320631	-3.475618	-5.801105	0.000000	-10.000000	0.108333	-10.800000	2.000000	1023.000000	1023.000000	2046.000000
34.040001	-0.030168	-17.829262	-3.807939	-4.547606	-3.581591	-5.892125	0.000000	-10.000000	0.108333	-10.516666	-1.166667	1023.000000	1023.000000	2046.000000
34.060001	-0.031112	-18.387287	-3.881287	-4.815391	-3.644789	-6.045820	0.000000	-10.000000	0.100000	-10.066667	-4.500000	1023.000000	1023.000000	2046.000000
34.080002	-0.032369	-19.130085	-4.080487	-5.006536	-3.766584	-6.276477	0.000000	-10.000000	0.083333	-9.266667	-7.833333	1023.000000	1023.000000	2046.000000
34.099998	-0.033935	-20.055382	-4.296366	-5.189550	-4.009162	-6.560304	0.000000	-10.000000	0.066667	-7.950000	-10.833333	1023.000000	1023.000000	2046.000000
34.119999	-0.035520	-20.992369	-4.557244	-5.284022	-4.183289	-6.967813	0.000000	-10.000000	0.050000	-6.533333	-13.333333	1023.000000	1023.000000	2046.000000
34.139999	-0.036615	-21.639265	-4.748999	-5.308126	-4.211533	-7.370607	0.000000	-10.000000	0.050000	-5.516666	-15.500000	1023.000000	1023.000000	2046.000000
34.160000	-0.037298	-22.043327	-4.895957	-5.330736	-4.215211	-7.601423	0.000000	-10.000000	0.066667	-5.550000	-17.500000	1023.000000	1023.000000	2046.000000
34.180000	-0.037737	-22.302364	-5.011790	-5.368977	-4.249500	-7.672098	0.000000	-10.000000	0.083333	-6.233334	-19.500000	1023.000000	1023.000000	2046.000000
34.200001	-0.038015	-22.466629	-5.199777	-5.264791	-4.232531	-7.769531	0.000000	-10.000000	0.083333	-6.916667	-21.500000	1023.000000	1023.000000	2046.000000
34.220001	-0.038365	-22.673624	-5.371334	-5.202179	-4.262027	-7.838084	0.000000	-10.000000	0.075000	-7.150000	-23.833334	1023.000000	1023.000000	2046.000000
34.240002	-0.038592	-22.808102	-5.469059	-5.225325	-4.255444	-7.858274	0.000000	-10.000000	0.058333	-6.833333	-26.166666	1023.000000	1023.000000	2046.000000
34.259998	-0.038715	-22.880449	-5.485559	-5.180014	-4.263322	-7.951554	0.000000	-10.000000	0.066667	-6.300000	-28.500000	1023.000000	1023.000000	2046.000000
34.279999	-0.038728	-22.888500	-5.440155	-5.148427	-4.244459	-8.055459	0.000000	-10.000000	0.058333	-5.700000	-30.500000	1023.000000	1023.000000	2046.000000
34.299999	-0.038733	-22.891409	-5.376709	-5.084579	-4.240688	-8.189433	0.000000	-10.000000	0.058333	-5.150000	-32.500000	1023.000000	1023.000000	2046.000000
34.320000	-0.038615	-22.821201	-5.296265	-5.134537	-4.206276	-8.184124	0.000000	-10.000000	0.050000	-4.483334	-34.166668	1023.000000	1023.000000	2046.000000
34.340000	-0.038706	-22.875265	-5.277976	-5.200517	-4.158566	-8.238206	0.000000	-10.000000	0.050000	-3.950000	-35.666668	1023.000000	1023.000000	2046.000000
34.360001	-0.038652	-22.843119	-5.212286	-5.303987	-4.097760	-8.229087	0.000000	-10.000000	0.050000	-3.650000	-37.000000	1023.000000	1023.000000	2046.000000
34.380001	-0.038725	-22.886240	-5.150002	-5.345794	-4.049151	-8.341292	0.000000	-10.000000	0.058333	-3.650000	-38.333332	1023.000000	1023.000000	2046.000000
34.400002	-0.038823	-22.944548	-5.086769	-5.511202	-4.051602	-8.294973	0.000000	-10.000000	0.058333	-3.416667	-39.666668	1023.000000	1023.000000	2046.000000
34.419998	-0.039002	-23.050108	-5.114191	-5.603394	-4.005795	-8.326728	0.000000	-10.000000	0.058333	-2.733333	-40.833332	1023.000000	1023.000000	2046.000000
34.439999	-0.039248	-23.195595	-5.244520	-5.605169	-3.968465	-8.377441	0.000000	-10.000000	0.033333	-1.466667	-41.666668	1023.000000	1023.000000	2046.000000
34.459999	-0.039603	-23.405212	-5.338342	-5.736243	-4.031515	-8.299112	0.000000	-10.000000	0.033333	0.166667	-42.000000	1023.000000	1023.000000	2046.000000
34.480000	-0.039983	-23.630011	-5.356750	-5.916033	-4.228148	-8.129081	0.000000	-10.000000	0.033333	1.400000	-42.000000	1023.000000	1023.000000	2046.000000
34.500000	-0.040312	-23.824373	-5.380000	-6.049766	-4.347672	-8.046938	0.000000	-10.000000	0.025000	3.450000	-42.000000	1023.000000	1023.000000	2046.000000
34.520000	-0.040362	-23.853935	-5.352292	-6.071078	-4.466854	-7.963711	0.000000	-10.000000	0.000000	5.800000	-42.000000	1023.000000	1023.000000	2046.000000
34.540001	-0.040071	-23.681736	-5.252712	-6.118816	-4.575310	-7.734898	0.000000	-10.000000	-0.041667	8.916667	-42.000000	1023.000000	1023.000000	2046.000000
34.560001	-0.039665	-23.442005	-5.208825	-6.067923	-4.565448	-7.599809	0.000000	-10.000000	-0.066667	11.316667	-42.000000	1023.000000	1023.000000	2046.000000
34.580002	-0.039128	-23.124437	-5.102239	-6.046760	-4.511026	-7.464413	0.000000	-10.000000	-0.108333	13.183333	-42.000000	1023.000000	1023.000000	2046.000000
34.599998	-0.038307	-22.639208	-4.915522	-6.111520	-4.412809	-7.199357	0.000000	-10.000000	-0.141667	14.716667	-42.000000	1023.000000	1023.000000	2046.000000
34.619999	-0.037225	-22.000130	-4.735554	-6.054187	-4.214716	-6.995672	0.000000	-10.000000	-0.166667	16.000000	-20.000000	1023.000000	1023.000000	2046.000000
34.639999	-0.036065	-21.314247	-4.520874	-5.969162	-4.060064	-6.764147	0.000000	-10.000000	-0.183333	17.250000	3.166667	1023.000000	1023.000000	2046.000000
34.660000	-0.034824	-20.580936	-4.290243	-5.963820	-3.860397	-6.466478	0.000000	-10.000000	-0.200000	18.333334	28.333334	1023.000000	1023.000000	2046.000000
34.680000	-0.033460	-19.774675	-4.092662	-5.860229	-3.612487	-6.209296	0.000000	-10.000000	-0.225000	19.316668	33.666668	1023.000000	1023.000000	2046.000000
34.700001	-0.032119	-18.982193	-3.869524	-5.770689	-3.392930	-5.949051	0.000000	-10.000000	-0.258333	20.250000	40.000000	1023.000000	1023.000000	2046.000000
34.720001	-0.030654	-18.116405	-3.560061	-5.685948	-3.264301	-5.606096	0.000000	-10.000000	-0.283333	20.916668	46.666668	1023.000000	1023.000000	2046.000000
34.740002	-0.029096	-17.195629	-3.403494	-5.438041	-3.004713	-5.349381	0.000000	-10.000000	-0.283333	21.633335	53.500000	1023.000000	1023.000000	2046.000000
34.759998	-0.027548	-16.280891	-3.147938	-5.321250	-2.823555	-4.988149	0.000000	-10.000000	-0.283333	22.016668	60.666668	1023.000000	1023.000000	2046.000000
34.779999	-0.025958	-15.341097	-2.935301	-5.170416	-2.629297	-4.606083	0.000000	-10.000000	-0.291667	22.650002	68.000000	1023.000000	1023.000000	2046.000000
34.799999	-0.024383	-14.410495	-2.777113	-4.952412	-2.360826	-4.320145	0.000000	-10.000000	-0.325000	23.083334	75.500000	1023.000000	1023.000000	2046.000000
34.820000	-0.022817	-13.484776	-2.554188	-4.842628	-2.138846	-3.949115	0.000000	-10.000000	-0.341667	23.583334	83.166664	1023.000000	1023.000000	2046.000000
34.840000	-0.021237	-12.551103	-2.363204	-4.634302	-1.936329	-3.617268	0.000000	-10.000000	-0.358333	23.966667	91.000000	1023.000000	1023.000000	2046.000000
34.860001	-0.019710	-11.648346	-2.174502	-4.454024	-1.728935	-3.290885	0.000000	-10.000000	-0.358333	24.150000	99.000000	1023.000000	1023.000000	2046.000000
34.880001	-0.018232	-10.775021	-2.020107	-4.339107	-1.491021	-2.924786	0.000000	-10.000000	-0.375000	24.466667	107.000000	1023.000000	1023.000000	2046.000000
34.900002	-0.016811	-9.935279	-1.854059	-4.146461	-1.285850	-2.648910	0.000000	-10.000000	-0.375000	24.549999	115.000000	1023.000000	1023.000000	2046.000000
34.919998	-0.015287	-9.034703	-1.680709	-3.976327	-1.048713	-2.328954	0.000000	-10.000000	-0.391667	24.850000	123.000000	1023.000000	1023.000000	2046.000000
34.939999	-0.013836	-8.177062	-1.464386	-3.873272	-0.868484	-1.970919	0.000000	-10.000000	-0.391667	24.800001	131.333328	1023.000000	1023.000000	2046.000000
34.959999	-0.012431	-7.346433	-1.391339	-3.645068	-0.598889	-1.711138	0.000000	-10.000000	-0.400000	25.083334	139.666672	1023.000000	1023.000000	2046.000000
34.980000	-0.011155	-6.592598	-1.202500	-3.493810	-0.435942	-1.460346	0.000000	-10.000000	-0.400000	25.066668	148.166672	1023.000000	1023.000000	2046.000000
35.000000	-0.010011	-5.916789	-0.913656	-3.479169	-0.355136	-1.168828	0.000000	-10.000000	-0.400000	25.216667	156.500000	1023.000000	1023.000000	2046.000000
35.020000	-0.009100	-5.377895	-0.719544	-3.398103	-0.202392	-1.057855	0.000000	-10.000000	-0.400000	25.466667	164.833328	1023.000000	1023.000000	2046.000000
35.040001	-0.008199	-4.845564	-0.484371	-3.458910	-0.074184	-0.828099	0.000000	-10.000000	-0.391667	25.983334	173.333328	1023.000000	1023.000000	2046.000000
35.060001	-0.006774	-4.003519	-0.140027	-3.500522	0.068433	-0.431403	0.000000	-10.000000	-0.375000	26.216667	181.833328	1023.000000	1023.000000	2046.000000
35.080002	-0.005097	-3.012050	-0.113588	-3.025580	0.568157	-0.441039	0.000000	-10.000000	-0.366667	26.116667	190.666672	1023.000000	1023.000000	2046.000000
35.099998	-0.003534	-2.088741	0.076387	-2.909748	0.730759	0.013861	0.000000	-10.000000	-0.375000	25.650000	199.333328	1023.000000	1023.000000	2046.000000
35.119999	-0.002036	-1.203424	0.124396	-2.657067	1.003799	0.325447	0.000000	-10.000000	-0.391667	25.533333	208.000000	1023.000000	1023.000000	2046.000000
35.139999	-0.001012	-0.597827	0.173012	-2.631084	1.175345	0.684899	0.000000	-10.000000	-0.400000	25.433334	216.500000	1023.000000	1023.000000	2046.000000
35.160000	-0.000550	-0.325258	0.172798	-2.772291	1.209116	1.065118	0.000000	-10.000000	-0.391667	25.783335	225.000000	1023.000000	1023.000000	2046.000000
35.180000	-0.000165	-0.097609	-0.064382	-2.600706	1.389027	1.178452	0.000000	-10.000000	-0.383333	25.816668	233.500000	1023.000000	1023.000000	2046.000000
35.200001	-0.000208	-0.122804	-0.311692	-2.390075	1.396523	1.182440	0.000000	-10.000000	-0.383333	25.650000	242.166672	1023.000000	1023.000000	2046.000000
35.220001	0.000254	0.149870	-0.398927	-2.188814	1.486206	1.251404	0.000000	-10.000000	-0.391667	25.100000	250.666672	1023.000000	1023.000000	2046.000000
35.240002	0.001084	0.640723	-0.479121	-1.874018	1.713239	1.280623	0.000000	-10.000000	-0.383333	24.700001	259.333344	1023.000000	1023.000000	2046.000000
35.259998	0.002226	1.315615	-0.483765	-1.579070	1.961518	1.416932	0.000000	-10.000000	-0.375000	24.583334	267.666656	1023.000000	1023.000000	2046.000000
35.279999	0.003394	2.006039	-0.451519	-1.353121	2.140070	1.670608	0.000000	-10.000000	-0.375000	24.583334	276.000000	1023.000000	1023.000000	2046.000000
35.299999	0.004579	2.706324	-0.553381	-1.013123	2.404318	1.868509	0.000000	-10.000000	-0.383333	24.683334	284.000000	1023.000000	1023.000000	2046.000000
35.320000	0.005954	3.518616	-0.415215	-0.830615	2.558159	2.206288	0.000000	-10.000000	-0.391667	24.800001	292.166656	1023.000000	1023.000000	2046.000000
35.340000	0.007418	4.384175	-0.365478	-0.490775	2.861121	2.379307	0.000000	-10.000000	-0.391667	25.000000	300.500000	1023.000000	1023.000000	2046.000000
35.360001	0.008975	5.304309	-0.118804	-0.244153	3.113389	2.553877	0.000000	-10.000000	-0.400000	25.066668	308.833344	1023.000000	1023.000000	2046.000000
35.380001	0.010583	6.254840	0.114446	-0.089299	3.403403	2.826289	0.000000	-10.000000	-0.400000	25.100000	317.166656	1023.000000	1023.000000	2046.000000
35.400002	0.012208	7.214709	0.269704	0.189711	3.718511	3.036782	0.000000	-10.000000	-0.391667	25.116667	325.500000	1023.000000	1023.000000	2046.000000
35.419998	0.013862	8.192374	0.489565	0.410206	4.030303	3.262300	0.000000	-10.000000	-0.375000	25.016666	333.833344	1023.000000	1023.000000	2046.000000
35.439999	0.015763	9.316119	0.845735	0.566796	4.314445	3.589144	0.000000	-10.000000	-0.358333	24.633333	342.333344	1023.000000	1023.000000	2046.000000
35.459999	0.017654	10.433653	1.033603	0.857458	4.721759	3.820833	0.000000	-10.000000	-0.350000	24.283333	350.666656	1023.000000	1023.000000	2046.000000
35.480000	0.019472	11.507905	1.243017	1.012517	5.107697	4.144675	0.000000	-10.000000	-0.333333	23.766666	359.000000	1023.000000	1023.000000	2046.000000
35.500000	0.020986	12.402933	1.361150	1.284436	5.402673	4.354675	0.000000	-10.000000	-0.308333	23.350000	367.000000	1023.000000	1023.000000	2046.000000
35.520000	0.022378	13.225198	1.417612	1.561572	5.723934	4.522080	0.000000	-10.000000	-0.266667	22.633333	374.833344	1023.000000	1023.000000	2046.000000
35.540001	0.023729	14.023777	1.572113	1.685524	5.884085	4.882055	0.000000	-10.000000	-0.241667	22.000000	382.500000	1023.000000	1023.000000	2046.000000
35.560001	0.024781	14.645838	1.673786	1.753962	5.986418	5.231672	0.000000	-10.000000	-0.233333	20.983334	389.833344	1023.000000	1023.000000	2046.000000
35.580002	0.025560	15.106226	1.871989	1.668772	6.037899	5.527566	0.000000	-10.000000	-0.225000	20.266666	397.000000	1023.000000	1023.000000	2046.000000
35.599998	0.026012	15.372796	2.168265	1.404667	6.026529	5.773334	0.000000	-10.000000	-0.225000	19.566668	403.833344	1023.000000	1023.000000	2046.000000
35.619999	0.026637	15.742523	2.339798	1.288611	6.070289	6.043825	0.000000	-10.000000	-0.208333	19.500000	410.500000	1023.000000	1023.000000	2046.000000
35.639999	0.027046	15.984057	2.403603	1.211817	6.147041	6.221596	0.000000	-10.000000	-0.208333	19.150002	417.000000	1023.000000	1023.000000	2046.000000
35.660000	0.027537	16.274446	2.547705	1.101630	6.197661	6.427452	0.000000	-10.000000	-0.183333	18.950001	423.500000	1023.000000	1023.000000	2046.000000
35.680000	0.028281	16.714273	2.703577	1.028795	6.379271	6.602630	0.000000	-10.000000	-0.150000	18.100000	430.000000	1023.000000	1023.000000	2046.000000
35.700001	0.029121	17.210690	2.798904	1.062028	6.597382	6.752375	0.000000	-10.000000	-0.108333	17.049999	436.333344	1023.000000	1023.000000	2046.000000
35.720001	0.030042	17.754961	3.019252	1.100192	6.765597	6.869920	0.000000	-10.000000	-0.066667	15.083334	442.166656	1023.000000	1023.000000	2046.000000
35.740002	0.031039	18.344078	3.164649	1.358512	6.883487	6.937431	0.000000	-10.000000	-0.033333	12.700001	447.333344	1023.000000	1023.000000	2046.000000
35.759998	0.031871	18.835686	3.277459	1.466548	7.075798	7.015882	0.000000	-10.000000	0.016667	9.050000	451.833344	1023.000000	1023.000000	2046.000000
35.779999	0.032521	19.219702	3.290744	1.655344	7.164949	7.108664	0.000000	-10.000000	0.050000	4.066667	455.500000	1023.000000	1023.000000	2046.000000
35.799999	0.032884	19.434265	3.283767	1.792815	7.244578	7.113107	0.000000	-10.000000	0.083333	-0.616667	457.833344	1023.000000	1023.000000	2046.000000
35.820000	0.033120	19.574089	3.289399	1.972694	7.154308	7.157688	0.000000	-10.000000	0.100000	-4.866667	458.833344	1023.000000	1023.000000	2046.000000
35.840000	0.032982	19.492491	3.160460	2.111009	7.144555	7.076468	0.000000	-10.000000	0.116667	-7.816667	459.000000	1023.000000	1023.000000	2046.000000
35.860001	0.032901	19.444244	3.112849	2.220978	7.033693	7.076724	0.000000	-10.000000	0.133333	-10.566667	459.000000	1023.000000	1023.000000	2046.000000
35.880001	0.032442	19.173349	2.999911	2.317275	6.881892	6.974270	0.000000	-10.000000	0.158333	-12.433333	459.000000	1023.000000	1023.000000	2046.000000
35.900002	0.031924	18.867060	3.053215	2.300116	6.529435	6.984294	0.000000	-10.000000	0.200000	-13.716667	459.000000	1023.000000	1023.000000	2046.000000
35.919998	0.031004	18.323278	2.843706	2.328310	6.272021	6.879241	0.000000	-10.000000	0.241667	-15.283334	451.500000	1023.000000	1023.000000	2046.000000
35.939999	0.030155	17.821640	2.627375	2.246650	5.983492	6.964123	0.000000	-10.000000	0.291667	-17.083334	442.000000	1023.000000	1023.000000	2046.000000
35.959999	0.029147	17.226080	2.172762	2.619398	5.797411	6.636509	0.000000	-10.000000	0.341667	-18.966667	430.500000	1023.000000	1023.000000	2046.000000
35.980000	0.027702	16.372152	1.867315	2.617826	5.169537	6.717474	0.000000	-10.000000	0.391667	-20.616667	424.166656	1023.000000	1023.000000	2046.000000
36.000000	0.026140	15.448813	1.557550	2.641851	4.638907	6.610505	0.000000	-10.000000	0.425000	-21.983334	417.333344	1023.000000	1023.000000	2046.000000
36.020000	0.024090	14.237391	1.325035	2.458189	4.094831	6.359336	0.000000	-10.000000	0.441667	-22.866667	410.000000	1023.000000	1023.000000	2046.000000
36.040001	0.022118	13.071510	1.147525	2.229648	3.616037	6.078301	0.000000	-10.000000	0.483333	-23.650000	402.500000	1023.000000	1023.000000	2046.000000
36.060001	0.020069	11.860515	0.826100	2.098525	3.185472	5.750417	0.000000	-10.000000	0.508333	-24.316668	394.666656	1023.000000	1023.000000	2046.000000
36.080002	0.018231	10.774459	0.395388	2.258491	2.709829	5.410751	0.000000	-10.000000	0.541667	-25.183334	383.666656	1023.000000	1023.000000	2046.000000
36.099998	0.016347	9.660988	-0.124562	2.458288	2.421111	4.906152	0.000000	-10.000000	0.550000	-25.750000	369.333344	1023.000000	1023.000000	2046.000000
36.119999	0.014838	8.769238	-0.464958	2.597939	2.089526	4.546731	0.000000	-10.000000	0.566667	-26.083334	357.833344	1023.000000	1023.000000	2046.000000
36.139999	0.013346	7.887495	-0.833577	2.676894	1.855748	4.188429	0.000000	-10.000000	0.575000	-26.150000	352.000000	1023.000000	1023.000000	2046.000000
36.160000	0.012141	7.175251	-1.058864	2.767100	1.457224	4.009792	0.000000	-10.000000	0.566667	-26.066666	349.166656	1023.000000	1023.000000	2046.000000
36.180000	0.010847	6.410703	-1.412782	2.837842	1.216113	3.769529	0.000000	-10.000000	0.558333	-25.916666	343.500000	1023.000000	1023.000000	2046.000000
36.200001	0.009609	5.679094	-1.673589	2.885507	0.903159	3.564017	0.000000	-10.000000	0.541667	-25.783333	334.833344	1023.000000	1023.000000	2046.000000
36.220001	0.008351	4.935218	-1.924106	2.881027	0.671494	3.306803	0.000000	-10.000000	0.541667	-25.750000	326.166656	1023.000000	1023.000000	2046.000000
36.240002	0.007269	4.295725	-2.072017	2.828022	0.419703	3.120017	0.000000	-10.000000	0.533333	-25.716667	317.500000	1023.000000	1023.000000	2046.000000
36.259998	0.006305	3.726009	-2.228091	2.890689	0.201695	2.861716	0.000000	-10.000000	0.541667	-25.650002	309.000000	1023.000000	1023.000000	2046.000000
36.279999	0.005414	3.199615	-2.272907	2.772541	0.034484	2.665498	0.000000	-10.000000	0.541667	-25.533335	300.500000	1023.000000	1023.000000	2046.000000
36.299999	0.004500	2.659757	-2.409399	2.735728	-0.162492	2.495920	0.000000	-10.000000	0.550000	-25.416668	292.000000	1023.000000	1023.000000	2046.000000
36.320000	0.003445	2.035768	-2.490752	2.550819	-0.275366	2.251067	0.000000	-10.000000	0.550000	-25.400000	283.500000	1023.000000	1023.000000	2046.000000
36.340000	0.002671	1.578446	-2.497868	2.363392	-0.422955	2.135877	0.000000	-10.000000	0.550000	-25.450001	275.000000	1023.000000	1023.000000	2046.000000
36.360001	0.001726	1.020033	-2.579098	2.208603	-0.529640	1.920168	0.000000	-10.000000	0.550000	-25.516666	266.500000	1023.000000	1023.000000	2046.000000
36.380001	0.000538	0.318150	-2.685578	1.984349	-0.671115	1.690494	0.000000	-10.000000	0.541667	-25.400000	258.000000	1023.000000	1023.000000	2046.000000
36.400002	-0.000716	-0.423009	-2.811030	1.736217	-0.851539	1.503343	0.000000	-10.000000	0.525000	-25.116667	249.500000	1023.000000	1023.000000	2046.000000
36.419998	-0.002092	-1.236375	-3.003615	1.542725	-1.001872	1.226387	0.000000	-10.000000	0.508333	-24.883333	243.833328	1023.000000	1023.000000	2046.000000
36.439999	-0.003574	-2.111961	-3.100922	1.248127	-1.284863	1.025697	0.000000	-10.000000	0.500000	-24.766666	235.500000	1023.000000	1023.000000	2046.000000
36.459999	-0.005110	-3.019795	-3.189153	0.993061	-1.601761	0.778058	0.000000	-10.000000	0.500000	-24.666668	227.166672	1023.000000	1023.000000	2046.000000
36.480000	-0.006711	-3.966268	-3.261265	0.722837	-1.933359	0.505518	0.000000	-10.000000	0.500000	-24.566668	218.833328	1023.000000	1023.000000	2046.000000
36.500000	-0.008277	-4.891760	-3.305355	0.456570	-2.355583	0.312609	0.000000	-10.000000	0.500000	-24.133333	210.666672	1023.000000	1023.000000	2046.000000
36.520000	-0.009743	-5.758301	-3.474614	0.286079	-2.603287	0.033522	0.000000	-10.000000	0.500000	-23.850000	202.666672	1023.000000	1023.000000	2046.000000
36.540001	-0.011344	-6.704058	-3.571234	-0.051825	-2.854811	-0.226188	0.000000	-10.000000	0.491667	-23.316668	192.000000	1023.000000	1023.000000	2046.000000
36.560001	-0.012570	-7.428780	-3.651608	-0.339101	-2.994029	-0.444042	0.000000	-10.000000	0.475000	-23.200001	184.333328	1023.000000	1023.000000	2046.000000
36.580002	-0.013777	-8.142015	-3.669314	-0.663040	-3.072972	-0.736689	0.000000	-10.000000	0.458333	-23.083334	176.666672	1023.000000	1023.000000	2046.000000
36.599998	-0.014686	-8.679185	-3.596683	-0.937969	-3.177889	-0.966644	0.000000	-10.000000	0.433333	-23.066668	169.000000	1023.000000	1023.000000	2046.000000
36.619999	-0.015586	-9.211595	-3.623887	-1.158303	-3.197518	-1.231887	0.000000	-10.000000	0.425000	-22.950001	161.333328	1023.000000	1023.000000	2046.000000
36.639999	-0.016411	-9.699023	-3.614583	-1.398105	-3.189641	-1.496695	0.000000	-10.000000	0.408333	-22.483334	153.666672	1023.000000	1023.000000	2046.000000
36.660000	-0.017155	-10.138649	-3.576459	-1.592132	-3.207523	-1.762535	0.000000	-10.000000	0.408333	-22.116667	146.333328	1023.000000	1023.000000	2046.000000
36.680000	-0.017940	-10.602451	-3.660140	-1.757000	-3.149633	-2.035679	0.000000	-10.000000	0.391667	-21.566668	138.833328	1023.000000	1023.000000	2046.000000
36.700001	-0.018742	-11.076300	-3.618608	-1.991738	-3.232211	-2.233744	0.000000	-10.000000	0.383333	-21.200001	131.666672	1023.000000	1023.000000	2046.000000
36.720001	-0.019402	-11.466596	-3.616403	-2.158483	-3.251588	-2.440121	0.000000	-10.000000	0.366667	-20.716667	124.500000	1023.000000	1023.000000	2046.000000
36.740002	-0.020251	-11.968238	-3.701108	-2.231052	-3.284672	-2.751405	0.000000	-10.000000	0.358333	-20.250000	117.500000	1023.000000	1023.000000	2046.000000
36.759998	-0.020985	-12.402254	-3.675159	-2.451796	-3.327898	-2.947402	0.000000	-10.000000	0.341667	-19.750000	110.666664	1023.000000	1023.000000	2046.000000
36.779999	-0.021736	-12.846231	-3.700898	-2.615192	-3.356809	-3.173331	0.000000	-10.000000	0.308333	-19.216667	104.000000	1023.000000	1023.000000	2046.000000
36.799999	-0.022580	-13.345009	-3.800071	-2.737571	-3.336586	-3.470780	0.000000	-10.000000	0.275000	-18.700001	97.666664	1023.000000	1023.000000	2046.000000
36.820000	-0.023399	-13.828675	-3.800020	-2.930718	-3.404994	-3.692943	0.000000	-10.000000	0.250000	-18.166666	91.500000	1023.000000	1023.000000	2046.000000
36.840000	-0.024087	-14.235169	-3.798280	-3.139017	-3.427305	-3.870568	0.000000	-10.000000	0.250000	-17.683334	85.500000	1023.000000	1023.000000	2046.000000
36.860001	-0.024823	-14.670100	-3.858237	-3.261654	-3.431702	-4.118507	0.000000	-10.000000	0.241667	-17.133333	79.500000	1023.000000	1023.000000	2046.000000
36.880001	-0.025558	-15.104527	-3.828086	-3.463714	-3.474837	-4.337890	0.000000	-10.000000	0.241667	-16.566668	73.833336	1023.000000	1023.000000	2046.000000
36.900002	-0.026176	-15.469754	-3.833620	-3.660401	-3.497640	-4.478094	0.000000	-10.000000	0.233333	-16.066668	68.333336	1023.000000	1023.000000	2046.000000
36.919998	-0.026781	-15.827600	-3.870161	-3.742772	-3.472951	-4.741716	0.000000	-10.000000	0.225000	-15.550000	63.000000	1023.000000	1023.000000	2046.000000
36.939999	-0.027510	-16.258295	-3.850932	-3.939651	-3.506053	-4.961659	0.000000	-10.000000	0.208333	-14.966666	57.666668	1023.000000	1023.000000	2046.000000
36.959999	-0.028007	-16.552275	-3.840884	-4.101580	-3.510099	-5.099711	0.000000	-10.000000	0.191667	-14.333333	52.666668	1023.000000	1023.000000	2046.000000
36.980000	-0.028493	-16.839182	-3.838837	-4.204934	-3.479052	-5.316359	0.000000	-10.000000	0.191667	-13.750000	47.833332	1023.000000	1023.000000	2046.000000
37.000000	-0.029084	-17.188673	-3.809840	-4.355247	-3.560750	-5.462835	0.000000	-10.000000	0.166667	-13.150001	43.333332	1023.000000	1023.000000	2046.000000
37.020000	-0.029737	-17.574619	-3.829784	-4.512532	-3.605425	-5.626878	0.000000	-10.000000	0.141667	-12.433333	39.000000	1023.000000	1023.000000	2046.000000
37.040001	-0.030611	-18.091204	-3.901210	-4.654675	-3.669341	-5.865978	0.000000	-10.000000	0.108333	-11.583334	35.000000	1023.000000	1023.000000	2046.000000
37.060001	-0.031564	-18.654366	-3.841524	-4.903269	-3.831029	-6.078543	0.000000	-10.000000	0.100000	-10.733334	31.000000	1023.000000	1023.000000	2046.000000
37.080002	-0.032588	-19.259701	-3.787722	-5.140602	-4.006432	-6.324945	0.000000	-10.000000	0.100000	-9.983334	27.333334	1023.000000	1023.000000	2046.000000
37.099998	-0.033566	-19.837215	-3.802323	-5.457952	-4.090329	-6.486612	0.000000	-10.000000	0.091667	-9.400001	24.000000	1023.000000	1023.000000	2046.000000
37.119999	-0.034154	-20.185150	-3.810763	-5.627250	-4.060958	-6.686180	0.000000	-10.000000	0.091667	-9.033334	20.833334	1023.000000	1023.000000	2046.000000
37.139999	-0.034515	-20.398182	-3.888743	-5.578244	-4.048252	-6.882943	0.000000	-10.000000	0.075000	-8.850000	17.833334	1023.000000	1023.000000	2046.000000
37.160000	-0.034533	-20.409033	-3.999592	-5.474377	-3.945934	-6.989130	0.000000	-10.000000	0.066667	-8.816667	15.833333	1023.000000	1023.000000	2046.000000
37.180000	-0.034926	-20.640978	-4.028329	-5.611608	-3.956010	-7.045031	0.000000	-10.000000	0.058333	-8.600000	13.000000	1023.000000	1023.000000	2046.000000
37.200001	-0.035673	-21.082592	-4.064734	-5.886447	-4.035778	-7.095633	0.000000	-10.000000	0.066667	-8.050000	10.166667	1023.000000	1023.000000	2046.000000
37.220001	-0.036861	-21.784897	-4.255909	-6.078587	-4.166680	-7.283720	0.000000	-10.000000	0.066667	-7.116667	6.333333	1023.000000	1023.000000	2046.000000
37.240002	-0.038170	-22.558496	-4.422908	-6.240020	-4.369985	-7.525585	0.000000	-10.000000	0.058333	-5.566667	3.833333	1023.000000	1023.000000	2046.000000
37.259998	-0.039633	-23.422924	-4.737514	-6.253038	-4.519970	-7.912402	0.000000	-10.000000	0.050000	-3.900000	1.833333	1023.000000	1023.000000	2046.000000
37.279999	-0.040674	-24.038351	-4.945519	-6.239215	-4.585725	-8.267893	0.000000	-10.000000	0.050000	-2.616667	0.833333	1023.000000	1023.000000	2046.000000
37.299999	-0.041335	-24.429256	-5.066206	-6.287758	-4.668336	-8.406955	0.000000	-10.000000	0.050000	-2.633333	0.333333	1023.000000	1023.000000	2046.000000
37.320000	-0.041589	-24.578888	-5.186470	-6.236562	-4.686560	-8.469296	0.000000	-10.000000	0.050000	-3.066667	0.166667	1023.000000	1023.000000	2046.000000
37.340000	-0.041583	-24.575712	-5.378273	-6.079393	-4.622319	-8.495727	0.000000	-10.000000	0.050000	-3.266667	-0.833333	1023.000000	1023.000000	2046.000000
37.360001	-0.041580	-24.573895	-5.469691	-5.998085	-4.661864	-8.444254	0.000000	-10.000000	0.050000	-3.033333	-1.666667	1023.000000	1023.000000	2046.000000
37.380001	-0.041261	-24.385361	-5.478137	-5.836458	-4.714949	-8.355816	0.000000	-10.000000	0.041667	-1.133333	-2.666667	1023.000000	1023.000000	2046.000000
37.400002	-0.040644	-24.020506	-5.470383	-5.653790	-4.578918	-8.317415	0.000000	-10.000000	0.016667	1.266667	-2.833333	1023.000000	1023.000000	2046.000000
37.419998	-0.040067	-23.679808	-5.383488	-5.504433	-4.546762	-8.245125	0.000000	-10.000000	-0.025000	6.150000	-3.000000	1023.000000	1023.000000	2046.000000
37.439999	-0.039170	-23.149672	-5.203371	-5.447024	-4.475069	-8.024209	0.000000	-10.000000	-0.075000	10.016666	-3.000000	1023.000000	1023.000000	2046.000000
37.459999	-0.038309	-22.640341	-5.150845	-5.264205	-4.294960	-7.930330	0.000000	-10.000000	-0.108333	13.150001	-3.000000	1023.000000	1023.000000	2046.000000
37.480000	-0.037395	-22.100260	-5.027330	-5.225440	-4.100168	-7.747322	0.000000	-10.000000	-0.125000	14.333334	-3.000000	1023.000000	1023.000000	2046.000000
37.500000	-0.036411	-21.518938	-4.788673	-5.281012	-3.986624	-7.462628	0.000000	-10.000000	-0.141667	15.583334	5.333333	1023.000000	1023.000000	2046.000000
37.520000	-0.035168	-20.784105	-4.630953	-5.240211	-3.698404	-7.214538	0.000000	-10.000000	-0.158333	16.833334	13.666667	1023.000000	1023.000000	2046.000000
37.540001	-0.034204	-20.214796	-4.475834	-5.225152	-3.534910	-6.978899	0.000000	-10.000000	-0.183333	17.750000	23.500000	1023.000000	1023.000000	2046.000000
37.560001	-0.033421	-19.751547	-4.410566	-5.297081	-3.385010	-6.658890	0.000000	-10.000000	-0.200000	18.183334	27.000000	1023.000000	1023.000000	2046.000000
37.580002	-0.032712	-19.332647	-4.502212	-5.177470	-3.191783	-6.461182	0.000000	-10.000000	-0.225000	19.166666	34.666668	1023.000000	1023.000000	2046.000000
37.599998	-0.032009	-18.917410	-4.490266	-5.168636	-3.102906	-6.155602	0.000000	-10.000000	-0.241667	19.866667	43.166668	1023.000000	1023.000000	2046.000000
37.619999	-0.031392	-18.552679	-4.407552	-5.252705	-3.137626	-5.754797	0.000000	-10.000000	-0.258333	20.600000	52.000000	1023.000000	1023.000000	2046.000000
37.639999	-0.030756	-18.176666	-4.295958	-5.325839	-3.081460	-5.473409	0.000000	-10.000000	-0.283333	20.933334	58.833332	1023.000000	1023.000000	2046.000000
37.660000	-0.030167	-17.828630	-4.171482	-5.351829	-3.107896	-5.197423	0.000000	-10.000000	-0.308333	21.350000	63.333332	1023.000000	1023.000000	2046.000000
37.680000	-0.029224	-17.271511	-3.981138	-5.276008	-3.137724	-4.876641	0.000000	-10.000000	-0.325000	21.966667	68.000000	1023.000000	1023.000000	2046.000000
37.700001	-0.028143	-16.632273	-3.839118	-5.173801	-3.021109	-4.598244	0.000000	-10.000000	-0.350000	22.883333	75.500000	1023.000000	1023.000000	2046.000000
37.720001	-0.027056	-15.990088	-3.646569	-5.215544	-2.868887	-4.259087	0.000000	-10.000000	-0.375000	24.133333	85.666664	1023.000000	1023.000000	2046.000000
37.740002	-0.025735	-15.209478	-3.406429	-5.183145	-2.711582	-3.908324	0.000000	-10.000000	-0.400000	25.000000	96.000000	1023.000000	1023.000000	2046.000000
37.759998	-0.024186	-14.294207	-3.201635	-5.080584	-2.385509	-3.626478	0.000000	-10.000000	-0.400000	25.416666	101.333336	1023.000000	1023.000000	2046.000000
37.779999	-0.022556	-13.330869	-2.879229	-5.055366	-2.147042	-3.249231	0.000000	-10.000000	-0.408333	25.766666	107.000000	1023.000000	1023.000000	2046.000000
37.799999	-0.020791	-12.287228	-2.654360	-4.870797	-1.832313	-2.929758	0.000000	-10.000000	-0.408333	26.183334	115.666664	1023.000000	1023.000000	2046.000000
37.820000	-0.018966	-11.208700	-2.403847	-4.785574	-1.475828	-2.543452	0.000000	-10.000000	-0.408333	26.600000	124.333336	1023.000000	1023.000000	2046.000000
37.840000	-0.016936	-10.008912	-2.081266	-4.581583	-1.206219	-2.139843	0.000000	-10.000000	-0.400000	26.850000	133.000000	1023.000000	1023.000000	2046.000000
37.860001	-0.015046	-8.892447	-1.794508	-4.422726	-0.890721	-1.784493	0.000000	-10.000000	-0.408333	26.966667	139.000000	1023.000000	1023.000000	2046.000000
37.880001	-0.013084	-7.732683	-1.523821	-4.174677	-0.628628	-1.405557	0.000000	-10.000000	-0.416667	27.050001	148.000000	1023.000000	1023.000000	2046.000000
37.900002	-0.011131	-6.578629	-1.316655	-3.938028	-0.312326	-1.011621	0.000000	-10.000000	-0.433333	27.416666	160.000000	1023.000000	1023.000000	2046.000000
37.919998	-0.009043	-5.344410	-1.029151	-3.685377	-0.054234	-0.575649	0.000000	-10.000000	-0.441667	27.766666	172.166672	1023.000000	1023.000000	2046.000000
37.939999	-0.007109	-4.201621	-0.842611	-3.409324	0.291958	-0.241644	0.000000	-10.000000	-0.450000	28.150000	181.333328	1023.000000	1023.000000	2046.000000
37.959999	-0.005219	-3.084450	-0.609673	-3.238976	0.575587	0.188612	0.000000	-10.000000	-0.450000	28.183332	187.500000	1023.000000	1023.000000	2046.000000
37.980000	-0.003417	-2.019624	-0.439131	-3.014001	0.875946	0.557561	0.000000	-10.000000	-0.450000	28.150000	193.833328	1023.000000	1023.000000	2046.000000
38.000000	-0.001676	-0.990493	-0.173240	-2.860017	1.110753	0.932011	0.000000	-10.000000	-0.441667	27.900000	206.333328	1023.000000	1023.000000	2046.000000
38.020000	0.000223	0.131916	0.055299	-2.543414	1.403800	1.216231	0.000000	-10.000000	-0.433333	27.616667	215.833328	1023.000000	1023.000000	2046.000000
38.040001	0.001791	1.058215	0.256061	-2.398529	1.680594	1.520089	0.000000	-10.000000	-0.425000	27.350000	225.000000	1023.000000	1023.000000	2046.000000
38.060001	0.003470	2.051057	0.423553	-2.195359	1.927552	1.895310	0.000000	-10.000000	-0.425000	27.150000	231.166672	1023.000000	1023.000000	2046.000000
38.080002	0.004975	2.939965	0.659644	-2.068810	2.163233	2.185898	0.000000	-10.000000	-0.433333	27.350000	240.333328	1023.000000	1023.000000	2046.000000
38.099998	0.006412	3.789579	0.942800	-1.847460	2.298735	2.395504	0.000000	-10.000000	-0.441667	27.566668	252.500000	1023.000000	1023.000000	2046.000000
38.119999	0.007494	4.428926	1.241830	-1.868298	2.449086	2.606307	0.000000	-10.000000	-0.450000	27.933332	261.500000	1023.000000	1023.000000	2046.000000
38.139999	0.008663	5.119766	1.493896	-1.839420	2.633630	2.831660	0.000000	-10.000000	-0.441667	27.716667	270.500000	1023.000000	1023.000000	2046.000000
38.160000	0.010309	6.092746	1.779037	-1.802138	2.912840	3.203007	0.000000	-10.000000	-0.425000	27.533333	276.666656	1023.000000	1023.000000	2046.000000
38.180000	0.012239	7.233397	1.888678	-1.372605	3.376866	3.340459	0.000000	-10.000000	-0.408333	27.150000	285.833344	1023.000000	1023.000000	2046.000000
38.200001	0.014036	8.295023	2.040679	-1.104861	3.661049	3.698156	0.000000	-10.000000	-0.391667	26.466667	298.000000	1023.000000	1023.000000	2046.000000
38.220001	0.015660	9.255250	2.159155	-0.939414	3.891681	4.143828	0.000000	-10.000000	-0.383333	25.783335	307.000000	1023.000000	1023.000000	2046.000000
38.240002	0.016445	9.719172	2.151264	-0.845274	4.015634	4.397549	0.000000	-10.000000	-0.383333	25.400002	316.000000	1023.000000	1023.000000	2046.000000
38.259998	0.016780	9.917171	2.176039	-0.941795	4.065431	4.617495	0.000000	-10.000000	-0.408333	25.433334	321.666656	1023.000000	1023.000000	2046.000000
38.279999	0.016856	9.961924	1.925672	-0.876526	4.173535	4.739243	0.000000	-10.000000	-0.416667	25.450001	330.333344	1023.000000	1023.000000	2046.000000
38.299999	0.016985	10.038080	1.789441	-0.698115	4.189308	4.757447	0.000000	-10.000000	-0.383333	24.833334	341.666656	1023.000000	1023.000000	2046.000000
38.320000	0.017438	10.306067	1.587176	-0.323413	4.351231	4.691073	0.000000	-10.000000	-0.333333	24.283333	350.333344	1023.000000	1023.000000	2046.000000
38.340000	0.018286	10.806976	1.527319	-0.024173	4.558437	4.745394	0.000000	-10.000000	-0.300000	23.683334	358.666656	1023.000000	1023.000000	2046.000000
38.360001	0.019449	11.494477	1.466783	0.319781	4.796267	4.911646	0.000000	-10.000000	-0.300000	23.416668	364.000000	1023.000000	1023.000000	2046.000000
38.380001	0.020333	12.017088	1.461226	0.527350	4.956306	5.072206	0.000000	-10.000000	-0.300000	23.183334	371.666656	1023.000000	1023.000000	2046.000000
38.400002	0.021563	12.743723	1.408936	0.848675	5.157459	5.328652	0.000000	-10.000000	-0.300000	22.950001	382.000000	1023.000000	1023.000000	2046.000000
38.419998	0.022820	13.486608	1.469747	1.124808	5.350949	5.541104	0.000000	-10.000000	-0.300000	22.916668	389.666656	1023.000000	1023.000000	2046.000000
38.439999	0.024183	14.291945	1.622673	1.386571	5.566620	5.716082	0.000000	-10.000000	-0.300000	22.900000	397.333344	1023.000000	1023.000000	2046.000000
38.459999	0.025523	15.084274	1.741565	1.662578	5.855054	5.825077	0.000000	-10.000000	-0.291667	22.850000	402.333344	1023.000000	1023.000000	2046.000000
38.480000	0.026830	15.856340	1.942174	1.803170	6.069330	6.041667	0.000000	-10.000000	-0.275000	22.700001	410.000000	1023.000000	1023.000000	2046.000000
38.500000	0.028116	16.616825	2.033747	2.093480	6.308518	6.181079	0.000000	-10.000000	-0.241667	21.716667	420.166656	1023.000000	1023.000000	2046.000000
38.520000	0.029278	17.303011	2.179871	2.267054	6.558370	6.297715	0.000000	-10.000000	-0.216667	20.833334	427.666656	1023.000000	1023.000000	2046.000000
38.540001	0.030404	17.968767	2.289426	2.474596	6.826689	6.378056	0.000000	-10.000000	-0.166667	19.250000	434.833344	1023.000000	1023.000000	2046.000000
38.560001	0.031250	18.468897	2.447417	2.518273	7.005588	6.497618	0.000000	-10.000000	-0.108333	17.266666	439.166656	1023.000000	1023.000000	2046.000000
38.580002	0.031886	18.844841	2.383701	2.715931	7.254773	6.490437	0.000000	-10.000000	-0.041667	13.800000	445.333344	1023.000000	1023.000000	2046.000000
38.599998	0.031989	18.905342	2.321919	2.868255	7.354157	6.361010	0.000000	-10.000000	0.025000	7.050000	451.333344	1023.000000	1023.000000	2046.000000
38.619999	0.032023	18.925688	2.165596	3.054167	7.451333	6.254591	0.000000	-10.000000	0.066667	1.483333	455.333344	1023.000000	1023.000000	2046.000000
38.639999	0.031521	18.628881	1.999094	3.113358	7.350105	6.166323	0.000000	-10.000000	0.100000	-3.616667	457.666656	1023.000000	1023.000000	2046.000000
38.660000	0.030634	18.104948	1.729685	3.096786	7.186295	6.092184	0.000000	-10.000000	0.116667	-6.416667	457.833344	1023.000000	1023.000000	2046.000000
38.680000	0.029205	17.259981	1.625969	2.786456	6.800975	6.046581	0.000000	-10.000000	0.133333	-10.300000	458.000000	1023.000000	1023.000000	2046.000000
38.700001	0.027764	16.408772	1.488051	2.531413	6.402313	5.986993	0.000000	-10.000000	0.183333	-14.000000	458.000000	1023.000000	1023.000000	2046.000000
38.720001	0.026210	15.490010	1.322163	2.274140	5.987779	5.905928	0.000000	-10.000000	0.216667	-15.916667	458.000000	1023.000000	1023.000000	2046.000000
38.740002	0.024677	14.583921	1.018348	2.195566	5.574157	5.795851	0.000000	-10.000000	0.283333	-17.766666	446.500000	1023.000000	1023.000000	2046.000000
38.759998	0.022778	13.461562	0.794659	1.855710	5.130301	5.680892	0.000000	-10.000000	0.316667	-18.783335	435.000000	1023.000000	1023.000000	2046.000000
38.779999	0.021300	12.588362	0.641955	1.672732	4.743953	5.529722	0.000000	-10.000000	0.350000	-19.800001	423.500000	1023.000000	1023.000000	2046.000000
38.799999	0.020045	11.846576	0.463184	1.518654	4.461102	5.403635	0.000000	-10.000000	0.366667	-20.300001	418.833344	1023.000000	1023.000000	2046.000000
38.820000	0.019099	11.287743	0.403179	1.425934	4.146942	5.311687	0.000000	-10.000000	0.383333	-20.800001	414.166656	1023.000000	1023.000000	2046.000000
38.840000	0.018183	10.746040	0.293330	1.416963	3.834435	5.201312	0.000000	-10.000000	0.400000	-21.500000	407.166656	1023.000000	1023.000000	2046.000000
38.860001	0.017569	10.383094	0.295449	1.453289	3.511195	5.123160	0.000000	-10.000000	0.400000	-21.816668	402.333344	1023.000000	1023.000000	2046.000000
38.880001	0.016891	9.982785	0.195144	1.532070	3.281768	4.973803	0.000000	-10.000000	0.400000	-22.200001	395.166656	1023.000000	1023.000000	2046.000000
38.900002	0.016297	9.631359	0.154618	1.574412	2.986569	4.915759	0.000000	-10.000000	0.408333	-22.550001	385.333344	1023.000000	1023.000000	2046.000000
38.919998	0.015647	9.247460	0.077813	1.660625	2.705312	4.803710	0.000000	-10.000000	0.416667	-22.783335	378.000000	1023.000000	1023.000000	2046.000000
38.939999	0.015171	8.966202	0.120467	1.710473	2.352214	4.783048	0.000000	-10.000000	0.425000	-22.883333	370.333344	1023.000000	1023.000000	2046.000000
38.959999	0.014363	8.488546	0.021610	1.714240	2.100087	4.652609	0.000000	-10.000000	0.416667	-22.816668	365.166656	1023.000000	1023.000000	2046.000000
38.980000	0.013563	8.015846	-0.020815	1.620305	1.743369	4.672986	0.000000	-10.000000	0.416667	-22.950001	357.500000	1023.000000	1023.000000	2046.000000
39.000000	0.012419	7.339464	-0.290161	1.679953	1.536495	4.413178	0.000000	-10.000000	0.441667	-23.133333	347.166656	1023.000000	1023.000000	2046.000000
39.020000	0.011416	6.747003	-0.526415	1.916226	1.082862	4.274329	0.000000	-10.000000	0.475000	-23.316668	339.333344	1023.000000	1023.000000	2046.000000
39.040001	0.010152	5.999755	-0.829011	1.895059	0.711142	4.222566	0.000000	-10.000000	0.491667	-23.533335	331.666656	1023.000000	1023.000000	2046.000000
39.060001	0.008592	5.077776	-1.044303	1.864125	0.300068	3.957886	0.000000	-10.000000	0.500000	-23.916668	326.666656	1023.000000	1023.000000	2046.000000
39.080002	0.006524	3.855733	-1.066864	1.376579	-0.109682	3.655700	0.000000	-10.000000	0.500000	-24.150000	318.666656	1023.000000	1023.000000	2046.000000
39.099998	0.004584	2.709356	-1.204637	1.057381	-0.425905	3.282517	0.000000	-10.000000	0.508333	-24.083334	310.333344	1023.000000	1023.000000	2046.000000
39.119999	0.002750	1.625432	-1.471867	0.917226	-0.732636	2.912708	0.000000	-10.000000	0.500000	-23.950001	302.000000	1023.000000	1023.000000	2046.000000
39.139999	0.000847	0.500786	-1.950129	1.005753	-0.965584	2.410746	0.000000	-10.000000	0.500000	-24.066668	294.000000	1023.000000	1023.000000	2046.000000
39.160000	-0.000840	-0.496271	-2.263815	1.019390	-1.204697	1.952851	0.000000	-10.000000	0.491667	-24.033335	286.000000	1023.000000	1023.000000	2046.000000
39.180000	-0.002232	-1.319011	-2.545625	1.041587	-1.368919	1.553946	0.000000	-10.000000	0.491667	-24.133333	278.000000	1023.000000	1023.000000	2046.000000
39.200001	-0.003614	-2.136000	-2.814250	0.968935	-1.575463	1.284777	0.000000	-10.000000	0.491667	-24.100000	267.333344	1023.000000	1023.000000	2046.000000
39.220001	-0.004710	-2.783400	-3.092561	1.067888	-1.727160	0.968433	0.000000	-10.000000	0.500000	-24.283333	259.333344	1023.000000	1023.000000	2046.000000
39.240002	-0.005771	-3.410672	-3.295740	1.009619	-1.901016	0.776464	0.000000	-10.000000	0.491667	-24.166666	251.333328	1023.000000	1023.000000	2046.000000
39.259998	-0.006760	-3.994873	-3.489577	1.035459	-2.071435	0.530681	0.000000	-10.000000	0.491667	-23.850000	246.000000	1023.000000	1023.000000	2046.000000
39.279999	-0.007917	-4.679142	-3.652597	0.895679	-2.215833	0.293610	0.000000	-10.000000	0.466667	-23.366667	238.000000	1023.000000	1023.000000	2046.000000
39.299999	-0.008838	-5.223362	-3.836453	0.848017	-2.266474	0.031548	0.000000	-10.000000	0.441667	-22.933334	227.666672	1023.000000	1023.000000	2046.000000
39.320000	-0.009824	-5.806268	-3.850089	0.627152	-2.433262	-0.150068	0.000000	-10.000000	0.408333	-22.733334	220.000000	1023.000000	1023.000000	2046.000000
39.340000	-0.010520	-6.217195	-3.881572	0.589289	-2.488830	-0.436081	0.000000	-10.000000	0.400000	-22.633333	212.500000	1023.000000	1023.000000	2046.000000
39.360001	-0.011503	-6.798381	-3.983742	0.327168	-2.518106	-0.623701	0.000000	-10.000000	0.400000	-22.516666	207.500000	1023.000000	1023.000000	2046.000000
39.380001	-0.012427	-7.344441	-4.025641	0.085859	-2.564576	-0.840082	0.000000	-10.000000	0.400000	-22.416666	200.000000	1023.000000	1023.000000	2046.000000
39.400002	-0.013399	-7.918723	-4.017561	-0.232207	-2.593066	-1.075889	0.000000	-10.000000	0.408333	-22.416666	192.500000	1023.000000	1023.000000	2046.000000
39.419998	-0.014258	-8.426644	-4.028821	-0.506212	-2.608592	-1.283020	0.000000	-10.000000	0.408333	-22.500000	185.166672	1023.000000	1023.000000	2046.000000
39.439999	-0.015554	-9.192597	-4.094464	-0.786773	-2.697832	-1.613529	0.000000	-10.000000	0.408333	-22.333334	177.666672	1023.000000	1023.000000	2046.000000
39.459999	-0.016639	-9.833824	-4.211524	-1.020354	-2.736459	-1.865487	0.000000	-10.000000	0.400000	-21.966667	170.333328	1023.000000	1023.000000	2046.000000
39.480000	-0.018035	-10.658504	-4.281257	-1.318071	-2.896375	-2.162801	0.000000	-10.000000	0.400000	-21.600000	162.833328	1023.000000	1023.000000	2046.000000
39.500000	-0.019339	-11.429209	-4.384781	-1.540973	-3.083804	-2.419651	0.000000	-10.000000	0.400000	-21.549999	155.666672	1023.000000	1023.000000	2046.000000
39.520000	-0.020870	-12.334456	-4.414532	-1.927222	-3.309788	-2.682916	0.000000	-10.000000	0.400000	-21.549999	148.333328	1023.000000	1023.000000	2046.000000
39.540001	-0.022191	-13.115084	-4.500467	-2.166976	-3.531781	-2.915859	0.000000	-10.000000	0.400000	-21.366667	141.166672	1023.000000	1023.000000	2046.000000
39.560001	-0.023641	-13.971608	-4.581216	-2.396909	-3.802243	-3.191240	0.000000	-10.000000	0.383333	-21.083334	134.000000	1023.000000	1023.000000	2046.000000
39.580002	-0.024878	-14.702689	-4.639549	-2.625003	-3.994188	-3.443950	0.000000	-10.000000	0.375000	-20.516666	127.000000	1023.000000	1023.000000	2046.000000
39.599998	-0.026096	-15.423007	-4.725202	-2.983191	-4.077543	-3.637070	0.000000	-10.000000	0.358333	-19.866667	118.000000	1023.000000	1023.000000	2046.000000
39.619999	-0.026941	-15.921903	-4.649782	-3.213260	-4.132945	-3.925916	0.000000	-10.000000	0.358333	-19.233334	111.333336	1023.000000	1023.000000	2046.000000
39.639999	-0.027549	-16.281273	-4.653244	-3.429854	-4.058390	-4.139785	0.000000	-10.000000	0.333333	-18.900000	104.833336	1023.000000	1023.000000	2046.000000
39.660000	-0.028094	-16.603497	-4.535235	-3.601988	-4.092259	-4.374014	0.000000	-10.000000	0.316667	-18.516666	100.666664	1023.000000	1023.000000	2046.000000
39.680000	-0.028728	-16.977978	-4.512816	-3.853689	-4.055758	-4.555716	0.000000	-10.000000	0.283333	-17.983334	94.500000	1023.000000	1023.000000	2046.000000
39.700001	-0.029088	-17.190819	-4.401858	-3.976666	-4.082342	-4.729953	0.000000	-10.000000	0.266667	-17.066666	86.666664	1023.000000	1023.000000	2046.000000
39.720001	-0.029607	-17.497469	-4.395692	-4.200281	-4.005401	-4.896095	0.000000	-10.000000	0.250000	-16.433332	80.833336	1023.000000	1023.000000	2046.000000
39.740002	-0.029944	-17.696712	-4.334918	-4.284134	-4.013747	-5.063913	0.000000	-10.000000	0.241667	-15.750000	75.166664	1023.000000	1023.000000	2046.000000
39.759998	-0.030433	-17.985733	-4.322046	-4.481581	-4.008451	-5.173655	0.000000	-10.000000	0.225000	-15.366667	71.666664	1023.000000	1023.000000	2046.000000
39.779999	-0.030741	-18.167715	-4.274528	-4.512342	-4.039586	-5.341259	0.000000	-10.000000	0.208333	-14.716667	66.666664	1023.000000	1023.000000	2046.000000
39.799999	-0.031195	-18.436529	-4.257901	-4.674069	-4.012612	-5.491947	0.000000	-10.000000	0.200000	-14.166667	61.833332	1023.000000	1023.000000	2046.000000
39.820000	-0.031413	-18.564981	-4.230746	-4.682955	-4.020033	-5.631247	0.000000	-10.000000	0.200000	-13.550000	57.166668	1023.000000	1023.000000	2046.000000
39.840000	-0.031899	-18.852215	-4.211780	-4.874173	-4.015308	-5.750956	0.000000	-10.000000	0.183333	-13.083333	52.500000	1023.000000	1023.000000	2046.000000
39.860001	-0.032286	-19.081242	-4.220207	-4.957632	-4.002293	-5.901112	0.000000	-10.000000	0.158333	-12.466667	48.166668	1023.000000	1023.000000	2046.000000
39.880001	-0.032731	-19.344044	-4.180324	-5.070407	-4.040223	-6.053090	0.000000	-10.000000	0.141667	-12.000000	44.000000	1023.000000	1023.000000	2046.000000
39.900002	-0.032910	-19.449608	-4.209892	-5.081338	-3.964744	-6.193634	0.000000	-10.000000	0.133333	-11.366667	40.000000	1023.000000	1023.000000	2046.000000
39.919998	-0.033380	-19.727831	-4.165888	-5.273913	-4.018734	-6.269296	0.000000	-10.000000	0.133333	-10.983334	36.166668	1023.000000	1023.000000	2046.000000
39.939999	-0.033652	-19.888346	-4.157320	-5.264835	-3.991208	-6.474984	0.000000	-10.000000	0.125000	-10.400000	32.500000	1023.000000	1023.000000	2046.000000
39.959999	-0.034020	-20.105886	-4.164426	-5.454764	-3.945015	-6.541682	0.000000	-10.000000	0.116667	-10.000000	29.000000	1023.000000	1023.000000	2046.000000
39.980000	-0.034148	-20.181461	-4.120696	-5.457194	-3.911706	-6.691864	0.000000	-10.000000	0.108333	-9.350000	25.666666	1023.000000	1023.000000	2046.000000
40.000000	-0.034430	-20.348080	-4.083663	-5.589026	-3.924870	-6.750520	0.000000	-10.000000	0.100000	-8.916667	22.500000	1023.000000	1023.000000	2046.000000
40.020000	-0.034573	-20.432812	-3.990211	-5.626864	-3.951695	-6.864042	0.000000	-10.000000	0.100000	-8.366667	19.500000	1023.000000	1023.000000	2046.000000
40.040001	-0.034780	-20.554741	-4.026484	-5.721683	-3.852711	-6.953864	0.000000	-10.000000	0.083333	-7.933333	16.666666	1023.000000	1023.000000	2046.000000
40.060001	-0.034869	-20.607616	-3.927504	-5.708703	-3.923653	-7.047757	0.000000	-10.000000	0.066667	-7.416667	14.000000	1023.000000	1023.000000	2046.000000
40.080002	-0.035071	-20.727182	-3.957862	-5.791400	-3.857081	-7.120838	0.000000	-10.000000	0.050000	-6.966667	11.666667	1023.000000	1023.000000	2046.000000
40.099998	-0.035158	-20.778297	-3.907212	-5.785662	-3.865081	-7.220343	0.000000	-10.000000	0.050000	-6.333333	8.500000	1023.000000	1023.000000	2046.000000
40.119999	-0.035594	-21.035858	-3.992765	-5.921532	-3.850303	-7.271257	0.000000	-10.000000	0.050000	-5.866667	6.166667	1023.000000	1023.000000	2046.000000
40.139999	-0.036118	-21.345497	-4.011725	-5.944654	-3.985525	-7.403594	0.000000	-10.000000	0.050000	-5.333333	4.166667	1023.000000	1023.000000	2046.000000
40.160000	-0.036977	-21.853291	-4.078220	-6.197088	-4.107307	-7.470675	0.000000	-10.000000	0.050000	-4.833333	3.166667	1023.000000	1023.000000	2046.000000
40.180000	-0.037695	-22.277967	-3.996272	-6.286301	-4.272600	-7.722796	0.000000	-10.000000	0.050000	-3.966667	1.666667	1023.000000	1023.000000	2046.000000
40.200001	-0.038494	-22.749889	-4.026129	-6.592036	-4.348515	-7.783212	0.000000	-10.000000	0.041667	-2.350000	0.166667	1023.000000	1023.000000	2046.000000
40.220001	-0.038653	-22.843784	-3.943740	-6.708896	-4.419830	-7.771317	0.000000	-10.000000	0.033333	-1.016667	-0.666667	1023.000000	1023.000000	2046.000000
40.240002	-0.038625	-22.827341	-4.028426	-6.403310	-4.268384	-8.127222	0.000000	-10.000000	0.025000	0.616667	-1.000000	1023.000000	1023.000000	2046.000000
40.259998	-0.038036	-22.479155	-3.928487	-6.336938	-4.294143	-7.919587	0.000000	-10.000000	0.016667	1.866667	-1.000000	1023.000000	1023.000000	2046.000000
40.279999	-0.037432	-22.122362	-3.935406	-6.253819	-4.143434	-7.789704	0.000000	-10.000000	0.008333	4.283333	-1.000000	1023.000000	1023.000000	2046.000000
40.299999	-0.037052	-21.897997	-3.818150	-6.373725	-4.148368	-7.557755	0.000000	-10.000000	-0.025000	7.266667	-1.000000	1023.000000	1023.000000	2046.000000
40.320000	-0.037061	-21.902971	-3.863988	-6.485949	-4.141770	-7.411265	0.000000	-10.000000	-0.066667	10.650001	-1.000000	1023.000000	1023.000000	2046.000000
40.340000	-0.037157	-21.959900	-3.956518	-6.466869	-4.210525	-7.325989	0.000000	-10.000000	-0.141667	13.683334	-1.000000	1023.000000	1023.000000	2046.000000
40.360001	-0.037576	-22.207268	-4.194283	-6.432333	-4.244429	-7.336221	0.000000	-10.000000	-0.200000	16.133333	-1.000000	1023.000000	1023.000000	2046.000000
40.380001	-0.037582	-22.210777	-4.298051	-6.385521	-4.222396	-7.304809	0.000000	-10.000000	-0.241667	18.100000	3.333333	1023.000000	1023.000000	2046.000000
40.400002	-0.036984	-21.857513	-4.367267	-6.193396	-4.042599	-7.254252	0.000000	-10.000000	-0.258333	19.533333	12.500000	1023.000000	1023.000000	2046.000000
40.419998	-0.036221	-21.406403	-4.409760	-6.011666	-3.911340	-7.073636	0.000000	-10.000000	-0.275000	20.583334	24.000000	1023.000000	1023.000000	2046.000000
40.439999	-0.035152	-20.774872	-4.494500	-5.786308	-3.735349	-6.758713	0.000000	-10.000000	-0.308333	21.316668	33.500000	1023.000000	1023.000000	2046.000000
40.459999	-0.034064	-20.131931	-4.473307	-5.550562	-3.648663	-6.459399	0.000000	-10.000000	-0.341667	21.933334	40.666668	1023.000000	1023.000000	2046.000000
40.480000	-0.032936	-19.465467	-4.533863	-5.293674	-3.428527	-6.209404	0.000000	-10.000000	-0.358333	22.550001	47.833332	1023.000000	1023.000000	2046.000000
40.500000	-0.031596	-18.673178	-4.408788	-5.047077	-3.294033	-5.923280	0.000000	-10.000000	-0.375000	23.300001	55.333332	1023.000000	1023.000000	2046.000000
40.520000	-0.030134	-17.809326	-4.254719	-4.847124	-3.050487	-5.656996	0.000000	-10.000000	-0.383333	24.116667	63.000000	1023.000000	1023.000000	2046.000000
40.540001	-0.028516	-16.852705	-4.039532	-4.641263	-2.803366	-5.368544	0.000000	-10.000000	-0.400000	24.933334	71.000000	1023.000000	1023.000000	2046.000000
40.560001	-0.027000	-15.956985	-3.897199	-4.435737	-2.557441	-5.066609	0.000000	-10.000000	-0.416667	25.383333	79.166664	1023.000000	1023.000000	2046.000000
40.580002	-0.025321	-14.964897	-3.683569	-4.247219	-2.272136	-4.761974	0.000000	-10.000000	-0.425000	25.933334	87.500000	1023.000000	1023.000000	2046.000000
40.599998	-0.023654	-13.979497	-3.486626	-4.111415	-1.943076	-4.438380	0.000000	-10.000000	-0.425000	26.433334	96.000000	1023.000000	1023.000000	2046.000000
40.619999	-0.021984	-12.992440	-3.244200	-4.081578	-1.673549	-3.993113	0.000000	-10.000000	-0.408333	26.800001	104.666664	1023.000000	1023.000000	2046.000000
40.639999	-0.020253	-11.969395	-3.039613	-3.889986	-1.312291	-3.727504	0.000000	-10.000000	-0.400000	26.800001	113.500000	1023.000000	1023.000000	2046.000000
40.660000	-0.018859	-11.145658	-2.943064	-3.823909	-1.023905	-3.354780	0.000000	-10.000000	-0.400000	26.650000	122.500000	1023.000000	1023.000000	2046.000000
40.680000	-0.017460	-10.318598	-2.907714	-3.594642	-0.716306	-3.099937	0.000000	-10.000000	-0.391667	26.633333	131.500000	1023.000000	1023.000000	2046.000000
40.700001	-0.016224	-9.588674	-2.832457	-3.530986	-0.524141	-2.701090	0.000000	-10.000000	-0.383333	26.400000	140.500000	1023.000000	1023.000000	2046.000000
40.720001	-0.015118	-8.934943	-2.701958	-3.471436	-0.465477	-2.296072	0.000000	-10.000000	-0.383333	26.016666	149.333328	1023.000000	1023.000000	2046.000000
40.740002	-0.014197	-8.390387	-2.583101	-3.485628	-0.355216	-1.966441	0.000000	-10.000000	-0.391667	25.633333	158.000000	1023.000000	1023.000000	2046.000000
40.759998	-0.013433	-7.938760	-2.334170	-3.641964	-0.326049	-1.636577	0.000000	-10.000000	-0.400000	25.450001	166.500000	1023.000000	1023.000000	2046.000000
40.779999	-0.012296	-7.267015	-2.130600	-3.515621	-0.312863	-1.307930	0.000000	-10.000000	-0.408333	25.483334	175.000000	1023.000000	1023.000000	2046.000000
40.799999	-0.011173	-6.603437	-1.900482	-3.517955	-0.205971	-0.979030	0.000000	-10.000000	-0.416667	25.616667	183.500000	1023.000000	1023.000000	2046.000000
40.820000	-0.010000	-5.909868	-1.727929	-3.494600	0.009513	-0.696852	0.000000	-10.000000	-0.425000	26.116667	192.166672	1023.000000	1023.000000	2046.000000
40.840000	-0.008690	-5.136003	-1.483154	-3.561115	0.216319	-0.308054	0.000000	-10.000000	-0.425000	26.566668	200.833328	1023.000000	1023.000000	2046.000000
40.860001	-0.007118	-4.206683	-1.233840	-3.430772	0.507008	-0.049079	0.000000	-10.000000	-0.441667	27.116667	209.666672	1023.000000	1023.000000	2046.000000
40.880001	-0.005312	-3.139682	-0.897761	-3.445128	0.868216	0.334990	0.000000	-10.000000	-0.458333	27.266666	218.500000	1023.000000	1023.000000	2046.000000
40.900002	-0.003253	-1.922584	-0.521390	-3.226138	1.201509	0.623435	0.000000	-10.000000	-0.475000	27.616667	227.500000	1023.000000	1023.000000	2046.000000
40.919998	-0.001167	-0.689936	-0.227032	-3.070205	1.588497	1.018805	0.000000	-10.000000	-0.458333	27.450001	236.666672	1023.000000	1023.000000	2046.000000
40.939999	0.000971	0.573947	0.070299	-2.795755	1.953731	1.345673	0.000000	-10.000000	-0.450000	27.500000	246.000000	1023.000000	1023.000000	2046.000000
40.959999	0.003262	1.927897	0.456815	-2.593576	2.308860	1.755798	0.000000	-10.000000	-0.433333	27.183332	255.333328	1023.000000	1023.000000	2046.000000
40.980000	0.005325	3.147159	0.748697	-2.363507	2.571962	2.190007	0.000000	-10.000000	-0.441667	27.166666	264.500000	1023.000000	1023.000000	2046.000000
41.000000	0.007489	4.425811	0.899694	-1.965612	2.986944	2.504785	0.000000	-10.000000	-0.441667	27.116667	273.500000	1023.000000	1023.000000	2046.000000
41.020000	0.009510	5.620250	1.171177	-1.716225	3.269627	2.895671	0.000000	-10.000000	-0.450000	27.283333	282.500000	1023.000000	1023.000000	2046.000000
41.040001	0.011553	6.827860	1.421561	-1.476171	3.582958	3.299512	0.000000	-10.000000	-0.441667	27.166666	291.500000	1023.000000	1023.000000	2046.000000
41.060001	0.013433	7.938668	1.680143	-1.297331	3.841821	3.714035	0.000000	-10.000000	-0.425000	26.883333	300.500000	1023.000000	1023.000000	2046.000000
41.080002	0.015326	9.057378	1.847036	-0.950128	4.196869	3.963601	0.000000	-10.000000	-0.408333	26.466667	309.500000	1023.000000	1023.000000	2046.000000
41.099998	0.017084	10.096506	2.075189	-0.807923	4.516993	4.312247	0.000000	-10.000000	-0.400000	26.283333	318.500000	1023.000000	1023.000000	2046.000000
41.119999	0.018947	11.197923	2.336077	-0.513477	4.798735	4.576587	0.000000	-10.000000	-0.400000	26.350000	327.333344	1023.000000	1023.000000	2046.000000
41.139999	0.020589	12.168149	2.598753	-0.344822	5.045527	4.868690	0.000000	-10.000000	-0.400000	26.350000	336.166656	1023.000000	1023.000000	2046.000000
41.160000	0.022126	13.076330	2.923487	-0.147211	5.187104	5.112950	0.000000	-10.000000	-0.400000	26.450001	345.000000	1023.000000	1023.000000	2046.000000
41.180000	0.023345	13.796614	3.189549	-0.148913	5.365211	5.390766	0.000000	-10.000000	-0.400000	26.416666	353.833344	1023.000000	1023.000000	2046.000000
41.200001	0.024680	14.585998	3.473318	-0.088215	5.589612	5.611283	0.000000	-10.000000	-0.391667	26.416666	362.666656	1023.000000	1023.000000	2046.000000
41.220001	0.026480	15.649729	3.787437	-0.018160	5.862328	6.018123	0.000000	-10.000000	-0.383333	26.133333	371.333344	1023.000000	1023.000000	2046.000000
41.240002	0.028457	16.818155	3.838691	0.631242	6.391320	5.956903	0.000000	-10.000000	-0.383333	25.450001	380.166656	1023.000000	1023.000000	2046.000000
41.259998	0.029960	17.706448	3.960591	0.728295	6.538761	6.478801	0.000000	-10.000000	-0.383333	24.650000	388.666656	1023.000000	1023.000000	2046.000000
41.279999	0.030960	18.297186	3.999730	0.847836	6.692824	6.756796	0.000000	-10.000000	-0.366667	23.983334	397.000000	1023.000000	1023.000000	2046.000000
41.299999	0.031417	18.567272	3.986789	0.866889	6.721147	6.992447	0.000000	-10.000000	-0.341667	23.416666	405.000000	1023.000000	1023.000000	2046.000000
41.320000	0.031387	18.549751	3.974838	0.728089	6.690544	7.156280	0.000000	-10.000000	-0.325000	23.183334	413.000000	1023.000000	1023.000000	2046.000000
41.340000	0.031408	18.561983	3.772138	0.878460	6.824854	7.086531	0.000000	-10.000000	-0.308333	22.833334	421.000000	1023.000000	1023.000000	2046.000000
41.360001	0.031525	18.631510	3.594164	1.077205	6.878177	7.081964	0.000000	-10.000000	-0.283333	22.366667	428.666656	1023.000000	1023.000000	2046.000000
41.380001	0.032026	18.927353	3.436929	1.495270	6.987561	7.007593	0.000000	-10.000000	-0.241667	21.600000	436.166656	1023.000000	1023.000000	2046.000000
41.400002	0.032700	19.325893	3.375265	1.729149	7.117854	7.103625	0.000000	-10.000000	-0.216667	20.633333	443.333344	1023.000000	1023.000000	2046.000000
41.419998	0.033498	19.797421	3.246209	2.107638	7.294797	7.148777	0.000000	-10.000000	-0.200000	19.816668	450.500000	1023.000000	1023.000000	2046.000000
41.439999	0.033998	20.093000	3.132402	2.292547	7.336139	7.331914	0.000000	-10.000000	-0.175000	18.666668	457.166656	1023.000000	1023.000000	2046.000000
41.459999	0.034673	20.491529	2.993631	2.667269	7.442502	7.388126	0.000000	-10.000000	-0.125000	17.350000	463.666656	1023.000000	1023.000000	2046.000000
41.480000	0.035190	20.797457	2.930620	2.876853	7.516068	7.473914	0.000000	-10.000000	-0.058333	15.166667	469.666656	1023.000000	1023.000000	2046.000000
41.500000	0.035456	20.954409	2.897148	3.139340	7.513199	7.404722	0.000000	-10.000000	-0.016667	12.433333	475.166656	1023.000000	1023.000000	2046.000000
41.520000	0.035532	20.999172	2.807023	3.340219	7.572323	7.279608	0.000000	-10.000000	0.016667	8.366667	479.833344	1023.000000	1023.000000	2046.000000
41.540001	0.035246	20.830639	2.695372	3.373180	7.532155	7.229933	0.000000	-10.000000	0.041667	3.033334	483.333344	1023.000000	1023.000000	2046.000000
41.560001	0.034960	20.661133	2.557722	3.555511	7.507730	7.040170	0.000000	-10.000000	0.075000	-2.350000	485.333344	1023.000000	1023.000000	2046.000000
41.580002	0.034422	20.343361	2.390643	3.593077	7.407015	6.952627	0.000000	-10.000000	0.108333	-7.533334	486.000000	1023.000000	1023.000000	2046.000000
41.599998	0.034098	20.151909	2.226341	3.668125	7.427140	6.830302	0.000000	-10.000000	0.150000	-11.166667	486.000000	1023.000000	1023.000000	2046.000000
41.619999	0.033462	19.776205	2.120337	3.563435	7.307941	6.784491	0.000000	-10.000000	0.208333	-14.366667	486.000000	1023.000000	1023.000000	2046.000000
41.639999	0.032890	19.437822	1.951180	3.637330	7.133173	6.716138	0.000000	-10.000000	0.258333	-16.250000	486.000000	1023.000000	1023.000000	2046.000000
41.660000	0.031929	18.870098	1.697527	3.656920	6.906097	6.609553	0.000000	-10.000000	0.300000	-17.900000	478.000000	1023.000000	1023.000000	2046.000000
41.680000	0.031028	18.337578	1.414203	3.766192	6.705918	6.451265	0.000000	-10.000000	0.333333	-19.233334	467.833344	1023.000000	1023.000000	2046.000000
41.700001	0.029773	17.596067	1.129994	3.723179	6.368722	6.374171	0.000000	-10.000000	0.366667	-20.450001	455.333344	1023.000000	1023.000000	2046.000000
41.720001	0.028356	16.758642	0.851908	3.750950	5.894540	6.261244	0.000000	-10.000000	0.408333	-21.616667	448.500000	1023.000000	1023.000000	2046.000000
41.740002	0.026404	15.604740	0.628739	3.408937	5.348593	6.218471	0.000000	-10.000000	0.433333	-22.616667	441.333344	1023.000000	1023.000000	2046.000000
41.759998	0.024526	14.494887	0.491469	3.167628	4.738966	6.096825	0.000000	-10.000000	0.466667	-23.683332	433.833344	1023.000000	1023.000000	2046.000000
41.779999	0.022654	13.388344	0.250824	2.998906	4.135139	6.003476	0.000000	-10.000000	0.491667	-24.350000	426.000000	1023.000000	1023.000000	2046.000000
41.799999	0.020835	12.313695	0.038304	2.940446	3.521951	5.812994	0.000000	-10.000000	0.516667	-25.100000	417.833344	1023.000000	1023.000000	2046.000000
41.820000	0.018928	11.186238	-0.188658	2.608296	3.027803	5.738797	0.000000	-10.000000	0.533333	-25.450001	409.500000	1023.000000	1023.000000	2046.000000
41.840000	0.017335	10.244981	-0.391062	2.394202	2.652185	5.589656	0.000000	-10.000000	0.541667	-25.816668	400.833344	1023.000000	1023.000000	2046.000000
41.860001	0.015910	9.402944	-0.482133	2.122698	2.263666	5.498713	0.000000	-10.000000	0.558333	-26.083334	392.166656	1023.000000	1023.000000	2046.000000
41.880001	0.014898	8.804865	-0.529670	2.107108	1.923422	5.304006	0.000000	-10.000000	0.558333	-26.316668	383.500000	1023.000000	1023.000000	2046.000000
41.900002	0.013822	8.168569	-0.624655	1.921063	1.640203	5.231957	0.000000	-10.000000	0.558333	-26.550001	374.833344	1023.000000	1023.000000	2046.000000
41.919998	0.012930	7.641590	-0.751246	1.954568	1.349466	5.088802	0.000000	-10.000000	0.550000	-26.566668	366.000000	1023.000000	1023.000000	2046.000000
41.939999	0.012085	7.142470	-0.813646	1.900533	1.145053	4.910531	0.000000	-10.000000	0.550000	-26.650000	357.000000	1023.000000	1023.000000	2046.000000
41.959999	0.011368	6.718605	-0.804200	1.930439	0.830168	4.762198	0.000000	-10.000000	0.550000	-26.566668	348.166656	1023.000000	1023.000000	2046.000000
41.980000	0.010870	6.423958	-0.730750	1.978315	0.545670	4.630723	0.000000	-10.000000	0.550000	-26.400000	339.333344	1023.000000	1023.000000	2046.000000
42.000000	0.010164	6.006653	-0.791791	1.952379	0.346007	4.500058	0.000000	-10.000000	0.550000	-26.133333	330.666656	1023.000000	1023.000000	2046.000000
42.020000	0.009183	5.427421	-0.839619	1.816397	0.054323	4.396319	0.000000	-10.000000	0.541667	-25.916666	321.833344	1023.000000	1023.000000	2046.000000
42.040001	0.008238	4.868592	-1.052461	1.745878	-0.091836	4.267012	0.000000	-10.000000	0.533333	-25.783333	313.166656	1023.000000	1023.000000	2046.000000
42.060001	0.007281	4.303100	-1.272009	2.005895	-0.384995	3.954209	0.000000	-10.000000	0.533333	-25.650000	304.500000	1023.000000	1023.000000	2046.000000
42.080002	0.006204	3.666705	-1.516706	1.975166	-0.639309	3.847555	0.000000	-10.000000	0.541667	-25.416668	293.166656	1023.000000	1023.000000	2046.000000
42.099998	0.004505	2.662364	-1.747587	1.835166	-0.996415	3.571201	0.000000	-10.000000	0.533333	-25.216667	276.333344	1023.000000	1023.000000	2046.000000
42.119999	0.002506	1.480799	-1.748451	1.386529	-1.397398	3.240120	0.000000	-10.000000	0.516667	-25.066668	262.333344	1023.000000	1023.000000	2046.000000
42.139999	0.000442	0.261114	-1.873058	0.883950	-1.545588	2.795810	0.000000	-10.000000	0.500000	-25.000000	254.000000	1023.000000	1023.000000	2046.000000
42.160000	-0.001399	-0.826539	-2.092955	0.772721	-1.781608	2.275303	0.000000	-10.000000	0.500000	-25.000000	254.000000	1023.000000	1023.000000	2046.000000
42.180000	-0.003461	-2.045273	-2.433463	0.653379	-2.026105	1.760916	0.000000	-10.000000	0.508333	-24.916666	251.000000	1023.000000	1023.000000	2046.000000
42.200001	-0.005102	-3.014999	-2.769785	0.701412	-2.183882	1.237257	0.000000	-10.000000	0.508333	-24.533333	245.333328	1023.000000	1023.000000	2046.000000
42.220001	-0.006690	-3.953541	-3.018868	0.573332	-2.291709	0.783706	0.000000	-10.000000	0.508333	-24.283333	237.000000	1023.000000	1023.000000	2046.000000
42.240002	-0.008006	-4.731637	-3.330861	0.553360	-2.403636	0.449500	0.000000	-10.000000	0.500000	-23.933334	229.000000	1023.000000	1023.000000	2046.000000
42.259998	-0.009186	-5.428807	-3.474301	0.472251	-2.554192	0.127435	0.000000	-10.000000	0.500000	-23.916668	221.000000	1023.000000	1023.000000	2046.000000
42.279999	-0.010302	-6.088467	-3.774222	0.398863	-2.604635	-0.108473	0.000000	-10.000000	0.491667	-23.650002	213.000000	1023.000000	1023.000000	2046.000000
42.299999	-0.011403	-6.739296	-3.947517	0.415152	-2.752443	-0.454489	0.000000	-10.000000	0.483333	-23.483334	205.000000	1023.000000	1023.000000	2046.000000
42.320000	-0.012640	-7.470275	-4.145275	0.215802	-2.843605	-0.697198	0.000000	-10.000000	0.458333	-23.200001	197.166672	1023.000000	1023.000000	2046.000000
42.340000	-0.013563	-8.015727	-4.188046	0.114422	-2.914189	-1.027914	0.000000	-10.000000	0.441667	-22.983334	189.500000	1023.000000	1023.000000	2046.000000
42.360001	-0.014622	-8.641579	-4.269025	-0.143980	-2.975922	-1.252652	0.000000	-10.000000	0.425000	-22.766668	181.833328	1023.000000	1023.000000	2046.000000
42.380001	-0.015472	-9.144088	-4.302867	-0.252028	-3.030946	-1.558246	0.000000	-10.000000	0.425000	-22.716667	174.333328	1023.000000	1023.000000	2046.000000
42.400002	-0.016344	-9.659141	-4.385310	-0.459709	-3.003193	-1.810929	0.000000	-10.000000	0.425000	-22.550001	166.666672	1023.000000	1023.000000	2046.000000
42.419998	-0.017108	-10.111095	-4.311510	-0.748953	-3.009805	-2.040827	0.000000	-10.000000	0.416667	-22.466667	159.333328	1023.000000	1023.000000	2046.000000
42.439999	-0.018222	-10.769064	-4.306809	-1.180372	-3.012712	-2.269171	0.000000	-10.000000	0.400000	-22.350000	151.666672	1023.000000	1023.000000	2046.000000
42.459999	-0.019195	-11.344169	-4.269484	-1.466993	-3.048796	-2.558896	0.000000	-10.000000	0.391667	-22.266668	144.333328	1023.000000	1023.000000	2046.000000
42.480000	-0.020355	-12.029920	-4.353178	-1.815568	-3.019980	-2.841193	0.000000	-10.000000	0.383333	-22.000000	136.833328	1023.000000	1023.000000	2046.000000
42.500000	-0.021570	-12.748128	-4.397674	-2.015615	-3.103021	-3.231817	0.000000	-10.000000	0.375000	-21.516666	129.500000	1023.000000	1023.000000	2046.000000
42.520000	-0.023005	-13.595762	-4.545182	-2.357263	-3.194771	-3.498546	0.000000	-10.000000	0.375000	-21.116667	122.166664	1023.000000	1023.000000	2046.000000
42.540001	-0.024276	-14.347401	-4.623053	-2.574830	-3.408736	-3.740783	0.000000	-10.000000	0.375000	-20.800001	115.000000	1023.000000	1023.000000	2046.000000
42.560001	-0.025667	-15.169082	-4.724594	-2.922831	-3.557950	-3.963706	0.000000	-10.000000	0.375000	-20.616667	108.166664	1023.000000	1023.000000	2046.000000
42.580002	-0.027064	-15.994568	-4.735642	-3.231082	-3.823667	-4.204177	0.000000	-10.000000	0.366667	-20.250000	101.333336	1023.000000	1023.000000	2046.000000
42.599998	-0.028384	-16.775061	-4.874322	-3.375556	-4.009018	-4.516165	0.000000	-10.000000	0.341667	-19.683334	94.666664	1023.000000	1023.000000	2046.000000
42.619999	-0.029679	-17.540009	-4.931001	-3.658812	-4.268978	-4.681217	0.000000	-10.000000	0.308333	-19.033333	88.000000	1023.000000	1023.000000	2046.000000
42.639999	-0.030608	-18.089453	-4.979015	-3.859214	-4.323974	-4.927250	0.000000	-10.000000	0.266667	-18.183334	81.666664	1023.000000	1023.000000	2046.000000
42.660000	-0.031314	-18.506393	-4.947649	-4.113090	-4.336596	-5.109059	0.000000	-10.000000	0.250000	-17.600000	75.500000	1023.000000	1023.000000	2046.000000
42.680000	-0.031842	-18.818521	-4.890872	-4.268707	-4.307826	-5.351117	0.000000	-10.000000	0.241667	-16.950001	69.666664	1023.000000	1023.000000	2046.000000
42.700001	-0.032312	-19.096663	-4.785476	-4.478183	-4.308951	-5.524054	0.000000	-10.000000	0.233333	-16.416668	64.000000	1023.000000	1023.000000	2046.000000
42.720001	-0.032661	-19.302631	-4.746030	-4.582754	-4.296664	-5.677182	0.000000	-10.000000	0.225000	-15.733334	58.666668	1023.000000	1023.000000	2046.000000
42.740002	-0.032973	-19.486990	-4.639323	-4.796515	-4.253589	-5.797563	0.000000	-10.000000	0.216667	-14.950000	53.333332	1023.000000	1023.000000	2046.000000
42.759998	-0.033207	-19.625374	-4.623614	-4.841103	-4.168226	-5.992431	0.000000	-10.000000	0.208333	-14.216667	48.333332	1023.000000	1023.000000	2046.000000
42.779999	-0.033664	-19.895319	-4.566284	-5.078652	-4.215794	-6.034589	0.000000	-10.000000	0.200000	-13.483334	43.500000	1023.000000	1023.000000	2046.000000
42.799999	-0.033838	-19.998192	-4.507817	-5.097806	-4.225347	-6.167221	0.000000	-10.000000	0.183333	-12.850000	39.166668	1023.000000	1023.000000	2046.000000
42.820000	-0.033976	-20.079565	-4.398193	-5.228946	-4.232040	-6.220386	0.000000	-10.000000	0.158333	-12.250000	35.000000	1023.000000	1023.000000	2046.000000
42.840000	-0.034189	-20.205484	-4.463992	-5.240917	-4.164789	-6.335786	0.000000	-10.000000	0.133333	-11.633333	31.000000	1023.000000	1023.000000	2046.000000
42.860001	-0.034443	-20.355522	-4.374893	-5.325005	-4.226317	-6.429307	0.000000	-10.000000	0.116667	-11.000000	27.000000	1023.000000	1023.000000	2046.000000
42.880001	-0.034741	-20.531719	-4.414763	-5.411833	-4.182881	-6.522241	0.000000	-10.000000	0.108333	-10.416667	23.166666	1023.000000	1023.000000	2046.000000
42.900002	-0.034937	-20.647671	-4.326753	-5.496020	-4.245418	-6.579479	0.000000	-10.000000	0.091667	-9.866667	19.500000	1023.000000	1023.000000	2046.000000
42.919998	-0.035211	-20.809639	-4.421891	-5.513080	-4.149160	-6.725509	0.000000	-10.000000	0.091667	-9.350000	16.166666	1023.000000	1023.000000	2046.000000
42.939999	-0.035424	-20.935419	-4.317322	-5.618042	-4.215813	-6.784241	0.000000	-10.000000	0.083333	-8.800000	13.000000	1023.000000	1023.000000	2046.000000
42.959999	-0.035531	-20.998798	-4.326578	-5.629539	-4.111879	-6.930802	0.000000	-10.000000	0.083333	-8.283334	10.166667	1023.000000	1023.000000	2046.000000
42.980000	-0.035794	-21.154018	-4.280876	-5.715107	-4.155372	-7.002663	0.000000	-10.000000	0.083333	-7.750000	7.333333	1023.000000	1023.000000	2046.000000
43.000000	-0.035865	-21.196068	-4.256186	-5.737261	-4.104688	-7.097932	0.000000	-10.000000	0.083333	-7.300000	4.833333	1023.000000	1023.000000	2046.000000
43.020000	-0.036014	-21.284510	-4.192445	-5.824946	-4.104829	-7.162289	0.000000	-10.000000	0.075000	-6.883333	2.500000	1023.000000	1023.000000	2046.000000
43.040001	-0.036140	-21.358570	-4.211916	-5.838805	-4.053653	-7.254196	0.000000	-10.000000	0.058333	-6.500000	0.500000	1023.000000	1023.000000	2046.000000
43.060001	-0.036258	-21.428459	-4.137014	-6.005193	-4.062624	-7.223628	0.000000	-10.000000	0.050000	-6.050000	-1.500000	1023.000000	1023.000000	2046.000000
43.080002	-0.036302	-21.454615	-4.099203	-5.943995	-4.061416	-7.350001	0.000000	-10.000000	0.050000	-5.500000	-3.333333	1023.000000	1023.000000	2046.000000
43.099998	-0.036434	-21.532356	-4.111435	-5.988759	-4.020410	-7.411752	0.000000	-10.000000	0.050000	-4.950000	-5.000000	1023.000000	1023.000000	2046.000000
43.119999	-0.036375	-21.497555	-4.044177	-6.005116	-4.013571	-7.434691	0.000000	-10.000000	0.058333	-4.433333	-6.666667	1023.000000	1023.000000	2046.000000
43.139999	-0.036445	-21.538773	-4.030626	-6.044092	-3.987317	-7.476737	0.000000	-10.000000	0.058333	-3.883333	-8.166667	1023.000000	1023.000000	2046.000000
43.160000	-0.036780	-21.736725	-4.047391	-6.073624	-4.077677	-7.538033	0.000000	-10.000000	0.050000	-2.783333	-9.500000	1023.000000	1023.000000	2046.000000
43.180000	-0.036997	-21.865286	-4.129134	-6.036737	-4.086940	-7.612475	0.000000	-10.000000	0.033333	-1.083333	-10.333333	1023.000000	1023.000000	2046.000000
43.200001	-0.037489	-22.155857	-4.089889	-6.176192	-4.233522	-7.656254	0.000000	-10.000000	0.016667	1.083333	-10.833333	1023.000000	1023.000000	2046.000000
43.220001	-0.037851	-22.370081	-4.017725	-6.250882	-4.349579	-7.751894	0.000000	-10.000000	0.008333	3.566667	-11.000000	1023.000000	1023.000000	2046.000000
43.240002	-0.038087	-22.509600	-3.951344	-6.540979	-4.373407	-7.643869	0.000000	-10.000000	0.000000	6.300000	-11.000000	1023.000000	1023.000000	2046.000000
43.259998	-0.037675	-22.265997	-3.779664	-6.540040	-4.388326	-7.557968	0.000000	-10.000000	-0.025000	9.016667	-11.000000	1023.000000	1023.000000	2046.000000
43.279999	-0.037126	-21.941700	-3.859734	-6.306264	-4.144918	-7.630785	0.000000	-10.000000	-0.058333	11.183333	-11.000000	1023.000000	1023.000000	2046.000000
43.299999	-0.036037	-21.297604	-3.708357	-6.162144	-4.057714	-7.369389	0.000000	-10.000000	-0.091667	12.683333	-11.000000	1023.000000	1023.000000	2046.000000
43.320000	-0.035167	-20.783415	-3.669780	-6.057008	-3.888770	-7.167856	0.000000	-10.000000	-0.125000	13.933333	-11.000000	1023.000000	1023.000000	2046.000000
43.340000	-0.034721	-20.520103	-3.638005	-6.189236	-3.852421	-6.840441	0.000000	-10.000000	-0.166667	15.950001	1.500000	1023.000000	1023.000000	2046.000000
43.360001	-0.034436	-20.351391	-3.684440	-6.186878	-3.800058	-6.680014	0.000000	-10.000000	-0.208333	17.616667	14.000000	1023.000000	1023.000000	2046.000000
43.380001	-0.034587	-20.441050	-3.832563	-6.238946	-3.848300	-6.521240	0.000000	-10.000000	-0.241667	19.283333	28.666666	1023.000000	1023.000000	2046.000000
43.400002	-0.034723	-20.521204	-3.981741	-6.105346	-3.897582	-6.536535	0.000000	-10.000000	-0.275000	20.150000	33.000000	1023.000000	1023.000000	2046.000000
43.419998	-0.034649	-20.477446	-4.146418	-6.048737	-3.816548	-6.465742	0.000000	-10.000000	-0.308333	21.483334	39.666668	1023.000000	1023.000000	2046.000000
43.439999	-0.033817	-19.985680	-4.068554	-5.824034	-3.723626	-6.369465	0.000000	-10.000000	-0.316667	22.400000	46.666668	1023.000000	1023.000000	2046.000000
43.459999	-0.032953	-19.475487	-4.246112	-5.617832	-3.449681	-6.161861	0.000000	-10.000000	-0.308333	23.116667	54.000000	1023.000000	1023.000000	2046.000000
43.480000	-0.031815	-18.802422	-4.241505	-5.331477	-3.347304	-5.882135	0.000000	-10.000000	-0.308333	23.466667	61.500000	1023.000000	1023.000000	2046.000000
43.500000	-0.030614	-18.093044	-4.326050	-5.029200	-3.161698	-5.576097	0.000000	-10.000000	-0.333333	23.700001	69.166664	1023.000000	1023.000000	2046.000000
43.520000	-0.029476	-17.420422	-4.249658	-4.814847	-3.100273	-5.255642	0.000000	-10.000000	-0.366667	24.016666	77.000000	1023.000000	1023.000000	2046.000000
43.540001	-0.027946	-16.516304	-4.172614	-4.509910	-2.826554	-5.007227	0.000000	-10.000000	-0.391667	24.616667	85.000000	1023.000000	1023.000000	2046.000000
43.560001	-0.026389	-15.595864	-3.984684	-4.349330	-2.587372	-4.674478	0.000000	-10.000000	-0.408333	25.316668	93.166664	1023.000000	1023.000000	2046.000000
43.580002	-0.024770	-14.638816	-3.777811	-4.100493	-2.352508	-4.408003	0.000000	-10.000000	-0.416667	25.900002	101.500000	1023.000000	1023.000000	2046.000000
43.599998	-0.023041	-13.617498	-3.631572	-3.911097	-2.026913	-4.047916	0.000000	-10.000000	-0.416667	26.166668	110.166664	1023.000000	1023.000000	2046.000000
43.619999	-0.021378	-12.634261	-3.349867	-3.768186	-1.800853	-3.715355	0.000000	-10.000000	-0.408333	26.583334	118.833336	1023.000000	1023.000000	2046.000000
43.639999	-0.019559	-11.559092	-3.117204	-3.571082	-1.437349	-3.433456	0.000000	-10.000000	-0.400000	26.716667	127.666664	1023.000000	1023.000000	2046.000000
43.660000	-0.017871	-10.561879	-2.906352	-3.525141	-1.120748	-3.009639	0.000000	-10.000000	-0.400000	26.850000	136.500000	1023.000000	1023.000000	2046.000000
43.680000	-0.016231	-9.592701	-2.757064	-3.328346	-0.778562	-2.728729	0.000000	-10.000000	-0.400000	26.816668	145.500000	1023.000000	1023.000000	2046.000000
43.700001	-0.014747	-8.715769	-2.623880	-3.233511	-0.492624	-2.365753	0.000000	-10.000000	-0.400000	26.816668	154.500000	1023.000000	1023.000000	2046.000000
43.720001	-0.013209	-7.806486	-2.512166	-3.056881	-0.223707	-2.013731	0.000000	-10.000000	-0.383333	26.833334	163.500000	1023.000000	1023.000000	2046.000000
43.740002	-0.011938	-7.055305	-2.486147	-2.847923	0.003128	-1.724363	0.000000	-10.000000	-0.375000	26.466667	172.500000	1023.000000	1023.000000	2046.000000
43.759998	-0.010911	-6.448328	-2.358248	-2.878225	0.081119	-1.292974	0.000000	-10.000000	-0.375000	25.883333	181.333328	1023.000000	1023.000000	2046.000000
43.779999	-0.010126	-5.984303	-2.171242	-2.965426	0.077668	-0.925302	0.000000	-10.000000	-0.383333	25.116667	190.000000	1023.000000	1023.000000	2046.000000
43.799999	-0.009183	-5.426945	-1.933521	-3.100318	0.140096	-0.533202	0.000000	-10.000000	-0.391667	24.883333	198.500000	1023.000000	1023.000000	2046.000000
43.820000	-0.007837	-4.631884	-1.739041	-2.939756	0.281135	-0.234222	0.000000	-10.000000	-0.391667	25.116667	206.833328	1023.000000	1023.000000	2046.000000
43.840000	-0.006883	-4.067773	-1.560330	-2.982607	0.358285	0.116879	0.000000	-10.000000	-0.408333	25.416668	215.166672	1023.000000	1023.000000	2046.000000
43.860001	-0.005773	-3.411714	-1.325607	-2.964301	0.464492	0.413701	0.000000	-10.000000	-0.416667	25.783333	223.500000	1023.000000	1023.000000	2046.000000
43.880001	-0.004322	-2.554162	-1.130948	-2.956083	0.801623	0.731246	0.000000	-10.000000	-0.425000	26.183334	232.166672	1023.000000	1023.000000	2046.000000
43.900002	-0.002522	-1.490370	-0.791917	-2.902475	1.136951	1.067072	0.000000	-10.000000	-0.416667	26.483334	240.833328	1023.000000	1023.000000	2046.000000
43.919998	-0.000742	-0.438446	-0.505752	-2.779859	1.493767	1.353397	0.000000	-10.000000	-0.408333	26.716667	249.666672	1023.000000	1023.000000	2046.000000
43.939999	0.001315	0.777181	-0.171860	-2.631251	1.843827	1.736465	0.000000	-10.000000	-0.400000	26.500000	258.500000	1023.000000	1023.000000	2046.000000
43.959999	0.003438	2.031930	0.149672	-2.350313	2.220094	2.012477	0.000000	-10.000000	-0.400000	26.350000	267.333344	1023.000000	1023.000000	2046.000000
43.980000	0.005628	3.325870	0.500881	-2.191781	2.545121	2.471649	0.000000	-10.000000	-0.400000	26.216667	276.166656	1023.000000	1023.000000	2046.000000
44.000000	0.007862	4.646660	0.805596	-1.867679	2.909327	2.799415	0.000000	-10.000000	-0.391667	26.133333	285.000000	1023.000000	1023.000000	2046.000000
44.020000	0.009930	5.868772	1.061484	-1.643527	3.236981	3.213832	0.000000	-10.000000	-0.383333	26.266666	293.833344	1023.000000	1023.000000	2046.000000
44.040001	0.011927	7.048632	1.344710	-1.372330	3.477554	3.598697	0.000000	-10.000000	-0.383333	26.200001	302.500000	1023.000000	1023.000000	2046.000000
44.060001	0.014021	8.286661	1.488219	-1.027006	3.851428	3.974021	0.000000	-10.000000	-0.391667	26.383333	311.166656	1023.000000	1023.000000	2046.000000
44.080002	0.016014	9.464388	1.769805	-0.807263	4.164508	4.337338	0.000000	-10.000000	-0.391667	26.433334	320.000000	1023.000000	1023.000000	2046.000000
44.099998	0.018019	10.649453	1.970513	-0.532025	4.528922	4.682044	0.000000	-10.000000	-0.375000	26.483334	328.833344	1023.000000	1023.000000	2046.000000
44.119999	0.019665	11.621887	2.239004	-0.386631	4.746259	5.023255	0.000000	-10.000000	-0.366667	26.216667	337.666656	1023.000000	1023.000000	2046.000000
44.139999	0.021475	12.691726	2.446328	-0.106509	5.016300	5.335606	0.000000	-10.000000	-0.375000	25.900000	346.333344	1023.000000	1023.000000	2046.000000
44.160000	0.023289	13.764012	2.655778	0.084954	5.380400	5.642880	0.000000	-10.000000	-0.391667	25.633333	355.166656	1023.000000	1023.000000	2046.000000
44.180000	0.025025	14.789870	2.903987	0.369512	5.617034	5.899337	0.000000	-10.000000	-0.391667	25.400000	363.666656	1023.000000	1023.000000	2046.000000
44.200001	0.026394	15.599096	3.087060	0.547072	5.807171	6.157794	0.000000	-10.000000	-0.383333	25.316668	372.333344	1023.000000	1023.000000	2046.000000
44.220001	0.027603	16.313507	3.429241	0.629897	5.866814	6.387554	0.000000	-10.000000	-0.383333	25.100000	380.666656	1023.000000	1023.000000	2046.000000
44.240002	0.028664	16.940256	3.634363	0.682509	6.042802	6.580580	0.000000	-10.000000	-0.391667	25.133333	389.333344	1023.000000	1023.000000	2046.000000
44.259998	0.030023	17.743855	3.934370	0.737313	6.275683	6.796489	0.000000	-10.000000	-0.383333	24.833334	397.666656	1023.000000	1023.000000	2046.000000
44.279999	0.031609	18.680857	4.072157	0.932863	6.650950	7.024887	0.000000	-10.000000	-0.358333	24.416668	406.000000	1023.000000	1023.000000	2046.000000
44.299999	0.033196	19.618969	4.370296	1.207942	6.794827	7.245904	0.000000	-10.000000	-0.325000	23.783335	414.000000	1023.000000	1023.000000	2046.000000
44.320000	0.034748	20.535923	4.326366	1.564627	7.110259	7.534671	0.000000	-10.000000	-0.291667	23.150002	422.000000	1023.000000	1023.000000	2046.000000
44.340000	0.035510	20.986151	4.343101	1.575478	7.246222	7.821350	0.000000	-10.000000	-0.266667	22.450001	430.000000	1023.000000	1023.000000	2046.000000
44.360001	0.035720	21.110672	4.300655	1.640208	7.227001	7.942808	0.000000	-10.000000	-0.233333	21.650002	437.666656	1023.000000	1023.000000	2046.000000
44.380001	0.035341	20.886520	4.246715	1.475820	7.118684	8.045302	0.000000	-10.000000	-0.208333	20.766666	445.000000	1023.000000	1023.000000	2046.000000
44.400002	0.034891	20.620493	3.938725	1.586647	7.150808	7.944314	0.000000	-10.000000	-0.166667	19.766666	452.000000	1023.000000	1023.000000	2046.000000
44.419998	0.034565	20.427797	3.679655	1.842780	7.165100	7.740263	0.000000	-10.000000	-0.108333	17.916666	458.833344	1023.000000	1023.000000	2046.000000
44.439999	0.034226	20.227751	3.316015	2.191756	7.208747	7.511232	0.000000	-10.000000	-0.050000	14.850000	465.166656	1023.000000	1023.000000	2046.000000
44.459999	0.033791	19.970634	3.049341	2.369544	7.224263	7.327487	0.000000	-10.000000	0.000000	10.650000	470.666656	1023.000000	1023.000000	2046.000000
44.480000	0.033429	19.756580	2.746016	2.628788	7.227313	7.154465	0.000000	-10.000000	0.033333	5.033333	475.000000	1023.000000	1023.000000	2046.000000
44.500000	0.032804	19.387281	2.430311	2.711457	7.227053	7.018459	0.000000	-10.000000	0.058333	0.933333	477.500000	1023.000000	1023.000000	2046.000000
44.520000	0.032236	19.051563	2.131385	2.920023	7.164295	6.835861	0.000000	-10.000000	0.083333	-3.900000	478.666656	1023.000000	1023.000000	2046.000000
44.540001	0.031366	18.537251	1.891271	2.955139	7.041572	6.649269	0.000000	-10.000000	0.108333	-7.500000	478.833344	1023.000000	1023.000000	2046.000000
44.560001	0.030664	18.122330	1.717829	3.084784	6.869455	6.450261	0.000000	-10.000000	0.166667	-11.800000	479.000000	1023.000000	1023.000000	2046.000000
44.580002	0.029726	17.567942	1.506384	3.122932	6.696127	6.242497	0.000000	-10.000000	0.216667	-14.450001	479.000000	1023.000000	1023.000000	2046.000000
44.599998	0.028890	17.073992	1.310177	3.170030	6.511250	6.082536	0.000000	-10.000000	0.266667	-16.300001	475.500000	1023.000000	1023.000000	2046.000000
44.619999	0.028013	16.555727	1.092020	3.297299	6.294147	5.872263	0.000000	-10.000000	0.308333	-18.183334	467.000000	1023.000000	1023.000000	2046.000000
44.639999	0.027070	15.998146	0.842036	3.313125	6.077485	5.765501	0.000000	-10.000000	0.350000	-19.783333	456.166656	1023.000000	1023.000000	2046.000000
44.660000	0.026231	15.502819	0.713889	3.315293	5.821405	5.652232	0.000000	-10.000000	0.400000	-21.150000	446.500000	1023.000000	1023.000000	2046.000000
44.680000	0.025324	14.966504	0.521834	3.309882	5.612000	5.522788	0.000000	-10.000000	0.425000	-22.216667	439.333344	1023.000000	1023.000000	2046.000000
44.700001	0.024328	14.377948	0.354584	3.300304	5.288404	5.434656	0.000000	-10.000000	0.475000	-23.350000	431.833344	1023.000000	1023.000000	2046.000000
44.720001	0.023017	13.603045	-0.008614	3.354615	5.043638	5.213405	0.000000	-10.000000	0.508333	-24.416666	424.000000	1023.000000	1023.000000	2046.000000
44.740002	0.021563	12.743558	-0.256462	3.262435	4.677242	5.060343	0.000000	-10.000000	0.541667	-25.200001	416.000000	1023.000000	1023.000000	2046.000000
44.759998	0.020241	11.962156	-0.451379	3.254385	4.220659	4.938491	0.000000	-10.000000	0.550000	-25.783333	407.666656	1023.000000	1023.000000	2046.000000
44.779999	0.018504	10.936079	-0.672323	3.021903	3.728907	4.857593	0.000000	-10.000000	0.566667	-26.383333	399.166656	1023.000000	1023.000000	2046.000000
44.799999	0.016754	9.901577	-0.818062	2.814049	3.192649	4.712941	0.000000	-10.000000	0.600000	-27.033333	390.333344	1023.000000	1023.000000	2046.000000
44.820000	0.014789	8.740438	-0.947564	2.508538	2.558264	4.621201	0.000000	-10.000000	0.633333	-27.416668	381.333344	1023.000000	1023.000000	2046.000000
44.840000	0.013312	7.867620	-1.112514	2.514173	2.000438	4.465524	0.000000	-10.000000	0.650000	-27.716667	372.166656	1023.000000	1023.000000	2046.000000
44.860001	0.011614	6.863718	-1.288996	2.347505	1.482999	4.322209	0.000000	-10.000000	0.633333	-27.816668	362.833344	1023.000000	1023.000000	2046.000000
44.880001	0.009856	5.825026	-1.411799	2.026464	0.936329	4.274032	0.000000	-10.000000	0.633333	-27.933334	353.666656	1023.000000	1023.000000	2046.000000
44.900002	0.008207	4.850183	-1.609121	1.841119	0.576171	4.042013	0.000000	-10.000000	0.633333	-27.800001	344.333344	1023.000000	1023.000000	2046.000000
44.919998	0.006879	4.065342	-1.674594	1.548362	0.249836	3.941739	0.000000	-10.000000	0.633333	-27.766666	335.000000	1023.000000	1023.000000	2046.000000
44.939999	0.005901	3.487478	-1.698127	1.435844	-0.034726	3.784486	0.000000	-10.000000	0.633333	-27.683334	325.666656	1023.000000	1023.000000	2046.000000
44.959999	0.004950	2.925522	-1.778903	1.397305	-0.242723	3.549843	0.000000	-10.000000	0.616667	-27.600000	316.500000	1023.000000	1023.000000	2046.000000
44.980000	0.004013	2.371926	-1.809160	1.241170	-0.507448	3.447365	0.000000	-10.000000	0.633333	-27.350000	307.333344	1023.000000	1023.000000	2046.000000
45.000000	0.003188	1.884157	-1.858659	1.236441	-0.707133	3.213508	0.000000	-10.000000	0.616667	-27.133333	298.166656	1023.000000	1023.000000	2046.000000
45.020000	0.002301	1.360144	-1.919599	1.162183	-0.908083	3.025642	0.000000	-10.000000	0.616667	-26.950001	289.000000	1023.000000	1023.000000	2046.000000
45.040001	0.001801	1.064187	-1.849251	1.139211	-1.116693	2.890919	0.000000	-10.000000	0.583333	-26.666666	280.000000	1023.000000	1023.000000	2046.000000
45.060001	0.001263	0.746304	-1.884952	1.179461	-1.256676	2.708472	0.000000	-10.000000	0.558333	-26.200001	271.166656	1023.000000	1023.000000	2046.000000
45.080002	0.000451	0.266362	-1.903124	1.045663	-1.416932	2.540755	0.000000	-10.000000	0.533333	-25.733334	262.500000	1023.000000	1023.000000	2046.000000
45.099998	-0.000522	-0.308778	-2.019298	0.877563	-1.546800	2.379758	0.000000	-10.000000	0.516667	-25.450001	253.833328	1023.000000	1023.000000	2046.000000
45.119999	-0.001263	-0.746224	-2.089996	0.996387	-1.632137	1.979522	0.000000	-10.000000	0.508333	-25.250000	245.333328	1023.000000	1023.000000	2046.000000
45.139999	-0.002409	-1.423529	-2.397231	0.873423	-1.834036	1.934315	0.000000	-10.000000	0.516667	-25.150000	236.833328	1023.000000	1023.000000	2046.000000
45.160000	-0.003490	-2.062554	-2.657420	0.879411	-2.021674	1.737130	0.000000	-10.000000	0.525000	-25.150000	228.500000	1023.000000	1023.000000	2046.000000
45.180000	-0.005088	-3.007219	-2.793957	0.612398	-2.256535	1.430875	0.000000	-10.000000	0.533333	-25.183334	220.166672	1023.000000	1023.000000	2046.000000
45.200001	-0.007131	-4.214635	-2.827439	0.069971	-2.509393	1.052226	0.000000	-10.000000	0.516667	-24.966667	211.666672	1023.000000	1023.000000	2046.000000
45.220001	-0.009194	-5.433650	-2.983686	-0.372419	-2.620235	0.542690	0.000000	-10.000000	0.508333	-24.633333	203.333328	1023.000000	1023.000000	2046.000000
45.240002	-0.011301	-6.679094	-3.201667	-0.650814	-2.829705	0.003091	0.000000	-10.000000	0.491667	-24.266666	195.000000	1023.000000	1023.000000	2046.000000
45.259998	-0.013271	-7.843267	-3.515010	-0.717455	-2.988882	-0.621919	0.000000	-10.000000	0.475000	-23.850000	187.000000	1023.000000	1023.000000	2046.000000
45.279999	-0.015103	-8.926079	-3.841487	-0.895274	-3.050194	-1.139123	0.000000	-10.000000	0.466667	-23.466667	179.000000	1023.000000	1023.000000	2046.000000
45.299999	-0.016705	-9.872376	-4.047256	-1.013740	-3.137739	-1.673641	0.000000	-10.000000	0.466667	-23.116667	171.166672	1023.000000	1023.000000	2046.000000
45.320000	-0.018069	-10.678989	-4.302034	-1.152514	-3.191870	-2.032570	0.000000	-10.000000	0.466667	-23.150000	163.500000	1023.000000	1023.000000	2046.000000
45.340000	-0.019210	-11.353004	-4.413097	-1.307488	-3.337258	-2.295161	0.000000	-10.000000	0.450000	-23.200001	155.833328	1023.000000	1023.000000	2046.000000
45.360001	-0.020302	-11.998467	-4.707952	-1.330254	-3.314090	-2.646171	0.000000	-10.000000	0.425000	-23.233334	148.000000	1023.000000	1023.000000	2046.000000
45.380001	-0.021357	-12.621886	-4.860767	-1.479123	-3.391852	-2.890144	0.000000	-10.000000	0.408333	-22.900000	140.333328	1023.000000	1023.000000	2046.000000
45.400002	-0.022296	-13.176817	-4.949413	-1.591072	-3.483794	-3.152537	0.000000	-10.000000	0.400000	-22.400000	132.666672	1023.000000	1023.000000	2046.000000
45.419998	-0.023294	-13.766604	-5.005393	-1.849353	-3.542822	-3.369036	0.000000	-10.000000	0.391667	-21.833334	125.333336	1023.000000	1023.000000	2046.000000
45.439999	-0.023995	-14.181225	-5.077128	-1.901321	-3.534746	-3.668030	0.000000	-10.000000	0.383333	-21.283333	118.000000	1023.000000	1023.000000	2046.000000
45.459999	-0.024812	-14.663664	-5.093734	-2.155931	-3.533129	-3.880870	0.000000	-10.000000	0.375000	-20.800001	111.000000	1023.000000	1023.000000	2046.000000
45.480000	-0.025407	-15.015404	-5.080453	-2.259125	-3.532715	-4.143110	0.000000	-10.000000	0.366667	-20.283335	104.000000	1023.000000	1023.000000	2046.000000
45.500000	-0.026230	-15.502219	-4.992412	-2.681729	-3.553191	-4.274887	0.000000	-10.000000	0.358333	-20.016668	99.333336	1023.000000	1023.000000	2046.000000
45.520000	-0.026859	-15.873628	-4.931867	-2.902150	-3.528259	-4.511353	0.000000	-10.000000	0.333333	-19.566668	92.666664	1023.000000	1023.000000	2046.000000
45.540001	-0.027644	-16.337633	-4.924626	-3.183563	-3.491939	-4.737504	0.000000	-10.000000	0.316667	-19.183334	86.166664	1023.000000	1023.000000	2046.000000
45.560001	-0.028565	-16.881693	-4.897343	-3.429953	-3.572386	-4.982010	0.000000	-10.000000	0.283333	-18.533333	77.666664	1023.000000	1023.000000	2046.000000
45.580002	-0.029681	-17.541195	-5.067311	-3.594447	-3.583407	-5.296029	0.000000	-10.000000	0.258333	-17.816668	71.500000	1023.000000	1023.000000	2046.000000
45.599998	-0.030843	-18.227951	-5.126791	-3.930061	-3.719399	-5.451699	0.000000	-10.000000	0.241667	-17.266666	65.500000	1023.000000	1023.000000	2046.000000
45.619999	-0.031947	-18.880644	-5.173774	-4.146603	-3.919024	-5.641243	0.000000	-10.000000	0.233333	-16.850000	59.833332	1023.000000	1023.000000	2046.000000
45.639999	-0.033227	-19.637159	-5.262643	-4.505036	-4.052054	-5.817425	0.000000	-10.000000	0.233333	-16.516666	54.166668	1023.000000	1023.000000	2046.000000
45.660000	-0.034258	-20.246412	-5.300958	-4.658171	-4.278525	-6.008759	0.000000	-10.000000	0.216667	-15.850000	48.833332	1023.000000	1023.000000	2046.000000
45.680000	-0.035417	-20.931183	-5.374692	-4.914077	-4.488081	-6.154333	0.000000	-10.000000	0.208333	-15.033334	43.333332	1023.000000	1023.000000	2046.000000
45.700001	-0.036336	-21.474281	-5.370457	-5.070584	-4.680540	-6.352700	0.000000	-10.000000	0.191667	-14.066667	38.333332	1023.000000	1023.000000	2046.000000
45.720001	-0.037077	-21.912756	-5.451104	-5.283069	-4.683312	-6.495272	0.000000	-10.000000	0.158333	-13.200001	33.500000	1023.000000	1023.000000	2046.000000
45.740002	-0.037372	-22.087055	-5.265945	-5.511306	-4.709433	-6.600370	0.000000	-10.000000	0.133333	-12.433333	29.166666	1023.000000	1023.000000	2046.000000
45.759998	-0.037857	-22.373652	-5.311103	-5.583106	-4.634980	-6.844462	0.000000	-10.000000	0.108333	-11.883334	25.000000	1023.000000	1023.000000	2046.000000
45.779999	-0.037955	-22.431568	-5.179271	-5.754419	-4.587833	-6.910047	0.000000	-10.000000	0.116667	-11.250000	21.000000	1023.000000	1023.000000	2046.000000
45.799999	-0.038122	-22.530075	-5.123539	-5.830385	-4.535899	-7.040252	0.000000	-10.000000	0.100000	-10.650001	17.333334	1023.000000	1023.000000	2046.000000
45.820000	-0.038267	-22.615990	-5.005994	-5.975790	-4.491286	-7.142919	0.000000	-10.000000	0.100000	-9.866667	13.833333	1023.000000	1023.000000	2046.000000
45.840000	-0.038306	-22.639114	-4.994697	-6.000136	-4.394842	-7.249439	0.000000	-10.000000	0.091667	-9.150001	10.666667	1023.000000	1023.000000	2046.000000
45.860001	-0.038440	-22.718317	-4.887057	-6.190450	-4.404001	-7.236808	0.000000	-10.000000	0.091667	-8.350000	7.500000	1023.000000	1023.000000	2046.000000
45.880001	-0.038387	-22.686932	-4.820373	-6.164719	-4.381495	-7.320345	0.000000	-10.000000	0.083333	-7.733334	4.666667	1023.000000	1023.000000	2046.000000
45.900002	-0.038497	-22.751968	-4.805243	-6.242264	-4.338716	-7.365746	0.000000	-10.000000	0.066667	-7.133334	2.166667	1023.000000	1023.000000	2046.000000
45.919998	-0.038406	-22.698229	-4.742155	-6.189950	-4.341548	-7.424575	0.000000	-10.000000	0.066667	-6.533333	0.166667	1023.000000	1023.000000	2046.000000
45.939999	-0.038612	-22.819754	-4.707125	-6.289314	-4.345097	-7.478219	0.000000	-10.000000	0.058333	-5.916667	-1.666667	1023.000000	1023.000000	2046.000000
45.959999	-0.038496	-22.750948	-4.622079	-6.229160	-4.361752	-7.537956	0.000000	-10.000000	0.058333	-5.200000	-3.500000	1023.000000	1023.000000	2046.000000
45.980000	-0.038496	-22.751125	-4.650526	-6.264581	-4.247624	-7.588395	0.000000	-10.000000	0.050000	-4.416667	-5.333333	1023.000000	1023.000000	2046.000000
46.000000	-0.038428	-22.711205	-4.559070	-6.279888	-4.298213	-7.574034	0.000000	-10.000000	0.041667	-3.450000	-6.833333	1023.000000	1023.000000	2046.000000
46.020000	-0.038346	-22.662544	-4.592397	-6.233624	-4.229129	-7.607394	0.000000	-10.000000	0.025000	-1.633333	-8.000000	1023.000000	1023.000000	2046.000000
46.040001	-0.038071	-22.500252	-4.463654	-6.215286	-4.258719	-7.562593	0.000000	-10.000000	0.000000	0.650000	-8.666667	1023.000000	1023.000000	2046.000000
46.060001	-0.037582	-22.211239	-4.430902	-6.102916	-4.172928	-7.504492	0.000000	-10.000000	-0.008333	3.700000	-9.000000	1023.000000	1023.000000	2046.000000
46.080002	-0.036867	-21.788486	-4.239380	-6.097553	-4.073282	-7.378272	0.000000	-10.000000	-0.033333	6.900001	-9.000000	1023.000000	1023.000000	2046.000000
46.099998	-0.036168	-21.375467	-4.183843	-5.987930	-3.973100	-7.230595	0.000000	-10.000000	-0.058333	10.100000	-9.000000	1023.000000	1023.000000	2046.000000
46.119999	-0.035232	-20.822027	-3.977449	-5.979683	-3.860836	-7.004059	0.000000	-10.000000	-0.116667	12.883333	-9.000000	1023.000000	1023.000000	2046.000000
46.139999	-0.034215	-20.220989	-3.824888	-5.830059	-3.772742	-6.793301	0.000000	-10.000000	-0.141667	14.600000	-9.000000	1023.000000	1023.000000	2046.000000
46.160000	-0.033225	-19.636177	-3.740490	-5.803298	-3.545553	-6.546835	0.000000	-10.000000	-0.166667	16.183334	-3.666667	1023.000000	1023.000000	2046.000000
46.180000	-0.032183	-19.020168	-3.558130	-5.708463	-3.465589	-6.287986	0.000000	-10.000000	-0.191667	17.483334	7.500000	1023.000000	1023.000000	2046.000000
46.200001	-0.031604	-18.678165	-3.536824	-5.640686	-3.370991	-6.129665	0.000000	-10.000000	-0.233333	19.066668	20.666666	1023.000000	1023.000000	2046.000000
46.220001	-0.030917	-18.271704	-3.285486	-5.622118	-3.417928	-5.946171	0.000000	-10.000000	-0.283333	20.316668	30.666666	1023.000000	1023.000000	2046.000000
46.240002	-0.030248	-17.876511	-3.074153	-5.707360	-3.349354	-5.745644	0.000000	-10.000000	-0.300000	21.416668	37.166668	1023.000000	1023.000000	2046.000000
46.259998	-0.029673	-17.536581	-2.918902	-5.784893	-3.236018	-5.596767	0.000000	-10.000000	-0.316667	22.366667	44.166668	1023.000000	1023.000000	2046.000000
46.279999	-0.028891	-17.074434	-2.800263	-5.803794	-3.101358	-5.369019	0.000000	-10.000000	-0.316667	23.133333	51.500000	1023.000000	1023.000000	2046.000000
46.299999	-0.027543	-16.277946	-2.628840	-5.483718	-2.855679	-5.309710	0.000000	-10.000000	-0.333333	23.650000	59.166668	1023.000000	1023.000000	2046.000000
46.320000	-0.026268	-15.524105	-2.524621	-5.394845	-2.782897	-4.821742	0.000000	-10.000000	-0.350000	23.933334	67.000000	1023.000000	1023.000000	2046.000000
46.340000	-0.024932	-14.735058	-2.466546	-5.285876	-2.479065	-4.503571	0.000000	-10.000000	-0.375000	24.116667	75.000000	1023.000000	1023.000000	2046.000000
46.360001	-0.023945	-14.151648	-2.414822	-5.241897	-2.390004	-4.104926	0.000000	-10.000000	-0.391667	24.533335	83.000000	1023.000000	1023.000000	2046.000000
46.380001	-0.023364	-13.807842	-2.542192	-5.274664	-2.174046	-3.816940	0.000000	-10.000000	-0.400000	24.750000	91.000000	1023.000000	1023.000000	2046.000000
46.400002	-0.022916	-13.543544	-2.619612	-5.226617	-2.181493	-3.515822	0.000000	-10.000000	-0.408333	25.166668	99.333336	1023.000000	1023.000000	2046.000000
46.419998	-0.022793	-13.470489	-2.868766	-4.975994	-2.230510	-3.395219	0.000000	-10.000000	-0.416667	25.516666	107.666664	1023.000000	1023.000000	2046.000000
46.439999	-0.022339	-13.202357	-3.042841	-4.771945	-2.074988	-3.312584	0.000000	-10.000000	-0.408333	26.050001	116.166664	1023.000000	1023.000000	2046.000000
46.459999	-0.021512	-12.713561	-3.030088	-4.552130	-1.918560	-3.212783	0.000000	-10.000000	-0.391667	26.233334	124.666664	1023.000000	1023.000000	2046.000000
46.480000	-0.020440	-12.079800	-3.104276	-4.251833	-1.676871	-3.046819	0.000000	-10.000000	-0.366667	26.283333	133.333328	1023.000000	1023.000000	2046.000000
46.500000	-0.019214	-11.355569	-3.148085	-3.957294	-1.456898	-2.793292	0.000000	-10.000000	-0.358333	26.200001	139.166672	1023.000000	1023.000000	2046.000000
46.520000	-0.017765	-10.499329	-3.178218	-3.605156	-1.258485	-2.457469	0.000000	-10.000000	-0.366667	26.283333	148.000000	1023.000000	1023.000000	2046.000000
46.540001	-0.016381	-9.681348	-3.150450	-3.385711	-1.008942	-2.136245	0.000000	-10.000000	-0.383333	26.316668	156.833328	1023.000000	1023.000000	2046.000000
46.560001	-0.014837	-8.768407	-2.984022	-3.062447	-0.871887	-1.850051	0.000000	-10.000000	-0.408333	26.466667	168.500000	1023.000000	1023.000000	2046.000000
46.580002	-0.013394	-7.915841	-2.908228	-2.807458	-0.598392	-1.601763	0.000000	-10.000000	-0.408333	26.750000	177.166672	1023.000000	1023.000000	2046.000000
46.599998	-0.011722	-6.927654	-2.711303	-2.641190	-0.309789	-1.265372	0.000000	-10.000000	-0.408333	26.950001	186.000000	1023.000000	1023.000000	2046.000000
46.619999	-0.009959	-5.885536	-2.473417	-2.378225	-0.063210	-0.970684	0.000000	-10.000000	-0.416667	26.850000	195.000000	1023.000000	1023.000000	2046.000000
46.639999	-0.008220	-4.857879	-2.306994	-2.196208	0.309042	-0.663719	0.000000	-10.000000	-0.425000	26.650000	204.000000	1023.000000	1023.000000	2046.000000
46.660000	-0.006307	-3.727476	-1.960188	-2.043724	0.582159	-0.305723	0.000000	-10.000000	-0.425000	26.466667	213.000000	1023.000000	1023.000000	2046.000000
46.680000	-0.004402	-2.601547	-1.729927	-1.817401	0.951556	-0.005777	0.000000	-10.000000	-0.408333	26.466667	221.833328	1023.000000	1023.000000	2046.000000
46.700001	-0.002720	-1.607646	-1.586229	-1.663625	1.357196	0.285012	0.000000	-10.000000	-0.400000	26.100000	230.666672	1023.000000	1023.000000	2046.000000
46.720001	-0.001117	-0.659863	-1.460392	-1.473773	1.691924	0.582379	0.000000	-10.000000	-0.400000	25.750000	239.333328	1023.000000	1023.000000	2046.000000
46.740002	0.000406	0.239795	-1.363677	-1.277552	1.997563	0.883461	0.000000	-10.000000	-0.391667	25.316668	248.166672	1023.000000	1023.000000	2046.000000
46.759998	0.001758	1.039225	-1.268055	-1.175439	2.222782	1.259936	0.000000	-10.000000	-0.375000	24.950001	256.666656	1023.000000	1023.000000	2046.000000
46.779999	0.002999	1.772440	-1.101735	-1.048246	2.318555	1.603865	0.000000	-10.000000	-0.341667	24.366667	265.000000	1023.000000	1023.000000	2046.000000
46.799999	0.003824	2.260071	-0.946537	-1.129999	2.392904	1.943703	0.000000	-10.000000	-0.316667	23.750000	273.000000	1023.000000	1023.000000	2046.000000
46.820000	0.004513	2.666920	-0.637391	-1.352794	2.399198	2.257907	0.000000	-10.000000	-0.308333	23.300001	281.000000	1023.000000	1023.000000	2046.000000
46.840000	0.005518	3.260961	-0.447813	-1.332415	2.504453	2.536735	0.000000	-10.000000	-0.316667	23.283335	289.000000	1023.000000	1023.000000	2046.000000
46.860001	0.006376	3.768027	-0.248381	-1.438280	2.573390	2.881299	0.000000	-10.000000	-0.333333	23.300001	297.000000	1023.000000	1023.000000	2046.000000
46.880001	0.007479	4.420065	-0.035497	-1.382764	2.707111	3.131215	0.000000	-10.000000	-0.341667	23.683334	304.666656	1023.000000	1023.000000	2046.000000
46.900002	0.008560	5.059017	0.105964	-1.401281	2.968007	3.386326	0.000000	-10.000000	-0.350000	23.900002	312.333344	1023.000000	1023.000000	2046.000000
46.919998	0.010002	5.911175	0.395025	-1.404047	3.177184	3.743013	0.000000	-10.000000	-0.350000	24.083334	320.166656	1023.000000	1023.000000	2046.000000
46.939999	0.011696	6.912048	0.676143	-1.336942	3.574383	3.998464	0.000000	-10.000000	-0.358333	24.033335	328.500000	1023.000000	1023.000000	2046.000000
46.959999	0.013718	8.107539	1.083783	-1.223381	3.906796	4.340341	0.000000	-10.000000	-0.350000	23.950001	336.833344	1023.000000	1023.000000	2046.000000
46.980000	0.015789	9.331544	1.339410	-0.921422	4.310886	4.602669	0.000000	-10.000000	-0.341667	23.883333	345.000000	1023.000000	1023.000000	2046.000000
47.000000	0.017906	10.582569	1.689764	-0.766084	4.636371	5.022517	0.000000	-10.000000	-0.333333	23.900000	352.833344	1023.000000	1023.000000	2046.000000
47.020000	0.019918	11.771625	1.974492	-0.439841	4.929888	5.307085	0.000000	-10.000000	-0.333333	23.716667	360.500000	1023.000000	1023.000000	2046.000000
47.040001	0.021876	12.928948	2.191233	-0.157026	5.239328	5.655413	0.000000	-10.000000	-0.325000	23.566668	368.166656	1023.000000	1023.000000	2046.000000
47.060001	0.023837	14.087605	2.447134	0.064533	5.541107	6.034830	0.000000	-10.000000	-0.308333	23.133333	376.000000	1023.000000	1023.000000	2046.000000
47.080002	0.025893	15.302549	2.680259	0.447403	5.870687	6.304200	0.000000	-10.000000	-0.300000	23.050001	384.000000	1023.000000	1023.000000	2046.000000
47.099998	0.027523	16.266300	2.901057	0.611024	6.127374	6.626844	0.000000	-10.000000	-0.291667	22.850000	391.833344	1023.000000	1023.000000	2046.000000
47.119999	0.029080	17.186422	3.186955	0.845738	6.282883	6.870845	0.000000	-10.000000	-0.283333	22.716667	399.500000	1023.000000	1023.000000	2046.000000
47.139999	0.030457	18.000204	3.390547	0.999389	6.550550	7.059718	0.000000	-10.000000	-0.266667	22.400000	407.166656	1023.000000	1023.000000	2046.000000
47.160000	0.031478	18.603548	3.639622	1.046742	6.693919	7.223265	0.000000	-10.000000	-0.241667	21.750000	414.666656	1023.000000	1023.000000	2046.000000
47.180000	0.032565	19.245647	3.735860	1.249535	6.895906	7.364347	0.000000	-10.000000	-0.208333	20.616667	422.166656	1023.000000	1023.000000	2046.000000
47.200001	0.033842	20.000444	3.981176	1.538573	7.079270	7.401425	0.000000	-10.000000	-0.150000	18.466667	429.166656	1023.000000	1023.000000	2046.000000
47.220001	0.034345	20.297916	3.818458	1.675277	7.147811	7.656371	0.000000	-10.000000	-0.083333	15.433333	435.666656	1023.000000	1023.000000	2046.000000
47.240002	0.034529	20.406649	3.633401	1.732891	7.314997	7.725360	0.000000	-10.000000	-0.016667	11.550000	441.166656	1023.000000	1023.000000	2046.000000
47.259998	0.033775	19.961132	3.388256	1.826642	7.151119	7.595116	0.000000	-10.000000	0.025000	6.433333	445.666656	1023.000000	1023.000000	2046.000000
47.279999	0.032415	19.157518	3.295323	1.538599	6.929041	7.394554	0.000000	-10.000000	0.058333	1.350000	448.833344	1023.000000	1023.000000	2046.000000
47.299999	0.030967	18.301659	3.042496	1.502163	6.675556	7.081443	0.000000	-10.000000	0.091667	-3.550000	450.500000	1023.000000	1023.000000	2046.000000
47.320000	0.029247	17.285095	2.554516	1.492453	6.530833	6.707292	0.000000	-10.000000	0.125000	-7.850000	451.000000	1023.000000	1023.000000	2046.000000
47.340000	0.027796	16.427271	2.003048	1.809795	6.344787	6.269641	0.000000	-10.000000	0.175000	-11.583334	451.000000	1023.000000	1023.000000	2046.000000
47.360001	0.026168	15.465112	1.538719	1.982527	6.089654	5.854212	0.000000	-10.000000	0.216667	-14.733334	451.000000	1023.000000	1023.000000	2046.000000
47.380001	0.024772	14.640467	1.157153	2.049984	5.837220	5.596108	0.000000	-10.000000	0.266667	-16.550001	447.666656	1023.000000	1023.000000	2046.000000
47.400002	0.023480	13.876851	0.740862	2.245984	5.547844	5.342161	0.000000	-10.000000	0.308333	-18.333334	439.500000	1023.000000	1023.000000	2046.000000
47.419998	0.022002	13.003263	0.392841	2.258730	5.199261	5.152431	0.000000	-10.000000	0.358333	-19.750000	429.000000	1023.000000	1023.000000	2046.000000
47.439999	0.020869	12.333284	0.070446	2.432352	4.857452	4.973034	0.000000	-10.000000	0.391667	-21.066668	419.500000	1023.000000	1023.000000	2046.000000
47.459999	0.019520	11.536407	-0.308979	2.472600	4.573607	4.799179	0.000000	-10.000000	0.408333	-21.866667	412.333344	1023.000000	1023.000000	2046.000000
47.480000	0.018308	10.820262	-0.491981	2.511379	4.210236	4.590629	0.000000	-10.000000	0.425000	-22.799999	405.000000	1023.000000	1023.000000	2046.000000
47.500000	0.017257	10.198880	-0.705787	2.628133	3.895223	4.381311	0.000000	-10.000000	0.458333	-23.483334	397.500000	1023.000000	1023.000000	2046.000000
47.520000	0.016133	9.534662	-0.853816	2.592824	3.563884	4.231770	0.000000	-10.000000	0.483333	-24.050001	389.833344	1023.000000	1023.000000	2046.000000
47.540001	0.015224	8.997237	-1.040905	2.701747	3.228757	4.107639	0.000000	-10.000000	0.516667	-24.516666	381.833344	1023.000000	1023.000000	2046.000000
47.560001	0.014025	8.288846	-1.226860	2.589646	2.962354	3.963706	0.000000	-10.000000	0.533333	-24.900000	373.500000	1023.000000	1023.000000	2046.000000
47.580002	0.013098	7.740928	-1.324989	2.551948	2.598552	3.915416	0.000000	-10.000000	0.550000	-25.433334	365.166656	1023.000000	1023.000000	2046.000000
47.599998	0.012060	7.127540	-1.459213	2.463213	2.359971	3.763569	0.000000	-10.000000	0.550000	-25.666668	356.666656	1023.000000	1023.000000	2046.000000
47.619999	0.011003	6.502605	-1.562026	2.418329	2.034359	3.611943	0.000000	-10.000000	0.541667	-25.950001	348.000000	1023.000000	1023.000000	2046.000000
47.639999	0.009511	5.620807	-1.864410	2.313400	1.787389	3.384428	0.000000	-10.000000	0.541667	-25.800001	339.333344	1023.000000	1023.000000	2046.000000
47.660000	0.008301	4.905818	-1.973767	2.159845	1.426423	3.293318	0.000000	-10.000000	0.533333	-25.600000	330.666656	1023.000000	1023.000000	2046.000000
47.680000	0.006927	4.093867	-2.208364	2.010877	1.116705	3.174649	0.000000	-10.000000	0.533333	-25.366667	322.333344	1023.000000	1023.000000	2046.000000
47.700001	0.005308	3.137151	-2.270198	1.634845	0.688182	3.084322	0.000000	-10.000000	0.525000	-25.233334	313.666656	1023.000000	1023.000000	2046.000000
47.720001	0.003874	2.289517	-2.380026	1.492277	0.252845	2.924421	0.000000	-10.000000	0.516667	-24.966667	305.333344	1023.000000	1023.000000	2046.000000
47.740002	0.002388	1.411140	-2.425098	1.304757	-0.250427	2.781908	0.000000	-10.000000	0.508333	-24.616667	297.000000	1023.000000	1023.000000	2046.000000
47.759998	0.001177	0.695859	-2.536942	1.279739	-0.684249	2.637311	0.000000	-10.000000	0.500000	-24.250000	289.000000	1023.000000	1023.000000	2046.000000
47.779999	-0.000333	-0.196893	-2.607934	0.946336	-1.028956	2.493661	0.000000	-10.000000	0.500000	-23.933334	281.000000	1023.000000	1023.000000	2046.000000
47.799999	-0.001444	-0.853113	-2.658860	0.772546	-1.335938	2.369139	0.000000	-10.000000	0.500000	-23.650000	273.000000	1023.000000	1023.000000	2046.000000
47.820000	-0.002593	-1.532277	-2.734765	0.499486	-1.512880	2.215881	0.000000	-10.000000	0.491667	-23.483334	265.000000	1023.000000	1023.000000	2046.000000
47.840000	-0.003418	-2.019806	-2.676723	0.310950	-1.722898	2.068864	0.000000	-10.000000	0.466667	-23.200001	257.000000	1023.000000	1023.000000	2046.000000
47.860001	-0.004146	-2.450163	-2.730787	0.175483	-1.788576	1.893717	0.000000	-10.000000	0.433333	-22.966667	249.166672	1023.000000	1023.000000	2046.000000
47.880001	-0.004849	-2.865984	-2.692685	0.013981	-1.940122	1.752842	0.000000	-10.000000	0.408333	-22.799999	241.500000	1023.000000	1023.000000	2046.000000
47.900002	-0.005588	-3.302216	-2.780491	-0.020773	-2.025599	1.524648	0.000000	-10.000000	0.400000	-22.483334	233.833328	1023.000000	1023.000000	2046.000000
47.919998	-0.006344	-3.749299	-2.808106	-0.155685	-2.128857	1.343350	0.000000	-10.000000	0.400000	-22.133333	226.333328	1023.000000	1023.000000	2046.000000
47.939999	-0.006906	-4.081722	-2.871782	-0.184942	-2.214137	1.189139	0.000000	-10.000000	0.400000	-21.700001	219.000000	1023.000000	1023.000000	2046.000000
47.959999	-0.007668	-4.531761	-2.876478	-0.288958	-2.336172	0.969847	0.000000	-10.000000	0.400000	-21.716667	211.833328	1023.000000	1023.000000	2046.000000
47.980000	-0.008361	-4.941258	-2.977285	-0.312949	-2.415941	0.764917	0.000000	-10.000000	0.391667	-21.783335	204.500000	1023.000000	1023.000000	2046.000000
48.000000	-0.009382	-5.545001	-3.046931	-0.486948	-2.519065	0.507944	0.000000	-10.000000	0.391667	-21.866667	197.166672	1023.000000	1023.000000	2046.000000
48.020000	-0.010302	-6.088214	-3.148665	-0.585415	-2.641131	0.286997	0.000000	-10.000000	0.391667	-21.916668	189.833328	1023.000000	1023.000000	2046.000000
48.040001	-0.011320	-6.690167	-3.226155	-0.750526	-2.659919	-0.053567	0.000000	-10.000000	0.400000	-21.900000	182.500000	1023.000000	1023.000000	2046.000000
48.060001	-0.012255	-7.242531	-3.244560	-0.877759	-2.798273	-0.321940	0.000000	-10.000000	0.400000	-21.916666	175.166672	1023.000000	1023.000000	2046.000000
48.080002	-0.013334	-7.880606	-3.389341	-1.090076	-2.742014	-0.659175	0.000000	-10.000000	0.391667	-21.833334	165.500000	1023.000000	1023.000000	2046.000000
48.099998	-0.014196	-8.390012	-3.415930	-1.187492	-2.849480	-0.937109	0.000000	-10.000000	0.383333	-21.833334	158.333328	1023.000000	1023.000000	2046.000000
48.119999	-0.015225	-8.997776	-3.485604	-1.477572	-2.812293	-1.222307	0.000000	-10.000000	0.383333	-21.700001	151.000000	1023.000000	1023.000000	2046.000000
48.139999	-0.016170	-9.556554	-3.512960	-1.590965	-2.903194	-1.549434	0.000000	-10.000000	0.391667	-21.516666	146.166672	1023.000000	1023.000000	2046.000000
48.160000	-0.017207	-10.169250	-3.540335	-1.861515	-2.910137	-1.857264	0.000000	-10.000000	0.391667	-21.316668	139.000000	1023.000000	1023.000000	2046.000000
48.180000	-0.018087	-10.689320	-3.627070	-2.012541	-2.924544	-2.125165	0.000000	-10.000000	0.383333	-21.050001	132.000000	1023.000000	1023.000000	2046.000000
48.200001	-0.019021	-11.241602	-3.586805	-2.279608	-2.955017	-2.420172	0.000000	-10.000000	0.366667	-20.816668	125.000000	1023.000000	1023.000000	2046.000000
48.220001	-0.020071	-11.862174	-3.743245	-2.416346	-2.991354	-2.711230	0.000000	-10.000000	0.366667	-20.416668	118.000000	1023.000000	1023.000000	2046.000000
48.240002	-0.021007	-12.415275	-3.659827	-2.642850	-3.123290	-2.989308	0.000000	-10.000000	0.358333	-19.966667	111.166664	1023.000000	1023.000000	2046.000000
48.259998	-0.022214	-13.128444	-3.754784	-2.877641	-3.201023	-3.294996	0.000000	-10.000000	0.341667	-19.266666	104.333336	1023.000000	1023.000000	2046.000000
48.279999	-0.023392	-13.824817	-3.651462	-3.207693	-3.412689	-3.552973	0.000000	-10.000000	0.300000	-18.716667	97.833336	1023.000000	1023.000000	2046.000000
48.299999	-0.024820	-14.668850	-3.773269	-3.548656	-3.444617	-3.902308	0.000000	-10.000000	0.266667	-17.983334	91.500000	1023.000000	1023.000000	2046.000000
48.320000	-0.025851	-15.277917	-3.794947	-3.765187	-3.568836	-4.148947	0.000000	-10.000000	0.250000	-17.700001	85.500000	1023.000000	1023.000000	2046.000000
48.340000	-0.026493	-15.657390	-3.887631	-3.755550	-3.497075	-4.517133	0.000000	-10.000000	0.250000	-17.283335	79.666664	1023.000000	1023.000000	2046.000000
48.360001	-0.026953	-15.929424	-3.961375	-3.873191	-3.421541	-4.673317	0.000000	-10.000000	0.241667	-17.216667	74.000000	1023.000000	1023.000000	2046.000000
48.380001	-0.027638	-16.333872	-4.052611	-3.980157	-3.440840	-4.860264	0.000000	-10.000000	0.233333	-16.866667	68.333336	1023.000000	1023.000000	2046.000000
48.400002	-0.028789	-17.014538	-4.102370	-4.408413	-3.506521	-4.997234	0.000000	-10.000000	0.225000	-16.516666	62.666668	1023.000000	1023.000000	2046.000000
48.419998	-0.030228	-17.864534	-4.220310	-4.689658	-3.716401	-5.238166	0.000000	-10.000000	0.216667	-15.900000	57.000000	1023.000000	1023.000000	2046.000000
48.439999	-0.031860	-18.829370	-4.384328	-4.937901	-3.893571	-5.613571	0.000000	-10.000000	0.200000	-14.950000	51.666668	1023.000000	1023.000000	2046.000000
48.459999	-0.033746	-19.943602	-4.708332	-5.046757	-4.107846	-6.080666	0.000000	-10.000000	0.158333	-13.600000	46.666668	1023.000000	1023.000000	2046.000000
48.480000	-0.035319	-20.873383	-4.880862	-5.221713	-4.235095	-6.535713	0.000000	-10.000000	0.125000	-12.466667	42.166668	1023.000000	1023.000000	2046.000000
48.500000	-0.036405	-21.515453	-5.093332	-5.289531	-4.254300	-6.878292	0.000000	-10.000000	0.100000	-11.850000	39.333332	1023.000000	1023.000000	2046.000000
48.520000	-0.037142	-21.951181	-5.231947	-5.366871	-4.265850	-7.086513	0.000000	-10.000000	0.100000	-12.000000	35.333332	1023.000000	1023.000000	2046.000000
48.540001	-0.037775	-22.325045	-5.484338	-5.350293	-4.285029	-7.205385	0.000000	-10.000000	0.108333	-12.233334	31.333334	1023.000000	1023.000000	2046.000000
48.560001	-0.038174	-22.560949	-5.581916	-5.349593	-4.319732	-7.309709	0.000000	-10.000000	0.108333	-12.300000	26.000000	1023.000000	1023.000000	2046.000000
48.580002	-0.038564	-22.791563	-5.703788	-5.330184	-4.365545	-7.392045	0.000000	-10.000000	0.116667	-11.950000	22.000000	1023.000000	1023.000000	2046.000000
48.599998	-0.039105	-23.111246	-5.802851	-5.423098	-4.365229	-7.520069	0.000000	-10.000000	0.108333	-11.366667	18.000000	1023.000000	1023.000000	2046.000000
48.619999	-0.039375	-23.270809	-5.729180	-5.421332	-4.466048	-7.654249	0.000000	-10.000000	0.108333	-10.700000	14.166667	1023.000000	1023.000000	2046.000000
48.639999	-0.039596	-23.401356	-5.721278	-5.455914	-4.437944	-7.786220	0.000000	-10.000000	0.100000	-10.066667	10.500000	1023.000000	1023.000000	2046.000000
48.660000	-0.039631	-23.422012	-5.679189	-5.525033	-4.373109	-7.844681	0.000000	-10.000000	0.091667	-9.333333	7.166667	1023.000000	1023.000000	2046.000000
48.680000	-0.039648	-23.432163	-5.619345	-5.500046	-4.332530	-7.980243	0.000000	-10.000000	0.091667	-8.683333	4.000000	1023.000000	1023.000000	2046.000000
48.700001	-0.039876	-23.566681	-5.593527	-5.658618	-4.247546	-8.066990	0.000000	-10.000000	0.083333	-8.050000	1.500000	1023.000000	1023.000000	2046.000000
48.720001	-0.039941	-23.605259	-5.479403	-5.817651	-4.229687	-8.078519	0.000000	-10.000000	0.083333	-7.833333	-1.000000	1023.000000	1023.000000	2046.000000
48.740002	-0.040095	-23.696157	-5.468761	-5.871222	-4.177470	-8.178704	0.000000	-10.000000	0.075000	-7.550000	-3.166667	1023.000000	1023.000000	2046.000000
48.759998	-0.040443	-23.902042	-5.404809	-6.116123	-4.148210	-8.232902	0.000000	-10.000000	0.075000	-7.166667	-5.833333	1023.000000	1023.000000	2046.000000
48.779999	-0.040961	-24.208063	-5.478776	-6.173560	-4.181808	-8.373920	0.000000	-10.000000	0.066667	-6.600000	-8.166667	1023.000000	1023.000000	2046.000000
48.799999	-0.041654	-24.617655	-5.627036	-6.353635	-4.182235	-8.454749	0.000000	-10.000000	0.066667	-6.366667	-10.500000	1023.000000	1023.000000	2046.000000
48.820000	-0.042328	-25.015709	-5.683009	-6.557953	-4.316368	-8.458378	0.000000	-10.000000	0.058333	-6.483334	-12.500000	1023.000000	1023.000000	2046.000000
48.840000	-0.043255	-25.563778	-5.839686	-6.777449	-4.476575	-8.470068	0.000000	-10.000000	0.075000	-6.600000	-14.500000	1023.000000	1023.000000	2046.000000
48.860001	-0.044157	-26.096581	-5.844748	-7.036027	-4.641063	-8.574741	0.000000	-10.000000	0.066667	-6.366667	-16.833334	1023.000000	1023.000000	2046.000000
48.880001	-0.044650	-26.388325	-5.866296	-7.043921	-4.842443	-8.635665	0.000000	-10.000000	0.066667	-5.716667	-19.000000	1023.000000	1023.000000	2046.000000
48.900002	-0.045163	-26.691532	-5.845479	-7.192129	-4.980456	-8.673469	0.000000	-10.000000	0.050000	-4.750000	-21.000000	1023.000000	1023.000000	2046.000000
48.919998	-0.045412	-26.838694	-5.802427	-7.226217	-5.123675	-8.686375	0.000000	-10.000000	0.041667	-3.433333	-22.500000	1023.000000	1023.000000	2046.000000
48.939999	-0.045520	-26.902502	-5.812465	-7.263622	-5.078687	-8.747727	0.000000	-10.000000	0.025000	-1.833333	-23.500000	1023.000000	1023.000000	2046.000000
48.959999	-0.045276	-26.758272	-5.654784	-7.308276	-5.067222	-8.727990	0.000000	-10.000000	0.008333	0.166667	-24.000000	1023.000000	1023.000000	2046.000000
48.980000	-0.044728	-26.434448	-5.536008	-7.254469	-4.959926	-8.684045	0.000000	-10.000000	0.000000	2.300000	-24.000000	1023.000000	1023.000000	2046.000000
49.000000	-0.043989	-25.997663	-5.350307	-7.252808	-4.864524	-8.530024	0.000000	-10.000000	-0.025000	4.816667	-24.000000	1023.000000	1023.000000	2046.000000
49.020000	-0.043121	-25.484516	-5.156436	-7.158323	-4.779318	-8.390439	0.000000	-10.000000	-0.050000	7.500000	-24.000000	1023.000000	1023.000000	2046.000000
49.040001	-0.042257	-24.974169	-5.006894	-7.150914	-4.624161	-8.192199	0.000000	-10.000000	-0.075000	10.083334	-24.000000	1023.000000	1023.000000	2046.000000
49.060001	-0.041107	-24.293966	-4.752153	-7.033801	-4.517576	-7.990437	0.000000	-10.000000	-0.091667	12.316667	-24.000000	1023.000000	1023.000000	2046.000000
49.080002	-0.039960	-23.616222	-4.635953	-6.950004	-4.304563	-7.725703	0.000000	-10.000000	-0.125000	14.150001	-24.000000	1023.000000	1023.000000	2046.000000
49.099998	-0.038665	-22.850830	-4.388220	-6.812013	-4.152407	-7.498189	0.000000	-10.000000	-0.158333	15.933333	-16.166666	1023.000000	1023.000000	2046.000000
49.119999	-0.037279	-22.032114	-4.220735	-6.597282	-4.009804	-7.204292	0.000000	-10.000000	-0.183333	17.383333	0.000000	1023.000000	1023.000000	2046.000000
49.139999	-0.035919	-21.228138	-4.002339	-6.540758	-3.809963	-6.875079	0.000000	-10.000000	-0.208333	18.583334	18.333334	1023.000000	1023.000000	2046.000000
49.160000	-0.034525	-20.404413	-3.864700	-6.335378	-3.630348	-6.573987	0.000000	-10.000000	-0.241667	19.650000	31.000000	1023.000000	1023.000000	2046.000000
49.180000	-0.033243	-19.646481	-3.716576	-6.221710	-3.415580	-6.292616	0.000000	-10.000000	-0.266667	20.716667	37.500000	1023.000000	1023.000000	2046.000000
49.200001	-0.031859	-18.828741	-3.480448	-6.051082	-3.295108	-6.002104	0.000000	-10.000000	-0.283333	21.733334	44.166668	1023.000000	1023.000000	2046.000000
49.220001	-0.030465	-18.004881	-3.337540	-5.950619	-3.060997	-5.655725	0.000000	-10.000000	-0.291667	22.300001	51.333332	1023.000000	1023.000000	2046.000000
49.240002	-0.029066	-17.177723	-3.177440	-5.832924	-2.883987	-5.283372	0.000000	-10.000000	-0.308333	22.866667	58.666668	1023.000000	1023.000000	2046.000000
49.259998	-0.027561	-16.288727	-3.020557	-5.631850	-2.700300	-4.936022	0.000000	-10.000000	-0.325000	23.200001	66.333336	1023.000000	1023.000000	2046.000000
49.279999	-0.026231	-15.502788	-2.894439	-5.523220	-2.447103	-4.638027	0.000000	-10.000000	-0.350000	23.816668	74.000000	1023.000000	1023.000000	2046.000000
49.299999	-0.024838	-14.679418	-2.746829	-5.296863	-2.293334	-4.342393	0.000000	-10.000000	-0.375000	24.183334	82.000000	1023.000000	1023.000000	2046.000000
49.320000	-0.023517	-13.898667	-2.572005	-5.241415	-2.106709	-3.978538	0.000000	-10.000000	-0.400000	24.716667	90.000000	1023.000000	1023.000000	2046.000000
49.340000	-0.022238	-13.142452	-2.468840	-5.042272	-1.961970	-3.669370	0.000000	-10.000000	-0.408333	25.066668	98.000000	1023.000000	1023.000000	2046.000000
49.360001	-0.021083	-12.460011	-2.205597	-4.994267	-1.832960	-3.427188	0.000000	-10.000000	-0.416667	25.466667	106.333336	1023.000000	1023.000000	2046.000000
49.380001	-0.020002	-11.821472	-1.991248	-4.852683	-1.714900	-3.262641	0.000000	-10.000000	-0.408333	25.983334	114.666664	1023.000000	1023.000000	2046.000000
49.400002	-0.019104	-11.290643	-1.708705	-4.949765	-1.633874	-2.998299	0.000000	-10.000000	-0.408333	26.433334	123.333336	1023.000000	1023.000000	2046.000000
49.419998	-0.017965	-10.617293	-1.518019	-4.919819	-1.487405	-2.692050	0.000000	-10.000000	-0.400000	26.683334	132.000000	1023.000000	1023.000000	2046.000000
49.439999	-0.016321	-9.645918	-1.292482	-4.617348	-1.126305	-2.609783	0.000000	-10.000000	-0.400000	26.683334	141.000000	1023.000000	1023.000000	2046.000000
49.459999	-0.014609	-8.633984	-1.199954	-4.406156	-0.877610	-2.150264	0.000000	-10.000000	-0.408333	26.300001	149.833328	1023.000000	1023.000000	2046.000000
49.480000	-0.012978	-7.670120	-1.156031	-4.168938	-0.549573	-1.795578	0.000000	-10.000000	-0.408333	26.250000	158.666672	1023.000000	1023.000000	2046.000000
49.500000	-0.011787	-6.966374	-1.016612	-4.083777	-0.482268	-1.383717	0.000000	-10.000000	-0.408333	26.150000	164.500000	1023.000000	1023.000000	2046.000000
49.520000	-0.011131	-6.578333	-1.059042	-4.171731	-0.262312	-1.085250	0.000000	-10.000000	-0.400000	26.750000	173.333328	1023.000000	1023.000000	2046.000000
49.540001	-0.010447	-6.173919	-1.110862	-4.082184	-0.192813	-0.788059	0.000000	-10.000000	-0.400000	26.700001	182.166672	1023.000000	1023.000000	2046.000000
49.560001	-0.010235	-6.048932	-1.421226	-3.880675	-0.068508	-0.678523	0.000000	-10.000000	-0.400000	26.816668	194.000000	1023.000000	1023.000000	2046.000000
49.580002	-0.009924	-5.864833	-1.558535	-3.642443	-0.046910	-0.616946	0.000000	-10.000000	-0.400000	26.549999	203.000000	1023.000000	1023.000000	2046.000000
49.599998	-0.008993	-5.314729	-1.648269	-3.312026	0.205157	-0.559592	0.000000	-10.000000	-0.400000	26.549999	211.833328	1023.000000	1023.000000	2046.000000
49.619999	-0.007857	-4.643723	-1.602103	-3.099983	0.438290	-0.379927	0.000000	-10.000000	-0.400000	26.299999	220.666672	1023.000000	1023.000000	2046.000000
49.639999	-0.006502	-3.842974	-1.589442	-2.759458	0.635241	-0.129316	0.000000	-10.000000	-0.400000	26.250000	229.333328	1023.000000	1023.000000	2046.000000
49.660000	-0.005266	-3.112153	-1.642751	-2.487915	0.872528	0.145985	0.000000	-10.000000	-0.400000	26.333334	238.166672	1023.000000	1023.000000	2046.000000
49.680000	-0.003914	-2.313280	-1.587952	-2.212380	1.048798	0.438255	0.000000	-10.000000	-0.400000	26.450001	247.000000	1023.000000	1023.000000	2046.000000
49.700001	-0.002348	-1.387785	-1.570433	-1.865365	1.368125	0.679888	0.000000	-10.000000	-0.408333	26.533333	255.833328	1023.000000	1023.000000	2046.000000
49.720001	-0.000752	-0.444191	-1.375396	-1.668834	1.669101	0.930938	0.000000	-10.000000	-0.408333	26.700001	264.666656	1023.000000	1023.000000	2046.000000
49.740002	0.000851	0.503150	-1.118618	-1.501917	1.885697	1.237987	0.000000	-10.000000	-0.408333	26.783333	273.500000	1023.000000	1023.000000	2046.000000
49.759998	0.002740	1.619576	-0.939649	-1.170437	2.259323	1.470339	0.000000	-10.000000	-0.400000	26.716667	282.500000	1023.000000	1023.000000	2046.000000
49.779999	0.004424	2.614602	-0.717467	-0.953043	2.546438	1.738674	0.000000	-10.000000	-0.400000	26.450001	291.500000	1023.000000	1023.000000	2046.000000
49.799999	0.006370	3.764409	-0.433378	-0.722709	2.876805	2.043691	0.000000	-10.000000	-0.400000	26.433334	300.333344	1023.000000	1023.000000	2046.000000
49.820000	0.008408	4.969007	-0.201942	-0.550552	3.298913	2.422589	0.000000	-10.000000	-0.391667	26.150002	309.166656	1023.000000	1023.000000	2046.000000
49.840000	0.010234	6.048399	0.097996	-0.399298	3.627506	2.722195	0.000000	-10.000000	-0.391667	25.800001	318.000000	1023.000000	1023.000000	2046.000000
49.860001	0.011981	7.080910	0.192853	-0.091034	3.986729	2.992362	0.000000	-10.000000	-0.391667	25.400000	326.666656	1023.000000	1023.000000	2046.000000
49.880001	0.013380	7.907856	0.271272	0.111681	4.305778	3.219126	0.000000	-10.000000	-0.375000	24.866667	335.166656	1023.000000	1023.000000	2046.000000
49.900002	0.014961	8.841730	0.385120	0.415589	4.514367	3.526654	0.000000	-10.000000	-0.350000	24.516666	340.666656	1023.000000	1023.000000	2046.000000
49.919998	0.016263	9.611652	0.523305	0.478270	4.726239	3.883838	0.000000	-10.000000	-0.300000	23.550001	349.000000	1023.000000	1023.000000	2046.000000
49.939999	0.017193	10.161044	0.796141	0.382085	4.712818	4.270000	0.000000	-10.000000	-0.275000	22.916668	356.833344	1023.000000	1023.000000	2046.000000
49.959999	0.017823	10.533630	1.023348	0.149316	4.779089	4.581876	0.000000	-10.000000	-0.266667	22.216667	367.333344	1023.000000	1023.000000	2046.000000
49.980000	0.018526	10.948938	1.223594	0.058187	4.837212	4.829946	0.000000	-10.000000	-0.291667	22.166668	374.666656	1023.000000	1023.000000	2046.000000
50.000000	0.019435	11.486159	1.373124	0.109585	4.930422	5.073029	0.000000	-10.000000	-0.291667	22.200001	382.166656	1023.000000	1023.000000	2046.000000
50.020000	0.020199	11.937746	1.576726	-0.053946	5.041708	5.373259	0.000000	-10.000000	-0.291667	22.166668	389.500000	1023.000000	1023.000000	2046.000000
50.040001	0.021227	12.545043	1.859919	-0.088130	5.182789	5.590465	0.000000	-10.000000	-0.266667	22.100000	397.000000	1023.000000	1023.000000	2046.000000
50.060001	0.022613	13.364075	2.037119	-0.045855	5.507102	5.865709	0.000000	-10.000000	-0.266667	21.950001	404.500000	1023.000000	1023.000000	2046.000000
50.080002	0.024019	14.195105	2.303572	0.001580	5.810267	6.079685	0.000000	-10.000000	-0.250000	21.966667	411.833344	1023.000000	1023.000000	2046.000000
50.099998	0.025862	15.284713	2.596857	0.295559	6.091422	6.300876	0.000000	-10.000000	-0.233333	21.816668	419.166656	1023.000000	1023.000000	2046.000000
50.119999	0.027719	16.382069	2.858935	0.493452	6.448904	6.580778	0.000000	-10.000000	-0.216667	21.116667	426.333344	1023.000000	1023.000000	2046.000000
50.139999	0.029331	17.334755	3.150044	0.692321	6.617376	6.875015	0.000000	-10.000000	-0.183333	19.733334	433.500000	1023.000000	1023.000000	2046.000000
50.160000	0.030769	18.184475	3.251270	1.020064	6.859778	7.053364	0.000000	-10.000000	-0.133333	17.600000	440.166656	1023.000000	1023.000000	2046.000000
50.180000	0.031923	18.866457	3.317628	1.241277	7.075397	7.232155	0.000000	-10.000000	-0.075000	14.866667	446.500000	1023.000000	1023.000000	2046.000000
50.200001	0.032879	19.431734	3.401151	1.490819	7.158872	7.380891	0.000000	-10.000000	-0.016667	11.466667	452.000000	1023.000000	1023.000000	2046.000000
50.220001	0.033627	19.873325	3.403600	1.779941	7.254706	7.435079	0.000000	-10.000000	0.008333	8.916667	455.500000	1023.000000	1023.000000	2046.000000
50.240002	0.033965	20.073542	3.375848	1.870131	7.291740	7.535822	0.000000	-10.000000	0.041667	4.100000	458.666656	1023.000000	1023.000000	2046.000000
50.259998	0.034069	20.134937	3.399301	2.021626	7.208414	7.505596	0.000000	-10.000000	0.058333	0.133333	460.333344	1023.000000	1023.000000	2046.000000
50.279999	0.033608	19.862282	3.322472	1.967229	7.067860	7.504721	0.000000	-10.000000	0.083333	-5.233334	462.000000	1023.000000	1023.000000	2046.000000
50.299999	0.033229	19.638353	3.222337	1.963777	6.855814	7.596425	0.000000	-10.000000	0.108333	-8.166667	462.000000	1023.000000	1023.000000	2046.000000
50.320000	0.033200	19.621010	3.067927	2.336586	6.866340	7.350158	0.000000	-10.000000	0.133333	-10.633333	462.000000	1023.000000	1023.000000	2046.000000
50.340000	0.032209	19.035513	2.724542	2.328486	6.461155	7.521329	0.000000	-10.000000	0.183333	-13.016666	462.000000	1023.000000	1023.000000	2046.000000
50.360001	0.031101	18.380434	2.332771	2.407546	6.138417	7.501699	0.000000	-10.000000	0.216667	-14.333334	462.000000	1023.000000	1023.000000	2046.000000
50.380001	0.029439	17.398321	2.149375	2.251853	5.574298	7.422795	0.000000	-10.000000	0.266667	-16.716667	453.500000	1023.000000	1023.000000	2046.000000
50.400002	0.027590	16.305437	1.885166	2.127506	5.141511	7.151252	0.000000	-10.000000	0.291667	-17.950001	443.000000	1023.000000	1023.000000	2046.000000
50.419998	0.025722	15.201896	1.606414	1.962069	4.711721	6.921692	0.000000	-10.000000	0.341667	-19.700001	430.333344	1023.000000	1023.000000	2046.000000
50.439999	0.023926	14.140532	1.141036	2.136949	4.323680	6.538867	0.000000	-10.000000	0.375000	-20.383333	426.166656	1023.000000	1023.000000	2046.000000
50.459999	0.022053	13.033124	0.650812	2.272248	3.973588	6.136476	0.000000	-10.000000	0.416667	-21.633333	419.333344	1023.000000	1023.000000	2046.000000
50.480000	0.020554	12.147453	0.278894	2.484941	3.592341	5.791277	0.000000	-10.000000	0.433333	-22.366667	414.666656	1023.000000	1023.000000	2046.000000
50.500000	0.019082	11.277678	-0.132597	2.619907	3.347214	5.443153	0.000000	-10.000000	0.466667	-23.550001	407.333344	1023.000000	1023.000000	2046.000000
50.520000	0.017774	10.504389	-0.417174	2.747450	2.959184	5.214930	0.000000	-10.000000	0.491667	-24.216667	399.333344	1023.000000	1023.000000	2046.000000
50.540001	0.016623	9.824365	-0.777557	2.883786	2.658997	5.059139	0.000000	-10.000000	0.516667	-24.916668	388.333344	1023.000000	1023.000000	2046.000000
50.560001	0.015489	9.153769	-0.968914	2.888490	2.289132	4.945063	0.000000	-10.000000	0.525000	-25.166668	380.000000	1023.000000	1023.000000	2046.000000
50.580002	0.014446	8.537562	-1.291242	3.058969	2.028278	4.741559	0.000000	-10.000000	0.525000	-25.316668	371.500000	1023.000000	1023.000000	2046.000000
50.599998	0.013323	7.873954	-1.499685	3.046640	1.763990	4.563009	0.000000	-10.000000	0.525000	-25.433334	366.000000	1023.000000	1023.000000	2046.000000
50.619999	0.012416	7.337935	-1.628243	3.100496	1.501656	4.364027	0.000000	-10.000000	0.525000	-25.433334	357.666656	1023.000000	1023.000000	2046.000000
50.639999	0.011603	6.857118	-1.751300	3.112059	1.302553	4.193805	0.000000	-10.000000	0.533333	-25.516668	349.166656	1023.000000	1023.000000	2046.000000
50.660000	0.010780	6.370975	-1.844047	3.137994	1.058435	4.018594	0.000000	-10.000000	0.541667	-25.650002	337.666656	1023.000000	1023.000000	2046.000000
50.680000	0.009947	5.878850	-1.924710	3.058497	0.841718	3.903343	0.000000	-10.000000	0.550000	-25.833334	326.166656	1023.000000	1023.000000	2046.000000
50.700001	0.008992	5.314410	-2.007170	2.887066	0.653099	3.781415	0.000000	-10.000000	0.550000	-25.816668	320.333344	1023.000000	1023.000000	2046.000000
50.720001	0.008236	4.867635	-2.087480	2.850211	0.464193	3.640711	0.000000	-10.000000	0.541667	-25.683334	311.833344	1023.000000	1023.000000	2046.000000
50.740002	0.007105	4.199136	-2.193420	2.612241	0.269396	3.510919	0.000000	-10.000000	0.533333	-25.616667	306.166656	1023.000000	1023.000000	2046.000000
50.759998	0.005890	3.480698	-2.347680	2.533131	0.072965	3.222283	0.000000	-10.000000	0.516667	-25.383335	294.666656	1023.000000	1023.000000	2046.000000
50.779999	0.004720	2.789274	-2.512445	2.340336	-0.042493	3.003875	0.000000	-10.000000	0.508333	-25.200001	286.166656	1023.000000	1023.000000	2046.000000
50.799999	0.003415	2.018103	-2.626673	2.097869	-0.360173	2.907079	0.000000	-10.000000	0.491667	-24.816668	275.000000	1023.000000	1023.000000	2046.000000
50.820000	0.001877	1.109189	-2.793918	1.874358	-0.636788	2.665538	0.000000	-10.000000	0.483333	-24.600000	269.666656	1023.000000	1023.000000	2046.000000
50.840000	0.000294	0.173859	-2.828190	1.551192	-1.046655	2.497512	0.000000	-10.000000	0.483333	-24.366667	264.166656	1023.000000	1023.000000	2046.000000
50.860001	-0.000976	-0.576761	-2.949884	1.462159	-1.373495	2.284459	0.000000	-10.000000	0.475000	-24.200001	258.500000	1023.000000	1023.000000	2046.000000
50.880001	-0.002366	-1.398515	-3.004457	1.259336	-1.775308	2.121914	0.000000	-10.000000	0.466667	-23.833334	247.833328	1023.000000	1023.000000	2046.000000
50.900002	-0.003623	-2.140968	-3.120209	1.073434	-2.005378	1.911185	0.000000	-10.000000	0.450000	-23.500000	240.000000	1023.000000	1023.000000	2046.000000
50.919998	-0.004986	-2.946771	-3.180407	0.711998	-2.199602	1.721240	0.000000	-10.000000	0.441667	-23.050001	232.333328	1023.000000	1023.000000	2046.000000
50.939999	-0.006069	-3.587047	-3.214566	0.520485	-2.369043	1.476077	0.000000	-10.000000	0.433333	-22.733334	227.166672	1023.000000	1023.000000	2046.000000
50.959999	-0.006931	-4.096495	-3.202084	0.265002	-2.420712	1.261299	0.000000	-10.000000	0.416667	-22.500000	219.500000	1023.000000	1023.000000	2046.000000
50.980000	-0.007641	-4.515958	-3.180541	0.113977	-2.482748	1.033354	0.000000	-10.000000	0.408333	-22.200001	209.500000	1023.000000	1023.000000	2046.000000
51.000000	-0.008204	-4.848466	-3.162925	-0.006942	-2.503253	0.824653	0.000000	-10.000000	0.400000	-21.966667	202.000000	1023.000000	1023.000000	2046.000000
51.020000	-0.008941	-5.283843	-3.169226	-0.172186	-2.557536	0.615105	0.000000	-10.000000	0.383333	-21.366667	192.166672	1023.000000	1023.000000	2046.000000
51.040001	-0.009641	-5.698019	-3.188026	-0.244495	-2.605582	0.340084	0.000000	-10.000000	0.366667	-21.083334	187.333328	1023.000000	1023.000000	2046.000000
51.060001	-0.010407	-6.150395	-3.212507	-0.438844	-2.638271	0.139227	0.000000	-10.000000	0.358333	-20.616667	180.166672	1023.000000	1023.000000	2046.000000
51.080002	-0.011168	-6.600547	-3.178440	-0.596373	-2.725002	-0.100732	0.000000	-10.000000	0.358333	-20.350000	175.666672	1023.000000	1023.000000	2046.000000
51.099998	-0.011877	-7.019532	-3.286191	-0.647627	-2.676950	-0.408763	0.000000	-10.000000	0.358333	-20.000000	169.000000	1023.000000	1023.000000	2046.000000
51.119999	-0.012723	-7.519295	-3.276645	-0.857751	-2.741204	-0.643695	0.000000	-10.000000	0.350000	-19.750000	162.333328	1023.000000	1023.000000	2046.000000
51.139999	-0.013636	-8.058938	-3.362957	-0.966058	-2.815989	-0.913934	0.000000	-10.000000	0.350000	-19.566668	155.833328	1023.000000	1023.000000	2046.000000
51.160000	-0.014532	-8.588387	-3.363539	-1.229119	-2.835932	-1.159798	0.000000	-10.000000	0.350000	-19.266666	147.166672	1023.000000	1023.000000	2046.000000
51.180000	-0.015436	-9.122427	-3.438526	-1.372727	-2.859330	-1.451844	0.000000	-10.000000	0.350000	-19.000000	138.666672	1023.000000	1023.000000	2046.000000
51.200001	-0.016344	-9.659020	-3.528670	-1.524798	-2.876160	-1.729392	0.000000	-10.000000	0.350000	-18.750000	132.166672	1023.000000	1023.000000	2046.000000
51.220001	-0.017139	-10.128884	-3.549279	-1.696191	-2.901587	-1.981828	0.000000	-10.000000	0.333333	-18.700001	127.833336	1023.000000	1023.000000	2046.000000
51.240002	-0.018020	-10.650089	-3.631785	-1.837645	-2.920761	-2.259897	0.000000	-10.000000	0.316667	-18.533335	123.666664	1023.000000	1023.000000	2046.000000
51.259998	-0.018824	-11.124884	-3.673112	-1.964235	-2.965100	-2.522437	0.000000	-10.000000	0.283333	-18.200001	117.500000	1023.000000	1023.000000	2046.000000
51.279999	-0.019613	-11.591163	-3.667819	-2.206683	-2.989688	-2.726972	0.000000	-10.000000	0.266667	-17.800001	111.500000	1023.000000	1023.000000	2046.000000
51.299999	-0.020241	-11.962248	-3.718231	-2.297414	-2.984969	-2.961633	0.000000	-10.000000	0.250000	-17.366667	103.500000	1023.000000	1023.000000	2046.000000
51.320000	-0.021108	-12.474699	-3.709228	-2.565100	-3.053138	-3.147233	0.000000	-10.000000	0.250000	-17.100000	97.500000	1023.000000	1023.000000	2046.000000
51.340000	-0.021870	-12.925206	-3.745587	-2.639708	-3.111376	-3.428535	0.000000	-10.000000	0.250000	-16.666666	91.833336	1023.000000	1023.000000	2046.000000
51.360001	-0.022574	-13.341249	-3.766161	-2.784348	-3.108123	-3.682617	0.000000	-10.000000	0.250000	-16.400000	88.333336	1023.000000	1023.000000	2046.000000
51.380001	-0.023523	-13.901954	-3.852546	-2.994488	-3.199627	-3.855294	0.000000	-10.000000	0.241667	-15.916667	83.000000	1023.000000	1023.000000	2046.000000
51.400002	-0.024737	-14.619319	-3.798049	-3.264302	-3.418678	-4.138290	0.000000	-10.000000	0.225000	-15.483334	77.666664	1023.000000	1023.000000	2046.000000
51.419998	-0.025904	-15.309281	-3.817922	-3.495692	-3.511105	-4.484562	0.000000	-10.000000	0.208333	-14.866667	72.500000	1023.000000	1023.000000	2046.000000
51.439999	-0.027169	-16.056812	-3.845886	-3.900624	-3.642082	-4.668221	0.000000	-10.000000	0.200000	-14.350000	67.500000	1023.000000	1023.000000	2046.000000
51.459999	-0.028233	-16.685560	-3.893107	-4.156442	-3.774883	-4.861127	0.000000	-10.000000	0.200000	-13.966667	62.666668	1023.000000	1023.000000	2046.000000
51.480000	-0.028697	-16.960066	-4.048792	-3.986276	-3.591563	-5.333434	0.000000	-10.000000	0.200000	-13.683333	57.833332	1023.000000	1023.000000	2046.000000
51.500000	-0.028839	-17.043709	-4.066205	-4.038998	-3.538611	-5.399896	0.000000	-10.000000	0.200000	-13.583334	53.333332	1023.000000	1023.000000	2046.000000
51.520000	-0.029419	-17.386784	-4.083430	-4.171219	-3.611150	-5.520985	0.000000	-10.000000	0.200000	-13.416667	48.666668	1023.000000	1023.000000	2046.000000
51.540001	-0.030377	-17.952850	-4.243625	-4.437941	-3.613506	-5.657779	0.000000	-10.000000	0.191667	-13.183333	44.333332	1023.000000	1023.000000	2046.000000
51.560001	-0.031811	-18.800053	-4.295490	-4.846811	-3.856790	-5.800963	0.000000	-10.000000	0.158333	-12.683333	40.000000	1023.000000	1023.000000	2046.000000
51.580002	-0.033288	-19.673109	-4.481176	-5.004057	-4.033781	-6.154094	0.000000	-10.000000	0.125000	-12.083333	36.000000	1023.000000	1023.000000	2046.000000
51.599998	-0.035004	-20.687468	-4.810694	-5.031824	-4.183930	-6.661019	0.000000	-10.000000	0.100000	-11.116667	32.000000	1023.000000	1023.000000	2046.000000
51.619999	-0.036544	-21.597786	-5.002370	-5.230387	-4.332383	-7.032646	0.000000	-10.000000	0.100000	-9.933333	28.166666	1023.000000	1023.000000	2046.000000
51.639999	-0.037497	-22.160965	-5.165190	-5.270808	-4.368742	-7.356225	0.000000	-10.000000	0.100000	-9.000000	24.666666	1023.000000	1023.000000	2046.000000
51.660000	-0.038091	-22.511801	-5.376707	-5.254855	-4.339402	-7.540836	0.000000	-10.000000	0.100000	-8.766667	21.500000	1023.000000	1023.000000	2046.000000
51.680000	-0.038684	-22.861965	-5.507876	-5.300058	-4.438484	-7.615547	0.000000	-10.000000	0.100000	-9.116667	18.500000	1023.000000	1023.000000	2046.000000
[truncated: 1,340,131 more chars]
