# Supplementary material for: Effect of Electrode Belt and Body Positions on Regional Pulmonary Ventilation- and Perfusion-Related Impedance Changes Measured by Electric Impedance Tomography
Source: PLoS One. 2016 Jun 2;11(6):e0155913. doi: 10.1371/journal.pone.0155913 (PMC4890811; doi:10.1371/journal.pone.0155913)
Supplement: S1 Dataset — (ZIP) [file pone.0155913.s001.zip › Dataset/Fp05-rygg-2i.txt]

Patient Name:	Fp5
Registry:	Fp5
Investigator:	 
Diagnosys:	 
Notes:	rygg2i              
Sample Rate [Hz]:	50.09
Time Base 	Pixels Mean 	Pixels Sum 	UPPER RIGHT		UPPER LEFT		LOWER RIGHT		LOWER LEFT		QRS	ETCO2	Paw	Flow (L/min)	Volume	Analog1	Analog2	AnalogSum
0.000000	-0.000778	-0.459842	0.326021	-0.598883	-0.235213	0.048232	0.000000	-10.000000	-0.416667	25.716667	250.500000	1023.000000	1023.000000	2046.000000
0.020000	0.001711	1.011360	0.766577	-0.144619	0.188449	0.200952	0.000000	-10.000000	-0.416667	26.066668	259.166656	1023.000000	1023.000000	2046.000000
0.040000	0.004346	2.568660	1.263211	0.397363	0.515779	0.392308	0.000000	-10.000000	-0.416667	26.283333	267.833344	1023.000000	1023.000000	2046.000000
0.060000	0.007089	4.189512	1.743318	0.711662	0.961328	0.773204	0.000000	-10.000000	-0.400000	26.316668	276.500000	1023.000000	1023.000000	2046.000000
0.080000	0.009458	5.589794	2.274817	1.325512	1.136773	0.852691	0.000000	-10.000000	-0.400000	26.283335	285.166656	1023.000000	1023.000000	2046.000000
0.100000	0.011699	6.913891	2.613304	1.605542	1.481915	1.213131	0.000000	-10.000000	-0.391667	26.350000	294.000000	1023.000000	1023.000000	2046.000000
0.120000	0.012755	7.538237	2.809340	1.921403	1.630249	1.177245	0.000000	-10.000000	-0.416667	26.216667	302.833344	1023.000000	1023.000000	2046.000000
0.140000	0.014412	8.517688	3.185166	2.313030	1.761280	1.258212	0.000000	-10.000000	-0.416667	26.266668	311.666656	1023.000000	1023.000000	2046.000000
0.160000	0.016454	9.724114	3.412752	2.624996	2.235656	1.450711	0.000000	-10.000000	-0.416667	26.366667	320.333344	1023.000000	1023.000000	2046.000000
0.180000	0.018590	10.986698	3.962551	3.107044	2.318109	1.598995	0.000000	-10.000000	-0.400000	26.183334	329.166656	1023.000000	1023.000000	2046.000000
0.200000	0.021275	12.573419	4.532496	3.613416	2.512987	1.914518	0.000000	-10.000000	-0.416667	25.850000	338.000000	1023.000000	1023.000000	2046.000000
0.220000	0.022411	13.244806	4.594404	4.016918	2.757589	1.875895	0.000000	-10.000000	-0.433333	25.466667	346.666656	1023.000000	1023.000000	2046.000000
0.240000	0.022143	13.086630	4.612922	4.227724	2.599079	1.646906	0.000000	-10.000000	-0.441667	25.833334	355.333344	1023.000000	1023.000000	2046.000000
0.260000	0.020525	12.130221	4.226717	4.055567	2.512151	1.335786	0.000000	-10.000000	-0.425000	26.100000	363.833344	1023.000000	1023.000000	2046.000000
0.280000	0.018033	10.657772	3.803987	4.213482	2.036059	0.604244	0.000000	-10.000000	-0.408333	25.983334	372.500000	1023.000000	1023.000000	2046.000000
0.300000	0.016523	9.765105	3.580843	4.107885	1.698746	0.377631	0.000000	-10.000000	-0.383333	25.266666	381.166656	1023.000000	1023.000000	2046.000000
0.320000	0.015109	8.929708	3.373901	4.082672	1.402444	0.070692	0.000000	-10.000000	-0.350000	24.183334	389.666656	1023.000000	1023.000000	2046.000000
0.340000	0.015227	8.999137	3.357346	4.031411	1.417777	0.192603	0.000000	-10.000000	-0.300000	23.066668	398.000000	1023.000000	1023.000000	2046.000000
0.360000	0.015254	9.015021	3.233868	4.270862	1.543083	-0.032791	0.000000	-10.000000	-0.258333	22.016666	405.833344	1023.000000	1023.000000	2046.000000
0.380000	0.016184	9.564612	3.419548	4.390860	1.574769	0.179435	0.000000	-10.000000	-0.233333	21.016666	413.333344	1023.000000	1023.000000	2046.000000
0.400000	0.016439	9.715311	3.440400	4.549448	1.627295	0.098167	0.000000	-10.000000	-0.208333	19.983334	420.500000	1023.000000	1023.000000	2046.000000
0.420000	0.017464	10.320996	3.697048	4.649581	1.669904	0.304462	0.000000	-10.000000	-0.158333	18.450001	427.500000	1023.000000	1023.000000	2046.000000
0.440000	0.017982	10.627089	3.731496	4.743375	1.834486	0.317731	0.000000	-10.000000	-0.108333	16.283333	434.000000	1023.000000	1023.000000	2046.000000
0.460000	0.018903	11.171460	3.980641	4.931924	1.840540	0.418355	0.000000	-10.000000	-0.058333	13.733334	439.833344	1023.000000	1023.000000	2046.000000
0.480000	0.019537	11.546364	4.067940	4.915917	2.030040	0.532466	0.000000	-10.000000	-0.033333	10.600000	444.666656	1023.000000	1023.000000	2046.000000
0.500000	0.020358	12.031440	4.360136	5.161380	2.000481	0.509442	0.000000	-10.000000	0.000000	6.783333	448.833344	1023.000000	1023.000000	2046.000000
0.520000	0.021298	12.587164	4.454914	5.138777	2.270484	0.722989	0.000000	-10.000000	0.025000	1.983333	451.833344	1023.000000	1023.000000	2046.000000
0.540000	0.021806	12.887604	4.617565	5.273602	2.249476	0.746962	0.000000	-10.000000	0.058333	-2.633333	453.500000	1023.000000	1023.000000	2046.000000
0.560000	0.022733	13.434931	4.841759	5.288939	2.369198	0.935035	0.000000	-10.000000	0.108333	-7.333333	454.000000	1023.000000	1023.000000	2046.000000
0.580000	0.022561	13.333613	4.815672	5.415161	2.378083	0.724696	0.000000	-10.000000	0.158333	-11.250000	454.000000	1023.000000	1023.000000	2046.000000
0.600000	0.022214	13.128483	4.733537	5.263021	2.339557	0.792367	0.000000	-10.000000	0.225000	-15.150001	454.000000	1023.000000	1023.000000	2046.000000
0.620000	0.020489	12.108806	4.396777	4.959120	2.179448	0.573461	0.000000	-10.000000	0.300000	-18.150002	450.666656	1023.000000	1023.000000	2046.000000
0.640000	0.018918	11.180402	4.216096	4.663117	1.842723	0.458465	0.000000	-10.000000	0.375000	-20.883333	442.000000	1023.000000	1023.000000	2046.000000
0.660000	0.017186	10.156835	3.793519	4.220813	1.801925	0.340577	0.000000	-10.000000	0.441667	-22.983334	430.666656	1023.000000	1023.000000	2046.000000
0.680000	0.015296	9.039779	3.650730	3.887674	1.357410	0.143964	0.000000	-10.000000	0.491667	-24.450001	420.000000	1023.000000	1023.000000	2046.000000
0.700000	0.013988	8.267008	3.483962	3.383879	1.164231	0.234935	0.000000	-10.000000	0.533333	-25.450001	412.000000	1023.000000	1023.000000	2046.000000
0.720000	0.012294	7.265756	3.158743	3.078271	0.992323	0.036419	0.000000	-10.000000	0.550000	-26.200001	403.666656	1023.000000	1023.000000	2046.000000
0.740000	0.011186	6.611030	3.048762	2.830911	0.716512	0.014845	0.000000	-10.000000	0.550000	-26.833334	395.000000	1023.000000	1023.000000	2046.000000
0.760000	0.010154	6.000935	2.806724	2.589221	0.688668	-0.083678	0.000000	-10.000000	0.566667	-27.233334	386.000000	1023.000000	1023.000000	2046.000000
0.780000	0.009817	5.801599	2.873515	2.470245	0.526322	-0.068484	0.000000	-10.000000	0.583333	-27.616667	376.833344	1023.000000	1023.000000	2046.000000
0.800000	0.009286	5.487741	2.673995	2.287632	0.652165	-0.126051	0.000000	-10.000000	0.600000	-27.850000	367.666656	1023.000000	1023.000000	2046.000000
0.820000	0.009306	5.499608	2.730498	2.203533	0.583286	-0.017709	0.000000	-10.000000	0.616667	-28.050001	358.333344	1023.000000	1023.000000	2046.000000
0.840000	0.008944	5.286069	2.619123	2.116529	0.644550	-0.094132	0.000000	-10.000000	0.633333	-28.266666	349.000000	1023.000000	1023.000000	2046.000000
0.860000	0.009222	5.450228	2.744065	2.093750	0.570329	0.042083	0.000000	-10.000000	0.641667	-28.450001	339.500000	1023.000000	1023.000000	2046.000000
0.880000	0.008901	5.260692	2.558859	1.976475	0.724937	0.000420	0.000000	-10.000000	0.641667	-28.516666	330.000000	1023.000000	1023.000000	2046.000000
0.900000	0.008629	5.099820	2.564753	1.990713	0.584052	-0.039699	0.000000	-10.000000	0.641667	-28.650000	320.500000	1023.000000	1023.000000	2046.000000
0.920000	0.008304	4.907777	2.469646	1.768803	0.600525	0.068803	0.000000	-10.000000	0.650000	-28.650000	311.000000	1023.000000	1023.000000	2046.000000
0.940000	0.007783	4.599927	2.357621	1.849894	0.491063	-0.098651	0.000000	-10.000000	0.650000	-28.616667	301.333344	1023.000000	1023.000000	2046.000000
0.960000	0.007443	4.398604	2.240308	1.607282	0.493909	0.057105	0.000000	-10.000000	0.641667	-28.516666	291.833344	1023.000000	1023.000000	2046.000000
0.980000	0.006462	3.819032	2.031889	1.530255	0.344262	-0.087374	0.000000	-10.000000	0.641667	-28.383333	282.166656	1023.000000	1023.000000	2046.000000
1.000000	0.005761	3.404686	1.899061	1.233210	0.263875	0.008541	0.000000	-10.000000	0.641667	-28.400002	272.833344	1023.000000	1023.000000	2046.000000
1.020000	0.004710	2.783499	1.700331	1.236161	0.109700	-0.262693	0.000000	-10.000000	0.633333	-28.083334	263.333344	1023.000000	1023.000000	2046.000000
1.040000	0.004300	2.541244	1.572207	0.933924	0.124901	-0.089789	0.000000	-10.000000	0.625000	-28.000000	254.000000	1023.000000	1023.000000	2046.000000
1.060000	0.003137	1.854152	1.364474	0.772275	0.025678	-0.308275	0.000000	-10.000000	0.608333	-27.750000	244.666672	1023.000000	1023.000000	2046.000000
1.080000	0.002469	1.459088	1.152037	0.590987	-0.082542	-0.201394	0.000000	-10.000000	0.583333	-27.500000	235.333328	1023.000000	1023.000000	2046.000000
1.100000	0.000631	0.372700	0.754725	0.328916	-0.308434	-0.402509	0.000000	-10.000000	0.558333	-27.200001	226.166672	1023.000000	1023.000000	2046.000000
1.120000	-0.001237	-0.730876	0.471475	0.079864	-0.671894	-0.610320	0.000000	-10.000000	0.533333	-26.866667	217.000000	1023.000000	1023.000000	2046.000000
1.140000	-0.002784	-1.645436	0.082968	-0.302730	-0.695435	-0.730239	0.000000	-10.000000	0.541667	-26.516668	208.000000	1023.000000	1023.000000	2046.000000
1.160000	-0.004405	-2.603517	-0.114819	-0.589294	-1.021551	-0.877853	0.000000	-10.000000	0.525000	-26.350000	199.166672	1023.000000	1023.000000	2046.000000
1.180000	-0.005088	-3.006866	-0.247287	-0.763492	-1.115799	-0.880289	0.000000	-10.000000	0.516667	-26.166668	190.333328	1023.000000	1023.000000	2046.000000
1.200000	-0.006310	-3.729022	-0.527799	-0.993114	-1.201335	-1.006773	0.000000	-10.000000	0.500000	-26.100000	181.666672	1023.000000	1023.000000	2046.000000
1.220000	-0.007580	-4.479878	-0.887505	-1.072486	-1.359325	-1.160562	0.000000	-10.000000	0.500000	-25.616667	173.000000	1023.000000	1023.000000	2046.000000
1.240000	-0.010127	-5.985353	-1.532622	-1.362131	-1.586964	-1.503636	0.000000	-10.000000	0.491667	-25.100000	164.500000	1023.000000	1023.000000	2046.000000
1.260000	-0.014363	-8.488780	-2.293609	-1.684199	-2.167055	-2.343918	0.000000	-10.000000	0.475000	-24.283335	156.166672	1023.000000	1023.000000	2046.000000
1.280000	-0.018587	-10.985024	-2.979297	-2.199328	-2.893563	-2.912837	0.000000	-10.000000	0.441667	-23.383333	148.000000	1023.000000	1023.000000	2046.000000
1.300000	-0.022715	-13.424749	-3.831159	-2.740888	-3.400931	-3.451771	0.000000	-10.000000	0.408333	-22.533333	140.166672	1023.000000	1023.000000	2046.000000
1.320000	-0.024930	-14.733771	-4.299785	-3.229062	-3.698628	-3.506296	0.000000	-10.000000	0.383333	-22.066666	132.500000	1023.000000	1023.000000	2046.000000
1.340000	-0.027129	-16.033459	-4.796549	-3.498896	-3.920098	-3.817917	0.000000	-10.000000	0.375000	-21.916666	125.166664	1023.000000	1023.000000	2046.000000
1.360000	-0.028243	-16.691570	-5.031187	-3.777280	-4.112940	-3.770164	0.000000	-10.000000	0.366667	-21.866667	117.833336	1023.000000	1023.000000	2046.000000
1.380000	-0.029555	-17.467222	-5.457480	-3.994651	-4.087506	-3.927584	0.000000	-10.000000	0.358333	-21.616667	110.666664	1023.000000	1023.000000	2046.000000
1.400000	-0.030660	-18.120096	-5.650669	-4.190455	-4.312303	-3.966670	0.000000	-10.000000	0.350000	-21.200001	103.500000	1023.000000	1023.000000	2046.000000
1.420000	-0.031594	-18.672258	-5.911076	-4.528918	-4.307097	-3.925167	0.000000	-10.000000	0.341667	-20.666666	96.500000	1023.000000	1023.000000	2046.000000
1.440000	-0.032294	-19.086029	-6.053349	-4.601375	-4.415990	-4.015316	0.000000	-10.000000	0.325000	-20.150000	89.500000	1023.000000	1023.000000	2046.000000
1.460000	-0.032370	-19.130404	-6.162814	-4.799561	-4.296217	-3.871811	0.000000	-10.000000	0.291667	-19.400000	82.833336	1023.000000	1023.000000	2046.000000
1.480000	-0.032772	-19.367977	-6.208576	-4.853544	-4.386935	-3.918921	0.000000	-10.000000	0.258333	-18.683334	76.166664	1023.000000	1023.000000	2046.000000
1.500000	-0.032364	-19.126862	-6.133400	-4.970976	-4.277483	-3.745003	0.000000	-10.000000	0.233333	-17.850000	70.000000	1023.000000	1023.000000	2046.000000
1.520000	-0.031384	-18.547729	-5.916527	-4.863285	-4.205369	-3.562549	0.000000	-10.000000	0.216667	-17.266666	64.000000	1023.000000	1023.000000	2046.000000
1.540000	-0.030410	-17.972321	-5.867478	-4.877892	-3.871383	-3.355567	0.000000	-10.000000	0.208333	-16.666668	58.333332	1023.000000	1023.000000	2046.000000
1.560000	-0.030309	-17.912878	-5.798942	-4.778951	-3.920799	-3.414186	0.000000	-10.000000	0.200000	-16.233334	52.833332	1023.000000	1023.000000	2046.000000
1.580000	-0.030688	-18.136518	-5.893528	-4.948805	-3.887236	-3.406950	0.000000	-10.000000	0.200000	-15.683333	47.333332	1023.000000	1023.000000	2046.000000
1.600000	-0.031690	-18.728561	-6.016776	-5.107881	-4.123295	-3.480611	0.000000	-10.000000	0.200000	-15.333334	42.166668	1023.000000	1023.000000	2046.000000
1.620000	-0.032936	-19.465414	-6.358115	-5.510632	-4.182690	-3.413977	0.000000	-10.000000	0.200000	-15.150001	37.000000	1023.000000	1023.000000	2046.000000
1.640000	-0.035080	-20.732084	-6.800531	-5.862404	-4.357857	-3.711293	0.000000	-10.000000	0.200000	-15.100000	32.000000	1023.000000	1023.000000	2046.000000
1.660000	-0.036085	-21.326342	-6.774531	-6.246903	-4.690530	-3.614378	0.000000	-10.000000	0.191667	-14.816667	27.000000	1023.000000	1023.000000	2046.000000
1.680000	-0.037391	-22.097881	-6.967492	-6.643284	-4.807793	-3.679313	0.000000	-10.000000	0.175000	-14.100000	22.000000	1023.000000	1023.000000	2046.000000
1.700000	-0.038612	-22.819906	-7.123859	-6.930695	-5.033101	-3.732252	0.000000	-10.000000	0.141667	-13.166667	17.333334	1023.000000	1023.000000	2046.000000
1.720000	-0.039437	-23.307165	-7.316533	-7.251427	-5.073113	-3.666092	0.000000	-10.000000	0.100000	-12.116667	13.000000	1023.000000	1023.000000	2046.000000
1.740000	-0.039880	-23.568970	-7.370219	-7.311430	-5.196663	-3.690656	0.000000	-10.000000	0.066667	-11.266667	9.000000	1023.000000	1023.000000	2046.000000
1.760000	-0.039702	-23.463825	-7.314229	-7.429647	-5.170757	-3.549192	0.000000	-10.000000	0.050000	-10.550000	5.000000	1023.000000	1023.000000	2046.000000
1.780000	-0.039474	-23.328859	-7.361915	-7.493398	-4.947119	-3.526428	0.000000	-10.000000	0.050000	-9.916667	1.666667	1023.000000	1023.000000	2046.000000
1.800000	-0.039039	-23.072157	-7.175892	-7.430429	-4.958051	-3.507783	0.000000	-10.000000	0.050000	-9.216666	-1.333333	1023.000000	1023.000000	2046.000000
1.820000	-0.038203	-22.577881	-7.030104	-7.413747	-4.835932	-3.298097	0.000000	-10.000000	0.050000	-8.500000	-4.000000	1023.000000	1023.000000	2046.000000
1.840000	-0.037403	-22.105400	-6.964779	-7.432014	-4.569577	-3.139030	0.000000	-10.000000	0.050000	-7.683333	-6.833333	1023.000000	1023.000000	2046.000000
1.860000	-0.036723	-21.703159	-6.734473	-7.232935	-4.579443	-3.156309	0.000000	-10.000000	0.050000	-6.950000	-9.333333	1023.000000	1023.000000	2046.000000
1.880000	-0.035630	-21.057329	-6.586383	-7.219954	-4.378534	-2.872459	0.000000	-10.000000	0.050000	-6.250000	-11.500000	1023.000000	1023.000000	2046.000000
1.900000	-0.035304	-20.864426	-6.608120	-7.137420	-4.179430	-2.939455	0.000000	-10.000000	0.050000	-5.683333	-13.500000	1023.000000	1023.000000	2046.000000
1.920000	-0.034407	-20.334314	-6.286431	-7.002610	-4.257984	-2.787290	0.000000	-10.000000	0.033333	-5.083333	-15.500000	1023.000000	1023.000000	2046.000000
1.940000	-0.033643	-19.882816	-6.309476	-7.005138	-3.988861	-2.579340	0.000000	-10.000000	0.016667	-4.433333	-17.333334	1023.000000	1023.000000	2046.000000
1.960000	-0.033456	-19.772427	-6.258899	-6.905127	-3.955609	-2.652792	0.000000	-10.000000	0.016667	-3.783334	-19.000000	1023.000000	1023.000000	2046.000000
1.980000	-0.032712	-19.332874	-6.042829	-6.782030	-3.998244	-2.509771	0.000000	-10.000000	0.016667	-2.866667	-20.333334	1023.000000	1023.000000	2046.000000
2.000000	-0.031857	-18.827757	-5.966654	-6.784341	-3.757470	-2.319291	0.000000	-10.000000	0.008333	-1.083333	-21.333334	1023.000000	1023.000000	2046.000000
2.020000	-0.031991	-18.906487	-5.995825	-6.661421	-3.781564	-2.467678	0.000000	-10.000000	-0.025000	1.033333	-21.833334	1023.000000	1023.000000	2046.000000
2.040000	-0.031657	-18.709492	-5.894929	-6.555311	-3.898413	-2.360838	0.000000	-10.000000	-0.050000	3.616667	-22.000000	1023.000000	1023.000000	2046.000000
2.060000	-0.031619	-18.686996	-5.952369	-6.639329	-3.818656	-2.276642	0.000000	-10.000000	-0.066667	6.050000	-22.000000	1023.000000	1023.000000	2046.000000
2.080000	-0.031818	-18.804647	-5.892085	-6.521399	-3.937974	-2.453190	0.000000	-10.000000	-0.075000	8.533334	-22.000000	1023.000000	1023.000000	2046.000000
2.100000	-0.031170	-18.421637	-5.768869	-6.369579	-3.861604	-2.421584	0.000000	-10.000000	-0.083333	10.700001	-22.000000	1023.000000	1023.000000	2046.000000
2.120000	-0.030371	-17.949200	-5.703757	-6.408570	-3.653333	-2.183540	0.000000	-10.000000	-0.091667	12.216667	-22.000000	1023.000000	1023.000000	2046.000000
2.140000	-0.029394	-17.371754	-5.487475	-6.218884	-3.494177	-2.171217	0.000000	-10.000000	-0.116667	13.350000	-22.000000	1023.000000	1023.000000	2046.000000
2.160000	-0.028259	-16.701057	-5.268863	-5.933364	-3.422042	-2.076789	0.000000	-10.000000	-0.141667	14.350000	-14.333333	1023.000000	1023.000000	2046.000000
2.180000	-0.028090	-16.600983	-5.360308	-5.674998	-3.352451	-2.213225	0.000000	-10.000000	-0.150000	12.633333	-3.000000	1023.000000	1023.000000	2046.000000
2.200000	-0.028860	-17.056414	-5.537669	-5.711439	-3.455514	-2.351791	0.000000	-10.000000	-0.100000	7.950000	4.333333	1023.000000	1023.000000	2046.000000
2.220000	-0.031403	-18.558943	-5.962317	-5.775208	-3.743922	-3.077496	0.000000	-10.000000	-0.041667	2.766667	4.000000	1023.000000	1023.000000	2046.000000
2.240000	-0.034386	-20.322054	-6.452621	-5.907927	-4.297046	-3.664461	0.000000	-10.000000	0.000000	0.000000	0.000000	1023.000000	1023.000000	2046.000000
2.260000	-0.035512	-20.987299	-6.711472	-6.169239	-4.446638	-3.659950	0.000000	-10.000000	0.000000	0.000000	0.000000	1023.000000	1023.000000	2046.000000
2.280000	-0.035924	-21.231321	-6.878096	-6.153776	-4.437370	-3.762080	0.000000	-10.000000	0.000000	0.000000	0.000000	1023.000000	1023.000000	2046.000000
2.300000	-0.035324	-20.876299	-6.809943	-6.078968	-4.371147	-3.616242	0.000000	-10.000000	0.000000	0.000000	0.000000	1023.000000	1023.000000	2046.000000
2.320000	-0.034618	-20.459494	-6.791413	-5.993605	-4.163826	-3.510650	0.000000	-10.000000	0.000000	0.000000	0.000000	1023.000000	1023.000000	2046.000000
2.340000	-0.033922	-20.047979	-6.657758	-5.705534	-4.142506	-3.542182	0.000000	-10.000000	0.000000	0.000000	0.000000	1023.000000	1023.000000	2046.000000
2.360000	-0.032596	-19.264378	-6.457184	-5.565306	-3.930846	-3.311042	0.000000	-10.000000	0.000000	0.000000	0.000000	1023.000000	1023.000000	2046.000000
2.380000	-0.031963	-18.889921	-6.424664	-5.346523	-3.746900	-3.371835	0.000000	-10.000000	0.000000	0.000000	0.000000	1023.000000	1023.000000	2046.000000
2.400000	-0.030273	-17.891487	-6.001153	-5.156374	-3.695137	-3.038824	0.000000	-10.000000	0.000000	0.000000	0.000000	1023.000000	1023.000000	2046.000000
2.420000	-0.028652	-16.933506	-5.820662	-4.906008	-3.288429	-2.918406	0.000000	-10.000000	0.000000	0.000000	0.000000	1023.000000	1023.000000	2046.000000
2.440000	-0.026825	-15.853798	-5.410632	-4.555389	-3.108160	-2.779617	0.000000	-10.000000	0.000000	0.000000	0.000000	1023.000000	1023.000000	2046.000000
2.460000	-0.024258	-14.336766	-4.856009	-4.234873	-2.855236	-2.390649	0.000000	-10.000000	0.000000	0.000000	0.000000	1023.000000	1023.000000	2046.000000
2.480000	-0.021531	-12.724707	-4.409092	-3.836492	-2.352530	-2.126593	0.000000	-10.000000	0.000000	0.000000	0.000000	1023.000000	1023.000000	2046.000000
2.500000	-0.019065	-11.267488	-3.814045	-3.286393	-2.159121	-2.007930	0.000000	-10.000000	0.000000	0.000000	0.000000	1023.000000	1023.000000	2046.000000
2.520000	-0.016448	-9.720689	-3.311703	-2.962286	-1.773153	-1.673546	0.000000	-10.000000	0.000000	0.000000	0.000000	1023.000000	1023.000000	2046.000000
2.540000	-0.015114	-8.932139	-3.020756	-2.649832	-1.596789	-1.664762	0.000000	-10.000000	0.000000	0.000000	0.000000	1023.000000	1023.000000	2046.000000
2.560000	-0.013993	-8.269859	-2.780162	-2.538731	-1.472916	-1.478050	0.000000	-10.000000	0.000000	0.000000	0.000000	1023.000000	1023.000000	2046.000000
2.580000	-0.013655	-8.070319	-2.795356	-2.504679	-1.285251	-1.485033	0.000000	-10.000000	0.000000	0.000000	0.000000	1023.000000	1023.000000	2046.000000
2.600000	-0.013665	-8.076291	-2.583596	-2.387471	-1.529727	-1.575497	0.000000	-10.000000	0.000000	0.000000	0.000000	1023.000000	1023.000000	2046.000000
2.620000	-0.013135	-7.762923	-2.446043	-2.418516	-1.480088	-1.418276	0.000000	-10.000000	0.000000	0.000000	0.000000	1023.000000	1023.000000	2046.000000
2.640000	-0.012895	-7.620964	-2.399818	-2.485833	-1.372156	-1.363156	0.000000	-10.000000	0.000000	0.000000	0.000000	1023.000000	1023.000000	2046.000000
2.660000	-0.012398	-7.327272	-2.177413	-2.333764	-1.442183	-1.373913	0.000000	-10.000000	0.000000	0.000000	0.000000	1023.000000	1023.000000	2046.000000
2.680000	-0.011375	-6.722337	-1.952807	-2.185263	-1.352928	-1.231338	0.000000	-10.000000	0.000000	0.000000	0.000000	1023.000000	1023.000000	2046.000000
2.700000	-0.009448	-5.584036	-1.506943	-2.103964	-1.163278	-0.809851	0.000000	-10.000000	0.000000	0.000000	0.000000	1023.000000	1023.000000	2046.000000
2.720000	-0.007706	-4.554243	-1.220959	-1.767687	-0.819627	-0.745970	0.000000	-10.000000	0.000000	0.000000	0.000000	1023.000000	1023.000000	2046.000000
2.740000	-0.005360	-3.167940	-0.711213	-1.395396	-0.558060	-0.503272	0.000000	-10.000000	0.000000	0.000000	0.000000	1023.000000	1023.000000	2046.000000
2.760000	-0.002682	-1.585270	-0.264590	-1.050881	-0.071370	-0.198429	0.000000	-10.000000	0.000000	0.000000	0.000000	1023.000000	1023.000000	2046.000000
2.780000	-0.000123	-0.072525	0.388600	-0.555913	0.063297	0.031491	0.000000	-10.000000	0.000000	0.000000	0.000000	1023.000000	1023.000000	2046.000000
2.800000	0.002693	1.591728	0.853457	-0.176187	0.527815	0.386644	0.000000	-10.000000	0.000000	0.000000	0.000000	1023.000000	1023.000000	2046.000000
2.820000	0.004787	2.829376	1.124262	0.288698	0.969244	0.447172	0.000000	-10.000000	0.000000	0.000000	0.000000	1023.000000	1023.000000	2046.000000
2.840000	0.007397	4.371402	1.803270	0.715615	1.065950	0.786566	0.000000	-10.000000	0.000000	0.000000	0.000000	1023.000000	1023.000000	2046.000000
2.860000	0.009631	5.691821	2.111324	1.085442	1.508485	0.986570	0.000000	-10.000000	0.000000	0.000000	0.000000	1023.000000	1023.000000	2046.000000
2.880000	0.011433	6.757126	2.451546	1.507255	1.715798	1.082528	0.000000	-10.000000	0.000000	0.000000	0.000000	1023.000000	1023.000000	2046.000000
2.900000	0.013629	8.054548	2.998915	1.870916	1.824716	1.360001	0.000000	-10.000000	0.000000	0.000000	0.000000	1023.000000	1023.000000	2046.000000
2.920000	0.015544	9.186616	3.272167	2.179071	2.197299	1.538079	0.000000	-10.000000	0.000000	0.000000	0.000000	1023.000000	1023.000000	2046.000000
2.940000	0.016192	9.569682	3.344071	2.510590	2.294398	1.420623	0.000000	-10.000000	0.000000	0.000000	0.000000	1023.000000	1023.000000	2046.000000
2.960000	0.016751	9.899832	3.540803	2.684009	2.188975	1.486044	0.000000	-10.000000	0.000000	0.000000	0.000000	1023.000000	1023.000000	2046.000000
2.980000	0.017130	10.124058	3.560975	2.755563	2.329529	1.477991	0.000000	-10.000000	0.000000	0.000000	0.000000	1023.000000	1023.000000	2046.000000
3.000000	0.017830	10.537464	3.723404	2.989294	2.420118	1.404648	0.000000	-10.000000	0.000000	0.000000	0.000000	1023.000000	1023.000000	2046.000000
3.020000	0.019885	11.752232	4.180299	3.369551	2.612671	1.589709	0.000000	-10.000000	0.000000	0.000000	0.000000	1023.000000	1023.000000	2046.000000
3.040000	0.022399	13.237746	4.675192	3.770328	2.916142	1.876084	0.000000	-10.000000	0.000000	0.000000	0.000000	1023.000000	1023.000000	2046.000000
3.060000	0.024773	14.641112	5.072736	4.329855	3.233280	2.005242	0.000000	-10.000000	0.000000	0.000000	0.000000	1023.000000	1023.000000	2046.000000
3.080000	0.026039	15.388823	5.288543	4.807897	3.281613	2.010770	0.000000	-10.000000	0.000000	0.000000	0.000000	1023.000000	1023.000000	2046.000000
3.100000	0.026082	15.414654	5.293556	4.833885	3.317080	1.970133	0.000000	-10.000000	0.000000	0.000000	0.000000	1023.000000	1023.000000	2046.000000
3.120000	0.023689	14.000489	4.796747	4.778435	3.125485	1.299823	0.000000	-10.000000	0.000000	0.000000	0.000000	1023.000000	1023.000000	2046.000000
3.140000	0.020645	12.201086	4.379433	4.680236	2.436052	0.705365	0.000000	-10.000000	0.000000	0.000000	0.000000	1023.000000	1023.000000	2046.000000
3.160000	0.018704	11.053800	3.974444	4.565558	2.142716	0.371080	0.000000	-10.000000	0.000000	0.000000	0.000000	1023.000000	1023.000000	2046.000000
3.180000	0.017407	10.287361	3.749256	4.523692	1.952846	0.061567	0.000000	-10.000000	0.000000	0.000000	0.000000	1023.000000	1023.000000	2046.000000
3.200000	0.017078	10.093065	3.684000	4.603633	1.822142	-0.016710	0.000000	-10.000000	0.000000	0.000000	0.000000	1023.000000	1023.000000	2046.000000
3.220000	0.017951	10.609315	3.746965	4.638433	1.994614	0.229303	0.000000	-10.000000	0.000000	0.000000	0.000000	1023.000000	1023.000000	2046.000000
3.240000	0.018160	10.732851	3.732200	4.865412	2.050562	0.084678	0.000000	-10.000000	0.000000	0.000000	0.000000	1023.000000	1023.000000	2046.000000
3.260000	0.019094	11.284420	4.060621	5.119045	1.936116	0.168638	0.000000	-10.000000	0.000000	0.000000	0.000000	1023.000000	1023.000000	2046.000000
3.280000	0.020017	11.830025	4.043321	5.148313	2.272411	0.365979	0.000000	-10.000000	0.000000	0.000000	0.000000	1023.000000	1023.000000	2046.000000
3.300000	0.020401	12.056988	4.131150	5.363121	2.337278	0.225438	0.000000	-10.000000	0.000000	0.000000	0.000000	1023.000000	1023.000000	2046.000000
3.320000	0.021460	12.682879	4.509262	5.495177	2.274007	0.404434	0.000000	-10.000000	0.000000	0.000000	0.000000	1023.000000	1023.000000	2046.000000
3.340000	0.022444	13.264393	4.590792	5.502388	2.548177	0.623035	0.000000	-10.000000	0.000000	0.000000	0.000000	1023.000000	1023.000000	2046.000000
3.360000	0.023186	13.702808	4.742499	5.728836	2.658742	0.572733	0.000000	-10.000000	0.000000	0.000000	0.000000	1023.000000	1023.000000	2046.000000
3.380000	0.024383	14.410271	5.102684	5.812601	2.711253	0.783733	0.000000	-10.000000	0.000000	0.000000	0.000000	1023.000000	1023.000000	2046.000000
3.400000	0.025263	14.930686	5.153100	5.824617	2.998598	0.954371	0.000000	-10.000000	0.000000	0.000000	0.000000	1023.000000	1023.000000	2046.000000
3.420000	0.025771	15.230819	5.335879	6.042702	2.989252	0.862986	0.000000	-10.000000	0.000000	0.000000	0.000000	1023.000000	1023.000000	2046.000000
3.440000	0.026516	15.671247	5.573021	6.014633	3.043783	1.039811	0.000000	-10.000000	0.000000	0.000000	0.000000	1023.000000	1023.000000	2046.000000
3.460000	0.025611	15.135987	5.391797	5.982601	2.948178	0.813411	0.000000	-10.000000	0.000000	0.000000	0.000000	1023.000000	1023.000000	2046.000000
3.480000	0.024747	14.625207	5.237269	5.695219	2.807962	0.884757	0.000000	-10.000000	0.000000	0.000000	0.000000	1023.000000	1023.000000	2046.000000
3.500000	0.022728	13.432534	4.764994	5.359249	2.686481	0.621811	0.000000	-10.000000	0.000000	0.000000	0.000000	1023.000000	1023.000000	2046.000000
3.520000	0.021343	12.613478	4.667587	5.075449	2.324752	0.545689	0.000000	-10.000000	0.000000	0.000000	0.000000	1023.000000	1023.000000	2046.000000
3.540000	0.019738	11.665036	4.421517	4.685898	2.126404	0.431217	0.000000	-10.000000	0.000000	0.000000	0.000000	1023.000000	1023.000000	2046.000000
3.560000	0.018039	10.661222	4.201530	4.341372	1.816988	0.301332	0.000000	-10.000000	0.000000	0.000000	0.000000	1023.000000	1023.000000	2046.000000
3.580000	0.016702	9.871162	4.058699	3.928662	1.559248	0.324553	0.000000	-10.000000	0.000000	0.000000	0.000000	1023.000000	1023.000000	2046.000000
3.600000	0.015520	9.172289	3.834450	3.665930	1.425113	0.246796	0.000000	-10.000000	0.000000	0.000000	0.000000	1023.000000	1023.000000	2046.000000
3.620000	0.014369	8.492206	3.685196	3.536977	1.194675	0.075357	0.000000	-10.000000	0.000000	0.000000	0.000000	1023.000000	1023.000000	2046.000000
3.640000	0.014119	8.344303	3.726021	3.301229	1.094218	0.222835	0.000000	-10.000000	0.000000	0.000000	0.000000	1023.000000	1023.000000	2046.000000
3.660000	0.013651	8.067663	3.528533	3.207675	1.210442	0.121013	0.000000	-10.000000	0.000000	0.000000	0.000000	1023.000000	1023.000000	2046.000000
3.680000	0.013463	7.956635	3.608352	3.186984	1.060518	0.100781	0.000000	-10.000000	0.000000	0.000000	0.000000	1023.000000	1023.000000	2046.000000
3.700000	0.013697	8.094982	3.606623	3.045990	1.175919	0.266450	0.000000	-10.000000	0.000000	0.000000	0.000000	1023.000000	1023.000000	2046.000000
3.720000	0.013830	8.173285	3.573123	3.025930	1.342263	0.231969	0.000000	-10.000000	0.000000	0.000000	0.000000	1023.000000	1023.000000	2046.000000
3.740000	0.014035	8.294911	3.700691	3.138902	1.218170	0.237148	0.000000	-10.000000	0.000000	0.000000	0.000000	1023.000000	1023.000000	2046.000000
3.760000	0.014343	8.476955	3.651277	2.966297	1.344599	0.514781	0.000000	-10.000000	0.000000	0.000000	0.000000	1023.000000	1023.000000	2046.000000
3.780000	0.013845	8.182510	3.487159	3.012844	1.289664	0.392844	0.000000	-10.000000	0.000000	0.000000	0.000000	1023.000000	1023.000000	2046.000000
3.800000	0.013578	8.024669	3.441448	3.013803	1.236722	0.332696	0.000000	-10.000000	0.000000	0.000000	0.000000	1023.000000	1023.000000	2046.000000
3.820000	0.013236	7.822185	3.454510	2.753972	1.066255	0.547447	0.000000	-10.000000	0.000000	0.000000	0.000000	1023.000000	1023.000000	2046.000000
3.840000	0.012365	7.308000	3.126847	2.770044	1.068927	0.342182	0.000000	-10.000000	0.000000	0.000000	0.000000	1023.000000	1023.000000	2046.000000
3.860000	0.009995	5.906862	2.687424	2.619537	0.632352	-0.032451	0.000000	-10.000000	0.000000	0.000000	0.000000	1023.000000	1023.000000	2046.000000
3.880000	0.007200	4.254943	2.175018	2.166323	0.175008	-0.261406	0.000000	-10.000000	0.000000	0.000000	0.000000	1023.000000	1023.000000	2046.000000
3.900000	0.003601	2.128048	1.336542	1.691339	-0.141502	-0.758331	0.000000	-10.000000	0.000000	0.000000	0.000000	1023.000000	1023.000000	2046.000000
3.920000	-0.000337	-0.199303	0.577843	1.365487	-0.626997	-1.515637	0.000000	-10.000000	0.000000	0.000000	0.000000	1023.000000	1023.000000	2046.000000
3.940000	-0.004352	-2.572207	-0.020537	0.961778	-1.417625	-2.095823	0.000000	-10.000000	0.000000	0.000000	0.000000	1023.000000	1023.000000	2046.000000
3.960000	-0.007804	-4.612220	-0.722762	0.561840	-1.903241	-2.548057	0.000000	-10.000000	0.000000	0.000000	0.000000	1023.000000	1023.000000	2046.000000
3.980000	-0.010151	-5.999212	-1.222575	0.044925	-2.186421	-2.635140	0.000000	-10.000000	0.000000	0.000000	0.000000	1023.000000	1023.000000	2046.000000
4.000000	-0.012215	-7.219104	-1.680543	-0.330428	-2.414960	-2.793174	0.000000	-10.000000	0.000000	0.000000	0.000000	1023.000000	1023.000000	2046.000000
4.020000	-0.013899	-8.214063	-2.077527	-0.563230	-2.598265	-2.975041	0.000000	-10.000000	0.000000	0.000000	0.000000	1023.000000	1023.000000	2046.000000
4.040000	-0.015153	-8.955531	-2.355610	-0.933873	-2.724819	-2.941229	0.000000	-10.000000	0.000000	0.000000	0.000000	1023.000000	1023.000000	2046.000000
4.060000	-0.016549	-9.780223	-2.662023	-1.167027	-2.871690	-3.079484	0.000000	-10.000000	0.000000	0.000000	0.000000	1023.000000	1023.000000	2046.000000
4.080000	-0.017957	-10.612557	-2.939688	-1.399705	-3.041807	-3.231358	0.000000	-10.000000	0.000000	0.000000	0.000000	1023.000000	1023.000000	2046.000000
4.100000	-0.018675	-11.036671	-3.010575	-1.674215	-3.183185	-3.168695	0.000000	-10.000000	0.000000	0.000000	0.000000	1023.000000	1023.000000	2046.000000
4.120000	-0.019362	-11.442815	-3.225739	-1.899462	-3.138984	-3.178630	0.000000	-10.000000	0.000000	0.000000	0.000000	1023.000000	1023.000000	2046.000000
4.140000	-0.019935	-11.781596	-3.363063	-2.013650	-3.148854	-3.256028	0.000000	-10.000000	0.000000	0.000000	0.000000	1023.000000	1023.000000	2046.000000
4.160000	-0.019814	-11.709998	-3.281079	-2.146535	-3.208566	-3.073819	0.000000	-10.000000	0.000000	0.000000	0.000000	1023.000000	1023.000000	2046.000000
4.180000	-0.019138	-11.310576	-3.271449	-2.296020	-2.954045	-2.789062	0.000000	-10.000000	0.000000	0.000000	0.000000	1023.000000	1023.000000	2046.000000
4.200000	-0.019064	-11.266549	-3.298085	-2.303139	-2.887475	-2.777850	0.000000	-10.000000	0.000000	0.000000	0.000000	1023.000000	1023.000000	2046.000000
4.220000	-0.019458	-11.499462	-3.377720	-2.247194	-2.965086	-2.909463	0.000000	-10.000000	0.000000	0.000000	0.000000	1023.000000	1023.000000	2046.000000
4.240000	-0.020405	-12.059382	-3.587926	-2.471542	-3.073382	-2.926533	0.000000	-10.000000	0.000000	0.000000	0.000000	1023.000000	1023.000000	2046.000000
4.260000	-0.021792	-12.879321	-3.914124	-2.819874	-3.190986	-2.954337	0.000000	-10.000000	0.000000	0.000000	0.000000	1023.000000	1023.000000	2046.000000
4.280000	-0.023573	-13.931635	-4.271572	-3.251285	-3.351660	-3.057119	0.000000	-10.000000	0.133333	-7.683334	0.000000	1023.000000	1023.000000	2046.000000
4.300000	-0.025663	-15.166903	-4.630935	-3.767305	-3.596520	-3.172143	0.000000	-10.000000	0.258333	-15.300000	0.000000	1023.000000	1023.000000	2046.000000
4.320000	-0.027069	-15.997684	-4.781191	-4.184515	-3.842270	-3.189708	0.000000	-10.000000	0.383333	-22.916668	0.000000	1023.000000	1023.000000	2046.000000
4.340000	-0.028478	-16.830664	-4.927005	-4.712615	-4.090945	-3.100099	0.000000	-10.000000	0.366667	-22.533333	0.000000	1023.000000	1023.000000	2046.000000
4.360000	-0.029949	-17.700027	-5.238204	-5.127498	-4.217652	-3.116674	0.000000	-10.000000	0.350000	-21.916666	0.000000	1023.000000	1023.000000	2046.000000
4.380000	-0.030970	-18.303164	-5.433900	-5.220970	-4.375447	-3.272846	0.000000	-10.000000	0.300000	-20.716667	0.000000	1023.000000	1023.000000	2046.000000
4.400000	-0.031678	-18.721546	-5.490547	-5.478267	-4.529076	-3.223656	0.000000	-10.000000	0.258333	-19.833334	0.000000	1023.000000	1023.000000	2046.000000
4.420000	-0.031539	-18.639730	-5.492341	-5.736805	-4.402966	-3.007619	0.000000	-10.000000	0.225000	-19.100000	0.000000	1023.000000	1023.000000	2046.000000
4.440000	-0.031436	-18.578461	-5.544607	-5.717143	-4.261096	-3.055615	0.000000	-10.000000	0.216667	-18.716667	0.000000	1023.000000	1023.000000	2046.000000
4.460000	-0.031332	-18.517382	-5.492110	-5.718648	-4.272783	-3.033841	0.000000	-10.000000	0.208333	-17.816668	0.000000	1023.000000	1023.000000	2046.000000
4.480000	-0.030834	-18.222685	-5.448194	-5.697529	-4.164861	-2.912102	0.000000	-10.000000	0.200000	-17.066668	0.000000	1023.000000	1023.000000	2046.000000
4.500000	-0.030310	-17.913406	-5.388221	-5.769646	-4.044040	-2.711498	0.000000	-10.000000	0.183333	-16.016666	0.000000	1023.000000	1023.000000	2046.000000
4.520000	-0.030066	-17.769258	-5.391130	-5.803164	-3.904653	-2.670312	0.000000	-10.000000	0.166667	-15.483334	0.000000	1023.000000	1023.000000	2046.000000
4.540000	-0.029644	-17.519329	-5.280776	-5.712924	-3.895065	-2.630566	0.000000	-10.000000	0.150000	-14.616667	0.000000	1023.000000	1023.000000	2046.000000
4.560000	-0.029160	-17.233723	-5.197719	-5.745843	-3.822348	-2.467813	0.000000	-10.000000	0.150000	-14.116667	0.000000	1023.000000	1023.000000	2046.000000
4.580000	-0.028797	-17.018934	-5.190341	-5.837806	-3.690255	-2.300534	0.000000	-10.000000	0.125000	-13.133333	0.000000	1023.000000	1023.000000	2046.000000
4.600000	-0.028681	-16.950647	-5.178229	-5.764271	-3.662991	-2.345156	0.000000	-10.000000	0.091667	-12.133333	0.000000	1023.000000	1023.000000	2046.000000
4.620000	-0.028579	-16.890434	-5.191793	-5.705874	-3.649465	-2.343302	0.000000	-10.000000	0.058333	-11.300000	0.000000	1023.000000	1023.000000	2046.000000
4.640000	-0.028213	-16.673777	-5.118714	-5.828024	-3.619401	-2.107639	0.000000	-10.000000	0.050000	-10.816667	0.000000	1023.000000	1023.000000	2046.000000
4.660000	-0.028195	-16.663504	-5.194305	-5.837276	-3.505204	-2.126719	0.000000	-10.000000	0.050000	-10.366667	0.000000	1023.000000	1023.000000	2046.000000
4.680000	-0.028450	-16.814148	-5.187576	-5.799155	-3.597145	-2.230272	0.000000	-10.000000	0.050000	-9.516667	0.000000	1023.000000	1023.000000	2046.000000
4.700000	-0.028162	-16.644016	-5.172554	-5.877534	-3.535993	-2.057935	0.000000	-10.000000	0.050000	-8.800000	0.000000	1023.000000	1023.000000	2046.000000
4.720000	-0.028105	-16.610130	-5.173206	-5.972208	-3.491255	-1.973460	0.000000	-10.000000	0.050000	-8.183333	0.000000	1023.000000	1023.000000	2046.000000
4.740000	-0.028363	-16.762369	-5.252087	-5.906828	-3.456554	-2.146900	0.000000	-10.000000	0.041667	-7.833333	0.000000	1023.000000	1023.000000	2046.000000
4.760000	-0.028307	-16.729376	-5.191888	-5.890086	-3.538930	-2.108472	0.000000	-10.000000	0.033333	-7.266667	0.000000	1023.000000	1023.000000	2046.000000
4.780000	-0.028171	-16.648882	-5.200757	-5.945549	-3.499437	-2.003139	0.000000	-10.000000	0.033333	-6.766667	0.000000	1023.000000	1023.000000	2046.000000
4.800000	-0.028043	-16.573469	-5.198718	-6.025269	-3.458279	-1.891204	0.000000	-10.000000	0.041667	-6.100000	0.000000	1023.000000	1023.000000	2046.000000
4.820000	-0.028066	-16.587170	-5.220806	-5.993085	-3.420063	-1.953216	0.000000	-10.000000	0.050000	-5.650000	0.000000	1023.000000	1023.000000	2046.000000
4.840000	-0.028208	-16.670759	-5.280509	-5.959572	-3.400763	-2.029914	0.000000	-10.000000	0.041667	-4.983333	0.000000	1023.000000	1023.000000	2046.000000
4.860000	-0.028649	-16.931517	-5.317974	-5.998288	-3.582444	-2.032812	0.000000	-10.000000	0.033333	-4.616667	0.000000	1023.000000	1023.000000	2046.000000
4.880000	-0.029831	-17.629932	-5.497853	-6.227521	-3.839128	-2.065431	0.000000	-10.000000	0.016667	-4.016666	0.000000	1023.000000	1023.000000	2046.000000
4.900000	-0.031183	-18.429218	-5.746831	-6.502411	-3.998141	-2.181836	0.000000	-10.000000	0.016667	-3.483333	0.000000	1023.000000	1023.000000	2046.000000
4.920000	-0.032293	-19.085365	-5.894529	-6.612909	-4.148969	-2.428959	0.000000	-10.000000	0.008333	-2.766667	0.000000	1023.000000	1023.000000	2046.000000
4.940000	-0.033096	-19.559862	-6.090429	-6.644037	-4.150957	-2.674440	0.000000	-10.000000	0.008333	-2.100000	0.000000	1023.000000	1023.000000	2046.000000
4.960000	-0.033192	-19.616486	-5.923176	-6.663280	-4.371368	-2.658661	0.000000	-10.000000	0.000000	-1.216667	0.000000	1023.000000	1023.000000	2046.000000
4.980000	-0.032934	-19.463926	-5.855305	-6.648357	-4.388363	-2.571901	0.000000	-10.000000	-0.008333	0.500000	0.000000	1023.000000	1023.000000	2046.000000
5.000000	-0.032142	-18.995892	-5.873703	-6.470631	-4.142994	-2.508564	0.000000	-10.000000	-0.041667	3.100000	0.000000	1023.000000	1023.000000	2046.000000
5.020000	-0.031566	-18.655760	-5.810853	-6.326688	-4.115914	-2.402305	0.000000	-10.000000	-0.075000	5.183333	0.000000	1023.000000	1023.000000	2046.000000
5.040000	-0.032667	-19.305977	-6.193018	-6.288805	-4.114311	-2.709844	0.000000	-10.000000	-0.091667	7.566667	0.000000	1023.000000	1023.000000	2046.000000
5.060000	-0.035135	-20.764759	-6.602624	-6.252370	-4.464709	-3.445056	0.000000	-10.000000	-0.091667	9.750000	0.000000	1023.000000	1023.000000	2046.000000
5.080000	-0.038436	-22.715631	-7.113476	-6.522630	-5.069733	-4.009791	0.000000	-10.000000	-0.125000	12.850000	0.000000	1023.000000	1023.000000	2046.000000
5.100000	-0.040302	-23.818489	-7.549788	-6.897700	-5.266515	-4.104486	0.000000	-10.000000	-0.166667	14.966667	0.000000	1023.000000	1023.000000	2046.000000
5.120000	-0.040620	-24.006643	-7.703094	-7.058599	-5.228983	-4.015967	0.000000	-10.000000	-0.208333	16.583334	3.333333	1023.000000	1023.000000	2046.000000
5.140000	-0.040602	-23.995575	-7.778609	-7.082656	-5.106985	-4.027324	0.000000	-10.000000	-0.208333	17.350000	11.333333	1023.000000	1023.000000	2046.000000
5.160000	-0.040076	-23.684975	-7.780191	-6.921780	-4.954296	-4.028708	0.000000	-10.000000	-0.216667	17.916666	21.166666	1023.000000	1023.000000	2046.000000
5.180000	-0.039148	-23.136757	-7.596040	-6.754737	-4.880081	-3.905899	0.000000	-10.000000	-0.233333	18.433334	29.666666	1023.000000	1023.000000	2046.000000
5.200000	-0.038343	-22.660851	-7.459088	-6.647976	-4.772367	-3.781419	0.000000	-10.000000	-0.266667	19.483334	35.833332	1023.000000	1023.000000	2046.000000
5.220000	-0.036765	-21.727858	-7.265533	-6.510097	-4.450041	-3.502186	0.000000	-10.000000	-0.300000	20.566668	42.333332	1023.000000	1023.000000	2046.000000
5.240000	-0.035522	-20.993362	-7.026587	-6.294854	-4.229396	-3.442526	0.000000	-10.000000	-0.333333	21.799999	49.166668	1023.000000	1023.000000	2046.000000
5.260000	-0.033884	-20.025682	-6.701403	-5.960287	-4.012572	-3.351421	0.000000	-10.000000	-0.358333	22.700001	56.166668	1023.000000	1023.000000	2046.000000
5.280000	-0.031933	-18.872456	-6.288015	-5.597369	-3.814144	-3.172927	0.000000	-10.000000	-0.383333	23.683334	63.500000	1023.000000	1023.000000	2046.000000
5.300000	-0.029348	-17.344828	-5.758639	-5.232457	-3.531093	-2.822638	0.000000	-10.000000	-0.391667	24.500000	71.166664	1023.000000	1023.000000	2046.000000
5.320000	-0.026226	-15.499349	-5.185190	-4.853597	-3.084054	-2.376507	0.000000	-10.000000	-0.408333	25.150000	79.166664	1023.000000	1023.000000	2046.000000
5.340000	-0.023553	-13.919570	-4.644846	-4.433300	-2.721874	-2.119550	0.000000	-10.000000	-0.425000	25.583334	87.500000	1023.000000	1023.000000	2046.000000
5.360000	-0.021219	-12.540263	-4.233104	-3.920352	-2.324748	-2.062059	0.000000	-10.000000	-0.441667	25.850000	96.000000	1023.000000	1023.000000	2046.000000
5.380000	-0.019601	-11.584066	-3.866625	-3.619899	-2.179825	-1.917719	0.000000	-10.000000	-0.441667	26.083334	104.666664	1023.000000	1023.000000	2046.000000
5.400000	-0.018801	-11.111514	-3.730894	-3.586841	-2.038283	-1.755496	0.000000	-10.000000	-0.425000	26.150000	113.333336	1023.000000	1023.000000	2046.000000
5.420000	-0.018314	-10.823400	-3.601538	-3.514407	-1.965331	-1.742124	0.000000	-10.000000	-0.425000	26.033335	122.166664	1023.000000	1023.000000	2046.000000
5.440000	-0.018198	-10.755019	-3.473692	-3.409642	-2.046452	-1.825234	0.000000	-10.000000	-0.425000	25.733334	130.833328	1023.000000	1023.000000	2046.000000
5.460000	-0.017681	-10.449307	-3.272250	-3.400851	-2.099471	-1.676736	0.000000	-10.000000	-0.458333	25.816668	139.500000	1023.000000	1023.000000	2046.000000
5.480000	-0.016900	-9.987816	-3.122331	-3.421079	-1.933860	-1.510545	0.000000	-10.000000	-0.458333	26.266666	148.000000	1023.000000	1023.000000	2046.000000
5.500000	-0.016221	-9.586864	-2.852471	-3.267702	-1.961425	-1.505267	0.000000	-10.000000	-0.508333	27.133333	156.666672	1023.000000	1023.000000	2046.000000
5.520000	-0.014848	-8.774958	-2.474584	-3.177804	-1.884880	-1.237689	0.000000	-10.000000	-0.508333	27.950001	165.500000	1023.000000	1023.000000	2046.000000
5.540000	-0.013116	-7.751320	-2.182534	-2.954667	-1.582414	-1.031705	0.000000	-10.000000	-0.541667	28.366667	174.833328	1023.000000	1023.000000	2046.000000
5.560000	-0.011177	-6.605649	-1.765088	-2.543313	-1.355251	-0.941997	0.000000	-10.000000	-0.533333	28.549999	184.166672	1023.000000	1023.000000	2046.000000
5.580000	-0.008574	-5.066950	-1.257108	-2.230393	-1.013741	-0.565708	0.000000	-10.000000	-0.566667	28.950001	193.833328	1023.000000	1023.000000	2046.000000
5.600000	-0.005804	-3.430133	-0.772708	-1.839812	-0.565471	-0.252141	0.000000	-10.000000	-0.583333	29.400000	203.166672	1023.000000	1023.000000	2046.000000
5.620000	-0.003236	-1.912608	-0.205178	-1.288252	-0.299928	-0.119249	0.000000	-10.000000	-0.583333	29.750000	213.000000	1023.000000	1023.000000	2046.000000
5.640000	-0.000314	-0.185746	0.374087	-0.845334	0.042002	0.243499	0.000000	-10.000000	-0.566667	29.716667	222.666672	1023.000000	1023.000000	2046.000000
5.660000	0.002601	1.537129	0.831026	-0.396492	0.512499	0.590096	0.000000	-10.000000	-0.550000	29.600000	232.666672	1023.000000	1023.000000	2046.000000
5.680000	0.004938	2.918337	1.270977	0.118439	0.827934	0.700988	0.000000	-10.000000	-0.566667	29.633333	242.500000	1023.000000	1023.000000	2046.000000
5.700000	0.007414	4.381777	1.781600	0.649511	1.060531	0.890134	0.000000	-10.000000	-0.583333	29.733334	252.500000	1023.000000	1023.000000	2046.000000
5.720000	0.009898	5.849582	2.179199	1.007024	1.421868	1.241491	0.000000	-10.000000	-0.600000	29.916668	262.500000	1023.000000	1023.000000	2046.000000
5.740000	0.011998	7.090906	2.550470	1.425787	1.745121	1.369527	0.000000	-10.000000	-0.583333	30.016668	272.500000	1023.000000	1023.000000	2046.000000
5.760000	0.014012	8.281237	2.938585	1.920219	1.971314	1.451119	0.000000	-10.000000	-0.583333	30.016668	282.500000	1023.000000	1023.000000	2046.000000
5.780000	0.015927	9.413005	3.388170	2.313264	2.088246	1.623325	0.000000	-10.000000	-0.558333	30.250000	292.500000	1023.000000	1023.000000	2046.000000
5.800000	0.017770	10.502025	3.766861	2.629169	2.264873	1.841123	0.000000	-10.000000	-0.558333	30.150000	302.500000	1023.000000	1023.000000	2046.000000
5.820000	0.018970	11.211395	3.827218	2.917641	2.554622	1.911914	0.000000	-10.000000	-0.558333	30.116667	312.500000	1023.000000	1023.000000	2046.000000
5.840000	0.019242	11.372165	3.916324	3.067904	2.541868	1.846069	0.000000	-10.000000	-0.583333	29.966667	322.500000	1023.000000	1023.000000	2046.000000
5.860000	0.019602	11.584588	4.014699	3.320612	2.537406	1.711871	0.000000	-10.000000	-0.608333	30.083334	332.500000	1023.000000	1023.000000	2046.000000
5.880000	0.020776	12.278857	4.361801	3.577701	2.571721	1.767634	0.000000	-10.000000	-0.591667	30.116667	342.500000	1023.000000	1023.000000	2046.000000
5.900000	0.023045	13.619612	4.800034	3.941876	2.896470	1.981232	0.000000	-10.000000	-0.575000	29.950001	352.500000	1023.000000	1023.000000	2046.000000
5.920000	0.026070	15.407397	5.403762	4.380767	3.254270	2.368598	0.000000	-10.000000	-0.541667	29.650002	362.500000	1023.000000	1023.000000	2046.000000
5.940000	0.028243	16.691416	5.822731	5.033589	3.453855	2.381240	0.000000	-10.000000	-0.541667	29.266666	372.500000	1023.000000	1023.000000	2046.000000
5.960000	0.029655	17.525984	6.094602	5.419982	3.520627	2.490773	0.000000	-10.000000	-0.525000	28.983334	382.500000	1023.000000	1023.000000	2046.000000
5.980000	0.029414	17.383642	5.944129	5.440309	3.616868	2.382335	0.000000	-10.000000	-0.525000	28.850000	392.333344	1023.000000	1023.000000	2046.000000
6.000000	0.027042	15.981773	5.502908	5.367660	3.366637	1.744569	0.000000	-10.000000	-0.516667	28.850000	402.000000	1023.000000	1023.000000	2046.000000
6.020000	0.024188	14.295255	5.078241	5.350146	2.766254	1.100614	0.000000	-10.000000	-0.516667	28.733334	411.666656	1023.000000	1023.000000	2046.000000
6.040000	0.022616	13.366283	4.840189	5.284540	2.421191	0.820363	0.000000	-10.000000	-0.491667	28.350000	421.333344	1023.000000	1023.000000	2046.000000
6.060000	0.021596	12.763264	4.612451	5.242187	2.346016	0.562609	0.000000	-10.000000	-0.450000	27.516666	431.000000	1023.000000	1023.000000	2046.000000
6.080000	0.021615	12.774261	4.679129	5.377088	2.214530	0.503514	0.000000	-10.000000	-0.408333	26.450001	440.166656	1023.000000	1023.000000	2046.000000
6.100000	0.022405	13.241401	4.677752	5.445949	2.434670	0.683030	0.000000	-10.000000	-0.383333	25.150000	449.166656	1023.000000	1023.000000	2046.000000
6.120000	0.023011	13.599293	4.771747	5.613326	2.528522	0.685699	0.000000	-10.000000	-0.383333	24.500000	457.666656	1023.000000	1023.000000	2046.000000
6.140000	0.023807	14.069999	4.950385	5.944649	2.564648	0.610317	0.000000	-10.000000	-0.366667	24.000000	466.000000	1023.000000	1023.000000	2046.000000
6.160000	0.024849	14.685955	5.130991	6.077774	2.684450	0.792741	0.000000	-10.000000	-0.333333	23.750000	474.000000	1023.000000	1023.000000	2046.000000
6.180000	0.025891	15.301561	5.281857	6.193497	2.918829	0.907379	0.000000	-10.000000	-0.258333	22.483334	482.000000	1023.000000	1023.000000	2046.000000
6.200000	0.026672	15.763352	5.499048	6.427160	2.970443	0.866701	0.000000	-10.000000	-0.191667	20.350000	489.833344	1023.000000	1023.000000	2046.000000
6.220000	0.027718	16.381170	5.743566	6.494479	3.033123	1.110001	0.000000	-10.000000	-0.108333	17.116667	497.000000	1023.000000	1023.000000	2046.000000
6.240000	0.028763	16.999010	5.944807	6.530564	3.233827	1.289811	0.000000	-10.000000	-0.050000	13.416667	503.333344	1023.000000	1023.000000	2046.000000
6.260000	0.029699	17.552401	6.168588	6.717303	3.404536	1.261975	0.000000	-10.000000	0.000000	9.250000	508.500000	1023.000000	1023.000000	2046.000000
6.280000	0.030498	18.024340	6.357703	6.819340	3.467378	1.379919	0.000000	-10.000000	0.025000	3.733333	512.500000	1023.000000	1023.000000	2046.000000
6.300000	0.031281	18.487305	6.552455	6.795831	3.548154	1.590864	0.000000	-10.000000	0.050000	-1.450000	514.833313	1023.000000	1023.000000	2046.000000
6.320000	0.031360	18.533897	6.577041	6.853613	3.635926	1.467317	0.000000	-10.000000	0.075000	-6.900000	515.833313	1023.000000	1023.000000	2046.000000
6.340000	0.030496	18.023285	6.465554	6.791677	3.462675	1.303380	0.000000	-10.000000	0.141667	-10.716666	516.000000	1023.000000	1023.000000	2046.000000
6.360000	0.029262	17.293819	6.206139	6.494366	3.316973	1.276340	0.000000	-10.000000	0.200000	-14.616667	516.000000	1023.000000	1023.000000	2046.000000
6.380000	0.027565	16.290880	5.780844	6.079770	3.221633	1.208634	0.000000	-10.000000	0.283333	-17.533333	516.000000	1023.000000	1023.000000	2046.000000
6.400000	0.025753	15.219825	5.568802	5.771427	2.888083	0.991512	0.000000	-10.000000	0.325000	-19.833334	507.833344	1023.000000	1023.000000	2046.000000
6.420000	0.024247	14.329845	5.491921	5.481082	2.479634	0.877208	0.000000	-10.000000	0.383333	-21.616667	497.166656	1023.000000	1023.000000	2046.000000
6.440000	0.022882	13.523032	5.211464	5.032838	2.361777	0.916953	0.000000	-10.000000	0.433333	-22.866667	483.833344	1023.000000	1023.000000	2046.000000
6.460000	0.021334	12.608561	4.931062	4.680995	2.206261	0.790243	0.000000	-10.000000	0.491667	-24.216667	476.000000	1023.000000	1023.000000	2046.000000
6.480000	0.019941	11.785220	4.855752	4.479162	1.808494	0.641813	0.000000	-10.000000	0.541667	-25.483334	468.000000	1023.000000	1023.000000	2046.000000
6.500000	0.019268	11.387183	4.756348	4.259275	1.647663	0.723898	0.000000	-10.000000	0.583333	-26.716667	459.666656	1023.000000	1023.000000	2046.000000
6.520000	0.018646	11.019630	4.583388	3.999862	1.663740	0.772641	0.000000	-10.000000	0.616667	-27.816668	450.833344	1023.000000	1023.000000	2046.000000
6.540000	0.018436	10.895617	4.530661	3.882875	1.723892	0.758189	0.000000	-10.000000	0.650000	-28.733334	441.500000	1023.000000	1023.000000	2046.000000
6.560000	0.018078	10.683971	4.501003	3.858642	1.694469	0.629857	0.000000	-10.000000	0.675000	-29.533335	432.000000	1023.000000	1023.000000	2046.000000
6.580000	0.018360	10.850799	4.677889	3.930854	1.626245	0.615810	0.000000	-10.000000	0.691667	-30.016666	422.333344	1023.000000	1023.000000	2046.000000
6.600000	0.018855	11.143059	4.749681	3.884115	1.678318	0.830946	0.000000	-10.000000	0.700000	-30.100000	412.166656	1023.000000	1023.000000	2046.000000
6.620000	0.019120	11.299743	4.634654	3.804615	1.885172	0.975301	0.000000	-10.000000	0.691667	-30.183334	401.833344	1023.000000	1023.000000	2046.000000
6.640000	0.018718	11.062206	4.534624	3.824098	1.830939	0.872545	0.000000	-10.000000	0.691667	-30.216667	391.500000	1023.000000	1023.000000	2046.000000
6.660000	0.018199	10.755877	4.498158	3.798091	1.632401	0.827225	0.000000	-10.000000	0.691667	-30.416668	381.500000	1023.000000	1023.000000	2046.000000
6.680000	0.018284	10.805943	4.495163	3.700308	1.634807	0.975665	0.000000	-10.000000	0.700000	-30.516666	371.500000	1023.000000	1023.000000	2046.000000
6.700000	0.017624	10.415792	4.333549	3.627509	1.543088	0.911645	0.000000	-10.000000	0.733333	-30.650000	361.500000	1023.000000	1023.000000	2046.000000
6.720000	0.016005	9.459213	3.966794	3.477259	1.317658	0.697502	0.000000	-10.000000	0.766667	-30.950001	351.333344	1023.000000	1023.000000	2046.000000
6.740000	0.013309	7.865632	3.546570	3.183928	0.767489	0.367645	0.000000	-10.000000	0.800000	-31.250000	341.000000	1023.000000	1023.000000	2046.000000
6.760000	0.009917	5.860971	2.693457	2.686906	0.520903	-0.040295	0.000000	-10.000000	0.783333	-31.300001	330.500000	1023.000000	1023.000000	2046.000000
6.780000	0.005826	3.443075	1.875378	2.243976	0.040561	-0.716839	0.000000	-10.000000	0.766667	-31.000000	320.000000	1023.000000	1023.000000	2046.000000
6.800000	0.001584	0.936415	1.250792	2.028039	-0.780722	-1.561694	0.000000	-10.000000	0.741667	-30.583334	309.666656	1023.000000	1023.000000	2046.000000
6.820000	-0.001881	-1.111416	0.603975	1.519820	-1.352710	-1.882500	0.000000	-10.000000	0.725000	-30.333334	299.500000	1023.000000	1023.000000	2046.000000
6.840000	-0.004996	-2.952446	-0.142425	1.036838	-1.622467	-2.224392	0.000000	-10.000000	0.708333	-30.266666	289.500000	1023.000000	1023.000000	2046.000000
6.860000	-0.007303	-4.315849	-0.590050	0.755628	-1.973486	-2.507941	0.000000	-10.000000	0.700000	-30.366667	279.500000	1023.000000	1023.000000	2046.000000
6.880000	-0.009071	-5.361051	-0.907388	0.356913	-2.272526	-2.538051	0.000000	-10.000000	0.700000	-30.383333	269.333344	1023.000000	1023.000000	2046.000000
6.900000	-0.010632	-6.283220	-1.333027	-0.048657	-2.343491	-2.558045	0.000000	-10.000000	0.700000	-30.483334	259.000000	1023.000000	1023.000000	2046.000000
6.920000	-0.012079	-7.138713	-1.731017	-0.250116	-2.397892	-2.759689	0.000000	-10.000000	0.691667	-30.283335	248.666672	1023.000000	1023.000000	2046.000000
6.940000	-0.013395	-7.916604	-1.907065	-0.478731	-2.668582	-2.862226	0.000000	-10.000000	0.675000	-29.750000	238.500000	1023.000000	1023.000000	2046.000000
6.960000	-0.014439	-8.533486	-2.069325	-0.804644	-2.853094	-2.806423	0.000000	-10.000000	0.658333	-29.283333	228.833328	1023.000000	1023.000000	2046.000000
6.980000	-0.015252	-9.014202	-2.360826	-0.986403	-2.762786	-2.904188	0.000000	-10.000000	0.658333	-28.733334	219.166672	1023.000000	1023.000000	2046.000000
7.000000	-0.015932	-9.415941	-2.404059	-1.160910	-2.922612	-2.928359	0.000000	-10.000000	0.658333	-28.600000	209.666672	1023.000000	1023.000000	2046.000000
7.020000	-0.016218	-9.584994	-2.431464	-1.367120	-2.986627	-2.799784	0.000000	-10.000000	0.650000	-28.150002	200.000000	1023.000000	1023.000000	2046.000000
7.040000	-0.016038	-9.478722	-2.535144	-1.580794	-2.763514	-2.599270	0.000000	-10.000000	0.641667	-27.950001	190.500000	1023.000000	1023.000000	2046.000000
7.060000	-0.015929	-9.414004	-2.473248	-1.507062	-2.767061	-2.666633	0.000000	-10.000000	0.625000	-27.650002	181.166672	1023.000000	1023.000000	2046.000000
7.080000	-0.016024	-9.469924	-2.437953	-1.606462	-2.885188	-2.540322	0.000000	-10.000000	0.625000	-27.533335	171.833328	1023.000000	1023.000000	2046.000000
7.100000	-0.016851	-9.958830	-2.793672	-1.842672	-2.761645	-2.560841	0.000000	-10.000000	0.591667	-27.316668	162.666672	1023.000000	1023.000000	2046.000000
7.120000	-0.018507	-10.937775	-3.075945	-2.042440	-2.999274	-2.820117	0.000000	-10.000000	0.575000	-26.983334	153.500000	1023.000000	1023.000000	2046.000000
7.140000	-0.020421	-12.068969	-3.417416	-2.456245	-3.317658	-2.877650	0.000000	-10.000000	0.541667	-26.600000	144.666672	1023.000000	1023.000000	2046.000000
7.160000	-0.022198	-13.119038	-3.809794	-3.088707	-3.407134	-2.813402	0.000000	-10.000000	0.541667	-26.133333	135.833328	1023.000000	1023.000000	2046.000000
7.180000	-0.024232	-14.320831	-4.197289	-3.462939	-3.579456	-3.081148	0.000000	-10.000000	0.533333	-25.833334	127.000000	1023.000000	1023.000000	2046.000000
7.200000	-0.025812	-15.254954	-4.227409	-4.005801	-4.038050	-2.983695	0.000000	-10.000000	0.516667	-25.166668	118.333336	1023.000000	1023.000000	2046.000000
7.220000	-0.027305	-16.136961	-4.607859	-4.506083	-4.085864	-2.937156	0.000000	-10.000000	0.483333	-24.450001	110.000000	1023.000000	1023.000000	2046.000000
7.240000	-0.028761	-16.997959	-4.814489	-4.725936	-4.320810	-3.136724	0.000000	-10.000000	0.441667	-23.416668	102.000000	1023.000000	1023.000000	2046.000000
7.260000	-0.029395	-17.372568	-4.850753	-5.050390	-4.500090	-2.971334	0.000000	-10.000000	0.416667	-22.666668	94.166664	1023.000000	1023.000000	2046.000000
7.280000	-0.029733	-17.572269	-5.090620	-5.195077	-4.272756	-3.013816	0.000000	-10.000000	0.383333	-21.950001	86.500000	1023.000000	1023.000000	2046.000000
7.300000	-0.029969	-17.711952	-5.116432	-5.295727	-4.283735	-3.016058	0.000000	-10.000000	0.366667	-21.133333	79.166664	1023.000000	1023.000000	2046.000000
7.320000	-0.029783	-17.601913	-4.952256	-5.344986	-4.407905	-2.896767	0.000000	-10.000000	0.325000	-20.266666	72.166664	1023.000000	1023.000000	2046.000000
7.340000	-0.029312	-17.323322	-5.036461	-5.446578	-4.110264	-2.730020	0.000000	-10.000000	0.308333	-19.300001	65.333336	1023.000000	1023.000000	2046.000000
7.360000	-0.029266	-17.296314	-5.050693	-5.398583	-4.049125	-2.797912	0.000000	-10.000000	0.275000	-18.550001	58.833332	1023.000000	1023.000000	2046.000000
7.380000	-0.028873	-17.063658	-4.855819	-5.386469	-4.139884	-2.681485	0.000000	-10.000000	0.266667	-17.550001	52.500000	1023.000000	1023.000000	2046.000000
7.400000	-0.028425	-16.799028	-4.907706	-5.481709	-3.890236	-2.519376	0.000000	-10.000000	0.250000	-16.716667	46.666668	1023.000000	1023.000000	2046.000000
7.420000	-0.028266	-16.705317	-4.880866	-5.464935	-3.833241	-2.526274	0.000000	-10.000000	0.233333	-15.850000	41.166668	1023.000000	1023.000000	2046.000000
7.440000	-0.027848	-16.458460	-4.742811	-5.469949	-3.870895	-2.374804	0.000000	-10.000000	0.216667	-15.150001	36.000000	1023.000000	1023.000000	2046.000000
7.460000	-0.027573	-16.295795	-4.838466	-5.500001	-3.674592	-2.282735	0.000000	-10.000000	0.200000	-14.383334	31.000000	1023.000000	1023.000000	2046.000000
7.480000	-0.027515	-16.261271	-4.879099	-5.529426	-3.585964	-2.266781	0.000000	-10.000000	0.175000	-13.566667	26.166666	1023.000000	1023.000000	2046.000000
7.500000	-0.027544	-16.278345	-4.821053	-5.465452	-3.698802	-2.293038	0.000000	-10.000000	0.150000	-12.766666	21.500000	1023.000000	1023.000000	2046.000000
7.520000	-0.027404	-16.196035	-4.765019	-5.618120	-3.741329	-2.071568	0.000000	-10.000000	0.116667	-11.950000	17.166666	1023.000000	1023.000000	2046.000000
7.540000	-0.027457	-16.227167	-4.946103	-5.651946	-3.530972	-2.098148	0.000000	-10.000000	0.108333	-11.200000	13.166667	1023.000000	1023.000000	2046.000000
7.560000	-0.027598	-16.310249	-4.990981	-5.603077	-3.520850	-2.195342	0.000000	-10.000000	0.100000	-10.450000	9.500000	1023.000000	1023.000000	2046.000000
7.580000	-0.027609	-16.316963	-4.871157	-5.624382	-3.666214	-2.155211	0.000000	-10.000000	0.100000	-9.700000	6.000000	1023.000000	1023.000000	2046.000000
7.600000	-0.027557	-16.286154	-4.829869	-5.686629	-3.702246	-2.067410	0.000000	-10.000000	0.100000	-9.016666	2.833333	1023.000000	1023.000000	2046.000000
7.620000	-0.027643	-16.337141	-4.888407	-5.798995	-3.660332	-1.989406	0.000000	-10.000000	0.091667	-8.333334	0.166667	1023.000000	1023.000000	2046.000000
7.640000	-0.028419	-16.795771	-5.177577	-5.909508	-3.638489	-2.070197	0.000000	-10.000000	0.083333	-7.666667	-2.166667	1023.000000	1023.000000	2046.000000
7.660000	-0.029685	-17.543806	-5.404859	-6.000275	-3.858377	-2.280294	0.000000	-10.000000	0.066667	-6.883334	-4.500000	1023.000000	1023.000000	2046.000000
7.680000	-0.031039	-18.344156	-5.416211	-6.123390	-4.295258	-2.509298	0.000000	-10.000000	0.058333	-6.000000	-7.000000	1023.000000	1023.000000	2046.000000
7.700000	-0.031850	-18.823179	-5.659523	-6.429093	-4.294428	-2.440135	0.000000	-10.000000	0.050000	-5.116667	-9.000000	1023.000000	1023.000000	2046.000000
7.720000	-0.032338	-19.111713	-5.869417	-6.527326	-4.152898	-2.562071	0.000000	-10.000000	0.050000	-4.266667	-10.833333	1023.000000	1023.000000	2046.000000
7.740000	-0.032472	-19.191133	-5.645450	-6.386803	-4.456741	-2.702140	0.000000	-10.000000	0.041667	-3.250000	-12.166667	1023.000000	1023.000000	2046.000000
7.760000	-0.031801	-18.794325	-5.558980	-6.356913	-4.380481	-2.497951	0.000000	-10.000000	0.033333	-1.166667	-13.333333	1023.000000	1023.000000	2046.000000
7.780000	-0.031076	-18.365658	-5.668027	-6.231805	-4.077985	-2.387841	0.000000	-10.000000	0.008333	1.316667	-13.833333	1023.000000	1023.000000	2046.000000
7.800000	-0.031419	-18.568468	-5.844553	-6.041713	-4.069413	-2.612788	0.000000	-10.000000	-0.033333	4.683333	-14.000000	1023.000000	1023.000000	2046.000000
7.820000	-0.033174	-19.605932	-6.144182	-5.932736	-4.377787	-3.151227	0.000000	-10.000000	-0.075000	7.983334	-14.000000	1023.000000	1023.000000	2046.000000
7.840000	-0.035973	-21.259750	-6.576643	-6.125914	-4.835163	-3.722031	0.000000	-10.000000	-0.116667	11.483334	-14.000000	1023.000000	1023.000000	2046.000000
7.860000	-0.038690	-22.865591	-7.094679	-6.537568	-5.207911	-4.025433	0.000000	-10.000000	-0.125000	14.300000	-14.000000	1023.000000	1023.000000	2046.000000
7.880000	-0.039817	-23.531580	-7.517761	-6.778194	-5.137597	-4.098027	0.000000	-10.000000	-0.141667	15.966667	-14.000000	1023.000000	1023.000000	2046.000000
7.900000	-0.039942	-23.605442	-7.518874	-6.706148	-5.212404	-4.168016	0.000000	-10.000000	-0.141667	17.066668	-1.666667	1023.000000	1023.000000	2046.000000
7.920000	-0.039450	-23.314970	-7.402639	-6.661058	-5.202452	-4.048820	0.000000	-10.000000	-0.150000	17.500000	12.166667	1023.000000	1023.000000	2046.000000
7.940000	-0.038660	-22.848089	-7.340631	-6.615163	-5.046222	-3.846072	0.000000	-10.000000	-0.158333	18.150000	27.666666	1023.000000	1023.000000	2046.000000
7.960000	-0.037782	-22.329390	-7.321137	-6.521259	-4.766500	-3.720492	0.000000	-10.000000	-0.175000	18.833334	33.166668	1023.000000	1023.000000	2046.000000
7.980000	-0.036883	-21.797789	-7.182912	-6.351505	-4.615578	-3.647794	0.000000	-10.000000	-0.208333	19.633335	39.166668	1023.000000	1023.000000	2046.000000
8.000000	-0.035634	-21.059669	-6.859998	-6.097371	-4.556687	-3.545614	0.000000	-10.000000	-0.241667	20.350000	45.833332	1023.000000	1023.000000	2046.000000
8.020000	-0.033946	-20.062122	-6.504335	-5.834516	-4.385085	-3.338186	0.000000	-10.000000	-0.266667	21.233334	52.333332	1023.000000	1023.000000	2046.000000
8.040000	-0.032059	-18.947035	-6.265964	-5.615243	-3.965784	-3.100044	0.000000	-10.000000	-0.275000	22.050001	59.166668	1023.000000	1023.000000	2046.000000
8.060000	-0.029996	-17.727348	-5.905976	-5.288754	-3.620439	-2.912179	0.000000	-10.000000	-0.283333	22.883333	66.333336	1023.000000	1023.000000	2046.000000
8.080000	-0.027368	-16.174395	-5.231256	-4.805966	-3.464356	-2.672816	0.000000	-10.000000	-0.308333	23.350000	74.000000	1023.000000	1023.000000	2046.000000
8.100000	-0.024468	-14.460298	-4.667329	-4.374872	-3.100689	-2.317408	0.000000	-10.000000	-0.333333	23.733334	82.000000	1023.000000	1023.000000	2046.000000
8.120000	-0.022028	-13.018311	-4.253339	-4.051971	-2.666823	-2.046177	0.000000	-10.000000	-0.341667	24.033333	89.833336	1023.000000	1023.000000	2046.000000
8.140000	-0.020433	-12.076021	-3.824837	-3.629832	-2.563869	-2.057483	0.000000	-10.000000	-0.341667	24.133333	97.833336	1023.000000	1023.000000	2046.000000
8.160000	-0.019334	-11.426309	-3.647506	-3.560932	-2.366112	-1.851759	0.000000	-10.000000	-0.325000	24.100000	105.833336	1023.000000	1023.000000	2046.000000
8.180000	-0.019048	-11.257225	-3.690389	-3.542915	-2.169051	-1.854871	0.000000	-10.000000	-0.316667	23.600000	114.000000	1023.000000	1023.000000	2046.000000
8.200000	-0.018935	-11.190727	-3.513324	-3.418419	-2.336130	-1.922855	0.000000	-10.000000	-0.300000	23.200001	121.833336	1023.000000	1023.000000	2046.000000
8.220000	-0.018506	-10.937008	-3.267452	-3.501341	-2.451864	-1.716351	0.000000	-10.000000	-0.316667	23.150000	129.500000	1023.000000	1023.000000	2046.000000
8.240000	-0.018064	-10.675846	-3.277020	-3.520163	-2.247756	-1.630907	0.000000	-10.000000	-0.341667	23.483334	137.166672	1023.000000	1023.000000	2046.000000
8.260000	-0.017473	-10.326530	-3.054363	-3.346920	-2.258831	-1.666416	0.000000	-10.000000	-0.375000	24.316668	145.000000	1023.000000	1023.000000	2046.000000
8.280000	-0.016458	-9.726912	-2.706817	-3.249171	-2.287434	-1.483489	0.000000	-10.000000	-0.400000	25.116667	153.000000	1023.000000	1023.000000	2046.000000
8.300000	-0.015124	-8.938291	-2.552896	-3.142922	-1.979816	-1.262656	0.000000	-10.000000	-0.416667	25.766668	161.166672	1023.000000	1023.000000	2046.000000
8.320000	-0.013189	-7.794493	-2.159255	-2.855029	-1.738410	-1.041799	0.000000	-10.000000	-0.425000	26.200001	169.500000	1023.000000	1023.000000	2046.000000
8.340000	-0.010997	-6.499032	-1.613449	-2.451705	-1.559759	-0.874120	0.000000	-10.000000	-0.433333	26.483334	178.166672	1023.000000	1023.000000	2046.000000
8.360000	-0.008455	-4.997144	-1.130704	-2.146064	-1.194517	-0.525859	0.000000	-10.000000	-0.441667	26.983334	187.000000	1023.000000	1023.000000	2046.000000
8.380000	-0.005637	-3.331746	-0.748730	-1.741104	-0.612439	-0.229473	0.000000	-10.000000	-0.450000	27.533333	196.000000	1023.000000	1023.000000	2046.000000
8.400000	-0.003065	-1.811246	-0.135921	-1.162854	-0.425654	-0.086816	0.000000	-10.000000	-0.466667	27.700001	205.166672	1023.000000	1023.000000	2046.000000
8.420000	-0.000194	-0.114900	0.474685	-0.739860	-0.127395	0.277670	0.000000	-10.000000	-0.483333	27.866667	214.333328	1023.000000	1023.000000	2046.000000
8.440000	0.002455	1.451100	0.839850	-0.333710	0.360027	0.584933	0.000000	-10.000000	-0.500000	27.800001	223.666672	1023.000000	1023.000000	2046.000000
8.460000	0.004712	2.784522	1.229539	0.148057	0.700850	0.706076	0.000000	-10.000000	-0.500000	28.266668	233.000000	1023.000000	1023.000000	2046.000000
8.480000	0.006984	4.127348	1.734254	0.614370	0.874332	0.904393	0.000000	-10.000000	-0.500000	28.600000	242.333328	1023.000000	1023.000000	2046.000000
8.500000	0.009214	5.445291	2.178082	1.029382	1.097364	1.140462	0.000000	-10.000000	-0.500000	28.500000	251.833328	1023.000000	1023.000000	2046.000000
8.520000	0.011093	6.556236	2.534292	1.327796	1.343201	1.350947	0.000000	-10.000000	-0.500000	28.283333	261.333344	1023.000000	1023.000000	2046.000000
8.540000	0.012146	7.178094	2.591582	1.575039	1.605766	1.405708	0.000000	-10.000000	-0.508333	28.266666	271.000000	1023.000000	1023.000000	2046.000000
8.560000	0.012450	7.357739	2.709234	1.872442	1.535742	1.240320	0.000000	-10.000000	-0.516667	28.583334	280.333344	1023.000000	1023.000000	2046.000000
8.580000	0.013300	7.860193	3.039712	2.087025	1.452283	1.281172	0.000000	-10.000000	-0.525000	28.983334	289.833344	1023.000000	1023.000000	2046.000000
8.600000	0.014864	8.784513	3.237680	2.274476	1.780591	1.491766	0.000000	-10.000000	-0.508333	28.683334	299.333344	1023.000000	1023.000000	2046.000000
8.620000	0.017173	10.149028	3.551171	2.778795	2.279104	1.539956	0.000000	-10.000000	-0.500000	28.500000	309.000000	1023.000000	1023.000000	2046.000000
8.640000	0.019768	11.682597	4.261894	3.351204	2.307098	1.762401	0.000000	-10.000000	-0.483333	28.083334	318.500000	1023.000000	1023.000000	2046.000000
8.660000	0.022238	13.142727	4.700313	3.866544	2.536209	2.039661	0.000000	-10.000000	-0.491667	28.300001	328.000000	1023.000000	1023.000000	2046.000000
8.680000	0.023306	13.774024	4.789807	4.155254	2.763960	2.065003	0.000000	-10.000000	-0.483333	28.050001	337.333344	1023.000000	1023.000000	2046.000000
8.700000	0.022648	13.384810	4.613379	4.284222	2.771173	1.716037	0.000000	-10.000000	-0.508333	28.266666	346.666656	1023.000000	1023.000000	2046.000000
8.720000	0.019845	11.728588	4.193189	4.205739	2.257087	1.072573	0.000000	-10.000000	-0.508333	28.416668	356.000000	1023.000000	1023.000000	2046.000000
8.740000	0.017227	10.181083	3.874645	4.103755	1.653282	0.549400	0.000000	-10.000000	-0.508333	28.516666	365.666656	1023.000000	1023.000000	2046.000000
8.760000	0.015785	9.329206	3.560433	3.944410	1.472023	0.352341	0.000000	-10.000000	-0.466667	27.933334	375.166656	1023.000000	1023.000000	2046.000000
8.780000	0.015156	8.957228	3.347004	4.004370	1.479095	0.126759	0.000000	-10.000000	-0.433333	27.200001	384.666656	1023.000000	1023.000000	2046.000000
8.800000	0.015662	9.256378	3.521924	4.210139	1.398765	0.125550	0.000000	-10.000000	-0.408333	26.583334	393.833344	1023.000000	1023.000000	2046.000000
8.820000	0.016716	9.879159	3.599558	4.310751	1.617364	0.351485	0.000000	-10.000000	-0.400000	26.466667	402.833344	1023.000000	1023.000000	2046.000000
8.840000	0.017641	10.426088	3.657005	4.565148	1.846132	0.357802	0.000000	-10.000000	-0.400000	26.483334	411.666656	1023.000000	1023.000000	2046.000000
8.860000	0.018717	11.061854	3.926487	4.986262	1.868894	0.280211	0.000000	-10.000000	-0.416667	26.800001	420.500000	1023.000000	1023.000000	2046.000000
8.880000	0.020383	12.046278	4.275864	5.114999	2.062054	0.593360	0.000000	-10.000000	-0.433333	27.166668	429.500000	1023.000000	1023.000000	2046.000000
8.900000	0.021800	12.883850	4.447552	5.325659	2.392789	0.717850	0.000000	-10.000000	-0.441667	27.216667	438.500000	1023.000000	1023.000000	2046.000000
8.920000	0.023541	13.912952	4.908110	5.744533	2.465894	0.794416	0.000000	-10.000000	-0.441667	27.316668	447.500000	1023.000000	1023.000000	2046.000000
8.940000	0.025668	15.169779	5.250950	5.995825	2.846093	1.076910	0.000000	-10.000000	-0.441667	27.250000	456.500000	1023.000000	1023.000000	2046.000000
8.960000	0.027620	16.323689	5.579494	6.296688	3.188009	1.259498	0.000000	-10.000000	-0.433333	27.250000	465.500000	1023.000000	1023.000000	2046.000000
8.980000	0.029957	17.704779	6.085052	6.792470	3.446671	1.380585	0.000000	-10.000000	-0.416667	27.116667	474.666656	1023.000000	1023.000000	2046.000000
9.000000	0.032432	19.167255	6.693404	7.095934	3.617872	1.760045	0.000000	-10.000000	-0.383333	26.583334	483.833344	1023.000000	1023.000000	2046.000000
9.020000	0.034845	20.593418	7.119179	7.405505	4.024676	2.044058	0.000000	-10.000000	-0.375000	26.000000	493.000000	1023.000000	1023.000000	2046.000000
9.040000	0.036285	21.444151	7.287367	7.749628	4.374685	2.032470	0.000000	-10.000000	-0.341667	24.733334	501.666656	1023.000000	1023.000000	2046.000000
9.060000	0.036971	21.849945	7.490837	7.885602	4.384436	2.089070	0.000000	-10.000000	-0.283333	23.200001	510.000000	1023.000000	1023.000000	2046.000000
9.080000	0.037352	22.075325	7.593050	7.868247	4.372245	2.241784	0.000000	-10.000000	-0.191667	20.983334	517.833313	1023.000000	1023.000000	2046.000000
9.100000	0.037274	22.028864	7.500137	7.786628	4.467340	2.274758	0.000000	-10.000000	-0.108333	18.583334	525.333313	1023.000000	1023.000000	2046.000000
9.120000	0.036719	21.701191	7.485075	7.719600	4.329780	2.166737	0.000000	-10.000000	-0.058333	16.016666	532.000000	1023.000000	1023.000000	2046.000000
9.140000	0.036551	21.601871	7.645298	7.633770	4.106579	2.216225	0.000000	-10.000000	-0.025000	13.250000	537.833313	1023.000000	1023.000000	2046.000000
9.160000	0.036355	21.486008	7.594150	7.374601	4.166210	2.351048	0.000000	-10.000000	0.000000	10.083334	542.666687	1023.000000	1023.000000	2046.000000
9.180000	0.035897	21.215120	7.608803	7.253176	4.065267	2.287876	0.000000	-10.000000	0.025000	5.366667	546.500000	1023.000000	1023.000000	2046.000000
9.200000	0.035952	21.247759	7.746744	7.284891	3.933293	2.282832	0.000000	-10.000000	0.058333	0.483333	548.833313	1023.000000	1023.000000	2046.000000
9.220000	0.036364	21.491371	7.707974	7.154426	4.152080	2.476892	0.000000	-10.000000	0.083333	-4.400000	549.833313	1023.000000	1023.000000	2046.000000
9.240000	0.036345	21.479984	7.769160	7.174185	4.188728	2.347910	0.000000	-10.000000	0.116667	-8.433333	550.000000	1023.000000	1023.000000	2046.000000
9.260000	0.036968	21.848127	8.038805	7.218214	4.119233	2.471876	0.000000	-10.000000	0.166667	-11.933333	550.000000	1023.000000	1023.000000	2046.000000
9.280000	0.037787	22.332062	8.175845	7.237300	4.332753	2.586163	0.000000	-10.000000	0.233333	-14.950001	550.000000	1023.000000	1023.000000	2046.000000
9.300000	0.038426	22.709570	8.305086	7.273550	4.440084	2.690849	0.000000	-10.000000	0.300000	-17.233334	546.500000	1023.000000	1023.000000	2046.000000
9.320000	0.038647	22.840096	8.402316	7.405786	4.330006	2.701987	0.000000	-10.000000	0.358333	-19.433334	538.000000	1023.000000	1023.000000	2046.000000
9.340000	0.038784	22.921436	8.415567	7.378641	4.340135	2.787093	0.000000	-10.000000	0.425000	-21.550001	527.000000	1023.000000	1023.000000	2046.000000
9.360000	0.038704	22.874310	8.289318	7.391953	4.483251	2.709787	0.000000	-10.000000	0.508333	-23.766666	516.833313	1023.000000	1023.000000	2046.000000
9.380000	0.038135	22.537554	8.369671	7.386900	4.098379	2.682603	0.000000	-10.000000	0.600000	-25.866667	508.833344	1023.000000	1023.000000	2046.000000
9.400000	0.037164	21.963961	8.257244	7.335220	3.760742	2.610756	0.000000	-10.000000	0.675000	-27.933334	500.333344	1023.000000	1023.000000	2046.000000
9.420000	0.034945	20.652592	7.709138	6.961497	3.583709	2.398247	0.000000	-10.000000	0.741667	-29.666668	491.166656	1023.000000	1023.000000	2046.000000
9.440000	0.031952	18.883347	7.166908	6.680422	3.139539	1.896477	0.000000	-10.000000	0.783333	-30.950001	481.166656	1023.000000	1023.000000	2046.000000
9.460000	0.028354	16.757111	6.482904	6.240769	2.660270	1.373167	0.000000	-10.000000	0.825000	-31.800001	470.833344	1023.000000	1023.000000	2046.000000
9.480000	0.023998	14.182723	5.582518	5.794209	2.122221	0.683775	0.000000	-10.000000	0.841667	-32.400002	460.166656	1023.000000	1023.000000	2046.000000
9.500000	0.019598	11.582644	4.789104	5.440006	1.415125	-0.061591	0.000000	-10.000000	0.883333	-33.133335	449.500000	1023.000000	1023.000000	2046.000000
9.520000	0.015832	9.356557	4.176816	5.040484	0.738536	-0.599280	0.000000	-10.000000	0.916667	-33.733334	438.333344	1023.000000	1023.000000	2046.000000
9.540000	0.013274	7.845214	3.696736	4.698398	0.317787	-0.867707	0.000000	-10.000000	0.966667	-34.133335	427.166656	1023.000000	1023.000000	2046.000000
9.560000	0.011415	6.746130	3.156958	4.259818	0.238792	-0.909438	0.000000	-10.000000	0.966667	-34.316666	415.666656	1023.000000	1023.000000	2046.000000
9.580000	0.009446	5.582495	2.701874	3.975958	0.046081	-1.141418	0.000000	-10.000000	0.975000	-34.500000	404.333344	1023.000000	1023.000000	2046.000000
9.600000	0.007960	4.704515	2.442332	3.789659	-0.226898	-1.300576	0.000000	-10.000000	0.941667	-34.483334	392.666656	1023.000000	1023.000000	2046.000000
9.620000	0.006742	3.984332	2.240798	3.539961	-0.473170	-1.323257	0.000000	-10.000000	0.925000	-34.299999	381.166656	1023.000000	1023.000000	2046.000000
9.640000	0.005409	3.196587	1.900031	3.188202	-0.538211	-1.353434	0.000000	-10.000000	0.900000	-33.900002	369.666656	1023.000000	1023.000000	2046.000000
9.660000	0.004354	2.573174	1.670900	2.998145	-0.636124	-1.459747	0.000000	-10.000000	0.891667	-33.483334	358.333344	1023.000000	1023.000000	2046.000000
9.680000	0.003491	2.062909	1.545130	2.765708	-0.765394	-1.482535	0.000000	-10.000000	0.875000	-33.200001	347.166656	1023.000000	1023.000000	2046.000000
9.700000	0.002903	1.715581	1.482685	2.720663	-0.908056	-1.579711	0.000000	-10.000000	0.841667	-32.799999	336.000000	1023.000000	1023.000000	2046.000000
9.720000	0.002836	1.675967	1.418268	2.466022	-0.835145	-1.373178	0.000000	-10.000000	0.816667	-32.433334	325.166656	1023.000000	1023.000000	2046.000000
9.740000	0.002748	1.623998	1.325935	2.252046	-0.735378	-1.218605	0.000000	-10.000000	0.800000	-32.116669	314.333344	1023.000000	1023.000000	2046.000000
9.760000	0.002494	1.474034	1.265142	2.210465	-0.706475	-1.295097	0.000000	-10.000000	0.791667	-31.850000	303.666656	1023.000000	1023.000000	2046.000000
9.780000	0.001576	0.931297	1.122028	2.136250	-0.910781	-1.416201	0.000000	-10.000000	0.783333	-31.616667	293.000000	1023.000000	1023.000000	2046.000000
9.800000	0.000292	0.172553	0.750560	1.806789	-0.966892	-1.417904	0.000000	-10.000000	0.766667	-31.350000	282.500000	1023.000000	1023.000000	2046.000000
9.820000	-0.001678	-0.991955	0.306359	1.437781	-1.129388	-1.606707	0.000000	-10.000000	0.775000	-31.300001	272.000000	1023.000000	1023.000000	2046.000000
9.840000	-0.003974	-2.348761	-0.057982	1.009215	-1.491205	-1.808789	0.000000	-10.000000	0.766667	-31.266666	261.666656	1023.000000	1023.000000	2046.000000
9.860000	-0.005731	-3.387175	-0.389934	0.445701	-1.703034	-1.739908	0.000000	-10.000000	0.766667	-31.083334	251.166672	1023.000000	1023.000000	2046.000000
9.880000	-0.007574	-4.475954	-0.729933	-0.172994	-1.842531	-1.730496	0.000000	-10.000000	0.750000	-30.766666	240.833328	1023.000000	1023.000000	2046.000000
9.900000	-0.009651	-5.703746	-1.000822	-0.608533	-2.201599	-1.892791	0.000000	-10.000000	0.725000	-30.250000	230.500000	1023.000000	1023.000000	2046.000000
9.920000	-0.011126	-6.575562	-1.178256	-0.938414	-2.516133	-1.942759	0.000000	-10.000000	0.700000	-29.900000	220.500000	1023.000000	1023.000000	2046.000000
9.940000	-0.012198	-7.208822	-1.515692	-1.310623	-2.511684	-1.870824	0.000000	-10.000000	0.675000	-29.300001	210.500000	1023.000000	1023.000000	2046.000000
9.960000	-0.013347	-7.888297	-1.732575	-1.622506	-2.584885	-1.948331	0.000000	-10.000000	0.675000	-29.150000	200.666672	1023.000000	1023.000000	2046.000000
9.980000	-0.013964	-8.252510	-1.797239	-1.738992	-2.694165	-2.022114	0.000000	-10.000000	0.666667	-28.700001	191.000000	1023.000000	1023.000000	2046.000000
10.000000	-0.014208	-8.396892	-1.841244	-1.929319	-2.713423	-1.912905	0.000000	-10.000000	0.641667	-28.483334	181.333328	1023.000000	1023.000000	2046.000000
10.020000	-0.014471	-8.552371	-1.945522	-2.114603	-2.614911	-1.877336	0.000000	-10.000000	0.616667	-28.033335	171.833328	1023.000000	1023.000000	2046.000000
10.040000	-0.014651	-8.658830	-1.970520	-2.147631	-2.629066	-1.911614	0.000000	-10.000000	0.583333	-27.450001	162.333328	1023.000000	1023.000000	2046.000000
10.060000	-0.014564	-8.607383	-1.955776	-2.273505	-2.603065	-1.775037	0.000000	-10.000000	0.558333	-26.883333	153.333328	1023.000000	1023.000000	2046.000000
10.080000	-0.014871	-8.788728	-2.072394	-2.481974	-2.503822	-1.730538	0.000000	-10.000000	0.533333	-26.050001	144.333328	1023.000000	1023.000000	2046.000000
10.100000	-0.015047	-8.892542	-2.053677	-2.458758	-2.581058	-1.799049	0.000000	-10.000000	0.516667	-25.650000	135.666672	1023.000000	1023.000000	2046.000000
10.120000	-0.014983	-8.854958	-2.128024	-2.555561	-2.513471	-1.657902	0.000000	-10.000000	0.508333	-24.866667	127.166664	1023.000000	1023.000000	2046.000000
10.140000	-0.015299	-9.041757	-2.286563	-2.727786	-2.421787	-1.605621	0.000000	-10.000000	0.491667	-24.416666	119.000000	1023.000000	1023.000000	2046.000000
10.160000	-0.015681	-9.267569	-2.394661	-2.745350	-2.457011	-1.670546	0.000000	-10.000000	0.475000	-23.633333	111.000000	1023.000000	1023.000000	2046.000000
10.180000	-0.016117	-9.525212	-2.470354	-2.848167	-2.555223	-1.651468	0.000000	-10.000000	0.441667	-23.166666	103.000000	1023.000000	1023.000000	2046.000000
10.200000	-0.016527	-9.767385	-2.582965	-3.112907	-2.556715	-1.514796	0.000000	-10.000000	0.416667	-22.500000	95.166664	1023.000000	1023.000000	2046.000000
10.220000	-0.017137	-10.127844	-2.776823	-3.123458	-2.557013	-1.670551	0.000000	-10.000000	0.383333	-21.933334	87.500000	1023.000000	1023.000000	2046.000000
10.240000	-0.017554	-10.374199	-2.816246	-3.246201	-2.692066	-1.619686	0.000000	-10.000000	0.366667	-21.266666	80.166664	1023.000000	1023.000000	2046.000000
10.260000	-0.017924	-10.592798	-2.865275	-3.468686	-2.722174	-1.536662	0.000000	-10.000000	0.350000	-20.533335	73.000000	1023.000000	1023.000000	2046.000000
10.280000	-0.018573	-10.976506	-3.126682	-3.565548	-2.632637	-1.651639	0.000000	-10.000000	0.333333	-19.800001	66.166664	1023.000000	1023.000000	2046.000000
10.300000	-0.019560	-11.559840	-3.298899	-3.703052	-2.855850	-1.702039	0.000000	-10.000000	0.316667	-19.033335	59.666668	1023.000000	1023.000000	2046.000000
10.320000	-0.020873	-12.335792	-3.555109	-3.952252	-3.093376	-1.735055	0.000000	-10.000000	0.283333	-18.266666	53.500000	1023.000000	1023.000000	2046.000000
10.340000	-0.022691	-13.410634	-3.932410	-4.281291	-3.269887	-1.927046	0.000000	-10.000000	0.266667	-17.383333	47.500000	1023.000000	1023.000000	2046.000000
10.360000	-0.024568	-14.519752	-4.238080	-4.493899	-3.565890	-2.221884	0.000000	-10.000000	0.241667	-16.433334	41.500000	1023.000000	1023.000000	2046.000000
10.380000	-0.025613	-15.137090	-4.520632	-4.581500	-3.589317	-2.445641	0.000000	-10.000000	0.233333	-15.550000	35.833332	1023.000000	1023.000000	2046.000000
10.400000	-0.026448	-15.631034	-4.628550	-4.977550	-3.727909	-2.297026	0.000000	-10.000000	0.216667	-14.883333	30.500000	1023.000000	1023.000000	2046.000000
10.420000	-0.027229	-16.092394	-4.706922	-5.031614	-3.926655	-2.427203	0.000000	-10.000000	0.208333	-14.516666	25.666666	1023.000000	1023.000000	2046.000000
10.440000	-0.027064	-15.994725	-4.776534	-5.045827	-3.857733	-2.314631	0.000000	-10.000000	0.200000	-14.216667	20.833334	1023.000000	1023.000000	2046.000000
10.460000	-0.027750	-16.400215	-5.152278	-5.078910	-3.760744	-2.408283	0.000000	-10.000000	0.183333	-13.700001	16.166666	1023.000000	1023.000000	2046.000000
10.480000	-0.030296	-17.905224	-5.615510	-5.102350	-4.177483	-3.009881	0.000000	-10.000000	0.150000	-12.816667	11.500000	1023.000000	1023.000000	2046.000000
10.500000	-0.033222	-19.634304	-6.060461	-5.354483	-4.635313	-3.584048	0.000000	-10.000000	0.108333	-11.566667	7.166667	1023.000000	1023.000000	2046.000000
10.520000	-0.037373	-22.087528	-6.900238	-5.933248	-5.118839	-4.135203	0.000000	-10.000000	0.083333	-10.000000	3.500000	1023.000000	1023.000000	2046.000000
10.540000	-0.040505	-23.938187	-7.481346	-6.360345	-5.634204	-4.462291	0.000000	-10.000000	0.083333	-8.766666	0.500000	1023.000000	1023.000000	2046.000000
10.560000	-0.041714	-24.652802	-7.761181	-6.682099	-5.801338	-4.408183	0.000000	-10.000000	0.091667	-8.233334	-2.000000	1023.000000	1023.000000	2046.000000
10.580000	-0.042624	-25.190989	-8.190436	-6.915179	-5.648506	-4.436867	0.000000	-10.000000	0.091667	-8.566667	-4.666667	1023.000000	1023.000000	2046.000000
10.600000	-0.043652	-25.798424	-8.379560	-7.006291	-5.829765	-4.582807	0.000000	-10.000000	0.091667	-8.983334	-7.500000	1023.000000	1023.000000	2046.000000
10.620000	-0.043878	-25.931786	-8.391941	-7.159055	-5.916753	-4.464037	0.000000	-10.000000	0.083333	-9.150000	-10.500000	1023.000000	1023.000000	2046.000000
10.640000	-0.044224	-26.136318	-8.598185	-7.344262	-5.777289	-4.416584	0.000000	-10.000000	0.075000	-8.783334	-13.500000	1023.000000	1023.000000	2046.000000
10.660000	-0.044633	-26.378050	-8.614132	-7.311496	-5.869075	-4.583347	0.000000	-10.000000	0.066667	-8.100000	-16.500000	1023.000000	1023.000000	2046.000000
10.680000	-0.044056	-26.037161	-8.444152	-7.273301	-5.887066	-4.432642	0.000000	-10.000000	0.058333	-6.816667	-19.166666	1023.000000	1023.000000	2046.000000
10.700000	-0.043195	-25.528400	-8.374875	-7.317248	-5.621253	-4.215024	0.000000	-10.000000	0.050000	-4.250000	-21.500000	1023.000000	1023.000000	2046.000000
10.720000	-0.042295	-24.996489	-8.261503	-7.202917	-5.383184	-4.148885	0.000000	-10.000000	0.016667	-0.650000	-23.000000	1023.000000	1023.000000	2046.000000
10.740000	-0.040274	-23.801962	-7.786140	-6.889272	-5.235580	-3.890969	0.000000	-10.000000	-0.008333	3.350000	-23.833334	1023.000000	1023.000000	2046.000000
10.760000	-0.037875	-22.383911	-7.351996	-6.641113	-4.870581	-3.520220	0.000000	-10.000000	-0.033333	7.166667	-24.000000	1023.000000	1023.000000	2046.000000
10.780000	-0.036147	-21.363102	-7.079760	-6.392294	-4.509845	-3.381202	0.000000	-10.000000	-0.058333	10.266666	-24.000000	1023.000000	1023.000000	2046.000000
10.800000	-0.034714	-20.515944	-6.772164	-6.091732	-4.342237	-3.309810	0.000000	-10.000000	-0.100000	13.000000	-24.000000	1023.000000	1023.000000	2046.000000
10.820000	-0.033655	-19.890211	-6.566945	-6.115057	-4.174110	-3.034100	0.000000	-10.000000	-0.116667	14.700000	-24.000000	1023.000000	1023.000000	2046.000000
10.840000	-0.034004	-20.096277	-6.745912	-6.113508	-4.047722	-3.189136	0.000000	-10.000000	-0.133333	15.800000	-16.166666	1023.000000	1023.000000	2046.000000
10.860000	-0.034090	-20.147369	-6.608315	-6.125603	-4.245707	-3.167744	0.000000	-10.000000	-0.133333	16.566668	0.000000	1023.000000	1023.000000	2046.000000
10.880000	-0.033950	-20.064367	-6.544220	-6.238187	-4.195025	-3.086935	0.000000	-10.000000	-0.158333	17.050001	17.833334	1023.000000	1023.000000	2046.000000
10.900000	-0.034138	-20.175657	-6.423368	-6.241091	-4.351152	-3.160047	0.000000	-10.000000	-0.183333	18.083334	29.833334	1023.000000	1023.000000	2046.000000
10.920000	-0.033128	-19.578573	-6.119930	-6.361990	-4.256304	-2.840349	0.000000	-10.000000	-0.241667	19.383333	35.500000	1023.000000	1023.000000	2046.000000
10.940000	-0.032852	-19.415361	-6.056937	-6.262900	-4.205862	-2.889663	0.000000	-10.000000	-0.283333	21.066668	41.833332	1023.000000	1023.000000	2046.000000
10.960000	-0.031739	-18.757473	-5.831157	-6.090929	-4.082723	-2.752663	0.000000	-10.000000	-0.316667	22.400000	48.666668	1023.000000	1023.000000	2046.000000
10.980000	-0.030402	-17.967426	-5.611463	-6.004457	-3.821397	-2.530108	0.000000	-10.000000	-0.325000	23.383333	56.166668	1023.000000	1023.000000	2046.000000
11.000000	-0.028471	-16.826324	-5.156518	-5.629477	-3.641824	-2.398505	0.000000	-10.000000	-0.341667	24.033335	64.000000	1023.000000	1023.000000	2046.000000
11.020000	-0.025781	-15.236793	-4.681289	-5.390651	-3.220020	-1.944833	0.000000	-10.000000	-0.366667	24.633333	72.000000	1023.000000	1023.000000	2046.000000
11.040000	-0.023788	-14.058860	-4.348843	-4.984046	-2.835873	-1.890098	0.000000	-10.000000	-0.383333	24.983334	80.000000	1023.000000	1023.000000	2046.000000
11.060000	-0.020812	-12.299934	-3.669342	-4.537723	-2.599718	-1.493152	0.000000	-10.000000	-0.408333	25.550001	88.166664	1023.000000	1023.000000	2046.000000
11.080000	-0.018398	-10.873214	-3.319333	-4.164717	-2.106404	-1.282761	0.000000	-10.000000	-0.416667	25.883333	96.500000	1023.000000	1023.000000	2046.000000
11.100000	-0.015923	-9.410670	-2.840888	-3.679147	-1.818829	-1.071807	0.000000	-10.000000	-0.416667	26.366667	105.166664	1023.000000	1023.000000	2046.000000
11.120000	-0.013274	-7.844818	-2.445364	-3.324990	-1.339398	-0.735066	0.000000	-10.000000	-0.433333	26.466667	113.833336	1023.000000	1023.000000	2046.000000
11.140000	-0.011259	-6.653866	-1.991033	-2.869825	-1.156981	-0.636026	0.000000	-10.000000	-0.433333	26.800001	122.666664	1023.000000	1023.000000	2046.000000
11.160000	-0.008976	-5.304756	-1.574423	-2.473242	-0.888545	-0.368546	0.000000	-10.000000	-0.441667	26.966667	131.500000	1023.000000	1023.000000	2046.000000
11.180000	-0.007098	-4.194633	-1.225920	-2.158956	-0.606403	-0.203354	0.000000	-10.000000	-0.433333	27.216667	140.500000	1023.000000	1023.000000	2046.000000
11.200000	-0.005439	-3.214296	-0.841276	-1.805743	-0.531820	-0.035458	0.000000	-10.000000	-0.458333	27.516666	149.500000	1023.000000	1023.000000	2046.000000
11.220000	-0.004251	-2.512210	-0.685279	-1.611704	-0.341152	0.125924	0.000000	-10.000000	-0.491667	27.933334	158.666672	1023.000000	1023.000000	2046.000000
11.240000	-0.004051	-2.394200	-0.597964	-1.330702	-0.424249	-0.041285	0.000000	-10.000000	-0.525000	28.583334	168.000000	1023.000000	1023.000000	2046.000000
11.260000	-0.002491	-1.471899	-0.216096	-1.137004	-0.304094	0.185295	0.000000	-10.000000	-0.541667	29.050001	177.500000	1023.000000	1023.000000	2046.000000
11.280000	-0.001186	-0.701191	-0.017296	-0.790906	-0.011669	0.118679	0.000000	-10.000000	-0.550000	29.300001	187.000000	1023.000000	1023.000000	2046.000000
11.300000	0.000704	0.416337	0.358529	-0.385691	0.205544	0.237955	0.000000	-10.000000	-0.533333	29.133333	196.666672	1023.000000	1023.000000	2046.000000
11.320000	0.003289	1.943690	0.867561	0.007078	0.496976	0.572075	0.000000	-10.000000	-0.525000	28.883333	206.500000	1023.000000	1023.000000	2046.000000
11.340000	0.005277	3.118942	1.220088	0.582904	0.681608	0.634342	0.000000	-10.000000	-0.508333	28.966667	216.166672	1023.000000	1023.000000	2046.000000
11.360000	0.006659	3.935282	1.379265	0.841933	0.920268	0.793816	0.000000	-10.000000	-0.525000	29.200001	225.833328	1023.000000	1023.000000	2046.000000
11.380000	0.005469	3.232345	1.099789	0.980317	0.832655	0.319584	0.000000	-10.000000	-0.533333	29.516666	235.500000	1023.000000	1023.000000	2046.000000
11.400000	0.003362	1.987048	0.842725	0.922445	0.428044	-0.206166	0.000000	-10.000000	-0.533333	29.683334	245.500000	1023.000000	1023.000000	2046.000000
11.420000	0.000244	0.143979	0.304987	0.862758	-0.098679	-0.925086	0.000000	-10.000000	-0.525000	29.366667	255.500000	1023.000000	1023.000000	2046.000000
11.440000	-0.000775	-0.457891	0.180985	0.790941	-0.401276	-1.028541	0.000000	-10.000000	-0.508333	29.083334	265.333344	1023.000000	1023.000000	2046.000000
11.460000	-0.000888	-0.525056	-0.012360	0.808108	-0.229161	-1.091642	0.000000	-10.000000	-0.491667	28.400000	275.000000	1023.000000	1023.000000	2046.000000
11.480000	-0.000165	-0.097451	0.208462	1.021576	-0.303973	-1.023516	0.000000	-10.000000	-0.466667	28.116667	284.500000	1023.000000	1023.000000	2046.000000
11.500000	0.001181	0.697965	0.309839	1.217811	-0.004011	-0.825674	0.000000	-10.000000	-0.466667	27.716667	294.000000	1023.000000	1023.000000	2046.000000
11.520000	0.001944	1.148732	0.379547	1.581214	0.143916	-0.955945	0.000000	-10.000000	-0.491667	27.983334	303.333344	1023.000000	1023.000000	2046.000000
11.540000	0.003549	2.097454	0.800933	1.850446	0.158141	-0.712067	0.000000	-10.000000	-0.508333	28.300001	312.500000	1023.000000	1023.000000	2046.000000
11.560000	0.004970	2.937103	0.952741	2.076034	0.492753	-0.584426	0.000000	-10.000000	-0.516667	28.600000	321.833344	1023.000000	1023.000000	2046.000000
11.580000	0.006402	3.783632	1.249240	2.412759	0.634081	-0.512449	0.000000	-10.000000	-0.525000	28.700001	331.333344	1023.000000	1023.000000	2046.000000
11.600000	0.008735	5.162519	1.720588	2.675289	0.935476	-0.168834	0.000000	-10.000000	-0.533333	28.883333	341.000000	1023.000000	1023.000000	2046.000000
11.620000	0.010560	6.241227	2.027310	3.086365	1.239721	-0.112170	0.000000	-10.000000	-0.525000	28.916668	350.666656	1023.000000	1023.000000	2046.000000
11.640000	0.013383	7.909558	2.581880	3.501389	1.593033	0.233256	0.000000	-10.000000	-0.516667	29.033335	360.333344	1023.000000	1023.000000	2046.000000
11.660000	0.015922	9.409915	3.047082	3.898562	1.999632	0.464639	0.000000	-10.000000	-0.516667	29.016666	370.000000	1023.000000	1023.000000	2046.000000
11.680000	0.018815	11.119755	3.751200	4.397019	2.188438	0.783097	0.000000	-10.000000	-0.516667	29.016666	379.666656	1023.000000	1023.000000	2046.000000
11.700000	0.021372	12.631036	4.111777	4.760236	2.730925	1.028098	0.000000	-10.000000	-0.500000	28.600000	389.333344	1023.000000	1023.000000	2046.000000
11.720000	0.022769	13.456355	4.417137	5.078980	2.880709	1.079529	0.000000	-10.000000	-0.466667	28.150002	399.000000	1023.000000	1023.000000	2046.000000
11.740000	0.024135	14.263803	4.634652	5.203230	3.150108	1.275814	0.000000	-10.000000	-0.433333	27.733334	408.333344	1023.000000	1023.000000	2046.000000
11.760000	0.024238	14.324527	4.675291	5.315754	3.117369	1.216114	0.000000	-10.000000	-0.400000	27.250000	417.666656	1023.000000	1023.000000	2046.000000
11.780000	0.025091	14.829005	4.833589	5.369134	3.224256	1.402026	0.000000	-10.000000	-0.383333	26.666668	426.833344	1023.000000	1023.000000	2046.000000
11.800000	0.025372	14.995078	4.903395	5.366848	3.280682	1.444153	0.000000	-10.000000	-0.375000	26.250000	433.000000	1023.000000	1023.000000	2046.000000
11.820000	0.026062	15.402715	5.222129	5.533792	3.147059	1.499734	0.000000	-10.000000	-0.383333	26.233334	441.833344	1023.000000	1023.000000	2046.000000
11.840000	0.027236	16.096630	5.504388	5.539155	3.285260	1.767828	0.000000	-10.000000	-0.391667	26.416668	450.666656	1023.000000	1023.000000	2046.000000
11.860000	0.028263	16.703678	5.676018	5.741123	3.490377	1.796159	0.000000	-10.000000	-0.400000	26.750000	462.333344	1023.000000	1023.000000	2046.000000
11.880000	0.030220	17.860287	6.238269	6.042763	3.520488	2.058767	0.000000	-10.000000	-0.400000	26.766666	471.166656	1023.000000	1023.000000	2046.000000
11.900000	0.032635	19.287394	6.589736	6.323535	3.997965	2.376157	0.000000	-10.000000	-0.400000	26.600000	480.000000	1023.000000	1023.000000	2046.000000
11.920000	0.034672	20.491283	6.912849	6.790839	4.404956	2.382638	0.000000	-10.000000	-0.391667	26.533333	489.000000	1023.000000	1023.000000	2046.000000
11.940000	0.037483	22.152689	7.633263	7.206559	4.570794	2.742074	0.000000	-10.000000	-0.366667	26.033333	498.000000	1023.000000	1023.000000	2046.000000
11.960000	0.040321	23.829603	8.078557	7.602104	5.078080	3.070863	0.000000	-10.000000	-0.333333	25.116667	506.833344	1023.000000	1023.000000	2046.000000
11.980000	0.042379	25.046057	8.416378	8.071000	5.398336	3.160344	0.000000	-10.000000	-0.291667	23.633333	515.500000	1023.000000	1023.000000	2046.000000
12.000000	0.044467	26.280281	8.918099	8.340281	5.502439	3.519461	0.000000	-10.000000	-0.241667	22.116667	523.500000	1023.000000	1023.000000	2046.000000
12.020000	0.045678	26.995926	9.079563	8.621696	5.767497	3.527169	0.000000	-10.000000	-0.183333	20.516666	531.166687	1023.000000	1023.000000	2046.000000
12.040000	0.047137	27.857908	9.377122	8.944709	5.922150	3.613929	0.000000	-10.000000	-0.108333	17.916668	538.166687	1023.000000	1023.000000	2046.000000
12.060000	0.048857	28.874756	9.654188	9.099130	6.238830	3.882609	0.000000	-10.000000	-0.050000	14.683334	544.666687	1023.000000	1023.000000	2046.000000
12.080000	0.049499	29.254072	9.892574	9.414658	6.082561	3.864279	0.000000	-10.000000	0.000000	10.866667	550.166687	1023.000000	1023.000000	2046.000000
12.100000	0.048910	28.906094	9.839158	9.507630	5.901060	3.658246	0.000000	-10.000000	0.025000	6.500000	554.333313	1023.000000	1023.000000	2046.000000
12.120000	0.046893	27.713707	9.373459	9.158557	5.775303	3.406389	0.000000	-10.000000	0.050000	1.816667	557.166687	1023.000000	1023.000000	2046.000000
12.140000	0.044088	26.056250	8.925229	8.898338	5.362437	2.870245	0.000000	-10.000000	0.058333	-2.050000	558.500000	1023.000000	1023.000000	2046.000000
12.160000	0.040954	24.203918	8.346637	8.601927	4.893337	2.362019	0.000000	-10.000000	0.083333	-5.450000	559.000000	1023.000000	1023.000000	2046.000000
12.180000	0.037500	22.162388	7.735965	8.241220	4.372760	1.812442	0.000000	-10.000000	0.125000	-8.516666	559.000000	1023.000000	1023.000000	2046.000000
12.200000	0.034091	20.147501	7.141712	8.009190	3.806402	1.190197	0.000000	-10.000000	0.191667	-12.166667	559.000000	1023.000000	1023.000000	2046.000000
12.220000	0.031913	18.860617	6.815087	7.613791	3.389740	1.041999	0.000000	-10.000000	0.250000	-15.333334	559.000000	1023.000000	1023.000000	2046.000000
12.240000	0.030182	17.837521	6.361747	7.244898	3.306925	0.923950	0.000000	-10.000000	0.316667	-17.750000	555.333313	1023.000000	1023.000000	2046.000000
12.260000	0.028666	16.941551	6.049335	7.136286	3.064108	0.691822	0.000000	-10.000000	0.350000	-19.450001	546.166687	1023.000000	1023.000000	2046.000000
12.280000	0.027644	16.337652	5.843493	6.932719	2.892810	0.668631	0.000000	-10.000000	0.383333	-20.483334	534.833313	1023.000000	1023.000000	2046.000000
12.300000	0.026734	15.799850	5.663586	6.698157	2.806656	0.631451	0.000000	-10.000000	0.391667	-21.333334	524.833313	1023.000000	1023.000000	2046.000000
12.320000	0.025453	15.042490	5.392737	6.618315	2.654222	0.377216	0.000000	-10.000000	0.441667	-22.333334	517.666687	1023.000000	1023.000000	2046.000000
12.340000	0.025004	14.777374	5.422617	6.361446	2.487955	0.505355	0.000000	-10.000000	0.475000	-23.466667	510.333344	1023.000000	1023.000000	2046.000000
12.360000	0.024342	14.385872	5.228220	6.250450	2.535274	0.371928	0.000000	-10.000000	0.516667	-24.750000	502.333344	1023.000000	1023.000000	2046.000000
12.380000	0.023771	14.048669	5.212452	6.189222	2.360269	0.286726	0.000000	-10.000000	0.541667	-25.800001	494.166656	1023.000000	1023.000000	2046.000000
12.400000	0.023819	14.077192	5.216010	6.026689	2.385862	0.448632	0.000000	-10.000000	0.591667	-26.750000	485.333344	1023.000000	1023.000000	2046.000000
12.420000	0.023770	14.047932	5.160577	5.919893	2.481579	0.485883	0.000000	-10.000000	0.633333	-27.533335	476.500000	1023.000000	1023.000000	2046.000000
12.440000	0.023600	13.947875	5.147789	5.950218	2.438516	0.411351	0.000000	-10.000000	0.675000	-28.383333	467.333344	1023.000000	1023.000000	2046.000000
12.460000	0.023092	13.647260	5.099224	5.886684	2.279544	0.381808	0.000000	-10.000000	0.683333	-28.916666	458.000000	1023.000000	1023.000000	2046.000000
12.480000	0.022049	13.030778	4.920195	5.698212	2.125287	0.287085	0.000000	-10.000000	0.716667	-29.466667	448.333344	1023.000000	1023.000000	2046.000000
12.500000	0.020148	11.907180	4.422564	5.408699	2.020221	0.055697	0.000000	-10.000000	0.750000	-29.816668	438.500000	1023.000000	1023.000000	2046.000000
12.520000	0.018203	10.757779	4.024985	5.065922	1.755771	-0.088899	0.000000	-10.000000	0.791667	-30.466667	428.500000	1023.000000	1023.000000	2046.000000
12.540000	0.016462	9.729029	3.771519	4.565865	1.489391	-0.097746	0.000000	-10.000000	0.800000	-30.916668	418.333344	1023.000000	1023.000000	2046.000000
12.560000	0.014545	8.596065	3.486504	4.123459	1.209672	-0.223571	0.000000	-10.000000	0.800000	-31.166668	408.000000	1023.000000	1023.000000	2046.000000
12.580000	0.012802	7.565864	3.240631	3.783936	0.888108	-0.346811	0.000000	-10.000000	0.800000	-31.266666	397.666656	1023.000000	1023.000000	2046.000000
12.600000	0.011386	6.729327	3.052213	3.327616	0.647182	-0.297685	0.000000	-10.000000	0.800000	-31.266666	387.166656	1023.000000	1023.000000	2046.000000
12.620000	0.009824	5.805910	2.771535	3.085065	0.429300	-0.479990	0.000000	-10.000000	0.800000	-31.166666	376.833344	1023.000000	1023.000000	2046.000000
12.640000	0.008844	5.226623	2.590997	2.825979	0.260302	-0.450656	0.000000	-10.000000	0.800000	-31.150000	366.333344	1023.000000	1023.000000	2046.000000
12.660000	0.008416	4.973699	2.574859	2.542044	0.158935	-0.302140	0.000000	-10.000000	0.808333	-31.250000	356.000000	1023.000000	1023.000000	2046.000000
12.680000	0.007981	4.717059	2.436463	2.458181	0.221175	-0.398760	0.000000	-10.000000	0.808333	-31.266666	345.500000	1023.000000	1023.000000	2046.000000
12.700000	0.007638	4.514281	2.452971	2.404011	0.062935	-0.405636	0.000000	-10.000000	0.808333	-31.233334	335.000000	1023.000000	1023.000000	2046.000000
12.720000	0.007577	4.477723	2.328325	2.212064	0.232870	-0.295535	0.000000	-10.000000	0.800000	-30.966667	324.666656	1023.000000	1023.000000	2046.000000
12.740000	0.007343	4.339726	2.310136	2.284764	0.173731	-0.428905	0.000000	-10.000000	0.800000	-30.933334	314.333344	1023.000000	1023.000000	2046.000000
12.760000	0.007425	4.388170	2.329804	2.158912	0.194886	-0.295432	0.000000	-10.000000	0.783333	-30.683334	304.000000	1023.000000	1023.000000	2046.000000
12.780000	0.006928	4.094424	2.193990	1.984672	0.209360	-0.293598	0.000000	-10.000000	0.775000	-30.466667	293.666656	1023.000000	1023.000000	2046.000000
12.800000	0.006588	3.893605	2.123207	1.960738	0.128087	-0.318427	0.000000	-10.000000	0.741667	-30.266666	283.500000	1023.000000	1023.000000	2046.000000
12.820000	0.006339	3.746564	1.992207	1.800385	0.176997	-0.223024	0.000000	-10.000000	0.725000	-29.950001	273.500000	1023.000000	1023.000000	2046.000000
12.840000	0.005465	3.229695	1.788149	1.647215	0.095020	-0.300688	0.000000	-10.000000	0.700000	-29.750000	263.500000	1023.000000	1023.000000	2046.000000
12.860000	0.004625	2.733626	1.635389	1.551827	-0.066838	-0.386753	0.000000	-10.000000	0.700000	-29.600000	253.500000	1023.000000	1023.000000	2046.000000
12.880000	0.003971	2.346974	1.476604	1.307179	-0.114605	-0.322204	0.000000	-10.000000	0.691667	-29.433334	243.500000	1023.000000	1023.000000	2046.000000
12.900000	0.002955	1.746525	1.272291	1.082671	-0.187323	-0.421115	0.000000	-10.000000	0.683333	-29.316668	233.833328	1023.000000	1023.000000	2046.000000
12.920000	0.002078	1.227973	1.117369	0.953931	-0.310233	-0.533094	0.000000	-10.000000	0.666667	-29.033335	224.166672	1023.000000	1023.000000	2046.000000
12.940000	0.001028	0.607657	0.865387	0.696997	-0.469557	-0.485171	0.000000	-10.000000	0.658333	-29.016666	214.500000	1023.000000	1023.000000	2046.000000
12.960000	-0.000951	-0.562186	0.417419	0.372448	-0.691524	-0.660528	0.000000	-10.000000	0.650000	-28.733334	204.666672	1023.000000	1023.000000	2046.000000
12.980000	-0.003196	-1.889005	0.101018	0.094983	-1.157799	-0.927207	0.000000	-10.000000	0.641667	-28.516666	195.000000	1023.000000	1023.000000	2046.000000
13.000000	-0.005075	-2.999623	-0.319750	-0.448894	-1.301369	-0.929610	0.000000	-10.000000	0.641667	-28.133333	185.666672	1023.000000	1023.000000	2046.000000
13.020000	-0.007494	-4.428880	-0.781743	-0.668015	-1.539531	-1.439592	0.000000	-10.000000	0.641667	-27.900000	176.333328	1023.000000	1023.000000	2046.000000
13.040000	-0.008172	-4.829425	-0.705819	-0.976164	-1.888937	-1.258506	0.000000	-10.000000	0.650000	-27.816668	167.000000	1023.000000	1023.000000	2046.000000
13.060000	-0.009311	-5.502643	-1.126711	-1.146898	-1.810530	-1.418504	0.000000	-10.000000	0.650000	-27.733334	157.666672	1023.000000	1023.000000	2046.000000
13.080000	-0.010062	-5.946639	-1.384296	-1.228520	-1.882977	-1.450844	0.000000	-10.000000	0.616667	-27.400000	148.333328	1023.000000	1023.000000	2046.000000
13.100000	-0.012322	-7.282063	-1.974438	-1.394436	-2.052576	-1.860614	0.000000	-10.000000	0.583333	-26.833334	139.166672	1023.000000	1023.000000	2046.000000
13.120000	-0.015578	-9.206637	-2.450479	-1.620259	-2.652579	-2.483320	0.000000	-10.000000	0.541667	-26.100000	130.166672	1023.000000	1023.000000	2046.000000
13.140000	-0.019697	-11.640680	-3.232250	-2.205030	-3.180310	-3.023091	0.000000	-10.000000	0.516667	-25.083334	121.500000	1023.000000	1023.000000	2046.000000
13.160000	-0.024604	-14.541233	-4.223271	-2.767802	-3.799456	-3.750703	0.000000	-10.000000	0.483333	-24.116667	113.166664	1023.000000	1023.000000	2046.000000
13.180000	-0.027157	-16.049768	-4.638485	-3.304752	-4.256863	-3.849669	0.000000	-10.000000	0.450000	-23.216667	105.000000	1023.000000	1023.000000	2046.000000
13.200000	-0.029093	-17.193882	-5.175252	-3.676347	-4.360644	-3.981639	0.000000	-10.000000	0.433333	-22.833334	97.333336	1023.000000	1023.000000	2046.000000
13.220000	-0.030718	-18.154297	-5.619887	-3.918453	-4.477955	-4.138001	0.000000	-10.000000	0.425000	-22.650000	89.666664	1023.000000	1023.000000	2046.000000
13.240000	-0.031632	-18.694658	-5.831534	-4.208444	-4.590544	-4.064137	0.000000	-10.000000	0.416667	-22.366667	82.166664	1023.000000	1023.000000	2046.000000
13.260000	-0.032800	-19.384710	-6.130859	-4.374669	-4.692192	-4.186989	0.000000	-10.000000	0.400000	-22.033333	74.500000	1023.000000	1023.000000	2046.000000
13.280000	-0.033582	-19.847124	-6.269419	-4.665213	-4.815299	-4.097193	0.000000	-10.000000	0.383333	-21.350000	67.166664	1023.000000	1023.000000	2046.000000
13.300000	-0.034190	-20.206320	-6.493602	-4.879173	-4.719524	-4.114021	0.000000	-10.000000	0.366667	-20.616667	60.166668	1023.000000	1023.000000	2046.000000
13.320000	-0.034545	-20.416180	-6.444508	-4.872921	-4.905942	-4.192809	0.000000	-10.000000	0.341667	-19.833334	53.333332	1023.000000	1023.000000	2046.000000
13.340000	-0.034104	-20.155540	-6.426631	-5.033139	-4.753662	-3.942109	0.000000	-10.000000	0.300000	-18.816666	46.833332	1023.000000	1023.000000	2046.000000
13.360000	-0.033964	-20.072880	-6.433429	-4.985309	-4.683553	-3.970589	0.000000	-10.000000	0.258333	-17.733334	40.500000	1023.000000	1023.000000	2046.000000
13.380000	-0.032584	-19.257406	-6.180775	-4.972214	-4.465641	-3.638778	0.000000	-10.000000	0.233333	-16.483334	34.666668	1023.000000	1023.000000	2046.000000
13.400000	-0.031959	-18.887617	-6.060441	-4.805535	-4.381268	-3.640372	0.000000	-10.000000	0.216667	-15.683333	29.000000	1023.000000	1023.000000	2046.000000
13.420000	-0.031476	-18.602278	-5.966001	-4.855365	-4.282178	-3.498734	0.000000	-10.000000	0.208333	-15.116667	23.666666	1023.000000	1023.000000	2046.000000
13.440000	-0.031993	-18.907730	-6.124656	-5.027573	-4.241744	-3.513757	0.000000	-10.000000	0.208333	-14.500000	18.666666	1023.000000	1023.000000	2046.000000
13.460000	-0.033164	-19.600115	-6.341863	-5.178746	-4.416375	-3.663132	0.000000	-10.000000	0.200000	-13.983334	13.833333	1023.000000	1023.000000	2046.000000
13.480000	-0.034458	-20.364969	-6.616559	-5.599836	-4.537868	-3.610706	0.000000	-10.000000	0.200000	-13.600000	9.166667	1023.000000	1023.000000	2046.000000
13.500000	-0.036217	-21.404251	-6.972648	-6.014134	-4.684709	-3.732760	0.000000	-10.000000	0.183333	-13.483334	4.666667	1023.000000	1023.000000	2046.000000
13.520000	-0.037529	-22.179638	-7.052593	-6.268447	-5.006108	-3.852489	0.000000	-10.000000	0.175000	-13.133333	0.666667	1023.000000	1023.000000	2046.000000
13.540000	-0.038521	-22.765673	-7.099842	-6.660153	-5.208133	-3.797544	0.000000	-10.000000	0.141667	-12.483334	-3.500000	1023.000000	1023.000000	2046.000000
13.560000	-0.039520	-23.356379	-7.307963	-7.115771	-5.239193	-3.693453	0.000000	-10.000000	0.108333	-11.500000	-7.500000	1023.000000	1023.000000	2046.000000
13.580000	-0.040372	-23.860085	-7.472829	-7.194656	-5.342040	-3.850561	0.000000	-10.000000	0.083333	-10.300000	-11.500000	1023.000000	1023.000000	2046.000000
13.600000	-0.040705	-24.056551	-7.465485	-7.298923	-5.483494	-3.808647	0.000000	-10.000000	0.066667	-9.033334	-14.833333	1023.000000	1023.000000	2046.000000
13.620000	-0.040206	-23.761677	-7.363434	-7.471413	-5.365169	-3.561661	0.000000	-10.000000	0.058333	-7.933333	-17.833334	1023.000000	1023.000000	2046.000000
13.640000	-0.039809	-23.527132	-7.313105	-7.342602	-5.227612	-3.643812	0.000000	-10.000000	0.050000	-6.450000	-20.333334	1023.000000	1023.000000	2046.000000
13.660000	-0.038754	-22.903370	-7.047016	-7.263987	-5.154458	-3.437909	0.000000	-10.000000	0.033333	-3.716667	-22.333334	1023.000000	1023.000000	2046.000000
13.680000	-0.037247	-22.012867	-6.828360	-7.264435	-4.830323	-3.089749	0.000000	-10.000000	0.016667	-0.300000	-23.500000	1023.000000	1023.000000	2046.000000
13.700000	-0.035858	-21.191891	-6.629283	-6.987050	-4.534582	-3.040976	0.000000	-10.000000	-0.008333	3.333333	-24.000000	1023.000000	1023.000000	2046.000000
13.720000	-0.034173	-20.196032	-6.261947	-6.741044	-4.361208	-2.831831	0.000000	-10.000000	-0.025000	6.633333	-24.000000	1023.000000	1023.000000	2046.000000
13.740000	-0.032279	-19.077164	-5.903807	-6.641575	-4.053289	-2.478492	0.000000	-10.000000	-0.058333	9.750000	-24.000000	1023.000000	1023.000000	2046.000000
13.760000	-0.030650	-18.114151	-5.655026	-6.308611	-3.771458	-2.379056	0.000000	-10.000000	-0.075000	12.450001	-24.000000	1023.000000	1023.000000	2046.000000
13.780000	-0.029001	-17.139719	-5.319064	-5.975494	-3.581258	-2.263904	0.000000	-10.000000	-0.100000	14.266667	-24.000000	1023.000000	1023.000000	2046.000000
13.800000	-0.027153	-16.047672	-4.928970	-5.868474	-3.331276	-1.918953	0.000000	-10.000000	-0.108333	15.300000	-24.000000	1023.000000	1023.000000	2046.000000
13.820000	-0.025714	-15.196918	-4.724531	-5.584493	-3.064698	-1.823196	0.000000	-10.000000	-0.158333	16.883333	-7.666667	1023.000000	1023.000000	2046.000000
13.840000	-0.024824	-14.670988	-4.549297	-5.319290	-3.043217	-1.759185	0.000000	-10.000000	-0.191667	18.333334	10.166667	1023.000000	1023.000000	2046.000000
13.860000	-0.024122	-14.256392	-4.374683	-5.247046	-3.019996	-1.614667	0.000000	-10.000000	-0.241667	20.200001	30.333334	1023.000000	1023.000000	2046.000000
13.880000	-0.023681	-13.995315	-4.289878	-4.997921	-2.995418	-1.712097	0.000000	-10.000000	-0.283333	21.066668	36.500000	1023.000000	1023.000000	2046.000000
13.900000	-0.022658	-13.390870	-4.145754	-4.903817	-2.817303	-1.523995	0.000000	-10.000000	-0.300000	22.150000	43.500000	1023.000000	1023.000000	2046.000000
13.920000	-0.021856	-12.916716	-4.115402	-4.659047	-2.497415	-1.644852	0.000000	-10.000000	-0.316667	23.083334	50.666668	1023.000000	1023.000000	2046.000000
13.940000	-0.020185	-11.929291	-3.598091	-4.335840	-2.581838	-1.413521	0.000000	-10.000000	-0.316667	23.883333	58.166668	1023.000000	1023.000000	2046.000000
13.960000	-0.018436	-10.895570	-3.405957	-4.103973	-2.221859	-1.163781	0.000000	-10.000000	-0.350000	24.400000	66.000000	1023.000000	1023.000000	2046.000000
13.980000	-0.017119	-10.117249	-3.251342	-3.631641	-2.020209	-1.214057	0.000000	-10.000000	-0.383333	24.916666	74.000000	1023.000000	1023.000000	2046.000000
14.000000	-0.016419	-9.703849	-3.175178	-3.489920	-1.909914	-1.128838	0.000000	-10.000000	-0.408333	25.933334	82.166664	1023.000000	1023.000000	2046.000000
14.020000	-0.017870	-10.561341	-3.447568	-3.361470	-2.061792	-1.690512	0.000000	-10.000000	-0.433333	26.883333	90.666664	1023.000000	1023.000000	2046.000000
14.040000	-0.020467	-12.095890	-3.818145	-3.389719	-2.505165	-2.382861	0.000000	-10.000000	-0.450000	27.616667	99.500000	1023.000000	1023.000000	2046.000000
14.060000	-0.022345	-13.205934	-4.126369	-3.680778	-2.868310	-2.530477	0.000000	-10.000000	-0.458333	27.866667	108.666664	1023.000000	1023.000000	2046.000000
14.080000	-0.022903	-13.535742	-4.302424	-3.675074	-2.889474	-2.668769	0.000000	-10.000000	-0.458333	27.850000	118.000000	1023.000000	1023.000000	2046.000000
14.100000	-0.022501	-13.297971	-4.307102	-3.565408	-2.823705	-2.601755	0.000000	-10.000000	-0.450000	27.550001	127.333336	1023.000000	1023.000000	2046.000000
14.120000	-0.021486	-12.698138	-4.251284	-3.460749	-2.592498	-2.393608	0.000000	-10.000000	-0.458333	27.283333	136.500000	1023.000000	1023.000000	2046.000000
14.140000	-0.020478	-12.102769	-4.039041	-3.206674	-2.515850	-2.341204	0.000000	-10.000000	-0.483333	27.616667	145.500000	1023.000000	1023.000000	2046.000000
14.160000	-0.019118	-11.298944	-3.840523	-2.922022	-2.360409	-2.175990	0.000000	-10.000000	-0.508333	28.433334	154.666672	1023.000000	1023.000000	2046.000000
14.180000	-0.017675	-10.445646	-3.653717	-2.746058	-2.061292	-1.984579	0.000000	-10.000000	-0.516667	29.066668	164.000000	1023.000000	1023.000000	2046.000000
14.200000	-0.016114	-9.523248	-3.330132	-2.293625	-1.896809	-2.002682	0.000000	-10.000000	-0.525000	29.316668	173.666672	1023.000000	1023.000000	2046.000000
14.220000	-0.014246	-8.419317	-2.936551	-1.989426	-1.711362	-1.781978	0.000000	-10.000000	-0.541667	29.350000	183.500000	1023.000000	1023.000000	2046.000000
14.240000	-0.012094	-7.147617	-2.511560	-1.785601	-1.394219	-1.456237	0.000000	-10.000000	-0.550000	29.350000	193.500000	1023.000000	1023.000000	2046.000000
14.260000	-0.009774	-5.776397	-2.071819	-1.229711	-1.108894	-1.365973	0.000000	-10.000000	-0.550000	29.283335	203.166672	1023.000000	1023.000000	2046.000000
14.280000	-0.006677	-3.946064	-1.404318	-0.876125	-0.794588	-0.871033	0.000000	-10.000000	-0.541667	29.183334	212.833328	1023.000000	1023.000000	2046.000000
14.300000	-0.003849	-2.274686	-0.868881	-0.371590	-0.354263	-0.679952	0.000000	-10.000000	-0.533333	29.250000	222.500000	1023.000000	1023.000000	2046.000000
14.320000	-0.001192	-0.704200	-0.277647	0.180583	-0.090942	-0.516193	0.000000	-10.000000	-0.516667	28.850000	232.500000	1023.000000	1023.000000	2046.000000
14.340000	0.001260	0.744415	0.153248	0.418359	0.308226	-0.135418	0.000000	-10.000000	-0.483333	28.550001	242.166672	1023.000000	1023.000000	2046.000000
14.360000	0.002343	1.384976	0.306749	0.692539	0.583472	-0.197783	0.000000	-10.000000	-0.458333	27.816668	251.666672	1023.000000	1023.000000	2046.000000
14.380000	0.002961	1.750178	0.496591	0.858153	0.564439	-0.169005	0.000000	-10.000000	-0.425000	27.283335	261.000000	1023.000000	1023.000000	2046.000000
14.400000	0.003561	2.104396	0.682363	0.882902	0.569285	-0.030155	0.000000	-10.000000	-0.408333	26.666668	270.333344	1023.000000	1023.000000	2046.000000
14.420000	0.003642	2.152322	0.811667	0.936499	0.495809	-0.091653	0.000000	-10.000000	-0.408333	26.666668	279.333344	1023.000000	1023.000000	2046.000000
14.440000	0.004263	2.519372	1.003279	1.012646	0.487402	0.016046	0.000000	-10.000000	-0.441667	27.150000	288.166656	1023.000000	1023.000000	2046.000000
14.460000	0.005227	3.089242	1.227062	1.015056	0.622182	0.224942	0.000000	-10.000000	-0.466667	27.650000	297.166656	1023.000000	1023.000000	2046.000000
14.480000	0.006111	3.611406	1.452356	1.220736	0.711824	0.226490	0.000000	-10.000000	-0.483333	27.916666	306.333344	1023.000000	1023.000000	2046.000000
14.500000	0.007853	4.640905	1.847146	1.523907	0.849816	0.420037	0.000000	-10.000000	-0.483333	28.083334	315.666656	1023.000000	1023.000000	2046.000000
14.520000	0.010135	5.989594	2.246169	1.775939	1.230968	0.736518	0.000000	-10.000000	-0.500000	28.333334	325.000000	1023.000000	1023.000000	2046.000000
14.540000	0.012335	7.289788	2.716380	2.308724	1.491314	0.773369	0.000000	-10.000000	-0.525000	28.966667	334.333344	1023.000000	1023.000000	2046.000000
14.560000	0.015239	9.006398	3.279866	2.587055	1.887564	1.251913	0.000000	-10.000000	-0.541667	29.266666	343.833344	1023.000000	1023.000000	2046.000000
14.580000	0.018363	10.852417	3.760693	3.208292	2.473531	1.409900	0.000000	-10.000000	-0.550000	29.483334	353.500000	1023.000000	1023.000000	2046.000000
14.600000	0.021234	12.549009	4.386971	3.744917	2.721631	1.695490	0.000000	-10.000000	-0.558333	29.233334	363.500000	1023.000000	1023.000000	2046.000000
14.620000	0.023709	14.012298	4.805250	4.063630	3.050293	2.093124	0.000000	-10.000000	-0.558333	29.583334	373.333344	1023.000000	1023.000000	2046.000000
14.640000	0.025564	15.108469	5.142592	4.554629	3.334501	2.076746	0.000000	-10.000000	-0.566667	29.666666	383.000000	1023.000000	1023.000000	2046.000000
14.660000	0.028255	16.698763	5.701169	4.918774	3.629503	2.449317	0.000000	-10.000000	-0.550000	29.866667	392.666656	1023.000000	1023.000000	2046.000000
14.680000	0.030706	18.147245	6.215227	5.473214	3.923820	2.534984	0.000000	-10.000000	-0.525000	29.616667	402.500000	1023.000000	1023.000000	2046.000000
14.700000	0.033125	19.576950	6.762535	6.007869	4.010730	2.795816	0.000000	-10.000000	-0.500000	29.000000	412.500000	1023.000000	1023.000000	2046.000000
14.720000	0.034094	20.149418	6.761518	6.316319	4.310875	2.760704	0.000000	-10.000000	-0.483333	28.483334	422.500000	1023.000000	1023.000000	2046.000000
14.740000	0.033325	19.695066	6.675391	6.494851	4.132214	2.392610	0.000000	-10.000000	-0.475000	28.050001	432.166656	1023.000000	1023.000000	2046.000000
14.760000	0.032155	19.003809	6.473454	6.349080	3.971537	2.209738	0.000000	-10.000000	-0.458333	28.250000	441.666656	1023.000000	1023.000000	2046.000000
14.780000	0.030280	17.895472	6.130072	6.446899	3.684482	1.634019	0.000000	-10.000000	-0.425000	28.300001	451.000000	1023.000000	1023.000000	2046.000000
14.800000	0.028676	16.947584	5.909828	6.557164	3.275173	1.205418	0.000000	-10.000000	-0.391667	27.483334	460.500000	1023.000000	1023.000000	2046.000000
14.820000	0.027813	16.437222	5.741501	6.412632	3.156073	1.127016	0.000000	-10.000000	-0.350000	26.000000	469.833344	1023.000000	1023.000000	2046.000000
14.840000	0.027347	16.162348	5.610071	6.582786	3.110779	0.858711	0.000000	-10.000000	-0.300000	24.200001	478.666656	1023.000000	1023.000000	2046.000000
14.860000	0.027885	16.480059	5.656555	6.547573	3.173124	1.102807	0.000000	-10.000000	-0.241667	22.566668	487.000000	1023.000000	1023.000000	2046.000000
14.880000	0.028110	16.613098	5.637178	6.700434	3.256711	1.018775	0.000000	-10.000000	-0.191667	21.133333	494.833344	1023.000000	1023.000000	2046.000000
14.900000	0.028739	16.984932	5.873183	6.854405	3.175342	1.082001	0.000000	-10.000000	-0.150000	19.533333	502.333344	1023.000000	1023.000000	2046.000000
14.920000	0.029539	17.457621	5.954037	6.881873	3.396546	1.225164	0.000000	-10.000000	-0.108333	17.700001	509.166656	1023.000000	1023.000000	2046.000000
14.940000	0.029974	17.714630	6.144234	7.018936	3.346937	1.204522	0.000000	-10.000000	-0.050000	15.466666	515.333313	1023.000000	1023.000000	2046.000000
14.960000	0.030793	18.198532	6.227896	7.065284	3.595304	1.310048	0.000000	-10.000000	-0.016667	12.400000	520.833313	1023.000000	1023.000000	2046.000000
14.980000	0.031506	18.620165	6.471135	7.272023	3.607604	1.269404	0.000000	-10.000000	0.016667	8.983334	525.500000	1023.000000	1023.000000	2046.000000
15.000000	0.032611	19.273319	6.665927	7.260477	3.798628	1.548288	0.000000	-10.000000	0.041667	4.500000	529.000000	1023.000000	1023.000000	2046.000000
15.020000	0.033352	19.711239	6.799142	7.368042	3.985109	1.558947	0.000000	-10.000000	0.075000	0.383333	531.000000	1023.000000	1023.000000	2046.000000
15.040000	0.034396	20.327854	7.052021	7.501673	4.016388	1.757772	0.000000	-10.000000	0.091667	-3.533333	531.833313	1023.000000	1023.000000	2046.000000
15.060000	0.035169	20.784618	7.153624	7.571595	4.225441	1.833958	0.000000	-10.000000	0.116667	-6.866667	532.000000	1023.000000	1023.000000	2046.000000
15.080000	0.035159	20.779100	7.220806	7.682027	4.164515	1.711752	0.000000	-10.000000	0.150000	-9.883333	532.000000	1023.000000	1023.000000	2046.000000
15.100000	0.034571	20.431429	7.089684	7.483024	4.112745	1.745975	0.000000	-10.000000	0.200000	-12.850000	532.000000	1023.000000	1023.000000	2046.000000
15.120000	0.033033	19.522409	6.781859	7.313618	3.923418	1.503514	0.000000	-10.000000	0.250000	-15.266666	532.000000	1023.000000	1023.000000	2046.000000
15.140000	0.031700	18.734743	6.480071	6.857092	3.803296	1.594284	0.000000	-10.000000	0.300000	-17.633333	524.500000	1023.000000	1023.000000	2046.000000
15.160000	0.029765	17.590942	6.262712	6.550680	3.426340	1.351211	0.000000	-10.000000	0.350000	-19.716667	514.833313	1023.000000	1023.000000	2046.000000
15.180000	0.028445	16.810732	6.182418	6.129438	3.092185	1.406691	0.000000	-10.000000	0.400000	-21.450001	502.833344	1023.000000	1023.000000	2046.000000
15.200000	0.026573	15.704664	5.847687	5.836229	2.895574	1.125174	0.000000	-10.000000	0.466667	-23.133333	495.666656	1023.000000	1023.000000	2046.000000
15.220000	0.025509	15.075874	5.743586	5.385182	2.628694	1.318413	0.000000	-10.000000	0.533333	-24.716667	488.000000	1023.000000	1023.000000	2046.000000
15.240000	0.024135	14.263518	5.573900	5.227408	2.361227	1.100983	0.000000	-10.000000	0.608333	-26.416668	479.666656	1023.000000	1023.000000	2046.000000
15.260000	0.023384	13.820176	5.463637	5.011211	2.258417	1.086910	0.000000	-10.000000	0.658333	-27.933334	470.833344	1023.000000	1023.000000	2046.000000
15.280000	0.023099	13.651226	5.499266	4.857548	2.119508	1.174904	0.000000	-10.000000	0.725000	-29.266668	461.333344	1023.000000	1023.000000	2046.000000
15.300000	0.022493	13.293408	5.336933	4.852705	2.144659	0.959112	0.000000	-10.000000	0.766667	-30.466667	451.500000	1023.000000	1023.000000	2046.000000
15.320000	0.022725	13.430501	5.309496	4.702770	2.264350	1.153885	0.000000	-10.000000	0.800000	-31.300001	441.500000	1023.000000	1023.000000	2046.000000
15.340000	0.021991	12.996505	5.247493	4.721336	2.127279	0.900397	0.000000	-10.000000	0.816667	-32.033333	431.166656	1023.000000	1023.000000	2046.000000
15.360000	0.021980	12.990474	5.275807	4.576612	2.068600	1.069454	0.000000	-10.000000	0.825000	-32.400002	420.500000	1023.000000	1023.000000	2046.000000
15.380000	0.021361	12.624168	5.136908	4.543070	2.019877	0.924313	0.000000	-10.000000	0.866667	-32.883335	409.666656	1023.000000	1023.000000	2046.000000
15.400000	0.021050	12.440534	5.056386	4.310617	1.990853	1.082677	0.000000	-10.000000	0.866667	-33.250000	398.666656	1023.000000	1023.000000	2046.000000
15.420000	0.020191	11.932821	4.950114	4.262006	1.766372	0.954329	0.000000	-10.000000	0.908333	-33.683334	387.666656	1023.000000	1023.000000	2046.000000
15.440000	0.019219	11.358159	4.686384	4.123976	1.727650	0.820149	0.000000	-10.000000	0.916667	-34.116665	376.333344	1023.000000	1023.000000	2046.000000
15.460000	0.018354	10.847191	4.586812	3.993601	1.463130	0.803648	0.000000	-10.000000	0.950000	-34.333332	365.000000	1023.000000	1023.000000	2046.000000
15.480000	0.017002	10.048115	4.226208	3.864771	1.420858	0.536278	0.000000	-10.000000	0.950000	-34.566666	353.500000	1023.000000	1023.000000	2046.000000
15.500000	0.016218	9.585111	4.156420	3.636698	1.214828	0.577165	0.000000	-10.000000	0.958333	-34.583336	342.000000	1023.000000	1023.000000	2046.000000
15.520000	0.015388	9.094513	3.946945	3.412222	1.212485	0.522860	0.000000	-10.000000	0.958333	-34.483334	330.500000	1023.000000	1023.000000	2046.000000
15.540000	0.014512	8.576346	3.809941	3.329584	0.919957	0.516866	0.000000	-10.000000	0.958333	-34.233334	319.000000	1023.000000	1023.000000	2046.000000
15.560000	0.013128	7.758637	3.354214	3.039065	0.882676	0.482681	0.000000	-10.000000	0.950000	-33.933334	307.500000	1023.000000	1023.000000	2046.000000
15.580000	0.010868	6.423147	3.026125	2.804105	0.445978	0.146938	0.000000	-10.000000	0.941667	-33.799999	296.166656	1023.000000	1023.000000	2046.000000
15.600000	0.009298	5.495048	2.651983	2.553485	0.375270	-0.085689	0.000000	-10.000000	0.925000	-33.533333	284.833344	1023.000000	1023.000000	2046.000000
15.620000	0.007632	4.510424	2.495807	2.252876	-0.016841	-0.221417	0.000000	-10.000000	0.891667	-33.500000	273.666656	1023.000000	1023.000000	2046.000000
15.640000	0.006784	4.009222	2.208817	1.978367	-0.053102	-0.124861	0.000000	-10.000000	0.866667	-33.166668	262.500000	1023.000000	1023.000000	2046.000000
15.660000	0.005205	3.076424	1.781235	1.791279	-0.159394	-0.336696	0.000000	-10.000000	0.850000	-32.833336	251.500000	1023.000000	1023.000000	2046.000000
15.680000	0.002991	1.767904	1.328419	1.542811	-0.551861	-0.551464	0.000000	-10.000000	0.841667	-32.350002	240.500000	1023.000000	1023.000000	2046.000000
15.700000	-0.000957	-0.565304	0.453198	1.177242	-0.933246	-1.262499	0.000000	-10.000000	0.816667	-31.783335	229.666672	1023.000000	1023.000000	2046.000000
15.720000	-0.005208	-3.077903	-0.193803	0.724635	-1.699149	-1.909586	0.000000	-10.000000	0.766667	-31.050001	219.000000	1023.000000	1023.000000	2046.000000
15.740000	-0.010287	-6.079567	-1.196460	0.093577	-2.305038	-2.671645	0.000000	-10.000000	0.716667	-30.299999	208.666672	1023.000000	1023.000000	2046.000000
15.760000	-0.013791	-8.150238	-1.825217	-0.488842	-2.884564	-2.951616	0.000000	-10.000000	0.683333	-29.650000	198.500000	1023.000000	1023.000000	2046.000000
15.780000	-0.016369	-9.673972	-2.427829	-0.910447	-3.100453	-3.235243	0.000000	-10.000000	0.675000	-29.266666	188.666672	1023.000000	1023.000000	2046.000000
15.800000	-0.018114	-10.705252	-2.788754	-1.253702	-3.381880	-3.280916	0.000000	-10.000000	0.675000	-28.916668	182.166672	1023.000000	1023.000000	2046.000000
15.820000	-0.019669	-11.624537	-3.255086	-1.649933	-3.386474	-3.333043	0.000000	-10.000000	0.658333	-28.766666	172.500000	1023.000000	1023.000000	2046.000000
15.840000	-0.021158	-12.504142	-3.442635	-1.833792	-3.741122	-3.486594	0.000000	-10.000000	0.650000	-28.400000	163.000000	1023.000000	1023.000000	2046.000000
15.860000	-0.022152	-13.091759	-3.802672	-2.152951	-3.716297	-3.419840	0.000000	-10.000000	0.625000	-27.783333	150.333328	1023.000000	1023.000000	2046.000000
15.880000	-0.023293	-13.766081	-4.072248	-2.453290	-3.770780	-3.469764	0.000000	-10.000000	0.600000	-27.166666	141.166672	1023.000000	1023.000000	2046.000000
15.900000	-0.024201	-14.302615	-4.212059	-2.547709	-3.893775	-3.649072	0.000000	-10.000000	0.550000	-26.549999	132.000000	1023.000000	1023.000000	2046.000000
15.920000	-0.024580	-14.527048	-4.232758	-2.693548	-4.027147	-3.573595	0.000000	-10.000000	0.525000	-26.000000	123.166664	1023.000000	1023.000000	2046.000000
15.940000	-0.024581	-14.527617	-4.367239	-2.894116	-3.840744	-3.425518	0.000000	-10.000000	0.508333	-25.200001	114.500000	1023.000000	1023.000000	2046.000000
15.960000	-0.024290	-14.355180	-4.369545	-2.904122	-3.693585	-3.387927	0.000000	-10.000000	0.500000	-24.383333	106.166664	1023.000000	1023.000000	2046.000000
15.980000	-0.023614	-13.955967	-4.172143	-2.843534	-3.714981	-3.225309	0.000000	-10.000000	0.475000	-23.616667	98.000000	1023.000000	1023.000000	2046.000000
16.000000	-0.023221	-13.723482	-4.143422	-2.999166	-3.567915	-3.012980	0.000000	-10.000000	0.441667	-22.950001	90.000000	1023.000000	1023.000000	2046.000000
16.020000	-0.023875	-14.110423	-4.215485	-3.035555	-3.691970	-3.167413	0.000000	-10.000000	0.408333	-22.333334	82.333336	1023.000000	1023.000000	2046.000000
16.040001	-0.024593	-14.534611	-4.433039	-3.352167	-3.695586	-3.053818	0.000000	-10.000000	0.375000	-21.716667	74.833336	1023.000000	1023.000000	2046.000000
16.059999	-0.026545	-15.688063	-4.853272	-3.666646	-3.859449	-3.308696	0.000000	-10.000000	0.375000	-21.266666	67.666664	1023.000000	1023.000000	2046.000000
16.080000	-0.028345	-16.751825	-5.062589	-4.136177	-4.224283	-3.328777	0.000000	-10.000000	0.375000	-21.033333	60.500000	1023.000000	1023.000000	2046.000000
16.100000	-0.030044	-17.755930	-5.464346	-4.588839	-4.266827	-3.435919	0.000000	-10.000000	0.375000	-20.533333	53.500000	1023.000000	1023.000000	2046.000000
16.120001	-0.031684	-18.725281	-5.524412	-5.037594	-4.680094	-3.483181	0.000000	-10.000000	0.358333	-19.866667	46.500000	1023.000000	1023.000000	2046.000000
16.139999	-0.033022	-19.515900	-5.813004	-5.506999	-4.748465	-3.447431	0.000000	-10.000000	0.316667	-18.933334	39.833332	1023.000000	1023.000000	2046.000000
16.160000	-0.034459	-20.365303	-6.095042	-5.751510	-4.900373	-3.618378	0.000000	-10.000000	0.291667	-18.016666	33.500000	1023.000000	1023.000000	2046.000000
16.180000	-0.034957	-20.659735	-6.110749	-6.038098	-5.099300	-3.411586	0.000000	-10.000000	0.250000	-17.050001	27.500000	1023.000000	1023.000000	2046.000000
16.200001	-0.035395	-20.918293	-6.322798	-6.235164	-4.946412	-3.413918	0.000000	-10.000000	0.241667	-16.150002	21.833334	1023.000000	1023.000000	2046.000000
16.219999	-0.035548	-21.008890	-6.174143	-6.251519	-5.144399	-3.438829	0.000000	-10.000000	0.216667	-15.416667	16.500000	1023.000000	1023.000000	2046.000000
16.240000	-0.034976	-20.670580	-6.237844	-6.422658	-4.832759	-3.177318	0.000000	-10.000000	0.208333	-14.616667	11.500000	1023.000000	1023.000000	2046.000000
16.260000	-0.034785	-20.557779	-6.117835	-6.374679	-4.853208	-3.212059	0.000000	-10.000000	0.200000	-13.850000	6.666667	1023.000000	1023.000000	2046.000000
16.280001	-0.034167	-20.192591	-5.913751	-6.357704	-4.865669	-3.055469	0.000000	-10.000000	0.175000	-13.050000	2.166667	1023.000000	1023.000000	2046.000000
16.299999	-0.033643	-19.882984	-6.048827	-6.371551	-4.460030	-3.002578	0.000000	-10.000000	0.141667	-12.250000	-2.000000	1023.000000	1023.000000	2046.000000
16.320000	-0.033151	-19.592253	-5.787556	-6.280661	-4.574283	-2.949753	0.000000	-10.000000	0.108333	-11.383333	-5.833333	1023.000000	1023.000000	2046.000000
16.340000	-0.032287	-19.081642	-5.673658	-6.356800	-4.385367	-2.665817	0.000000	-10.000000	0.100000	-10.466667	-9.500000	1023.000000	1023.000000	2046.000000
16.360001	-0.031933	-18.872429	-5.651803	-6.223885	-4.259710	-2.737030	0.000000	-10.000000	0.100000	-9.666667	-12.833333	1023.000000	1023.000000	2046.000000
16.379999	-0.031456	-18.590502	-5.492245	-6.190316	-4.308127	-2.599812	0.000000	-10.000000	0.100000	-8.950001	-16.000000	1023.000000	1023.000000	2046.000000
16.400000	-0.030993	-18.316978	-5.586059	-6.198071	-4.021214	-2.511634	0.000000	-10.000000	0.100000	-8.333334	-19.000000	1023.000000	1023.000000	2046.000000
16.420000	-0.030812	-18.210140	-5.431322	-6.067312	-4.159088	-2.552418	0.000000	-10.000000	0.091667	-7.666667	-21.833334	1023.000000	1023.000000	2046.000000
16.440001	-0.030295	-17.904428	-5.434037	-6.188878	-3.971625	-2.309888	0.000000	-10.000000	0.083333	-7.016667	-24.333334	1023.000000	1023.000000	2046.000000
16.459999	-0.031004	-18.323486	-5.570931	-6.079149	-4.131662	-2.541745	0.000000	-10.000000	0.075000	-6.283333	-26.833334	1023.000000	1023.000000	2046.000000
16.480000	-0.031325	-18.513037	-5.637595	-6.225537	-4.258613	-2.391292	0.000000	-10.000000	0.066667	-5.550000	-28.833334	1023.000000	1023.000000	2046.000000
16.500000	-0.032331	-19.107891	-5.773109	-6.264794	-4.416269	-2.653719	0.000000	-10.000000	0.058333	-4.850000	-30.833334	1023.000000	1023.000000	2046.000000
16.520000	-0.032885	-19.435232	-5.814490	-6.366001	-4.586156	-2.668585	0.000000	-10.000000	0.050000	-4.316667	-32.333332	1023.000000	1023.000000	2046.000000
16.540001	-0.032919	-19.455336	-5.987387	-6.472495	-4.322895	-2.672558	0.000000	-10.000000	0.058333	-3.983333	-34.000000	1023.000000	1023.000000	2046.000000
16.559999	-0.032971	-19.485600	-5.796883	-6.398181	-4.577168	-2.713367	0.000000	-10.000000	0.058333	-3.650000	-35.333332	1023.000000	1023.000000	2046.000000
16.580000	-0.032272	-19.072922	-5.731074	-6.372473	-4.451968	-2.517408	0.000000	-10.000000	0.050000	-2.266667	-36.333332	1023.000000	1023.000000	2046.000000
16.600000	-0.032102	-18.972134	-5.923376	-6.217397	-4.219185	-2.612176	0.000000	-10.000000	0.025000	0.250000	-36.833332	1023.000000	1023.000000	2046.000000
16.620001	-0.032624	-19.280512	-5.885524	-6.154708	-4.524434	-2.715845	0.000000	-10.000000	0.000000	3.950000	-37.000000	1023.000000	1023.000000	2046.000000
16.639999	-0.034551	-20.419764	-6.376924	-6.193624	-4.605404	-3.243812	0.000000	-10.000000	-0.033333	8.000000	-37.000000	1023.000000	1023.000000	2046.000000
16.660000	-0.037246	-22.012569	-6.750818	-6.341300	-5.092002	-3.828449	0.000000	-10.000000	-0.075000	11.900001	-37.000000	1023.000000	1023.000000	2046.000000
16.680000	-0.039620	-23.415583	-7.302668	-6.696236	-5.330733	-4.085947	0.000000	-10.000000	-0.100000	14.783334	-37.000000	1023.000000	1023.000000	2046.000000
16.700001	-0.040851	-24.143137	-7.493464	-6.725136	-5.593061	-4.331475	0.000000	-10.000000	-0.108333	16.266666	-37.000000	1023.000000	1023.000000	2046.000000
16.719999	-0.040726	-24.068987	-7.634170	-6.886764	-5.453474	-4.094580	0.000000	-10.000000	-0.108333	16.966667	-17.000000	1023.000000	1023.000000	2046.000000
16.740000	-0.040579	-23.981901	-7.765166	-6.804598	-5.259032	-4.153105	0.000000	-10.000000	-0.133333	17.683334	4.166667	1023.000000	1023.000000	2046.000000
16.760000	-0.039781	-23.510826	-7.552428	-6.765173	-5.286038	-3.907187	0.000000	-10.000000	-0.175000	18.616667	27.500000	1023.000000	1023.000000	2046.000000
16.780001	-0.039179	-23.154512	-7.657470	-6.596199	-4.963617	-3.937227	0.000000	-10.000000	-0.225000	19.633333	33.000000	1023.000000	1023.000000	2046.000000
16.799999	-0.038164	-22.555101	-7.337636	-6.466837	-5.005134	-3.745495	0.000000	-10.000000	-0.258333	20.333334	37.333332	1023.000000	1023.000000	2046.000000
16.820000	-0.036973	-21.851284	-7.265176	-6.295560	-4.653299	-3.637249	0.000000	-10.000000	-0.275000	21.316668	44.000000	1023.000000	1023.000000	2046.000000
16.840000	-0.035474	-20.964958	-6.844348	-6.035449	-4.638021	-3.447140	0.000000	-10.000000	-0.275000	21.933334	48.500000	1023.000000	1023.000000	2046.000000
16.860001	-0.033643	-19.882910	-6.683871	-5.761593	-4.141613	-3.295831	0.000000	-10.000000	-0.291667	23.150002	58.000000	1023.000000	1023.000000	2046.000000
16.879999	-0.031556	-18.649889	-6.044260	-5.401399	-4.146950	-3.057281	0.000000	-10.000000	-0.333333	24.016666	65.666664	1023.000000	1023.000000	2046.000000
16.900000	-0.028754	-16.993906	-5.640837	-5.090356	-3.602325	-2.660388	0.000000	-10.000000	-0.375000	24.883333	73.333336	1023.000000	1023.000000	2046.000000
16.920000	-0.026108	-15.429573	-5.043067	-4.580670	-3.349640	-2.456196	0.000000	-10.000000	-0.391667	25.166666	81.666664	1023.000000	1023.000000	2046.000000
16.940001	-0.023456	-13.862625	-4.604830	-4.260142	-2.839628	-2.158025	0.000000	-10.000000	-0.383333	25.066668	90.000000	1023.000000	1023.000000	2046.000000
16.959999	-0.021690	-12.819017	-4.090729	-3.869003	-2.757343	-2.101942	0.000000	-10.000000	-0.366667	25.100000	101.333336	1023.000000	1023.000000	2046.000000
16.980000	-0.020289	-11.990772	-3.878269	-3.800624	-2.460647	-1.851232	0.000000	-10.000000	-0.358333	24.916666	109.666664	1023.000000	1023.000000	2046.000000
17.000000	-0.020013	-11.827499	-3.761170	-3.628556	-2.456293	-1.981481	0.000000	-10.000000	-0.350000	24.650000	118.000000	1023.000000	1023.000000	2046.000000
17.020000	-0.019346	-11.433380	-3.639642	-3.632815	-2.338789	-1.822134	0.000000	-10.000000	-0.341667	24.150000	126.166664	1023.000000	1023.000000	2046.000000
17.040001	-0.019345	-11.432942	-3.483469	-3.523749	-2.468005	-1.957720	0.000000	-10.000000	-0.350000	24.150000	134.500000	1023.000000	1023.000000	2046.000000
17.059999	-0.018838	-11.133190	-3.244259	-3.552797	-2.532841	-1.803293	0.000000	-10.000000	-0.366667	24.750000	142.666672	1023.000000	1023.000000	2046.000000
17.080000	-0.018249	-10.784927	-3.174928	-3.497864	-2.358389	-1.753747	0.000000	-10.000000	-0.391667	25.500000	150.833328	1023.000000	1023.000000	2046.000000
17.100000	-0.017200	-10.165134	-2.830649	-3.387660	-2.388198	-1.558627	0.000000	-10.000000	-0.408333	26.116667	159.000000	1023.000000	1023.000000	2046.000000
17.120001	-0.016018	-9.466820	-2.681659	-3.163460	-2.100492	-1.521210	0.000000	-10.000000	-0.416667	26.466667	167.666672	1023.000000	1023.000000	2046.000000
17.139999	-0.014149	-8.361876	-2.148526	-2.890925	-2.060033	-1.262392	0.000000	-10.000000	-0.416667	27.033333	176.500000	1023.000000	1023.000000	2046.000000
17.160000	-0.011767	-6.954168	-1.843248	-2.648724	-1.532176	-0.930020	0.000000	-10.000000	-0.408333	27.283333	185.500000	1023.000000	1023.000000	2046.000000
17.180000	-0.009445	-5.581921	-1.380516	-2.193599	-1.212247	-0.795559	0.000000	-10.000000	-0.400000	27.266666	194.500000	1023.000000	1023.000000	2046.000000
17.200001	-0.006754	-3.991465	-0.666031	-1.730370	-1.057962	-0.537102	0.000000	-10.000000	-0.416667	27.216667	203.500000	1023.000000	1023.000000	2046.000000
17.219999	-0.003887	-2.297110	-0.341515	-1.391685	-0.429836	-0.134074	0.000000	-10.000000	-0.425000	27.233334	212.500000	1023.000000	1023.000000	2046.000000
17.240000	-0.001435	-0.848029	0.208266	-0.820181	-0.200988	-0.035125	0.000000	-10.000000	-0.433333	27.350000	221.666672	1023.000000	1023.000000	2046.000000
17.260000	0.001322	0.781054	0.854203	-0.423708	0.019311	0.331248	0.000000	-10.000000	-0.425000	27.116667	230.833328	1023.000000	1023.000000	2046.000000
17.280001	0.003562	2.104965	1.086132	-0.010551	0.506117	0.523267	0.000000	-10.000000	-0.425000	27.083334	240.000000	1023.000000	1023.000000	2046.000000
17.299999	0.005849	3.456562	1.585707	0.431043	0.677262	0.762550	0.000000	-10.000000	-0.433333	27.216667	249.000000	1023.000000	1023.000000	2046.000000
17.320000	0.007899	4.668417	1.916410	0.777286	1.038534	0.936188	0.000000	-10.000000	-0.441667	27.650000	258.000000	1023.000000	1023.000000	2046.000000
17.340000	0.009824	5.805935	2.466433	1.203730	1.043498	1.092273	0.000000	-10.000000	-0.450000	27.866667	267.166656	1023.000000	1023.000000	2046.000000
17.360001	0.010923	6.455409	2.482788	1.427939	1.366014	1.178668	0.000000	-10.000000	-0.450000	27.950001	273.333344	1023.000000	1023.000000	2046.000000
17.379999	0.011253	6.650387	2.634667	1.707050	1.262169	1.046501	0.000000	-10.000000	-0.466667	28.016666	282.666656	1023.000000	1023.000000	2046.000000
17.400000	0.012304	7.271456	2.809165	1.794868	1.430808	1.236615	0.000000	-10.000000	-0.483333	28.266666	292.000000	1023.000000	1023.000000	2046.000000
17.420000	0.013408	7.923921	3.071581	2.190879	1.550366	1.111095	0.000000	-10.000000	-0.483333	28.350000	304.500000	1023.000000	1023.000000	2046.000000
17.440001	0.015937	9.418493	3.571923	2.648560	1.838923	1.359088	0.000000	-10.000000	-0.466667	28.266666	310.833344	1023.000000	1023.000000	2046.000000
17.459999	0.018564	10.971512	4.028615	3.039855	2.205893	1.697148	0.000000	-10.000000	-0.450000	27.933334	317.166656	1023.000000	1023.000000	2046.000000
17.480000	0.020843	12.318384	4.515487	3.723230	2.314351	1.765316	0.000000	-10.000000	-0.450000	27.733334	323.500000	1023.000000	1023.000000	2046.000000
17.500000	0.022219	13.131452	4.637570	3.942907	2.572181	1.978795	0.000000	-10.000000	-0.441667	27.350000	332.833344	1023.000000	1023.000000	2046.000000
17.520000	0.021560	12.742133	4.535719	4.095264	2.469187	1.641961	0.000000	-10.000000	-0.441667	27.566668	345.166656	1023.000000	1023.000000	2046.000000
17.540001	0.019293	11.402380	4.215903	4.016052	2.065681	1.104745	0.000000	-10.000000	-0.433333	27.733334	357.333344	1023.000000	1023.000000	2046.000000
17.559999	0.016224	9.588224	3.607137	3.913471	1.637393	0.430222	0.000000	-10.000000	-0.416667	27.483334	369.666656	1023.000000	1023.000000	2046.000000
17.580000	0.014400	8.510452	3.411459	3.930974	1.140166	0.027853	0.000000	-10.000000	-0.391667	26.800001	375.833344	1023.000000	1023.000000	2046.000000
17.600000	0.013973	8.257841	3.248403	3.798685	1.139447	0.071307	0.000000	-10.000000	-0.358333	26.033335	382.000000	1023.000000	1023.000000	2046.000000
17.620001	0.014128	8.349404	3.100990	3.974835	1.322040	-0.048462	0.000000	-10.000000	-0.333333	25.600000	388.000000	1023.000000	1023.000000	2046.000000
17.639999	0.014852	8.777395	3.373602	4.207454	1.196361	-0.000022	0.000000	-10.000000	-0.333333	25.250000	399.666656	1023.000000	1023.000000	2046.000000
17.660000	0.015781	9.326658	3.355353	4.400548	1.512737	0.058019	0.000000	-10.000000	-0.350000	25.066666	411.000000	1023.000000	1023.000000	2046.000000
17.680000	0.016789	9.922299	3.609192	4.673234	1.523477	0.116398	0.000000	-10.000000	-0.375000	25.150000	419.333344	1023.000000	1023.000000	2046.000000
17.700001	0.018356	10.848430	3.867372	4.776721	1.793581	0.410755	0.000000	-10.000000	-0.375000	25.250000	424.833344	1023.000000	1023.000000	2046.000000
17.719999	0.019489	11.517875	4.153037	5.183289	1.862831	0.318719	0.000000	-10.000000	-0.383333	25.466667	430.500000	1023.000000	1023.000000	2046.000000
17.740000	0.021383	12.637321	4.530775	5.322028	2.102256	0.682263	0.000000	-10.000000	-0.366667	25.466667	439.000000	1023.000000	1023.000000	2046.000000
17.760000	0.023045	13.619484	4.876973	5.691955	2.317121	0.733435	0.000000	-10.000000	-0.358333	25.183334	447.500000	1023.000000	1023.000000	2046.000000
17.780001	0.025343	14.977607	5.348812	6.021976	2.590120	1.016698	0.000000	-10.000000	-0.316667	24.533333	458.500000	1023.000000	1023.000000	2046.000000
17.799999	0.027472	16.235907	5.676039	6.350575	2.994980	1.214313	0.000000	-10.000000	-0.300000	24.100000	466.666656	1023.000000	1023.000000	2046.000000
17.820000	0.029759	17.587755	6.241452	6.700595	3.127131	1.518577	0.000000	-10.000000	-0.241667	23.316668	474.833344	1023.000000	1023.000000	2046.000000
17.840000	0.031678	18.721853	6.482300	6.968612	3.572190	1.698752	0.000000	-10.000000	-0.175000	21.950001	480.166656	1023.000000	1023.000000	2046.000000
17.860001	0.032736	19.346972	6.794642	7.291028	3.594440	1.666861	0.000000	-10.000000	-0.083333	18.549999	490.000000	1023.000000	1023.000000	2046.000000
17.879999	0.033275	19.665247	6.910510	7.201380	3.645602	1.907755	0.000000	-10.000000	-0.016667	14.216667	498.833344	1023.000000	1023.000000	2046.000000
17.900000	0.032810	19.390913	6.695484	7.161619	3.756490	1.777320	0.000000	-10.000000	0.016667	10.716667	505.166656	1023.000000	1023.000000	2046.000000
17.920000	0.031989	18.905664	6.636952	7.082943	3.523099	1.662670	0.000000	-10.000000	0.033333	7.783333	508.166656	1023.000000	1023.000000	2046.000000
17.940001	0.031454	18.589220	6.532376	6.826521	3.514216	1.716108	0.000000	-10.000000	0.058333	4.350000	510.000000	1023.000000	1023.000000	2046.000000
17.959999	0.030380	17.954702	6.525475	6.646793	3.192816	1.589618	0.000000	-10.000000	0.083333	0.150000	512.000000	1023.000000	1023.000000	2046.000000
17.980000	0.029850	17.641504	6.434867	6.245658	3.145557	1.815423	0.000000	-10.000000	0.108333	-4.516667	512.833313	1023.000000	1023.000000	2046.000000
18.000000	0.028835	17.041334	6.196370	6.067564	3.119739	1.657662	0.000000	-10.000000	0.116667	-7.216667	513.000000	1023.000000	1023.000000	2046.000000
18.020000	0.028531	16.862106	6.391977	6.026476	2.817142	1.626510	0.000000	-10.000000	0.133333	-9.700001	513.000000	1023.000000	1023.000000	2046.000000
18.040001	0.028610	16.908434	6.283716	5.844325	3.004264	1.776129	0.000000	-10.000000	0.158333	-11.166667	513.000000	1023.000000	1023.000000	2046.000000
18.059999	0.028685	16.952890	6.370055	5.893215	2.944272	1.745348	0.000000	-10.000000	0.183333	-12.633333	513.000000	1023.000000	1023.000000	2046.000000
18.080000	0.029302	17.317545	6.489235	5.816426	3.123751	1.888133	0.000000	-10.000000	0.216667	-13.950000	513.000000	1023.000000	1023.000000	2046.000000
18.100000	0.030021	17.742617	6.661671	5.990653	3.220486	1.869806	0.000000	-10.000000	0.233333	-14.666667	505.166656	1023.000000	1023.000000	2046.000000
18.120001	0.031439	18.580318	6.908577	6.005110	3.444005	2.222625	0.000000	-10.000000	0.250000	-15.800000	495.666656	1023.000000	1023.000000	2046.000000
18.139999	0.031666	18.714640	6.921123	6.164650	3.479190	2.149678	0.000000	-10.000000	0.250000	-16.466667	484.166656	1023.000000	1023.000000	2046.000000
18.160000	0.032387	19.140839	7.050240	6.137988	3.571883	2.380728	0.000000	-10.000000	0.250000	-16.700001	476.833344	1023.000000	1023.000000	2046.000000
18.180000	0.032409	19.153461	6.943842	6.319315	3.707480	2.182825	0.000000	-10.000000	0.250000	-16.516666	471.166656	1023.000000	1023.000000	2046.000000
18.200001	0.032862	19.421541	7.267732	6.235035	3.459563	2.459211	0.000000	-10.000000	0.250000	-16.400000	465.666656	1023.000000	1023.000000	2046.000000
18.219999	0.032718	19.336279	7.157102	6.283176	3.482439	2.413562	0.000000	-10.000000	0.250000	-16.333334	460.166656	1023.000000	1023.000000	2046.000000
18.240000	0.031536	18.637680	6.963312	6.257883	3.211421	2.205064	0.000000	-10.000000	0.250000	-16.266666	454.666656	1023.000000	1023.000000	2046.000000
18.260000	0.029450	17.405182	6.375376	5.985116	3.158489	1.886200	0.000000	-10.000000	0.241667	-15.933334	449.166656	1023.000000	1023.000000	2046.000000
18.280001	0.026696	15.777346	5.924823	5.644589	2.702728	1.505206	0.000000	-10.000000	0.225000	-15.050000	445.666656	1023.000000	1023.000000	2046.000000
18.299999	0.022771	13.457595	5.105180	5.289474	2.255768	0.807173	0.000000	-10.000000	0.175000	-13.183333	439.333344	1023.000000	1023.000000	2046.000000
18.320000	0.019363	11.443593	4.600031	5.007545	1.569613	0.266404	0.000000	-10.000000	0.133333	-11.583334	434.833344	1023.000000	1023.000000	2046.000000
18.340000	0.016273	9.617285	3.931619	4.688379	1.243404	-0.246117	0.000000	-10.000000	0.083333	-9.666667	430.833344	1023.000000	1023.000000	2046.000000
18.360001	0.014811	8.753596	3.688050	4.481181	0.938063	-0.353697	0.000000	-10.000000	0.091667	-8.000000	428.666656	1023.000000	1023.000000	2046.000000
18.379999	0.013966	8.253648	3.445753	4.224039	0.912302	-0.328447	0.000000	-10.000000	0.100000	-7.866667	425.833344	1023.000000	1023.000000	2046.000000
18.400000	0.013820	8.167827	3.398375	4.246484	0.850377	-0.327410	0.000000	-10.000000	0.133333	-9.433333	423.000000	1023.000000	1023.000000	2046.000000
18.420000	0.013849	8.184834	3.266708	4.321643	1.021637	-0.425154	0.000000	-10.000000	0.100000	-10.933333	419.833344	1023.000000	1023.000000	2046.000000
18.440001	0.014709	8.692877	3.515222	4.415360	1.001287	-0.238992	0.000000	-10.000000	0.066667	-5.483334	416.666656	1023.000000	1023.000000	2046.000000
18.459999	0.015551	9.190866	3.607119	4.372438	1.243386	-0.032078	0.000000	-10.000000	0.041667	-2.266667	414.666656	1023.000000	1023.000000	2046.000000
18.480000	0.016744	9.895476	3.943864	4.547150	1.270763	0.133700	0.000000	-10.000000	0.050000	1.383333	413.833344	1023.000000	1023.000000	2046.000000
18.500000	0.017977	10.624562	4.013624	4.588718	1.699031	0.323190	0.000000	-10.000000	0.058333	-0.666667	413.500000	1023.000000	1023.000000	2046.000000
18.520000	0.019123	11.301769	4.322307	4.793402	1.784737	0.401323	0.000000	-10.000000	0.058333	0.283333	413.166656	1023.000000	1023.000000	2046.000000
18.540001	0.021015	12.419815	4.601461	4.800834	2.171570	0.845949	0.000000	-10.000000	0.058333	0.000000	413.000000	1023.000000	1023.000000	2046.000000
18.559999	0.022305	13.181993	4.816724	5.040148	2.373439	0.951682	0.000000	-10.000000	0.058333	0.000000	413.000000	1023.000000	1023.000000	2046.000000
18.580000	0.024067	14.223521	5.135059	5.105762	2.649857	1.332843	0.000000	-10.000000	0.050000	0.000000	413.000000	1023.000000	1023.000000	2046.000000
18.600000	0.024539	14.502265	5.226279	5.236141	2.776635	1.263210	0.000000	-10.000000	0.050000	0.000000	413.000000	1023.000000	1023.000000	2046.000000
18.620001	0.025011	14.781269	5.354471	5.101041	2.805926	1.519832	0.000000	-10.000000	0.050000	0.000000	413.000000	1023.000000	1023.000000	2046.000000
18.639999	0.023997	14.182022	5.090615	4.911160	2.821994	1.358252	0.000000	-10.000000	0.050000	0.000000	413.000000	1023.000000	1023.000000	2046.000000
18.660000	0.023412	13.836281	4.987454	4.611798	2.775811	1.461216	0.000000	-10.000000	0.050000	0.000000	413.000000	1023.000000	1023.000000	2046.000000
18.680000	0.022149	13.089959	4.867473	4.359307	2.540740	1.322439	0.000000	-10.000000	0.050000	0.000000	413.000000	1023.000000	1023.000000	2046.000000
18.700001	0.021853	12.915176	4.972716	4.039516	2.395465	1.507480	0.000000	-10.000000	0.050000	0.000000	413.000000	1023.000000	1023.000000	2046.000000
18.719999	0.020884	12.342518	4.937371	3.875861	2.196601	1.332684	0.000000	-10.000000	0.050000	0.000000	413.000000	1023.000000	1023.000000	2046.000000
18.740000	0.020897	12.350317	4.980411	3.649103	2.204650	1.516154	0.000000	-10.000000	0.050000	0.000000	413.000000	1023.000000	1023.000000	2046.000000
18.760000	0.020621	12.186878	4.986237	3.633141	2.140483	1.427017	0.000000	-10.000000	0.050000	0.000000	413.000000	1023.000000	1023.000000	2046.000000
18.780001	0.021458	12.681664	5.235464	3.620849	2.193438	1.631914	0.000000	-10.000000	0.050000	0.000000	413.000000	1023.000000	1023.000000	2046.000000
18.799999	0.022096	13.059002	5.322056	3.801975	2.370543	1.564427	0.000000	-10.000000	0.058333	0.000000	413.000000	1023.000000	1023.000000	2046.000000
18.820000	0.023352	13.801281	5.678989	3.944585	2.417685	1.760022	0.000000	-10.000000	0.058333	0.000000	413.000000	1023.000000	1023.000000	2046.000000
18.840000	0.024345	14.387812	5.802868	4.083477	2.667291	1.834176	0.000000	-10.000000	0.058333	0.000000	413.000000	1023.000000	1023.000000	2046.000000
18.860001	0.025712	15.195889	6.136012	4.350003	2.716827	1.993049	0.000000	-10.000000	0.050000	0.000000	413.000000	1023.000000	1023.000000	2046.000000
18.879999	0.026712	15.786670	6.274821	4.487425	2.947158	2.077266	0.000000	-10.000000	0.050000	0.000000	413.000000	1023.000000	1023.000000	2046.000000
18.900000	0.027541	16.276537	6.529722	4.728425	2.921026	2.097365	0.000000	-10.000000	0.050000	0.000000	413.000000	1023.000000	1023.000000	2046.000000
18.920000	0.028471	16.826527	6.661699	4.726605	3.116785	2.321439	0.000000	-10.000000	0.050000	0.000000	413.000000	1023.000000	1023.000000	2046.000000
18.940001	0.029212	17.264553	6.838364	5.036548	3.108059	2.281583	0.000000	-10.000000	0.050000	0.000000	413.000000	1023.000000	1023.000000	2046.000000
18.959999	0.029659	17.528721	6.869720	5.094142	3.225070	2.339789	0.000000	-10.000000	0.050000	0.000000	413.000000	1023.000000	1023.000000	2046.000000
18.980000	0.030591	18.079271	7.118803	5.286135	3.255603	2.418730	0.000000	-10.000000	0.050000	0.000000	413.000000	1023.000000	1023.000000	2046.000000
19.000000	0.031316	18.507652	7.227553	5.450856	3.429441	2.399802	0.000000	-10.000000	0.050000	0.000000	413.000000	1023.000000	1023.000000	2046.000000
19.020000	0.032551	19.237448	7.486968	5.658709	3.474780	2.616993	0.000000	-10.000000	0.050000	0.000000	413.000000	1023.000000	1023.000000	2046.000000
19.040001	0.032707	19.329729	7.386894	5.924070	3.543886	2.474879	0.000000	-10.000000	0.050000	0.000000	413.000000	1023.000000	1023.000000	2046.000000
19.059999	0.032900	19.444160	7.454002	5.991056	3.436610	2.562491	0.000000	-10.000000	0.050000	0.616667	413.000000	1023.000000	1023.000000	2046.000000
19.080000	0.032660	19.302254	7.246810	6.144104	3.598946	2.312394	0.000000	-10.000000	0.050000	1.400000	413.000000	1023.000000	1023.000000	2046.000000
19.100000	0.032561	19.243576	7.432532	6.149589	3.292926	2.368528	0.000000	-10.000000	0.041667	2.516667	413.000000	1023.000000	1023.000000	2046.000000
19.120001	0.032363	19.126743	7.248184	6.206719	3.382653	2.289187	0.000000	-10.000000	0.041667	3.500000	413.000000	1023.000000	1023.000000	2046.000000
19.139999	0.032283	19.079445	7.132042	6.285390	3.344907	2.317106	0.000000	-10.000000	0.083333	2.283333	413.000000	1023.000000	1023.000000	2046.000000
19.160000	0.030277	17.893831	6.649781	6.159540	3.100056	1.984454	0.000000	-10.000000	0.108333	-1.700000	413.000000	1023.000000	1023.000000	2046.000000
19.180000	0.027362	16.171034	6.037214	5.953901	2.675247	1.504673	0.000000	-10.000000	0.158333	-7.133334	411.833344	1023.000000	1023.000000	2046.000000
19.200001	0.022988	13.585661	5.197364	5.555489	2.135919	0.696889	0.000000	-10.000000	0.191667	-11.750000	409.500000	1023.000000	1023.000000	2046.000000
19.219999	0.018218	10.766803	4.473859	5.033440	1.246001	0.013502	0.000000	-10.000000	0.275000	-14.716667	405.333344	1023.000000	1023.000000	2046.000000
19.240000	0.014409	8.515740	3.634392	4.341634	0.867605	-0.327890	0.000000	-10.000000	0.350000	-17.616667	400.333344	1023.000000	1023.000000	2046.000000
19.260000	0.011835	6.994439	3.100624	4.000405	0.516434	-0.623024	0.000000	-10.000000	0.433333	-20.300001	394.333344	1023.000000	1023.000000	2046.000000
19.280001	0.010276	6.073115	2.683850	3.618096	0.427632	-0.656462	0.000000	-10.000000	0.500000	-22.916668	387.500000	1023.000000	1023.000000	2046.000000
19.299999	0.008374	4.948781	2.375461	3.382486	0.088470	-0.897636	0.000000	-10.000000	0.541667	-24.900000	380.000000	1023.000000	1023.000000	2046.000000
19.320000	0.007307	4.318359	2.099705	3.163112	-0.034623	-0.909835	0.000000	-10.000000	0.550000	-25.866667	371.666656	1023.000000	1023.000000	2046.000000
19.340000	0.005661	3.345379	1.745375	2.905368	-0.229492	-1.075872	0.000000	-10.000000	0.558333	-26.100000	363.166656	1023.000000	1023.000000	2046.000000
19.360001	0.004669	2.759338	1.483049	2.722548	-0.310492	-1.135766	0.000000	-10.000000	0.583333	-26.483334	354.500000	1023.000000	1023.000000	2046.000000
19.379999	0.003111	1.838765	1.241797	2.532941	-0.588982	-1.346991	0.000000	-10.000000	0.633333	-27.183334	345.666656	1023.000000	1023.000000	2046.000000
19.400000	0.002541	1.501618	1.122809	2.322258	-0.656150	-1.287299	0.000000	-10.000000	0.683333	-28.333334	336.666656	1023.000000	1023.000000	2046.000000
19.420000	0.001659	0.980558	0.909866	2.118456	-0.687027	-1.360737	0.000000	-10.000000	0.741667	-29.333334	327.166656	1023.000000	1023.000000	2046.000000
19.440001	0.001404	0.830053	0.928434	2.025435	-0.810649	-1.313167	0.000000	-10.000000	0.775000	-30.366667	317.500000	1023.000000	1023.000000	2046.000000
19.459999	0.001409	0.832752	0.853830	1.867081	-0.692608	-1.195551	0.000000	-10.000000	0.816667	-31.233335	307.166656	1023.000000	1023.000000	2046.000000
19.480000	0.001243	0.734816	0.911483	1.977488	-0.850456	-1.303699	0.000000	-10.000000	0.850000	-32.150002	296.666656	1023.000000	1023.000000	2046.000000
19.500000	0.000540	0.319352	0.735671	1.708354	-0.869548	-1.255124	0.000000	-10.000000	0.891667	-32.950001	285.833344	1023.000000	1023.000000	2046.000000
19.520000	-0.001412	-0.834544	0.365656	1.526323	-1.136702	-1.589821	0.000000	-10.000000	0.925000	-33.566666	275.000000	1023.000000	1023.000000	2046.000000
19.540001	-0.003262	-1.927814	0.014488	1.009287	-1.374515	-1.577074	0.000000	-10.000000	0.941667	-33.900002	263.833344	1023.000000	1023.000000	2046.000000
19.559999	-0.005850	-3.457295	-0.491363	0.593213	-1.653896	-1.905249	0.000000	-10.000000	0.958333	-33.983334	252.500000	1023.000000	1023.000000	2046.000000
19.580000	-0.007692	-4.545853	-0.748312	-0.049026	-1.935140	-1.813375	0.000000	-10.000000	0.958333	-34.066666	241.166672	1023.000000	1023.000000	2046.000000
19.600000	-0.010161	-6.005066	-1.160811	-0.599984	-2.213283	-2.030989	0.000000	-10.000000	0.958333	-34.049999	229.833328	1023.000000	1023.000000	2046.000000
19.620001	-0.012009	-7.097576	-1.393125	-1.158548	-2.516909	-2.028994	0.000000	-10.000000	0.933333	-33.833332	218.500000	1023.000000	1023.000000	2046.000000
19.639999	-0.014280	-8.439487	-1.904971	-1.646142	-2.688994	-2.199382	0.000000	-10.000000	0.900000	-33.450001	207.166672	1023.000000	1023.000000	2046.000000
19.660000	-0.015859	-9.372618	-2.169707	-1.992526	-2.952161	-2.258224	0.000000	-10.000000	0.858333	-33.000000	196.000000	1023.000000	1023.000000	2046.000000
19.680000	-0.017044	-10.072993	-2.418559	-2.474117	-2.980988	-2.199329	0.000000	-10.000000	0.841667	-32.666668	185.000000	1023.000000	1023.000000	2046.000000
19.700001	-0.017267	-10.204614	-2.435801	-2.454859	-2.974474	-2.339480	0.000000	-10.000000	0.825000	-32.183334	174.166672	1023.000000	1023.000000	2046.000000
19.719999	-0.016503	-9.753028	-2.319634	-2.604098	-2.820265	-2.009031	0.000000	-10.000000	0.816667	-31.650000	163.333328	1023.000000	1023.000000	2046.000000
19.740000	-0.016293	-9.628873	-2.285018	-2.593081	-2.755792	-1.994981	0.000000	-10.000000	0.783333	-30.916668	152.833328	1023.000000	1023.000000	2046.000000
19.760000	-0.015798	-9.336559	-2.323663	-2.612971	-2.543391	-1.856535	0.000000	-10.000000	0.750000	-30.183334	142.500000	1023.000000	1023.000000	2046.000000
19.780001	-0.016330	-9.651208	-2.492134	-2.758952	-2.534099	-1.866023	0.000000	-10.000000	0.708333	-29.233334	132.500000	1023.000000	1023.000000	2046.000000
19.799999	-0.016450	-9.721960	-2.463402	-2.877473	-2.647154	-1.733931	0.000000	-10.000000	0.666667	-28.366667	122.666664	1023.000000	1023.000000	2046.000000
19.820000	-0.018750	-11.081281	-3.007608	-3.211366	-2.835826	-2.026480	0.000000	-10.000000	0.633333	-27.500000	113.166664	1023.000000	1023.000000	2046.000000
19.840000	-0.020643	-12.200147	-3.404675	-3.593941	-3.113039	-2.088491	0.000000	-10.000000	0.575000	-26.666668	104.000000	1023.000000	1023.000000	2046.000000
19.860001	-0.023395	-13.826291	-4.034856	-3.839262	-3.347649	-2.604524	0.000000	-10.000000	0.533333	-25.616667	95.000000	1023.000000	1023.000000	2046.000000
19.879999	-0.025555	-15.103238	-4.451106	-4.012870	-3.662113	-2.977150	0.000000	-10.000000	0.483333	-24.350000	86.333336	1023.000000	1023.000000	2046.000000
19.900000	-0.028689	-16.955420	-4.945787	-4.238371	-4.169570	-3.601691	0.000000	-10.000000	0.433333	-23.016666	78.166664	1023.000000	1023.000000	2046.000000
19.920000	-0.031081	-18.369102	-5.364991	-4.614161	-4.588635	-3.801317	0.000000	-10.000000	0.383333	-21.400000	70.666664	1023.000000	1023.000000	2046.000000
19.940001	-0.033773	-19.959715	-5.991628	-4.893277	-4.871045	-4.203765	0.000000	-10.000000	0.350000	-19.950001	63.500000	1023.000000	1023.000000	2046.000000
19.959999	-0.035082	-20.733620	-6.414824	-5.211168	-4.944327	-4.163301	0.000000	-10.000000	0.350000	-18.733334	56.833332	1023.000000	1023.000000	2046.000000
19.980000	-0.036936	-21.829353	-6.784918	-5.512487	-5.188907	-4.343041	0.000000	-10.000000	0.350000	-18.283333	50.500000	1023.000000	1023.000000	2046.000000
20.000000	-0.037477	-22.148712	-6.951026	-5.727235	-5.252571	-4.217880	0.000000	-10.000000	0.325000	-17.983334	44.500000	1023.000000	1023.000000	2046.000000
20.020000	-0.038701	-22.872368	-7.304783	-5.979894	-5.254622	-4.333068	0.000000	-10.000000	0.291667	-17.600000	38.500000	1023.000000	1023.000000	2046.000000
20.040001	-0.039219	-23.178623	-7.435239	-6.150344	-5.340899	-4.252141	0.000000	-10.000000	0.241667	-16.983334	32.500000	1023.000000	1023.000000	2046.000000
20.059999	-0.040053	-23.671438	-7.649064	-6.352367	-5.333138	-4.336869	0.000000	-10.000000	0.225000	-16.183334	26.833334	1023.000000	1023.000000	2046.000000
20.080000	-0.039753	-23.493734	-7.531541	-6.390851	-5.405548	-4.165795	0.000000	-10.000000	0.216667	-15.333334	21.500000	1023.000000	1023.000000	2046.000000
20.100000	-0.039667	-23.443443	-7.570561	-6.551537	-5.254051	-4.067294	0.000000	-10.000000	0.208333	-14.266667	16.500000	1023.000000	1023.000000	2046.000000
20.120001	-0.039404	-23.287748	-7.478983	-6.525911	-5.263466	-4.019388	0.000000	-10.000000	0.175000	-13.100000	11.666667	1023.000000	1023.000000	2046.000000
20.139999	-0.038001	-22.458376	-7.271330	-6.522718	-5.007866	-3.656461	0.000000	-10.000000	0.133333	-12.050000	7.166667	1023.000000	1023.000000	2046.000000
20.160000	-0.037197	-21.983625	-7.158072	-6.425240	-4.815210	-3.585104	0.000000	-10.000000	0.116667	-11.250000	3.166667	1023.000000	1023.000000	2046.000000
20.180000	-0.036584	-21.621105	-6.979886	-6.299057	-4.808784	-3.533377	0.000000	-10.000000	0.116667	-10.666667	-0.166667	1023.000000	1023.000000	2046.000000
20.200001	-0.036365	-21.491810	-6.966443	-6.460130	-4.687609	-3.377627	0.000000	-10.000000	0.116667	-10.133333	-3.333333	1023.000000	1023.000000	2046.000000
20.219999	-0.037202	-21.986137	-7.103489	-6.526958	-4.811792	-3.543898	0.000000	-10.000000	0.108333	-9.683333	-6.500000	1023.000000	1023.000000	2046.000000
20.240000	-0.038195	-22.573181	-7.301895	-6.812408	-4.916711	-3.542166	0.000000	-10.000000	0.108333	-9.583334	-9.833333	1023.000000	1023.000000	2046.000000
20.260000	-0.039522	-23.357525	-7.450866	-7.233625	-5.086371	-3.586664	0.000000	-10.000000	0.116667	-9.633333	-13.000000	1023.000000	1023.000000	2046.000000
20.280001	-0.040538	-23.958227	-7.523516	-7.481414	-5.290499	-3.662798	0.000000	-10.000000	0.116667	-9.566667	-16.166666	1023.000000	1023.000000	2046.000000
20.299999	-0.041423	-24.480700	-7.669151	-7.840761	-5.378663	-3.592125	0.000000	-10.000000	0.108333	-8.833334	-19.333334	1023.000000	1023.000000	2046.000000
20.320000	-0.042786	-25.286505	-7.913626	-8.067212	-5.542044	-3.763622	0.000000	-10.000000	0.100000	-7.700000	-22.333334	1023.000000	1023.000000	2046.000000
20.340000	-0.042756	-25.268866	-7.866454	-8.211625	-5.590178	-3.600608	0.000000	-10.000000	0.100000	-6.383333	-25.000000	1023.000000	1023.000000	2046.000000
20.360001	-0.042885	-25.345232	-7.868174	-8.257319	-5.558923	-3.660815	0.000000	-10.000000	0.091667	-5.300000	-27.166666	1023.000000	1023.000000	2046.000000
20.379999	-0.042459	-25.093384	-7.736511	-8.206666	-5.534048	-3.616159	0.000000	-10.000000	0.075000	-4.450000	-29.000000	1023.000000	1023.000000	2046.000000
20.400000	-0.041444	-24.493265	-7.580138	-8.214891	-5.293353	-3.404884	0.000000	-10.000000	0.058333	-3.716667	-30.333334	1023.000000	1023.000000	2046.000000
20.420000	-0.040507	-23.939808	-7.373847	-7.999853	-5.196423	-3.369684	0.000000	-10.000000	0.050000	-2.600000	-31.666666	1023.000000	1023.000000	2046.000000
20.440001	-0.038920	-23.001474	-7.112615	-7.881064	-4.932272	-3.075523	0.000000	-10.000000	0.041667	-0.933333	-32.500000	1023.000000	1023.000000	2046.000000
20.459999	-0.037729	-22.297615	-6.915923	-7.707793	-4.652588	-3.021311	0.000000	-10.000000	0.025000	1.450000	-33.000000	1023.000000	1023.000000	2046.000000
20.480000	-0.035536	-21.001633	-6.391096	-7.461860	-4.484839	-2.663838	0.000000	-10.000000	0.000000	4.466667	-33.000000	1023.000000	1023.000000	2046.000000
20.500000	-0.034357	-20.305235	-6.254078	-7.192035	-4.235642	-2.623479	0.000000	-10.000000	-0.025000	8.016666	-33.000000	1023.000000	1023.000000	2046.000000
20.520000	-0.032696	-19.323530	-5.961041	-6.943863	-4.047665	-2.370961	0.000000	-10.000000	-0.066667	11.516667	-33.000000	1023.000000	1023.000000	2046.000000
20.540001	-0.031959	-18.887915	-5.846263	-6.732044	-3.909510	-2.400098	0.000000	-10.000000	-0.108333	14.433334	-33.000000	1023.000000	1023.000000	2046.000000
20.559999	-0.030263	-17.885521	-5.494363	-6.507213	-3.738448	-2.145497	0.000000	-10.000000	-0.150000	16.566668	-33.000000	1023.000000	1023.000000	2046.000000
20.580000	-0.029456	-17.408716	-5.429740	-6.349459	-3.491390	-2.138128	0.000000	-10.000000	-0.183333	18.650000	-12.833333	1023.000000	1023.000000	2046.000000
20.600000	-0.027579	-16.299303	-4.959415	-6.017889	-3.444585	-1.877414	0.000000	-10.000000	-0.208333	20.016666	7.333333	1023.000000	1023.000000	2046.000000
20.620001	-0.025989	-15.359705	-4.814707	-5.800035	-3.078512	-1.666451	0.000000	-10.000000	-0.241667	21.366667	29.833334	1023.000000	1023.000000	2046.000000
20.639999	-0.025307	-14.956297	-4.697028	-5.396504	-3.083436	-1.779328	0.000000	-10.000000	-0.291667	22.283333	34.666668	1023.000000	1023.000000	2046.000000
20.660000	-0.025710	-15.194538	-4.898602	-5.316216	-2.980986	-1.998735	0.000000	-10.000000	-0.358333	23.850000	42.000000	1023.000000	1023.000000	2046.000000
20.680000	-0.027986	-16.539560	-5.224568	-5.246665	-3.337777	-2.730551	0.000000	-10.000000	-0.425000	25.600000	49.833332	1023.000000	1023.000000	2046.000000
20.700001	-0.029874	-17.655577	-5.539933	-5.416642	-3.667551	-3.031451	0.000000	-10.000000	-0.458333	26.966667	58.000000	1023.000000	1023.000000	2046.000000
20.719999	-0.031358	-18.532658	-5.779603	-5.450110	-3.998636	-3.304308	0.000000	-10.000000	-0.466667	28.050001	66.833336	1023.000000	1023.000000	2046.000000
20.740000	-0.030994	-18.317499	-5.856484	-5.541165	-3.832223	-3.087626	0.000000	-10.000000	-0.458333	28.333334	76.000000	1023.000000	1023.000000	2046.000000
20.760000	-0.030850	-18.232393	-5.970672	-5.379940	-3.678965	-3.202817	0.000000	-10.000000	-0.450000	28.483334	85.500000	1023.000000	1023.000000	2046.000000
20.780001	-0.029412	-17.382294	-5.680938	-5.238933	-3.582874	-2.879550	0.000000	-10.000000	-0.458333	28.400000	95.000000	1023.000000	1023.000000	2046.000000
20.799999	-0.028591	-16.897278	-5.633687	-4.961710	-3.361211	-2.940670	0.000000	-10.000000	-0.466667	28.600000	104.333336	1023.000000	1023.000000	2046.000000
20.820000	-0.027029	-15.974054	-5.273306	-4.684506	-3.280676	-2.735566	0.000000	-10.000000	-0.500000	29.000000	113.833336	1023.000000	1023.000000	2046.000000
20.840000	-0.025668	-15.169692	-5.181034	-4.450407	-2.907786	-2.630466	0.000000	-10.000000	-0.516667	29.500000	123.500000	1023.000000	1023.000000	2046.000000
20.860001	-0.023908	-14.129751	-4.791838	-4.145271	-2.781165	-2.411477	0.000000	-10.000000	-0.533333	29.966667	133.500000	1023.000000	1023.000000	2046.000000
20.879999	-0.021994	-12.998286	-4.481502	-3.847601	-2.411774	-2.257409	0.000000	-10.000000	-0.533333	30.466667	143.500000	1023.000000	1023.000000	2046.000000
20.900000	-0.019890	-11.755039	-4.041701	-3.459274	-2.226504	-2.027561	0.000000	-10.000000	-0.558333	30.916666	153.500000	1023.000000	1023.000000	2046.000000
20.920000	-0.016963	-10.025189	-3.502947	-3.091609	-1.769297	-1.661336	0.000000	-10.000000	-0.583333	31.083334	163.500000	1023.000000	1023.000000	2046.000000
20.940001	-0.013981	-8.262483	-2.830512	-2.488074	-1.481256	-1.462641	0.000000	-10.000000	-0.583333	31.133333	173.833328	1023.000000	1023.000000	2046.000000
20.959999	-0.010716	-6.333273	-2.126909	-2.016772	-1.078712	-1.110880	0.000000	-10.000000	-0.566667	30.966667	184.166672	1023.000000	1023.000000	2046.000000
20.980000	-0.008540	-5.046870	-1.708465	-1.576003	-0.732186	-1.030215	0.000000	-10.000000	-0.558333	31.266668	194.500000	1023.000000	1023.000000	2046.000000
21.000000	-0.006111	-3.611538	-1.194079	-1.268203	-0.434313	-0.714943	0.000000	-10.000000	-0.541667	31.166668	204.833328	1023.000000	1023.000000	2046.000000
21.020000	-0.005243	-3.098806	-1.059229	-1.072315	-0.270223	-0.697039	0.000000	-10.000000	-0.525000	30.900000	215.166672	1023.000000	1023.000000	2046.000000
21.040001	-0.004161	-2.459334	-0.748228	-0.956272	-0.230541	-0.524293	0.000000	-10.000000	-0.483333	30.133333	225.666672	1023.000000	1023.000000	2046.000000
21.059999	-0.003727	-2.202394	-0.756709	-0.793988	-0.053891	-0.597806	0.000000	-10.000000	-0.491667	29.683332	235.833328	1023.000000	1023.000000	2046.000000
21.080000	-0.003043	-1.798469	-0.340083	-0.706137	-0.301076	-0.451173	0.000000	-10.000000	-0.508333	29.600000	245.833328	1023.000000	1023.000000	2046.000000
21.100000	-0.002064	-1.219544	-0.196556	-0.703804	-0.053945	-0.265239	0.000000	-10.000000	-0.525000	29.750000	255.666672	1023.000000	1023.000000	2046.000000
21.120001	-0.001348	-0.796610	0.051066	-0.479495	-0.069094	-0.299088	0.000000	-10.000000	-0.533333	30.133333	265.500000	1023.000000	1023.000000	2046.000000
21.139999	0.000554	0.327453	0.494215	-0.312716	0.119998	0.025956	0.000000	-10.000000	-0.533333	30.483334	275.500000	1023.000000	1023.000000	2046.000000
21.160000	0.002142	1.266184	0.783258	0.082700	0.363241	0.036985	0.000000	-10.000000	-0.550000	30.650002	285.666656	1023.000000	1023.000000	2046.000000
21.180000	0.004884	2.886630	1.336739	0.418113	0.682796	0.448982	0.000000	-10.000000	-0.550000	30.733334	296.000000	1023.000000	1023.000000	2046.000000
21.200001	0.007173	4.239344	1.733093	0.870687	1.097567	0.537996	0.000000	-10.000000	-0.541667	30.566668	306.333344	1023.000000	1023.000000	2046.000000
21.219999	0.010332	6.106165	2.486895	1.371549	1.313111	0.934610	0.000000	-10.000000	-0.541667	30.533335	316.500000	1023.000000	1023.000000	2046.000000
21.240000	0.012876	7.609846	2.827824	1.844877	1.828588	1.108557	0.000000	-10.000000	-0.541667	30.416668	326.500000	1023.000000	1023.000000	2046.000000
21.260000	0.016111	9.521467	3.483589	2.369537	2.164136	1.504205	0.000000	-10.000000	-0.550000	30.583334	336.666656	1023.000000	1023.000000	2046.000000
21.280001	0.018407	10.878597	3.843853	2.868258	2.554508	1.611979	0.000000	-10.000000	-0.541667	30.550001	347.000000	1023.000000	1023.000000	2046.000000
21.299999	0.021541	12.730821	4.560673	3.328886	2.792104	2.049158	0.000000	-10.000000	-0.533333	30.800001	357.333344	1023.000000	1023.000000	2046.000000
21.320000	0.023412	13.836203	4.863702	3.842439	3.069097	2.060963	0.000000	-10.000000	-0.516667	30.516666	367.500000	1023.000000	1023.000000	2046.000000
21.340000	0.025490	15.064535	5.220740	4.148033	3.310506	2.385256	0.000000	-10.000000	-0.516667	30.333334	377.500000	1023.000000	1023.000000	2046.000000
21.360001	0.026222	15.497196	5.264557	4.456930	3.513909	2.261800	0.000000	-10.000000	-0.533333	30.083334	387.500000	1023.000000	1023.000000	2046.000000
21.379999	0.027687	16.363031	5.744277	4.814238	3.458516	2.345999	0.000000	-10.000000	-0.541667	30.300001	397.500000	1023.000000	1023.000000	2046.000000
21.400000	0.029803	17.613708	6.078395	5.082907	3.850529	2.601878	0.000000	-10.000000	-0.533333	30.350000	407.833344	1023.000000	1023.000000	2046.000000
21.420000	0.031964	18.890625	6.477374	5.620344	4.147807	2.645100	0.000000	-10.000000	-0.500000	30.066668	418.166656	1023.000000	1023.000000	2046.000000
21.440001	0.034644	20.474342	7.028370	6.112542	4.384396	2.949033	0.000000	-10.000000	-0.491667	29.366667	428.500000	1023.000000	1023.000000	2046.000000
21.459999	0.036320	21.465090	7.369517	6.615261	4.468602	3.011711	0.000000	-10.000000	-0.491667	28.983334	438.333344	1023.000000	1023.000000	2046.000000
21.480000	0.036279	21.440735	7.240168	6.795722	4.615479	2.789367	0.000000	-10.000000	-0.500000	28.666666	448.000000	1023.000000	1023.000000	2046.000000
21.500000	0.034957	20.659565	7.112677	6.808322	4.323465	2.415101	0.000000	-10.000000	-0.508333	29.116667	457.500000	1023.000000	1023.000000	2046.000000
21.520000	0.032665	19.305246	6.641915	6.711909	4.063800	1.887622	0.000000	-10.000000	-0.500000	29.333334	467.000000	1023.000000	1023.000000	2046.000000
21.540001	0.030498	18.024229	6.379810	6.776082	3.471638	1.396697	0.000000	-10.000000	-0.483333	29.283333	476.666656	1023.000000	1023.000000	2046.000000
21.559999	0.029519	17.445618	6.174036	6.648633	3.350129	1.272820	0.000000	-10.000000	-0.433333	28.366667	486.500000	1023.000000	1023.000000	2046.000000
21.580000	0.028507	16.847435	5.921962	6.658150	3.270990	0.996333	0.000000	-10.000000	-0.383333	27.283333	496.166656	1023.000000	1023.000000	2046.000000
21.600000	0.029207	17.261141	6.051962	6.656245	3.319310	1.233624	0.000000	-10.000000	-0.341667	26.116667	505.666656	1023.000000	1023.000000	2046.000000
21.620001	0.029545	17.461100	5.986167	6.945792	3.478681	1.050460	0.000000	-10.000000	-0.333333	25.116667	514.500000	1023.000000	1023.000000	2046.000000
21.639999	0.030673	18.127655	6.289438	7.141184	3.474499	1.222535	0.000000	-10.000000	-0.325000	24.299999	523.000000	1023.000000	1023.000000	2046.000000
21.660000	0.031273	18.482183	6.343523	7.273638	3.656185	1.208837	0.000000	-10.000000	-0.283333	23.416666	531.000000	1023.000000	1023.000000	2046.000000
21.680000	0.032280	19.077194	6.598808	7.405389	3.698122	1.374875	0.000000	-10.000000	-0.216667	21.850000	539.000000	1023.000000	1023.000000	2046.000000
21.700001	0.033244	19.647001	6.668800	7.480197	4.026564	1.471440	0.000000	-10.000000	-0.141667	19.733334	546.833313	1023.000000	1023.000000	2046.000000
21.719999	0.033795	19.972820	6.872059	7.628473	3.995462	1.476825	0.000000	-10.000000	-0.075000	17.016666	554.000000	1023.000000	1023.000000	2046.000000
21.740000	0.035199	20.802498	7.169589	7.622940	4.214227	1.795742	0.000000	-10.000000	-0.025000	13.916667	560.166687	1023.000000	1023.000000	2046.000000
21.760000	0.035941	21.241114	7.247492	7.812282	4.437404	1.743937	0.000000	-10.000000	0.033333	10.133333	565.333313	1023.000000	1023.000000	2046.000000
21.780001	0.037423	22.117125	7.600836	7.878269	4.550737	2.087282	0.000000	-10.000000	0.066667	4.833333	569.333313	1023.000000	1023.000000	2046.000000
21.799999	0.037967	22.438711	7.722724	8.088031	4.697686	1.930270	0.000000	-10.000000	0.108333	-0.100000	571.833313	1023.000000	1023.000000	2046.000000
21.820000	0.038409	22.699553	7.955096	8.150298	4.584429	2.009729	0.000000	-10.000000	0.125000	-4.966667	572.833313	1023.000000	1023.000000	2046.000000
21.840000	0.037928	22.415512	7.717791	8.080915	4.740349	1.876457	0.000000	-10.000000	0.166667	-8.766667	573.000000	1023.000000	1023.000000	2046.000000
21.860001	0.037059	21.902103	7.585290	7.873247	4.574769	1.868798	0.000000	-10.000000	0.225000	-12.600000	573.000000	1023.000000	1023.000000	2046.000000
21.879999	0.035652	21.070593	7.306374	7.508737	4.466293	1.789190	0.000000	-10.000000	0.291667	-15.883334	573.000000	1023.000000	1023.000000	2046.000000
21.900000	0.034041	20.118132	7.188818	7.170046	4.050326	1.708942	0.000000	-10.000000	0.350000	-18.333334	569.166687	1023.000000	1023.000000	2046.000000
21.920000	0.032706	19.329136	6.891764	6.782948	3.987603	1.666822	0.000000	-10.000000	0.391667	-20.183334	559.833313	1023.000000	1023.000000	2046.000000
21.940001	0.031243	18.464792	6.814532	6.432321	3.594369	1.623570	0.000000	-10.000000	0.450000	-21.816668	548.166687	1023.000000	1023.000000	2046.000000
21.959999	0.029696	17.550442	6.511374	6.087223	3.467877	1.483968	0.000000	-10.000000	0.516667	-23.416666	537.666687	1023.000000	1023.000000	2046.000000
21.980000	0.028529	16.860384	6.497765	5.893414	3.064025	1.405181	0.000000	-10.000000	0.575000	-25.150000	530.000000	1023.000000	1023.000000	2046.000000
22.000000	0.027798	16.428617	6.298845	5.560336	3.115462	1.453975	0.000000	-10.000000	0.625000	-26.650000	521.500000	1023.000000	1023.000000	2046.000000
22.020000	0.027745	16.397455	6.334611	5.556987	3.086319	1.419537	0.000000	-10.000000	0.658333	-27.916668	512.666687	1023.000000	1023.000000	2046.000000
22.040001	0.028259	16.700989	6.391635	5.571350	3.284192	1.453811	0.000000	-10.000000	0.716667	-28.983334	503.166656	1023.000000	1023.000000	2046.000000
22.059999	0.029123	17.211603	6.738346	5.678719	3.176029	1.618510	0.000000	-10.000000	0.758333	-29.833334	493.500000	1023.000000	1023.000000	2046.000000
22.080000	0.029727	17.568586	6.715086	5.647185	3.369756	1.836560	0.000000	-10.000000	0.808333	-30.666668	483.500000	1023.000000	1023.000000	2046.000000
22.100000	0.029319	17.327660	6.573211	5.697451	3.346314	1.710684	0.000000	-10.000000	0.833333	-31.333334	473.333344	1023.000000	1023.000000	2046.000000
22.120001	0.028906	17.083368	6.682818	5.615986	3.003299	1.781264	0.000000	-10.000000	0.866667	-31.916668	463.000000	1023.000000	1023.000000	2046.000000
22.139999	0.026917	15.907913	6.193527	5.393134	2.852597	1.468656	0.000000	-10.000000	0.883333	-32.316666	452.333344	1023.000000	1023.000000	2046.000000
22.160000	0.024717	14.607920	5.715367	5.065040	2.496415	1.331097	0.000000	-10.000000	0.916667	-32.883335	441.500000	1023.000000	1023.000000	2046.000000
22.180000	0.022073	13.045049	5.127404	4.690722	2.255812	0.971111	0.000000	-10.000000	0.933333	-33.183334	430.500000	1023.000000	1023.000000	2046.000000
22.200001	0.018674	11.036416	4.576710	4.558497	1.651925	0.249285	0.000000	-10.000000	0.933333	-33.383335	419.500000	1023.000000	1023.000000	2046.000000
22.219999	0.015381	9.089902	4.016892	4.261321	1.067852	-0.256164	0.000000	-10.000000	0.933333	-33.266670	408.333344	1023.000000	1023.000000	2046.000000
22.240000	0.010998	6.499908	3.164677	3.884454	0.462326	-1.011549	0.000000	-10.000000	0.933333	-33.400002	397.166656	1023.000000	1023.000000	2046.000000
22.260000	0.008116	4.796297	2.654010	3.412690	-0.041837	-1.228566	0.000000	-10.000000	0.933333	-33.416668	386.000000	1023.000000	1023.000000	2046.000000
22.280001	0.005564	3.288351	2.008301	3.015779	-0.234062	-1.501667	0.000000	-10.000000	0.933333	-33.466667	375.000000	1023.000000	1023.000000	2046.000000
22.299999	0.003449	2.038634	1.558840	2.706684	-0.551037	-1.675853	0.000000	-10.000000	0.933333	-33.666668	363.833344	1023.000000	1023.000000	2046.000000
22.320000	0.002115	1.249802	1.189374	2.355469	-0.652393	-1.642648	0.000000	-10.000000	0.941667	-33.750000	352.500000	1023.000000	1023.000000	2046.000000
22.340000	0.000285	0.168557	0.774212	2.137398	-0.825270	-1.917784	0.000000	-10.000000	0.933333	-33.833336	341.166656	1023.000000	1023.000000	2046.000000
22.360001	-0.001188	-0.701863	0.546171	1.866475	-1.103561	-2.010949	0.000000	-10.000000	0.916667	-33.400002	330.000000	1023.000000	1023.000000	2046.000000
22.379999	-0.002232	-1.319317	0.262527	1.429093	-1.122657	-1.888281	0.000000	-10.000000	0.891667	-33.166668	318.833344	1023.000000	1023.000000	2046.000000
22.400000	-0.003422	-2.022202	-0.028148	1.263140	-1.178774	-2.078419	0.000000	-10.000000	0.883333	-32.750000	307.833344	1023.000000	1023.000000	2046.000000
22.420000	-0.004287	-2.533386	-0.085020	1.104204	-1.393545	-2.159024	0.000000	-10.000000	0.866667	-32.650002	296.833344	1023.000000	1023.000000	2046.000000
22.440001	-0.004269	-2.522723	-0.110522	0.716106	-1.317595	-1.810713	0.000000	-10.000000	0.858333	-32.316666	286.000000	1023.000000	1023.000000	2046.000000
22.459999	-0.004456	-2.633250	-0.260167	0.621112	-1.187814	-1.806381	0.000000	-10.000000	0.841667	-31.900000	275.166656	1023.000000	1023.000000	2046.000000
22.480000	-0.004223	-2.495692	-0.131227	0.591851	-1.241329	-1.714986	0.000000	-10.000000	0.825000	-31.466667	264.500000	1023.000000	1023.000000	2046.000000
22.500000	-0.004830	-2.854677	-0.361044	0.462708	-1.147213	-1.809129	0.000000	-10.000000	0.816667	-31.200001	254.000000	1023.000000	1023.000000	2046.000000
22.520000	-0.005777	-3.414160	-0.481438	0.240040	-1.383080	-1.789682	0.000000	-10.000000	0.800000	-31.016666	243.666672	1023.000000	1023.000000	2046.000000
22.540001	-0.007487	-4.424723	-0.921829	-0.117123	-1.444668	-1.941104	0.000000	-10.000000	0.800000	-30.766666	233.166672	1023.000000	1023.000000	2046.000000
22.559999	-0.009351	-5.526640	-1.217916	-0.460854	-1.753890	-2.093980	0.000000	-10.000000	0.800000	-30.433334	222.833328	1023.000000	1023.000000	2046.000000
22.580000	-0.011435	-6.758220	-1.606476	-1.055140	-1.915186	-2.181417	0.000000	-10.000000	0.783333	-30.100000	212.500000	1023.000000	1023.000000	2046.000000
22.600000	-0.013210	-7.807001	-1.779195	-1.535303	-2.283363	-2.209140	0.000000	-10.000000	0.750000	-29.766666	202.500000	1023.000000	1023.000000	2046.000000
22.620001	-0.014781	-8.735803	-2.087504	-2.132127	-2.384092	-2.132080	0.000000	-10.000000	0.708333	-29.283335	192.666672	1023.000000	1023.000000	2046.000000
22.639999	-0.016935	-10.008669	-2.435424	-2.461957	-2.716718	-2.394571	0.000000	-10.000000	0.675000	-28.700001	183.000000	1023.000000	1023.000000	2046.000000
22.660000	-0.017982	-10.627503	-2.586895	-2.881484	-2.897248	-2.261876	0.000000	-10.000000	0.658333	-27.983334	173.500000	1023.000000	1023.000000	2046.000000
22.680000	-0.019125	-11.302954	-2.865414	-3.170438	-2.928106	-2.338996	0.000000	-10.000000	0.650000	-27.466667	164.166672	1023.000000	1023.000000	2046.000000
22.700001	-0.019463	-11.502795	-2.895764	-3.389840	-2.973025	-2.244166	0.000000	-10.000000	0.625000	-26.950001	155.000000	1023.000000	1023.000000	2046.000000
22.719999	-0.020140	-11.902956	-3.123390	-3.491616	-2.889025	-2.398925	0.000000	-10.000000	0.600000	-26.516666	146.000000	1023.000000	1023.000000	2046.000000
22.740000	-0.020088	-11.871918	-3.000892	-3.604794	-3.012378	-2.253854	0.000000	-10.000000	0.566667	-26.000000	137.166672	1023.000000	1023.000000	2046.000000
22.760000	-0.020197	-11.936613	-3.113785	-3.760706	-2.863833	-2.198289	0.000000	-10.000000	0.550000	-25.450001	128.500000	1023.000000	1023.000000	2046.000000
22.780001	-0.020540	-12.139326	-3.185051	-3.834253	-2.887259	-2.232763	0.000000	-10.000000	0.525000	-24.766666	120.166664	1023.000000	1023.000000	2046.000000
22.799999	-0.020460	-12.091896	-3.126863	-3.998903	-2.862536	-2.103594	0.000000	-10.000000	0.508333	-24.100000	112.000000	1023.000000	1023.000000	2046.000000
22.820000	-0.020535	-12.136099	-3.154512	-3.980060	-2.851478	-2.150049	0.000000	-10.000000	0.483333	-23.316668	104.000000	1023.000000	1023.000000	2046.000000
22.840000	-0.020294	-11.993814	-3.187036	-4.175644	-2.721756	-1.909378	0.000000	-10.000000	0.450000	-22.733334	96.000000	1023.000000	1023.000000	2046.000000
22.860001	-0.020785	-12.284019	-3.347203	-4.228590	-2.674304	-2.033921	0.000000	-10.000000	0.416667	-21.900000	88.333336	1023.000000	1023.000000	2046.000000
22.879999	-0.020686	-12.225367	-3.247003	-4.288384	-2.767528	-1.922450	0.000000	-10.000000	0.383333	-21.216667	80.833336	1023.000000	1023.000000	2046.000000
22.900000	-0.021030	-12.428620	-3.420043	-4.424292	-2.675231	-1.909053	0.000000	-10.000000	0.375000	-20.416668	73.833336	1023.000000	1023.000000	2046.000000
22.920000	-0.021307	-12.592279	-3.499350	-4.500536	-2.712660	-1.879733	0.000000	-10.000000	0.358333	-19.716667	67.000000	1023.000000	1023.000000	2046.000000
22.940001	-0.021720	-12.836657	-3.580461	-4.699718	-2.727140	-1.829337	0.000000	-10.000000	0.358333	-19.050001	60.500000	1023.000000	1023.000000	2046.000000
22.959999	-0.022096	-13.058769	-3.645581	-4.650777	-2.809826	-1.952585	0.000000	-10.000000	0.333333	-18.383333	54.000000	1023.000000	1023.000000	2046.000000
22.980000	-0.022688	-13.408618	-3.852221	-4.924060	-2.828633	-1.803704	0.000000	-10.000000	0.300000	-17.816668	47.666668	1023.000000	1023.000000	2046.000000
23.000000	-0.024511	-14.486045	-4.230247	-5.104980	-3.109852	-2.040966	0.000000	-10.000000	0.266667	-16.966667	41.666668	1023.000000	1023.000000	2046.000000
23.020000	-0.025719	-15.200068	-4.416865	-5.389803	-3.323929	-2.069471	0.000000	-10.000000	0.250000	-16.016666	36.166668	1023.000000	1023.000000	2046.000000
23.040001	-0.027538	-16.274763	-4.752044	-5.548344	-3.558543	-2.415832	0.000000	-10.000000	0.250000	-14.933333	31.000000	1023.000000	1023.000000	2046.000000
23.059999	-0.028159	-16.642176	-4.938489	-5.746270	-3.547886	-2.409531	0.000000	-10.000000	0.233333	-14.183333	26.000000	1023.000000	1023.000000	2046.000000
23.080000	-0.029221	-17.269670	-4.976081	-6.024267	-3.845233	-2.424090	0.000000	-10.000000	0.225000	-13.550000	21.166666	1023.000000	1023.000000	2046.000000
23.100000	-0.029369	-17.356974	-5.090089	-6.048852	-3.812684	-2.405347	0.000000	-10.000000	0.208333	-13.150001	16.500000	1023.000000	1023.000000	2046.000000
23.120001	-0.029653	-17.524731	-5.335257	-5.990547	-3.694495	-2.504432	0.000000	-10.000000	0.191667	-12.750000	12.166667	1023.000000	1023.000000	2046.000000
23.139999	-0.030401	-17.966982	-5.488495	-6.000317	-3.865062	-2.613108	0.000000	-10.000000	0.166667	-12.033334	8.000000	1023.000000	1023.000000	2046.000000
23.160000	-0.032703	-19.327381	-5.982176	-6.088551	-4.110428	-3.146226	0.000000	-10.000000	0.133333	-10.950001	4.166667	1023.000000	1023.000000	2046.000000
23.180000	-0.035878	-21.203854	-6.429687	-6.362815	-4.639699	-3.771653	0.000000	-10.000000	0.116667	-9.416667	0.833333	1023.000000	1023.000000	2046.000000
23.200001	-0.039978	-23.626904	-7.302385	-6.888758	-5.090773	-4.344988	0.000000	-10.000000	0.100000	-7.666667	-2.000000	1023.000000	1023.000000	2046.000000
23.219999	-0.042305	-25.002060	-7.698946	-7.336197	-5.526622	-4.440293	0.000000	-10.000000	0.100000	-6.333333	-4.333333	1023.000000	1023.000000	2046.000000
23.240000	-0.043717	-25.836641	-8.150492	-7.670883	-5.553084	-4.462182	0.000000	-10.000000	0.100000	-5.783333	-6.500000	1023.000000	1023.000000	2046.000000
23.260000	-0.044603	-26.360651	-8.392257	-7.780880	-5.663299	-4.524214	0.000000	-10.000000	0.100000	-6.350000	-8.500000	1023.000000	1023.000000	2046.000000
23.280001	-0.044908	-26.540895	-8.526486	-7.986099	-5.634801	-4.393509	0.000000	-10.000000	0.100000	-7.033333	-10.666667	1023.000000	1023.000000	2046.000000
23.299999	-0.045665	-26.988155	-8.673970	-8.060069	-5.724938	-4.529179	0.000000	-10.000000	0.091667	-7.316667	-13.000000	1023.000000	1023.000000	2046.000000
23.320000	-0.045436	-26.852551	-8.679356	-8.211037	-5.650216	-4.311943	0.000000	-10.000000	0.075000	-6.500000	-15.333333	1023.000000	1023.000000	2046.000000
23.340000	-0.045323	-26.785654	-8.747848	-8.144844	-5.521434	-4.371529	0.000000	-10.000000	0.058333	-3.816667	-17.333334	1023.000000	1023.000000	2046.000000
23.360001	-0.044155	-26.095367	-8.515944	-8.138067	-5.356404	-4.084952	0.000000	-10.000000	0.033333	-0.150000	-18.500000	1023.000000	1023.000000	2046.000000
23.379999	-0.043426	-25.664730	-8.372247	-7.976993	-5.188468	-4.127023	0.000000	-10.000000	0.000000	4.183333	-19.000000	1023.000000	1023.000000	2046.000000
23.400000	-0.041220	-24.360979	-7.849035	-7.797952	-4.985632	-3.728359	0.000000	-10.000000	-0.041667	8.300000	-19.000000	1023.000000	1023.000000	2046.000000
23.420000	-0.038972	-23.032377	-7.528913	-7.536529	-4.520438	-3.446496	0.000000	-10.000000	-0.075000	11.850000	-19.000000	1023.000000	1023.000000	2046.000000
23.440001	-0.036751	-21.719687	-7.048486	-7.157254	-4.274489	-3.239458	0.000000	-10.000000	-0.100000	14.616667	-19.000000	1023.000000	1023.000000	2046.000000
23.459999	-0.034699	-20.507282	-6.610641	-6.973834	-3.954533	-2.968275	0.000000	-10.000000	-0.133333	16.133333	-19.000000	1023.000000	1023.000000	2046.000000
23.480000	-0.033452	-19.770353	-6.393763	-6.702536	-3.743371	-2.930683	0.000000	-10.000000	-0.158333	17.700001	-5.000000	1023.000000	1023.000000	2046.000000
23.500000	-0.032592	-19.262121	-6.233883	-6.736106	-3.583851	-2.708281	0.000000	-10.000000	-0.191667	18.916668	10.500000	1023.000000	1023.000000	2046.000000
23.520000	-0.032790	-19.378815	-6.264980	-6.742030	-3.538759	-2.833046	0.000000	-10.000000	-0.216667	20.100000	28.166666	1023.000000	1023.000000	2046.000000
23.540001	-0.032547	-19.235039	-6.100574	-6.643493	-3.655368	-2.835605	0.000000	-10.000000	-0.266667	20.966667	34.166668	1023.000000	1023.000000	2046.000000
23.559999	-0.031842	-18.818525	-5.953192	-6.715685	-3.565477	-2.584172	0.000000	-10.000000	-0.308333	22.316668	41.000000	1023.000000	1023.000000	2046.000000
23.580000	-0.031578	-18.662508	-5.799630	-6.588864	-3.581355	-2.692659	0.000000	-10.000000	-0.383333	24.233334	48.333332	1023.000000	1023.000000	2046.000000
23.600000	-0.030479	-18.013121	-5.457199	-6.522309	-3.559353	-2.474260	0.000000	-10.000000	-0.450000	26.633333	56.000000	1023.000000	1023.000000	2046.000000
23.620001	-0.029270	-17.298389	-5.203663	-6.450333	-3.395568	-2.248825	0.000000	-10.000000	-0.508333	28.466667	64.500000	1023.000000	1023.000000	2046.000000
23.639999	-0.028105	-16.610151	-5.021186	-6.158050	-3.192038	-2.238877	0.000000	-10.000000	-0.533333	29.550001	73.666664	1023.000000	1023.000000	2046.000000
23.660000	-0.025765	-15.227380	-4.518050	-5.936749	-2.933084	-1.839499	0.000000	-10.000000	-0.533333	30.133333	83.500000	1023.000000	1023.000000	2046.000000
23.680000	-0.023507	-13.892538	-4.143219	-5.545432	-2.524012	-1.679876	0.000000	-10.000000	-0.541667	30.366667	93.500000	1023.000000	1023.000000	2046.000000
23.700001	-0.020960	-12.387313	-3.615067	-5.097371	-2.221783	-1.453092	0.000000	-10.000000	-0.541667	30.766668	103.500000	1023.000000	1023.000000	2046.000000
23.719999	-0.018048	-10.666604	-3.047153	-4.738550	-1.806849	-1.074051	0.000000	-10.000000	-0.558333	30.683334	113.500000	1023.000000	1023.000000	2046.000000
23.740000	-0.014829	-8.764105	-2.435384	-4.187321	-1.353379	-0.788021	0.000000	-10.000000	-0.583333	31.100000	123.833336	1023.000000	1023.000000	2046.000000
23.760000	-0.012146	-7.178302	-1.939898	-3.626099	-1.051016	-0.561289	0.000000	-10.000000	-0.616667	31.583334	134.166672	1023.000000	1023.000000	2046.000000
23.780001	-0.009795	-5.788995	-1.471979	-3.333104	-0.786618	-0.197294	0.000000	-10.000000	-0.641667	32.233334	144.833328	1023.000000	1023.000000	2046.000000
23.799999	-0.007861	-4.646147	-1.079750	-2.857973	-0.555491	-0.152934	0.000000	-10.000000	-0.641667	32.583336	155.333328	1023.000000	1023.000000	2046.000000
23.820000	-0.005632	-3.328242	-0.654626	-2.432903	-0.286005	0.045291	0.000000	-10.000000	-0.641667	32.333336	166.166672	1023.000000	1023.000000	2046.000000
23.840000	-0.002944	-1.739852	-0.059719	-2.070241	-0.006452	0.396560	0.000000	-10.000000	-0.625000	32.366669	176.833328	1023.000000	1023.000000	2046.000000
23.860001	-0.000430	-0.254356	0.421695	-1.463158	0.263533	0.523574	0.000000	-10.000000	-0.616667	31.983334	187.666672	1023.000000	1023.000000	2046.000000
23.879999	0.001112	0.657312	0.638871	-0.945709	0.427641	0.536510	0.000000	-10.000000	-0.616667	32.166668	198.500000	1023.000000	1023.000000	2046.000000
23.900000	0.001907	1.127012	0.746861	-0.782834	0.502078	0.660906	0.000000	-10.000000	-0.641667	32.150002	209.333328	1023.000000	1023.000000	2046.000000
23.920000	0.000765	0.452312	0.418274	-0.538210	0.514275	0.057972	0.000000	-10.000000	-0.641667	32.633335	220.000000	1023.000000	1023.000000	2046.000000
23.940001	-0.001258	-0.743622	0.220429	-0.441452	-0.032604	-0.489994	0.000000	-10.000000	-0.641667	32.666668	230.666672	1023.000000	1023.000000	2046.000000
23.959999	-0.002909	-1.719287	-0.073536	-0.557727	-0.325429	-0.762594	0.000000	-10.000000	-0.616667	32.316666	241.500000	1023.000000	1023.000000	2046.000000
23.980000	-0.003845	-2.272310	-0.300178	-0.447129	-0.468253	-1.056751	0.000000	-10.000000	-0.591667	31.783335	252.500000	1023.000000	1023.000000	2046.000000
24.000000	-0.003329	-1.967708	-0.263160	-0.472956	-0.396270	-0.835323	0.000000	-10.000000	-0.525000	30.783333	263.166656	1023.000000	1023.000000	2046.000000
24.020000	-0.002741	-1.620183	-0.270836	-0.248969	-0.193083	-0.907295	0.000000	-10.000000	-0.500000	29.883333	273.833344	1023.000000	1023.000000	2046.000000
24.040001	-0.001720	-1.016228	-0.120029	0.045472	-0.103877	-0.837794	0.000000	-10.000000	-0.516667	29.433334	283.833344	1023.000000	1023.000000	2046.000000
24.059999	-0.000026	-0.015122	0.180858	0.262135	0.087027	-0.545141	0.000000	-10.000000	-0.550000	29.816668	293.833344	1023.000000	1023.000000	2046.000000
24.080000	0.001125	0.665069	0.364518	0.523482	0.299440	-0.522370	0.000000	-10.000000	-0.558333	30.150002	303.500000	1023.000000	1023.000000	2046.000000
24.100000	0.002829	1.671861	0.719631	0.854877	0.474578	-0.377225	0.000000	-10.000000	-0.550000	30.400002	313.500000	1023.000000	1023.000000	2046.000000
24.120001	0.004928	2.912488	1.098271	1.079647	0.786490	-0.051920	0.000000	-10.000000	-0.550000	30.616667	323.500000	1023.000000	1023.000000	2046.000000
24.139999	0.006721	3.972253	1.498804	1.479180	0.988752	0.005517	0.000000	-10.000000	-0.558333	31.016666	333.833344	1023.000000	1023.000000	2046.000000
24.160000	0.009312	5.503423	2.017851	1.812971	1.314731	0.357870	0.000000	-10.000000	-0.566667	31.016666	344.166656	1023.000000	1023.000000	2046.000000
24.180000	0.012001	7.092721	2.482406	2.193074	1.764846	0.652396	0.000000	-10.000000	-0.575000	31.166666	354.500000	1023.000000	1023.000000	2046.000000
24.200001	0.014773	8.731003	3.077456	2.723444	2.041655	0.888447	0.000000	-10.000000	-0.566667	31.050001	364.833344	1023.000000	1023.000000	2046.000000
24.219999	0.017622	10.414492	3.648756	3.084303	2.443975	1.237456	0.000000	-10.000000	-0.550000	30.983334	375.166656	1023.000000	1023.000000	2046.000000
24.240000	0.019635	11.604083	4.016086	3.621261	2.760629	1.206106	0.000000	-10.000000	-0.516667	30.316668	385.666656	1023.000000	1023.000000	2046.000000
24.260000	0.021299	12.587499	4.336875	3.791533	2.987922	1.471169	0.000000	-10.000000	-0.500000	29.600000	396.000000	1023.000000	1023.000000	2046.000000
24.280001	0.022069	13.042494	4.461511	3.912322	3.141150	1.527511	0.000000	-10.000000	-0.475000	28.833334	406.000000	1023.000000	1023.000000	2046.000000
24.299999	0.022652	13.387198	4.623467	4.138142	3.096910	1.528679	0.000000	-10.000000	-0.458333	28.066668	415.833344	1023.000000	1023.000000	2046.000000
24.320000	0.023529	13.905742	4.844666	4.132276	3.165435	1.763365	0.000000	-10.000000	-0.450000	27.850000	425.166656	1023.000000	1023.000000	2046.000000
24.340000	0.024070	14.225619	5.000029	4.285598	3.205444	1.734549	0.000000	-10.000000	-0.466667	28.166666	434.500000	1023.000000	1023.000000	2046.000000
24.360001	0.025176	14.879206	5.341481	4.414702	3.215722	1.907300	0.000000	-10.000000	-0.491667	28.799999	443.833344	1023.000000	1023.000000	2046.000000
24.379999	0.026545	15.688242	5.563006	4.563328	3.481869	2.080039	0.000000	-10.000000	-0.500000	29.016666	453.500000	1023.000000	1023.000000	2046.000000
24.400000	0.028272	16.708851	6.024141	4.862585	3.545102	2.277023	0.000000	-10.000000	-0.483333	28.799999	463.166656	1023.000000	1023.000000	2046.000000
24.420000	0.030437	17.988104	6.388356	5.139627	3.929277	2.530843	0.000000	-10.000000	-0.466667	28.383333	472.833344	1023.000000	1023.000000	2046.000000
24.440001	0.032813	19.392206	6.908389	5.616472	4.174123	2.693223	0.000000	-10.000000	-0.425000	27.866667	482.166656	1023.000000	1023.000000	2046.000000
24.459999	0.035467	20.961039	7.393829	5.894314	4.582001	3.090893	0.000000	-10.000000	-0.366667	26.883333	491.666656	1023.000000	1023.000000	2046.000000
24.480000	0.037575	22.207024	7.795230	6.398438	4.874467	3.138889	0.000000	-10.000000	-0.283333	25.116667	500.833344	1023.000000	1023.000000	2046.000000
24.500000	0.039981	23.628546	8.295542	6.648897	5.131096	3.553010	0.000000	-10.000000	-0.183333	22.750000	509.666656	1023.000000	1023.000000	2046.000000
24.520000	0.041697	24.642891	8.600492	7.081568	5.395939	3.564892	0.000000	-10.000000	-0.091667	19.683334	517.666687	1023.000000	1023.000000	2046.000000
24.540001	0.043436	25.670557	9.006420	7.259506	5.513564	3.891067	0.000000	-10.000000	-0.016667	16.183334	524.666687	1023.000000	1023.000000	2046.000000
24.559999	0.044355	26.213758	9.187968	7.418351	5.679708	3.927732	0.000000	-10.000000	0.033333	12.100000	530.666687	1023.000000	1023.000000	2046.000000
24.580000	0.045183	26.703331	9.374037	7.634448	5.726104	3.968743	0.000000	-10.000000	0.066667	6.700000	535.333313	1023.000000	1023.000000	2046.000000
24.600000	0.045623	26.963476	9.390637	7.603802	5.867421	4.101616	0.000000	-10.000000	0.091667	1.216667	538.666687	1023.000000	1023.000000	2046.000000
24.620001	0.045118	26.664871	9.337745	7.702925	5.766140	3.858060	0.000000	-10.000000	0.116667	-4.016667	540.333313	1023.000000	1023.000000	2046.000000
24.639999	0.045127	26.670349	9.381246	7.514089	5.717203	4.057812	0.000000	-10.000000	0.158333	-8.300000	541.000000	1023.000000	1023.000000	2046.000000
24.660000	0.044544	26.325745	9.207206	7.545140	5.775228	3.798171	0.000000	-10.000000	0.208333	-12.050000	541.000000	1023.000000	1023.000000	2046.000000
24.680000	0.043992	25.999483	9.163423	7.424645	5.554881	3.856535	0.000000	-10.000000	0.275000	-15.366667	541.000000	1023.000000	1023.000000	2046.000000
24.700001	0.042792	25.290178	8.922428	7.262144	5.411946	3.693660	0.000000	-10.000000	0.333333	-17.833334	537.333313	1023.000000	1023.000000	2046.000000
24.719999	0.041580	24.573908	8.739951	7.248811	5.214999	3.370148	0.000000	-10.000000	0.400000	-20.166666	528.333313	1023.000000	1023.000000	2046.000000
24.740000	0.041303	24.409849	8.753245	7.015453	5.073522	3.567629	0.000000	-10.000000	0.475000	-22.566668	517.000000	1023.000000	1023.000000	2046.000000
24.760000	0.040896	24.169271	8.651585	6.979994	5.118714	3.418978	0.000000	-10.000000	0.541667	-24.783333	506.333344	1023.000000	1023.000000	2046.000000
24.780001	0.039872	23.564339	8.602279	7.005181	4.712499	3.244381	0.000000	-10.000000	0.625000	-26.766666	498.166656	1023.000000	1023.000000	2046.000000
24.799999	0.038045	22.484819	8.106240	6.803618	4.478288	3.096673	0.000000	-10.000000	0.691667	-28.350000	489.000000	1023.000000	1023.000000	2046.000000
24.820000	0.034987	20.677307	7.517331	6.286997	4.104293	2.768687	0.000000	-10.000000	0.758333	-29.383333	479.500000	1023.000000	1023.000000	2046.000000
24.840000	0.030864	18.240726	6.726321	5.988933	3.557939	1.967535	0.000000	-10.000000	0.800000	-30.066668	469.500000	1023.000000	1023.000000	2046.000000
24.860001	0.025914	15.315083	5.881168	5.489042	2.740908	1.203963	0.000000	-10.000000	0.825000	-30.750000	459.500000	1023.000000	1023.000000	2046.000000
24.879999	0.020660	12.209901	4.940755	4.946219	1.946720	0.376206	0.000000	-10.000000	0.841667	-31.633333	449.333344	1023.000000	1023.000000	2046.000000
24.900000	0.016278	9.620319	4.154942	4.460356	1.266299	-0.261278	0.000000	-10.000000	0.850000	-32.450001	439.000000	1023.000000	1023.000000	2046.000000
24.920000	0.013495	7.975811	3.538893	3.888068	0.924436	-0.375584	0.000000	-10.000000	0.866667	-33.066666	428.166656	1023.000000	1023.000000	2046.000000
24.940001	0.011304	6.680771	3.037227	3.459828	0.739946	-0.556230	0.000000	-10.000000	0.900000	-33.583332	417.166656	1023.000000	1023.000000	2046.000000
24.959999	0.009442	5.580224	2.688973	3.297822	0.441626	-0.848197	0.000000	-10.000000	0.933333	-34.099998	405.833344	1023.000000	1023.000000	2046.000000
24.980000	0.008202	4.847520	2.354539	2.994837	0.296038	-0.797894	0.000000	-10.000000	0.950000	-34.266666	394.500000	1023.000000	1023.000000	2046.000000
25.000000	0.006491	3.836047	2.024521	2.686406	0.100080	-0.974960	0.000000	-10.000000	0.950000	-34.150002	383.166656	1023.000000	1023.000000	2046.000000
25.020000	0.005126	3.029406	1.764858	2.545382	-0.101326	-1.179507	0.000000	-10.000000	0.950000	-33.900002	371.833344	1023.000000	1023.000000	2046.000000
25.040001	0.004218	2.492955	1.502670	2.207677	-0.114922	-1.102470	0.000000	-10.000000	0.925000	-33.633335	360.500000	1023.000000	1023.000000	2046.000000
25.059999	0.003234	1.911076	1.335778	2.026756	-0.229220	-1.222238	0.000000	-10.000000	0.891667	-33.416668	349.166656	1023.000000	1023.000000	2046.000000
25.080000	0.002665	1.575248	1.316044	1.907633	-0.402414	-1.246015	0.000000	-10.000000	0.858333	-33.000000	338.000000	1023.000000	1023.000000	2046.000000
25.100000	0.002705	1.598592	1.224058	1.547737	-0.238199	-0.935004	0.000000	-10.000000	0.841667	-32.500000	327.000000	1023.000000	1023.000000	2046.000000
25.120001	0.002343	1.384887	1.194847	1.576405	-0.302253	-1.084113	0.000000	-10.000000	0.833333	-32.150002	316.166656	1023.000000	1023.000000	2046.000000
25.139999	0.002507	1.481744	1.173002	1.479375	-0.263963	-0.906670	0.000000	-10.000000	0.816667	-31.900000	305.333344	1023.000000	1023.000000	2046.000000
25.160000	0.001734	1.024956	0.921541	1.365014	-0.235702	-1.025897	0.000000	-10.000000	0.816667	-31.666666	294.833344	1023.000000	1023.000000	2046.000000
25.180000	0.000249	0.146996	0.707250	1.243827	-0.546311	-1.257771	0.000000	-10.000000	0.825000	-31.466667	284.166656	1023.000000	1023.000000	2046.000000
25.200001	-0.001195	-0.706018	0.323920	0.810716	-0.630388	-1.210266	0.000000	-10.000000	0.825000	-31.166666	273.833344	1023.000000	1023.000000	2046.000000
25.219999	-0.003312	-1.957185	-0.035079	0.442457	-0.891069	-1.473493	0.000000	-10.000000	0.816667	-31.116667	263.166656	1023.000000	1023.000000	2046.000000
25.240000	-0.004870	-2.878426	-0.313495	-0.038477	-1.125705	-1.400749	0.000000	-10.000000	0.800000	-30.816668	252.833328	1023.000000	1023.000000	2046.000000
25.260000	-0.006808	-4.023636	-0.594323	-0.533567	-1.347010	-1.548736	0.000000	-10.000000	0.783333	-30.366667	242.500000	1023.000000	1023.000000	2046.000000
25.280001	-0.008219	-4.857442	-0.732139	-0.925527	-1.686908	-1.512867	0.000000	-10.000000	0.750000	-29.850000	232.500000	1023.000000	1023.000000	2046.000000
25.299999	-0.009864	-5.829833	-1.115129	-1.308219	-1.769261	-1.637223	0.000000	-10.000000	0.716667	-29.216667	222.500000	1023.000000	1023.000000	2046.000000
25.320000	-0.011229	-6.636457	-1.285831	-1.630662	-2.102517	-1.617446	0.000000	-10.000000	0.700000	-28.716667	212.666672	1023.000000	1023.000000	2046.000000
25.340000	-0.012231	-7.228445	-1.577359	-1.999388	-2.066771	-1.584928	0.000000	-10.000000	0.700000	-28.183334	203.000000	1023.000000	1023.000000	2046.000000
25.360001	-0.013131	-7.760540	-1.703724	-2.123908	-2.174404	-1.758504	0.000000	-10.000000	0.683333	-27.833334	193.666672	1023.000000	1023.000000	2046.000000
25.379999	-0.013276	-7.846334	-1.731411	-2.371063	-2.228617	-1.515243	0.000000	-10.000000	0.650000	-27.566668	184.500000	1023.000000	1023.000000	2046.000000
25.400000	-0.013695	-8.093953	-1.934382	-2.507248	-2.071151	-1.581173	0.000000	-10.000000	0.616667	-27.300001	175.333328	1023.000000	1023.000000	2046.000000
25.420000	-0.014012	-8.281337	-1.894922	-2.529517	-2.195617	-1.661281	0.000000	-10.000000	0.600000	-26.816668	166.166672	1023.000000	1023.000000	2046.000000
25.440001	-0.013906	-8.218576	-1.888877	-2.732084	-2.147608	-1.450007	0.000000	-10.000000	0.583333	-26.266666	157.166672	1023.000000	1023.000000	2046.000000
25.459999	-0.014068	-8.313899	-2.016842	-2.912945	-1.976542	-1.407570	0.000000	-10.000000	0.558333	-25.550001	148.500000	1023.000000	1023.000000	2046.000000
25.480000	-0.014293	-8.447307	-1.995371	-2.947994	-2.024608	-1.479335	0.000000	-10.000000	0.533333	-24.916668	140.000000	1023.000000	1023.000000	2046.000000
25.500000	-0.014310	-8.457341	-1.991913	-3.074890	-2.047587	-1.342952	0.000000	-10.000000	0.516667	-24.333334	131.500000	1023.000000	1023.000000	2046.000000
25.520000	-0.014406	-8.513884	-2.112327	-3.223401	-1.881215	-1.296941	0.000000	-10.000000	0.508333	-23.800001	123.166664	1023.000000	1023.000000	2046.000000
25.540001	-0.015070	-8.906278	-2.263545	-3.280150	-1.949465	-1.413117	0.000000	-10.000000	0.483333	-23.350000	115.333336	1023.000000	1023.000000	2046.000000
25.559999	-0.015858	-9.372177	-2.354597	-3.427168	-2.238947	-1.351465	0.000000	-10.000000	0.450000	-22.799999	107.666664	1023.000000	1023.000000	2046.000000
25.580000	-0.016947	-10.015887	-2.698337	-3.724923	-2.267325	-1.325303	0.000000	-10.000000	0.425000	-22.183334	100.166664	1023.000000	1023.000000	2046.000000
25.600000	-0.018562	-10.970403	-2.935574	-3.786855	-2.551786	-1.696188	0.000000	-10.000000	0.408333	-21.616667	92.666664	1023.000000	1023.000000	2046.000000
25.620001	-0.019222	-11.360011	-3.201647	-3.834111	-2.511710	-1.812543	0.000000	-10.000000	0.408333	-21.200001	85.500000	1023.000000	1023.000000	2046.000000
25.639999	-0.019994	-11.816708	-3.276432	-4.217506	-2.663282	-1.659488	0.000000	-10.000000	0.400000	-20.850000	78.500000	1023.000000	1023.000000	2046.000000
25.660000	-0.020708	-12.238309	-3.451346	-4.273448	-2.720330	-1.793185	0.000000	-10.000000	0.400000	-20.616667	71.500000	1023.000000	1023.000000	2046.000000
25.680000	-0.021234	-12.549273	-3.562268	-4.274462	-2.887919	-1.824624	0.000000	-10.000000	0.383333	-20.133333	64.500000	1023.000000	1023.000000	2046.000000
25.700001	-0.022555	-13.330217	-3.915791	-4.482596	-3.050052	-1.881779	0.000000	-10.000000	0.366667	-19.633333	57.833332	1023.000000	1023.000000	2046.000000
25.719999	-0.025344	-14.978131	-4.587715	-4.655252	-3.239946	-2.495218	0.000000	-10.000000	0.316667	-18.583334	51.166668	1023.000000	1023.000000	2046.000000
25.740000	-0.029106	-17.201910	-5.097576	-4.942177	-3.881285	-3.280872	0.000000	-10.000000	0.283333	-17.450001	45.000000	1023.000000	1023.000000	2046.000000
25.760000	-0.033232	-19.640015	-5.754551	-5.462399	-4.623922	-3.799142	0.000000	-10.000000	0.250000	-15.983335	39.000000	1023.000000	1023.000000	2046.000000
25.780001	-0.035890	-21.210712	-6.413684	-6.024865	-4.857742	-3.914422	0.000000	-10.000000	0.233333	-14.850000	33.833332	1023.000000	1023.000000	2046.000000
25.799999	-0.037875	-22.384363	-6.914834	-6.324149	-5.018331	-4.127049	0.000000	-10.000000	0.225000	-14.100000	28.833334	1023.000000	1023.000000	2046.000000
25.820000	-0.039214	-23.175453	-7.208371	-6.493675	-5.193032	-4.280375	0.000000	-10.000000	0.216667	-13.983334	24.166666	1023.000000	1023.000000	2046.000000
25.840000	-0.039920	-23.592947	-7.390238	-6.793984	-5.286177	-4.122546	0.000000	-10.000000	0.216667	-13.983334	19.500000	1023.000000	1023.000000	2046.000000
25.860001	-0.040751	-24.083822	-7.712226	-7.016503	-5.186339	-4.168754	0.000000	-10.000000	0.208333	-13.866667	14.833333	1023.000000	1023.000000	2046.000000
25.879999	-0.041665	-24.623819	-7.780821	-7.077733	-5.425316	-4.339950	0.000000	-10.000000	0.191667	-13.350000	10.333333	1023.000000	1023.000000	2046.000000
25.900000	-0.041609	-24.591074	-7.851803	-7.294947	-5.332237	-4.112086	0.000000	-10.000000	0.175000	-12.600000	5.666667	1023.000000	1023.000000	2046.000000
25.920000	-0.041981	-24.811043	-7.997160	-7.353819	-5.245569	-4.214495	0.000000	-10.000000	0.158333	-11.716667	1.833333	1023.000000	1023.000000	2046.000000
25.940001	-0.041629	-24.602579	-7.819199	-7.394744	-5.324129	-4.064507	0.000000	-10.000000	0.141667	-10.800000	-1.833333	1023.000000	1023.000000	2046.000000
25.959999	-0.041104	-24.292542	-7.840846	-7.393333	-5.050855	-4.007506	0.000000	-10.000000	0.125000	-9.900000	-5.000000	1023.000000	1023.000000	2046.000000
25.980000	-0.040142	-23.723669	-7.544382	-7.280803	-5.071336	-3.827149	0.000000	-10.000000	0.108333	-9.050000	-8.333333	1023.000000	1023.000000	2046.000000
26.000000	-0.038922	-23.002735	-7.297768	-7.275235	-4.921337	-3.508395	0.000000	-10.000000	0.108333	-8.400000	-11.500000	1023.000000	1023.000000	2046.000000
26.020000	-0.038142	-22.541801	-7.247004	-7.117996	-4.655509	-3.521292	0.000000	-10.000000	0.108333	-8.083333	-14.333333	1023.000000	1023.000000	2046.000000
26.040001	-0.037785	-22.330795	-7.035521	-7.071701	-4.773475	-3.450099	0.000000	-10.000000	0.108333	-7.666667	-17.000000	1023.000000	1023.000000	2046.000000
26.059999	-0.038175	-22.561153	-7.237292	-7.219155	-4.694834	-3.409872	0.000000	-10.000000	0.108333	-7.300000	-19.333334	1023.000000	1023.000000	2046.000000
26.080000	-0.039273	-23.210421	-7.441480	-7.328757	-4.778040	-3.662143	0.000000	-10.000000	0.108333	-7.050000	-21.833334	1023.000000	1023.000000	2046.000000
26.100000	-0.040085	-23.690397	-7.406960	-7.601625	-5.108248	-3.573565	0.000000	-10.000000	0.116667	-7.083333	-24.166666	1023.000000	1023.000000	2046.000000
26.120001	-0.040757	-24.087326	-7.538598	-7.878543	-5.133380	-3.536805	0.000000	-10.000000	0.091667	-6.583333	-26.500000	1023.000000	1023.000000	2046.000000
26.139999	-0.041628	-24.601942	-7.646913	-7.998772	-5.220040	-3.736217	0.000000	-10.000000	0.075000	-4.700000	-28.500000	1023.000000	1023.000000	2046.000000
26.160000	-0.041684	-24.635342	-7.424621	-8.255253	-5.453209	-3.502259	0.000000	-10.000000	0.033333	-1.266667	-30.000000	1023.000000	1023.000000	2046.000000
26.180000	-0.041653	-24.616974	-7.559257	-8.325762	-5.254490	-3.477465	0.000000	-10.000000	0.008333	2.450000	-30.833334	1023.000000	1023.000000	2046.000000
26.200001	-0.041224	-24.363111	-7.427817	-8.215762	-5.247313	-3.472220	0.000000	-10.000000	-0.016667	6.366667	-31.000000	1023.000000	1023.000000	2046.000000
26.219999	-0.039868	-23.561981	-7.054575	-8.197693	-5.164143	-3.145570	0.000000	-10.000000	-0.041667	9.416667	-31.000000	1023.000000	1023.000000	2046.000000
26.240000	-0.038388	-22.687319	-6.896873	-7.978103	-4.740685	-3.071659	0.000000	-10.000000	-0.066667	12.266667	-31.000000	1023.000000	1023.000000	2046.000000
26.260000	-0.036761	-21.725672	-6.492605	-7.641136	-4.645520	-2.946411	0.000000	-10.000000	-0.083333	14.150001	-31.000000	1023.000000	1023.000000	2046.000000
26.280001	-0.034573	-20.432514	-6.170960	-7.435575	-4.227230	-2.598750	0.000000	-10.000000	-0.100000	15.866667	-31.000000	1023.000000	1023.000000	2046.000000
26.299999	-0.032596	-19.264360	-5.854347	-7.053919	-3.868335	-2.487759	0.000000	-10.000000	-0.133333	17.299999	-12.666667	1023.000000	1023.000000	2046.000000
26.320000	-0.030339	-17.930595	-5.292721	-6.751736	-3.725588	-2.160549	0.000000	-10.000000	-0.183333	18.716667	7.333333	1023.000000	1023.000000	2046.000000
26.340000	-0.027971	-16.530655	-4.997813	-6.515561	-3.210867	-1.806414	0.000000	-10.000000	-0.241667	19.983334	29.500000	1023.000000	1023.000000	2046.000000
26.360001	-0.026019	-15.377206	-4.607481	-6.097049	-2.945730	-1.726945	0.000000	-10.000000	-0.283333	21.400002	35.666668	1023.000000	1023.000000	2046.000000
26.379999	-0.023733	-14.026443	-4.077874	-5.798458	-2.791891	-1.358220	0.000000	-10.000000	-0.308333	22.683334	42.666668	1023.000000	1023.000000	2046.000000
26.400000	-0.021899	-12.942333	-3.888892	-5.462872	-2.360432	-1.230137	0.000000	-10.000000	-0.325000	23.883333	50.166668	1023.000000	1023.000000	2046.000000
26.420000	-0.020068	-11.860438	-3.433867	-5.084511	-2.255784	-1.086277	0.000000	-10.000000	-0.350000	24.666666	58.000000	1023.000000	1023.000000	2046.000000
26.440001	-0.018038	-10.660564	-3.140164	-4.845791	-1.859762	-0.814848	0.000000	-10.000000	-0.375000	25.500000	66.000000	1023.000000	1023.000000	2046.000000
26.459999	-0.016815	-9.937458	-2.803381	-4.446115	-1.826974	-0.860988	0.000000	-10.000000	-0.391667	26.250000	74.333336	1023.000000	1023.000000	2046.000000
26.480000	-0.015836	-9.359109	-2.685585	-4.317858	-1.686910	-0.668757	0.000000	-10.000000	-0.408333	27.083334	82.833336	1023.000000	1023.000000	2046.000000
26.500000	-0.015391	-9.096167	-2.705633	-4.037677	-1.528869	-0.823988	0.000000	-10.000000	-0.450000	27.700001	91.833336	1023.000000	1023.000000	2046.000000
26.520000	-0.014253	-8.423796	-2.270001	-3.867297	-1.648425	-0.638074	0.000000	-10.000000	-0.475000	28.333334	101.000000	1023.000000	1023.000000	2046.000000
26.540001	-0.013188	-7.794261	-2.227149	-3.562967	-1.278503	-0.725642	0.000000	-10.000000	-0.491667	28.750000	110.333336	1023.000000	1023.000000	2046.000000
26.559999	-0.011230	-6.636987	-1.742813	-3.226238	-1.171898	-0.496038	0.000000	-10.000000	-0.491667	29.316668	119.833336	1023.000000	1023.000000	2046.000000
26.580000	-0.008994	-5.315587	-1.317149	-2.879345	-0.923440	-0.195653	0.000000	-10.000000	-0.483333	29.500000	129.500000	1023.000000	1023.000000	2046.000000
26.600000	-0.007302	-4.315729	-1.010453	-2.338265	-0.746917	-0.220095	0.000000	-10.000000	-0.491667	29.600000	139.500000	1023.000000	1023.000000	2046.000000
26.620001	-0.005882	-3.476327	-0.796893	-2.080426	-0.603458	0.004450	0.000000	-10.000000	-0.508333	29.650000	149.333328	1023.000000	1023.000000	2046.000000
26.639999	-0.006108	-3.609726	-1.041134	-1.828790	-0.425027	-0.314776	0.000000	-10.000000	-0.541667	29.766666	159.000000	1023.000000	1023.000000	2046.000000
26.660000	-0.008217	-4.856388	-1.288273	-1.689616	-0.853515	-1.024983	0.000000	-10.000000	-0.533333	30.166668	168.666672	1023.000000	1023.000000	2046.000000
26.680000	-0.010990	-6.495114	-1.749195	-1.912549	-1.307804	-1.525565	0.000000	-10.000000	-0.508333	30.216667	178.666672	1023.000000	1023.000000	2046.000000
26.700001	-0.012882	-7.613140	-2.059956	-2.002940	-1.671492	-1.878752	0.000000	-10.000000	-0.475000	30.083334	189.000000	1023.000000	1023.000000	2046.000000
26.719999	-0.012617	-7.456796	-2.086877	-2.086160	-1.600984	-1.682776	0.000000	-10.000000	-0.475000	29.466667	199.333328	1023.000000	1023.000000	2046.000000
26.740000	-0.012097	-7.149512	-2.111936	-1.896380	-1.403232	-1.737964	0.000000	-10.000000	-0.475000	29.016666	209.166672	1023.000000	1023.000000	2046.000000
26.760000	-0.010937	-6.463943	-1.844620	-1.636578	-1.399617	-1.583128	0.000000	-10.000000	-0.500000	28.933334	218.833328	1023.000000	1023.000000	2046.000000
26.780001	-0.009688	-5.725545	-1.750655	-1.362093	-1.106446	-1.506351	0.000000	-10.000000	-0.516667	29.333334	228.500000	1023.000000	1023.000000	2046.000000
26.799999	-0.008381	-4.953065	-1.441457	-1.058864	-1.079038	-1.373707	0.000000	-10.000000	-0.508333	29.550001	238.500000	1023.000000	1023.000000	2046.000000
26.820000	-0.006594	-3.897175	-1.230082	-0.814563	-0.681439	-1.171091	0.000000	-10.000000	-0.508333	29.883335	248.166672	1023.000000	1023.000000	2046.000000
26.840000	-0.005133	-3.033499	-0.859016	-0.434079	-0.590389	-1.150015	0.000000	-10.000000	-0.500000	30.200001	257.833344	1023.000000	1023.000000	2046.000000
26.860001	-0.002912	-1.721130	-0.389757	-0.153042	-0.382552	-0.795779	0.000000	-10.000000	-0.533333	30.516666	267.833344	1023.000000	1023.000000	2046.000000
26.879999	-0.000727	-0.429564	-0.099871	0.226314	0.097088	-0.653095	0.000000	-10.000000	-0.541667	30.766666	278.166656	1023.000000	1023.000000	2046.000000
26.900000	0.001858	1.098173	0.584787	0.703841	0.228926	-0.419382	0.000000	-10.000000	-0.541667	30.600000	288.500000	1023.000000	1023.000000	2046.000000
26.920000	0.005030	2.972849	1.224402	1.055221	0.601042	0.092184	0.000000	-10.000000	-0.533333	30.783335	298.500000	1023.000000	1023.000000	2046.000000
26.940001	0.007791	4.604207	1.632968	1.675120	1.150105	0.146015	0.000000	-10.000000	-0.508333	30.300001	308.666656	1023.000000	1023.000000	2046.000000
26.959999	0.010249	6.057248	2.325756	2.185161	1.249438	0.296893	0.000000	-10.000000	-0.491667	30.400002	319.000000	1023.000000	1023.000000	2046.000000
26.980000	0.012107	7.155408	2.570245	2.356566	1.626794	0.601803	0.000000	-10.000000	-0.458333	29.833334	329.333344	1023.000000	1023.000000	2046.000000
27.000000	0.012902	7.624975	2.685375	2.614620	1.788846	0.536134	0.000000	-10.000000	-0.441667	29.433334	339.500000	1023.000000	1023.000000	2046.000000
27.020000	0.013653	8.068922	2.960963	2.717109	1.716346	0.674504	0.000000	-10.000000	-0.441667	28.616667	349.166656	1023.000000	1023.000000	2046.000000
27.040001	0.014289	8.444839	2.959506	2.802846	1.962462	0.720024	0.000000	-10.000000	-0.450000	28.266666	358.833344	1023.000000	1023.000000	2046.000000
27.059999	0.014658	8.662810	3.207293	2.948687	1.786228	0.720602	0.000000	-10.000000	-0.483333	28.433334	368.166656	1023.000000	1023.000000	2046.000000
27.080000	0.015884	9.387632	3.509682	2.927715	1.868491	1.081743	0.000000	-10.000000	-0.500000	28.966667	377.833344	1023.000000	1023.000000	2046.000000
27.100000	0.016898	9.986670	3.683246	3.133017	2.107507	1.062900	0.000000	-10.000000	-0.516667	29.100000	387.500000	1023.000000	1023.000000	2046.000000
27.120001	0.018204	10.758755	4.124768	3.417881	2.056140	1.159965	0.000000	-10.000000	-0.508333	29.300001	397.166656	1023.000000	1023.000000	2046.000000
27.139999	0.020639	12.197748	4.574556	3.652263	2.355890	1.615040	0.000000	-10.000000	-0.508333	29.133333	406.833344	1023.000000	1023.000000	2046.000000
27.160000	0.022875	13.518999	4.878793	4.099281	2.843620	1.697304	0.000000	-10.000000	-0.516667	29.550001	416.500000	1023.000000	1023.000000	2046.000000
27.180000	0.025485	15.061749	5.588398	4.599142	2.965641	1.908567	0.000000	-10.000000	-0.516667	29.766666	426.500000	1023.000000	1023.000000	2046.000000
27.200001	0.028655	16.935083	6.015095	4.929857	3.604533	2.385597	0.000000	-10.000000	-0.516667	30.200001	436.500000	1023.000000	1023.000000	2046.000000
27.219999	0.031503	18.618500	6.556456	5.565976	3.986995	2.509073	0.000000	-10.000000	-0.525000	30.166666	446.500000	1023.000000	1023.000000	2046.000000
27.240000	0.034364	20.309225	7.228779	6.027383	4.203809	2.849253	0.000000	-10.000000	-0.550000	30.300001	456.500000	1023.000000	1023.000000	2046.000000
27.260000	0.036564	21.609312	7.469087	6.411767	4.678612	3.049846	0.000000	-10.000000	-0.558333	30.350000	466.500000	1023.000000	1023.000000	2046.000000
27.280001	0.038514	22.761490	7.921054	6.949708	4.831911	3.058818	0.000000	-10.000000	-0.550000	30.750000	476.500000	1023.000000	1023.000000	2046.000000
27.299999	0.041044	24.256817	8.433066	7.279520	5.124255	3.419975	0.000000	-10.000000	-0.525000	30.583334	486.666656	1023.000000	1023.000000	2046.000000
27.320000	0.043444	25.675138	8.871288	7.803158	5.475991	3.524700	0.000000	-10.000000	-0.483333	30.283335	497.000000	1023.000000	1023.000000	2046.000000
27.340000	0.045238	26.735907	9.341172	8.397182	5.425434	3.572117	0.000000	-10.000000	-0.450000	29.100000	507.333344	1023.000000	1023.000000	2046.000000
27.360001	0.045537	26.912439	9.349339	8.521272	5.445784	3.596045	0.000000	-10.000000	-0.408333	28.183334	517.166687	1023.000000	1023.000000	2046.000000
27.379999	0.044415	26.249512	9.094865	8.640891	5.364694	3.149064	0.000000	-10.000000	-0.375000	26.733334	526.666687	1023.000000	1023.000000	2046.000000
27.400000	0.043022	25.425880	8.934116	8.613842	5.029844	2.848079	0.000000	-10.000000	-0.308333	25.650000	535.833313	1023.000000	1023.000000	2046.000000
27.420000	0.041273	24.392311	8.597768	8.470970	4.773467	2.550107	0.000000	-10.000000	-0.233333	23.633333	544.666687	1023.000000	1023.000000	2046.000000
27.440001	0.039232	23.186211	8.184947	8.588466	4.506388	1.906411	0.000000	-10.000000	-0.141667	21.283333	552.833313	1023.000000	1023.000000	2046.000000
27.459999	0.037714	22.288944	8.033477	8.405624	4.136375	1.713469	0.000000	-10.000000	-0.075000	17.983334	560.333313	1023.000000	1023.000000	2046.000000
27.480000	0.036828	21.765411	7.692913	8.175431	4.202639	1.694428	0.000000	-10.000000	-0.025000	14.366667	567.000000	1023.000000	1023.000000	2046.000000
27.500000	0.036125	21.349840	7.596271	8.296016	4.028169	1.429386	0.000000	-10.000000	0.000000	10.383333	572.500000	1023.000000	1023.000000	2046.000000
27.520000	0.036261	21.430105	7.604312	8.161055	4.062458	1.602281	0.000000	-10.000000	0.025000	6.883334	576.500000	1023.000000	1023.000000	2046.000000
27.540001	0.036010	21.281691	7.459188	8.186481	4.136258	1.499765	0.000000	-10.000000	0.058333	3.350000	579.333313	1023.000000	1023.000000	2046.000000
27.559999	0.036001	21.276512	7.595729	8.184386	3.979867	1.516530	0.000000	-10.000000	0.083333	0.283333	581.000000	1023.000000	1023.000000	2046.000000
27.580000	0.036001	21.276337	7.545407	8.060190	4.103684	1.567057	0.000000	-10.000000	0.108333	-2.583333	581.833313	1023.000000	1023.000000	2046.000000
27.600000	0.035899	21.216309	7.513029	7.978856	4.176703	1.547721	0.000000	-10.000000	0.125000	-5.200000	582.000000	1023.000000	1023.000000	2046.000000
27.620001	0.036078	21.322237	7.663246	8.006433	4.097353	1.555206	0.000000	-10.000000	0.133333	-7.650000	582.000000	1023.000000	1023.000000	2046.000000
27.639999	0.036495	21.568775	7.826588	7.994127	4.100878	1.647182	0.000000	-10.000000	0.141667	-9.983334	582.000000	1023.000000	1023.000000	2046.000000
27.660000	0.037112	21.932938	7.813343	7.861542	4.385533	1.872520	0.000000	-10.000000	0.158333	-11.700000	582.000000	1023.000000	1023.000000	2046.000000
27.680000	0.037561	22.198639	7.891874	7.951777	4.451632	1.903357	0.000000	-10.000000	0.200000	-13.350000	582.000000	1023.000000	1023.000000	2046.000000
27.700001	0.037962	22.435530	8.109558	8.082499	4.348560	1.894914	0.000000	-10.000000	0.250000	-14.883333	574.500000	1023.000000	1023.000000	2046.000000
27.719999	0.037771	22.322788	7.991061	7.937375	4.416394	1.977959	0.000000	-10.000000	0.283333	-16.300001	565.166687	1023.000000	1023.000000	2046.000000
27.740000	0.036655	21.663040	7.680487	7.796135	4.378296	1.808123	0.000000	-10.000000	0.333333	-17.850000	554.000000	1023.000000	1023.000000	2046.000000
27.760000	0.035108	20.749100	7.519358	7.517718	4.009011	1.703013	0.000000	-10.000000	0.375000	-19.550001	548.000000	1023.000000	1023.000000	2046.000000
27.780001	0.033669	19.898190	7.232330	7.085667	3.847830	1.732363	0.000000	-10.000000	0.425000	-21.300001	541.500000	1023.000000	1023.000000	2046.000000
27.799999	0.031936	18.874384	6.871391	6.741081	3.696797	1.565115	0.000000	-10.000000	0.441667	-22.583334	534.333313	1023.000000	1023.000000	2046.000000
27.820000	0.030644	18.110777	6.828749	6.378935	3.322358	1.580736	0.000000	-10.000000	0.483333	-23.716667	526.833313	1023.000000	1023.000000	2046.000000
27.840000	0.029127	17.214025	6.584745	5.985123	3.151011	1.493145	0.000000	-10.000000	0.533333	-24.733334	519.000000	1023.000000	1023.000000	2046.000000
27.860001	0.027867	16.469631	6.507037	5.776190	2.766864	1.419542	0.000000	-10.000000	0.600000	-25.916666	510.666656	1023.000000	1023.000000	2046.000000
27.879999	0.027168	16.056217	6.257640	5.461257	2.819134	1.518186	0.000000	-10.000000	0.650000	-27.066668	502.000000	1023.000000	1023.000000	2046.000000
27.900000	0.026305	15.546341	6.215644	5.378305	2.596048	1.356344	0.000000	-10.000000	0.691667	-28.366667	492.833344	1023.000000	1023.000000	2046.000000
27.920000	0.026239	15.507404	6.254434	5.184091	2.546990	1.521889	0.000000	-10.000000	0.741667	-29.583334	483.333344	1023.000000	1023.000000	2046.000000
27.940001	0.025906	15.310736	6.116374	5.169114	2.631991	1.393257	0.000000	-10.000000	0.791667	-30.500000	473.500000	1023.000000	1023.000000	2046.000000
27.959999	0.025848	15.276229	6.187262	5.130692	2.510423	1.447853	0.000000	-10.000000	0.833333	-31.300001	463.333344	1023.000000	1023.000000	2046.000000
27.980000	0.025693	15.184756	6.100679	5.049589	2.603033	1.431454	0.000000	-10.000000	0.850000	-31.866667	453.000000	1023.000000	1023.000000	2046.000000
28.000000	0.025220	14.904754	6.061392	5.030051	2.468329	1.344982	0.000000	-10.000000	0.866667	-32.650002	442.333344	1023.000000	1023.000000	2046.000000
28.020000	0.025099	14.833282	5.990276	4.871367	2.485725	1.485914	0.000000	-10.000000	0.908333	-33.266666	431.500000	1023.000000	1023.000000	2046.000000
28.040001	0.024343	14.386447	5.744071	4.833267	2.501740	1.307368	0.000000	-10.000000	0.941667	-33.833336	420.333344	1023.000000	1023.000000	2046.000000
28.059999	0.023727	14.022407	5.774024	4.818594	2.180764	1.249024	0.000000	-10.000000	0.958333	-34.183334	409.000000	1023.000000	1023.000000	2046.000000
28.080000	0.023147	13.679787	5.476889	4.596707	2.272913	1.333277	0.000000	-10.000000	0.950000	-34.316666	397.500000	1023.000000	1023.000000	2046.000000
28.100000	0.022008	13.006616	5.289588	4.515115	2.086403	1.115510	0.000000	-10.000000	0.950000	-34.316666	386.166656	1023.000000	1023.000000	2046.000000
28.120001	0.021382	12.636991	5.274819	4.384719	1.875667	1.101785	0.000000	-10.000000	0.950000	-34.400002	374.666656	1023.000000	1023.000000	2046.000000
28.139999	0.020633	12.194374	4.971994	4.168399	1.956213	1.097768	0.000000	-10.000000	0.950000	-34.083336	363.333344	1023.000000	1023.000000	2046.000000
28.160000	0.019202	11.348432	4.664749	4.019987	1.651638	1.012057	0.000000	-10.000000	0.933333	-33.816669	351.833344	1023.000000	1023.000000	2046.000000
28.180000	0.017540	10.366107	4.371484	3.728121	1.366067	0.900436	0.000000	-10.000000	0.916667	-33.416668	340.666656	1023.000000	1023.000000	2046.000000
28.200001	0.015515	9.169132	3.865713	3.519203	1.226468	0.557748	0.000000	-10.000000	0.883333	-33.350002	329.333344	1023.000000	1023.000000	2046.000000
28.219999	0.014048	8.302505	3.652499	3.128745	0.958114	0.563146	0.000000	-10.000000	0.866667	-33.250000	318.166656	1023.000000	1023.000000	2046.000000
28.240000	0.012635	7.467120	3.377738	2.874347	0.775728	0.439308	0.000000	-10.000000	0.850000	-33.183334	307.000000	1023.000000	1023.000000	2046.000000
28.260000	0.011343	6.703449	3.153537	2.783831	0.486969	0.279112	0.000000	-10.000000	0.841667	-33.233334	296.000000	1023.000000	1023.000000	2046.000000
28.280001	0.009728	5.749233	2.644480	2.480405	0.421174	0.203173	0.000000	-10.000000	0.841667	-33.116665	285.000000	1023.000000	1023.000000	2046.000000
28.299999	0.006177	3.650321	1.905025	2.228687	-0.085631	-0.397761	0.000000	-10.000000	0.841667	-32.816666	274.000000	1023.000000	1023.000000	2046.000000
28.320000	0.002089	1.234859	1.163603	1.685714	-0.631840	-0.982618	0.000000	-10.000000	0.816667	-32.233334	263.000000	1023.000000	1023.000000	2046.000000
28.340000	-0.003056	-1.806147	0.285653	1.249985	-1.426827	-1.914958	0.000000	-10.000000	0.783333	-31.600000	252.166672	1023.000000	1023.000000	2046.000000
28.360001	-0.007403	-4.375208	-0.513651	0.575350	-2.060400	-2.376508	0.000000	-10.000000	0.750000	-30.833334	241.666672	1023.000000	1023.000000	2046.000000
28.379999	-0.010695	-6.320928	-1.183498	-0.055696	-2.468266	-2.613468	0.000000	-10.000000	0.733333	-30.233334	231.500000	1023.000000	1023.000000	2046.000000
28.400000	-0.012719	-7.516841	-1.614350	-0.433309	-2.733227	-2.735955	0.000000	-10.000000	0.708333	-29.850000	221.500000	1023.000000	1023.000000	2046.000000
28.420000	-0.014664	-8.666210	-2.188333	-0.748346	-2.773988	-2.955543	0.000000	-10.000000	0.683333	-29.383333	211.500000	1023.000000	1023.000000	2046.000000
28.440001	-0.016189	-9.567734	-2.365813	-1.023681	-3.145525	-3.032715	0.000000	-10.000000	0.666667	-29.033335	201.500000	1023.000000	1023.000000	2046.000000
28.459999	-0.017545	-10.369311	-2.749433	-1.457604	-3.168593	-2.993681	0.000000	-10.000000	0.658333	-28.450001	191.833328	1023.000000	1023.000000	2046.000000
28.480000	-0.018999	-11.228238	-3.063052	-1.597522	-3.322526	-3.245138	0.000000	-10.000000	0.641667	-28.116667	182.333328	1023.000000	1023.000000	2046.000000
28.500000	-0.019684	-11.633113	-3.238899	-1.897790	-3.341261	-3.155163	0.000000	-10.000000	0.625000	-27.516666	173.000000	1023.000000	1023.000000	2046.000000
28.520000	-0.020572	-12.158101	-3.366116	-2.094659	-3.463094	-3.234232	0.000000	-10.000000	0.591667	-27.183334	163.666672	1023.000000	1023.000000	2046.000000
28.540001	-0.020753	-12.264815	-3.350586	-2.223593	-3.517186	-3.173450	0.000000	-10.000000	0.566667	-26.650000	154.666672	1023.000000	1023.000000	2046.000000
28.559999	-0.020777	-12.279463	-3.465756	-2.369074	-3.336260	-3.108373	0.000000	-10.000000	0.550000	-26.050001	145.833328	1023.000000	1023.000000	2046.000000
28.580000	-0.020372	-12.040030	-3.279040	-2.320340	-3.427368	-3.013281	0.000000	-10.000000	0.550000	-25.433334	137.333328	1023.000000	1023.000000	2046.000000
28.600000	-0.019836	-11.723108	-3.225338	-2.430226	-3.261140	-2.806405	0.000000	-10.000000	0.533333	-24.800001	128.666672	1023.000000	1023.000000	2046.000000
28.620001	-0.020255	-11.970494	-3.330842	-2.435333	-3.277469	-2.926851	0.000000	-10.000000	0.516667	-24.283335	120.333336	1023.000000	1023.000000	2046.000000
28.639999	-0.021141	-12.494606	-3.521724	-2.625832	-3.391135	-2.955915	0.000000	-10.000000	0.500000	-23.800001	112.000000	1023.000000	1023.000000	2046.000000
28.660000	-0.022897	-13.532170	-3.885755	-3.000618	-3.534349	-3.111449	0.000000	-10.000000	0.475000	-23.366667	104.166664	1023.000000	1023.000000	2046.000000
28.680000	-0.024675	-14.582828	-4.146492	-3.378855	-3.865452	-3.192028	0.000000	-10.000000	0.441667	-23.083334	96.500000	1023.000000	1023.000000	2046.000000
28.700001	-0.026280	-15.531459	-4.527547	-3.888718	-3.932952	-3.182242	0.000000	-10.000000	0.408333	-22.600000	88.833336	1023.000000	1023.000000	2046.000000
28.719999	-0.027696	-16.368204	-4.646767	-4.268333	-4.211199	-3.241905	0.000000	-10.000000	0.391667	-22.100000	81.333336	1023.000000	1023.000000	2046.000000
28.740000	-0.029082	-17.187689	-4.827011	-4.815448	-4.359618	-3.185612	0.000000	-10.000000	0.383333	-21.233334	73.833336	1023.000000	1023.000000	2046.000000
28.760000	-0.030465	-18.004774	-5.022901	-5.083401	-4.628558	-3.269914	0.000000	-10.000000	0.350000	-20.083334	66.833336	1023.000000	1023.000000	2046.000000
28.780001	-0.031029	-18.337875	-5.245964	-5.389382	-4.568129	-3.134400	0.000000	-10.000000	0.308333	-18.500000	60.000000	1023.000000	1023.000000	2046.000000
28.799999	-0.031777	-18.780447	-5.353409	-5.500355	-4.703519	-3.223163	0.000000	-10.000000	0.241667	-16.400000	53.833332	1023.000000	1023.000000	2046.000000
28.820000	-0.031477	-18.602617	-5.302336	-5.677613	-4.590077	-3.032592	0.000000	-10.000000	0.200000	-14.750000	49.833332	1023.000000	1023.000000	2046.000000
28.840000	-0.031347	-18.526297	-5.233214	-5.598850	-4.594847	-3.099385	0.000000	-10.000000	0.166667	-12.650001	45.333332	1023.000000	1023.000000	2046.000000
28.860001	-0.030550	-18.054953	-5.105088	-5.596664	-4.448988	-2.904212	0.000000	-10.000000	0.158333	-11.650001	41.333332	1023.000000	1023.000000	2046.000000
28.879999	-0.030321	-17.919487	-5.102357	-5.602005	-4.325839	-2.889287	0.000000	-10.000000	0.141667	-10.716667	36.333332	1023.000000	1023.000000	2046.000000
28.900000	-0.029434	-17.395441	-4.855567	-5.546606	-4.298637	-2.694631	0.000000	-10.000000	0.133333	-10.816667	32.666668	1023.000000	1023.000000	2046.000000
28.920000	-0.028868	-17.061079	-4.857842	-5.571852	-4.044350	-2.587035	0.000000	-10.000000	0.116667	-10.700000	29.166666	1023.000000	1023.000000	2046.000000
28.940001	-0.028478	-16.830700	-4.729150	-5.468792	-4.057405	-2.575352	0.000000	-10.000000	0.116667	-10.350000	25.500000	1023.000000	1023.000000	2046.000000
28.959999	-0.027734	-16.390648	-4.668171	-5.562153	-3.825938	-2.334385	0.000000	-10.000000	0.108333	-9.866667	21.000000	1023.000000	1023.000000	2046.000000
28.980000	-0.027447	-16.221207	-4.547629	-5.400161	-3.877138	-2.396278	0.000000	-10.000000	0.108333	-9.450000	17.666666	1023.000000	1023.000000	2046.000000
29.000000	-0.027147	-16.043617	-4.637745	-5.491076	-3.721178	-2.193618	0.000000	-10.000000	0.100000	-9.150000	14.500000	1023.000000	1023.000000	2046.000000
29.020000	-0.027802	-16.430931	-4.710130	-5.450431	-3.947332	-2.323037	0.000000	-10.000000	0.100000	-9.083333	12.500000	1023.000000	1023.000000	2046.000000
29.040001	-0.028042	-16.572838	-4.776657	-5.581245	-4.011093	-2.203842	0.000000	-10.000000	0.100000	-8.933333	9.500000	1023.000000	1023.000000	2046.000000
29.059999	-0.028979	-17.126524	-5.022056	-5.587434	-4.062766	-2.454269	0.000000	-10.000000	0.100000	-8.666667	6.500000	1023.000000	1023.000000	2046.000000
29.080000	-0.028974	-17.123375	-5.069073	-5.591113	-4.011076	-2.452114	0.000000	-10.000000	0.091667	-8.283333	3.500000	1023.000000	1023.000000	2046.000000
29.100000	-0.029301	-17.317036	-5.039031	-5.786865	-4.141268	-2.349873	0.000000	-10.000000	0.091667	-8.066667	1.000000	1023.000000	1023.000000	2046.000000
29.120001	-0.029411	-17.381784	-5.073120	-5.617499	-4.193204	-2.497961	0.000000	-10.000000	0.100000	-8.100000	-1.333333	1023.000000	1023.000000	2046.000000
29.139999	-0.029326	-17.331415	-5.268825	-5.702407	-4.013629	-2.346554	0.000000	-10.000000	0.108333	-8.316667	-3.666667	1023.000000	1023.000000	2046.000000
29.160000	-0.030895	-18.259016	-5.526696	-5.686133	-4.317058	-2.729128	0.000000	-10.000000	0.108333	-8.233334	-6.500000	1023.000000	1023.000000	2046.000000
29.180000	-0.033093	-19.558155	-5.945378	-5.941625	-4.576304	-3.094849	0.000000	-10.000000	0.091667	-7.666667	-9.333333	1023.000000	1023.000000	2046.000000
29.200001	-0.036709	-21.695210	-6.537193	-6.135811	-5.072797	-3.949408	0.000000	-10.000000	0.075000	-6.516667	-12.000000	1023.000000	1023.000000	2046.000000
29.219999	-0.039859	-23.556578	-7.101097	-6.593072	-5.587332	-4.275077	0.000000	-10.000000	0.066667	-5.283333	-14.166667	1023.000000	1023.000000	2046.000000
29.240000	-0.042314	-25.007626	-7.648083	-6.986137	-5.876555	-4.496852	0.000000	-10.000000	0.058333	-4.600000	-16.000000	1023.000000	1023.000000	2046.000000
29.260000	-0.043267	-25.570686	-7.858992	-7.248610	-6.045407	-4.417677	0.000000	-10.000000	0.058333	-4.783333	-17.333334	1023.000000	1023.000000	2046.000000
29.280001	-0.044265	-26.160728	-8.264662	-7.420277	-5.951909	-4.523882	0.000000	-10.000000	0.066667	-5.500000	-18.833334	1023.000000	1023.000000	2046.000000
29.299999	-0.044663	-26.395681	-8.321360	-7.483531	-6.075196	-4.515596	0.000000	-10.000000	0.083333	-6.100000	-20.500000	1023.000000	1023.000000	2046.000000
29.320000	-0.045204	-26.715662	-8.435179	-7.655945	-6.100849	-4.523689	0.000000	-10.000000	0.100000	-6.250000	-22.833334	1023.000000	1023.000000	2046.000000
29.340000	-0.045551	-26.920670	-8.509728	-7.637625	-6.162538	-4.610777	0.000000	-10.000000	0.083333	-5.983334	-25.166666	1023.000000	1023.000000	2046.000000
29.360001	-0.045393	-26.827009	-8.571835	-7.841547	-6.016796	-4.396832	0.000000	-10.000000	0.075000	-5.433333	-27.166666	1023.000000	1023.000000	2046.000000
29.379999	-0.045614	-26.957605	-8.598516	-7.769411	-6.024636	-4.565042	0.000000	-10.000000	0.058333	-4.750000	-28.833334	1023.000000	1023.000000	2046.000000
29.400000	-0.044847	-26.504431	-8.374560	-7.805443	-5.996833	-4.327593	0.000000	-10.000000	0.058333	-3.933333	-30.333334	1023.000000	1023.000000	2046.000000
29.420000	-0.044051	-26.034155	-8.321946	-7.756619	-5.741644	-4.213946	0.000000	-10.000000	0.050000	-3.150000	-31.833334	1023.000000	1023.000000	2046.000000
29.440001	-0.042618	-25.186991	-7.954681	-7.552588	-5.681999	-3.997723	0.000000	-10.000000	0.050000	-2.533333	-33.000000	1023.000000	1023.000000	2046.000000
29.459999	-0.041074	-24.274824	-7.643823	-7.452271	-5.466635	-3.712095	0.000000	-10.000000	0.050000	-2.366667	-33.833332	1023.000000	1023.000000	2046.000000
29.480000	-0.040252	-23.788813	-7.532590	-7.218843	-5.250052	-3.787327	0.000000	-10.000000	0.050000	-2.400000	-34.666668	1023.000000	1023.000000	2046.000000
29.500000	-0.039802	-23.522810	-7.364576	-7.129996	-5.308717	-3.719520	0.000000	-10.000000	0.050000	-2.483333	-35.333332	1023.000000	1023.000000	2046.000000
29.520000	-0.040174	-23.743057	-7.468997	-7.362258	-5.261419	-3.650385	0.000000	-10.000000	0.058333	-2.733333	-36.166668	1023.000000	1023.000000	2046.000000
29.540001	-0.041085	-24.281124	-7.589137	-7.433858	-5.451331	-3.806798	0.000000	-10.000000	0.066667	-3.283333	-37.000000	1023.000000	1023.000000	2046.000000
29.559999	-0.041621	-24.598158	-7.690131	-7.744674	-5.485553	-3.677800	0.000000	-10.000000	0.066667	-3.950000	-38.166668	1023.000000	1023.000000	2046.000000
29.580000	-0.042753	-25.267300	-7.771427	-7.931386	-5.728652	-3.835834	0.000000	-10.000000	0.058333	-3.983333	-39.500000	1023.000000	1023.000000	2046.000000
29.600000	-0.043168	-25.512403	-7.711679	-8.079279	-5.865020	-3.856425	0.000000	-10.000000	0.041667	-2.883333	-40.833332	1023.000000	1023.000000	2046.000000
29.620001	-0.043609	-25.772993	-7.865241	-8.364297	-5.760358	-3.783097	0.000000	-10.000000	0.041667	-0.700000	-41.666668	1023.000000	1023.000000	2046.000000
29.639999	-0.043995	-26.001011	-7.848705	-8.353157	-5.917248	-3.881901	0.000000	-10.000000	0.025000	1.733333	-42.000000	1023.000000	1023.000000	2046.000000
29.660000	-0.043041	-25.437481	-7.609571	-8.401025	-5.849208	-3.577678	0.000000	-10.000000	0.016667	4.333333	-42.000000	1023.000000	1023.000000	2046.000000
29.680000	-0.042197	-24.938593	-7.510878	-8.270396	-5.601060	-3.556258	0.000000	-10.000000	0.000000	6.866667	-42.000000	1023.000000	1023.000000	2046.000000
29.700001	-0.040907	-24.176125	-7.235387	-8.053208	-5.470167	-3.417362	0.000000	-10.000000	-0.016667	9.500000	-42.000000	1023.000000	1023.000000	2046.000000
29.719999	-0.038885	-22.981100	-6.822205	-7.892848	-5.185165	-3.080883	0.000000	-10.000000	-0.050000	11.833333	-42.000000	1023.000000	1023.000000	2046.000000
29.740000	-0.037068	-21.907368	-6.541758	-7.589871	-4.858183	-2.917557	0.000000	-10.000000	-0.091667	13.800000	-42.000000	1023.000000	1023.000000	2046.000000
29.760000	-0.035012	-20.692303	-6.079031	-7.283966	-4.664794	-2.664510	0.000000	-10.000000	-0.125000	15.683333	-42.000000	1023.000000	1023.000000	2046.000000
29.780001	-0.033058	-19.537468	-5.820007	-7.065817	-4.219943	-2.431702	0.000000	-10.000000	-0.150000	17.200001	-19.666666	1023.000000	1023.000000	2046.000000
29.799999	-0.030973	-18.304821	-5.368543	-6.657864	-4.027823	-2.250592	0.000000	-10.000000	-0.175000	18.550001	4.166667	1023.000000	1023.000000	2046.000000
29.820000	-0.028724	-16.975771	-5.046498	-6.442005	-3.598040	-1.889227	0.000000	-10.000000	-0.208333	19.750000	30.166666	1023.000000	1023.000000	2046.000000
29.840000	-0.027248	-16.103336	-4.652714	-6.051061	-3.501475	-1.898086	0.000000	-10.000000	-0.258333	20.850000	36.166668	1023.000000	1023.000000	2046.000000
29.860001	-0.025416	-15.021074	-4.360507	-5.796505	-3.261603	-1.602459	0.000000	-10.000000	-0.300000	21.950001	43.000000	1023.000000	1023.000000	2046.000000
29.879999	-0.024638	-14.561291	-4.313301	-5.583950	-3.058352	-1.605688	0.000000	-10.000000	-0.333333	22.983334	50.166668	1023.000000	1023.000000	2046.000000
29.900000	-0.023726	-14.022328	-4.051759	-5.287198	-3.094866	-1.588505	0.000000	-10.000000	-0.358333	24.000000	57.500000	1023.000000	1023.000000	2046.000000
29.920000	-0.022403	-13.239973	-3.798092	-5.158584	-2.872769	-1.410529	0.000000	-10.000000	-0.383333	24.916666	65.500000	1023.000000	1023.000000	2046.000000
29.940001	-0.020989	-12.404787	-3.673933	-4.589736	-2.526224	-1.614894	0.000000	-10.000000	-0.416667	25.483334	73.666664	1023.000000	1023.000000	2046.000000
29.959999	-0.019017	-11.238887	-3.124153	-4.466050	-2.489475	-1.159209	0.000000	-10.000000	-0.416667	25.816668	82.333336	1023.000000	1023.000000	2046.000000
29.980000	-0.017534	-10.362358	-2.915542	-4.075468	-2.265322	-1.106026	0.000000	-10.000000	-0.416667	25.983334	90.666664	1023.000000	1023.000000	2046.000000
30.000000	-0.015843	-9.363202	-2.674242	-3.726336	-2.052811	-0.909813	0.000000	-10.000000	-0.416667	26.183334	99.333336	1023.000000	1023.000000	2046.000000
30.020000	-0.015577	-9.205839	-2.779683	-3.486106	-1.860132	-1.079919	0.000000	-10.000000	-0.441667	26.933334	108.000000	1023.000000	1023.000000	2046.000000
30.040001	-0.016982	-10.036487	-2.925053	-3.349674	-2.182271	-1.579489	0.000000	-10.000000	-0.458333	27.650000	117.000000	1023.000000	1023.000000	2046.000000
30.059999	-0.019331	-11.424521	-3.284302	-3.416053	-2.558531	-2.165635	0.000000	-10.000000	-0.458333	28.150000	126.166664	1023.000000	1023.000000	2046.000000
30.080000	-0.021938	-12.965632	-3.790638	-3.597530	-2.946790	-2.630674	0.000000	-10.000000	-0.433333	28.050001	135.333328	1023.000000	1023.000000	2046.000000
30.100000	-0.022474	-13.282329	-3.894164	-3.668909	-3.092276	-2.626979	0.000000	-10.000000	-0.416667	27.533335	144.666672	1023.000000	1023.000000	2046.000000
30.120001	-0.022074	-13.045859	-3.928590	-3.669194	-2.909073	-2.539002	0.000000	-10.000000	-0.400000	27.183334	153.833328	1023.000000	1023.000000	2046.000000
30.139999	-0.021217	-12.539422	-3.768241	-3.360782	-2.881582	-2.528816	0.000000	-10.000000	-0.400000	26.750000	163.000000	1023.000000	1023.000000	2046.000000
30.160000	-0.020061	-11.855865	-3.721266	-3.226110	-2.559666	-2.348823	0.000000	-10.000000	-0.425000	27.016666	172.000000	1023.000000	1023.000000	2046.000000
30.180000	-0.019181	-11.336163	-3.495500	-2.911654	-2.552981	-2.376027	0.000000	-10.000000	-0.441667	27.350000	181.000000	1023.000000	1023.000000	2046.000000
30.200001	-0.017432	-10.302593	-3.148513	-2.721379	-2.352328	-2.080374	0.000000	-10.000000	-0.466667	28.016666	190.166672	1023.000000	1023.000000	2046.000000
30.219999	-0.016154	-9.546896	-2.998765	-2.399099	-2.078687	-2.070345	0.000000	-10.000000	-0.475000	28.433332	199.333328	1023.000000	1023.000000	2046.000000
30.240000	-0.014240	-8.415797	-2.668819	-2.128762	-1.812481	-1.805735	0.000000	-10.000000	-0.500000	28.799999	208.833328	1023.000000	1023.000000	2046.000000
30.260000	-0.012593	-7.442488	-2.338917	-1.793156	-1.576064	-1.734351	0.000000	-10.000000	-0.516667	29.133333	218.333328	1023.000000	1023.000000	2046.000000
30.280001	-0.010038	-5.932205	-1.763661	-1.308330	-1.366756	-1.493458	0.000000	-10.000000	-0.516667	29.083334	228.000000	1023.000000	1023.000000	2046.000000
30.299999	-0.007112	-4.203189	-1.261380	-1.013836	-0.869261	-1.058712	0.000000	-10.000000	-0.516667	29.183334	237.666672	1023.000000	1023.000000	2046.000000
30.320000	-0.004605	-2.721719	-0.694193	-0.420865	-0.612344	-0.994317	0.000000	-10.000000	-0.516667	29.000000	247.500000	1023.000000	1023.000000	2046.000000
30.340000	-0.001546	-0.913846	0.007184	-0.000618	-0.308690	-0.611722	0.000000	-10.000000	-0.525000	29.200001	257.166656	1023.000000	1023.000000	2046.000000
30.360001	0.000201	0.118607	0.322635	0.342482	0.012852	-0.559362	0.000000	-10.000000	-0.500000	28.850000	266.833344	1023.000000	1023.000000	2046.000000
30.379999	0.001638	0.967918	0.573500	0.586759	0.204627	-0.396968	0.000000	-10.000000	-0.475000	28.183334	276.500000	1023.000000	1023.000000	2046.000000
30.400000	0.002308	1.364189	0.654569	0.645254	0.384822	-0.320456	0.000000	-10.000000	-0.433333	27.333334	286.166656	1023.000000	1023.000000	2046.000000
30.420000	0.003075	1.817252	0.940329	0.819098	0.311996	-0.254171	0.000000	-10.000000	-0.433333	27.000000	295.500000	1023.000000	1023.000000	2046.000000
30.440001	0.003844	2.271975	1.165116	0.870911	0.324232	-0.088284	0.000000	-10.000000	-0.433333	27.100000	301.500000	1023.000000	1023.000000	2046.000000
30.459999	0.004257	2.515899	1.258137	0.910484	0.429007	-0.081728	0.000000	-10.000000	-0.475000	27.683334	310.500000	1023.000000	1023.000000	2046.000000
30.480000	0.005229	3.090238	1.624933	1.083217	0.339847	0.042241	0.000000	-10.000000	-0.491667	28.266666	319.500000	1023.000000	1023.000000	2046.000000
30.500000	0.006616	3.910193	1.791732	1.218246	0.649488	0.250726	0.000000	-10.000000	-0.516667	28.816668	331.833344	1023.000000	1023.000000	2046.000000
30.520000	0.008003	4.729526	2.094884	1.458312	0.835821	0.340508	0.000000	-10.000000	-0.516667	29.016666	341.500000	1023.000000	1023.000000	2046.000000
30.540001	0.010476	6.191473	2.679302	1.888981	0.990564	0.632627	0.000000	-10.000000	-0.533333	29.183332	351.166656	1023.000000	1023.000000	2046.000000
30.559999	0.013057	7.716915	3.061142	2.240627	1.478164	0.936983	0.000000	-10.000000	-0.541667	29.450001	360.833344	1023.000000	1023.000000	2046.000000
30.580000	0.015441	9.125594	3.554286	2.681448	1.816008	1.073851	0.000000	-10.000000	-0.533333	29.716667	370.500000	1023.000000	1023.000000	2046.000000
30.600000	0.018768	11.091766	4.315093	3.277689	2.073209	1.425776	0.000000	-10.000000	-0.533333	29.866667	380.500000	1023.000000	1023.000000	2046.000000
30.620001	0.021752	12.855252	4.722396	3.704885	2.650885	1.777086	0.000000	-10.000000	-0.550000	30.016666	390.500000	1023.000000	1023.000000	2046.000000
30.639999	0.023572	13.930765	5.068907	4.210426	2.869061	1.782371	0.000000	-10.000000	-0.558333	30.133333	400.500000	1023.000000	1023.000000	2046.000000
30.660000	0.026461	15.638424	5.730884	4.583017	3.098105	2.226419	0.000000	-10.000000	-0.541667	30.216667	410.500000	1023.000000	1023.000000	2046.000000
30.680000	0.028512	16.850393	5.946958	5.129635	3.589437	2.184362	0.000000	-10.000000	-0.500000	30.100000	420.500000	1023.000000	1023.000000	2046.000000
30.700001	0.031150	18.409948	6.584862	5.529238	3.699033	2.596816	0.000000	-10.000000	-0.500000	29.600000	430.500000	1023.000000	1023.000000	2046.000000
30.719999	0.032814	19.393129	6.869742	6.048692	3.923282	2.551412	0.000000	-10.000000	-0.516667	29.383335	440.500000	1023.000000	1023.000000	2046.000000
30.740000	0.033385	19.730419	7.036998	6.371738	3.829600	2.492083	0.000000	-10.000000	-0.550000	29.150002	450.500000	1023.000000	1023.000000	2046.000000
30.760000	0.032522	19.220217	6.817115	6.397177	3.817463	2.188462	0.000000	-10.000000	-0.575000	29.633333	460.333344	1023.000000	1023.000000	2046.000000
30.780001	0.031066	18.360229	6.560283	6.461056	3.567914	1.770976	0.000000	-10.000000	-0.591667	29.866667	466.833344	1023.000000	1023.000000	2046.000000
30.799999	0.029948	17.699467	6.324358	6.529450	3.418465	1.427193	0.000000	-10.000000	-0.566667	29.916666	476.500000	1023.000000	1023.000000	2046.000000
30.820000	0.028633	16.922390	6.209906	6.692585	3.045319	0.974580	0.000000	-10.000000	-0.533333	29.583334	483.000000	1023.000000	1023.000000	2046.000000
30.840000	0.028370	16.766472	6.083112	6.674941	3.062881	0.945538	0.000000	-10.000000	-0.466667	28.516666	496.166656	1023.000000	1023.000000	2046.000000
30.860001	0.028035	16.568607	5.987815	6.767566	3.073194	0.740032	0.000000	-10.000000	-0.433333	27.316668	505.833344	1023.000000	1023.000000	2046.000000
30.879999	0.029113	17.205647	6.219072	6.866264	3.108176	1.012134	0.000000	-10.000000	-0.391667	26.100000	518.500000	1023.000000	1023.000000	2046.000000
30.900000	0.029557	17.467903	6.197361	7.080586	3.276260	0.913696	0.000000	-10.000000	-0.383333	25.616667	524.500000	1023.000000	1023.000000	2046.000000
30.920000	0.030517	18.035784	6.439870	7.272392	3.263441	1.060080	0.000000	-10.000000	-0.350000	25.133333	530.333313	1023.000000	1023.000000	2046.000000
30.940001	0.031281	18.487339	6.527893	7.375936	3.497106	1.086405	0.000000	-10.000000	-0.275000	24.000000	535.833313	1023.000000	1023.000000	2046.000000
30.959999	0.032157	19.004639	6.776060	7.566952	3.505244	1.156383	0.000000	-10.000000	-0.191667	22.150002	544.000000	1023.000000	1023.000000	2046.000000
30.980000	0.033385	19.730259	6.962996	7.583549	3.754259	1.429456	0.000000	-10.000000	-0.100000	18.566668	553.833313	1023.000000	1023.000000	2046.000000
31.000000	0.033929	20.051888	7.102622	7.776753	3.823301	1.349211	0.000000	-10.000000	-0.050000	14.450001	562.500000	1023.000000	1023.000000	2046.000000
31.020000	0.035533	21.000271	7.486007	7.868405	3.992360	1.653498	0.000000	-10.000000	0.016667	9.766666	569.833313	1023.000000	1023.000000	2046.000000
31.040001	0.036460	21.548010	7.672217	8.021315	4.128522	1.725956	0.000000	-10.000000	0.058333	4.666667	573.500000	1023.000000	1023.000000	2046.000000
31.059999	0.037791	22.334538	7.865452	8.140579	4.365757	1.962749	0.000000	-10.000000	0.091667	-0.300000	575.833313	1023.000000	1023.000000	2046.000000
31.080000	0.037895	22.395678	7.932389	8.272707	4.376030	1.814552	0.000000	-10.000000	0.100000	-3.983334	576.833313	1023.000000	1023.000000	2046.000000
31.100000	0.038107	22.521482	8.040077	8.246617	4.309481	1.925306	0.000000	-10.000000	0.150000	-8.066667	577.000000	1023.000000	1023.000000	2046.000000
31.120001	0.036932	21.826866	7.684826	8.103440	4.353428	1.685171	0.000000	-10.000000	0.216667	-12.083334	577.000000	1023.000000	1023.000000	2046.000000
31.139999	0.035504	20.983116	7.486498	7.830729	4.043711	1.622177	0.000000	-10.000000	0.283333	-16.100000	577.000000	1023.000000	1023.000000	2046.000000
31.160000	0.034167	20.192602	7.186406	7.432507	3.955170	1.618519	0.000000	-10.000000	0.333333	-17.816668	577.000000	1023.000000	1023.000000	2046.000000
31.180000	0.032553	19.238951	7.118632	7.138217	3.512636	1.469466	0.000000	-10.000000	0.375000	-19.266666	569.500000	1023.000000	1023.000000	2046.000000
31.200001	0.031234	18.459349	6.944758	6.751991	3.294123	1.468476	0.000000	-10.000000	0.458333	-21.883333	557.166687	1023.000000	1023.000000	2046.000000
31.219999	0.029505	17.437239	6.637238	6.344388	3.120817	1.334797	0.000000	-10.000000	0.508333	-23.783335	544.833313	1023.000000	1023.000000	2046.000000
31.240000	0.028413	16.792288	6.660241	6.101029	2.680591	1.350426	0.000000	-10.000000	0.583333	-25.500000	537.333313	1023.000000	1023.000000	2046.000000
31.260000	0.027386	16.185352	6.380415	5.877201	2.673789	1.253947	0.000000	-10.000000	0.633333	-26.716667	531.500000	1023.000000	1023.000000	2046.000000
31.280001	0.026586	15.712149	6.343613	5.709816	2.444758	1.213963	0.000000	-10.000000	0.733333	-29.066668	519.166687	1023.000000	1023.000000	2046.000000
31.299999	0.026210	15.489827	6.162828	5.544547	2.589436	1.193016	0.000000	-10.000000	0.833333	-31.216667	506.000000	1023.000000	1023.000000	2046.000000
31.320000	0.025823	15.261194	6.252538	5.567306	2.362370	1.078980	0.000000	-10.000000	0.916667	-32.700001	496.000000	1023.000000	1023.000000	2046.000000
31.340000	0.025869	15.288474	6.177217	5.352447	2.478650	1.280161	0.000000	-10.000000	0.950000	-33.500000	488.833344	1023.000000	1023.000000	2046.000000
31.360001	0.025128	14.850659	6.065734	5.315490	2.368870	1.100566	0.000000	-10.000000	0.950000	-34.000000	481.333344	1023.000000	1023.000000	2046.000000
31.379999	0.025134	14.854156	6.120163	5.203727	2.292092	1.238174	0.000000	-10.000000	0.966667	-34.916668	466.166656	1023.000000	1023.000000	2046.000000
31.400000	0.024473	14.463505	5.909277	5.091248	2.330910	1.132069	0.000000	-10.000000	0.983333	-35.383331	454.666656	1023.000000	1023.000000	2046.000000
31.420000	0.023934	14.145008	5.878042	5.039683	2.124254	1.103027	0.000000	-10.000000	1.000000	-35.733334	443.000000	1023.000000	1023.000000	2046.000000
31.440001	0.023167	13.691951	5.591472	4.933814	2.176326	0.990339	0.000000	-10.000000	1.016667	-35.916668	431.000000	1023.000000	1023.000000	2046.000000
31.459999	0.022277	13.165541	5.529610	4.823371	1.866461	0.946100	0.000000	-10.000000	1.050000	-36.083336	415.000000	1023.000000	1023.000000	2046.000000
31.480000	0.021386	12.639202	5.231210	4.580378	1.927606	0.900008	0.000000	-10.000000	1.083333	-36.316666	403.000000	1023.000000	1023.000000	2046.000000
31.500000	0.020382	12.045901	5.028110	4.479544	1.780116	0.758131	0.000000	-10.000000	1.100000	-36.200001	395.000000	1023.000000	1023.000000	2046.000000
31.520000	0.019649	11.612574	4.771071	4.302468	1.756335	0.782700	0.000000	-10.000000	1.091667	-36.066666	387.000000	1023.000000	1023.000000	2046.000000
31.540001	0.018461	10.910638	4.630624	4.119426	1.374771	0.785817	0.000000	-10.000000	1.075000	-35.916668	375.000000	1023.000000	1023.000000	2046.000000
31.559999	0.016409	9.697886	4.138955	3.834246	1.182077	0.542608	0.000000	-10.000000	1.058333	-35.716667	359.000000	1023.000000	1023.000000	2046.000000
31.580000	0.015109	8.929546	3.797192	3.564809	1.131994	0.435551	0.000000	-10.000000	1.050000	-35.550003	347.000000	1023.000000	1023.000000	2046.000000
31.600000	0.013332	7.879124	3.661235	3.235017	0.649773	0.333099	0.000000	-10.000000	1.033333	-35.400002	335.000000	1023.000000	1023.000000	2046.000000
31.620001	0.012138	7.173597	3.284173	3.023125	0.676806	0.189492	0.000000	-10.000000	1.016667	-35.316669	327.000000	1023.000000	1023.000000	2046.000000
31.639999	0.010388	6.139397	2.973358	2.785877	0.286323	0.093838	0.000000	-10.000000	1.000000	-35.300003	311.333344	1023.000000	1023.000000	2046.000000
31.660000	0.007584	4.482338	2.221758	2.388716	0.090951	-0.219088	0.000000	-10.000000	1.000000	-35.283337	299.666656	1023.000000	1023.000000	2046.000000
31.680000	0.003038	1.795187	1.404636	1.973742	-0.596237	-0.986954	0.000000	-10.000000	0.991667	-35.050003	288.000000	1023.000000	1023.000000	2046.000000
31.700001	-0.001560	-0.921917	0.588317	1.412952	-1.201508	-1.721678	0.000000	-10.000000	0.975000	-34.716667	280.166656	1023.000000	1023.000000	2046.000000
31.719999	-0.006742	-3.984373	-0.197122	0.790093	-2.169806	-2.407539	0.000000	-10.000000	0.933333	-34.016666	268.500000	1023.000000	1023.000000	2046.000000
31.740000	-0.010279	-6.075072	-1.067438	0.195346	-2.423816	-2.779163	0.000000	-10.000000	0.891667	-33.333336	257.166656	1023.000000	1023.000000	2046.000000
31.760000	-0.013111	-7.748512	-1.622222	-0.278361	-2.824866	-3.023063	0.000000	-10.000000	0.841667	-32.666668	246.000000	1023.000000	1023.000000	2046.000000
31.780001	-0.014883	-8.796059	-2.104667	-0.671408	-2.902121	-3.117863	0.000000	-10.000000	0.833333	-32.216667	235.166672	1023.000000	1023.000000	2046.000000
31.799999	-0.016714	-9.877806	-2.398653	-0.945426	-3.264677	-3.269051	0.000000	-10.000000	0.816667	-31.900002	220.833328	1023.000000	1023.000000	2046.000000
31.820000	-0.018056	-10.671112	-2.780891	-1.354925	-3.294844	-3.240452	0.000000	-10.000000	0.816667	-31.600000	210.166672	1023.000000	1023.000000	2046.000000
31.840000	-0.020022	-11.833281	-3.229499	-1.623864	-3.485643	-3.494276	0.000000	-10.000000	0.791667	-31.216667	199.500000	1023.000000	1023.000000	2046.000000
31.860001	-0.020790	-12.286817	-3.369935	-1.897452	-3.607492	-3.411939	0.000000	-10.000000	0.766667	-30.666668	192.666672	1023.000000	1023.000000	2046.000000
31.879999	-0.021962	-12.979626	-3.641796	-2.146325	-3.650746	-3.540759	0.000000	-10.000000	0.733333	-29.833334	182.500000	1023.000000	1023.000000	2046.000000
31.900000	-0.022527	-13.313379	-3.690210	-2.314224	-3.795516	-3.513430	0.000000	-10.000000	0.691667	-28.983334	172.500000	1023.000000	1023.000000	2046.000000
31.920000	-0.022590	-13.350819	-3.842673	-2.510674	-3.575619	-3.421853	0.000000	-10.000000	0.675000	-28.200001	162.666672	1023.000000	1023.000000	2046.000000
31.940001	-0.022130	-13.079088	-3.680371	-2.539957	-3.621079	-3.237682	0.000000	-10.000000	0.633333	-27.283335	153.166672	1023.000000	1023.000000	2046.000000
31.959999	-0.021483	-12.696438	-3.575135	-2.555217	-3.503539	-3.062547	0.000000	-10.000000	0.600000	-26.533335	144.000000	1023.000000	1023.000000	2046.000000
31.980000	-0.021567	-12.746094	-3.675744	-2.630034	-3.360296	-3.080019	0.000000	-10.000000	0.550000	-25.716667	135.166672	1023.000000	1023.000000	2046.000000
32.000000	-0.022197	-13.118716	-3.672232	-2.737220	-3.623955	-3.085309	0.000000	-10.000000	0.533333	-25.066668	126.500000	1023.000000	1023.000000	2046.000000
32.020000	-0.023339	-13.793234	-3.984860	-3.054121	-3.657981	-3.096271	0.000000	-10.000000	0.525000	-24.083334	118.166664	1023.000000	1023.000000	2046.000000
32.040001	-0.025431	-15.029561	-4.469852	-3.370523	-3.808711	-3.380474	0.000000	-10.000000	0.500000	-23.416666	110.166664	1023.000000	1023.000000	2046.000000
32.060001	-0.026840	-15.862535	-4.646648	-3.849425	-4.082839	-3.283624	0.000000	-10.000000	0.466667	-22.866667	102.500000	1023.000000	1023.000000	2046.000000
32.080002	-0.028524	-16.857630	-4.974290	-4.353249	-4.181194	-3.348897	0.000000	-10.000000	0.425000	-22.633333	94.833336	1023.000000	1023.000000	2046.000000
32.099998	-0.030090	-17.783411	-5.058076	-4.753481	-4.541883	-3.429972	0.000000	-10.000000	0.400000	-22.083334	87.333336	1023.000000	1023.000000	2046.000000
32.119999	-0.031388	-18.550310	-5.362470	-5.239043	-4.583517	-3.365279	0.000000	-10.000000	0.375000	-21.266666	79.833336	1023.000000	1023.000000	2046.000000
32.139999	-0.032640	-19.290194	-5.554748	-5.479007	-4.834696	-3.421744	0.000000	-10.000000	0.358333	-20.216667	72.833336	1023.000000	1023.000000	2046.000000
32.160000	-0.033129	-19.579418	-5.722249	-5.730898	-4.794475	-3.331796	0.000000	-10.000000	0.333333	-19.150000	66.000000	1023.000000	1023.000000	2046.000000
32.180000	-0.033924	-20.049089	-5.832129	-5.863404	-4.928624	-3.424932	0.000000	-10.000000	0.300000	-18.250000	59.666668	1023.000000	1023.000000	2046.000000
32.200001	-0.033509	-19.803654	-5.751514	-6.012649	-4.835948	-3.203544	0.000000	-10.000000	0.266667	-17.416666	53.500000	1023.000000	1023.000000	2046.000000
32.220001	-0.033562	-19.835264	-5.825359	-5.968911	-4.738795	-3.302198	0.000000	-10.000000	0.250000	-16.583334	47.666668	1023.000000	1023.000000	2046.000000
32.240002	-0.032882	-19.433380	-5.616081	-6.031635	-4.728203	-3.057460	0.000000	-10.000000	0.241667	-15.733334	42.166668	1023.000000	1023.000000	2046.000000
32.259998	-0.032537	-19.229174	-5.662361	-6.021234	-4.506952	-3.038627	0.000000	-10.000000	0.233333	-14.850000	37.000000	1023.000000	1023.000000	2046.000000
32.279999	-0.031850	-18.823393	-5.433722	-5.979434	-4.520061	-2.890177	0.000000	-10.000000	0.216667	-13.966667	32.000000	1023.000000	1023.000000	2046.000000
32.299999	-0.031400	-18.557430	-5.479950	-6.017957	-4.280207	-2.779318	0.000000	-10.000000	0.191667	-12.966667	27.333334	1023.000000	1023.000000	2046.000000
32.320000	-0.030787	-18.194925	-5.276850	-5.984701	-4.284723	-2.648653	0.000000	-10.000000	0.150000	-12.066667	23.000000	1023.000000	1023.000000	2046.000000
32.340000	-0.030410	-17.972401	-5.310036	-5.944439	-4.050713	-2.667213	0.000000	-10.000000	0.116667	-11.150001	19.000000	1023.000000	1023.000000	2046.000000
32.360001	-0.030107	-17.793516	-5.169624	-5.860956	-4.169375	-2.593560	0.000000	-10.000000	0.108333	-10.366667	15.333333	1023.000000	1023.000000	2046.000000
32.380001	-0.029991	-17.724810	-5.271317	-5.996846	-4.082345	-2.374303	0.000000	-10.000000	0.108333	-9.483334	11.833333	1023.000000	1023.000000	2046.000000
32.400002	-0.030875	-18.247385	-5.415501	-5.955268	-4.266838	-2.609779	0.000000	-10.000000	0.108333	-8.616667	8.666667	1023.000000	1023.000000	2046.000000
32.419998	-0.030911	-18.268166	-5.403733	-6.092937	-4.318926	-2.452569	0.000000	-10.000000	0.091667	-7.666667	5.666667	1023.000000	1023.000000	2046.000000
32.439999	-0.031553	-18.647711	-5.629724	-6.024529	-4.300871	-2.692586	0.000000	-10.000000	0.083333	-6.883334	3.000000	1023.000000	1023.000000	2046.000000
32.459999	-0.031443	-18.582520	-5.500415	-6.101054	-4.429910	-2.551141	0.000000	-10.000000	0.083333	-6.300000	1.000000	1023.000000	1023.000000	2046.000000
32.480000	-0.031307	-18.502531	-5.542785	-6.116588	-4.287390	-2.555767	0.000000	-10.000000	0.091667	-6.116667	-0.833333	1023.000000	1023.000000	2046.000000
32.500000	-0.031414	-18.565645	-5.540126	-5.998303	-4.409202	-2.618015	0.000000	-10.000000	0.091667	-6.083333	-2.500000	1023.000000	1023.000000	2046.000000
32.520000	-0.031504	-18.618776	-5.717344	-6.073132	-4.299387	-2.528913	0.000000	-10.000000	0.075000	-6.033333	-4.500000	1023.000000	1023.000000	2046.000000
32.540001	-0.033886	-20.026377	-6.274003	-6.113873	-4.486840	-3.151661	0.000000	-10.000000	0.058333	-5.166667	-6.500000	1023.000000	1023.000000	2046.000000
32.560001	-0.036413	-21.519886	-6.498322	-6.241925	-5.052536	-3.727103	0.000000	-10.000000	0.050000	-2.766667	-8.000000	1023.000000	1023.000000	2046.000000
32.580002	-0.039417	-23.295361	-7.151304	-6.584146	-5.373634	-4.186276	0.000000	-10.000000	0.033333	0.400000	-8.833333	1023.000000	1023.000000	2046.000000
32.599998	-0.041674	-24.629358	-7.626430	-6.853553	-5.694501	-4.454875	0.000000	-10.000000	0.016667	3.900000	-9.000000	1023.000000	1023.000000	2046.000000
32.619999	-0.042099	-24.880625	-7.755605	-6.974322	-5.755008	-4.395690	0.000000	-10.000000	0.000000	6.850000	-9.000000	1023.000000	1023.000000	2046.000000
32.639999	-0.042041	-24.846453	-7.859387	-7.064178	-5.627354	-4.295533	0.000000	-10.000000	0.000000	9.116667	-9.000000	1023.000000	1023.000000	2046.000000
32.660000	-0.042096	-24.878462	-8.019363	-7.005593	-5.507823	-4.345681	0.000000	-10.000000	-0.016667	10.683333	-9.000000	1023.000000	1023.000000	2046.000000
32.680000	-0.041421	-24.479740	-7.753305	-6.993458	-5.589321	-4.143657	0.000000	-10.000000	-0.041667	11.833334	-9.000000	1023.000000	1023.000000	2046.000000
32.700001	-0.040672	-24.037148	-7.764036	-6.941048	-5.290335	-4.041728	0.000000	-10.000000	-0.075000	13.133333	-9.000000	1023.000000	1023.000000	2046.000000
32.720001	-0.040190	-23.752432	-7.721634	-6.767800	-5.177831	-4.085166	0.000000	-10.000000	-0.091667	14.666667	1.333333	1023.000000	1023.000000	2046.000000
32.740002	-0.038720	-22.883677	-7.403061	-6.627606	-5.036530	-3.816478	0.000000	-10.000000	-0.108333	15.916667	13.166667	1023.000000	1023.000000	2046.000000
32.759998	-0.037284	-22.034880	-7.128078	-6.429485	-4.795546	-3.681772	0.000000	-10.000000	-0.133333	17.300001	26.666666	1023.000000	1023.000000	2046.000000
32.779999	-0.035823	-21.171362	-6.866298	-6.130600	-4.563024	-3.611440	0.000000	-10.000000	-0.166667	18.483334	31.833334	1023.000000	1023.000000	2046.000000
32.799999	-0.033225	-19.636158	-6.298242	-5.850659	-4.280491	-3.206765	0.000000	-10.000000	-0.208333	19.633333	37.666668	1023.000000	1023.000000	2046.000000
32.820000	-0.030385	-17.957403	-5.734716	-5.531510	-3.896811	-2.794368	0.000000	-10.000000	-0.233333	20.533335	44.166668	1023.000000	1023.000000	2046.000000
32.840000	-0.028088	-16.600046	-5.396749	-5.074503	-3.445423	-2.683372	0.000000	-10.000000	-0.241667	21.266666	51.000000	1023.000000	1023.000000	2046.000000
32.860001	-0.026143	-15.450794	-4.886002	-4.685935	-3.318626	-2.560231	0.000000	-10.000000	-0.250000	21.916668	58.000000	1023.000000	1023.000000	2046.000000
32.880001	-0.024637	-14.560308	-4.580421	-4.579941	-3.091282	-2.308664	0.000000	-10.000000	-0.250000	22.533333	65.166664	1023.000000	1023.000000	2046.000000
32.900002	-0.024309	-14.366784	-4.588556	-4.486960	-2.945612	-2.345656	0.000000	-10.000000	-0.250000	22.750000	72.500000	1023.000000	1023.000000	2046.000000
32.919998	-0.023961	-14.161184	-4.377831	-4.427725	-3.052431	-2.303197	0.000000	-10.000000	-0.225000	22.366667	80.166664	1023.000000	1023.000000	2046.000000
32.939999	-0.023423	-13.843192	-4.236673	-4.454299	-2.968374	-2.183846	0.000000	-10.000000	-0.233333	22.150000	87.666664	1023.000000	1023.000000	2046.000000
32.959999	-0.023314	-13.778461	-4.144285	-4.392725	-2.986547	-2.254905	0.000000	-10.000000	-0.258333	22.550001	95.000000	1023.000000	1023.000000	2046.000000
32.980000	-0.022578	-13.343574	-3.834979	-4.365169	-3.034564	-2.108862	0.000000	-10.000000	-0.316667	23.650000	102.333336	1023.000000	1023.000000	2046.000000
33.000000	-0.021652	-12.796084	-3.688040	-4.347678	-2.840712	-1.919655	0.000000	-10.000000	-0.358333	24.583334	110.000000	1023.000000	1023.000000	2046.000000
33.020000	-0.020809	-12.298413	-3.431770	-4.135755	-2.827465	-1.903424	0.000000	-10.000000	-0.391667	25.416668	118.166664	1023.000000	1023.000000	2046.000000
33.040001	-0.018779	-11.098611	-2.989583	-3.902284	-2.605896	-1.600847	0.000000	-10.000000	-0.400000	25.866667	126.500000	1023.000000	1023.000000	2046.000000
33.060001	-0.016832	-9.947513	-2.756715	-3.575693	-2.154793	-1.460312	0.000000	-10.000000	-0.400000	26.566668	135.166672	1023.000000	1023.000000	2046.000000
33.080002	-0.014515	-8.578340	-2.205838	-3.145334	-1.964370	-1.262798	0.000000	-10.000000	-0.408333	26.783333	143.833328	1023.000000	1023.000000	2046.000000
33.099998	-0.011739	-6.937673	-1.701236	-2.786873	-1.532679	-0.916885	0.000000	-10.000000	-0.425000	27.333334	152.833328	1023.000000	1023.000000	2046.000000
33.119999	-0.009108	-5.382585	-1.218650	-2.338120	-1.173239	-0.652576	0.000000	-10.000000	-0.433333	27.433334	161.833328	1023.000000	1023.000000	2046.000000
33.139999	-0.006385	-3.773550	-0.683778	-1.848984	-0.870916	-0.369871	0.000000	-10.000000	-0.450000	27.900000	171.166672	1023.000000	1023.000000	2046.000000
33.160000	-0.003740	-2.210540	-0.225036	-1.454966	-0.457725	-0.072813	0.000000	-10.000000	-0.458333	28.083334	180.333328	1023.000000	1023.000000	2046.000000
33.180000	-0.001404	-0.829505	0.160391	-0.921381	-0.125402	0.056887	0.000000	-10.000000	-0.466667	28.433332	189.666672	1023.000000	1023.000000	2046.000000
33.200001	0.001053	0.622122	0.694148	-0.530207	0.080938	0.377243	0.000000	-10.000000	-0.466667	28.650000	199.000000	1023.000000	1023.000000	2046.000000
33.220001	0.002942	1.738851	0.995955	-0.152954	0.444715	0.451136	0.000000	-10.000000	-0.475000	28.950001	208.666672	1023.000000	1023.000000	2046.000000
33.240002	0.004421	2.612770	1.333590	0.187310	0.503905	0.587966	0.000000	-10.000000	-0.500000	29.050001	218.166672	1023.000000	1023.000000	2046.000000
33.259998	0.005298	3.130880	1.444968	0.365434	0.629167	0.691311	0.000000	-10.000000	-0.525000	29.250000	227.833328	1023.000000	1023.000000	2046.000000
33.279999	0.006163	3.642169	1.641983	0.557912	0.752922	0.689351	0.000000	-10.000000	-0.550000	29.516666	237.500000	1023.000000	1023.000000	2046.000000
33.299999	0.007608	4.496569	2.006813	0.908411	0.839710	0.741635	0.000000	-10.000000	-0.550000	29.933334	247.500000	1023.000000	1023.000000	2046.000000
33.320000	0.009863	5.829198	2.370681	1.378467	1.210721	0.869329	0.000000	-10.000000	-0.541667	29.883333	257.500000	1023.000000	1023.000000	2046.000000
33.340000	0.012477	7.374078	3.017535	1.819852	1.366346	1.170344	0.000000	-10.000000	-0.516667	29.700001	267.500000	1023.000000	1023.000000	2046.000000
33.360001	0.014960	8.841341	3.438879	2.442857	1.639527	1.320080	0.000000	-10.000000	-0.500000	29.266666	277.500000	1023.000000	1023.000000	2046.000000
33.380001	0.016421	9.704993	3.555869	2.807436	1.890968	1.450720	0.000000	-10.000000	-0.500000	29.066668	287.166656	1023.000000	1023.000000	2046.000000
33.400002	0.015872	9.380532	3.363208	2.970586	1.933310	1.113428	0.000000	-10.000000	-0.516667	29.266666	296.833344	1023.000000	1023.000000	2046.000000
33.419998	0.013551	8.008897	3.041137	3.045251	1.474753	0.447757	0.000000	-10.000000	-0.533333	29.583334	306.500000	1023.000000	1023.000000	2046.000000
33.439999	0.011031	6.519039	2.618436	2.831864	1.014703	0.054036	0.000000	-10.000000	-0.533333	29.650000	316.500000	1023.000000	1023.000000	2046.000000
33.459999	0.008922	5.273099	2.198996	2.815274	0.713784	-0.454955	0.000000	-10.000000	-0.500000	29.333334	326.500000	1023.000000	1023.000000	2046.000000
33.480000	0.008589	5.076236	2.236185	2.871349	0.501054	-0.532352	0.000000	-10.000000	-0.475000	28.700001	339.500000	1023.000000	1023.000000	2046.000000
33.500000	0.009302	5.497612	2.212473	2.834239	0.728263	-0.277362	0.000000	-10.000000	-0.450000	28.350000	349.166656	1023.000000	1023.000000	2046.000000
33.520000	0.009869	5.832473	2.227806	3.119719	0.894863	-0.409915	0.000000	-10.000000	-0.458333	28.000000	358.500000	1023.000000	1023.000000	2046.000000
33.540001	0.011082	6.549612	2.471748	3.445287	0.938116	-0.305539	0.000000	-10.000000	-0.475000	28.383333	364.666656	1023.000000	1023.000000	2046.000000
33.560001	0.012678	7.492418	2.755100	3.679722	1.162958	-0.105363	0.000000	-10.000000	-0.500000	28.733334	374.000000	1023.000000	1023.000000	2046.000000
33.580002	0.013882	8.204505	3.021259	4.019140	1.267309	-0.103202	0.000000	-10.000000	-0.525000	29.383333	383.666656	1023.000000	1023.000000	2046.000000
33.599998	0.015891	9.391591	3.354691	4.283101	1.588715	0.165085	0.000000	-10.000000	-0.525000	29.633333	393.500000	1023.000000	1023.000000	2046.000000
33.619999	0.017420	10.295298	3.631358	4.654858	1.819696	0.189386	0.000000	-10.000000	-0.500000	29.800001	403.500000	1023.000000	1023.000000	2046.000000
33.639999	0.019597	11.581817	4.152735	4.975399	1.997659	0.456023	0.000000	-10.000000	-0.500000	29.683334	413.333344	1023.000000	1023.000000	2046.000000
33.660000	0.022102	13.062277	4.598561	5.224766	2.417209	0.821740	0.000000	-10.000000	-0.500000	29.800001	423.000000	1023.000000	1023.000000	2046.000000
33.680000	0.024439	14.443580	5.021252	5.697488	2.760140	0.964700	0.000000	-10.000000	-0.508333	29.650000	432.666656	1023.000000	1023.000000	2046.000000
33.700001	0.027103	16.017885	5.676206	6.115005	2.956242	1.270432	0.000000	-10.000000	-0.483333	29.400000	442.500000	1023.000000	1023.000000	2046.000000
33.720001	0.029512	17.441860	6.117145	6.453507	3.352463	1.518745	0.000000	-10.000000	-0.441667	28.216667	452.500000	1023.000000	1023.000000	2046.000000
33.740002	0.030876	18.247805	6.308880	6.878454	3.599942	1.460528	0.000000	-10.000000	-0.366667	26.933334	462.333344	1023.000000	1023.000000	2046.000000
33.759998	0.031871	18.835937	6.527503	6.906514	3.708525	1.693395	0.000000	-10.000000	-0.258333	24.800001	471.666656	1023.000000	1023.000000	2046.000000
33.779999	0.031853	18.825073	6.506544	6.852856	3.751105	1.714568	0.000000	-10.000000	-0.166667	22.516666	480.333344	1023.000000	1023.000000	2046.000000
33.799999	0.032076	18.957067	6.652189	6.881462	3.645117	1.778300	0.000000	-10.000000	-0.108333	19.716667	488.166656	1023.000000	1023.000000	2046.000000
33.820000	0.031977	18.898613	6.645287	6.788147	3.678933	1.786248	0.000000	-10.000000	-0.058333	16.983334	495.166656	1023.000000	1023.000000	2046.000000
33.840000	0.031652	18.706415	6.754103	6.742249	3.465551	1.744512	0.000000	-10.000000	-0.016667	14.133333	501.333344	1023.000000	1023.000000	2046.000000
33.860001	0.031747	18.762470	6.855198	6.512998	3.438041	1.956234	0.000000	-10.000000	0.016667	10.916667	506.500000	1023.000000	1023.000000	2046.000000
33.880001	0.031418	18.568085	6.800890	6.536054	3.404628	1.826511	0.000000	-10.000000	0.041667	6.850000	510.833344	1023.000000	1023.000000	2046.000000
33.900002	0.031748	18.763321	6.911299	6.460383	3.420895	1.970744	0.000000	-10.000000	0.066667	1.866667	513.833313	1023.000000	1023.000000	2046.000000
33.919998	0.031621	18.687775	6.873030	6.379592	3.490395	1.944758	0.000000	-10.000000	0.100000	-2.766667	515.500000	1023.000000	1023.000000	2046.000000
33.939999	0.032060	18.947611	7.053921	6.379649	3.474264	2.039777	0.000000	-10.000000	0.141667	-7.383334	516.000000	1023.000000	1023.000000	2046.000000
33.959999	0.032466	19.187321	7.109342	6.318606	3.665884	2.093489	0.000000	-10.000000	0.191667	-11.083334	516.000000	1023.000000	1023.000000	2046.000000
33.980000	0.032913	19.451658	7.281815	6.418291	3.662506	2.089046	0.000000	-10.000000	0.250000	-14.550000	516.000000	1023.000000	1023.000000	2046.000000
34.000000	0.033877	20.021114	7.474412	6.390392	3.794792	2.361518	0.000000	-10.000000	0.300000	-16.966667	516.000000	1023.000000	1023.000000	2046.000000
34.020000	0.034197	20.210188	7.518120	6.499328	3.834390	2.358351	0.000000	-10.000000	0.366667	-19.100000	507.666656	1023.000000	1023.000000	2046.000000
34.040001	0.034258	20.246574	7.505004	6.546697	3.815217	2.379656	0.000000	-10.000000	0.433333	-21.083334	497.000000	1023.000000	1023.000000	2046.000000
34.060001	0.034078	20.140242	7.503654	6.395476	3.789964	2.451147	0.000000	-10.000000	0.508333	-23.066668	483.666656	1023.000000	1023.000000	2046.000000
34.080002	0.033883	20.024784	7.574728	6.577529	3.618973	2.253555	0.000000	-10.000000	0.566667	-25.150000	476.000000	1023.000000	1023.000000	2046.000000
34.099998	0.033400	19.739399	7.527502	6.404407	3.395009	2.412482	0.000000	-10.000000	0.641667	-27.233334	467.666656	1023.000000	1023.000000	2046.000000
34.119999	0.031194	18.435434	6.982733	6.330464	3.188773	1.933465	0.000000	-10.000000	0.716667	-29.016666	458.833344	1023.000000	1023.000000	2046.000000
34.139999	0.028649	16.931767	6.574213	5.894134	2.731461	1.731958	0.000000	-10.000000	0.775000	-30.383333	449.166656	1023.000000	1023.000000	2046.000000
34.160000	0.025349	14.981487	5.851532	5.448040	2.419918	1.261998	0.000000	-10.000000	0.808333	-31.366667	439.000000	1023.000000	1023.000000	2046.000000
34.180000	0.020837	12.314877	4.972308	5.161117	1.819456	0.361997	0.000000	-10.000000	0.833333	-32.233334	428.333344	1023.000000	1023.000000	2046.000000
34.200001	0.016480	9.739924	4.281682	4.818658	0.995604	-0.356020	0.000000	-10.000000	0.866667	-32.933334	417.500000	1023.000000	1023.000000	2046.000000
34.220001	0.012760	7.540901	3.591186	4.275813	0.427852	-0.753950	0.000000	-10.000000	0.916667	-33.566666	406.500000	1023.000000	1023.000000	2046.000000
34.240002	0.009538	5.637161	2.857618	3.889370	0.101408	-1.211234	0.000000	-10.000000	0.950000	-34.166668	395.333344	1023.000000	1023.000000	2046.000000
34.259998	0.007318	4.325191	2.463826	3.530725	-0.297183	-1.372177	0.000000	-10.000000	0.983333	-34.633335	384.000000	1023.000000	1023.000000	2046.000000
34.279999	0.005671	3.351547	2.066258	3.152136	-0.450793	-1.416055	0.000000	-10.000000	0.991667	-35.016666	372.500000	1023.000000	1023.000000	2046.000000
34.299999	0.003671	2.169299	1.589722	2.932894	-0.662903	-1.690413	0.000000	-10.000000	1.000000	-35.083332	360.833344	1023.000000	1023.000000	2046.000000
34.320000	0.002483	1.467430	1.398749	2.608680	-0.904507	-1.635491	0.000000	-10.000000	0.991667	-35.066666	349.000000	1023.000000	1023.000000	2046.000000
34.340000	0.000754	0.445627	0.982302	2.391538	-1.039327	-1.888885	0.000000	-10.000000	0.975000	-34.933334	337.333344	1023.000000	1023.000000	2046.000000
34.360001	-0.000404	-0.238894	0.833198	2.111584	-1.280903	-1.902774	0.000000	-10.000000	0.975000	-34.733334	325.666656	1023.000000	1023.000000	2046.000000
34.380001	-0.001592	-0.940839	0.514315	1.869548	-1.279791	-2.044912	0.000000	-10.000000	0.975000	-34.550003	314.166656	1023.000000	1023.000000	2046.000000
34.400002	-0.002258	-1.334564	0.458297	1.677924	-1.441198	-2.029587	0.000000	-10.000000	0.983333	-34.150002	302.500000	1023.000000	1023.000000	2046.000000
34.419998	-0.002451	-1.448765	0.413143	1.411471	-1.397350	-1.876029	0.000000	-10.000000	0.966667	-33.966667	291.166656	1023.000000	1023.000000	2046.000000
34.439999	-0.002849	-1.684033	0.328904	1.329929	-1.463896	-1.878970	0.000000	-10.000000	0.950000	-33.800003	279.833344	1023.000000	1023.000000	2046.000000
34.459999	-0.003023	-1.786354	0.233639	1.147284	-1.388055	-1.779221	0.000000	-10.000000	0.941667	-33.850002	268.500000	1023.000000	1023.000000	2046.000000
34.480000	-0.003981	-2.352798	0.074835	1.126063	-1.558183	-1.995514	0.000000	-10.000000	0.933333	-33.900002	257.166656	1023.000000	1023.000000	2046.000000
34.500000	-0.005121	-3.026248	-0.174947	0.813966	-1.734785	-1.930483	0.000000	-10.000000	0.941667	-33.750000	245.833328	1023.000000	1023.000000	2046.000000
34.520000	-0.007346	-4.341380	-0.693147	0.449803	-1.875866	-2.222171	0.000000	-10.000000	0.933333	-33.716667	234.666672	1023.000000	1023.000000	2046.000000
34.540001	-0.009489	-5.607911	-1.063317	0.005556	-2.211162	-2.338989	0.000000	-10.000000	0.908333	-33.383335	223.333328	1023.000000	1023.000000	2046.000000
34.560001	-0.011393	-6.733088	-1.439143	-0.601110	-2.378440	-2.314396	0.000000	-10.000000	0.875000	-33.266666	212.166672	1023.000000	1023.000000	2046.000000
34.580002	-0.013560	-8.013928	-1.699753	-1.071247	-2.737166	-2.505762	0.000000	-10.000000	0.850000	-32.866665	201.000000	1023.000000	1023.000000	2046.000000
34.599998	-0.015332	-9.061172	-1.959270	-1.658360	-2.998162	-2.445381	0.000000	-10.000000	0.825000	-32.316666	190.166672	1023.000000	1023.000000	2046.000000
34.619999	-0.016946	-10.014891	-2.314461	-2.080867	-3.144999	-2.474563	0.000000	-10.000000	0.808333	-31.433332	179.333328	1023.000000	1023.000000	2046.000000
34.639999	-0.018424	-10.888653	-2.559565	-2.351876	-3.378385	-2.598826	0.000000	-10.000000	0.775000	-30.700001	168.833328	1023.000000	1023.000000	2046.000000
34.660000	-0.019200	-11.347250	-2.686928	-2.743945	-3.493233	-2.423145	0.000000	-10.000000	0.750000	-30.100000	158.500000	1023.000000	1023.000000	2046.000000
34.680000	-0.019963	-11.798168	-2.952914	-2.947495	-3.392121	-2.505638	0.000000	-10.000000	0.700000	-29.650002	148.500000	1023.000000	1023.000000	2046.000000
34.700001	-0.020370	-12.038931	-2.970197	-3.037591	-3.509509	-2.521633	0.000000	-10.000000	0.666667	-28.916668	138.666672	1023.000000	1023.000000	2046.000000
34.720001	-0.020532	-12.134588	-2.994444	-3.274411	-3.466369	-2.399364	0.000000	-10.000000	0.641667	-28.250000	129.000000	1023.000000	1023.000000	2046.000000
34.740002	-0.020706	-12.237095	-3.097665	-3.298916	-3.407845	-2.432668	0.000000	-10.000000	0.608333	-27.383333	119.666664	1023.000000	1023.000000	2046.000000
34.759998	-0.020738	-12.256349	-3.066441	-3.418918	-3.459589	-2.311402	0.000000	-10.000000	0.575000	-26.500000	110.500000	1023.000000	1023.000000	2046.000000
34.779999	-0.020735	-12.254649	-3.124077	-3.641405	-3.328262	-2.160905	0.000000	-10.000000	0.533333	-25.383333	101.666664	1023.000000	1023.000000	2046.000000
34.799999	-0.020958	-12.386123	-3.229364	-3.608600	-3.257623	-2.290536	0.000000	-10.000000	0.516667	-24.366667	93.166664	1023.000000	1023.000000	2046.000000
34.820000	-0.020932	-12.371010	-3.217856	-3.686478	-3.290680	-2.175996	0.000000	-10.000000	0.475000	-23.466667	85.000000	1023.000000	1023.000000	2046.000000
34.840000	-0.020861	-12.328663	-3.243034	-3.892735	-3.220620	-1.972274	0.000000	-10.000000	0.441667	-22.583334	77.166664	1023.000000	1023.000000	2046.000000
34.860001	-0.021130	-12.487922	-3.373058	-3.892831	-3.147218	-2.074815	0.000000	-10.000000	0.400000	-21.733334	69.666664	1023.000000	1023.000000	2046.000000
34.880001	-0.021170	-12.511659	-3.370301	-3.943823	-3.222707	-1.974828	0.000000	-10.000000	0.375000	-20.766666	62.500000	1023.000000	1023.000000	2046.000000
34.900002	-0.021464	-12.685132	-3.499670	-4.126473	-3.154676	-1.904312	0.000000	-10.000000	0.358333	-19.883333	55.500000	1023.000000	1023.000000	2046.000000
34.919998	-0.021906	-12.946672	-3.526369	-4.105097	-3.310256	-2.004949	0.000000	-10.000000	0.350000	-18.966667	48.833332	1023.000000	1023.000000	2046.000000
34.939999	-0.021900	-12.943132	-3.614943	-4.275903	-3.214548	-1.837739	0.000000	-10.000000	0.325000	-17.983334	42.500000	1023.000000	1023.000000	2046.000000
34.959999	-0.022510	-13.303283	-3.752637	-4.402626	-3.233303	-1.914716	0.000000	-10.000000	0.291667	-17.066668	36.500000	1023.000000	1023.000000	2046.000000
34.980000	-0.022849	-13.503923	-3.798195	-4.402076	-3.323900	-1.979753	0.000000	-10.000000	0.250000	-15.833334	29.000000	1023.000000	1023.000000	2046.000000
35.000000	-0.023259	-13.746317	-4.003071	-4.643842	-3.259942	-1.839462	0.000000	-10.000000	0.233333	-15.000001	23.500000	1023.000000	1023.000000	2046.000000
35.020000	-0.024821	-14.668945	-4.255709	-4.724057	-3.574191	-2.114990	0.000000	-10.000000	0.216667	-14.000000	18.333334	1023.000000	1023.000000	2046.000000
35.040001	-0.026328	-15.559874	-4.464978	-4.993483	-3.910441	-2.190972	0.000000	-10.000000	0.191667	-13.266666	15.333333	1023.000000	1023.000000	2046.000000
35.060001	-0.027749	-16.399866	-4.739568	-5.317039	-4.034647	-2.308611	0.000000	-10.000000	0.158333	-12.183333	11.000000	1023.000000	1023.000000	2046.000000
35.080002	-0.029338	-17.338717	-5.085557	-5.431275	-4.169384	-2.652500	0.000000	-10.000000	0.125000	-11.266666	7.000000	1023.000000	1023.000000	2046.000000
35.099998	-0.029746	-17.579992	-4.961830	-5.642661	-4.435365	-2.540138	0.000000	-10.000000	0.116667	-10.483334	3.333333	1023.000000	1023.000000	2046.000000
35.119999	-0.029943	-17.696064	-5.052363	-5.822232	-4.394217	-2.427252	0.000000	-10.000000	0.116667	-10.050000	0.000000	1023.000000	1023.000000	2046.000000
35.139999	-0.030351	-17.937721	-5.211352	-5.718994	-4.379682	-2.627694	0.000000	-10.000000	0.116667	-9.750000	-3.000000	1023.000000	1023.000000	2046.000000
35.160000	-0.030461	-18.002274	-5.362260	-5.712563	-4.363776	-2.563674	0.000000	-10.000000	0.108333	-9.466667	-6.000000	1023.000000	1023.000000	2046.000000
35.180000	-0.031917	-18.862909	-5.761513	-5.730087	-4.501411	-2.869899	0.000000	-10.000000	0.091667	-8.800000	-9.166667	1023.000000	1023.000000	2046.000000
35.200001	-0.034862	-20.603239	-6.196875	-5.783132	-4.982796	-3.640438	0.000000	-10.000000	0.083333	-7.616667	-12.000000	1023.000000	1023.000000	2046.000000
35.220001	-0.038518	-22.764399	-6.836989	-6.290802	-5.524870	-4.111738	0.000000	-10.000000	0.066667	-5.883333	-14.500000	1023.000000	1023.000000	2046.000000
35.240002	-0.041822	-24.716663	-7.607499	-6.702312	-5.813983	-4.592869	0.000000	-10.000000	0.058333	-4.250000	-16.333334	1023.000000	1023.000000	2046.000000
35.259998	-0.043383	-25.639397	-7.842411	-7.037910	-6.170836	-4.588239	0.000000	-10.000000	0.066667	-3.400000	-17.833334	1023.000000	1023.000000	2046.000000
35.279999	-0.044345	-26.208023	-8.241881	-7.285919	-6.090405	-4.589818	0.000000	-10.000000	0.075000	-3.783334	-19.166666	1023.000000	1023.000000	2046.000000
35.299999	-0.045098	-26.652990	-8.455033	-7.357248	-6.131272	-4.709438	0.000000	-10.000000	0.091667	-4.766667	-20.666666	1023.000000	1023.000000	2046.000000
35.320000	-0.045268	-26.753563	-8.535256	-7.447604	-6.187902	-4.582800	0.000000	-10.000000	0.083333	-5.533333	-22.333334	1023.000000	1023.000000	2046.000000
35.340000	-0.045557	-26.923925	-8.617513	-7.597713	-6.148383	-4.560316	0.000000	-10.000000	0.075000	-5.366667	-24.000000	1023.000000	1023.000000	2046.000000
35.360001	-0.045489	-26.883715	-8.612971	-7.519947	-6.131043	-4.619752	0.000000	-10.000000	0.050000	-3.750000	-25.666666	1023.000000	1023.000000	2046.000000
35.380001	-0.044436	-26.261520	-8.442721	-7.588724	-5.970759	-4.259315	0.000000	-10.000000	0.025000	-0.933333	-27.000000	1023.000000	1023.000000	2046.000000
35.400002	-0.043682	-25.816015	-8.293214	-7.442753	-5.774552	-4.305497	0.000000	-10.000000	0.000000	2.316667	-27.833334	1023.000000	1023.000000	2046.000000
35.419998	-0.042168	-24.921404	-7.986161	-7.139107	-5.588842	-4.207293	0.000000	-10.000000	-0.016667	5.850000	-28.000000	1023.000000	1023.000000	2046.000000
35.439999	-0.039776	-23.507505	-7.526416	-7.020225	-5.280190	-3.680676	0.000000	-10.000000	-0.050000	9.033334	-28.000000	1023.000000	1023.000000	2046.000000
35.459999	-0.037531	-22.180691	-7.100996	-6.693110	-4.908349	-3.478237	0.000000	-10.000000	-0.075000	11.916667	-28.000000	1023.000000	1023.000000	2046.000000
35.480000	-0.035495	-20.977699	-6.681962	-6.259759	-4.669625	-3.366351	0.000000	-10.000000	-0.083333	13.683333	-28.000000	1023.000000	1023.000000	2046.000000
35.500000	-0.033807	-19.979887	-6.324962	-6.019050	-4.477114	-3.158762	0.000000	-10.000000	-0.091667	14.900001	-28.000000	1023.000000	1023.000000	2046.000000
35.520000	-0.032893	-19.440035	-6.227502	-6.012795	-4.220566	-2.979170	0.000000	-10.000000	-0.100000	16.049999	-11.000000	1023.000000	1023.000000	2046.000000
35.540001	-0.032877	-19.430452	-6.256096	-5.899487	-4.140426	-3.134443	0.000000	-10.000000	-0.133333	16.850000	7.500000	1023.000000	1023.000000	2046.000000
35.560001	-0.032709	-19.330811	-6.175787	-5.921961	-4.187368	-3.045695	0.000000	-10.000000	-0.141667	17.433332	28.000000	1023.000000	1023.000000	2046.000000
35.580002	-0.032419	-19.159800	-5.999903	-6.073243	-4.252234	-2.834420	0.000000	-10.000000	-0.175000	17.833334	33.166668	1023.000000	1023.000000	2046.000000
35.599998	-0.032075	-18.956116	-5.886992	-6.051966	-4.181402	-2.835755	0.000000	-10.000000	-0.216667	18.916666	39.000000	1023.000000	1023.000000	2046.000000
35.619999	-0.031654	-18.707340	-5.621885	-5.964319	-4.262768	-2.858368	0.000000	-10.000000	-0.283333	20.300001	45.000000	1023.000000	1023.000000	2046.000000
35.639999	-0.030848	-18.231234	-5.464018	-5.980014	-4.171172	-2.616030	0.000000	-10.000000	-0.316667	21.883333	51.666668	1023.000000	1023.000000	2046.000000
35.660000	-0.029834	-17.631929	-5.327157	-5.878833	-3.939561	-2.486378	0.000000	-10.000000	-0.341667	23.100000	58.666668	1023.000000	1023.000000	2046.000000
35.680000	-0.028524	-16.857824	-5.006291	-5.591245	-3.824113	-2.436174	0.000000	-10.000000	-0.350000	24.016666	66.166664	1023.000000	1023.000000	2046.000000
35.700001	-0.026481	-15.650276	-4.527707	-5.345902	-3.633747	-2.142919	0.000000	-10.000000	-0.383333	24.800001	74.000000	1023.000000	1023.000000	2046.000000
35.720001	-0.023935	-14.145673	-4.137522	-5.073744	-3.132787	-1.801620	0.000000	-10.000000	-0.408333	25.583334	82.166664	1023.000000	1023.000000	2046.000000
35.740002	-0.021805	-12.886761	-3.714055	-4.675393	-2.815902	-1.681412	0.000000	-10.000000	-0.416667	26.100000	90.500000	1023.000000	1023.000000	2046.000000
35.759998	-0.019056	-11.261927	-3.118009	-4.230418	-2.545773	-1.367727	0.000000	-10.000000	-0.408333	26.400000	99.166664	1023.000000	1023.000000	2046.000000
35.779999	-0.016332	-9.652237	-2.668951	-3.883608	-2.076694	-1.022985	0.000000	-10.000000	-0.416667	26.716667	108.000000	1023.000000	1023.000000	2046.000000
35.799999	-0.014047	-8.301887	-2.161597	-3.418880	-1.837792	-0.883619	0.000000	-10.000000	-0.433333	27.216667	117.000000	1023.000000	1023.000000	2046.000000
35.820000	-0.011523	-6.810096	-1.688432	-2.953333	-1.535577	-0.632754	0.000000	-10.000000	-0.450000	27.450001	126.000000	1023.000000	1023.000000	2046.000000
35.840000	-0.009072	-5.361483	-1.309891	-2.647026	-1.117748	-0.286817	0.000000	-10.000000	-0.450000	27.500000	135.166672	1023.000000	1023.000000	2046.000000
35.860001	-0.007150	-4.225396	-0.931556	-2.218659	-0.867451	-0.207730	0.000000	-10.000000	-0.466667	27.683334	144.333328	1023.000000	1023.000000	2046.000000
35.880001	-0.005030	-2.972892	-0.414530	-1.789551	-0.759114	-0.009697	0.000000	-10.000000	-0.475000	28.233334	153.500000	1023.000000	1023.000000	2046.000000
35.900002	-0.003015	-1.781964	-0.147868	-1.512109	-0.361082	0.239094	0.000000	-10.000000	-0.491667	28.383333	162.833328	1023.000000	1023.000000	2046.000000
35.919998	-0.002018	-1.192507	0.084708	-1.166746	-0.324369	0.213900	0.000000	-10.000000	-0.491667	28.733334	172.166672	1023.000000	1023.000000	2046.000000
35.939999	-0.001186	-0.700908	0.248610	-0.986434	-0.316031	0.352946	0.000000	-10.000000	-0.508333	28.800001	181.833328	1023.000000	1023.000000	2046.000000
35.959999	-0.000303	-0.179174	0.372753	-0.781156	-0.137033	0.366262	0.000000	-10.000000	-0.525000	29.383333	191.333328	1023.000000	1023.000000	2046.000000
35.980000	0.000601	0.355100	0.657709	-0.476127	-0.108114	0.281632	0.000000	-10.000000	-0.516667	29.583334	201.000000	1023.000000	1023.000000	2046.000000
36.000000	0.002912	1.720847	1.019644	-0.036113	0.261179	0.476137	0.000000	-10.000000	-0.508333	29.683334	210.666672	1023.000000	1023.000000	2046.000000
36.020000	0.005268	3.113420	1.531430	0.247900	0.494987	0.839102	0.000000	-10.000000	-0.500000	29.233334	220.500000	1023.000000	1023.000000	2046.000000
36.040001	0.007351	4.344472	1.902223	0.832558	0.737175	0.872517	0.000000	-10.000000	-0.500000	28.650002	230.500000	1023.000000	1023.000000	2046.000000
36.060001	0.008858	5.235322	2.178106	1.307381	0.821439	0.928396	0.000000	-10.000000	-0.500000	28.366667	240.166672	1023.000000	1023.000000	2046.000000
36.080002	0.008940	5.283342	2.102481	1.387147	0.911577	0.882137	0.000000	-10.000000	-0.508333	28.683334	249.833328	1023.000000	1023.000000	2046.000000
36.099998	0.006606	3.903982	1.631248	1.337335	0.740558	0.194841	0.000000	-10.000000	-0.525000	29.133333	259.166656	1023.000000	1023.000000	2046.000000
36.119999	0.003454	2.041570	1.197366	1.363576	0.093620	-0.612992	0.000000	-10.000000	-0.525000	29.316666	268.833344	1023.000000	1023.000000	2046.000000
36.139999	0.001555	0.919225	0.937549	1.205052	-0.387726	-0.835651	0.000000	-10.000000	-0.483333	28.916666	278.500000	1023.000000	1023.000000	2046.000000
36.160000	0.000909	0.537023	0.738072	1.101078	-0.418482	-0.883644	0.000000	-10.000000	-0.441667	28.166666	288.333344	1023.000000	1023.000000	2046.000000
36.180000	0.001420	0.838932	0.713430	1.229159	-0.250425	-0.853232	0.000000	-10.000000	-0.408333	27.266666	298.000000	1023.000000	1023.000000	2046.000000
36.200001	0.002047	1.209874	0.781275	1.496105	-0.155462	-0.912043	0.000000	-10.000000	-0.400000	26.650000	307.166656	1023.000000	1023.000000	2046.000000
36.220001	0.003105	1.834850	1.089322	1.807245	-0.227000	-0.834718	0.000000	-10.000000	-0.408333	26.616667	316.166656	1023.000000	1023.000000	2046.000000
36.240002	0.004635	2.739407	1.271673	2.038452	0.034607	-0.605326	0.000000	-10.000000	-0.425000	27.066668	325.000000	1023.000000	1023.000000	2046.000000
36.259998	0.005990	3.540286	1.464422	2.301942	0.286751	-0.512829	0.000000	-10.000000	-0.441667	27.550001	334.000000	1023.000000	1023.000000	2046.000000
36.279999	0.007452	4.404160	1.739007	2.686100	0.503825	-0.524773	0.000000	-10.000000	-0.450000	27.800001	343.166656	1023.000000	1023.000000	2046.000000
36.299999	0.009313	5.504148	2.173363	3.008460	0.636166	-0.313841	0.000000	-10.000000	-0.450000	27.916668	352.333344	1023.000000	1023.000000	2046.000000
36.320000	0.011424	6.751469	2.588809	3.286209	0.900681	-0.024230	0.000000	-10.000000	-0.450000	28.100000	361.666656	1023.000000	1023.000000	2046.000000
36.340000	0.013740	8.120598	2.947612	3.665155	1.339531	0.168301	0.000000	-10.000000	-0.450000	28.250000	371.000000	1023.000000	1023.000000	2046.000000
36.360001	0.016266	9.613326	3.492498	4.137959	1.618536	0.364334	0.000000	-10.000000	-0.450000	28.150000	380.500000	1023.000000	1023.000000	2046.000000
36.380001	0.019108	11.292698	4.121643	4.453270	1.899336	0.818448	0.000000	-10.000000	-0.450000	28.000000	390.000000	1023.000000	1023.000000	2046.000000
36.400002	0.021540	12.730360	4.556926	4.893115	2.323001	0.957318	0.000000	-10.000000	-0.450000	27.766666	399.333344	1023.000000	1023.000000	2046.000000
36.419998	0.023320	13.781902	4.927341	5.289289	2.563603	1.001669	0.000000	-10.000000	-0.433333	27.483334	408.666656	1023.000000	1023.000000	2046.000000
36.439999	0.024488	14.472654	5.201956	5.433348	2.640958	1.196393	0.000000	-10.000000	-0.400000	26.833334	417.833344	1023.000000	1023.000000	2046.000000
36.459999	0.025185	14.884600	5.236341	5.442634	2.866066	1.339559	0.000000	-10.000000	-0.350000	25.866667	427.000000	1023.000000	1023.000000	2046.000000
36.480000	0.025396	15.008830	5.320468	5.540443	2.868713	1.279206	0.000000	-10.000000	-0.300000	24.466667	435.666656	1023.000000	1023.000000	2046.000000
36.500000	0.025651	15.159924	5.531106	5.612612	2.704026	1.312179	0.000000	-10.000000	-0.250000	23.083334	444.000000	1023.000000	1023.000000	2046.000000
36.520000	0.026208	15.488729	5.745650	5.504785	2.669187	1.569108	0.000000	-10.000000	-0.216667	21.700001	451.833344	1023.000000	1023.000000	2046.000000
36.540001	0.026466	15.641134	5.719982	5.501466	2.869750	1.549936	0.000000	-10.000000	-0.175000	20.116667	459.333344	1023.000000	1023.000000	2046.000000
36.560001	0.026771	15.821738	5.922297	5.615662	2.771714	1.512064	0.000000	-10.000000	-0.133333	18.233334	466.500000	1023.000000	1023.000000	2046.000000
36.580002	0.027632	16.330809	6.179994	5.618918	2.768407	1.763490	0.000000	-10.000000	-0.075000	16.016666	473.000000	1023.000000	1023.000000	2046.000000
36.599998	0.028736	16.982689	6.282046	5.694268	3.064643	1.941732	0.000000	-10.000000	-0.033333	13.300000	478.833344	1023.000000	1023.000000	2046.000000
36.619999	0.029776	17.597750	6.573165	5.878981	3.177529	1.968075	0.000000	-10.000000	0.008333	9.783334	483.666656	1023.000000	1023.000000	2046.000000
36.639999	0.030705	18.146667	6.856411	6.070383	3.217474	2.002400	0.000000	-10.000000	0.041667	4.633334	487.500000	1023.000000	1023.000000	2046.000000
36.660000	0.031769	18.775719	7.094782	6.149770	3.349246	2.181922	0.000000	-10.000000	0.075000	-0.216667	489.833344	1023.000000	1023.000000	2046.000000
36.680000	0.032972	19.486731	7.270479	6.172934	3.626390	2.416927	0.000000	-10.000000	0.100000	-5.133334	490.833344	1023.000000	1023.000000	2046.000000
36.700001	0.033580	19.845882	7.350680	6.225928	3.791990	2.477284	0.000000	-10.000000	0.141667	-8.916667	491.000000	1023.000000	1023.000000	2046.000000
36.720001	0.033630	19.875597	7.434311	6.373569	3.674335	2.393383	0.000000	-10.000000	0.191667	-12.383333	491.000000	1023.000000	1023.000000	2046.000000
36.740002	0.033586	19.849262	7.524189	6.270387	3.546306	2.508380	0.000000	-10.000000	0.258333	-15.116667	491.000000	1023.000000	1023.000000	2046.000000
36.759998	0.033274	19.665169	7.346428	6.307898	3.682457	2.328385	0.000000	-10.000000	0.341667	-17.500000	487.333344	1023.000000	1023.000000	2046.000000
36.779999	0.033352	19.710810	7.544968	6.371666	3.480761	2.313413	0.000000	-10.000000	0.408333	-20.100000	478.333344	1023.000000	1023.000000	2046.000000
36.799999	0.032648	19.295124	7.472464	6.375021	3.188003	2.259635	0.000000	-10.000000	0.483333	-22.716667	466.666656	1023.000000	1023.000000	2046.000000
36.820000	0.030918	18.272657	7.034728	6.079669	3.003517	2.154744	0.000000	-10.000000	0.550000	-25.116667	456.000000	1023.000000	1023.000000	2046.000000
36.840000	0.027984	16.538651	6.405868	5.837899	2.709347	1.585535	0.000000	-10.000000	0.633333	-27.266668	447.500000	1023.000000	1023.000000	2046.000000
36.860001	0.024374	14.404930	5.801910	5.451890	2.146913	1.004217	0.000000	-10.000000	0.700000	-28.900002	438.500000	1023.000000	1023.000000	2046.000000
36.880001	0.020061	11.855849	4.993505	4.999099	1.515302	0.347944	0.000000	-10.000000	0.766667	-30.366667	428.666656	1023.000000	1023.000000	2046.000000
36.900002	0.015612	9.226440	4.148203	4.601145	0.869255	-0.392163	0.000000	-10.000000	0.833333	-31.650002	418.666656	1023.000000	1023.000000	2046.000000
36.919998	0.011677	6.901139	3.469839	4.164556	0.233860	-0.967115	0.000000	-10.000000	0.900000	-33.016666	408.000000	1023.000000	1023.000000	2046.000000
36.939999	0.008834	5.221117	2.994377	3.785464	-0.307431	-1.251293	0.000000	-10.000000	0.941667	-34.033333	397.166656	1023.000000	1023.000000	2046.000000
36.959999	0.006894	4.074153	2.442141	3.341909	-0.401549	-1.308348	0.000000	-10.000000	0.975000	-34.816666	385.666656	1023.000000	1023.000000	2046.000000
36.980000	0.004979	2.942621	2.050128	3.069160	-0.621486	-1.555181	0.000000	-10.000000	0.991667	-35.266666	374.000000	1023.000000	1023.000000	2046.000000
37.000000	0.003414	2.017827	1.841063	2.894503	-1.012739	-1.704999	0.000000	-10.000000	0.991667	-35.416668	362.333344	1023.000000	1023.000000	2046.000000
37.020000	0.002174	1.284720	1.438473	2.519614	-1.011860	-1.661507	0.000000	-10.000000	0.983333	-35.299999	350.666656	1023.000000	1023.000000	2046.000000
37.040001	0.000627	0.370765	1.192908	2.339556	-1.226986	-1.934713	0.000000	-10.000000	0.966667	-34.983334	339.000000	1023.000000	1023.000000	2046.000000
37.060001	-0.000537	-0.317495	1.044908	2.144654	-1.501794	-2.005263	0.000000	-10.000000	0.958333	-34.783337	327.166656	1023.000000	1023.000000	2046.000000
37.080002	-0.001254	-0.741120	0.810871	1.824574	-1.488943	-1.887622	0.000000	-10.000000	0.950000	-34.416668	315.500000	1023.000000	1023.000000	2046.000000
37.099998	-0.002002	-1.183432	0.584023	1.678733	-1.430379	-2.015810	0.000000	-10.000000	0.950000	-34.266666	304.000000	1023.000000	1023.000000	2046.000000
37.119999	-0.002527	-1.493336	0.548182	1.555882	-1.518465	-2.078935	0.000000	-10.000000	0.950000	-33.850002	292.500000	1023.000000	1023.000000	2046.000000
37.139999	-0.002481	-1.466272	0.565132	1.342634	-1.568822	-1.805216	0.000000	-10.000000	0.950000	-33.766666	281.166656	1023.000000	1023.000000	2046.000000
37.160000	-0.002762	-1.632508	0.347314	1.271438	-1.384963	-1.866297	0.000000	-10.000000	0.933333	-33.383335	270.000000	1023.000000	1023.000000	2046.000000
37.180000	-0.003718	-2.197117	0.299960	1.217827	-1.695819	-2.019085	0.000000	-10.000000	0.900000	-33.416668	259.000000	1023.000000	1023.000000	2046.000000
37.200001	-0.004886	-2.887681	-0.041939	0.880345	-1.753429	-1.972658	0.000000	-10.000000	0.866667	-32.983334	247.833328	1023.000000	1023.000000	2046.000000
37.220001	-0.006996	-4.134895	-0.564904	0.575269	-1.870424	-2.274836	0.000000	-10.000000	0.841667	-32.783333	236.666672	1023.000000	1023.000000	2046.000000
37.240002	-0.008988	-5.312173	-0.760690	0.108839	-2.331269	-2.329053	0.000000	-10.000000	0.833333	-32.283333	225.666672	1023.000000	1023.000000	2046.000000
37.259998	-0.010848	-6.411148	-1.241007	-0.515220	-2.367705	-2.287216	0.000000	-10.000000	0.816667	-31.933334	215.000000	1023.000000	1023.000000	2046.000000
37.279999	-0.012750	-7.535120	-1.499655	-1.029427	-2.623284	-2.382755	0.000000	-10.000000	0.808333	-31.366667	204.333328	1023.000000	1023.000000	2046.000000
37.299999	-0.014355	-8.483869	-1.527194	-1.558283	-3.099220	-2.299172	0.000000	-10.000000	0.775000	-30.650002	193.833328	1023.000000	1023.000000	2046.000000
37.320000	-0.016050	-9.485579	-2.000812	-1.898541	-3.114965	-2.471261	0.000000	-10.000000	0.733333	-29.883333	183.500000	1023.000000	1023.000000	2046.000000
37.340000	-0.017293	-10.220263	-2.176656	-2.182634	-3.385053	-2.475919	0.000000	-10.000000	0.691667	-29.133333	173.500000	1023.000000	1023.000000	2046.000000
37.360001	-0.018060	-10.673674	-2.405071	-2.554039	-3.344484	-2.370080	0.000000	-10.000000	0.666667	-28.466667	163.833328	1023.000000	1023.000000	2046.000000
37.380001	-0.018961	-11.205770	-2.583387	-2.717672	-3.381635	-2.523075	0.000000	-10.000000	0.641667	-27.850000	154.333328	1023.000000	1023.000000	2046.000000
37.400002	-0.019132	-11.306887	-2.570486	-2.877984	-3.480144	-2.378273	0.000000	-10.000000	0.600000	-27.333334	145.166672	1023.000000	1023.000000	2046.000000
37.419998	-0.019298	-11.405241	-2.723713	-3.068694	-3.308653	-2.304181	0.000000	-10.000000	0.566667	-26.766666	136.000000	1023.000000	1023.000000	2046.000000
37.439999	-0.019486	-11.516408	-2.638855	-3.050750	-3.458641	-2.368161	0.000000	-10.000000	0.550000	-26.200001	127.166664	1023.000000	1023.000000	2046.000000
37.459999	-0.019406	-11.468698	-2.632732	-3.254756	-3.447124	-2.134084	0.000000	-10.000000	0.533333	-25.216667	118.500000	1023.000000	1023.000000	2046.000000
37.480000	-0.019452	-11.496119	-2.813321	-3.350172	-3.181674	-2.150952	0.000000	-10.000000	0.516667	-24.366667	110.166664	1023.000000	1023.000000	2046.000000
37.500000	-0.019596	-11.581310	-2.769055	-3.327933	-3.306072	-2.178251	0.000000	-10.000000	0.466667	-23.483334	102.000000	1023.000000	1023.000000	2046.000000
37.520000	-0.019380	-11.453440	-2.853811	-3.488207	-3.165765	-1.945657	0.000000	-10.000000	0.433333	-22.800001	94.000000	1023.000000	1023.000000	2046.000000
37.540001	-0.019645	-11.610124	-2.932990	-3.546751	-3.127918	-2.002464	0.000000	-10.000000	0.391667	-22.050001	86.333336	1023.000000	1023.000000	2046.000000
37.560001	-0.019743	-11.668386	-2.857932	-3.600896	-3.282119	-1.927439	0.000000	-10.000000	0.375000	-21.333334	79.000000	1023.000000	1023.000000	2046.000000
37.580002	-0.019994	-11.816397	-3.071554	-3.724554	-3.139405	-1.880884	0.000000	-10.000000	0.366667	-20.566668	72.000000	1023.000000	1023.000000	2046.000000
37.599998	-0.020313	-12.005241	-3.188402	-3.838607	-3.103670	-1.874562	0.000000	-10.000000	0.358333	-19.850000	65.166664	1023.000000	1023.000000	2046.000000
37.619999	-0.020737	-12.255685	-3.159196	-3.872202	-3.330293	-1.893995	0.000000	-10.000000	0.333333	-18.866667	58.333332	1023.000000	1023.000000	2046.000000
37.639999	-0.020882	-12.341438	-3.321029	-4.031793	-3.183396	-1.805221	0.000000	-10.000000	0.300000	-18.116667	51.833332	1023.000000	1023.000000	2046.000000
37.660000	-0.021415	-12.656478	-3.432281	-4.120960	-3.223043	-1.880194	0.000000	-10.000000	0.266667	-17.200001	45.833332	1023.000000	1023.000000	2046.000000
37.680000	-0.021766	-12.863485	-3.430215	-4.215702	-3.365978	-1.851591	0.000000	-10.000000	0.258333	-16.549999	40.166668	1023.000000	1023.000000	2046.000000
37.700001	-0.022115	-13.070241	-3.631009	-4.338961	-3.263756	-1.836516	0.000000	-10.000000	0.250000	-15.816667	34.833332	1023.000000	1023.000000	2046.000000
37.720001	-0.023323	-13.783605	-3.884258	-4.476267	-3.436637	-1.986443	0.000000	-10.000000	0.233333	-15.000000	29.500000	1023.000000	1023.000000	2046.000000
37.740002	-0.024942	-14.740566	-4.100204	-4.716686	-3.832611	-2.091066	0.000000	-10.000000	0.225000	-14.050000	24.666666	1023.000000	1023.000000	2046.000000
37.759998	-0.026371	-15.585358	-4.446841	-5.053050	-3.905336	-2.180131	0.000000	-10.000000	0.191667	-13.016666	19.833334	1023.000000	1023.000000	2046.000000
37.779999	-0.028008	-16.552559	-4.673171	-5.266031	-4.147752	-2.465604	0.000000	-10.000000	0.166667	-12.200000	15.333333	1023.000000	1023.000000	2046.000000
37.799999	-0.028833	-17.040430	-4.790399	-5.435721	-4.298137	-2.516173	0.000000	-10.000000	0.133333	-11.383333	11.000000	1023.000000	1023.000000	2046.000000
37.820000	-0.029214	-17.265503	-4.807685	-5.618001	-4.404074	-2.435743	0.000000	-10.000000	0.125000	-10.883333	7.333333	1023.000000	1023.000000	2046.000000
37.840000	-0.029497	-17.432899	-4.985282	-5.594502	-4.300539	-2.552576	0.000000	-10.000000	0.125000	-10.516667	3.833333	1023.000000	1023.000000	2046.000000
37.860001	-0.029693	-17.548719	-5.004137	-5.531067	-4.454518	-2.558999	0.000000	-10.000000	0.125000	-10.350000	0.833333	1023.000000	1023.000000	2046.000000
37.880001	-0.030516	-18.034790	-5.380394	-5.589866	-4.425998	-2.638532	0.000000	-10.000000	0.116667	-9.733334	-2.333333	1023.000000	1023.000000	2046.000000
37.900002	-0.033011	-19.509665	-5.897648	-5.641541	-4.679706	-3.290769	0.000000	-10.000000	0.108333	-8.750000	-5.333333	1023.000000	1023.000000	2046.000000
37.919998	-0.036713	-21.697544	-6.417858	-5.839488	-5.343580	-4.096618	0.000000	-10.000000	0.083333	-7.250000	-8.333333	1023.000000	1023.000000	2046.000000
37.939999	-0.040276	-23.803362	-7.140934	-6.465692	-5.838029	-4.358706	0.000000	-10.000000	0.066667	-5.733334	-10.666667	1023.000000	1023.000000	2046.000000
37.959999	-0.042752	-25.266407	-7.709463	-6.871214	-6.063671	-4.622059	0.000000	-10.000000	0.058333	-4.716667	-12.666667	1023.000000	1023.000000	2046.000000
37.980000	-0.043893	-25.940996	-8.023209	-7.086712	-6.160763	-4.670313	0.000000	-10.000000	0.075000	-4.716667	-14.166667	1023.000000	1023.000000	2046.000000
38.000000	-0.044690	-26.411777	-8.265573	-7.196331	-6.213614	-4.736259	0.000000	-10.000000	0.083333	-5.550000	-15.833333	1023.000000	1023.000000	2046.000000
38.020000	-0.045214	-26.721333	-8.247756	-7.342927	-6.448872	-4.681777	0.000000	-10.000000	0.091667	-6.400000	-17.500000	1023.000000	1023.000000	2046.000000
38.040001	-0.045451	-26.861372	-8.510873	-7.515828	-6.235862	-4.598810	0.000000	-10.000000	0.091667	-6.733334	-19.833334	1023.000000	1023.000000	2046.000000
38.060001	-0.045799	-27.067207	-8.640685	-7.552776	-6.178759	-4.694989	0.000000	-10.000000	0.100000	-6.550000	-22.166666	1023.000000	1023.000000	2046.000000
38.080002	-0.045929	-27.144075	-8.547968	-7.564312	-6.305934	-4.725861	0.000000	-10.000000	0.083333	-6.083333	-24.500000	1023.000000	1023.000000	2046.000000
38.099998	-0.045552	-26.920998	-8.490128	-7.557010	-6.237598	-4.636263	0.000000	-10.000000	0.075000	-5.416667	-26.500000	1023.000000	1023.000000	2046.000000
38.119999	-0.044850	-26.506586	-8.315840	-7.595695	-6.139813	-4.455238	0.000000	-10.000000	0.058333	-4.550000	-28.166666	1023.000000	1023.000000	2046.000000
38.139999	-0.043908	-25.949486	-8.276196	-7.503314	-5.819123	-4.350854	0.000000	-10.000000	0.058333	-3.583333	-29.666666	1023.000000	1023.000000	2046.000000
38.160000	-0.042335	-25.019915	-7.894306	-7.288951	-5.687871	-4.148786	0.000000	-10.000000	0.058333	-2.666667	-30.833334	1023.000000	1023.000000	2046.000000
38.180000	-0.040855	-24.145237	-7.529160	-7.001258	-5.599154	-4.015665	0.000000	-10.000000	0.066667	-1.966667	-31.666666	1023.000000	1023.000000	2046.000000
38.200001	-0.039629	-23.420614	-7.313368	-6.820743	-5.415837	-3.870667	0.000000	-10.000000	0.066667	-1.083333	-32.000000	1023.000000	1023.000000	2046.000000
38.220001	-0.038898	-22.988684	-7.112907	-6.817610	-5.361874	-3.696291	0.000000	-10.000000	0.058333	0.316667	-32.000000	1023.000000	1023.000000	2046.000000
38.240002	-0.038858	-22.965046	-7.273327	-6.857036	-5.150815	-3.683867	0.000000	-10.000000	0.041667	2.000000	-32.000000	1023.000000	1023.000000	2046.000000
38.259998	-0.039467	-23.325148	-7.406842	-6.967107	-5.188341	-3.762856	0.000000	-10.000000	0.025000	3.850000	-32.000000	1023.000000	1023.000000	2046.000000
38.279999	-0.039790	-23.515675	-7.277727	-7.021623	-5.439688	-3.776636	0.000000	-10.000000	0.008333	5.550000	-32.000000	1023.000000	1023.000000	2046.000000
38.299999	-0.039810	-23.527462	-7.266608	-7.202991	-5.395802	-3.662062	0.000000	-10.000000	-0.016667	7.666667	-32.000000	1023.000000	1023.000000	2046.000000
38.320000	-0.039749	-23.491951	-7.197755	-7.381510	-5.354216	-3.558469	0.000000	-10.000000	-0.050000	10.050000	-32.000000	1023.000000	1023.000000	2046.000000
38.340000	-0.039648	-23.431761	-7.067400	-7.382232	-5.376151	-3.605978	0.000000	-10.000000	-0.075000	12.533334	-32.000000	1023.000000	1023.000000	2046.000000
38.360001	-0.039357	-23.260262	-6.916413	-7.334200	-5.466211	-3.543437	0.000000	-10.000000	-0.100000	14.566667	-32.000000	1023.000000	1023.000000	2046.000000
38.380001	-0.038230	-22.593758	-6.655581	-7.334638	-5.328695	-3.274843	0.000000	-10.000000	-0.108333	16.316668	-14.000000	1023.000000	1023.000000	2046.000000
38.400002	-0.036938	-21.830074	-6.609429	-7.121729	-4.884465	-3.214452	0.000000	-10.000000	-0.150000	17.516666	5.500000	1023.000000	1023.000000	2046.000000
38.419998	-0.035211	-20.809841	-6.108678	-6.917661	-4.804742	-2.978759	0.000000	-10.000000	-0.175000	18.733334	27.000000	1023.000000	1023.000000	2046.000000
38.439999	-0.033077	-19.548410	-5.675846	-6.686594	-4.519919	-2.666052	0.000000	-10.000000	-0.216667	19.700001	32.833332	1023.000000	1023.000000	2046.000000
38.459999	-0.030871	-18.244673	-5.391119	-6.355336	-4.016032	-2.482186	0.000000	-10.000000	-0.241667	20.633333	39.333332	1023.000000	1023.000000	2046.000000
38.480000	-0.028676	-16.947748	-4.928293	-5.989475	-3.771846	-2.258134	0.000000	-10.000000	-0.258333	21.566668	46.166668	1023.000000	1023.000000	2046.000000
38.500000	-0.026232	-15.503049	-4.343780	-5.623813	-3.583748	-1.951709	0.000000	-10.000000	-0.275000	22.366667	53.166668	1023.000000	1023.000000	2046.000000
38.520000	-0.023834	-14.085602	-3.986749	-5.324970	-3.112603	-1.661281	0.000000	-10.000000	-0.283333	23.150000	60.500000	1023.000000	1023.000000	2046.000000
38.540001	-0.021774	-12.868152	-3.695625	-4.904047	-2.717916	-1.550564	0.000000	-10.000000	-0.300000	23.516666	68.166664	1023.000000	1023.000000	2046.000000
38.560001	-0.019634	-11.603786	-3.182761	-4.521697	-2.591697	-1.307632	0.000000	-10.000000	-0.308333	23.716667	76.000000	1023.000000	1023.000000	2046.000000
38.580002	-0.017552	-10.373002	-2.800391	-4.192324	-2.312857	-1.067430	0.000000	-10.000000	-0.325000	24.000000	84.000000	1023.000000	1023.000000	2046.000000
38.599998	-0.015790	-9.332037	-2.601604	-3.930836	-1.912751	-0.886846	0.000000	-10.000000	-0.341667	24.400000	92.000000	1023.000000	1023.000000	2046.000000
38.619999	-0.013949	-8.243737	-2.253836	-3.574613	-1.676299	-0.738989	0.000000	-10.000000	-0.350000	24.766666	100.000000	1023.000000	1023.000000	2046.000000
38.639999	-0.012307	-7.273160	-1.792741	-3.191112	-1.657234	-0.632072	0.000000	-10.000000	-0.358333	24.983334	108.000000	1023.000000	1023.000000	2046.000000
38.660000	-0.010542	-6.230120	-1.450583	-2.896082	-1.447604	-0.435851	0.000000	-10.000000	-0.375000	24.966667	116.333336	1023.000000	1023.000000	2046.000000
38.680000	-0.009063	-5.356339	-1.292768	-2.648471	-1.110403	-0.304697	0.000000	-10.000000	-0.391667	25.166668	124.666664	1023.000000	1023.000000	2046.000000
38.700001	-0.008501	-5.024310	-1.230268	-2.393529	-1.043365	-0.357148	0.000000	-10.000000	-0.408333	25.316668	133.166672	1023.000000	1023.000000	2046.000000
38.720001	-0.008200	-4.846168	-1.106060	-2.245547	-1.148380	-0.346181	0.000000	-10.000000	-0.416667	25.916668	141.500000	1023.000000	1023.000000	2046.000000
38.740002	-0.007588	-4.484371	-0.935348	-2.094577	-1.122689	-0.331757	0.000000	-10.000000	-0.416667	26.300001	150.166672	1023.000000	1023.000000	2046.000000
38.759998	-0.006633	-3.920329	-0.793536	-1.997164	-0.903707	-0.225921	0.000000	-10.000000	-0.416667	26.783335	158.833328	1023.000000	1023.000000	2046.000000
38.779999	-0.004965	-2.934447	-0.556711	-1.566303	-0.537652	-0.273781	0.000000	-10.000000	-0.416667	26.966667	167.666672	1023.000000	1023.000000	2046.000000
38.799999	-0.003126	-1.847610	0.105190	-1.171726	-0.667193	-0.113880	0.000000	-10.000000	-0.416667	27.116667	176.500000	1023.000000	1023.000000	2046.000000
38.820000	-0.000814	-0.480935	0.554485	-0.732620	-0.474721	0.171921	0.000000	-10.000000	-0.408333	27.166666	185.500000	1023.000000	1023.000000	2046.000000
38.840000	0.000538	0.317726	0.545948	-0.440256	-0.074093	0.286127	0.000000	-10.000000	-0.408333	27.066668	194.666672	1023.000000	1023.000000	2046.000000
38.860001	0.000479	0.283212	0.402311	-0.218282	0.015806	0.083378	0.000000	-10.000000	-0.425000	27.283335	203.833328	1023.000000	1023.000000	2046.000000
38.880001	-0.001669	-0.986442	0.029632	-0.176486	-0.269495	-0.570093	0.000000	-10.000000	-0.441667	27.366667	213.000000	1023.000000	1023.000000	2046.000000
38.900002	-0.004853	-2.868413	-0.367719	-0.245364	-0.974302	-1.281027	0.000000	-10.000000	-0.441667	27.566668	222.000000	1023.000000	1023.000000	2046.000000
38.919998	-0.006946	-4.105193	-0.691964	-0.452011	-1.380356	-1.580862	0.000000	-10.000000	-0.425000	27.316668	231.166672	1023.000000	1023.000000	2046.000000
38.939999	-0.007584	-4.482020	-1.006416	-0.607535	-1.278502	-1.589567	0.000000	-10.000000	-0.400000	27.050001	240.333328	1023.000000	1023.000000	2046.000000
38.959999	-0.007223	-4.268547	-1.020758	-0.374406	-1.189363	-1.684021	0.000000	-10.000000	-0.383333	26.483334	249.500000	1023.000000	1023.000000	2046.000000
38.980000	-0.006330	-3.741106	-0.786445	-0.132964	-1.218146	-1.603552	0.000000	-10.000000	-0.391667	26.216667	258.333344	1023.000000	1023.000000	2046.000000
39.000000	-0.005248	-3.101796	-0.781621	0.035201	-0.922295	-1.433081	0.000000	-10.000000	-0.400000	26.200001	267.166656	1023.000000	1023.000000	2046.000000
39.020000	-0.004222	-2.494941	-0.535563	0.384534	-0.865838	-1.478074	0.000000	-10.000000	-0.425000	26.833334	275.833344	1023.000000	1023.000000	2046.000000
39.040001	-0.002655	-1.569193	-0.161277	0.700873	-0.784449	-1.324341	0.000000	-10.000000	-0.425000	27.383333	284.666656	1023.000000	1023.000000	2046.000000
39.060001	-0.000912	-0.538798	0.052524	0.849727	-0.411272	-1.029776	0.000000	-10.000000	-0.425000	27.633333	293.666656	1023.000000	1023.000000	2046.000000
39.080002	0.000498	0.294115	0.359155	1.167340	-0.243464	-0.988916	0.000000	-10.000000	-0.425000	27.383333	303.000000	1023.000000	1023.000000	2046.000000
39.099998	0.002572	1.519913	0.862376	1.630275	-0.103452	-0.869285	0.000000	-10.000000	-0.425000	27.216667	312.333344	1023.000000	1023.000000	2046.000000
39.119999	0.005087	3.006488	1.371382	1.925222	0.201158	-0.491273	0.000000	-10.000000	-0.441667	27.100000	321.500000	1023.000000	1023.000000	2046.000000
39.139999	0.007520	4.444147	1.721358	2.292659	0.687089	-0.256959	0.000000	-10.000000	-0.433333	27.366667	330.500000	1023.000000	1023.000000	2046.000000
39.160000	0.010247	6.055872	2.366096	2.811800	0.915781	-0.037805	0.000000	-10.000000	-0.441667	27.266666	339.500000	1023.000000	1023.000000	2046.000000
39.180000	0.012918	7.634258	2.955183	3.264554	1.196777	0.217743	0.000000	-10.000000	-0.433333	27.583334	348.500000	1023.000000	1023.000000	2046.000000
39.200001	0.014826	8.762264	3.223431	3.506971	1.568914	0.462948	0.000000	-10.000000	-0.416667	27.400000	357.666656	1023.000000	1023.000000	2046.000000
39.220001	0.015891	9.391541	3.381796	3.855237	1.764623	0.389884	0.000000	-10.000000	-0.383333	27.033333	366.833344	1023.000000	1023.000000	2046.000000
39.240002	0.016477	9.737664	3.619688	3.974322	1.686859	0.456795	0.000000	-10.000000	-0.358333	26.100000	376.000000	1023.000000	1023.000000	2046.000000
39.259998	0.017070	10.088291	3.692574	3.995045	1.792931	0.607742	0.000000	-10.000000	-0.366667	25.450001	384.833344	1023.000000	1023.000000	2046.000000
39.279999	0.017718	10.471575	3.792658	4.031108	1.946073	0.701735	0.000000	-10.000000	-0.391667	25.500000	393.500000	1023.000000	1023.000000	2046.000000
39.299999	0.018194	10.752376	4.035152	4.096756	1.851059	0.769408	0.000000	-10.000000	-0.416667	25.800001	402.000000	1023.000000	1023.000000	2046.000000
39.320000	0.019239	11.370481	4.369992	4.227277	1.856919	0.916293	0.000000	-10.000000	-0.416667	26.350000	410.500000	1023.000000	1023.000000	2046.000000
39.340000	0.020419	12.067818	4.567773	4.264786	2.056234	1.179024	0.000000	-10.000000	-0.408333	26.316668	419.166656	1023.000000	1023.000000	2046.000000
39.360001	0.021926	12.958143	4.852601	4.460439	2.281568	1.363535	0.000000	-10.000000	-0.391667	26.400002	428.000000	1023.000000	1023.000000	2046.000000
39.380001	0.023863	14.102981	5.315691	4.894900	2.438322	1.454068	0.000000	-10.000000	-0.375000	26.216667	436.833344	1023.000000	1023.000000	2046.000000
39.400002	0.026258	15.518276	5.785423	5.237307	2.749261	1.746285	0.000000	-10.000000	-0.333333	25.900002	445.666656	1023.000000	1023.000000	2046.000000
39.419998	0.028695	16.958813	6.148486	5.541316	3.240976	2.028035	0.000000	-10.000000	-0.300000	24.883333	454.333344	1023.000000	1023.000000	2046.000000
39.439999	0.030912	18.269274	6.569506	5.978517	3.534618	2.186633	0.000000	-10.000000	-0.241667	23.350000	462.833344	1023.000000	1023.000000	2046.000000
39.459999	0.033292	19.675709	7.150417	6.361464	3.699642	2.464186	0.000000	-10.000000	-0.200000	21.483334	470.833344	1023.000000	1023.000000	2046.000000
39.480000	0.035469	20.961948	7.553017	6.631030	4.028031	2.749870	0.000000	-10.000000	-0.133333	19.200001	478.333344	1023.000000	1023.000000	2046.000000
39.500000	0.036850	21.778238	7.662632	6.885254	4.382130	2.848222	0.000000	-10.000000	-0.075000	16.500000	485.166656	1023.000000	1023.000000	2046.000000
39.520000	0.037518	22.173065	7.904111	7.152460	4.311285	2.805209	0.000000	-10.000000	-0.025000	13.616667	491.166656	1023.000000	1023.000000	2046.000000
39.540001	0.038189	22.569683	8.083175	7.196909	4.365754	2.923845	0.000000	-10.000000	0.016667	10.166667	496.333344	1023.000000	1023.000000	2046.000000
39.560001	0.038681	22.860632	8.008830	7.345389	4.658737	2.847675	0.000000	-10.000000	0.041667	5.283333	500.333344	1023.000000	1023.000000	2046.000000
39.580002	0.039424	23.299625	8.277213	7.546507	4.630518	2.845386	0.000000	-10.000000	0.083333	0.116667	502.833344	1023.000000	1023.000000	2046.000000
39.599998	0.040156	23.731934	8.597254	7.578367	4.441419	3.114894	0.000000	-10.000000	0.108333	-5.066667	503.833344	1023.000000	1023.000000	2046.000000
39.619999	0.038846	22.957769	8.131024	7.605476	4.448514	2.772754	0.000000	-10.000000	0.150000	-9.316667	504.000000	1023.000000	1023.000000	2046.000000
39.639999	0.036305	21.456215	7.807438	7.335691	3.917206	2.395879	0.000000	-10.000000	0.191667	-13.133333	504.000000	1023.000000	1023.000000	2046.000000
39.660000	0.033175	19.606432	7.196789	6.871748	3.558502	1.979393	0.000000	-10.000000	0.266667	-15.983334	504.000000	1023.000000	1023.000000	2046.000000
39.680000	0.028808	17.025370	6.285802	6.484497	3.069759	1.185310	0.000000	-10.000000	0.341667	-18.350000	500.166656	1023.000000	1023.000000	2046.000000
39.700001	0.024522	14.492445	5.728553	6.203488	2.143183	0.417221	0.000000	-10.000000	0.425000	-21.066668	490.833344	1023.000000	1023.000000	2046.000000
39.720001	0.021111	12.476686	5.184316	5.672678	1.529896	0.089796	0.000000	-10.000000	0.508333	-23.916666	478.833344	1023.000000	1023.000000	2046.000000
39.740002	0.017982	10.627133	4.451347	5.260256	1.269111	-0.353582	0.000000	-10.000000	0.608333	-26.733334	467.500000	1023.000000	1023.000000	2046.000000
39.759998	0.015722	9.291942	4.027817	4.974170	0.926468	-0.636514	0.000000	-10.000000	0.700000	-28.966667	458.500000	1023.000000	1023.000000	2046.000000
39.779999	0.014121	8.345448	3.778039	4.714833	0.614989	-0.762412	0.000000	-10.000000	0.775000	-30.733334	448.666656	1023.000000	1023.000000	2046.000000
39.799999	0.012739	7.528848	3.356732	4.422388	0.577044	-0.827317	0.000000	-10.000000	0.833333	-32.049999	438.500000	1023.000000	1023.000000	2046.000000
39.820000	0.011197	6.617135	3.038506	4.230616	0.426112	-1.078101	0.000000	-10.000000	0.891667	-33.066666	427.833344	1023.000000	1023.000000	2046.000000
39.840000	0.009733	5.752223	2.860474	4.025300	0.086393	-1.219944	0.000000	-10.000000	0.941667	-34.133335	416.833344	1023.000000	1023.000000	2046.000000
39.860001	0.008447	4.992226	2.666754	3.774653	-0.148019	-1.301162	0.000000	-10.000000	0.975000	-34.833336	405.500000	1023.000000	1023.000000	2046.000000
39.880001	0.007496	4.430037	2.466200	3.497888	-0.226249	-1.307801	0.000000	-10.000000	1.000000	-35.533337	393.833344	1023.000000	1023.000000	2046.000000
39.900002	0.006604	3.902968	2.301780	3.369700	-0.322032	-1.446480	0.000000	-10.000000	1.025000	-35.816669	382.000000	1023.000000	1023.000000	2046.000000
39.919998	0.006064	3.583618	2.223079	3.234304	-0.400282	-1.473482	0.000000	-10.000000	1.041667	-36.283333	370.000000	1023.000000	1023.000000	2046.000000
39.939999	0.005804	3.430153	2.117292	3.001922	-0.415143	-1.273917	0.000000	-10.000000	1.066667	-36.466667	358.000000	1023.000000	1023.000000	2046.000000
39.959999	0.005501	3.250953	2.050040	2.908101	-0.412885	-1.294304	0.000000	-10.000000	1.075000	-36.683334	345.833344	1023.000000	1023.000000	2046.000000
39.980000	0.004749	2.806515	1.817530	2.829554	-0.425503	-1.415066	0.000000	-10.000000	1.075000	-36.533337	333.500000	1023.000000	1023.000000	2046.000000
40.000000	0.003313	1.957845	1.537057	2.713534	-0.685045	-1.607701	0.000000	-10.000000	1.058333	-36.450001	321.166656	1023.000000	1023.000000	2046.000000
40.020000	0.001456	0.860537	1.187258	2.346435	-0.984695	-1.688461	0.000000	-10.000000	1.058333	-36.300003	309.000000	1023.000000	1023.000000	2046.000000
40.040001	-0.000641	-0.378578	0.685300	1.815388	-1.103231	-1.776035	0.000000	-10.000000	1.058333	-36.150002	297.000000	1023.000000	1023.000000	2046.000000
40.060001	-0.002757	-1.629311	0.279612	1.350549	-1.322224	-1.937248	0.000000	-10.000000	1.025000	-35.783333	285.000000	1023.000000	1023.000000	2046.000000
40.080002	-0.004616	-2.727840	0.166369	0.804634	-1.776297	-1.922547	0.000000	-10.000000	0.983333	-35.200001	273.000000	1023.000000	1023.000000	2046.000000
40.099998	-0.006461	-3.818739	-0.149684	0.234051	-1.965871	-1.937235	0.000000	-10.000000	0.941667	-34.616669	261.333344	1023.000000	1023.000000	2046.000000
40.119999	-0.008260	-4.881529	-0.518587	-0.164930	-2.138111	-2.059901	0.000000	-10.000000	0.916667	-33.983334	249.666672	1023.000000	1023.000000	2046.000000
40.139999	-0.009789	-5.785383	-0.723325	-0.466609	-2.449311	-2.146138	0.000000	-10.000000	0.883333	-33.350002	238.333328	1023.000000	1023.000000	2046.000000
40.160000	-0.010828	-6.399373	-0.932575	-0.862533	-2.557572	-2.046693	0.000000	-10.000000	0.841667	-32.533333	227.166672	1023.000000	1023.000000	2046.000000
40.180000	-0.011826	-6.989075	-1.281380	-1.134855	-2.447486	-2.125354	0.000000	-10.000000	0.816667	-32.000000	216.333328	1023.000000	1023.000000	2046.000000
40.200001	-0.012453	-7.359597	-1.340696	-1.278851	-2.589444	-2.150606	0.000000	-10.000000	0.783333	-31.283335	205.833328	1023.000000	1023.000000	2046.000000
40.220001	-0.012701	-7.506007	-1.381887	-1.517151	-2.603198	-2.003771	0.000000	-10.000000	0.750000	-30.650002	195.500000	1023.000000	1023.000000	2046.000000
40.240002	-0.013018	-7.693457	-1.559416	-1.679345	-2.476053	-1.978642	0.000000	-10.000000	0.716667	-29.766666	185.500000	1023.000000	1023.000000	2046.000000
40.259998	-0.013499	-7.977992	-1.582374	-1.816398	-2.565248	-2.013971	0.000000	-10.000000	0.683333	-29.000000	175.500000	1023.000000	1023.000000	2046.000000
40.279999	-0.013587	-8.030123	-1.615090	-1.899359	-2.563142	-1.952531	0.000000	-10.000000	0.666667	-28.366667	165.666672	1023.000000	1023.000000	2046.000000
40.299999	-0.013649	-8.066639	-1.704388	-2.057791	-2.458866	-1.845594	0.000000	-10.000000	0.616667	-27.633333	156.000000	1023.000000	1023.000000	2046.000000
40.320000	-0.013882	-8.204146	-1.795676	-2.244557	-2.411054	-1.752859	0.000000	-10.000000	0.583333	-26.933334	146.666672	1023.000000	1023.000000	2046.000000
40.340000	-0.014100	-8.333026	-1.865100	-2.330520	-2.407971	-1.729435	0.000000	-10.000000	0.541667	-26.033335	137.666672	1023.000000	1023.000000	2046.000000
40.360001	-0.014510	-8.575527	-1.902155	-2.360059	-2.559125	-1.754188	0.000000	-10.000000	0.525000	-25.216667	129.166672	1023.000000	1023.000000	2046.000000
40.380001	-0.014769	-8.728627	-1.962273	-2.640364	-2.563224	-1.562766	0.000000	-10.000000	0.516667	-24.433334	120.666664	1023.000000	1023.000000	2046.000000
40.400002	-0.015264	-9.021192	-2.224018	-2.711775	-2.426585	-1.658814	0.000000	-10.000000	0.491667	-23.650000	112.500000	1023.000000	1023.000000	2046.000000
40.419998	-0.015953	-9.428273	-2.299375	-2.792434	-2.594634	-1.741830	0.000000	-10.000000	0.458333	-22.916668	104.500000	1023.000000	1023.000000	2046.000000
40.439999	-0.016375	-9.677502	-2.343932	-2.975265	-2.722362	-1.635942	0.000000	-10.000000	0.416667	-22.250000	97.000000	1023.000000	1023.000000	2046.000000
40.459999	-0.016858	-9.963264	-2.521447	-3.119507	-2.693094	-1.629216	0.000000	-10.000000	0.391667	-21.650002	89.500000	1023.000000	1023.000000	2046.000000
40.480000	-0.017473	-10.326332	-2.712228	-3.315064	-2.639186	-1.659853	0.000000	-10.000000	0.375000	-20.850000	82.166664	1023.000000	1023.000000	2046.000000
40.500000	-0.018478	-10.920470	-2.965557	-3.443943	-2.746348	-1.764621	0.000000	-10.000000	0.358333	-20.000000	75.166664	1023.000000	1023.000000	2046.000000
40.520000	-0.020231	-11.956793	-3.211020	-3.638642	-3.169318	-1.937814	0.000000	-10.000000	0.316667	-19.100000	68.666664	1023.000000	1023.000000	2046.000000
40.540001	-0.021881	-12.931509	-3.469048	-3.932796	-3.488372	-2.041292	0.000000	-10.000000	0.283333	-18.216667	62.500000	1023.000000	1023.000000	2046.000000
40.560001	-0.023381	-13.818215	-3.883983	-4.307808	-3.519428	-2.106996	0.000000	-10.000000	0.250000	-17.400000	56.500000	1023.000000	1023.000000	2046.000000
40.580002	-0.024846	-14.683723	-4.242864	-4.435915	-3.544758	-2.460187	0.000000	-10.000000	0.250000	-16.516666	50.500000	1023.000000	1023.000000	2046.000000
40.599998	-0.026036	-15.387290	-4.253476	-4.727671	-3.945538	-2.460605	0.000000	-10.000000	0.241667	-15.950000	44.833332	1023.000000	1023.000000	2046.000000
40.619999	-0.026379	-15.589822	-4.380844	-4.809388	-3.942538	-2.457052	0.000000	-10.000000	0.233333	-15.466667	39.500000	1023.000000	1023.000000	2046.000000
40.639999	-0.026628	-15.737257	-4.533618	-5.007715	-3.893332	-2.302592	0.000000	-10.000000	0.216667	-15.083334	34.333332	1023.000000	1023.000000	2046.000000
40.660000	-0.027372	-16.176865	-4.811693	-4.894621	-3.899036	-2.571514	0.000000	-10.000000	0.208333	-14.400001	29.333334	1023.000000	1023.000000	2046.000000
40.680000	-0.029267	-17.296968	-5.168317	-4.954170	-4.284185	-2.890296	0.000000	-10.000000	0.166667	-13.400001	24.500000	1023.000000	1023.000000	2046.000000
40.700001	-0.032296	-19.086811	-5.702983	-5.220891	-4.669373	-3.493564	0.000000	-10.000000	0.141667	-12.066667	20.166666	1023.000000	1023.000000	2046.000000
40.720001	-0.036443	-21.538063	-6.519845	-5.706215	-5.158706	-4.153296	0.000000	-10.000000	0.108333	-10.483334	16.000000	1023.000000	1023.000000	2046.000000
40.740002	-0.039792	-23.516991	-7.111516	-6.172780	-5.714445	-4.518250	0.000000	-10.000000	0.108333	-9.266666	12.500000	1023.000000	1023.000000	2046.000000
40.759998	-0.041309	-24.413694	-7.500774	-6.538500	-5.883067	-4.491354	0.000000	-10.000000	0.108333	-8.700000	9.333333	1023.000000	1023.000000	2046.000000
40.779999	-0.042421	-25.070869	-7.904374	-6.784563	-5.835442	-4.546490	0.000000	-10.000000	0.108333	-9.016666	6.500000	1023.000000	1023.000000	2046.000000
40.799999	-0.043441	-25.673901	-8.131114	-6.858652	-5.953761	-4.730374	0.000000	-10.000000	0.108333	-9.383333	3.500000	1023.000000	1023.000000	2046.000000
40.820000	-0.043776	-25.871420	-8.177807	-6.989115	-6.063963	-4.640535	0.000000	-10.000000	0.100000	-9.566667	0.666667	1023.000000	1023.000000	2046.000000
40.840000	-0.044107	-26.067116	-8.387666	-7.141068	-5.950873	-4.587508	0.000000	-10.000000	0.091667	-9.300000	-2.166667	1023.000000	1023.000000	2046.000000
40.860001	-0.044602	-26.359505	-8.514517	-7.287916	-5.919435	-4.637637	0.000000	-10.000000	0.083333	-8.750000	-5.000000	1023.000000	1023.000000	2046.000000
40.880001	-0.044582	-26.347969	-8.416668	-7.270957	-6.031767	-4.628577	0.000000	-10.000000	0.066667	-8.016667	-7.833333	1023.000000	1023.000000	2046.000000
40.900002	-0.044062	-26.040709	-8.347733	-7.302008	-5.926826	-4.464142	0.000000	-10.000000	0.066667	-7.066667	-10.666667	1023.000000	1023.000000	2046.000000
40.919998	-0.043399	-25.648567	-8.244101	-7.360873	-5.739115	-4.304479	0.000000	-10.000000	0.058333	-6.150000	-13.166667	1023.000000	1023.000000	2046.000000
40.939999	-0.042247	-24.967873	-8.003347	-7.104563	-5.610860	-4.249102	0.000000	-10.000000	0.058333	-5.166667	-15.333333	1023.000000	1023.000000	2046.000000
40.959999	-0.040828	-24.129450	-7.716274	-6.918766	-5.449398	-4.045012	0.000000	-10.000000	0.058333	-4.583333	-17.333334	1023.000000	1023.000000	2046.000000
40.980000	-0.039546	-23.371624	-7.415400	-6.782216	-5.333201	-3.840805	0.000000	-10.000000	0.058333	-4.183333	-19.333334	1023.000000	1023.000000	2046.000000
41.000000	-0.038721	-22.883997	-7.334864	-6.734133	-5.083283	-3.731716	0.000000	-10.000000	0.058333	-4.100000	-20.833334	1023.000000	1023.000000	2046.000000
41.020000	-0.039171	-23.150246	-7.450514	-6.752684	-5.064336	-3.882711	0.000000	-10.000000	0.058333	-4.016667	-21.833334	1023.000000	1023.000000	2046.000000
41.040001	-0.039737	-23.484348	-7.505641	-6.836111	-5.228883	-3.913713	0.000000	-10.000000	0.066667	-4.333333	-22.666666	1023.000000	1023.000000	2046.000000
41.060001	-0.040697	-24.052092	-7.767385	-7.145505	-5.271708	-3.867494	0.000000	-10.000000	0.066667	-4.933333	-24.000000	1023.000000	1023.000000	2046.000000
41.080002	-0.041920	-24.774733	-7.938637	-7.437606	-5.416979	-3.981512	0.000000	-10.000000	0.058333	-5.466667	-25.666666	1023.000000	1023.000000	2046.000000
41.099998	-0.042673	-25.219767	-7.891430	-7.587254	-5.682171	-4.058911	0.000000	-10.000000	0.050000	-5.083333	-27.500000	1023.000000	1023.000000	2046.000000
41.119999	-0.043047	-25.440918	-7.923939	-7.893494	-5.704938	-3.918547	0.000000	-10.000000	0.033333	-2.966667	-29.000000	1023.000000	1023.000000	2046.000000
41.139999	-0.043479	-25.695860	-7.934360	-8.102630	-5.733757	-3.925114	0.000000	-10.000000	0.016667	0.050000	-29.833334	1023.000000	1023.000000	2046.000000
41.160000	-0.043391	-25.644115	-7.840953	-8.038877	-5.841665	-3.922621	0.000000	-10.000000	-0.008333	3.516667	-30.000000	1023.000000	1023.000000	2046.000000
41.180000	-0.042452	-25.089155	-7.709989	-8.053370	-5.648614	-3.677181	0.000000	-10.000000	-0.016667	6.783333	-30.000000	1023.000000	1023.000000	2046.000000
41.200001	-0.041561	-24.562428	-7.512447	-8.022730	-5.448640	-3.578610	0.000000	-10.000000	-0.050000	9.733334	-30.000000	1023.000000	1023.000000	2046.000000
41.220001	-0.040025	-23.654892	-7.145879	-7.711959	-5.312384	-3.484670	0.000000	-10.000000	-0.075000	12.300000	-30.000000	1023.000000	1023.000000	2046.000000
41.240002	-0.038019	-22.469366	-6.807668	-7.502974	-4.990574	-3.168151	0.000000	-10.000000	-0.108333	14.116667	-30.000000	1023.000000	1023.000000	2046.000000
41.259998	-0.036331	-21.471607	-6.529944	-7.308240	-4.622977	-3.010445	0.000000	-10.000000	-0.133333	15.516667	-30.000000	1023.000000	1023.000000	2046.000000
41.279999	-0.034295	-20.268290	-6.110208	-6.970920	-4.374969	-2.812192	0.000000	-10.000000	-0.166667	17.116667	-11.666667	1023.000000	1023.000000	2046.000000
41.299999	-0.032135	-18.991770	-5.713602	-6.621188	-4.094204	-2.562776	0.000000	-10.000000	-0.200000	18.400000	8.166667	1023.000000	1023.000000	2046.000000
41.320000	-0.029868	-17.651941	-5.286189	-6.369992	-3.756045	-2.239715	0.000000	-10.000000	-0.225000	19.716667	30.166666	1023.000000	1023.000000	2046.000000
41.340000	-0.027769	-16.411510	-4.955474	-6.050949	-3.399966	-2.005122	0.000000	-10.000000	-0.258333	20.516666	36.000000	1023.000000	1023.000000	2046.000000
41.360001	-0.026077	-15.411219	-4.627577	-5.700775	-3.168800	-1.914066	0.000000	-10.000000	-0.291667	21.600000	42.666668	1023.000000	1023.000000	2046.000000
41.380001	-0.024102	-14.244218	-4.164551	-5.298204	-3.038490	-1.742974	0.000000	-10.000000	-0.308333	22.500000	49.666668	1023.000000	1023.000000	2046.000000
41.400002	-0.022120	-13.072922	-3.870965	-5.037742	-2.715651	-1.448564	0.000000	-10.000000	-0.333333	23.450001	57.166668	1023.000000	1023.000000	2046.000000
41.419998	-0.020597	-12.172612	-3.630680	-4.782826	-2.427660	-1.331445	0.000000	-10.000000	-0.341667	24.116667	65.000000	1023.000000	1023.000000	2046.000000
41.439999	-0.018945	-11.196617	-3.274153	-4.449222	-2.247725	-1.225517	0.000000	-10.000000	-0.375000	24.900000	73.000000	1023.000000	1023.000000	2046.000000
41.459999	-0.017263	-10.202325	-2.910048	-4.122358	-2.114406	-1.055513	0.000000	-10.000000	-0.391667	25.433334	81.000000	1023.000000	1023.000000	2046.000000
41.480000	-0.015925	-9.411431	-2.690213	-3.909729	-1.931489	-0.880001	0.000000	-10.000000	-0.425000	25.800001	89.333336	1023.000000	1023.000000	2046.000000
41.500000	-0.015456	-9.134769	-2.746146	-3.748480	-1.739115	-0.901028	0.000000	-10.000000	-0.433333	26.233334	97.833336	1023.000000	1023.000000	2046.000000
41.520000	-0.015504	-9.162937	-2.649813	-3.550600	-1.908969	-1.053556	0.000000	-10.000000	-0.441667	26.716667	106.666664	1023.000000	1023.000000	2046.000000
41.540001	-0.014415	-8.519320	-2.312839	-3.357298	-1.902033	-0.947150	0.000000	-10.000000	-0.441667	27.266666	115.500000	1023.000000	1023.000000	2046.000000
41.560001	-0.013115	-7.750896	-2.242354	-3.160160	-1.480919	-0.867463	0.000000	-10.000000	-0.458333	27.833334	124.500000	1023.000000	1023.000000	2046.000000
41.580002	-0.012229	-7.227249	-1.969551	-2.916820	-1.419496	-0.921382	0.000000	-10.000000	-0.458333	27.933334	133.666672	1023.000000	1023.000000	2046.000000
41.599998	-0.009552	-5.645068	-1.296430	-2.402500	-1.346685	-0.599453	0.000000	-10.000000	-0.458333	27.966667	143.000000	1023.000000	1023.000000	2046.000000
41.619999	-0.007540	-4.455849	-1.108005	-2.040771	-0.921663	-0.385410	0.000000	-10.000000	-0.450000	27.650000	152.333328	1023.000000	1023.000000	2046.000000
41.639999	-0.006566	-3.880325	-1.051734	-1.744860	-0.697399	-0.386332	0.000000	-10.000000	-0.466667	27.866667	161.500000	1023.000000	1023.000000	2046.000000
41.660000	-0.006826	-4.034067	-1.121586	-1.497967	-0.753433	-0.661082	0.000000	-10.000000	-0.483333	28.200001	170.666672	1023.000000	1023.000000	2046.000000
41.680000	-0.009154	-5.410053	-1.499464	-1.393370	-1.130395	-1.386824	0.000000	-10.000000	-0.491667	28.500000	180.000000	1023.000000	1023.000000	2046.000000
41.700001	-0.011956	-7.066122	-1.819899	-1.547439	-1.806331	-1.892452	0.000000	-10.000000	-0.483333	28.466667	189.666672	1023.000000	1023.000000	2046.000000
41.720001	-0.013448	-7.947612	-2.246758	-1.735100	-1.873879	-2.091875	0.000000	-10.000000	-0.458333	28.200001	199.166672	1023.000000	1023.000000	2046.000000
41.740002	-0.013939	-8.238118	-2.388081	-1.733282	-1.899394	-2.217362	0.000000	-10.000000	-0.441667	27.950001	208.666672	1023.000000	1023.000000	2046.000000
41.759998	-0.013109	-7.747469	-2.236441	-1.518186	-1.877939	-2.114903	0.000000	-10.000000	-0.416667	27.350000	218.000000	1023.000000	1023.000000	2046.000000
41.779999	-0.012009	-7.097497	-2.111828	-1.319986	-1.722323	-1.943360	0.000000	-10.000000	-0.425000	27.100000	227.333328	1023.000000	1023.000000	2046.000000
41.799999	-0.010825	-6.397533	-2.043736	-1.056091	-1.422444	-1.875261	0.000000	-10.000000	-0.433333	27.016666	236.500000	1023.000000	1023.000000	2046.000000
41.820000	-0.009613	-5.681128	-1.761154	-0.745189	-1.354517	-1.820268	0.000000	-10.000000	-0.458333	27.666666	245.500000	1023.000000	1023.000000	2046.000000
41.840000	-0.008236	-4.867524	-1.488213	-0.455008	-1.224263	-1.700040	0.000000	-10.000000	-0.475000	28.016666	254.500000	1023.000000	1023.000000	2046.000000
41.860001	-0.006539	-3.864476	-1.168899	-0.270763	-0.983365	-1.441449	0.000000	-10.000000	-0.491667	28.333334	263.666656	1023.000000	1023.000000	2046.000000
41.880001	-0.004545	-2.686253	-0.842199	0.042483	-0.652491	-1.234046	0.000000	-10.000000	-0.500000	28.316668	273.000000	1023.000000	1023.000000	2046.000000
41.900002	-0.002712	-1.602746	-0.453290	0.407509	-0.399358	-1.157606	0.000000	-10.000000	-0.500000	28.516666	282.500000	1023.000000	1023.000000	2046.000000
41.919998	-0.000191	-0.112782	0.182282	0.894623	-0.248640	-0.941048	0.000000	-10.000000	-0.500000	28.483334	292.000000	1023.000000	1023.000000	2046.000000
41.939999	0.002532	1.496220	0.655465	1.313897	0.173278	-0.646420	0.000000	-10.000000	-0.475000	28.450001	301.500000	1023.000000	1023.000000	2046.000000
41.959999	0.005418	3.202187	1.224307	1.715401	0.569210	-0.306731	0.000000	-10.000000	-0.458333	27.916666	311.000000	1023.000000	1023.000000	2046.000000
41.980000	0.007713	4.558660	1.695965	2.215620	0.891477	-0.244402	0.000000	-10.000000	-0.433333	27.533333	320.500000	1023.000000	1023.000000	2046.000000
42.000000	0.009498	5.613275	2.157800	2.545807	0.973203	-0.063534	0.000000	-10.000000	-0.408333	26.900000	329.833344	1023.000000	1023.000000	2046.000000
42.020000	0.010798	6.381763	2.296700	2.686234	1.289534	0.109296	0.000000	-10.000000	-0.366667	26.050001	339.000000	1023.000000	1023.000000	2046.000000
42.040001	0.011397	6.735630	2.360898	2.798673	1.442108	0.133951	0.000000	-10.000000	-0.341667	25.200001	347.666656	1023.000000	1023.000000	2046.000000
42.060001	0.011295	6.675323	2.430710	2.898991	1.322305	0.023317	0.000000	-10.000000	-0.333333	24.400002	356.166656	1023.000000	1023.000000	2046.000000
42.080002	0.012065	7.130696	2.766333	2.966076	1.176739	0.221549	0.000000	-10.000000	-0.341667	24.083334	364.500000	1023.000000	1023.000000	2046.000000
42.099998	0.012840	7.588403	2.869165	2.920478	1.356316	0.442444	0.000000	-10.000000	-0.341667	23.950001	372.833344	1023.000000	1023.000000	2046.000000
42.119999	0.013271	7.843400	2.960175	3.017904	1.473162	0.392159	0.000000	-10.000000	-0.350000	24.166666	381.000000	1023.000000	1023.000000	2046.000000
42.139999	0.014279	8.438770	3.340616	3.178519	1.389160	0.530476	0.000000	-10.000000	-0.341667	24.333334	389.000000	1023.000000	1023.000000	2046.000000
42.160000	0.015721	9.290966	3.624882	3.443564	1.539789	0.682730	0.000000	-10.000000	-0.341667	24.383333	397.000000	1023.000000	1023.000000	2046.000000
42.180000	0.017827	10.535607	4.059347	3.681674	1.801760	0.992827	0.000000	-10.000000	-0.325000	24.250000	405.000000	1023.000000	1023.000000	2046.000000
42.200001	0.020219	11.949381	4.434414	4.005987	2.249037	1.259944	0.000000	-10.000000	-0.325000	24.200001	413.000000	1023.000000	1023.000000	2046.000000
42.220001	0.022405	13.241204	4.814252	4.400022	2.634679	1.392252	0.000000	-10.000000	-0.325000	23.783335	421.000000	1023.000000	1023.000000	2046.000000
42.240002	0.025022	14.787939	5.408966	4.881516	2.850413	1.647045	0.000000	-10.000000	-0.316667	23.500000	429.000000	1023.000000	1023.000000	2046.000000
42.259998	0.027840	16.453276	5.921486	5.276259	3.239995	2.015536	0.000000	-10.000000	-0.283333	22.866667	437.000000	1023.000000	1023.000000	2046.000000
42.279999	0.029888	17.663982	6.224842	5.646182	3.624835	2.168124	0.000000	-10.000000	-0.225000	22.150000	444.833344	1023.000000	1023.000000	2046.000000
42.299999	0.031814	18.802090	6.714981	6.088657	3.734419	2.264031	0.000000	-10.000000	-0.191667	20.916666	452.333344	1023.000000	1023.000000	2046.000000
42.320000	0.033858	20.010366	7.127420	6.398219	3.926178	2.558549	0.000000	-10.000000	-0.158333	19.283333	459.500000	1023.000000	1023.000000	2046.000000
42.340000	0.035319	20.873335	7.364661	6.615826	4.197165	2.695683	0.000000	-10.000000	-0.116667	17.466667	466.166656	1023.000000	1023.000000	2046.000000
42.360001	0.036734	21.709826	7.607824	6.821224	4.419795	2.860982	0.000000	-10.000000	-0.066667	15.083334	472.333344	1023.000000	1023.000000	2046.000000
42.380001	0.037357	22.077740	7.772480	7.086761	4.470921	2.747578	0.000000	-10.000000	-0.025000	12.700000	477.833344	1023.000000	1023.000000	2046.000000
42.400002	0.037772	22.323259	7.903839	7.173251	4.404345	2.841824	0.000000	-10.000000	-0.008333	10.050000	482.500000	1023.000000	1023.000000	2046.000000
42.419998	0.037394	22.099937	7.743114	7.103564	4.396440	2.856819	0.000000	-10.000000	0.016667	7.016667	486.333344	1023.000000	1023.000000	2046.000000
42.439999	0.036326	21.468874	7.525439	7.077754	4.316087	2.549593	0.000000	-10.000000	0.041667	2.850000	489.166656	1023.000000	1023.000000	2046.000000
42.459999	0.036173	21.378275	7.605693	7.079003	4.165157	2.528422	0.000000	-10.000000	0.075000	-1.183333	491.000000	1023.000000	1023.000000	2046.000000
42.480000	0.036754	21.721600	7.720476	7.142151	4.271312	2.587659	0.000000	-10.000000	0.100000	-5.333333	491.833344	1023.000000	1023.000000	2046.000000
42.500000	0.037373	22.087240	7.882876	7.199734	4.270129	2.734501	0.000000	-10.000000	0.125000	-8.850000	492.000000	1023.000000	1023.000000	2046.000000
42.520000	0.037089	21.919777	7.811235	7.283673	4.234018	2.590850	0.000000	-10.000000	0.175000	-12.400001	492.000000	1023.000000	1023.000000	2046.000000
42.540001	0.035235	20.823915	7.435848	7.129354	3.972679	2.286036	0.000000	-10.000000	0.225000	-15.050000	492.000000	1023.000000	1023.000000	2046.000000
42.560001	0.032419	19.159605	7.014885	6.781273	3.483263	1.880184	0.000000	-10.000000	0.291667	-16.983334	488.333344	1023.000000	1023.000000	2046.000000
42.580002	0.027933	16.508596	6.114793	6.233805	2.958145	1.201854	0.000000	-10.000000	0.358333	-18.966667	479.333344	1023.000000	1023.000000	2046.000000
42.599998	0.022740	13.439553	5.179517	5.725974	2.168179	0.365883	0.000000	-10.000000	0.441667	-21.483334	468.000000	1023.000000	1023.000000	2046.000000
42.619999	0.018434	10.894628	4.476878	5.258325	1.416478	-0.257053	0.000000	-10.000000	0.525000	-24.233334	457.666656	1023.000000	1023.000000	2046.000000
42.639999	0.015049	8.893968	3.806088	4.891747	0.951335	-0.755202	0.000000	-10.000000	0.608333	-27.050001	449.500000	1023.000000	1023.000000	2046.000000
42.660000	0.012967	7.663569	3.490479	4.548852	0.524534	-0.900297	0.000000	-10.000000	0.700000	-29.316668	440.333344	1023.000000	1023.000000	2046.000000
42.680000	0.011248	6.647342	3.098450	4.235054	0.324034	-1.010196	0.000000	-10.000000	0.783333	-31.150000	430.500000	1023.000000	1023.000000	2046.000000
42.700001	0.009601	5.674375	2.691721	3.925026	0.179229	-1.121601	0.000000	-10.000000	0.866667	-32.533333	420.166656	1023.000000	1023.000000	2046.000000
42.720001	0.008031	4.746509	2.324618	3.706478	0.038894	-1.323481	0.000000	-10.000000	0.916667	-33.483334	409.333344	1023.000000	1023.000000	2046.000000
42.740002	0.006413	3.790234	2.011893	3.504844	-0.173786	-1.552718	0.000000	-10.000000	0.950000	-34.233334	398.166656	1023.000000	1023.000000	2046.000000
42.759998	0.005074	2.998785	1.806316	3.259797	-0.420710	-1.646617	0.000000	-10.000000	0.958333	-34.816666	386.666656	1023.000000	1023.000000	2046.000000
42.779999	0.003958	2.338988	1.587364	3.068298	-0.556116	-1.760558	0.000000	-10.000000	0.966667	-35.216667	375.000000	1023.000000	1023.000000	2046.000000
42.799999	0.003176	1.877301	1.490916	2.934288	-0.731472	-1.816431	0.000000	-10.000000	0.975000	-35.500000	363.333344	1023.000000	1023.000000	2046.000000
42.820000	0.002604	1.539122	1.343133	2.721918	-0.746589	-1.779339	0.000000	-10.000000	0.966667	-35.450001	351.666656	1023.000000	1023.000000	2046.000000
42.840000	0.002317	1.369221	1.229284	2.494392	-0.696170	-1.658285	0.000000	-10.000000	0.958333	-35.450001	344.000000	1023.000000	1023.000000	2046.000000
42.860001	0.002097	1.239364	1.119172	2.325187	-0.625766	-1.579229	0.000000	-10.000000	0.958333	-35.300003	332.000000	1023.000000	1023.000000	2046.000000
42.880001	0.001531	0.904963	1.031951	2.330859	-0.700248	-1.757599	0.000000	-10.000000	0.958333	-35.100002	320.000000	1023.000000	1023.000000	2046.000000
42.900002	0.000632	0.373257	0.863240	2.225000	-0.888459	-1.826524	0.000000	-10.000000	0.950000	-34.766666	304.333344	1023.000000	1023.000000	2046.000000
42.919998	-0.001019	-0.602107	0.521851	1.975525	-1.101755	-1.997727	0.000000	-10.000000	0.933333	-34.549999	292.666656	1023.000000	1023.000000	2046.000000
42.939999	-0.002781	-1.643306	0.225552	1.487699	-1.390424	-1.966133	0.000000	-10.000000	0.925000	-34.233334	281.333344	1023.000000	1023.000000	2046.000000
42.959999	-0.004747	-2.805264	-0.269749	1.003403	-1.470072	-2.068846	0.000000	-10.000000	0.908333	-33.950001	269.833344	1023.000000	1023.000000	2046.000000
42.980000	-0.006929	-4.095147	-0.661820	0.451442	-1.676786	-2.207983	0.000000	-10.000000	0.883333	-33.466667	258.666656	1023.000000	1023.000000	2046.000000
43.000000	-0.008873	-5.244106	-0.890876	-0.031412	-2.027121	-2.294698	0.000000	-10.000000	0.841667	-32.916668	247.500000	1023.000000	1023.000000	2046.000000
43.020000	-0.010755	-6.356445	-1.149123	-0.476071	-2.350576	-2.380675	0.000000	-10.000000	0.808333	-32.483334	236.500000	1023.000000	1023.000000	2046.000000
43.040001	-0.012283	-7.259265	-1.408581	-0.986465	-2.596213	-2.268007	0.000000	-10.000000	0.791667	-31.933334	225.500000	1023.000000	1023.000000	2046.000000
43.060001	-0.013600	-8.037314	-1.771074	-1.368544	-2.630572	-2.267125	0.000000	-10.000000	0.775000	-31.416666	214.833328	1023.000000	1023.000000	2046.000000
43.080002	-0.014927	-8.821671	-2.141292	-1.651123	-2.631434	-2.397822	0.000000	-10.000000	0.775000	-30.650000	204.500000	1023.000000	1023.000000	2046.000000
43.099998	-0.015661	-9.255457	-2.179194	-1.881240	-2.806362	-2.388662	0.000000	-10.000000	0.725000	-29.966667	194.500000	1023.000000	1023.000000	2046.000000
43.119999	-0.016343	-9.658447	-2.285887	-2.064092	-2.901239	-2.407231	0.000000	-10.000000	0.691667	-29.300001	184.500000	1023.000000	1023.000000	2046.000000
43.139999	-0.016310	-9.639424	-2.243659	-2.237078	-2.914512	-2.244175	0.000000	-10.000000	0.650000	-28.683334	174.500000	1023.000000	1023.000000	2046.000000
43.160000	-0.016403	-9.693893	-2.317015	-2.435183	-2.816423	-2.125273	0.000000	-10.000000	0.616667	-27.916666	164.833328	1023.000000	1023.000000	2046.000000
43.180000	-0.016549	-9.780375	-2.501229	-2.542604	-2.596350	-2.140192	0.000000	-10.000000	0.583333	-27.116667	155.500000	1023.000000	1023.000000	2046.000000
43.200001	-0.016705	-9.872585	-2.400071	-2.599761	-2.726998	-2.145755	0.000000	-10.000000	0.533333	-26.116667	146.500000	1023.000000	1023.000000	2046.000000
43.220001	-0.016818	-9.939201	-2.523323	-2.707838	-2.637640	-2.070399	0.000000	-10.000000	0.516667	-25.383333	137.666672	1023.000000	1023.000000	2046.000000
43.240002	-0.016888	-9.980869	-2.461665	-2.771835	-2.729468	-2.017901	0.000000	-10.000000	0.483333	-24.633333	129.166672	1023.000000	1023.000000	2046.000000
43.259998	-0.017009	-10.052148	-2.535649	-2.904194	-2.699508	-1.912797	0.000000	-10.000000	0.450000	-23.866667	121.000000	1023.000000	1023.000000	2046.000000
43.279999	-0.017193	-10.161345	-2.631266	-3.052457	-2.654153	-1.823469	0.000000	-10.000000	0.416667	-22.983334	113.000000	1023.000000	1023.000000	2046.000000
43.299999	-0.017557	-10.376129	-2.764350	-3.200008	-2.608516	-1.803254	0.000000	-10.000000	0.391667	-22.100000	105.333336	1023.000000	1023.000000	2046.000000
43.320000	-0.017955	-10.611569	-2.918065	-3.327865	-2.541985	-1.823656	0.000000	-10.000000	0.375000	-21.383333	98.000000	1023.000000	1023.000000	2046.000000
43.340000	-0.018584	-10.983335	-2.978088	-3.375161	-2.697127	-1.932959	0.000000	-10.000000	0.358333	-20.633333	91.000000	1023.000000	1023.000000	2046.000000
43.360001	-0.019574	-11.567943	-3.205439	-3.538670	-2.876437	-1.947396	0.000000	-10.000000	0.325000	-19.866667	84.166664	1023.000000	1023.000000	2046.000000
43.380001	-0.020738	-12.256383	-3.408873	-3.803353	-3.136601	-1.907555	0.000000	-10.000000	0.291667	-19.016666	77.333336	1023.000000	1023.000000	2046.000000
43.400002	-0.022193	-13.116199	-3.791645	-4.056013	-3.216016	-2.052526	0.000000	-10.000000	0.258333	-18.133333	70.833336	1023.000000	1023.000000	2046.000000
43.419998	-0.023722	-14.019920	-4.095998	-4.316084	-3.380995	-2.226843	0.000000	-10.000000	0.241667	-17.233334	64.666664	1023.000000	1023.000000	2046.000000
43.439999	-0.024902	-14.717114	-4.332025	-4.374211	-3.495235	-2.515643	0.000000	-10.000000	0.250000	-16.533333	59.000000	1023.000000	1023.000000	2046.000000
43.459999	-0.025426	-15.026875	-4.243701	-4.645018	-3.774563	-2.363595	0.000000	-10.000000	0.241667	-16.000000	53.666668	1023.000000	1023.000000	2046.000000
43.480000	-0.025658	-15.163918	-4.396811	-4.766837	-3.667767	-2.332503	0.000000	-10.000000	0.233333	-15.683333	48.333332	1023.000000	1023.000000	2046.000000
43.500000	-0.025907	-15.310890	-4.609784	-4.843410	-3.538555	-2.319141	0.000000	-10.000000	0.200000	-15.166667	43.166668	1023.000000	1023.000000	2046.000000
43.520000	-0.027219	-16.086452	-4.926210	-4.853656	-3.711569	-2.595018	0.000000	-10.000000	0.175000	-14.283334	38.000000	1023.000000	1023.000000	2046.000000
43.540001	-0.029629	-17.510550	-5.362817	-4.940135	-4.135066	-3.072533	0.000000	-10.000000	0.141667	-13.133333	33.333332	1023.000000	1023.000000	2046.000000
43.560001	-0.033077	-19.548609	-5.880932	-5.247843	-4.675996	-3.743837	0.000000	-10.000000	0.116667	-11.550000	29.000000	1023.000000	1023.000000	2046.000000
43.580002	-0.037077	-21.912260	-6.727397	-5.795200	-5.112080	-4.277583	0.000000	-10.000000	0.091667	-10.233334	25.166666	1023.000000	1023.000000	2046.000000
43.599998	-0.040047	-23.667629	-7.369997	-6.218706	-5.460616	-4.618310	0.000000	-10.000000	0.083333	-9.250000	21.666666	1023.000000	1023.000000	2046.000000
43.619999	-0.041644	-24.611385	-7.674639	-6.465258	-5.744143	-4.727346	0.000000	-10.000000	0.083333	-9.250000	18.500000	1023.000000	1023.000000	2046.000000
43.639999	-0.042430	-25.075975	-7.903880	-6.688451	-5.828307	-4.655338	0.000000	-10.000000	0.100000	-9.616667	15.333333	1023.000000	1023.000000	2046.000000
43.660000	-0.043093	-25.467703	-8.142795	-6.874553	-5.817879	-4.632476	0.000000	-10.000000	0.108333	-9.966667	12.166667	1023.000000	1023.000000	2046.000000
43.680000	-0.043831	-25.904068	-8.360130	-7.031752	-5.812178	-4.700008	0.000000	-10.000000	0.100000	-9.933333	8.833333	1023.000000	1023.000000	2046.000000
43.700001	-0.044344	-26.207172	-8.484026	-7.062619	-5.868678	-4.791850	0.000000	-10.000000	0.075000	-9.416667	5.500000	1023.000000	1023.000000	2046.000000
43.720001	-0.044787	-26.469172	-8.513242	-7.178142	-5.982619	-4.795169	0.000000	-10.000000	0.058333	-8.716667	2.500000	1023.000000	1023.000000	2046.000000
43.740002	-0.044577	-26.345062	-8.472052	-7.234513	-5.947686	-4.690811	0.000000	-10.000000	0.050000	-7.883334	-0.166667	1023.000000	1023.000000	2046.000000
43.759998	-0.044062	-26.040831	-8.469812	-7.301402	-5.771368	-4.498248	0.000000	-10.000000	0.050000	-7.083333	-2.333333	1023.000000	1023.000000	2046.000000
43.779999	-0.043492	-25.703962	-8.373988	-7.246531	-5.602072	-4.481370	0.000000	-10.000000	0.050000	-6.166667	-4.500000	1023.000000	1023.000000	2046.000000
43.799999	-0.042451	-25.088596	-8.135180	-7.111515	-5.525742	-4.316160	0.000000	-10.000000	0.041667	-5.266667	-6.500000	1023.000000	1023.000000	2046.000000
43.820000	-0.041103	-24.291656	-7.827988	-6.939546	-5.395516	-4.128606	0.000000	-10.000000	0.041667	-4.666667	-8.333333	1023.000000	1023.000000	2046.000000
43.840000	-0.039759	-23.497841	-7.562368	-6.797081	-5.202309	-3.936084	0.000000	-10.000000	0.041667	-4.400000	-9.500000	1023.000000	1023.000000	2046.000000
43.860001	-0.039086	-23.099640	-7.541434	-6.748890	-4.945733	-3.863583	0.000000	-10.000000	0.050000	-4.183333	-11.000000	1023.000000	1023.000000	2046.000000
43.880001	-0.039410	-23.291168	-7.510662	-6.711173	-5.061093	-4.008241	0.000000	-10.000000	0.050000	-3.933333	-12.500000	1023.000000	1023.000000	2046.000000
43.900002	-0.039918	-23.591312	-7.511571	-6.856344	-5.252459	-3.970938	0.000000	-10.000000	0.050000	-3.566667	-14.333333	1023.000000	1023.000000	2046.000000
43.919998	-0.040495	-23.932339	-7.739050	-7.139472	-5.186574	-3.867242	0.000000	-10.000000	0.033333	-2.416667	-15.333333	1023.000000	1023.000000	2046.000000
43.939999	-0.041326	-24.423584	-7.847062	-7.350563	-5.271878	-3.954082	0.000000	-10.000000	0.016667	-0.150000	-15.833333	1023.000000	1023.000000	2046.000000
43.959999	-0.041537	-24.548639	-7.792130	-7.498502	-5.337324	-3.920684	0.000000	-10.000000	-0.008333	3.166667	-16.000000	1023.000000	1023.000000	2046.000000
43.980000	-0.041719	-24.656153	-7.739497	-7.572265	-5.380552	-3.963840	0.000000	-10.000000	-0.041667	7.000000	-16.000000	1023.000000	1023.000000	2046.000000
44.000000	-0.041543	-24.551622	-7.515268	-7.560705	-5.550591	-3.925059	0.000000	-10.000000	-0.083333	10.683333	-16.000000	1023.000000	1023.000000	2046.000000
44.020000	-0.040817	-24.122658	-7.482971	-7.604770	-5.365510	-3.669406	0.000000	-10.000000	-0.133333	13.816667	-16.000000	1023.000000	1023.000000	2046.000000
44.040001	-0.039781	-23.510759	-7.265045	-7.539588	-5.192478	-3.513647	0.000000	-10.000000	-0.158333	15.866667	-16.000000	1023.000000	1023.000000	2046.000000
44.060001	-0.038209	-22.581774	-6.974376	-7.356934	-4.900309	-3.350156	0.000000	-10.000000	-0.200000	17.600000	-9.333333	1023.000000	1023.000000	2046.000000
44.080002	-0.036588	-21.623434	-6.724790	-7.014677	-4.591426	-3.292541	0.000000	-10.000000	-0.241667	19.133333	4.500000	1023.000000	1023.000000	2046.000000
44.099998	-0.034289	-20.264645	-6.111486	-6.720364	-4.460298	-2.972496	0.000000	-10.000000	-0.283333	20.500000	20.666666	1023.000000	1023.000000	2046.000000
44.119999	-0.031768	-18.774858	-5.802733	-6.438910	-3.921918	-2.611297	0.000000	-10.000000	-0.308333	21.566668	32.500000	1023.000000	1023.000000	2046.000000
44.139999	-0.029661	-17.529636	-5.408375	-6.106360	-3.601306	-2.413596	0.000000	-10.000000	-0.325000	22.466667	39.666668	1023.000000	1023.000000	2046.000000
44.160000	-0.027334	-16.154549	-4.834535	-5.660399	-3.435703	-2.223912	0.000000	-10.000000	-0.341667	23.100000	44.500000	1023.000000	1023.000000	2046.000000
44.180000	-0.025039	-14.797915	-4.460949	-5.313514	-3.065820	-1.957631	0.000000	-10.000000	-0.350000	23.616667	49.500000	1023.000000	1023.000000	2046.000000
44.200001	-0.022685	-13.407086	-4.038660	-4.962823	-2.721695	-1.683908	0.000000	-10.000000	-0.375000	24.450001	57.500000	1023.000000	1023.000000	2046.000000
44.220001	-0.020640	-12.198267	-3.707342	-4.649718	-2.399242	-1.441965	0.000000	-10.000000	-0.391667	25.566668	68.166664	1023.000000	1023.000000	2046.000000
44.240002	-0.018794	-11.107168	-3.395402	-4.266051	-2.127987	-1.317728	0.000000	-10.000000	-0.416667	26.533335	79.333336	1023.000000	1023.000000	2046.000000
44.259998	-0.017007	-10.051353	-2.914878	-3.857260	-2.076531	-1.202683	0.000000	-10.000000	-0.416667	26.933334	85.000000	1023.000000	1023.000000	2046.000000
44.279999	-0.014981	-8.853757	-2.542645	-3.561050	-1.811396	-0.938666	0.000000	-10.000000	-0.441667	27.183334	94.000000	1023.000000	1023.000000	2046.000000
44.299999	-0.013186	-7.792832	-2.296300	-3.318268	-1.475600	-0.702664	0.000000	-10.000000	-0.475000	27.550001	103.000000	1023.000000	1023.000000	2046.000000
44.320000	-0.011426	-6.752833	-1.929735	-2.949851	-1.255095	-0.618151	0.000000	-10.000000	-0.483333	27.883333	115.166664	1023.000000	1023.000000	2046.000000
44.340000	-0.009916	-5.860503	-1.658681	-2.604057	-1.059248	-0.538518	0.000000	-10.000000	-0.483333	28.150000	124.500000	1023.000000	1023.000000	2046.000000
44.360001	-0.008202	-4.847172	-1.274761	-2.216141	-0.919948	-0.436323	0.000000	-10.000000	-0.475000	28.166668	134.000000	1023.000000	1023.000000	2046.000000
44.380001	-0.006355	-3.755789	-0.876928	-1.943521	-0.768687	-0.166652	0.000000	-10.000000	-0.491667	28.416668	143.333328	1023.000000	1023.000000	2046.000000
44.400002	-0.005116	-3.023406	-0.709534	-1.811061	-0.539802	0.036991	0.000000	-10.000000	-0.516667	28.850000	152.833328	1023.000000	1023.000000	2046.000000
44.419998	-0.004715	-2.786733	-0.630703	-1.559360	-0.536784	-0.059886	0.000000	-10.000000	-0.533333	29.283335	162.166672	1023.000000	1023.000000	2046.000000
44.439999	-0.004856	-2.870135	-0.619175	-1.427844	-0.630523	-0.192594	0.000000	-10.000000	-0.550000	29.600000	171.833328	1023.000000	1023.000000	2046.000000
44.459999	-0.004215	-2.491238	-0.391571	-1.251716	-0.646566	-0.201384	0.000000	-10.000000	-0.541667	29.533333	181.500000	1023.000000	1023.000000	2046.000000
44.480000	-0.002905	-1.716970	-0.134514	-1.080276	-0.443151	-0.059030	0.000000	-10.000000	-0.533333	29.350000	191.500000	1023.000000	1023.000000	2046.000000
44.500000	-0.000977	-0.577267	0.148812	-0.771511	-0.019962	0.065394	0.000000	-10.000000	-0.525000	29.083334	198.166672	1023.000000	1023.000000	2046.000000
44.520000	0.001574	0.930394	0.770729	-0.322216	0.117421	0.364461	0.000000	-10.000000	-0.508333	28.866667	208.000000	1023.000000	1023.000000	2046.000000
44.540001	0.003710	2.192666	1.125805	0.278204	0.385778	0.402879	0.000000	-10.000000	-0.508333	28.733334	217.666672	1023.000000	1023.000000	2046.000000
44.560001	0.005153	3.045386	1.300379	0.737159	0.579790	0.428058	0.000000	-10.000000	-0.508333	28.600000	227.333328	1023.000000	1023.000000	2046.000000
44.580002	0.004916	2.905346	1.224946	0.985532	0.550047	0.144820	0.000000	-10.000000	-0.541667	28.783335	233.666672	1023.000000	1023.000000	2046.000000
44.599998	0.002562	1.514250	0.821791	0.924452	0.202528	-0.434521	0.000000	-10.000000	-0.533333	28.866667	243.333328	1023.000000	1023.000000	2046.000000
44.619999	-0.000761	-0.449936	0.328321	0.762619	-0.444964	-1.095911	0.000000	-10.000000	-0.508333	28.766666	256.333344	1023.000000	1023.000000	2046.000000
44.639999	-0.002689	-1.589258	-0.035889	0.550511	-0.765188	-1.338692	0.000000	-10.000000	-0.450000	28.216667	269.333344	1023.000000	1023.000000	2046.000000
44.660000	-0.002963	-1.751225	-0.231018	0.477298	-0.666535	-1.330970	0.000000	-10.000000	-0.416667	27.816668	275.833344	1023.000000	1023.000000	2046.000000
44.680000	-0.002577	-1.523163	-0.166843	0.639582	-0.622467	-1.373436	0.000000	-10.000000	-0.400000	27.333334	285.000000	1023.000000	1023.000000	2046.000000
44.700001	-0.001558	-0.920986	-0.047166	0.891608	-0.475129	-1.290300	0.000000	-10.000000	-0.400000	27.116667	294.000000	1023.000000	1023.000000	2046.000000
44.720001	-0.000667	-0.394143	0.133624	1.232816	-0.425904	-1.334680	0.000000	-10.000000	-0.416667	26.983334	306.000000	1023.000000	1023.000000	2046.000000
44.740002	0.000706	0.417131	0.469857	1.481797	-0.379973	-1.154549	0.000000	-10.000000	-0.433333	27.116667	312.000000	1023.000000	1023.000000	2046.000000
44.759998	0.002316	1.368717	0.697370	1.699273	-0.076512	-0.951414	0.000000	-10.000000	-0.450000	27.366667	321.166656	1023.000000	1023.000000	2046.000000
44.779999	0.003724	2.200946	0.923802	1.970723	0.189892	-0.883472	0.000000	-10.000000	-0.450000	27.633333	330.333344	1023.000000	1023.000000	2046.000000
44.799999	0.005471	3.233397	1.316328	2.329927	0.335331	-0.748190	0.000000	-10.000000	-0.450000	27.916668	342.500000	1023.000000	1023.000000	2046.000000
44.820000	0.007624	4.505864	1.725349	2.696779	0.605442	-0.521707	0.000000	-10.000000	-0.450000	28.033335	348.500000	1023.000000	1023.000000	2046.000000
44.840000	0.010181	6.017072	2.275330	3.063537	0.910611	-0.232405	0.000000	-10.000000	-0.458333	28.066668	354.666656	1023.000000	1023.000000	2046.000000
44.860001	0.012787	7.557035	2.681012	3.446968	1.410139	0.018915	0.000000	-10.000000	-0.458333	27.950001	364.166656	1023.000000	1023.000000	2046.000000
44.880001	0.015226	8.998803	3.175975	3.965662	1.664408	0.192758	0.000000	-10.000000	-0.458333	27.866667	376.833344	1023.000000	1023.000000	2046.000000
44.900002	0.018119	10.708096	3.884748	4.394524	1.922613	0.506211	0.000000	-10.000000	-0.450000	27.766668	386.333344	1023.000000	1023.000000	2046.000000
44.919998	0.019861	11.738050	4.154106	4.808551	2.216547	0.558845	0.000000	-10.000000	-0.441667	27.466667	392.500000	1023.000000	1023.000000	2046.000000
44.939999	0.021264	12.567261	4.349711	4.965580	2.472768	0.779202	0.000000	-10.000000	-0.400000	26.616667	401.500000	1023.000000	1023.000000	2046.000000
44.959999	0.021738	12.847336	4.377140	5.057446	2.645756	0.766994	0.000000	-10.000000	-0.375000	25.566668	413.333344	1023.000000	1023.000000	2046.000000
44.980000	0.022038	13.024190	4.571981	5.176588	2.482801	0.792820	0.000000	-10.000000	-0.358333	24.850000	422.166656	1023.000000	1023.000000	2046.000000
45.000000	0.022786	13.466236	4.691501	5.091386	2.601297	1.082052	0.000000	-10.000000	-0.383333	24.583334	427.833344	1023.000000	1023.000000	2046.000000
45.020000	0.022996	13.590884	4.772432	5.188928	2.655990	0.973534	0.000000	-10.000000	-0.391667	24.650000	433.500000	1023.000000	1023.000000	2046.000000
45.040001	0.023910	14.131021	5.166289	5.283719	2.550106	1.130907	0.000000	-10.000000	-0.391667	24.783335	444.500000	1023.000000	1023.000000	2046.000000
45.060001	0.025171	14.875948	5.364524	5.252191	2.783256	1.475978	0.000000	-10.000000	-0.383333	24.983334	452.666656	1023.000000	1023.000000	2046.000000
45.080002	0.026216	15.493468	5.566091	5.538443	2.939497	1.449437	0.000000	-10.000000	-0.375000	25.133335	460.833344	1023.000000	1023.000000	2046.000000
45.099998	0.028231	16.684702	6.117160	5.868160	3.009165	1.690219	0.000000	-10.000000	-0.350000	25.083334	466.500000	1023.000000	1023.000000	2046.000000
45.119999	0.030491	18.020430	6.449375	6.126264	3.446412	1.998378	0.000000	-10.000000	-0.316667	24.616667	474.833344	1023.000000	1023.000000	2046.000000
45.139999	0.032551	19.237377	6.843941	6.434276	3.787209	2.171951	0.000000	-10.000000	-0.266667	23.633333	483.000000	1023.000000	1023.000000	2046.000000
45.160000	0.034732	20.526810	7.322090	6.879245	4.006864	2.318610	0.000000	-10.000000	-0.208333	22.083334	491.000000	1023.000000	1023.000000	2046.000000
45.180000	0.036656	21.663704	7.713456	7.156525	4.208420	2.585302	0.000000	-10.000000	-0.125000	18.966667	500.833344	1023.000000	1023.000000	2046.000000
45.200001	0.038402	22.695377	8.070633	7.409239	4.416486	2.799019	0.000000	-10.000000	-0.058333	16.283333	508.000000	1023.000000	1023.000000	2046.000000
45.220001	0.039905	23.584057	8.327513	7.533961	4.671998	3.050586	0.000000	-10.000000	-0.016667	12.900001	514.333313	1023.000000	1023.000000	2046.000000
45.240002	0.040796	24.110193	8.433372	7.709356	4.869215	3.098249	0.000000	-10.000000	0.000000	9.933333	517.500000	1023.000000	1023.000000	2046.000000
45.259998	0.041128	24.306612	8.624061	7.916417	4.762275	3.003859	0.000000	-10.000000	0.033333	4.300000	521.500000	1023.000000	1023.000000	2046.000000
45.279999	0.041302	24.409624	8.715657	7.911767	4.719327	3.062873	0.000000	-10.000000	0.066667	-0.850000	523.833313	1023.000000	1023.000000	2046.000000
45.299999	0.041154	24.321817	8.678920	7.838758	4.720388	3.083751	0.000000	-10.000000	0.141667	-7.433333	524.833313	1023.000000	1023.000000	2046.000000
45.320000	0.040897	24.169998	8.644732	7.758085	4.701265	3.065917	0.000000	-10.000000	0.200000	-11.350000	525.000000	1023.000000	1023.000000	2046.000000
45.340000	0.040025	23.654884	8.495264	7.622702	4.622065	2.914854	0.000000	-10.000000	0.258333	-15.166667	525.000000	1023.000000	1023.000000	2046.000000
45.360001	0.038891	22.984592	8.241071	7.601499	4.460689	2.681335	0.000000	-10.000000	0.283333	-16.883333	525.000000	1023.000000	1023.000000	2046.000000
45.380001	0.037323	22.057728	8.082335	7.355604	4.043811	2.575977	0.000000	-10.000000	0.375000	-20.366667	515.000000	1023.000000	1023.000000	2046.000000
45.400002	0.036082	21.324604	7.843159	7.054041	3.903352	2.524052	0.000000	-10.000000	0.458333	-23.033335	505.000000	1023.000000	1023.000000	2046.000000
45.419998	0.035035	20.705673	7.578416	7.041245	3.862496	2.223516	0.000000	-10.000000	0.566667	-25.850000	492.166656	1023.000000	1023.000000	2046.000000
45.439999	0.034505	20.392437	7.635298	6.972024	3.625196	2.159919	0.000000	-10.000000	0.633333	-27.633333	486.333344	1023.000000	1023.000000	2046.000000
45.459999	0.033827	19.991699	7.535739	6.768322	3.418576	2.269063	0.000000	-10.000000	0.741667	-30.083334	477.000000	1023.000000	1023.000000	2046.000000
45.480000	0.031457	18.591015	6.907747	6.596224	3.254189	1.832854	0.000000	-10.000000	0.825000	-31.966667	467.000000	1023.000000	1023.000000	2046.000000
45.500000	0.028360	16.760687	6.434874	6.155938	2.674179	1.495696	0.000000	-10.000000	0.916667	-33.400002	456.166656	1023.000000	1023.000000	2046.000000
45.520000	0.024720	14.609458	5.675500	5.513309	2.311536	1.109112	0.000000	-10.000000	0.950000	-34.366669	445.166656	1023.000000	1023.000000	2046.000000
45.540001	0.019584	11.574396	4.709340	5.120916	1.628178	0.115962	0.000000	-10.000000	0.983333	-35.016666	433.666656	1023.000000	1023.000000	2046.000000
45.560001	0.014278	8.438589	3.897157	4.707319	0.626251	-0.792137	0.000000	-10.000000	1.000000	-35.383331	422.000000	1023.000000	1023.000000	2046.000000
45.580002	0.010193	6.024079	3.165769	4.159966	-0.033793	-1.267863	0.000000	-10.000000	1.050000	-35.650002	410.000000	1023.000000	1023.000000	2046.000000
45.599998	0.007180	4.243654	2.484895	3.636215	-0.338967	-1.538489	0.000000	-10.000000	1.083333	-36.016666	398.000000	1023.000000	1023.000000	2046.000000
45.619999	0.004702	2.778951	1.938156	3.216661	-0.607622	-1.768244	0.000000	-10.000000	1.100000	-36.233334	386.000000	1023.000000	1023.000000	2046.000000
45.639999	0.002829	1.671864	1.526075	2.961874	-0.836653	-1.979433	0.000000	-10.000000	1.083333	-36.483334	374.000000	1023.000000	1023.000000	2046.000000
45.660000	0.001138	0.672739	1.153109	2.711926	-1.069436	-2.122861	0.000000	-10.000000	1.075000	-36.400002	362.000000	1023.000000	1023.000000	2046.000000
45.680000	-0.000427	-0.252640	0.863779	2.337162	-1.304769	-2.148812	0.000000	-10.000000	1.058333	-36.400002	350.000000	1023.000000	1023.000000	2046.000000
45.700001	-0.001772	-1.047302	0.481925	2.074891	-1.345099	-2.259020	0.000000	-10.000000	1.033333	-35.966667	338.000000	1023.000000	1023.000000	2046.000000
45.720001	-0.003401	-2.010181	0.150390	1.890753	-1.508102	-2.543222	0.000000	-10.000000	1.025000	-35.933334	326.000000	1023.000000	1023.000000	2046.000000
45.740002	-0.004089	-2.416832	0.101940	1.653893	-1.696514	-2.476151	0.000000	-10.000000	1.008333	-35.466667	314.000000	1023.000000	1023.000000	2046.000000
45.759998	-0.004875	-2.881024	-0.047899	1.409089	-1.777772	-2.464442	0.000000	-10.000000	1.000000	-35.433334	302.000000	1023.000000	1023.000000	2046.000000
45.779999	-0.005354	-3.163998	-0.219065	1.157905	-1.675080	-2.427758	0.000000	-10.000000	0.950000	-34.866669	290.000000	1023.000000	1023.000000	2046.000000
45.799999	-0.005597	-3.308015	-0.238946	0.973303	-1.712276	-2.330095	0.000000	-10.000000	0.916667	-34.516666	278.333344	1023.000000	1023.000000	2046.000000
45.820000	-0.005698	-3.367768	-0.281736	0.903958	-1.717461	-2.272530	0.000000	-10.000000	0.891667	-34.000000	266.833344	1023.000000	1023.000000	2046.000000
45.840000	-0.005999	-3.545505	-0.279587	0.697035	-1.782920	-2.180033	0.000000	-10.000000	0.866667	-33.533333	255.500000	1023.000000	1023.000000	2046.000000
45.860001	-0.007015	-4.145713	-0.525480	0.650716	-1.897154	-2.373795	0.000000	-10.000000	0.833333	-33.133335	244.166672	1023.000000	1023.000000	2046.000000
45.880001	-0.008391	-4.959102	-0.822073	0.265061	-2.086862	-2.315228	0.000000	-10.000000	0.808333	-32.549999	233.166672	1023.000000	1023.000000	2046.000000
45.900002	-0.010388	-6.139303	-1.307105	-0.168254	-2.174840	-2.489104	0.000000	-10.000000	0.783333	-31.949999	222.333328	1023.000000	1023.000000	2046.000000
45.919998	-0.012550	-7.416864	-1.704923	-0.600592	-2.446230	-2.665121	0.000000	-10.000000	0.766667	-31.500000	211.833328	1023.000000	1023.000000	2046.000000
45.939999	-0.014237	-8.414023	-1.973749	-1.176647	-2.687921	-2.575706	0.000000	-10.000000	0.733333	-30.983334	201.166672	1023.000000	1023.000000	2046.000000
45.959999	-0.015972	-9.439383	-2.253139	-1.779110	-2.855453	-2.551681	0.000000	-10.000000	0.708333	-30.400000	190.833328	1023.000000	1023.000000	2046.000000
45.980000	-0.017688	-10.453353	-2.473238	-2.161973	-3.164116	-2.654027	0.000000	-10.000000	0.675000	-29.633333	180.500000	1023.000000	1023.000000	2046.000000
46.000000	-0.019165	-11.326287	-2.748053	-2.530456	-3.402188	-2.645590	0.000000	-10.000000	0.658333	-28.916666	170.666672	1023.000000	1023.000000	2046.000000
46.020000	-0.020184	-11.928757	-3.039746	-2.891651	-3.425239	-2.572121	0.000000	-10.000000	0.633333	-28.016666	161.000000	1023.000000	1023.000000	2046.000000
46.040001	-0.021009	-12.416545	-3.216380	-3.122215	-3.462240	-2.615710	0.000000	-10.000000	0.600000	-27.383333	151.666672	1023.000000	1023.000000	2046.000000
46.060001	-0.021668	-12.805796	-3.364676	-3.257792	-3.486681	-2.696646	0.000000	-10.000000	0.566667	-26.733334	142.500000	1023.000000	1023.000000	2046.000000
46.080002	-0.021828	-12.900345	-3.341804	-3.369434	-3.560991	-2.628116	0.000000	-10.000000	0.550000	-26.316668	133.666672	1023.000000	1023.000000	2046.000000
46.099998	-0.021776	-12.869838	-3.414888	-3.591625	-3.429985	-2.433340	0.000000	-10.000000	0.533333	-25.483334	124.833336	1023.000000	1023.000000	2046.000000
46.119999	-0.021804	-12.886264	-3.486452	-3.724280	-3.313546	-2.361986	0.000000	-10.000000	0.516667	-24.766666	116.333336	1023.000000	1023.000000	2046.000000
46.139999	-0.021803	-12.885289	-3.491700	-3.699345	-3.283710	-2.410534	0.000000	-10.000000	0.491667	-23.900000	108.000000	1023.000000	1023.000000	2046.000000
46.160000	-0.021738	-12.847008	-3.474860	-3.803578	-3.274138	-2.294431	0.000000	-10.000000	0.458333	-23.100000	100.166664	1023.000000	1023.000000	2046.000000
46.180000	-0.021505	-12.709191	-3.470138	-3.947382	-3.180794	-2.110877	0.000000	-10.000000	0.408333	-22.183334	92.500000	1023.000000	1023.000000	2046.000000
46.200001	-0.021416	-12.656577	-3.463531	-4.017225	-3.145000	-2.030821	0.000000	-10.000000	0.375000	-21.416668	85.166664	1023.000000	1023.000000	2046.000000
46.220001	-0.021578	-12.752891	-3.606281	-4.039442	-3.009152	-2.098016	0.000000	-10.000000	0.358333	-20.533335	78.000000	1023.000000	1023.000000	2046.000000
46.240002	-0.021695	-12.821571	-3.569242	-4.054201	-3.137055	-2.061074	0.000000	-10.000000	0.333333	-19.850000	71.166664	1023.000000	1023.000000	2046.000000
46.259998	-0.021819	-12.894751	-3.594151	-4.143894	-3.154622	-2.002084	0.000000	-10.000000	0.291667	-19.016668	64.500000	1023.000000	1023.000000	2046.000000
46.279999	-0.022048	-13.030288	-3.677992	-4.357378	-3.122643	-1.872275	0.000000	-10.000000	0.258333	-18.366667	58.000000	1023.000000	1023.000000	2046.000000
46.299999	-0.022324	-13.193453	-3.775950	-4.355193	-3.109891	-1.952419	0.000000	-10.000000	0.241667	-17.550001	52.000000	1023.000000	1023.000000	2046.000000
46.320000	-0.022803	-13.476524	-3.873242	-4.433152	-3.161343	-2.008787	0.000000	-10.000000	0.241667	-16.750000	46.166668	1023.000000	1023.000000	2046.000000
46.340000	-0.023228	-13.727745	-4.023502	-4.534167	-3.178196	-1.991880	0.000000	-10.000000	0.225000	-16.000000	40.666668	1023.000000	1023.000000	2046.000000
46.360001	-0.024204	-14.304825	-4.231329	-4.800940	-3.356403	-1.916153	0.000000	-10.000000	0.216667	-15.133333	35.166668	1023.000000	1023.000000	2046.000000
46.380001	-0.025816	-15.257051	-4.526321	-4.921628	-3.626003	-2.183100	0.000000	-10.000000	0.191667	-14.316667	30.000000	1023.000000	1023.000000	2046.000000
46.400002	-0.027001	-15.957396	-4.687163	-5.220516	-3.828047	-2.221670	0.000000	-10.000000	0.166667	-13.366667	25.333334	1023.000000	1023.000000	2046.000000
46.419998	-0.028063	-16.585066	-4.966513	-5.348250	-3.824030	-2.446272	0.000000	-10.000000	0.133333	-12.516666	21.000000	1023.000000	1023.000000	2046.000000
46.439999	-0.028630	-16.920530	-4.872878	-5.474204	-4.103738	-2.469710	0.000000	-10.000000	0.108333	-11.733334	17.000000	1023.000000	1023.000000	2046.000000
46.459999	-0.028741	-16.985929	-4.940107	-5.589536	-4.082917	-2.373369	0.000000	-10.000000	0.100000	-11.200000	13.000000	1023.000000	1023.000000	2046.000000
46.480000	-0.028489	-16.837275	-5.016697	-5.620850	-3.933947	-2.265781	0.000000	-10.000000	0.100000	-10.816667	9.000000	1023.000000	1023.000000	2046.000000
46.500000	-0.029364	-17.353907	-5.306841	-5.583848	-3.966727	-2.496491	0.000000	-10.000000	0.100000	-10.500000	5.333333	1023.000000	1023.000000	2046.000000
46.520000	-0.031148	-18.408705	-5.736994	-5.605766	-4.203468	-2.862478	0.000000	-10.000000	0.083333	-9.766667	2.166667	1023.000000	1023.000000	2046.000000
46.540001	-0.033857	-20.009680	-6.140949	-5.880943	-4.624435	-3.363352	0.000000	-10.000000	0.066667	-8.783334	-0.666667	1023.000000	1023.000000	2046.000000
46.560001	-0.038024	-22.472088	-6.933338	-6.277543	-5.144293	-4.116914	0.000000	-10.000000	0.050000	-7.233334	-3.166667	1023.000000	1023.000000	2046.000000
46.580002	-0.041289	-24.402082	-7.567095	-6.670663	-5.641722	-4.522602	0.000000	-10.000000	0.050000	-5.966667	-5.500000	1023.000000	1023.000000	2046.000000
46.599998	-0.043002	-25.414463	-7.877935	-6.976963	-5.980687	-4.578877	0.000000	-10.000000	0.050000	-5.100000	-7.500000	1023.000000	1023.000000	2046.000000
46.619999	-0.044024	-26.018213	-8.232203	-7.289897	-5.962793	-4.533319	0.000000	-10.000000	0.058333	-5.283333	-9.500000	1023.000000	1023.000000	2046.000000
46.639999	-0.044780	-26.465109	-8.499618	-7.432408	-5.934999	-4.598084	0.000000	-10.000000	0.058333	-6.033333	-11.500000	1023.000000	1023.000000	2046.000000
46.660000	-0.045478	-26.877661	-8.616704	-7.511607	-6.058396	-4.690955	0.000000	-10.000000	0.066667	-6.750000	-13.500000	1023.000000	1023.000000	2046.000000
46.680000	-0.045926	-27.142134	-8.722426	-7.579222	-6.113418	-4.727067	0.000000	-10.000000	0.058333	-6.983334	-15.666667	1023.000000	1023.000000	2046.000000
46.700001	-0.045947	-27.154617	-8.744540	-7.718923	-6.090868	-4.600286	0.000000	-10.000000	0.058333	-6.550000	-18.000000	1023.000000	1023.000000	2046.000000
46.720001	-0.045766	-27.047453	-8.714802	-7.781213	-6.036016	-4.515422	0.000000	-10.000000	0.050000	-5.716667	-20.333334	1023.000000	1023.000000	2046.000000
46.740002	-0.045141	-26.678398	-8.660872	-7.696053	-5.835143	-4.486331	0.000000	-10.000000	0.041667	-3.966667	-22.166666	1023.000000	1023.000000	2046.000000
46.759998	-0.044345	-26.208162	-8.444561	-7.565320	-5.762816	-4.435464	0.000000	-10.000000	0.025000	-1.150000	-23.333334	1023.000000	1023.000000	2046.000000
46.779999	-0.042850	-25.324535	-8.147046	-7.379243	-5.577407	-4.220840	0.000000	-10.000000	-0.008333	2.100000	-23.833334	1023.000000	1023.000000	2046.000000
46.799999	-0.040729	-24.070690	-7.734926	-7.102256	-5.319088	-3.914419	0.000000	-10.000000	-0.025000	5.616667	-24.000000	1023.000000	1023.000000	2046.000000
46.820000	-0.038465	-22.732952	-7.293097	-6.903052	-5.016338	-3.520466	0.000000	-10.000000	-0.050000	8.466667	-24.000000	1023.000000	1023.000000	2046.000000
46.840000	-0.036536	-21.592690	-6.999207	-6.638406	-4.647898	-3.307178	0.000000	-10.000000	-0.058333	10.850000	-24.000000	1023.000000	1023.000000	2046.000000
46.860001	-0.035616	-21.048849	-6.817267	-6.397191	-4.469556	-3.364836	0.000000	-10.000000	-0.083333	12.566667	-24.000000	1023.000000	1023.000000	2046.000000
46.880001	-0.035152	-20.774897	-6.732518	-6.328238	-4.385028	-3.329112	0.000000	-10.000000	-0.091667	13.766666	-24.000000	1023.000000	1023.000000	2046.000000
46.900002	-0.035348	-20.890873	-6.719088	-6.321445	-4.465878	-3.384463	0.000000	-10.000000	-0.100000	14.883333	-16.000000	1023.000000	1023.000000	2046.000000
46.919998	-0.035247	-20.830723	-6.601713	-6.423763	-4.554168	-3.251080	0.000000	-10.000000	-0.100000	15.466667	0.500000	1023.000000	1023.000000	2046.000000
46.939999	-0.034971	-20.667933	-6.528291	-6.482163	-4.510854	-3.146623	0.000000	-10.000000	-0.125000	16.150000	18.666666	1023.000000	1023.000000	2046.000000
46.959999	-0.034783	-20.556751	-6.405112	-6.554256	-4.492561	-3.104822	0.000000	-10.000000	-0.175000	17.983334	34.833332	1023.000000	1023.000000	2046.000000
46.980000	-0.034251	-20.242416	-6.242951	-6.559890	-4.429523	-3.010053	0.000000	-10.000000	-0.225000	19.700001	42.500000	1023.000000	1023.000000	2046.000000
47.000000	-0.033703	-19.918633	-6.066484	-6.413767	-4.423642	-3.014739	0.000000	-10.000000	-0.258333	21.383333	50.833332	1023.000000	1023.000000	2046.000000
47.020000	-0.032539	-19.230797	-5.768470	-6.237885	-4.375814	-2.848627	0.000000	-10.000000	-0.266667	21.666668	53.166668	1023.000000	1023.000000	2046.000000
47.040001	-0.030718	-18.154243	-5.437788	-6.131164	-4.062643	-2.522648	0.000000	-10.000000	-0.283333	22.250000	57.833332	1023.000000	1023.000000	2046.000000
47.060001	-0.028959	-17.114664	-5.109668	-5.827395	-3.765399	-2.412201	0.000000	-10.000000	-0.300000	22.733334	62.666668	1023.000000	1023.000000	2046.000000
47.080002	-0.026775	-15.823871	-4.664680	-5.412652	-3.502587	-2.243953	0.000000	-10.000000	-0.316667	23.500000	70.166664	1023.000000	1023.000000	2046.000000
47.099998	-0.024184	-14.292954	-4.191962	-5.129154	-3.131889	-1.839949	0.000000	-10.000000	-0.333333	24.100000	78.000000	1023.000000	1023.000000	2046.000000
47.119999	-0.021655	-12.797956	-3.768197	-4.755434	-2.691433	-1.582892	0.000000	-10.000000	-0.341667	24.583334	86.000000	1023.000000	1023.000000	2046.000000
47.139999	-0.019114	-11.296128	-3.270169	-4.312078	-2.380586	-1.333296	0.000000	-10.000000	-0.366667	24.900000	94.000000	1023.000000	1023.000000	2046.000000
47.160000	-0.016932	-10.006966	-2.814312	-3.881341	-2.120598	-1.190715	0.000000	-10.000000	-0.383333	25.283335	102.166664	1023.000000	1023.000000	2046.000000
47.180000	-0.014613	-8.636135	-2.353697	-3.462990	-1.875945	-0.943503	0.000000	-10.000000	-0.400000	25.683334	110.500000	1023.000000	1023.000000	2046.000000
47.200001	-0.012187	-7.202424	-2.018754	-3.153741	-1.438052	-0.591877	0.000000	-10.000000	-0.408333	26.000000	119.000000	1023.000000	1023.000000	2046.000000
47.220001	-0.010470	-6.187748	-1.688071	-2.723498	-1.191414	-0.584765	0.000000	-10.000000	-0.408333	26.366667	127.666664	1023.000000	1023.000000	2046.000000
47.240002	-0.008523	-5.037158	-1.238968	-2.309109	-1.066900	-0.422182	0.000000	-10.000000	-0.425000	26.733334	136.333328	1023.000000	1023.000000	2046.000000
47.259998	-0.006395	-3.779361	-0.923693	-2.070974	-0.730994	-0.053700	0.000000	-10.000000	-0.416667	27.083334	145.166672	1023.000000	1023.000000	2046.000000
47.279999	-0.004703	-2.779680	-0.589960	-1.717943	-0.503193	0.031415	0.000000	-10.000000	-0.433333	27.300001	154.166672	1023.000000	1023.000000	2046.000000
47.299999	-0.003123	-1.845738	-0.228630	-1.259889	-0.416081	0.058862	0.000000	-10.000000	-0.433333	27.383333	163.333328	1023.000000	1023.000000	2046.000000
47.320000	-0.001213	-0.716823	0.086918	-0.976985	-0.144311	0.317554	0.000000	-10.000000	-0.450000	27.700001	172.500000	1023.000000	1023.000000	2046.000000
47.340000	0.000406	0.239860	0.383486	-0.735370	0.103113	0.488631	0.000000	-10.000000	-0.450000	27.683332	181.666672	1023.000000	1023.000000	2046.000000
47.360001	0.001708	1.009658	0.518567	-0.355134	0.354844	0.491381	0.000000	-10.000000	-0.450000	27.933332	190.833328	1023.000000	1023.000000	2046.000000
47.380001	0.002126	1.256479	0.713604	-0.143759	0.208777	0.477857	0.000000	-10.000000	-0.450000	27.733334	200.166672	1023.000000	1023.000000	2046.000000
47.400002	0.002347	1.387038	0.771129	-0.062616	0.207470	0.471054	0.000000	-10.000000	-0.466667	28.166668	209.333328	1023.000000	1023.000000	2046.000000
47.419998	0.003033	1.792697	0.925129	-0.004504	0.310742	0.561331	0.000000	-10.000000	-0.483333	28.433334	218.833328	1023.000000	1023.000000	2046.000000
47.439999	0.004146	2.450565	1.196800	0.225587	0.469998	0.558181	0.000000	-10.000000	-0.500000	28.716667	228.166672	1023.000000	1023.000000	2046.000000
47.459999	0.006560	3.876756	1.594684	0.701698	0.881063	0.699311	0.000000	-10.000000	-0.500000	28.583334	237.833328	1023.000000	1023.000000	2046.000000
47.480000	0.009010	5.324664	2.293057	1.212411	0.881476	0.937720	0.000000	-10.000000	-0.483333	28.200001	247.333328	1023.000000	1023.000000	2046.000000
47.500000	0.011375	6.722510	2.665396	1.699057	1.179722	1.178334	0.000000	-10.000000	-0.458333	27.850000	257.000000	1023.000000	1023.000000	2046.000000
47.520000	0.012278	7.256442	2.649369	2.001217	1.428798	1.177057	0.000000	-10.000000	-0.450000	27.616667	266.333344	1023.000000	1023.000000	2046.000000
47.540001	0.011030	6.518790	2.426021	2.136781	1.294884	0.661104	0.000000	-10.000000	-0.458333	27.816668	275.500000	1023.000000	1023.000000	2046.000000
47.560001	0.007909	4.674018	1.984706	2.026026	0.698942	-0.035655	0.000000	-10.000000	-0.466667	27.950001	284.666656	1023.000000	1023.000000	2046.000000
47.580002	0.005180	3.061223	1.461596	1.839644	0.257462	-0.497479	0.000000	-10.000000	-0.450000	27.883333	294.000000	1023.000000	1023.000000	2046.000000
47.599998	0.003495	2.065639	1.154493	1.674857	-0.003150	-0.760560	0.000000	-10.000000	-0.425000	27.483334	303.333344	1023.000000	1023.000000	2046.000000
47.619999	0.003259	1.925810	1.078048	1.746553	-0.017056	-0.881736	0.000000	-10.000000	-0.400000	26.716667	312.666656	1023.000000	1023.000000	2046.000000
47.639999	0.003789	2.239220	1.167232	1.927738	-0.006596	-0.849154	0.000000	-10.000000	-0.400000	26.200001	321.666656	1023.000000	1023.000000	2046.000000
47.660000	0.004875	2.881280	1.287903	2.059637	0.178178	-0.644439	0.000000	-10.000000	-0.416667	25.683334	330.500000	1023.000000	1023.000000	2046.000000
47.680000	0.006002	3.547443	1.375471	2.354650	0.427380	-0.610058	0.000000	-10.000000	-0.425000	26.150000	339.166656	1023.000000	1023.000000	2046.000000
47.700001	0.007086	4.187961	1.638563	2.671498	0.493495	-0.615595	0.000000	-10.000000	-0.425000	26.466667	347.833344	1023.000000	1023.000000	2046.000000
47.720001	0.008602	5.083594	2.025536	3.033298	0.560877	-0.536117	0.000000	-10.000000	-0.408333	26.866667	356.666656	1023.000000	1023.000000	2046.000000
47.740002	0.010490	6.199613	2.319754	3.251794	0.873145	-0.245081	0.000000	-10.000000	-0.416667	26.733334	365.500000	1023.000000	1023.000000	2046.000000
47.759998	0.012237	7.232174	2.651218	3.480768	1.159221	-0.059032	0.000000	-10.000000	-0.425000	26.866667	374.500000	1023.000000	1023.000000	2046.000000
47.779999	0.014265	8.430676	3.054651	3.905179	1.422926	0.047921	0.000000	-10.000000	-0.441667	27.100000	383.500000	1023.000000	1023.000000	2046.000000
47.799999	0.016539	9.774270	3.575735	4.298549	1.635341	0.264645	0.000000	-10.000000	-0.441667	27.716667	392.500000	1023.000000	1023.000000	2046.000000
47.820000	0.019229	11.364602	4.076756	4.579780	2.014810	0.693256	0.000000	-10.000000	-0.441667	27.716667	401.500000	1023.000000	1023.000000	2046.000000
47.840000	0.021806	12.887134	4.504720	5.032731	2.459036	0.890647	0.000000	-10.000000	-0.433333	27.533335	410.666656	1023.000000	1023.000000	2046.000000
47.860001	0.024030	14.201603	5.058696	5.581110	2.637668	0.924129	0.000000	-10.000000	-0.441667	27.033335	419.833344	1023.000000	1023.000000	2046.000000
47.880001	0.026043	15.391418	5.430240	5.802559	2.891511	1.267107	0.000000	-10.000000	-0.425000	26.866667	429.000000	1023.000000	1023.000000	2046.000000
47.900002	0.027006	15.960500	5.506190	6.014245	3.168614	1.271451	0.000000	-10.000000	-0.391667	26.450001	438.000000	1023.000000	1023.000000	2046.000000
47.919998	0.027373	16.177645	5.573784	6.138141	3.215935	1.249785	0.000000	-10.000000	-0.358333	25.700001	447.000000	1023.000000	1023.000000	2046.000000
47.939999	0.027848	16.458082	5.722890	6.133979	3.176017	1.425197	0.000000	-10.000000	-0.325000	24.716667	455.666656	1023.000000	1023.000000	2046.000000
47.959999	0.028407	16.788244	5.811175	6.127229	3.307692	1.542149	0.000000	-10.000000	-0.316667	23.966667	464.000000	1023.000000	1023.000000	2046.000000
47.980000	0.028594	16.899021	6.040472	6.194643	3.125466	1.538440	0.000000	-10.000000	-0.300000	23.483334	472.000000	1023.000000	1023.000000	2046.000000
48.000000	0.029489	17.427887	6.209838	6.149232	3.245883	1.822935	0.000000	-10.000000	-0.308333	23.366667	480.000000	1023.000000	1023.000000	2046.000000
48.020000	0.030520	18.037495	6.395690	6.272560	3.450598	1.918646	0.000000	-10.000000	-0.300000	23.200001	488.000000	1023.000000	1023.000000	2046.000000
48.040001	0.031677	18.721207	6.746481	6.505833	3.468531	2.000362	0.000000	-10.000000	-0.291667	23.133333	495.833344	1023.000000	1023.000000	2046.000000
48.060001	0.033537	19.820263	7.155405	6.728717	3.647865	2.288276	0.000000	-10.000000	-0.258333	22.383333	503.500000	1023.000000	1023.000000	2046.000000
48.080002	0.035611	21.045815	7.459956	7.007535	4.075725	2.502599	0.000000	-10.000000	-0.225000	21.683332	511.000000	1023.000000	1023.000000	2046.000000
48.099998	0.037473	22.146301	7.914035	7.426579	4.231013	2.574674	0.000000	-10.000000	-0.150000	19.516666	520.666687	1023.000000	1023.000000	2046.000000
48.119999	0.039472	23.327839	8.277415	7.608887	4.546498	2.895040	0.000000	-10.000000	-0.091667	17.900000	527.833313	1023.000000	1023.000000	2046.000000
48.139999	0.041216	24.358856	8.573052	7.944268	4.842026	2.999511	0.000000	-10.000000	-0.041667	15.166666	534.333313	1023.000000	1023.000000	2046.000000
48.160000	0.042688	25.228754	8.935984	8.175114	4.891201	3.226457	0.000000	-10.000000	-0.016667	12.783333	537.833313	1023.000000	1023.000000	2046.000000
48.180000	0.043875	25.929907	9.135584	8.296740	5.110228	3.387355	0.000000	-10.000000	0.008333	8.366667	542.500000	1023.000000	1023.000000	2046.000000
48.200001	0.044471	26.282423	9.334467	8.528776	5.102851	3.316328	0.000000	-10.000000	0.050000	3.183333	545.833313	1023.000000	1023.000000	2046.000000
48.220001	0.045130	26.671600	9.367892	8.476483	5.280577	3.546647	0.000000	-10.000000	0.075000	-1.600000	547.500000	1023.000000	1023.000000	2046.000000
48.240002	0.044350	26.210648	9.223990	8.522070	5.174917	3.289670	0.000000	-10.000000	0.116667	-5.866667	548.000000	1023.000000	1023.000000	2046.000000
48.259998	0.043861	25.921633	9.237104	8.389380	4.957610	3.337538	0.000000	-10.000000	0.150000	-9.300000	548.000000	1023.000000	1023.000000	2046.000000
48.279999	0.043238	25.553940	8.993966	8.361586	5.065151	3.133237	0.000000	-10.000000	0.208333	-13.016667	548.000000	1023.000000	1023.000000	2046.000000
48.299999	0.043183	25.521332	9.168343	8.381077	4.834723	3.137189	0.000000	-10.000000	0.275000	-16.216667	548.000000	1023.000000	1023.000000	2046.000000
48.320000	0.042770	25.277098	9.190387	8.240600	4.588654	3.257457	0.000000	-10.000000	0.366667	-19.366667	540.833313	1023.000000	1023.000000	2046.000000
48.340000	0.040775	24.097906	8.749695	8.166735	4.380755	2.800722	0.000000	-10.000000	0.458333	-22.333334	531.166687	1023.000000	1023.000000	2046.000000
48.360001	0.037790	22.333973	8.208852	7.787974	3.906785	2.430362	0.000000	-10.000000	0.558333	-25.100000	518.666687	1023.000000	1023.000000	2046.000000
48.380001	0.034144	20.179131	7.452914	7.233213	3.522474	1.970528	0.000000	-10.000000	0.641667	-27.266666	510.333344	1023.000000	1023.000000	2046.000000
48.400002	0.029192	17.252445	6.517065	6.822288	2.887203	1.025889	0.000000	-10.000000	0.725000	-29.066668	501.166656	1023.000000	1023.000000	2046.000000
48.419998	0.024543	14.504794	5.821946	6.485959	1.962802	0.234087	0.000000	-10.000000	0.783333	-30.466667	491.500000	1023.000000	1023.000000	2046.000000
48.439999	0.020699	12.233067	5.194293	5.917343	1.278585	-0.157153	0.000000	-10.000000	0.833333	-31.633335	481.166656	1023.000000	1023.000000	2046.000000
48.459999	0.017742	10.485804	4.469837	5.478618	1.055248	-0.517899	0.000000	-10.000000	0.883333	-32.816669	470.666656	1023.000000	1023.000000	2046.000000
48.480000	0.015245	9.009807	4.026792	5.161026	0.677531	-0.855542	0.000000	-10.000000	0.925000	-33.716667	459.666656	1023.000000	1023.000000	2046.000000
48.500000	0.013473	7.962486	3.741780	4.831775	0.331238	-0.942306	0.000000	-10.000000	0.966667	-34.416668	448.500000	1023.000000	1023.000000	2046.000000
48.520000	0.012000	7.092038	3.292119	4.526519	0.284023	-1.010622	0.000000	-10.000000	0.975000	-34.750000	436.833344	1023.000000	1023.000000	2046.000000
48.540001	0.010363	6.124797	3.031283	4.407671	-0.005582	-1.308576	0.000000	-10.000000	0.991667	-34.900002	425.333344	1023.000000	1023.000000	2046.000000
48.560001	0.009079	5.365629	2.881700	4.113562	-0.317528	-1.312105	0.000000	-10.000000	0.991667	-35.083336	413.666656	1023.000000	1023.000000	2046.000000
48.580002	0.007999	4.727496	2.583294	3.868049	-0.309740	-1.414107	0.000000	-10.000000	1.000000	-35.049999	402.000000	1023.000000	1023.000000	2046.000000
48.599998	0.006872	4.061381	2.394399	3.730390	-0.490943	-1.572465	0.000000	-10.000000	0.983333	-35.183334	390.333344	1023.000000	1023.000000	2046.000000
48.619999	0.006276	3.709178	2.360653	3.520496	-0.670411	-1.501560	0.000000	-10.000000	0.966667	-35.150002	378.666656	1023.000000	1023.000000	2046.000000
48.639999	0.005910	3.492875	2.180175	3.337121	-0.545634	-1.478786	0.000000	-10.000000	0.950000	-35.333332	367.000000	1023.000000	1023.000000	2046.000000
48.660000	0.005498	3.249296	2.036404	3.239455	-0.517699	-1.508864	0.000000	-10.000000	0.950000	-35.299999	355.000000	1023.000000	1023.000000	2046.000000
48.680000	0.005491	3.245414	2.113205	3.163166	-0.638367	-1.392590	0.000000	-10.000000	0.950000	-35.266666	343.166656	1023.000000	1023.000000	2046.000000
48.700001	0.005147	3.041840	1.942571	3.015298	-0.582682	-1.333348	0.000000	-10.000000	0.950000	-35.083332	331.500000	1023.000000	1023.000000	2046.000000
48.720001	0.003803	2.247334	1.645074	2.816685	-0.719870	-1.494555	0.000000	-10.000000	0.950000	-34.683334	319.833344	1023.000000	1023.000000	2046.000000
48.740002	0.002009	1.187263	1.326527	2.625319	-1.030436	-1.734148	0.000000	-10.000000	0.933333	-34.299999	308.333344	1023.000000	1023.000000	2046.000000
48.759998	0.000317	0.187558	0.922661	2.083745	-1.131161	-1.687688	0.000000	-10.000000	0.925000	-33.900002	296.833344	1023.000000	1023.000000	2046.000000
48.779999	-0.002026	-1.197664	0.461333	1.605810	-1.358303	-1.906505	0.000000	-10.000000	0.891667	-33.566666	285.500000	1023.000000	1023.000000	2046.000000
48.799999	-0.003676	-2.172405	0.334062	1.077856	-1.760581	-1.823742	0.000000	-10.000000	0.866667	-33.200001	274.166656	1023.000000	1023.000000	2046.000000
48.820000	-0.005268	-3.113101	-0.000793	0.480005	-1.817107	-1.775207	0.000000	-10.000000	0.825000	-32.583332	263.166656	1023.000000	1023.000000	2046.000000
48.840000	-0.007260	-4.290600	-0.283957	0.112448	-2.145105	-1.973987	0.000000	-10.000000	0.800000	-32.033333	252.333328	1023.000000	1023.000000	2046.000000
48.860001	-0.008591	-5.077296	-0.507042	-0.274955	-2.397280	-1.898020	0.000000	-10.000000	0.791667	-31.433334	241.666672	1023.000000	1023.000000	2046.000000
48.880001	-0.009839	-5.814602	-0.893698	-0.616596	-2.363349	-1.940958	0.000000	-10.000000	0.775000	-30.883333	231.000000	1023.000000	1023.000000	2046.000000
48.900002	-0.010863	-6.419946	-1.000320	-0.846193	-2.557580	-2.015854	0.000000	-10.000000	0.750000	-30.400000	220.666672	1023.000000	1023.000000	2046.000000
48.919998	-0.011347	-6.705918	-1.085627	-1.009849	-2.615642	-1.994801	0.000000	-10.000000	0.725000	-29.983334	210.500000	1023.000000	1023.000000	2046.000000
48.939999	-0.011458	-6.771733	-1.181031	-1.317191	-2.504695	-1.768817	0.000000	-10.000000	0.691667	-29.483334	200.500000	1023.000000	1023.000000	2046.000000
48.959999	-0.011962	-7.069800	-1.294691	-1.401968	-2.492549	-1.880592	0.000000	-10.000000	0.683333	-28.916668	190.666672	1023.000000	1023.000000	2046.000000
48.980000	-0.012013	-7.099833	-1.273831	-1.428199	-2.549029	-1.848775	0.000000	-10.000000	0.641667	-28.166668	181.000000	1023.000000	1023.000000	2046.000000
49.000000	-0.011847	-7.001323	-1.338119	-1.598402	-2.404642	-1.660161	0.000000	-10.000000	0.608333	-27.500000	171.666672	1023.000000	1023.000000	2046.000000
49.020000	-0.012151	-7.181264	-1.445514	-1.723683	-2.322620	-1.689447	0.000000	-10.000000	0.558333	-26.883333	162.500000	1023.000000	1023.000000	2046.000000
49.040001	-0.012310	-7.275043	-1.373383	-1.786291	-2.460531	-1.654838	0.000000	-10.000000	0.525000	-26.150002	153.666672	1023.000000	1023.000000	2046.000000
49.060001	-0.012169	-7.191913	-1.517288	-1.974420	-2.242348	-1.457856	0.000000	-10.000000	0.508333	-25.500000	144.833328	1023.000000	1023.000000	2046.000000
49.080002	-0.012737	-7.527741	-1.598590	-2.036502	-2.322015	-1.570634	0.000000	-10.000000	0.483333	-24.750000	136.333328	1023.000000	1023.000000	2046.000000
49.099998	-0.013080	-7.730192	-1.634217	-2.114726	-2.448302	-1.532948	0.000000	-10.000000	0.458333	-24.050001	128.000000	1023.000000	1023.000000	2046.000000
49.119999	-0.013335	-7.880869	-1.857927	-2.335602	-2.256946	-1.430394	0.000000	-10.000000	0.425000	-23.283335	120.000000	1023.000000	1023.000000	2046.000000
49.139999	-0.014101	-8.333744	-1.983810	-2.375355	-2.369504	-1.605075	0.000000	-10.000000	0.400000	-22.700001	112.333336	1023.000000	1023.000000	2046.000000
49.160000	-0.014534	-8.589444	-1.976699	-2.513126	-2.562847	-1.536772	0.000000	-10.000000	0.391667	-22.083334	104.666664	1023.000000	1023.000000	2046.000000
49.180000	-0.015023	-8.878802	-2.260381	-2.730281	-2.378728	-1.509413	0.000000	-10.000000	0.375000	-21.550001	97.333336	1023.000000	1023.000000	2046.000000
49.200001	-0.015847	-9.365543	-2.299504	-2.774585	-2.622684	-1.668771	0.000000	-10.000000	0.366667	-20.833334	90.000000	1023.000000	1023.000000	2046.000000
49.220001	-0.016060	-9.491590	-2.359276	-3.007783	-2.657379	-1.467152	0.000000	-10.000000	0.350000	-20.300001	83.166664	1023.000000	1023.000000	2046.000000
49.240002	-0.016937	-10.009920	-2.601983	-3.082235	-2.620870	-1.704833	0.000000	-10.000000	0.350000	-19.633333	76.333336	1023.000000	1023.000000	2046.000000
49.259998	-0.017240	-10.188705	-2.632370	-3.224360	-2.754516	-1.577458	0.000000	-10.000000	0.333333	-19.016666	69.833336	1023.000000	1023.000000	2046.000000
49.279999	-0.018574	-10.977269	-3.062105	-3.465028	-2.777782	-1.672355	0.000000	-10.000000	0.300000	-18.150000	63.500000	1023.000000	1023.000000	2046.000000
49.299999	-0.020633	-12.194090	-3.255435	-3.722490	-3.317879	-1.898286	0.000000	-10.000000	0.258333	-17.366667	57.500000	1023.000000	1023.000000	2046.000000
49.320000	-0.022141	-13.085198	-3.632107	-4.102736	-3.387777	-1.962578	0.000000	-10.000000	0.225000	-16.483334	51.666668	1023.000000	1023.000000	2046.000000
49.340000	-0.024157	-14.276526	-3.987176	-4.328397	-3.626367	-2.334587	0.000000	-10.000000	0.208333	-15.733334	46.166668	1023.000000	1023.000000	2046.000000
49.360001	-0.024952	-14.746532	-4.118594	-4.685080	-3.747181	-2.195678	0.000000	-10.000000	0.200000	-14.966667	41.000000	1023.000000	1023.000000	2046.000000
49.380001	-0.025831	-15.266253	-4.251877	-4.729340	-3.840418	-2.444618	0.000000	-10.000000	0.208333	-14.450001	36.000000	1023.000000	1023.000000	2046.000000
49.400002	-0.026106	-15.428544	-4.285163	-4.752985	-3.974276	-2.416120	0.000000	-10.000000	0.200000	-14.000000	31.000000	1023.000000	1023.000000	2046.000000
49.419998	-0.026130	-15.442905	-4.518619	-4.851714	-3.784374	-2.288199	0.000000	-10.000000	0.191667	-13.650001	26.333334	1023.000000	1023.000000	2046.000000
49.439999	-0.027566	-16.291330	-4.836725	-4.722382	-4.010964	-2.721260	0.000000	-10.000000	0.150000	-13.050000	21.666666	1023.000000	1023.000000	2046.000000
49.459999	-0.029709	-17.557964	-5.232640	-4.912601	-4.385813	-3.026909	0.000000	-10.000000	0.125000	-12.233334	17.333334	1023.000000	1023.000000	2046.000000
49.480000	-0.033323	-19.693695	-5.987068	-5.247725	-4.707942	-3.750960	0.000000	-10.000000	0.100000	-11.066667	13.166667	1023.000000	1023.000000	2046.000000
49.500000	-0.037596	-22.219101	-6.657704	-5.673668	-5.472389	-4.415340	0.000000	-10.000000	0.091667	-9.716667	9.666667	1023.000000	1023.000000	2046.000000
49.520000	-0.040052	-23.670717	-7.182533	-6.197723	-5.804555	-4.485905	0.000000	-10.000000	0.091667	-8.800000	6.500000	1023.000000	1023.000000	2046.000000
49.540001	-0.041445	-24.493866	-7.631411	-6.565684	-5.810511	-4.486261	0.000000	-10.000000	0.091667	-8.466667	3.500000	1023.000000	1023.000000	2046.000000
49.560001	-0.042447	-25.086472	-7.876821	-6.627033	-5.910761	-4.671856	0.000000	-10.000000	0.100000	-8.816667	0.833333	1023.000000	1023.000000	2046.000000
49.580002	-0.043079	-25.459713	-7.996987	-6.818997	-6.017084	-4.626647	0.000000	-10.000000	0.091667	-9.066667	-1.833333	1023.000000	1023.000000	2046.000000
49.599998	-0.043411	-25.655668	-8.091049	-7.019355	-6.035768	-4.509497	0.000000	-10.000000	0.091667	-9.066667	-4.500000	1023.000000	1023.000000	2046.000000
49.619999	-0.043766	-25.865854	-8.262406	-7.071960	-5.949471	-4.582017	0.000000	-10.000000	0.075000	-8.500000	-7.500000	1023.000000	1023.000000	2046.000000
49.639999	-0.044030	-26.021961	-8.245659	-7.124846	-6.028744	-4.622712	0.000000	-10.000000	0.075000	-7.766667	-10.333333	1023.000000	1023.000000	2046.000000
49.660000	-0.043587	-25.759956	-8.119876	-7.122849	-6.005391	-4.511841	0.000000	-10.000000	0.058333	-6.866667	-13.000000	1023.000000	1023.000000	2046.000000
49.680000	-0.043068	-25.453115	-8.210399	-7.112461	-5.693400	-4.436856	0.000000	-10.000000	0.058333	-5.883334	-15.333333	1023.000000	1023.000000	2046.000000
49.700001	-0.042383	-25.048113	-7.998998	-7.035439	-5.666524	-4.347152	0.000000	-10.000000	0.050000	-4.733334	-17.166666	1023.000000	1023.000000	2046.000000
49.720001	-0.040957	-24.205719	-7.636072	-6.844182	-5.602635	-4.122830	0.000000	-10.000000	0.050000	-3.566667	-18.666666	1023.000000	1023.000000	2046.000000
49.740002	-0.039323	-23.239735	-7.456489	-6.716448	-5.232299	-3.834499	0.000000	-10.000000	0.041667	-2.733333	-19.833334	1023.000000	1023.000000	2046.000000
49.759998	-0.038126	-22.532717	-7.200871	-6.549972	-5.057182	-3.724692	0.000000	-10.000000	0.041667	-2.400000	-20.833334	1023.000000	1023.000000	2046.000000
49.779999	-0.037667	-22.261280	-7.048247	-6.382544	-5.063892	-3.766598	0.000000	-10.000000	0.041667	-2.400000	-21.666666	1023.000000	1023.000000	2046.000000
49.799999	-0.037765	-22.319380	-7.005794	-6.451152	-5.146601	-3.715833	0.000000	-10.000000	0.050000	-2.550000	-22.500000	1023.000000	1023.000000	2046.000000
49.820000	-0.038569	-22.794434	-7.286856	-6.725062	-5.079200	-3.703314	0.000000	-10.000000	0.050000	-2.900000	-23.500000	1023.000000	1023.000000	2046.000000
49.840000	-0.039653	-23.434933	-7.531557	-6.923361	-5.144820	-3.835194	0.000000	-10.000000	0.050000	-3.516667	-24.500000	1023.000000	1023.000000	2046.000000
49.860001	-0.040807	-24.116974	-7.513351	-7.106594	-5.538764	-3.958266	0.000000	-10.000000	0.050000	-4.316667	-25.666666	1023.000000	1023.000000	2046.000000
49.880001	-0.041508	-24.531317	-7.485037	-7.479671	-5.780819	-3.785790	0.000000	-10.000000	0.050000	-4.650000	-27.000000	1023.000000	1023.000000	2046.000000
49.900002	-0.042224	-24.954609	-7.648157	-7.745111	-5.756371	-3.804970	0.000000	-10.000000	0.050000	-4.383333	-28.500000	1023.000000	1023.000000	2046.000000
49.919998	-0.042895	-25.350672	-7.754544	-7.899489	-5.792266	-3.904374	0.000000	-10.000000	0.050000	-3.633333	-30.000000	1023.000000	1023.000000	2046.000000
49.939999	-0.043207	-25.535330	-7.824224	-7.972016	-5.846981	-3.892110	0.000000	-10.000000	0.041667	-2.850000	-31.166666	1023.000000	1023.000000	2046.000000
49.959999	-0.042965	-25.392267	-7.619770	-7.952211	-5.978044	-3.842242	0.000000	-10.000000	0.041667	-2.200000	-32.166668	1023.000000	1023.000000	2046.000000
49.980000	-0.042486	-25.109377	-7.513855	-7.984088	-5.918348	-3.693086	0.000000	-10.000000	0.041667	-1.833333	-32.666668	1023.000000	1023.000000	2046.000000
50.000000	-0.041572	-24.568974	-7.376205	-7.966754	-5.712216	-3.513798	0.000000	-10.000000	0.050000	-1.616667	-33.000000	1023.000000	1023.000000	2046.000000
50.020000	-0.040672	-24.037447	-7.280698	-7.885870	-5.439129	-3.431750	0.000000	-10.000000	0.050000	-1.450000	-33.000000	1023.000000	1023.000000	2046.000000
50.040001	-0.039717	-23.472454	-7.104722	-7.714315	-5.305590	-3.347827	0.000000	-10.000000	0.050000	-1.250000	-33.000000	1023.000000	1023.000000	2046.000000
50.060001	-0.038831	-22.949331	-6.857070	-7.512308	-5.262864	-3.317089	0.000000	-10.000000	0.050000	-0.750000	-33.000000	1023.000000	1023.000000	2046.000000
50.080002	-0.037622	-22.234489	-6.570406	-7.406260	-5.177116	-3.080707	0.000000	-10.000000	0.050000	-0.366667	-33.000000	1023.000000	1023.000000	2046.000000
50.099998	-0.036689	-21.682959	-6.441236	-7.364603	-4.986198	-2.890921	0.000000	-10.000000	0.050000	0.000000	-33.000000	1023.000000	1023.000000	2046.000000
50.119999	-0.035822	-21.170769	-6.352015	-7.281506	-4.752610	-2.784638	0.000000	-10.000000	0.050000	0.000000	-33.000000	1023.000000	1023.000000	2046.000000
50.139999	-0.035121	-20.756315	-6.297480	-7.080456	-4.574764	-2.803616	0.000000	-10.000000	0.050000	0.000000	-33.000000	1023.000000	1023.000000	2046.000000
50.160000	-0.034459	-20.364998	-6.055026	-6.947966	-4.653957	-2.708050	0.000000	-10.000000	0.050000	0.000000	-33.000000	1023.000000	1023.000000	2046.000000
50.180000	-0.033807	-19.980120	-5.852128	-6.919998	-4.667217	-2.540777	0.000000	-10.000000	0.041667	0.000000	-33.000000	1023.000000	1023.000000	2046.000000
50.200001	-0.033337	-19.702242	-6.000136	-6.938716	-4.342315	-2.421075	0.000000	-10.000000	0.041667	0.000000	-33.000000	1023.000000	1023.000000	2046.000000
50.220001	-0.033032	-19.521975	-5.891079	-6.753182	-4.340881	-2.536831	0.000000	-10.000000	0.041667	0.000000	-33.000000	1023.000000	1023.000000	2046.000000
50.240002	-0.032787	-19.377003	-5.645668	-6.661385	-4.514582	-2.555367	0.000000	-10.000000	0.050000	0.000000	-33.000000	1023.000000	1023.000000	2046.000000
50.259998	-0.032160	-19.006609	-5.601144	-6.766057	-4.340964	-2.298443	0.000000	-10.000000	0.033333	0.000000	-33.000000	1023.000000	1023.000000	2046.000000
50.279999	-0.032433	-19.167747	-5.743006	-6.685486	-4.314609	-2.424647	0.000000	-10.000000	0.025000	0.000000	-33.000000	1023.000000	1023.000000	2046.000000
50.299999	-0.033065	-19.541609	-5.818680	-6.713997	-4.478867	-2.530065	0.000000	-10.000000	0.016667	0.000000	-33.000000	1023.000000	1023.000000	2046.000000
50.320000	-0.033465	-19.778030	-5.794870	-6.706359	-4.655034	-2.621768	0.000000	-10.000000	0.025000	0.000000	-33.000000	1023.000000	1023.000000	2046.000000
50.340000	-0.033524	-19.812603	-5.744218	-6.783722	-4.709462	-2.575202	0.000000	-10.000000	0.016667	0.350000	-33.000000	1023.000000	1023.000000	2046.000000
50.360001	-0.032921	-19.456327	-5.757277	-6.806405	-4.435816	-2.456831	0.000000	-10.000000	0.008333	1.466667	-33.000000	1023.000000	1023.000000	2046.000000
50.380001	-0.032402	-19.149778	-5.575628	-6.587289	-4.441054	-2.545806	0.000000	-10.000000	0.000000	3.166667	-33.000000	1023.000000	1023.000000	2046.000000
50.400002	-0.031577	-18.662180	-5.359623	-6.408607	-4.465861	-2.428089	0.000000	-10.000000	-0.008333	5.100000	-33.000000	1023.000000	1023.000000	2046.000000
50.419998	-0.031124	-18.394466	-5.466973	-6.333354	-4.291660	-2.302478	0.000000	-10.000000	-0.008333	6.866667	-33.000000	1023.000000	1023.000000	2046.000000
50.439999	-0.032227	-19.046446	-5.874615	-6.282996	-4.267925	-2.620908	0.000000	-10.000000	-0.033333	8.800000	-33.000000	1023.000000	1023.000000	2046.000000
50.459999	-0.034718	-20.518423	-6.318786	-6.292301	-4.613338	-3.293997	0.000000	-10.000000	-0.058333	10.950001	-33.000000	1023.000000	1023.000000	2046.000000
50.480000	-0.037910	-22.405075	-6.819851	-6.415389	-5.182281	-3.987554	0.000000	-10.000000	-0.100000	13.100000	-33.000000	1023.000000	1023.000000	2046.000000
50.500000	-0.040021	-23.652412	-7.113646	-6.680868	-5.648817	-4.209083	0.000000	-10.000000	-0.108333	14.666667	-23.833334	1023.000000	1023.000000	2046.000000
50.520000	-0.040695	-24.050976	-7.451309	-6.894893	-5.546106	-4.158668	0.000000	-10.000000	-0.125000	15.416667	-5.000000	1023.000000	1023.000000	2046.000000
50.540001	-0.040725	-24.068308	-7.637364	-6.949218	-5.365002	-4.116724	0.000000	-10.000000	-0.100000	15.516667	15.666667	1023.000000	1023.000000	2046.000000
50.560001	-0.040618	-24.005045	-7.592781	-6.815011	-5.406817	-4.190437	0.000000	-10.000000	-0.100000	15.900001	28.833334	1023.000000	1023.000000	2046.000000
50.580002	-0.040078	-23.686230	-7.476300	-6.677614	-5.398707	-4.133609	0.000000	-10.000000	-0.100000	16.433334	34.166668	1023.000000	1023.000000	2046.000000
50.599998	-0.039160	-23.143646	-7.425171	-6.669777	-5.165586	-3.883112	0.000000	-10.000000	-0.141667	17.266666	39.666668	1023.000000	1023.000000	2046.000000
50.619999	-0.038445	-22.721087	-7.357668	-6.489245	-4.969483	-3.904689	0.000000	-10.000000	-0.183333	18.100000	45.166668	1023.000000	1023.000000	2046.000000
50.639999	-0.037344	-22.070129	-7.050335	-6.254640	-4.951834	-3.813320	0.000000	-10.000000	-0.216667	19.133333	51.166668	1023.000000	1023.000000	2046.000000
50.660000	-0.035739	-21.121506	-6.704168	-6.119048	-4.773253	-3.525036	0.000000	-10.000000	-0.233333	20.116667	57.166668	1023.000000	1023.000000	2046.000000
50.680000	-0.034124	-20.167458	-6.558722	-5.878162	-4.337003	-3.393570	0.000000	-10.000000	-0.250000	21.050001	63.833332	1023.000000	1023.000000	2046.000000
50.700001	-0.032080	-18.959110	-6.132215	-5.546061	-4.097760	-3.183075	0.000000	-10.000000	-0.266667	21.766666	70.666664	1023.000000	1023.000000	2046.000000
50.720001	-0.029662	-17.530020	-5.531698	-5.167124	-3.948244	-2.882952	0.000000	-10.000000	-0.291667	22.516666	77.833336	1023.000000	1023.000000	2046.000000
50.740002	-0.026955	-15.930129	-4.972193	-4.788312	-3.608913	-2.560711	0.000000	-10.000000	-0.300000	22.816668	85.333336	1023.000000	1023.000000	2046.000000
50.759998	-0.024578	-14.525484	-4.604484	-4.431575	-3.138245	-2.351180	0.000000	-10.000000	-0.308333	23.283335	92.833336	1023.000000	1023.000000	2046.000000
50.779999	-0.022718	-13.426628	-4.126211	-4.017979	-3.001694	-2.280745	0.000000	-10.000000	-0.308333	23.550001	100.500000	1023.000000	1023.000000	2046.000000
50.799999	-0.021271	-12.570937	-3.811460	-3.799929	-2.841944	-2.117604	0.000000	-10.000000	-0.308333	23.800001	108.166664	1023.000000	1023.000000	2046.000000
50.820000	-0.020692	-12.228961	-3.825420	-3.741226	-2.626323	-2.035991	0.000000	-10.000000	-0.283333	23.416666	116.000000	1023.000000	1023.000000	2046.000000
50.840000	-0.020517	-12.125492	-3.819046	-3.638834	-2.546181	-2.121431	0.000000	-10.000000	-0.283333	23.033333	124.000000	1023.000000	1023.000000	2046.000000
50.860001	-0.020281	-11.986203	-3.509032	-3.568573	-2.817430	-2.091170	0.000000	-10.000000	-0.283333	22.750000	131.833328	1023.000000	1023.000000	2046.000000
50.880001	-0.019871	-11.743500	-3.390996	-3.648288	-2.784951	-1.919265	0.000000	-10.000000	-0.308333	23.300001	139.500000	1023.000000	1023.000000	2046.000000
50.900002	-0.019424	-11.479667	-3.325298	-3.597408	-2.659981	-1.896980	0.000000	-10.000000	-0.325000	23.933334	147.166672	1023.000000	1023.000000	2046.000000
50.919998	-0.018758	-11.085740	-3.061060	-3.404639	-2.727773	-1.892268	0.000000	-10.000000	-0.358333	24.850000	155.000000	1023.000000	1023.000000	2046.000000
50.939999	-0.017308	-10.229191	-2.678991	-3.324247	-2.645127	-1.580825	0.000000	-10.000000	-0.383333	25.366667	163.166672	1023.000000	1023.000000	2046.000000
50.959999	-0.015566	-9.199502	-2.457674	-3.131728	-2.239320	-1.370780	0.000000	-10.000000	-0.416667	25.716667	171.500000	1023.000000	1023.000000	2046.000000
50.980000	-0.013574	-8.022341	-2.088447	-2.726856	-1.958575	-1.248462	0.000000	-10.000000	-0.425000	25.933334	180.166672	1023.000000	1023.000000	2046.000000
51.000000	-0.011229	-6.636226	-1.505841	-2.359057	-1.770504	-1.000823	0.000000	-10.000000	-0.425000	26.050001	188.833328	1023.000000	1023.000000	2046.000000
51.020000	-0.008575	-5.067651	-1.015593	-1.992285	-1.377463	-0.682311	0.000000	-10.000000	-0.408333	26.600000	197.500000	1023.000000	1023.000000	2046.000000
51.040001	-0.005991	-3.540943	-0.566139	-1.586483	-0.955496	-0.432825	0.000000	-10.000000	-0.400000	26.600000	206.166672	1023.000000	1023.000000	2046.000000
51.060001	-0.003540	-2.091905	-0.158198	-1.087699	-0.579972	-0.266036	0.000000	-10.000000	-0.400000	26.850000	215.000000	1023.000000	1023.000000	2046.000000
51.080002	-0.001108	-0.655108	0.402977	-0.587638	-0.405865	-0.064583	0.000000	-10.000000	-0.416667	26.733334	224.000000	1023.000000	1023.000000	2046.000000
51.099998	0.001472	0.869731	0.966578	-0.261109	-0.155222	0.319484	0.000000	-10.000000	-0.425000	27.016666	233.000000	1023.000000	1023.000000	2046.000000
51.119999	0.003504	2.070752	1.128455	0.128918	0.352241	0.461138	0.000000	-10.000000	-0.441667	27.016666	242.000000	1023.000000	1023.000000	2046.000000
51.139999	0.005511	3.257207	1.668115	0.580287	0.412627	0.596178	0.000000	-10.000000	-0.433333	27.116667	251.000000	1023.000000	1023.000000	2046.000000
51.160000	0.007638	4.513939	2.140027	0.944046	0.576678	0.853188	0.000000	-10.000000	-0.425000	27.050001	260.000000	1023.000000	1023.000000	2046.000000
51.180000	0.009515	5.623151	2.419954	1.292671	0.894515	1.016011	0.000000	-10.000000	-0.425000	27.133333	269.000000	1023.000000	1023.000000	2046.000000
51.200001	0.011216	6.628375	2.648613	1.595666	1.224600	1.159495	0.000000	-10.000000	-0.416667	27.166666	278.000000	1023.000000	1023.000000	2046.000000
51.220001	0.012894	7.620139	2.912820	1.962242	1.482018	1.263059	0.000000	-10.000000	-0.425000	27.183334	287.166656	1023.000000	1023.000000	2046.000000
51.240002	0.014178	8.379054	3.289513	2.330834	1.475575	1.283132	0.000000	-10.000000	-0.408333	27.033333	296.333344	1023.000000	1023.000000	2046.000000
51.259998	0.014722	8.700491	3.427412	2.501145	1.426974	1.344960	0.000000	-10.000000	-0.425000	27.050001	305.333344	1023.000000	1023.000000	2046.000000
51.279999	0.014959	8.840685	3.398788	2.538302	1.521772	1.381822	0.000000	-10.000000	-0.433333	26.983334	314.333344	1023.000000	1023.000000	2046.000000
51.299999	0.015525	9.175214	3.424155	2.762082	1.749164	1.239812	0.000000	-10.000000	-0.450000	27.133333	323.333344	1023.000000	1023.000000	2046.000000
51.320000	0.017162	10.142876	3.843639	3.125830	1.851598	1.321808	0.000000	-10.000000	-0.433333	26.800001	332.500000	1023.000000	1023.000000	2046.000000
51.340000	0.019751	11.673107	4.327604	3.517729	2.203799	1.623975	0.000000	-10.000000	-0.408333	26.516666	341.500000	1023.000000	1023.000000	2046.000000
51.360001	0.022261	13.156019	4.936460	3.991618	2.336431	1.891510	0.000000	-10.000000	-0.391667	26.066668	350.333344	1023.000000	1023.000000	2046.000000
51.380001	0.023535	13.909480	5.033971	4.443926	2.572952	1.858630	0.000000	-10.000000	-0.391667	25.716667	359.166656	1023.000000	1023.000000	2046.000000
51.400002	0.023253	13.742751	4.973199	4.641740	2.478683	1.649130	0.000000	-10.000000	-0.408333	25.850000	367.666656	1023.000000	1023.000000	2046.000000
51.419998	0.021700	12.824780	4.798676	4.552073	2.177137	1.296895	0.000000	-10.000000	-0.408333	26.133333	376.333344	1023.000000	1023.000000	2046.000000
51.439999	0.019041	11.253525	4.226947	4.339940	1.867171	0.819467	0.000000	-10.000000	-0.391667	26.383333	385.000000	1023.000000	1023.000000	2046.000000
51.459999	0.016809	9.934223	3.894722	4.403524	1.405675	0.230302	0.000000	-10.000000	-0.375000	25.966667	393.833344	1023.000000	1023.000000	2046.000000
51.480000	0.015674	9.263412	3.756058	4.468305	1.087351	-0.048301	0.000000	-10.000000	-0.366667	25.283333	402.500000	1023.000000	1023.000000	2046.000000
51.500000	0.015334	9.062521	3.608547	4.340741	1.127368	-0.014135	0.000000	-10.000000	-0.350000	24.316668	410.833344	1023.000000	1023.000000	2046.000000
51.520000	0.015595	9.216623	3.464848	4.468761	1.357216	-0.074202	0.000000	-10.000000	-0.325000	23.799999	419.000000	1023.000000	1023.000000	2046.000000
51.540001	0.016335	9.654228	3.605000	4.766657	1.390908	-0.108337	0.000000	-10.000000	-0.316667	23.549999	427.000000	1023.000000	1023.000000	2046.000000
51.560001	0.017383	10.273314	3.862706	4.970459	1.383254	0.056895	0.000000	-10.000000	-0.333333	24.016666	435.000000	1023.000000	1023.000000	2046.000000
51.580002	0.018604	10.995002	4.016103	5.147643	1.622467	0.208789	0.000000	-10.000000	-0.350000	24.299999	443.000000	1023.000000	1023.000000	2046.000000
51.599998	0.019735	11.663365	4.176806	5.407601	1.861798	0.217159	0.000000	-10.000000	-0.350000	24.516666	451.000000	1023.000000	1023.000000	2046.000000
51.619999	0.021024	12.425312	4.542546	5.674632	1.901443	0.306691	0.000000	-10.000000	-0.350000	24.350000	459.333344	1023.000000	1023.000000	2046.000000
51.639999	0.022711	13.422471	4.894982	5.870087	2.076512	0.580889	0.000000	-10.000000	-0.325000	23.983334	467.666656	1023.000000	1023.000000	2046.000000
51.660000	0.024461	14.456464	5.134218	6.145972	2.446472	0.729801	0.000000	-10.000000	-0.291667	23.283333	476.000000	1023.000000	1023.000000	2046.000000
51.680000	0.026293	15.539378	5.517131	6.325336	2.711880	0.985030	0.000000	-10.000000	-0.233333	22.266666	483.666656	1023.000000	1023.000000	2046.000000
51.700001	0.028117	16.616930	5.812923	6.704114	3.000586	1.099306	0.000000	-10.000000	-0.191667	20.783335	491.166656	1023.000000	1023.000000	2046.000000
51.720001	0.029993	17.725889	6.332334	7.024470	3.066609	1.302475	0.000000	-10.000000	-0.133333	18.783335	498.333344	1023.000000	1023.000000	2046.000000
51.740002	0.031778	18.780754	6.715148	7.185143	3.313673	1.566789	0.000000	-10.000000	-0.083333	16.050001	505.166656	1023.000000	1023.000000	2046.000000
51.759998	0.032643	19.291988	6.761860	7.399594	3.605751	1.524784	0.000000	-10.000000	-0.033333	12.950001	511.000000	1023.000000	1023.000000	2046.000000
51.779999	0.032462	19.185001	6.851939	7.449296	3.421778	1.461989	0.000000	-10.000000	0.008333	8.900001	515.833313	1023.000000	1023.000000	2046.000000
[truncated: 1,076,370 more chars]
