# Supplementary material for: Effect of Electrode Belt and Body Positions on Regional Pulmonary Ventilation- and Perfusion-Related Impedance Changes Measured by Electric Impedance Tomography
Source: PLoS One. 2016 Jun 2;11(6):e0155913. doi: 10.1371/journal.pone.0155913 (PMC4890811; doi:10.1371/journal.pone.0155913)
Supplement: S1 Dataset — (ZIP) [file pone.0155913.s001.zip › Dataset/Fp05-rygg-4i.txt]

Patient Name:	Fp5
Registry:	Fp5
Investigator:	 
Diagnosys:	 
Notes:	rygg4i              
Sample Rate [Hz]:	50.08
Time Base 	Pixels Mean 	Pixels Sum 	UPPER RIGHT		UPPER LEFT		LOWER RIGHT		LOWER LEFT		QRS	ETCO2	Paw	Flow (L/min)	Volume	Analog1	Analog2	AnalogSum
0.000000	-0.035999	-21.275524	-6.109853	-4.307582	-5.279572	-5.578516	0.000000	-10.000000	0.133333	-14.033334	35.166668	1023.000000	1023.000000	2046.000000
0.020000	-0.037579	-22.209063	-5.983260	-4.659545	-5.676799	-5.889459	0.000000	-10.000000	0.116667	-13.850000	30.500000	1023.000000	1023.000000	2046.000000
0.040000	-0.038951	-23.019989	-5.863883	-5.004866	-6.070811	-6.080429	0.000000	-10.000000	0.083333	-13.333333	25.833334	1023.000000	1023.000000	2046.000000
0.060000	-0.040759	-24.088459	-6.138819	-5.477030	-6.230918	-6.241693	0.000000	-10.000000	0.066667	-12.283334	21.333334	1023.000000	1023.000000	2046.000000
0.080000	-0.042199	-24.939638	-6.348112	-5.706796	-6.382596	-6.502133	0.000000	-10.000000	0.050000	-10.966667	17.166666	1023.000000	1023.000000	2046.000000
0.100000	-0.042770	-25.277348	-6.285701	-5.846115	-6.645827	-6.499704	0.000000	-10.000000	0.050000	-9.716667	13.500000	1023.000000	1023.000000	2046.000000
0.120000	-0.043333	-25.609684	-6.422129	-6.028977	-6.599390	-6.559188	0.000000	-10.000000	0.041667	-8.850000	10.333333	1023.000000	1023.000000	2046.000000
0.140000	-0.043477	-25.695049	-6.563385	-6.089553	-6.368080	-6.674032	0.000000	-10.000000	0.025000	-8.133333	7.333333	1023.000000	1023.000000	2046.000000
0.160000	-0.043083	-25.462187	-6.324638	-6.063246	-6.350543	-6.723760	0.000000	-10.000000	0.008333	-7.466667	4.666667	1023.000000	1023.000000	2046.000000
0.180000	-0.042695	-25.232676	-6.131990	-6.122557	-6.336361	-6.641768	0.000000	-10.000000	0.000000	-6.750000	2.166667	1023.000000	1023.000000	2046.000000
0.200000	-0.041973	-24.806152	-5.936483	-6.191839	-6.291392	-6.386439	0.000000	-10.000000	0.000000	-6.300000	0.666667	1023.000000	1023.000000	2046.000000
0.220000	-0.041782	-24.693192	-5.993389	-6.208733	-6.084355	-6.406715	0.000000	-10.000000	0.000000	-5.683333	-1.166667	1023.000000	1023.000000	2046.000000
0.240000	-0.041419	-24.478756	-5.994628	-6.170469	-5.908186	-6.405473	0.000000	-10.000000	0.000000	-5.066667	-2.666667	1023.000000	1023.000000	2046.000000
0.260000	-0.040937	-24.193798	-5.830783	-6.155153	-5.862261	-6.345601	0.000000	-10.000000	0.000000	-4.450000	-4.166667	1023.000000	1023.000000	2046.000000
0.280000	-0.040443	-23.901585	-5.743303	-6.042356	-5.790130	-6.325795	0.000000	-10.000000	0.000000	-3.900000	-5.500000	1023.000000	1023.000000	2046.000000
0.300000	-0.039753	-23.494289	-5.581475	-6.002207	-5.766247	-6.144361	0.000000	-10.000000	0.000000	-3.433333	-6.833333	1023.000000	1023.000000	2046.000000
0.320000	-0.039454	-23.317434	-5.497387	-5.959579	-5.778863	-6.081605	0.000000	-10.000000	0.000000	-2.833333	-8.500000	1023.000000	1023.000000	2046.000000
0.340000	-0.039078	-23.095284	-5.506676	-5.978786	-5.680216	-5.929605	0.000000	-10.000000	-0.008333	-2.416667	-9.500000	1023.000000	1023.000000	2046.000000
0.360000	-0.039099	-23.107662	-5.543644	-5.948053	-5.661139	-5.954825	0.000000	-10.000000	-0.016667	-2.116667	-10.166667	1023.000000	1023.000000	2046.000000
0.380000	-0.039019	-23.060024	-5.719896	-5.960553	-5.452924	-5.926651	0.000000	-10.000000	-0.016667	-1.500000	-10.666667	1023.000000	1023.000000	2046.000000
0.400000	-0.038557	-22.787420	-5.517259	-5.790862	-5.512667	-5.966633	0.000000	-10.000000	-0.008333	-1.050000	-10.833333	1023.000000	1023.000000	2046.000000
0.420000	-0.038234	-22.596395	-5.377101	-5.798057	-5.544809	-5.876428	0.000000	-10.000000	-0.008333	-0.400000	-11.000000	1023.000000	1023.000000	2046.000000
0.440000	-0.037634	-22.241974	-5.235618	-5.698609	-5.521266	-5.786480	0.000000	-10.000000	-0.025000	0.150000	-11.000000	1023.000000	1023.000000	2046.000000
0.460000	-0.037086	-21.918114	-5.182337	-5.610980	-5.430538	-5.694259	0.000000	-10.000000	-0.041667	1.383333	-11.000000	1023.000000	1023.000000	2046.000000
0.480000	-0.036399	-21.512081	-5.122788	-5.614654	-5.316910	-5.457729	0.000000	-10.000000	-0.058333	3.216667	-11.000000	1023.000000	1023.000000	2046.000000
0.500000	-0.035447	-20.949154	-5.064220	-5.412015	-5.102989	-5.369929	0.000000	-10.000000	-0.083333	6.550000	-11.000000	1023.000000	1023.000000	2046.000000
0.520000	-0.034501	-20.390202	-5.013840	-5.312948	-4.884884	-5.178530	0.000000	-10.000000	-0.108333	9.200000	-11.000000	1023.000000	1023.000000	2046.000000
0.540000	-0.033320	-19.692043	-4.813238	-5.114386	-4.720788	-5.043631	0.000000	-10.000000	-0.150000	11.766666	-11.000000	1023.000000	1023.000000	2046.000000
0.560000	-0.032275	-19.074286	-4.590478	-4.939029	-4.666424	-4.878355	0.000000	-10.000000	-0.183333	13.033334	-11.000000	1023.000000	1023.000000	2046.000000
0.580000	-0.031364	-18.536055	-4.405912	-4.807243	-4.682529	-4.640370	0.000000	-10.000000	-0.216667	14.300000	-11.000000	1023.000000	1023.000000	2046.000000
0.600000	-0.031490	-18.610538	-4.416051	-4.842535	-4.767398	-4.584555	0.000000	-10.000000	-0.233333	16.116667	0.333333	1023.000000	1023.000000	2046.000000
0.620000	-0.031358	-18.532553	-4.370615	-4.909271	-4.738837	-4.513831	0.000000	-10.000000	-0.266667	17.733334	13.166667	1023.000000	1023.000000	2046.000000
0.640000	-0.031113	-18.387644	-4.307868	-4.888813	-4.673573	-4.517389	0.000000	-10.000000	-0.300000	19.350000	26.000000	1023.000000	1023.000000	2046.000000
0.660000	-0.030146	-17.816431	-4.278201	-4.707303	-4.381864	-4.449064	0.000000	-10.000000	-0.333333	20.216667	29.500000	1023.000000	1023.000000	2046.000000
0.680000	-0.028243	-16.691410	-3.919844	-4.492931	-4.232535	-4.046101	0.000000	-10.000000	-0.350000	21.016666	33.833332	1023.000000	1023.000000	2046.000000
0.700000	-0.026776	-15.824724	-3.851689	-4.171479	-3.970831	-3.830726	0.000000	-10.000000	-0.383333	22.100000	43.000000	1023.000000	1023.000000	2046.000000
0.720000	-0.024916	-14.725426	-3.720351	-3.785429	-3.729101	-3.490545	0.000000	-10.000000	-0.408333	23.066668	52.833332	1023.000000	1023.000000	2046.000000
0.740000	-0.023661	-13.983456	-3.745136	-3.561068	-3.495962	-3.181288	0.000000	-10.000000	-0.425000	23.750000	60.333332	1023.000000	1023.000000	2046.000000
0.760000	-0.023197	-13.709385	-3.937281	-3.514868	-3.299641	-2.957596	0.000000	-10.000000	-0.433333	24.416666	65.666664	1023.000000	1023.000000	2046.000000
0.780000	-0.024103	-14.245049	-4.325541	-3.434753	-3.361136	-3.123619	0.000000	-10.000000	-0.450000	25.083334	73.833336	1023.000000	1023.000000	2046.000000
0.800000	-0.025497	-15.068914	-4.851432	-3.337233	-3.476035	-3.404214	0.000000	-10.000000	-0.458333	25.666666	84.833336	1023.000000	1023.000000	2046.000000
0.820000	-0.025355	-14.984974	-5.012055	-3.289209	-3.383564	-3.300146	0.000000	-10.000000	-0.458333	25.983334	93.166664	1023.000000	1023.000000	2046.000000
0.840000	-0.024303	-14.362895	-4.925085	-3.224915	-3.206674	-3.006220	0.000000	-10.000000	-0.450000	25.850000	99.000000	1023.000000	1023.000000	2046.000000
0.860000	-0.022882	-13.523440	-4.871394	-3.161484	-2.960869	-2.529695	0.000000	-10.000000	-0.466667	25.816668	107.666664	1023.000000	1023.000000	2046.000000
0.880000	-0.021873	-12.926817	-4.967838	-3.028937	-2.671851	-2.258190	0.000000	-10.000000	-0.491667	26.100000	119.166664	1023.000000	1023.000000	2046.000000
0.900000	-0.020576	-12.160480	-4.977761	-2.931453	-2.397568	-1.853700	0.000000	-10.000000	-0.516667	26.433334	127.666664	1023.000000	1023.000000	2046.000000
0.920000	-0.019039	-11.252156	-4.894526	-2.662941	-2.059628	-1.635061	0.000000	-10.000000	-0.516667	26.833334	133.500000	1023.000000	1023.000000	2046.000000
0.940000	-0.017378	-10.270369	-4.677494	-2.477509	-1.789030	-1.326337	0.000000	-10.000000	-0.516667	27.083334	142.500000	1023.000000	1023.000000	2046.000000
0.960000	-0.015282	-9.031614	-4.293565	-2.221628	-1.591718	-0.924703	0.000000	-10.000000	-0.525000	27.700001	154.666672	1023.000000	1023.000000	2046.000000
0.980000	-0.013042	-7.707687	-3.892209	-1.915871	-1.357506	-0.542102	0.000000	-10.000000	-0.541667	28.450001	167.000000	1023.000000	1023.000000	2046.000000
1.000000	-0.010469	-6.187209	-3.546436	-1.641992	-0.983662	-0.015119	0.000000	-10.000000	-0.550000	29.033333	173.333328	1023.000000	1023.000000	2046.000000
1.020000	-0.007912	-4.676257	-3.116264	-1.330053	-0.593571	0.363632	0.000000	-10.000000	-0.550000	29.183334	179.500000	1023.000000	1023.000000	2046.000000
1.040000	-0.004914	-2.904057	-2.599471	-0.950531	-0.144623	0.790568	0.000000	-10.000000	-0.558333	29.200001	189.166672	1023.000000	1023.000000	2046.000000
1.060000	-0.001841	-1.087891	-2.045862	-0.468782	0.314621	1.112131	0.000000	-10.000000	-0.575000	29.200001	202.000000	1023.000000	1023.000000	2046.000000
1.080000	0.000928	0.548733	-1.598083	-0.118480	0.775014	1.490282	0.000000	-10.000000	-0.591667	29.266666	211.833328	1023.000000	1023.000000	2046.000000
1.100000	0.003289	1.944007	-1.175497	0.211404	1.133911	1.774188	0.000000	-10.000000	-0.583333	29.166666	218.166672	1023.000000	1023.000000	2046.000000
1.120000	0.004924	2.909828	-0.890059	0.377092	1.404467	2.018328	0.000000	-10.000000	-0.558333	28.966667	224.666672	1023.000000	1023.000000	2046.000000
1.140000	0.006311	3.729682	-0.498515	0.546544	1.529014	2.152638	0.000000	-10.000000	-0.516667	28.350000	234.500000	1023.000000	1023.000000	2046.000000
1.160000	0.006990	4.131102	-0.256817	0.558863	1.485535	2.343521	0.000000	-10.000000	-0.491667	27.816666	247.166672	1023.000000	1023.000000	2046.000000
1.180000	0.008063	4.765415	0.119017	0.699994	1.426680	2.519724	0.000000	-10.000000	-0.475000	27.400000	256.500000	1023.000000	1023.000000	2046.000000
1.200000	0.008973	5.302939	0.393290	0.784334	1.423870	2.701446	0.000000	-10.000000	-0.491667	27.799999	268.666656	1023.000000	1023.000000	2046.000000
1.220000	0.010327	6.103281	0.760353	0.951300	1.439855	2.951771	0.000000	-10.000000	-0.508333	28.200001	274.833344	1023.000000	1023.000000	2046.000000
1.240000	0.011724	6.929040	0.969242	1.069653	1.622565	3.267581	0.000000	-10.000000	-0.533333	28.466667	284.166656	1023.000000	1023.000000	2046.000000
1.260000	0.013483	7.968527	1.112096	1.277822	1.945574	3.633035	0.000000	-10.000000	-0.541667	28.416668	290.500000	1023.000000	1023.000000	2046.000000
1.280000	0.015876	9.382461	1.412275	1.632116	2.375461	3.962609	0.000000	-10.000000	-0.558333	28.600000	300.000000	1023.000000	1023.000000	2046.000000
1.300000	0.018521	10.946059	1.768363	2.003574	2.876663	4.297458	0.000000	-10.000000	-0.566667	28.883333	309.500000	1023.000000	1023.000000	2046.000000
1.320000	0.021728	12.841442	2.463220	2.445718	3.234154	4.698350	0.000000	-10.000000	-0.575000	29.066668	319.000000	1023.000000	1023.000000	2046.000000
1.340000	0.024900	14.715837	3.017777	2.855252	3.675553	5.167255	0.000000	-10.000000	-0.575000	29.016666	328.666656	1023.000000	1023.000000	2046.000000
1.360000	0.028495	16.840773	3.647958	3.288717	4.136140	5.767958	0.000000	-10.000000	-0.566667	28.916666	338.500000	1023.000000	1023.000000	2046.000000
1.380000	0.031744	18.760689	4.206053	3.760981	4.502680	6.290975	0.000000	-10.000000	-0.566667	28.933334	348.166656	1023.000000	1023.000000	2046.000000
1.400000	0.034612	20.455526	4.532980	4.301679	4.926845	6.694023	0.000000	-10.000000	-0.566667	28.933334	357.833344	1023.000000	1023.000000	2046.000000
1.420000	0.036701	21.690229	4.806269	4.720347	5.146423	7.017191	0.000000	-10.000000	-0.583333	29.050001	367.500000	1023.000000	1023.000000	2046.000000
1.440000	0.038723	22.885075	5.058314	5.056763	5.428184	7.341813	0.000000	-10.000000	-0.591667	29.083334	377.166656	1023.000000	1023.000000	2046.000000
1.460000	0.041278	24.395443	5.580543	5.533266	5.685118	7.596516	0.000000	-10.000000	-0.583333	29.016666	386.833344	1023.000000	1023.000000	2046.000000
1.480000	0.044520	26.311380	6.118680	6.003854	6.053583	8.135264	0.000000	-10.000000	-0.558333	28.733334	396.500000	1023.000000	1023.000000	2046.000000
1.500000	0.047363	27.991270	6.434802	6.445406	6.435051	8.676010	0.000000	-10.000000	-0.525000	28.183334	406.166656	1023.000000	1023.000000	2046.000000
1.520000	0.048788	28.833929	6.286346	6.980730	6.786469	8.780386	0.000000	-10.000000	-0.508333	27.900000	415.666656	1023.000000	1023.000000	2046.000000
1.540000	0.048455	28.636642	6.073089	7.213081	6.777174	8.573299	0.000000	-10.000000	-0.508333	27.466667	425.000000	1023.000000	1023.000000	2046.000000
1.560000	0.048260	28.521608	6.158622	7.341275	6.555254	8.466457	0.000000	-10.000000	-0.516667	27.366667	434.333344	1023.000000	1023.000000	2046.000000
1.580000	0.047768	28.231066	6.015253	7.456752	6.433167	8.325893	0.000000	-10.000000	-0.516667	27.250000	443.500000	1023.000000	1023.000000	2046.000000
1.600000	0.047679	28.178070	5.806129	7.677800	6.375415	8.318726	0.000000	-10.000000	-0.483333	27.216667	452.500000	1023.000000	1023.000000	2046.000000
1.620000	0.047586	28.123344	5.620498	7.969656	6.350115	8.183076	0.000000	-10.000000	-0.433333	26.433334	461.666656	1023.000000	1023.000000	2046.000000
1.640000	0.048030	28.385632	5.520479	8.192613	6.462487	8.210053	0.000000	-10.000000	-0.358333	24.966667	470.500000	1023.000000	1023.000000	2046.000000
1.660000	0.048750	28.811331	5.481622	8.407550	6.652762	8.269396	0.000000	-10.000000	-0.291667	22.733334	479.166656	1023.000000	1023.000000	2046.000000
1.680000	0.049435	29.216263	5.377043	8.646405	6.877063	8.315750	0.000000	-10.000000	-0.241667	20.750000	487.000000	1023.000000	1023.000000	2046.000000
1.700000	0.050213	29.675812	5.539345	8.819531	6.913075	8.403860	0.000000	-10.000000	-0.191667	18.549999	494.500000	1023.000000	1023.000000	2046.000000
1.720000	0.050695	29.960844	5.635836	8.944571	6.951488	8.428950	0.000000	-10.000000	-0.158333	16.616667	501.166656	1023.000000	1023.000000	2046.000000
1.740000	0.051565	30.474918	5.903539	9.018932	6.930722	8.621726	0.000000	-10.000000	-0.108333	14.133333	507.166656	1023.000000	1023.000000	2046.000000
1.760000	0.051835	30.634388	5.968245	8.988435	7.026294	8.651413	0.000000	-10.000000	-0.066667	10.883333	512.333313	1023.000000	1023.000000	2046.000000
1.780000	0.051707	30.558947	5.876676	9.004686	7.149202	8.528381	0.000000	-10.000000	-0.025000	6.733333	516.333313	1023.000000	1023.000000	2046.000000
1.800000	0.051629	30.513018	5.973475	9.025740	7.083414	8.430388	0.000000	-10.000000	0.008333	1.750000	519.166687	1023.000000	1023.000000	2046.000000
1.820000	0.051353	30.349384	6.016246	8.938982	7.090586	8.303571	0.000000	-10.000000	0.025000	-2.600000	520.500000	1023.000000	1023.000000	2046.000000
1.840000	0.051574	30.480314	6.273234	8.914265	7.074756	8.218060	0.000000	-10.000000	0.041667	-6.850000	521.000000	1023.000000	1023.000000	2046.000000
1.860000	0.051682	30.543795	6.502079	8.902060	7.032355	8.107301	0.000000	-10.000000	0.066667	-10.250000	521.000000	1023.000000	1023.000000	2046.000000
1.880000	0.051255	30.291599	6.578623	8.866640	6.914404	7.931933	0.000000	-10.000000	0.116667	-13.600000	521.000000	1023.000000	1023.000000	2046.000000
1.900000	0.050186	29.660143	6.446168	8.780485	6.811315	7.622174	0.000000	-10.000000	0.175000	-15.916667	521.000000	1023.000000	1023.000000	2046.000000
1.920000	0.048616	28.731758	6.169611	8.557901	6.711448	7.292798	0.000000	-10.000000	0.258333	-18.833334	511.166656	1023.000000	1023.000000	2046.000000
1.940000	0.046526	27.496607	6.013006	8.254147	6.394056	6.835398	0.000000	-10.000000	0.308333	-20.900002	501.333344	1023.000000	1023.000000	2046.000000
1.960000	0.044000	26.003792	5.857437	7.826174	5.896149	6.424032	0.000000	-10.000000	0.366667	-22.866667	489.000000	1023.000000	1023.000000	2046.000000
1.980000	0.041817	24.713902	5.830532	7.431931	5.422571	6.028869	0.000000	-10.000000	0.408333	-23.766666	483.833344	1023.000000	1023.000000	2046.000000
2.000000	0.039370	23.267401	5.781756	7.070162	4.890884	5.524598	0.000000	-10.000000	0.458333	-24.866667	476.000000	1023.000000	1023.000000	2046.000000
2.020000	0.037235	22.005602	5.751904	6.700740	4.340634	5.212324	0.000000	-10.000000	0.500000	-25.983334	467.666656	1023.000000	1023.000000	2046.000000
2.040000	0.034760	20.542946	5.516041	6.358351	3.893291	4.775261	0.000000	-10.000000	0.541667	-27.000000	459.000000	1023.000000	1023.000000	2046.000000
2.060000	0.032903	19.445694	5.201820	6.079879	3.652989	4.511005	0.000000	-10.000000	0.583333	-28.033335	449.833344	1023.000000	1023.000000	2046.000000
2.080000	0.031220	18.451130	5.032138	5.806857	3.388130	4.224004	0.000000	-10.000000	0.625000	-28.866667	440.666656	1023.000000	1023.000000	2046.000000
2.100000	0.029870	17.653368	4.724925	5.603690	3.376864	3.947889	0.000000	-10.000000	0.650000	-29.416668	431.166656	1023.000000	1023.000000	2046.000000
2.120000	0.028884	17.070448	4.769153	5.477779	3.137288	3.686228	0.000000	-10.000000	0.658333	-30.133333	421.500000	1023.000000	1023.000000	2046.000000
2.140000	0.028119	16.618511	4.815335	5.349051	2.959201	3.494925	0.000000	-10.000000	0.691667	-30.633333	411.333344	1023.000000	1023.000000	2046.000000
2.160000	0.027664	16.349293	4.775940	5.197861	2.862704	3.512788	0.000000	-10.000000	0.716667	-31.150000	401.000000	1023.000000	1023.000000	2046.000000
2.180000	0.026585	15.711477	4.552469	5.060530	2.810022	3.288456	0.000000	-10.000000	0.750000	-31.400000	390.500000	1023.000000	1023.000000	2046.000000
2.200000	0.025565	15.109210	4.333561	5.002682	2.787143	2.985823	0.000000	-10.000000	0.750000	-31.616667	380.000000	1023.000000	1023.000000	2046.000000
2.220000	0.024915	14.724573	4.368163	4.949746	2.538627	2.868036	0.000000	-10.000000	0.750000	-31.816668	369.500000	1023.000000	1023.000000	2046.000000
2.240000	0.024196	14.299845	4.329065	4.916109	2.301959	2.752713	0.000000	-10.000000	0.750000	-31.816668	359.000000	1023.000000	1023.000000	2046.000000
2.260000	0.023395	13.826646	4.229615	4.875841	2.027771	2.693419	0.000000	-10.000000	0.750000	-31.799999	348.333344	1023.000000	1023.000000	2046.000000
2.280000	0.021623	12.779343	4.030172	4.638044	1.645782	2.465343	0.000000	-10.000000	0.741667	-31.650000	337.666656	1023.000000	1023.000000	2046.000000
2.300000	0.020025	11.834747	3.778639	4.333290	1.347848	2.374971	0.000000	-10.000000	0.733333	-31.616667	327.000000	1023.000000	1023.000000	2046.000000
2.320000	0.018767	11.091144	3.490207	4.258865	1.213297	2.128775	0.000000	-10.000000	0.716667	-31.583334	316.500000	1023.000000	1023.000000	2046.000000
2.340000	0.017160	10.141726	3.022321	4.181200	1.179568	1.758637	0.000000	-10.000000	0.716667	-31.516666	306.000000	1023.000000	1023.000000	2046.000000
2.360000	0.015605	9.222356	2.625352	4.181844	1.012648	1.402511	0.000000	-10.000000	0.716667	-31.500000	295.500000	1023.000000	1023.000000	2046.000000
2.380000	0.012581	7.435512	2.040639	3.830379	0.578992	0.985501	0.000000	-10.000000	0.725000	-31.433334	285.000000	1023.000000	1023.000000	2046.000000
2.400000	0.009053	5.350101	1.559228	3.385232	0.000747	0.404894	0.000000	-10.000000	0.725000	-31.316668	274.500000	1023.000000	1023.000000	2046.000000
2.420000	0.005114	3.022343	0.982423	2.921035	-0.579094	-0.302020	0.000000	-10.000000	0.700000	-30.883333	264.000000	1023.000000	1023.000000	2046.000000
2.440000	0.001482	0.875782	0.398938	2.608006	-1.232486	-0.898676	0.000000	-10.000000	0.666667	-30.533335	253.666672	1023.000000	1023.000000	2046.000000
2.460000	-0.002099	-1.240526	-0.391880	2.446158	-1.696723	-1.598081	0.000000	-10.000000	0.641667	-30.033335	243.500000	1023.000000	1023.000000	2046.000000
2.480000	-0.005011	-2.961315	-1.043523	2.118995	-2.068607	-1.968181	0.000000	-10.000000	0.633333	-29.833334	233.500000	1023.000000	1023.000000	2046.000000
2.500000	-0.007367	-4.353759	-1.660259	1.820515	-2.217696	-2.296319	0.000000	-10.000000	0.625000	-29.366667	223.500000	1023.000000	1023.000000	2046.000000
2.520000	-0.009552	-5.645148	-2.155350	1.415164	-2.405853	-2.499108	0.000000	-10.000000	0.608333	-29.150000	213.666672	1023.000000	1023.000000	2046.000000
2.540000	-0.011495	-6.793652	-2.551799	1.061841	-2.619487	-2.684207	0.000000	-10.000000	0.600000	-28.883333	204.000000	1023.000000	1023.000000	2046.000000
2.560000	-0.013518	-7.988964	-2.980317	0.602309	-2.824646	-2.786311	0.000000	-10.000000	0.600000	-28.766666	194.333328	1023.000000	1023.000000	2046.000000
2.580000	-0.015053	-8.896605	-3.220648	0.319742	-3.039134	-2.956566	0.000000	-10.000000	0.583333	-28.450001	184.833328	1023.000000	1023.000000	2046.000000
2.600000	-0.016731	-9.888001	-3.544447	-0.114948	-3.191140	-3.037467	0.000000	-10.000000	0.550000	-27.866667	175.333328	1023.000000	1023.000000	2046.000000
2.620000	-0.018004	-10.640308	-3.721947	-0.342034	-3.318243	-3.258085	0.000000	-10.000000	0.516667	-27.133333	166.166672	1023.000000	1023.000000	2046.000000
2.640000	-0.019221	-11.359488	-3.855181	-0.591663	-3.484456	-3.428189	0.000000	-10.000000	0.483333	-26.516666	157.000000	1023.000000	1023.000000	2046.000000
2.660000	-0.019976	-11.805998	-3.909283	-0.716869	-3.579823	-3.600022	0.000000	-10.000000	0.475000	-25.700001	148.000000	1023.000000	1023.000000	2046.000000
2.680000	-0.020497	-12.113564	-3.864541	-1.024573	-3.608883	-3.615568	0.000000	-10.000000	0.458333	-25.100000	139.333328	1023.000000	1023.000000	2046.000000
2.700000	-0.020769	-12.274273	-3.808385	-1.256346	-3.647408	-3.562135	0.000000	-10.000000	0.441667	-24.266668	131.000000	1023.000000	1023.000000	2046.000000
2.720000	-0.021480	-12.694386	-3.852894	-1.452279	-3.748597	-3.640616	0.000000	-10.000000	0.416667	-23.816668	123.000000	1023.000000	1023.000000	2046.000000
2.740000	-0.022626	-13.371802	-4.159261	-1.632592	-3.724359	-3.855589	0.000000	-10.000000	0.383333	-23.166668	115.000000	1023.000000	1023.000000	2046.000000
2.760000	-0.024144	-14.268944	-4.465483	-1.855261	-3.842560	-4.105640	0.000000	-10.000000	0.358333	-22.716667	107.333336	1023.000000	1023.000000	2046.000000
2.780000	-0.026055	-15.398539	-4.768931	-2.236908	-4.045031	-4.347668	0.000000	-10.000000	0.341667	-22.116667	99.666664	1023.000000	1023.000000	2046.000000
2.800000	-0.027960	-16.524273	-4.812181	-2.585135	-4.429079	-4.697877	0.000000	-10.000000	0.341667	-21.800001	92.333336	1023.000000	1023.000000	2046.000000
2.820000	-0.029988	-17.722649	-4.780519	-3.097058	-4.870468	-4.974603	0.000000	-10.000000	0.333333	-21.366667	85.000000	1023.000000	1023.000000	2046.000000
2.840000	-0.031755	-18.767204	-4.809578	-3.598418	-5.206436	-5.152773	0.000000	-10.000000	0.308333	-21.016666	78.000000	1023.000000	1023.000000	2046.000000
2.860000	-0.033681	-19.905663	-4.982269	-4.029014	-5.553110	-5.341270	0.000000	-10.000000	0.258333	-20.116667	71.000000	1023.000000	1023.000000	2046.000000
2.880000	-0.035406	-20.925228	-5.381604	-4.307640	-5.700177	-5.535808	0.000000	-10.000000	0.225000	-19.050001	64.166664	1023.000000	1023.000000	2046.000000
2.900000	-0.036601	-21.631075	-5.573778	-4.468914	-5.828493	-5.759891	0.000000	-10.000000	0.200000	-17.900002	57.666668	1023.000000	1023.000000	2046.000000
2.920000	-0.037336	-22.065624	-5.711025	-4.638701	-5.806036	-5.909863	0.000000	-10.000000	0.191667	-16.816668	51.666668	1023.000000	1023.000000	2046.000000
2.940000	-0.037476	-22.148298	-5.608812	-4.723931	-5.857430	-5.958125	0.000000	-10.000000	0.183333	-16.050001	46.166668	1023.000000	1023.000000	2046.000000
2.960000	-0.037650	-22.250862	-5.522512	-4.832413	-5.875952	-6.019985	0.000000	-10.000000	0.166667	-15.150001	40.833332	1023.000000	1023.000000	2046.000000
2.980000	-0.037471	-22.145224	-5.483455	-4.956904	-5.801262	-5.903602	0.000000	-10.000000	0.141667	-14.500000	35.833332	1023.000000	1023.000000	2046.000000
3.000000	-0.037476	-22.148567	-5.431181	-5.061028	-5.773953	-5.882406	0.000000	-10.000000	0.100000	-13.550000	30.833334	1023.000000	1023.000000	2046.000000
3.020000	-0.037030	-21.884710	-5.369953	-5.097977	-5.632681	-5.784100	0.000000	-10.000000	0.066667	-12.716667	26.333334	1023.000000	1023.000000	2046.000000
3.040000	-0.037018	-21.877699	-5.300788	-5.150643	-5.635167	-5.791101	0.000000	-10.000000	0.050000	-11.750000	22.000000	1023.000000	1023.000000	2046.000000
3.060000	-0.036596	-21.628506	-5.230718	-5.163273	-5.555289	-5.679226	0.000000	-10.000000	0.058333	-10.983334	18.166666	1023.000000	1023.000000	2046.000000
3.080000	-0.036553	-21.602982	-5.231027	-5.141216	-5.525571	-5.705167	0.000000	-10.000000	0.050000	-10.116667	14.500000	1023.000000	1023.000000	2046.000000
3.100000	-0.036438	-21.534994	-5.342785	-5.172379	-5.411944	-5.607886	0.000000	-10.000000	0.050000	-9.333333	11.166667	1023.000000	1023.000000	2046.000000
3.120000	-0.036412	-21.519714	-5.367388	-5.131804	-5.365136	-5.655385	0.000000	-10.000000	0.025000	-8.516666	8.000000	1023.000000	1023.000000	2046.000000
3.140000	-0.036399	-21.512030	-5.469131	-5.169628	-5.263810	-5.609461	0.000000	-10.000000	0.016667	-7.816667	5.166667	1023.000000	1023.000000	2046.000000
3.160000	-0.036262	-21.431103	-5.385407	-5.122010	-5.301980	-5.621706	0.000000	-10.000000	0.008333	-7.200000	2.666667	1023.000000	1023.000000	2046.000000
3.180000	-0.036285	-21.444317	-5.327074	-5.163963	-5.350450	-5.602830	0.000000	-10.000000	0.008333	-6.550000	0.500000	1023.000000	1023.000000	2046.000000
3.200000	-0.036087	-21.327559	-5.166915	-5.164033	-5.447032	-5.549579	0.000000	-10.000000	0.008333	-5.983334	-1.500000	1023.000000	1023.000000	2046.000000
3.220000	-0.036140	-21.358637	-5.145802	-5.242871	-5.456166	-5.513799	0.000000	-10.000000	0.000000	-5.450000	-3.333333	1023.000000	1023.000000	2046.000000
3.240000	-0.036093	-21.330713	-5.172632	-5.282862	-5.439264	-5.435956	0.000000	-10.000000	0.000000	-5.050000	-5.000000	1023.000000	1023.000000	2046.000000
3.260000	-0.036332	-21.472206	-5.264938	-5.281744	-5.407550	-5.517973	0.000000	-10.000000	0.000000	-4.633334	-6.666667	1023.000000	1023.000000	2046.000000
3.280000	-0.036581	-21.619137	-5.416852	-5.328507	-5.348055	-5.525722	0.000000	-10.000000	0.000000	-4.183333	-8.166667	1023.000000	1023.000000	2046.000000
3.300000	-0.037441	-22.127617	-5.517521	-5.321607	-5.566624	-5.721864	0.000000	-10.000000	-0.008333	-3.583333	-9.666667	1023.000000	1023.000000	2046.000000
3.320000	-0.038366	-22.674124	-5.504165	-5.468742	-5.824649	-5.876567	0.000000	-10.000000	-0.008333	-2.766667	-10.833333	1023.000000	1023.000000	2046.000000
3.340000	-0.039194	-23.163450	-5.468638	-5.593790	-6.033581	-6.067441	0.000000	-10.000000	-0.008333	-1.700000	-11.666667	1023.000000	1023.000000	2046.000000
3.360000	-0.039683	-23.452591	-5.424750	-5.666073	-6.162758	-6.199010	0.000000	-10.000000	-0.008333	-0.750000	-12.000000	1023.000000	1023.000000	2046.000000
3.380000	-0.039409	-23.290443	-5.462457	-5.799537	-6.117564	-5.910886	0.000000	-10.000000	-0.016667	-0.166667	-12.000000	1023.000000	1023.000000	2046.000000
3.400000	-0.039682	-23.452059	-5.726073	-5.567711	-5.937207	-6.221068	0.000000	-10.000000	-0.016667	0.000000	-12.000000	1023.000000	1023.000000	2046.000000
3.420000	-0.039044	-23.075075	-5.705894	-5.406162	-5.845474	-6.117543	0.000000	-10.000000	-0.025000	0.000000	-12.000000	1023.000000	1023.000000	2046.000000
3.440000	-0.038446	-22.721550	-5.660681	-5.239446	-5.850347	-5.971075	0.000000	-10.000000	-0.033333	0.933333	-12.000000	1023.000000	1023.000000	2046.000000
3.460000	-0.038954	-23.021778	-5.839767	-5.252515	-5.944039	-5.985456	0.000000	-10.000000	-0.066667	2.883333	-12.000000	1023.000000	1023.000000	2046.000000
3.480000	-0.040019	-23.650942	-6.232359	-5.293426	-6.035708	-6.089448	0.000000	-10.000000	-0.091667	6.300000	-12.000000	1023.000000	1023.000000	2046.000000
3.500000	-0.041464	-24.504929	-6.713445	-5.171240	-6.183803	-6.436440	0.000000	-10.000000	-0.133333	9.883333	-12.000000	1023.000000	1023.000000	2046.000000
3.520000	-0.042183	-24.930340	-6.996337	-5.194107	-6.294403	-6.445494	0.000000	-10.000000	-0.166667	13.216667	-12.000000	1023.000000	1023.000000	2046.000000
3.540000	-0.041655	-24.618364	-7.083928	-5.208202	-6.174277	-6.151956	0.000000	-10.000000	-0.200000	15.000000	-12.000000	1023.000000	1023.000000	2046.000000
3.560000	-0.041037	-24.252645	-7.156990	-5.265215	-6.013453	-5.816988	0.000000	-10.000000	-0.225000	15.983334	-6.333333	1023.000000	1023.000000	2046.000000
3.580000	-0.040355	-23.849758	-7.409377	-5.237519	-5.705130	-5.497732	0.000000	-10.000000	-0.250000	16.533333	5.500000	1023.000000	1023.000000	2046.000000
3.600000	-0.039627	-23.419699	-7.564786	-5.245198	-5.401290	-5.208426	0.000000	-10.000000	-0.266667	17.483334	19.333334	1023.000000	1023.000000	2046.000000
3.620000	-0.038617	-22.822536	-7.529016	-5.179117	-5.187754	-4.926649	0.000000	-10.000000	-0.300000	19.016666	31.500000	1023.000000	1023.000000	2046.000000
3.640000	-0.037086	-21.917967	-7.264640	-5.022932	-5.021007	-4.609387	0.000000	-10.000000	-0.325000	20.216667	37.500000	1023.000000	1023.000000	2046.000000
3.660000	-0.035463	-20.958492	-6.996846	-4.845169	-4.777508	-4.338969	0.000000	-10.000000	-0.366667	21.366667	43.833332	1023.000000	1023.000000	2046.000000
3.680000	-0.033574	-19.842525	-6.799690	-4.652105	-4.470027	-3.920702	0.000000	-10.000000	-0.408333	21.816668	48.666668	1023.000000	1023.000000	2046.000000
3.700000	-0.031947	-18.880781	-6.682609	-4.406968	-4.104218	-3.686988	0.000000	-10.000000	-0.425000	23.000000	55.833332	1023.000000	1023.000000	2046.000000
3.720000	-0.029669	-17.534435	-6.247856	-4.047281	-3.797855	-3.441443	0.000000	-10.000000	-0.433333	24.000000	63.333332	1023.000000	1023.000000	2046.000000
3.740000	-0.026825	-15.853422	-5.662334	-3.756880	-3.426402	-3.007806	0.000000	-10.000000	-0.425000	24.916666	71.166664	1023.000000	1023.000000	2046.000000
3.760000	-0.024034	-14.204306	-5.172976	-3.479761	-3.011724	-2.539845	0.000000	-10.000000	-0.450000	25.233334	79.500000	1023.000000	1023.000000	2046.000000
3.780000	-0.021663	-12.803032	-4.796939	-3.224130	-2.613767	-2.168196	0.000000	-10.000000	-0.466667	25.433334	87.833336	1023.000000	1023.000000	2046.000000
3.800000	-0.019744	-11.668465	-4.459485	-2.903103	-2.293217	-2.012659	0.000000	-10.000000	-0.475000	25.633333	96.333336	1023.000000	1023.000000	2046.000000
3.820000	-0.018130	-10.714729	-4.238764	-2.789499	-1.964690	-1.721776	0.000000	-10.000000	-0.466667	25.583334	104.666664	1023.000000	1023.000000	2046.000000
3.840000	-0.016896	-9.985450	-3.899206	-2.584291	-1.857020	-1.644933	0.000000	-10.000000	-0.458333	25.616667	113.333336	1023.000000	1023.000000	2046.000000
3.860000	-0.016210	-9.580297	-3.485627	-2.543177	-2.009444	-1.542048	0.000000	-10.000000	-0.441667	25.383333	121.833336	1023.000000	1023.000000	2046.000000
3.880000	-0.015190	-8.977151	-3.143131	-2.500232	-2.066170	-1.267618	0.000000	-10.000000	-0.450000	25.516666	130.500000	1023.000000	1023.000000	2046.000000
3.900000	-0.014458	-8.544441	-2.964102	-2.442536	-2.017747	-1.120057	0.000000	-10.000000	-0.466667	25.716667	139.000000	1023.000000	1023.000000	2046.000000
3.920000	-0.013502	-7.979901	-2.762304	-2.460443	-1.942385	-0.814769	0.000000	-10.000000	-0.508333	26.250000	147.500000	1023.000000	1023.000000	2046.000000
3.940000	-0.012555	-7.419985	-2.653981	-2.312688	-1.766037	-0.687279	0.000000	-10.000000	-0.525000	26.900002	156.166672	1023.000000	1023.000000	2046.000000
3.960000	-0.011059	-6.536030	-2.582318	-2.130208	-1.386755	-0.436749	0.000000	-10.000000	-0.533333	27.533335	165.000000	1023.000000	1023.000000	2046.000000
3.980000	-0.008843	-5.226123	-2.098991	-1.831560	-1.175649	-0.119922	0.000000	-10.000000	-0.533333	28.166668	174.166672	1023.000000	1023.000000	2046.000000
4.000000	-0.006174	-3.649091	-1.582112	-1.571754	-0.816836	0.321611	0.000000	-10.000000	-0.541667	28.550001	183.333328	1023.000000	1023.000000	2046.000000
4.020000	-0.003257	-1.924958	-1.174774	-1.291692	-0.336940	0.878447	0.000000	-10.000000	-0.550000	28.733334	192.833328	1023.000000	1023.000000	2046.000000
4.040000	-0.000410	-0.242340	-0.761120	-0.947474	0.194289	1.271965	0.000000	-10.000000	-0.550000	28.950001	202.333328	1023.000000	1023.000000	2046.000000
4.060000	0.002781	1.643772	-0.259024	-0.521383	0.694649	1.729531	0.000000	-10.000000	-0.566667	28.966667	212.000000	1023.000000	1023.000000	2046.000000
4.080000	0.006232	3.683324	0.356522	0.090869	1.107976	2.127957	0.000000	-10.000000	-0.583333	29.299999	221.666672	1023.000000	1023.000000	2046.000000
4.100000	0.008903	5.261773	0.881919	0.500698	1.299118	2.580039	0.000000	-10.000000	-0.600000	29.383333	231.500000	1023.000000	1023.000000	2046.000000
4.120000	0.011319	6.689815	1.270784	0.774753	1.539490	3.104787	0.000000	-10.000000	-0.600000	29.666666	241.500000	1023.000000	1023.000000	2046.000000
4.140000	0.013472	7.962082	1.692811	1.069836	1.722154	3.477281	0.000000	-10.000000	-0.600000	29.800001	251.500000	1023.000000	1023.000000	2046.000000
4.160000	0.016603	9.812188	2.037470	1.575272	2.227789	3.971657	0.000000	-10.000000	-0.600000	29.916668	261.166656	1023.000000	1023.000000	2046.000000
4.180000	0.019347	11.434132	2.380058	1.966083	2.551866	4.536124	0.000000	-10.000000	-0.600000	29.883333	271.166656	1023.000000	1023.000000	2046.000000
4.200000	0.021379	12.634732	2.343117	2.580393	2.921938	4.789284	0.000000	-10.000000	-0.583333	29.616667	280.833344	1023.000000	1023.000000	2046.000000
4.220000	0.022040	13.025354	2.229262	2.956898	3.026983	4.812212	0.000000	-10.000000	-0.575000	29.433334	290.833344	1023.000000	1023.000000	2046.000000
4.240000	0.022148	13.089427	2.076275	3.159301	3.073210	4.780640	0.000000	-10.000000	-0.566667	29.400000	300.500000	1023.000000	1023.000000	2046.000000
4.260000	0.021841	12.908064	1.972668	3.276425	2.989119	4.669852	0.000000	-10.000000	-0.575000	29.250000	310.500000	1023.000000	1023.000000	2046.000000
4.280000	0.021627	12.781791	1.750019	3.551034	2.938272	4.542466	0.000000	-10.000000	-0.566667	29.516666	320.500000	1023.000000	1023.000000	2046.000000
4.300000	0.021784	12.874518	1.549875	3.905261	2.919889	4.499493	0.000000	-10.000000	-0.525000	28.983334	330.333344	1023.000000	1023.000000	2046.000000
4.320000	0.022512	13.304507	1.493631	4.144276	3.029807	4.636794	0.000000	-10.000000	-0.483333	28.650002	340.000000	1023.000000	1023.000000	2046.000000
4.340000	0.024115	14.252028	1.606228	4.478164	3.291106	4.876531	0.000000	-10.000000	-0.433333	27.450001	349.500000	1023.000000	1023.000000	2046.000000
4.360000	0.025672	15.172123	1.717718	4.761635	3.544730	5.148040	0.000000	-10.000000	-0.433333	26.800001	358.833344	1023.000000	1023.000000	2046.000000
4.380000	0.027299	16.133875	1.837703	5.084213	3.761346	5.450614	0.000000	-10.000000	-0.433333	26.600000	368.000000	1023.000000	1023.000000	2046.000000
4.400000	0.029057	17.172956	1.984905	5.334221	4.057829	5.796001	0.000000	-10.000000	-0.466667	26.883333	376.833344	1023.000000	1023.000000	2046.000000
4.420000	0.031078	18.367186	2.312562	5.670973	4.303331	6.080318	0.000000	-10.000000	-0.483333	27.416668	385.833344	1023.000000	1023.000000	2046.000000
4.440000	0.033101	19.562614	2.580832	5.917968	4.655396	6.408418	0.000000	-10.000000	-0.491667	27.566668	394.833344	1023.000000	1023.000000	2046.000000
4.460000	0.035283	20.852524	2.943652	6.236037	4.917059	6.755774	0.000000	-10.000000	-0.483333	27.650000	404.166656	1023.000000	1023.000000	2046.000000
4.480000	0.037481	22.151287	3.214509	6.533695	5.313524	7.089560	0.000000	-10.000000	-0.475000	27.350000	413.333344	1023.000000	1023.000000	2046.000000
4.500000	0.039903	23.582790	3.653778	6.956122	5.590052	7.382840	0.000000	-10.000000	-0.483333	27.533335	422.500000	1023.000000	1023.000000	2046.000000
4.520000	0.042720	25.247726	4.170564	7.265849	6.013869	7.797445	0.000000	-10.000000	-0.483333	27.400002	431.500000	1023.000000	1023.000000	2046.000000
4.540000	0.045649	26.978558	4.725536	7.721011	6.417207	8.114804	0.000000	-10.000000	-0.475000	27.633333	440.666656	1023.000000	1023.000000	2046.000000
4.560000	0.048258	28.520248	5.202401	8.091201	6.832309	8.394337	0.000000	-10.000000	-0.466667	27.050001	449.833344	1023.000000	1023.000000	2046.000000
4.580000	0.050749	29.992826	5.699089	8.534042	7.187870	8.571826	0.000000	-10.000000	-0.433333	26.683334	459.000000	1023.000000	1023.000000	2046.000000
4.600000	0.052381	30.957224	6.020056	8.635499	7.488295	8.813375	0.000000	-10.000000	-0.391667	25.616667	468.000000	1023.000000	1023.000000	2046.000000
4.620000	0.053534	31.638418	6.371396	8.740889	7.576100	8.950032	0.000000	-10.000000	-0.325000	24.350000	476.666656	1023.000000	1023.000000	2046.000000
4.640000	0.053769	31.777197	6.620016	8.643267	7.475483	9.038431	0.000000	-10.000000	-0.266667	22.683334	485.000000	1023.000000	1023.000000	2046.000000
4.660000	0.053960	31.890377	6.801212	8.588869	7.351542	9.148754	0.000000	-10.000000	-0.208333	20.466667	492.833344	1023.000000	1023.000000	2046.000000
4.680000	0.053732	31.755720	6.896978	8.521926	7.257669	9.079146	0.000000	-10.000000	-0.150000	17.816666	500.166656	1023.000000	1023.000000	2046.000000
4.700000	0.053484	31.609015	6.994118	8.343843	7.166272	9.104782	0.000000	-10.000000	-0.100000	14.516666	506.666656	1023.000000	1023.000000	2046.000000
4.720000	0.052863	31.241962	7.019464	8.211927	7.075487	8.935084	0.000000	-10.000000	-0.050000	10.933333	512.166687	1023.000000	1023.000000	2046.000000
4.740000	0.052314	30.917671	6.926382	8.120987	7.070212	8.800090	0.000000	-10.000000	-0.008333	6.283333	516.333313	1023.000000	1023.000000	2046.000000
4.760000	0.051999	30.731316	7.026685	8.100996	7.014967	8.588666	0.000000	-10.000000	0.025000	1.083333	519.166687	1023.000000	1023.000000	2046.000000
4.780000	0.051836	30.634930	7.117357	8.003386	7.056224	8.457964	0.000000	-10.000000	0.050000	-4.166667	520.500000	1023.000000	1023.000000	2046.000000
4.800000	0.051827	30.630001	7.391421	7.932767	6.962911	8.342901	0.000000	-10.000000	0.083333	-8.916667	521.000000	1023.000000	1023.000000	2046.000000
4.820000	0.051722	30.567854	7.565166	7.815557	6.958901	8.228230	0.000000	-10.000000	0.133333	-12.866667	521.000000	1023.000000	1023.000000	2046.000000
4.840000	0.051436	30.398674	7.702155	7.754519	6.857343	8.084657	0.000000	-10.000000	0.191667	-16.150000	521.000000	1023.000000	1023.000000	2046.000000
4.860000	0.050857	30.056376	7.768356	7.708069	6.725915	7.854035	0.000000	-10.000000	0.266667	-18.633333	517.333313	1023.000000	1023.000000	2046.000000
4.880000	0.050377	29.772547	7.848405	7.683357	6.551465	7.689319	0.000000	-10.000000	0.341667	-21.166668	508.166656	1023.000000	1023.000000	2046.000000
4.900000	0.049658	29.347834	7.847327	7.734396	6.384689	7.381421	0.000000	-10.000000	0.425000	-23.416668	496.333344	1023.000000	1023.000000	2046.000000
4.920000	0.048958	28.934069	7.755899	7.706106	6.207104	7.264959	0.000000	-10.000000	0.491667	-25.533335	485.333344	1023.000000	1023.000000	2046.000000
4.940000	0.047794	28.245974	7.627361	7.704049	5.939337	6.975227	0.000000	-10.000000	0.566667	-27.233334	476.833344	1023.000000	1023.000000	2046.000000
4.960000	0.046398	27.421301	7.403790	7.545476	5.770444	6.701590	0.000000	-10.000000	0.625000	-28.750000	467.833344	1023.000000	1023.000000	2046.000000
4.980000	0.045310	26.778170	7.424342	7.634952	5.490084	6.228791	0.000000	-10.000000	0.691667	-30.116667	458.333344	1023.000000	1023.000000	2046.000000
5.000000	0.044160	26.098604	7.363944	7.442681	5.127691	6.164289	0.000000	-10.000000	0.741667	-31.216667	448.166656	1023.000000	1023.000000	2046.000000
5.020000	0.041864	24.741741	6.941811	7.436111	4.691361	5.672459	0.000000	-10.000000	0.783333	-32.466667	437.666656	1023.000000	1023.000000	2046.000000
5.040000	0.038449	22.723225	6.228689	7.205022	4.218954	5.070560	0.000000	-10.000000	0.808333	-33.183334	426.833344	1023.000000	1023.000000	2046.000000
5.060000	0.034905	20.629007	5.594163	6.889388	3.658900	4.486556	0.000000	-10.000000	0.825000	-33.816666	415.833344	1023.000000	1023.000000	2046.000000
5.080000	0.031132	18.399019	5.103792	6.448197	3.011717	3.835313	0.000000	-10.000000	0.858333	-33.983334	404.500000	1023.000000	1023.000000	2046.000000
5.100000	0.027525	16.267017	4.434356	6.250565	2.485539	3.096557	0.000000	-10.000000	0.875000	-34.233334	393.166656	1023.000000	1023.000000	2046.000000
5.120000	0.023692	14.001896	3.720281	6.170045	1.837408	2.274162	0.000000	-10.000000	0.883333	-34.233334	381.666656	1023.000000	1023.000000	2046.000000
5.140000	0.020379	12.044093	2.976575	6.018846	1.335606	1.713067	0.000000	-10.000000	0.891667	-34.200001	370.333344	1023.000000	1023.000000	2046.000000
5.160000	0.017591	10.396206	2.258692	5.816007	1.072784	1.248724	0.000000	-10.000000	0.900000	-34.366669	358.833344	1023.000000	1023.000000	2046.000000
5.180000	0.015130	8.941696	1.663685	5.519869	0.867529	0.890613	0.000000	-10.000000	0.908333	-34.500000	347.500000	1023.000000	1023.000000	2046.000000
5.200000	0.012961	7.660232	1.264239	5.284909	0.537036	0.574049	0.000000	-10.000000	0.891667	-34.566666	335.833344	1023.000000	1023.000000	2046.000000
5.220000	0.010779	6.370441	0.802929	4.946841	0.277154	0.343517	0.000000	-10.000000	0.891667	-34.549999	324.333344	1023.000000	1023.000000	2046.000000
5.240000	0.008842	5.225713	0.506074	4.603012	-0.074884	0.191512	0.000000	-10.000000	0.883333	-34.433334	312.666656	1023.000000	1023.000000	2046.000000
5.260000	0.006781	4.007460	0.209164	4.192139	-0.392392	-0.001452	0.000000	-10.000000	0.858333	-34.100002	301.333344	1023.000000	1023.000000	2046.000000
5.280000	0.005023	2.968396	-0.089144	3.873466	-0.637130	-0.178795	0.000000	-10.000000	0.825000	-33.483334	290.000000	1023.000000	1023.000000	2046.000000
5.300000	0.003194	1.887744	-0.342955	3.508245	-0.872938	-0.404608	0.000000	-10.000000	0.791667	-33.050003	278.833344	1023.000000	1023.000000	2046.000000
5.320000	0.001608	0.950323	-0.608270	3.185123	-1.030545	-0.595985	0.000000	-10.000000	0.791667	-32.716667	267.666656	1023.000000	1023.000000	2046.000000
5.340000	0.000045	0.026499	-0.775187	2.835413	-1.220226	-0.813500	0.000000	-10.000000	0.783333	-32.550003	256.666656	1023.000000	1023.000000	2046.000000
5.360000	-0.001035	-0.611466	-0.931862	2.489507	-1.233311	-0.935800	0.000000	-10.000000	0.775000	-32.283337	245.833328	1023.000000	1023.000000	2046.000000
5.380000	-0.002358	-1.393876	-1.122462	2.261347	-1.289840	-1.242920	0.000000	-10.000000	0.758333	-32.116669	235.166672	1023.000000	1023.000000	2046.000000
5.400000	-0.003985	-2.355336	-1.407296	1.993776	-1.401881	-1.539935	0.000000	-10.000000	0.750000	-31.916668	224.333328	1023.000000	1023.000000	2046.000000
5.420000	-0.005942	-3.511965	-1.701973	1.737364	-1.639237	-1.908119	0.000000	-10.000000	0.741667	-31.650002	213.833328	1023.000000	1023.000000	2046.000000
5.440000	-0.008493	-5.019324	-2.111039	1.259287	-1.957316	-2.210256	0.000000	-10.000000	0.708333	-31.083334	203.166672	1023.000000	1023.000000	2046.000000
5.460000	-0.010973	-6.485137	-2.354013	0.708292	-2.337538	-2.501878	0.000000	-10.000000	0.666667	-30.666668	192.833328	1023.000000	1023.000000	2046.000000
5.480000	-0.013648	-8.065838	-2.534129	0.137743	-2.765680	-2.903772	0.000000	-10.000000	0.641667	-30.316668	182.500000	1023.000000	1023.000000	2046.000000
5.500000	-0.016121	-9.527400	-2.591044	-0.471833	-3.217098	-3.247424	0.000000	-10.000000	0.625000	-30.083334	172.500000	1023.000000	1023.000000	2046.000000
5.520000	-0.018655	-11.024877	-2.789274	-0.990789	-3.595204	-3.649611	0.000000	-10.000000	0.616667	-29.350000	162.500000	1023.000000	1023.000000	2046.000000
5.540000	-0.020746	-12.261064	-2.971154	-1.411422	-4.018919	-3.859569	0.000000	-10.000000	0.566667	-28.466667	152.666672	1023.000000	1023.000000	2046.000000
5.560000	-0.022658	-13.391068	-3.292186	-1.757570	-4.249328	-4.091985	0.000000	-10.000000	0.525000	-27.383333	143.166672	1023.000000	1023.000000	2046.000000
5.580000	-0.023935	-14.145359	-3.484796	-2.053005	-4.430297	-4.177261	0.000000	-10.000000	0.483333	-26.450001	134.000000	1023.000000	1023.000000	2046.000000
5.600000	-0.024969	-14.756643	-3.607332	-2.297946	-4.528389	-4.322977	0.000000	-10.000000	0.475000	-25.583334	125.166664	1023.000000	1023.000000	2046.000000
5.620000	-0.025847	-15.275361	-3.724502	-2.570225	-4.590058	-4.390575	0.000000	-10.000000	0.466667	-24.933334	116.500000	1023.000000	1023.000000	2046.000000
5.640000	-0.026519	-15.672787	-3.872735	-2.748798	-4.565489	-4.485765	0.000000	-10.000000	0.441667	-24.183334	108.166664	1023.000000	1023.000000	2046.000000
5.660000	-0.027138	-16.038584	-3.991186	-2.966878	-4.562679	-4.517840	0.000000	-10.000000	0.408333	-23.266666	100.000000	1023.000000	1023.000000	2046.000000
5.680000	-0.027613	-16.319349	-4.104676	-3.059594	-4.511273	-4.643806	0.000000	-10.000000	0.366667	-22.400000	92.333336	1023.000000	1023.000000	2046.000000
5.700000	-0.027897	-16.487366	-4.153676	-3.248358	-4.471958	-4.613374	0.000000	-10.000000	0.333333	-21.466667	84.833336	1023.000000	1023.000000	2046.000000
5.720000	-0.028393	-16.779989	-4.196536	-3.370252	-4.503549	-4.709651	0.000000	-10.000000	0.308333	-20.516666	77.666664	1023.000000	1023.000000	2046.000000
5.740000	-0.028663	-16.940102	-4.317780	-3.467335	-4.433770	-4.721216	0.000000	-10.000000	0.266667	-19.350000	70.833336	1023.000000	1023.000000	2046.000000
5.760000	-0.028833	-17.040447	-4.298418	-3.471613	-4.497138	-4.773277	0.000000	-10.000000	0.233333	-18.400000	64.500000	1023.000000	1023.000000	2046.000000
5.780000	-0.029194	-17.253399	-4.345697	-3.586473	-4.550174	-4.771054	0.000000	-10.000000	0.191667	-17.533333	58.500000	1023.000000	1023.000000	2046.000000
5.800000	-0.029390	-17.369392	-4.367507	-3.653689	-4.603388	-4.744809	0.000000	-10.000000	0.175000	-16.750000	52.500000	1023.000000	1023.000000	2046.000000
5.820000	-0.029922	-17.684082	-4.458283	-3.728575	-4.648627	-4.848597	0.000000	-10.000000	0.141667	-15.800000	46.833332	1023.000000	1023.000000	2046.000000
5.840000	-0.030153	-17.820705	-4.500364	-3.811043	-4.688256	-4.821042	0.000000	-10.000000	0.116667	-14.833334	41.500000	1023.000000	1023.000000	2046.000000
5.860000	-0.030615	-18.093212	-4.615088	-3.876579	-4.678893	-4.922653	0.000000	-10.000000	0.100000	-14.083334	36.666668	1023.000000	1023.000000	2046.000000
5.880000	-0.030968	-18.301878	-4.549726	-3.949927	-4.913646	-4.888580	0.000000	-10.000000	0.083333	-13.250000	32.000000	1023.000000	1023.000000	2046.000000
5.900000	-0.031867	-18.833664	-4.651960	-4.072950	-5.137635	-4.971118	0.000000	-10.000000	0.066667	-12.316667	27.500000	1023.000000	1023.000000	2046.000000
5.920000	-0.033066	-19.541874	-4.826277	-4.275693	-5.390520	-5.049385	0.000000	-10.000000	0.050000	-11.266667	23.333334	1023.000000	1023.000000	2046.000000
5.940000	-0.034603	-20.450075	-5.062399	-4.531619	-5.563193	-5.292865	0.000000	-10.000000	0.033333	-10.250000	19.500000	1023.000000	1023.000000	2046.000000
5.960000	-0.035843	-21.183336	-5.288165	-4.737651	-5.644196	-5.513324	0.000000	-10.000000	0.025000	-9.500000	16.166666	1023.000000	1023.000000	2046.000000
5.980000	-0.035965	-21.255543	-5.368894	-4.631681	-5.612578	-5.642389	0.000000	-10.000000	0.016667	-8.766666	13.000000	1023.000000	1023.000000	2046.000000
6.000000	-0.036651	-21.660973	-5.441208	-4.814459	-5.703243	-5.702062	0.000000	-10.000000	0.016667	-8.366667	10.166667	1023.000000	1023.000000	2046.000000
6.020000	-0.036503	-21.573080	-5.507996	-4.624815	-5.627522	-5.812747	0.000000	-10.000000	0.008333	-7.966667	7.333333	1023.000000	1023.000000	2046.000000
6.040000	-0.036772	-21.731972	-5.690159	-4.609641	-5.583493	-5.848680	0.000000	-10.000000	0.000000	-7.633334	4.666667	1023.000000	1023.000000	2046.000000
6.060000	-0.037742	-22.305452	-5.861874	-4.753285	-5.762318	-5.927976	0.000000	-10.000000	0.000000	-6.883334	2.166667	1023.000000	1023.000000	2046.000000
6.080000	-0.039356	-23.259687	-6.184715	-4.808584	-5.974063	-6.292326	0.000000	-10.000000	0.000000	-5.750000	0.166667	1023.000000	1023.000000	2046.000000
6.100000	-0.041550	-24.556108	-6.556615	-4.867166	-6.392515	-6.739812	0.000000	-10.000000	-0.008333	-4.183333	-1.333333	1023.000000	1023.000000	2046.000000
6.120000	-0.043770	-25.868216	-7.087660	-4.986959	-6.706599	-7.086997	0.000000	-10.000000	-0.008333	-2.250000	-2.333333	1023.000000	1023.000000	2046.000000
6.140000	-0.045070	-26.636545	-7.452495	-5.187711	-6.866470	-7.129870	0.000000	-10.000000	-0.008333	-1.133333	-2.833333	1023.000000	1023.000000	2046.000000
6.160000	-0.045780	-27.055962	-7.826691	-5.312965	-6.784173	-7.132133	0.000000	-10.000000	0.000000	-1.216667	-3.000000	1023.000000	1023.000000	2046.000000
6.180000	-0.046328	-27.379900	-8.043972	-5.534853	-6.848517	-6.952558	0.000000	-10.000000	0.000000	-2.583333	-3.500000	1023.000000	1023.000000	2046.000000
6.200000	-0.046776	-27.644815	-8.279364	-5.669800	-6.807924	-6.887729	0.000000	-10.000000	0.000000	-3.583333	-4.500000	1023.000000	1023.000000	2046.000000
6.220000	-0.046715	-27.608541	-8.338690	-5.784939	-6.829243	-6.655671	0.000000	-10.000000	-0.008333	-2.750000	-5.833333	1023.000000	1023.000000	2046.000000
6.240000	-0.046408	-27.426918	-8.410978	-5.840324	-6.685159	-6.490456	0.000000	-10.000000	-0.033333	-0.266667	-6.666667	1023.000000	1023.000000	2046.000000
6.260000	-0.045425	-26.846361	-8.288340	-5.764366	-6.540895	-6.252759	0.000000	-10.000000	-0.066667	3.100000	-7.000000	1023.000000	1023.000000	2046.000000
6.280000	-0.044317	-26.191437	-8.110844	-5.699482	-6.342893	-6.038218	0.000000	-10.000000	-0.091667	6.733334	-7.000000	1023.000000	1023.000000	2046.000000
6.300000	-0.042629	-25.193743	-7.857349	-5.536316	-6.082480	-5.717597	0.000000	-10.000000	-0.125000	10.166667	-7.000000	1023.000000	1023.000000	2046.000000
6.320000	-0.040969	-24.212563	-7.596681	-5.318882	-5.799308	-5.497692	0.000000	-10.000000	-0.158333	13.300000	-7.000000	1023.000000	1023.000000	2046.000000
6.340000	-0.038730	-22.889166	-7.222571	-5.124161	-5.465858	-5.076575	0.000000	-10.000000	-0.200000	15.333334	-7.000000	1023.000000	1023.000000	2046.000000
6.360000	-0.036598	-21.629244	-6.808238	-4.963326	-5.137596	-4.720083	0.000000	-10.000000	-0.225000	16.833334	-2.000000	1023.000000	1023.000000	2046.000000
6.380000	-0.034404	-20.333054	-6.476715	-4.669721	-4.776205	-4.410413	0.000000	-10.000000	-0.158333	11.633333	0.333333	1023.000000	1023.000000	2046.000000
6.400000	-0.032707	-19.329891	-6.270725	-4.489308	-4.408831	-4.161028	0.000000	-10.000000	-0.083333	6.050000	2.666667	1023.000000	1023.000000	2046.000000
6.420000	-0.031379	-18.544754	-6.173634	-4.379060	-4.052210	-3.939849	0.000000	-10.000000	0.000000	0.000000	0.000000	1023.000000	1023.000000	2046.000000
6.440000	-0.030370	-17.948721	-5.898880	-4.234079	-3.971555	-3.844206	0.000000	-10.000000	0.000000	0.000000	0.000000	1023.000000	1023.000000	2046.000000
6.460000	-0.029707	-17.556787	-5.623298	-4.193686	-3.968781	-3.771022	0.000000	-10.000000	0.000000	0.000000	0.000000	1023.000000	1023.000000	2046.000000
6.480000	-0.029034	-17.159348	-5.260863	-4.203830	-4.061938	-3.632716	0.000000	-10.000000	0.000000	0.000000	0.000000	1023.000000	1023.000000	2046.000000
6.500000	-0.028548	-16.871840	-5.040342	-4.223831	-4.082503	-3.525162	0.000000	-10.000000	0.000000	0.000000	0.000000	1023.000000	1023.000000	2046.000000
6.520000	-0.027613	-16.319372	-4.830075	-4.261678	-3.991357	-3.236263	0.000000	-10.000000	0.000000	0.000000	0.000000	1023.000000	1023.000000	2046.000000
6.540000	-0.026855	-15.871277	-4.701041	-4.154001	-3.895687	-3.120549	0.000000	-10.000000	0.000000	0.000000	0.000000	1023.000000	1023.000000	2046.000000
6.560000	-0.025819	-15.258911	-4.683153	-4.053470	-3.597903	-2.924385	0.000000	-10.000000	0.000000	0.000000	0.000000	1023.000000	1023.000000	2046.000000
6.580000	-0.024224	-14.316137	-4.464245	-3.825711	-3.304789	-2.721392	0.000000	-10.000000	0.000000	0.000000	0.000000	1023.000000	1023.000000	2046.000000
6.600000	-0.022012	-13.009330	-4.028031	-3.540723	-3.002131	-2.438445	0.000000	-10.000000	0.000000	0.000000	0.000000	1023.000000	1023.000000	2046.000000
6.620000	-0.019386	-11.456852	-3.579971	-3.265815	-2.577816	-2.033252	0.000000	-10.000000	0.000000	0.000000	0.000000	1023.000000	1023.000000	2046.000000
6.640000	-0.016608	-9.815324	-3.098948	-2.969824	-2.140378	-1.606173	0.000000	-10.000000	0.000000	0.000000	0.000000	1023.000000	1023.000000	2046.000000
6.660000	-0.013781	-8.144835	-2.569139	-2.629738	-1.789053	-1.156905	0.000000	-10.000000	0.000000	0.000000	0.000000	1023.000000	1023.000000	2046.000000
6.680000	-0.010902	-6.443166	-2.086658	-2.281811	-1.355203	-0.719496	0.000000	-10.000000	0.000000	0.000000	0.000000	1023.000000	1023.000000	2046.000000
6.700000	-0.007818	-4.620646	-1.519370	-1.860035	-1.039787	-0.201453	0.000000	-10.000000	0.000000	0.000000	0.000000	1023.000000	1023.000000	2046.000000
6.720000	-0.005542	-3.275567	-1.154222	-1.506204	-0.768053	0.152912	0.000000	-10.000000	0.000000	0.000000	0.000000	1023.000000	1023.000000	2046.000000
6.740000	-0.003288	-1.943290	-0.758927	-1.223140	-0.568887	0.607664	0.000000	-10.000000	0.000000	0.000000	0.000000	1023.000000	1023.000000	2046.000000
6.760000	-0.001258	-0.743393	-0.399534	-0.981645	-0.339166	0.976952	0.000000	-10.000000	0.000000	0.000000	0.000000	1023.000000	1023.000000	2046.000000
6.780000	0.001709	1.009885	-0.035567	-0.465580	0.074520	1.436512	0.000000	-10.000000	0.000000	0.000000	0.000000	1023.000000	1023.000000	2046.000000
6.800000	0.004021	2.376543	0.310330	-0.067533	0.350263	1.783484	0.000000	-10.000000	0.000000	0.000000	0.000000	1023.000000	1023.000000	2046.000000
6.820000	0.006440	3.806027	0.329805	0.477205	0.812242	2.186775	0.000000	-10.000000	0.000000	0.000000	0.000000	1023.000000	1023.000000	2046.000000
6.840000	0.007408	4.377934	0.266533	0.891957	0.967396	2.252047	0.000000	-10.000000	0.000000	0.000000	0.000000	1023.000000	1023.000000	2046.000000
6.860000	0.007745	4.577060	0.240221	1.004351	0.970489	2.361998	0.000000	-10.000000	0.000000	0.000000	0.000000	1023.000000	1023.000000	2046.000000
6.880000	0.007241	4.279710	0.051902	1.059834	0.954164	2.213810	0.000000	-10.000000	0.000000	0.000000	0.000000	1023.000000	1023.000000	2046.000000
6.900000	0.006600	3.900720	-0.271787	1.299245	0.823975	2.049288	0.000000	-10.000000	0.000000	0.000000	0.000000	1023.000000	1023.000000	2046.000000
6.920000	0.006376	3.768267	-0.654058	1.589501	0.889608	1.943216	0.000000	-10.000000	0.000000	0.000000	0.000000	1023.000000	1023.000000	2046.000000
6.940000	0.007336	4.335653	-0.687159	1.863667	1.061340	2.097805	0.000000	-10.000000	0.000000	0.000000	0.000000	1023.000000	1023.000000	2046.000000
6.960000	0.008421	4.976917	-0.739677	2.038243	1.306042	2.372309	0.000000	-10.000000	0.000000	0.000000	0.000000	1023.000000	1023.000000	2046.000000
6.980000	0.010063	5.947133	-0.614182	2.320854	1.541243	2.699218	0.000000	-10.000000	0.000000	0.000000	0.000000	1023.000000	1023.000000	2046.000000
7.000000	0.011506	6.799877	-0.557035	2.475028	1.795815	3.086069	0.000000	-10.000000	0.000000	0.000000	0.000000	1023.000000	1023.000000	2046.000000
7.020000	0.013322	7.873322	-0.357060	2.819782	2.034652	3.375948	0.000000	-10.000000	0.000000	0.000000	0.000000	1023.000000	1023.000000	2046.000000
7.040000	0.015137	8.946064	-0.163435	3.054960	2.300662	3.753877	0.000000	-10.000000	0.000000	0.000000	0.000000	1023.000000	1023.000000	2046.000000
7.060000	0.017418	10.293870	0.178721	3.417034	2.580356	4.117759	0.000000	-10.000000	0.000000	0.000000	0.000000	1023.000000	1023.000000	2046.000000
7.080000	0.019491	11.519004	0.428320	3.725098	2.918587	4.446999	0.000000	-10.000000	0.000000	0.000000	0.000000	1023.000000	1023.000000	2046.000000
7.100000	0.021793	12.879426	0.852402	4.072285	3.145337	4.809402	0.000000	-10.000000	0.000000	0.000000	0.000000	1023.000000	1023.000000	2046.000000
7.120000	0.024319	14.372573	1.284926	4.424071	3.481352	5.182225	0.000000	-10.000000	0.000000	0.000000	0.000000	1023.000000	1023.000000	2046.000000
7.140000	0.027255	16.107979	1.905961	4.789160	3.832736	5.580121	0.000000	-10.000000	0.000000	0.000000	0.000000	1023.000000	1023.000000	2046.000000
7.160000	0.030490	18.019297	2.488907	5.214864	4.309524	6.006002	0.000000	-10.000000	0.000000	0.000000	0.000000	1023.000000	1023.000000	2046.000000
7.180000	0.033147	19.589705	3.013065	5.637273	4.690604	6.248762	0.000000	-10.000000	0.000000	0.000000	0.000000	1023.000000	1023.000000	2046.000000
7.200000	0.035852	21.188505	3.456379	6.005311	5.153209	6.573606	0.000000	-10.000000	0.000000	0.000000	0.000000	1023.000000	1023.000000	2046.000000
7.220000	0.037666	22.260426	3.822830	6.243477	5.449699	6.744419	0.000000	-10.000000	0.000000	0.000000	0.000000	1023.000000	1023.000000	2046.000000
7.240000	0.039097	23.106304	4.135611	6.342633	5.641634	6.986426	0.000000	-10.000000	0.000000	0.000000	0.000000	1023.000000	1023.000000	2046.000000
7.260000	0.039890	23.574930	4.446754	6.419222	5.613720	7.095233	0.000000	-10.000000	0.000000	0.000000	0.000000	1023.000000	1023.000000	2046.000000
7.280000	0.040956	24.204813	4.762033	6.509529	5.611838	7.321413	0.000000	-10.000000	0.000000	0.000000	0.000000	1023.000000	1023.000000	2046.000000
7.300000	0.041611	24.592070	5.031537	6.527252	5.576240	7.457041	0.000000	-10.000000	0.000000	0.000000	0.000000	1023.000000	1023.000000	2046.000000
7.320000	0.042682	25.225248	5.155241	6.607070	5.749693	7.713244	0.000000	-10.000000	0.000000	0.000000	0.000000	1023.000000	1023.000000	2046.000000
7.340000	0.043653	25.798759	5.342126	6.731860	5.867633	7.857140	0.000000	-10.000000	0.000000	0.000000	0.000000	1023.000000	1023.000000	2046.000000
7.360000	0.045099	26.653322	5.456669	6.908258	6.184990	8.103405	0.000000	-10.000000	0.000000	0.000000	0.000000	1023.000000	1023.000000	2046.000000
7.380000	0.047478	28.059660	5.910970	7.198854	6.510476	8.439359	0.000000	-10.000000	0.000000	0.000000	0.000000	1023.000000	1023.000000	2046.000000
7.400000	0.049947	29.518705	6.368124	7.575747	6.906237	8.668599	0.000000	-10.000000	0.000000	0.000000	0.000000	1023.000000	1023.000000	2046.000000
7.420000	0.053138	31.404779	6.992555	7.892839	7.322416	9.196969	0.000000	-10.000000	0.000000	0.000000	0.000000	1023.000000	1023.000000	2046.000000
7.440000	0.055961	33.072853	7.506017	8.207358	7.739062	9.620417	0.000000	-10.000000	0.000000	0.000000	0.000000	1023.000000	1023.000000	2046.000000
7.460000	0.059064	34.907066	8.039104	8.625658	8.138003	10.104300	0.000000	-10.000000	0.000000	0.000000	0.000000	1023.000000	1023.000000	2046.000000
7.480000	0.061643	36.431160	8.378224	9.020770	8.562623	10.469543	0.000000	-10.000000	0.000000	0.000000	0.000000	1023.000000	1023.000000	2046.000000
7.500000	0.063994	37.820538	8.676122	9.373884	8.954168	10.816363	0.000000	-10.000000	0.000000	0.000000	0.000000	1023.000000	1023.000000	2046.000000
7.520000	0.065911	38.953186	8.936860	9.730765	9.236481	11.049079	0.000000	-10.000000	0.000000	0.000000	0.000000	1023.000000	1023.000000	2046.000000
7.540000	0.067551	39.922874	9.248892	10.045425	9.425521	11.203036	0.000000	-10.000000	0.000000	0.000000	0.000000	1023.000000	1023.000000	2046.000000
7.560000	0.069021	40.791504	9.583520	10.271888	9.515262	11.420835	0.000000	-10.000000	0.000000	0.000000	0.000000	1023.000000	1023.000000	2046.000000
7.580000	0.069832	41.270985	9.773219	10.449902	9.567326	11.480536	0.000000	-10.000000	0.000000	0.000000	0.000000	1023.000000	1023.000000	2046.000000
7.600000	0.070281	41.536255	9.867126	10.457518	9.587343	11.624265	0.000000	-10.000000	0.000000	0.000000	0.000000	1023.000000	1023.000000	2046.000000
7.620000	0.070106	41.432617	9.778380	10.462631	9.664615	11.526991	0.000000	-10.000000	0.000000	0.000000	0.000000	1023.000000	1023.000000	2046.000000
7.640000	0.069885	41.301842	9.660131	10.514387	9.798139	11.329185	0.000000	-10.000000	0.000000	0.000000	0.000000	1023.000000	1023.000000	2046.000000
7.660000	0.069781	41.240772	9.839022	10.555213	9.648253	11.198284	0.000000	-10.000000	0.000000	0.000000	0.000000	1023.000000	1023.000000	2046.000000
7.680000	0.068709	40.606857	9.805117	10.515987	9.340506	10.945248	0.000000	-10.000000	0.000000	0.000000	0.000000	1023.000000	1023.000000	2046.000000
7.700000	0.067281	39.762802	9.783737	10.314033	8.923654	10.741379	0.000000	-10.000000	0.000000	0.000000	0.000000	1023.000000	1023.000000	2046.000000
7.720000	0.065644	38.795483	9.551919	10.080587	8.700217	10.462760	0.000000	-10.000000	0.000000	0.000000	0.000000	1023.000000	1023.000000	2046.000000
7.740000	0.064606	38.182262	9.304049	10.066033	8.771767	10.040414	0.000000	-10.000000	0.000000	0.000000	0.000000	1023.000000	1023.000000	2046.000000
7.760000	0.064350	38.031006	9.463341	9.975180	8.543343	10.049144	0.000000	-10.000000	0.000000	0.000000	0.000000	1023.000000	1023.000000	2046.000000
7.780000	0.062863	37.152039	9.224563	10.027272	8.142816	9.757387	0.000000	-10.000000	0.000000	0.000000	0.000000	1023.000000	1023.000000	2046.000000
7.800000	0.060549	35.784687	8.617702	9.977746	7.798128	9.391113	0.000000	-10.000000	0.000000	0.000000	0.000000	1023.000000	1023.000000	2046.000000
7.820000	0.056944	33.653687	7.961791	9.657944	7.259913	8.774038	0.000000	-10.000000	0.000000	0.000000	0.000000	1023.000000	1023.000000	2046.000000
7.840000	0.052833	31.224447	7.361325	9.295163	6.695570	7.872390	0.000000	-10.000000	0.000000	0.000000	0.000000	1023.000000	1023.000000	2046.000000
7.860000	0.048792	28.836302	6.867435	8.995002	5.901657	7.072208	0.000000	-10.000000	0.000000	0.000000	0.000000	1023.000000	1023.000000	2046.000000
7.880000	0.044322	26.194344	6.096437	8.812267	5.091722	6.193918	0.000000	-10.000000	0.000000	0.000000	0.000000	1023.000000	1023.000000	2046.000000
7.900000	0.041119	24.301104	5.439692	8.646716	4.628437	5.586259	0.000000	-10.000000	0.000000	0.000000	0.000000	1023.000000	1023.000000	2046.000000
7.920000	0.038698	22.870581	4.883732	8.570884	4.375560	5.040405	0.000000	-10.000000	0.000000	0.000000	0.000000	1023.000000	1023.000000	2046.000000
7.940000	0.036668	21.670771	4.382639	8.415729	4.211048	4.661356	0.000000	-10.000000	0.000000	0.000000	0.000000	1023.000000	1023.000000	2046.000000
7.960000	0.034764	20.545540	3.995707	8.242863	3.967846	4.339125	0.000000	-10.000000	0.000000	0.000000	0.000000	1023.000000	1023.000000	2046.000000
7.980000	0.032831	19.402912	3.629553	8.005096	3.702916	4.065347	0.000000	-10.000000	0.000000	0.000000	0.000000	1023.000000	1023.000000	2046.000000
8.000000	0.031192	18.434664	3.462183	7.821199	3.326677	3.824606	0.000000	-10.000000	0.000000	0.000000	0.000000	1023.000000	1023.000000	2046.000000
8.020000	0.029292	17.311806	3.116457	7.545901	3.083017	3.566432	0.000000	-10.000000	0.000000	0.000000	0.000000	1023.000000	1023.000000	2046.000000
8.040000	0.027917	16.498802	2.924888	7.420044	2.846914	3.306955	0.000000	-10.000000	0.000000	0.000000	0.000000	1023.000000	1023.000000	2046.000000
8.060000	0.026353	15.574778	2.816784	7.133101	2.513536	3.111358	0.000000	-10.000000	0.000000	0.000000	0.000000	1023.000000	1023.000000	2046.000000
8.080000	0.025070	14.816569	2.660267	6.937362	2.301183	2.917756	0.000000	-10.000000	0.000000	0.000000	0.000000	1023.000000	1023.000000	2046.000000
8.100000	0.023793	14.061708	2.609700	6.714415	2.101680	2.635914	0.000000	-10.000000	0.000000	0.000000	0.000000	1023.000000	1023.000000	2046.000000
8.120000	0.023019	13.604228	2.637491	6.417293	1.961175	2.588270	0.000000	-10.000000	0.000000	0.000000	0.000000	1023.000000	1023.000000	2046.000000
8.140000	0.022001	13.002374	2.579983	6.185900	1.790092	2.446398	0.000000	-10.000000	0.000000	0.000000	0.000000	1023.000000	1023.000000	2046.000000
8.160000	0.020607	12.178823	2.243954	5.976865	1.710790	2.247215	0.000000	-10.000000	0.000000	0.000000	0.000000	1023.000000	1023.000000	2046.000000
8.180000	0.018525	10.948067	1.898568	5.796134	1.431151	1.822214	0.000000	-10.000000	0.000000	0.000000	0.000000	1023.000000	1023.000000	2046.000000
8.200000	0.016046	9.482987	1.443724	5.406406	1.209477	1.423380	0.000000	-10.000000	0.000000	0.000000	0.000000	1023.000000	1023.000000	2046.000000
8.220000	0.013519	7.989878	1.254612	4.880109	0.741241	1.113916	0.000000	-10.000000	0.000000	0.000000	0.000000	1023.000000	1023.000000	2046.000000
8.240000	0.010777	6.369419	1.100684	4.282020	0.240155	0.746560	0.000000	-10.000000	0.000000	0.000000	0.000000	1023.000000	1023.000000	2046.000000
8.260000	0.008273	4.889629	0.943939	3.628026	-0.223870	0.541534	0.000000	-10.000000	0.000000	0.000000	0.000000	1023.000000	1023.000000	2046.000000
8.280000	0.005366	3.171480	0.565493	3.108094	-0.542079	0.039972	0.000000	-10.000000	0.000000	0.000000	0.000000	1023.000000	1023.000000	2046.000000
8.300000	0.002665	1.574835	0.308610	2.689218	-1.033927	-0.389065	0.000000	-10.000000	0.000000	0.000000	0.000000	1023.000000	1023.000000	2046.000000
8.320000	0.000465	0.274981	0.108428	2.296201	-1.435704	-0.693944	0.000000	-10.000000	0.000000	0.000000	0.000000	1023.000000	1023.000000	2046.000000
8.340000	-0.001642	-0.970376	-0.154030	1.906223	-1.745748	-0.976820	0.000000	-10.000000	0.000000	0.000000	0.000000	1023.000000	1023.000000	2046.000000
8.360000	-0.003248	-1.919340	-0.502194	1.488935	-1.816074	-1.090008	0.000000	-10.000000	0.000000	0.000000	0.000000	1023.000000	1023.000000	2046.000000
8.380000	-0.004854	-2.868937	-0.764659	1.228815	-1.892796	-1.440297	0.000000	-10.000000	0.000000	0.000000	0.000000	1023.000000	1023.000000	2046.000000
8.400000	-0.006190	-3.658022	-1.000592	0.911829	-1.914075	-1.655184	0.000000	-10.000000	0.000000	0.000000	0.000000	1023.000000	1023.000000	2046.000000
8.420000	-0.006863	-4.056262	-1.036566	0.702094	-1.937674	-1.784117	0.000000	-10.000000	0.000000	0.000000	0.000000	1023.000000	1023.000000	2046.000000
8.440000	-0.007345	-4.341062	-0.967039	0.532754	-1.997906	-1.908871	0.000000	-10.000000	0.000000	0.000000	0.000000	1023.000000	1023.000000	2046.000000
8.460000	-0.007564	-4.470470	-0.837298	0.330316	-2.117109	-1.846380	0.000000	-10.000000	0.183333	-9.250000	0.000000	1023.000000	1023.000000	2046.000000
8.480000	-0.008475	-5.008707	-0.872534	0.154528	-2.294903	-1.995797	0.000000	-10.000000	0.366667	-18.283333	0.000000	1023.000000	1023.000000	2046.000000
8.500000	-0.009513	-5.622162	-0.904945	-0.087738	-2.604192	-2.025287	0.000000	-10.000000	0.541667	-27.100000	0.000000	1023.000000	1023.000000	2046.000000
8.520000	-0.010368	-6.127472	-1.160134	-0.076012	-2.650118	-2.241209	0.000000	-10.000000	0.533333	-26.583334	0.000000	1023.000000	1023.000000	2046.000000
8.540000	-0.011468	-6.777611	-1.506892	-0.308651	-2.735097	-2.226972	0.000000	-10.000000	0.525000	-26.083334	0.000000	1023.000000	1023.000000	2046.000000
8.560000	-0.012818	-7.575335	-1.902223	-0.336605	-2.857575	-2.478932	0.000000	-10.000000	0.516667	-25.850000	0.000000	1023.000000	1023.000000	2046.000000
8.580000	-0.014932	-8.824705	-2.389515	-0.421535	-3.070670	-2.942986	0.000000	-10.000000	0.508333	-25.133333	0.000000	1023.000000	1023.000000	2046.000000
8.600000	-0.017418	-10.293862	-2.700003	-0.784428	-3.510268	-3.299164	0.000000	-10.000000	0.483333	-24.400000	0.000000	1023.000000	1023.000000	2046.000000
8.620000	-0.020500	-12.115266	-3.122023	-1.210969	-3.960783	-3.821491	0.000000	-10.000000	0.450000	-23.366667	0.000000	1023.000000	1023.000000	2046.000000
8.640000	-0.023110	-13.658085	-3.676681	-1.381477	-4.296588	-4.303339	0.000000	-10.000000	0.408333	-22.450001	0.000000	1023.000000	1023.000000	2046.000000
8.660000	-0.025883	-15.297123	-4.332796	-1.434946	-4.665902	-4.863480	0.000000	-10.000000	0.375000	-21.300001	0.000000	1023.000000	1023.000000	2046.000000
8.680000	-0.028169	-16.647678	-5.007653	-1.610677	-4.848411	-5.180939	0.000000	-10.000000	0.350000	-20.366667	0.000000	1023.000000	1023.000000	2046.000000
8.700000	-0.029595	-17.490499	-5.358071	-1.805026	-5.023992	-5.303411	0.000000	-10.000000	0.333333	-19.716667	0.000000	1023.000000	1023.000000	2046.000000
8.720000	-0.031048	-18.349327	-5.640139	-2.010801	-5.226658	-5.471730	0.000000	-10.000000	0.333333	-19.583334	0.000000	1023.000000	1023.000000	2046.000000
8.740000	-0.032101	-18.971775	-5.931030	-2.341800	-5.334247	-5.364698	0.000000	-10.000000	0.325000	-19.250000	0.000000	1023.000000	1023.000000	2046.000000
8.760000	-0.033613	-19.865452	-6.288957	-2.740166	-5.464824	-5.371505	0.000000	-10.000000	0.316667	-18.883333	0.000000	1023.000000	1023.000000	2046.000000
8.780000	-0.034709	-20.512928	-6.709878	-2.967005	-5.398850	-5.437194	0.000000	-10.000000	0.283333	-18.166666	0.000000	1023.000000	1023.000000	2046.000000
8.800000	-0.035796	-21.155338	-6.856418	-3.200050	-5.553351	-5.545520	0.000000	-10.000000	0.258333	-17.316668	0.000000	1023.000000	1023.000000	2046.000000
8.820000	-0.036435	-21.533283	-6.896049	-3.351427	-5.619130	-5.666677	0.000000	-10.000000	0.225000	-16.316668	0.000000	1023.000000	1023.000000	2046.000000
8.840000	-0.036614	-21.638618	-6.830484	-3.495795	-5.704227	-5.608112	0.000000	-10.000000	0.208333	-15.366667	0.000000	1023.000000	1023.000000	2046.000000
8.860000	-0.036700	-21.689959	-6.709914	-3.592179	-5.811571	-5.576294	0.000000	-10.000000	0.191667	-14.350000	0.000000	1023.000000	1023.000000	2046.000000
8.880000	-0.036474	-21.555967	-6.703034	-3.719930	-5.654041	-5.478963	0.000000	-10.000000	0.183333	-13.550000	0.000000	1023.000000	1023.000000	2046.000000
8.900000	-0.036369	-21.494118	-6.650794	-3.830660	-5.536338	-5.476326	0.000000	-10.000000	0.150000	-12.783334	0.000000	1023.000000	1023.000000	2046.000000
8.920000	-0.036415	-21.521536	-6.724322	-3.797622	-5.412880	-5.586712	0.000000	-10.000000	0.133333	-12.316667	0.000000	1023.000000	1023.000000	2046.000000
8.940000	-0.036528	-21.588337	-6.707400	-3.788210	-5.418063	-5.674664	0.000000	-10.000000	0.108333	-11.766666	0.000000	1023.000000	1023.000000	2046.000000
8.960000	-0.037058	-21.901413	-6.749941	-3.883864	-5.473045	-5.794564	0.000000	-10.000000	0.108333	-11.316667	0.000000	1023.000000	1023.000000	2046.000000
8.980000	-0.037873	-22.383017	-6.790211	-4.072056	-5.635219	-5.885530	0.000000	-10.000000	0.100000	-11.016666	0.000000	1023.000000	1023.000000	2046.000000
9.000000	-0.039188	-23.159840	-6.685428	-4.351898	-5.999992	-6.122520	0.000000	-10.000000	0.100000	-10.983334	0.000000	1023.000000	1023.000000	2046.000000
9.020000	-0.040534	-23.955561	-6.630932	-4.851905	-6.280110	-6.192613	0.000000	-10.000000	0.100000	-10.916667	0.000000	1023.000000	1023.000000	2046.000000
9.040000	-0.042220	-24.951757	-6.712971	-5.199709	-6.567520	-6.471557	0.000000	-10.000000	0.091667	-10.466667	0.000000	1023.000000	1023.000000	2046.000000
9.060000	-0.043767	-25.866276	-6.943666	-5.588453	-6.711353	-6.622805	0.000000	-10.000000	0.083333	-9.550000	0.000000	1023.000000	1023.000000	2046.000000
9.080000	-0.044790	-26.470795	-7.101531	-5.689217	-6.807006	-6.873041	0.000000	-10.000000	0.066667	-8.266666	0.000000	1023.000000	1023.000000	2046.000000
9.100000	-0.045591	-26.944302	-7.127400	-5.852621	-6.943302	-7.020979	0.000000	-10.000000	0.058333	-7.016667	0.000000	1023.000000	1023.000000	2046.000000
9.120000	-0.045378	-26.818607	-6.939289	-5.931212	-6.974417	-6.973689	0.000000	-10.000000	0.050000	-5.900000	0.000000	1023.000000	1023.000000	2046.000000
9.140000	-0.045154	-26.686203	-6.807019	-6.020476	-6.949478	-6.909231	0.000000	-10.000000	0.050000	-5.083333	0.000000	1023.000000	1023.000000	2046.000000
9.160000	-0.044701	-26.418339	-6.842856	-6.056715	-6.707748	-6.811020	0.000000	-10.000000	0.050000	-4.316667	0.000000	1023.000000	1023.000000	2046.000000
9.180000	-0.044208	-26.127188	-6.789789	-6.030624	-6.524277	-6.782497	0.000000	-10.000000	0.050000	-3.666667	0.000000	1023.000000	1023.000000	2046.000000
9.200000	-0.043424	-25.663774	-6.621150	-5.921549	-6.363650	-6.757425	0.000000	-10.000000	0.050000	-2.500000	0.000000	1023.000000	1023.000000	2046.000000
9.220000	-0.042149	-24.909994	-6.306516	-5.846761	-6.238080	-6.518638	0.000000	-10.000000	0.033333	-0.600000	0.000000	1023.000000	1023.000000	2046.000000
9.240000	-0.040937	-24.193575	-6.040214	-5.756591	-6.112210	-6.284560	0.000000	-10.000000	0.008333	1.816667	0.000000	1023.000000	1023.000000	2046.000000
9.260000	-0.039306	-23.229677	-5.871057	-5.558176	-5.815882	-5.984562	0.000000	-10.000000	-0.016667	4.666667	0.000000	1023.000000	1023.000000	2046.000000
9.280000	-0.037944	-22.424742	-5.707180	-5.404746	-5.588861	-5.723955	0.000000	-10.000000	-0.033333	7.516667	0.000000	1023.000000	1023.000000	2046.000000
9.300000	-0.036639	-21.653601	-5.654774	-5.228616	-5.237592	-5.532619	0.000000	-10.000000	-0.058333	10.333334	0.000000	1023.000000	1023.000000	2046.000000
9.320000	-0.034951	-20.656118	-5.369078	-5.037333	-5.048738	-5.200970	0.000000	-10.000000	-0.100000	12.600000	0.000000	1023.000000	1023.000000	2046.000000
9.340000	-0.033288	-19.673216	-5.081882	-4.743839	-4.870142	-4.977353	0.000000	-10.000000	-0.125000	14.416667	0.000000	1023.000000	1023.000000	2046.000000
9.360000	-0.031550	-18.645796	-4.814184	-4.623195	-4.633975	-4.574442	0.000000	-10.000000	-0.141667	16.000000	3.500000	1023.000000	1023.000000	2046.000000
9.380000	-0.029951	-17.701136	-4.527132	-4.371018	-4.448818	-4.354168	0.000000	-10.000000	-0.158333	17.516666	11.833333	1023.000000	1023.000000	2046.000000
9.400000	-0.028190	-16.660217	-4.346323	-4.209365	-4.159535	-3.944994	0.000000	-10.000000	-0.183333	18.583334	22.333334	1023.000000	1023.000000	2046.000000
9.420000	-0.026647	-15.748327	-4.111641	-4.026747	-3.963529	-3.646410	0.000000	-10.000000	-0.216667	19.500000	31.333334	1023.000000	1023.000000	2046.000000
9.440000	-0.024866	-14.695638	-3.897276	-3.828741	-3.692140	-3.277480	0.000000	-10.000000	-0.241667	20.133333	37.666668	1023.000000	1023.000000	2046.000000
9.460000	-0.023361	-13.806579	-3.717884	-3.621366	-3.404527	-3.062801	0.000000	-10.000000	-0.258333	21.133333	44.166668	1023.000000	1023.000000	2046.000000
9.480000	-0.021822	-12.896828	-3.595738	-3.410470	-3.138085	-2.752535	0.000000	-10.000000	-0.266667	21.866667	51.000000	1023.000000	1023.000000	2046.000000
9.500000	-0.020302	-11.998488	-3.417976	-3.184559	-2.875901	-2.520053	0.000000	-10.000000	-0.283333	22.750000	58.333332	1023.000000	1023.000000	2046.000000
9.520000	-0.018747	-11.079761	-3.215476	-2.959138	-2.645592	-2.259555	0.000000	-10.000000	-0.316667	23.283335	65.666664	1023.000000	1023.000000	2046.000000
9.540000	-0.017274	-10.208754	-2.978899	-2.738790	-2.503191	-1.987874	0.000000	-10.000000	-0.341667	24.000000	73.333336	1023.000000	1023.000000	2046.000000
9.560000	-0.016700	-9.869596	-2.777504	-2.661390	-2.570224	-1.860478	0.000000	-10.000000	-0.366667	24.600000	81.000000	1023.000000	1023.000000	2046.000000
9.580000	-0.016219	-9.585203	-2.645684	-2.664610	-2.594597	-1.680311	0.000000	-10.000000	-0.400000	25.366667	89.333336	1023.000000	1023.000000	2046.000000
9.600000	-0.015796	-9.335632	-2.482599	-2.637758	-2.590392	-1.624884	0.000000	-10.000000	-0.433333	25.783333	97.833336	1023.000000	1023.000000	2046.000000
9.620000	-0.014737	-8.709677	-2.476406	-2.474357	-2.262966	-1.495947	0.000000	-10.000000	-0.433333	26.166666	106.500000	1023.000000	1023.000000	2046.000000
9.640000	-0.012596	-7.444350	-2.220716	-2.150832	-1.919079	-1.153723	0.000000	-10.000000	-0.416667	26.500000	115.166664	1023.000000	1023.000000	2046.000000
9.660000	-0.010917	-6.452239	-2.020812	-1.777198	-1.642967	-1.011262	0.000000	-10.000000	-0.408333	26.866667	123.833336	1023.000000	1023.000000	2046.000000
9.680000	-0.008447	-4.992402	-1.764879	-1.312881	-1.334331	-0.580312	0.000000	-10.000000	-0.425000	26.966667	132.666672	1023.000000	1023.000000	2046.000000
9.700000	-0.006769	-4.000537	-1.599975	-0.975547	-1.190523	-0.234493	0.000000	-10.000000	-0.441667	27.100000	141.500000	1023.000000	1023.000000	2046.000000
9.720000	-0.005671	-3.351678	-1.697394	-0.844772	-0.946105	0.136593	0.000000	-10.000000	-0.466667	27.483334	150.500000	1023.000000	1023.000000	2046.000000
9.740000	-0.006045	-3.572846	-1.875469	-0.708582	-0.984904	-0.003891	0.000000	-10.000000	-0.483333	28.216667	159.666672	1023.000000	1023.000000	2046.000000
9.760000	-0.007518	-4.443269	-2.417461	-0.660920	-1.153350	-0.211538	0.000000	-10.000000	-0.491667	28.266666	169.000000	1023.000000	1023.000000	2046.000000
9.780000	-0.008310	-4.911118	-2.765184	-0.572393	-1.245079	-0.328461	0.000000	-10.000000	-0.466667	28.166668	178.500000	1023.000000	1023.000000	2046.000000
9.800000	-0.007479	-4.420324	-2.866419	-0.416704	-0.982331	-0.154870	0.000000	-10.000000	-0.433333	27.383333	188.000000	1023.000000	1023.000000	2046.000000
9.820000	-0.006107	-3.609231	-2.851135	-0.270623	-0.688868	0.201394	0.000000	-10.000000	-0.408333	26.950001	197.333328	1023.000000	1023.000000	2046.000000
9.840000	-0.004970	-2.937351	-2.924724	0.028946	-0.379968	0.338395	0.000000	-10.000000	-0.400000	26.466667	206.333328	1023.000000	1023.000000	2046.000000
9.860000	-0.003525	-2.083383	-2.817056	0.155532	-0.151818	0.729959	0.000000	-10.000000	-0.416667	26.733334	215.166672	1023.000000	1023.000000	2046.000000
9.880000	-0.001961	-1.159199	-2.575700	0.361305	0.040893	1.014302	0.000000	-10.000000	-0.441667	27.033333	224.000000	1023.000000	1023.000000	2046.000000
9.900000	0.000040	0.023771	-2.279519	0.560491	0.287091	1.455708	0.000000	-10.000000	-0.458333	27.383333	233.000000	1023.000000	1023.000000	2046.000000
9.920000	0.001955	1.155337	-1.921933	0.823536	0.495916	1.757818	0.000000	-10.000000	-0.458333	27.483334	242.166672	1023.000000	1023.000000	2046.000000
9.940000	0.004198	2.480736	-1.666868	1.055665	0.853747	2.238193	0.000000	-10.000000	-0.458333	27.766666	251.333328	1023.000000	1023.000000	2046.000000
9.960000	0.006217	3.674476	-1.412158	1.406474	1.169569	2.510592	0.000000	-10.000000	-0.458333	27.933334	260.666656	1023.000000	1023.000000	2046.000000
9.980000	0.008692	5.137143	-1.036061	1.742482	1.543285	2.887436	0.000000	-10.000000	-0.475000	28.116667	270.000000	1023.000000	1023.000000	2046.000000
10.000000	0.011480	6.784454	-0.519953	2.152355	1.960900	3.191153	0.000000	-10.000000	-0.466667	28.016668	279.333344	1023.000000	1023.000000	2046.000000
10.020000	0.014540	8.593086	0.019047	2.596394	2.449782	3.527864	0.000000	-10.000000	-0.466667	28.033335	288.666656	1023.000000	1023.000000	2046.000000
10.040000	0.017649	10.430534	0.599754	3.034026	2.880244	3.916510	0.000000	-10.000000	-0.450000	27.816668	298.000000	1023.000000	1023.000000	2046.000000
10.060000	0.020024	11.834088	1.169792	3.393747	3.134442	4.136106	0.000000	-10.000000	-0.441667	27.750000	307.333344	1023.000000	1023.000000	2046.000000
10.080000	0.022307	13.183204	1.531999	3.620015	3.491683	4.539506	0.000000	-10.000000	-0.416667	27.433332	316.500000	1023.000000	1023.000000	2046.000000
10.100000	0.023519	13.899721	1.931974	3.684684	3.539708	4.743355	0.000000	-10.000000	-0.400000	26.833334	325.666656	1023.000000	1023.000000	2046.000000
10.120000	0.024471	14.462369	2.094833	3.695366	3.711588	4.960582	0.000000	-10.000000	-0.391667	25.950001	334.833344	1023.000000	1023.000000	2046.000000
10.140000	0.025098	14.832666	2.315409	3.794520	3.691101	5.031637	0.000000	-10.000000	-0.408333	25.533333	343.666656	1023.000000	1023.000000	2046.000000
10.160000	0.026117	15.434970	2.517187	3.889892	3.832505	5.195385	0.000000	-10.000000	-0.416667	25.633333	352.333344	1023.000000	1023.000000	2046.000000
10.180000	0.027441	16.217880	2.861488	4.039246	3.933820	5.383326	0.000000	-10.000000	-0.416667	26.316666	360.833344	1023.000000	1023.000000	2046.000000
10.200000	0.028639	16.925928	3.228390	4.155814	3.960525	5.581199	0.000000	-10.000000	-0.408333	26.700001	369.666656	1023.000000	1023.000000	2046.000000
10.220000	0.030410	17.972101	3.521068	4.344463	4.170192	5.936378	0.000000	-10.000000	-0.408333	27.100000	378.333344	1023.000000	1023.000000	2046.000000
10.240000	0.032523	19.221338	3.834724	4.569775	4.479406	6.337433	0.000000	-10.000000	-0.416667	27.366667	387.333344	1023.000000	1023.000000	2046.000000
10.260000	0.035076	20.730078	4.105379	4.882308	5.042869	6.699522	0.000000	-10.000000	-0.416667	27.533335	396.333344	1023.000000	1023.000000	2046.000000
10.280000	0.038019	22.469000	4.639258	5.299661	5.475715	7.054365	0.000000	-10.000000	-0.425000	27.583334	405.500000	1023.000000	1023.000000	2046.000000
10.300000	0.041167	24.329582	5.351305	5.803462	5.817432	7.357382	0.000000	-10.000000	-0.425000	27.316668	414.666656	1023.000000	1023.000000	2046.000000
10.320000	0.044908	26.540625	5.990106	6.154809	6.297460	8.098250	0.000000	-10.000000	-0.433333	27.433332	423.833344	1023.000000	1023.000000	2046.000000
10.340000	0.047861	28.285814	6.392458	6.680661	6.756807	8.455889	0.000000	-10.000000	-0.425000	27.233334	433.000000	1023.000000	1023.000000	2046.000000
10.360000	0.050226	29.683308	6.689943	7.134536	7.081294	8.777535	0.000000	-10.000000	-0.433333	27.533333	442.000000	1023.000000	1023.000000	2046.000000
10.380000	0.052661	31.122490	7.130145	7.425379	7.287511	9.279454	0.000000	-10.000000	-0.433333	27.333334	451.166656	1023.000000	1023.000000	2046.000000
10.400000	0.054974	32.489925	7.668515	7.867366	7.406283	9.547763	0.000000	-10.000000	-0.425000	27.316668	460.333344	1023.000000	1023.000000	2046.000000
10.420000	0.058301	34.455959	7.999771	8.380669	7.988218	10.087299	0.000000	-10.000000	-0.408333	26.566668	469.500000	1023.000000	1023.000000	2046.000000
10.440000	0.060766	35.912502	8.323091	8.818832	8.257014	10.513566	0.000000	-10.000000	-0.400000	26.083334	478.500000	1023.000000	1023.000000	2046.000000
10.460000	0.062453	36.909794	8.298402	9.368031	8.623351	10.620010	0.000000	-10.000000	-0.383333	25.533335	487.333344	1023.000000	1023.000000	2046.000000
10.480000	0.063003	37.234833	8.303021	9.593116	8.632520	10.706177	0.000000	-10.000000	-0.358333	25.316668	496.000000	1023.000000	1023.000000	2046.000000
10.500000	0.062412	36.885700	8.309089	9.723570	8.373937	10.479105	0.000000	-10.000000	-0.358333	25.416666	504.500000	1023.000000	1023.000000	2046.000000
10.520000	0.061589	36.399090	7.973354	9.643828	8.361226	10.420682	0.000000	-10.000000	-0.333333	25.150000	513.000000	1023.000000	1023.000000	2046.000000
10.540000	0.060536	35.776848	7.580387	9.874129	8.245707	10.076626	0.000000	-10.000000	-0.300000	24.516666	521.500000	1023.000000	1023.000000	2046.000000
10.560000	0.059816	35.351135	7.271733	10.152384	8.132559	9.794459	0.000000	-10.000000	-0.208333	22.616667	529.833313	1023.000000	1023.000000	2046.000000
10.580000	0.059771	35.324867	7.115052	10.427200	8.163804	9.618813	0.000000	-10.000000	-0.133333	20.050001	537.666687	1023.000000	1023.000000	2046.000000
10.600000	0.060035	35.480446	7.224900	10.568111	8.098584	9.588853	0.000000	-10.000000	-0.058333	16.750000	544.833313	1023.000000	1023.000000	2046.000000
10.620000	0.060650	35.844376	7.205975	10.664273	8.221758	9.752371	0.000000	-10.000000	-0.016667	13.150001	550.833313	1023.000000	1023.000000	2046.000000
10.640000	0.060626	35.830025	7.185992	10.715999	8.212922	9.715110	0.000000	-10.000000	0.000000	9.650001	555.833313	1023.000000	1023.000000	2046.000000
10.660000	0.060456	35.729294	7.105534	10.665708	8.198114	9.759936	0.000000	-10.000000	0.025000	5.133334	559.500000	1023.000000	1023.000000	2046.000000
10.680000	0.060348	35.665653	7.079998	10.683546	8.275072	9.627035	0.000000	-10.000000	0.058333	0.716667	562.166687	1023.000000	1023.000000	2046.000000
10.700000	0.059778	35.328659	7.064734	10.702062	8.240671	9.321192	0.000000	-10.000000	0.091667	-3.800000	563.500000	1023.000000	1023.000000	2046.000000
10.720000	0.059366	35.085102	7.034151	10.541695	8.257185	9.252073	0.000000	-10.000000	0.125000	-7.666667	564.000000	1023.000000	1023.000000	2046.000000
10.740000	0.058829	34.767952	7.110530	10.495181	8.110509	9.051732	0.000000	-10.000000	0.158333	-11.116667	564.000000	1023.000000	1023.000000	2046.000000
10.760000	0.058386	34.506355	7.154846	10.307299	8.060024	8.984186	0.000000	-10.000000	0.216667	-14.083333	564.000000	1023.000000	1023.000000	2046.000000
10.780000	0.057999	34.277397	7.319187	10.303269	7.935669	8.719273	0.000000	-10.000000	0.275000	-16.216667	564.000000	1023.000000	1023.000000	2046.000000
10.800000	0.058011	34.284634	7.450982	10.091232	7.882659	8.859761	0.000000	-10.000000	0.333333	-18.183334	555.833313	1023.000000	1023.000000	2046.000000
10.820000	0.057298	33.862930	7.512144	10.017841	7.704374	8.628572	0.000000	-10.000000	0.408333	-20.433334	543.000000	1023.000000	1023.000000	2046.000000
10.840000	0.056280	33.261719	7.336765	9.920877	7.674157	8.329919	0.000000	-10.000000	0.458333	-22.033333	530.166687	1023.000000	1023.000000	2046.000000
10.860000	0.054507	32.213448	7.092962	9.755448	7.436397	7.928640	0.000000	-10.000000	0.516667	-23.600000	523.000000	1023.000000	1023.000000	2046.000000
10.880000	0.052259	30.884926	6.796548	9.367669	7.150694	7.570014	0.000000	-10.000000	0.541667	-24.633333	517.666687	1023.000000	1023.000000	2046.000000
10.900000	0.049717	29.382969	6.582347	8.995024	6.740977	7.064621	0.000000	-10.000000	0.591667	-26.183334	509.500000	1023.000000	1023.000000	2046.000000
10.920000	0.047074	27.820915	6.423426	8.503098	6.241841	6.652551	0.000000	-10.000000	0.625000	-27.183334	500.666656	1023.000000	1023.000000	2046.000000
10.940000	0.044794	26.473299	6.322250	8.121055	5.797019	6.232975	0.000000	-10.000000	0.658333	-28.000000	491.666656	1023.000000	1023.000000	2046.000000
10.960000	0.042343	25.024799	6.236637	7.779179	5.213680	5.795305	0.000000	-10.000000	0.675000	-28.450001	482.333344	1023.000000	1023.000000	2046.000000
10.980000	0.040075	23.684586	6.009178	7.443989	4.798379	5.433040	0.000000	-10.000000	0.691667	-29.116667	473.000000	1023.000000	1023.000000	2046.000000
11.000000	0.037991	22.452574	5.856433	7.169874	4.382087	5.044179	0.000000	-10.000000	0.733333	-29.700001	463.333344	1023.000000	1023.000000	2046.000000
11.020000	0.036581	21.619286	5.670325	6.968862	4.212463	4.767635	0.000000	-10.000000	0.766667	-30.583334	453.500000	1023.000000	1023.000000	2046.000000
11.040000	0.035285	20.853552	5.666163	6.742125	3.929496	4.515768	0.000000	-10.000000	0.791667	-31.133333	443.166656	1023.000000	1023.000000	2046.000000
11.060000	0.034642	20.473175	5.554863	6.528028	3.933326	4.456957	0.000000	-10.000000	0.808333	-31.566668	432.666656	1023.000000	1023.000000	2046.000000
11.080000	0.033639	19.880465	5.638021	6.355800	3.609403	4.277241	0.000000	-10.000000	0.825000	-31.816668	422.000000	1023.000000	1023.000000	2046.000000
11.100000	0.032986	19.494596	5.450590	6.186761	3.621619	4.235627	0.000000	-10.000000	0.850000	-32.150002	411.333344	1023.000000	1023.000000	2046.000000
11.120000	0.031915	18.861847	5.365543	6.104618	3.432820	3.958865	0.000000	-10.000000	0.850000	-32.433334	400.666656	1023.000000	1023.000000	2046.000000
11.140000	0.031022	18.334028	5.214196	5.983439	3.290171	3.846221	0.000000	-10.000000	0.841667	-32.500000	389.833344	1023.000000	1023.000000	2046.000000
11.160000	0.029999	17.729277	5.067823	5.904074	3.109890	3.647491	0.000000	-10.000000	0.841667	-32.566669	379.000000	1023.000000	1023.000000	2046.000000
11.180000	0.028632	16.921503	4.776869	5.837292	2.923231	3.384110	0.000000	-10.000000	0.833333	-32.733334	368.000000	1023.000000	1023.000000	2046.000000
11.200000	0.027345	16.160898	4.592796	5.720995	2.663422	3.183684	0.000000	-10.000000	0.841667	-32.566669	357.166656	1023.000000	1023.000000	2046.000000
11.220000	0.025840	15.271452	4.402093	5.555515	2.346282	2.967562	0.000000	-10.000000	0.833333	-32.516666	346.333344	1023.000000	1023.000000	2046.000000
11.240000	0.024610	14.544516	4.224940	5.371128	2.107555	2.840893	0.000000	-10.000000	0.833333	-32.416668	335.500000	1023.000000	1023.000000	2046.000000
11.260000	0.023270	13.752650	4.103635	5.206047	1.819160	2.623809	0.000000	-10.000000	0.816667	-32.349998	324.666656	1023.000000	1023.000000	2046.000000
11.280000	0.021914	12.950949	3.818426	5.096473	1.601341	2.434709	0.000000	-10.000000	0.808333	-32.083336	314.000000	1023.000000	1023.000000	2046.000000
11.300000	0.019670	11.624861	3.575548	4.773964	1.062318	2.213030	0.000000	-10.000000	0.808333	-31.616667	303.333344	1023.000000	1023.000000	2046.000000
11.320000	0.017181	10.153913	3.144318	4.459095	0.710207	1.840292	0.000000	-10.000000	0.800000	-31.316668	292.833344	1023.000000	1023.000000	2046.000000
11.340000	0.014493	8.565365	2.744236	4.172065	0.338765	1.310299	0.000000	-10.000000	0.800000	-31.066668	282.166656	1023.000000	1023.000000	2046.000000
11.360000	0.012810	7.570503	2.364015	3.847170	0.182272	1.177045	0.000000	-10.000000	0.791667	-30.833334	271.833344	1023.000000	1023.000000	2046.000000
11.380000	0.010847	6.410705	1.931906	3.713406	-0.007558	0.772951	0.000000	-10.000000	0.800000	-30.700001	261.500000	1023.000000	1023.000000	2046.000000
11.400000	0.009234	5.457037	1.476966	3.639928	-0.133109	0.473253	0.000000	-10.000000	0.791667	-30.483334	251.500000	1023.000000	1023.000000	2046.000000
11.420000	0.007252	4.286214	1.005008	3.419575	-0.349471	0.211102	0.000000	-10.000000	0.758333	-30.116667	241.166672	1023.000000	1023.000000	2046.000000
11.440000	0.003919	2.316079	0.391942	3.024605	-0.753236	-0.347231	0.000000	-10.000000	0.716667	-29.700001	231.166672	1023.000000	1023.000000	2046.000000
11.460000	0.000288	0.170143	-0.122446	2.621955	-1.308574	-1.020791	0.000000	-10.000000	0.683333	-29.083334	221.166672	1023.000000	1023.000000	2046.000000
11.480000	-0.003862	-2.282563	-0.731271	2.297531	-2.023603	-1.825220	0.000000	-10.000000	0.666667	-28.600000	211.500000	1023.000000	1023.000000	2046.000000
11.500000	-0.007199	-4.254366	-1.453836	1.990419	-2.455873	-2.335077	0.000000	-10.000000	0.650000	-27.933334	201.833328	1023.000000	1023.000000	2046.000000
11.520000	-0.009818	-5.802486	-1.877026	1.665190	-2.900156	-2.690494	0.000000	-10.000000	0.608333	-27.466667	192.500000	1023.000000	1023.000000	2046.000000
11.540000	-0.011616	-6.864917	-2.421559	1.314422	-2.975533	-2.782248	0.000000	-10.000000	0.591667	-27.183334	183.500000	1023.000000	1023.000000	2046.000000
11.560000	-0.013712	-8.103506	-2.832571	0.961390	-3.202223	-3.030103	0.000000	-10.000000	0.591667	-26.800001	174.500000	1023.000000	1023.000000	2046.000000
11.580000	-0.015571	-9.202190	-3.397852	0.576080	-3.251668	-3.128751	0.000000	-10.000000	0.591667	-26.400000	165.500000	1023.000000	1023.000000	2046.000000
11.600000	-0.017501	-10.343156	-3.845323	0.270254	-3.399872	-3.368214	0.000000	-10.000000	0.558333	-25.900000	156.666672	1023.000000	1023.000000	2046.000000
11.620000	-0.019245	-11.373831	-4.168128	-0.043072	-3.553804	-3.608827	0.000000	-10.000000	0.525000	-25.400000	147.833328	1023.000000	1023.000000	2046.000000
11.640000	-0.020393	-12.052501	-4.341188	-0.352566	-3.662632	-3.696114	0.000000	-10.000000	0.508333	-24.683334	139.333328	1023.000000	1023.000000	2046.000000
11.660000	-0.021491	-12.701448	-4.351653	-0.579312	-3.901972	-3.868512	0.000000	-10.000000	0.508333	-24.000000	131.000000	1023.000000	1023.000000	2046.000000
11.680000	-0.022207	-13.124305	-4.543861	-0.801520	-3.887681	-3.891243	0.000000	-10.000000	0.483333	-23.333334	123.000000	1023.000000	1023.000000	2046.000000
11.700000	-0.022741	-13.439704	-4.439211	-0.954942	-4.048852	-3.996700	0.000000	-10.000000	0.450000	-22.633333	115.333336	1023.000000	1023.000000	2046.000000
11.720000	-0.022845	-13.501212	-4.451062	-1.193184	-3.938124	-3.918842	0.000000	-10.000000	0.416667	-21.900000	107.833336	1023.000000	1023.000000	2046.000000
11.740000	-0.023263	-13.748271	-4.416604	-1.384914	-3.944175	-4.002579	0.000000	-10.000000	0.391667	-21.416666	100.666664	1023.000000	1023.000000	2046.000000
11.760000	-0.023767	-14.046476	-4.496530	-1.477119	-3.893539	-4.179288	0.000000	-10.000000	0.383333	-21.016666	93.333336	1023.000000	1023.000000	2046.000000
11.780000	-0.025048	-14.803192	-4.595461	-1.795042	-4.093911	-4.318778	0.000000	-10.000000	0.375000	-20.466667	86.333336	1023.000000	1023.000000	2046.000000
11.800000	-0.026510	-15.667400	-4.872546	-2.107386	-4.204272	-4.483197	0.000000	-10.000000	0.366667	-19.950001	79.333336	1023.000000	1023.000000	2046.000000
11.820000	-0.028613	-16.910442	-5.154030	-2.487884	-4.484674	-4.783855	0.000000	-10.000000	0.366667	-19.633333	72.833336	1023.000000	1023.000000	2046.000000
11.840000	-0.030718	-18.154331	-5.345214	-2.902286	-4.743385	-5.163445	0.000000	-10.000000	0.358333	-19.450001	66.166664	1023.000000	1023.000000	2046.000000
11.860000	-0.032725	-19.340519	-5.393780	-3.389922	-5.055984	-5.500831	0.000000	-10.000000	0.341667	-18.883333	59.833332	1023.000000	1023.000000	2046.000000
11.880000	-0.034811	-20.573381	-5.518370	-3.835156	-5.396098	-5.823757	0.000000	-10.000000	0.300000	-18.200001	53.500000	1023.000000	1023.000000	2046.000000
11.900000	-0.036540	-21.595364	-5.717690	-4.314751	-5.643521	-5.919402	0.000000	-10.000000	0.266667	-17.200001	47.500000	1023.000000	1023.000000	2046.000000
11.920000	-0.038226	-22.591730	-5.946203	-4.544725	-5.887639	-6.213165	0.000000	-10.000000	0.233333	-16.216667	41.666668	1023.000000	1023.000000	2046.000000
11.940000	-0.039104	-23.110571	-6.115333	-4.729078	-5.970283	-6.295877	0.000000	-10.000000	0.216667	-15.166667	36.166668	1023.000000	1023.000000	2046.000000
11.960000	-0.039644	-23.429632	-6.088855	-4.894601	-6.033960	-6.412216	0.000000	-10.000000	0.200000	-14.300000	31.000000	1023.000000	1023.000000	2046.000000
11.980000	-0.039769	-23.503204	-6.117854	-4.991489	-5.948820	-6.445041	0.000000	-10.000000	0.175000	-13.450000	26.333334	1023.000000	1023.000000	2046.000000
12.000000	-0.039767	-23.502575	-5.991265	-5.120533	-5.952921	-6.437855	0.000000	-10.000000	0.150000	-12.650001	22.000000	1023.000000	1023.000000	2046.000000
12.020000	-0.039531	-23.362797	-5.971233	-5.231177	-5.818107	-6.342280	0.000000	-10.000000	0.125000	-11.816667	18.000000	1023.000000	1023.000000	2046.000000
12.040000	-0.039435	-23.305912	-5.845514	-5.232118	-5.800731	-6.427549	0.000000	-10.000000	0.116667	-11.050000	14.000000	1023.000000	1023.000000	2046.000000
12.060000	-0.039003	-23.050596	-5.754623	-5.326551	-5.659807	-6.309615	0.000000	-10.000000	0.108333	-10.183333	10.166667	1023.000000	1023.000000	2046.000000
12.080000	-0.038703	-22.873552	-5.550492	-5.356256	-5.704720	-6.262085	0.000000	-10.000000	0.100000	-9.283334	6.666667	1023.000000	1023.000000	2046.000000
12.100000	-0.037973	-22.441837	-5.479514	-5.244307	-5.556739	-6.161277	0.000000	-10.000000	0.100000	-8.400001	3.500000	1023.000000	1023.000000	2046.000000
12.120000	-0.037816	-22.349039	-5.320480	-5.254024	-5.729608	-6.044928	0.000000	-10.000000	0.083333	-7.366667	1.166667	1023.000000	1023.000000	2046.000000
12.140000	-0.037877	-22.385061	-5.367080	-5.246106	-5.779135	-5.992741	0.000000	-10.000000	0.075000	-6.483334	-1.166667	1023.000000	1023.000000	2046.000000
12.160000	-0.038351	-22.665171	-5.354447	-5.335846	-5.930648	-6.044230	0.000000	-10.000000	0.058333	-5.633333	-2.833333	1023.000000	1023.000000	2046.000000
12.180000	-0.038362	-22.672110	-5.485853	-5.249631	-5.815436	-6.121189	0.000000	-10.000000	0.058333	-5.216667	-4.833333	1023.000000	1023.000000	2046.000000
12.200000	-0.038206	-22.580004	-5.487200	-5.315030	-5.788628	-5.989146	0.000000	-10.000000	0.058333	-4.950000	-6.500000	1023.000000	1023.000000	2046.000000
12.220000	-0.038402	-22.695343	-5.676087	-5.210223	-5.700845	-6.108188	0.000000	-10.000000	0.058333	-5.000000	-8.333333	1023.000000	1023.000000	2046.000000
12.240000	-0.038691	-22.866219	-5.806759	-5.164127	-5.725032	-6.170300	0.000000	-10.000000	0.058333	-4.983334	-10.000000	1023.000000	1023.000000	2046.000000
12.260000	-0.039733	-23.481930	-5.895646	-5.292451	-5.970582	-6.323251	0.000000	-10.000000	0.050000	-4.416667	-11.666667	1023.000000	1023.000000	2046.000000
12.280000	-0.041459	-24.502470	-6.248320	-5.498981	-6.125075	-6.630094	0.000000	-10.000000	0.050000	-3.316667	-13.166667	1023.000000	1023.000000	2046.000000
12.300000	-0.043184	-25.521530	-6.414701	-5.610703	-6.523529	-6.972596	0.000000	-10.000000	0.050000	-1.700000	-14.333333	1023.000000	1023.000000	2046.000000
12.320000	-0.044705	-26.420593	-6.895970	-5.441326	-6.746949	-7.336349	0.000000	-10.000000	0.050000	-0.616667	-14.833333	1023.000000	1023.000000	2046.000000
12.340000	-0.045763	-27.046143	-7.237871	-5.507022	-6.938831	-7.362419	0.000000	-10.000000	0.050000	0.000000	-15.000000	1023.000000	1023.000000	2046.000000
12.360000	-0.046366	-27.402056	-7.619073	-5.536390	-6.919966	-7.326625	0.000000	-10.000000	0.050000	0.000000	-15.000000	1023.000000	1023.000000	2046.000000
12.380000	-0.046552	-27.512081	-7.888402	-5.597513	-6.818210	-7.207956	0.000000	-10.000000	0.050000	0.000000	-15.000000	1023.000000	1023.000000	2046.000000
12.400000	-0.046764	-27.637363	-8.172345	-5.667735	-6.695807	-7.101476	0.000000	-10.000000	0.041667	0.800000	-15.000000	1023.000000	1023.000000	2046.000000
12.420000	-0.046449	-27.451101	-8.285842	-5.677628	-6.572380	-6.915251	0.000000	-10.000000	0.025000	2.383333	-15.000000	1023.000000	1023.000000	2046.000000
12.440000	-0.045920	-27.138445	-8.270718	-5.712928	-6.479089	-6.675710	0.000000	-10.000000	0.000000	5.333333	-15.000000	1023.000000	1023.000000	2046.000000
12.460000	-0.045026	-26.610483	-8.248581	-5.685055	-6.222513	-6.454335	0.000000	-10.000000	-0.041667	8.533334	-15.000000	1023.000000	1023.000000	2046.000000
12.480000	-0.043984	-25.994463	-8.043779	-5.622747	-6.102984	-6.224952	0.000000	-10.000000	-0.083333	11.683333	-15.000000	1023.000000	1023.000000	2046.000000
12.500000	-0.042430	-25.075979	-7.817028	-5.461824	-5.855860	-5.941267	0.000000	-10.000000	-0.133333	14.433333	-15.000000	1023.000000	1023.000000	2046.000000
12.520000	-0.040701	-24.054312	-7.434672	-5.326645	-5.720630	-5.572365	0.000000	-10.000000	-0.158333	16.133333	-15.000000	1023.000000	1023.000000	2046.000000
12.540000	-0.038547	-22.781006	-7.109175	-5.104767	-5.401191	-5.165872	0.000000	-10.000000	-0.175000	17.666668	-2.333333	1023.000000	1023.000000	2046.000000
12.560000	-0.036401	-21.513243	-6.775750	-4.938665	-4.989601	-4.809227	0.000000	-10.000000	-0.183333	18.600000	11.833333	1023.000000	1023.000000	2046.000000
12.580000	-0.034449	-20.359224	-6.574890	-4.663831	-4.544825	-4.575678	0.000000	-10.000000	-0.200000	19.550001	28.333334	1023.000000	1023.000000	2046.000000
12.600000	-0.032313	-19.096714	-6.210744	-4.376743	-4.205599	-4.303628	0.000000	-10.000000	-0.216667	20.333334	34.333332	1023.000000	1023.000000	2046.000000
12.620000	-0.030768	-18.183767	-5.878626	-4.189431	-3.988814	-4.126896	0.000000	-10.000000	-0.216667	20.816668	41.166668	1023.000000	1023.000000	2046.000000
12.640000	-0.029425	-17.390007	-5.626198	-4.081276	-3.772271	-3.910262	0.000000	-10.000000	-0.241667	21.216667	48.000000	1023.000000	1023.000000	2046.000000
12.660000	-0.028719	-16.972889	-5.215361	-4.143270	-3.880858	-3.733400	0.000000	-10.000000	-0.258333	21.433334	55.000000	1023.000000	1023.000000	2046.000000
12.680000	-0.028067	-16.587400	-4.956049	-4.116317	-3.887228	-3.627807	0.000000	-10.000000	-0.283333	21.800001	62.000000	1023.000000	1023.000000	2046.000000
12.700000	-0.027442	-16.218494	-4.721891	-4.204371	-3.858046	-3.434185	0.000000	-10.000000	-0.291667	22.633333	69.166664	1023.000000	1023.000000	2046.000000
12.720000	-0.026872	-15.881079	-4.604913	-4.141938	-3.791679	-3.342548	0.000000	-10.000000	-0.325000	23.600000	76.500000	1023.000000	1023.000000	2046.000000
12.740000	-0.026099	-15.424508	-4.512286	-4.081276	-3.631146	-3.199801	0.000000	-10.000000	-0.383333	24.850000	84.166664	1023.000000	1023.000000	2046.000000
12.760000	-0.024997	-14.773249	-4.333999	-3.960491	-3.478072	-3.000687	0.000000	-10.000000	-0.408333	25.816668	92.333336	1023.000000	1023.000000	2046.000000
12.780000	-0.023208	-13.715850	-4.128087	-3.733664	-3.119157	-2.734943	0.000000	-10.000000	-0.425000	26.683334	100.833336	1023.000000	1023.000000	2046.000000
12.800000	-0.020909	-12.357443	-3.703687	-3.500795	-2.769063	-2.383898	0.000000	-10.000000	-0.425000	27.133335	109.666664	1023.000000	1023.000000	2046.000000
12.820000	-0.018124	-10.711394	-3.218100	-3.181555	-2.378108	-1.933631	0.000000	-10.000000	-0.441667	27.566668	118.500000	1023.000000	1023.000000	2046.000000
12.840000	-0.015298	-9.040825	-2.687872	-2.927829	-1.997072	-1.428052	0.000000	-10.000000	-0.450000	27.716667	127.666664	1023.000000	1023.000000	2046.000000
12.860000	-0.012341	-7.293602	-2.275341	-2.562956	-1.514748	-0.940557	0.000000	-10.000000	-0.466667	27.866667	137.000000	1023.000000	1023.000000	2046.000000
12.880000	-0.009452	-5.586407	-1.799286	-2.278557	-1.120639	-0.387925	0.000000	-10.000000	-0.475000	27.966667	146.333328	1023.000000	1023.000000	2046.000000
12.900000	-0.006684	-3.950175	-1.491409	-1.844757	-0.600800	-0.013208	0.000000	-10.000000	-0.491667	28.200001	155.666672	1023.000000	1023.000000	2046.000000
12.920000	-0.003842	-2.270448	-1.045107	-1.437734	-0.193642	0.406035	0.000000	-10.000000	-0.491667	28.700001	165.000000	1023.000000	1023.000000	2046.000000
12.940000	-0.001273	-0.752087	-0.719018	-1.057497	0.192197	0.832231	0.000000	-10.000000	-0.500000	28.850000	174.666672	1023.000000	1023.000000	2046.000000
12.960000	0.001485	0.877902	-0.295068	-0.636557	0.551385	1.258142	0.000000	-10.000000	-0.500000	29.016666	184.166672	1023.000000	1023.000000	2046.000000
12.980000	0.004040	2.387352	0.163431	-0.286445	0.807510	1.702855	0.000000	-10.000000	-0.508333	28.966667	193.833328	1023.000000	1023.000000	2046.000000
13.000000	0.006733	3.979149	0.597843	0.092835	1.111319	2.177151	0.000000	-10.000000	-0.516667	29.116667	203.500000	1023.000000	1023.000000	2046.000000
13.020000	0.009084	5.368365	1.006982	0.331371	1.360455	2.669557	0.000000	-10.000000	-0.525000	29.416668	213.166672	1023.000000	1023.000000	2046.000000
13.040000	0.011337	6.700205	1.182747	0.694792	1.789712	3.032953	0.000000	-10.000000	-0.516667	29.333334	222.833328	1023.000000	1023.000000	2046.000000
13.060000	0.013482	7.967804	1.417453	1.099546	2.193501	3.257305	0.000000	-10.000000	-0.525000	29.450001	232.500000	1023.000000	1023.000000	2046.000000
13.080000	0.015633	9.239013	1.700046	1.467656	2.536197	3.535114	0.000000	-10.000000	-0.500000	29.416666	242.500000	1023.000000	1023.000000	2046.000000
13.100000	0.018178	10.743163	2.178106	1.835743	2.765069	3.964245	0.000000	-10.000000	-0.500000	29.516666	252.500000	1023.000000	1023.000000	2046.000000
13.120000	0.020303	11.999164	2.554431	2.136586	2.942401	4.365745	0.000000	-10.000000	-0.500000	29.633333	262.333344	1023.000000	1023.000000	2046.000000
13.140000	0.021640	12.789113	2.551174	2.380388	3.182583	4.674968	0.000000	-10.000000	-0.541667	29.633333	272.000000	1023.000000	1023.000000	2046.000000
13.160000	0.022298	13.177912	2.600993	2.631274	3.255777	4.689868	0.000000	-10.000000	-0.558333	29.816668	281.666656	1023.000000	1023.000000	2046.000000
13.180000	0.023015	13.601682	2.807238	2.758877	3.271206	4.764359	0.000000	-10.000000	-0.541667	30.066668	291.500000	1023.000000	1023.000000	2046.000000
13.200000	0.024444	14.446146	3.163278	2.952315	3.366504	4.964048	0.000000	-10.000000	-0.533333	30.200001	301.500000	1023.000000	1023.000000	2046.000000
13.220000	0.027016	15.966592	3.624480	3.301027	3.711834	5.329251	0.000000	-10.000000	-0.525000	30.133333	311.500000	1023.000000	1023.000000	2046.000000
13.240000	0.030387	17.958654	4.100226	3.730820	4.104218	6.023388	0.000000	-10.000000	-0.525000	29.866667	321.666656	1023.000000	1023.000000	2046.000000
13.260000	0.033044	19.528839	4.242092	4.390272	4.571477	6.324999	0.000000	-10.000000	-0.508333	29.750000	331.666656	1023.000000	1023.000000	2046.000000
13.280000	0.034948	20.654005	4.203739	4.920754	4.869392	6.660120	0.000000	-10.000000	-0.500000	29.500000	341.666656	1023.000000	1023.000000	2046.000000
13.300000	0.035597	21.037586	4.071179	5.252665	5.016761	6.696980	0.000000	-10.000000	-0.516667	29.400000	351.500000	1023.000000	1023.000000	2046.000000
13.320000	0.034232	20.230909	3.699673	5.265004	4.892597	6.373636	0.000000	-10.000000	-0.516667	29.316668	361.500000	1023.000000	1023.000000	2046.000000
13.340000	0.032727	19.341581	3.371992	5.342024	4.554694	6.072870	0.000000	-10.000000	-0.500000	29.316668	371.500000	1023.000000	1023.000000	2046.000000
13.360000	0.032060	18.947565	3.099621	5.565579	4.416302	5.866064	0.000000	-10.000000	-0.458333	28.816668	381.333344	1023.000000	1023.000000	2046.000000
13.380000	0.032768	19.365908	3.006309	5.835113	4.586182	5.938303	0.000000	-10.000000	-0.433333	28.266666	387.833344	1023.000000	1023.000000	2046.000000
13.400000	0.034283	20.261444	3.178363	6.034781	4.772621	6.275681	0.000000	-10.000000	-0.416667	27.366667	397.166656	1023.000000	1023.000000	2046.000000
13.420000	0.036020	21.287649	3.206921	6.439643	5.096752	6.544334	0.000000	-10.000000	-0.408333	26.983334	406.333344	1023.000000	1023.000000	2046.000000
13.440000	0.037597	22.219929	3.372233	6.687073	5.292796	6.867827	0.000000	-10.000000	-0.408333	26.733334	418.500000	1023.000000	1023.000000	2046.000000
13.460000	0.039301	23.226999	3.512121	6.942050	5.535661	7.237167	0.000000	-10.000000	-0.416667	27.133333	427.500000	1023.000000	1023.000000	2046.000000
13.480000	0.040950	24.201620	3.723796	7.172727	5.806414	7.498682	0.000000	-10.000000	-0.425000	27.450001	436.500000	1023.000000	1023.000000	2046.000000
13.500000	0.042838	25.317352	4.015471	7.455256	6.071052	7.775573	0.000000	-10.000000	-0.425000	27.666668	445.500000	1023.000000	1023.000000	2046.000000
13.520000	0.044931	26.554304	4.356671	7.695180	6.359314	8.143139	0.000000	-10.000000	-0.433333	27.716667	454.666656	1023.000000	1023.000000	2046.000000
13.540000	0.047075	27.821514	4.688647	8.019865	6.679944	8.433058	0.000000	-10.000000	-0.425000	27.450001	464.000000	1023.000000	1023.000000	2046.000000
13.560000	0.049336	29.157372	5.084611	8.341403	6.997088	8.734268	0.000000	-10.000000	-0.416667	27.283333	473.333344	1023.000000	1023.000000	2046.000000
13.580000	0.051924	30.687153	5.574968	8.665178	7.402292	9.044713	0.000000	-10.000000	-0.400000	27.100000	482.500000	1023.000000	1023.000000	2046.000000
13.600000	0.054806	32.390594	6.209940	8.956822	7.701316	9.522517	0.000000	-10.000000	-0.375000	26.950001	491.500000	1023.000000	1023.000000	2046.000000
13.620000	0.057567	34.022041	6.696753	9.463544	8.138852	9.722891	0.000000	-10.000000	-0.350000	26.183334	500.500000	1023.000000	1023.000000	2046.000000
13.640000	0.059834	35.361660	7.129001	9.853664	8.470368	9.908625	0.000000	-10.000000	-0.325000	25.483334	506.500000	1023.000000	1023.000000	2046.000000
13.660000	0.061437	36.309132	7.417110	10.097370	8.751124	10.043526	0.000000	-10.000000	-0.250000	23.533333	515.000000	1023.000000	1023.000000	2046.000000
13.680000	0.062140	36.724583	7.689672	10.034310	8.806050	10.194551	0.000000	-10.000000	-0.158333	20.783333	523.000000	1023.000000	1023.000000	2046.000000
13.700000	0.061887	36.575108	7.715889	9.980810	8.796530	10.081878	0.000000	-10.000000	-0.050000	16.850000	533.000000	1023.000000	1023.000000	2046.000000
13.720000	0.061657	36.438999	7.833257	9.922298	8.656003	10.027442	0.000000	-10.000000	-0.016667	13.083333	539.333313	1023.000000	1023.000000	2046.000000
13.740000	0.060806	35.936073	7.885842	9.756755	8.469492	9.823982	0.000000	-10.000000	0.025000	8.866667	544.333313	1023.000000	1023.000000	2046.000000
13.760000	0.060141	35.543106	8.043415	9.478158	8.242364	9.779171	0.000000	-10.000000	0.058333	3.400000	548.000000	1023.000000	1023.000000	2046.000000
13.780000	0.058724	34.706039	7.942376	9.274153	8.052424	9.437085	0.000000	-10.000000	0.091667	-1.783333	550.000000	1023.000000	1023.000000	2046.000000
13.800000	0.057635	34.062546	7.895921	9.028172	7.874408	9.264042	0.000000	-10.000000	0.116667	-6.933333	550.833313	1023.000000	1023.000000	2046.000000
13.820000	0.056609	33.456070	7.785909	8.813265	7.805475	9.051422	0.000000	-10.000000	0.166667	-10.666667	551.000000	1023.000000	1023.000000	2046.000000
13.840000	0.056222	33.227051	7.861028	8.756875	7.783617	8.825531	0.000000	-10.000000	0.216667	-14.150001	551.000000	1023.000000	1023.000000	2046.000000
13.860000	0.056057	33.129841	8.110577	8.605303	7.715146	8.698816	0.000000	-10.000000	0.283333	-16.500000	551.000000	1023.000000	1023.000000	2046.000000
13.880000	0.056315	33.282032	8.472357	8.590916	7.638079	8.580680	0.000000	-10.000000	0.333333	-18.400000	543.166687	1023.000000	1023.000000	2046.000000
13.900000	0.056702	33.510731	8.795471	8.473430	7.585472	8.656359	0.000000	-10.000000	0.383333	-19.533333	535.333313	1023.000000	1023.000000	2046.000000
13.920000	0.056656	33.483727	8.850206	8.530016	7.544639	8.558867	0.000000	-10.000000	0.450000	-21.416668	523.000000	1023.000000	1023.000000	2046.000000
13.940000	0.056042	33.120937	8.938839	8.348372	7.325707	8.508020	0.000000	-10.000000	0.500000	-23.350000	515.833313	1023.000000	1023.000000	2046.000000
13.960000	0.055487	32.792618	8.724871	8.589242	7.376686	8.101820	0.000000	-10.000000	0.575000	-25.783333	505.666656	1023.000000	1023.000000	2046.000000
13.980000	0.054131	31.991327	8.573941	8.511477	6.961340	7.944569	0.000000	-10.000000	0.600000	-26.900000	500.000000	1023.000000	1023.000000	2046.000000
14.000000	0.051475	30.421867	8.000446	8.593910	6.569881	7.257630	0.000000	-10.000000	0.650000	-27.850000	493.833344	1023.000000	1023.000000	2046.000000
14.020000	0.048662	28.759302	7.549391	8.526496	6.022221	6.661193	0.000000	-10.000000	0.708333	-28.983334	484.333344	1023.000000	1023.000000	2046.000000
14.040000	0.045669	26.990284	7.187638	8.159653	5.450447	6.192546	0.000000	-10.000000	0.766667	-30.350000	471.166656	1023.000000	1023.000000	2046.000000
14.060000	0.042523	25.131050	6.729968	7.957026	4.982591	5.461466	0.000000	-10.000000	0.816667	-31.550001	457.833344	1023.000000	1023.000000	2046.000000
14.080000	0.039265	23.205832	6.250230	7.738896	4.374003	4.842702	0.000000	-10.000000	0.850000	-32.283333	447.166656	1023.000000	1023.000000	2046.000000
14.100000	0.035838	21.180391	5.536110	7.731897	3.779919	4.132465	0.000000	-10.000000	0.875000	-32.900002	436.500000	1023.000000	1023.000000	2046.000000
14.120000	0.033094	19.558628	4.898289	7.652727	3.385177	3.622435	0.000000	-10.000000	0.883333	-33.233334	429.166656	1023.000000	1023.000000	2046.000000
14.140000	0.030696	18.141367	4.350293	7.509720	3.063650	3.217703	0.000000	-10.000000	0.900000	-33.650002	418.000000	1023.000000	1023.000000	2046.000000
14.160000	0.028837	17.042757	3.814342	7.348115	2.944657	2.935643	0.000000	-10.000000	0.925000	-34.100002	406.833344	1023.000000	1023.000000	2046.000000
14.180000	0.026554	15.693479	3.284941	7.149208	2.703681	2.555649	0.000000	-10.000000	0.950000	-34.333332	391.666656	1023.000000	1023.000000	2046.000000
14.200000	0.024818	14.667357	2.936420	6.958375	2.432952	2.339610	0.000000	-10.000000	0.950000	-34.266666	384.000000	1023.000000	1023.000000	2046.000000
14.220000	0.022942	13.558951	2.646040	6.674817	2.131905	2.106189	0.000000	-10.000000	0.941667	-33.900002	376.333344	1023.000000	1023.000000	2046.000000
14.240000	0.021455	12.679721	2.474288	6.401688	1.771533	2.032211	0.000000	-10.000000	0.933333	-33.716667	368.833344	1023.000000	1023.000000	2046.000000
14.260000	0.020041	11.844048	2.279926	6.092371	1.536463	1.935288	0.000000	-10.000000	0.900000	-33.416668	357.666656	1023.000000	1023.000000	2046.000000
14.280000	0.018741	11.076100	2.065578	5.850019	1.321700	1.838804	0.000000	-10.000000	0.875000	-33.216667	346.333344	1023.000000	1023.000000	2046.000000
14.300000	0.017323	10.237658	1.817396	5.595085	1.180823	1.644354	0.000000	-10.000000	0.850000	-32.933334	335.333344	1023.000000	1023.000000	2046.000000
14.320000	0.016092	9.510448	1.617617	5.339495	1.090914	1.462421	0.000000	-10.000000	0.841667	-32.549999	324.333344	1023.000000	1023.000000	2046.000000
14.340000	0.015096	8.921683	1.551411	5.093355	0.986752	1.290166	0.000000	-10.000000	0.833333	-32.216667	310.000000	1023.000000	1023.000000	2046.000000
14.360000	0.013781	8.144739	1.349651	4.815239	0.910113	1.069736	0.000000	-10.000000	0.825000	-32.000000	299.166656	1023.000000	1023.000000	2046.000000
14.380000	0.012178	7.197266	1.193624	4.582317	0.649035	0.772290	0.000000	-10.000000	0.816667	-32.016666	288.500000	1023.000000	1023.000000	2046.000000
14.400000	0.010057	5.943767	0.967181	4.207904	0.286344	0.482337	0.000000	-10.000000	0.816667	-31.850000	277.833344	1023.000000	1023.000000	2046.000000
14.420000	0.007452	4.404274	0.504491	3.738019	-0.007134	0.168898	0.000000	-10.000000	0.808333	-31.650000	263.666656	1023.000000	1023.000000	2046.000000
14.440000	0.004566	2.698588	0.288655	3.061755	-0.477806	-0.174017	0.000000	-10.000000	0.808333	-31.433332	253.000000	1023.000000	1023.000000	2046.000000
14.460000	0.001906	1.126500	0.129820	2.396101	-0.956169	-0.443252	0.000000	-10.000000	0.791667	-31.083334	242.500000	1023.000000	1023.000000	2046.000000
14.480000	-0.000899	-0.531396	-0.009672	1.833599	-1.407847	-0.947475	0.000000	-10.000000	0.775000	-30.700001	232.166672	1023.000000	1023.000000	2046.000000
14.500000	-0.003417	-2.019430	-0.302438	1.342142	-1.794776	-1.264358	0.000000	-10.000000	0.758333	-30.316668	221.833328	1023.000000	1023.000000	2046.000000
14.520000	-0.005942	-3.511552	-0.681515	0.913638	-2.175001	-1.568674	0.000000	-10.000000	0.750000	-29.916666	215.166672	1023.000000	1023.000000	2046.000000
14.540000	-0.008245	-4.872766	-1.054914	0.542200	-2.440849	-1.919203	0.000000	-10.000000	0.733333	-29.516666	208.500000	1023.000000	1023.000000	2046.000000
14.560000	-0.009735	-5.753169	-1.302680	0.271604	-2.525008	-2.197084	0.000000	-10.000000	0.708333	-29.066668	198.500000	1023.000000	1023.000000	2046.000000
14.580000	-0.011121	-6.572670	-1.514382	0.011186	-2.599646	-2.469829	0.000000	-10.000000	0.683333	-28.750000	188.833328	1023.000000	1023.000000	2046.000000
14.600000	-0.012306	-7.272758	-1.691422	-0.203897	-2.700643	-2.676796	0.000000	-10.000000	0.666667	-28.333334	176.166672	1023.000000	1023.000000	2046.000000
14.620000	-0.013356	-7.893234	-1.828648	-0.443692	-2.743575	-2.877319	0.000000	-10.000000	0.658333	-27.966667	166.833328	1023.000000	1023.000000	2046.000000
14.640000	-0.014154	-8.365236	-1.860616	-0.707214	-2.874706	-2.922701	0.000000	-10.000000	0.650000	-27.566668	157.500000	1023.000000	1023.000000	2046.000000
14.660000	-0.015031	-8.883105	-1.907886	-0.967175	-2.957803	-3.050241	0.000000	-10.000000	0.616667	-27.116667	151.500000	1023.000000	1023.000000	2046.000000
14.680000	-0.015719	-9.289826	-1.909583	-1.124198	-3.083228	-3.172817	0.000000	-10.000000	0.583333	-26.316668	142.500000	1023.000000	1023.000000	2046.000000
14.700000	-0.016467	-9.731730	-1.952762	-1.344210	-3.181396	-3.253364	0.000000	-10.000000	0.541667	-25.516666	133.666672	1023.000000	1023.000000	2046.000000
14.720000	-0.017102	-10.107511	-2.149428	-1.480410	-3.214831	-3.262841	0.000000	-10.000000	0.533333	-24.883333	125.166664	1023.000000	1023.000000	2046.000000
14.740000	-0.018016	-10.647642	-2.339738	-1.648615	-3.253069	-3.406219	0.000000	-10.000000	0.508333	-24.250000	117.000000	1023.000000	1023.000000	2046.000000
14.760000	-0.019036	-11.250162	-2.644614	-1.721571	-3.246612	-3.637365	0.000000	-10.000000	0.466667	-23.700001	109.000000	1023.000000	1023.000000	2046.000000
14.780000	-0.019823	-11.715170	-2.785573	-1.825871	-3.354903	-3.748822	0.000000	-10.000000	0.425000	-22.900000	101.000000	1023.000000	1023.000000	2046.000000
14.800000	-0.020765	-12.272335	-2.925172	-2.029822	-3.472255	-3.845086	0.000000	-10.000000	0.400000	-22.283333	93.166664	1023.000000	1023.000000	2046.000000
14.820000	-0.021600	-12.765466	-2.997044	-2.130887	-3.646966	-3.990569	0.000000	-10.000000	0.391667	-21.549999	85.666664	1023.000000	1023.000000	2046.000000
14.840000	-0.022392	-13.233897	-3.053889	-2.263889	-3.835790	-4.080329	0.000000	-10.000000	0.383333	-20.750000	78.500000	1023.000000	1023.000000	2046.000000
14.860000	-0.023261	-13.747046	-3.281268	-2.409186	-3.960453	-4.096139	0.000000	-10.000000	0.366667	-19.916666	71.500000	1023.000000	1023.000000	2046.000000
14.880000	-0.024883	-14.705852	-3.430465	-2.685005	-4.346116	-4.244265	0.000000	-10.000000	0.341667	-18.983334	64.833336	1023.000000	1023.000000	2046.000000
14.900000	-0.026771	-15.821873	-3.705976	-2.970617	-4.636631	-4.508648	0.000000	-10.000000	0.300000	-18.016666	58.500000	1023.000000	1023.000000	2046.000000
14.920000	-0.028535	-16.864077	-3.947813	-3.247424	-4.871104	-4.797736	0.000000	-10.000000	0.266667	-17.083334	52.500000	1023.000000	1023.000000	2046.000000
14.940000	-0.029720	-17.564484	-4.265276	-3.302195	-4.863193	-5.133819	0.000000	-10.000000	0.241667	-16.083334	45.000000	1023.000000	1023.000000	2046.000000
14.960000	-0.030744	-18.169689	-4.476577	-3.539088	-4.969428	-5.184595	0.000000	-10.000000	0.233333	-15.483334	39.500000	1023.000000	1023.000000	2046.000000
14.980000	-0.031396	-18.555298	-4.728349	-3.571468	-4.916773	-5.338710	0.000000	-10.000000	0.225000	-14.850000	34.333332	1023.000000	1023.000000	2046.000000
15.000000	-0.031758	-18.769276	-4.771212	-3.558678	-4.985996	-5.453390	0.000000	-10.000000	0.216667	-14.600000	31.000000	1023.000000	1023.000000	2046.000000
15.020000	-0.032587	-19.259106	-4.875844	-3.728578	-5.172311	-5.482373	0.000000	-10.000000	0.200000	-13.933333	26.166666	1023.000000	1023.000000	2046.000000
15.040000	-0.034350	-20.300659	-5.207877	-3.928140	-5.414874	-5.749769	0.000000	-10.000000	0.166667	-13.100000	21.500000	1023.000000	1023.000000	2046.000000
15.060000	-0.036764	-21.727245	-5.619986	-4.101513	-5.838539	-6.167206	0.000000	-10.000000	0.133333	-11.766666	17.166666	1023.000000	1023.000000	2046.000000
15.080000	-0.039393	-23.281067	-6.291512	-4.234804	-6.143561	-6.611191	0.000000	-10.000000	0.108333	-10.300000	13.333333	1023.000000	1023.000000	2046.000000
15.100000	-0.041275	-24.393698	-6.814071	-4.350874	-6.317746	-6.911008	0.000000	-10.000000	0.100000	-8.816667	10.000000	1023.000000	1023.000000	2046.000000
15.120000	-0.042575	-25.162046	-7.204496	-4.557616	-6.408002	-6.991931	0.000000	-10.000000	0.100000	-7.966667	7.166667	1023.000000	1023.000000	2046.000000
15.140000	-0.043348	-25.618942	-7.446950	-4.788494	-6.464170	-6.919328	0.000000	-10.000000	0.100000	-7.866667	4.333333	1023.000000	1023.000000	2046.000000
15.160000	-0.044189	-26.115730	-7.697567	-5.063097	-6.512362	-6.842704	0.000000	-10.000000	0.100000	-8.366667	1.833333	1023.000000	1023.000000	2046.000000
15.180000	-0.044893	-26.531876	-7.911934	-5.348324	-6.546953	-6.724663	0.000000	-10.000000	0.091667	-8.716667	-0.666667	1023.000000	1023.000000	2046.000000
15.200000	-0.045637	-26.971733	-8.016370	-5.541833	-6.629421	-6.784109	0.000000	-10.000000	0.091667	-8.583334	-3.166667	1023.000000	1023.000000	2046.000000
15.220000	-0.045737	-27.030722	-8.085843	-5.670825	-6.608105	-6.665947	0.000000	-10.000000	0.083333	-7.933333	-5.833333	1023.000000	1023.000000	2046.000000
15.240000	-0.045617	-26.959848	-8.008093	-5.735588	-6.603598	-6.612570	0.000000	-10.000000	0.075000	-6.900000	-8.666667	1023.000000	1023.000000	2046.000000
15.260000	-0.044877	-26.522425	-7.966940	-5.649583	-6.399885	-6.506017	0.000000	-10.000000	0.050000	-5.183333	-11.000000	1023.000000	1023.000000	2046.000000
15.280000	-0.043743	-25.851875	-7.842040	-5.476403	-6.172214	-6.361219	0.000000	-10.000000	0.025000	-1.966667	-12.500000	1023.000000	1023.000000	2046.000000
15.300000	-0.042016	-24.831455	-7.510572	-5.331127	-5.920371	-6.069386	0.000000	-10.000000	0.000000	1.600000	-13.000000	1023.000000	1023.000000	2046.000000
15.320000	-0.040147	-23.726721	-7.128719	-5.195625	-5.651216	-5.751160	0.000000	-10.000000	-0.033333	5.666667	-13.000000	1023.000000	1023.000000	2046.000000
15.340000	-0.038344	-22.661383	-6.870707	-5.031204	-5.302409	-5.457063	0.000000	-10.000000	-0.058333	8.883333	-13.000000	1023.000000	1023.000000	2046.000000
15.360000	-0.036693	-21.685305	-6.565422	-4.853072	-5.038006	-5.228806	0.000000	-10.000000	-0.100000	11.866667	-13.000000	1023.000000	1023.000000	2046.000000
15.380000	-0.035708	-21.103148	-6.402719	-4.832301	-4.834658	-5.033471	0.000000	-10.000000	-0.116667	14.066667	-13.000000	1023.000000	1023.000000	2046.000000
15.400000	-0.035015	-20.693653	-6.276248	-4.756961	-4.738241	-4.922204	0.000000	-10.000000	-0.141667	15.333334	-13.000000	1023.000000	1023.000000	2046.000000
15.420000	-0.034678	-20.494480	-6.146698	-4.809576	-4.697538	-4.840670	0.000000	-10.000000	-0.141667	16.683334	0.500000	1023.000000	1023.000000	2046.000000
15.440000	-0.034426	-20.345993	-5.968899	-4.829050	-4.709815	-4.838229	0.000000	-10.000000	-0.150000	17.350000	14.000000	1023.000000	1023.000000	2046.000000
15.460000	-0.034088	-20.145870	-5.792809	-4.844998	-4.712265	-4.795798	0.000000	-10.000000	-0.175000	18.466667	29.500000	1023.000000	1023.000000	2046.000000
15.480000	-0.033374	-19.724266	-5.561924	-4.833269	-4.684258	-4.644815	0.000000	-10.000000	-0.225000	19.516666	33.500000	1023.000000	1023.000000	2046.000000
15.500000	-0.032658	-19.300808	-5.441206	-4.853120	-4.557368	-4.449116	0.000000	-10.000000	-0.283333	21.000000	39.666668	1023.000000	1023.000000	2046.000000
15.520000	-0.031584	-18.666224	-5.300890	-4.722805	-4.382821	-4.259707	0.000000	-10.000000	-0.325000	22.483334	46.333332	1023.000000	1023.000000	2046.000000
15.540000	-0.030020	-17.741770	-5.063399	-4.616428	-4.114676	-3.947267	0.000000	-10.000000	-0.358333	23.783335	53.500000	1023.000000	1023.000000	2046.000000
15.560000	-0.027939	-16.511761	-4.756323	-4.378979	-3.736129	-3.640330	0.000000	-10.000000	-0.383333	24.916668	61.166668	1023.000000	1023.000000	2046.000000
15.580000	-0.025300	-14.952275	-4.357577	-4.117464	-3.270182	-3.207052	0.000000	-10.000000	-0.391667	25.800001	69.333336	1023.000000	1023.000000	2046.000000
15.600000	-0.022560	-13.333242	-3.878239	-3.818266	-2.874205	-2.762531	0.000000	-10.000000	-0.391667	26.333334	77.833336	1023.000000	1023.000000	2046.000000
15.620000	-0.019770	-11.683908	-3.424290	-3.535489	-2.440295	-2.283834	0.000000	-10.000000	-0.391667	26.783333	86.666664	1023.000000	1023.000000	2046.000000
15.640000	-0.016818	-9.939678	-2.935165	-3.138730	-1.977218	-1.888566	0.000000	-10.000000	-0.416667	27.250000	95.500000	1023.000000	1023.000000	2046.000000
15.660000	-0.013874	-8.199622	-2.328777	-2.790692	-1.672248	-1.407904	0.000000	-10.000000	-0.441667	27.866667	104.500000	1023.000000	1023.000000	2046.000000
15.680000	-0.011116	-6.569312	-1.902541	-2.407349	-1.359085	-0.900337	0.000000	-10.000000	-0.483333	28.350000	113.833336	1023.000000	1023.000000	2046.000000
15.700000	-0.009038	-5.341528	-1.500041	-2.187937	-1.199968	-0.453583	0.000000	-10.000000	-0.516667	28.766666	123.166664	1023.000000	1023.000000	2046.000000
15.720000	-0.007014	-4.145387	-1.205935	-1.956139	-1.000626	0.017314	0.000000	-10.000000	-0.541667	29.150000	132.833328	1023.000000	1023.000000	2046.000000
15.740000	-0.004687	-2.769918	-0.825434	-1.523833	-0.691919	0.271268	0.000000	-10.000000	-0.558333	29.583334	142.500000	1023.000000	1023.000000	2046.000000
15.760000	-0.001947	-1.150905	-0.474504	-1.169704	-0.309008	0.802310	0.000000	-10.000000	-0.566667	30.100000	152.500000	1023.000000	1023.000000	2046.000000
15.780000	0.000533	0.315020	-0.312208	-0.637470	0.133478	1.131220	0.000000	-10.000000	-0.558333	29.983334	162.500000	1023.000000	1023.000000	2046.000000
15.800000	0.002769	1.636371	-0.270101	-0.144261	0.557743	1.492990	0.000000	-10.000000	-0.558333	29.916668	172.500000	1023.000000	1023.000000	2046.000000
15.820000	0.003866	2.284840	-0.198889	0.212290	0.629201	1.642237	0.000000	-10.000000	-0.575000	29.783335	182.500000	1023.000000	1023.000000	2046.000000
15.840000	0.004141	2.447356	-0.202330	0.305135	0.631312	1.713239	0.000000	-10.000000	-0.600000	30.416668	192.500000	1023.000000	1023.000000	2046.000000
15.860000	0.003753	2.217769	-0.355246	0.435275	0.555754	1.581987	0.000000	-10.000000	-0.600000	30.750000	202.500000	1023.000000	1023.000000	2046.000000
15.880000	0.003300	1.950384	-0.531998	0.641608	0.304726	1.536049	0.000000	-10.000000	-0.566667	30.716667	212.500000	1023.000000	1023.000000	2046.000000
15.900000	0.003671	2.169845	-0.784532	0.905284	0.443141	1.605952	0.000000	-10.000000	-0.550000	30.366667	222.500000	1023.000000	1023.000000	2046.000000
15.920000	0.004765	2.816057	-0.884050	1.148653	0.731579	1.819875	0.000000	-10.000000	-0.500000	29.750000	232.500000	1023.000000	1023.000000	2046.000000
15.940000	0.006000	3.546273	-1.022790	1.360758	1.116323	2.091982	0.000000	-10.000000	-0.483333	29.049999	242.500000	1023.000000	1023.000000	2046.000000
15.960000	0.007570	4.473852	-0.939906	1.646612	1.397996	2.369150	0.000000	-10.000000	-0.466667	28.400000	252.500000	1023.000000	1023.000000	2046.000000
15.980000	0.009275	5.481458	-0.729652	1.890107	1.580696	2.740307	0.000000	-10.000000	-0.491667	28.500000	262.166656	1023.000000	1023.000000	2046.000000
16.000000	0.011417	6.747689	-0.409078	2.176105	1.798621	3.182041	0.000000	-10.000000	-0.516667	28.900002	271.833344	1023.000000	1023.000000	2046.000000
16.020000	0.013568	8.018739	-0.117566	2.410400	2.094106	3.631798	0.000000	-10.000000	-0.525000	29.450001	281.500000	1023.000000	1023.000000	2046.000000
16.040001	0.015600	9.219895	-0.042771	2.746388	2.561503	3.954775	0.000000	-10.000000	-0.525000	29.550001	291.166656	1023.000000	1023.000000	2046.000000
16.059999	0.017914	10.587218	0.289854	3.151293	2.889248	4.256824	0.000000	-10.000000	-0.525000	29.766666	300.833344	1023.000000	1023.000000	2046.000000
16.080000	0.020327	12.013123	0.636015	3.634328	3.226598	4.516182	0.000000	-10.000000	-0.533333	29.850000	310.500000	1023.000000	1023.000000	2046.000000
16.100000	0.023141	13.676514	1.167096	4.033287	3.581683	4.894448	0.000000	-10.000000	-0.550000	30.083334	320.500000	1023.000000	1023.000000	2046.000000
16.120001	0.026372	15.586005	1.887092	4.430368	3.918563	5.349982	0.000000	-10.000000	-0.566667	30.216667	330.500000	1023.000000	1023.000000	2046.000000
16.139999	0.029860	17.647354	2.533851	4.865160	4.359173	5.889169	0.000000	-10.000000	-0.566667	30.066668	340.666656	1023.000000	1023.000000	2046.000000
16.160000	0.032789	19.378557	3.009935	5.276007	4.824259	6.268357	0.000000	-10.000000	-0.575000	30.033333	350.833344	1023.000000	1023.000000	2046.000000
16.180000	0.035102	20.745430	3.275995	5.640358	5.342225	6.486851	0.000000	-10.000000	-0.541667	29.633333	361.000000	1023.000000	1023.000000	2046.000000
16.200001	0.037056	21.900074	3.715043	5.853213	5.603743	6.728075	0.000000	-10.000000	-0.525000	29.299999	371.000000	1023.000000	1023.000000	2046.000000
16.219999	0.038111	22.523859	4.034866	5.952143	5.716921	6.819927	0.000000	-10.000000	-0.491667	28.883333	380.833344	1023.000000	1023.000000	2046.000000
16.240000	0.039146	23.135569	4.364727	6.080055	5.694179	6.996607	0.000000	-10.000000	-0.475000	28.316668	390.666656	1023.000000	1023.000000	2046.000000
16.260000	0.040310	23.823326	4.805492	6.098022	5.608483	7.311328	0.000000	-10.000000	-0.466667	28.066668	400.166656	1023.000000	1023.000000	2046.000000
16.280001	0.041324	24.422720	5.077343	6.191536	5.622826	7.531015	0.000000	-10.000000	-0.458333	27.733334	409.500000	1023.000000	1023.000000	2046.000000
16.299999	0.042593	25.172419	5.307145	6.304502	5.780241	7.780531	0.000000	-10.000000	-0.466667	27.850000	418.666656	1023.000000	1023.000000	2046.000000
16.320000	0.043895	25.941853	5.380714	6.485619	6.108943	7.966577	0.000000	-10.000000	-0.458333	27.566668	428.000000	1023.000000	1023.000000	2046.000000
16.340000	0.046016	27.195673	5.697987	6.807088	6.443213	8.247385	0.000000	-10.000000	-0.466667	27.516668	437.333344	1023.000000	1023.000000	2046.000000
16.360001	0.048559	28.698185	6.206618	7.143135	6.774925	8.573506	0.000000	-10.000000	-0.458333	27.566668	446.500000	1023.000000	1023.000000	2046.000000
16.379999	0.051507	30.440395	6.692515	7.528268	7.247436	8.972177	0.000000	-10.000000	-0.458333	27.683334	455.666656	1023.000000	1023.000000	2046.000000
16.400000	0.054681	32.316654	7.315287	7.855073	7.683296	9.462997	0.000000	-10.000000	-0.450000	27.566668	464.833344	1023.000000	1023.000000	2046.000000
16.420000	0.057915	34.227627	7.816317	8.270804	8.160305	9.980199	0.000000	-10.000000	-0.441667	27.299999	474.166656	1023.000000	1023.000000	2046.000000
16.440001	0.061204	36.171749	8.411061	8.686536	8.541729	10.532424	0.000000	-10.000000	-0.433333	27.183334	483.333344	1023.000000	1023.000000	2046.000000
16.459999	0.064173	37.926151	8.786321	9.183735	8.999839	10.956256	0.000000	-10.000000	-0.408333	26.816668	492.500000	1023.000000	1023.000000	2046.000000
16.480000	0.066899	39.537472	9.203815	9.602786	9.363472	11.367398	0.000000	-10.000000	-0.383333	26.583334	501.500000	1023.000000	1023.000000	2046.000000
16.500000	0.069248	40.925545	9.489901	10.032890	9.706824	11.695930	0.000000	-10.000000	-0.341667	25.966667	510.333344	1023.000000	1023.000000	2046.000000
16.520000	0.071304	42.140739	9.753421	10.446371	10.032003	11.908942	0.000000	-10.000000	-0.291667	25.233334	519.166687	1023.000000	1023.000000	2046.000000
16.540001	0.072796	43.022186	9.912870	10.740916	10.295024	12.073376	0.000000	-10.000000	-0.225000	23.550001	527.666687	1023.000000	1023.000000	2046.000000
16.559999	0.074183	43.841900	10.185215	11.007592	10.442070	12.207024	0.000000	-10.000000	-0.150000	21.016666	535.833313	1023.000000	1023.000000	2046.000000
16.580000	0.074831	44.224827	10.437422	11.154330	10.417671	12.215405	0.000000	-10.000000	-0.075000	17.983334	543.333313	1023.000000	1023.000000	2046.000000
16.600000	0.075046	44.352184	10.527375	11.227476	10.417500	12.179831	0.000000	-10.000000	-0.025000	14.233334	549.833313	1023.000000	1023.000000	2046.000000
16.620001	0.074131	43.811398	10.631650	11.100679	10.052035	12.027030	0.000000	-10.000000	0.008333	9.833334	555.333313	1023.000000	1023.000000	2046.000000
16.639999	0.072396	42.785900	10.317715	10.897894	9.835747	11.734546	0.000000	-10.000000	0.041667	3.833333	559.333313	1023.000000	1023.000000	2046.000000
16.660000	0.071071	42.003216	10.214918	10.718331	9.714929	11.355038	0.000000	-10.000000	0.083333	-1.616667	561.833313	1023.000000	1023.000000	2046.000000
16.680000	0.070640	41.748310	10.133228	10.767473	9.843589	11.004021	0.000000	-10.000000	0.141667	-7.233334	562.833313	1023.000000	1023.000000	2046.000000
16.700001	0.070727	41.799850	10.372863	10.717077	9.658489	11.051420	0.000000	-10.000000	0.200000	-11.616667	563.000000	1023.000000	1023.000000	2046.000000
16.719999	0.069823	41.265366	10.219461	10.827422	9.417711	10.800771	0.000000	-10.000000	0.266667	-15.850000	563.000000	1023.000000	1023.000000	2046.000000
16.740000	0.067645	39.978489	9.727044	10.729439	9.070357	10.451647	0.000000	-10.000000	0.333333	-18.683334	559.500000	1023.000000	1023.000000	2046.000000
16.760000	0.064236	37.963268	9.343442	10.357285	8.397252	9.865291	0.000000	-10.000000	0.391667	-20.983334	550.833313	1023.000000	1023.000000	2046.000000
16.780001	0.060062	35.496891	8.711799	9.815598	7.793609	9.175884	0.000000	-10.000000	0.458333	-22.866667	539.500000	1023.000000	1023.000000	2046.000000
16.799999	0.055348	32.710747	7.876308	9.581013	7.132452	8.120975	0.000000	-10.000000	0.525000	-24.650002	529.000000	1023.000000	1023.000000	2046.000000
16.820000	0.050755	29.996441	7.017756	9.384871	6.444771	7.149042	0.000000	-10.000000	0.608333	-26.533335	520.666687	1023.000000	1023.000000	2046.000000
16.840000	0.047585	28.122437	6.475839	9.324485	5.920682	6.401432	0.000000	-10.000000	0.691667	-28.450001	511.833344	1023.000000	1023.000000	2046.000000
16.860001	0.045427	26.847502	6.178836	9.116030	5.492111	6.060525	0.000000	-10.000000	0.775000	-30.216667	502.333344	1023.000000	1023.000000	2046.000000
16.879999	0.043655	25.799908	5.805125	8.992606	5.232550	5.769628	0.000000	-10.000000	0.825000	-31.683334	492.333344	1023.000000	1023.000000	2046.000000
16.900000	0.041766	24.683466	5.425413	8.801183	4.999956	5.456914	0.000000	-10.000000	0.883333	-32.750000	481.833344	1023.000000	1023.000000	2046.000000
16.920000	0.039486	23.336411	4.906249	8.620870	4.777888	5.031404	0.000000	-10.000000	0.900000	-33.516666	470.833344	1023.000000	1023.000000	2046.000000
16.940001	0.037658	22.255972	4.602034	8.444293	4.523176	4.686469	0.000000	-10.000000	0.933333	-33.750000	459.666656	1023.000000	1023.000000	2046.000000
16.959999	0.036043	21.301455	4.511993	8.224869	4.097061	4.467532	0.000000	-10.000000	0.933333	-34.166668	448.333344	1023.000000	1023.000000	2046.000000
16.980000	0.034593	20.444565	4.339070	7.989325	3.785127	4.331042	0.000000	-10.000000	0.950000	-34.433334	437.000000	1023.000000	1023.000000	2046.000000
17.000000	0.033239	19.643993	4.207543	7.728714	3.530594	4.177142	0.000000	-10.000000	0.958333	-34.799999	425.500000	1023.000000	1023.000000	2046.000000
17.020000	0.031634	18.695518	3.959532	7.527121	3.288001	3.920865	0.000000	-10.000000	0.966667	-34.966667	413.833344	1023.000000	1023.000000	2046.000000
17.040001	0.030561	18.061434	3.804169	7.310181	3.248968	3.698115	0.000000	-10.000000	0.966667	-35.016666	402.166656	1023.000000	1023.000000	2046.000000
17.059999	0.029351	17.346189	3.676982	7.065432	3.152489	3.451286	0.000000	-10.000000	0.958333	-35.150002	390.500000	1023.000000	1023.000000	2046.000000
17.080000	0.028482	16.833080	3.708421	6.937953	2.951990	3.234716	0.000000	-10.000000	0.950000	-35.033337	378.833344	1023.000000	1023.000000	2046.000000
17.100000	0.027084	16.006916	3.647050	6.732681	2.629055	2.998131	0.000000	-10.000000	0.950000	-35.016666	367.000000	1023.000000	1023.000000	2046.000000
17.120001	0.025088	14.827153	3.323700	6.341753	2.303205	2.858495	0.000000	-10.000000	0.950000	-34.850002	355.333344	1023.000000	1023.000000	2046.000000
17.139999	0.022594	13.353047	2.865100	5.916033	2.086894	2.485021	0.000000	-10.000000	0.950000	-34.750000	343.666656	1023.000000	1023.000000	2046.000000
17.160000	0.019305	11.409338	2.442811	5.349743	1.659476	1.957309	0.000000	-10.000000	0.941667	-34.700001	332.166656	1023.000000	1023.000000	2046.000000
17.180000	0.016653	9.842005	2.181503	4.784790	1.263447	1.612265	0.000000	-10.000000	0.941667	-34.550003	320.500000	1023.000000	1023.000000	2046.000000
17.200001	0.014049	8.303139	2.220473	4.207430	0.650946	1.224289	0.000000	-10.000000	0.925000	-34.350002	309.000000	1023.000000	1023.000000	2046.000000
17.219999	0.011639	6.878771	2.073836	3.639576	0.116157	1.049201	0.000000	-10.000000	0.908333	-33.900002	297.500000	1023.000000	1023.000000	2046.000000
17.240000	0.008995	5.316167	1.595824	3.233169	-0.172753	0.659927	0.000000	-10.000000	0.858333	-33.333332	286.166656	1023.000000	1023.000000	2046.000000
17.260000	0.006171	3.647096	1.155588	2.767987	-0.532429	0.255949	0.000000	-10.000000	0.825000	-32.883335	275.000000	1023.000000	1023.000000	2046.000000
17.280001	0.004160	2.458369	0.807083	2.452842	-0.723993	-0.077564	0.000000	-10.000000	0.800000	-32.383335	264.166656	1023.000000	1023.000000	2046.000000
17.299999	0.002391	1.413208	0.691080	2.088187	-1.033569	-0.332491	0.000000	-10.000000	0.800000	-32.216667	253.333328	1023.000000	1023.000000	2046.000000
17.320000	0.001302	0.769274	0.635304	1.781140	-1.179695	-0.467475	0.000000	-10.000000	0.808333	-31.850000	242.666672	1023.000000	1023.000000	2046.000000
17.340000	0.000536	0.316794	0.556875	1.549865	-1.194230	-0.595717	0.000000	-10.000000	0.808333	-31.483334	232.000000	1023.000000	1023.000000	2046.000000
17.360001	-0.000120	-0.071210	0.458287	1.393570	-1.203730	-0.719338	0.000000	-10.000000	0.800000	-31.016668	221.666672	1023.000000	1023.000000	2046.000000
17.379999	-0.000888	-0.525072	0.441531	1.209107	-1.271216	-0.904494	0.000000	-10.000000	0.758333	-30.516668	211.166672	1023.000000	1023.000000	2046.000000
17.400000	-0.001981	-1.170988	0.380493	0.945208	-1.480505	-1.016183	0.000000	-10.000000	0.725000	-30.350000	200.833328	1023.000000	1023.000000	2046.000000
17.420000	-0.002664	-1.574519	0.224890	0.936655	-1.510429	-1.225635	0.000000	-10.000000	0.691667	-29.850000	190.500000	1023.000000	1023.000000	2046.000000
17.440001	-0.003747	-2.214431	0.165950	0.589449	-1.825011	-1.144819	0.000000	-10.000000	0.675000	-29.450001	180.666672	1023.000000	1023.000000	2046.000000
17.459999	-0.005262	-3.109886	-0.288740	0.593862	-1.989071	-1.425937	0.000000	-10.000000	0.658333	-28.916668	171.000000	1023.000000	1023.000000	2046.000000
17.480000	-0.007925	-4.683927	-0.942333	0.343463	-2.231274	-1.853782	0.000000	-10.000000	0.650000	-28.500000	161.333328	1023.000000	1023.000000	2046.000000
17.500000	-0.011276	-6.664158	-1.530295	-0.059074	-2.687446	-2.387343	0.000000	-10.000000	0.633333	-28.033335	151.833328	1023.000000	1023.000000	2046.000000
17.520000	-0.014523	-8.583258	-2.064244	-0.460320	-3.055930	-3.002765	0.000000	-10.000000	0.591667	-26.950001	139.500000	1023.000000	1023.000000	2046.000000
17.540001	-0.017380	-10.271666	-2.508674	-0.617822	-3.493758	-3.651412	0.000000	-10.000000	0.550000	-26.050001	130.500000	1023.000000	1023.000000	2046.000000
17.559999	-0.020011	-11.826212	-3.033369	-0.690101	-3.954196	-4.148547	0.000000	-10.000000	0.508333	-24.833334	121.666664	1023.000000	1023.000000	2046.000000
17.580000	-0.022237	-13.142102	-3.481206	-0.943728	-4.358067	-4.359102	0.000000	-10.000000	0.483333	-24.166668	116.166664	1023.000000	1023.000000	2046.000000
17.600000	-0.024080	-14.231437	-3.992979	-1.207258	-4.557261	-4.473940	0.000000	-10.000000	0.450000	-23.283335	108.000000	1023.000000	1023.000000	2046.000000
17.620001	-0.025944	-15.332705	-4.497452	-1.499041	-4.671189	-4.665022	0.000000	-10.000000	0.425000	-22.966667	100.333336	1023.000000	1023.000000	2046.000000
17.639999	-0.027588	-16.304657	-4.955657	-1.837265	-4.755788	-4.755946	0.000000	-10.000000	0.408333	-22.783335	92.666664	1023.000000	1023.000000	2046.000000
17.660000	-0.029207	-17.261120	-5.387581	-2.106447	-4.808773	-4.958319	0.000000	-10.000000	0.400000	-22.566668	85.166664	1023.000000	1023.000000	2046.000000
17.680000	-0.030538	-18.048132	-5.632656	-2.437780	-4.929879	-5.047816	0.000000	-10.000000	0.391667	-22.066668	77.500000	1023.000000	1023.000000	2046.000000
17.700001	-0.031543	-18.642042	-5.666617	-2.710027	-5.180091	-5.085307	0.000000	-10.000000	0.375000	-21.116667	70.166664	1023.000000	1023.000000	2046.000000
17.719999	-0.032207	-19.034142	-5.765135	-2.971039	-5.230915	-5.067052	0.000000	-10.000000	0.341667	-20.200001	63.166668	1023.000000	1023.000000	2046.000000
17.740000	-0.033028	-19.519444	-5.999149	-3.208326	-5.234613	-5.077355	0.000000	-10.000000	0.300000	-19.083334	56.500000	1023.000000	1023.000000	2046.000000
17.760000	-0.033567	-19.838192	-6.157546	-3.267103	-5.178165	-5.235378	0.000000	-10.000000	0.266667	-18.100000	50.000000	1023.000000	1023.000000	2046.000000
17.780001	-0.033675	-19.901628	-6.076963	-3.409019	-5.173358	-5.242289	0.000000	-10.000000	0.233333	-17.100000	44.000000	1023.000000	1023.000000	2046.000000
17.799999	-0.033491	-19.792898	-5.828913	-3.458388	-5.226191	-5.279406	0.000000	-10.000000	0.225000	-16.200001	38.166668	1023.000000	1023.000000	2046.000000
17.820000	-0.033213	-19.628838	-5.726574	-3.576049	-5.158677	-5.167537	0.000000	-10.000000	0.208333	-15.483334	32.833332	1023.000000	1023.000000	2046.000000
17.840000	-0.033394	-19.735594	-5.734861	-3.656878	-5.198011	-5.145844	0.000000	-10.000000	0.208333	-14.916667	27.500000	1023.000000	1023.000000	2046.000000
17.860001	-0.034327	-20.287220	-6.029299	-3.718833	-5.152559	-5.386529	0.000000	-10.000000	0.200000	-14.383333	22.666666	1023.000000	1023.000000	2046.000000
17.879999	-0.035606	-21.043243	-6.231217	-3.956542	-5.260423	-5.595061	0.000000	-10.000000	0.200000	-13.900001	17.833334	1023.000000	1023.000000	2046.000000
17.900000	-0.037027	-21.883108	-6.211931	-4.248496	-5.586235	-5.836445	0.000000	-10.000000	0.200000	-13.583334	13.333333	1023.000000	1023.000000	2046.000000
17.920000	-0.038810	-22.936729	-6.114182	-4.707818	-5.974641	-6.140088	0.000000	-10.000000	0.200000	-13.433333	8.666667	1023.000000	1023.000000	2046.000000
17.940001	-0.040279	-23.804810	-6.068408	-5.131248	-6.318718	-6.286437	0.000000	-10.000000	0.175000	-13.100000	4.500000	1023.000000	1023.000000	2046.000000
17.959999	-0.041715	-24.653336	-6.128251	-5.458132	-6.559501	-6.507452	0.000000	-10.000000	0.141667	-12.266667	0.500000	1023.000000	1023.000000	2046.000000
17.980000	-0.043074	-25.456581	-6.320465	-5.722226	-6.792780	-6.621111	0.000000	-10.000000	0.108333	-11.016667	-3.166667	1023.000000	1023.000000	2046.000000
18.000000	-0.043817	-25.895555	-6.473892	-5.920781	-6.776729	-6.724153	0.000000	-10.000000	0.091667	-9.733334	-6.833333	1023.000000	1023.000000	2046.000000
18.020000	-0.043902	-25.945938	-6.382531	-6.013087	-6.828606	-6.721714	0.000000	-10.000000	0.083333	-8.533334	-10.166667	1023.000000	1023.000000	2046.000000
18.040001	-0.043784	-25.876278	-6.386758	-6.057674	-6.672895	-6.758951	0.000000	-10.000000	0.083333	-7.666667	-13.000000	1023.000000	1023.000000	2046.000000
18.059999	-0.043625	-25.782326	-6.341282	-6.050311	-6.576749	-6.813985	0.000000	-10.000000	0.083333	-6.900000	-15.500000	1023.000000	1023.000000	2046.000000
18.080000	-0.043180	-25.519299	-6.286889	-6.095187	-6.427568	-6.709655	0.000000	-10.000000	0.075000	-6.266667	-18.000000	1023.000000	1023.000000	2046.000000
18.100000	-0.042821	-25.307018	-6.296734	-6.048542	-6.237179	-6.724563	0.000000	-10.000000	0.058333	-5.666667	-20.166666	1023.000000	1023.000000	2046.000000
18.120001	-0.042213	-24.947701	-6.132004	-6.017945	-6.139725	-6.658026	0.000000	-10.000000	0.050000	-4.966667	-22.000000	1023.000000	1023.000000	2046.000000
18.139999	-0.041762	-24.681402	-6.077832	-5.936621	-5.987866	-6.679083	0.000000	-10.000000	0.050000	-4.183333	-23.500000	1023.000000	1023.000000	2046.000000
18.160000	-0.041107	-24.294489	-5.921383	-5.901566	-5.942974	-6.528565	0.000000	-10.000000	0.041667	-3.333333	-24.833334	1023.000000	1023.000000	2046.000000
18.180000	-0.040258	-23.792686	-5.752947	-5.833128	-5.833891	-6.372720	0.000000	-10.000000	0.033333	-2.200000	-26.000000	1023.000000	1023.000000	2046.000000
18.200001	-0.039258	-23.201363	-5.586119	-5.641930	-5.759254	-6.214060	0.000000	-10.000000	0.016667	-0.400000	-26.666666	1023.000000	1023.000000	2046.000000
18.219999	-0.038008	-22.462910	-5.387681	-5.508378	-5.584099	-5.982751	0.000000	-10.000000	0.000000	1.883333	-27.000000	1023.000000	1023.000000	2046.000000
18.240000	-0.036698	-21.688459	-5.168618	-5.418003	-5.441738	-5.660101	0.000000	-10.000000	-0.016667	4.850000	-27.000000	1023.000000	1023.000000	2046.000000
18.260000	-0.035332	-20.881380	-4.957389	-5.283545	-5.246183	-5.394262	0.000000	-10.000000	-0.041667	7.966667	-27.000000	1023.000000	1023.000000	2046.000000
18.280001	-0.033777	-19.962336	-4.758965	-5.113492	-5.016515	-5.073364	0.000000	-10.000000	-0.083333	11.150001	-27.000000	1023.000000	1023.000000	2046.000000
18.299999	-0.032380	-19.136719	-4.573460	-4.926352	-4.789576	-4.847331	0.000000	-10.000000	-0.116667	13.600000	-27.000000	1023.000000	1023.000000	2046.000000
18.320000	-0.030796	-18.200216	-4.318432	-4.818783	-4.591259	-4.471742	0.000000	-10.000000	-0.150000	15.400001	-27.000000	1023.000000	1023.000000	2046.000000
18.340000	-0.029219	-17.268290	-4.163534	-4.660073	-4.293615	-4.151067	0.000000	-10.000000	-0.166667	16.950001	-18.333334	1023.000000	1023.000000	2046.000000
18.360001	-0.027649	-16.340776	-3.893454	-4.422598	-4.116288	-3.908437	0.000000	-10.000000	-0.208333	18.416666	-0.500000	1023.000000	1023.000000	2046.000000
18.379999	-0.026428	-15.619127	-3.761163	-4.280574	-3.940455	-3.636935	0.000000	-10.000000	-0.241667	19.766666	19.500000	1023.000000	1023.000000	2046.000000
18.400000	-0.025645	-15.156317	-3.647123	-4.134497	-3.862783	-3.511914	0.000000	-10.000000	-0.266667	21.066666	33.166668	1023.000000	1023.000000	2046.000000
18.420000	-0.025246	-14.920506	-3.462410	-4.149634	-3.913353	-3.395109	0.000000	-10.000000	-0.291667	22.233334	40.000000	1023.000000	1023.000000	2046.000000
18.440001	-0.024685	-14.588972	-3.369431	-4.078691	-3.827953	-3.312895	0.000000	-10.000000	-0.316667	23.549999	47.333332	1023.000000	1023.000000	2046.000000
18.459999	-0.023385	-13.820508	-3.219885	-3.879284	-3.567344	-3.153994	0.000000	-10.000000	-0.358333	24.466667	55.000000	1023.000000	1023.000000	2046.000000
18.480000	-0.021673	-12.808577	-3.093978	-3.631753	-3.245820	-2.837026	0.000000	-10.000000	-0.391667	25.116667	63.000000	1023.000000	1023.000000	2046.000000
18.500000	-0.020145	-11.905849	-3.034931	-3.292789	-2.930219	-2.647909	0.000000	-10.000000	-0.416667	25.350000	74.000000	1023.000000	1023.000000	2046.000000
18.520000	-0.018299	-10.814975	-3.009778	-2.820344	-2.566644	-2.418209	0.000000	-10.000000	-0.425000	25.733334	85.166664	1023.000000	1023.000000	2046.000000
18.540001	-0.016519	-9.762543	-2.863830	-2.531498	-2.345639	-2.021576	0.000000	-10.000000	-0.425000	26.050001	93.666664	1023.000000	1023.000000	2046.000000
18.559999	-0.015804	-9.340336	-2.872959	-2.431823	-2.267732	-1.767821	0.000000	-10.000000	-0.458333	26.516668	99.333336	1023.000000	1023.000000	2046.000000
18.580000	-0.016155	-9.547714	-3.107412	-2.355219	-2.314005	-1.771079	0.000000	-10.000000	-0.475000	27.216667	105.166664	1023.000000	1023.000000	2046.000000
18.600000	-0.017325	-10.238862	-3.461440	-2.303816	-2.559280	-1.914327	0.000000	-10.000000	-0.500000	27.950001	114.166664	1023.000000	1023.000000	2046.000000
18.620001	-0.017444	-10.309559	-3.759157	-2.212356	-2.521071	-1.816975	0.000000	-10.000000	-0.475000	28.200001	123.500000	1023.000000	1023.000000	2046.000000
18.639999	-0.016563	-9.788692	-3.819529	-2.150156	-2.314100	-1.504907	0.000000	-10.000000	-0.450000	27.700001	133.000000	1023.000000	1023.000000	2046.000000
18.660000	-0.015316	-9.051727	-3.951313	-1.956159	-1.876894	-1.267361	0.000000	-10.000000	-0.416667	27.200001	142.333328	1023.000000	1023.000000	2046.000000
18.680000	-0.014017	-8.283975	-3.960887	-1.748624	-1.575139	-0.999325	0.000000	-10.000000	-0.408333	26.950001	151.500000	1023.000000	1023.000000	2046.000000
18.700001	-0.012575	-7.431582	-3.840602	-1.559196	-1.341875	-0.689910	0.000000	-10.000000	-0.433333	27.133333	160.500000	1023.000000	1023.000000	2046.000000
18.719999	-0.010938	-6.464649	-3.686065	-1.385772	-1.064190	-0.328622	0.000000	-10.000000	-0.458333	27.383333	169.500000	1023.000000	1023.000000	2046.000000
18.740000	-0.008893	-5.255733	-3.244730	-1.250505	-0.917463	0.156964	0.000000	-10.000000	-0.491667	28.000000	178.500000	1023.000000	1023.000000	2046.000000
18.760000	-0.006773	-4.003055	-3.015598	-0.971344	-0.568619	0.552505	0.000000	-10.000000	-0.516667	28.666668	187.666672	1023.000000	1023.000000	2046.000000
18.780001	-0.004524	-2.673910	-2.663244	-0.700724	-0.276639	0.966698	0.000000	-10.000000	-0.550000	29.366667	197.000000	1023.000000	1023.000000	2046.000000
18.799999	-0.002290	-1.353380	-2.405748	-0.370800	0.129438	1.293730	0.000000	-10.000000	-0.558333	29.583334	206.666672	1023.000000	1023.000000	2046.000000
18.820000	0.000488	0.288623	-1.908912	0.009710	0.522424	1.665402	0.000000	-10.000000	-0.566667	29.800001	216.500000	1023.000000	1023.000000	2046.000000
18.840000	0.003407	2.013752	-1.451787	0.398309	1.045629	2.021602	0.000000	-10.000000	-0.558333	29.700001	226.500000	1023.000000	1023.000000	2046.000000
18.860001	0.006577	3.887154	-0.845606	0.894907	1.479663	2.358190	0.000000	-10.000000	-0.558333	29.883333	236.500000	1023.000000	1023.000000	2046.000000
18.879999	0.009712	5.739954	-0.104854	1.217210	1.772494	2.855105	0.000000	-10.000000	-0.550000	29.516666	246.500000	1023.000000	1023.000000	2046.000000
18.900000	0.012248	7.238755	0.336781	1.545287	2.163613	3.193075	0.000000	-10.000000	-0.541667	29.383333	256.500000	1023.000000	1023.000000	2046.000000
18.920000	0.014185	8.383257	0.755342	1.691158	2.388574	3.548183	0.000000	-10.000000	-0.500000	28.966667	266.500000	1023.000000	1023.000000	2046.000000
18.940001	0.015243	9.008535	0.863647	1.837452	2.689472	3.617964	0.000000	-10.000000	-0.458333	28.433332	276.166656	1023.000000	1023.000000	2046.000000
18.959999	0.016270	9.615701	1.205092	1.993280	2.714031	3.703297	0.000000	-10.000000	-0.433333	27.700001	285.666656	1023.000000	1023.000000	2046.000000
18.980000	0.017284	10.214592	1.566685	2.134634	2.628876	3.884397	0.000000	-10.000000	-0.450000	27.383333	294.833344	1023.000000	1023.000000	2046.000000
19.000000	0.018493	10.929410	1.847978	2.256298	2.694468	4.130666	0.000000	-10.000000	-0.458333	27.500000	304.166656	1023.000000	1023.000000	2046.000000
19.020000	0.019815	11.710472	2.208227	2.274846	2.726609	4.500791	0.000000	-10.000000	-0.466667	27.950001	313.333344	1023.000000	1023.000000	2046.000000
19.040001	0.021196	12.526948	2.360802	2.504133	2.962742	4.699270	0.000000	-10.000000	-0.475000	28.183334	322.666656	1023.000000	1023.000000	2046.000000
19.059999	0.023057	13.626700	2.528874	2.768558	3.320116	5.009152	0.000000	-10.000000	-0.500000	28.516666	332.000000	1023.000000	1023.000000	2046.000000
19.080000	0.025389	15.005046	2.933942	3.141489	3.643668	5.285946	0.000000	-10.000000	-0.525000	28.833334	341.500000	1023.000000	1023.000000	2046.000000
19.100000	0.028420	16.796268	3.423980	3.585557	4.119752	5.666979	0.000000	-10.000000	-0.533333	28.950001	351.000000	1023.000000	1023.000000	2046.000000
19.120001	0.031618	18.686178	4.141015	3.876196	4.449574	6.219395	0.000000	-10.000000	-0.541667	29.266666	360.666656	1023.000000	1023.000000	2046.000000
19.139999	0.035250	20.832726	4.654166	4.357992	5.023417	6.797152	0.000000	-10.000000	-0.525000	29.433334	370.500000	1023.000000	1023.000000	2046.000000
19.160000	0.038697	22.870127	5.116630	4.870419	5.628669	7.254408	0.000000	-10.000000	-0.533333	29.583334	380.500000	1023.000000	1023.000000	2046.000000
19.180000	0.041754	24.676870	5.625106	5.425454	5.996194	7.630118	0.000000	-10.000000	-0.533333	29.483334	390.166656	1023.000000	1023.000000	2046.000000
19.200001	0.044462	26.276918	6.091672	5.896910	6.230540	8.057796	0.000000	-10.000000	-0.541667	29.300001	399.833344	1023.000000	1023.000000	2046.000000
19.219999	0.047023	27.790867	6.706727	6.171411	6.328531	8.584199	0.000000	-10.000000	-0.525000	29.166666	409.500000	1023.000000	1023.000000	2046.000000
19.240000	0.050256	29.701212	7.054737	6.821204	6.888549	8.936723	0.000000	-10.000000	-0.491667	28.850000	419.500000	1023.000000	1023.000000	2046.000000
19.260000	0.053179	31.428873	7.485637	7.179945	7.229329	9.533963	0.000000	-10.000000	-0.466667	28.466667	429.166656	1023.000000	1023.000000	2046.000000
19.280001	0.055079	32.551647	7.400013	7.836993	7.645144	9.669497	0.000000	-10.000000	-0.441667	27.933334	438.833344	1023.000000	1023.000000	2046.000000
19.299999	0.055692	32.914234	7.335435	8.189118	7.708766	9.680914	0.000000	-10.000000	-0.425000	27.616667	448.166656	1023.000000	1023.000000	2046.000000
19.320000	0.055367	32.722027	7.304483	8.349257	7.545728	9.522556	0.000000	-10.000000	-0.408333	27.150000	457.500000	1023.000000	1023.000000	2046.000000
19.340000	0.055010	32.511021	7.189797	8.350474	7.450726	9.520023	0.000000	-10.000000	-0.391667	26.933332	466.500000	1023.000000	1023.000000	2046.000000
19.360001	0.054562	32.246269	7.138120	8.490820	7.201469	9.415860	0.000000	-10.000000	-0.358333	26.166666	475.500000	1023.000000	1023.000000	2046.000000
19.379999	0.054257	32.065617	6.789251	8.804317	7.182857	9.289191	0.000000	-10.000000	-0.291667	25.016666	484.333344	1023.000000	1023.000000	2046.000000
19.400000	0.053976	31.899807	6.502626	9.100435	7.249947	9.046798	0.000000	-10.000000	-0.200000	22.716667	492.833344	1023.000000	1023.000000	2046.000000
19.420000	0.054161	32.008961	6.364511	9.271227	7.392252	8.980973	0.000000	-10.000000	-0.108333	19.716667	500.833344	1023.000000	1023.000000	2046.000000
19.440001	0.054563	32.246735	6.338329	9.470577	7.486374	8.951453	0.000000	-10.000000	-0.041667	16.316668	508.000000	1023.000000	1023.000000	2046.000000
19.459999	0.054866	32.426064	6.398714	9.538097	7.481533	9.007718	0.000000	-10.000000	0.000000	13.083334	514.000000	1023.000000	1023.000000	2046.000000
19.480000	0.055017	32.515129	6.421368	9.594516	7.464690	9.034554	0.000000	-10.000000	0.016667	9.716667	518.833313	1023.000000	1023.000000	2046.000000
19.500000	0.055061	32.540997	6.627107	9.529494	7.339878	9.044517	0.000000	-10.000000	0.041667	5.550000	522.500000	1023.000000	1023.000000	2046.000000
19.520000	0.055193	32.618870	6.613964	9.450500	7.438301	9.116106	0.000000	-10.000000	0.066667	0.950000	525.166687	1023.000000	1023.000000	2046.000000
19.540001	0.054693	32.323734	6.564595	9.401028	7.439140	8.918972	0.000000	-10.000000	0.100000	-3.316667	526.500000	1023.000000	1023.000000	2046.000000
19.559999	0.054218	32.043129	6.482446	9.360901	7.500979	8.698802	0.000000	-10.000000	0.125000	-7.283334	527.000000	1023.000000	1023.000000	2046.000000
19.580000	0.053883	31.844751	6.514599	9.362071	7.464313	8.503769	0.000000	-10.000000	0.175000	-10.583334	527.000000	1023.000000	1023.000000	2046.000000
19.600000	0.053527	31.634218	6.737414	9.175943	7.315542	8.405318	0.000000	-10.000000	0.233333	-13.616667	527.000000	1023.000000	1023.000000	2046.000000
19.620001	0.053640	31.701309	6.937297	9.097943	7.272800	8.393270	0.000000	-10.000000	0.291667	-15.683333	527.000000	1023.000000	1023.000000	2046.000000
19.639999	0.053385	31.550726	7.006580	8.960863	7.221622	8.361660	0.000000	-10.000000	0.341667	-17.616667	519.166687	1023.000000	1023.000000	2046.000000
19.660000	0.052585	31.077681	6.823073	8.927662	7.269280	8.057666	0.000000	-10.000000	0.375000	-19.350000	509.333344	1023.000000	1023.000000	2046.000000
19.680000	0.051186	30.250706	6.707508	8.859465	7.079580	7.604154	0.000000	-10.000000	0.416667	-20.916668	497.166656	1023.000000	1023.000000	2046.000000
19.700001	0.049393	29.191441	6.730545	8.604622	6.627190	7.229084	0.000000	-10.000000	0.466667	-22.583334	490.333344	1023.000000	1023.000000	2046.000000
19.719999	0.047304	27.956957	6.467374	8.107388	6.304973	7.077222	0.000000	-10.000000	0.516667	-24.183334	482.833344	1023.000000	1023.000000	2046.000000
19.740000	0.044626	26.373913	6.207645	7.794876	5.870744	6.500648	0.000000	-10.000000	0.566667	-25.800001	474.666656	1023.000000	1023.000000	2046.000000
19.760000	0.042565	25.156189	6.342448	7.372460	5.270128	6.171153	0.000000	-10.000000	0.608333	-26.883333	466.000000	1023.000000	1023.000000	2046.000000
19.780001	0.040617	24.004536	6.279305	7.050397	4.806036	5.868799	0.000000	-10.000000	0.658333	-27.983334	456.833344	1023.000000	1023.000000	2046.000000
19.799999	0.038391	22.689350	6.054630	6.731180	4.364423	5.539117	0.000000	-10.000000	0.691667	-28.700001	447.666656	1023.000000	1023.000000	2046.000000
19.820000	0.036486	21.563290	5.672260	6.479196	4.182783	5.229052	0.000000	-10.000000	0.733333	-29.650002	438.166656	1023.000000	1023.000000	2046.000000
19.840000	0.035047	20.712627	5.500173	6.384585	4.010512	4.817358	0.000000	-10.000000	0.766667	-30.166668	428.500000	1023.000000	1023.000000	2046.000000
19.860001	0.033919	20.046139	5.546677	6.240346	3.708219	4.550897	0.000000	-10.000000	0.800000	-30.800001	418.166656	1023.000000	1023.000000	2046.000000
19.879999	0.033126	19.577381	5.503946	6.024364	3.560843	4.488229	0.000000	-10.000000	0.816667	-31.133333	407.833344	1023.000000	1023.000000	2046.000000
19.900000	0.032365	19.127800	5.446657	5.808249	3.422668	4.450227	0.000000	-10.000000	0.816667	-31.516668	397.333344	1023.000000	1023.000000	2046.000000
19.920000	0.031482	18.605618	5.188155	5.748933	3.477911	4.190618	0.000000	-10.000000	0.825000	-31.700001	387.000000	1023.000000	1023.000000	2046.000000
19.940001	0.030576	18.070473	5.132808	5.716870	3.284026	3.936769	0.000000	-10.000000	0.816667	-31.750000	376.333344	1023.000000	1023.000000	2046.000000
19.959999	0.029828	17.628218	5.132751	5.644313	3.131959	3.719195	0.000000	-10.000000	0.825000	-31.683334	365.833344	1023.000000	1023.000000	2046.000000
19.980000	0.029285	17.307703	5.158101	5.583886	2.901049	3.664668	0.000000	-10.000000	0.816667	-31.516666	355.166656	1023.000000	1023.000000	2046.000000
20.000000	0.028390	16.778217	5.010167	5.466178	2.605690	3.696181	0.000000	-10.000000	0.808333	-31.300001	344.833344	1023.000000	1023.000000	2046.000000
20.020000	0.027083	16.005766	4.751561	5.294307	2.317701	3.642198	0.000000	-10.000000	0.800000	-31.133333	334.166656	1023.000000	1023.000000	2046.000000
20.040001	0.024967	14.755785	4.326767	5.103905	2.020172	3.304941	0.000000	-10.000000	0.791667	-30.800001	323.833344	1023.000000	1023.000000	2046.000000
20.059999	0.023578	13.934797	3.976046	5.148154	1.943437	2.867162	0.000000	-10.000000	0.791667	-30.516666	313.500000	1023.000000	1023.000000	2046.000000
20.080000	0.022344	13.205246	3.843610	4.882071	1.614294	2.865270	0.000000	-10.000000	0.791667	-30.216667	303.500000	1023.000000	1023.000000	2046.000000
20.100000	0.020665	12.212777	3.499649	4.863666	1.354306	2.495157	0.000000	-10.000000	0.791667	-30.150002	293.500000	1023.000000	1023.000000	2046.000000
20.120001	0.018634	11.012688	3.071992	4.638061	0.997706	2.304929	0.000000	-10.000000	0.783333	-30.116667	283.500000	1023.000000	1023.000000	2046.000000
20.139999	0.015134	8.943992	2.483437	4.212695	0.441787	1.806072	0.000000	-10.000000	0.758333	-30.033335	273.500000	1023.000000	1023.000000	2046.000000
20.160000	0.011396	6.735128	1.853513	3.692317	-0.055261	1.244559	0.000000	-10.000000	0.741667	-29.816668	263.500000	1023.000000	1023.000000	2046.000000
20.180000	0.007310	4.320078	1.158789	3.356476	-0.658138	0.462952	0.000000	-10.000000	0.700000	-29.366667	253.500000	1023.000000	1023.000000	2046.000000
20.200001	0.003415	2.018409	0.284129	3.126670	-1.160333	-0.232058	0.000000	-10.000000	0.683333	-28.850000	243.500000	1023.000000	1023.000000	2046.000000
20.219999	0.000419	0.247393	-0.409366	3.022205	-1.539676	-0.825770	0.000000	-10.000000	0.675000	-28.483334	233.833328	1023.000000	1023.000000	2046.000000
20.240000	-0.002080	-1.229204	-0.969216	2.797535	-1.793568	-1.263955	0.000000	-10.000000	0.683333	-28.266666	224.166672	1023.000000	1023.000000	2046.000000
20.260000	-0.004087	-2.415536	-1.328190	2.371523	-2.076427	-1.382442	0.000000	-10.000000	0.683333	-28.033335	214.833328	1023.000000	1023.000000	2046.000000
20.280001	-0.006363	-3.760556	-1.793239	1.945827	-2.304315	-1.608830	0.000000	-10.000000	0.675000	-28.000000	205.333328	1023.000000	1023.000000	2046.000000
20.299999	-0.008174	-4.830699	-2.159276	1.612793	-2.515497	-1.768719	0.000000	-10.000000	0.666667	-27.800001	196.000000	1023.000000	1023.000000	2046.000000
20.320000	-0.010025	-5.924703	-2.420180	1.156368	-2.782274	-1.878617	0.000000	-10.000000	0.658333	-27.650000	186.666672	1023.000000	1023.000000	2046.000000
20.340000	-0.011472	-6.779737	-2.679410	0.785246	-2.931880	-1.953694	0.000000	-10.000000	0.616667	-27.116667	177.500000	1023.000000	1023.000000	2046.000000
20.360001	-0.013040	-7.706780	-2.895253	0.417372	-3.100130	-2.128770	0.000000	-10.000000	0.583333	-26.566668	168.500000	1023.000000	1023.000000	2046.000000
20.379999	-0.014237	-8.414193	-3.070256	0.172109	-3.195859	-2.320186	0.000000	-10.000000	0.541667	-25.900000	159.666672	1023.000000	1023.000000	2046.000000
20.400000	-0.015425	-9.116066	-3.258370	-0.016061	-3.291417	-2.550218	0.000000	-10.000000	0.533333	-25.150000	151.000000	1023.000000	1023.000000	2046.000000
20.420000	-0.015986	-9.447957	-3.306259	-0.272289	-3.251246	-2.618163	0.000000	-10.000000	0.516667	-24.516666	142.500000	1023.000000	1023.000000	2046.000000
20.440001	-0.016555	-9.784196	-3.342106	-0.408608	-3.216661	-2.816820	0.000000	-10.000000	0.508333	-24.100000	134.166672	1023.000000	1023.000000	2046.000000
20.459999	-0.017399	-10.282881	-3.450009	-0.635066	-3.207759	-2.990048	0.000000	-10.000000	0.491667	-23.766666	126.000000	1023.000000	1023.000000	2046.000000
20.480000	-0.018392	-10.869554	-3.523182	-0.804903	-3.318487	-3.222981	0.000000	-10.000000	0.475000	-23.333334	118.166664	1023.000000	1023.000000	2046.000000
20.500000	-0.020014	-11.828495	-3.687619	-1.091804	-3.561168	-3.487904	0.000000	-10.000000	0.450000	-22.766666	110.500000	1023.000000	1023.000000	2046.000000
20.520000	-0.021834	-12.903943	-3.862314	-1.491871	-3.871938	-3.677820	0.000000	-10.000000	0.433333	-22.350000	103.000000	1023.000000	1023.000000	2046.000000
20.540001	-0.023942	-14.149638	-3.966806	-2.047166	-4.240628	-3.895038	0.000000	-10.000000	0.416667	-22.150002	95.500000	1023.000000	1023.000000	2046.000000
20.559999	-0.026136	-15.446370	-4.189176	-2.499254	-4.507509	-4.250431	0.000000	-10.000000	0.408333	-21.983334	88.166664	1023.000000	1023.000000	2046.000000
20.580000	-0.028331	-16.743568	-4.336622	-2.926687	-4.794696	-4.685563	0.000000	-10.000000	0.391667	-21.516668	80.833336	1023.000000	1023.000000	2046.000000
20.600000	-0.030621	-18.097015	-4.421611	-3.364663	-5.202802	-5.107939	0.000000	-10.000000	0.375000	-20.716667	73.666664	1023.000000	1023.000000	2046.000000
20.620001	-0.032082	-18.960186	-4.544896	-3.716399	-5.520989	-5.177902	0.000000	-10.000000	0.358333	-19.750000	66.666664	1023.000000	1023.000000	2046.000000
20.639999	-0.033556	-19.831499	-4.719861	-4.058779	-5.759761	-5.293097	0.000000	-10.000000	0.341667	-18.783333	60.000000	1023.000000	1023.000000	2046.000000
20.660000	-0.034434	-20.350433	-4.959871	-4.269022	-5.708921	-5.412619	0.000000	-10.000000	0.308333	-17.866667	53.666668	1023.000000	1023.000000	2046.000000
20.680000	-0.035037	-20.706711	-5.094504	-4.331347	-5.621058	-5.659802	0.000000	-10.000000	0.275000	-17.000000	47.833332	1023.000000	1023.000000	2046.000000
20.700001	-0.035470	-20.962732	-5.040494	-4.400415	-5.655631	-5.866192	0.000000	-10.000000	0.250000	-16.333334	42.166668	1023.000000	1023.000000	2046.000000
20.719999	-0.035384	-20.911867	-4.913371	-4.596895	-5.713162	-5.688438	0.000000	-10.000000	0.250000	-15.633334	36.833332	1023.000000	1023.000000	2046.000000
20.740000	-0.035462	-20.957823	-4.952817	-4.766692	-5.638728	-5.599585	0.000000	-10.000000	0.233333	-14.950000	31.500000	1023.000000	1023.000000	2046.000000
20.760000	-0.035588	-21.032656	-5.161444	-4.781847	-5.362858	-5.726507	0.000000	-10.000000	0.216667	-14.050000	26.666666	1023.000000	1023.000000	2046.000000
20.780001	-0.035410	-20.927374	-5.042016	-4.768954	-5.347956	-5.768449	0.000000	-10.000000	0.183333	-13.250000	21.833334	1023.000000	1023.000000	2046.000000
20.799999	-0.035451	-20.951460	-4.910945	-4.804400	-5.434942	-5.801172	0.000000	-10.000000	0.166667	-12.316667	17.333334	1023.000000	1023.000000	2046.000000
20.820000	-0.035023	-20.698610	-4.782890	-4.825461	-5.447641	-5.642617	0.000000	-10.000000	0.133333	-11.466667	13.000000	1023.000000	1023.000000	2046.000000
20.840000	-0.035002	-20.686121	-4.723767	-4.889725	-5.486981	-5.585648	0.000000	-10.000000	0.125000	-10.633333	9.333333	1023.000000	1023.000000	2046.000000
20.860001	-0.035005	-20.688015	-4.903798	-4.912884	-5.306893	-5.564440	0.000000	-10.000000	0.108333	-9.900001	5.833333	1023.000000	1023.000000	2046.000000
20.879999	-0.035163	-20.781191	-5.000931	-4.871953	-5.257294	-5.651014	0.000000	-10.000000	0.108333	-9.233334	2.833333	1023.000000	1023.000000	2046.000000
20.900000	-0.035458	-20.955957	-5.025948	-4.928182	-5.306926	-5.694902	0.000000	-10.000000	0.100000	-8.550000	0.000000	1023.000000	1023.000000	2046.000000
20.920000	-0.035387	-20.913609	-4.982562	-4.926926	-5.312630	-5.691491	0.000000	-10.000000	0.100000	-7.833333	-2.500000	1023.000000	1023.000000	2046.000000
20.940001	-0.035591	-21.034523	-4.862328	-4.981061	-5.469569	-5.721567	0.000000	-10.000000	0.100000	-7.166667	-5.000000	1023.000000	1023.000000	2046.000000
20.959999	-0.035486	-20.972488	-4.844337	-5.027887	-5.461838	-5.638425	0.000000	-10.000000	0.100000	-6.550000	-7.333333	1023.000000	1023.000000	2046.000000
20.980000	-0.035476	-20.966526	-4.776183	-5.065872	-5.512559	-5.611912	0.000000	-10.000000	0.091667	-6.033333	-9.500000	1023.000000	1023.000000	2046.000000
21.000000	-0.035644	-21.065613	-4.926119	-5.088123	-5.458829	-5.592541	0.000000	-10.000000	0.083333	-5.400000	-11.500000	1023.000000	1023.000000	2046.000000
21.020000	-0.036507	-21.575434	-5.072546	-5.173074	-5.633247	-5.696567	0.000000	-10.000000	0.075000	-4.783333	-13.333333	1023.000000	1023.000000	2046.000000
21.040001	-0.037550	-22.191927	-5.204703	-5.318858	-5.791111	-5.877256	0.000000	-10.000000	0.083333	-3.933333	-15.000000	1023.000000	1023.000000	2046.000000
21.059999	-0.038531	-22.771816	-5.189466	-5.499005	-6.045124	-6.038219	0.000000	-10.000000	0.091667	-3.233333	-16.333334	1023.000000	1023.000000	2046.000000
21.080000	-0.039043	-23.074142	-5.324667	-5.420426	-6.026028	-6.303021	0.000000	-10.000000	0.091667	-2.566667	-17.500000	1023.000000	1023.000000	2046.000000
21.100000	-0.039013	-23.056431	-5.265314	-5.458539	-6.119845	-6.212734	0.000000	-10.000000	0.075000	-1.766667	-18.333334	1023.000000	1023.000000	2046.000000
21.120001	-0.038936	-23.011278	-5.462891	-5.350885	-5.922432	-6.275071	0.000000	-10.000000	0.058333	-0.633333	-18.833334	1023.000000	1023.000000	2046.000000
21.139999	-0.037662	-22.258345	-5.358363	-5.131026	-5.772420	-5.996536	0.000000	-10.000000	0.033333	1.216667	-19.000000	1023.000000	1023.000000	2046.000000
21.160000	-0.037125	-21.940672	-5.459022	-5.032549	-5.621633	-5.827468	0.000000	-10.000000	0.016667	3.850000	-19.000000	1023.000000	1023.000000	2046.000000
21.180000	-0.037261	-22.021187	-5.606956	-4.989814	-5.624973	-5.799444	0.000000	-10.000000	-0.016667	7.483334	-19.000000	1023.000000	1023.000000	2046.000000
21.200001	-0.038104	-22.519514	-5.839776	-5.000011	-5.752849	-5.926878	0.000000	-10.000000	-0.058333	11.233334	-19.000000	1023.000000	1023.000000	2046.000000
21.219999	-0.039132	-23.127010	-6.172784	-4.858985	-5.973380	-6.121860	0.000000	-10.000000	-0.100000	14.400001	-19.000000	1023.000000	1023.000000	2046.000000
21.240000	-0.039788	-23.514427	-6.473284	-4.850979	-6.039047	-6.151117	0.000000	-10.000000	-0.116667	16.316668	-19.000000	1023.000000	1023.000000	2046.000000
21.260000	-0.039220	-23.178986	-6.613749	-4.870946	-5.848352	-5.845939	0.000000	-10.000000	-0.125000	17.516666	-11.666667	1023.000000	1023.000000	2046.000000
21.280001	-0.038556	-22.786667	-6.684792	-4.869011	-5.658320	-5.574545	0.000000	-10.000000	-0.133333	17.916666	3.500000	1023.000000	1023.000000	2046.000000
21.299999	-0.037593	-22.217207	-6.760851	-4.877796	-5.368417	-5.210143	0.000000	-10.000000	-0.158333	18.516666	20.666666	1023.000000	1023.000000	2046.000000
21.320000	-0.036742	-21.714678	-6.709654	-4.930367	-5.248202	-4.826455	0.000000	-10.000000	-0.175000	19.150000	32.500000	1023.000000	1023.000000	2046.000000
21.340000	-0.035551	-21.010763	-6.734010	-4.830466	-4.945311	-4.500977	0.000000	-10.000000	-0.216667	20.166668	38.833332	1023.000000	1023.000000	2046.000000
21.360001	-0.034087	-20.145643	-6.538332	-4.772209	-4.726601	-4.108502	0.000000	-10.000000	-0.233333	21.116667	45.500000	1023.000000	1023.000000	2046.000000
21.379999	-0.032447	-19.175980	-6.346511	-4.567875	-4.433757	-3.827836	0.000000	-10.000000	-0.266667	22.133333	52.500000	1023.000000	1023.000000	2046.000000
21.400000	-0.030630	-18.102385	-6.065822	-4.394039	-4.171057	-3.471468	0.000000	-10.000000	-0.283333	23.266666	59.666668	1023.000000	1023.000000	2046.000000
21.420000	-0.028518	-16.854315	-5.827788	-4.107828	-3.793587	-3.125112	0.000000	-10.000000	-0.325000	24.000000	67.166664	1023.000000	1023.000000	2046.000000
21.440001	-0.026144	-15.451391	-5.400437	-3.860051	-3.479306	-2.711596	0.000000	-10.000000	-0.350000	24.683334	75.000000	1023.000000	1023.000000	2046.000000
21.459999	-0.023448	-13.857678	-5.042337	-3.569071	-2.903239	-2.343030	0.000000	-10.000000	-0.358333	25.133333	83.166664	1023.000000	1023.000000	2046.000000
21.480000	-0.020734	-12.253532	-4.541255	-3.143543	-2.522691	-2.046043	0.000000	-10.000000	-0.358333	25.483334	91.500000	1023.000000	1023.000000	2046.000000
21.500000	-0.018314	-10.823569	-4.146455	-2.908273	-2.100893	-1.667948	0.000000	-10.000000	-0.375000	25.883333	100.000000	1023.000000	1023.000000	2046.000000
21.520000	-0.016141	-9.539233	-3.737165	-2.578903	-1.754313	-1.468852	0.000000	-10.000000	-0.366667	25.983334	108.500000	1023.000000	1023.000000	2046.000000
21.540001	-0.014577	-8.614808	-3.428520	-2.410333	-1.520016	-1.255939	0.000000	-10.000000	-0.358333	26.233334	117.166664	1023.000000	1023.000000	2046.000000
21.559999	-0.013472	-7.961998	-3.100288	-2.318535	-1.454534	-1.088642	0.000000	-10.000000	-0.325000	25.883333	125.833336	1023.000000	1023.000000	2046.000000
21.580000	-0.012700	-7.505757	-2.731532	-2.261313	-1.509587	-1.003325	0.000000	-10.000000	-0.341667	25.516666	134.500000	1023.000000	1023.000000	2046.000000
21.600000	-0.011885	-7.024191	-2.510261	-2.160907	-1.504191	-0.848833	0.000000	-10.000000	-0.375000	25.483334	143.166672	1023.000000	1023.000000	2046.000000
21.620001	-0.011005	-6.504188	-2.136638	-2.239660	-1.546001	-0.581889	0.000000	-10.000000	-0.408333	26.016666	151.666672	1023.000000	1023.000000	2046.000000
21.639999	-0.009751	-5.763080	-1.892185	-2.122003	-1.450016	-0.298876	0.000000	-10.000000	-0.433333	27.016666	160.333328	1023.000000	1023.000000	2046.000000
21.660000	-0.008662	-5.119135	-1.620850	-2.091548	-1.370675	-0.036062	0.000000	-10.000000	-0.433333	27.799999	169.166672	1023.000000	1023.000000	2046.000000
21.680000	-0.006837	-4.040408	-1.424361	-1.869874	-1.042189	0.296016	0.000000	-10.000000	-0.458333	28.500000	178.333328	1023.000000	1023.000000	2046.000000
21.700001	-0.004537	-2.681640	-1.066497	-1.604801	-0.674798	0.664457	0.000000	-10.000000	-0.475000	28.766666	187.833328	1023.000000	1023.000000	2046.000000
21.719999	-0.001817	-1.073592	-0.672972	-1.259048	-0.202831	1.061259	0.000000	-10.000000	-0.508333	29.083334	197.333328	1023.000000	1023.000000	2046.000000
21.740000	0.000965	0.570221	-0.221275	-0.900393	0.262157	1.429732	0.000000	-10.000000	-0.508333	29.066668	207.000000	1023.000000	1023.000000	2046.000000
21.760000	0.003906	2.308493	0.137945	-0.539575	0.872112	1.838010	0.000000	-10.000000	-0.508333	29.200001	216.666672	1023.000000	1023.000000	2046.000000
21.780001	0.007083	4.186105	0.708840	-0.088041	1.258502	2.306804	0.000000	-10.000000	-0.508333	29.233334	226.500000	1023.000000	1023.000000	2046.000000
21.799999	0.010195	6.025319	1.287299	0.410926	1.611817	2.715276	0.000000	-10.000000	-0.508333	29.500000	236.166672	1023.000000	1023.000000	2046.000000
21.820000	0.013338	7.882485	1.799328	0.877508	1.953674	3.251976	0.000000	-10.000000	-0.508333	29.766666	245.833328	1023.000000	1023.000000	2046.000000
21.840000	0.015649	9.248414	2.238443	1.248992	2.104269	3.656710	0.000000	-10.000000	-0.491667	29.966667	255.500000	1023.000000	1023.000000	2046.000000
21.860001	0.017624	10.415772	2.479611	1.528715	2.320848	4.086597	0.000000	-10.000000	-0.491667	29.983334	265.500000	1023.000000	1023.000000	2046.000000
21.879999	0.019764	11.680331	2.874102	1.834486	2.511903	4.459840	0.000000	-10.000000	-0.483333	30.166668	275.500000	1023.000000	1023.000000	2046.000000
21.900000	0.022879	13.521389	3.199198	2.478714	3.021718	4.821759	0.000000	-10.000000	-0.483333	30.116667	285.666656	1023.000000	1023.000000	2046.000000
21.920000	0.025622	15.142357	3.588953	2.769376	3.340119	5.443910	0.000000	-10.000000	-0.466667	29.966667	296.000000	1023.000000	1023.000000	2046.000000
21.940001	0.028272	16.708555	3.636901	3.424602	3.824673	5.822379	0.000000	-10.000000	-0.475000	29.316668	306.166656	1023.000000	1023.000000	2046.000000
21.959999	0.029190	17.251572	3.627791	3.770810	3.881178	5.971792	0.000000	-10.000000	-0.483333	29.116667	316.000000	1023.000000	1023.000000	2046.000000
21.980000	0.029348	17.344475	3.543201	3.963354	3.876780	5.961140	0.000000	-10.000000	-0.508333	29.333334	325.666656	1023.000000	1023.000000	2046.000000
22.000000	0.028583	16.892622	3.368495	4.037070	3.709099	5.777957	0.000000	-10.000000	-0.500000	29.800001	335.500000	1023.000000	1023.000000	2046.000000
22.020000	0.028174	16.650917	3.084735	4.275914	3.631327	5.658940	0.000000	-10.000000	-0.491667	29.733334	345.500000	1023.000000	1023.000000	2046.000000
22.040001	0.028106	16.610703	2.878175	4.611334	3.598729	5.522466	0.000000	-10.000000	-0.441667	29.250000	355.500000	1023.000000	1023.000000	2046.000000
22.059999	0.029167	17.237610	2.794251	4.870049	3.821788	5.751522	0.000000	-10.000000	-0.400000	28.383333	365.166656	1023.000000	1023.000000	2046.000000
22.080000	0.030350	17.937069	2.806812	5.135051	4.047517	5.947688	0.000000	-10.000000	-0.358333	27.400000	374.666656	1023.000000	1023.000000	2046.000000
22.100000	0.032056	18.945040	2.861701	5.465703	4.382069	6.235567	0.000000	-10.000000	-0.366667	26.733334	383.833344	1023.000000	1023.000000	2046.000000
22.120001	0.033688	19.909557	2.962526	5.766760	4.641684	6.538587	0.000000	-10.000000	-0.383333	26.683332	393.000000	1023.000000	1023.000000	2046.000000
22.139999	0.035408	20.926357	3.182016	6.058228	4.871632	6.814481	0.000000	-10.000000	-0.416667	27.183332	402.000000	1023.000000	1023.000000	2046.000000
22.160000	0.037284	22.035124	3.365482	6.373862	5.219202	7.076578	0.000000	-10.000000	-0.416667	27.650000	411.000000	1023.000000	1023.000000	2046.000000
22.180000	0.039390	23.279552	3.733360	6.629601	5.490222	7.426370	0.000000	-10.000000	-0.416667	27.616667	420.166656	1023.000000	1023.000000	2046.000000
22.200001	0.041604	24.587835	4.108706	6.929856	5.743141	7.806133	0.000000	-10.000000	-0.408333	27.666668	429.333344	1023.000000	1023.000000	2046.000000
22.219999	0.043856	25.918943	4.518064	7.269350	6.015012	8.116518	0.000000	-10.000000	-0.416667	27.450001	438.500000	1023.000000	1023.000000	2046.000000
22.240000	0.046294	27.359917	5.034600	7.592518	6.283136	8.449663	0.000000	-10.000000	-0.433333	27.583334	447.666656	1023.000000	1023.000000	2046.000000
22.260000	0.049255	29.109797	5.504075	8.044625	6.774726	8.786368	0.000000	-10.000000	-0.425000	27.650000	456.833344	1023.000000	1023.000000	2046.000000
22.280001	0.052025	30.746649	6.068727	8.457382	7.142211	9.078327	0.000000	-10.000000	-0.408333	27.416668	466.166656	1023.000000	1023.000000	2046.000000
22.299999	0.054851	32.416676	6.544608	8.863015	7.605275	9.403776	0.000000	-10.000000	-0.383333	26.800001	475.333344	1023.000000	1023.000000	2046.000000
22.320000	0.057014	33.695438	6.941875	9.180589	7.977219	9.595757	0.000000	-10.000000	-0.358333	26.050001	484.333344	1023.000000	1023.000000	2046.000000
22.340000	0.058817	34.760723	7.234479	9.391363	8.305992	9.828888	0.000000	-10.000000	-0.341667	25.316668	493.166656	1023.000000	1023.000000	2046.000000
22.360001	0.059596	35.221149	7.508390	9.443381	8.361334	9.908045	0.000000	-10.000000	-0.291667	24.233334	501.666656	1023.000000	1023.000000	2046.000000
22.379999	0.059995	35.456860	7.591992	9.479033	8.387753	9.998080	0.000000	-10.000000	-0.225000	22.533333	510.000000	1023.000000	1023.000000	2046.000000
22.400000	0.060095	35.516071	7.800954	9.456207	8.267777	9.991134	0.000000	-10.000000	-0.141667	20.433334	517.833313	1023.000000	1023.000000	2046.000000
22.420000	0.060326	35.652813	7.922427	9.423059	8.279811	10.027518	0.000000	-10.000000	-0.075000	18.033333	525.000000	1023.000000	1023.000000	2046.000000
22.440001	0.060036	35.481312	8.053930	9.362152	8.172451	9.892777	0.000000	-10.000000	-0.025000	15.033334	531.500000	1023.000000	1023.000000	2046.000000
22.459999	0.059955	35.433613	8.162506	9.207054	8.104569	9.959484	0.000000	-10.000000	0.016667	11.400001	537.000000	1023.000000	1023.000000	2046.000000
22.480000	0.059832	35.360600	8.196928	9.196259	8.154612	9.812800	0.000000	-10.000000	0.058333	6.666667	541.666687	1023.000000	1023.000000	2046.000000
22.500000	0.060194	35.574745	8.424804	9.114622	8.174714	9.860606	0.000000	-10.000000	0.091667	1.416667	544.833313	1023.000000	1023.000000	2046.000000
22.520000	0.060306	35.640972	8.566945	8.988900	8.267544	9.817584	0.000000	-10.000000	0.125000	-3.600000	546.500000	1023.000000	1023.000000	2046.000000
22.540001	0.060375	35.681873	8.865078	8.896337	8.161981	9.758477	0.000000	-10.000000	0.166667	-8.150000	547.000000	1023.000000	1023.000000	2046.000000
22.559999	0.060557	35.788956	9.006282	8.790213	8.248788	9.743673	0.000000	-10.000000	0.216667	-11.833334	547.000000	1023.000000	1023.000000	2046.000000
22.580000	0.060439	35.719738	9.171535	8.771703	8.204838	9.571665	0.000000	-10.000000	0.283333	-15.100000	547.000000	1023.000000	1023.000000	2046.000000
22.600000	0.060260	35.613609	9.200170	8.812288	8.174383	9.426766	0.000000	-10.000000	0.325000	-17.366667	543.500000	1023.000000	1023.000000	2046.000000
22.620001	0.059682	35.271790	9.275405	8.803318	8.007538	9.185530	0.000000	-10.000000	0.383333	-19.483334	534.666687	1023.000000	1023.000000	2046.000000
22.639999	0.059196	34.984703	9.186293	8.871039	7.952244	8.975128	0.000000	-10.000000	0.450000	-21.549999	523.666687	1023.000000	1023.000000	2046.000000
22.660000	0.058553	34.604626	9.196969	8.920284	7.699783	8.787587	0.000000	-10.000000	0.525000	-23.483334	513.500000	1023.000000	1023.000000	2046.000000
22.680000	0.057404	33.925629	8.990255	8.842349	7.475446	8.617579	0.000000	-10.000000	0.591667	-25.316668	505.666656	1023.000000	1023.000000	2046.000000
22.700001	0.056014	33.104416	9.012647	8.690542	7.027943	8.373285	0.000000	-10.000000	0.650000	-27.000000	497.166656	1023.000000	1023.000000	2046.000000
22.719999	0.055215	32.632103	8.959223	8.811558	6.880619	7.980704	0.000000	-10.000000	0.725000	-28.683334	488.000000	1023.000000	1023.000000	2046.000000
22.740000	0.053907	31.859232	8.857697	8.575698	6.547752	7.878084	0.000000	-10.000000	0.800000	-30.466667	478.500000	1023.000000	1023.000000	2046.000000
22.760000	0.051895	30.670023	8.376636	8.637609	6.261316	7.394462	0.000000	-10.000000	0.883333	-32.049999	468.333344	1023.000000	1023.000000	2046.000000
22.780001	0.048722	28.794645	7.766021	8.397994	5.772867	6.857763	0.000000	-10.000000	0.950000	-33.400002	457.666656	1023.000000	1023.000000	2046.000000
22.799999	0.045117	26.664345	7.109877	8.126168	5.240371	6.187929	0.000000	-10.000000	0.991667	-34.133331	446.500000	1023.000000	1023.000000	2046.000000
22.820000	0.041097	24.288410	6.536227	7.739943	4.597740	5.414502	0.000000	-10.000000	1.000000	-34.616665	435.166656	1023.000000	1023.000000	2046.000000
22.840000	0.037209	21.990622	5.790681	7.587542	4.058196	4.554203	0.000000	-10.000000	1.000000	-34.933334	423.666656	1023.000000	1023.000000	2046.000000
22.860001	0.033361	19.716137	5.171238	7.463201	3.293060	3.788639	0.000000	-10.000000	1.000000	-35.216667	412.000000	1023.000000	1023.000000	2046.000000
22.879999	0.030275	17.892593	4.483706	7.374691	2.829154	3.205043	0.000000	-10.000000	1.000000	-35.333336	400.000000	1023.000000	1023.000000	2046.000000
22.900000	0.027769	16.411533	4.051925	7.082134	2.405809	2.871665	0.000000	-10.000000	1.000000	-35.500000	388.333344	1023.000000	1023.000000	2046.000000
22.920000	0.025718	15.199217	3.538910	6.897635	2.188604	2.574069	0.000000	-10.000000	1.000000	-35.416668	376.666656	1023.000000	1023.000000	2046.000000
22.940001	0.023534	13.908785	3.122488	6.583671	1.865968	2.336659	0.000000	-10.000000	0.991667	-35.299999	365.000000	1023.000000	1023.000000	2046.000000
22.959999	0.021642	12.790176	2.628339	6.354759	1.636072	2.171007	0.000000	-10.000000	0.983333	-34.883335	353.000000	1023.000000	1023.000000	2046.000000
22.980000	0.019423	11.479124	2.262827	5.967731	1.279481	1.969085	0.000000	-10.000000	0.966667	-34.500000	341.333344	1023.000000	1023.000000	2046.000000
23.000000	0.017484	10.332990	1.884412	5.693398	0.984014	1.771166	0.000000	-10.000000	0.958333	-34.150002	329.833344	1023.000000	1023.000000	2046.000000
23.020000	0.015602	9.220986	1.661795	5.334877	0.672128	1.552186	0.000000	-10.000000	0.925000	-33.799999	318.500000	1023.000000	1023.000000	2046.000000
23.040001	0.014006	8.277701	1.348904	5.080373	0.501056	1.347368	0.000000	-10.000000	0.908333	-33.433334	307.166656	1023.000000	1023.000000	2046.000000
23.059999	0.012255	7.242490	1.135265	4.792184	0.250783	1.064259	0.000000	-10.000000	0.875000	-33.000000	296.000000	1023.000000	1023.000000	2046.000000
23.080000	0.010994	6.497296	0.901316	4.488255	0.211118	0.896608	0.000000	-10.000000	0.866667	-32.616669	285.000000	1023.000000	1023.000000	2046.000000
23.100000	0.009787	5.783827	0.784379	4.268540	0.105531	0.625377	0.000000	-10.000000	0.850000	-32.233334	274.166656	1023.000000	1023.000000	2046.000000
23.120001	0.008722	5.154871	0.622335	3.922769	0.035432	0.574335	0.000000	-10.000000	0.841667	-31.966667	263.333344	1023.000000	1023.000000	2046.000000
23.139999	0.006954	4.109996	0.329727	3.654248	-0.102536	0.228557	0.000000	-10.000000	0.841667	-31.816668	252.666672	1023.000000	1023.000000	2046.000000
23.160000	0.004655	2.751093	0.087278	3.201252	-0.508721	-0.028715	0.000000	-10.000000	0.841667	-31.683334	242.000000	1023.000000	1023.000000	2046.000000
23.180000	0.002072	1.224415	-0.283861	2.713418	-0.810729	-0.394413	0.000000	-10.000000	0.850000	-31.483334	231.333328	1023.000000	1023.000000	2046.000000
23.200001	-0.000838	-0.495452	-0.453369	2.049403	-1.368710	-0.722776	0.000000	-10.000000	0.833333	-31.250000	220.833328	1023.000000	1023.000000	2046.000000
23.219999	-0.003497	-2.066970	-0.706229	1.493674	-1.720111	-1.134304	0.000000	-10.000000	0.825000	-31.066668	210.333328	1023.000000	1023.000000	2046.000000
23.240000	-0.006431	-3.800550	-0.827589	0.914669	-2.196551	-1.691079	0.000000	-10.000000	0.808333	-30.700001	200.000000	1023.000000	1023.000000	2046.000000
23.260000	-0.008977	-5.305285	-1.089147	0.432719	-2.581897	-2.066960	0.000000	-10.000000	0.808333	-30.150000	189.666672	1023.000000	1023.000000	2046.000000
23.280001	-0.011534	-6.816303	-1.373543	-0.035903	-2.971306	-2.435550	0.000000	-10.000000	0.758333	-29.616667	179.500000	1023.000000	1023.000000	2046.000000
23.299999	-0.013780	-8.144036	-1.760860	-0.367505	-3.207918	-2.807753	0.000000	-10.000000	0.725000	-28.950001	169.833328	1023.000000	1023.000000	2046.000000
23.320000	-0.015515	-9.169619	-1.982773	-0.747109	-3.391122	-3.048614	0.000000	-10.000000	0.683333	-28.433334	160.166672	1023.000000	1023.000000	2046.000000
23.340000	-0.016796	-9.926463	-2.191229	-0.974362	-3.471620	-3.289253	0.000000	-10.000000	0.675000	-27.766666	150.833328	1023.000000	1023.000000	2046.000000
23.360001	-0.017868	-10.560210	-2.368287	-1.298823	-3.513982	-3.379119	0.000000	-10.000000	0.641667	-27.300001	141.500000	1023.000000	1023.000000	2046.000000
23.379999	-0.018760	-11.087026	-2.506073	-1.490094	-3.543869	-3.546990	0.000000	-10.000000	0.616667	-26.700001	132.500000	1023.000000	1023.000000	2046.000000
23.400000	-0.019561	-11.560545	-2.593548	-1.825046	-3.615859	-3.526093	0.000000	-10.000000	0.600000	-26.016666	123.666664	1023.000000	1023.000000	2046.000000
23.420000	-0.020262	-11.974922	-2.589200	-2.052103	-3.728892	-3.604728	0.000000	-10.000000	0.583333	-25.166666	114.833336	1023.000000	1023.000000	2046.000000
23.440001	-0.020853	-12.324093	-2.648757	-2.273021	-3.761917	-3.640399	0.000000	-10.000000	0.558333	-24.300001	106.333336	1023.000000	1023.000000	2046.000000
23.459999	-0.021552	-12.737512	-2.645245	-2.427844	-3.897445	-3.766978	0.000000	-10.000000	0.516667	-23.483334	98.000000	1023.000000	1023.000000	2046.000000
23.480000	-0.022218	-13.131087	-2.789391	-2.575298	-3.952971	-3.813428	0.000000	-10.000000	0.475000	-22.766668	90.333336	1023.000000	1023.000000	2046.000000
23.500000	-0.022888	-13.526558	-2.859452	-2.683043	-4.040710	-3.943353	0.000000	-10.000000	0.450000	-22.016668	82.833336	1023.000000	1023.000000	2046.000000
23.520000	-0.023420	-13.841444	-3.040942	-2.832078	-4.058351	-3.910073	0.000000	-10.000000	0.425000	-21.100000	75.666664	1023.000000	1023.000000	2046.000000
23.540001	-0.024300	-14.361355	-3.145374	-2.950757	-4.178870	-4.086353	0.000000	-10.000000	0.400000	-20.216667	68.500000	1023.000000	1023.000000	2046.000000
23.559999	-0.024988	-14.767875	-3.331405	-3.051250	-4.223849	-4.161370	0.000000	-10.000000	0.366667	-19.333334	61.833332	1023.000000	1023.000000	2046.000000
23.580000	-0.025705	-15.191641	-3.375785	-3.109444	-4.338140	-4.368271	0.000000	-10.000000	0.350000	-18.566666	55.166668	1023.000000	1023.000000	2046.000000
23.600000	-0.026405	-15.605259	-3.529179	-3.205546	-4.490471	-4.380062	0.000000	-10.000000	0.308333	-17.650000	49.000000	1023.000000	1023.000000	2046.000000
23.620001	-0.027618	-16.322147	-3.748176	-3.358302	-4.642884	-4.572785	0.000000	-10.000000	0.275000	-16.750000	43.000000	1023.000000	1023.000000	2046.000000
23.639999	-0.029072	-17.181490	-3.965688	-3.537176	-4.933223	-4.745404	0.000000	-10.000000	0.241667	-15.800000	37.500000	1023.000000	1023.000000	2046.000000
23.660000	-0.030747	-18.171631	-4.070467	-3.874894	-5.269125	-4.957144	0.000000	-10.000000	0.241667	-14.783334	32.166668	1023.000000	1023.000000	2046.000000
23.680000	-0.031898	-18.852005	-4.308501	-3.891959	-5.350295	-5.301249	0.000000	-10.000000	0.233333	-13.783334	27.333334	1023.000000	1023.000000	2046.000000
23.700001	-0.032678	-19.312923	-4.364683	-4.062230	-5.498122	-5.387889	0.000000	-10.000000	0.200000	-13.000000	22.666666	1023.000000	1023.000000	2046.000000
23.719999	-0.033430	-19.757362	-4.611339	-4.175253	-5.482593	-5.488178	0.000000	-10.000000	0.191667	-12.583333	18.333334	1023.000000	1023.000000	2046.000000
23.740000	-0.033810	-19.981739	-4.732737	-4.189111	-5.478311	-5.581581	0.000000	-10.000000	0.166667	-12.150001	14.000000	1023.000000	1023.000000	2046.000000
23.760000	-0.034339	-20.294361	-4.979224	-4.171602	-5.491011	-5.652524	0.000000	-10.000000	0.166667	-11.650001	10.000000	1023.000000	1023.000000	2046.000000
23.780001	-0.035796	-21.155308	-5.252260	-4.359320	-5.645114	-5.898614	0.000000	-10.000000	0.133333	-10.650001	6.166667	1023.000000	1023.000000	2046.000000
23.799999	-0.037646	-22.248869	-5.616115	-4.489657	-5.926725	-6.216372	0.000000	-10.000000	0.116667	-9.350000	2.833333	1023.000000	1023.000000	2046.000000
23.820000	-0.040186	-23.749847	-6.018081	-4.612761	-6.396871	-6.722133	0.000000	-10.000000	0.100000	-7.600000	0.000000	1023.000000	1023.000000	2046.000000
23.840000	-0.042353	-25.030869	-6.590303	-4.753912	-6.679302	-7.007351	0.000000	-10.000000	0.100000	-6.183333	-2.333333	1023.000000	1023.000000	2046.000000
23.860001	-0.043733	-25.846231	-6.883852	-4.976132	-6.878793	-7.107455	0.000000	-10.000000	0.108333	-5.433333	-4.166667	1023.000000	1023.000000	2046.000000
23.879999	-0.044523	-26.312971	-7.292477	-5.129606	-6.815528	-7.075360	0.000000	-10.000000	0.108333	-5.716667	-5.833333	1023.000000	1023.000000	2046.000000
23.900000	-0.045482	-26.879915	-7.637890	-5.386788	-6.785859	-7.069378	0.000000	-10.000000	0.108333	-6.450000	-7.666667	1023.000000	1023.000000	2046.000000
23.920000	-0.046097	-27.243614	-7.958364	-5.621035	-6.751507	-6.912709	0.000000	-10.000000	0.100000	-6.983334	-10.000000	1023.000000	1023.000000	2046.000000
23.940001	-0.046635	-27.561356	-8.137136	-5.801753	-6.748369	-6.874097	0.000000	-10.000000	0.091667	-6.483334	-12.333333	1023.000000	1023.000000	2046.000000
23.959999	-0.046263	-27.341537	-8.141725	-5.839402	-6.677467	-6.682945	0.000000	-10.000000	0.075000	-3.966667	-14.500000	1023.000000	1023.000000	2046.000000
23.980000	-0.045587	-26.942163	-8.035873	-5.836201	-6.532418	-6.537671	0.000000	-10.000000	0.050000	-0.166667	-16.000000	1023.000000	1023.000000	2046.000000
24.000000	-0.044376	-26.226095	-7.869056	-5.689791	-6.329572	-6.337676	0.000000	-10.000000	0.016667	4.516667	-16.833334	1023.000000	1023.000000	2046.000000
24.020000	-0.042755	-25.268011	-7.662337	-5.551835	-6.030166	-6.023674	0.000000	-10.000000	-0.041667	9.033334	-17.000000	1023.000000	1023.000000	2046.000000
24.040001	-0.040656	-24.027905	-7.357397	-5.321432	-5.701307	-5.647768	0.000000	-10.000000	-0.091667	13.100000	-17.000000	1023.000000	1023.000000	2046.000000
24.059999	-0.038401	-22.694731	-6.982906	-5.131085	-5.279169	-5.301571	0.000000	-10.000000	-0.125000	16.100000	-17.000000	1023.000000	1023.000000	2046.000000
24.080000	-0.036058	-21.310188	-6.614764	-4.966050	-4.899276	-4.830100	0.000000	-10.000000	-0.133333	17.850000	-17.000000	1023.000000	1023.000000	2046.000000
24.100000	-0.033954	-20.066715	-6.282042	-4.722562	-4.525255	-4.536857	0.000000	-10.000000	-0.175000	19.300001	-3.000000	1023.000000	1023.000000	2046.000000
24.120001	-0.032253	-19.061247	-5.948526	-4.599967	-4.287445	-4.225308	0.000000	-10.000000	-0.200000	20.583334	12.666667	1023.000000	1023.000000	2046.000000
24.139999	-0.030896	-18.259293	-5.762354	-4.441974	-3.979914	-4.075051	0.000000	-10.000000	-0.216667	21.633333	30.666666	1023.000000	1023.000000	2046.000000
24.160000	-0.029821	-17.624361	-5.475846	-4.441451	-3.898239	-3.808826	0.000000	-10.000000	-0.200000	22.250000	37.333332	1023.000000	1023.000000	2046.000000
24.180000	-0.029192	-17.252617	-5.250106	-4.354236	-3.858293	-3.789982	0.000000	-10.000000	-0.216667	22.683334	44.666668	1023.000000	1023.000000	2046.000000
24.200001	-0.028531	-16.862020	-4.994776	-4.403282	-3.904065	-3.559896	0.000000	-10.000000	-0.258333	23.433334	52.333332	1023.000000	1023.000000	2046.000000
24.219999	-0.027628	-16.327934	-4.763391	-4.312231	-3.803658	-3.448655	0.000000	-10.000000	-0.325000	24.466667	60.000000	1023.000000	1023.000000	2046.000000
24.240000	-0.026713	-15.787323	-4.530744	-4.321364	-3.746734	-3.188480	0.000000	-10.000000	-0.375000	25.700001	68.000000	1023.000000	1023.000000	2046.000000
24.260000	-0.025583	-15.119617	-4.391753	-4.226116	-3.564631	-2.937118	0.000000	-10.000000	-0.408333	26.883333	76.333336	1023.000000	1023.000000	2046.000000
24.280001	-0.024038	-14.206652	-4.152436	-4.014843	-3.364926	-2.674447	0.000000	-10.000000	-0.433333	27.866667	85.000000	1023.000000	1023.000000	2046.000000
24.299999	-0.021684	-12.815397	-3.824181	-3.737286	-2.932277	-2.321653	0.000000	-10.000000	-0.466667	28.566668	94.166664	1023.000000	1023.000000	2046.000000
24.320000	-0.018979	-11.216618	-3.382252	-3.427720	-2.545991	-1.860656	0.000000	-10.000000	-0.491667	29.150000	103.666664	1023.000000	1023.000000	2046.000000
24.340000	-0.016090	-9.508990	-2.861513	-3.105386	-2.071540	-1.470552	0.000000	-10.000000	-0.500000	29.616667	113.500000	1023.000000	1023.000000	2046.000000
24.360001	-0.012924	-7.637983	-2.391896	-2.853599	-1.583670	-0.808819	0.000000	-10.000000	-0.508333	30.100000	123.500000	1023.000000	1023.000000	2046.000000
24.379999	-0.009818	-5.802240	-1.787126	-2.353702	-1.195475	-0.465937	0.000000	-10.000000	-0.533333	30.650000	133.500000	1023.000000	1023.000000	2046.000000
24.400000	-0.006372	-3.765861	-1.294999	-1.995698	-0.684374	0.209210	0.000000	-10.000000	-0.558333	31.066666	140.166672	1023.000000	1023.000000	2046.000000
24.420000	-0.003317	-1.960519	-0.657213	-1.574996	-0.417877	0.689565	0.000000	-10.000000	-0.591667	31.683332	150.333328	1023.000000	1023.000000	2046.000000
24.440001	-0.000450	-0.266232	-0.316205	-1.142089	-0.063644	1.255705	0.000000	-10.000000	-0.600000	32.366669	160.666672	1023.000000	1023.000000	2046.000000
24.459999	0.001468	0.867748	0.058745	-0.842050	0.051634	1.599419	0.000000	-10.000000	-0.608333	32.933334	174.666672	1023.000000	1023.000000	2046.000000
24.480000	0.003582	2.116829	0.278953	-0.537078	0.364051	2.010903	0.000000	-10.000000	-0.616667	33.283333	185.500000	1023.000000	1023.000000	2046.000000
24.500000	0.006363	3.760422	0.808582	-0.082745	0.644007	2.390578	0.000000	-10.000000	-0.625000	33.266666	196.500000	1023.000000	1023.000000	2046.000000
24.520000	0.009525	5.629490	1.231708	0.301528	1.036852	3.059403	0.000000	-10.000000	-0.616667	33.250000	207.666672	1023.000000	1023.000000	2046.000000
24.540001	0.011987	7.084074	1.405264	0.836252	1.453729	3.388829	0.000000	-10.000000	-0.591667	33.000000	218.833328	1023.000000	1023.000000	2046.000000
24.559999	0.014582	8.617827	1.481363	1.421792	1.883430	3.831241	0.000000	-10.000000	-0.591667	32.666668	230.000000	1023.000000	1023.000000	2046.000000
24.580000	0.015569	9.201215	1.426104	1.766767	2.010835	3.997509	0.000000	-10.000000	-0.600000	32.683334	240.833328	1023.000000	1023.000000	2046.000000
24.600000	0.015708	9.283547	1.310913	1.919708	2.097275	3.955650	0.000000	-10.000000	-0.608333	32.683334	251.666672	1023.000000	1023.000000	2046.000000
24.620001	0.014996	8.862802	1.126099	2.013447	1.877452	3.845805	0.000000	-10.000000	-0.600000	32.616669	262.500000	1023.000000	1023.000000	2046.000000
24.639999	0.014720	8.699689	0.807185	2.326027	1.859219	3.707258	0.000000	-10.000000	-0.575000	32.150002	273.500000	1023.000000	1023.000000	2046.000000
24.660000	0.015002	8.865932	0.709915	2.607072	1.831938	3.717007	0.000000	-10.000000	-0.541667	31.600000	284.333344	1023.000000	1023.000000	2046.000000
24.680000	0.016577	9.797174	0.696315	2.919994	2.169729	4.011137	0.000000	-10.000000	-0.483333	30.583334	295.000000	1023.000000	1023.000000	2046.000000
24.700001	0.018032	10.657011	0.794083	3.195176	2.411680	4.256073	0.000000	-10.000000	-0.491667	29.983334	305.333344	1023.000000	1023.000000	2046.000000
24.719999	0.019912	11.768090	0.797571	3.422262	2.844702	4.703555	0.000000	-10.000000	-0.508333	29.533333	315.500000	1023.000000	1023.000000	2046.000000
24.740000	0.021621	12.777751	1.054667	3.723805	2.976504	5.022775	0.000000	-10.000000	-0.541667	29.800001	325.500000	1023.000000	1023.000000	2046.000000
24.760000	0.023635	13.968119	1.178668	4.136619	3.410623	5.242209	0.000000	-10.000000	-0.541667	30.066668	335.500000	1023.000000	1023.000000	2046.000000
24.780001	0.025675	15.173887	1.495171	4.374474	3.685079	5.619164	0.000000	-10.000000	-0.525000	30.433334	345.500000	1023.000000	1023.000000	2046.000000
24.799999	0.028135	16.627529	1.869011	4.686554	4.055835	6.016130	0.000000	-10.000000	-0.525000	30.533333	355.500000	1023.000000	1023.000000	2046.000000
24.820000	0.030402	17.967674	2.247234	5.051784	4.333051	6.335606	0.000000	-10.000000	-0.508333	30.333334	365.500000	1023.000000	1023.000000	2046.000000
24.840000	0.032985	19.494350	2.672955	5.398761	4.665038	6.757596	0.000000	-10.000000	-0.508333	30.266666	375.500000	1023.000000	1023.000000	2046.000000
24.860001	0.035699	21.098337	3.231272	5.771563	5.011754	7.083749	0.000000	-10.000000	-0.491667	30.216667	385.666656	1023.000000	1023.000000	2046.000000
24.879999	0.038955	23.022385	3.789709	6.232559	5.491679	7.508439	0.000000	-10.000000	-0.491667	29.983334	396.000000	1023.000000	1023.000000	2046.000000
24.900000	0.041967	24.802452	4.468203	6.693788	5.858188	7.782274	0.000000	-10.000000	-0.466667	29.666666	406.166656	1023.000000	1023.000000	2046.000000
24.920000	0.044886	26.527761	4.904156	7.251547	6.395111	7.976948	0.000000	-10.000000	-0.441667	29.366667	416.000000	1023.000000	1023.000000	2046.000000
24.940001	0.046980	27.765106	5.291385	7.490172	6.755933	8.227616	0.000000	-10.000000	-0.400000	28.883333	425.666656	1023.000000	1023.000000	2046.000000
24.959999	0.048649	28.751513	5.596670	7.745536	7.038740	8.370567	0.000000	-10.000000	-0.375000	28.000000	435.500000	1023.000000	1023.000000	2046.000000
24.980000	0.049710	29.378637	5.964814	7.747841	7.065800	8.600183	0.000000	-10.000000	-0.350000	26.766666	445.166656	1023.000000	1023.000000	2046.000000
25.000000	0.050718	29.974583	6.246536	7.852319	7.045681	8.830046	0.000000	-10.000000	-0.341667	25.783333	454.333344	1023.000000	1023.000000	2046.000000
25.020000	0.051506	30.440083	6.581601	7.832386	6.987640	9.038456	0.000000	-10.000000	-0.366667	25.516666	463.000000	1023.000000	1023.000000	2046.000000
25.040001	0.052640	31.109955	6.763642	7.958003	7.145082	9.243228	0.000000	-10.000000	-0.391667	25.616667	471.500000	1023.000000	1023.000000	2046.000000
25.059999	0.053658	31.712025	7.027709	8.039180	7.238518	9.406616	0.000000	-10.000000	-0.375000	26.016668	480.000000	1023.000000	1023.000000	2046.000000
25.080000	0.055420	32.752979	7.333964	8.247789	7.452223	9.719006	0.000000	-10.000000	-0.350000	26.116667	488.666656	1023.000000	1023.000000	2046.000000
25.100000	0.057563	34.019737	7.706560	8.465260	7.766762	10.081157	0.000000	-10.000000	-0.333333	26.233334	497.333344	1023.000000	1023.000000	2046.000000
25.120001	0.060278	35.624104	8.099662	8.843034	8.229589	10.451818	0.000000	-10.000000	-0.358333	26.083334	506.166656	1023.000000	1023.000000	2046.000000
25.139999	0.063067	37.272751	8.610039	9.160290	8.676912	10.825508	0.000000	-10.000000	-0.375000	25.966667	514.833313	1023.000000	1023.000000	2046.000000
25.160000	0.066271	39.166401	9.098697	9.579767	9.202464	11.285473	0.000000	-10.000000	-0.391667	25.816668	523.500000	1023.000000	1023.000000	2046.000000
25.180000	0.069357	40.990192	9.605275	10.067093	9.696754	11.621070	0.000000	-10.000000	-0.383333	25.616667	532.166687	1023.000000	1023.000000	2046.000000
25.200001	0.072638	42.929020	10.102309	10.450731	10.143588	12.232392	0.000000	-10.000000	-0.366667	25.466667	540.666687	1023.000000	1023.000000	2046.000000
25.219999	0.075445	44.587948	10.469376	10.901228	10.583818	12.633527	0.000000	-10.000000	-0.350000	25.266666	549.333313	1023.000000	1023.000000	2046.000000
25.240000	0.078002	46.098915	10.801025	11.356424	10.974031	12.967435	0.000000	-10.000000	-0.316667	25.333334	557.666687	1023.000000	1023.000000	2046.000000
25.260000	0.079947	47.248959	11.011040	11.771276	11.226992	13.239651	0.000000	-10.000000	-0.291667	24.733334	566.333313	1023.000000	1023.000000	2046.000000
25.280001	0.081100	47.930218	11.249701	12.095559	11.262519	13.322436	0.000000	-10.000000	-0.250000	23.966667	574.666687	1023.000000	1023.000000	2046.000000
25.299999	0.081913	48.410583	11.380872	12.309898	11.370371	13.349443	0.000000	-10.000000	-0.208333	22.466667	582.833313	1023.000000	1023.000000	2046.000000
25.320000	0.083110	49.118271	11.844504	12.468041	11.332432	13.473295	0.000000	-10.000000	-0.133333	20.500000	590.500000	1023.000000	1023.000000	2046.000000
25.340000	0.085337	50.434067	12.193746	12.770375	11.704226	13.765720	0.000000	-10.000000	-0.050000	17.450001	597.666687	1023.000000	1023.000000	2046.000000
25.360001	0.086290	50.997414	12.346927	12.925323	11.834496	13.890669	0.000000	-10.000000	0.016667	13.300000	604.166687	1023.000000	1023.000000	2046.000000
25.379999	0.086911	51.364223	12.281233	13.204245	11.893277	13.985469	0.000000	-10.000000	0.075000	7.750000	609.333313	1023.000000	1023.000000	2046.000000
25.400000	0.084748	50.086002	11.904624	13.105650	11.596238	13.479491	0.000000	-10.000000	0.108333	3.600000	612.333313	1023.000000	1023.000000	2046.000000
25.420000	0.081540	48.190361	11.274389	12.723582	11.267877	12.924513	0.000000	-10.000000	0.133333	-1.166667	614.000000	1023.000000	1023.000000	2046.000000
25.440001	0.077725	45.935402	10.614907	12.416048	10.750357	12.154091	0.000000	-10.000000	0.166667	-5.333333	614.500000	1023.000000	1023.000000	2046.000000
25.459999	0.074305	43.914192	10.021614	12.308997	10.164144	11.419437	0.000000	-10.000000	0.225000	-10.833334	615.000000	1023.000000	1023.000000	2046.000000
25.480000	0.071422	42.210682	9.443437	12.274661	9.757565	10.735021	0.000000	-10.000000	0.291667	-15.016667	615.000000	1023.000000	1023.000000	2046.000000
25.500000	0.069074	40.822838	9.040539	12.092705	9.438873	10.250723	0.000000	-10.000000	0.366667	-18.383333	611.666687	1023.000000	1023.000000	2046.000000
25.520000	0.067448	39.861847	8.779225	11.894789	9.171706	10.016129	0.000000	-10.000000	0.433333	-21.033333	603.166687	1023.000000	1023.000000	2046.000000
25.540001	0.065760	38.864395	8.588909	11.781504	8.831170	9.662810	0.000000	-10.000000	0.516667	-23.183332	592.166687	1023.000000	1023.000000	2046.000000
25.559999	0.064331	38.019356	8.343840	11.563308	8.569025	9.543182	0.000000	-10.000000	0.583333	-24.816668	581.666687	1023.000000	1023.000000	2046.000000
25.580000	0.062452	36.908913	8.172371	11.352950	8.177559	9.206031	0.000000	-10.000000	0.650000	-26.416668	573.333313	1023.000000	1023.000000	2046.000000
25.600000	0.060894	35.988369	7.942282	11.145030	7.917122	8.983933	0.000000	-10.000000	0.700000	-28.016668	564.500000	1023.000000	1023.000000	2046.000000
25.620001	0.059129	34.944981	7.757124	10.952931	7.569673	8.665252	0.000000	-10.000000	0.766667	-29.716667	555.166687	1023.000000	1023.000000	2046.000000
25.639999	0.057660	34.077137	7.615200	10.685301	7.275112	8.501525	0.000000	-10.000000	0.833333	-31.366667	545.333313	1023.000000	1023.000000	2046.000000
25.660000	0.056048	33.124264	7.482327	10.546536	6.959629	8.135772	0.000000	-10.000000	0.900000	-32.883331	534.833313	1023.000000	1023.000000	2046.000000
25.680000	0.054840	32.410240	7.388462	10.369019	6.786715	7.866046	0.000000	-10.000000	0.950000	-34.083332	523.833313	1023.000000	1023.000000	2046.000000
25.700001	0.053565	31.656744	7.383964	10.168871	6.559055	7.544853	0.000000	-10.000000	1.016667	-35.116669	512.500000	1023.000000	1023.000000	2046.000000
25.719999	0.052713	31.153576	7.320142	10.030334	6.413927	7.389172	0.000000	-10.000000	1.075000	-35.933334	500.833344	1023.000000	1023.000000	2046.000000
25.740000	0.051257	30.292950	7.197075	9.918612	6.168780	7.008481	0.000000	-10.000000	1.125000	-36.716667	489.000000	1023.000000	1023.000000	2046.000000
25.760000	0.049418	29.206184	6.908837	9.796381	5.896553	6.604414	0.000000	-10.000000	1.125000	-37.116669	476.666656	1023.000000	1023.000000	2046.000000
25.780001	0.046890	27.711802	6.552796	9.503978	5.529892	6.125137	0.000000	-10.000000	1.133333	-37.516666	464.333344	1023.000000	1023.000000	2046.000000
25.799999	0.044250	26.151575	6.198159	8.992440	5.137700	5.823276	0.000000	-10.000000	1.133333	-37.666668	451.666656	1023.000000	1023.000000	2046.000000
25.820000	0.041431	24.485785	5.999696	8.514619	4.632819	5.338651	0.000000	-10.000000	1.166667	-38.100002	439.166656	1023.000000	1023.000000	2046.000000
25.840000	0.038903	22.991611	5.869947	7.974503	4.125284	5.021877	0.000000	-10.000000	1.158333	-38.033333	426.333344	1023.000000	1023.000000	2046.000000
25.860001	0.036119	21.346567	5.701237	7.554008	3.565876	4.525446	0.000000	-10.000000	1.158333	-37.950001	413.666656	1023.000000	1023.000000	2046.000000
25.879999	0.033439	19.762606	5.339861	7.144701	3.162424	4.115619	0.000000	-10.000000	1.133333	-37.283333	401.000000	1023.000000	1023.000000	2046.000000
25.900000	0.030756	18.176552	5.048504	6.743408	2.644985	3.739655	0.000000	-10.000000	1.133333	-36.933334	388.500000	1023.000000	1023.000000	2046.000000
25.920000	0.028657	16.936451	4.773304	6.383416	2.329944	3.449788	0.000000	-10.000000	1.125000	-36.800003	376.166656	1023.000000	1023.000000	2046.000000
25.940001	0.026583	15.710679	4.532467	6.050111	1.992970	3.135131	0.000000	-10.000000	1.116667	-36.633335	364.000000	1023.000000	1023.000000	2046.000000
25.959999	0.024925	14.730921	4.235482	5.720658	1.828090	2.946691	0.000000	-10.000000	1.108333	-36.433334	352.000000	1023.000000	1023.000000	2046.000000
25.980000	0.023384	13.819870	4.153438	5.346211	1.519838	2.800382	0.000000	-10.000000	1.100000	-36.033333	340.000000	1023.000000	1023.000000	2046.000000
26.000000	0.021985	12.993203	3.919812	5.162118	1.388995	2.522278	0.000000	-10.000000	1.091667	-35.933334	328.000000	1023.000000	1023.000000	2046.000000
26.020000	0.020619	12.185948	3.857502	4.804554	1.107756	2.416136	0.000000	-10.000000	1.083333	-35.816666	316.000000	1023.000000	1023.000000	2046.000000
26.040001	0.019332	11.424951	3.628303	4.621824	1.024397	2.150427	0.000000	-10.000000	1.050000	-35.316666	304.000000	1023.000000	1023.000000	2046.000000
26.059999	0.017707	10.464950	3.444025	4.286040	0.768611	1.966273	0.000000	-10.000000	1.025000	-35.000000	292.000000	1023.000000	1023.000000	2046.000000
26.080000	0.016252	9.605215	3.135570	4.053250	0.677811	1.738585	0.000000	-10.000000	0.983333	-34.483334	280.166656	1023.000000	1023.000000	2046.000000
26.100000	0.014490	8.563337	2.957205	3.728543	0.355240	1.522349	0.000000	-10.000000	0.975000	-34.183334	268.500000	1023.000000	1023.000000	2046.000000
26.120001	0.012870	7.606364	2.640905	3.525917	0.177294	1.262248	0.000000	-10.000000	0.958333	-33.766666	257.166656	1023.000000	1023.000000	2046.000000
26.139999	0.011065	6.539330	2.416213	3.220374	-0.096666	0.999410	0.000000	-10.000000	0.958333	-33.549999	246.000000	1023.000000	1023.000000	2046.000000
26.160000	0.009605	5.676491	2.128879	3.012685	-0.253202	0.788129	0.000000	-10.000000	0.916667	-33.200001	234.833328	1023.000000	1023.000000	2046.000000
26.180000	0.007498	4.431049	1.828726	2.673753	-0.634715	0.563285	0.000000	-10.000000	0.883333	-32.616669	223.666672	1023.000000	1023.000000	2046.000000
26.200001	0.005057	2.988978	1.364076	2.384320	-0.984234	0.224817	0.000000	-10.000000	0.841667	-32.083332	212.666672	1023.000000	1023.000000	2046.000000
26.219999	0.001993	1.178122	0.979595	1.903410	-1.495354	-0.209530	0.000000	-10.000000	0.825000	-31.433334	202.000000	1023.000000	1023.000000	2046.000000
26.240000	-0.000586	-0.346503	0.512960	1.644616	-1.773638	-0.730441	0.000000	-10.000000	0.808333	-31.016666	191.666672	1023.000000	1023.000000	2046.000000
26.260000	-0.002586	-1.528473	0.205704	1.269672	-2.006476	-0.997373	0.000000	-10.000000	0.800000	-30.316668	181.500000	1023.000000	1023.000000	2046.000000
26.280001	-0.004791	-2.831695	-0.359813	1.056792	-2.090742	-1.437933	0.000000	-10.000000	0.766667	-30.066668	171.500000	1023.000000	1023.000000	2046.000000
26.299999	-0.006255	-3.696835	-0.761114	0.876101	-2.163812	-1.648010	0.000000	-10.000000	0.733333	-29.683334	161.500000	1023.000000	1023.000000	2046.000000
26.320000	-0.007905	-4.671817	-1.101128	0.658816	-2.340815	-1.888690	0.000000	-10.000000	0.691667	-29.250000	151.500000	1023.000000	1023.000000	2046.000000
26.340000	-0.010621	-6.277287	-1.589618	0.266610	-2.672908	-2.281371	0.000000	-10.000000	0.683333	-28.600000	141.500000	1023.000000	1023.000000	2046.000000
26.360001	-0.013808	-8.160412	-2.009235	0.018443	-3.180148	-2.989472	0.000000	-10.000000	0.650000	-27.500000	131.833328	1023.000000	1023.000000	2046.000000
26.379999	-0.017520	-10.354087	-2.646174	-0.309358	-3.727895	-3.670660	0.000000	-10.000000	0.608333	-26.400000	122.666664	1023.000000	1023.000000	2046.000000
26.400000	-0.020937	-12.373518	-3.379252	-0.583733	-4.203307	-4.207226	0.000000	-10.000000	0.558333	-25.100000	113.833336	1023.000000	1023.000000	2046.000000
26.420000	-0.023305	-13.773281	-3.808031	-0.898878	-4.556670	-4.509702	0.000000	-10.000000	0.525000	-24.316668	105.333336	1023.000000	1023.000000	2046.000000
26.440001	-0.025055	-14.807641	-4.276287	-1.166268	-4.678850	-4.686235	0.000000	-10.000000	0.500000	-23.616667	97.000000	1023.000000	1023.000000	2046.000000
26.459999	-0.026763	-15.817016	-4.603799	-1.581001	-4.885786	-4.746430	0.000000	-10.000000	0.475000	-23.233334	89.333336	1023.000000	1023.000000	2046.000000
26.480000	-0.028305	-16.728426	-5.075449	-1.886747	-4.921834	-4.844396	0.000000	-10.000000	0.450000	-22.700001	81.666664	1023.000000	1023.000000	2046.000000
26.500000	-0.029889	-17.664202	-5.359197	-2.347185	-5.121186	-4.836634	0.000000	-10.000000	0.425000	-22.050001	74.166664	1023.000000	1023.000000	2046.000000
26.520000	-0.031131	-18.398430	-5.703446	-2.596684	-5.153854	-4.944446	0.000000	-10.000000	0.408333	-21.183334	66.666664	1023.000000	1023.000000	2046.000000
26.540001	-0.032204	-19.032787	-5.753253	-2.989474	-5.326537	-4.963521	0.000000	-10.000000	0.391667	-20.116667	59.500000	1023.000000	1023.000000	2046.000000
26.559999	-0.032876	-19.429821	-5.970642	-3.057726	-5.234348	-5.167106	0.000000	-10.000000	0.375000	-19.066668	52.833332	1023.000000	1023.000000	2046.000000
26.580000	-0.033412	-19.746380	-5.940041	-3.213336	-5.372731	-5.220272	0.000000	-10.000000	0.333333	-18.133333	46.500000	1023.000000	1023.000000	2046.000000
26.600000	-0.033532	-19.817146	-5.930043	-3.251578	-5.325312	-5.310213	0.000000	-10.000000	0.291667	-17.266666	40.500000	1023.000000	1023.000000	2046.000000
26.620001	-0.033393	-19.735554	-5.787026	-3.403312	-5.277721	-5.267494	0.000000	-10.000000	0.258333	-16.466667	34.833332	1023.000000	1023.000000	2046.000000
26.639999	-0.033224	-19.635141	-5.620830	-3.514049	-5.268953	-5.231309	0.000000	-10.000000	0.250000	-15.650000	29.333334	1023.000000	1023.000000	2046.000000
26.660000	-0.033594	-19.854286	-5.615277	-3.681041	-5.266397	-5.291571	0.000000	-10.000000	0.241667	-15.050000	24.166666	1023.000000	1023.000000	2046.000000
26.680000	-0.034408	-20.335230	-5.830450	-3.820157	-5.238204	-5.446420	0.000000	-10.000000	0.225000	-14.433333	19.000000	1023.000000	1023.000000	2046.000000
26.700001	-0.035731	-21.117266	-5.965674	-4.092355	-5.407918	-5.651319	0.000000	-10.000000	0.216667	-14.050000	14.166667	1023.000000	1023.000000	2046.000000
26.719999	-0.037136	-21.947279	-6.091282	-4.363968	-5.612354	-5.879675	0.000000	-10.000000	0.225000	-13.850000	9.500000	1023.000000	1023.000000	2046.000000
26.740000	-0.038931	-23.008364	-6.109148	-4.780730	-5.956842	-6.161644	0.000000	-10.000000	0.225000	-13.716667	5.000000	1023.000000	1023.000000	2046.000000
26.760000	-0.040389	-23.869833	-6.107946	-5.141664	-6.240240	-6.379984	0.000000	-10.000000	0.200000	-13.200000	0.833333	1023.000000	1023.000000	2046.000000
26.780001	-0.041979	-24.809797	-6.140799	-5.499128	-6.505269	-6.664602	0.000000	-10.000000	0.150000	-12.216667	-3.166667	1023.000000	1023.000000	2046.000000
26.799999	-0.043146	-25.499128	-6.268301	-5.781509	-6.664518	-6.784801	0.000000	-10.000000	0.116667	-11.050000	-7.000000	1023.000000	1023.000000	2046.000000
26.820000	-0.044394	-26.237034	-6.439212	-6.104713	-6.850275	-6.842834	0.000000	-10.000000	0.100000	-9.700000	-10.833333	1023.000000	1023.000000	2046.000000
26.840000	-0.044891	-26.530464	-6.486654	-6.156112	-6.934134	-6.953565	0.000000	-10.000000	0.100000	-8.500000	-14.166667	1023.000000	1023.000000	2046.000000
26.860001	-0.045136	-26.675241	-6.450927	-6.276083	-6.928115	-7.020115	0.000000	-10.000000	0.100000	-7.516667	-17.000000	1023.000000	1023.000000	2046.000000
26.879999	-0.044742	-26.442415	-6.352419	-6.297419	-6.826625	-6.965952	0.000000	-10.000000	0.100000	-6.800000	-19.333334	1023.000000	1023.000000	2046.000000
26.900000	-0.044497	-26.297546	-6.243112	-6.345164	-6.772574	-6.936697	0.000000	-10.000000	0.083333	-6.100000	-21.500000	1023.000000	1023.000000	2046.000000
26.920000	-0.043795	-25.883116	-6.104538	-6.435375	-6.617933	-6.725270	0.000000	-10.000000	0.075000	-5.383333	-23.500000	1023.000000	1023.000000	2046.000000
26.940001	-0.043193	-25.527048	-5.904484	-6.356817	-6.506875	-6.758874	0.000000	-10.000000	0.066667	-4.600000	-25.500000	1023.000000	1023.000000	2046.000000
26.959999	-0.041878	-24.749844	-5.751201	-6.218909	-6.199257	-6.580476	0.000000	-10.000000	0.066667	-3.666667	-27.166666	1023.000000	1023.000000	2046.000000
26.980000	-0.041216	-24.358768	-5.579015	-6.074780	-6.184789	-6.520183	0.000000	-10.000000	0.066667	-2.616667	-28.333334	1023.000000	1023.000000	2046.000000
27.000000	-0.040697	-24.051819	-5.519380	-5.969706	-6.132318	-6.430416	0.000000	-10.000000	0.066667	-1.383333	-28.833334	1023.000000	1023.000000	2046.000000
27.020000	-0.040410	-23.882553	-5.426933	-5.980424	-6.189501	-6.285694	0.000000	-10.000000	0.058333	-0.183333	-29.000000	1023.000000	1023.000000	2046.000000
27.040001	-0.039057	-23.082979	-5.290895	-5.659522	-6.013772	-6.118791	0.000000	-10.000000	0.050000	1.533333	-29.000000	1023.000000	1023.000000	2046.000000
27.059999	-0.038199	-22.575672	-5.262306	-5.645587	-5.838752	-5.829027	0.000000	-10.000000	0.025000	3.800000	-29.000000	1023.000000	1023.000000	2046.000000
27.080000	-0.036982	-21.856520	-5.269754	-5.338085	-5.595634	-5.653048	0.000000	-10.000000	0.008333	6.866667	-29.000000	1023.000000	1023.000000	2046.000000
27.100000	-0.036415	-21.521381	-5.401832	-5.140537	-5.418467	-5.560546	0.000000	-10.000000	-0.050000	10.216667	-29.000000	1023.000000	1023.000000	2046.000000
27.120001	-0.036478	-21.558495	-5.440593	-5.221324	-5.453102	-5.443475	0.000000	-10.000000	-0.108333	13.666667	-29.000000	1023.000000	1023.000000	2046.000000
27.139999	-0.037132	-21.944963	-5.645529	-5.269735	-5.455599	-5.574100	0.000000	-10.000000	-0.158333	16.483334	-29.000000	1023.000000	1023.000000	2046.000000
27.160000	-0.037525	-22.177450	-5.824733	-5.151696	-5.583933	-5.617088	0.000000	-10.000000	-0.175000	18.183334	-29.000000	1023.000000	1023.000000	2046.000000
27.180000	-0.037789	-22.333069	-6.165697	-4.895620	-5.546731	-5.725021	0.000000	-10.000000	-0.183333	19.550001	-10.333333	1023.000000	1023.000000	2046.000000
27.200001	-0.037173	-21.969336	-6.350136	-4.812440	-5.383648	-5.423110	0.000000	-10.000000	-0.200000	20.783333	10.666667	1023.000000	1023.000000	2046.000000
27.219999	-0.036115	-21.343958	-6.412715	-4.768658	-5.108690	-5.053894	0.000000	-10.000000	-0.208333	21.966667	34.000000	1023.000000	1023.000000	2046.000000
27.240000	-0.034937	-20.647493	-6.430886	-4.655029	-4.835564	-4.726015	0.000000	-10.000000	-0.225000	22.416666	41.333332	1023.000000	1023.000000	2046.000000
27.260000	-0.033995	-20.091000	-6.461572	-4.591661	-4.613233	-4.424535	0.000000	-10.000000	-0.241667	22.466667	48.666668	1023.000000	1023.000000	2046.000000
27.280001	-0.032472	-19.190874	-6.363801	-4.477590	-4.369334	-3.980149	0.000000	-10.000000	-0.291667	23.033335	56.333332	1023.000000	1023.000000	2046.000000
27.299999	-0.031170	-18.421553	-6.287103	-4.297640	-4.074538	-3.762272	0.000000	-10.000000	-0.341667	23.933334	63.666668	1023.000000	1023.000000	2046.000000
27.320000	-0.029366	-17.355356	-6.104566	-4.129854	-3.792154	-3.328783	0.000000	-10.000000	-0.391667	25.133333	71.666664	1023.000000	1023.000000	2046.000000
27.340000	-0.027573	-16.295729	-5.808534	-3.873757	-3.528494	-3.084944	0.000000	-10.000000	-0.400000	26.066668	79.666664	1023.000000	1023.000000	2046.000000
27.360001	-0.025422	-15.024642	-5.521066	-3.661027	-3.204220	-2.638329	0.000000	-10.000000	-0.391667	26.549999	85.333336	1023.000000	1023.000000	2046.000000
27.379999	-0.023262	-13.747761	-5.123596	-3.323519	-2.965961	-2.334684	0.000000	-10.000000	-0.400000	26.866667	94.166664	1023.000000	1023.000000	2046.000000
27.400000	-0.020423	-12.069752	-4.715068	-3.033616	-2.478892	-1.842176	0.000000	-10.000000	-0.425000	26.983334	100.333336	1023.000000	1023.000000	2046.000000
27.420000	-0.017639	-10.424714	-4.175780	-2.701511	-2.072841	-1.474582	0.000000	-10.000000	-0.458333	27.483334	112.500000	1023.000000	1023.000000	2046.000000
27.440001	-0.014679	-8.675316	-3.694428	-2.357963	-1.595270	-1.027656	0.000000	-10.000000	-0.458333	28.116667	121.666664	1023.000000	1023.000000	2046.000000
27.459999	-0.012268	-7.250503	-3.239165	-2.106903	-1.211786	-0.692648	0.000000	-10.000000	-0.450000	28.500000	134.000000	1023.000000	1023.000000	2046.000000
27.480000	-0.010179	-6.015900	-2.850545	-1.850767	-0.877459	-0.437128	0.000000	-10.000000	-0.433333	28.500000	140.333328	1023.000000	1023.000000	2046.000000
27.500000	-0.008823	-5.214627	-2.512940	-1.716847	-0.724458	-0.260382	0.000000	-10.000000	-0.425000	28.100000	149.833328	1023.000000	1023.000000	2046.000000
27.520000	-0.007781	-4.598681	-2.115353	-1.688402	-0.757987	-0.036940	0.000000	-10.000000	-0.425000	27.950001	156.166672	1023.000000	1023.000000	2046.000000
27.540001	-0.006900	-4.077669	-1.833852	-1.590251	-0.742622	0.089056	0.000000	-10.000000	-0.441667	27.916668	168.500000	1023.000000	1023.000000	2046.000000
27.559999	-0.005975	-3.531385	-1.521565	-1.679115	-0.766372	0.435665	0.000000	-10.000000	-0.466667	28.250000	177.666672	1023.000000	1023.000000	2046.000000
27.580000	-0.004829	-2.854090	-1.232251	-1.580269	-0.715095	0.673525	0.000000	-10.000000	-0.491667	28.583334	186.833328	1023.000000	1023.000000	2046.000000
27.600000	-0.003494	-2.065119	-0.892270	-1.392447	-0.635497	0.855095	0.000000	-10.000000	-0.516667	29.100000	196.500000	1023.000000	1023.000000	2046.000000
27.620001	-0.001471	-0.869601	-0.573778	-1.157236	-0.342243	1.203657	0.000000	-10.000000	-0.516667	29.633333	206.333328	1023.000000	1023.000000	2046.000000
27.639999	0.000699	0.413220	-0.191420	-0.881277	-0.031904	1.517821	0.000000	-10.000000	-0.516667	30.116667	219.500000	1023.000000	1023.000000	2046.000000
27.660000	0.003507	2.072510	0.196930	-0.509809	0.484106	1.901283	0.000000	-10.000000	-0.500000	30.299999	226.166672	1023.000000	1023.000000	2046.000000
27.680000	0.006332	3.741993	0.733708	-0.252658	0.878807	2.382136	0.000000	-10.000000	-0.516667	30.333334	232.833328	1023.000000	1023.000000	2046.000000
27.700001	0.009608	5.678500	1.184063	0.180970	1.432245	2.881222	0.000000	-10.000000	-0.525000	30.383333	239.500000	1023.000000	1023.000000	2046.000000
27.719999	0.012745	7.532101	1.758322	0.612360	1.830298	3.331120	0.000000	-10.000000	-0.533333	30.416666	252.833328	1023.000000	1023.000000	2046.000000
27.740000	0.016040	9.479425	2.205740	1.128684	2.324482	3.820519	0.000000	-10.000000	-0.525000	30.366667	262.833344	1023.000000	1023.000000	2046.000000
27.760000	0.019084	11.278760	2.688179	1.503940	2.704506	4.382136	0.000000	-10.000000	-0.533333	30.583334	272.833344	1023.000000	1023.000000	2046.000000
27.780001	0.022109	13.066250	3.024647	2.015738	3.183897	4.841967	0.000000	-10.000000	-0.550000	30.716667	283.166656	1023.000000	1023.000000	2046.000000
27.799999	0.024871	14.698969	3.456351	2.432006	3.498132	5.312480	0.000000	-10.000000	-0.566667	30.850000	293.500000	1023.000000	1023.000000	2046.000000
27.820000	0.027448	16.221998	3.800766	2.846119	3.820630	5.754483	0.000000	-10.000000	-0.550000	30.616667	303.833344	1023.000000	1023.000000	2046.000000
27.840000	0.029732	17.571489	4.114252	3.206867	4.124465	6.125905	0.000000	-10.000000	-0.525000	30.550001	310.500000	1023.000000	1023.000000	2046.000000
27.860001	0.032095	18.968187	4.405155	3.731705	4.470344	6.360985	0.000000	-10.000000	-0.508333	30.150002	320.500000	1023.000000	1023.000000	2046.000000
27.879999	0.034378	20.317585	4.727454	4.073287	4.793628	6.723216	0.000000	-10.000000	-0.500000	29.966667	333.833344	1023.000000	1023.000000	2046.000000
27.900000	0.036760	21.725401	5.063031	4.457024	5.133464	7.071882	0.000000	-10.000000	-0.491667	29.716667	343.833344	1023.000000	1023.000000	2046.000000
27.920000	0.038627	22.828331	5.385509	4.809836	5.312963	7.320022	0.000000	-10.000000	-0.466667	29.600000	353.833344	1023.000000	1023.000000	2046.000000
27.940001	0.039806	23.525414	5.498590	5.141299	5.473864	7.411660	0.000000	-10.000000	-0.466667	29.350000	360.500000	1023.000000	1023.000000	2046.000000
27.959999	0.040534	23.955872	5.685119	5.225761	5.458224	7.586768	0.000000	-10.000000	-0.491667	29.233334	370.500000	1023.000000	1023.000000	2046.000000
27.980000	0.041909	24.768171	6.010108	5.438589	5.543497	7.775977	0.000000	-10.000000	-0.500000	29.283335	380.333344	1023.000000	1023.000000	2046.000000
28.000000	0.044462	26.277081	6.435194	5.842103	5.945259	8.054524	0.000000	-10.000000	-0.500000	29.166668	393.333344	1023.000000	1023.000000	2046.000000
28.020000	0.047708	28.195263	6.943051	6.322470	6.352110	8.577633	0.000000	-10.000000	-0.475000	28.733334	406.333344	1023.000000	1023.000000	2046.000000
28.040001	0.050329	29.744606	7.072659	6.946448	6.832432	8.893067	0.000000	-10.000000	-0.475000	28.333334	416.166656	1023.000000	1023.000000	2046.000000
28.059999	0.052270	30.891548	7.093155	7.496548	7.084133	9.217712	0.000000	-10.000000	-0.466667	28.033333	422.500000	1023.000000	1023.000000	2046.000000
28.080000	0.052467	31.007742	6.955727	7.750747	7.138066	9.163201	0.000000	-10.000000	-0.466667	27.983334	431.833344	1023.000000	1023.000000	2046.000000
28.100000	0.051238	30.281939	6.656091	7.666570	7.008799	8.950478	0.000000	-10.000000	-0.450000	27.933334	444.166656	1023.000000	1023.000000	2046.000000
28.120001	0.049687	29.364988	6.188103	7.710498	6.855545	8.610841	0.000000	-10.000000	-0.441667	28.000000	453.500000	1023.000000	1023.000000	2046.000000
28.139999	0.049088	29.010799	5.976070	7.921099	6.660397	8.453235	0.000000	-10.000000	-0.416667	27.799999	459.666656	1023.000000	1023.000000	2046.000000
28.160000	0.049221	29.089579	5.815425	8.081706	6.764050	8.428397	0.000000	-10.000000	-0.366667	26.900000	469.000000	1023.000000	1023.000000	2046.000000
28.180000	0.050386	29.777967	5.921651	8.282938	6.905599	8.667780	0.000000	-10.000000	-0.316667	26.000000	478.333344	1023.000000	1023.000000	2046.000000
28.200001	0.051900	30.673098	6.016724	8.667549	7.163434	8.825391	0.000000	-10.000000	-0.283333	24.683334	487.333344	1023.000000	1023.000000	2046.000000
28.219999	0.053366	31.539412	6.202435	8.933517	7.332748	9.070712	0.000000	-10.000000	-0.308333	24.433334	492.833344	1023.000000	1023.000000	2046.000000
28.240000	0.054790	32.380882	6.350408	9.227650	7.501038	9.301786	0.000000	-10.000000	-0.333333	24.250000	501.000000	1023.000000	1023.000000	2046.000000
28.260000	0.056175	33.199184	6.507828	9.377150	7.764351	9.549857	0.000000	-10.000000	-0.341667	24.633333	509.000000	1023.000000	1023.000000	2046.000000
28.280001	0.057650	34.070908	6.698858	9.654737	8.036644	9.680668	0.000000	-10.000000	-0.316667	24.333334	517.166687	1023.000000	1023.000000	2046.000000
28.299999	0.059033	34.888733	6.988985	9.839159	8.237811	9.822779	0.000000	-10.000000	-0.258333	23.283333	525.500000	1023.000000	1023.000000	2046.000000
28.320000	0.060283	35.627495	7.202058	10.053135	8.435521	9.936779	0.000000	-10.000000	-0.183333	21.916666	533.500000	1023.000000	1023.000000	2046.000000
28.340000	0.061597	36.404110	7.545389	10.180146	8.611379	10.067195	0.000000	-10.000000	-0.116667	19.683334	541.166687	1023.000000	1023.000000	2046.000000
28.360001	0.063066	37.272182	7.907228	10.304160	8.897781	10.163012	0.000000	-10.000000	-0.058333	15.833334	549.833313	1023.000000	1023.000000	2046.000000
28.379999	0.064462	38.097301	8.314003	10.427327	9.106661	10.249310	0.000000	-10.000000	-0.025000	12.350000	556.166687	1023.000000	1023.000000	2046.000000
28.400000	0.065714	38.836758	8.618944	10.679667	9.299240	10.238905	0.000000	-10.000000	0.016667	8.633333	561.333313	1023.000000	1023.000000	2046.000000
28.420000	0.066377	39.228638	8.841771	10.884792	9.450344	10.051729	0.000000	-10.000000	0.050000	4.733334	563.500000	1023.000000	1023.000000	2046.000000
28.440001	0.066137	39.086716	8.855198	10.863628	9.456409	9.911481	0.000000	-10.000000	0.091667	-1.683333	565.833313	1023.000000	1023.000000	2046.000000
28.459999	0.065215	38.542274	8.928590	10.670643	9.272208	9.670834	0.000000	-10.000000	0.116667	-6.683333	566.833313	1023.000000	1023.000000	2046.000000
28.480000	0.063590	37.581745	8.831023	10.273198	9.020164	9.457360	0.000000	-10.000000	0.175000	-11.650001	567.000000	1023.000000	1023.000000	2046.000000
28.500000	0.061463	36.324867	8.715330	9.903561	8.621696	9.084281	0.000000	-10.000000	0.225000	-14.100000	567.000000	1023.000000	1023.000000	2046.000000
28.520000	0.059462	35.142212	8.598472	9.507257	8.248859	8.787622	0.000000	-10.000000	0.275000	-17.116667	567.000000	1023.000000	1023.000000	2046.000000
28.540001	0.057181	33.794106	8.500465	9.093340	7.772769	8.427529	0.000000	-10.000000	0.308333	-18.250000	563.166687	1023.000000	1023.000000	2046.000000
28.559999	0.054966	32.484776	8.266766	8.701222	7.435417	8.081373	0.000000	-10.000000	0.400000	-20.750000	551.500000	1023.000000	1023.000000	2046.000000
28.580000	0.052754	31.177452	8.142807	8.384384	7.007967	7.642295	0.000000	-10.000000	0.491667	-22.683334	539.833313	1023.000000	1023.000000	2046.000000
28.600000	0.050980	30.129257	7.907499	8.127876	6.743485	7.350396	0.000000	-10.000000	0.566667	-24.733334	529.333313	1023.000000	1023.000000	2046.000000
28.620001	0.049693	29.368793	7.949769	7.932076	6.438138	7.048810	0.000000	-10.000000	0.625000	-26.100000	523.666687	1023.000000	1023.000000	2046.000000
28.639999	0.049465	29.233524	8.041828	7.912753	6.436171	6.842772	0.000000	-10.000000	0.700000	-28.100000	514.833313	1023.000000	1023.000000	2046.000000
28.660000	0.049480	29.242846	8.316137	7.918012	6.295410	6.713285	0.000000	-10.000000	0.791667	-29.833334	505.333344	1023.000000	1023.000000	2046.000000
28.680000	0.049541	29.278852	8.463240	7.859497	6.212596	6.743520	0.000000	-10.000000	0.866667	-31.400002	495.333344	1023.000000	1023.000000	2046.000000
28.700001	0.049278	29.123238	8.558658	7.834281	6.048091	6.682207	0.000000	-10.000000	0.933333	-32.716667	484.833344	1023.000000	1023.000000	2046.000000
28.719999	0.049230	29.095169	8.501143	8.015532	6.065666	6.512829	0.000000	-10.000000	0.975000	-33.883335	474.000000	1023.000000	1023.000000	2046.000000
28.740000	0.048145	28.453503	8.508338	7.918841	5.546814	6.479510	0.000000	-10.000000	1.008333	-35.000000	462.666656	1023.000000	1023.000000	2046.000000
28.760000	0.045741	27.033089	7.782313	8.037841	5.268641	5.944294	0.000000	-10.000000	1.058333	-35.933334	451.000000	1023.000000	1023.000000	2046.000000
28.780001	0.042541	25.141689	7.178029	7.781186	4.710659	5.471816	0.000000	-10.000000	1.091667	-36.583332	439.000000	1023.000000	1023.000000	2046.000000
28.799999	0.039095	23.105034	6.455501	7.415802	4.334758	4.898974	0.000000	-10.000000	1.108333	-36.816666	427.000000	1023.000000	1023.000000	2046.000000
28.820000	0.035594	21.036243	5.955544	7.010020	3.808703	4.261976	0.000000	-10.000000	1.100000	-36.666668	414.666656	1023.000000	1023.000000	2046.000000
28.840000	0.031904	18.855146	5.299212	6.817394	3.222895	3.515646	0.000000	-10.000000	1.091667	-36.466667	402.333344	1023.000000	1023.000000	2046.000000
28.860001	0.028519	16.854914	4.633269	6.761662	2.609952	2.850030	0.000000	-10.000000	1.091667	-36.300003	390.000000	1023.000000	1023.000000	2046.000000
28.879999	0.025327	14.968518	4.000412	6.681180	2.094266	2.192660	0.000000	-10.000000	1.083333	-36.166668	378.000000	1023.000000	1023.000000	2046.000000
28.900000	0.022687	13.408223	3.444650	6.438235	1.696419	1.828920	0.000000	-10.000000	1.083333	-36.166668	366.000000	1023.000000	1023.000000	2046.000000
28.920000	0.020340	12.021224	2.934250	6.115819	1.449655	1.521499	0.000000	-10.000000	1.050000	-36.016666	354.000000	1023.000000	1023.000000	2046.000000
28.940001	0.018133	10.716816	2.472243	5.744405	1.147629	1.352538	0.000000	-10.000000	1.025000	-35.833336	342.000000	1023.000000	1023.000000	2046.000000
28.959999	0.015841	9.361970	2.068334	5.386960	0.777782	1.128895	0.000000	-10.000000	0.991667	-35.416668	330.000000	1023.000000	1023.000000	2046.000000
28.980000	0.013809	8.161045	1.582933	5.013267	0.553888	1.010957	0.000000	-10.000000	0.975000	-34.883335	318.166656	1023.000000	1023.000000	2046.000000
29.000000	0.011811	6.980161	1.305387	4.601626	0.216592	0.856556	0.000000	-10.000000	0.950000	-34.216667	306.500000	1023.000000	1023.000000	2046.000000
29.020000	0.010006	5.913800	0.983668	4.272287	-0.005712	0.663558	0.000000	-10.000000	0.908333	-33.600002	295.166656	1023.000000	1023.000000	2046.000000
29.040001	0.008385	4.955420	0.730576	3.930480	-0.193787	0.488151	0.000000	-10.000000	0.875000	-33.133335	284.000000	1023.000000	1023.000000	2046.000000
29.059999	0.006769	4.000295	0.355879	3.683745	-0.275477	0.236148	0.000000	-10.000000	0.850000	-32.583332	273.000000	1023.000000	1023.000000	2046.000000
29.080000	0.005334	3.152563	0.171869	3.329518	-0.387126	0.038303	0.000000	-10.000000	0.841667	-32.116669	262.166656	1023.000000	1023.000000	2046.000000
29.100000	0.004284	2.531653	0.144203	3.023342	-0.498326	-0.137565	0.000000	-10.000000	0.825000	-31.433332	251.333328	1023.000000	1023.000000	2046.000000
29.120001	0.003106	1.835647	0.013015	2.711437	-0.613975	-0.274829	0.000000	-10.000000	0.808333	-31.250000	240.833328	1023.000000	1023.000000	2046.000000
29.139999	0.001555	0.919088	-0.092057	2.468328	-0.854234	-0.602949	0.000000	-10.000000	0.800000	-30.750000	230.333328	1023.000000	1023.000000	2046.000000
29.160000	-0.000640	-0.378252	-0.496355	2.150819	-1.105730	-0.926986	0.000000	-10.000000	0.800000	-30.483334	220.000000	1023.000000	1023.000000	2046.000000
29.180000	-0.003250	-1.920879	-0.826002	1.638069	-1.486324	-1.246622	0.000000	-10.000000	0.783333	-30.150000	209.666672	1023.000000	1023.000000	2046.000000
29.200001	-0.006047	-3.573621	-1.114510	1.033311	-1.914008	-1.578415	0.000000	-10.000000	0.783333	-30.066668	199.500000	1023.000000	1023.000000	2046.000000
29.219999	-0.008814	-5.208844	-1.265252	0.393041	-2.385163	-1.951471	0.000000	-10.000000	0.750000	-29.966667	189.500000	1023.000000	1023.000000	2046.000000
29.240000	-0.011333	-6.697746	-1.497760	-0.197818	-2.726740	-2.275429	0.000000	-10.000000	0.750000	-29.650000	179.500000	1023.000000	1023.000000	2046.000000
29.260000	-0.013975	-8.259333	-1.762900	-0.731352	-3.139153	-2.625926	0.000000	-10.000000	0.716667	-29.166668	169.833328	1023.000000	1023.000000	2046.000000
29.280001	-0.016468	-9.732413	-2.245645	-1.150452	-3.381849	-2.954468	0.000000	-10.000000	0.708333	-28.450001	160.166672	1023.000000	1023.000000	2046.000000
29.299999	-0.018412	-10.881685	-2.500168	-1.456543	-3.638037	-3.286937	0.000000	-10.000000	0.675000	-27.783333	150.833328	1023.000000	1023.000000	2046.000000
29.320000	-0.019982	-11.809211	-2.591254	-1.701633	-3.865101	-3.651223	0.000000	-10.000000	0.650000	-27.000000	141.500000	1023.000000	1023.000000	2046.000000
29.340000	-0.021142	-12.494858	-2.685718	-1.998571	-3.985354	-3.825214	0.000000	-10.000000	0.608333	-26.466667	132.500000	1023.000000	1023.000000	2046.000000
29.360001	-0.022121	-13.073314	-2.653589	-2.263813	-4.154233	-4.001679	0.000000	-10.000000	0.575000	-25.850000	123.666664	1023.000000	1023.000000	2046.000000
29.379999	-0.022819	-13.485863	-2.805306	-2.481084	-4.141358	-4.058115	0.000000	-10.000000	0.541667	-25.466667	114.833336	1023.000000	1023.000000	2046.000000
29.400000	-0.023488	-13.881484	-2.902788	-2.777090	-4.152745	-4.048861	0.000000	-10.000000	0.525000	-24.766666	106.333336	1023.000000	1023.000000	2046.000000
29.420000	-0.024130	-14.260839	-2.999639	-2.984059	-4.150641	-4.126500	0.000000	-10.000000	0.491667	-24.000000	98.000000	1023.000000	1023.000000	2046.000000
29.440001	-0.024810	-14.662539	-3.163685	-3.154531	-4.083813	-4.260510	0.000000	-10.000000	0.450000	-23.166668	90.000000	1023.000000	1023.000000	2046.000000
29.459999	-0.025527	-15.086538	-3.330577	-3.226164	-4.016205	-4.513591	0.000000	-10.000000	0.408333	-22.133333	82.333336	1023.000000	1023.000000	2046.000000
29.480000	-0.026016	-15.375167	-3.363677	-3.318920	-4.086685	-4.605886	0.000000	-10.000000	0.391667	-21.200001	75.000000	1023.000000	1023.000000	2046.000000
29.500000	-0.026660	-15.755882	-3.409591	-3.471637	-4.215636	-4.659018	0.000000	-10.000000	0.375000	-20.316668	68.000000	1023.000000	1023.000000	2046.000000
29.520000	-0.027195	-16.072292	-3.498940	-3.563177	-4.283967	-4.726209	0.000000	-10.000000	0.366667	-19.600000	61.166668	1023.000000	1023.000000	2046.000000
29.540001	-0.027615	-16.320610	-3.468151	-3.739188	-4.414776	-4.698495	0.000000	-10.000000	0.350000	-18.833334	54.666668	1023.000000	1023.000000	2046.000000
29.559999	-0.028076	-16.593191	-3.574273	-3.850895	-4.476298	-4.691724	0.000000	-10.000000	0.316667	-17.816668	48.500000	1023.000000	1023.000000	2046.000000
29.580000	-0.028728	-16.978504	-3.713644	-3.893705	-4.566055	-4.805100	0.000000	-10.000000	0.283333	-16.983334	42.500000	1023.000000	1023.000000	2046.000000
29.600000	-0.029793	-17.607744	-3.879848	-4.074723	-4.846388	-4.806786	0.000000	-10.000000	0.250000	-16.016666	36.833332	1023.000000	1023.000000	2046.000000
29.620001	-0.031289	-18.491924	-4.127474	-4.246375	-5.050064	-5.068012	0.000000	-10.000000	0.241667	-15.033334	31.333334	1023.000000	1023.000000	2046.000000
29.639999	-0.033004	-19.505245	-4.381546	-4.469115	-5.277555	-5.377031	0.000000	-10.000000	0.225000	-14.016667	26.333334	1023.000000	1023.000000	2046.000000
29.660000	-0.033924	-20.049265	-4.617188	-4.422366	-5.257162	-5.752547	0.000000	-10.000000	0.191667	-13.000000	21.500000	1023.000000	1023.000000	2046.000000
29.680000	-0.034701	-20.508539	-4.670650	-4.709471	-5.408771	-5.719649	0.000000	-10.000000	0.166667	-12.216667	17.166666	1023.000000	1023.000000	2046.000000
29.700001	-0.035371	-20.904490	-4.960340	-4.728454	-5.345305	-5.870391	0.000000	-10.000000	0.150000	-11.633333	13.000000	1023.000000	1023.000000	2046.000000
29.719999	-0.035635	-21.060081	-5.093297	-4.759995	-5.297015	-5.909775	0.000000	-10.000000	0.141667	-11.283334	9.166667	1023.000000	1023.000000	2046.000000
29.740000	-0.036227	-21.410343	-5.260798	-4.767764	-5.372276	-6.009506	0.000000	-10.000000	0.125000	-10.833334	5.500000	1023.000000	1023.000000	2046.000000
29.760000	-0.037898	-22.397713	-5.546634	-4.963017	-5.605076	-6.282987	0.000000	-10.000000	0.108333	-9.883333	2.333333	1023.000000	1023.000000	2046.000000
29.780001	-0.039899	-23.580326	-5.791456	-5.096111	-6.015512	-6.677247	0.000000	-10.000000	0.091667	-8.616667	-0.666667	1023.000000	1023.000000	2046.000000
29.799999	-0.042366	-25.038015	-6.219274	-5.188741	-6.495821	-7.134180	0.000000	-10.000000	0.091667	-7.000000	-3.166667	1023.000000	1023.000000	2046.000000
29.820000	-0.044226	-26.137352	-6.695135	-5.444062	-6.724360	-7.273795	0.000000	-10.000000	0.083333	-5.466667	-5.500000	1023.000000	1023.000000	2046.000000
29.840000	-0.045346	-26.799444	-7.030508	-5.619242	-6.785773	-7.363921	0.000000	-10.000000	0.083333	-4.550000	-7.333333	1023.000000	1023.000000	2046.000000
29.860001	-0.046077	-27.231506	-7.362522	-5.788914	-6.799927	-7.280143	0.000000	-10.000000	0.083333	-4.700000	-9.000000	1023.000000	1023.000000	2046.000000
29.879999	-0.046918	-27.728357	-7.663766	-6.047440	-6.793374	-7.223779	0.000000	-10.000000	0.091667	-5.666667	-10.666667	1023.000000	1023.000000	2046.000000
29.900000	-0.047590	-28.125412	-7.869555	-6.271817	-6.863235	-7.120804	0.000000	-10.000000	0.100000	-6.533333	-12.500000	1023.000000	1023.000000	2046.000000
29.920000	-0.048156	-28.460491	-8.103714	-6.394719	-6.842628	-7.119430	0.000000	-10.000000	0.100000	-6.866667	-14.666667	1023.000000	1023.000000	2046.000000
29.940001	-0.048144	-28.452827	-8.163931	-6.518567	-6.735572	-7.034759	0.000000	-10.000000	0.083333	-6.333333	-17.000000	1023.000000	1023.000000	2046.000000
29.959999	-0.047861	-28.285818	-8.078948	-6.512595	-6.714274	-6.980000	0.000000	-10.000000	0.066667	-4.783333	-19.166666	1023.000000	1023.000000	2046.000000
29.980000	-0.046927	-27.733910	-7.981931	-6.439528	-6.505167	-6.807283	0.000000	-10.000000	0.041667	-1.666667	-20.500000	1023.000000	1023.000000	2046.000000
30.000000	-0.045438	-26.853926	-7.762104	-6.291449	-6.262411	-6.537964	0.000000	-10.000000	0.025000	1.816667	-21.000000	1023.000000	1023.000000	2046.000000
30.020000	-0.043707	-25.830845	-7.448102	-6.115210	-6.007050	-6.260483	0.000000	-10.000000	0.000000	5.916667	-21.000000	1023.000000	1023.000000	2046.000000
30.040001	-0.041515	-24.535618	-7.059546	-5.915367	-5.654648	-5.906057	0.000000	-10.000000	-0.041667	9.416667	-21.000000	1023.000000	1023.000000	2046.000000
30.059999	-0.039580	-23.391571	-6.784364	-5.721549	-5.284046	-5.601613	0.000000	-10.000000	-0.091667	12.666667	-21.000000	1023.000000	1023.000000	2046.000000
30.080000	-0.037781	-22.328455	-6.491983	-5.530347	-4.990395	-5.315730	0.000000	-10.000000	-0.125000	14.816667	-21.000000	1023.000000	1023.000000	2046.000000
30.100000	-0.036507	-21.575859	-6.320272	-5.409119	-4.694112	-5.152357	0.000000	-10.000000	-0.141667	16.433334	-21.000000	1023.000000	1023.000000	2046.000000
30.120001	-0.035492	-20.975649	-6.089844	-5.252666	-4.567009	-5.066129	0.000000	-10.000000	-0.150000	17.850000	-5.666667	1023.000000	1023.000000	2046.000000
30.139999	-0.034892	-20.620972	-5.822970	-5.267435	-4.566714	-4.963852	0.000000	-10.000000	-0.175000	18.850000	11.166667	1023.000000	1023.000000	2046.000000
30.160000	-0.034215	-20.220917	-5.462018	-5.313179	-4.663715	-4.782003	0.000000	-10.000000	-0.200000	19.600000	30.000000	1023.000000	1023.000000	2046.000000
30.180000	-0.033609	-19.862843	-5.212670	-5.348266	-4.678869	-4.623037	0.000000	-10.000000	-0.233333	20.533333	35.833332	1023.000000	1023.000000	2046.000000
30.200001	-0.032725	-19.340290	-4.982738	-5.387282	-4.595911	-4.374360	0.000000	-10.000000	-0.275000	21.983334	42.500000	1023.000000	1023.000000	2046.000000
30.219999	-0.031844	-18.819830	-4.880916	-5.350471	-4.416310	-4.172132	0.000000	-10.000000	-0.325000	23.666668	49.666668	1023.000000	1023.000000	2046.000000
30.240000	-0.031006	-18.324453	-4.866107	-5.188857	-4.127399	-4.142089	0.000000	-10.000000	-0.375000	24.966667	57.166668	1023.000000	1023.000000	2046.000000
30.260000	-0.029395	-17.372351	-4.571730	-5.044271	-3.895712	-3.860638	0.000000	-10.000000	-0.400000	26.350000	65.333336	1023.000000	1023.000000	2046.000000
30.280001	-0.027295	-16.131481	-4.180583	-4.798316	-3.588404	-3.564179	0.000000	-10.000000	-0.416667	27.066668	74.000000	1023.000000	1023.000000	2046.000000
30.299999	-0.024548	-14.507945	-3.685793	-4.534330	-3.192920	-3.094902	0.000000	-10.000000	-0.425000	27.800001	83.000000	1023.000000	1023.000000	2046.000000
30.320000	-0.021708	-12.829708	-3.233261	-4.227831	-2.769127	-2.599488	0.000000	-10.000000	-0.441667	27.966667	92.166664	1023.000000	1023.000000	2046.000000
30.340000	-0.018638	-11.014855	-2.883906	-3.886476	-2.091749	-2.152724	0.000000	-10.000000	-0.458333	28.250000	101.333336	1023.000000	1023.000000	2046.000000
30.360001	-0.015337	-9.064138	-2.283951	-3.392079	-1.697597	-1.690511	0.000000	-10.000000	-0.475000	28.666668	110.833336	1023.000000	1023.000000	2046.000000
30.379999	-0.012440	-7.351792	-1.724205	-2.988956	-1.412137	-1.226495	0.000000	-10.000000	-0.500000	29.283335	120.166664	1023.000000	1023.000000	2046.000000
30.400000	-0.009774	-5.776711	-1.288359	-2.670884	-1.089640	-0.727828	0.000000	-10.000000	-0.533333	30.133333	129.833328	1023.000000	1023.000000	2046.000000
30.420000	-0.007466	-4.412336	-0.774862	-2.385802	-0.980479	-0.271194	0.000000	-10.000000	-0.550000	30.650000	139.666672	1023.000000	1023.000000	2046.000000
30.440001	-0.004211	-2.488849	-0.354601	-1.860598	-0.509632	0.235982	0.000000	-10.000000	-0.558333	30.883333	150.000000	1023.000000	1023.000000	2046.000000
30.459999	-0.001661	-0.981803	-0.005917	-1.519025	-0.213962	0.757102	0.000000	-10.000000	-0.541667	30.783333	160.333328	1023.000000	1023.000000	2046.000000
30.480000	0.000795	0.469667	0.013014	-0.952850	0.272722	1.136781	0.000000	-10.000000	-0.550000	30.566668	170.500000	1023.000000	1023.000000	2046.000000
30.500000	0.001921	1.135143	0.032097	-0.636140	0.409541	1.329645	0.000000	-10.000000	-0.566667	30.883333	187.500000	1023.000000	1023.000000	2046.000000
30.520000	0.002074	1.225438	-0.171817	-0.525156	0.593363	1.329048	0.000000	-10.000000	-0.591667	31.316668	201.166672	1023.000000	1023.000000	2046.000000
30.540001	0.001765	1.043237	-0.295766	-0.349014	0.572752	1.115266	0.000000	-10.000000	-0.600000	31.850000	211.500000	1023.000000	1023.000000	2046.000000
30.559999	0.001238	0.731789	-0.392045	-0.127464	0.297694	0.953603	0.000000	-10.000000	-0.591667	31.683334	215.166672	1023.000000	1023.000000	2046.000000
30.580000	0.001625	0.960143	-0.633617	0.172217	0.363514	1.058028	0.000000	-10.000000	-0.566667	31.500000	222.166672	1023.000000	1023.000000	2046.000000
30.600000	0.002743	1.621384	-0.623315	0.343161	0.529514	1.372023	0.000000	-10.000000	-0.516667	30.683334	232.833328	1023.000000	1023.000000	2046.000000
30.620001	0.004249	2.510949	-0.721490	0.590942	0.931626	1.709871	0.000000	-10.000000	-0.475000	30.116667	243.166672	1023.000000	1023.000000	2046.000000
30.639999	0.005629	3.326626	-0.657768	0.808220	1.155143	2.021031	0.000000	-10.000000	-0.441667	29.166666	253.500000	1023.000000	1023.000000	2046.000000
30.660000	0.007294	4.310922	-0.588331	1.131428	1.489441	2.278384	0.000000	-10.000000	-0.458333	29.083334	263.333344	1023.000000	1023.000000	2046.000000
30.680000	0.009238	5.459529	-0.311574	1.438929	1.709875	2.622299	0.000000	-10.000000	-0.475000	29.133333	273.000000	1023.000000	1023.000000	2046.000000
30.700001	0.011207	6.623579	0.061057	1.677566	1.871411	3.013544	0.000000	-10.000000	-0.508333	29.650000	282.666656	1023.000000	1023.000000	2046.000000
30.719999	0.013608	8.042588	0.286479	2.057201	2.290701	3.408208	0.000000	-10.000000	-0.525000	29.933334	292.500000	1023.000000	1023.000000	2046.000000
30.740000	0.015898	9.395779	0.685048	2.297230	2.551603	3.861897	0.000000	-10.000000	-0.541667	30.150000	302.500000	1023.000000	1023.000000	2046.000000
30.760000	0.018324	10.829728	0.915091	2.667962	3.023133	4.223542	0.000000	-10.000000	-0.550000	30.183334	312.500000	1023.000000	1023.000000	2046.000000
30.780001	0.021072	12.453779	1.365812	3.130930	3.422453	4.534583	0.000000	-10.000000	-0.550000	30.266666	322.500000	1023.000000	1023.000000	2046.000000
30.799999	0.024249	14.331054	1.922616	3.587935	3.926380	4.894123	0.000000	-10.000000	-0.550000	30.333334	332.500000	1023.000000	1023.000000	2046.000000
30.820000	0.027474	16.237093	2.518497	4.148389	4.347897	5.222311	0.000000	-10.000000	-0.550000	30.533333	342.500000	1023.000000	1023.000000	2046.000000
30.840000	0.030647	18.112495	3.270341	4.591145	4.673333	5.577676	0.000000	-10.000000	-0.533333	30.333334	352.666656	1023.000000	1023.000000	2046.000000
30.860001	0.033444	19.765512	3.745621	4.953158	5.066051	6.000683	0.000000	-10.000000	-0.533333	30.250000	363.000000	1023.000000	1023.000000	2046.000000
30.879999	0.035396	20.918865	4.122349	5.143736	5.359402	6.293377	0.000000	-10.000000	-0.491667	29.799999	373.333344	1023.000000	1023.000000	2046.000000
30.900000	0.036779	21.736179	4.309182	5.227328	5.641495	6.558174	0.000000	-10.000000	-0.475000	29.233334	383.500000	1023.000000	1023.000000	2046.000000
30.920000	0.037767	22.320194	4.590649	5.431726	5.671376	6.626445	0.000000	-10.000000	-0.441667	28.450001	393.166656	1023.000000	1023.000000	2046.000000
30.940001	0.038707	22.876095	4.980604	5.592601	5.571567	6.731322	0.000000	-10.000000	-0.450000	28.166668	402.666656	1023.000000	1023.000000	2046.000000
30.959999	0.039922	23.594076	5.273068	5.696198	5.615203	7.009606	0.000000	-10.000000	-0.458333	28.433334	412.000000	1023.000000	1023.000000	2046.000000
30.980000	0.041156	24.323223	5.563282	5.735120	5.703835	7.320987	0.000000	-10.000000	-0.458333	28.366667	421.500000	1023.000000	1023.000000	2046.000000
31.000000	0.042735	25.256250	5.834962	5.943566	5.868978	7.608745	0.000000	-10.000000	-0.458333	28.150000	431.000000	1023.000000	1023.000000	2046.000000
31.020000	0.044671	26.400734	6.042697	6.163084	6.220120	7.974833	0.000000	-10.000000	-0.450000	28.050001	440.333344	1023.000000	1023.000000	2046.000000
31.040001	0.047314	27.962551	6.358556	6.502391	6.751770	8.349834	0.000000	-10.000000	-0.441667	28.116667	449.833344	1023.000000	1023.000000	2046.000000
31.059999	0.050111	29.615683	6.834119	6.945022	7.205134	8.631407	0.000000	-10.000000	-0.441667	28.233334	459.166656	1023.000000	1023.000000	2046.000000
31.080000	0.053127	31.398296	7.411144	7.345899	7.654681	8.986572	0.000000	-10.000000	-0.441667	27.966667	468.666656	1023.000000	1023.000000	2046.000000
31.100000	0.056489	33.385036	8.006685	7.771662	8.068356	9.538333	0.000000	-10.000000	-0.441667	28.000000	478.000000	1023.000000	1023.000000	2046.000000
31.120001	0.059571	35.206730	8.635454	8.217670	8.372519	9.981088	0.000000	-10.000000	-0.425000	27.850000	487.333344	1023.000000	1023.000000	2046.000000
31.139999	0.062673	37.039570	9.044880	8.601596	8.823700	10.569396	0.000000	-10.000000	-0.391667	27.433332	496.666656	1023.000000	1023.000000	2046.000000
31.160000	0.065179	38.521019	9.312741	9.097156	9.257158	10.853964	0.000000	-10.000000	-0.341667	26.583334	505.833344	1023.000000	1023.000000	2046.000000
31.180000	0.067338	39.797016	9.623929	9.523142	9.591319	11.058625	0.000000	-10.000000	-0.275000	25.016666	515.000000	1023.000000	1023.000000	2046.000000
31.200001	0.069393	41.011280	10.101658	9.912663	9.677911	11.319050	0.000000	-10.000000	-0.200000	23.250000	523.666687	1023.000000	1023.000000	2046.000000
31.219999	0.070815	41.851669	10.348879	10.101530	9.848954	11.552306	0.000000	-10.000000	-0.125000	20.550001	531.666687	1023.000000	1023.000000	2046.000000
31.240000	0.072023	42.565777	10.570455	10.254279	9.932778	11.808265	0.000000	-10.000000	-0.066667	17.683334	538.833313	1023.000000	1023.000000	2046.000000
31.260000	0.072573	42.890903	10.645909	10.386292	10.046254	11.812447	0.000000	-10.000000	-0.016667	13.800000	545.166687	1023.000000	1023.000000	2046.000000
31.280001	0.072423	42.801971	10.621140	10.444820	10.027205	11.708806	0.000000	-10.000000	0.016667	9.683333	550.500000	1023.000000	1023.000000	2046.000000
31.299999	0.071011	41.967487	10.367549	10.448124	9.847013	11.304801	0.000000	-10.000000	0.058333	4.333333	554.500000	1023.000000	1023.000000	2046.000000
31.320000	0.069232	40.916130	10.170850	10.205713	9.579968	10.959598	0.000000	-10.000000	0.091667	-0.316667	556.833313	1023.000000	1023.000000	2046.000000
31.340000	0.068257	40.339931	10.174913	10.140836	9.383492	10.640688	0.000000	-10.000000	0.125000	-5.283333	557.833313	1023.000000	1023.000000	2046.000000
31.360001	0.068332	40.384415	10.343575	10.171180	9.369801	10.499860	0.000000	-10.000000	0.183333	-9.566667	558.000000	1023.000000	1023.000000	2046.000000
31.379999	0.068125	40.262051	10.383503	10.085287	9.221013	10.572246	0.000000	-10.000000	0.241667	-13.883333	558.000000	1023.000000	1023.000000	2046.000000
31.400000	0.066826	39.494423	9.958076	10.298077	9.123090	10.115178	0.000000	-10.000000	0.333333	-17.283333	558.000000	1023.000000	1023.000000	2046.000000
31.420000	0.064212	37.949539	9.486217	10.100086	8.654702	9.708535	0.000000	-10.000000	0.383333	-19.766666	550.500000	1023.000000	1023.000000	2046.000000
31.440001	0.060394	35.692936	8.990372	9.651687	8.027865	9.023012	0.000000	-10.000000	0.450000	-21.833334	540.500000	1023.000000	1023.000000	2046.000000
31.459999	0.056107	33.159000	8.406365	9.179465	7.295037	8.278134	0.000000	-10.000000	0.500000	-23.700001	527.833313	1023.000000	1023.000000	2046.000000
31.480000	0.051147	30.227654	7.605081	8.894759	6.455862	7.271952	0.000000	-10.000000	0.591667	-25.600000	519.833313	1023.000000	1023.000000	2046.000000
31.500000	0.047170	27.877676	6.874586	8.731975	5.797744	6.473371	0.000000	-10.000000	0.666667	-27.516666	511.333344	1023.000000	1023.000000	2046.000000
31.520000	0.044234	26.142197	6.358409	8.538952	5.326115	5.918721	0.000000	-10.000000	0.758333	-29.533333	502.166656	1023.000000	1023.000000	2046.000000
31.540001	0.042115	24.890135	5.923168	8.399368	5.096020	5.471579	0.000000	-10.000000	0.833333	-31.533335	492.333344	1023.000000	1023.000000	2046.000000
31.559999	0.040006	23.643772	5.495744	8.222968	4.836167	5.088893	0.000000	-10.000000	0.908333	-33.066666	481.833344	1023.000000	1023.000000	2046.000000
31.580000	0.038206	22.579903	5.142149	8.054044	4.584590	4.799121	0.000000	-10.000000	0.958333	-34.083336	470.833344	1023.000000	1023.000000	2046.000000
31.600000	0.036155	21.367451	4.796089	7.865332	4.278679	4.427352	0.000000	-10.000000	0.983333	-34.716667	459.500000	1023.000000	1023.000000	2046.000000
31.620001	0.034457	20.363802	4.465760	7.700653	4.041908	4.155480	0.000000	-10.000000	1.016667	-35.266666	447.833344	1023.000000	1023.000000	2046.000000
31.639999	0.032626	19.281719	4.181236	7.492184	3.759344	3.848955	0.000000	-10.000000	1.016667	-35.600002	436.000000	1023.000000	1023.000000	2046.000000
31.660000	0.031303	18.500134	4.009109	7.342812	3.508656	3.639557	0.000000	-10.000000	1.016667	-35.800003	424.000000	1023.000000	1023.000000	2046.000000
31.680000	0.029731	17.570831	3.874712	7.089429	3.234953	3.371738	0.000000	-10.000000	1.000000	-35.883335	412.000000	1023.000000	1023.000000	2046.000000
31.700001	0.028610	16.908548	3.772049	6.816004	3.049383	3.271111	0.000000	-10.000000	1.000000	-35.816669	400.000000	1023.000000	1023.000000	2046.000000
31.719999	0.027406	16.196886	3.726930	6.501166	2.856726	3.112064	0.000000	-10.000000	0.991667	-35.650002	388.000000	1023.000000	1023.000000	2046.000000
31.740000	0.026564	15.699274	3.673202	6.231025	2.717226	3.077822	0.000000	-10.000000	0.991667	-35.416668	376.166656	1023.000000	1023.000000	2046.000000
31.760000	0.025159	14.869192	3.392474	6.064241	2.632259	2.780217	0.000000	-10.000000	0.991667	-35.333336	364.500000	1023.000000	1023.000000	2046.000000
31.780001	0.023360	13.805610	3.076011	5.912558	2.419849	2.397191	0.000000	-10.000000	1.000000	-35.133335	352.833344	1023.000000	1023.000000	2046.000000
31.799999	0.021057	12.444701	2.749150	5.562394	2.045888	2.087270	0.000000	-10.000000	1.000000	-35.049999	341.000000	1023.000000	1023.000000	2046.000000
31.820000	0.018210	10.762117	2.304775	5.094482	1.742665	1.620196	0.000000	-10.000000	0.983333	-34.816666	329.333344	1023.000000	1023.000000	2046.000000
31.840000	0.015505	9.163730	2.078407	4.447378	1.309076	1.328869	0.000000	-10.000000	0.966667	-34.750000	317.666656	1023.000000	1023.000000	2046.000000
31.860001	0.012542	7.412602	1.919285	3.911958	0.780888	0.800471	0.000000	-10.000000	0.958333	-34.549999	306.166656	1023.000000	1023.000000	2046.000000
31.879999	0.009988	5.902965	1.893583	3.297963	0.221469	0.489951	0.000000	-10.000000	0.941667	-34.316666	294.500000	1023.000000	1023.000000	2046.000000
31.900000	0.007047	4.164850	1.577839	2.752215	-0.256685	0.091480	0.000000	-10.000000	0.933333	-33.850002	283.166656	1023.000000	1023.000000	2046.000000
31.920000	0.004464	2.638256	1.275069	2.265319	-0.724809	-0.177323	0.000000	-10.000000	0.891667	-33.350002	271.833344	1023.000000	1023.000000	2046.000000
31.940001	0.001925	1.137622	0.910926	1.740327	-1.058891	-0.454740	0.000000	-10.000000	0.875000	-32.900002	260.666656	1023.000000	1023.000000	2046.000000
31.959999	-0.000230	-0.136165	0.580747	1.333659	-1.318887	-0.731683	0.000000	-10.000000	0.850000	-32.583336	249.666672	1023.000000	1023.000000	2046.000000
31.980000	-0.001966	-1.161934	0.300206	0.978558	-1.441306	-0.999393	0.000000	-10.000000	0.858333	-32.416668	238.833328	1023.000000	1023.000000	2046.000000
32.000000	-0.003165	-1.870250	0.101499	0.702875	-1.433403	-1.241221	0.000000	-10.000000	0.858333	-32.350002	228.166672	1023.000000	1023.000000	2046.000000
32.020000	-0.003742	-2.211524	0.087836	0.585507	-1.452362	-1.432505	0.000000	-10.000000	0.841667	-32.250000	217.333328	1023.000000	1023.000000	2046.000000
32.040001	-0.004270	-2.523469	0.090645	0.419294	-1.489266	-1.544143	0.000000	-10.000000	0.808333	-31.700001	206.500000	1023.000000	1023.000000	2046.000000
32.060001	-0.005001	-2.955839	0.081231	0.240311	-1.608586	-1.668794	0.000000	-10.000000	0.791667	-30.950001	195.833328	1023.000000	1023.000000	2046.000000
32.080002	-0.006387	-3.774583	0.044038	-0.029966	-1.969282	-1.819373	0.000000	-10.000000	0.758333	-30.300001	185.500000	1023.000000	1023.000000	2046.000000
32.099998	-0.006906	-4.081338	0.013185	-0.150950	-2.107492	-1.836082	0.000000	-10.000000	0.733333	-29.533333	175.500000	1023.000000	1023.000000	2046.000000
32.119999	-0.008254	-4.878333	-0.336366	-0.247408	-2.212612	-2.081947	0.000000	-10.000000	0.691667	-29.050001	165.666672	1023.000000	1023.000000	2046.000000
32.139999	-0.009998	-5.908973	-0.878675	-0.407897	-2.334702	-2.287698	0.000000	-10.000000	0.683333	-28.433334	156.000000	1023.000000	1023.000000	2046.000000
32.160000	-0.012952	-7.654421	-1.490076	-0.765720	-2.681845	-2.716780	0.000000	-10.000000	0.666667	-27.983334	146.500000	1023.000000	1023.000000	2046.000000
32.180000	-0.016525	-9.766116	-2.118478	-1.215896	-3.059183	-3.372560	0.000000	-10.000000	0.658333	-27.366667	137.166672	1023.000000	1023.000000	2046.000000
32.200001	-0.019637	-11.605514	-2.583845	-1.535665	-3.488031	-3.997972	0.000000	-10.000000	0.616667	-26.300001	128.000000	1023.000000	1023.000000	2046.000000
32.220001	-0.022601	-13.357033	-3.046636	-1.593967	-3.993195	-4.723235	0.000000	-10.000000	0.566667	-25.366667	119.333336	1023.000000	1023.000000	2046.000000
32.240002	-0.025170	-14.875413	-3.600118	-1.738838	-4.451479	-5.084978	0.000000	-10.000000	0.508333	-24.083334	111.000000	1023.000000	1023.000000	2046.000000
32.259998	-0.027340	-16.158009	-4.023401	-2.037062	-4.789305	-5.308240	0.000000	-10.000000	0.466667	-23.183334	103.000000	1023.000000	1023.000000	2046.000000
32.279999	-0.029064	-17.176697	-4.593455	-2.358339	-4.892161	-5.332742	0.000000	-10.000000	0.441667	-22.483334	95.166664	1023.000000	1023.000000	2046.000000
32.299999	-0.030598	-18.083664	-5.029992	-2.680592	-4.974180	-5.398900	0.000000	-10.000000	0.425000	-22.183334	87.500000	1023.000000	1023.000000	2046.000000
32.320000	-0.032150	-19.000753	-5.561945	-2.992327	-4.943647	-5.502833	0.000000	-10.000000	0.425000	-21.966667	80.000000	1023.000000	1023.000000	2046.000000
32.340000	-0.033507	-19.802561	-5.820282	-3.286430	-5.114992	-5.580857	0.000000	-10.000000	0.416667	-21.616667	72.666664	1023.000000	1023.000000	2046.000000
32.360001	-0.034910	-20.631659	-6.006456	-3.512567	-5.299084	-5.813550	0.000000	-10.000000	0.391667	-21.033335	65.500000	1023.000000	1023.000000	2046.000000
32.380001	-0.035744	-21.124460	-6.109023	-3.791676	-5.428626	-5.795135	0.000000	-10.000000	0.366667	-20.100000	58.500000	1023.000000	1023.000000	2046.000000
32.400002	-0.036529	-21.588520	-6.090402	-4.085867	-5.607783	-5.804469	0.000000	-10.000000	0.333333	-18.983334	51.833332	1023.000000	1023.000000	2046.000000
32.419998	-0.037159	-21.961237	-6.248540	-4.233527	-5.632784	-5.846385	0.000000	-10.000000	0.300000	-17.716667	45.500000	1023.000000	1023.000000	2046.000000
32.439999	-0.037378	-22.090151	-6.313877	-4.384084	-5.563238	-5.828952	0.000000	-10.000000	0.258333	-16.583334	39.666668	1023.000000	1023.000000	2046.000000
32.459999	-0.037264	-22.023045	-6.269358	-4.515143	-5.394974	-5.843569	0.000000	-10.000000	0.233333	-15.550000	34.000000	1023.000000	1023.000000	2046.000000
32.480000	-0.037159	-21.960724	-6.203744	-4.545755	-5.334144	-5.877081	0.000000	-10.000000	0.216667	-14.833334	28.833334	1023.000000	1023.000000	2046.000000
32.500000	-0.037354	-22.076374	-6.214208	-4.594884	-5.270618	-5.996664	0.000000	-10.000000	0.208333	-14.183333	23.833334	1023.000000	1023.000000	2046.000000
32.520000	-0.037703	-22.282434	-6.195519	-4.655792	-5.352101	-6.079023	0.000000	-10.000000	0.191667	-13.533334	19.166666	1023.000000	1023.000000	2046.000000
32.540001	-0.038658	-22.846975	-6.338668	-4.802011	-5.425694	-6.280602	0.000000	-10.000000	0.166667	-12.866667	14.500000	1023.000000	1023.000000	2046.000000
32.560001	-0.039767	-23.502127	-6.399116	-5.008026	-5.647357	-6.447628	0.000000	-10.000000	0.150000	-12.466666	10.166667	1023.000000	1023.000000	2046.000000
32.580002	-0.041282	-24.397436	-6.333644	-5.405405	-6.000483	-6.657905	0.000000	-10.000000	0.141667	-12.350000	6.000000	1023.000000	1023.000000	2046.000000
32.599998	-0.042626	-25.192064	-6.285069	-5.752457	-6.290303	-6.864235	0.000000	-10.000000	0.141667	-12.183333	2.333333	1023.000000	1023.000000	2046.000000
32.619999	-0.044363	-26.218527	-6.327282	-6.141128	-6.604705	-7.145414	0.000000	-10.000000	0.125000	-11.533334	-1.333333	1023.000000	1023.000000	2046.000000
32.639999	-0.045566	-26.929754	-6.549312	-6.422548	-6.746774	-7.211121	0.000000	-10.000000	0.108333	-10.400000	-4.833333	1023.000000	1023.000000	2046.000000
32.660000	-0.046548	-27.510027	-6.543604	-6.594266	-6.984855	-7.387302	0.000000	-10.000000	0.100000	-9.050000	-8.333333	1023.000000	1023.000000	2046.000000
32.680000	-0.046891	-27.712582	-6.657250	-6.755691	-6.945511	-7.354129	0.000000	-10.000000	0.091667	-7.733334	-11.500000	1023.000000	1023.000000	2046.000000
32.700001	-0.046761	-27.635618	-6.488192	-6.830867	-6.934819	-7.381740	0.000000	-10.000000	0.083333	-6.733334	-14.166667	1023.000000	1023.000000	2046.000000
32.720001	-0.046402	-27.423822	-6.466336	-6.865071	-6.780180	-7.312236	0.000000	-10.000000	0.066667	-5.883334	-16.500000	1023.000000	1023.000000	2046.000000
32.740002	-0.046017	-27.196138	-6.334918	-6.924255	-6.691315	-7.245649	0.000000	-10.000000	0.058333	-5.200000	-18.500000	1023.000000	1023.000000	2046.000000
32.759998	-0.045397	-26.829430	-6.269910	-6.884059	-6.523782	-7.151679	0.000000	-10.000000	0.058333	-4.583333	-20.166666	1023.000000	1023.000000	2046.000000
32.779999	-0.044780	-26.464979	-6.161109	-6.864919	-6.385397	-7.053554	0.000000	-10.000000	0.058333	-3.983333	-21.666666	1023.000000	1023.000000	2046.000000
32.799999	-0.044091	-26.057730	-6.097365	-6.822247	-6.179113	-6.959004	0.000000	-10.000000	0.058333	-3.400000	-22.833334	1023.000000	1023.000000	2046.000000
32.820000	-0.043414	-25.657536	-5.995839	-6.675786	-6.035287	-6.950624	0.000000	-10.000000	0.050000	-2.700000	-24.000000	1023.000000	1023.000000	2046.000000
32.840000	-0.042873	-25.338032	-5.856997	-6.547551	-5.975793	-6.957691	0.000000	-10.000000	0.058333	-1.783333	-24.666666	1023.000000	1023.000000	2046.000000
32.860001	-0.041763	-24.682146	-5.654906	-6.391964	-5.871228	-6.764048	0.000000	-10.000000	0.050000	-0.533333	-25.000000	1023.000000	1023.000000	2046.000000
32.880001	-0.040673	-24.037508	-5.440808	-6.225660	-5.771834	-6.599207	0.000000	-10.000000	0.041667	1.283333	-25.000000	1023.000000	1023.000000	2046.000000
32.900002	-0.039116	-23.117477	-5.248391	-6.076802	-5.591790	-6.200495	0.000000	-10.000000	0.016667	3.833333	-25.000000	1023.000000	1023.000000	2046.000000
32.919998	-0.037654	-22.253603	-5.007672	-5.948425	-5.395298	-5.902209	0.000000	-10.000000	0.000000	7.116667	-25.000000	1023.000000	1023.000000	2046.000000
32.939999	-0.036031	-21.294127	-4.848289	-5.769423	-5.161407	-5.515008	0.000000	-10.000000	-0.050000	10.483334	-25.000000	1023.000000	1023.000000	2046.000000
32.959999	-0.034518	-20.400377	-4.730627	-5.532925	-4.872868	-5.263959	0.000000	-10.000000	-0.083333	13.500000	-25.000000	1023.000000	1023.000000	2046.000000
32.980000	-0.032882	-19.433449	-4.593246	-5.361183	-4.520695	-4.958325	0.000000	-10.000000	-0.116667	15.700001	-25.000000	1023.000000	1023.000000	2046.000000
33.000000	-0.031247	-18.467268	-4.358384	-5.089823	-4.321445	-4.697615	0.000000	-10.000000	-0.141667	17.650000	-16.833334	1023.000000	1023.000000	2046.000000
33.020000	-0.029884	-17.661201	-4.176310	-4.861945	-4.163232	-4.459715	0.000000	-10.000000	-0.191667	19.266666	0.166667	1023.000000	1023.000000	2046.000000
33.040001	-0.029082	-17.187384	-4.039809	-4.670318	-4.144362	-4.332895	0.000000	-10.000000	-0.225000	20.866667	19.333334	1023.000000	1023.000000	2046.000000
33.060001	-0.028446	-16.811293	-3.780241	-4.664023	-4.157408	-4.209620	0.000000	-10.000000	-0.258333	22.033333	32.833332	1023.000000	1023.000000	2046.000000
33.080002	-0.027488	-16.245359	-3.654488	-4.547938	-4.023411	-4.019523	0.000000	-10.000000	-0.291667	23.183332	40.000000	1023.000000	1023.000000	2046.000000
33.099998	-0.026341	-15.567392	-3.326952	-4.464345	-3.984246	-3.791849	0.000000	-10.000000	-0.333333	24.233334	47.500000	1023.000000	1023.000000	2046.000000
33.119999	-0.024301	-14.361592	-3.019876	-4.239409	-3.759062	-3.343245	0.000000	-10.000000	-0.358333	25.133333	55.500000	1023.000000	1023.000000	2046.000000
33.139999	-0.022537	-13.319161	-3.107870	-3.833422	-3.277617	-3.100252	0.000000	-10.000000	-0.358333	25.816668	63.666668	1023.000000	1023.000000	2046.000000
33.160000	-0.020508	-12.120508	-3.039203	-3.470872	-2.911001	-2.699432	0.000000	-10.000000	-0.366667	26.100000	72.333336	1023.000000	1023.000000	2046.000000
33.180000	-0.018940	-11.193651	-3.028047	-3.211122	-2.641039	-2.313442	0.000000	-10.000000	-0.391667	26.783333	80.833336	1023.000000	1023.000000	2046.000000
33.200001	-0.018572	-10.975802	-3.215985	-3.132270	-2.477659	-2.149889	0.000000	-10.000000	-0.425000	27.400000	89.666664	1023.000000	1023.000000	2046.000000
33.220001	-0.019091	-11.282785	-3.506902	-2.952555	-2.538305	-2.285023	0.000000	-10.000000	-0.466667	28.483334	98.666664	1023.000000	1023.000000	2046.000000
33.240002	-0.020180	-11.926233	-3.943999	-2.914683	-2.645762	-2.421789	0.000000	-10.000000	-0.483333	29.200001	108.000000	1023.000000	1023.000000	2046.000000
33.259998	-0.020227	-11.953876	-4.115414	-2.798001	-2.662001	-2.378460	0.000000	-10.000000	-0.475000	29.616667	117.666664	1023.000000	1023.000000	2046.000000
33.279999	-0.019051	-11.259151	-4.211109	-2.681577	-2.264596	-2.101869	0.000000	-10.000000	-0.458333	29.133335	127.500000	1023.000000	1023.000000	2046.000000
33.299999	-0.017550	-10.371885	-4.146825	-2.461011	-2.006960	-1.757089	0.000000	-10.000000	-0.441667	28.483334	137.333328	1023.000000	1023.000000	2046.000000
33.320000	-0.016128	-9.531620	-4.093035	-2.249389	-1.722184	-1.467011	0.000000	-10.000000	-0.450000	27.983334	147.000000	1023.000000	1023.000000	2046.000000
33.340000	-0.014548	-8.597715	-4.023829	-2.119158	-1.456266	-0.998463	0.000000	-10.000000	-0.466667	28.333334	156.333328	1023.000000	1023.000000	2046.000000
33.360001	-0.013035	-7.703754	-3.858936	-1.911211	-1.207119	-0.726488	0.000000	-10.000000	-0.466667	29.133333	165.833328	1023.000000	1023.000000	2046.000000
33.380001	-0.010936	-6.463456	-3.528627	-1.677534	-0.963227	-0.294067	0.000000	-10.000000	-0.483333	29.733334	175.500000	1023.000000	1023.000000	2046.000000
33.400002	-0.008987	-5.311313	-3.249106	-1.420727	-0.635037	-0.006443	0.000000	-10.000000	-0.491667	30.050001	185.500000	1023.000000	1023.000000	2046.000000
33.419998	-0.006618	-3.911458	-2.842463	-1.141358	-0.388548	0.460910	0.000000	-10.000000	-0.516667	30.166668	195.500000	1023.000000	1023.000000	2046.000000
33.439999	-0.004103	-2.424816	-2.312986	-0.845359	-0.124254	0.857782	0.000000	-10.000000	-0.533333	30.466667	205.500000	1023.000000	1023.000000	2046.000000
33.459999	-0.001033	-0.610391	-1.837284	-0.502482	0.354842	1.374534	0.000000	-10.000000	-0.541667	30.800001	215.500000	1023.000000	1023.000000	2046.000000
33.480000	0.002047	1.209559	-1.154243	-0.180923	0.693737	1.850988	0.000000	-10.000000	-0.550000	31.066668	225.500000	1023.000000	1023.000000	2046.000000
33.500000	0.005480	3.238954	-0.632153	0.311375	1.268004	2.291728	0.000000	-10.000000	-0.558333	31.133333	235.833328	1023.000000	1023.000000	2046.000000
33.520000	0.008410	4.970560	-0.008459	0.657434	1.632225	2.689360	0.000000	-10.000000	-0.541667	30.883333	246.166672	1023.000000	1023.000000	2046.000000
33.540001	0.010838	6.405511	0.391578	1.012741	2.055016	2.946176	0.000000	-10.000000	-0.525000	30.466667	256.666656	1023.000000	1023.000000	2046.000000
33.560001	0.012568	7.427654	0.762654	1.175793	2.280948	3.208258	0.000000	-10.000000	-0.475000	29.883333	267.000000	1023.000000	1023.000000	2046.000000
33.580002	0.013789	8.149282	1.070150	1.261208	2.454709	3.363215	0.000000	-10.000000	-0.450000	29.300001	277.166656	1023.000000	1023.000000	2046.000000
33.599998	0.014634	8.648585	1.342648	1.395273	2.413499	3.497165	0.000000	-10.000000	-0.425000	28.466667	287.000000	1023.000000	1023.000000	2046.000000
33.619999	0.015742	9.303297	1.563118	1.528249	2.516207	3.695722	0.000000	-10.000000	-0.450000	28.233334	296.500000	1023.000000	1023.000000	2046.000000
33.639999	0.016745	9.896058	1.792585	1.696026	2.544266	3.863180	0.000000	-10.000000	-0.458333	28.466667	306.000000	1023.000000	1023.000000	2046.000000
33.660000	0.017984	10.628411	2.039886	1.819744	2.695687	4.073095	0.000000	-10.000000	-0.475000	28.750000	315.500000	1023.000000	1023.000000	2046.000000
33.680000	0.019427	11.481507	2.265600	2.032720	2.856979	4.326208	0.000000	-10.000000	-0.475000	28.950001	325.000000	1023.000000	1023.000000	2046.000000
33.700001	0.021229	12.546101	2.530642	2.327098	3.163944	4.524416	0.000000	-10.000000	-0.491667	28.883333	334.666656	1023.000000	1023.000000	2046.000000
33.720001	0.023994	14.180712	2.957385	2.685907	3.566848	4.970572	0.000000	-10.000000	-0.508333	29.183334	344.333344	1023.000000	1023.000000	2046.000000
33.740002	0.026981	15.945565	3.502895	3.086792	4.063536	5.292342	0.000000	-10.000000	-0.500000	29.183334	354.000000	1023.000000	1023.000000	2046.000000
33.759998	0.030649	18.113697	4.239651	3.470847	4.516580	5.886619	0.000000	-10.000000	-0.508333	29.333334	363.666656	1023.000000	1023.000000	2046.000000
33.779999	0.034102	20.154430	4.790971	4.056423	5.060750	6.246286	0.000000	-10.000000	-0.508333	29.300001	373.500000	1023.000000	1023.000000	2046.000000
33.799999	0.037439	22.126389	5.397378	4.479292	5.392882	6.856836	0.000000	-10.000000	-0.516667	29.233334	383.500000	1023.000000	1023.000000	2046.000000
33.820000	0.040196	23.755936	5.820661	4.938322	5.763593	7.233359	0.000000	-10.000000	-0.508333	29.000000	393.166656	1023.000000	1023.000000	2046.000000
33.840000	0.043621	25.780249	6.378869	5.479985	6.145398	7.775998	0.000000	-10.000000	-0.491667	28.833334	402.833344	1023.000000	1023.000000	2046.000000
33.860001	0.046410	27.428577	6.707796	5.945425	6.466440	8.308916	0.000000	-10.000000	-0.466667	28.433334	412.333344	1023.000000	1023.000000	2046.000000
33.880001	0.048216	28.495867	6.682530	6.642118	6.718316	8.452903	0.000000	-10.000000	-0.441667	28.100000	422.000000	1023.000000	1023.000000	2046.000000
33.900002	0.048109	28.432207	6.502356	6.916867	6.687784	8.325200	0.000000	-10.000000	-0.425000	27.733334	431.333344	1023.000000	1023.000000	2046.000000
33.919998	0.048214	28.494196	6.455128	7.134187	6.580002	8.324880	0.000000	-10.000000	-0.433333	27.966667	440.666656	1023.000000	1023.000000	2046.000000
33.939999	0.048217	28.495962	6.441472	7.218799	6.545589	8.290102	0.000000	-10.000000	-0.441667	28.033333	450.000000	1023.000000	1023.000000	2046.000000
33.959999	0.048535	28.684187	6.318900	7.551275	6.554934	8.259078	0.000000	-10.000000	-0.433333	27.883333	459.333344	1023.000000	1023.000000	2046.000000
33.980000	0.048667	28.762159	6.247826	7.891661	6.445847	8.176826	0.000000	-10.000000	-0.391667	27.266666	468.666656	1023.000000	1023.000000	2046.000000
34.000000	0.049426	29.210783	6.074573	8.221442	6.665495	8.249272	0.000000	-10.000000	-0.333333	26.150000	477.833344	1023.000000	1023.000000	2046.000000
34.020000	0.050508	29.850052	6.088356	8.448223	6.928777	8.384694	0.000000	-10.000000	-0.300000	24.933334	487.000000	1023.000000	1023.000000	2046.000000
34.040001	0.051957	30.706408	6.187717	8.749465	7.102140	8.667086	0.000000	-10.000000	-0.283333	23.983334	495.666656	1023.000000	1023.000000	2046.000000
34.060001	0.053315	31.509359	6.338267	8.979126	7.232214	8.959752	0.000000	-10.000000	-0.283333	23.450001	503.833344	1023.000000	1023.000000	2046.000000
34.080002	0.054852	32.417480	6.463654	9.257728	7.461545	9.234554	0.000000	-10.000000	-0.266667	23.433334	511.500000	1023.000000	1023.000000	2046.000000
34.099998	0.056324	33.287331	6.669048	9.485703	7.686760	9.445821	0.000000	-10.000000	-0.250000	23.183334	519.166687	1023.000000	1023.000000	2046.000000
34.119999	0.057800	34.159851	6.857374	9.742963	7.976160	9.583354	0.000000	-10.000000	-0.200000	22.500000	527.000000	1023.000000	1023.000000	2046.000000
34.139999	0.059213	34.994698	7.148858	9.866426	8.154672	9.824741	0.000000	-10.000000	-0.141667	20.833334	534.666687	1023.000000	1023.000000	2046.000000
34.160000	0.060357	35.670822	7.319181	9.994093	8.374371	9.983176	0.000000	-10.000000	-0.083333	18.533335	541.833313	1023.000000	1023.000000	2046.000000
34.180000	0.061529	36.363438	7.651149	10.156582	8.511339	10.044368	0.000000	-10.000000	-0.033333	15.750001	548.333313	1023.000000	1023.000000	2046.000000
34.200001	0.062722	37.068417	7.903096	10.291581	8.800865	10.072873	0.000000	-10.000000	0.000000	12.283334	554.000000	1023.000000	1023.000000	2046.000000
34.220001	0.063848	37.734383	8.308286	10.444273	8.873459	10.108367	0.000000	-10.000000	0.058333	7.166667	558.833313	1023.000000	1023.000000	2046.000000
34.240002	0.064263	37.979237	8.402125	10.498733	9.078856	9.999525	0.000000	-10.000000	0.091667	1.633333	562.333313	1023.000000	1023.000000	2046.000000
34.259998	0.064026	37.839115	8.486847	10.524821	9.058718	9.768730	0.000000	-10.000000	0.125000	-3.516667	564.333313	1023.000000	1023.000000	2046.000000
34.279999	0.062978	37.220104	8.442957	10.387769	8.974751	9.414629	0.000000	-10.000000	0.150000	-8.050000	565.000000	1023.000000	1023.000000	2046.000000
34.299999	0.061439	36.310646	8.339746	10.069802	8.743688	9.157410	0.000000	-10.000000	0.200000	-12.083334	565.000000	1023.000000	1023.000000	2046.000000
34.320000	0.059364	35.084328	8.257897	9.628143	8.340451	8.857835	0.000000	-10.000000	0.275000	-15.833334	565.000000	1023.000000	1023.000000	2046.000000
34.340000	0.057259	33.840015	8.249445	9.253905	7.812238	8.524428	0.000000	-10.000000	0.333333	-18.100000	561.333313	1023.000000	1023.000000	2046.000000
34.360001	0.054924	32.460045	8.178374	8.923299	7.354907	8.003464	0.000000	-10.000000	0.391667	-19.933334	552.333313	1023.000000	1023.000000	2046.000000
34.380001	0.052753	31.177223	8.024382	8.509304	6.889643	7.753893	0.000000	-10.000000	0.450000	-21.600000	541.000000	1023.000000	1023.000000	2046.000000
34.400002	0.050483	29.835297	7.883682	8.186487	6.430529	7.334598	0.000000	-10.000000	0.508333	-23.333334	530.666687	1023.000000	1023.000000	2046.000000
34.419998	0.048761	28.817978	7.644531	7.850941	6.177070	7.145436	0.000000	-10.000000	0.566667	-25.033333	523.000000	1023.000000	1023.000000	2046.000000
34.439999	0.047134	27.856089	7.488516	7.589384	5.946058	6.832130	0.000000	-10.000000	0.625000	-26.616667	514.666687	1023.000000	1023.000000	2046.000000
34.459999	0.045856	27.100903	7.315339	7.400799	5.839980	6.544784	0.000000	-10.000000	0.691667	-28.266666	505.833344	1023.000000	1023.000000	2046.000000
34.480000	0.044824	26.490686	7.301049	7.268600	5.662168	6.258869	0.000000	-10.000000	0.758333	-29.616667	496.333344	1023.000000	1023.000000	2046.000000
34.500000	0.043841	25.909914	7.205330	7.132281	5.579875	5.992428	0.000000	-10.000000	0.808333	-30.850000	486.500000	1023.000000	1023.000000	2046.000000
34.520000	0.042977	25.399160	7.246453	7.022531	5.363193	5.766984	0.000000	-10.000000	0.850000	-31.750000	476.166656	1023.000000	1023.000000	2046.000000
34.540001	0.042172	24.923744	7.158834	6.940825	5.321243	5.502841	0.000000	-10.000000	0.883333	-32.650002	465.500000	1023.000000	1023.000000	2046.000000
34.560001	0.041737	24.666517	7.180337	7.012017	5.134999	5.339163	0.000000	-10.000000	0.916667	-33.216667	454.500000	1023.000000	1023.000000	2046.000000
34.580002	0.040742	24.078259	7.044484	7.024395	4.894228	5.115153	0.000000	-10.000000	0.941667	-33.633335	443.500000	1023.000000	1023.000000	2046.000000
34.599998	0.039437	23.307325	6.898189	6.925904	4.512796	4.970437	0.000000	-10.000000	0.958333	-34.033333	432.333344	1023.000000	1023.000000	2046.000000
34.619999	0.037906	22.402687	6.778097	6.720663	4.162204	4.741723	0.000000	-10.000000	0.958333	-34.283333	421.000000	1023.000000	1023.000000	2046.000000
34.639999	0.037233	22.004560	6.711407	6.694967	3.927829	4.670358	0.000000	-10.000000	0.975000	-34.516666	409.500000	1023.000000	1023.000000	2046.000000
34.660000	0.035719	21.109720	6.367239	6.712147	3.701627	4.328707	0.000000	-10.000000	0.983333	-34.650002	398.000000	1023.000000	1023.000000	2046.000000
34.680000	0.033621	19.869881	5.739367	6.618695	3.457916	4.053903	0.000000	-10.000000	0.991667	-34.883335	386.500000	1023.000000	1023.000000	2046.000000
34.700001	0.029858	17.646101	5.141182	6.290590	2.813030	3.401298	0.000000	-10.000000	0.991667	-35.033333	374.833344	1023.000000	1023.000000	2046.000000
34.720001	0.025848	15.276118	4.377163	5.765493	2.294611	2.838851	0.000000	-10.000000	0.983333	-34.966667	363.166656	1023.000000	1023.000000	2046.000000
34.740002	0.021800	12.883596	3.790787	5.401132	1.670188	2.021489	0.000000	-10.000000	0.975000	-34.900002	351.500000	1023.000000	1023.000000	2046.000000
34.759998	0.018051	10.667933	3.041773	5.271889	1.019008	1.335264	0.000000	-10.000000	0.966667	-34.666668	339.833344	1023.000000	1023.000000	2046.000000
34.779999	0.014632	8.647395	2.354378	5.076018	0.489262	0.727738	0.000000	-10.000000	0.958333	-34.483334	328.333344	1023.000000	1023.000000	2046.000000
34.799999	0.012121	7.163217	1.795853	4.788587	0.089881	0.488896	0.000000	-10.000000	0.958333	-34.099998	316.666656	1023.000000	1023.000000	2046.000000
34.820000	0.009842	5.816566	1.279153	4.461246	-0.106788	0.182956	0.000000	-10.000000	0.958333	-33.933334	305.333344	1023.000000	1023.000000	2046.000000
34.840000	0.007806	4.613087	0.828621	4.164779	-0.352073	-0.028239	0.000000	-10.000000	0.933333	-33.599998	294.000000	1023.000000	1023.000000	2046.000000
34.860001	0.005617	3.319493	0.375177	3.752041	-0.570751	-0.236973	0.000000	-10.000000	0.916667	-33.166668	282.833344	1023.000000	1023.000000	2046.000000
34.880001	0.003593	2.123739	-0.091771	3.465760	-0.783848	-0.466401	0.000000	-10.000000	0.875000	-32.583332	271.666656	1023.000000	1023.000000	2046.000000
34.900002	0.001673	0.988898	-0.422823	3.046827	-1.022975	-0.612131	0.000000	-10.000000	0.866667	-32.166668	260.666656	1023.000000	1023.000000	2046.000000
34.919998	-0.000072	-0.042767	-0.723893	2.758436	-1.244659	-0.832651	0.000000	-10.000000	0.833333	-31.833334	250.000000	1023.000000	1023.000000	2046.000000
34.939999	-0.001643	-0.970988	-0.920803	2.418543	-1.395556	-1.073171	0.000000	-10.000000	0.800000	-31.250000	239.333328	1023.000000	1023.000000	2046.000000
34.959999	-0.003027	-1.788747	-1.145307	2.098329	-1.559054	-1.182715	0.000000	-10.000000	0.766667	-30.566668	228.833328	1023.000000	1023.000000	2046.000000
34.980000	-0.004250	-2.511976	-1.257841	1.799996	-1.673578	-1.380553	0.000000	-10.000000	0.766667	-29.916668	218.500000	1023.000000	1023.000000	2046.000000
35.000000	-0.004972	-2.938635	-1.315540	1.513431	-1.700498	-1.436027	0.000000	-10.000000	0.750000	-29.416668	208.500000	1023.000000	1023.000000	2046.000000
35.020000	-0.005932	-3.505786	-1.342892	1.170542	-1.780290	-1.553146	0.000000	-10.000000	0.733333	-28.900000	198.833328	1023.000000	1023.000000	2046.000000
35.040001	-0.006981	-4.125617	-1.510244	0.977798	-1.858762	-1.734408	0.000000	-10.000000	0.700000	-28.466667	189.166672	1023.000000	1023.000000	2046.000000
35.060001	-0.008920	-5.271866	-1.771976	0.636490	-2.078772	-2.057609	0.000000	-10.000000	0.691667	-28.066668	179.833328	1023.000000	1023.000000	2046.000000
35.080002	-0.010908	-6.446765	-2.109628	0.283979	-2.282742	-2.338374	0.000000	-10.000000	0.691667	-27.583334	170.500000	1023.000000	1023.000000	2046.000000
35.099998	-0.013469	-7.960367	-2.352502	-0.265077	-2.647730	-2.695057	0.000000	-10.000000	0.675000	-27.366667	161.333328	1023.000000	1023.000000	2046.000000
35.119999	-0.015797	-9.336028	-2.466870	-0.795839	-3.045240	-3.028078	0.000000	-10.000000	0.666667	-27.100000	152.166672	1023.000000	1023.000000	2046.000000
35.139999	-0.018284	-10.805742	-2.537862	-1.362689	-3.434183	-3.471009	0.000000	-10.000000	0.633333	-26.933334	143.000000	1023.000000	1023.000000	2046.000000
35.160000	-0.020532	-12.134340	-2.729178	-1.876612	-3.791116	-3.737433	0.000000	-10.000000	0.600000	-26.083334	134.000000	1023.000000	1023.000000	2046.000000
35.180000	-0.022903	-13.535480	-2.955469	-2.218661	-4.177383	-4.183967	0.000000	-10.000000	0.558333	-25.250000	125.333336	1023.000000	1023.000000	2046.000000
35.200001	-0.024800	-14.656930	-3.407371	-2.570981	-4.316575	-4.362003	0.000000	-10.000000	0.508333	-24.100000	117.000000	1023.000000	1023.000000	2046.000000
35.220001	-0.026260	-15.519857	-3.645884	-2.806734	-4.390660	-4.676579	0.000000	-10.000000	0.475000	-23.216667	109.000000	1023.000000	1023.000000	2046.000000
35.240002	-0.027129	-16.032944	-3.770923	-3.031541	-4.456438	-4.774041	0.000000	-10.000000	0.450000	-22.416666	101.166664	1023.000000	1023.000000	2046.000000
35.259998	-0.027884	-16.479578	-3.792711	-3.204274	-4.489689	-4.992903	0.000000	-10.000000	0.433333	-21.816668	93.666664	1023.000000	1023.000000	2046.000000
35.279999	-0.028383	-16.774477	-3.883820	-3.434738	-4.503650	-4.952270	0.000000	-10.000000	0.416667	-21.166668	86.500000	1023.000000	1023.000000	2046.000000
35.299999	-0.028874	-17.064468	-3.999294	-3.570695	-4.422957	-5.071523	0.000000	-10.000000	0.400000	-20.383333	79.500000	1023.000000	1023.000000	2046.000000
35.320000	-0.029073	-17.182270	-3.969517	-3.745737	-4.455771	-5.011246	0.000000	-10.000000	0.383333	-19.583334	72.666664	1023.000000	1023.000000	2046.000000
35.340000	-0.029365	-17.354761	-3.990843	-3.911852	-4.390798	-5.061268	0.000000	-10.000000	0.350000	-18.666668	66.000000	1023.000000	1023.000000	2046.000000
35.360001	-0.029719	-17.564137	-3.929366	-4.065602	-4.510643	-5.058526	0.000000	-10.000000	0.308333	-17.816668	59.666668	1023.000000	1023.000000	2046.000000
35.380001	-0.029737	-17.574507	-3.906415	-4.127077	-4.495822	-5.045193	0.000000	-10.000000	0.283333	-16.883333	53.666668	1023.000000	1023.000000	2046.000000
35.400002	-0.030167	-17.828478	-3.913686	-4.162193	-4.573626	-5.178973	0.000000	-10.000000	0.266667	-16.033333	48.000000	1023.000000	1023.000000	2046.000000
35.419998	-0.030397	-17.964657	-4.089233	-4.218915	-4.512172	-5.144337	0.000000	-10.000000	0.250000	-15.200000	42.666668	1023.000000	1023.000000	2046.000000
35.439999	-0.030929	-18.278961	-4.252645	-4.226790	-4.479402	-5.320125	0.000000	-10.000000	0.233333	-14.400001	37.666668	1023.000000	1023.000000	2046.000000
35.459999	-0.031214	-18.447685	-4.364090	-4.353590	-4.505128	-5.224876	0.000000	-10.000000	0.216667	-13.633333	32.833332	1023.000000	1023.000000	2046.000000
35.480000	-0.031417	-18.567595	-4.334103	-4.451792	-4.550342	-5.231357	0.000000	-10.000000	0.191667	-12.883333	28.333334	1023.000000	1023.000000	2046.000000
35.500000	-0.031802	-18.794931	-4.237653	-4.590679	-4.748056	-5.218543	0.000000	-10.000000	0.158333	-12.116667	24.000000	1023.000000	1023.000000	2046.000000
35.520000	-0.032121	-18.983360	-4.394608	-4.528890	-4.737264	-5.322599	0.000000	-10.000000	0.141667	-11.283334	20.000000	1023.000000	1023.000000	2046.000000
35.540001	-0.033283	-19.670097	-4.498443	-4.599560	-5.027867	-5.544227	0.000000	-10.000000	0.133333	-10.366667	16.166666	1023.000000	1023.000000	2046.000000
35.560001	-0.034490	-20.383842	-4.709985	-4.832188	-5.205445	-5.636225	0.000000	-10.000000	0.133333	-9.333333	12.666667	1023.000000	1023.000000	2046.000000
35.580002	-0.035835	-21.178556	-4.878989	-4.970859	-5.349018	-5.979691	0.000000	-10.000000	0.116667	-8.400000	9.500000	1023.000000	1023.000000	2046.000000
35.599998	-0.036697	-21.688034	-4.945875	-5.226892	-5.508581	-6.006686	0.000000	-10.000000	0.108333	-7.616667	6.833333	1023.000000	1023.000000	2046.000000
35.619999	-0.036772	-21.732368	-4.928918	-5.353238	-5.520851	-5.929362	0.000000	-10.000000	0.100000	-7.233334	4.166667	1023.000000	1023.000000	2046.000000
35.639999	-0.037125	-21.940922	-5.064251	-5.289814	-5.519089	-6.067766	0.000000	-10.000000	0.100000	-7.083333	2.000000	1023.000000	1023.000000	2046.000000
35.660000	-0.037000	-21.867083	-5.109590	-5.227832	-5.444498	-6.085162	0.000000	-10.000000	0.100000	-7.083333	-0.166667	1023.000000	1023.000000	2046.000000
35.680000	-0.037764	-22.318308	-5.240777	-5.218278	-5.622297	-6.236956	0.000000	-10.000000	0.100000	-6.700000	-2.166667	1023.000000	1023.000000	2046.000000
35.700001	-0.039273	-23.210060	-5.668447	-5.342056	-5.710671	-6.488887	0.000000	-10.000000	0.100000	-5.783333	-4.333333	1023.000000	1023.000000	2046.000000
35.720001	-0.041219	-24.360302	-5.987879	-5.411077	-6.003971	-6.957375	0.000000	-10.000000	0.083333	-4.300000	-6.166667	1023.000000	1023.000000	2046.000000
35.740002	-0.043417	-25.659420	-6.577805	-5.454825	-6.316247	-7.310545	0.000000	-10.000000	0.066667	-2.333333	-7.333333	1023.000000	1023.000000	2046.000000
35.759998	-0.045196	-26.710608	-6.991595	-5.574936	-6.569379	-7.574698	0.000000	-10.000000	0.058333	-0.883333	-7.833333	1023.000000	1023.000000	2046.000000
35.779999	-0.045869	-27.108730	-7.410735	-5.762109	-6.502614	-7.433272	0.000000	-10.000000	0.066667	-0.766667	-8.000000	1023.000000	1023.000000	2046.000000
35.799999	-0.046623	-27.554289	-7.708163	-5.872297	-6.484234	-7.489595	0.000000	-10.000000	0.083333	-2.133333	-8.166667	1023.000000	1023.000000	2046.000000
35.820000	-0.047296	-27.952158	-7.883249	-6.191564	-6.606092	-7.271254	0.000000	-10.000000	0.091667	-4.033333	-9.000000	1023.000000	1023.000000	2046.000000
35.840000	-0.048121	-28.439711	-8.194557	-6.438137	-6.548295	-7.258721	0.000000	-10.000000	0.100000	-5.233334	-10.500000	1023.000000	1023.000000	2046.000000
35.860001	-0.048555	-28.696154	-8.224008	-6.665986	-6.677500	-7.128660	0.000000	-10.000000	0.091667	-5.650000	-12.500000	1023.000000	1023.000000	2046.000000
35.880001	-0.048641	-28.746971	-8.285651	-6.714111	-6.593420	-7.153788	0.000000	-10.000000	0.075000	-5.100000	-14.500000	1023.000000	1023.000000	2046.000000
35.900002	-0.048507	-28.667391	-8.116264	-6.836548	-6.680641	-7.033937	0.000000	-10.000000	0.058333	-3.566667	-16.166666	1023.000000	1023.000000	2046.000000
35.919998	-0.047633	-28.150995	-8.094663	-6.713299	-6.426320	-6.916712	0.000000	-10.000000	0.050000	-1.000000	-17.333334	1023.000000	1023.000000	2046.000000
35.939999	-0.046610	-27.546713	-7.792040	-6.586150	-6.354613	-6.813910	0.000000	-10.000000	0.033333	1.900000	-17.833334	1023.000000	1023.000000	2046.000000
35.959999	-0.044714	-26.425692	-7.509651	-6.416309	-6.057444	-6.442286	0.000000	-10.000000	0.016667	5.266667	-18.000000	1023.000000	1023.000000	2046.000000
35.980000	-0.042964	-25.391912	-7.118724	-6.313418	-5.820606	-6.139164	0.000000	-10.000000	-0.016667	8.400000	-18.000000	1023.000000	1023.000000	2046.000000
36.000000	-0.040975	-24.216187	-6.877617	-6.051936	-5.411653	-5.874981	0.000000	-10.000000	-0.041667	11.300000	-18.000000	1023.000000	1023.000000	2046.000000
36.020000	-0.039386	-23.277220	-6.571848	-5.867071	-5.173262	-5.665038	0.000000	-10.000000	-0.083333	13.483334	-18.000000	1023.000000	1023.000000	2046.000000
36.040001	-0.037983	-22.447933	-6.371872	-5.740113	-4.924725	-5.411223	0.000000	-10.000000	-0.100000	15.066667	-18.000000	1023.000000	1023.000000	2046.000000
36.060001	-0.037195	-21.982357	-6.178213	-5.655056	-4.867181	-5.281908	0.000000	-10.000000	-0.108333	16.383333	-4.666667	1023.000000	1023.000000	2046.000000
36.080002	-0.036704	-21.692005	-6.069827	-5.629648	-4.757972	-5.234558	0.000000	-10.000000	-0.108333	17.216667	10.166667	1023.000000	1023.000000	2046.000000
36.099998	-0.036303	-21.455006	-5.798895	-5.675662	-4.853656	-5.126792	0.000000	-10.000000	-0.133333	18.166668	27.000000	1023.000000	1023.000000	2046.000000
36.119999	-0.035888	-21.210049	-5.713346	-5.627337	-4.761307	-5.108057	0.000000	-10.000000	-0.191667	19.450001	32.500000	1023.000000	1023.000000	2046.000000
36.139999	-0.035310	-20.867916	-5.446332	-5.698791	-4.822809	-4.899984	0.000000	-10.000000	-0.258333	21.033333	38.833332	1023.000000	1023.000000	2046.000000
36.160000	-0.034461	-20.366486	-5.373850	-5.604129	-4.628778	-4.759727	0.000000	-10.000000	-0.308333	22.583334	45.666668	1023.000000	1023.000000	2046.000000
36.180000	-0.033517	-19.808649	-5.211384	-5.497530	-4.547665	-4.552071	0.000000	-10.000000	-0.341667	23.966667	52.833332	1023.000000	1023.000000	2046.000000
36.200001	-0.032157	-19.004961	-5.134716	-5.323343	-4.206358	-4.340543	0.000000	-10.000000	-0.375000	25.116667	60.666668	1023.000000	1023.000000	2046.000000
36.220001	-0.029981	-17.719027	-4.771091	-5.065497	-3.904130	-3.978307	0.000000	-10.000000	-0.391667	25.983334	68.666664	1023.000000	1023.000000	2046.000000
36.240002	-0.027639	-16.334837	-4.407602	-4.843617	-3.469924	-3.613693	0.000000	-10.000000	-0.400000	26.683334	77.333336	1023.000000	1023.000000	2046.000000
36.259998	-0.024935	-14.736444	-3.983428	-4.501202	-3.048590	-3.203223	0.000000	-10.000000	-0.391667	27.133333	86.000000	1023.000000	1023.000000	2046.000000
36.279999	-0.022209	-13.125662	-3.528494	-4.257120	-2.608839	-2.731209	0.000000	-10.000000	-0.416667	27.533333	95.166664	1023.000000	1023.000000	2046.000000
36.299999	-0.019379	-11.452822	-3.068825	-3.872917	-2.202203	-2.308877	0.000000	-10.000000	-0.433333	27.666668	104.333336	1023.000000	1023.000000	2046.000000
36.320000	-0.016378	-9.679348	-2.588212	-3.584622	-1.747701	-1.758812	0.000000	-10.000000	-0.458333	28.100000	113.500000	1023.000000	1023.000000	2046.000000
36.340000	-0.013588	-8.030503	-2.127153	-3.105371	-1.437980	-1.359999	0.000000	-10.000000	-0.475000	28.583334	122.833336	1023.000000	1023.000000	2046.000000
36.360001	-0.011422	-6.750650	-1.732497	-2.806285	-1.221817	-0.990051	0.000000	-10.000000	-0.491667	29.216667	132.166672	1023.000000	1023.000000	2046.000000
36.380001	-0.009303	-5.498038	-1.328418	-2.398809	-1.064900	-0.705912	0.000000	-10.000000	-0.500000	29.466667	141.833328	1023.000000	1023.000000	2046.000000
36.400002	-0.007213	-4.262617	-0.893911	-2.250741	-0.876763	-0.241202	0.000000	-10.000000	-0.516667	29.716667	151.500000	1023.000000	1023.000000	2046.000000
36.419998	-0.004193	-2.477854	-0.468485	-1.853743	-0.515206	0.359581	0.000000	-10.000000	-0.533333	29.816668	158.166672	1023.000000	1023.000000	2046.000000
36.439999	-0.001503	-0.888075	-0.126070	-1.342933	-0.147198	0.728127	0.000000	-10.000000	-0.516667	29.833334	168.166672	1023.000000	1023.000000	2046.000000
36.459999	0.000949	0.560879	-0.041861	-0.784532	0.235233	1.152040	0.000000	-10.000000	-0.491667	29.950001	178.166672	1023.000000	1023.000000	2046.000000
36.480000	0.001865	1.102110	-0.017525	-0.506713	0.295498	1.330850	0.000000	-10.000000	-0.475000	30.083334	191.500000	1023.000000	1023.000000	2046.000000
36.500000	0.002154	1.272991	-0.103527	-0.375316	0.357960	1.393874	0.000000	-10.000000	-0.508333	30.533333	204.833328	1023.000000	1023.000000	2046.000000
36.520000	0.001564	0.924313	-0.277500	-0.322782	0.286446	1.238149	0.000000	-10.000000	-0.508333	30.500000	218.500000	1023.000000	1023.000000	2046.000000
36.540001	0.001206	0.712941	-0.597824	0.040032	0.186924	1.083808	0.000000	-10.000000	-0.500000	30.450001	228.833328	1023.000000	1023.000000	2046.000000
36.560001	0.001211	0.715758	-0.782940	0.306137	0.162386	1.030175	0.000000	-10.000000	-0.458333	29.966667	235.833328	1023.000000	1023.000000	2046.000000
36.580002	0.002260	1.335788	-0.926490	0.545646	0.465544	1.251088	0.000000	-10.000000	-0.433333	29.150000	242.500000	1023.000000	1023.000000	2046.000000
36.599998	0.003602	2.128845	-0.881045	0.684392	0.740012	1.585488	0.000000	-10.000000	-0.408333	28.100000	252.333328	1023.000000	1023.000000	2046.000000
36.619999	0.005287	3.124454	-0.774547	0.992708	0.971336	1.934957	0.000000	-10.000000	-0.408333	27.416668	261.833344	1023.000000	1023.000000	2046.000000
36.639999	0.006740	3.983557	-0.698911	1.061543	1.250952	2.369973	0.000000	-10.000000	-0.433333	27.383333	271.000000	1023.000000	1023.000000	2046.000000
36.660000	0.008666	5.121315	-0.518168	1.442523	1.507998	2.688962	0.000000	-10.000000	-0.450000	27.833334	280.166656	1023.000000	1023.000000	2046.000000
36.680000	0.010424	6.160859	-0.228268	1.680299	1.761774	2.947053	0.000000	-10.000000	-0.475000	28.150002	289.333344	1023.000000	1023.000000	2046.000000
36.700001	0.012674	7.490302	-0.034957	2.013527	2.201520	3.310213	0.000000	-10.000000	-0.483333	28.533335	298.833344	1023.000000	1023.000000	2046.000000
36.720001	0.014627	8.644438	0.358383	2.247240	2.399068	3.639747	0.000000	-10.000000	-0.500000	28.750000	308.166656	1023.000000	1023.000000	2046.000000
36.740002	0.017138	10.128740	0.672784	2.623693	2.781802	4.050461	0.000000	-10.000000	-0.500000	29.033333	317.833344	1023.000000	1023.000000	2046.000000
36.759998	0.019755	11.675113	1.111205	3.012234	3.186001	4.365672	0.000000	-10.000000	-0.491667	28.983334	327.500000	1023.000000	1023.000000	2046.000000
36.779999	0.022717	13.425864	1.635481	3.413350	3.595565	4.781468	0.000000	-10.000000	-0.483333	28.850000	337.166656	1023.000000	1023.000000	2046.000000
36.799999	0.025873	15.291067	2.190840	3.938389	4.088769	5.073069	0.000000	-10.000000	-0.466667	28.650002	346.833344	1023.000000	1023.000000	2046.000000
36.820000	0.028878	17.067099	2.685617	4.383821	4.554586	5.443075	0.000000	-10.000000	-0.441667	28.750000	356.333344	1023.000000	1023.000000	2046.000000
36.840000	0.031271	18.481417	3.087693	4.681306	5.019488	5.692931	0.000000	-10.000000	-0.416667	28.250000	366.000000	1023.000000	1023.000000	2046.000000
36.860001	0.033220	19.632950	3.562380	4.875041	5.194904	6.000626	0.000000	-10.000000	-0.400000	27.683334	375.500000	1023.000000	1023.000000	2046.000000
36.880001	0.034482	20.378952	3.935720	4.935626	5.283306	6.224300	0.000000	-10.000000	-0.375000	26.933334	384.833344	1023.000000	1023.000000	2046.000000
36.900002	0.035517	20.990812	4.322815	5.035769	5.206319	6.425909	0.000000	-10.000000	-0.366667	26.550001	394.000000	1023.000000	1023.000000	2046.000000
36.919998	0.036579	21.618216	4.531751	5.092728	5.297829	6.695909	0.000000	-10.000000	-0.358333	26.633333	402.833344	1023.000000	1023.000000	2046.000000
36.939999	0.037708	22.285145	4.848611	5.251371	5.324155	6.861006	0.000000	-10.000000	-0.383333	26.633333	411.666656	1023.000000	1023.000000	2046.000000
36.959999	0.038813	22.938744	5.115927	5.332882	5.387614	7.102321	0.000000	-10.000000	-0.391667	26.950001	420.500000	1023.000000	1023.000000	2046.000000
36.980000	0.040120	23.710640	5.370309	5.519203	5.528994	7.292134	0.000000	-10.000000	-0.400000	26.983334	429.500000	1023.000000	1023.000000	2046.000000
37.000000	0.042228	24.956802	5.662192	5.861894	5.852248	7.580467	0.000000	-10.000000	-0.391667	26.983334	438.500000	1023.000000	1023.000000	2046.000000
37.020000	0.044635	26.379089	6.113406	6.124125	6.180301	7.961257	0.000000	-10.000000	-0.391667	27.000000	447.500000	1023.000000	1023.000000	2046.000000
37.040001	0.047664	28.169458	6.581330	6.516038	6.696534	8.375556	0.000000	-10.000000	-0.383333	26.983334	456.500000	1023.000000	1023.000000	2046.000000
37.060001	0.050379	29.773830	7.074158	6.880698	7.121989	8.696985	0.000000	-10.000000	-0.383333	26.950001	465.500000	1023.000000	1023.000000	2046.000000
37.080002	0.053612	31.684679	7.603247	7.292230	7.598759	9.190444	0.000000	-10.000000	-0.358333	26.533333	474.500000	1023.000000	1023.000000	2046.000000
37.099998	0.056403	33.334278	8.087322	7.733064	8.000043	9.513847	0.000000	-10.000000	-0.316667	26.116667	483.500000	1023.000000	1023.000000	2046.000000
37.119999	0.059188	34.979939	8.489209	8.199816	8.410040	9.880875	0.000000	-10.000000	-0.250000	25.083334	492.333344	1023.000000	1023.000000	2046.000000
37.139999	0.061465	36.325855	8.930592	8.481347	8.643481	10.270435	0.000000	-10.000000	-0.183333	23.783333	500.833344	1023.000000	1023.000000	2046.000000
37.160000	0.063600	37.587868	9.209641	8.831285	8.954704	10.592237	0.000000	-10.000000	-0.125000	21.450001	509.000000	1023.000000	1023.000000	2046.000000
37.180000	0.065095	38.470966	9.527142	9.071122	9.104228	10.768475	0.000000	-10.000000	-0.075000	18.966667	516.500000	1023.000000	1023.000000	2046.000000
37.200001	0.066484	39.291920	9.720811	9.322360	9.284951	10.963798	0.000000	-10.000000	-0.033333	15.966667	523.333313	1023.000000	1023.000000	2046.000000
37.220001	0.067103	39.658108	9.897422	9.464000	9.347792	10.948896	0.000000	-10.000000	0.000000	12.666667	529.000000	1023.000000	1023.000000	2046.000000
37.240002	0.067659	39.986404	9.940358	9.613772	9.446961	10.985312	0.000000	-10.000000	0.033333	8.600000	533.833313	1023.000000	1023.000000	2046.000000
37.259998	0.067459	39.868359	9.975224	9.614614	9.446221	10.832297	0.000000	-10.000000	0.066667	3.266667	537.500000	1023.000000	1023.000000	2046.000000
37.279999	0.067285	39.765591	10.019049	9.623031	9.386813	10.736696	0.000000	-10.000000	0.108333	-1.383333	539.833313	1023.000000	1023.000000	2046.000000
37.299999	0.066880	39.526226	10.051504	9.613478	9.352773	10.508471	0.000000	-10.000000	0.133333	-5.950000	540.833313	1023.000000	1023.000000	2046.000000
37.320000	0.066256	39.157017	9.974840	9.536116	9.231993	10.414069	0.000000	-10.000000	0.166667	-9.166667	541.000000	1023.000000	1023.000000	2046.000000
37.340000	0.064390	38.054779	9.805035	9.332924	8.877862	10.038960	0.000000	-10.000000	0.208333	-12.466667	541.000000	1023.000000	1023.000000	2046.000000
37.360001	0.062495	36.934544	9.601387	9.083794	8.533442	9.715919	0.000000	-10.000000	0.266667	-14.900001	541.000000	1023.000000	1023.000000	2046.000000
37.380001	0.060745	35.900375	9.571120	8.800204	8.168516	9.360534	0.000000	-10.000000	0.333333	-17.100000	537.166687	1023.000000	1023.000000	2046.000000
37.400002	0.060022	35.473217	9.426272	8.776831	8.175918	9.094197	0.000000	-10.000000	0.391667	-19.416668	528.000000	1023.000000	1023.000000	2046.000000
37.419998	0.059112	34.935345	9.414320	8.663230	7.890110	8.967687	0.000000	-10.000000	0.466667	-21.650002	516.333313	1023.000000	1023.000000	2046.000000
37.439999	0.057452	33.954399	8.915631	8.746490	7.609833	8.682444	0.000000	-10.000000	0.516667	-23.616667	505.833344	1023.000000	1023.000000	2046.000000
37.459999	0.054106	31.976553	8.341462	8.568263	6.992450	8.074379	0.000000	-10.000000	0.566667	-25.133333	498.000000	1023.000000	1023.000000	2046.000000
37.480000	0.050395	29.783533	7.704860	8.118918	6.457209	7.502546	0.000000	-10.000000	0.600000	-26.350000	489.666656	1023.000000	1023.000000	2046.000000
37.500000	0.046122	27.257872	7.056724	7.711870	5.851433	6.637845	0.000000	-10.000000	0.650000	-27.450001	480.833344	1023.000000	1023.000000	2046.000000
37.520000	0.041367	24.447617	6.166904	7.474951	5.144592	5.661170	0.000000	-10.000000	0.708333	-28.616667	471.666656	1023.000000	1023.000000	2046.000000
37.540001	0.037161	21.962017	5.354715	7.317201	4.437695	4.852407	0.000000	-10.000000	0.766667	-29.700001	462.166656	1023.000000	1023.000000	2046.000000
37.560001	0.034143	20.178484	4.747025	7.223618	4.007605	4.200236	0.000000	-10.000000	0.825000	-30.933334	452.333344	1023.000000	1023.000000	2046.000000
37.580002	0.031960	18.888540	4.187536	7.052789	3.804134	3.844082	0.000000	-10.000000	0.858333	-31.866667	442.000000	1023.000000	1023.000000	2046.000000
37.599998	0.030044	17.756044	3.789377	6.851873	3.595286	3.519507	0.000000	-10.000000	0.891667	-32.700001	431.333344	1023.000000	1023.000000	2046.000000
37.619999	0.028098	16.605837	3.398029	6.594522	3.265610	3.347676	0.000000	-10.000000	0.916667	-32.983334	420.500000	1023.000000	1023.000000	2046.000000
37.639999	0.026064	15.403996	3.040443	6.352050	2.981017	3.030486	0.000000	-10.000000	0.941667	-33.266666	409.500000	1023.000000	1023.000000	2046.000000
37.660000	0.024248	14.330663	2.701399	6.071491	2.701304	2.856468	0.000000	-10.000000	0.950000	-33.466667	398.333344	1023.000000	1023.000000	2046.000000
37.680000	0.022444	13.264687	2.404847	5.838025	2.469953	2.551862	0.000000	-10.000000	0.950000	-33.650002	387.166656	1023.000000	1023.000000	2046.000000
37.700001	0.020767	12.273034	2.188325	5.581636	2.142065	2.361007	0.000000	-10.000000	0.958333	-33.683334	375.833344	1023.000000	1023.000000	2046.000000
37.720001	0.019271	11.388916	2.002688	5.358499	1.958963	2.068766	0.000000	-10.000000	0.958333	-33.733334	364.666656	1023.000000	1023.000000	2046.000000
37.740002	0.017941	10.602901	1.912197	5.103275	1.701915	1.885514	0.000000	-10.000000	0.958333	-33.650002	353.333344	1023.000000	1023.000000	2046.000000
37.759998	0.016819	9.939868	1.804786	4.799886	1.649128	1.686069	0.000000	-10.000000	0.950000	-33.666668	342.166656	1023.000000	1023.000000	2046.000000
37.779999	0.016035	9.476665	1.779537	4.537500	1.521029	1.638598	0.000000	-10.000000	0.950000	-33.500000	330.833344	1023.000000	1023.000000	2046.000000
37.799999	0.014948	8.834263	1.659709	4.378457	1.415471	1.380625	0.000000	-10.000000	0.950000	-33.483334	319.666656	1023.000000	1023.000000	2046.000000
37.820000	0.013390	7.913443	1.489815	4.189978	1.122064	1.111586	0.000000	-10.000000	0.933333	-33.416668	308.500000	1023.000000	1023.000000	2046.000000
37.840000	0.011328	6.694679	1.181280	3.831426	0.866811	0.815162	0.000000	-10.000000	0.916667	-33.366669	297.333344	1023.000000	1023.000000	2046.000000
37.860001	0.008933	5.279358	0.855407	3.410471	0.553726	0.459754	0.000000	-10.000000	0.883333	-33.366669	286.166656	1023.000000	1023.000000	2046.000000
37.880001	0.006041	3.569977	0.607194	2.732984	0.117340	0.112459	0.000000	-10.000000	0.866667	-33.350002	275.000000	1023.000000	1023.000000	2046.000000
37.900002	0.003481	2.057511	0.325470	2.222213	-0.244692	-0.245480	0.000000	-10.000000	0.850000	-33.033337	264.000000	1023.000000	1023.000000	2046.000000
37.919998	0.000767	0.453433	0.244445	1.659708	-0.765407	-0.685312	0.000000	-10.000000	0.841667	-32.683334	253.000000	1023.000000	1023.000000	2046.000000
37.939999	-0.001581	-0.934435	0.001628	1.137278	-1.172332	-0.901009	0.000000	-10.000000	0.825000	-32.016666	242.166672	1023.000000	1023.000000	2046.000000
37.959999	-0.004293	-2.536946	-0.335497	0.731009	-1.581455	-1.351003	0.000000	-10.000000	0.808333	-31.383333	231.333328	1023.000000	1023.000000	2046.000000
37.980000	-0.006380	-3.770729	-0.659076	0.299248	-1.863924	-1.546977	0.000000	-10.000000	0.783333	-30.616667	220.833328	1023.000000	1023.000000	2046.000000
38.000000	-0.008401	-4.964942	-0.926657	-0.016658	-2.105681	-1.915945	0.000000	-10.000000	0.766667	-30.216667	210.500000	1023.000000	1023.000000	2046.000000
38.020000	-0.009660	-5.708951	-1.066748	-0.317682	-2.253591	-2.070930	0.000000	-10.000000	0.733333	-29.883333	200.500000	1023.000000	1023.000000	2046.000000
38.040001	-0.010908	-6.446394	-1.133018	-0.560651	-2.440746	-2.311980	0.000000	-10.000000	0.716667	-29.516666	190.500000	1023.000000	1023.000000	2046.000000
38.060001	-0.011848	-7.002272	-1.292946	-0.819182	-2.455376	-2.434769	0.000000	-10.000000	0.683333	-29.200001	180.666672	1023.000000	1023.000000	2046.000000
38.080002	-0.012744	-7.531952	-1.251472	-1.108367	-2.621541	-2.550572	0.000000	-10.000000	0.666667	-28.583334	171.000000	1023.000000	1023.000000	2046.000000
38.099998	-0.013000	-7.682933	-1.313938	-1.205764	-2.531544	-2.631685	0.000000	-10.000000	0.650000	-27.850000	161.500000	1023.000000	1023.000000	2046.000000
38.119999	-0.013504	-7.980765	-1.230335	-1.385750	-2.711028	-2.653651	0.000000	-10.000000	0.625000	-26.616667	152.166672	1023.000000	1023.000000	2046.000000
38.139999	-0.014131	-8.351376	-1.337330	-1.515326	-2.789919	-2.708801	0.000000	-10.000000	0.591667	-25.850000	143.166672	1023.000000	1023.000000	2046.000000
38.160000	-0.015608	-9.224533	-1.494613	-1.742057	-3.100137	-2.887726	0.000000	-10.000000	0.558333	-25.166668	134.500000	1023.000000	1023.000000	2046.000000
38.180000	-0.016498	-9.750125	-1.698334	-1.861236	-3.180530	-3.010024	0.000000	-10.000000	0.533333	-24.650000	126.166664	1023.000000	1023.000000	2046.000000
38.200001	-0.017436	-10.304931	-1.831045	-2.104920	-3.381937	-2.987030	0.000000	-10.000000	0.516667	-24.033333	118.000000	1023.000000	1023.000000	2046.000000
38.220001	-0.018408	-10.879205	-2.295049	-2.073197	-3.310214	-3.200745	0.000000	-10.000000	0.483333	-23.433334	110.000000	1023.000000	1023.000000	2046.000000
38.240002	-0.020101	-11.879826	-2.724372	-2.208710	-3.504489	-3.442255	0.000000	-10.000000	0.458333	-22.833334	102.166664	1023.000000	1023.000000	2046.000000
38.259998	-0.022399	-13.237534	-3.176068	-2.441244	-3.773130	-3.847091	0.000000	-10.000000	0.425000	-22.116667	94.500000	1023.000000	1023.000000	2046.000000
38.279999	-0.025343	-14.977885	-3.715596	-2.821066	-4.073153	-4.368071	0.000000	-10.000000	0.400000	-21.033335	87.166664	1023.000000	1023.000000	2046.000000
38.299999	-0.028338	-16.747887	-4.179042	-3.032814	-4.507177	-5.028854	0.000000	-10.000000	0.375000	-19.866667	80.166664	1023.000000	1023.000000	2046.000000
38.320000	-0.030900	-18.261921	-4.728336	-3.070603	-4.943917	-5.519065	0.000000	-10.000000	0.350000	-18.533335	73.666664	1023.000000	1023.000000	2046.000000
38.340000	-0.033109	-19.567373	-5.269000	-3.243350	-5.238253	-5.816771	0.000000	-10.000000	0.316667	-17.616667	67.500000	1023.000000	1023.000000	2046.000000
38.360001	-0.034476	-20.375397	-5.667129	-3.422491	-5.400940	-5.884837	0.000000	-10.000000	0.291667	-16.983334	61.500000	1023.000000	1023.000000	2046.000000
38.380001	-0.035856	-21.190928	-6.063779	-3.697366	-5.462856	-5.966928	0.000000	-10.000000	0.266667	-16.816668	55.666668	1023.000000	1023.000000	2046.000000
38.400002	-0.037083	-21.916035	-6.359217	-3.992939	-5.580299	-5.983581	0.000000	-10.000000	0.258333	-16.633335	50.000000	1023.000000	1023.000000	2046.000000
38.419998	-0.038301	-22.635696	-6.637240	-4.287180	-5.669649	-6.041626	0.000000	-10.000000	0.250000	-16.466667	46.333332	1023.000000	1023.000000	2046.000000
38.439999	-0.039232	-23.186174	-6.899580	-4.529029	-5.723655	-6.033909	0.000000	-10.000000	0.250000	-15.783334	40.833332	1023.000000	1023.000000	2046.000000
38.459999	-0.040247	-23.785723	-7.094866	-4.783638	-5.776486	-6.130733	0.000000	-10.000000	0.241667	-14.983334	35.500000	1023.000000	1023.000000	2046.000000
38.480000	-0.040757	-24.087425	-7.172064	-4.980946	-5.822248	-6.112167	0.000000	-10.000000	0.225000	-13.833334	28.666666	1023.000000	1023.000000	2046.000000
38.500000	-0.041282	-24.397934	-7.236956	-5.135767	-5.835406	-6.189806	0.000000	-10.000000	0.208333	-12.816667	24.166666	1023.000000	1023.000000	2046.000000
38.520000	-0.041397	-24.465452	-7.230875	-5.232068	-5.851023	-6.151486	0.000000	-10.000000	0.183333	-11.766666	20.000000	1023.000000	1023.000000	2046.000000
38.540001	-0.041214	-24.357422	-7.134803	-5.286556	-5.810088	-6.125974	0.000000	-10.000000	0.166667	-10.783334	16.000000	1023.000000	1023.000000	2046.000000
38.560001	-0.040729	-24.070972	-6.952196	-5.319836	-5.724052	-6.074888	0.000000	-10.000000	0.133333	-10.100000	12.333333	1023.000000	1023.000000	2046.000000
38.580002	-0.040447	-23.903971	-6.861419	-5.316689	-5.647003	-6.078861	0.000000	-10.000000	0.116667	-9.650001	8.833333	1023.000000	1023.000000	2046.000000
38.599998	-0.040253	-23.789339	-6.819860	-5.287242	-5.591302	-6.090936	0.000000	-10.000000	0.108333	-9.266667	5.666667	1023.000000	1023.000000	2046.000000
38.619999	-0.040683	-24.043905	-6.857476	-5.335868	-5.621915	-6.228647	0.000000	-10.000000	0.116667	-8.733334	2.666667	1023.000000	1023.000000	2046.000000
38.639999	-0.041257	-24.383162	-6.917691	-5.473648	-5.687166	-6.304657	0.000000	-10.000000	0.116667	-8.516666	0.166667	1023.000000	1023.000000	2046.000000
38.660000	-0.042491	-25.112179	-6.912261	-5.743834	-5.974727	-6.481357	0.000000	-10.000000	0.108333	-8.516666	-2.333333	1023.000000	1023.000000	2046.000000
38.680000	-0.043627	-25.783514	-6.858760	-5.995775	-6.203798	-6.725181	0.000000	-10.000000	0.108333	-8.666667	-5.000000	1023.000000	1023.000000	2046.000000
38.700001	-0.044964	-26.573713	-6.791312	-6.346772	-6.510894	-6.924736	0.000000	-10.000000	0.108333	-8.216667	-7.833333	1023.000000	1023.000000	2046.000000
38.720001	-0.046095	-27.242382	-6.784266	-6.615156	-6.775299	-7.067661	0.000000	-10.000000	0.108333	-7.250000	-10.666667	1023.000000	1023.000000	2046.000000
38.740002	-0.047107	-27.840244	-6.828552	-6.871472	-6.980900	-7.159319	0.000000	-10.000000	0.100000	-5.833333	-13.166667	1023.000000	1023.000000	2046.000000
38.759998	-0.047457	-28.047319	-6.881905	-6.958523	-7.031603	-7.175289	0.000000	-10.000000	0.083333	-4.433333	-15.166667	1023.000000	1023.000000	2046.000000
38.779999	-0.047614	-28.139771	-6.774277	-7.097150	-7.079118	-7.189227	0.000000	-10.000000	0.066667	-3.333333	-16.666666	1023.000000	1023.000000	2046.000000
38.799999	-0.047228	-27.911591	-6.769456	-7.098026	-6.885656	-7.158453	0.000000	-10.000000	0.058333	-2.683333	-17.666666	1023.000000	1023.000000	2046.000000
38.820000	-0.046853	-27.690218	-6.637975	-7.122009	-6.821063	-7.109170	0.000000	-10.000000	0.058333	-2.283333	-18.666666	1023.000000	1023.000000	2046.000000
38.840000	-0.046345	-27.389977	-6.620940	-7.041553	-6.638350	-7.089132	0.000000	-10.000000	0.066667	-2.050000	-19.333334	1023.000000	1023.000000	2046.000000
38.860001	-0.045716	-27.018166	-6.529985	-7.021986	-6.482233	-6.983963	0.000000	-10.000000	0.066667	-1.783333	-19.833334	1023.000000	1023.000000	2046.000000
38.880001	-0.044975	-26.580364	-6.440717	-6.989506	-6.282258	-6.867883	0.000000	-10.000000	0.075000	-1.316667	-20.000000	1023.000000	1023.000000	2046.000000
38.900002	-0.044369	-26.222187	-6.279429	-6.870842	-6.199768	-6.872149	0.000000	-10.000000	0.075000	-0.700000	-20.000000	1023.000000	1023.000000	2046.000000
38.919998	-0.043708	-25.831533	-6.175551	-6.801336	-6.062269	-6.792377	0.000000	-10.000000	0.066667	-0.200000	-20.000000	1023.000000	1023.000000	2046.000000
38.939999	-0.042961	-25.390102	-6.070377	-6.641215	-5.949298	-6.729212	0.000000	-10.000000	0.058333	0.000000	-20.000000	1023.000000	1023.000000	2046.000000
38.959999	-0.042529	-25.134674	-5.978693	-6.653317	-5.910341	-6.592324	0.000000	-10.000000	0.050000	0.000000	-20.000000	1023.000000	1023.000000	2046.000000
38.980000	-0.041962	-24.799362	-5.904750	-6.509309	-5.830622	-6.554680	0.000000	-10.000000	0.050000	0.000000	-20.000000	1023.000000	1023.000000	2046.000000
39.000000	-0.041472	-24.510241	-5.840458	-6.487500	-5.754224	-6.428058	0.000000	-10.000000	0.050000	0.000000	-20.000000	1023.000000	1023.000000	2046.000000
39.020000	-0.041094	-24.286428	-5.747004	-6.385623	-5.754171	-6.399632	0.000000	-10.000000	0.050000	0.000000	-20.000000	1023.000000	1023.000000	2046.000000
39.040001	-0.040846	-24.139791	-5.721377	-6.373745	-5.695460	-6.349209	0.000000	-10.000000	0.058333	0.000000	-20.000000	1023.000000	1023.000000	2046.000000
39.060001	-0.040392	-23.871544	-5.613270	-6.264895	-5.689010	-6.304370	0.000000	-10.000000	0.066667	0.000000	-20.000000	1023.000000	1023.000000	2046.000000
39.080002	-0.040203	-23.760086	-5.611298	-6.343638	-5.614714	-6.190436	0.000000	-10.000000	0.066667	0.000000	-20.000000	1023.000000	1023.000000	2046.000000
39.099998	-0.039856	-23.554831	-5.526031	-6.179487	-5.611558	-6.237753	0.000000	-10.000000	0.066667	0.000000	-20.000000	1023.000000	1023.000000	2046.000000
39.119999	-0.039390	-23.279364	-5.486550	-6.177639	-5.507794	-6.107381	0.000000	-10.000000	0.058333	0.000000	-20.000000	1023.000000	1023.000000	2046.000000
39.139999	-0.038942	-23.014812	-5.430618	-6.057580	-5.436030	-6.090584	0.000000	-10.000000	0.058333	0.333333	-20.000000	1023.000000	1023.000000	2046.000000
39.160000	-0.038425	-22.708965	-5.322347	-6.036125	-5.369621	-5.980872	0.000000	-10.000000	0.041667	1.300000	-20.000000	1023.000000	1023.000000	2046.000000
39.180000	-0.037657	-22.255558	-5.147500	-5.899859	-5.374479	-5.833718	0.000000	-10.000000	0.033333	2.883333	-20.000000	1023.000000	1023.000000	2046.000000
39.200001	-0.037529	-22.179436	-5.198096	-5.853072	-5.398094	-5.730174	0.000000	-10.000000	0.016667	4.950000	-20.000000	1023.000000	1023.000000	2046.000000
39.220001	-0.037768	-22.320679	-5.155398	-5.872321	-5.551430	-5.741530	0.000000	-10.000000	0.008333	7.216667	-20.000000	1023.000000	1023.000000	2046.000000
39.240002	-0.037983	-22.448231	-5.127121	-5.962844	-5.646812	-5.711454	0.000000	-10.000000	-0.016667	9.516666	-20.000000	1023.000000	1023.000000	2046.000000
39.259998	-0.037744	-22.306719	-5.022463	-5.915713	-5.637749	-5.730793	0.000000	-10.000000	-0.050000	11.533334	-20.000000	1023.000000	1023.000000	2046.000000
39.279999	-0.036823	-21.762617	-4.965240	-5.678276	-5.392031	-5.727070	0.000000	-10.000000	-0.075000	13.183333	-20.000000	1023.000000	1023.000000	2046.000000
39.299999	-0.035398	-20.920172	-4.703053	-5.557632	-5.315148	-5.344339	0.000000	-10.000000	-0.100000	14.466667	-12.833333	1023.000000	1023.000000	2046.000000
39.320000	-0.034314	-20.279400	-4.738089	-5.281485	-5.044611	-5.215215	0.000000	-10.000000	-0.100000	15.483334	1.833333	1023.000000	1023.000000	2046.000000
39.340000	-0.032915	-19.452662	-4.691314	-4.952572	-4.782711	-5.026065	0.000000	-10.000000	-0.116667	16.600000	18.333334	1023.000000	1023.000000	2046.000000
39.360001	-0.032306	-19.092709	-4.755055	-4.878706	-4.679297	-4.779651	0.000000	-10.000000	-0.141667	18.000000	29.333334	1023.000000	1023.000000	2046.000000
39.380001	-0.032575	-19.251783	-4.914501	-4.858641	-4.740047	-4.738595	0.000000	-10.000000	-0.200000	19.583334	35.166668	1023.000000	1023.000000	2046.000000
39.400002	-0.033508	-19.803009	-5.173477	-4.792054	-4.924318	-4.913160	0.000000	-10.000000	-0.258333	20.733334	41.333332	1023.000000	1023.000000	2046.000000
39.419998	-0.034584	-20.439241	-5.636746	-4.749314	-5.061658	-4.991523	0.000000	-10.000000	-0.291667	21.316668	45.833332	1023.000000	1023.000000	2046.000000
39.439999	-0.034401	-20.331074	-5.830271	-4.699862	-4.951428	-4.849513	0.000000	-10.000000	-0.266667	21.816668	52.833332	1023.000000	1023.000000	2046.000000
39.459999	-0.033393	-19.735201	-5.870800	-4.651176	-4.688958	-4.524268	0.000000	-10.000000	-0.241667	21.866667	60.166668	1023.000000	1023.000000	2046.000000
39.480000	-0.032532	-19.226336	-5.927592	-4.678550	-4.452945	-4.167248	0.000000	-10.000000	-0.225000	22.050001	70.000000	1023.000000	1023.000000	2046.000000
39.500000	-0.031491	-18.611017	-5.986039	-4.617409	-4.163533	-3.844037	0.000000	-10.000000	-0.241667	22.200001	77.500000	1023.000000	1023.000000	2046.000000
39.520000	-0.030406	-17.969742	-5.935395	-4.537364	-3.966554	-3.530428	0.000000	-10.000000	-0.266667	22.916666	84.833336	1023.000000	1023.000000	2046.000000
39.540001	-0.028798	-17.019457	-5.824359	-4.386880	-3.683401	-3.124816	0.000000	-10.000000	-0.300000	23.816668	92.333336	1023.000000	1023.000000	2046.000000
39.560001	-0.027397	-16.191853	-5.588843	-4.269184	-3.488776	-2.845049	0.000000	-10.000000	-0.350000	24.583334	100.000000	1023.000000	1023.000000	2046.000000
39.580002	-0.025454	-15.043243	-5.354773	-4.028000	-3.168200	-2.492270	0.000000	-10.000000	-0.383333	25.333334	108.166664	1023.000000	1023.000000	2046.000000
39.599998	-0.023731	-14.025079	-5.170901	-3.761628	-2.895280	-2.197270	0.000000	-10.000000	-0.400000	25.783335	116.500000	1023.000000	1023.000000	2046.000000
39.619999	-0.021579	-12.753107	-4.906083	-3.487854	-2.517416	-1.841754	0.000000	-10.000000	-0.391667	26.016666	125.166664	1023.000000	1023.000000	2046.000000
39.639999	-0.019029	-11.246346	-4.367037	-3.208994	-2.195415	-1.474900	0.000000	-10.000000	-0.391667	26.416668	133.833328	1023.000000	1023.000000	2046.000000
39.660000	-0.016072	-9.498348	-3.905954	-2.890822	-1.687026	-1.014547	0.000000	-10.000000	-0.391667	26.850000	142.666672	1023.000000	1023.000000	2046.000000
39.680000	-0.013263	-7.838169	-3.344520	-2.480429	-1.313010	-0.700209	0.000000	-10.000000	-0.408333	27.233334	151.500000	1023.000000	1023.000000	2046.000000
39.700001	-0.010658	-6.299092	-2.805980	-2.169366	-0.965623	-0.358122	0.000000	-10.000000	-0.408333	27.433334	160.500000	1023.000000	1023.000000	2046.000000
39.720001	-0.008624	-5.096948	-2.419657	-1.859181	-0.655138	-0.162972	0.000000	-10.000000	-0.400000	27.133333	169.500000	1023.000000	1023.000000	2046.000000
39.740002	-0.007106	-4.199399	-2.104582	-1.772550	-0.425975	0.103709	0.000000	-10.000000	-0.383333	26.500000	178.666672	1023.000000	1023.000000	2046.000000
39.759998	-0.006212	-3.671071	-1.800356	-1.702277	-0.371721	0.203284	0.000000	-10.000000	-0.383333	25.800001	187.500000	1023.000000	1023.000000	2046.000000
39.779999	-0.005410	-3.197421	-1.564208	-1.623510	-0.323824	0.314122	0.000000	-10.000000	-0.400000	25.600000	196.333328	1023.000000	1023.000000	2046.000000
39.799999	-0.004437	-2.622163	-1.222044	-1.526129	-0.379981	0.505990	0.000000	-10.000000	-0.425000	26.116667	204.833328	1023.000000	1023.000000	2046.000000
39.820000	-0.003454	-2.041148	-1.070025	-1.473543	-0.217364	0.719783	0.000000	-10.000000	-0.433333	26.466667	213.666672	1023.000000	1023.000000	2046.000000
39.840000	-0.002285	-1.350461	-0.775015	-1.325643	-0.187019	0.937215	0.000000	-10.000000	-0.441667	27.166668	222.333328	1023.000000	1023.000000	2046.000000
39.860001	-0.001072	-0.633458	-0.618788	-1.125471	0.010627	1.100173	0.000000	-10.000000	-0.458333	27.866667	231.333328	1023.000000	1023.000000	2046.000000
39.880001	0.000939	0.554798	-0.291224	-0.926191	0.284081	1.488131	0.000000	-10.000000	-0.483333	28.516666	240.333328	1023.000000	1023.000000	2046.000000
39.900002	0.003225	1.905797	0.009637	-0.615189	0.685946	1.825403	0.000000	-10.000000	-0.500000	28.933334	249.833328	1023.000000	1023.000000	2046.000000
39.919998	0.006111	3.611697	0.542222	-0.280905	1.068792	2.281587	0.000000	-10.000000	-0.500000	29.050001	259.500000	1023.000000	1023.000000	2046.000000
39.939999	0.008938	5.282120	0.971054	0.047755	1.563370	2.699941	0.000000	-10.000000	-0.500000	29.183334	269.166656	1023.000000	1023.000000	2046.000000
39.959999	0.012207	7.214090	1.520566	0.507944	2.006460	3.179120	0.000000	-10.000000	-0.500000	29.133333	278.833344	1023.000000	1023.000000	2046.000000
39.980000	0.015212	8.990389	1.951343	0.978600	2.447062	3.613383	0.000000	-10.000000	-0.500000	29.033335	288.500000	1023.000000	1023.000000	2046.000000
40.000000	0.018472	10.917068	2.485204	1.440908	2.863464	4.127494	0.000000	-10.000000	-0.500000	28.950001	298.333344	1023.000000	1023.000000	2046.000000
40.020000	0.021386	12.639022	2.905953	1.897850	3.252102	4.583117	0.000000	-10.000000	-0.500000	28.750000	308.000000	1023.000000	1023.000000	2046.000000
40.040001	0.024300	14.361153	3.344410	2.401388	3.603812	5.011543	0.000000	-10.000000	-0.500000	28.750000	317.666656	1023.000000	1023.000000	2046.000000
40.060001	0.026604	15.723032	3.667036	2.826755	3.833837	5.395404	0.000000	-10.000000	-0.508333	28.883333	327.166656	1023.000000	1023.000000	2046.000000
40.080002	0.028369	16.766338	3.892522	3.206565	3.980725	5.686526	0.000000	-10.000000	-0.516667	29.200001	336.833344	1023.000000	1023.000000	2046.000000
40.099998	0.029824	17.626118	4.064523	3.472947	4.214754	5.873893	0.000000	-10.000000	-0.491667	29.516666	346.500000	1023.000000	1023.000000	2046.000000
40.119999	0.031751	18.765043	4.427390	3.713124	4.395624	6.228906	0.000000	-10.000000	-0.483333	29.200001	356.500000	1023.000000	1023.000000	2046.000000
40.139999	0.034735	20.528189	4.803110	4.259634	4.919513	6.545931	0.000000	-10.000000	-0.458333	28.950001	366.333344	1023.000000	1023.000000	2046.000000
40.160000	0.037760	22.316425	5.302059	4.670796	5.184392	7.159177	0.000000	-10.000000	-0.466667	28.216667	376.000000	1023.000000	1023.000000	2046.000000
40.180000	0.040324	23.831465	5.504930	5.282359	5.508584	7.535592	0.000000	-10.000000	-0.441667	27.716667	385.333344	1023.000000	1023.000000	2046.000000
40.200001	0.040969	24.212732	5.479367	5.644746	5.487278	7.601341	0.000000	-10.000000	-0.441667	27.516668	394.666656	1023.000000	1023.000000	2046.000000
40.220001	0.040903	24.173857	5.361484	5.771948	5.437892	7.602532	0.000000	-10.000000	-0.458333	27.733334	403.833344	1023.000000	1023.000000	2046.000000
40.240002	0.039990	23.633955	5.157178	5.866497	5.246965	7.363316	0.000000	-10.000000	-0.458333	28.283335	413.166656	1023.000000	1023.000000	2046.000000
40.259998	0.039593	23.399302	4.798999	6.189212	5.261417	7.149673	0.000000	-10.000000	-0.425000	27.800001	422.500000	1023.000000	1023.000000	2046.000000
40.279999	0.039573	23.387373	4.552576	6.546380	5.305529	6.982888	0.000000	-10.000000	-0.383333	26.983334	431.833344	1023.000000	1023.000000	2046.000000
40.299999	0.040342	23.841923	4.488578	6.819052	5.471378	7.062914	0.000000	-10.000000	-0.333333	25.900000	441.000000	1023.000000	1023.000000	2046.000000
40.320000	0.041359	24.443352	4.479582	7.062232	5.693285	7.208252	0.000000	-10.000000	-0.325000	25.116667	449.833344	1023.000000	1023.000000	2046.000000
40.340000	0.043157	25.505960	4.659019	7.343149	5.921796	7.581995	0.000000	-10.000000	-0.316667	24.883333	458.500000	1023.000000	1023.000000	2046.000000
40.360001	0.044515	26.308416	4.764508	7.605800	6.147070	7.791039	0.000000	-10.000000	-0.341667	24.800001	466.833344	1023.000000	1023.000000	2046.000000
40.380001	0.046091	27.239540	4.946162	7.871212	6.345375	8.076791	0.000000	-10.000000	-0.308333	24.916668	475.000000	1023.000000	1023.000000	2046.000000
40.400002	0.047380	28.001392	5.079645	8.121961	6.549905	8.249882	0.000000	-10.000000	-0.275000	24.133333	483.333344	1023.000000	1023.000000	2046.000000
40.419998	0.048920	28.911894	5.333416	8.321443	6.741237	8.515799	0.000000	-10.000000	-0.241667	23.433334	489.000000	1023.000000	1023.000000	2046.000000
40.439999	0.050265	29.706371	5.539451	8.536509	6.971806	8.658607	0.000000	-10.000000	-0.191667	21.566668	497.000000	1023.000000	1023.000000	2046.000000
40.459999	0.051727	30.570438	5.787976	8.701361	7.186063	8.895037	0.000000	-10.000000	-0.133333	19.500000	504.166656	1023.000000	1023.000000	2046.000000
40.480000	0.052969	31.304735	6.107127	8.922824	7.300377	8.974408	0.000000	-10.000000	-0.050000	16.266666	513.333313	1023.000000	1023.000000	2046.000000
40.500000	0.054533	32.228825	6.536114	9.007618	7.479406	9.205685	0.000000	-10.000000	-0.025000	13.166667	519.166687	1023.000000	1023.000000	2046.000000
40.520000	0.056091	33.149796	6.965590	9.204885	7.650104	9.329217	0.000000	-10.000000	0.016667	9.400000	524.166687	1023.000000	1023.000000	2046.000000
40.540001	0.057104	33.748196	7.256731	9.363942	7.791667	9.335856	0.000000	-10.000000	0.050000	4.416667	527.833313	1023.000000	1023.000000	2046.000000
40.560001	0.057670	34.083260	7.489003	9.465942	7.875955	9.252359	0.000000	-10.000000	0.083333	-0.183333	530.000000	1023.000000	1023.000000	2046.000000
40.580002	0.057091	33.740658	7.576534	9.356216	7.768569	9.039340	0.000000	-10.000000	0.108333	-4.783333	530.833313	1023.000000	1023.000000	2046.000000
40.599998	0.056117	33.165112	7.489491	9.061567	7.700440	8.913611	0.000000	-10.000000	0.125000	-8.466667	531.000000	1023.000000	1023.000000	2046.000000
40.619999	0.054160	32.008320	7.412542	8.774089	7.303504	8.518184	0.000000	-10.000000	0.175000	-12.100000	531.000000	1023.000000	1023.000000	2046.000000
40.639999	0.052598	31.085581	7.330183	8.424274	7.006412	8.324711	0.000000	-10.000000	0.216667	-14.750000	531.000000	1023.000000	1023.000000	2046.000000
40.660000	0.050556	29.878548	7.333354	8.102765	6.510213	7.932214	0.000000	-10.000000	0.250000	-15.933333	531.000000	1023.000000	1023.000000	2046.000000
40.680000	0.048737	28.803574	7.122147	7.761737	6.262132	7.657559	0.000000	-10.000000	0.291667	-17.400000	522.500000	1023.000000	1023.000000	2046.000000
40.700001	0.046602	27.541586	6.995044	7.469690	5.845631	7.231222	0.000000	-10.000000	0.358333	-19.100000	512.000000	1023.000000	1023.000000	2046.000000
40.720001	0.044905	26.539042	6.670473	7.226481	5.665701	6.976387	0.000000	-10.000000	0.425000	-21.316668	499.000000	1023.000000	1023.000000	2046.000000
40.740002	0.043393	25.645313	6.514161	7.113989	5.411673	6.605490	0.000000	-10.000000	0.483333	-23.183334	492.166656	1023.000000	1023.000000	2046.000000
40.759998	0.042448	25.086655	6.433311	6.940712	5.307055	6.405577	0.000000	-10.000000	0.533333	-24.916668	484.333344	1023.000000	1023.000000	2046.000000
40.779999	0.041554	24.558661	6.441555	6.819450	5.166864	6.130792	0.000000	-10.000000	0.616667	-26.583334	476.166656	1023.000000	1023.000000	2046.000000
40.799999	0.040962	24.208443	6.507264	6.646052	4.978612	6.076513	0.000000	-10.000000	0.666667	-28.100000	467.166656	1023.000000	1023.000000	2046.000000
40.820000	0.040270	23.799650	6.468374	6.610537	4.869814	5.850925	0.000000	-10.000000	0.733333	-29.366667	458.000000	1023.000000	1023.000000	2046.000000
40.840000	0.039438	23.307888	6.407301	6.501855	4.721414	5.677317	0.000000	-10.000000	0.775000	-30.433334	448.000000	1023.000000	1023.000000	2046.000000
40.860001	0.038506	22.757124	6.328382	6.434803	4.547621	5.446317	0.000000	-10.000000	0.825000	-31.150000	437.833344	1023.000000	1023.000000	2046.000000
40.880001	0.037414	22.111895	6.287837	6.281205	4.255059	5.287793	0.000000	-10.000000	0.850000	-31.833334	427.333344	1023.000000	1023.000000	2046.000000
40.900002	0.036050	21.305798	6.100558	6.187901	3.986610	5.030729	0.000000	-10.000000	0.875000	-32.416668	416.833344	1023.000000	1023.000000	2046.000000
40.919998	0.034718	20.518045	5.924967	6.063901	3.741323	4.787854	0.000000	-10.000000	0.891667	-32.883335	406.000000	1023.000000	1023.000000	2046.000000
40.939999	0.033142	19.586998	5.640198	5.912563	3.474071	4.560166	0.000000	-10.000000	0.900000	-33.233334	395.000000	1023.000000	1023.000000	2046.000000
40.959999	0.031380	18.545797	5.443927	5.763635	3.127087	4.211148	0.000000	-10.000000	0.916667	-33.466667	384.000000	1023.000000	1023.000000	2046.000000
40.980000	0.029705	17.555527	5.119574	5.597759	2.906425	3.931768	0.000000	-10.000000	0.933333	-33.550003	372.833344	1023.000000	1023.000000	2046.000000
41.000000	0.028234	16.686392	5.040191	5.467107	2.596353	3.582740	0.000000	-10.000000	0.941667	-33.700001	361.666656	1023.000000	1023.000000	2046.000000
41.020000	0.027209	16.080570	4.789991	5.365724	2.488311	3.436544	0.000000	-10.000000	0.933333	-33.816666	354.166656	1023.000000	1023.000000	2046.000000
41.040001	0.025264	14.930833	4.574677	5.149896	2.054190	3.152070	0.000000	-10.000000	0.916667	-33.683334	343.000000	1023.000000	1023.000000	2046.000000
41.060001	0.022861	13.511045	4.076354	4.841291	1.770752	2.822649	0.000000	-10.000000	0.908333	-33.316666	335.500000	1023.000000	1023.000000	2046.000000
41.080002	0.020445	12.082905	3.757442	4.481637	1.399854	2.443972	0.000000	-10.000000	0.883333	-32.950001	324.333344	1023.000000	1023.000000	2046.000000
41.099998	0.018771	11.093479	3.352882	4.247068	1.295711	2.197818	0.000000	-10.000000	0.883333	-32.966667	313.333344	1023.000000	1023.000000	2046.000000
41.119999	0.016886	9.979838	2.941605	4.058020	1.115317	1.864896	0.000000	-10.000000	0.866667	-33.100002	298.666656	1023.000000	1023.000000	2046.000000
41.139999	0.015128	8.940399	2.469794	4.018553	0.889633	1.562419	0.000000	-10.000000	0.858333	-32.950001	283.833344	1023.000000	1023.000000	2046.000000
41.160000	0.012269	7.251040	1.922445	3.692704	0.421908	1.213983	0.000000	-10.000000	0.833333	-32.783333	276.333344	1023.000000	1023.000000	2046.000000
41.180000	0.008653	5.114048	1.272500	3.247059	-0.047112	0.641600	0.000000	-10.000000	0.816667	-32.299999	265.500000	1023.000000	1023.000000	2046.000000
41.200001	0.004447	2.628131	0.626190	2.775774	-0.670226	-0.103606	0.000000	-10.000000	0.783333	-31.583334	254.833328	1023.000000	1023.000000	2046.000000
41.220001	0.000290	0.171509	-0.185187	2.497078	-1.222544	-0.917839	0.000000	-10.000000	0.741667	-30.916666	240.833328	1023.000000	1023.000000	2046.000000
41.240002	-0.003613	-2.135223	-0.942332	2.134299	-1.794986	-1.532205	0.000000	-10.000000	0.708333	-30.450001	233.833328	1023.000000	1023.000000	2046.000000
41.259998	-0.006143	-3.630301	-1.500296	1.776290	-2.081047	-1.825248	0.000000	-10.000000	0.691667	-30.233334	227.166672	1023.000000	1023.000000	2046.000000
41.279999	-0.008514	-5.032010	-2.028919	1.432441	-2.279872	-2.155660	0.000000	-10.000000	0.691667	-29.966667	217.166672	1023.000000	1023.000000	2046.000000
41.299999	-0.010549	-6.234282	-2.497338	1.016496	-2.440733	-2.312706	0.000000	-10.000000	0.691667	-29.433334	203.833328	1023.000000	1023.000000	2046.000000
41.320000	-0.012626	-7.462018	-2.842028	0.565739	-2.700409	-2.485319	0.000000	-10.000000	0.700000	-29.166666	193.833328	1023.000000	1023.000000	2046.000000
41.340000	-0.014578	-8.615863	-3.264222	0.220471	-2.863395	-2.708717	0.000000	-10.000000	0.683333	-28.700001	187.500000	1023.000000	1023.000000	2046.000000
41.360001	-0.016485	-9.742846	-3.531377	-0.230372	-3.139913	-2.841184	0.000000	-10.000000	0.658333	-28.183334	181.166672	1023.000000	1023.000000	2046.000000
41.380001	-0.017990	-10.632038	-3.835272	-0.501671	-3.211315	-3.083780	0.000000	-10.000000	0.625000	-27.383333	169.000000	1023.000000	1023.000000	2046.000000
41.400002	-0.019307	-11.410261	-3.972520	-0.889908	-3.360338	-3.187495	0.000000	-10.000000	0.608333	-26.783333	159.833328	1023.000000	1023.000000	2046.000000
41.419998	-0.020227	-11.954031	-4.051248	-1.056046	-3.490197	-3.356541	0.000000	-10.000000	0.583333	-26.150000	151.000000	1023.000000	1023.000000	2046.000000
41.439999	-0.021086	-12.462061	-4.163681	-1.248999	-3.521397	-3.527984	0.000000	-10.000000	0.541667	-25.233334	142.333328	1023.000000	1023.000000	2046.000000
41.459999	-0.021450	-12.676832	-4.112430	-1.473148	-3.545741	-3.545513	0.000000	-10.000000	0.500000	-24.233334	131.000000	1023.000000	1023.000000	2046.000000
41.480000	-0.021901	-12.943778	-4.146639	-1.677216	-3.491623	-3.628300	0.000000	-10.000000	0.475000	-23.583334	122.666664	1023.000000	1023.000000	2046.000000
41.500000	-0.022471	-13.280587	-4.192923	-1.821804	-3.510317	-3.755545	0.000000	-10.000000	0.458333	-23.200001	117.500000	1023.000000	1023.000000	2046.000000
41.520000	-0.023779	-14.053538	-4.344680	-2.020156	-3.681379	-4.007323	0.000000	-10.000000	0.433333	-22.683334	112.500000	1023.000000	1023.000000	2046.000000
41.540001	-0.025227	-14.909292	-4.582754	-2.366155	-3.819330	-4.141054	0.000000	-10.000000	0.400000	-21.700001	102.666664	1023.000000	1023.000000	2046.000000
41.560001	-0.027203	-16.077229	-4.844408	-2.743256	-4.070706	-4.418858	0.000000	-10.000000	0.391667	-21.116667	93.000000	1023.000000	1023.000000	2046.000000
41.580002	-0.028850	-17.050501	-4.842711	-3.176216	-4.415811	-4.615763	0.000000	-10.000000	0.391667	-20.750000	85.833336	1023.000000	1023.000000	2046.000000
41.599998	-0.030894	-18.258572	-4.912345	-3.637935	-4.788477	-4.919814	0.000000	-10.000000	0.383333	-20.516666	81.166664	1023.000000	1023.000000	2046.000000
41.619999	-0.032631	-19.285173	-4.891926	-4.120692	-5.164497	-5.108059	0.000000	-10.000000	0.333333	-19.866667	76.666664	1023.000000	1023.000000	2046.000000
41.639999	-0.034379	-20.318190	-4.999384	-4.456992	-5.555632	-5.306181	0.000000	-10.000000	0.275000	-18.416666	68.000000	1023.000000	1023.000000	2046.000000
41.660000	-0.036004	-21.278141	-5.292978	-4.807261	-5.685397	-5.492506	0.000000	-10.000000	0.233333	-17.299999	61.666668	1023.000000	1023.000000	2046.000000
41.680000	-0.037211	-21.991543	-5.644207	-4.836670	-5.699012	-5.811655	0.000000	-10.000000	0.225000	-16.166666	55.833332	1023.000000	1023.000000	2046.000000
41.700001	-0.037918	-22.409729	-5.689031	-5.019258	-5.777827	-5.923612	0.000000	-10.000000	0.225000	-15.583333	52.333332	1023.000000	1023.000000	2046.000000
41.720001	-0.037787	-22.332268	-5.563567	-5.163918	-5.725789	-5.878994	0.000000	-10.000000	0.216667	-14.566667	45.666668	1023.000000	1023.000000	2046.000000
41.740002	-0.037824	-22.353765	-5.431448	-5.264949	-5.787655	-5.869714	0.000000	-10.000000	0.191667	-13.583333	39.166668	1023.000000	1023.000000	2046.000000
41.759998	-0.037778	-22.326664	-5.360953	-5.426291	-5.737477	-5.801943	0.000000	-10.000000	0.166667	-12.850000	34.500000	1023.000000	1023.000000	2046.000000
41.779999	-0.037605	-22.224522	-5.336756	-5.460202	-5.647371	-5.780193	0.000000	-10.000000	0.150000	-12.366667	31.666666	1023.000000	1023.000000	2046.000000
41.799999	-0.037444	-22.129324	-5.274887	-5.487878	-5.501803	-5.864756	0.000000	-10.000000	0.141667	-11.816667	29.000000	1023.000000	1023.000000	2046.000000
41.820000	-0.037103	-21.927776	-5.201544	-5.433445	-5.421158	-5.871628	0.000000	-10.000000	0.125000	-10.866667	25.000000	1023.000000	1023.000000	2046.000000
41.840000	-0.036757	-21.723135	-5.145422	-5.379529	-5.369729	-5.828455	0.000000	-10.000000	0.100000	-9.833334	21.333334	1023.000000	1023.000000	2046.000000
41.860001	-0.036740	-21.713457	-5.107014	-5.363305	-5.471132	-5.772006	0.000000	-10.000000	0.083333	-8.783334	18.000000	1023.000000	1023.000000	2046.000000
41.880001	-0.037012	-21.874029	-5.102222	-5.454962	-5.542833	-5.774012	0.000000	-10.000000	0.083333	-7.850000	15.166667	1023.000000	1023.000000	2046.000000
41.900002	-0.037078	-21.913389	-5.055396	-5.444199	-5.624753	-5.789040	0.000000	-10.000000	0.091667	-6.950000	12.500000	1023.000000	1023.000000	2046.000000
41.919998	-0.036890	-21.801729	-5.040046	-5.461440	-5.594225	-5.706018	0.000000	-10.000000	0.091667	-6.383334	10.000000	1023.000000	1023.000000	2046.000000
41.939999	-0.036817	-21.758585	-5.146916	-5.344763	-5.526106	-5.740800	0.000000	-10.000000	0.075000	-6.116667	7.666667	1023.000000	1023.000000	2046.000000
41.959999	-0.037131	-21.944338	-5.358069	-5.344805	-5.464374	-5.777092	0.000000	-10.000000	0.075000	-6.100000	5.500000	1023.000000	1023.000000	2046.000000
41.980000	-0.038109	-22.522478	-5.581526	-5.337452	-5.629129	-5.974371	0.000000	-10.000000	0.066667	-6.033333	3.500000	1023.000000	1023.000000	2046.000000
42.000000	-0.039945	-23.607265	-5.931704	-5.585988	-5.796267	-6.293308	0.000000	-10.000000	0.066667	-5.083333	1.500000	1023.000000	1023.000000	2046.000000
42.020000	-0.041743	-24.670013	-6.197738	-5.668505	-6.088076	-6.715695	0.000000	-10.000000	0.041667	-3.750000	-0.333333	1023.000000	1023.000000	2046.000000
42.040001	-0.043732	-25.845671	-6.605910	-5.717497	-6.476184	-7.046080	0.000000	-10.000000	0.033333	-2.516667	-1.500000	1023.000000	1023.000000	2046.000000
42.060001	-0.045172	-26.696497	-7.042337	-5.729337	-6.675988	-7.248835	0.000000	-10.000000	0.033333	-1.800000	-2.000000	1023.000000	1023.000000	2046.000000
42.080002	-0.046079	-27.232555	-7.353354	-5.878858	-6.763680	-7.236664	0.000000	-10.000000	0.050000	-1.783333	-2.000000	1023.000000	1023.000000	2046.000000
42.099998	-0.046772	-27.642162	-7.622140	-6.022816	-6.799273	-7.197934	0.000000	-10.000000	0.066667	-2.166667	-2.166667	1023.000000	1023.000000	2046.000000
42.119999	-0.047417	-28.023455	-7.846336	-6.257103	-6.794699	-7.125317	0.000000	-10.000000	0.075000	-3.450000	-2.666667	1023.000000	1023.000000	2046.000000
42.139999	-0.047946	-28.336012	-8.035942	-6.482377	-6.801997	-7.015697	0.000000	-10.000000	0.075000	-4.700000	-3.833333	1023.000000	1023.000000	2046.000000
42.160000	-0.048536	-28.684713	-8.194416	-6.672270	-6.815748	-7.002279	0.000000	-10.000000	0.066667	-5.433333	-5.500000	1023.000000	1023.000000	2046.000000
42.180000	-0.048882	-28.889387	-8.240573	-6.771215	-6.864512	-7.013087	0.000000	-10.000000	0.066667	-5.350000	-7.500000	1023.000000	1023.000000	2046.000000
42.200001	-0.049093	-29.014009	-8.323745	-6.923453	-6.812943	-6.953867	0.000000	-10.000000	0.066667	-4.666667	-9.166667	1023.000000	1023.000000	2046.000000
42.220001	-0.048939	-28.923000	-8.268106	-6.926835	-6.754236	-6.973825	0.000000	-10.000000	0.066667	-3.816667	-10.666667	1023.000000	1023.000000	2046.000000
42.240002	-0.048914	-28.908331	-8.348156	-6.876229	-6.630206	-7.053741	0.000000	-10.000000	0.058333	-2.900000	-11.833333	1023.000000	1023.000000	2046.000000
42.259998	-0.048247	-28.513840	-8.194738	-6.794337	-6.544450	-6.980314	0.000000	-10.000000	0.050000	-1.850000	-12.666667	1023.000000	1023.000000	2046.000000
42.279999	-0.047446	-28.040590	-8.010223	-6.762707	-6.360268	-6.907392	0.000000	-10.000000	0.050000	-0.866667	-13.000000	1023.000000	1023.000000	2046.000000
42.299999	-0.046389	-27.415630	-7.687104	-6.624667	-6.299138	-6.804722	0.000000	-10.000000	0.050000	-0.500000	-13.000000	1023.000000	1023.000000	2046.000000
42.320000	-0.045741	-27.032696	-7.525113	-6.531183	-6.172778	-6.803621	0.000000	-10.000000	0.050000	-0.916667	-13.000000	1023.000000	1023.000000	2046.000000
42.340000	-0.045524	-26.904812	-7.399253	-6.473640	-6.180646	-6.851272	0.000000	-10.000000	0.050000	-1.533333	-13.166667	1023.000000	1023.000000	2046.000000
42.360001	-0.045787	-27.060270	-7.401043	-6.554707	-6.230269	-6.874250	0.000000	-10.000000	0.050000	-2.033333	-13.500000	1023.000000	1023.000000	2046.000000
42.380001	-0.046513	-27.489309	-7.429740	-6.722374	-6.374659	-6.962537	0.000000	-10.000000	0.050000	-2.500000	-14.000000	1023.000000	1023.000000	2046.000000
42.400002	-0.047524	-28.086596	-7.438895	-6.930264	-6.572330	-7.145107	0.000000	-10.000000	0.041667	-3.316667	-14.666667	1023.000000	1023.000000	2046.000000
42.419998	-0.048515	-28.672434	-7.388525	-7.155225	-6.839266	-7.289417	0.000000	-10.000000	0.041667	-4.000000	-15.666667	1023.000000	1023.000000	2046.000000
42.439999	-0.049394	-29.191801	-7.333483	-7.397716	-7.033596	-7.427006	0.000000	-10.000000	0.033333	-3.983333	-17.000000	1023.000000	1023.000000	2046.000000
42.459999	-0.050157	-29.643036	-7.313971	-7.554152	-7.255965	-7.518947	0.000000	-10.000000	0.041667	-2.866667	-18.166666	1023.000000	1023.000000	2046.000000
42.480000	-0.050677	-29.950251	-7.351971	-7.626769	-7.340456	-7.631055	0.000000	-10.000000	0.033333	-1.400000	-18.833334	1023.000000	1023.000000	2046.000000
42.500000	-0.050635	-29.925434	-7.359406	-7.645461	-7.291712	-7.628856	0.000000	-10.000000	0.041667	-0.316667	-19.000000	1023.000000	1023.000000	2046.000000
42.520000	-0.050318	-29.737858	-7.194558	-7.662833	-7.270046	-7.610420	0.000000	-10.000000	0.033333	0.000000	-19.000000	1023.000000	1023.000000	2046.000000
42.540001	-0.049389	-29.188908	-7.001108	-7.651488	-7.155333	-7.380980	0.000000	-10.000000	0.033333	0.000000	-19.000000	1023.000000	1023.000000	2046.000000
42.560001	-0.048537	-28.685244	-6.842699	-7.523366	-6.961864	-7.357315	0.000000	-10.000000	0.025000	0.333333	-19.000000	1023.000000	1023.000000	2046.000000
42.580002	-0.047136	-27.857550	-6.662560	-7.416380	-6.747545	-7.031065	0.000000	-10.000000	0.016667	1.333333	-19.000000	1023.000000	1023.000000	2046.000000
42.599998	-0.045830	-27.085564	-6.419969	-7.267710	-6.567445	-6.830440	0.000000	-10.000000	0.008333	3.100000	-19.000000	1023.000000	1023.000000	2046.000000
42.619999	-0.043943	-25.970333	-6.155065	-7.089288	-6.250967	-6.475013	0.000000	-10.000000	-0.008333	5.650000	-19.000000	1023.000000	1023.000000	2046.000000
42.639999	-0.042114	-24.889431	-5.907444	-6.870951	-5.918881	-6.192156	0.000000	-10.000000	-0.033333	8.516667	-19.000000	1023.000000	1023.000000	2046.000000
42.660000	-0.040080	-23.687328	-5.666536	-6.653972	-5.572688	-5.794133	0.000000	-10.000000	-0.083333	11.466667	-19.000000	1023.000000	1023.000000	2046.000000
42.680000	-0.038116	-22.526646	-5.380291	-6.300004	-5.309112	-5.537238	0.000000	-10.000000	-0.133333	14.050000	-19.000000	1023.000000	1023.000000	2046.000000
42.700001	-0.036309	-21.458706	-5.220198	-6.103021	-4.967863	-5.167625	0.000000	-10.000000	-0.183333	16.266666	-19.000000	1023.000000	1023.000000	2046.000000
42.720001	-0.034187	-20.204618	-4.905519	-5.783761	-4.687681	-4.827657	0.000000	-10.000000	-0.208333	18.183332	-4.666667	1023.000000	1023.000000	2046.000000
42.740002	-0.032200	-19.029921	-4.636566	-5.558529	-4.389540	-4.445284	0.000000	-10.000000	-0.250000	19.833334	11.333333	1023.000000	1023.000000	2046.000000
42.759998	-0.030132	-17.808094	-4.329077	-5.282231	-4.109551	-4.087234	0.000000	-10.000000	-0.266667	21.333334	29.666666	1023.000000	1023.000000	2046.000000
42.779999	-0.028138	-16.629269	-4.044053	-5.072928	-3.833003	-3.679284	0.000000	-10.000000	-0.300000	22.550001	36.000000	1023.000000	1023.000000	2046.000000
42.799999	-0.026118	-15.435814	-3.759736	-4.767090	-3.522993	-3.385995	0.000000	-10.000000	-0.325000	23.633333	43.333332	1023.000000	1023.000000	2046.000000
42.820000	-0.024239	-14.325272	-3.540371	-4.568290	-3.215259	-3.001352	0.000000	-10.000000	-0.358333	24.550001	51.000000	1023.000000	1023.000000	2046.000000
42.840000	-0.022310	-13.185042	-3.279436	-4.303073	-2.936859	-2.665673	0.000000	-10.000000	-0.383333	25.100000	59.166668	1023.000000	1023.000000	2046.000000
42.860001	-0.020573	-12.158594	-3.102529	-4.041405	-2.654881	-2.359778	0.000000	-10.000000	-0.400000	25.783333	67.500000	1023.000000	1023.000000	2046.000000
42.880001	-0.019178	-11.333965	-2.951791	-3.737985	-2.484034	-2.160155	0.000000	-10.000000	-0.408333	26.200001	76.000000	1023.000000	1023.000000	2046.000000
42.900002	-0.018462	-10.911230	-2.825910	-3.647592	-2.459365	-1.978363	0.000000	-10.000000	-0.433333	27.150000	84.666664	1023.000000	1023.000000	2046.000000
42.919998	-0.017783	-10.509800	-2.582150	-3.540186	-2.502131	-1.885332	0.000000	-10.000000	-0.458333	27.816668	93.500000	1023.000000	1023.000000	2046.000000
42.939999	-0.016733	-9.889478	-2.427891	-3.439251	-2.336368	-1.685967	0.000000	-10.000000	-0.491667	28.550001	102.666664	1023.000000	1023.000000	2046.000000
42.959999	-0.014771	-8.729369	-2.202886	-3.005860	-1.959476	-1.561146	0.000000	-10.000000	-0.491667	28.783333	112.000000	1023.000000	1023.000000	2046.000000
42.980000	-0.012458	-7.362856	-1.800869	-2.822615	-1.728344	-1.011028	0.000000	-10.000000	-0.483333	28.750000	121.666664	1023.000000	1023.000000	2046.000000
43.000000	-0.010187	-6.020575	-1.673096	-2.270720	-1.322966	-0.753793	0.000000	-10.000000	-0.483333	28.633333	131.166672	1023.000000	1023.000000	2046.000000
43.020000	-0.007939	-4.692224	-1.569395	-1.854153	-0.960672	-0.308004	0.000000	-10.000000	-0.491667	28.733334	140.833328	1023.000000	1023.000000	2046.000000
43.040001	-0.006534	-3.861658	-1.561325	-1.461190	-0.756018	-0.083124	0.000000	-10.000000	-0.508333	28.883333	150.333328	1023.000000	1023.000000	2046.000000
43.060001	-0.006463	-3.819823	-1.655023	-1.433632	-0.756103	0.024934	0.000000	-10.000000	-0.525000	29.250000	160.000000	1023.000000	1023.000000	2046.000000
43.080002	-0.007643	-4.517015	-2.015989	-1.303439	-0.929752	-0.267835	0.000000	-10.000000	-0.541667	29.583334	169.666672	1023.000000	1023.000000	2046.000000
43.099998	-0.008873	-5.243656	-2.420775	-1.235384	-1.142871	-0.444626	0.000000	-10.000000	-0.550000	29.700001	179.500000	1023.000000	1023.000000	2046.000000
43.119999	-0.008668	-5.122795	-2.636525	-1.106641	-1.038543	-0.341087	0.000000	-10.000000	-0.508333	29.300001	189.500000	1023.000000	1023.000000	2046.000000
43.139999	-0.007406	-4.377130	-2.652682	-0.977274	-0.700341	-0.046833	0.000000	-10.000000	-0.475000	28.300001	199.333328	1023.000000	1023.000000	2046.000000
43.160000	-0.005945	-3.513226	-2.614591	-0.761242	-0.413807	0.276413	0.000000	-10.000000	-0.433333	27.533335	209.000000	1023.000000	1023.000000	2046.000000
43.180000	-0.004606	-2.721858	-2.522514	-0.611195	-0.205477	0.617328	0.000000	-10.000000	-0.425000	27.083334	218.333328	1023.000000	1023.000000	2046.000000
43.200001	-0.003022	-1.785905	-2.370322	-0.407665	0.043160	0.948923	0.000000	-10.000000	-0.433333	27.333334	227.500000	1023.000000	1023.000000	2046.000000
43.220001	-0.001088	-0.643129	-2.086452	-0.193924	0.268219	1.369028	0.000000	-10.000000	-0.458333	27.783333	236.500000	1023.000000	1023.000000	2046.000000
43.240002	0.000793	0.468567	-1.851744	0.124504	0.544582	1.651225	0.000000	-10.000000	-0.491667	28.200001	245.666672	1023.000000	1023.000000	2046.000000
43.259998	0.002910	1.719725	-1.543393	0.384815	0.843831	2.034472	0.000000	-10.000000	-0.500000	28.583334	255.000000	1023.000000	1023.000000	2046.000000
43.279999	0.005036	2.976404	-1.266659	0.705185	1.166145	2.371734	0.000000	-10.000000	-0.500000	28.816668	264.500000	1023.000000	1023.000000	2046.000000
43.299999	0.007502	4.433706	-0.887343	1.079090	1.542819	2.699140	0.000000	-10.000000	-0.508333	28.966667	274.000000	1023.000000	1023.000000	2046.000000
43.320000	0.010319	6.098305	-0.401830	1.415656	1.957603	3.126877	0.000000	-10.000000	-0.525000	29.216667	283.666656	1023.000000	1023.000000	2046.000000
43.340000	0.013439	7.942593	0.285092	1.822723	2.308928	3.525850	0.000000	-10.000000	-0.516667	29.250000	293.500000	1023.000000	1023.000000	2046.000000
43.360001	0.016797	9.927252	0.907540	2.325606	2.769975	3.924131	0.000000	-10.000000	-0.516667	29.166668	303.333344	1023.000000	1023.000000	2046.000000
43.380001	0.019653	11.614714	1.520205	2.746591	3.074390	4.273527	0.000000	-10.000000	-0.500000	28.933334	313.000000	1023.000000	1023.000000	2046.000000
43.400002	0.022004	13.004378	1.882633	3.156007	3.433524	4.532214	0.000000	-10.000000	-0.491667	28.700001	322.666656	1023.000000	1023.000000	2046.000000
43.419998	0.023790	14.059647	2.345721	3.258498	3.604256	4.851172	0.000000	-10.000000	-0.458333	28.299999	332.166656	1023.000000	1023.000000	2046.000000
43.439999	0.024984	14.765711	2.579801	3.406152	3.768489	5.011269	0.000000	-10.000000	-0.425000	27.516666	341.666656	1023.000000	1023.000000	2046.000000
43.459999	0.025920	15.318544	2.935711	3.526792	3.709954	5.146088	0.000000	-10.000000	-0.416667	26.883333	350.833344	1023.000000	1023.000000	2046.000000
43.480000	0.027030	15.974809	3.106298	3.663014	3.835717	5.369781	0.000000	-10.000000	-0.408333	26.549999	360.000000	1023.000000	1023.000000	2046.000000
43.500000	0.028109	16.612659	3.468474	3.790454	3.822749	5.530984	0.000000	-10.000000	-0.425000	26.799999	369.000000	1023.000000	1023.000000	2046.000000
43.520000	0.029319	17.327463	3.634028	3.925151	3.963894	5.804391	0.000000	-10.000000	-0.416667	26.766666	378.000000	1023.000000	1023.000000	2046.000000
43.540001	0.030658	18.118612	3.951891	4.084779	4.091896	5.990047	0.000000	-10.000000	-0.425000	26.900000	387.000000	1023.000000	1023.000000	2046.000000
43.560001	0.032670	19.307858	4.172225	4.365119	4.437778	6.332737	0.000000	-10.000000	-0.416667	26.916668	396.000000	1023.000000	1023.000000	2046.000000
43.580002	0.035061	20.720898	4.598121	4.725292	4.792158	6.605328	0.000000	-10.000000	-0.425000	26.933334	405.000000	1023.000000	1023.000000	2046.000000
43.599998	0.037960	22.434135	5.036290	5.072471	5.290923	7.034451	0.000000	-10.000000	-0.425000	27.100000	414.000000	1023.000000	1023.000000	2046.000000
43.619999	0.040758	24.087830	5.585984	5.437292	5.672525	7.392029	0.000000	-10.000000	-0.416667	27.183334	423.000000	1023.000000	1023.000000	2046.000000
43.639999	0.043872	25.928185	6.041320	5.902716	6.204562	7.779587	0.000000	-10.000000	-0.408333	27.016668	432.000000	1023.000000	1023.000000	2046.000000
43.660000	0.047182	27.884289	6.693963	6.335095	6.603632	8.251600	0.000000	-10.000000	-0.391667	26.766668	441.000000	1023.000000	1023.000000	2046.000000
43.680000	0.050099	29.608282	7.103941	6.828346	6.986918	8.689076	0.000000	-10.000000	-0.391667	26.450001	450.000000	1023.000000	1023.000000	2046.000000
43.700001	0.052340	30.932848	7.464327	7.232984	7.244180	8.991358	0.000000	-10.000000	-0.408333	26.450001	458.833344	1023.000000	1023.000000	2046.000000
43.720001	0.054552	32.240314	7.821510	7.532479	7.486704	9.399619	0.000000	-10.000000	-0.408333	26.300001	467.666656	1023.000000	1023.000000	2046.000000
43.740002	0.057422	33.936249	8.252860	8.061399	7.968611	9.653378	0.000000	-10.000000	-0.408333	25.933334	476.333344	1023.000000	1023.000000	2046.000000
43.759998	0.060411	35.702763	8.661048	8.493274	8.362423	10.186016	0.000000	-10.000000	-0.375000	25.683334	485.166656	1023.000000	1023.000000	2046.000000
43.779999	0.062175	36.745674	8.786820	9.015854	8.564573	10.378428	0.000000	-10.000000	-0.366667	25.100000	493.666656	1023.000000	1023.000000	2046.000000
43.799999	0.062659	37.031292	8.648211	9.383340	8.631536	10.368203	0.000000	-10.000000	-0.341667	24.400002	502.333344	1023.000000	1023.000000	2046.000000
43.820000	0.061925	36.597885	8.535064	9.403581	8.464508	10.194735	0.000000	-10.000000	-0.325000	23.766666	510.666656	1023.000000	1023.000000	2046.000000
43.840000	0.061273	36.212284	8.374934	9.388446	8.356709	10.092196	0.000000	-10.000000	-0.300000	23.216667	518.833313	1023.000000	1023.000000	2046.000000
43.860001	0.060783	35.922901	8.273069	9.488362	8.202189	9.959281	0.000000	-10.000000	-0.250000	22.416666	526.500000	1023.000000	1023.000000	2046.000000
43.880001	0.060035	35.480644	7.980430	9.740425	8.076248	9.683541	0.000000	-10.000000	-0.183333	20.716667	534.000000	1023.000000	1023.000000	2046.000000
43.900002	0.059340	35.069923	7.757780	9.877308	7.960545	9.474292	0.000000	-10.000000	-0.100000	18.083334	541.333313	1023.000000	1023.000000	2046.000000
43.919998	0.059124	34.942177	7.556592	9.980600	8.028850	9.376133	0.000000	-10.000000	-0.041667	14.750001	547.833313	1023.000000	1023.000000	2046.000000
43.939999	0.059107	34.932270	7.451791	10.061124	8.110662	9.308694	0.000000	-10.000000	0.008333	10.700001	553.333313	1023.000000	1023.000000	2046.000000
43.959999	0.058927	34.826065	7.192385	10.128606	8.312669	9.192405	0.000000	-10.000000	0.033333	6.833333	557.333313	1023.000000	1023.000000	2046.000000
43.980000	0.058572	34.615887	7.152072	10.181353	8.210579	9.071885	0.000000	-10.000000	0.058333	2.466667	560.333313	1023.000000	1023.000000	2046.000000
44.000000	0.058157	34.370884	7.076948	10.125158	8.179301	8.989476	0.000000	-10.000000	0.075000	-0.616667	562.000000	1023.000000	1023.000000	2046.000000
44.020000	0.057801	34.160511	7.060639	10.047176	8.144678	8.908017	0.000000	-10.000000	0.091667	-3.600000	562.833313	1023.000000	1023.000000	2046.000000
44.040001	0.057298	33.863388	7.044302	9.913813	8.067408	8.837867	0.000000	-10.000000	0.116667	-6.133333	563.000000	1023.000000	1023.000000	2046.000000
44.060001	0.056805	33.571835	7.033205	9.818874	8.009909	8.709846	0.000000	-10.000000	0.141667	-9.100000	563.000000	1023.000000	1023.000000	2046.000000
44.080002	0.056192	33.209187	7.028791	9.662180	7.903599	8.614614	0.000000	-10.000000	0.191667	-11.900001	563.000000	1023.000000	1023.000000	2046.000000
44.099998	0.055781	32.966511	7.047268	9.575767	7.869840	8.473635	0.000000	-10.000000	0.225000	-14.050000	563.000000	1023.000000	1023.000000	2046.000000
44.119999	0.055391	32.736328	7.144995	9.432032	7.775770	8.383530	0.000000	-10.000000	0.266667	-16.016666	559.166687	1023.000000	1023.000000	2046.000000
44.139999	0.055048	32.533302	7.227561	9.407908	7.683639	8.214196	0.000000	-10.000000	0.325000	-18.799999	547.833313	1023.000000	1023.000000	2046.000000
44.160000	0.054175	32.017479	7.253923	9.261996	7.432508	8.069050	0.000000	-10.000000	0.383333	-20.966667	536.500000	1023.000000	1023.000000	2046.000000
44.180000	0.052685	31.136677	7.118141	9.133292	7.186343	7.698900	0.000000	-10.000000	0.466667	-22.866667	526.500000	1023.000000	1023.000000	2046.000000
44.200001	0.050731	29.982250	6.935644	8.836624	6.833249	7.376733	0.000000	-10.000000	0.516667	-24.066668	521.500000	1023.000000	1023.000000	2046.000000
44.220001	0.048249	28.515104	6.764124	8.469236	6.370940	6.910804	0.000000	-10.000000	0.591667	-25.700001	513.500000	1023.000000	1023.000000	2046.000000
44.240002	0.045891	27.121319	6.564803	8.030082	5.890878	6.635556	0.000000	-10.000000	0.641667	-27.500000	504.833344	1023.000000	1023.000000	2046.000000
44.259998	0.043296	25.587729	6.448748	7.639534	5.377730	6.121716	0.000000	-10.000000	0.683333	-28.700001	495.666656	1023.000000	1023.000000	2046.000000
44.279999	0.040987	24.223381	6.272296	7.242871	4.904167	5.804048	0.000000	-10.000000	0.733333	-30.050001	482.666656	1023.000000	1023.000000	2046.000000
44.299999	0.038437	22.716118	6.009017	6.907495	4.438047	5.361558	0.000000	-10.000000	0.766667	-30.866667	472.833344	1023.000000	1023.000000	2046.000000
44.320000	0.036166	21.374168	5.689534	6.552749	4.077505	5.054380	0.000000	-10.000000	0.808333	-31.583334	462.500000	1023.000000	1023.000000	2046.000000
44.340000	0.034403	20.332193	5.503418	6.300597	3.765803	4.762375	0.000000	-10.000000	0.825000	-31.933334	455.500000	1023.000000	1023.000000	2046.000000
44.360001	0.033200	19.621136	5.430862	6.098551	3.528504	4.563218	0.000000	-10.000000	0.833333	-32.233334	444.833344	1023.000000	1023.000000	2046.000000
44.380001	0.031912	18.859959	5.219652	5.917223	3.455904	4.267179	0.000000	-10.000000	0.841667	-32.633335	434.000000	1023.000000	1023.000000	2046.000000
44.400002	0.030759	18.178389	5.046144	5.717489	3.322045	4.092711	0.000000	-10.000000	0.841667	-32.716667	423.000000	1023.000000	1023.000000	2046.000000
44.419998	0.029753	17.584131	4.850422	5.577663	3.270251	3.885795	0.000000	-10.000000	0.858333	-33.033333	412.000000	1023.000000	1023.000000	2046.000000
44.439999	0.028662	16.939188	4.704639	5.446543	3.173711	3.614294	0.000000	-10.000000	0.858333	-33.083332	401.000000	1023.000000	1023.000000	2046.000000
44.459999	0.027705	16.373787	4.605363	5.348361	2.986522	3.433541	0.000000	-10.000000	0.875000	-33.233334	390.000000	1023.000000	1023.000000	2046.000000
44.480000	0.026572	15.703958	4.498336	5.223285	2.774465	3.207872	0.000000	-10.000000	0.866667	-33.100002	379.000000	1023.000000	1023.000000	2046.000000
44.500000	0.025546	15.097428	4.367061	5.085876	2.525974	3.118517	0.000000	-10.000000	0.900000	-33.016666	368.000000	1023.000000	1023.000000	2046.000000
44.520000	0.024297	14.359411	4.144701	4.923696	2.349206	2.941808	0.000000	-10.000000	0.891667	-32.666668	357.000000	1023.000000	1023.000000	2046.000000
44.540001	0.022862	13.511583	3.886127	4.769098	2.095222	2.761136	0.000000	-10.000000	0.891667	-32.650002	346.166656	1023.000000	1023.000000	2046.000000
44.560001	0.021367	12.627857	3.621571	4.541178	1.880327	2.584781	0.000000	-10.000000	0.858333	-32.433334	335.333344	1023.000000	1023.000000	2046.000000
44.580002	0.019943	11.786127	3.425755	4.326246	1.603732	2.430395	0.000000	-10.000000	0.841667	-32.333336	324.500000	1023.000000	1023.000000	2046.000000
44.599998	0.018651	11.022719	3.311833	4.095437	1.366295	2.249154	0.000000	-10.000000	0.841667	-31.983334	313.666656	1023.000000	1023.000000	2046.000000
44.619999	0.016956	10.021059	2.987017	3.917072	1.045356	2.071614	0.000000	-10.000000	0.825000	-31.700001	303.000000	1023.000000	1023.000000	2046.000000
44.639999	0.014748	8.715799	2.703318	3.568148	0.651713	1.792620	0.000000	-10.000000	0.825000	-31.483334	292.333344	1023.000000	1023.000000	2046.000000
44.660000	0.012226	7.225271	2.351444	3.182222	0.203047	1.488558	0.000000	-10.000000	0.783333	-30.983334	281.833344	1023.000000	1023.000000	2046.000000
44.680000	0.009866	5.830977	1.861482	2.923848	0.074284	0.971364	0.000000	-10.000000	0.783333	-30.666668	271.500000	1023.000000	1023.000000	2046.000000
44.700001	0.007756	4.583965	1.486553	2.531844	-0.157802	0.723371	0.000000	-10.000000	0.741667	-30.383333	261.500000	1023.000000	1023.000000	2046.000000
44.720001	0.005687	3.361111	1.039775	2.408674	-0.327889	0.240552	0.000000	-10.000000	0.750000	-30.416666	251.166672	1023.000000	1023.000000	2046.000000
44.740002	0.004274	2.526117	0.764618	2.298774	-0.555921	0.018646	0.000000	-10.000000	0.716667	-30.350000	240.833328	1023.000000	1023.000000	2046.000000
44.759998	0.002454	1.450530	0.438635	1.990253	-0.911837	-0.066521	0.000000	-10.000000	0.716667	-30.083334	230.500000	1023.000000	1023.000000	2046.000000
44.779999	-0.000791	-0.467256	-0.122055	1.505986	-1.351468	-0.499720	0.000000	-10.000000	0.700000	-29.633335	220.500000	1023.000000	1023.000000	2046.000000
44.799999	-0.004496	-2.656922	-0.695026	1.174403	-1.934994	-1.201305	0.000000	-10.000000	0.683333	-28.833334	210.833328	1023.000000	1023.000000	2046.000000
44.820000	-0.008734	-5.161792	-1.543303	0.884536	-2.491446	-2.011578	0.000000	-10.000000	0.650000	-28.050001	201.333328	1023.000000	1023.000000	2046.000000
44.840000	-0.012349	-7.298308	-2.351913	0.536484	-2.889123	-2.593757	0.000000	-10.000000	0.616667	-27.216667	192.000000	1023.000000	1023.000000	2046.000000
44.860001	-0.015020	-8.877007	-3.030878	0.244671	-3.087639	-3.003162	0.000000	-10.000000	0.583333	-26.650002	182.833328	1023.000000	1023.000000	2046.000000
44.880001	-0.017156	-10.139084	-3.485764	-0.093251	-3.279768	-3.280300	0.000000	-10.000000	0.566667	-26.233334	173.833328	1023.000000	1023.000000	2046.000000
44.900002	-0.019227	-11.363276	-3.911919	-0.521833	-3.468728	-3.460796	0.000000	-10.000000	0.541667	-25.966667	165.166672	1023.000000	1023.000000	2046.000000
44.919998	-0.021143	-12.495529	-4.284623	-0.943815	-3.683475	-3.583617	0.000000	-10.000000	0.533333	-25.866667	156.500000	1023.000000	1023.000000	2046.000000
44.939999	-0.022870	-13.516107	-4.606412	-1.295342	-3.900710	-3.713643	0.000000	-10.000000	0.525000	-25.616667	147.833328	1023.000000	1023.000000	2046.000000
44.959999	-0.024496	-14.477142	-4.935652	-1.629667	-3.999795	-3.912028	0.000000	-10.000000	0.516667	-25.033333	139.333328	1023.000000	1023.000000	2046.000000
44.980000	-0.025598	-15.128595	-4.999353	-1.983318	-4.198785	-3.947139	0.000000	-10.000000	0.491667	-24.116667	131.000000	1023.000000	1023.000000	2046.000000
45.000000	-0.026613	-15.728171	-5.062297	-2.261126	-4.347698	-4.057050	0.000000	-10.000000	0.450000	-23.133333	123.000000	1023.000000	1023.000000	2046.000000
45.020000	-0.027247	-16.102800	-5.159508	-2.417249	-4.402549	-4.123494	0.000000	-10.000000	0.416667	-22.316668	115.166664	1023.000000	1023.000000	2046.000000
45.040001	-0.027539	-16.275679	-5.161799	-2.559749	-4.415496	-4.138636	0.000000	-10.000000	0.391667	-21.416668	107.666664	1023.000000	1023.000000	2046.000000
45.060001	-0.027689	-16.364428	-5.138622	-2.655580	-4.328964	-4.241261	0.000000	-10.000000	0.375000	-20.600000	100.500000	1023.000000	1023.000000	2046.000000
45.080002	-0.027839	-16.453024	-5.092550	-2.741552	-4.302608	-4.316313	0.000000	-10.000000	0.358333	-19.716667	93.666664	1023.000000	1023.000000	2046.000000
45.099998	-0.028406	-16.788054	-5.230532	-2.853254	-4.209245	-4.495022	0.000000	-10.000000	0.350000	-19.150000	87.000000	1023.000000	1023.000000	2046.000000
45.119999	-0.029276	-17.302235	-5.309135	-3.002888	-4.325644	-4.664567	0.000000	-10.000000	0.316667	-18.383333	80.666664	1023.000000	1023.000000	2046.000000
45.139999	-0.030852	-18.233597	-5.550325	-3.290538	-4.494618	-4.898115	0.000000	-10.000000	0.283333	-17.833334	74.500000	1023.000000	1023.000000	2046.000000
45.160000	-0.032421	-19.160688	-5.690595	-3.588737	-4.749953	-5.131404	0.000000	-10.000000	0.250000	-17.233334	68.500000	1023.000000	1023.000000	2046.000000
45.180000	-0.034301	-20.272070	-5.728326	-4.063999	-5.106609	-5.373136	0.000000	-10.000000	0.250000	-17.033333	62.833332	1023.000000	1023.000000	2046.000000
45.200001	-0.035991	-21.270697	-5.794032	-4.454259	-5.375219	-5.647187	0.000000	-10.000000	0.233333	-16.733334	57.166668	1023.000000	1023.000000	2046.000000
45.220001	-0.037815	-22.348766	-5.767920	-4.881758	-5.782155	-5.916934	0.000000	-10.000000	0.225000	-16.299999	51.666668	1023.000000	1023.000000	2046.000000
45.240002	-0.039195	-23.163988	-5.948141	-5.201928	-5.931748	-6.082172	0.000000	-10.000000	0.208333	-15.466667	46.166668	1023.000000	1023.000000	2046.000000
45.259998	-0.040588	-23.987257	-6.084917	-5.420522	-6.199283	-6.282536	0.000000	-10.000000	0.208333	-14.383334	41.000000	1023.000000	1023.000000	2046.000000
45.279999	-0.041417	-24.477213	-6.230202	-5.679047	-6.296247	-6.271716	0.000000	-10.000000	0.166667	-13.133334	36.333332	1023.000000	1023.000000	2046.000000
45.299999	-0.041784	-24.694046	-6.207350	-5.837233	-6.339623	-6.309839	0.000000	-10.000000	0.150000	-12.066667	32.000000	1023.000000	1023.000000	2046.000000
45.320000	-0.041739	-24.667927	-6.187137	-5.874261	-6.276984	-6.329545	0.000000	-10.000000	0.125000	-11.266666	28.000000	1023.000000	1023.000000	2046.000000
45.340000	-0.041744	-24.670450	-6.139885	-5.952024	-6.210377	-6.368165	0.000000	-10.000000	0.125000	-10.566667	24.000000	1023.000000	1023.000000	2046.000000
45.360001	-0.041502	-24.527601	-6.149593	-5.965232	-6.058696	-6.354079	0.000000	-10.000000	0.108333	-9.850000	20.333334	1023.000000	1023.000000	2046.000000
45.380001	-0.041080	-24.278088	-6.066852	-5.984943	-5.909440	-6.316852	0.000000	-10.000000	0.091667	-9.066667	17.000000	1023.000000	1023.000000	2046.000000
45.400002	-0.040621	-24.007067	-5.980416	-5.939194	-5.714179	-6.373277	0.000000	-10.000000	0.083333	-8.333334	14.166667	1023.000000	1023.000000	2046.000000
45.419998	-0.039805	-23.524509	-5.762671	-5.784127	-5.648419	-6.329293	0.000000	-10.000000	0.066667	-7.433333	11.333333	1023.000000	1023.000000	2046.000000
45.439999	-0.039462	-23.322254	-5.584057	-5.833547	-5.753830	-6.150820	0.000000	-10.000000	0.058333	-6.466667	8.833333	1023.000000	1023.000000	2046.000000
45.459999	-0.039404	-23.287664	-5.568814	-5.859553	-5.778014	-6.081283	0.000000	-10.000000	0.050000	-5.500000	6.500000	1023.000000	1023.000000	2046.000000
45.480000	-0.039336	-23.247349	-5.440777	-5.821266	-5.873357	-6.111950	0.000000	-10.000000	0.050000	-4.750000	4.666667	1023.000000	1023.000000	2046.000000
45.500000	-0.038734	-22.891891	-5.316742	-5.796563	-5.875175	-5.903412	0.000000	-10.000000	0.058333	-4.216667	3.000000	1023.000000	1023.000000	2046.000000
45.520000	-0.038784	-22.921419	-5.346280	-5.814486	-5.902680	-5.857974	0.000000	-10.000000	0.075000	-4.000000	1.666667	1023.000000	1023.000000	2046.000000
45.540001	-0.038789	-22.924232	-5.569283	-5.714007	-5.770620	-5.870322	0.000000	-10.000000	0.075000	-4.066667	0.666667	1023.000000	1023.000000	2046.000000
45.560001	-0.039757	-23.496626	-5.840334	-5.694501	-5.856428	-6.105362	0.000000	-10.000000	0.066667	-4.083333	-0.333333	1023.000000	1023.000000	2046.000000
45.580002	-0.041447	-24.495340	-6.108955	-5.872778	-6.074614	-6.438994	0.000000	-10.000000	0.050000	-3.416667	-1.333333	1023.000000	1023.000000	2046.000000
45.599998	-0.043220	-25.543261	-6.465691	-6.025025	-6.259213	-6.793333	0.000000	-10.000000	0.050000	-2.150000	-2.333333	1023.000000	1023.000000	2046.000000
45.619999	-0.044703	-26.419279	-6.826639	-5.913076	-6.535100	-7.144465	0.000000	-10.000000	0.041667	-0.483333	-2.833333	1023.000000	1023.000000	2046.000000
45.639999	-0.045478	-26.877338	-7.212315	-5.775077	-6.657767	-7.232179	0.000000	-10.000000	0.033333	1.283333	-3.000000	1023.000000	1023.000000	2046.000000
45.660000	-0.045623	-26.963388	-7.498222	-5.764652	-6.591048	-7.109467	0.000000	-10.000000	0.016667	3.266667	-3.000000	1023.000000	1023.000000	2046.000000
45.680000	-0.045312	-26.779610	-7.659107	-5.778411	-6.457550	-6.884542	0.000000	-10.000000	0.008333	5.250000	-3.000000	1023.000000	1023.000000	2046.000000
45.700001	-0.044919	-26.546932	-7.730308	-5.877419	-6.317302	-6.621904	0.000000	-10.000000	0.000000	6.916667	-3.000000	1023.000000	1023.000000	2046.000000
45.720001	-0.044394	-26.236643	-7.868815	-5.896730	-6.115612	-6.355485	0.000000	-10.000000	-0.016667	8.383333	-3.000000	1023.000000	1023.000000	2046.000000
45.740002	-0.043729	-25.843998	-7.802368	-5.913311	-6.001251	-6.127069	0.000000	-10.000000	-0.041667	10.150001	-3.000000	1023.000000	1023.000000	2046.000000
45.759998	-0.042644	-25.202768	-7.731254	-5.864963	-5.797182	-5.809369	0.000000	-10.000000	-0.091667	12.233334	-3.000000	1023.000000	1023.000000	2046.000000
45.779999	-0.041357	-24.441734	-7.409177	-5.858088	-5.726308	-5.448161	0.000000	-10.000000	-0.108333	14.516667	-3.000000	1023.000000	1023.000000	2046.000000
45.799999	-0.039981	-23.628817	-7.277220	-5.749889	-5.472354	-5.129354	0.000000	-10.000000	-0.141667	16.450001	6.000000	1023.000000	1023.000000	2046.000000
45.820000	-0.038228	-22.592772	-7.028890	-5.572867	-5.172208	-4.818807	0.000000	-10.000000	-0.158333	18.166666	16.500000	1023.000000	1023.000000	2046.000000
45.840000	-0.036210	-21.400225	-6.851324	-5.330695	-4.763375	-4.454831	0.000000	-10.000000	-0.200000	19.549999	29.333334	1023.000000	1023.000000	2046.000000
45.860001	-0.033898	-20.033970	-6.497270	-5.039386	-4.319656	-4.177659	0.000000	-10.000000	-0.250000	20.883333	35.333332	1023.000000	1023.000000	2046.000000
45.880001	-0.031290	-18.492613	-6.028257	-4.721759	-3.912823	-3.829773	0.000000	-10.000000	-0.275000	21.983334	42.166668	1023.000000	1023.000000	2046.000000
45.900002	-0.028994	-17.135714	-5.588466	-4.379610	-3.612588	-3.555049	0.000000	-10.000000	-0.300000	22.833334	49.333332	1023.000000	1023.000000	2046.000000
45.919998	-0.026690	-15.773557	-5.008614	-4.218510	-3.441073	-3.105360	0.000000	-10.000000	-0.308333	23.516666	56.666668	1023.000000	1023.000000	2046.000000
45.939999	-0.024964	-14.753611	-4.821863	-4.030677	-3.119555	-2.781516	0.000000	-10.000000	-0.325000	24.000000	64.333336	1023.000000	1023.000000	2046.000000
45.959999	-0.023926	-14.139998	-4.604260	-3.945275	-2.980200	-2.610264	0.000000	-10.000000	-0.333333	24.300001	72.000000	1023.000000	1023.000000	2046.000000
45.980000	-0.023089	-13.645747	-4.358639	-3.862015	-2.929875	-2.495218	0.000000	-10.000000	-0.341667	24.483334	80.333336	1023.000000	1023.000000	2046.000000
46.000000	-0.022328	-13.195736	-4.203437	-3.710227	-2.869033	-2.413038	0.000000	-10.000000	-0.358333	24.783335	88.666664	1023.000000	1023.000000	2046.000000
46.020000	-0.021507	-12.710868	-3.951017	-3.671543	-2.853083	-2.235224	0.000000	-10.000000	-0.400000	25.316668	97.000000	1023.000000	1023.000000	2046.000000
46.040001	-0.020421	-12.068963	-3.686294	-3.533483	-2.807933	-2.041253	0.000000	-10.000000	-0.416667	26.166668	105.166664	1023.000000	1023.000000	2046.000000
46.060001	-0.019179	-11.335028	-3.371387	-3.430951	-2.743600	-1.789091	0.000000	-10.000000	-0.441667	27.133333	113.666664	1023.000000	1023.000000	2046.000000
46.080002	-0.017496	-10.340008	-3.136209	-3.230119	-2.491489	-1.482191	0.000000	-10.000000	-0.441667	27.850000	122.500000	1023.000000	1023.000000	2046.000000
46.099998	-0.015257	-9.017116	-2.732895	-2.966155	-2.191471	-1.126594	0.000000	-10.000000	-0.450000	28.500000	131.833328	1023.000000	1023.000000	2046.000000
46.119999	-0.012616	-7.456220	-2.384094	-2.652079	-1.713543	-0.706504	0.000000	-10.000000	-0.466667	28.533335	141.166672	1023.000000	1023.000000	2046.000000
46.139999	-0.009694	-5.729247	-1.797950	-2.430184	-1.311608	-0.189505	0.000000	-10.000000	-0.483333	28.883333	150.833328	1023.000000	1023.000000	2046.000000
46.160000	-0.006597	-3.898713	-1.327630	-2.086059	-0.835894	0.350869	0.000000	-10.000000	-0.500000	28.716667	160.166672	1023.000000	1023.000000	2046.000000
46.180000	-0.003699	-2.186267	-0.833256	-1.686180	-0.424473	0.757642	0.000000	-10.000000	-0.508333	28.966667	169.833328	1023.000000	1023.000000	2046.000000
46.200001	-0.000629	-0.371581	-0.446536	-1.239019	0.058223	1.255751	0.000000	-10.000000	-0.525000	29.033335	179.500000	1023.000000	1023.000000	2046.000000
46.220001	0.002101	1.241406	0.002940	-0.780292	0.428148	1.590610	0.000000	-10.000000	-0.508333	29.383335	189.333328	1023.000000	1023.000000	2046.000000
46.240002	0.004967	2.935635	0.375830	-0.288914	0.850488	1.998231	0.000000	-10.000000	-0.508333	29.450001	199.000000	1023.000000	1023.000000	2046.000000
46.259998	0.007663	4.528838	0.761858	0.071114	1.206954	2.488912	0.000000	-10.000000	-0.491667	29.533335	208.666672	1023.000000	1023.000000	2046.000000
46.279999	0.010336	6.108361	1.060645	0.533350	1.606063	2.908303	0.000000	-10.000000	-0.525000	29.500000	218.500000	1023.000000	1023.000000	2046.000000
46.299999	0.012712	7.512833	1.469557	0.891472	1.832206	3.319598	0.000000	-10.000000	-0.533333	29.500000	228.500000	1023.000000	1023.000000	2046.000000
46.320000	0.015192	8.978761	1.772027	1.286407	2.203478	3.716850	0.000000	-10.000000	-0.533333	29.600000	238.500000	1023.000000	1023.000000	2046.000000
46.340000	0.017467	10.323175	2.166380	1.599412	2.452782	4.104602	0.000000	-10.000000	-0.533333	29.416666	248.500000	1023.000000	1023.000000	2046.000000
46.360001	0.020000	11.820082	2.544916	2.004160	2.780645	4.490361	0.000000	-10.000000	-0.525000	29.666666	258.333344	1023.000000	1023.000000	2046.000000
46.380001	0.021997	12.999956	2.868644	2.315026	2.990915	4.825371	0.000000	-10.000000	-0.525000	29.616667	268.000000	1023.000000	1023.000000	2046.000000
46.400002	0.023592	13.942726	3.022918	2.599013	3.172498	5.148297	0.000000	-10.000000	-0.525000	29.800001	277.666656	1023.000000	1023.000000	2046.000000
46.419998	0.024345	14.388041	3.180235	2.746106	3.186629	5.275071	0.000000	-10.000000	-0.533333	29.750000	287.500000	1023.000000	1023.000000	2046.000000
46.439999	0.025329	14.969551	3.396623	2.884688	3.223282	5.464958	0.000000	-10.000000	-0.550000	29.816668	297.500000	1023.000000	1023.000000	2046.000000
46.459999	0.026840	15.862652	3.652092	3.066025	3.453851	5.690683	0.000000	-10.000000	-0.525000	29.566668	307.500000	1023.000000	1023.000000	2046.000000
46.480000	0.029928	17.687651	4.033914	3.737434	3.979540	5.936762	0.000000	-10.000000	-0.500000	29.216667	317.500000	1023.000000	1023.000000	2046.000000
46.500000	0.032550	19.237225	4.379977	4.009287	4.333558	6.514402	0.000000	-10.000000	-0.475000	28.683334	327.500000	1023.000000	1023.000000	2046.000000
46.520000	0.035079	20.731512	4.423926	4.748217	4.774392	6.784977	0.000000	-10.000000	-0.466667	28.483334	337.166656	1023.000000	1023.000000	2046.000000
46.540001	0.036382	21.502022	4.410187	5.251643	4.928079	6.912113	0.000000	-10.000000	-0.458333	28.016666	346.666656	1023.000000	1023.000000	2046.000000
46.560001	0.035911	21.223454	4.308860	5.357314	4.784729	6.772551	0.000000	-10.000000	-0.458333	28.100000	356.000000	1023.000000	1023.000000	2046.000000
46.580002	0.034360	20.306946	3.955000	5.299095	4.540972	6.511878	0.000000	-10.000000	-0.458333	28.066668	365.333344	1023.000000	1023.000000	2046.000000
46.599998	0.032963	19.480999	3.581116	5.386672	4.294124	6.219086	0.000000	-10.000000	-0.441667	28.000000	374.833344	1023.000000	1023.000000	2046.000000
46.619999	0.032814	19.392984	3.290875	5.619708	4.333111	6.149289	0.000000	-10.000000	-0.400000	27.166668	384.166656	1023.000000	1023.000000	2046.000000
46.639999	0.033522	19.811771	3.302745	5.846696	4.449742	6.212587	0.000000	-10.000000	-0.358333	26.150002	393.500000	1023.000000	1023.000000	2046.000000
46.660000	0.035076	20.730152	3.361947	6.084811	4.728227	6.555168	0.000000	-10.000000	-0.341667	25.116667	402.333344	1023.000000	1023.000000	2046.000000
46.680000	0.036428	21.528767	3.475334	6.391934	4.919422	6.742078	0.000000	-10.000000	-0.341667	24.783335	410.833344	1023.000000	1023.000000	2046.000000
46.700001	0.038081	22.505924	3.554616	6.731183	5.212541	7.007585	0.000000	-10.000000	-0.358333	24.466667	419.000000	1023.000000	1023.000000	2046.000000
46.720001	0.039537	23.366508	3.785479	6.908448	5.383164	7.289419	0.000000	-10.000000	-0.375000	25.150000	427.333344	1023.000000	1023.000000	2046.000000
46.740002	0.041319	24.419785	4.012393	7.144688	5.664392	7.598311	0.000000	-10.000000	-0.391667	25.316668	435.666656	1023.000000	1023.000000	2046.000000
46.759998	0.042814	25.303268	4.215355	7.342170	5.939549	7.806194	0.000000	-10.000000	-0.400000	25.833334	444.166656	1023.000000	1023.000000	2046.000000
46.779999	0.044649	26.387287	4.507305	7.618290	6.199611	8.062081	0.000000	-10.000000	-0.375000	25.466667	452.500000	1023.000000	1023.000000	2046.000000
46.799999	0.046175	27.289164	4.784563	7.839047	6.468674	8.196879	0.000000	-10.000000	-0.325000	24.983334	461.166656	1023.000000	1023.000000	2046.000000
46.820000	0.047845	28.276304	5.164793	8.037500	6.671745	8.402265	0.000000	-10.000000	-0.241667	23.816668	469.666656	1023.000000	1023.000000	2046.000000
46.840000	0.049529	29.271391	5.617398	8.222753	6.917435	8.513806	0.000000	-10.000000	-0.158333	21.833334	478.000000	1023.000000	1023.000000	2046.000000
46.860001	0.051658	30.529934	6.155262	8.447428	7.133694	8.793550	0.000000	-10.000000	-0.083333	19.066668	485.500000	1023.000000	1023.000000	2046.000000
46.880001	0.053087	31.374149	6.477590	8.689724	7.388922	8.817914	0.000000	-10.000000	-0.033333	15.650001	492.333344	1023.000000	1023.000000	2046.000000
46.900002	0.054163	32.010445	6.763169	8.869586	7.576380	8.801309	0.000000	-10.000000	0.000000	12.400001	498.000000	1023.000000	1023.000000	2046.000000
46.919998	0.054151	32.003113	6.847493	8.892544	7.629350	8.633724	0.000000	-10.000000	0.041667	7.450000	502.666656	1023.000000	1023.000000	2046.000000
46.939999	0.053512	31.625542	6.882201	8.726357	7.589731	8.427253	0.000000	-10.000000	0.075000	2.116667	506.166656	1023.000000	1023.000000	2046.000000
46.959999	0.052148	30.819307	6.812949	8.417059	7.352016	8.237284	0.000000	-10.000000	0.100000	-3.150000	508.166656	1023.000000	1023.000000	2046.000000
46.980000	0.050826	30.037888	6.705525	8.108222	7.190069	8.034072	0.000000	-10.000000	0.100000	-6.883333	509.000000	1023.000000	1023.000000	2046.000000
47.000000	0.049497	29.253002	6.727780	7.858628	6.895833	7.770760	0.000000	-10.000000	0.116667	-9.200001	509.000000	1023.000000	1023.000000	2046.000000
47.020000	0.048309	28.550541	6.720022	7.485445	6.656645	7.688429	0.000000	-10.000000	0.133333	-10.850000	509.000000	1023.000000	1023.000000	2046.000000
47.040001	0.046952	27.748398	6.623399	7.134309	6.433402	7.557289	0.000000	-10.000000	0.150000	-11.383334	509.000000	1023.000000	1023.000000	2046.000000
47.060001	0.045812	27.075134	6.388687	6.965286	6.422546	7.298616	0.000000	-10.000000	0.150000	-11.850000	509.000000	1023.000000	1023.000000	2046.000000
47.080002	0.045324	26.786257	6.396931	6.913025	6.305981	7.170319	0.000000	-10.000000	0.150000	-12.150001	501.333344	1023.000000	1023.000000	2046.000000
47.099998	0.045130	26.671997	6.494260	6.840113	6.346986	6.990639	0.000000	-10.000000	0.175000	-12.616667	492.333344	1023.000000	1023.000000	2046.000000
47.119999	0.046575	27.525923	6.954949	6.914194	6.577621	7.079159	0.000000	-10.000000	0.183333	-13.516666	481.833344	1023.000000	1023.000000	2046.000000
47.139999	0.048428	28.621025	7.525222	7.013325	6.761166	7.321312	0.000000	-10.000000	0.116667	-10.266666	477.500000	1023.000000	1023.000000	2046.000000
47.160000	0.050778	30.009905	7.991763	7.206454	7.086730	7.724958	0.000000	-10.000000	0.083333	-5.033333	474.166656	1023.000000	1023.000000	2046.000000
47.180000	0.053009	31.328440	8.562941	7.365618	7.232859	8.167022	0.000000	-10.000000	0.033333	-0.583333	472.333344	1023.000000	1023.000000	2046.000000
47.200001	0.055761	32.954670	8.861009	7.953885	7.756041	8.383735	0.000000	-10.000000	0.066667	0.933333	471.666656	1023.000000	1023.000000	2046.000000
47.220001	0.057973	34.261948	9.216786	8.098278	7.927567	9.019315	0.000000	-10.000000	0.041667	-0.316667	471.333344	1023.000000	1023.000000	2046.000000
47.240002	0.059332	35.065327	9.058836	8.560384	8.281352	9.164753	0.000000	-10.000000	0.050000	0.233333	471.000000	1023.000000	1023.000000	2046.000000
47.259998	0.059449	35.134483	8.827257	8.871291	8.367096	9.068841	0.000000	-10.000000	0.050000	-0.433333	471.000000	1023.000000	1023.000000	2046.000000
47.279999	0.058621	34.645176	8.494542	8.868514	8.380196	8.901925	0.000000	-10.000000	0.041667	0.000000	471.000000	1023.000000	1023.000000	2046.000000
47.299999	0.057442	33.948299	8.290215	8.824490	8.185331	8.648263	0.000000	-10.000000	0.041667	0.000000	471.000000	1023.000000	1023.000000	2046.000000
47.320000	0.055652	32.890285	7.871404	8.801284	7.870888	8.346710	0.000000	-10.000000	0.033333	0.000000	471.000000	1023.000000	1023.000000	2046.000000
47.340000	0.053786	31.787785	7.359596	8.869712	7.579173	7.979305	0.000000	-10.000000	0.041667	0.000000	471.000000	1023.000000	1023.000000	2046.000000
47.360001	0.052358	30.943468	6.938391	8.769273	7.444928	7.790875	0.000000	-10.000000	0.041667	0.000000	471.000000	1023.000000	1023.000000	2046.000000
47.380001	0.051487	30.428661	6.557148	8.646665	7.504689	7.720160	0.000000	-10.000000	0.050000	0.000000	471.000000	1023.000000	1023.000000	2046.000000
47.400002	0.050710	29.969751	6.360437	8.545337	7.470256	7.593721	0.000000	-10.000000	0.050000	0.000000	471.000000	1023.000000	1023.000000	2046.000000
47.419998	0.050079	29.596476	6.097762	8.501419	7.529128	7.468167	0.000000	-10.000000	0.050000	0.000000	471.000000	1023.000000	1023.000000	2046.000000
47.439999	0.049735	29.393600	5.988400	8.536555	7.536864	7.331780	0.000000	-10.000000	0.050000	0.000000	471.000000	1023.000000	1023.000000	2046.000000
47.459999	0.049271	29.119274	6.001380	8.506907	7.440999	7.169986	0.000000	-10.000000	0.041667	0.000000	471.000000	1023.000000	1023.000000	2046.000000
47.480000	0.049541	29.278687	6.164498	8.424482	7.479497	7.210208	0.000000	-10.000000	0.041667	0.000000	471.000000	1023.000000	1023.000000	2046.000000
47.500000	0.049626	29.328672	6.386347	8.327141	7.409496	7.205688	0.000000	-10.000000	0.033333	0.000000	471.000000	1023.000000	1023.000000	2046.000000
47.520000	0.050031	29.568167	6.566370	8.299325	7.455239	7.247234	0.000000	-10.000000	0.041667	0.000000	471.000000	1023.000000	1023.000000	2046.000000
47.540001	0.050362	29.763716	6.755445	8.313688	7.486264	7.208319	0.000000	-10.000000	0.041667	0.000000	471.000000	1023.000000	1023.000000	2046.000000
47.560001	0.051321	30.330763	7.032179	8.377335	7.627077	7.294173	0.000000	-10.000000	0.041667	0.000000	471.000000	1023.000000	1023.000000	2046.000000
47.580002	0.052221	30.862732	7.391321	8.399052	7.719202	7.353157	0.000000	-10.000000	0.041667	0.000000	471.000000	1023.000000	1023.000000	2046.000000
47.599998	0.053353	31.531731	7.598771	8.529373	7.908626	7.494962	0.000000	-10.000000	0.041667	0.000000	471.000000	1023.000000	1023.000000	2046.000000
47.619999	0.053842	31.820375	7.819029	8.689945	7.917608	7.393793	0.000000	-10.000000	0.050000	0.000000	471.000000	1023.000000	1023.000000	2046.000000
47.639999	0.054184	32.022800	7.862913	8.856380	8.042268	7.261238	0.000000	-10.000000	0.050000	0.000000	471.000000	1023.000000	1023.000000	2046.000000
47.660000	0.053912	31.861969	7.994461	8.697623	7.931550	7.238335	0.000000	-10.000000	0.050000	0.000000	471.000000	1023.000000	1023.000000	2046.000000
47.680000	0.053682	31.725801	8.122549	8.591453	7.778481	7.233319	0.000000	-10.000000	0.050000	0.000000	471.000000	1023.000000	1023.000000	2046.000000
47.700001	0.053055	31.355413	8.286802	8.336856	7.563604	7.168151	0.000000	-10.000000	0.050000	0.000000	471.000000	1023.000000	1023.000000	2046.000000
47.720001	0.052514	31.035727	8.402224	8.167994	7.398072	7.067438	0.000000	-10.000000	0.050000	0.000000	471.000000	1023.000000	1023.000000	2046.000000
47.740002	0.051980	30.720455	8.425300	8.046439	7.252856	6.995861	0.000000	-10.000000	0.050000	0.000000	471.000000	1023.000000	1023.000000	2046.000000
47.759998	0.051312	30.325558	8.333226	8.025270	7.126700	6.840361	0.000000	-10.000000	0.050000	0.000000	471.000000	1023.000000	1023.000000	2046.000000
47.779999	0.051048	30.169586	8.355873	7.966722	7.002073	6.844918	0.000000	-10.000000	0.041667	0.000000	471.000000	1023.000000	1023.000000	2046.000000
47.799999	0.051079	30.187674	8.285904	7.979230	7.113859	6.808681	0.000000	-10.000000	0.041667	0.000000	471.000000	1023.000000	1023.000000	2046.000000
47.820000	0.051636	30.516991	8.479195	8.097458	7.142828	6.797512	0.000000	-10.000000	0.033333	0.000000	471.000000	1023.000000	1023.000000	2046.000000
47.840000	0.052378	30.955288	8.628078	8.120218	7.321736	6.885256	0.000000	-10.000000	0.025000	0.350000	471.000000	1023.000000	1023.000000	2046.000000
47.860001	0.053643	31.703154	8.988342	8.286853	7.437842	6.990117	0.000000	-10.000000	0.016667	1.250000	471.000000	1023.000000	1023.000000	2046.000000
47.880001	0.055193	32.618767	9.340982	8.456212	7.622671	7.198901	0.000000	-10.000000	0.008333	2.400000	471.000000	1023.000000	1023.000000	2046.000000
47.900002	0.056670	33.492168	9.676375	8.640773	7.751528	7.423492	0.000000	-10.000000	0.016667	3.650000	471.000000	1023.000000	1023.000000	2046.000000
47.919998	0.057390	33.917526	9.816727	8.718982	7.803813	7.578007	0.000000	-10.000000	0.033333	3.100000	471.000000	1023.000000	1023.000000	2046.000000
47.939999	0.057583	34.031517	9.862818	8.926349	7.696522	7.545831	0.000000	-10.000000	0.091667	-0.200000	471.000000	1023.000000	1023.000000	2046.000000
47.959999	0.057969	34.259495	9.805612	9.166258	7.718397	7.569228	0.000000	-10.000000	0.150000	-6.683333	470.000000	1023.000000	1023.000000	2046.000000
47.980000	0.057487	33.974606	9.671933	9.228152	7.539434	7.535088	0.000000	-10.000000	0.225000	-12.266666	467.500000	1023.000000	1023.000000	2046.000000
48.000000	0.056569	33.432201	9.401145	9.328361	7.333941	7.368753	0.000000	-10.000000	0.350000	-17.850000	463.333344	1023.000000	1023.000000	2046.000000
48.020000	0.054231	32.050282	8.915290	9.228475	6.920163	6.986354	0.000000	-10.000000	0.483333	-22.100000	457.500000	1023.000000	1023.000000	2046.000000
48.040001	0.050825	30.037659	8.385681	8.822630	6.362010	6.467339	0.000000	-10.000000	0.616667	-26.683334	450.166656	1023.000000	1023.000000	2046.000000
48.060001	0.047014	27.785164	7.678337	8.530497	5.811599	5.764731	0.000000	-10.000000	0.700000	-29.033333	441.166656	1023.000000	1023.000000	2046.000000
48.080002	0.042929	25.370754	6.955536	8.446580	5.080329	4.888309	0.000000	-10.000000	0.766667	-30.183334	431.500000	1023.000000	1023.000000	2046.000000
48.099998	0.039119	23.119095	6.143953	8.312834	4.406306	4.256001	0.000000	-10.000000	0.808333	-30.916666	421.500000	1023.000000	1023.000000	2046.000000
48.119999	0.035972	21.259586	5.577189	8.092581	3.827161	3.762655	0.000000	-10.000000	0.816667	-31.666666	411.166656	1023.000000	1023.000000	2046.000000
48.139999	0.033471	19.781303	4.895638	7.860949	3.609576	3.415141	0.000000	-10.000000	0.833333	-32.066666	400.666656	1023.000000	1023.000000	2046.000000
48.160000	0.030883	18.251947	4.463973	7.491998	3.145314	3.150663	0.000000	-10.000000	0.866667	-32.716667	389.833344	1023.000000	1023.000000	2046.000000
48.180000	0.028668	16.942636	3.954483	7.210929	2.840934	2.936290	0.000000	-10.000000	0.891667	-33.133335	379.000000	1023.000000	1023.000000	2046.000000
48.200001	0.026296	15.540909	3.510940	6.956067	2.458478	2.615423	0.000000	-10.000000	0.908333	-33.533333	367.833344	1023.000000	1023.000000	2046.000000
48.220001	0.024153	14.274286	3.028256	6.663482	2.159719	2.422829	0.000000	-10.000000	0.883333	-33.450001	356.666656	1023.000000	1023.000000	2046.000000
48.240002	0.022016	13.011598	2.756585	6.304855	1.759753	2.190405	0.000000	-10.000000	0.883333	-33.216667	345.500000	1023.000000	1023.000000	2046.000000
48.259998	0.020269	11.978945	2.442695	5.966842	1.487042	2.082365	0.000000	-10.000000	0.883333	-33.350002	334.500000	1023.000000	1023.000000	2046.000000
48.279999	0.018320	10.827033	2.281051	5.600969	1.071349	1.873663	0.000000	-10.000000	0.883333	-33.266666	323.333344	1023.000000	1023.000000	2046.000000
48.299999	0.016724	9.883605	1.988281	5.332952	0.902864	1.659508	0.000000	-10.000000	0.866667	-33.266666	312.166656	1023.000000	1023.000000	2046.000000
48.320000	0.015489	9.153786	1.980455	5.000041	0.698981	1.474309	0.000000	-10.000000	0.841667	-33.116669	301.000000	1023.000000	1023.000000	2046.000000
48.340000	0.014456	8.543427	1.812983	4.687856	0.660376	1.382213	0.000000	-10.000000	0.841667	-32.883335	290.000000	1023.000000	1023.000000	2046.000000
48.360001	0.012916	7.633238	1.728301	4.328882	0.432739	1.143317	0.000000	-10.000000	0.858333	-32.983334	279.000000	1023.000000	1023.000000	2046.000000
48.380001	0.011143	6.585683	1.393046	4.049119	0.224328	0.919190	0.000000	-10.000000	0.883333	-32.916668	268.000000	1023.000000	1023.000000	2046.000000
48.400002	0.008506	5.027146	1.027046	3.648893	-0.101807	0.453015	0.000000	-10.000000	0.875000	-33.116669	257.000000	1023.000000	1023.000000	2046.000000
48.419998	0.005673	3.352682	0.618526	3.080751	-0.469141	0.122547	0.000000	-10.000000	0.858333	-32.966667	246.000000	1023.000000	1023.000000	2046.000000
48.439999	0.002564	1.515587	0.305237	2.463758	-0.876252	-0.377156	0.000000	-10.000000	0.841667	-33.000000	235.000000	1023.000000	1023.000000	2046.000000
48.459999	-0.000405	-0.239328	0.127609	1.774248	-1.366444	-0.774741	0.000000	-10.000000	0.841667	-32.866669	224.000000	1023.000000	1023.000000	2046.000000
48.480000	-0.003535	-2.089103	-0.109518	1.133982	-1.828811	-1.284756	0.000000	-10.000000	0.825000	-32.650002	213.000000	1023.000000	1023.000000	2046.000000
48.500000	-0.006183	-3.654202	-0.454022	0.604854	-2.227342	-1.577691	0.000000	-10.000000	0.783333	-31.683334	198.500000	1023.000000	1023.000000	2046.000000
48.520000	-0.008886	-5.251770	-0.805158	0.150576	-2.642051	-1.955137	0.000000	-10.000000	0.741667	-30.666668	184.333328	1023.000000	1023.000000	2046.000000
48.540001	-0.010866	-6.421963	-1.218498	-0.239932	-2.787670	-2.175863	0.000000	-10.000000	0.708333	-29.766668	173.833328	1023.000000	1023.000000	2046.000000
48.560001	-0.012723	-7.519217	-1.451729	-0.550462	-2.974430	-2.542595	0.000000	-10.000000	0.683333	-29.516668	167.166672	1023.000000	1023.000000	2046.000000
48.580002	-0.013701	-8.097476	-1.602954	-0.786700	-2.926472	-2.781350	0.000000	-10.000000	0.666667	-29.150002	160.833328	1023.000000	1023.000000	2046.000000
48.599998	-0.014111	-8.339566	-1.581831	-0.911638	-2.922638	-2.923459	0.000000	-10.000000	0.641667	-28.600000	151.166672	1023.000000	1023.000000	2046.000000
48.619999	-0.014366	-8.490392	-1.479406	-1.060676	-2.916446	-3.033864	0.000000	-10.000000	0.633333	-27.916666	141.833328	1023.000000	1023.000000	2046.000000
48.639999	-0.014933	-8.825252	-1.391656	-1.420715	-3.058701	-2.954178	0.000000	-10.000000	0.600000	-27.266666	132.333328	1023.000000	1023.000000	2046.000000
48.660000	-0.015276	-9.028199	-1.378539	-1.389785	-3.055851	-3.204025	0.000000	-10.000000	0.558333	-26.416666	123.166664	1023.000000	1023.000000	2046.000000
48.680000	-0.015823	-9.351122	-1.492575	-1.747854	-3.151035	-2.959658	0.000000	-10.000000	0.525000	-25.733334	114.333336	1023.000000	1023.000000	2046.000000
48.700001	-0.017177	-10.151763	-1.818878	-1.810204	-3.266022	-3.256659	0.000000	-10.000000	0.508333	-24.966667	105.666664	1023.000000	1023.000000	2046.000000
48.720001	-0.019148	-11.316316	-2.287404	-2.004166	-3.558750	-3.465995	0.000000	-10.000000	0.500000	-24.416668	97.333336	1023.000000	1023.000000	2046.000000
48.740002	-0.022093	-13.057104	-2.935981	-2.355377	-3.868182	-3.897564	0.000000	-10.000000	0.458333	-23.416668	89.000000	1023.000000	1023.000000	2046.000000
48.759998	-0.024979	-14.762740	-3.502800	-2.703843	-4.154934	-4.401164	0.000000	-10.000000	0.425000	-22.566668	81.333336	1023.000000	1023.000000	2046.000000
48.779999	-0.027488	-16.245398	-3.930353	-2.753140	-4.554146	-5.007757	0.000000	-10.000000	0.375000	-21.450001	73.833336	1023.000000	1023.000000	2046.000000
48.799999	-0.029896	-17.668827	-4.526154	-2.777122	-4.861090	-5.504462	0.000000	-10.000000	0.358333	-20.116667	66.666664	1023.000000	1023.000000	2046.000000
48.820000	-0.032127	-18.987257	-5.062166	-2.887934	-5.207948	-5.829209	0.000000	-10.000000	0.316667	-18.750000	59.833332	1023.000000	1023.000000	2046.000000
48.840000	-0.033864	-20.013363	-5.562345	-3.097963	-5.326577	-6.026477	0.000000	-10.000000	0.291667	-17.600000	53.500000	1023.000000	1023.000000	2046.000000
48.860001	-0.035203	-20.805246	-5.973551	-3.374439	-5.425075	-6.032181	0.000000	-10.000000	0.258333	-17.150000	47.833332	1023.000000	1023.000000	2046.000000
48.880001	-0.036503	-21.573187	-6.198932	-3.701407	-5.597350	-6.075498	0.000000	-10.000000	0.250000	-17.133333	42.166668	1023.000000	1023.000000	2046.000000
48.900002	-0.037499	-22.162041	-6.436763	-3.996700	-5.704809	-6.023768	0.000000	-10.000000	0.250000	-17.000000	36.500000	1023.000000	1023.000000	2046.000000
48.919998	-0.038530	-22.771463	-6.586312	-4.339288	-5.877584	-5.968278	0.000000	-10.000000	0.241667	-16.683334	30.833334	1023.000000	1023.000000	2046.000000
48.939999	-0.039452	-23.315887	-6.915293	-4.599120	-5.819574	-5.981900	0.000000	-10.000000	0.225000	-15.883334	25.166666	1023.000000	1023.000000	2046.000000
48.959999	-0.040231	-23.776474	-7.094902	-4.751640	-5.821426	-6.108506	0.000000	-10.000000	0.191667	-14.966667	20.000000	1023.000000	1023.000000	2046.000000
48.980000	-0.040793	-24.108646	-7.217349	-4.883423	-5.802074	-6.205801	0.000000	-10.000000	0.158333	-13.783334	14.833333	1023.000000	1023.000000	2046.000000
49.000000	-0.040963	-24.208952	-7.167274	-4.882766	-5.853103	-6.305809	0.000000	-10.000000	0.125000	-12.583333	10.333333	1023.000000	1023.000000	2046.000000
49.020000	-0.040781	-24.101473	-6.901516	-5.006762	-5.907451	-6.285745	0.000000	-10.000000	0.108333	-11.533334	6.000000	1023.000000	1023.000000	2046.000000
49.040001	-0.040196	-23.756048	-6.704614	-5.111401	-5.806038	-6.133996	0.000000	-10.000000	0.100000	-10.716667	2.500000	1023.000000	1023.000000	2046.000000
49.060001	-0.039950	-23.610287	-6.529105	-5.172032	-5.804005	-6.105144	0.000000	-10.000000	0.100000	-10.183333	-0.833333	1023.000000	1023.000000	2046.000000
49.080002	-0.039759	-23.497778	-6.549776	-5.257630	-5.676015	-6.014357	0.000000	-10.000000	0.100000	-9.750000	-3.833333	1023.000000	1023.000000	2046.000000
49.099998	-0.040241	-23.782591	-6.706273	-5.261424	-5.617473	-6.197420	0.000000	-10.000000	0.100000	-9.283334	-7.000000	1023.000000	1023.000000	2046.000000
49.119999	-0.041016	-24.240215	-6.850725	-5.430184	-5.628261	-6.331045	0.000000	-10.000000	0.100000	-8.983334	-10.000000	1023.000000	1023.000000	2046.000000
49.139999	-0.042107	-24.885046	-6.864536	-5.620938	-5.869952	-6.529620	0.000000	-10.000000	0.100000	-9.083334	-13.000000	1023.000000	1023.000000	2046.000000
49.160000	-0.043573	-25.751530	-6.820676	-5.902515	-6.128724	-6.899615	0.000000	-10.000000	0.091667	-9.266666	-16.166666	1023.000000	1023.000000	2046.000000
49.180000	-0.044776	-26.462479	-6.772671	-6.226187	-6.428713	-7.034908	0.000000	-10.000000	0.075000	-8.900000	-19.333334	1023.000000	1023.000000	2046.000000
49.200001	-0.046108	-27.249847	-6.771131	-6.539234	-6.723655	-7.215828	0.000000	-10.000000	0.058333	-7.850000	-22.333334	1023.000000	1023.000000	2046.000000
49.220001	-0.047112	-27.843239	-6.849814	-6.779119	-6.957797	-7.256510	0.000000	-10.000000	0.050000	-6.400000	-25.000000	1023.000000	1023.000000	2046.000000
49.240002	-0.047776	-28.235327	-6.895942	-6.960761	-7.067522	-7.311101	0.000000	-10.000000	0.050000	-4.900000	-27.166666	1023.000000	1023.000000	2046.000000
49.259998	-0.047737	-28.212757	-6.912024	-7.019315	-7.015225	-7.266193	0.000000	-10.000000	0.050000	-3.600000	-28.833334	1023.000000	1023.000000	2046.000000
49.279999	-0.047529	-28.089622	-6.891214	-7.005754	-6.865731	-7.326924	0.000000	-10.000000	0.050000	-2.600000	-30.000000	1023.000000	1023.000000	2046.000000
49.299999	-0.046624	-27.554739	-6.730502	-6.947824	-6.627638	-7.248775	0.000000	-10.000000	0.033333	-1.466667	-30.666666	1023.000000	1023.000000	2046.000000
49.320000	-0.045122	-26.667109	-6.375760	-6.750640	-6.403839	-7.136870	0.000000	-10.000000	0.016667	0.100000	-31.000000	1023.000000	1023.000000	2046.000000
49.340000	-0.043279	-25.577742	-5.982072	-6.596838	-6.145680	-6.853152	0.000000	-10.000000	-0.008333	2.100000	-31.000000	1023.000000	1023.000000	2046.000000
49.360001	-0.041354	-24.440397	-5.602898	-6.411197	-5.924444	-6.501860	0.000000	-10.000000	-0.033333	4.616667	-31.000000	1023.000000	1023.000000	2046.000000
49.380001	-0.039660	-23.439003	-5.202762	-6.250996	-5.831831	-6.153414	0.000000	-10.000000	-0.058333	7.466667	-31.000000	1023.000000	1023.000000	2046.000000
49.400002	-0.037377	-22.089733	-4.990946	-5.802316	-5.432292	-5.864180	0.000000	-10.000000	-0.083333	10.383333	-31.000000	1023.000000	1023.000000	2046.000000
49.419998	-0.035969	-21.257627	-4.757526	-5.718369	-5.348423	-5.433310	0.000000	-10.000000	-0.108333	12.683333	-31.000000	1023.000000	1023.000000	2046.000000
49.439999	-0.034578	-20.435307	-4.870713	-5.369381	-5.049836	-5.145378	0.000000	-10.000000	-0.133333	14.200000	-31.000000	1023.000000	1023.000000	2046.000000
49.459999	-0.034313	-20.278728	-4.986399	-5.201283	-5.026283	-5.064764	0.000000	-10.000000	-0.158333	15.733334	-22.000000	1023.000000	1023.000000	2046.000000
49.480000	-0.034571	-20.431543	-5.261968	-5.170306	-4.916619	-5.082650	0.000000	-10.000000	-0.200000	18.033333	-1.333333	1023.000000	1023.000000	2046.000000
49.500000	-0.035133	-20.763586	-5.403140	-5.148235	-4.991755	-5.220456	0.000000	-10.000000	-0.241667	20.066668	19.333334	1023.000000	1023.000000	2046.000000
49.520000	-0.035363	-20.899321	-5.649133	-4.911527	-4.993311	-5.345349	0.000000	-10.000000	-0.291667	21.883333	33.333332	1023.000000	1023.000000	2046.000000
49.540001	-0.035375	-20.906372	-5.895102	-4.649306	-5.046308	-5.315656	0.000000	-10.000000	-0.300000	22.916668	38.000000	1023.000000	1023.000000	2046.000000
49.560001	-0.034672	-20.491438	-5.998218	-4.530447	-4.890765	-5.072009	0.000000	-10.000000	-0.316667	23.716667	45.333332	1023.000000	1023.000000	2046.000000
49.580002	-0.033483	-19.788582	-6.115479	-4.405622	-4.549110	-4.718371	0.000000	-10.000000	-0.308333	24.050001	53.000000	1023.000000	1023.000000	2046.000000
49.599998	-0.032290	-19.083397	-6.153912	-4.304967	-4.240971	-4.383546	0.000000	-10.000000	-0.316667	23.866667	61.000000	1023.000000	1023.000000	2046.000000
49.619999	-0.031049	-18.349905	-6.209682	-4.216062	-3.946846	-3.977314	0.000000	-10.000000	-0.325000	24.116667	69.000000	1023.000000	1023.000000	2046.000000
49.639999	-0.029722	-17.565647	-6.116653	-4.029953	-3.710583	-3.708459	0.000000	-10.000000	-0.358333	24.533333	77.000000	1023.000000	1023.000000	2046.000000
49.660000	-0.028057	-16.581978	-6.018870	-3.922493	-3.401376	-3.239240	0.000000	-10.000000	-0.408333	25.433334	85.333336	1023.000000	1023.000000	2046.000000
49.680000	-0.026435	-15.622973	-5.846587	-3.644687	-3.126698	-3.005001	0.000000	-10.000000	-0.441667	26.516666	93.666664	1023.000000	1023.000000	2046.000000
49.700001	-0.024370	-14.402719	-5.523783	-3.397747	-2.854906	-2.626284	0.000000	-10.000000	-0.466667	27.483334	102.500000	1023.000000	1023.000000	2046.000000
49.720001	-0.022268	-13.160412	-5.186322	-3.145948	-2.546173	-2.281969	0.000000	-10.000000	-0.483333	28.266666	111.333336	1023.000000	1023.000000	2046.000000
49.740002	-0.019766	-11.681665	-4.759064	-2.879466	-2.230238	-1.812897	0.000000	-10.000000	-0.516667	28.750000	120.833336	1023.000000	1023.000000	2046.000000
49.759998	-0.016922	-10.000986	-4.168044	-2.578744	-1.837619	-1.416579	0.000000	-10.000000	-0.525000	29.333334	130.166672	1023.000000	1023.000000	2046.000000
49.779999	-0.013607	-8.041697	-3.610067	-2.212291	-1.343576	-0.875763	0.000000	-10.000000	-0.533333	29.600000	139.833328	1023.000000	1023.000000	2046.000000
49.799999	-0.010790	-6.376944	-2.984923	-1.798517	-1.023443	-0.570061	0.000000	-10.000000	-0.533333	29.650000	149.500000	1023.000000	1023.000000	2046.000000
49.820000	-0.008196	-4.843681	-2.544671	-1.511056	-0.585488	-0.202465	0.000000	-10.000000	-0.533333	29.533333	159.500000	1023.000000	1023.000000	2046.000000
49.840000	-0.006093	-3.601003	-2.026118	-1.364175	-0.359933	0.149222	0.000000	-10.000000	-0.516667	29.216667	169.500000	1023.000000	1023.000000	2046.000000
49.860001	-0.004619	-2.729554	-1.721138	-1.221496	-0.171139	0.384219	0.000000	-10.000000	-0.491667	29.016666	179.500000	1023.000000	1023.000000	2046.000000
49.880001	-0.003472	-2.052075	-1.318566	-1.111169	-0.150907	0.528567	0.000000	-10.000000	-0.483333	28.633333	189.166672	1023.000000	1023.000000	2046.000000
49.900002	-0.002438	-1.440884	-1.080709	-0.997386	-0.117703	0.754914	0.000000	-10.000000	-0.491667	28.750000	198.833328	1023.000000	1023.000000	2046.000000
49.919998	-0.001528	-0.903344	-0.807471	-0.966598	-0.115104	0.985829	0.000000	-10.000000	-0.525000	29.166666	208.166672	1023.000000	1023.000000	2046.000000
49.939999	-0.000218	-0.128688	-0.609359	-0.850378	0.069065	1.261983	0.000000	-10.000000	-0.566667	29.750000	217.833328	1023.000000	1023.000000	2046.000000
49.959999	0.000997	0.589011	-0.308081	-0.648466	0.140982	1.404576	0.000000	-10.000000	-0.583333	30.166666	227.500000	1023.000000	1023.000000	2046.000000
49.980000	0.002963	1.750952	-0.105630	-0.342398	0.482236	1.716744	0.000000	-10.000000	-0.583333	30.466667	237.500000	1023.000000	1023.000000	2046.000000
50.000000	0.005318	3.142888	0.309579	-0.072574	0.822069	2.083814	0.000000	-10.000000	-0.583333	30.866667	247.666672	1023.000000	1023.000000	2046.000000
50.020000	0.008162	4.823897	0.643818	0.253951	1.391999	2.534130	0.000000	-10.000000	-0.591667	31.150000	258.000000	1023.000000	1023.000000	2046.000000
50.040001	0.011105	6.563034	1.174557	0.659101	1.808091	2.921284	0.000000	-10.000000	-0.600000	31.300001	268.500000	1023.000000	1023.000000	2046.000000
50.060001	0.014129	8.350218	1.536804	1.064977	2.417663	3.330775	0.000000	-10.000000	-0.591667	31.183334	279.000000	1023.000000	1023.000000	2046.000000
50.080002	0.017356	10.257479	2.107894	1.428723	2.829606	3.891256	0.000000	-10.000000	-0.583333	31.000000	289.333344	1023.000000	1023.000000	2046.000000
50.099998	0.020629	12.191770	2.612197	1.986457	3.306458	4.286659	0.000000	-10.000000	-0.575000	30.800001	299.666656	1023.000000	1023.000000	2046.000000
50.119999	0.023733	14.026278	3.128462	2.446424	3.683728	4.767663	0.000000	-10.000000	-0.583333	30.700001	310.000000	1023.000000	1023.000000	2046.000000
50.139999	0.026656	15.753827	3.530805	2.924119	4.099391	5.199512	0.000000	-10.000000	-0.591667	30.416666	320.333344	1023.000000	1023.000000	2046.000000
50.160000	0.029599	17.493010	3.982102	3.436351	4.454686	5.619871	0.000000	-10.000000	-0.583333	30.416666	330.500000	1023.000000	1023.000000	2046.000000
50.180000	0.032324	19.103661	4.381015	3.893137	4.792604	6.036904	0.000000	-10.000000	-0.566667	30.416666	340.500000	1023.000000	1023.000000	2046.000000
50.200001	0.034922	20.639078	4.710598	4.360365	5.171633	6.396481	0.000000	-10.000000	-0.550000	30.650000	350.666656	1023.000000	1023.000000	2046.000000
50.220001	0.037543	22.187635	5.097288	4.888296	5.502124	6.699928	0.000000	-10.000000	-0.566667	30.650000	361.000000	1023.000000	1023.000000	2046.000000
50.240002	0.039861	23.557770	5.448299	5.275295	5.738401	7.095774	0.000000	-10.000000	-0.575000	30.633333	371.333344	1023.000000	1023.000000	2046.000000
50.259998	0.041345	24.434965	5.711105	5.572320	5.840333	7.311208	0.000000	-10.000000	-0.608333	30.833334	381.500000	1023.000000	1023.000000	2046.000000
50.279999	0.042331	25.017714	5.825099	5.756842	5.964332	7.471441	0.000000	-10.000000	-0.608333	31.200001	391.666656	1023.000000	1023.000000	2046.000000
50.299999	0.043522	25.721224	6.037480	5.968469	6.141997	7.573277	0.000000	-10.000000	-0.616667	31.533333	402.000000	1023.000000	1023.000000	2046.000000
50.320000	0.045847	27.095627	6.445478	6.321675	6.421709	7.906765	0.000000	-10.000000	-0.591667	31.466667	412.500000	1023.000000	1023.000000	2046.000000
50.340000	0.049309	29.141411	6.889344	6.910668	7.006249	8.335151	0.000000	-10.000000	-0.566667	30.850000	423.000000	1023.000000	1023.000000	2046.000000
50.360001	0.052257	30.883879	7.303381	7.393094	7.358141	8.829262	0.000000	-10.000000	-0.533333	30.266666	433.333344	1023.000000	1023.000000	2046.000000
50.380001	0.054830	32.404552	7.311951	8.088181	7.789416	9.215005	0.000000	-10.000000	-0.508333	29.650000	443.500000	1023.000000	1023.000000	2046.000000
50.400002	0.055497	32.798889	7.330092	8.389078	7.766565	9.313152	0.000000	-10.000000	-0.516667	29.550001	453.500000	1023.000000	1023.000000	2046.000000
50.419998	0.054796	32.384495	7.160892	8.322021	7.688620	9.212960	0.000000	-10.000000	-0.533333	29.583334	463.500000	1023.000000	1023.000000	2046.000000
50.439999	0.053415	31.568323	6.852005	8.385365	7.422642	8.908311	0.000000	-10.000000	-0.550000	29.866667	470.166656	1023.000000	1023.000000	2046.000000
50.459999	0.052475	31.012737	6.492433	8.589857	7.252390	8.678057	0.000000	-10.000000	-0.491667	29.183334	480.166656	1023.000000	1023.000000	2046.000000
50.480000	0.052323	30.922884	6.295888	8.899759	7.236470	8.490767	0.000000	-10.000000	-0.400000	27.716667	489.833344	1023.000000	1023.000000	2046.000000
50.500000	0.052839	31.228050	6.175970	9.107875	7.439219	8.504987	0.000000	-10.000000	-0.283333	25.183334	502.500000	1023.000000	1023.000000	2046.000000
50.520000	0.053835	31.816341	6.210854	9.344694	7.560143	8.700649	0.000000	-10.000000	-0.191667	22.633333	511.166656	1023.000000	1023.000000	2046.000000
50.540001	0.054701	32.328400	6.254445	9.591414	7.699826	8.782714	0.000000	-10.000000	-0.125000	19.983334	519.166687	1023.000000	1023.000000	2046.000000
50.560001	0.055269	32.663960	6.283181	9.761851	7.752515	8.866414	0.000000	-10.000000	-0.066667	17.450001	526.166687	1023.000000	1023.000000	2046.000000
50.580002	0.055743	32.944138	6.370356	9.811560	7.877903	8.884317	0.000000	-10.000000	-0.033333	14.533334	532.500000	1023.000000	1023.000000	2046.000000
50.599998	0.056015	33.105145	6.443294	9.778000	7.933527	8.950322	0.000000	-10.000000	-0.008333	11.216667	538.000000	1023.000000	1023.000000	2046.000000
50.619999	0.056242	33.238953	6.563215	9.748647	8.033023	8.894067	0.000000	-10.000000	0.016667	6.566667	542.333313	1023.000000	1023.000000	2046.000000
50.639999	0.056325	33.288185	6.632613	9.728879	8.092118	8.834575	0.000000	-10.000000	0.041667	1.666667	545.166687	1023.000000	1023.000000	2046.000000
50.660000	0.056069	33.136509	6.777446	9.605537	8.060713	8.692815	0.000000	-10.000000	0.075000	-2.916667	546.500000	1023.000000	1023.000000	2046.000000
50.680000	0.056118	33.165665	6.896312	9.439701	8.167979	8.661674	0.000000	-10.000000	0.100000	-6.750000	547.000000	1023.000000	1023.000000	2046.000000
50.700001	0.056236	33.235561	7.099172	9.399682	8.218536	8.518171	0.000000	-10.000000	0.125000	-10.116667	547.000000	1023.000000	1023.000000	2046.000000
50.720001	0.056269	33.254715	7.262691	9.374438	8.191711	8.425876	0.000000	-10.000000	0.175000	-13.366667	547.000000	1023.000000	1023.000000	2046.000000
50.740002	0.055846	33.005104	7.302103	9.342353	8.169624	8.191023	0.000000	-10.000000	0.225000	-15.616667	547.000000	1023.000000	1023.000000	2046.000000
50.759998	0.055081	32.552731	7.237323	9.264531	8.059766	7.991111	0.000000	-10.000000	0.291667	-17.683334	539.500000	1023.000000	1023.000000	2046.000000
50.779999	0.053519	31.629765	7.155092	8.976562	7.816111	7.681999	0.000000	-10.000000	0.350000	-19.683334	529.833313	1023.000000	1023.000000	2046.000000
50.799999	0.051443	30.403078	7.015199	8.635337	7.472571	7.279972	0.000000	-10.000000	0.408333	-21.750000	517.833313	1023.000000	1023.000000	2046.000000
50.820000	0.049086	29.009893	6.883902	8.197968	7.035291	6.892732	0.000000	-10.000000	0.475000	-23.483334	510.666656	1023.000000	1023.000000	2046.000000
50.840000	0.046759	27.634745	6.825299	7.762731	6.540787	6.505927	0.000000	-10.000000	0.525000	-24.850000	502.833344	1023.000000	1023.000000	2046.000000
50.860001	0.044369	26.222317	6.637157	7.321831	6.143404	6.119924	0.000000	-10.000000	0.575000	-26.083334	494.500000	1023.000000	1023.000000	2046.000000
50.880001	0.041962	24.799410	6.455746	6.918343	5.655611	5.769710	0.000000	-10.000000	0.616667	-27.166668	485.666656	1023.000000	1023.000000	2046.000000
50.900002	0.039611	23.410372	6.207715	6.559763	5.300058	5.342836	0.000000	-10.000000	0.658333	-28.216667	476.666656	1023.000000	1023.000000	2046.000000
50.919998	0.037769	22.321659	6.038577	6.311059	4.981005	4.991018	0.000000	-10.000000	0.708333	-29.050001	467.166656	1023.000000	1023.000000	2046.000000
50.939999	0.036739	21.712584	6.028692	6.136252	4.847348	4.700292	0.000000	-10.000000	0.750000	-30.066668	457.500000	1023.000000	1023.000000	2046.000000
50.959999	0.036554	21.603428	6.185639	6.112806	4.771732	4.533250	0.000000	-10.000000	0.783333	-30.800001	447.500000	1023.000000	1023.000000	2046.000000
50.980000	0.036398	21.511423	6.400911	6.006999	4.700171	4.403342	0.000000	-10.000000	0.800000	-31.416668	437.166656	1023.000000	1023.000000	2046.000000
51.000000	0.035891	21.211622	6.447861	5.828969	4.530857	4.403937	0.000000	-10.000000	0.816667	-31.966667	426.666656	1023.000000	1023.000000	2046.000000
51.020000	0.035631	21.058052	6.488505	6.017610	4.464558	4.087379	0.000000	-10.000000	0.833333	-32.583336	415.833344	1023.000000	1023.000000	2046.000000
51.040001	0.034614	20.456749	6.321198	5.820450	4.190982	4.124116	0.000000	-10.000000	0.866667	-33.216667	405.000000	1023.000000	1023.000000	2046.000000
51.060001	0.032057	18.945854	5.812278	5.737503	3.763440	3.632634	0.000000	-10.000000	0.900000	-33.566669	394.000000	1023.000000	1023.000000	2046.000000
51.080002	0.029079	17.185476	5.165341	5.543493	3.286115	3.190527	0.000000	-10.000000	0.925000	-33.900002	382.833344	1023.000000	1023.000000	2046.000000
51.099998	0.026061	15.402088	4.784240	5.226520	2.681665	2.709662	0.000000	-10.000000	0.941667	-34.000000	371.500000	1023.000000	1023.000000	2046.000000
51.119999	0.023281	13.759111	4.315690	4.887842	2.292787	2.262793	0.000000	-10.000000	0.925000	-34.000000	360.166656	1023.000000	1023.000000	2046.000000
51.139999	0.020351	12.027575	3.913421	4.723965	1.716239	1.673949	0.000000	-10.000000	0.908333	-33.700001	348.833344	1023.000000	1023.000000	2046.000000
51.160000	0.017301	10.224869	3.269652	4.787052	1.159598	1.008567	0.000000	-10.000000	0.875000	-33.633335	337.666656	1023.000000	1023.000000	2046.000000
51.180000	0.014176	8.378165	2.555629	4.538803	0.701561	0.582173	0.000000	-10.000000	0.858333	-33.383335	326.333344	1023.000000	1023.000000	2046.000000
51.200001	0.011632	6.874448	1.842648	4.347472	0.503080	0.181248	0.000000	-10.000000	0.883333	-33.549999	315.166656	1023.000000	1023.000000	2046.000000
51.220001	0.009117	5.388219	1.269252	3.875212	0.247975	-0.004220	0.000000	-10.000000	0.908333	-33.466667	304.000000	1023.000000	1023.000000	2046.000000
51.240002	0.006849	4.047707	0.750786	3.589636	0.029866	-0.322581	0.000000	-10.000000	0.933333	-33.716667	293.000000	1023.000000	1023.000000	2046.000000
51.259998	0.004663	2.755967	0.227977	3.278754	-0.198313	-0.552451	0.000000	-10.000000	0.916667	-33.416668	281.833344	1023.000000	1023.000000	2046.000000
51.279999	0.002531	1.495543	-0.150051	2.934668	-0.439054	-0.850020	0.000000	-10.000000	0.891667	-33.266666	270.666656	1023.000000	1023.000000	2046.000000
51.299999	0.000585	0.345634	-0.472483	2.598453	-0.732593	-1.047742	0.000000	-10.000000	0.858333	-32.666668	259.500000	1023.000000	1023.000000	2046.000000
51.320000	-0.001133	-0.669878	-0.606596	2.185218	-1.052521	-1.195979	0.000000	-10.000000	0.833333	-32.166668	248.500000	1023.000000	1023.000000	2046.000000
51.340000	-0.002649	-1.565605	-0.872238	1.835241	-1.181615	-1.346992	0.000000	-10.000000	0.816667	-31.483334	237.833328	1023.000000	1023.000000	2046.000000
51.360001	-0.004134	-2.443242	-0.978850	1.438012	-1.417422	-1.484983	0.000000	-10.000000	0.808333	-30.816668	227.166672	1023.000000	1023.000000	2046.000000
51.380001	-0.005076	-2.999897	-1.102385	1.052836	-1.404089	-1.546260	0.000000	-10.000000	0.766667	-30.200001	216.833328	1023.000000	1023.000000	2046.000000
51.400002	-0.006004	-3.548619	-1.105075	0.689147	-1.450274	-1.682416	0.000000	-10.000000	0.733333	-29.600000	206.666672	1023.000000	1023.000000	2046.000000
51.419998	-0.007019	-4.148443	-1.198704	0.404912	-1.478757	-1.875894	0.000000	-10.000000	0.700000	-29.233334	197.000000	1023.000000	1023.000000	2046.000000
51.439999	-0.008490	-5.017793	-1.410349	0.170934	-1.603435	-2.174942	0.000000	-10.000000	0.700000	-29.083334	190.666672	1023.000000	1023.000000	2046.000000
51.459999	-0.010507	-6.209422	-1.830890	-0.058747	-1.684594	-2.635191	0.000000	-10.000000	0.691667	-28.716667	181.000000	1023.000000	1023.000000	2046.000000
51.480000	-0.012617	-7.456779	-2.092485	-0.455971	-1.988438	-2.919886	0.000000	-10.000000	0.666667	-28.466667	171.333328	1023.000000	1023.000000	2046.000000
51.500000	-0.015048	-8.893234	-2.146386	-0.896727	-2.470148	-3.379974	0.000000	-10.000000	0.650000	-28.000000	158.666672	1023.000000	1023.000000	2046.000000
51.520000	-0.017444	-10.309229	-2.283257	-1.470764	-2.840188	-3.715021	0.000000	-10.000000	0.608333	-27.633333	149.333328	1023.000000	1023.000000	2046.000000
51.540001	-0.019940	-11.784493	-2.307901	-1.999770	-3.337383	-4.139441	0.000000	-10.000000	0.583333	-26.866667	140.166672	1023.000000	1023.000000	2046.000000
51.560001	-0.022113	-13.068904	-2.591866	-2.476976	-3.666412	-4.333651	0.000000	-10.000000	0.550000	-26.083334	131.166672	1023.000000	1023.000000	2046.000000
51.580002	-0.024264	-14.339764	-2.814526	-2.887432	-4.054246	-4.583559	0.000000	-10.000000	0.533333	-25.183334	122.500000	1023.000000	1023.000000	2046.000000
51.599998	-0.025859	-15.282719	-3.181269	-3.207818	-4.155692	-4.737940	0.000000	-10.000000	0.491667	-24.116667	114.166664	1023.000000	1023.000000	2046.000000
51.619999	-0.027341	-16.158478	-3.379984	-3.559001	-4.301265	-4.918229	0.000000	-10.000000	0.441667	-23.233334	106.000000	1023.000000	1023.000000	2046.000000
51.639999	-0.028225	-16.681206	-3.549791	-3.687507	-4.254901	-5.189007	0.000000	-10.000000	0.408333	-22.500000	98.333336	1023.000000	1023.000000	2046.000000
51.660000	-0.028938	-17.102381	-3.662310	-3.906576	-4.260447	-5.273049	0.000000	-10.000000	0.383333	-22.000000	90.666664	1023.000000	1023.000000	2046.000000
51.680000	-0.029544	-17.460331	-3.739138	-4.060220	-4.279441	-5.381532	0.000000	-10.000000	0.366667	-21.333334	83.333336	1023.000000	1023.000000	2046.000000
51.700001	-0.030047	-17.757935	-3.816224	-4.246797	-4.303360	-5.391555	0.000000	-10.000000	0.350000	-20.500000	76.166664	1023.000000	1023.000000	2046.000000
51.720001	-0.030510	-18.031506	-3.882728	-4.330979	-4.286407	-5.531390	0.000000	-10.000000	0.316667	-19.600000	69.333336	1023.000000	1023.000000	2046.000000
51.740002	-0.030911	-18.268578	-3.868013	-4.465257	-4.387346	-5.547961	0.000000	-10.000000	0.283333	-18.466667	62.833332	1023.000000	1023.000000	2046.000000
51.759998	-0.031158	-18.414196	-3.888148	-4.578648	-4.347290	-5.600110	0.000000	-10.000000	0.250000	-17.450001	56.500000	1023.000000	1023.000000	2046.000000
51.779999	-0.031437	-18.579285	-3.916570	-4.656163	-4.401567	-5.604986	0.000000	-10.000000	0.233333	-16.566666	50.833332	1023.000000	1023.000000	2046.000000
51.799999	-0.031757	-18.768259	-3.896184	-4.691406	-4.474153	-5.706517	0.000000	-10.000000	0.216667	-15.850000	45.333332	1023.000000	1023.000000	2046.000000
51.820000	-0.031942	-18.877558	-3.961165	-4.776237	-4.496792	-5.643364	0.000000	-10.000000	0.200000	-15.083333	40.166668	1023.000000	1023.000000	2046.000000
51.840000	-0.032251	-19.060591	-3.916686	-4.876321	-4.609838	-5.657746	0.000000	-10.000000	0.200000	-14.350000	35.000000	1023.000000	1023.000000	2046.000000
51.860001	-0.032572	-19.249989	-4.099820	-5.011076	-4.579350	-5.559741	0.000000	-10.000000	0.175000	-13.500000	30.166666	1023.000000	1023.000000	2046.000000
51.880001	-0.033119	-19.573185	-4.225759	-5.102767	-4.603151	-5.641508	0.000000	-10.000000	0.150000	-12.800000	25.500000	1023.000000	1023.000000	2046.000000
[truncated: 1,082,512 more chars]
