# Supplementary material for: Effect of Electrode Belt and Body Positions on Regional Pulmonary Ventilation- and Perfusion-Related Impedance Changes Measured by Electric Impedance Tomography
Source: PLoS One. 2016 Jun 2;11(6):e0155913. doi: 10.1371/journal.pone.0155913 (PMC4890811; doi:10.1371/journal.pone.0155913)
Supplement: S1 Dataset — (ZIP) [file pone.0155913.s001.zip › Dataset/Fp05-rygg-6i.txt]

Patient Name:	Fp5
Registry:	Fp5
Investigator:	 
Diagnosys:	 
Notes:	rygg6i              
Sample Rate [Hz]:	50.08
Time Base 	Pixels Mean 	Pixels Sum 	UPPER RIGHT		UPPER LEFT		LOWER RIGHT		LOWER LEFT		QRS	ETCO2	Paw	Flow (L/min)	Volume	Analog1	Analog2	AnalogSum
0.000000	0.008954	5.291840	0.518363	-1.319655	3.545770	2.547362	0.000000	-10.000000	-0.366667	24.933334	320.666656	1023.000000	1023.000000	2046.000000
0.020000	0.009941	5.875332	0.700155	-1.180843	3.780571	2.575449	0.000000	-10.000000	-0.358333	25.333334	329.000000	1023.000000	1023.000000	2046.000000
0.040000	0.011025	6.515985	0.767597	-1.252920	3.993754	3.007555	0.000000	-10.000000	-0.366667	25.633333	337.333344	1023.000000	1023.000000	2046.000000
0.060000	0.011656	6.888974	0.708524	-1.118867	4.233678	3.065639	0.000000	-10.000000	-0.366667	25.950001	345.833344	1023.000000	1023.000000	2046.000000
0.080000	0.013047	7.710668	0.914115	-0.995211	4.455898	3.335865	0.000000	-10.000000	-0.375000	25.983334	354.500000	1023.000000	1023.000000	2046.000000
0.100000	0.015033	8.884252	0.931632	-0.693012	5.059005	3.586627	0.000000	-10.000000	-0.366667	26.050001	363.166656	1023.000000	1023.000000	2046.000000
0.120000	0.017232	10.184052	1.312344	-0.421762	5.417664	3.875807	0.000000	-10.000000	-0.366667	26.050001	371.833344	1023.000000	1023.000000	2046.000000
0.140000	0.019456	11.498237	1.442278	-0.116989	5.964696	4.208251	0.000000	-10.000000	-0.383333	25.850000	380.500000	1023.000000	1023.000000	2046.000000
0.160000	0.021663	12.802676	1.805463	0.327227	6.360566	4.309420	0.000000	-10.000000	-0.383333	25.750000	389.166656	1023.000000	1023.000000	2046.000000
0.180000	0.024004	14.186275	2.137939	0.443557	6.803197	4.801581	0.000000	-10.000000	-0.383333	25.583334	397.833344	1023.000000	1023.000000	2046.000000
0.200000	0.026126	15.440222	2.346102	0.750296	7.310121	5.033703	0.000000	-10.000000	-0.383333	25.433332	406.500000	1023.000000	1023.000000	2046.000000
0.220000	0.028064	16.585815	2.760784	1.016623	7.588320	5.220089	0.000000	-10.000000	-0.383333	25.166666	415.000000	1023.000000	1023.000000	2046.000000
0.240000	0.029892	17.666183	2.850483	1.250765	8.015838	5.549097	0.000000	-10.000000	-0.358333	24.716667	423.500000	1023.000000	1023.000000	2046.000000
0.260000	0.031492	18.611879	3.138660	1.487231	8.268262	5.717728	0.000000	-10.000000	-0.308333	23.916666	431.833344	1023.000000	1023.000000	2046.000000
0.280000	0.032915	19.452917	3.349212	1.658854	8.513698	5.931153	0.000000	-10.000000	-0.250000	22.650000	440.000000	1023.000000	1023.000000	2046.000000
0.300000	0.034025	20.108881	3.423491	1.984642	8.772989	5.927757	0.000000	-10.000000	-0.183333	20.866667	447.666656	1023.000000	1023.000000	2046.000000
0.320000	0.035044	20.711184	3.645440	2.127254	8.897467	6.041022	0.000000	-10.000000	-0.116667	18.566668	454.833344	1023.000000	1023.000000	2046.000000
0.340000	0.035634	21.059439	3.751555	2.268544	9.007539	6.031802	0.000000	-10.000000	-0.058333	15.683334	461.333344	1023.000000	1023.000000	2046.000000
0.360000	0.035831	21.176151	3.612429	2.423097	9.135183	6.005442	0.000000	-10.000000	-0.016667	12.300000	467.000000	1023.000000	1023.000000	2046.000000
0.380000	0.035742	21.123280	3.723483	2.499793	9.049509	5.850495	0.000000	-10.000000	0.016667	8.033334	471.833344	1023.000000	1023.000000	2046.000000
0.400000	0.035340	20.885664	3.884626	2.530762	8.802038	5.668237	0.000000	-10.000000	0.050000	2.983334	475.333344	1023.000000	1023.000000	2046.000000
0.420000	0.034476	20.375250	3.723266	2.420343	8.694642	5.536999	0.000000	-10.000000	0.083333	-1.683333	477.333344	1023.000000	1023.000000	2046.000000
0.440000	0.033375	19.724504	3.789823	2.254069	8.374344	5.306268	0.000000	-10.000000	0.108333	-6.266666	478.000000	1023.000000	1023.000000	2046.000000
0.460000	0.032294	19.085665	3.776083	1.976060	8.070199	5.263324	0.000000	-10.000000	0.116667	-8.916666	478.000000	1023.000000	1023.000000	2046.000000
0.480000	0.032132	18.989805	3.598533	2.231889	8.136644	5.022738	0.000000	-10.000000	0.175000	-12.716666	478.000000	1023.000000	1023.000000	2046.000000
0.500000	0.030318	17.918198	3.434230	2.129834	7.672848	4.681286	0.000000	-10.000000	0.250000	-15.366667	478.000000	1023.000000	1023.000000	2046.000000
0.520000	0.027903	16.490387	3.118990	1.985747	7.160774	4.224876	0.000000	-10.000000	0.341667	-18.616667	470.166656	1023.000000	1023.000000	2046.000000
0.540000	0.025387	15.003539	2.763680	1.741234	6.770099	3.728526	0.000000	-10.000000	0.383333	-20.216667	460.166656	1023.000000	1023.000000	2046.000000
0.560000	0.023050	13.622742	2.629329	1.428724	6.329885	3.234804	0.000000	-10.000000	0.433333	-21.583334	447.833344	1023.000000	1023.000000	2046.000000
0.580000	0.020716	12.243436	2.549839	1.247741	5.726634	2.719221	0.000000	-10.000000	0.483333	-22.933334	440.666656	1023.000000	1023.000000	2046.000000
0.600000	0.018813	11.118738	2.328644	1.182489	5.207495	2.400111	0.000000	-10.000000	0.541667	-24.366667	433.000000	1023.000000	1023.000000	2046.000000
0.620000	0.017242	10.189980	2.103867	1.176056	4.772870	2.137187	0.000000	-10.000000	0.575000	-25.616667	424.833344	1023.000000	1023.000000	2046.000000
0.640000	0.016106	9.518449	1.997657	1.268927	4.454566	1.797299	0.000000	-10.000000	0.600000	-26.583334	416.333344	1023.000000	1023.000000	2046.000000
0.660000	0.015101	8.924925	2.008748	1.178124	4.084360	1.653692	0.000000	-10.000000	0.625000	-27.266666	407.500000	1023.000000	1023.000000	2046.000000
0.680000	0.013850	8.185317	1.928134	1.149799	3.683870	1.423515	0.000000	-10.000000	0.658333	-28.066666	392.000000	1023.000000	1023.000000	2046.000000
0.700000	0.012659	7.481529	1.626099	1.212532	3.441333	1.201565	0.000000	-10.000000	0.691667	-28.666666	376.333344	1023.000000	1023.000000	2046.000000
0.720000	0.011195	6.616127	1.513686	1.185579	2.939862	0.977001	0.000000	-10.000000	0.716667	-29.100000	363.666656	1023.000000	1023.000000	2046.000000
0.740000	0.009783	5.782024	1.453446	1.101283	2.514623	0.712672	0.000000	-10.000000	0.725000	-29.200001	360.500000	1023.000000	1023.000000	2046.000000
0.760000	0.008453	4.995448	1.417795	0.850785	2.116152	0.610716	0.000000	-10.000000	0.716667	-29.150002	357.166656	1023.000000	1023.000000	2046.000000
0.780000	0.007028	4.153270	1.216456	0.759305	1.813605	0.363905	0.000000	-10.000000	0.708333	-29.233334	350.500000	1023.000000	1023.000000	2046.000000
0.800000	0.005794	3.424261	1.139887	0.747771	1.500828	0.035774	0.000000	-10.000000	0.708333	-29.183334	340.833344	1023.000000	1023.000000	2046.000000
0.820000	0.004706	2.781107	1.179346	0.423833	1.180531	-0.002603	0.000000	-10.000000	0.700000	-29.233334	331.166656	1023.000000	1023.000000	2046.000000
0.840000	0.003288	1.943257	1.025076	0.229291	0.909151	-0.220261	0.000000	-10.000000	0.700000	-28.966667	321.500000	1023.000000	1023.000000	2046.000000
0.860000	0.001881	1.111556	0.768797	0.148198	0.744406	-0.549845	0.000000	-10.000000	0.683333	-28.633333	311.666656	1023.000000	1023.000000	2046.000000
0.880000	0.000031	0.018186	0.510372	-0.209375	0.435834	-0.718646	0.000000	-10.000000	0.700000	-28.400000	302.000000	1023.000000	1023.000000	2046.000000
0.900000	-0.002144	-1.266879	0.222504	-0.609363	0.046827	-0.926847	0.000000	-10.000000	0.691667	-28.350000	292.666656	1023.000000	1023.000000	2046.000000
0.920000	-0.004125	-2.437785	-0.111034	-0.892574	-0.179108	-1.255069	0.000000	-10.000000	0.691667	-28.516666	283.166656	1023.000000	1023.000000	2046.000000
0.940000	-0.005998	-3.544929	-0.115902	-1.487692	-0.647022	-1.294313	0.000000	-10.000000	0.675000	-28.450001	273.833344	1023.000000	1023.000000	2046.000000
0.960000	-0.008081	-4.775603	-0.276551	-1.858007	-1.015046	-1.626001	0.000000	-10.000000	0.666667	-28.333334	264.166656	1023.000000	1023.000000	2046.000000
0.980000	-0.009703	-5.734422	-0.163735	-2.168566	-1.410916	-1.991204	0.000000	-10.000000	0.658333	-28.066668	254.833328	1023.000000	1023.000000	2046.000000
1.000000	-0.011393	-6.733004	-0.384290	-2.429336	-1.768386	-2.150991	0.000000	-10.000000	0.650000	-27.750000	242.166672	1023.000000	1023.000000	2046.000000
1.020000	-0.013068	-7.723004	-0.586910	-2.612429	-2.122627	-2.401038	0.000000	-10.000000	0.650000	-27.483334	232.833328	1023.000000	1023.000000	2046.000000
1.040000	-0.014925	-8.820889	-0.681678	-3.013152	-2.609803	-2.516257	0.000000	-10.000000	0.658333	-27.500000	223.500000	1023.000000	1023.000000	2046.000000
1.060000	-0.016624	-9.825044	-1.183271	-3.192023	-2.706260	-2.743490	0.000000	-10.000000	0.658333	-27.633333	217.500000	1023.000000	1023.000000	2046.000000
1.080000	-0.018128	-10.713524	-1.404594	-3.318192	-2.995336	-2.995403	0.000000	-10.000000	0.666667	-27.766666	208.333328	1023.000000	1023.000000	2046.000000
1.100000	-0.019286	-11.397860	-1.470808	-3.494242	-3.224534	-3.208277	0.000000	-10.000000	0.658333	-27.549999	199.166672	1023.000000	1023.000000	2046.000000
1.120000	-0.020417	-12.066246	-1.786697	-3.635755	-3.322397	-3.321397	0.000000	-10.000000	0.658333	-27.366667	189.833328	1023.000000	1023.000000	2046.000000
1.140000	-0.021609	-12.770752	-1.956817	-3.789468	-3.473736	-3.550731	0.000000	-10.000000	0.650000	-27.083334	180.666672	1023.000000	1023.000000	2046.000000
1.160000	-0.022424	-13.252532	-1.887293	-3.911918	-3.696023	-3.757297	0.000000	-10.000000	0.616667	-26.750000	171.500000	1023.000000	1023.000000	2046.000000
1.180000	-0.023040	-13.616680	-2.121383	-3.967621	-3.730303	-3.797373	0.000000	-10.000000	0.583333	-26.033333	162.666672	1023.000000	1023.000000	2046.000000
1.200000	-0.023402	-13.830480	-1.985256	-3.925328	-3.919400	-4.000495	0.000000	-10.000000	0.550000	-25.466667	154.000000	1023.000000	1023.000000	2046.000000
1.220000	-0.024025	-14.198835	-1.935688	-3.987094	-4.202630	-4.073424	0.000000	-10.000000	0.541667	-24.866667	145.500000	1023.000000	1023.000000	2046.000000
1.240000	-0.024857	-14.690303	-2.054557	-4.107122	-4.336328	-4.192296	0.000000	-10.000000	0.533333	-24.583334	137.166672	1023.000000	1023.000000	2046.000000
1.260000	-0.025602	-15.130980	-2.119028	-4.280232	-4.638844	-4.092877	0.000000	-10.000000	0.516667	-24.183334	129.000000	1023.000000	1023.000000	2046.000000
1.280000	-0.026233	-15.503900	-2.403386	-4.202785	-4.564192	-4.333536	0.000000	-10.000000	0.508333	-24.066668	121.000000	1023.000000	1023.000000	2046.000000
1.300000	-0.027295	-16.131569	-2.508969	-4.288415	-4.815182	-4.519002	0.000000	-10.000000	0.491667	-23.733334	113.000000	1023.000000	1023.000000	2046.000000
1.320000	-0.028787	-17.013119	-2.947522	-4.329305	-4.864934	-4.871357	0.000000	-10.000000	0.458333	-23.200001	105.000000	1023.000000	1023.000000	2046.000000
1.340000	-0.030428	-17.982908	-2.940151	-4.755298	-5.277084	-5.010375	0.000000	-10.000000	0.425000	-22.433334	97.333336	1023.000000	1023.000000	2046.000000
1.360000	-0.032029	-18.929285	-3.199405	-4.979709	-5.427087	-5.323083	0.000000	-10.000000	0.391667	-21.533333	89.833336	1023.000000	1023.000000	2046.000000
1.380000	-0.032812	-19.391663	-3.149581	-4.946572	-5.663383	-5.632126	0.000000	-10.000000	0.375000	-20.566668	82.666664	1023.000000	1023.000000	2046.000000
1.400000	-0.033610	-19.863640	-3.428790	-4.901708	-5.857438	-5.675704	0.000000	-10.000000	0.358333	-19.583334	75.666664	1023.000000	1023.000000	2046.000000
1.420000	-0.034116	-20.162737	-3.259727	-4.892067	-6.285700	-5.725243	0.000000	-10.000000	0.350000	-18.766666	69.000000	1023.000000	1023.000000	2046.000000
1.440000	-0.034440	-20.353779	-3.368455	-4.857178	-6.444139	-5.684007	0.000000	-10.000000	0.350000	-18.250000	62.666668	1023.000000	1023.000000	2046.000000
1.460000	-0.034639	-20.471390	-3.258772	-4.814448	-6.648578	-5.749593	0.000000	-10.000000	0.316667	-17.916668	56.500000	1023.000000	1023.000000	2046.000000
1.480000	-0.034876	-20.611738	-3.377157	-4.909525	-6.716800	-5.608257	0.000000	-10.000000	0.291667	-17.700001	50.500000	1023.000000	1023.000000	2046.000000
1.500000	-0.035450	-20.951117	-3.454952	-4.923980	-6.869674	-5.702511	0.000000	-10.000000	0.258333	-17.250000	44.666668	1023.000000	1023.000000	2046.000000
1.520000	-0.035792	-21.153309	-3.371185	-4.985369	-7.026897	-5.769858	0.000000	-10.000000	0.250000	-16.600000	39.000000	1023.000000	1023.000000	2046.000000
1.540000	-0.036318	-21.463806	-3.567223	-5.099070	-7.052556	-5.744958	0.000000	-10.000000	0.233333	-15.783334	33.666668	1023.000000	1023.000000	2046.000000
1.560000	-0.036681	-21.678734	-3.615732	-5.071989	-7.118646	-5.872367	0.000000	-10.000000	0.216667	-14.900000	28.333334	1023.000000	1023.000000	2046.000000
1.580000	-0.037162	-21.962622	-3.593986	-5.212811	-7.284878	-5.870949	0.000000	-10.000000	0.200000	-14.050000	23.333334	1023.000000	1023.000000	2046.000000
1.600000	-0.037362	-22.080679	-3.802086	-5.150335	-7.160072	-5.968186	0.000000	-10.000000	0.183333	-13.183333	18.500000	1023.000000	1023.000000	2046.000000
1.620000	-0.037643	-22.247234	-3.759864	-5.277792	-7.197675	-6.011903	0.000000	-10.000000	0.158333	-12.450000	14.166667	1023.000000	1023.000000	2046.000000
1.640000	-0.038076	-22.503189	-3.910631	-5.375024	-7.171505	-6.046030	0.000000	-10.000000	0.141667	-11.883333	10.000000	1023.000000	1023.000000	2046.000000
1.660000	-0.038175	-22.561468	-3.985156	-5.307103	-7.041179	-6.228031	0.000000	-10.000000	0.125000	-11.583333	6.000000	1023.000000	1023.000000	2046.000000
1.680000	-0.038494	-22.749672	-4.084749	-5.438461	-7.069073	-6.157389	0.000000	-10.000000	0.125000	-11.183333	2.333333	1023.000000	1023.000000	2046.000000
1.700000	-0.039222	-23.180454	-4.294399	-5.479529	-7.081253	-6.325274	0.000000	-10.000000	0.116667	-10.783334	-1.000000	1023.000000	1023.000000	2046.000000
1.720000	-0.039744	-23.488529	-4.215051	-5.692128	-7.239308	-6.342043	0.000000	-10.000000	0.108333	-10.466667	-4.333333	1023.000000	1023.000000	2046.000000
1.740000	-0.040580	-23.982815	-4.368529	-5.960261	-7.292727	-6.361298	0.000000	-10.000000	0.100000	-10.433333	-7.666667	1023.000000	1023.000000	2046.000000
1.760000	-0.041457	-24.501034	-4.217538	-6.290147	-7.564616	-6.428733	0.000000	-10.000000	0.100000	-10.283334	-11.166667	1023.000000	1023.000000	2046.000000
1.780000	-0.042310	-25.005013	-4.385390	-6.479555	-7.655584	-6.484484	0.000000	-10.000000	0.100000	-9.666667	-14.500000	1023.000000	1023.000000	2046.000000
1.800000	-0.043102	-25.473055	-4.470026	-6.478764	-7.801152	-6.723112	0.000000	-10.000000	0.091667	-8.733334	-17.833334	1023.000000	1023.000000	2046.000000
1.820000	-0.043715	-25.835775	-4.709836	-6.680370	-7.877218	-6.568351	0.000000	-10.000000	0.083333	-7.650000	-20.833334	1023.000000	1023.000000	2046.000000
1.840000	-0.044264	-26.159819	-4.861508	-6.708422	-7.960335	-6.629552	0.000000	-10.000000	0.075000	-6.816667	-23.333334	1023.000000	1023.000000	2046.000000
1.860000	-0.044570	-26.341074	-5.006964	-6.713526	-7.983387	-6.637197	0.000000	-10.000000	0.075000	-6.183333	-25.500000	1023.000000	1023.000000	2046.000000
1.880000	-0.044612	-26.365856	-5.064188	-6.589218	-7.924413	-6.788038	0.000000	-10.000000	0.083333	-5.766667	-27.500000	1023.000000	1023.000000	2046.000000
1.900000	-0.044307	-26.185301	-5.019141	-6.690651	-7.910984	-6.564525	0.000000	-10.000000	0.075000	-5.316667	-29.500000	1023.000000	1023.000000	2046.000000
1.920000	-0.044287	-26.173460	-5.096463	-6.636851	-7.835469	-6.604678	0.000000	-10.000000	0.066667	-4.833333	-31.333334	1023.000000	1023.000000	2046.000000
1.940000	-0.044065	-26.042433	-4.958370	-6.619262	-7.816460	-6.648342	0.000000	-10.000000	0.058333	-4.283333	-33.000000	1023.000000	1023.000000	2046.000000
1.960000	-0.043917	-25.955055	-5.013586	-6.646128	-7.720798	-6.574543	0.000000	-10.000000	0.058333	-3.816667	-34.500000	1023.000000	1023.000000	2046.000000
1.980000	-0.043788	-25.878616	-4.976667	-6.627992	-7.741650	-6.532307	0.000000	-10.000000	0.050000	-3.316667	-35.833332	1023.000000	1023.000000	2046.000000
2.000000	-0.043498	-25.707048	-4.893682	-6.479763	-7.676175	-6.657429	0.000000	-10.000000	0.041667	-2.700000	-37.000000	1023.000000	1023.000000	2046.000000
2.020000	-0.043042	-25.437849	-4.828849	-6.584021	-7.607485	-6.417494	0.000000	-10.000000	0.041667	-1.566667	-37.666668	1023.000000	1023.000000	2046.000000
2.040000	-0.042696	-25.233192	-4.880741	-6.409009	-7.523823	-6.419621	0.000000	-10.000000	0.041667	0.050000	-38.000000	1023.000000	1023.000000	2046.000000
2.060000	-0.042115	-24.889791	-4.748736	-6.212315	-7.473808	-6.454933	0.000000	-10.000000	0.033333	1.883333	-38.000000	1023.000000	1023.000000	2046.000000
2.080000	-0.041536	-24.548056	-4.546709	-6.313779	-7.486298	-6.201269	0.000000	-10.000000	0.008333	3.933333	-38.000000	1023.000000	1023.000000	2046.000000
2.100000	-0.040895	-24.169146	-4.620611	-6.132253	-7.272795	-6.143486	0.000000	-10.000000	0.000000	6.016667	-38.000000	1023.000000	1023.000000	2046.000000
2.120000	-0.040259	-23.792854	-4.527183	-5.958745	-7.176224	-6.130703	0.000000	-10.000000	-0.008333	8.066667	-38.000000	1023.000000	1023.000000	2046.000000
2.140000	-0.039444	-23.311386	-4.367348	-5.986692	-7.048255	-5.909090	0.000000	-10.000000	-0.016667	9.816667	-38.000000	1023.000000	1023.000000	2046.000000
2.160000	-0.038794	-22.926971	-4.282468	-5.886109	-6.923951	-5.834444	0.000000	-10.000000	-0.041667	11.350000	-38.000000	1023.000000	1023.000000	2046.000000
2.180000	-0.037882	-22.388159	-4.331285	-5.749189	-6.632332	-5.675353	0.000000	-10.000000	-0.075000	12.716667	-38.000000	1023.000000	1023.000000	2046.000000
2.200000	-0.037049	-21.895964	-4.198934	-5.678294	-6.488465	-5.530272	0.000000	-10.000000	-0.100000	13.900001	-27.833334	1023.000000	1023.000000	2046.000000
2.220000	-0.036225	-21.408812	-3.961550	-5.687832	-6.406109	-5.353320	0.000000	-10.000000	-0.108333	15.000000	-7.000000	1023.000000	1023.000000	2046.000000
2.240000	-0.035274	-20.847134	-3.974490	-5.565579	-6.110682	-5.196382	0.000000	-10.000000	-0.125000	16.083334	15.500000	1023.000000	1023.000000	2046.000000
2.260000	-0.034563	-20.426920	-3.962026	-5.513485	-5.926720	-5.024689	0.000000	-10.000000	-0.141667	17.066668	29.833334	1023.000000	1023.000000	2046.000000
2.280000	-0.033939	-20.057810	-3.789279	-5.411160	-5.890513	-4.966857	0.000000	-10.000000	-0.183333	18.016666	35.500000	1023.000000	1023.000000	2046.000000
2.300000	-0.033259	-19.656063	-3.792359	-5.413113	-5.722610	-4.727983	0.000000	-10.000000	-0.216667	19.033333	41.500000	1023.000000	1023.000000	2046.000000
2.320000	-0.032638	-19.289326	-3.827876	-5.280570	-5.516924	-4.663955	0.000000	-10.000000	-0.250000	19.950001	47.666668	1023.000000	1023.000000	2046.000000
2.340000	-0.031970	-18.894012	-3.477065	-5.228774	-5.564511	-4.623661	0.000000	-10.000000	-0.266667	20.866667	54.000000	1023.000000	1023.000000	2046.000000
2.360000	-0.031398	-18.556135	-3.456795	-5.244427	-5.444925	-4.409987	0.000000	-10.000000	-0.283333	21.633333	60.833332	1023.000000	1023.000000	2046.000000
2.380000	-0.030847	-18.230474	-3.407792	-5.297675	-5.307120	-4.217889	0.000000	-10.000000	-0.283333	22.300001	67.833336	1023.000000	1023.000000	2046.000000
2.400000	-0.029223	-17.270731	-3.239490	-5.079533	-4.978828	-3.972880	0.000000	-10.000000	-0.291667	22.533333	75.333336	1023.000000	1023.000000	2046.000000
2.420000	-0.028533	-16.863064	-3.357509	-4.952106	-4.690927	-3.862522	0.000000	-10.000000	-0.291667	22.616667	82.666664	1023.000000	1023.000000	2046.000000
2.440000	-0.027527	-16.268530	-3.248187	-4.825154	-4.508939	-3.686250	0.000000	-10.000000	-0.308333	22.933334	90.333336	1023.000000	1023.000000	2046.000000
2.460000	-0.027171	-16.057980	-3.375859	-4.839700	-4.276602	-3.565818	0.000000	-10.000000	-0.316667	23.300001	95.333336	1023.000000	1023.000000	2046.000000
2.480000	-0.027025	-15.971894	-3.347582	-4.910235	-4.187343	-3.526735	0.000000	-10.000000	-0.341667	24.033333	103.333336	1023.000000	1023.000000	2046.000000
2.500000	-0.026708	-15.784361	-3.521501	-4.846151	-4.117318	-3.299392	0.000000	-10.000000	-0.358333	24.633333	111.333336	1023.000000	1023.000000	2046.000000
2.520000	-0.026482	-15.650814	-3.559423	-4.645162	-4.225767	-3.220463	0.000000	-10.000000	-0.350000	25.049999	122.000000	1023.000000	1023.000000	2046.000000
2.540000	-0.025533	-15.089993	-3.289926	-4.568624	-4.259966	-2.971477	0.000000	-10.000000	-0.325000	24.766666	130.166672	1023.000000	1023.000000	2046.000000
2.560000	-0.024238	-14.324428	-3.241717	-4.452798	-4.031352	-2.598562	0.000000	-10.000000	-0.308333	24.216667	138.500000	1023.000000	1023.000000	2046.000000
2.580000	-0.022944	-13.559608	-3.017274	-4.285956	-3.854827	-2.401550	0.000000	-10.000000	-0.316667	24.000000	146.833328	1023.000000	1023.000000	2046.000000
2.600000	-0.021708	-12.829631	-2.891806	-4.215127	-3.677142	-2.045555	0.000000	-10.000000	-0.333333	24.283333	155.000000	1023.000000	1023.000000	2046.000000
2.620000	-0.020502	-12.116485	-2.912689	-4.001780	-3.413138	-1.788877	0.000000	-10.000000	-0.341667	24.666666	160.333328	1023.000000	1023.000000	2046.000000
2.640000	-0.019190	-11.341155	-2.711716	-3.854939	-3.270820	-1.503681	0.000000	-10.000000	-0.366667	25.299999	168.333328	1023.000000	1023.000000	2046.000000
2.660000	-0.017835	-10.540510	-2.648273	-3.670303	-2.950294	-1.271639	0.000000	-10.000000	-0.366667	25.766666	176.666672	1023.000000	1023.000000	2046.000000
2.680000	-0.016486	-9.743389	-2.520540	-3.428607	-2.673237	-1.121006	0.000000	-10.000000	-0.391667	25.983334	187.833328	1023.000000	1023.000000	2046.000000
2.700000	-0.014927	-8.821720	-2.372447	-3.291927	-2.354572	-0.802774	0.000000	-10.000000	-0.408333	25.983334	196.500000	1023.000000	1023.000000	2046.000000
2.720000	-0.013502	-7.979596	-2.329527	-3.079772	-2.016565	-0.553731	0.000000	-10.000000	-0.433333	25.833334	205.166672	1023.000000	1023.000000	2046.000000
2.740000	-0.012027	-7.107850	-2.124290	-2.804427	-1.709039	-0.470094	0.000000	-10.000000	-0.425000	26.133333	213.833328	1023.000000	1023.000000	2046.000000
2.760000	-0.010299	-6.086575	-1.974903	-2.782454	-1.328281	-0.000936	0.000000	-10.000000	-0.400000	26.150000	222.500000	1023.000000	1023.000000	2046.000000
2.780000	-0.008962	-5.296703	-1.964801	-2.606019	-0.886949	0.161066	0.000000	-10.000000	-0.383333	26.200001	231.166672	1023.000000	1023.000000	2046.000000
2.800000	-0.007642	-4.516299	-1.746073	-2.475611	-0.607264	0.312649	0.000000	-10.000000	-0.383333	25.833334	240.000000	1023.000000	1023.000000	2046.000000
2.820000	-0.006472	-3.824944	-1.846665	-2.433143	-0.164262	0.619126	0.000000	-10.000000	-0.375000	25.450001	248.666672	1023.000000	1023.000000	2046.000000
2.840000	-0.005463	-3.228534	-1.577859	-2.496470	0.025344	0.820451	0.000000	-10.000000	-0.358333	24.733334	257.333344	1023.000000	1023.000000	2046.000000
2.860000	-0.004405	-2.603584	-1.348157	-2.592361	0.308162	1.028772	0.000000	-10.000000	-0.341667	24.300001	265.666656	1023.000000	1023.000000	2046.000000
2.880000	-0.003564	-2.106051	-1.145037	-2.633386	0.473007	1.199365	0.000000	-10.000000	-0.341667	24.116667	274.000000	1023.000000	1023.000000	2046.000000
2.900000	-0.002684	-1.586061	-0.871401	-2.706580	0.612261	1.379659	0.000000	-10.000000	-0.350000	24.166668	282.000000	1023.000000	1023.000000	2046.000000
2.920000	-0.001760	-1.040277	-0.649275	-2.693573	0.759379	1.543192	0.000000	-10.000000	-0.350000	24.150000	287.333344	1023.000000	1023.000000	2046.000000
2.940000	-0.000572	-0.338095	-0.615508	-2.572033	1.059447	1.790000	0.000000	-10.000000	-0.350000	24.233334	295.333344	1023.000000	1023.000000	2046.000000
2.960000	0.000227	0.134169	-0.637435	-2.486855	1.282764	1.975694	0.000000	-10.000000	-0.358333	24.466667	303.333344	1023.000000	1023.000000	2046.000000
2.980000	0.001221	0.721819	-0.535958	-2.382239	1.500509	2.139507	0.000000	-10.000000	-0.366667	24.766666	314.333344	1023.000000	1023.000000	2046.000000
3.000000	0.002736	1.616755	-0.557813	-2.242279	1.934056	2.482791	0.000000	-10.000000	-0.366667	24.950001	322.666656	1023.000000	1023.000000	2046.000000
3.020000	0.004341	2.565507	-0.432086	-2.021533	2.271656	2.747470	0.000000	-10.000000	-0.375000	25.166666	331.000000	1023.000000	1023.000000	2046.000000
3.040000	0.006587	3.893174	-0.055469	-1.621294	2.665286	2.904651	0.000000	-10.000000	-0.383333	25.316668	336.333344	1023.000000	1023.000000	2046.000000
3.060000	0.008661	5.118632	0.133738	-1.358988	3.104501	3.239381	0.000000	-10.000000	-0.391667	25.266666	344.666656	1023.000000	1023.000000	2046.000000
3.080000	0.010616	6.273786	0.276645	-1.154737	3.577641	3.574236	0.000000	-10.000000	-0.391667	25.100000	353.333344	1023.000000	1023.000000	2046.000000
3.100000	0.012719	7.517041	0.694850	-0.792801	3.956433	3.658559	0.000000	-10.000000	-0.391667	24.900000	364.666656	1023.000000	1023.000000	2046.000000
3.120000	0.014789	8.740245	1.023125	-0.639549	4.288586	4.068084	0.000000	-10.000000	-0.400000	24.966667	373.000000	1023.000000	1023.000000	2046.000000
3.140000	0.016730	9.887659	1.193558	-0.318247	4.694880	4.317468	0.000000	-10.000000	-0.391667	25.050001	381.166656	1023.000000	1023.000000	2046.000000
3.160000	0.018639	11.015872	1.686241	-0.024323	4.895160	4.458794	0.000000	-10.000000	-0.383333	25.083334	389.500000	1023.000000	1023.000000	2046.000000
3.180000	0.020386	12.048210	1.893008	0.078956	5.220270	4.855976	0.000000	-10.000000	-0.375000	24.933334	395.166656	1023.000000	1023.000000	2046.000000
3.200000	0.021825	12.898388	2.139889	0.166478	5.395679	5.196342	0.000000	-10.000000	-0.341667	24.716667	403.666656	1023.000000	1023.000000	2046.000000
3.220000	0.024663	14.576124	2.483574	0.710998	5.946342	5.435209	0.000000	-10.000000	-0.308333	24.583334	409.333344	1023.000000	1023.000000	2046.000000
3.240000	0.025837	15.269827	2.375104	0.958801	6.343713	5.592208	0.000000	-10.000000	-0.283333	24.016666	420.333344	1023.000000	1023.000000	2046.000000
3.260000	0.026209	15.489806	2.311075	1.047516	6.462639	5.668575	0.000000	-10.000000	-0.283333	23.350000	428.333344	1023.000000	1023.000000	2046.000000
3.280000	0.026433	15.622000	2.366472	1.134706	6.587772	5.533049	0.000000	-10.000000	-0.283333	22.683334	436.333344	1023.000000	1023.000000	2046.000000
3.300000	0.026557	15.695469	2.424046	1.053450	6.627624	5.590349	0.000000	-10.000000	-0.233333	21.466667	444.000000	1023.000000	1023.000000	2046.000000
3.320000	0.026625	15.735644	2.304933	1.128298	6.737943	5.564470	0.000000	-10.000000	-0.191667	20.483334	449.000000	1023.000000	1023.000000	2046.000000
3.340000	0.026592	15.715886	2.270241	1.421800	6.648440	5.375404	0.000000	-10.000000	-0.100000	17.049999	458.166656	1023.000000	1023.000000	2046.000000
3.360000	0.027018	15.967655	2.344104	1.484564	6.591065	5.547923	0.000000	-10.000000	-0.041667	13.316667	464.000000	1023.000000	1023.000000	2046.000000
3.380000	0.026972	15.940192	2.236170	1.529637	6.600035	5.574350	0.000000	-10.000000	0.016667	9.583334	469.833344	1023.000000	1023.000000	2046.000000
3.400000	0.026891	15.892632	2.226125	1.635832	6.581166	5.449509	0.000000	-10.000000	0.041667	4.816667	473.333344	1023.000000	1023.000000	2046.000000
3.420000	0.026811	15.845550	2.237403	1.548769	6.558162	5.501216	0.000000	-10.000000	0.058333	1.333333	475.166656	1023.000000	1023.000000	2046.000000
3.440000	0.026262	15.520890	2.150139	1.578860	6.394220	5.397672	0.000000	-10.000000	0.083333	-2.566667	477.000000	1023.000000	1023.000000	2046.000000
3.460000	0.025944	15.332791	2.180862	1.812297	6.248439	5.091193	0.000000	-10.000000	0.100000	-4.033333	477.000000	1023.000000	1023.000000	2046.000000
3.480000	0.025710	15.194778	2.296114	1.743535	6.080053	5.075077	0.000000	-10.000000	0.133333	-7.533334	477.000000	1023.000000	1023.000000	2046.000000
3.500000	0.025065	14.813676	2.269414	1.795884	5.913913	4.834465	0.000000	-10.000000	0.183333	-11.266667	477.000000	1023.000000	1023.000000	2046.000000
3.520000	0.024034	14.203934	2.188655	1.857151	5.698755	4.459373	0.000000	-10.000000	0.233333	-14.500000	477.000000	1023.000000	1023.000000	2046.000000
3.540000	0.023189	13.704883	2.227542	1.703517	5.446443	4.327381	0.000000	-10.000000	0.266667	-15.700000	477.000000	1023.000000	1023.000000	2046.000000
3.560000	0.022056	13.035088	2.108507	1.554845	5.240039	4.131696	0.000000	-10.000000	0.283333	-16.633333	469.833344	1023.000000	1023.000000	2046.000000
3.580000	0.021069	12.452061	2.079317	1.607327	5.089671	3.675746	0.000000	-10.000000	0.308333	-17.616667	460.666656	1023.000000	1023.000000	2046.000000
3.600000	0.020112	11.886218	2.036802	1.385833	4.902492	3.561091	0.000000	-10.000000	0.358333	-19.333334	447.000000	1023.000000	1023.000000	2046.000000
3.620000	0.018367	10.855002	1.710743	1.202069	4.717201	3.224990	0.000000	-10.000000	0.400000	-20.666666	440.500000	1023.000000	1023.000000	2046.000000
3.640000	0.016890	9.982134	1.630049	1.076350	4.471508	2.804226	0.000000	-10.000000	0.433333	-22.049999	431.333344	1023.000000	1023.000000	2046.000000
3.660000	0.015195	8.979999	1.513474	0.659950	4.132253	2.674320	0.000000	-10.000000	0.441667	-22.700001	426.666656	1023.000000	1023.000000	2046.000000
3.680000	0.013457	7.953198	1.458947	0.388841	3.764589	2.340821	0.000000	-10.000000	0.483333	-23.516666	419.333344	1023.000000	1023.000000	2046.000000
3.700000	0.011857	7.007702	1.624005	0.106468	3.389112	1.888118	0.000000	-10.000000	0.525000	-24.166668	411.333344	1023.000000	1023.000000	2046.000000
3.720000	0.010283	6.077018	1.673828	-0.227395	2.971415	1.659170	0.000000	-10.000000	0.566667	-24.816668	403.333344	1023.000000	1023.000000	2046.000000
3.740000	0.008545	5.050282	1.562315	-0.478548	2.540570	1.425944	0.000000	-10.000000	0.566667	-25.550001	392.166656	1023.000000	1023.000000	2046.000000
3.760000	0.006899	4.077239	1.416601	-0.526414	2.195546	0.991506	0.000000	-10.000000	0.558333	-25.800001	386.333344	1023.000000	1023.000000	2046.000000
3.780000	0.005112	3.021463	1.276757	-0.848567	1.746265	0.847007	0.000000	-10.000000	0.566667	-26.266668	377.666656	1023.000000	1023.000000	2046.000000
3.800000	0.003271	1.932990	0.987238	-1.151433	1.388878	0.708306	0.000000	-10.000000	0.583333	-26.550001	368.833344	1023.000000	1023.000000	2046.000000
3.820000	0.001910	1.129011	0.663979	-1.149336	1.218583	0.395785	0.000000	-10.000000	0.600000	-26.833334	360.000000	1023.000000	1023.000000	2046.000000
3.840000	0.000749	0.442827	0.598880	-1.289122	0.875688	0.257382	0.000000	-10.000000	0.616667	-27.083334	351.000000	1023.000000	1023.000000	2046.000000
3.860000	-0.000390	-0.230740	0.496112	-1.367470	0.581604	0.059014	0.000000	-10.000000	0.633333	-27.283333	344.833344	1023.000000	1023.000000	2046.000000
3.880000	-0.001377	-0.813896	0.208224	-1.427220	0.505748	-0.100648	0.000000	-10.000000	0.650000	-27.516666	335.666656	1023.000000	1023.000000	2046.000000
3.900000	-0.002581	-1.525544	0.134338	-1.613247	0.178043	-0.224677	0.000000	-10.000000	0.650000	-27.516666	323.500000	1023.000000	1023.000000	2046.000000
3.920000	-0.003483	-2.058323	0.157007	-1.628468	-0.102298	-0.484564	0.000000	-10.000000	0.650000	-27.500000	314.500000	1023.000000	1023.000000	2046.000000
3.940000	-0.004404	-2.602762	-0.072434	-1.687293	-0.250502	-0.592533	0.000000	-10.000000	0.633333	-27.483334	305.333344	1023.000000	1023.000000	2046.000000
3.960000	-0.005473	-3.234385	-0.172513	-1.839933	-0.507700	-0.714239	0.000000	-10.000000	0.633333	-27.383333	296.166656	1023.000000	1023.000000	2046.000000
3.980000	-0.006425	-3.797111	-0.118592	-1.862896	-0.856788	-0.958835	0.000000	-10.000000	0.633333	-27.250000	284.000000	1023.000000	1023.000000	2046.000000
4.000000	-0.007405	-4.376516	-0.270027	-1.996992	-1.103259	-1.006237	0.000000	-10.000000	0.616667	-26.950001	272.000000	1023.000000	1023.000000	2046.000000
4.020000	-0.008698	-5.140537	-0.485601	-2.071965	-1.372998	-1.209973	0.000000	-10.000000	0.583333	-26.783333	266.000000	1023.000000	1023.000000	2046.000000
4.040000	-0.009691	-5.727186	-0.607582	-2.081982	-1.584744	-1.452878	0.000000	-10.000000	0.566667	-26.633333	260.000000	1023.000000	1023.000000	2046.000000
4.060000	-0.010832	-6.401961	-0.677390	-2.294196	-1.901425	-1.528950	0.000000	-10.000000	0.583333	-26.600000	254.000000	1023.000000	1023.000000	2046.000000
4.080000	-0.012072	-7.134417	-0.796591	-2.399179	-2.173071	-1.765575	0.000000	-10.000000	0.583333	-26.333334	245.000000	1023.000000	1023.000000	2046.000000
4.100000	-0.013039	-7.705847	-1.095187	-2.389611	-2.266178	-1.954870	0.000000	-10.000000	0.566667	-26.000000	233.333328	1023.000000	1023.000000	2046.000000
4.120000	-0.014317	-8.461247	-1.123635	-2.551476	-2.668542	-2.117594	0.000000	-10.000000	0.550000	-25.683334	224.666672	1023.000000	1023.000000	2046.000000
4.140000	-0.015559	-9.195132	-1.143015	-2.654532	-2.974389	-2.423197	0.000000	-10.000000	0.550000	-25.533333	216.000000	1023.000000	1023.000000	2046.000000
4.160000	-0.017046	-10.074142	-1.203384	-3.000308	-3.397899	-2.472551	0.000000	-10.000000	0.558333	-25.433334	210.333328	1023.000000	1023.000000	2046.000000
4.180000	-0.018653	-11.023902	-1.543497	-3.290206	-3.622177	-2.568023	0.000000	-10.000000	0.566667	-25.183334	201.833328	1023.000000	1023.000000	2046.000000
4.200000	-0.018848	-11.139217	-1.637921	-3.128264	-3.545848	-2.827184	0.000000	-10.000000	0.566667	-25.100000	190.833328	1023.000000	1023.000000	2046.000000
4.220000	-0.020033	-11.839285	-1.675524	-3.278555	-3.872035	-3.013172	0.000000	-10.000000	0.558333	-25.049999	182.500000	1023.000000	1023.000000	2046.000000
4.240000	-0.021369	-12.629042	-1.936082	-3.472436	-4.005729	-3.214794	0.000000	-10.000000	0.550000	-24.933332	174.000000	1023.000000	1023.000000	2046.000000
4.260000	-0.022870	-13.515993	-2.173899	-3.707332	-4.159789	-3.474974	0.000000	-10.000000	0.533333	-24.566668	168.333328	1023.000000	1023.000000	2046.000000
4.280000	-0.024676	-14.583699	-2.288082	-4.124107	-4.436920	-3.734591	0.000000	-10.000000	0.525000	-24.016666	160.000000	1023.000000	1023.000000	2046.000000
4.300000	-0.026255	-15.516487	-2.340773	-4.329921	-4.812343	-4.033450	0.000000	-10.000000	0.475000	-22.883333	149.666672	1023.000000	1023.000000	2046.000000
4.320000	-0.027486	-16.244463	-2.623884	-4.325918	-5.129700	-4.164961	0.000000	-10.000000	0.441667	-21.900000	142.000000	1023.000000	1023.000000	2046.000000
4.340000	-0.028464	-16.822105	-2.788052	-4.296014	-5.412915	-4.325124	0.000000	-10.000000	0.400000	-21.116667	134.666672	1023.000000	1023.000000	2046.000000
4.360000	-0.028894	-17.076313	-2.565324	-4.227371	-5.822514	-4.461104	0.000000	-10.000000	0.400000	-20.850000	129.833328	1023.000000	1023.000000	2046.000000
4.380000	-0.029141	-17.222416	-2.611099	-4.264080	-5.959337	-4.387899	0.000000	-10.000000	0.400000	-20.633333	122.833336	1023.000000	1023.000000	2046.000000
4.400000	-0.029733	-17.572351	-2.794892	-4.282625	-6.067363	-4.427470	0.000000	-10.000000	0.400000	-20.216667	113.666664	1023.000000	1023.000000	2046.000000
4.420000	-0.030412	-17.973543	-2.733371	-4.268576	-6.383781	-4.587815	0.000000	-10.000000	0.400000	-20.083334	107.000000	1023.000000	1023.000000	2046.000000
4.440000	-0.030921	-18.274158	-2.839935	-4.397847	-6.480239	-4.556138	0.000000	-10.000000	0.383333	-19.716667	100.166664	1023.000000	1023.000000	2046.000000
4.460000	-0.031776	-18.779873	-3.089632	-4.520079	-6.543744	-4.626418	0.000000	-10.000000	0.375000	-19.250000	95.833336	1023.000000	1023.000000	2046.000000
4.480000	-0.032312	-19.096584	-3.131042	-4.545332	-6.628399	-4.791811	0.000000	-10.000000	0.341667	-18.600000	89.500000	1023.000000	1023.000000	2046.000000
4.500000	-0.032655	-19.299099	-3.105524	-4.646721	-6.734551	-4.812304	0.000000	-10.000000	0.308333	-17.800001	81.500000	1023.000000	1023.000000	2046.000000
4.520000	-0.033182	-19.610661	-3.253876	-4.640108	-6.758675	-4.958002	0.000000	-10.000000	0.266667	-17.283335	75.500000	1023.000000	1023.000000	2046.000000
4.540000	-0.033561	-19.834358	-3.256406	-4.684293	-6.785279	-5.108380	0.000000	-10.000000	0.250000	-16.633333	69.500000	1023.000000	1023.000000	2046.000000
4.560000	-0.033888	-20.027990	-3.287597	-4.878529	-6.744444	-5.117422	0.000000	-10.000000	0.250000	-16.116667	65.833336	1023.000000	1023.000000	2046.000000
4.580000	-0.034507	-20.393867	-3.463309	-5.011938	-6.740707	-5.177914	0.000000	-10.000000	0.241667	-15.500000	60.333332	1023.000000	1023.000000	2046.000000
4.600000	-0.035048	-20.713089	-3.535442	-5.041638	-6.742146	-5.393862	0.000000	-10.000000	0.225000	-15.000000	55.166668	1023.000000	1023.000000	2046.000000
4.620000	-0.035662	-21.076204	-3.644274	-5.329925	-6.785910	-5.316096	0.000000	-10.000000	0.216667	-14.483334	50.000000	1023.000000	1023.000000	2046.000000
4.640000	-0.036660	-21.665792	-3.859463	-5.468437	-6.884996	-5.452897	0.000000	-10.000000	0.208333	-13.983334	45.166668	1023.000000	1023.000000	2046.000000
4.660000	-0.037421	-22.115660	-3.840717	-5.632420	-7.022091	-5.620430	0.000000	-10.000000	0.208333	-13.650001	40.500000	1023.000000	1023.000000	2046.000000
4.680000	-0.038223	-22.589569	-3.685722	-6.049331	-7.273519	-5.580998	0.000000	-10.000000	0.200000	-13.516666	36.000000	1023.000000	1023.000000	2046.000000
4.700000	-0.039324	-23.240459	-3.803497	-6.254097	-7.465522	-5.717342	0.000000	-10.000000	0.208333	-13.216666	31.500000	1023.000000	1023.000000	2046.000000
4.720000	-0.040050	-23.669678	-3.943632	-6.269431	-7.566027	-5.890588	0.000000	-10.000000	0.191667	-12.700000	27.166666	1023.000000	1023.000000	2046.000000
4.740000	-0.040848	-24.140913	-4.134432	-6.346385	-7.707413	-5.952682	0.000000	-10.000000	0.166667	-12.033333	23.000000	1023.000000	1023.000000	2046.000000
4.760000	-0.041783	-24.693930	-4.196466	-6.539256	-8.010987	-5.947220	0.000000	-10.000000	0.133333	-11.283333	19.000000	1023.000000	1023.000000	2046.000000
4.780000	-0.042225	-24.955095	-4.530200	-6.607437	-7.895744	-5.921714	0.000000	-10.000000	0.116667	-10.566667	15.166667	1023.000000	1023.000000	2046.000000
4.800000	-0.042740	-25.259300	-4.807960	-6.608081	-7.888796	-5.954462	0.000000	-10.000000	0.116667	-9.850000	11.500000	1023.000000	1023.000000	2046.000000
4.820000	-0.042750	-25.264986	-4.810159	-6.497063	-7.890224	-6.067541	0.000000	-10.000000	0.108333	-9.366667	8.166667	1023.000000	1023.000000	2046.000000
4.840000	-0.042586	-25.168177	-4.784484	-6.551202	-7.841106	-5.991385	0.000000	-10.000000	0.108333	-8.816667	5.000000	1023.000000	1023.000000	2046.000000
4.860000	-0.042677	-25.222019	-4.787230	-6.499275	-7.873985	-6.061529	0.000000	-10.000000	0.100000	-8.283334	2.333333	1023.000000	1023.000000	2046.000000
4.880000	-0.042643	-25.201723	-4.759020	-6.557336	-7.884014	-6.001354	0.000000	-10.000000	0.100000	-7.600000	-0.166667	1023.000000	1023.000000	2046.000000
4.900000	-0.042438	-25.080652	-4.820157	-6.533852	-7.731749	-5.994895	0.000000	-10.000000	0.100000	-6.716667	-3.000000	1023.000000	1023.000000	2046.000000
4.920000	-0.042294	-24.995663	-4.633929	-6.529938	-7.819733	-6.012064	0.000000	-10.000000	0.100000	-5.983334	-5.166667	1023.000000	1023.000000	2046.000000
4.940000	-0.042004	-24.824648	-4.648828	-6.512011	-7.767917	-5.895893	0.000000	-10.000000	0.100000	-5.300000	-7.166667	1023.000000	1023.000000	2046.000000
4.960000	-0.041956	-24.795746	-4.771829	-6.396900	-7.656053	-5.970965	0.000000	-10.000000	0.091667	-4.950000	-8.500000	1023.000000	1023.000000	2046.000000
4.980000	-0.041742	-24.669512	-4.651052	-6.193435	-7.698382	-6.126642	0.000000	-10.000000	0.075000	-4.383333	-10.166667	1023.000000	1023.000000	2046.000000
5.000000	-0.041519	-24.537886	-4.550917	-6.307371	-7.729049	-5.950549	0.000000	-10.000000	0.058333	-3.866667	-11.666667	1023.000000	1023.000000	2046.000000
5.020000	-0.041604	-24.587839	-4.560530	-6.243938	-7.795917	-5.987453	0.000000	-10.000000	0.050000	-3.350000	-12.833333	1023.000000	1023.000000	2046.000000
5.040000	-0.041508	-24.531296	-4.694203	-6.120903	-7.686916	-6.029274	0.000000	-10.000000	0.058333	-2.950000	-14.000000	1023.000000	1023.000000	2046.000000
5.060000	-0.041480	-24.514448	-4.698613	-6.095216	-7.702784	-6.017835	0.000000	-10.000000	0.058333	-2.566667	-15.000000	1023.000000	1023.000000	2046.000000
5.080000	-0.041700	-24.644424	-4.673670	-6.030600	-7.840124	-6.100031	0.000000	-10.000000	0.058333	-2.216667	-16.000000	1023.000000	1023.000000	2046.000000
5.100000	-0.041619	-24.596560	-4.603904	-6.096684	-7.870649	-6.025322	0.000000	-10.000000	0.050000	-1.350000	-16.666666	1023.000000	1023.000000	2046.000000
5.120000	-0.041810	-24.709763	-4.469320	-6.080444	-8.061996	-6.098001	0.000000	-10.000000	0.050000	-0.616667	-17.000000	1023.000000	1023.000000	2046.000000
5.140000	-0.042153	-24.912655	-4.522039	-6.150995	-8.109186	-6.130434	0.000000	-10.000000	0.050000	0.000000	-17.000000	1023.000000	1023.000000	2046.000000
5.160000	-0.042161	-24.917257	-4.567417	-6.201194	-8.095879	-6.052768	0.000000	-10.000000	0.058333	0.000000	-17.000000	1023.000000	1023.000000	2046.000000
5.180000	-0.041702	-24.646101	-4.508318	-6.081545	-7.944681	-6.111558	0.000000	-10.000000	0.058333	0.000000	-17.000000	1023.000000	1023.000000	2046.000000
5.200000	-0.041682	-24.634235	-4.467258	-6.153755	-7.939027	-6.074196	0.000000	-10.000000	0.058333	-0.750000	-17.000000	1023.000000	1023.000000	2046.000000
5.220000	-0.042026	-24.837414	-4.598584	-6.178669	-7.922429	-6.137733	0.000000	-10.000000	0.050000	-1.500000	-17.000000	1023.000000	1023.000000	2046.000000
5.240000	-0.042805	-25.297472	-4.684489	-6.247177	-8.019530	-6.346277	0.000000	-10.000000	0.050000	-1.800000	-17.333334	1023.000000	1023.000000	2046.000000
5.260000	-0.043353	-25.621603	-4.797283	-6.517171	-7.977713	-6.329436	0.000000	-10.000000	0.050000	-0.716667	-17.666666	1023.000000	1023.000000	2046.000000
5.280000	-0.043702	-25.827652	-4.749269	-6.395503	-8.173818	-6.509063	0.000000	-10.000000	0.041667	0.966667	-18.000000	1023.000000	1023.000000	2046.000000
5.300000	-0.043598	-25.766539	-4.749760	-6.296632	-8.340032	-6.380116	0.000000	-10.000000	0.041667	2.900000	-18.000000	1023.000000	1023.000000	2046.000000
5.320000	-0.043337	-25.612143	-4.778458	-6.159456	-8.435846	-6.238382	0.000000	-10.000000	0.025000	4.683333	-18.000000	1023.000000	1023.000000	2046.000000
5.340000	-0.042670	-25.218052	-4.627967	-5.946187	-8.481107	-6.162789	0.000000	-10.000000	0.025000	5.950000	-18.000000	1023.000000	1023.000000	2046.000000
5.360000	-0.041908	-24.767696	-4.474609	-5.904641	-8.440169	-5.948277	0.000000	-10.000000	0.008333	6.433333	-18.000000	1023.000000	1023.000000	2046.000000
5.380000	-0.041551	-24.556805	-4.341598	-5.933389	-8.527630	-5.754187	0.000000	-10.000000	0.008333	6.650000	-18.000000	1023.000000	1023.000000	2046.000000
5.400000	-0.041121	-24.302675	-4.454081	-5.863022	-8.367241	-5.618332	0.000000	-10.000000	0.000000	7.750000	-18.000000	1023.000000	1023.000000	2046.000000
5.420000	-0.040799	-24.112083	-4.622767	-5.827030	-8.189732	-5.472553	0.000000	-10.000000	0.000000	8.933333	-18.000000	1023.000000	1023.000000	2046.000000
5.440000	-0.040205	-23.761360	-4.542855	-5.671441	-8.081762	-5.465302	0.000000	-10.000000	-0.016667	10.350000	-18.000000	1023.000000	1023.000000	2046.000000
5.460000	-0.039341	-23.250376	-4.326089	-5.693969	-8.010088	-5.220230	0.000000	-10.000000	-0.041667	11.183333	-11.333333	1023.000000	1023.000000	2046.000000
5.480000	-0.038619	-22.823801	-4.189601	-5.611179	-7.909826	-5.113196	0.000000	-10.000000	-0.066667	12.416667	2.333333	1023.000000	1023.000000	2046.000000
5.500000	-0.037747	-22.308456	-4.209519	-5.436556	-7.649692	-5.012690	0.000000	-10.000000	-0.091667	13.516667	17.500000	1023.000000	1023.000000	2046.000000
5.520000	-0.036892	-21.803263	-4.159607	-5.383971	-7.367752	-4.891932	0.000000	-10.000000	-0.116667	14.633333	27.500000	1023.000000	1023.000000	2046.000000
5.540000	-0.036166	-21.373899	-3.961574	-5.378572	-7.232633	-4.801121	0.000000	-10.000000	-0.133333	15.433333	32.333332	1023.000000	1023.000000	2046.000000
5.560000	-0.035397	-20.919542	-3.993954	-5.386755	-6.879335	-4.659497	0.000000	-10.000000	-0.125000	16.066668	37.333332	1023.000000	1023.000000	2046.000000
5.580000	-0.034906	-20.629633	-4.043888	-5.415083	-6.675096	-4.495566	0.000000	-10.000000	-0.116667	16.483334	42.666668	1023.000000	1023.000000	2046.000000
5.600000	-0.034592	-20.443815	-4.187602	-5.367229	-6.465638	-4.423347	0.000000	-10.000000	-0.116667	16.950001	50.000000	1023.000000	1023.000000	2046.000000
5.620000	-0.034207	-20.216169	-4.155471	-5.485483	-6.267161	-4.308055	0.000000	-10.000000	-0.125000	17.266666	55.666668	1023.000000	1023.000000	2046.000000
5.640000	-0.033802	-19.977146	-3.912460	-5.712215	-6.246498	-4.105973	0.000000	-10.000000	-0.116667	17.333334	61.500000	1023.000000	1023.000000	2046.000000
5.660000	-0.033559	-19.833279	-3.848158	-5.765074	-6.192203	-4.027845	0.000000	-10.000000	-0.108333	17.216667	65.333336	1023.000000	1023.000000	2046.000000
5.680000	-0.033349	-19.709528	-3.843974	-5.846649	-6.053358	-3.965547	0.000000	-10.000000	-0.116667	17.466667	71.000000	1023.000000	1023.000000	2046.000000
5.700000	-0.032820	-19.396372	-3.666082	-5.812391	-6.045697	-3.872202	0.000000	-10.000000	-0.150000	18.400000	78.666664	1023.000000	1023.000000	2046.000000
5.720000	-0.032378	-19.135180	-3.765811	-5.823924	-5.902181	-3.643264	0.000000	-10.000000	-0.183333	19.383333	84.500000	1023.000000	1023.000000	2046.000000
5.740000	-0.031922	-18.866137	-3.921535	-5.754802	-5.648612	-3.541188	0.000000	-10.000000	-0.208333	20.066668	90.833336	1023.000000	1023.000000	2046.000000
5.760000	-0.031283	-18.488266	-3.873137	-5.675424	-5.507098	-3.432607	0.000000	-10.000000	-0.225000	20.333334	95.333336	1023.000000	1023.000000	2046.000000
5.780000	-0.030358	-17.941826	-3.814232	-5.567317	-5.317979	-3.242297	0.000000	-10.000000	-0.241667	20.633333	102.166664	1023.000000	1023.000000	2046.000000
5.800000	-0.029213	-17.265102	-3.813001	-5.458196	-5.017617	-2.976289	0.000000	-10.000000	-0.241667	21.166668	111.333336	1023.000000	1023.000000	2046.000000
5.820000	-0.027846	-16.456797	-3.671366	-5.165296	-4.704759	-2.915376	0.000000	-10.000000	-0.233333	21.500000	118.333336	1023.000000	1023.000000	2046.000000
5.840000	-0.026335	-15.563790	-3.388552	-5.091107	-4.460238	-2.623893	0.000000	-10.000000	-0.233333	21.783335	125.333336	1023.000000	1023.000000	2046.000000
5.860000	-0.024971	-14.758018	-3.241091	-5.022805	-4.157405	-2.336716	0.000000	-10.000000	-0.241667	21.966667	130.166672	1023.000000	1023.000000	2046.000000
5.880000	-0.023506	-13.891769	-3.160071	-4.762449	-3.800781	-2.168468	0.000000	-10.000000	-0.258333	22.166666	137.500000	1023.000000	1023.000000	2046.000000
5.900000	-0.021890	-12.936963	-2.939007	-4.572719	-3.439117	-1.986119	0.000000	-10.000000	-0.275000	22.600000	147.500000	1023.000000	1023.000000	2046.000000
5.920000	-0.020460	-12.091773	-2.663612	-4.420082	-3.226355	-1.781724	0.000000	-10.000000	-0.291667	22.833334	155.000000	1023.000000	1023.000000	2046.000000
5.940000	-0.018874	-11.154481	-2.509478	-4.238691	-2.915277	-1.491035	0.000000	-10.000000	-0.300000	23.166668	162.333328	1023.000000	1023.000000	2046.000000
5.960000	-0.017641	-10.426064	-2.436612	-4.091672	-2.612326	-1.285454	0.000000	-10.000000	-0.300000	23.383333	167.333328	1023.000000	1023.000000	2046.000000
5.980000	-0.016233	-9.593733	-2.100679	-3.845521	-2.468527	-1.179006	0.000000	-10.000000	-0.300000	23.716667	175.000000	1023.000000	1023.000000	2046.000000
6.000000	-0.014655	-8.661080	-2.005579	-3.710986	-2.114991	-0.829525	0.000000	-10.000000	-0.300000	23.800001	183.000000	1023.000000	1023.000000	2046.000000
6.020000	-0.013463	-7.956646	-1.969073	-3.518590	-1.805001	-0.663981	0.000000	-10.000000	-0.300000	23.933334	191.000000	1023.000000	1023.000000	2046.000000
6.040000	-0.012266	-7.249396	-1.664643	-3.342645	-1.716076	-0.526032	0.000000	-10.000000	-0.308333	23.916666	199.000000	1023.000000	1023.000000	2046.000000
6.060000	-0.010904	-6.444375	-1.628769	-3.134419	-1.380196	-0.300991	0.000000	-10.000000	-0.316667	24.083334	207.000000	1023.000000	1023.000000	2046.000000
6.080000	-0.009982	-5.899533	-1.534524	-2.996580	-1.191743	-0.176687	0.000000	-10.000000	-0.325000	24.083334	215.000000	1023.000000	1023.000000	2046.000000
6.100000	-0.008986	-5.310710	-1.156717	-2.838700	-1.196245	-0.119048	0.000000	-10.000000	-0.316667	24.066668	223.000000	1023.000000	1023.000000	2046.000000
6.120000	-0.007950	-4.698195	-0.971017	-2.924095	-1.057374	0.254291	0.000000	-10.000000	-0.308333	24.000000	231.000000	1023.000000	1023.000000	2046.000000
6.140000	-0.007114	-4.204629	-0.873552	-2.925587	-0.962911	0.557421	0.000000	-10.000000	-0.300000	23.933334	239.000000	1023.000000	1023.000000	2046.000000
6.160000	-0.004801	-2.837208	-0.643894	-2.538991	-0.415580	0.761258	0.000000	-10.000000	-0.300000	23.950001	247.000000	1023.000000	1023.000000	2046.000000
6.180000	-0.003606	-2.131100	-0.550530	-2.442550	-0.178763	1.040743	0.000000	-10.000000	-0.300000	23.883333	255.000000	1023.000000	1023.000000	2046.000000
6.200000	-0.002777	-1.641258	-0.658011	-2.228081	0.081666	1.163167	0.000000	-10.000000	-0.300000	23.616667	263.000000	1023.000000	1023.000000	2046.000000
6.220000	-0.002208	-1.305186	-0.627553	-2.129425	0.271080	1.180711	0.000000	-10.000000	-0.308333	23.433334	271.000000	1023.000000	1023.000000	2046.000000
6.240000	-0.001880	-1.111066	-0.585593	-2.286008	0.385646	1.374889	0.000000	-10.000000	-0.316667	23.750000	278.833344	1023.000000	1023.000000	2046.000000
6.260000	-0.001732	-1.023812	-0.713803	-2.182501	0.441855	1.430637	0.000000	-10.000000	-0.316667	23.833334	286.833344	1023.000000	1023.000000	2046.000000
6.280000	-0.001316	-0.777637	-0.671190	-1.878052	0.372348	1.399257	0.000000	-10.000000	-0.308333	23.800001	294.833344	1023.000000	1023.000000	2046.000000
6.300000	-0.000127	-0.074938	-0.621436	-1.737307	0.498514	1.785290	0.000000	-10.000000	-0.283333	23.183334	302.666656	1023.000000	1023.000000	2046.000000
6.320000	0.000921	0.544053	-0.664803	-1.607091	0.751254	2.064694	0.000000	-10.000000	-0.250000	22.516666	310.333344	1023.000000	1023.000000	2046.000000
6.340000	0.002179	1.287654	-0.438115	-1.399240	0.891259	2.233749	0.000000	-10.000000	-0.233333	21.983334	317.833344	1023.000000	1023.000000	2046.000000
6.360000	0.003574	2.112057	-0.432109	-1.220394	1.168607	2.595953	0.000000	-10.000000	-0.233333	21.600000	325.500000	1023.000000	1023.000000	2046.000000
6.380000	0.004716	2.787438	-0.391302	-1.029862	1.394631	2.813971	0.000000	-10.000000	-0.275000	22.033333	332.833344	1023.000000	1023.000000	2046.000000
6.400000	0.006264	3.702010	-0.020739	-0.758895	1.435146	3.046498	0.000000	-10.000000	-0.291667	22.466667	340.000000	1023.000000	1023.000000	2046.000000
6.420000	0.007687	4.543238	-0.046290	-0.558415	1.857333	3.290610	0.000000	-10.000000	-0.308333	22.766666	347.333344	1023.000000	1023.000000	2046.000000
6.440000	0.009270	5.478377	0.221816	-0.385213	2.134019	3.507755	0.000000	-10.000000	-0.300000	22.833334	355.000000	1023.000000	1023.000000	2046.000000
6.460000	0.010683	6.313607	0.334524	-0.193657	2.394652	3.778088	0.000000	-10.000000	-0.291667	22.566668	362.666656	1023.000000	1023.000000	2046.000000
6.480000	0.012200	7.209957	0.466977	0.163254	2.756855	3.822871	0.000000	-10.000000	-0.291667	22.600000	370.333344	1023.000000	1023.000000	2046.000000
6.500000	0.013839	8.178977	0.710266	0.186197	3.078033	4.204482	0.000000	-10.000000	-0.291667	22.750000	377.666656	1023.000000	1023.000000	2046.000000
6.520000	0.015489	9.154013	0.757294	0.453666	3.546948	4.396104	0.000000	-10.000000	-0.283333	22.766668	385.333344	1023.000000	1023.000000	2046.000000
6.540000	0.016880	9.975889	0.988327	0.727600	3.833067	4.426895	0.000000	-10.000000	-0.266667	22.483334	392.833344	1023.000000	1023.000000	2046.000000
6.560000	0.018260	10.791764	0.979718	0.791955	4.273920	4.746172	0.000000	-10.000000	-0.250000	22.050001	400.500000	1023.000000	1023.000000	2046.000000
6.580000	0.019343	11.431802	1.110618	0.889558	4.595832	4.835794	0.000000	-10.000000	-0.225000	21.483334	407.833344	1023.000000	1023.000000	2046.000000
6.600000	0.020356	12.030554	1.411650	0.881872	4.777929	4.959102	0.000000	-10.000000	-0.216667	20.916666	415.166656	1023.000000	1023.000000	2046.000000
6.620000	0.021219	12.540610	1.529723	0.825075	5.039095	5.146717	0.000000	-10.000000	-0.183333	19.650000	422.166656	1023.000000	1023.000000	2046.000000
6.640000	0.021795	12.880679	1.860963	0.791243	5.085129	5.143344	0.000000	-10.000000	-0.166667	18.650000	429.000000	1023.000000	1023.000000	2046.000000
6.660000	0.022066	13.040877	2.109457	0.632688	5.014921	5.283811	0.000000	-10.000000	-0.108333	17.066668	435.333344	1023.000000	1023.000000	2046.000000
6.680000	0.022254	13.152344	2.057120	0.647745	5.163239	5.284240	0.000000	-10.000000	-0.041667	12.716667	445.500000	1023.000000	1023.000000	2046.000000
6.700000	0.022251	13.150576	2.169756	0.591664	5.103484	5.285672	0.000000	-10.000000	0.025000	6.833333	454.166656	1023.000000	1023.000000	2046.000000
6.720000	0.021745	12.851410	2.013991	0.544886	5.000597	5.291935	0.000000	-10.000000	0.066667	1.683333	460.833344	1023.000000	1023.000000	2046.000000
6.740000	0.021324	12.602583	1.766846	0.571142	5.100660	5.163936	0.000000	-10.000000	0.075000	-0.050000	461.500000	1023.000000	1023.000000	2046.000000
6.760000	0.021055	12.443501	1.765779	0.512378	5.047010	5.118334	0.000000	-10.000000	0.083333	-1.200000	462.000000	1023.000000	1023.000000	2046.000000
6.780000	0.021013	12.418847	1.788816	0.545491	5.001217	5.083322	0.000000	-10.000000	0.091667	-2.350000	462.500000	1023.000000	1023.000000	2046.000000
6.800000	0.020918	12.362677	1.684721	0.682477	5.087357	4.908123	0.000000	-10.000000	0.100000	-4.400000	463.000000	1023.000000	1023.000000	2046.000000
6.820000	0.020902	12.353279	1.784261	0.724506	5.115703	4.728809	0.000000	-10.000000	0.116667	-6.516667	463.000000	1023.000000	1023.000000	2046.000000
6.840000	0.020494	12.111736	1.869988	0.670051	4.949110	4.622588	0.000000	-10.000000	0.133333	-9.133333	463.000000	1023.000000	1023.000000	2046.000000
6.860000	0.020192	11.933267	1.775691	0.791903	5.009579	4.356094	0.000000	-10.000000	0.150000	-11.183333	463.000000	1023.000000	1023.000000	2046.000000
6.880000	0.019662	11.620513	1.977416	0.734361	4.755441	4.153296	0.000000	-10.000000	0.150000	-12.200001	463.000000	1023.000000	1023.000000	2046.000000
6.900000	0.018934	11.189860	2.069993	0.685486	4.442597	3.991784	0.000000	-10.000000	0.166667	-13.116667	459.666656	1023.000000	1023.000000	2046.000000
6.920000	0.017770	10.502140	2.012907	0.583379	4.162469	3.743386	0.000000	-10.000000	0.200000	-14.183333	451.666656	1023.000000	1023.000000	2046.000000
6.940000	0.016624	9.824717	1.997810	0.431638	3.836162	3.559107	0.000000	-10.000000	0.241667	-15.650001	442.000000	1023.000000	1023.000000	2046.000000
6.960000	0.015732	9.297585	1.858158	0.563067	3.701068	3.175291	0.000000	-10.000000	0.291667	-17.166668	433.833344	1023.000000	1023.000000	2046.000000
6.980000	0.013574	8.022531	1.432433	0.537724	3.328320	2.724054	0.000000	-10.000000	0.333333	-19.016666	428.166656	1023.000000	1023.000000	2046.000000
7.000000	0.011156	6.593160	1.212456	0.247946	2.819438	2.313319	0.000000	-10.000000	0.375000	-20.450001	421.833344	1023.000000	1023.000000	2046.000000
7.020000	0.009030	5.336451	1.018577	-0.000984	2.452975	1.865884	0.000000	-10.000000	0.391667	-21.683334	415.000000	1023.000000	1023.000000	2046.000000
7.040000	0.007124	4.210142	0.847081	-0.231003	2.200356	1.393709	0.000000	-10.000000	0.408333	-22.300001	407.666656	1023.000000	1023.000000	2046.000000
7.060000	0.005485	3.241890	0.832885	-0.440800	1.783597	1.066207	0.000000	-10.000000	0.433333	-23.166668	400.333344	1023.000000	1023.000000	2046.000000
7.080000	0.003719	2.198076	0.552138	-0.484847	1.335551	0.795234	0.000000	-10.000000	0.483333	-24.050001	392.500000	1023.000000	1023.000000	2046.000000
7.100000	0.002572	1.520270	0.473373	-0.374720	0.991981	0.429635	0.000000	-10.000000	0.525000	-25.000000	384.500000	1023.000000	1023.000000	2046.000000
7.120000	0.001898	1.121427	0.487704	-0.499078	0.702268	0.430533	0.000000	-10.000000	0.550000	-25.716667	376.000000	1023.000000	1023.000000	2046.000000
7.140000	0.001057	0.624620	0.385495	-0.490495	0.507891	0.221729	0.000000	-10.000000	0.550000	-26.333334	367.500000	1023.000000	1023.000000	2046.000000
7.160000	0.000188	0.111246	0.388147	-0.539714	0.172528	0.090285	0.000000	-10.000000	0.566667	-26.766666	358.666656	1023.000000	1023.000000	2046.000000
7.180000	-0.000715	-0.422612	0.207795	-0.521073	-0.045794	-0.063541	0.000000	-10.000000	0.583333	-26.750000	349.833344	1023.000000	1023.000000	2046.000000
7.200000	-0.001593	-0.941389	0.197594	-0.573308	-0.383912	-0.181762	0.000000	-10.000000	0.583333	-26.666668	340.833344	1023.000000	1023.000000	2046.000000
7.220000	-0.002664	-1.574187	0.003228	-0.641867	-0.640130	-0.295418	0.000000	-10.000000	0.575000	-26.250000	332.000000	1023.000000	1023.000000	2046.000000
7.240000	-0.003556	-2.101655	0.047719	-0.601836	-0.930295	-0.617244	0.000000	-10.000000	0.558333	-26.483334	323.166656	1023.000000	1023.000000	2046.000000
7.260000	-0.004432	-2.619528	-0.043791	-0.783440	-1.190251	-0.602046	0.000000	-10.000000	0.558333	-26.266666	314.333344	1023.000000	1023.000000	2046.000000
7.280000	-0.005482	-3.239782	-0.187426	-0.911975	-1.391371	-0.749009	0.000000	-10.000000	0.566667	-26.383333	305.666656	1023.000000	1023.000000	2046.000000
7.300000	-0.006282	-3.712631	-0.143030	-1.058813	-1.607077	-0.903710	0.000000	-10.000000	0.566667	-26.066668	296.833344	1023.000000	1023.000000	2046.000000
7.320000	-0.007361	-4.350136	-0.374253	-1.263454	-1.708062	-1.004366	0.000000	-10.000000	0.575000	-26.216667	288.000000	1023.000000	1023.000000	2046.000000
7.340000	-0.008313	-4.913139	-0.522907	-1.439950	-1.773915	-1.176366	0.000000	-10.000000	0.566667	-26.383333	279.166656	1023.000000	1023.000000	2046.000000
7.360000	-0.009866	-5.830616	-0.622178	-1.679456	-2.154738	-1.374244	0.000000	-10.000000	0.575000	-26.400000	270.333344	1023.000000	1023.000000	2046.000000
7.380000	-0.011431	-6.755795	-1.039937	-1.912837	-2.231459	-1.571560	0.000000	-10.000000	0.566667	-26.300001	261.666656	1023.000000	1023.000000	2046.000000
7.400000	-0.012856	-7.598035	-1.115990	-2.242661	-2.464686	-1.774699	0.000000	-10.000000	0.558333	-26.216667	252.833328	1023.000000	1023.000000	2046.000000
7.420000	-0.014170	-8.374303	-1.126289	-2.580500	-2.780602	-1.886913	0.000000	-10.000000	0.550000	-26.233334	244.166672	1023.000000	1023.000000	2046.000000
7.440000	-0.015573	-9.203593	-1.262270	-2.854102	-2.926811	-2.160410	0.000000	-10.000000	0.550000	-26.183334	235.333328	1023.000000	1023.000000	2046.000000
7.460000	-0.016881	-9.976620	-1.074762	-3.183208	-3.386460	-2.332189	0.000000	-10.000000	0.541667	-25.800001	226.666672	1023.000000	1023.000000	2046.000000
7.480000	-0.018315	-10.824073	-1.267652	-3.372167	-3.718724	-2.465530	0.000000	-10.000000	0.525000	-25.383333	218.000000	1023.000000	1023.000000	2046.000000
7.500000	-0.019676	-11.628661	-1.448514	-3.472625	-3.933816	-2.773706	0.000000	-10.000000	0.508333	-25.033333	209.500000	1023.000000	1023.000000	2046.000000
7.520000	-0.021120	-12.481788	-1.624944	-3.719395	-4.266675	-2.870774	0.000000	-10.000000	0.500000	-24.716667	201.166672	1023.000000	1023.000000	2046.000000
7.540000	-0.022496	-13.295384	-1.983813	-3.895914	-4.449406	-2.966251	0.000000	-10.000000	0.508333	-24.516666	193.000000	1023.000000	1023.000000	2046.000000
7.560000	-0.023408	-13.834163	-2.173470	-3.926761	-4.504758	-3.229173	0.000000	-10.000000	0.508333	-24.283335	185.000000	1023.000000	1023.000000	2046.000000
7.580000	-0.024131	-14.261187	-2.218206	-4.077250	-4.680815	-3.284917	0.000000	-10.000000	0.508333	-24.016668	177.000000	1023.000000	1023.000000	2046.000000
7.600000	-0.024988	-14.767683	-2.450286	-4.160750	-4.754445	-3.402202	0.000000	-10.000000	0.500000	-23.683334	169.000000	1023.000000	1023.000000	2046.000000
7.620000	-0.025653	-15.161190	-2.502604	-4.209492	-4.823070	-3.626024	0.000000	-10.000000	0.475000	-23.300001	161.000000	1023.000000	1023.000000	2046.000000
7.640000	-0.026341	-15.567634	-2.477881	-4.409821	-5.014705	-3.665226	0.000000	-10.000000	0.441667	-22.883335	153.000000	1023.000000	1023.000000	2046.000000
7.660000	-0.026890	-15.891701	-2.635872	-4.415001	-5.061296	-3.779532	0.000000	-10.000000	0.408333	-22.483334	145.333328	1023.000000	1023.000000	2046.000000
7.680000	-0.027354	-16.166283	-2.787717	-4.323066	-5.004198	-4.051302	0.000000	-10.000000	0.383333	-21.950001	137.833328	1023.000000	1023.000000	2046.000000
7.700000	-0.027964	-16.526791	-2.656764	-4.507609	-5.310754	-4.051664	0.000000	-10.000000	0.383333	-21.433334	130.500000	1023.000000	1023.000000	2046.000000
7.720000	-0.028402	-16.785332	-2.770792	-4.493874	-5.371282	-4.149385	0.000000	-10.000000	0.375000	-20.900000	123.333336	1023.000000	1023.000000	2046.000000
7.740000	-0.029001	-17.139505	-2.927748	-4.489856	-5.424819	-4.297082	0.000000	-10.000000	0.375000	-20.433334	116.333336	1023.000000	1023.000000	2046.000000
7.760000	-0.029411	-17.381884	-2.928950	-4.551853	-5.559350	-4.341730	0.000000	-10.000000	0.358333	-20.033335	109.500000	1023.000000	1023.000000	2046.000000
7.780000	-0.029874	-17.655638	-2.915433	-4.569311	-5.722074	-4.448819	0.000000	-10.000000	0.350000	-19.383335	102.833336	1023.000000	1023.000000	2046.000000
7.800000	-0.030495	-18.022755	-3.076423	-4.628613	-5.848835	-4.468884	0.000000	-10.000000	0.350000	-18.800001	96.333336	1023.000000	1023.000000	2046.000000
7.820000	-0.031051	-18.351059	-3.189402	-4.611912	-5.883070	-4.666674	0.000000	-10.000000	0.316667	-18.083334	90.000000	1023.000000	1023.000000	2046.000000
7.840000	-0.031432	-18.576130	-3.152028	-4.659043	-6.059222	-4.705837	0.000000	-10.000000	0.283333	-17.550001	84.000000	1023.000000	1023.000000	2046.000000
7.860000	-0.032084	-18.961586	-3.330281	-4.678924	-6.158581	-4.793799	0.000000	-10.000000	0.250000	-16.783333	78.166664	1023.000000	1023.000000	2046.000000
7.880000	-0.032584	-19.256876	-3.470567	-4.708817	-6.166341	-4.911150	0.000000	-10.000000	0.250000	-16.299999	72.666664	1023.000000	1023.000000	2046.000000
7.900000	-0.032953	-19.475016	-3.395747	-4.744025	-6.333153	-5.002090	0.000000	-10.000000	0.241667	-15.616667	67.000000	1023.000000	1023.000000	2046.000000
7.920000	-0.033496	-19.796177	-3.622143	-4.817373	-6.350207	-5.006454	0.000000	-10.000000	0.225000	-15.133333	61.833332	1023.000000	1023.000000	2046.000000
7.940000	-0.034040	-20.117733	-3.715043	-4.845706	-6.475194	-5.081791	0.000000	-10.000000	0.208333	-14.400001	56.833332	1023.000000	1023.000000	2046.000000
7.960000	-0.034666	-20.487810	-3.693099	-4.861562	-6.736839	-5.196310	0.000000	-10.000000	0.200000	-13.716667	52.000000	1023.000000	1023.000000	2046.000000
7.980000	-0.035393	-20.917042	-3.805984	-4.879523	-6.857502	-5.374033	0.000000	-10.000000	0.166667	-12.850000	47.333332	1023.000000	1023.000000	2046.000000
8.000000	-0.036012	-21.283306	-3.695300	-5.112697	-7.140722	-5.334587	0.000000	-10.000000	0.133333	-11.950000	41.666668	1023.000000	1023.000000	2046.000000
8.020000	-0.036940	-21.831654	-3.907411	-5.303181	-7.299562	-5.321500	0.000000	-10.000000	0.100000	-11.350000	37.666668	1023.000000	1023.000000	2046.000000
8.040000	-0.036796	-21.746510	-3.729416	-5.171485	-7.338427	-5.507183	0.000000	-10.000000	0.100000	-10.850000	33.833332	1023.000000	1023.000000	2046.000000
8.060000	-0.037099	-21.925711	-3.993743	-5.136001	-7.222491	-5.573476	0.000000	-10.000000	0.100000	-10.750000	31.500000	1023.000000	1023.000000	2046.000000
8.080000	-0.037457	-22.137028	-4.041603	-5.212159	-7.221395	-5.661870	0.000000	-10.000000	0.100000	-10.566667	27.833334	1023.000000	1023.000000	2046.000000
8.100000	-0.037898	-22.397543	-4.165140	-5.330008	-7.195214	-5.707181	0.000000	-10.000000	0.100000	-10.416667	24.333334	1023.000000	1023.000000	2046.000000
8.120000	-0.038974	-23.033899	-4.205999	-5.590012	-7.318161	-5.919728	0.000000	-10.000000	0.100000	-9.716667	20.833334	1023.000000	1023.000000	2046.000000
8.140000	-0.039757	-23.496588	-4.288080	-5.780074	-7.520599	-5.907835	0.000000	-10.000000	0.091667	-8.616667	17.666666	1023.000000	1023.000000	2046.000000
8.160000	-0.040545	-23.962368	-4.486438	-5.629743	-7.715781	-6.130405	0.000000	-10.000000	0.075000	-7.050000	14.833333	1023.000000	1023.000000	2046.000000
8.180000	-0.040697	-24.051912	-4.289546	-5.512346	-8.102476	-6.147545	0.000000	-10.000000	0.058333	-5.700000	12.500000	1023.000000	1023.000000	2046.000000
8.200000	-0.040811	-24.119175	-4.370927	-5.447592	-8.214700	-6.085956	0.000000	-10.000000	0.066667	-4.983334	10.500000	1023.000000	1023.000000	2046.000000
8.220000	-0.040513	-23.943230	-4.172175	-5.405337	-8.357833	-6.007884	0.000000	-10.000000	0.075000	-5.283333	8.833333	1023.000000	1023.000000	2046.000000
8.240000	-0.040746	-24.080915	-4.265495	-5.419634	-8.444879	-5.950908	0.000000	-10.000000	0.083333	-6.050000	7.000000	1023.000000	1023.000000	2046.000000
8.260000	-0.040817	-24.122610	-4.182613	-5.406058	-8.538185	-5.995755	0.000000	-10.000000	0.075000	-6.616667	5.000000	1023.000000	1023.000000	2046.000000
8.280000	-0.041143	-24.315346	-4.379952	-5.497877	-8.545351	-5.892166	0.000000	-10.000000	0.075000	-6.650000	2.666667	1023.000000	1023.000000	2046.000000
8.300000	-0.041332	-24.427441	-4.294089	-5.555929	-8.641778	-5.935645	0.000000	-10.000000	0.066667	-6.216667	0.833333	1023.000000	1023.000000	2046.000000
8.320000	-0.041462	-24.503834	-4.437364	-5.480684	-8.606904	-5.978882	0.000000	-10.000000	0.058333	-5.633333	-0.833333	1023.000000	1023.000000	2046.000000
8.340000	-0.041264	-24.386732	-4.259322	-5.415371	-8.623541	-6.088499	0.000000	-10.000000	0.050000	-4.933333	-2.500000	1023.000000	1023.000000	2046.000000
8.360000	-0.041224	-24.363533	-4.323241	-5.386244	-8.588736	-6.065312	0.000000	-10.000000	0.050000	-4.166667	-4.166667	1023.000000	1023.000000	2046.000000
8.380000	-0.040962	-24.208765	-4.269673	-5.397623	-8.473102	-6.068367	0.000000	-10.000000	0.050000	-3.266667	-5.500000	1023.000000	1023.000000	2046.000000
8.400000	-0.040895	-24.168957	-4.222385	-5.460160	-8.431764	-6.054647	0.000000	-10.000000	0.050000	-2.466667	-6.333333	1023.000000	1023.000000	2046.000000
8.420000	-0.040929	-24.188961	-4.261280	-5.394741	-8.285368	-6.247573	0.000000	-10.000000	0.050000	-2.066667	-6.833333	1023.000000	1023.000000	2046.000000
8.440000	-0.041128	-24.306534	-4.248683	-5.564788	-8.320841	-6.172222	0.000000	-10.000000	0.050000	-2.050000	-7.333333	1023.000000	1023.000000	2046.000000
8.460000	-0.041479	-24.513885	-4.516041	-5.625511	-8.190740	-6.181594	0.000000	-10.000000	0.050000	-1.950000	-8.000000	1023.000000	1023.000000	2046.000000
8.480000	-0.041849	-24.732796	-4.499250	-5.765615	-8.174527	-6.293402	0.000000	-10.000000	0.058333	-1.916667	-8.666667	1023.000000	1023.000000	2046.000000
8.500000	-0.042495	-25.114346	-4.605530	-6.042324	-8.286923	-6.179568	0.000000	-10.000000	0.058333	-2.016667	-9.000000	1023.000000	1023.000000	2046.000000
8.520000	-0.043031	-25.431540	-4.574639	-6.278973	-8.327991	-6.249936	0.000000	-10.000000	0.058333	-2.366667	-9.333333	1023.000000	1023.000000	2046.000000
8.540000	-0.043405	-25.652138	-4.515962	-6.489301	-8.424363	-6.222511	0.000000	-10.000000	0.041667	-1.666667	-10.000000	1023.000000	1023.000000	2046.000000
8.560000	-0.043760	-25.862062	-4.578471	-6.517778	-8.436501	-6.329312	0.000000	-10.000000	0.025000	0.183333	-10.666667	1023.000000	1023.000000	2046.000000
8.580000	-0.043615	-25.776348	-4.447271	-6.607918	-8.553649	-6.167508	0.000000	-10.000000	0.000000	2.850000	-11.000000	1023.000000	1023.000000	2046.000000
8.600000	-0.043507	-25.712862	-4.611875	-6.560861	-8.460270	-6.079857	0.000000	-10.000000	-0.008333	5.716667	-11.000000	1023.000000	1023.000000	2046.000000
8.620000	-0.043428	-25.665995	-4.832381	-6.469917	-8.315918	-6.047779	0.000000	-10.000000	-0.025000	8.300000	-11.000000	1023.000000	1023.000000	2046.000000
8.640000	-0.043036	-25.434401	-4.798865	-6.565904	-8.206132	-5.863498	0.000000	-10.000000	-0.041667	10.533334	-11.000000	1023.000000	1023.000000	2046.000000
8.660000	-0.042403	-25.060398	-4.972502	-6.450172	-7.959062	-5.678661	0.000000	-10.000000	-0.083333	12.233334	-11.000000	1023.000000	1023.000000	2046.000000
8.680000	-0.041420	-24.479103	-4.873297	-6.230824	-7.707350	-5.667631	0.000000	-10.000000	-0.116667	13.500000	-11.000000	1023.000000	1023.000000	2046.000000
8.700000	-0.040514	-23.943827	-4.653021	-6.253790	-7.607258	-5.429758	0.000000	-10.000000	-0.141667	15.316667	1.000000	1023.000000	1023.000000	2046.000000
8.720000	-0.039516	-23.353750	-4.681947	-6.142115	-7.315627	-5.214062	0.000000	-10.000000	-0.150000	16.583334	13.000000	1023.000000	1023.000000	2046.000000
8.740000	-0.038414	-22.702938	-4.505306	-5.961743	-7.061406	-5.174484	0.000000	-10.000000	-0.150000	17.650000	26.833334	1023.000000	1023.000000	2046.000000
8.760000	-0.037129	-21.943527	-4.207792	-5.974468	-6.882991	-4.878275	0.000000	-10.000000	-0.166667	17.933334	30.666666	1023.000000	1023.000000	2046.000000
8.780000	-0.035978	-21.262823	-4.223466	-5.768738	-6.551089	-4.719530	0.000000	-10.000000	-0.183333	18.300001	36.500000	1023.000000	1023.000000	2046.000000
8.800000	-0.034655	-20.481304	-4.087124	-5.489978	-6.246474	-4.657727	0.000000	-10.000000	-0.216667	19.066668	42.500000	1023.000000	1023.000000	2046.000000
8.820000	-0.033407	-19.743732	-3.795286	-5.452110	-6.088660	-4.407677	0.000000	-10.000000	-0.233333	19.700001	48.833332	1023.000000	1023.000000	2046.000000
8.840000	-0.032354	-19.121376	-3.750978	-5.343587	-5.872356	-4.154453	0.000000	-10.000000	-0.266667	20.483334	55.333332	1023.000000	1023.000000	2046.000000
8.860000	-0.031167	-18.419847	-3.681012	-5.080682	-5.562868	-4.095286	0.000000	-10.000000	-0.283333	20.900002	62.166668	1023.000000	1023.000000	2046.000000
8.880000	-0.029908	-17.675900	-3.466520	-4.975694	-5.351022	-3.882664	0.000000	-10.000000	-0.300000	21.450001	69.000000	1023.000000	1023.000000	2046.000000
8.900000	-0.028833	-17.040522	-3.289405	-4.900696	-5.181373	-3.669048	0.000000	-10.000000	-0.300000	22.116667	76.000000	1023.000000	1023.000000	2046.000000
8.920000	-0.027632	-16.330225	-3.187638	-4.695983	-4.904210	-3.542393	0.000000	-10.000000	-0.300000	22.683334	83.333336	1023.000000	1023.000000	2046.000000
8.940000	-0.026720	-15.791492	-3.159597	-4.642124	-4.696935	-3.292837	0.000000	-10.000000	-0.300000	23.116667	90.666664	1023.000000	1023.000000	2046.000000
8.960000	-0.025708	-15.193617	-3.000646	-4.452591	-4.543221	-3.197159	0.000000	-10.000000	-0.300000	23.166668	98.333336	1023.000000	1023.000000	2046.000000
8.980000	-0.024832	-14.675982	-2.850764	-4.440334	-4.383825	-3.001060	0.000000	-10.000000	-0.308333	23.533335	106.000000	1023.000000	1023.000000	2046.000000
9.000000	-0.023888	-14.117611	-2.673814	-4.347459	-4.239043	-2.857294	0.000000	-10.000000	-0.333333	24.000000	116.666664	1023.000000	1023.000000	2046.000000
9.020000	-0.023086	-13.644028	-2.583284	-4.161305	-4.064305	-2.835135	0.000000	-10.000000	-0.358333	24.500000	124.666664	1023.000000	1023.000000	2046.000000
9.040000	-0.022371	-13.221393	-2.374516	-4.252256	-4.048322	-2.546299	0.000000	-10.000000	-0.366667	24.766666	132.666672	1023.000000	1023.000000	2046.000000
9.060000	-0.021399	-12.646913	-2.214019	-4.310709	-3.873180	-2.249005	0.000000	-10.000000	-0.358333	24.783333	138.000000	1023.000000	1023.000000	2046.000000
9.080000	-0.019625	-11.598162	-2.017869	-3.985937	-3.486983	-2.107373	0.000000	-10.000000	-0.350000	24.683332	146.333328	1023.000000	1023.000000	2046.000000
9.100000	-0.019025	-11.243604	-2.094465	-3.904329	-3.355632	-1.889177	0.000000	-10.000000	-0.333333	24.616667	154.666672	1023.000000	1023.000000	2046.000000
9.120000	-0.017959	-10.613826	-2.217245	-3.571886	-2.893124	-1.931571	0.000000	-10.000000	-0.325000	24.400000	163.000000	1023.000000	1023.000000	2046.000000
9.140000	-0.017191	-10.159790	-2.131152	-3.575972	-2.730646	-1.722019	0.000000	-10.000000	-0.325000	24.350000	171.000000	1023.000000	1023.000000	2046.000000
9.160000	-0.017164	-10.144125	-2.180176	-3.726818	-2.662601	-1.574529	0.000000	-10.000000	-0.341667	24.366667	179.000000	1023.000000	1023.000000	2046.000000
9.180000	-0.016907	-9.992196	-2.324072	-3.454537	-2.558640	-1.654948	0.000000	-10.000000	-0.341667	24.533333	187.000000	1023.000000	1023.000000	2046.000000
9.200000	-0.016576	-9.796463	-2.247962	-3.316249	-2.709094	-1.523158	0.000000	-10.000000	-0.333333	24.366667	195.333328	1023.000000	1023.000000	2046.000000
9.220000	-0.015940	-9.420359	-2.217342	-3.260493	-2.698877	-1.243647	0.000000	-10.000000	-0.308333	23.783333	203.666672	1023.000000	1023.000000	2046.000000
9.240000	-0.014920	-8.817941	-2.252570	-3.016356	-2.435075	-1.113941	0.000000	-10.000000	-0.300000	22.883333	211.833328	1023.000000	1023.000000	2046.000000
9.260000	-0.013736	-8.117743	-2.076453	-2.948524	-2.284097	-0.808669	0.000000	-10.000000	-0.283333	22.400000	219.500000	1023.000000	1023.000000	2046.000000
9.280000	-0.012567	-7.427303	-2.044890	-2.809092	-2.102529	-0.470792	0.000000	-10.000000	-0.283333	22.116667	227.000000	1023.000000	1023.000000	2046.000000
9.300000	-0.011468	-6.777474	-1.945566	-2.557817	-1.922008	-0.352084	0.000000	-10.000000	-0.283333	22.416668	234.500000	1023.000000	1023.000000	2046.000000
9.320000	-0.010126	-5.984536	-1.757824	-2.461597	-1.731978	-0.033137	0.000000	-10.000000	-0.291667	22.750000	241.833328	1023.000000	1023.000000	2046.000000
9.340000	-0.008915	-5.268814	-1.716622	-2.237598	-1.487617	0.173023	0.000000	-10.000000	-0.300000	23.016668	249.333328	1023.000000	1023.000000	2046.000000
9.360000	-0.007620	-4.503267	-1.585002	-1.933883	-1.234418	0.250037	0.000000	-10.000000	-0.300000	23.083334	257.000000	1023.000000	1023.000000	2046.000000
9.380000	-0.006389	-3.775671	-1.345452	-1.908825	-1.067814	0.546419	0.000000	-10.000000	-0.300000	22.983334	264.666656	1023.000000	1023.000000	2046.000000
9.400000	-0.004960	-2.931131	-1.352772	-1.669402	-0.690743	0.781786	0.000000	-10.000000	-0.300000	23.016666	272.333344	1023.000000	1023.000000	2046.000000
9.420000	-0.003687	-2.178898	-1.224610	-1.389937	-0.398436	0.834086	0.000000	-10.000000	-0.300000	23.266666	280.000000	1023.000000	1023.000000	2046.000000
9.440000	-0.002081	-1.229822	-0.912318	-1.441544	-0.138665	1.262705	0.000000	-10.000000	-0.291667	23.200001	288.000000	1023.000000	1023.000000	2046.000000
9.460000	-0.000710	-0.419483	-0.948125	-1.182779	0.324624	1.386798	0.000000	-10.000000	-0.283333	22.850000	295.666656	1023.000000	1023.000000	2046.000000
9.480000	0.000403	0.237974	-0.824703	-0.965609	0.646206	1.382080	0.000000	-10.000000	-0.283333	22.350000	303.333344	1023.000000	1023.000000	2046.000000
9.500000	0.001459	0.862389	-0.651449	-1.068744	0.863960	1.718622	0.000000	-10.000000	-0.275000	22.049999	310.666656	1023.000000	1023.000000	2046.000000
9.520000	0.002321	1.371511	-0.637418	-1.105695	1.232458	1.882166	0.000000	-10.000000	-0.258333	21.566668	318.166656	1023.000000	1023.000000	2046.000000
9.540000	0.003040	1.796759	-0.344805	-1.086634	1.368346	1.859851	0.000000	-10.000000	-0.241667	20.916668	325.333344	1023.000000	1023.000000	2046.000000
9.560000	0.004096	2.420586	-0.081466	-1.207943	1.530548	2.179446	0.000000	-10.000000	-0.241667	20.266668	332.500000	1023.000000	1023.000000	2046.000000
9.580000	0.004703	2.779447	0.066849	-1.263893	1.682095	2.294397	0.000000	-10.000000	-0.250000	20.200001	339.500000	1023.000000	1023.000000	2046.000000
9.600000	0.005430	3.208873	0.306122	-1.190764	1.788114	2.305401	0.000000	-10.000000	-0.241667	19.933334	346.333344	1023.000000	1023.000000	2046.000000
9.620000	0.006326	3.738591	0.479006	-1.272969	1.935790	2.596764	0.000000	-10.000000	-0.225000	19.850000	353.000000	1023.000000	1023.000000	2046.000000
9.640000	0.006849	4.047777	0.366588	-1.198255	2.138821	2.740624	0.000000	-10.000000	-0.216667	19.683334	359.500000	1023.000000	1023.000000	2046.000000
9.660000	0.007529	4.449639	0.287547	-1.034243	2.390472	2.805862	0.000000	-10.000000	-0.216667	19.866667	366.000000	1023.000000	1023.000000	2046.000000
9.680000	0.008623	5.096461	0.452648	-1.034357	2.593623	3.084546	0.000000	-10.000000	-0.225000	20.050001	372.666656	1023.000000	1023.000000	2046.000000
9.700000	0.010119	5.980218	0.454135	-0.841153	3.012037	3.355200	0.000000	-10.000000	-0.216667	19.966667	379.333344	1023.000000	1023.000000	2046.000000
9.720000	0.011898	7.031508	0.714179	-0.387292	3.332932	3.371688	0.000000	-10.000000	-0.208333	19.866667	386.000000	1023.000000	1023.000000	2046.000000
9.740000	0.013796	8.153477	1.026014	-0.253155	3.707045	3.673572	0.000000	-10.000000	-0.208333	19.583334	392.666656	1023.000000	1023.000000	2046.000000
9.760000	0.015409	9.106995	1.101152	-0.035289	4.077023	3.964109	0.000000	-10.000000	-0.208333	19.466667	399.166656	1023.000000	1023.000000	2046.000000
9.780000	0.017023	10.060844	1.434522	0.268694	4.416136	3.941491	0.000000	-10.000000	-0.200000	19.033333	405.833344	1023.000000	1023.000000	2046.000000
9.800000	0.018791	11.105512	1.682232	0.367622	4.748648	4.307010	0.000000	-10.000000	-0.175000	18.566668	412.166656	1023.000000	1023.000000	2046.000000
9.820000	0.020121	11.891668	1.759593	0.654687	5.047093	4.430296	0.000000	-10.000000	-0.158333	18.266666	418.500000	1023.000000	1023.000000	2046.000000
9.840000	0.021448	12.675524	2.089560	0.980438	5.178548	4.426978	0.000000	-10.000000	-0.150000	18.050001	424.500000	1023.000000	1023.000000	2046.000000
9.860000	0.022855	13.507560	2.414380	1.054001	5.314498	4.724681	0.000000	-10.000000	-0.141667	17.833334	430.500000	1023.000000	1023.000000	2046.000000
9.880000	0.023660	13.983322	2.498249	1.143881	5.433294	4.907899	0.000000	-10.000000	-0.116667	17.050001	436.500000	1023.000000	1023.000000	2046.000000
9.900000	0.024645	14.565108	2.719286	1.144031	5.566398	5.135393	0.000000	-10.000000	-0.075000	16.049999	442.500000	1023.000000	1023.000000	2046.000000
9.920000	0.026174	15.468592	2.872675	1.569734	5.932577	5.093606	0.000000	-10.000000	-0.033333	14.216667	448.166656	1023.000000	1023.000000	2046.000000
9.940000	0.026058	15.400270	2.690955	1.568432	5.898364	5.242520	0.000000	-10.000000	-0.008333	11.916667	453.333344	1023.000000	1023.000000	2046.000000
9.960000	0.025409	15.016678	2.515522	1.686882	5.931184	4.883089	0.000000	-10.000000	0.000000	9.150001	457.666656	1023.000000	1023.000000	2046.000000
9.980000	0.024601	14.539036	2.601564	1.481102	5.745320	4.711050	0.000000	-10.000000	0.016667	6.633334	461.166656	1023.000000	1023.000000	2046.000000
10.000000	0.023622	13.960893	2.484485	1.294570	5.604563	4.577275	0.000000	-10.000000	0.041667	4.100000	463.666656	1023.000000	1023.000000	2046.000000
10.020000	0.022630	13.374321	2.374111	1.371301	5.426442	4.202466	0.000000	-10.000000	0.066667	0.783333	465.500000	1023.000000	1023.000000	2046.000000
10.040000	0.021618	12.776360	2.203646	1.376679	5.174389	4.021645	0.000000	-10.000000	0.083333	-2.800000	466.500000	1023.000000	1023.000000	2046.000000
10.060000	0.020790	12.286785	2.107538	1.401615	4.891626	3.886006	0.000000	-10.000000	0.100000	-6.900000	467.000000	1023.000000	1023.000000	2046.000000
10.080000	0.020156	11.912075	1.914693	1.460141	4.836835	3.700405	0.000000	-10.000000	0.125000	-10.100000	467.000000	1023.000000	1023.000000	2046.000000
10.100000	0.019276	11.391849	1.834259	1.315871	4.589567	3.652152	0.000000	-10.000000	0.141667	-12.466667	467.000000	1023.000000	1023.000000	2046.000000
10.120000	0.018478	10.920721	1.819058	1.329417	4.337673	3.434573	0.000000	-10.000000	0.150000	-13.433333	467.000000	1023.000000	1023.000000	2046.000000
10.140000	0.017619	10.412870	1.668549	1.355012	4.127722	3.261588	0.000000	-10.000000	0.166667	-13.850000	463.333344	1023.000000	1023.000000	2046.000000
10.160000	0.016686	9.861398	1.508052	1.398353	3.898795	3.056198	0.000000	-10.000000	0.183333	-14.333333	454.833344	1023.000000	1023.000000	2046.000000
10.180000	0.015902	9.397883	1.559037	1.456481	3.633942	2.748423	0.000000	-10.000000	0.216667	-15.083333	444.666656	1023.000000	1023.000000	2046.000000
10.200000	0.015121	8.936505	1.640560	1.343322	3.358205	2.594420	0.000000	-10.000000	0.233333	-15.900000	436.500000	1023.000000	1023.000000	2046.000000
10.220000	0.013999	8.273158	1.429467	1.363946	3.191472	2.288273	0.000000	-10.000000	0.258333	-16.650000	431.166656	1023.000000	1023.000000	2046.000000
10.240000	0.013048	7.711114	1.550972	1.323321	2.880885	1.955937	0.000000	-10.000000	0.266667	-17.333334	425.500000	1023.000000	1023.000000	2046.000000
10.260000	0.012371	7.311366	1.465799	1.083442	2.822653	1.939471	0.000000	-10.000000	0.283333	-17.916666	419.500000	1023.000000	1023.000000	2046.000000
10.280000	0.011483	6.786355	1.284054	1.071410	2.760338	1.670553	0.000000	-10.000000	0.300000	-18.583334	413.500000	1023.000000	1023.000000	2046.000000
10.300000	0.010515	6.214228	1.350936	0.968494	2.517750	1.377048	0.000000	-10.000000	0.325000	-19.049999	407.500000	1023.000000	1023.000000	2046.000000
10.320000	0.009356	5.529623	1.166727	0.712274	2.399301	1.251321	0.000000	-10.000000	0.350000	-19.500000	401.166656	1023.000000	1023.000000	2046.000000
10.340000	0.007824	4.624269	0.836048	0.567852	2.286200	0.934169	0.000000	-10.000000	0.366667	-19.816668	394.666656	1023.000000	1023.000000	2046.000000
10.360000	0.006253	3.695470	0.885222	0.272219	1.913336	0.624693	0.000000	-10.000000	0.383333	-20.383333	388.000000	1023.000000	1023.000000	2046.000000
10.380000	0.005051	2.985384	0.920389	-0.159812	1.667308	0.557499	0.000000	-10.000000	0.391667	-20.766666	381.333344	1023.000000	1023.000000	2046.000000
10.400000	0.003627	2.143839	0.854497	-0.459139	1.423425	0.325056	0.000000	-10.000000	0.391667	-20.983334	374.500000	1023.000000	1023.000000	2046.000000
10.420000	0.002042	1.206823	0.838528	-0.643487	1.039572	-0.027791	0.000000	-10.000000	0.391667	-20.900000	367.500000	1023.000000	1023.000000	2046.000000
10.440000	0.000708	0.418239	0.716280	-0.913428	0.737445	-0.122059	0.000000	-10.000000	0.391667	-20.850000	360.500000	1023.000000	1023.000000	2046.000000
10.460000	-0.000702	-0.415087	0.688705	-1.050652	0.318469	-0.371608	0.000000	-10.000000	0.400000	-20.950001	353.500000	1023.000000	1023.000000	2046.000000
10.480000	-0.002166	-1.279856	0.441761	-1.322656	0.043696	-0.442657	0.000000	-10.000000	0.400000	-21.016666	346.500000	1023.000000	1023.000000	2046.000000
10.500000	-0.003717	-2.196841	0.100564	-1.535024	-0.180919	-0.581463	0.000000	-10.000000	0.400000	-21.166668	339.500000	1023.000000	1023.000000	2046.000000
10.520000	-0.004855	-2.869521	-0.120443	-1.542759	-0.422931	-0.783388	0.000000	-10.000000	0.400000	-21.233334	332.333344	1023.000000	1023.000000	2046.000000
10.540000	-0.005515	-3.259506	-0.190735	-1.591762	-0.564809	-0.912200	0.000000	-10.000000	0.400000	-21.383333	325.166656	1023.000000	1023.000000	2046.000000
10.560000	-0.006153	-3.636575	-0.236799	-1.651432	-0.721353	-1.026990	0.000000	-10.000000	0.400000	-21.350000	318.000000	1023.000000	1023.000000	2046.000000
10.580000	-0.006710	-3.965759	-0.308448	-1.717795	-0.874616	-1.064900	0.000000	-10.000000	0.400000	-21.383333	311.000000	1023.000000	1023.000000	2046.000000
10.600000	-0.007459	-4.408545	-0.468193	-1.773391	-0.984153	-1.182808	0.000000	-10.000000	0.400000	-21.300001	303.833344	1023.000000	1023.000000	2046.000000
10.620000	-0.007963	-4.706271	-0.458504	-1.722951	-1.127049	-1.397767	0.000000	-10.000000	0.400000	-21.300001	296.666656	1023.000000	1023.000000	2046.000000
10.640000	-0.008219	-4.857328	-0.348821	-1.812005	-1.287720	-1.408782	0.000000	-10.000000	0.400000	-21.150000	289.500000	1023.000000	1023.000000	2046.000000
10.660000	-0.008665	-5.121224	-0.382909	-1.862914	-1.398333	-1.477068	0.000000	-10.000000	0.400000	-21.083334	282.500000	1023.000000	1023.000000	2046.000000
10.680000	-0.009137	-5.399956	-0.579295	-1.754709	-1.410229	-1.655722	0.000000	-10.000000	0.400000	-21.116667	275.500000	1023.000000	1023.000000	2046.000000
10.700000	-0.009698	-5.731744	-0.545389	-1.852926	-1.632552	-1.700877	0.000000	-10.000000	0.400000	-21.266668	268.500000	1023.000000	1023.000000	2046.000000
10.720000	-0.010081	-5.957701	-0.438430	-1.864972	-1.838251	-1.816048	0.000000	-10.000000	0.391667	-21.366667	261.333344	1023.000000	1023.000000	2046.000000
10.740000	-0.010647	-6.292089	-0.588146	-1.914745	-1.941841	-1.847357	0.000000	-10.000000	0.391667	-21.283335	254.166672	1023.000000	1023.000000	2046.000000
10.760000	-0.011366	-6.717090	-0.691197	-1.900731	-2.120403	-2.004759	0.000000	-10.000000	0.391667	-21.166668	247.000000	1023.000000	1023.000000	2046.000000
10.780000	-0.012018	-7.102901	-0.743820	-1.860923	-2.283719	-2.214439	0.000000	-10.000000	0.400000	-21.000000	240.000000	1023.000000	1023.000000	2046.000000
10.800000	-0.012555	-7.419993	-0.759831	-2.051596	-2.429536	-2.179029	0.000000	-10.000000	0.391667	-20.983334	233.000000	1023.000000	1023.000000	2046.000000
10.820000	-0.013307	-7.864619	-0.897740	-2.122508	-2.569361	-2.275009	0.000000	-10.000000	0.383333	-20.783333	226.000000	1023.000000	1023.000000	2046.000000
10.840000	-0.014040	-8.297564	-1.056020	-2.086438	-2.682270	-2.472836	0.000000	-10.000000	0.366667	-20.766666	219.000000	1023.000000	1023.000000	2046.000000
10.860000	-0.014769	-8.728428	-1.084708	-2.183524	-2.860096	-2.600100	0.000000	-10.000000	0.358333	-20.550001	212.000000	1023.000000	1023.000000	2046.000000
10.880000	-0.015547	-9.188379	-1.146569	-2.297491	-3.078251	-2.666069	0.000000	-10.000000	0.358333	-20.450001	205.166672	1023.000000	1023.000000	2046.000000
10.900000	-0.016443	-9.718102	-1.281420	-2.287964	-3.302540	-2.846178	0.000000	-10.000000	0.358333	-20.066668	198.333328	1023.000000	1023.000000	2046.000000
10.920000	-0.017356	-10.257664	-1.297278	-2.415797	-3.546768	-2.997822	0.000000	-10.000000	0.358333	-19.666666	191.833328	1023.000000	1023.000000	2046.000000
10.940000	-0.018489	-10.927292	-1.179310	-2.790308	-3.940494	-3.017180	0.000000	-10.000000	0.350000	-19.299999	185.166672	1023.000000	1023.000000	2046.000000
10.960000	-0.019250	-11.376612	-1.360319	-3.050270	-4.066088	-2.899935	0.000000	-10.000000	0.350000	-19.049999	178.833328	1023.000000	1023.000000	2046.000000
10.980000	-0.019744	-11.668902	-1.537794	-2.844244	-4.037453	-3.249412	0.000000	-10.000000	0.350000	-18.966667	172.333328	1023.000000	1023.000000	2046.000000
11.000000	-0.020317	-12.007360	-1.613354	-2.827554	-4.109295	-3.457157	0.000000	-10.000000	0.350000	-18.850000	166.000000	1023.000000	1023.000000	2046.000000
11.020000	-0.020856	-12.326032	-1.754176	-3.020191	-4.114620	-3.437044	0.000000	-10.000000	0.333333	-18.583334	159.666672	1023.000000	1023.000000	2046.000000
11.040000	-0.022072	-13.044340	-1.962013	-3.266240	-4.183076	-3.633011	0.000000	-10.000000	0.291667	-18.083334	153.500000	1023.000000	1023.000000	2046.000000
11.060000	-0.023589	-13.941392	-2.083544	-3.476740	-4.443462	-3.937646	0.000000	-10.000000	0.258333	-17.500000	147.500000	1023.000000	1023.000000	2046.000000
11.080000	-0.024795	-14.653653	-2.212377	-3.580446	-4.704476	-4.156353	0.000000	-10.000000	0.233333	-16.850000	141.666672	1023.000000	1023.000000	2046.000000
11.100000	-0.025679	-15.176563	-2.265229	-3.584335	-5.006258	-4.320741	0.000000	-10.000000	0.241667	-16.183334	136.000000	1023.000000	1023.000000	2046.000000
11.120000	-0.026411	-15.609056	-2.363725	-3.615189	-5.300200	-4.329942	0.000000	-10.000000	0.241667	-15.716667	130.666672	1023.000000	1023.000000	2046.000000
11.140000	-0.026877	-15.884373	-2.407448	-3.557377	-5.482370	-4.437177	0.000000	-10.000000	0.241667	-15.483334	125.333336	1023.000000	1023.000000	2046.000000
11.160000	-0.027141	-16.040449	-2.282064	-3.523304	-5.699217	-4.535865	0.000000	-10.000000	0.225000	-15.500000	120.166664	1023.000000	1023.000000	2046.000000
11.180000	-0.027354	-16.166098	-2.326786	-3.579740	-5.782752	-4.476819	0.000000	-10.000000	0.208333	-15.300000	115.000000	1023.000000	1023.000000	2046.000000
11.200000	-0.028037	-16.569653	-2.424251	-3.599899	-5.963979	-4.581524	0.000000	-10.000000	0.208333	-15.050000	110.000000	1023.000000	1023.000000	2046.000000
11.220000	-0.028622	-16.915447	-2.625964	-3.583201	-6.027572	-4.678711	0.000000	-10.000000	0.208333	-14.566667	105.000000	1023.000000	1023.000000	2046.000000
11.240000	-0.029053	-17.170065	-2.673854	-3.626764	-6.132221	-4.737226	0.000000	-10.000000	0.208333	-14.000000	100.000000	1023.000000	1023.000000	2046.000000
11.260000	-0.029511	-17.441021	-2.580486	-3.656062	-6.289575	-4.914899	0.000000	-10.000000	0.200000	-13.483334	95.333336	1023.000000	1023.000000	2046.000000
11.280000	-0.029541	-17.458508	-2.601894	-3.739858	-6.266328	-4.850426	0.000000	-10.000000	0.183333	-12.900001	90.666664	1023.000000	1023.000000	2046.000000
11.300000	-0.029861	-17.648005	-2.700078	-3.697439	-6.255102	-4.995387	0.000000	-10.000000	0.150000	-12.416667	86.333336	1023.000000	1023.000000	2046.000000
11.320000	-0.030004	-17.732113	-2.649987	-3.759992	-6.250902	-5.071231	0.000000	-10.000000	0.125000	-11.816667	82.000000	1023.000000	1023.000000	2046.000000
11.340000	-0.030208	-17.852673	-2.591073	-3.960873	-6.264179	-5.036547	0.000000	-10.000000	0.116667	-11.433333	78.166664	1023.000000	1023.000000	2046.000000
11.360000	-0.030760	-18.179392	-2.792506	-4.042521	-6.206172	-5.138192	0.000000	-10.000000	0.116667	-11.166667	74.500000	1023.000000	1023.000000	2046.000000
11.380000	-0.031173	-18.423414	-2.906898	-4.049916	-6.101078	-5.365523	0.000000	-10.000000	0.116667	-10.900001	70.833336	1023.000000	1023.000000	2046.000000
11.400000	-0.031987	-18.904461	-3.035271	-4.378625	-6.175646	-5.314919	0.000000	-10.000000	0.116667	-10.733334	67.166664	1023.000000	1023.000000	2046.000000
11.420000	-0.032928	-19.460367	-3.202650	-4.650567	-6.249133	-5.358017	0.000000	-10.000000	0.116667	-10.616667	63.500000	1023.000000	1023.000000	2046.000000
11.440000	-0.033828	-19.992151	-3.261643	-4.881104	-6.366195	-5.483211	0.000000	-10.000000	0.108333	-10.800000	60.000000	1023.000000	1023.000000	2046.000000
11.460000	-0.034868	-20.606949	-3.210207	-5.181116	-6.658412	-5.557214	0.000000	-10.000000	0.100000	-10.883333	56.500000	1023.000000	1023.000000	2046.000000
11.480000	-0.035604	-21.041973	-3.117915	-5.394906	-6.830392	-5.698760	0.000000	-10.000000	0.100000	-10.816667	52.833332	1023.000000	1023.000000	2046.000000
11.500000	-0.036257	-21.427660	-3.292253	-5.439630	-6.899184	-5.796592	0.000000	-10.000000	0.100000	-10.383333	49.166668	1023.000000	1023.000000	2046.000000
11.520000	-0.037168	-21.966152	-3.459258	-5.486329	-7.100410	-5.920156	0.000000	-10.000000	0.100000	-9.833333	45.666668	1023.000000	1023.000000	2046.000000
11.540000	-0.037773	-22.323805	-3.489481	-5.589536	-7.250646	-5.994141	0.000000	-10.000000	0.100000	-9.250000	42.500000	1023.000000	1023.000000	2046.000000
11.560000	-0.038433	-22.714136	-3.778098	-5.671452	-7.297865	-5.966721	0.000000	-10.000000	0.100000	-8.766666	39.500000	1023.000000	1023.000000	2046.000000
11.580000	-0.038924	-23.003883	-4.053261	-5.711995	-7.229530	-6.009099	0.000000	-10.000000	0.108333	-8.416667	36.500000	1023.000000	1023.000000	2046.000000
11.600000	-0.038898	-22.988695	-3.994530	-5.671794	-7.237854	-6.084517	0.000000	-10.000000	0.100000	-8.066668	33.500000	1023.000000	1023.000000	2046.000000
11.620000	-0.038852	-22.961571	-3.940786	-5.717350	-7.281960	-6.021474	0.000000	-10.000000	0.100000	-7.600000	30.833334	1023.000000	1023.000000	2046.000000
11.640000	-0.038807	-22.934786	-4.055981	-5.696107	-7.172781	-6.009917	0.000000	-10.000000	0.091667	-7.066667	28.166666	1023.000000	1023.000000	2046.000000
11.660000	-0.038724	-22.885775	-4.003343	-5.579072	-7.143553	-6.159807	0.000000	-10.000000	0.083333	-6.466667	25.833334	1023.000000	1023.000000	2046.000000
11.680000	-0.038714	-22.880066	-3.901293	-5.746488	-7.208672	-6.023613	0.000000	-10.000000	0.066667	-5.950000	23.500000	1023.000000	1023.000000	2046.000000
11.700000	-0.038382	-22.683630	-3.898679	-5.640890	-7.091960	-6.052101	0.000000	-10.000000	0.050000	-5.416667	21.500000	1023.000000	1023.000000	2046.000000
11.720000	-0.038263	-22.613600	-3.960464	-5.593138	-7.009179	-6.050819	0.000000	-10.000000	0.050000	-4.933333	19.833334	1023.000000	1023.000000	2046.000000
11.740000	-0.038150	-22.546591	-3.985636	-5.494543	-7.018434	-6.047977	0.000000	-10.000000	0.050000	-4.483334	18.166666	1023.000000	1023.000000	2046.000000
11.760000	-0.038047	-22.485537	-3.843377	-5.388558	-7.074077	-6.179523	0.000000	-10.000000	0.050000	-4.033334	16.833334	1023.000000	1023.000000	2046.000000
11.780000	-0.037786	-22.331739	-3.700556	-5.492126	-7.127339	-6.011718	0.000000	-10.000000	0.050000	-3.583333	15.333333	1023.000000	1023.000000	2046.000000
11.800000	-0.037788	-22.332506	-3.805369	-5.388610	-7.083996	-6.054532	0.000000	-10.000000	0.050000	-3.200000	14.166667	1023.000000	1023.000000	2046.000000
11.820000	-0.037941	-22.423128	-3.827074	-5.284016	-7.112460	-6.199578	0.000000	-10.000000	0.058333	-2.883333	13.000000	1023.000000	1023.000000	2046.000000
11.840000	-0.037798	-22.338696	-3.707201	-5.376141	-7.164464	-6.090889	0.000000	-10.000000	0.058333	-2.716667	12.000000	1023.000000	1023.000000	2046.000000
11.860000	-0.037831	-22.357925	-3.762918	-5.368546	-7.165723	-6.060739	0.000000	-10.000000	0.058333	-2.600000	11.166667	1023.000000	1023.000000	2046.000000
11.880000	-0.037978	-22.444988	-3.894113	-5.322446	-7.085699	-6.142730	0.000000	-10.000000	0.050000	-2.516667	10.333333	1023.000000	1023.000000	2046.000000
11.900000	-0.038111	-22.523825	-3.829087	-5.311894	-7.208274	-6.174569	0.000000	-10.000000	0.050000	-2.316667	9.500000	1023.000000	1023.000000	2046.000000
11.920000	-0.038156	-22.550364	-3.801477	-5.274425	-7.293414	-6.181048	0.000000	-10.000000	0.033333	-1.683333	8.666667	1023.000000	1023.000000	2046.000000
11.940000	-0.038562	-22.789902	-3.840690	-5.265771	-7.387820	-6.295621	0.000000	-10.000000	0.033333	-0.883333	8.166667	1023.000000	1023.000000	2046.000000
11.960000	-0.038750	-22.901102	-3.644416	-5.417373	-7.599209	-6.240105	0.000000	-10.000000	0.033333	-0.216667	8.000000	1023.000000	1023.000000	2046.000000
11.980000	-0.038852	-22.961464	-3.784244	-5.576488	-7.536950	-6.063782	0.000000	-10.000000	0.050000	0.000000	8.000000	1023.000000	1023.000000	2046.000000
12.000000	-0.038275	-22.620710	-3.721113	-5.157820	-7.326358	-6.415419	0.000000	-10.000000	0.050000	-0.333333	8.000000	1023.000000	1023.000000	2046.000000
12.020000	-0.038583	-22.802536	-3.744333	-5.419302	-7.471479	-6.167421	0.000000	-10.000000	0.050000	-1.100000	8.000000	1023.000000	1023.000000	2046.000000
12.040000	-0.038835	-22.951292	-3.938105	-5.316646	-7.340170	-6.356371	0.000000	-10.000000	0.050000	-2.016667	7.833333	1023.000000	1023.000000	2046.000000
12.060000	-0.039314	-23.234299	-3.870024	-5.429781	-7.454589	-6.479904	0.000000	-10.000000	0.050000	-2.000000	7.500000	1023.000000	1023.000000	2046.000000
12.080000	-0.040029	-23.656952	-4.099247	-5.735315	-7.407936	-6.414452	0.000000	-10.000000	0.041667	-1.233333	7.166667	1023.000000	1023.000000	2046.000000
12.100000	-0.040955	-24.204224	-4.177909	-5.668204	-7.631457	-6.726653	0.000000	-10.000000	0.041667	0.250000	7.000000	1023.000000	1023.000000	2046.000000
12.120000	-0.041164	-24.328135	-4.201540	-5.570490	-7.830287	-6.725816	0.000000	-10.000000	0.041667	1.233333	7.000000	1023.000000	1023.000000	2046.000000
12.140000	-0.041456	-24.500244	-4.303746	-5.497094	-7.998053	-6.701351	0.000000	-10.000000	0.050000	1.483333	7.000000	1023.000000	1023.000000	2046.000000
12.160000	-0.041332	-24.427349	-4.045124	-5.435227	-8.226631	-6.720366	0.000000	-10.000000	0.050000	0.250000	7.000000	1023.000000	1023.000000	2046.000000
12.180000	-0.041064	-24.268652	-4.004731	-5.396349	-8.258109	-6.609464	0.000000	-10.000000	0.050000	-1.416667	6.833333	1023.000000	1023.000000	2046.000000
12.200000	-0.041276	-24.393959	-4.036785	-5.393517	-8.338384	-6.625273	0.000000	-10.000000	0.050000	-3.050000	6.166667	1023.000000	1023.000000	2046.000000
12.220000	-0.041192	-24.344585	-3.976091	-5.432017	-8.400943	-6.535534	0.000000	-10.000000	0.050000	-3.783334	5.000000	1023.000000	1023.000000	2046.000000
12.240000	-0.041561	-24.562777	-4.139630	-5.403131	-8.440700	-6.579316	0.000000	-10.000000	0.050000	-3.916667	3.666667	1023.000000	1023.000000	2046.000000
12.260000	-0.041759	-24.679859	-4.061170	-5.414958	-8.550277	-6.653455	0.000000	-10.000000	0.058333	-3.483334	2.333333	1023.000000	1023.000000	2046.000000
12.280000	-0.041459	-24.502279	-4.214686	-5.381391	-8.373915	-6.532289	0.000000	-10.000000	0.058333	-2.850000	1.166667	1023.000000	1023.000000	2046.000000
12.300000	-0.041511	-24.532845	-4.029195	-5.335410	-8.505678	-6.662562	0.000000	-10.000000	0.058333	-2.166667	0.333333	1023.000000	1023.000000	2046.000000
12.320000	-0.041157	-24.323685	-3.967930	-5.295465	-8.434673	-6.625617	0.000000	-10.000000	0.041667	-1.216667	0.000000	1023.000000	1023.000000	2046.000000
12.340000	-0.040928	-24.188711	-4.001493	-5.168343	-8.286033	-6.732843	0.000000	-10.000000	0.041667	-0.450000	0.000000	1023.000000	1023.000000	2046.000000
12.360000	-0.040716	-24.063238	-3.959920	-5.283367	-8.196221	-6.623729	0.000000	-10.000000	0.041667	0.000000	0.000000	1023.000000	1023.000000	2046.000000
12.380000	-0.040857	-24.146229	-4.009669	-5.309141	-8.101871	-6.725550	0.000000	-10.000000	0.050000	0.000000	0.000000	1023.000000	1023.000000	2046.000000
12.400000	-0.040941	-24.196222	-3.992465	-5.363378	-8.101445	-6.738933	0.000000	-10.000000	0.041667	0.000000	0.000000	1023.000000	1023.000000	2046.000000
12.420000	-0.041386	-24.458883	-4.222982	-5.404403	-7.966553	-6.864946	0.000000	-10.000000	0.041667	0.000000	0.000000	1023.000000	1023.000000	2046.000000
12.440000	-0.041724	-24.658657	-4.239395	-5.667220	-8.013284	-6.738758	0.000000	-10.000000	0.041667	-0.333333	0.000000	1023.000000	1023.000000	2046.000000
12.460000	-0.042472	-25.100994	-4.373005	-5.828724	-8.044119	-6.855147	0.000000	-10.000000	0.050000	-1.250000	0.000000	1023.000000	1023.000000	2046.000000
12.480000	-0.042819	-25.305870	-4.264716	-6.065302	-8.109720	-6.866131	0.000000	-10.000000	0.050000	-2.166667	0.000000	1023.000000	1023.000000	2046.000000
12.500000	-0.043650	-25.797115	-4.368553	-6.306409	-8.243267	-6.878886	0.000000	-10.000000	0.050000	-3.016667	-0.666667	1023.000000	1023.000000	2046.000000
12.520000	-0.044015	-26.013041	-4.296512	-6.379519	-8.348746	-6.988263	0.000000	-10.000000	0.050000	-3.000000	-1.666667	1023.000000	1023.000000	2046.000000
12.540000	-0.044480	-26.287569	-4.477435	-6.382521	-8.407875	-7.019739	0.000000	-10.000000	0.050000	-2.733333	-3.000000	1023.000000	1023.000000	2046.000000
12.560000	-0.044874	-26.520777	-4.470600	-6.409056	-8.528433	-7.112688	0.000000	-10.000000	0.050000	-1.966667	-3.666667	1023.000000	1023.000000	2046.000000
12.580000	-0.045103	-26.655861	-4.724507	-6.486488	-8.470386	-6.974480	0.000000	-10.000000	0.058333	-1.066667	-4.000000	1023.000000	1023.000000	2046.000000
12.600000	-0.045537	-26.912445	-4.845635	-6.460846	-8.498124	-7.107840	0.000000	-10.000000	0.058333	-0.416667	-4.000000	1023.000000	1023.000000	2046.000000
12.620000	-0.045395	-26.828655	-4.775030	-6.473247	-8.499455	-7.080924	0.000000	-10.000000	0.058333	0.000000	-4.000000	1023.000000	1023.000000	2046.000000
12.640000	-0.045252	-26.744030	-4.954411	-6.429525	-8.346375	-7.013721	0.000000	-10.000000	0.050000	0.000000	-4.000000	1023.000000	1023.000000	2046.000000
12.660000	-0.044814	-26.484932	-4.811122	-6.354229	-8.283010	-7.036571	0.000000	-10.000000	0.050000	0.000000	-4.000000	1023.000000	1023.000000	2046.000000
12.680000	-0.044572	-26.342129	-4.815521	-6.406554	-8.214543	-6.905509	0.000000	-10.000000	0.050000	0.000000	-4.000000	1023.000000	1023.000000	2046.000000
12.700000	-0.044412	-26.247204	-4.762815	-6.257965	-8.148776	-7.077648	0.000000	-10.000000	0.050000	0.000000	-4.000000	1023.000000	1023.000000	2046.000000
12.720000	-0.043985	-25.995190	-4.647237	-6.285113	-8.114532	-6.948307	0.000000	-10.000000	0.050000	0.000000	-4.000000	1023.000000	1023.000000	2046.000000
12.740000	-0.043838	-25.908287	-4.696151	-6.212543	-8.068751	-6.930843	0.000000	-10.000000	0.050000	0.000000	-4.000000	1023.000000	1023.000000	2046.000000
12.760000	-0.043385	-25.640583	-4.566699	-6.075649	-7.981515	-7.016721	0.000000	-10.000000	0.050000	0.000000	-4.000000	1023.000000	1023.000000	2046.000000
12.780000	-0.043006	-25.416504	-4.594905	-6.044112	-7.897668	-6.879818	0.000000	-10.000000	0.050000	0.000000	-4.000000	1023.000000	1023.000000	2046.000000
12.800000	-0.042931	-25.372015	-4.478716	-5.980099	-7.984419	-6.928780	0.000000	-10.000000	0.050000	0.000000	-4.000000	1023.000000	1023.000000	2046.000000
12.820000	-0.042676	-25.221796	-4.402901	-5.922116	-7.939577	-6.957201	0.000000	-10.000000	0.050000	0.000000	-4.000000	1023.000000	1023.000000	2046.000000
12.840000	-0.042597	-25.174637	-4.473179	-5.862772	-7.894633	-6.944052	0.000000	-10.000000	0.050000	0.000000	-4.000000	1023.000000	1023.000000	2046.000000
12.860000	-0.042240	-24.963610	-4.403175	-5.895025	-7.805248	-6.860162	0.000000	-10.000000	0.050000	0.000000	-4.000000	1023.000000	1023.000000	2046.000000
12.880000	-0.042331	-25.017796	-4.463372	-5.839005	-7.867744	-6.847673	0.000000	-10.000000	0.050000	0.000000	-4.000000	1023.000000	1023.000000	2046.000000
12.900000	-0.042201	-24.940500	-4.372457	-5.737377	-7.822497	-7.008169	0.000000	-10.000000	0.050000	0.000000	-4.000000	1023.000000	1023.000000	2046.000000
12.920000	-0.042238	-24.962845	-4.414391	-5.754180	-7.896974	-6.897301	0.000000	-10.000000	0.050000	0.000000	-4.000000	1023.000000	1023.000000	2046.000000
12.940000	-0.042408	-25.062857	-4.420617	-5.718049	-7.951572	-6.972617	0.000000	-10.000000	0.041667	0.000000	-4.000000	1023.000000	1023.000000	2046.000000
12.960000	-0.042304	-25.001740	-4.162385	-5.825663	-8.107109	-6.906583	0.000000	-10.000000	0.041667	0.000000	-4.000000	1023.000000	1023.000000	2046.000000
12.980000	-0.042441	-25.082537	-4.240445	-5.939722	-8.097146	-6.805223	0.000000	-10.000000	0.041667	0.000000	-4.000000	1023.000000	1023.000000	2046.000000
13.000000	-0.042076	-24.866817	-4.068871	-5.825980	-8.072172	-6.899795	0.000000	-10.000000	0.050000	0.000000	-4.000000	1023.000000	1023.000000	2046.000000
13.020000	-0.042156	-24.914082	-4.183328	-5.845287	-8.015770	-6.869696	0.000000	-10.000000	0.050000	0.000000	-4.000000	1023.000000	1023.000000	2046.000000
13.040000	-0.042241	-24.964340	-4.245370	-5.738734	-7.958427	-7.021810	0.000000	-10.000000	0.058333	0.000000	-4.000000	1023.000000	1023.000000	2046.000000
13.060000	-0.042453	-25.089577	-4.303303	-5.845442	-7.944264	-6.996568	0.000000	-10.000000	0.058333	0.000000	-4.000000	1023.000000	1023.000000	2046.000000
13.080000	-0.043319	-25.601669	-4.541208	-5.996810	-7.942795	-7.120856	0.000000	-10.000000	0.050000	0.000000	-4.000000	1023.000000	1023.000000	2046.000000
13.100000	-0.043922	-25.958082	-4.497528	-6.064502	-8.098223	-7.297831	0.000000	-10.000000	0.033333	0.566667	-4.000000	1023.000000	1023.000000	2046.000000
13.120000	-0.044288	-26.174341	-4.637833	-6.030371	-8.217899	-7.288239	0.000000	-10.000000	0.033333	1.116667	-4.000000	1023.000000	1023.000000	2046.000000
13.140000	-0.044716	-26.427328	-4.732349	-5.844059	-8.461720	-7.389200	0.000000	-10.000000	0.041667	1.383333	-4.000000	1023.000000	1023.000000	2046.000000
13.160000	-0.044515	-26.308628	-4.541127	-5.803899	-8.655357	-7.308244	0.000000	-10.000000	0.050000	0.816667	-4.000000	1023.000000	1023.000000	2046.000000
13.180000	-0.044408	-26.245228	-4.518795	-5.760702	-8.730192	-7.235539	0.000000	-10.000000	0.058333	-0.016667	-4.000000	1023.000000	1023.000000	2046.000000
13.200000	-0.044342	-26.206305	-4.397787	-5.780769	-8.826956	-7.200793	0.000000	-10.000000	0.058333	-0.850000	-4.000000	1023.000000	1023.000000	2046.000000
13.220000	-0.044446	-26.267538	-4.454780	-5.813907	-8.856038	-7.142813	0.000000	-10.000000	0.058333	-1.250000	-4.000000	1023.000000	1023.000000	2046.000000
13.240000	-0.044668	-26.398876	-4.484698	-5.823839	-8.961511	-7.128828	0.000000	-10.000000	0.050000	-0.966667	-4.000000	1023.000000	1023.000000	2046.000000
13.260000	-0.044534	-26.319576	-4.463164	-5.826103	-8.935088	-7.095221	0.000000	-10.000000	0.041667	-0.400000	-4.000000	1023.000000	1023.000000	2046.000000
13.280000	-0.044522	-26.312611	-4.509840	-5.799587	-8.929749	-7.073436	0.000000	-10.000000	0.041667	0.000000	-4.000000	1023.000000	1023.000000	2046.000000
13.300000	-0.044332	-26.199966	-4.479869	-5.706470	-8.905014	-7.108613	0.000000	-10.000000	0.033333	0.000000	-4.000000	1023.000000	1023.000000	2046.000000
13.320000	-0.043992	-25.998991	-4.304181	-5.667069	-8.899295	-7.128446	0.000000	-10.000000	0.041667	0.000000	-4.000000	1023.000000	1023.000000	2046.000000
13.340000	-0.043671	-25.809786	-4.344419	-5.614773	-8.766156	-7.084437	0.000000	-10.000000	0.041667	0.000000	-4.000000	1023.000000	1023.000000	2046.000000
13.360000	-0.043536	-25.729746	-4.314274	-5.569865	-8.669966	-7.175641	0.000000	-10.000000	0.050000	0.000000	-4.000000	1023.000000	1023.000000	2046.000000
13.380000	-0.043333	-25.609943	-4.235448	-5.702649	-8.575406	-7.096440	0.000000	-10.000000	0.050000	0.000000	-4.000000	1023.000000	1023.000000	2046.000000
13.400000	-0.043644	-25.793579	-4.327278	-5.767586	-8.542366	-7.156349	0.000000	-10.000000	0.050000	0.000000	-4.000000	1023.000000	1023.000000	2046.000000
13.420000	-0.043758	-25.861067	-4.495155	-5.687335	-8.358911	-7.319666	0.000000	-10.000000	0.050000	0.000000	-4.000000	1023.000000	1023.000000	2046.000000
13.440000	-0.044093	-26.058716	-4.550156	-5.958874	-8.338235	-7.211450	0.000000	-10.000000	0.050000	0.000000	-4.000000	1023.000000	1023.000000	2046.000000
13.460000	-0.044575	-26.343678	-4.731187	-6.092808	-8.292785	-7.226896	0.000000	-10.000000	0.050000	-0.300000	-4.000000	1023.000000	1023.000000	2046.000000
13.480000	-0.044982	-26.584480	-4.758755	-6.210844	-8.288676	-7.326206	0.000000	-10.000000	0.050000	-1.000000	-4.000000	1023.000000	1023.000000	2046.000000
13.500000	-0.045486	-26.882015	-4.600911	-6.536675	-8.488739	-7.255691	0.000000	-10.000000	0.050000	-1.733333	-4.166667	1023.000000	1023.000000	2046.000000
13.520000	-0.046317	-27.373131	-4.721243	-6.735159	-8.626429	-7.290299	0.000000	-10.000000	0.050000	-2.016667	-4.500000	1023.000000	1023.000000	2046.000000
13.540000	-0.046590	-27.534889	-4.677280	-6.679561	-8.705346	-7.472702	0.000000	-10.000000	0.058333	-1.733333	-4.833333	1023.000000	1023.000000	2046.000000
13.560000	-0.046745	-27.626154	-4.813962	-6.718421	-8.725760	-7.368012	0.000000	-10.000000	0.058333	-1.000000	-5.000000	1023.000000	1023.000000	2046.000000
13.580000	-0.047387	-28.005833	-4.915059	-6.770667	-8.841616	-7.478491	0.000000	-10.000000	0.058333	-0.416667	-5.000000	1023.000000	1023.000000	2046.000000
13.600000	-0.047495	-28.069677	-4.960113	-6.781277	-8.874187	-7.454100	0.000000	-10.000000	0.050000	0.000000	-5.000000	1023.000000	1023.000000	2046.000000
13.620000	-0.047647	-28.159399	-5.209747	-6.711977	-8.717071	-7.520604	0.000000	-10.000000	0.058333	0.000000	-5.000000	1023.000000	1023.000000	2046.000000
13.640000	-0.047396	-28.010881	-5.096128	-6.757187	-8.718493	-7.439074	0.000000	-10.000000	0.058333	0.000000	-5.000000	1023.000000	1023.000000	2046.000000
13.660000	-0.047277	-27.940784	-5.203062	-6.765408	-8.619063	-7.353251	0.000000	-10.000000	0.058333	0.000000	-5.000000	1023.000000	1023.000000	2046.000000
13.680000	-0.046795	-27.655792	-5.046882	-6.710308	-8.578373	-7.320229	0.000000	-10.000000	0.066667	0.000000	-5.000000	1023.000000	1023.000000	2046.000000
13.700000	-0.046494	-27.478086	-5.111651	-6.603545	-8.414672	-7.348218	0.000000	-10.000000	0.066667	0.000000	-5.000000	1023.000000	1023.000000	2046.000000
13.720000	-0.045888	-27.119581	-5.009595	-6.575867	-8.299246	-7.234873	0.000000	-10.000000	0.066667	0.000000	-5.000000	1023.000000	1023.000000	2046.000000
13.740000	-0.045603	-26.951393	-4.955878	-6.465034	-8.208553	-7.321928	0.000000	-10.000000	0.050000	0.600000	-5.000000	1023.000000	1023.000000	2046.000000
13.760000	-0.045133	-26.673531	-4.854615	-6.471370	-8.211923	-7.135623	0.000000	-10.000000	0.050000	1.383333	-5.000000	1023.000000	1023.000000	2046.000000
13.780000	-0.044556	-26.332699	-4.731219	-6.323731	-8.093799	-7.183950	0.000000	-10.000000	0.050000	2.483333	-5.000000	1023.000000	1023.000000	2046.000000
13.800000	-0.044203	-26.123713	-4.775420	-6.200210	-7.965046	-7.183037	0.000000	-10.000000	0.041667	3.466667	-5.000000	1023.000000	1023.000000	2046.000000
13.820000	-0.043460	-25.684662	-4.581695	-6.184901	-7.889222	-7.028844	0.000000	-10.000000	0.033333	4.650000	-5.000000	1023.000000	1023.000000	2046.000000
13.840000	-0.043357	-25.623970	-4.619125	-6.119944	-7.864940	-7.019961	0.000000	-10.000000	0.033333	5.450000	-5.000000	1023.000000	1023.000000	2046.000000
13.860000	-0.042878	-25.340837	-4.437870	-6.033993	-7.820470	-7.048503	0.000000	-10.000000	0.041667	5.533333	-5.000000	1023.000000	1023.000000	2046.000000
13.880000	-0.042564	-25.155481	-4.568072	-6.013192	-7.657653	-6.916564	0.000000	-10.000000	0.041667	5.016667	-5.000000	1023.000000	1023.000000	2046.000000
13.900000	-0.042413	-25.065844	-4.469844	-5.896084	-7.696192	-7.003724	0.000000	-10.000000	0.033333	4.250000	-5.000000	1023.000000	1023.000000	2046.000000
13.920000	-0.042339	-25.022404	-4.441722	-5.880909	-7.776092	-6.923682	0.000000	-10.000000	0.025000	3.650000	-5.000000	1023.000000	1023.000000	2046.000000
13.940000	-0.042295	-24.996418	-4.326249	-5.815662	-7.823035	-7.031472	0.000000	-10.000000	0.033333	3.250000	-5.000000	1023.000000	1023.000000	2046.000000
13.960000	-0.042021	-24.834600	-4.219557	-5.882036	-7.858075	-6.874932	0.000000	-10.000000	0.041667	3.050000	-5.000000	1023.000000	1023.000000	2046.000000
13.980000	-0.042038	-24.844398	-4.244650	-5.946283	-7.754368	-6.899098	0.000000	-10.000000	0.050000	2.800000	-5.000000	1023.000000	1023.000000	2046.000000
14.000000	-0.041247	-24.376858	-4.105218	-5.739110	-7.601313	-6.931215	0.000000	-10.000000	0.050000	2.250000	-5.000000	1023.000000	1023.000000	2046.000000
14.020000	-0.041688	-24.637512	-4.139681	-5.892343	-7.731242	-6.874246	0.000000	-10.000000	0.058333	1.316667	-5.000000	1023.000000	1023.000000	2046.000000
14.040000	-0.041563	-24.563868	-4.140631	-5.913415	-7.691855	-6.817967	0.000000	-10.000000	0.058333	0.500000	-5.000000	1023.000000	1023.000000	2046.000000
14.060000	-0.042121	-24.893715	-4.406887	-5.842563	-7.627689	-7.016576	0.000000	-10.000000	0.058333	0.000000	-5.000000	1023.000000	1023.000000	2046.000000
14.080000	-0.042833	-25.314556	-4.343771	-6.125394	-7.775274	-7.070118	0.000000	-10.000000	0.050000	0.583333	-5.000000	1023.000000	1023.000000	2046.000000
14.100000	-0.043474	-25.692875	-4.580014	-6.103300	-7.808838	-7.200722	0.000000	-10.000000	0.050000	1.283333	-5.000000	1023.000000	1023.000000	2046.000000
14.120000	-0.043891	-25.939445	-4.565409	-5.967542	-8.056351	-7.350144	0.000000	-10.000000	0.050000	2.133333	-5.000000	1023.000000	1023.000000	2046.000000
14.140000	-0.044274	-26.165937	-4.740311	-5.862413	-8.211144	-7.352068	0.000000	-10.000000	0.050000	1.700000	-5.000000	1023.000000	1023.000000	2046.000000
14.160000	-0.044103	-26.065109	-4.543908	-5.840311	-8.405898	-7.274993	0.000000	-10.000000	0.058333	0.216667	-5.000000	1023.000000	1023.000000	2046.000000
14.180000	-0.044136	-26.084183	-4.592571	-5.842412	-8.443913	-7.205286	0.000000	-10.000000	0.075000	-1.833333	-5.333333	1023.000000	1023.000000	2046.000000
14.200000	-0.044356	-26.214144	-4.530073	-5.871073	-8.545039	-7.267958	0.000000	-10.000000	0.075000	-3.666667	-6.166667	1023.000000	1023.000000	2046.000000
14.220000	-0.044414	-26.248674	-4.562812	-5.955676	-8.630943	-7.099243	0.000000	-10.000000	0.075000	-4.500000	-7.666667	1023.000000	1023.000000	2046.000000
14.240000	-0.044717	-26.427963	-4.512288	-5.960305	-8.743555	-7.211816	0.000000	-10.000000	0.066667	-4.650000	-9.166667	1023.000000	1023.000000	2046.000000
14.260000	-0.044741	-26.442089	-4.568850	-6.015891	-8.742850	-7.114499	0.000000	-10.000000	0.083333	-4.133333	-10.666667	1023.000000	1023.000000	2046.000000
14.280000	-0.044774	-26.461592	-4.646541	-5.915658	-8.700870	-7.198523	0.000000	-10.000000	0.075000	-3.516667	-12.000000	1023.000000	1023.000000	2046.000000
14.300000	-0.044667	-26.397976	-4.454521	-5.926653	-8.779911	-7.236892	0.000000	-10.000000	0.066667	-2.900000	-13.333333	1023.000000	1023.000000	2046.000000
14.320000	-0.044473	-26.283438	-4.496694	-5.884658	-8.706383	-7.195704	0.000000	-10.000000	0.050000	-1.950000	-14.333333	1023.000000	1023.000000	2046.000000
14.340000	-0.044188	-26.115389	-4.441228	-5.792324	-8.581520	-7.300317	0.000000	-10.000000	0.050000	-0.950000	-14.833333	1023.000000	1023.000000	2046.000000
14.360000	-0.044134	-26.082909	-4.395868	-5.881727	-8.567461	-7.237852	0.000000	-10.000000	0.058333	-0.216667	-15.000000	1023.000000	1023.000000	2046.000000
14.380000	-0.044288	-26.173946	-4.389189	-5.910019	-8.489155	-7.385585	0.000000	-10.000000	0.058333	0.000000	-15.000000	1023.000000	1023.000000	2046.000000
14.400000	-0.044184	-26.112806	-4.477180	-5.991989	-8.328088	-7.315551	0.000000	-10.000000	0.050000	0.000000	-15.000000	1023.000000	1023.000000	2046.000000
14.420000	-0.044386	-26.231859	-4.621837	-6.050561	-8.174156	-7.385305	0.000000	-10.000000	0.041667	0.600000	-15.000000	1023.000000	1023.000000	2046.000000
14.440000	-0.044631	-26.377218	-4.696338	-6.161558	-8.173482	-7.345841	0.000000	-10.000000	0.041667	1.383333	-15.000000	1023.000000	1023.000000	2046.000000
14.460000	-0.044937	-26.557943	-4.796803	-6.325335	-8.105874	-7.329933	0.000000	-10.000000	0.050000	2.483333	-15.000000	1023.000000	1023.000000	2046.000000
14.480000	-0.044856	-26.509735	-4.683956	-6.548282	-8.123619	-7.153879	0.000000	-10.000000	0.050000	2.983333	-15.000000	1023.000000	1023.000000	2046.000000
14.500000	-0.045192	-26.708496	-4.797982	-6.627400	-8.106016	-7.177097	0.000000	-10.000000	0.025000	4.566667	-15.000000	1023.000000	1023.000000	2046.000000
14.520000	-0.045188	-26.705824	-4.652874	-6.649746	-8.163205	-7.239999	0.000000	-10.000000	0.000000	6.600000	-15.000000	1023.000000	1023.000000	2046.000000
14.540000	-0.045112	-26.661221	-4.736549	-6.713064	-8.152071	-7.059536	0.000000	-10.000000	-0.041667	9.250000	-15.000000	1023.000000	1023.000000	2046.000000
14.560000	-0.044912	-26.542761	-4.750759	-6.676012	-8.102446	-7.013544	0.000000	-10.000000	-0.075000	11.333334	-15.000000	1023.000000	1023.000000	2046.000000
14.580000	-0.044435	-26.261108	-4.759801	-6.601793	-8.024299	-6.875216	0.000000	-10.000000	-0.100000	13.066667	-15.000000	1023.000000	1023.000000	2046.000000
14.600000	-0.044175	-26.107227	-4.891812	-6.529818	-7.862251	-6.823347	0.000000	-10.000000	-0.108333	14.566667	-8.666667	1023.000000	1023.000000	2046.000000
14.620000	-0.043441	-25.673679	-4.881233	-6.522419	-7.623768	-6.646258	0.000000	-10.000000	-0.125000	15.700000	4.500000	1023.000000	1023.000000	2046.000000
14.640000	-0.042511	-25.123968	-4.976298	-6.405186	-7.328011	-6.414473	0.000000	-10.000000	-0.150000	16.916666	19.333334	1023.000000	1023.000000	2046.000000
14.660000	-0.041496	-24.524012	-4.768981	-6.212996	-7.167744	-6.374291	0.000000	-10.000000	-0.183333	17.950001	29.833334	1023.000000	1023.000000	2046.000000
14.680000	-0.040087	-23.691576	-4.698041	-6.150942	-6.812338	-6.030255	0.000000	-10.000000	-0.208333	19.083334	35.500000	1023.000000	1023.000000	2046.000000
14.700000	-0.039021	-23.061554	-4.539850	-6.025217	-6.571567	-5.924920	0.000000	-10.000000	-0.250000	20.033333	41.833332	1023.000000	1023.000000	2046.000000
14.720000	-0.037637	-22.243732	-4.365222	-5.905142	-6.326474	-5.646894	0.000000	-10.000000	-0.275000	21.016666	48.333332	1023.000000	1023.000000	2046.000000
14.740000	-0.036505	-21.574200	-4.295176	-5.697338	-6.029094	-5.552591	0.000000	-10.000000	-0.291667	21.733334	55.333332	1023.000000	1023.000000	2046.000000
14.760000	-0.035013	-20.692671	-4.037973	-5.585612	-5.779977	-5.289109	0.000000	-10.000000	-0.291667	22.516668	62.500000	1023.000000	1023.000000	2046.000000
14.780000	-0.033898	-20.033449	-3.998698	-5.348769	-5.499722	-5.186259	0.000000	-10.000000	-0.300000	23.066668	69.833336	1023.000000	1023.000000	2046.000000
14.800000	-0.032465	-19.187056	-3.649300	-5.147408	-5.410323	-4.980026	0.000000	-10.000000	-0.308333	23.750000	77.333336	1023.000000	1023.000000	2046.000000
14.820000	-0.031203	-18.440750	-3.504446	-5.060461	-5.179844	-4.695999	0.000000	-10.000000	-0.333333	24.216667	85.000000	1023.000000	1023.000000	2046.000000
14.840000	-0.029943	-17.696024	-3.184988	-4.921638	-5.028901	-4.560497	0.000000	-10.000000	-0.350000	24.800001	93.166664	1023.000000	1023.000000	2046.000000
14.860000	-0.028175	-16.651566	-3.083146	-4.585588	-4.633563	-4.349269	0.000000	-10.000000	-0.358333	25.216667	101.500000	1023.000000	1023.000000	2046.000000
14.880000	-0.027495	-16.249437	-2.971555	-4.616678	-4.574421	-4.086782	0.000000	-10.000000	-0.350000	25.333334	109.833336	1023.000000	1023.000000	2046.000000
14.900000	-0.026315	-15.552350	-2.950066	-4.527709	-4.275388	-3.799188	0.000000	-10.000000	-0.375000	25.316668	118.333336	1023.000000	1023.000000	2046.000000
14.920000	-0.025841	-15.271906	-3.119463	-4.434875	-3.992118	-3.725450	0.000000	-10.000000	-0.408333	25.466667	126.666664	1023.000000	1023.000000	2046.000000
14.940000	-0.025388	-15.004283	-3.063367	-4.398008	-3.825804	-3.717105	0.000000	-10.000000	-0.425000	26.116667	135.333328	1023.000000	1023.000000	2046.000000
14.960000	-0.025113	-14.841489	-3.191334	-4.410359	-3.725756	-3.514041	0.000000	-10.000000	-0.425000	26.800001	143.833328	1023.000000	1023.000000	2046.000000
14.980000	-0.024810	-14.662699	-3.251503	-4.195151	-3.693954	-3.522091	0.000000	-10.000000	-0.400000	27.066668	152.666672	1023.000000	1023.000000	2046.000000
15.000000	-0.023894	-14.121243	-3.079758	-4.062946	-3.770748	-3.207791	0.000000	-10.000000	-0.375000	26.500000	161.500000	1023.000000	1023.000000	2046.000000
15.020000	-0.022785	-13.465899	-3.167880	-3.900551	-3.517258	-2.880210	0.000000	-10.000000	-0.350000	25.616667	170.500000	1023.000000	1023.000000	2046.000000
15.040000	-0.021749	-12.853877	-3.049773	-3.826341	-3.331169	-2.646595	0.000000	-10.000000	-0.350000	25.016668	179.333328	1023.000000	1023.000000	2046.000000
15.060000	-0.020595	-12.171472	-2.846144	-3.738518	-3.254000	-2.332810	0.000000	-10.000000	-0.375000	25.083334	187.833328	1023.000000	1023.000000	2046.000000
15.080000	-0.019288	-11.399206	-2.868209	-3.477472	-2.975058	-2.078467	0.000000	-10.000000	-0.391667	25.733334	196.166672	1023.000000	1023.000000	2046.000000
15.100000	-0.017900	-10.578879	-2.661874	-3.289180	-2.785244	-1.842582	0.000000	-10.000000	-0.391667	26.316668	204.500000	1023.000000	1023.000000	2046.000000
15.120000	-0.016437	-9.713997	-2.581410	-3.086835	-2.551782	-1.493969	0.000000	-10.000000	-0.383333	26.683334	213.166672	1023.000000	1023.000000	2046.000000
15.140000	-0.015089	-8.917662	-2.443374	-2.855224	-2.291645	-1.327419	0.000000	-10.000000	-0.383333	26.733334	222.000000	1023.000000	1023.000000	2046.000000
15.160000	-0.013605	-8.040668	-2.275318	-2.735477	-2.052944	-0.976928	0.000000	-10.000000	-0.391667	26.650000	231.000000	1023.000000	1023.000000	2046.000000
15.180000	-0.012214	-7.218299	-2.340009	-2.514842	-1.599835	-0.763614	0.000000	-10.000000	-0.408333	26.866667	240.000000	1023.000000	1023.000000	2046.000000
15.200000	-0.010811	-6.389528	-2.121859	-2.325103	-1.367492	-0.575075	0.000000	-10.000000	-0.408333	26.983334	249.000000	1023.000000	1023.000000	2046.000000
15.220000	-0.009346	-5.523769	-2.061163	-2.138544	-0.993799	-0.330263	0.000000	-10.000000	-0.400000	27.116667	258.000000	1023.000000	1023.000000	2046.000000
15.240000	-0.007892	-4.664294	-1.895427	-2.016568	-0.624011	-0.128287	0.000000	-10.000000	-0.375000	26.816668	267.000000	1023.000000	1023.000000	2046.000000
15.260000	-0.006564	-3.879437	-1.747993	-1.946652	-0.337250	0.152457	0.000000	-10.000000	-0.358333	26.650000	276.000000	1023.000000	1023.000000	2046.000000
15.280000	-0.005278	-3.119140	-1.818345	-1.744744	0.130350	0.313599	0.000000	-10.000000	-0.350000	26.166666	284.833344	1023.000000	1023.000000	2046.000000
15.300000	-0.004184	-2.472634	-1.575521	-1.804306	0.395802	0.511391	0.000000	-10.000000	-0.350000	25.616667	293.666656	1023.000000	1023.000000	2046.000000
15.320000	-0.003215	-1.900293	-1.259249	-1.956099	0.509120	0.805934	0.000000	-10.000000	-0.333333	24.583334	302.333344	1023.000000	1023.000000	2046.000000
15.340000	-0.002195	-1.297490	-1.169902	-1.815887	0.810657	0.877643	0.000000	-10.000000	-0.316667	24.100000	310.833344	1023.000000	1023.000000	2046.000000
15.360000	-0.001422	-0.840526	-0.893634	-1.866874	0.965614	0.954368	0.000000	-10.000000	-0.300000	23.750000	319.000000	1023.000000	1023.000000	2046.000000
15.380000	-0.000550	-0.325079	-0.608577	-1.951277	1.030629	1.204146	0.000000	-10.000000	-0.300000	23.850000	327.000000	1023.000000	1023.000000	2046.000000
15.400000	0.000283	0.167541	-0.598735	-1.792674	1.277118	1.281833	0.000000	-10.000000	-0.300000	23.633333	335.000000	1023.000000	1023.000000	2046.000000
15.420000	0.001252	0.739840	-0.474221	-1.762496	1.505302	1.471255	0.000000	-10.000000	-0.300000	23.483334	342.833344	1023.000000	1023.000000	2046.000000
15.440000	0.001956	1.156242	-0.511448	-1.768489	1.654326	1.781852	0.000000	-10.000000	-0.300000	23.400000	350.500000	1023.000000	1023.000000	2046.000000
15.460000	0.002939	1.737127	-0.528310	-1.560300	1.978358	1.847379	0.000000	-10.000000	-0.300000	23.366667	358.166656	1023.000000	1023.000000	2046.000000
15.480000	0.004719	2.788785	-0.326228	-1.413112	2.376046	2.152079	0.000000	-10.000000	-0.300000	23.350000	363.333344	1023.000000	1023.000000	2046.000000
15.500000	0.006533	3.861175	-0.230620	-1.133704	2.804260	2.421238	0.000000	-10.000000	-0.300000	23.233334	371.333344	1023.000000	1023.000000	2046.000000
15.520000	0.008476	5.009067	0.081831	-0.806166	3.176865	2.556537	0.000000	-10.000000	-0.300000	23.216667	379.166656	1023.000000	1023.000000	2046.000000
15.540000	0.010502	6.206396	0.341006	-0.559328	3.576075	2.848642	0.000000	-10.000000	-0.291667	23.133333	389.500000	1023.000000	1023.000000	2046.000000
15.560000	0.012362	7.306037	0.505957	-0.325009	4.016810	3.108279	0.000000	-10.000000	-0.275000	22.983334	397.166656	1023.000000	1023.000000	2046.000000
15.580000	0.014304	8.453671	0.873390	-0.088687	4.375806	3.293162	0.000000	-10.000000	-0.266667	22.633333	405.000000	1023.000000	1023.000000	2046.000000
15.600000	0.016140	9.538723	1.123188	0.100155	4.705551	3.609829	0.000000	-10.000000	-0.258333	22.400000	412.666656	1023.000000	1023.000000	2046.000000
15.620000	0.017943	10.604594	1.186925	0.405171	5.191898	3.820600	0.000000	-10.000000	-0.266667	21.950001	420.166656	1023.000000	1023.000000	2046.000000
15.640000	0.019596	11.581047	1.636970	0.676238	5.311880	3.955959	0.000000	-10.000000	-0.258333	21.766666	427.500000	1023.000000	1023.000000	2046.000000
15.660000	0.021405	12.650485	1.761287	0.799453	5.721420	4.368325	0.000000	-10.000000	-0.258333	21.416668	434.833344	1023.000000	1023.000000	2046.000000
15.680000	0.022944	13.559724	1.848325	1.135218	6.093691	4.482489	0.000000	-10.000000	-0.233333	21.383333	442.000000	1023.000000	1023.000000	2046.000000
15.700000	0.024516	14.488871	2.136302	1.375038	6.315332	4.662198	0.000000	-10.000000	-0.216667	21.133333	449.166656	1023.000000	1023.000000	2046.000000
15.720000	0.025999	15.365675	2.204885	1.555726	6.619673	4.985390	0.000000	-10.000000	-0.200000	20.933334	456.333344	1023.000000	1023.000000	2046.000000
15.740000	0.027218	16.086103	2.287997	1.855824	6.890943	5.051340	0.000000	-10.000000	-0.200000	20.800001	463.500000	1023.000000	1023.000000	2046.000000
15.760000	0.028181	16.654995	2.518329	2.054976	6.918924	5.162766	0.000000	-10.000000	-0.200000	20.533335	470.333344	1023.000000	1023.000000	2046.000000
15.780000	0.029056	17.172228	2.576065	2.218356	7.050433	5.327374	0.000000	-10.000000	-0.191667	20.183334	477.166656	1023.000000	1023.000000	2046.000000
15.800000	0.029780	17.600153	2.705998	2.312633	7.223211	5.358311	0.000000	-10.000000	-0.175000	19.466667	483.833344	1023.000000	1023.000000	2046.000000
15.820000	0.030706	18.147429	2.971411	2.231088	7.262905	5.682025	0.000000	-10.000000	-0.133333	18.233334	490.666656	1023.000000	1023.000000	2046.000000
15.840000	0.031773	18.777729	3.011287	2.406445	7.524222	5.835775	0.000000	-10.000000	-0.083333	16.416666	497.000000	1023.000000	1023.000000	2046.000000
15.860000	0.032815	19.393761	3.146677	2.631592	7.745262	5.870230	0.000000	-10.000000	-0.041667	13.916667	502.833344	1023.000000	1023.000000	2046.000000
15.880000	0.032898	19.442488	2.958538	2.650733	7.801310	6.031906	0.000000	-10.000000	-0.016667	11.416667	507.666656	1023.000000	1023.000000	2046.000000
15.900000	0.031854	18.825684	2.590041	2.695518	7.797335	5.742790	0.000000	-10.000000	0.000000	8.633333	511.833344	1023.000000	1023.000000	2046.000000
15.920000	0.030660	18.120291	2.678152	2.537959	7.466662	5.437518	0.000000	-10.000000	0.033333	5.766667	515.333313	1023.000000	1023.000000	2046.000000
15.940000	0.029567	17.474287	2.638682	2.344314	7.270257	5.221034	0.000000	-10.000000	0.058333	1.766667	517.666687	1023.000000	1023.000000	2046.000000
15.960000	0.028349	16.754332	2.373096	2.320254	7.018746	5.042235	0.000000	-10.000000	0.083333	-2.300000	518.833313	1023.000000	1023.000000	2046.000000
15.980000	0.027176	16.061234	2.076635	2.449361	6.765747	4.769491	0.000000	-10.000000	0.108333	-6.833333	519.000000	1023.000000	1023.000000	2046.000000
16.000000	0.026546	15.688406	2.012560	2.497255	6.543063	4.635528	0.000000	-10.000000	0.141667	-10.233334	519.000000	1023.000000	1023.000000	2046.000000
16.020000	0.026039	15.388991	1.962093	2.496861	6.272228	4.657810	0.000000	-10.000000	0.158333	-12.700000	519.000000	1023.000000	1023.000000	2046.000000
16.040001	0.025425	15.026163	1.699759	2.538098	6.118198	4.670108	0.000000	-10.000000	0.158333	-13.600000	519.000000	1023.000000	1023.000000	2046.000000
16.059999	0.024844	14.682716	1.613570	2.725243	5.809016	4.534888	0.000000	-10.000000	0.166667	-13.750000	515.500000	1023.000000	1023.000000	2046.000000
16.080000	0.024375	14.405500	1.582167	2.802101	5.524106	4.497127	0.000000	-10.000000	0.200000	-13.800000	507.333344	1023.000000	1023.000000	2046.000000
16.100000	0.023931	14.143059	1.474818	2.918083	5.267109	4.483049	0.000000	-10.000000	0.233333	-14.166667	497.666656	1023.000000	1023.000000	2046.000000
16.120001	0.023386	13.820839	1.334583	3.056581	5.095794	4.333881	0.000000	-10.000000	0.250000	-14.533334	491.500000	1023.000000	1023.000000	2046.000000
16.139999	0.022656	13.389530	1.404505	3.093481	4.783855	4.107688	0.000000	-10.000000	0.250000	-15.450000	486.500000	1023.000000	1023.000000	2046.000000
16.160000	0.021979	12.989823	1.453554	2.970579	4.476505	4.089186	0.000000	-10.000000	0.250000	-16.049999	483.000000	1023.000000	1023.000000	2046.000000
16.180000	0.021234	12.549171	1.240140	3.050828	4.344990	3.913213	0.000000	-10.000000	0.258333	-17.000000	475.833344	1023.000000	1023.000000	2046.000000
16.200001	0.020389	12.050143	1.146234	2.937603	4.208715	3.757591	0.000000	-10.000000	0.275000	-17.716667	470.166656	1023.000000	1023.000000	2046.000000
16.219999	0.019727	11.658706	1.269497	2.858639	3.921844	3.608725	0.000000	-10.000000	0.316667	-18.750000	462.166656	1023.000000	1023.000000	2046.000000
16.240000	0.018700	11.051717	1.135755	2.764740	3.708833	3.442389	0.000000	-10.000000	0.350000	-19.500000	455.833344	1023.000000	1023.000000	2046.000000
16.260000	0.017123	10.119903	0.814180	2.629483	3.555756	3.120483	0.000000	-10.000000	0.383333	-20.200001	449.166656	1023.000000	1023.000000	2046.000000
16.280001	0.015471	9.143334	0.713532	2.391273	3.231726	2.806803	0.000000	-10.000000	0.391667	-20.583334	444.833344	1023.000000	1023.000000	2046.000000
16.299999	0.013909	8.220338	0.708173	1.973297	2.900331	2.638537	0.000000	-10.000000	0.408333	-21.183332	437.833344	1023.000000	1023.000000	2046.000000
16.320000	0.012058	7.126492	0.524051	1.613747	2.600437	2.388258	0.000000	-10.000000	0.416667	-21.750000	430.666656	1023.000000	1023.000000	2046.000000
16.340000	0.010324	6.101731	0.519149	1.306623	2.287795	1.988164	0.000000	-10.000000	0.433333	-22.266666	421.166656	1023.000000	1023.000000	2046.000000
16.360001	0.008661	5.118488	0.615065	0.920710	1.854665	1.728048	0.000000	-10.000000	0.441667	-22.700001	413.666656	1023.000000	1023.000000	2046.000000
16.379999	0.006955	4.110209	0.461134	0.691574	1.461176	1.496326	0.000000	-10.000000	0.450000	-22.933334	406.166656	1023.000000	1023.000000	2046.000000
16.400000	0.005184	3.063689	0.215924	0.550720	1.160142	1.136903	0.000000	-10.000000	0.450000	-23.350000	398.500000	1023.000000	1023.000000	2046.000000
16.420000	0.003360	1.985537	0.073337	0.222116	0.769350	0.920733	0.000000	-10.000000	0.450000	-23.666668	390.833344	1023.000000	1023.000000	2046.000000
16.440001	0.001703	1.006578	-0.274403	-0.010317	0.538220	0.753079	0.000000	-10.000000	0.475000	-24.066668	383.000000	1023.000000	1023.000000	2046.000000
16.459999	0.000288	0.170211	-0.493516	-0.113630	0.336023	0.441333	0.000000	-10.000000	0.508333	-24.433334	375.000000	1023.000000	1023.000000	2046.000000
16.480000	-0.000629	-0.371472	-0.549801	-0.231629	0.155920	0.254038	0.000000	-10.000000	0.541667	-24.700001	369.666656	1023.000000	1023.000000	2046.000000
16.500000	-0.001303	-0.770076	-0.640873	-0.256544	0.028678	0.098663	0.000000	-10.000000	0.541667	-24.666668	361.333344	1023.000000	1023.000000	2046.000000
16.520000	-0.001714	-1.012926	-0.557164	-0.202867	-0.076055	-0.176840	0.000000	-10.000000	0.525000	-24.483334	353.000000	1023.000000	1023.000000	2046.000000
16.540001	-0.001718	-1.015195	-0.218204	-0.219289	-0.278449	-0.299253	0.000000	-10.000000	0.516667	-24.333334	342.000000	1023.000000	1023.000000	2046.000000
16.559999	-0.002364	-1.397254	-0.237376	-0.424908	-0.448030	-0.286941	0.000000	-10.000000	0.516667	-24.316668	336.666656	1023.000000	1023.000000	2046.000000
16.580000	-0.003169	-1.872828	-0.309700	-0.547393	-0.561823	-0.453912	0.000000	-10.000000	0.516667	-24.366667	331.333344	1023.000000	1023.000000	2046.000000
16.600000	-0.003309	-1.955458	-0.243747	-0.409237	-0.610629	-0.691845	0.000000	-10.000000	0.525000	-24.500000	323.333344	1023.000000	1023.000000	2046.000000
16.620001	-0.005211	-3.079835	-0.557738	-0.713602	-0.993495	-0.815000	0.000000	-10.000000	0.533333	-24.766666	312.333344	1023.000000	1023.000000	2046.000000
16.639999	-0.006780	-4.007033	-0.765999	-0.720396	-1.280662	-1.239976	0.000000	-10.000000	0.550000	-25.016666	304.000000	1023.000000	1023.000000	2046.000000
16.660000	-0.008452	-4.995002	-0.916667	-1.000648	-1.576645	-1.501042	0.000000	-10.000000	0.533333	-24.966667	295.666656	1023.000000	1023.000000	2046.000000
16.680000	-0.010388	-6.139033	-1.079596	-1.333943	-1.867962	-1.857532	0.000000	-10.000000	0.516667	-24.549999	287.666656	1023.000000	1023.000000	2046.000000
16.700001	-0.011885	-7.023798	-1.166459	-1.471322	-2.086065	-2.299952	0.000000	-10.000000	0.508333	-24.233334	277.000000	1023.000000	1023.000000	2046.000000
16.719999	-0.013030	-7.700705	-1.294844	-1.525367	-2.372355	-2.508140	0.000000	-10.000000	0.516667	-24.100000	271.666656	1023.000000	1023.000000	2046.000000
16.740000	-0.014138	-8.355403	-1.479398	-1.558018	-2.639950	-2.678037	0.000000	-10.000000	0.533333	-24.216667	263.333344	1023.000000	1023.000000	2046.000000
16.760000	-0.015058	-8.899570	-1.550714	-1.535555	-2.881941	-2.931361	0.000000	-10.000000	0.533333	-24.283333	255.000000	1023.000000	1023.000000	2046.000000
16.780001	-0.015689	-9.272195	-1.450213	-1.665208	-3.158340	-2.998434	0.000000	-10.000000	0.541667	-24.366667	244.000000	1023.000000	1023.000000	2046.000000
16.799999	-0.016372	-9.676065	-1.571374	-1.776251	-3.335596	-2.992844	0.000000	-10.000000	0.525000	-24.350000	236.000000	1023.000000	1023.000000	2046.000000
16.820000	-0.017062	-10.083369	-1.609852	-1.686919	-3.520135	-3.266463	0.000000	-10.000000	0.516667	-24.283335	230.666672	1023.000000	1023.000000	2046.000000
16.840000	-0.017724	-10.475109	-1.517973	-1.827291	-3.822131	-3.307715	0.000000	-10.000000	0.491667	-24.016666	222.666672	1023.000000	1023.000000	2046.000000
16.860001	-0.018633	-11.012315	-1.737320	-1.868150	-3.942057	-3.464788	0.000000	-10.000000	0.475000	-23.583334	214.666672	1023.000000	1023.000000	2046.000000
16.879999	-0.019515	-11.533495	-1.861416	-1.865219	-4.048665	-3.758196	0.000000	-10.000000	0.458333	-23.150000	206.666672	1023.000000	1023.000000	2046.000000
16.900000	-0.020395	-12.053609	-1.849560	-2.043006	-4.250590	-3.910453	0.000000	-10.000000	0.450000	-22.683332	199.000000	1023.000000	1023.000000	2046.000000
16.920000	-0.021232	-12.548127	-2.009831	-2.197047	-4.367026	-3.974223	0.000000	-10.000000	0.450000	-22.433332	191.500000	1023.000000	1023.000000	2046.000000
16.940001	-0.022014	-13.009989	-2.159085	-2.267902	-4.384353	-4.198649	0.000000	-10.000000	0.441667	-21.983334	181.500000	1023.000000	1023.000000	2046.000000
16.959999	-0.022916	-13.543359	-2.193535	-2.605434	-4.484417	-4.259972	0.000000	-10.000000	0.425000	-21.850000	174.166672	1023.000000	1023.000000	2046.000000
16.980000	-0.023896	-14.122567	-2.349154	-2.854495	-4.563033	-4.355886	0.000000	-10.000000	0.408333	-21.750000	166.833328	1023.000000	1023.000000	2046.000000
17.000000	-0.024834	-14.676608	-2.590890	-2.912359	-4.485947	-4.687412	0.000000	-10.000000	0.400000	-21.666668	159.500000	1023.000000	1023.000000	2046.000000
17.020000	-0.025918	-15.317620	-2.679426	-3.145822	-4.650714	-4.841658	0.000000	-10.000000	0.400000	-21.483334	154.500000	1023.000000	1023.000000	2046.000000
17.040001	-0.027171	-16.058233	-2.893332	-3.415020	-4.799895	-4.949985	0.000000	-10.000000	0.408333	-21.383335	149.666672	1023.000000	1023.000000	2046.000000
17.059999	-0.028328	-16.741743	-2.953363	-3.662452	-4.941389	-5.184539	0.000000	-10.000000	0.408333	-21.316668	142.666672	1023.000000	1023.000000	2046.000000
17.080000	-0.029397	-17.373510	-2.846983	-3.973743	-5.193088	-5.359696	0.000000	-10.000000	0.408333	-21.250000	135.666672	1023.000000	1023.000000	2046.000000
17.100000	-0.030637	-18.106510	-2.882116	-4.322874	-5.441352	-5.460167	0.000000	-10.000000	0.391667	-20.983334	126.166664	1023.000000	1023.000000	2046.000000
17.120001	-0.031818	-18.804268	-3.002445	-4.461320	-5.624050	-5.716453	0.000000	-10.000000	0.383333	-20.866667	121.333336	1023.000000	1023.000000	2046.000000
17.139999	-0.032931	-19.462132	-3.056409	-4.673727	-5.913969	-5.818026	0.000000	-10.000000	0.366667	-20.299999	114.333336	1023.000000	1023.000000	2046.000000
17.160000	-0.034047	-20.121490	-3.339314	-4.776793	-6.080726	-5.924658	0.000000	-10.000000	0.358333	-19.750000	110.000000	1023.000000	1023.000000	2046.000000
17.180000	-0.035056	-20.718374	-3.650799	-4.892197	-6.125886	-6.049493	0.000000	-10.000000	0.350000	-18.933334	101.333336	1023.000000	1023.000000	2046.000000
17.200001	-0.035834	-21.177814	-3.852198	-4.968012	-6.186719	-6.170885	0.000000	-10.000000	0.316667	-18.366667	92.833336	1023.000000	1023.000000	2046.000000
17.219999	-0.036291	-21.447870	-3.855188	-5.007852	-6.330410	-6.254422	0.000000	-10.000000	0.283333	-17.900002	86.500000	1023.000000	1023.000000	2046.000000
17.240000	-0.036530	-21.589516	-3.881187	-5.139318	-6.368149	-6.200861	0.000000	-10.000000	0.250000	-17.300001	80.666664	1023.000000	1023.000000	2046.000000
17.260000	-0.036836	-21.769939	-3.921016	-5.128469	-6.399867	-6.320587	0.000000	-10.000000	0.250000	-16.900000	76.833336	1023.000000	1023.000000	2046.000000
17.280001	-0.037043	-21.892456	-4.066097	-5.125349	-6.321735	-6.379276	0.000000	-10.000000	0.250000	-16.350000	71.166664	1023.000000	1023.000000	2046.000000
17.299999	-0.037437	-22.125284	-4.064017	-5.184050	-6.396445	-6.480772	0.000000	-10.000000	0.241667	-15.733334	65.833336	1023.000000	1023.000000	2046.000000
17.320000	-0.037571	-22.204449	-3.960625	-5.209625	-6.476360	-6.557838	0.000000	-10.000000	0.233333	-15.116668	60.500000	1023.000000	1023.000000	2046.000000
17.340000	-0.037722	-22.293951	-4.041741	-5.232750	-6.474036	-6.545424	0.000000	-10.000000	0.225000	-14.516667	55.333332	1023.000000	1023.000000	2046.000000
17.360001	-0.038040	-22.481382	-4.076878	-5.269867	-6.580812	-6.553824	0.000000	-10.000000	0.216667	-14.166667	52.166668	1023.000000	1023.000000	2046.000000
17.379999	-0.038104	-22.519644	-4.059570	-5.110909	-6.610936	-6.738228	0.000000	-10.000000	0.208333	-13.600000	47.500000	1023.000000	1023.000000	2046.000000
17.400000	-0.038142	-22.541962	-4.018513	-5.169039	-6.641936	-6.712473	0.000000	-10.000000	0.183333	-12.883333	41.500000	1023.000000	1023.000000	2046.000000
17.420000	-0.038235	-22.596861	-4.028457	-5.194492	-6.661459	-6.712453	0.000000	-10.000000	0.166667	-12.383333	37.000000	1023.000000	1023.000000	2046.000000
17.440001	-0.038396	-22.692274	-4.124876	-5.161143	-6.629552	-6.776704	0.000000	-10.000000	0.141667	-11.933333	32.666668	1023.000000	1023.000000	2046.000000
17.459999	-0.038697	-22.870014	-4.144733	-5.182951	-6.669676	-6.872653	0.000000	-10.000000	0.133333	-11.633333	30.000000	1023.000000	1023.000000	2046.000000
17.480000	-0.038978	-23.035942	-4.052506	-5.220897	-6.805831	-6.956708	0.000000	-10.000000	0.125000	-11.183333	26.333334	1023.000000	1023.000000	2046.000000
17.500000	-0.039227	-23.183182	-4.128129	-5.301042	-6.860390	-6.893621	0.000000	-10.000000	0.116667	-10.700000	22.666666	1023.000000	1023.000000	2046.000000
17.520000	-0.039416	-23.294895	-4.214175	-5.283452	-6.796281	-7.000987	0.000000	-10.000000	0.108333	-10.300000	19.166666	1023.000000	1023.000000	2046.000000
17.540001	-0.039550	-23.373978	-4.143284	-5.264894	-6.857318	-7.108481	0.000000	-10.000000	0.100000	-9.766667	15.666667	1023.000000	1023.000000	2046.000000
17.559999	-0.039642	-23.428564	-4.122735	-5.364830	-6.907625	-7.033374	0.000000	-10.000000	0.100000	-9.233334	12.500000	1023.000000	1023.000000	2046.000000
17.580000	-0.040038	-23.662367	-4.329453	-5.398337	-6.916204	-7.018372	0.000000	-10.000000	0.091667	-8.416667	9.500000	1023.000000	1023.000000	2046.000000
17.600000	-0.040517	-23.945597	-4.434068	-5.302719	-7.022492	-7.186317	0.000000	-10.000000	0.083333	-7.416667	5.833333	1023.000000	1023.000000	2046.000000
17.620001	-0.040855	-24.145538	-4.434116	-5.362960	-7.123418	-7.225045	0.000000	-10.000000	0.075000	-6.616667	3.166667	1023.000000	1023.000000	2046.000000
17.639999	-0.041170	-24.331497	-4.366253	-5.375184	-7.295426	-7.294633	0.000000	-10.000000	0.066667	-5.833333	1.000000	1023.000000	1023.000000	2046.000000
17.660000	-0.041587	-24.577950	-4.467288	-5.486332	-7.374147	-7.250182	0.000000	-10.000000	0.058333	-5.166667	0.000000	1023.000000	1023.000000	2046.000000
17.680000	-0.042029	-24.839180	-4.448465	-5.598969	-7.531969	-7.259778	0.000000	-10.000000	0.058333	-4.433333	-1.333333	1023.000000	1023.000000	2046.000000
17.700001	-0.041757	-24.678118	-4.449505	-5.482135	-7.441824	-7.304654	0.000000	-10.000000	0.058333	-4.033333	-3.166667	1023.000000	1023.000000	2046.000000
17.719999	-0.042037	-24.843624	-4.579066	-5.504733	-7.393583	-7.366241	0.000000	-10.000000	0.058333	-3.983333	-4.500000	1023.000000	1023.000000	2046.000000
17.740000	-0.042111	-24.887350	-4.575122	-5.599259	-7.356434	-7.356536	0.000000	-10.000000	0.050000	-4.100000	-5.833333	1023.000000	1023.000000	2046.000000
17.760000	-0.042756	-25.268919	-4.711067	-5.794477	-7.386327	-7.377048	0.000000	-10.000000	0.050000	-4.116667	-6.666667	1023.000000	1023.000000	2046.000000
17.780001	-0.043622	-25.780563	-4.840327	-5.938440	-7.411469	-7.590328	0.000000	-10.000000	0.050000	-3.633333	-8.000000	1023.000000	1023.000000	2046.000000
17.799999	-0.044268	-26.162493	-4.863195	-6.016370	-7.613963	-7.668964	0.000000	-10.000000	0.050000	-1.550000	-9.166667	1023.000000	1023.000000	2046.000000
17.820000	-0.044745	-26.444284	-4.856521	-5.931610	-7.977779	-7.678374	0.000000	-10.000000	0.050000	0.450000	-9.833333	1023.000000	1023.000000	2046.000000
17.840000	-0.044800	-26.476669	-4.961813	-5.792529	-8.061941	-7.660387	0.000000	-10.000000	0.050000	1.816667	-10.000000	1023.000000	1023.000000	2046.000000
17.860001	-0.044720	-26.429333	-4.781851	-5.729373	-8.250851	-7.667257	0.000000	-10.000000	0.058333	1.166667	-10.000000	1023.000000	1023.000000	2046.000000
17.879999	-0.044489	-26.292881	-4.641058	-5.714353	-8.391483	-7.545987	0.000000	-10.000000	0.058333	-0.216667	-10.000000	1023.000000	1023.000000	2046.000000
17.900000	-0.044502	-26.300589	-4.794152	-5.644642	-8.328177	-7.533617	0.000000	-10.000000	0.066667	-2.050000	-10.666667	1023.000000	1023.000000	2046.000000
17.920000	-0.044709	-26.423279	-4.782041	-5.694291	-8.420378	-7.526570	0.000000	-10.000000	0.066667	-3.366667	-11.333333	1023.000000	1023.000000	2046.000000
17.940001	-0.044911	-26.542610	-4.722967	-5.782017	-8.571138	-7.466487	0.000000	-10.000000	0.066667	-3.933333	-12.500000	1023.000000	1023.000000	2046.000000
17.959999	-0.044895	-26.532690	-4.891662	-5.676465	-8.442615	-7.521949	0.000000	-10.000000	0.058333	-3.733333	-13.333333	1023.000000	1023.000000	2046.000000
17.980000	-0.044933	-26.555223	-4.812127	-5.678540	-8.498671	-7.565887	0.000000	-10.000000	0.050000	-3.400000	-14.500000	1023.000000	1023.000000	2046.000000
18.000000	-0.044697	-26.415916	-4.748023	-5.620472	-8.491881	-7.555542	0.000000	-10.000000	0.050000	-2.516667	-15.666667	1023.000000	1023.000000	2046.000000
18.020000	-0.044445	-26.267044	-4.815640	-5.467345	-8.336024	-7.648035	0.000000	-10.000000	0.050000	-1.816667	-16.500000	1023.000000	1023.000000	2046.000000
18.040001	-0.044204	-26.124708	-4.707086	-5.445568	-8.325042	-7.647012	0.000000	-10.000000	0.050000	-0.833333	-17.000000	1023.000000	1023.000000	2046.000000
18.059999	-0.044143	-26.088663	-4.659279	-5.510246	-8.302841	-7.616295	0.000000	-10.000000	0.050000	-0.416667	-17.000000	1023.000000	1023.000000	2046.000000
18.080000	-0.044126	-26.078333	-4.852355	-5.484633	-8.079377	-7.661969	0.000000	-10.000000	0.058333	0.000000	-17.000000	1023.000000	1023.000000	2046.000000
18.100000	-0.044260	-26.157436	-4.915285	-5.527919	-8.026425	-7.687806	0.000000	-10.000000	0.058333	0.000000	-17.000000	1023.000000	1023.000000	2046.000000
18.120001	-0.044536	-26.320644	-4.926634	-5.653894	-8.025140	-7.714976	0.000000	-10.000000	0.058333	0.000000	-17.000000	1023.000000	1023.000000	2046.000000
18.139999	-0.044895	-26.532940	-5.150960	-5.781029	-7.908267	-7.692683	0.000000	-10.000000	0.041667	0.000000	-17.000000	1023.000000	1023.000000	2046.000000
18.160000	-0.045472	-26.873999	-5.209051	-6.038521	-7.946288	-7.680139	0.000000	-10.000000	0.041667	0.000000	-17.000000	1023.000000	1023.000000	2046.000000
18.180000	-0.045898	-27.125507	-5.042358	-6.321076	-8.050984	-7.711088	0.000000	-10.000000	0.041667	0.000000	-17.000000	1023.000000	1023.000000	2046.000000
18.200001	-0.046292	-27.358475	-5.171064	-6.603089	-8.000062	-7.584260	0.000000	-10.000000	0.033333	1.550000	-17.000000	1023.000000	1023.000000	2046.000000
18.219999	-0.046380	-27.410532	-5.199270	-6.599303	-8.007604	-7.604354	0.000000	-10.000000	0.016667	3.100000	-17.000000	1023.000000	1023.000000	2046.000000
18.240000	-0.046177	-27.290541	-5.066617	-6.616715	-8.086163	-7.521045	0.000000	-10.000000	0.000000	5.883334	-17.000000	1023.000000	1023.000000	2046.000000
18.260000	-0.045958	-27.161343	-5.147912	-6.647900	-8.086421	-7.279111	0.000000	-10.000000	-0.016667	8.000000	-17.000000	1023.000000	1023.000000	2046.000000
18.280001	-0.045805	-27.070990	-5.371217	-6.568845	-7.884170	-7.246758	0.000000	-10.000000	-0.041667	10.716667	-17.000000	1023.000000	1023.000000	2046.000000
18.299999	-0.045366	-26.811255	-5.271328	-6.537568	-7.837358	-7.165001	0.000000	-10.000000	-0.066667	13.183333	-17.000000	1023.000000	1023.000000	2046.000000
18.320000	-0.044630	-26.376076	-5.447361	-6.481729	-7.528190	-6.918796	0.000000	-10.000000	-0.075000	14.766666	-17.000000	1023.000000	1023.000000	2046.000000
18.340000	-0.043668	-25.807564	-5.431262	-6.355017	-7.262199	-6.759087	0.000000	-10.000000	-0.100000	16.116667	-10.166667	1023.000000	1023.000000	2046.000000
18.360001	-0.042516	-25.127111	-5.147761	-6.255764	-7.098870	-6.624716	0.000000	-10.000000	-0.133333	17.333334	6.000000	1023.000000	1023.000000	2046.000000
18.379999	-0.041349	-24.437420	-5.039125	-6.169637	-6.868314	-6.360343	0.000000	-10.000000	-0.166667	18.549999	22.166666	1023.000000	1023.000000	2046.000000
18.400000	-0.040215	-23.767050	-5.051419	-6.077861	-6.499813	-6.137958	0.000000	-10.000000	-0.200000	20.016666	35.833332	1023.000000	1023.000000	2046.000000
18.420000	-0.039038	-23.071430	-4.841183	-5.896797	-6.304590	-6.028860	0.000000	-10.000000	-0.225000	20.633333	40.166668	1023.000000	1023.000000	2046.000000
18.440001	-0.037625	-22.236528	-4.628368	-5.823135	-6.043069	-5.741956	0.000000	-10.000000	-0.258333	21.416666	46.666668	1023.000000	1023.000000	2046.000000
18.459999	-0.036461	-21.548580	-4.542226	-5.633383	-5.799047	-5.573925	0.000000	-10.000000	-0.266667	21.983334	51.333332	1023.000000	1023.000000	2046.000000
18.480000	-0.034941	-20.650145	-4.427742	-5.378584	-5.461045	-5.382773	0.000000	-10.000000	-0.283333	22.666668	58.500000	1023.000000	1023.000000	2046.000000
18.500000	-0.033613	-19.865028	-4.192612	-5.254862	-5.249753	-5.167801	0.000000	-10.000000	-0.291667	23.283335	66.000000	1023.000000	1023.000000	2046.000000
18.520000	-0.032331	-19.107431	-3.939664	-5.153727	-5.081056	-4.932984	0.000000	-10.000000	-0.308333	23.633333	73.500000	1023.000000	1023.000000	2046.000000
18.540001	-0.030978	-18.307817	-3.888129	-5.030934	-4.715084	-4.673672	0.000000	-10.000000	-0.325000	24.083334	81.166664	1023.000000	1023.000000	2046.000000
18.559999	-0.029991	-17.724617	-3.910018	-4.874248	-4.447050	-4.493302	0.000000	-10.000000	-0.341667	24.483334	89.000000	1023.000000	1023.000000	2046.000000
18.580000	-0.028985	-17.130320	-3.723425	-4.608231	-4.316778	-4.481886	0.000000	-10.000000	-0.366667	25.050001	97.333336	1023.000000	1023.000000	2046.000000
18.600000	-0.027763	-16.408001	-3.403583	-4.589481	-4.202571	-4.212366	0.000000	-10.000000	-0.375000	25.800001	108.666664	1023.000000	1023.000000	2046.000000
18.620001	-0.026746	-15.806617	-3.188600	-4.530563	-4.070529	-4.016925	0.000000	-10.000000	-0.383333	26.500000	117.333336	1023.000000	1023.000000	2046.000000
18.639999	-0.025542	-15.095273	-3.110813	-4.464170	-3.783368	-3.736922	0.000000	-10.000000	-0.383333	26.900000	125.833336	1023.000000	1023.000000	2046.000000
18.660000	-0.024509	-14.485023	-3.005827	-4.362317	-3.571346	-3.545534	0.000000	-10.000000	-0.391667	27.016666	131.666672	1023.000000	1023.000000	2046.000000
18.680000	-0.022880	-13.522239	-2.759884	-4.138770	-3.305741	-3.317844	0.000000	-10.000000	-0.408333	27.216667	146.500000	1023.000000	1023.000000	2046.000000
18.700001	-0.021488	-12.699224	-2.874567	-3.954413	-2.806941	-3.063303	0.000000	-10.000000	-0.433333	27.600000	164.666672	1023.000000	1023.000000	2046.000000
18.719999	-0.020673	-12.217783	-2.869754	-3.775512	-2.556790	-3.015727	0.000000	-10.000000	-0.458333	27.866667	179.833328	1023.000000	1023.000000	2046.000000
18.740000	-0.020177	-11.924352	-2.914105	-3.851278	-2.421655	-2.737313	0.000000	-10.000000	-0.475000	28.050001	186.000000	1023.000000	1023.000000	2046.000000
18.760000	-0.019800	-11.701810	-2.898668	-3.750692	-2.269936	-2.782514	0.000000	-10.000000	-0.475000	28.050001	186.000000	1023.000000	1023.000000	2046.000000
18.780001	-0.019230	-11.364879	-2.839337	-3.743159	-2.293073	-2.489310	0.000000	-10.000000	-0.475000	28.083334	189.166672	1023.000000	1023.000000	2046.000000
18.799999	-0.018744	-11.077917	-2.969469	-3.499622	-2.259129	-2.349698	0.000000	-10.000000	-0.441667	27.700001	198.666672	1023.000000	1023.000000	2046.000000
18.820000	-0.017541	-10.366565	-2.716965	-3.313419	-2.227565	-2.108616	0.000000	-10.000000	-0.408333	27.316666	208.166672	1023.000000	1023.000000	2046.000000
18.840000	-0.016105	-9.517798	-2.753170	-3.174136	-1.837746	-1.752747	0.000000	-10.000000	-0.366667	26.799999	217.500000	1023.000000	1023.000000	2046.000000
18.860001	-0.014833	-8.766258	-2.605355	-3.006971	-1.656961	-1.496972	0.000000	-10.000000	-0.375000	26.716667	223.500000	1023.000000	1023.000000	2046.000000
18.879999	-0.013423	-7.933082	-2.457756	-2.881895	-1.498913	-1.094518	0.000000	-10.000000	-0.383333	26.483334	232.500000	1023.000000	1023.000000	2046.000000
18.900000	-0.011863	-7.011089	-2.471399	-2.619624	-1.129343	-0.790722	0.000000	-10.000000	-0.416667	26.833334	241.333328	1023.000000	1023.000000	2046.000000
18.920000	-0.010363	-6.124256	-2.239012	-2.361253	-0.938119	-0.585872	0.000000	-10.000000	-0.433333	27.366667	250.166672	1023.000000	1023.000000	2046.000000
18.940001	-0.008619	-5.093926	-1.973251	-2.187202	-0.694491	-0.238982	0.000000	-10.000000	-0.450000	28.066668	259.166656	1023.000000	1023.000000	2046.000000
18.959999	-0.007029	-4.154225	-1.950272	-1.884553	-0.231246	-0.088155	0.000000	-10.000000	-0.450000	28.216667	268.500000	1023.000000	1023.000000	2046.000000
18.980000	-0.005356	-3.165188	-1.612927	-1.779330	-0.002959	0.230028	0.000000	-10.000000	-0.458333	28.316668	278.000000	1023.000000	1023.000000	2046.000000
19.000000	-0.003863	-2.282882	-1.640622	-1.514089	0.391151	0.480678	0.000000	-10.000000	-0.458333	28.216667	287.333344	1023.000000	1023.000000	2046.000000
19.020000	-0.002129	-1.258258	-1.331012	-1.315501	0.719217	0.669038	0.000000	-10.000000	-0.466667	28.466667	296.833344	1023.000000	1023.000000	2046.000000
19.040001	-0.000348	-0.205914	-1.238341	-1.171941	1.193188	1.011179	0.000000	-10.000000	-0.458333	28.466667	306.166656	1023.000000	1023.000000	2046.000000
19.059999	0.001274	0.753067	-1.065973	-1.025399	1.608393	1.236047	0.000000	-10.000000	-0.458333	28.483334	315.833344	1023.000000	1023.000000	2046.000000
19.080000	0.002714	1.604097	-0.915476	-0.969872	1.968620	1.520825	0.000000	-10.000000	-0.441667	28.250000	325.166656	1023.000000	1023.000000	2046.000000
19.100000	0.004070	2.405253	-0.830098	-0.822903	2.421740	1.636514	0.000000	-10.000000	-0.400000	27.416668	337.833344	1023.000000	1023.000000	2046.000000
19.120001	0.005485	3.241700	-0.439390	-0.873658	2.683772	1.870976	0.000000	-10.000000	-0.358333	26.750000	347.166656	1023.000000	1023.000000	2046.000000
19.139999	0.006633	3.919814	-0.259609	-0.892292	2.968468	2.103247	0.000000	-10.000000	-0.325000	25.750000	356.333344	1023.000000	1023.000000	2046.000000
19.160000	0.007767	4.590421	0.073355	-0.723534	3.152734	2.087867	0.000000	-10.000000	-0.333333	25.466667	362.166656	1023.000000	1023.000000	2046.000000
19.180000	0.008852	5.231642	0.363373	-0.881624	3.314658	2.435235	0.000000	-10.000000	-0.341667	24.933334	370.666656	1023.000000	1023.000000	2046.000000
19.200001	0.009598	5.672290	0.311438	-0.802335	3.599342	2.563845	0.000000	-10.000000	-0.350000	24.800001	379.000000	1023.000000	1023.000000	2046.000000
19.219999	0.010634	6.284449	0.610170	-0.706291	3.670912	2.709658	0.000000	-10.000000	-0.350000	24.666668	387.166656	1023.000000	1023.000000	2046.000000
19.240000	0.011483	6.786734	0.415851	-0.659247	4.036172	2.993957	0.000000	-10.000000	-0.350000	24.883333	395.500000	1023.000000	1023.000000	2046.000000
19.260000	0.012591	7.441283	0.464744	-0.558477	4.318479	3.216537	0.000000	-10.000000	-0.350000	25.033335	403.833344	1023.000000	1023.000000	2046.000000
19.280001	0.014280	8.439393	0.705797	-0.383840	4.575319	3.542117	0.000000	-10.000000	-0.350000	25.183334	412.166656	1023.000000	1023.000000	2046.000000
19.299999	0.016210	9.579997	0.798042	0.068142	5.110744	3.603069	0.000000	-10.000000	-0.341667	25.233334	423.166656	1023.000000	1023.000000	2046.000000
19.320000	0.018521	10.945749	1.203260	0.281401	5.424798	4.036291	0.000000	-10.000000	-0.333333	25.250000	431.500000	1023.000000	1023.000000	2046.000000
19.340000	0.020597	12.172858	1.323019	0.629337	5.960290	4.260211	0.000000	-10.000000	-0.333333	25.150000	440.000000	1023.000000	1023.000000	2046.000000
19.360001	0.022865	13.512960	1.751657	0.924140	6.310013	4.527150	0.000000	-10.000000	-0.341667	25.150000	445.666656	1023.000000	1023.000000	2046.000000
19.379999	0.024971	14.757702	1.997515	1.248348	6.751669	4.760169	0.000000	-10.000000	-0.350000	24.900000	454.333344	1023.000000	1023.000000	2046.000000
19.400000	0.027193	16.071171	2.464815	1.494707	7.052171	5.059478	0.000000	-10.000000	-0.316667	24.933334	465.333344	1023.000000	1023.000000	2046.000000
19.420000	0.029017	17.148890	2.788092	1.581892	7.286569	5.492335	0.000000	-10.000000	-0.283333	24.866667	473.666656	1023.000000	1023.000000	2046.000000
19.440001	0.030796	18.200306	3.033044	1.845414	7.597875	5.723972	0.000000	-10.000000	-0.275000	24.783335	482.000000	1023.000000	1023.000000	2046.000000
19.459999	0.033622	19.870420	3.246820	2.354047	8.226100	6.043454	0.000000	-10.000000	-0.291667	24.350000	487.666656	1023.000000	1023.000000	2046.000000
19.480000	0.034519	20.400518	3.155919	2.517927	8.518134	6.208539	0.000000	-10.000000	-0.308333	23.850000	496.000000	1023.000000	1023.000000	2046.000000
19.500000	0.035113	20.751543	3.208353	2.658240	8.655972	6.228978	0.000000	-10.000000	-0.291667	23.500000	504.000000	1023.000000	1023.000000	2046.000000
19.520000	0.035380	20.909760	3.111223	2.725943	8.820283	6.252309	0.000000	-10.000000	-0.275000	23.116667	512.000000	1023.000000	1023.000000	2046.000000
19.540001	0.035735	21.119612	3.228998	2.818733	8.925917	6.145963	0.000000	-10.000000	-0.241667	22.733334	519.666687	1023.000000	1023.000000	2046.000000
19.559999	0.036087	21.327438	3.332030	2.829390	8.939438	6.226581	0.000000	-10.000000	-0.200000	21.666666	527.333313	1023.000000	1023.000000	2046.000000
19.580000	0.036276	21.439348	3.131581	3.091892	9.050536	6.165339	0.000000	-10.000000	-0.133333	19.850000	534.666687	1023.000000	1023.000000	2046.000000
19.600000	0.036540	21.595295	3.246387	3.191492	8.957924	6.199492	0.000000	-10.000000	-0.066667	16.583334	541.833313	1023.000000	1023.000000	2046.000000
19.620001	0.036707	21.694042	3.206209	3.281628	9.007937	6.198268	0.000000	-10.000000	-0.016667	12.583333	547.833313	1023.000000	1023.000000	2046.000000
19.639999	0.036579	21.618158	3.082160	3.380945	9.078218	6.076834	0.000000	-10.000000	0.025000	8.250000	552.666687	1023.000000	1023.000000	2046.000000
19.660000	0.036454	21.544611	3.182968	3.326008	8.955564	6.080073	0.000000	-10.000000	0.050000	3.400000	556.000000	1023.000000	1023.000000	2046.000000
19.680000	0.036087	21.327375	3.152383	3.374277	8.808970	5.991745	0.000000	-10.000000	0.083333	-0.433333	558.000000	1023.000000	1023.000000	2046.000000
19.700001	0.035890	21.210829	3.150947	3.610246	8.716111	5.733524	0.000000	-10.000000	0.091667	-4.066667	558.833313	1023.000000	1023.000000	2046.000000
19.719999	0.035965	21.255169	3.306099	3.560071	8.607155	5.781842	0.000000	-10.000000	0.116667	-6.700000	559.000000	1023.000000	1023.000000	2046.000000
19.740000	0.035427	20.937445	3.240237	3.681196	8.465116	5.550896	0.000000	-10.000000	0.133333	-9.416667	559.000000	1023.000000	1023.000000	2046.000000
19.760000	0.034788	20.559507	3.293245	3.698744	8.301504	5.266015	0.000000	-10.000000	0.166667	-11.533334	559.000000	1023.000000	1023.000000	2046.000000
19.780001	0.034028	20.110540	3.148636	3.575647	8.200858	5.185400	0.000000	-10.000000	0.183333	-12.966667	559.000000	1023.000000	1023.000000	2046.000000
19.799999	0.033076	19.548101	2.965644	3.585465	8.054807	4.942186	0.000000	-10.000000	0.225000	-14.200001	555.333313	1023.000000	1023.000000	2046.000000
19.820000	0.032101	18.971439	2.995086	3.539658	7.814149	4.622546	0.000000	-10.000000	0.250000	-15.366667	546.833313	1023.000000	1023.000000	2046.000000
19.840000	0.031222	18.452482	2.865829	3.373171	7.731156	4.482327	0.000000	-10.000000	0.283333	-16.733334	536.333313	1023.000000	1023.000000	2046.000000
19.860001	0.029639	17.516644	2.743792	3.194590	7.447642	4.130620	0.000000	-10.000000	0.300000	-18.000000	527.500000	1023.000000	1023.000000	2046.000000
19.879999	0.028135	16.627817	2.466614	2.921488	7.255614	3.984101	0.000000	-10.000000	0.341667	-19.150000	521.500000	1023.000000	1023.000000	2046.000000
19.900000	0.026360	15.578765	2.318841	2.711125	6.946341	3.602458	0.000000	-10.000000	0.391667	-20.183334	515.166687	1023.000000	1023.000000	2046.000000
19.920000	0.024738	14.619973	2.265916	2.447401	6.649932	3.256725	0.000000	-10.000000	0.425000	-21.216667	508.500000	1023.000000	1023.000000	2046.000000
19.940001	0.023143	13.677265	2.452947	2.044430	6.189790	2.990099	0.000000	-10.000000	0.441667	-22.116667	501.333344	1023.000000	1023.000000	2046.000000
19.959999	0.021208	12.533771	2.469604	1.718499	5.750565	2.595103	0.000000	-10.000000	0.441667	-22.666666	494.000000	1023.000000	1023.000000	2046.000000
19.980000	0.019528	11.540956	2.293596	1.542094	5.452189	2.253077	0.000000	-10.000000	0.466667	-23.049999	486.500000	1023.000000	1023.000000	2046.000000
20.000000	0.017585	10.392712	2.200276	1.296811	4.912710	1.982915	0.000000	-10.000000	0.475000	-23.549999	478.833344	1023.000000	1023.000000	2046.000000
20.020000	0.015515	9.169284	2.034148	0.986031	4.517743	1.631361	0.000000	-10.000000	0.500000	-23.983334	471.000000	1023.000000	1023.000000	2046.000000
20.040001	0.013604	8.040147	1.575166	0.788064	4.289001	1.387916	0.000000	-10.000000	0.516667	-24.433334	463.000000	1023.000000	1023.000000	2046.000000
20.059999	0.012019	7.103165	1.336788	0.637872	3.988414	1.140090	0.000000	-10.000000	0.541667	-24.816668	454.833344	1023.000000	1023.000000	2046.000000
20.080000	0.010978	6.487983	1.268349	0.618209	3.748558	0.852867	0.000000	-10.000000	0.550000	-25.299999	446.500000	1023.000000	1023.000000	2046.000000
20.100000	0.009931	5.869314	1.223447	0.439542	3.445320	0.761004	0.000000	-10.000000	0.550000	-25.583334	438.000000	1023.000000	1023.000000	2046.000000
20.120001	0.008590	5.076839	0.980438	0.447412	3.211096	0.437893	0.000000	-10.000000	0.550000	-25.833334	429.500000	1023.000000	1023.000000	2046.000000
20.139999	0.007658	4.525831	0.917168	0.437617	2.977255	0.193791	0.000000	-10.000000	0.558333	-25.966667	420.833344	1023.000000	1023.000000	2046.000000
20.160000	0.006544	3.867238	0.919913	0.290373	2.644197	0.012755	0.000000	-10.000000	0.566667	-26.383333	412.166656	1023.000000	1023.000000	2046.000000
20.180000	0.005450	3.221158	0.845077	0.192484	2.365503	-0.181906	0.000000	-10.000000	0.575000	-26.683334	403.333344	1023.000000	1023.000000	2046.000000
20.200001	0.004348	2.569551	0.667665	0.171656	2.146532	-0.416302	0.000000	-10.000000	0.600000	-27.016666	394.500000	1023.000000	1023.000000	2046.000000
20.219999	0.003196	1.888800	0.667305	0.053482	1.739344	-0.571331	0.000000	-10.000000	0.625000	-27.366667	385.500000	1023.000000	1023.000000	2046.000000
20.240000	0.002084	1.231455	0.615382	-0.041961	1.414352	-0.756319	0.000000	-10.000000	0.650000	-27.500000	376.333344	1023.000000	1023.000000	2046.000000
20.260000	0.001028	0.607836	0.372257	-0.086889	1.234564	-0.912096	0.000000	-10.000000	0.650000	-27.716667	367.166656	1023.000000	1023.000000	2046.000000
20.280001	-0.000219	-0.129489	0.261099	-0.136047	0.900352	-1.154892	0.000000	-10.000000	0.658333	-27.700001	357.833344	1023.000000	1023.000000	2046.000000
20.299999	-0.001282	-0.757726	0.268140	-0.246101	0.539270	-1.319036	0.000000	-10.000000	0.666667	-27.766666	348.666656	1023.000000	1023.000000	2046.000000
20.320000	-0.002209	-1.305645	0.018637	-0.270478	0.405994	-1.459798	0.000000	-10.000000	0.675000	-27.616667	339.333344	1023.000000	1023.000000	2046.000000
20.340000	-0.003089	-1.825866	0.022283	-0.251561	0.067282	-1.663870	0.000000	-10.000000	0.666667	-27.416666	330.166656	1023.000000	1023.000000	2046.000000
20.360001	-0.004330	-2.559263	0.160301	-0.424368	-0.383640	-1.911557	0.000000	-10.000000	0.658333	-27.216667	321.000000	1023.000000	1023.000000	2046.000000
20.379999	-0.005689	-3.362390	-0.132795	-0.731342	-0.576628	-1.921625	0.000000	-10.000000	0.650000	-27.100000	312.000000	1023.000000	1023.000000	2046.000000
20.400000	-0.007209	-4.260420	-0.259045	-0.902110	-0.982469	-2.116796	0.000000	-10.000000	0.658333	-27.133333	303.000000	1023.000000	1023.000000	2046.000000
20.420000	-0.007700	-4.550865	-0.192899	-0.922541	-1.145434	-2.289990	0.000000	-10.000000	0.641667	-27.133333	293.833344	1023.000000	1023.000000	2046.000000
20.440001	-0.008740	-5.165259	-0.575167	-0.948608	-1.155747	-2.485736	0.000000	-10.000000	0.641667	-27.266666	284.666656	1023.000000	1023.000000	2046.000000
20.459999	-0.010061	-5.945871	-0.678691	-1.051334	-1.451202	-2.764644	0.000000	-10.000000	0.633333	-27.133333	275.500000	1023.000000	1023.000000	2046.000000
20.480000	-0.011951	-7.063006	-0.830180	-1.472286	-1.734075	-3.026465	0.000000	-10.000000	0.650000	-27.050001	266.500000	1023.000000	1023.000000	2046.000000
20.500000	-0.014004	-8.276624	-1.112302	-1.811656	-1.921981	-3.430684	0.000000	-10.000000	0.616667	-26.600000	257.500000	1023.000000	1023.000000	2046.000000
20.520000	-0.015756	-9.311746	-1.183032	-2.044339	-2.368110	-3.716265	0.000000	-10.000000	0.575000	-26.166668	248.666672	1023.000000	1023.000000	2046.000000
20.540001	-0.017236	-10.186468	-1.412967	-2.085886	-2.708107	-3.979508	0.000000	-10.000000	0.533333	-25.600000	240.000000	1023.000000	1023.000000	2046.000000
20.559999	-0.018391	-10.868833	-1.508859	-2.075327	-3.011523	-4.273123	0.000000	-10.000000	0.533333	-25.133333	231.500000	1023.000000	1023.000000	2046.000000
20.580000	-0.019067	-11.268330	-1.333628	-2.189662	-3.407091	-4.337948	0.000000	-10.000000	0.533333	-24.900000	223.166672	1023.000000	1023.000000	2046.000000
20.600000	-0.019895	-11.757804	-1.446869	-2.251695	-3.644328	-4.414911	0.000000	-10.000000	0.533333	-24.850000	214.833328	1023.000000	1023.000000	2046.000000
20.620001	-0.020578	-12.161877	-1.520095	-2.192686	-3.793973	-4.655124	0.000000	-10.000000	0.533333	-24.883333	206.500000	1023.000000	1023.000000	2046.000000
20.639999	-0.021365	-12.626969	-1.587409	-2.358031	-3.986789	-4.694742	0.000000	-10.000000	0.525000	-24.766666	198.166672	1023.000000	1023.000000	2046.000000
20.660000	-0.022446	-13.265509	-1.830257	-2.429077	-4.161549	-4.844625	0.000000	-10.000000	0.516667	-24.583334	190.000000	1023.000000	1023.000000	2046.000000
20.680000	-0.023333	-13.789964	-1.819539	-2.454462	-4.378933	-5.137030	0.000000	-10.000000	0.500000	-24.250000	181.833328	1023.000000	1023.000000	2046.000000
20.700001	-0.024174	-14.286657	-1.947875	-2.665398	-4.491168	-5.182216	0.000000	-10.000000	0.500000	-23.816668	173.833328	1023.000000	1023.000000	2046.000000
20.719999	-0.025154	-14.866179	-2.165475	-2.709107	-4.617136	-5.374461	0.000000	-10.000000	0.500000	-23.450001	165.833328	1023.000000	1023.000000	2046.000000
20.740000	-0.025834	-15.268006	-2.083515	-2.806442	-4.805818	-5.572231	0.000000	-10.000000	0.466667	-22.983334	158.000000	1023.000000	1023.000000	2046.000000
20.760000	-0.026480	-15.649929	-2.357934	-2.961983	-4.713523	-5.616489	0.000000	-10.000000	0.433333	-22.516666	150.166672	1023.000000	1023.000000	2046.000000
20.780001	-0.027289	-16.127966	-2.355561	-3.174400	-4.834030	-5.763974	0.000000	-10.000000	0.400000	-21.916666	142.500000	1023.000000	1023.000000	2046.000000
20.799999	-0.028224	-16.680378	-2.480853	-3.442849	-4.920371	-5.836306	0.000000	-10.000000	0.400000	-21.700001	135.166672	1023.000000	1023.000000	2046.000000
20.820000	-0.029086	-17.190046	-2.748485	-3.542269	-4.895145	-6.004148	0.000000	-10.000000	0.400000	-21.466667	128.000000	1023.000000	1023.000000	2046.000000
20.840000	-0.030138	-17.811625	-2.789647	-3.799767	-5.118869	-6.103341	0.000000	-10.000000	0.391667	-21.066668	120.833336	1023.000000	1023.000000	2046.000000
20.860001	-0.031216	-18.448706	-3.013308	-4.028420	-5.182652	-6.224327	0.000000	-10.000000	0.383333	-20.616667	113.833336	1023.000000	1023.000000	2046.000000
20.879999	-0.032366	-19.128410	-3.046503	-4.267833	-5.387931	-6.426143	0.000000	-10.000000	0.366667	-20.300001	106.833336	1023.000000	1023.000000	2046.000000
20.900000	-0.033342	-19.704924	-2.943466	-4.699974	-5.619760	-6.441724	0.000000	-10.000000	0.366667	-20.033333	100.166664	1023.000000	1023.000000	2046.000000
20.920000	-0.034630	-20.466206	-3.063752	-4.909655	-5.794611	-6.698189	0.000000	-10.000000	0.358333	-19.700001	93.500000	1023.000000	1023.000000	2046.000000
20.940001	-0.035663	-21.077034	-3.197540	-4.948522	-6.013072	-6.917901	0.000000	-10.000000	0.358333	-19.033333	87.000000	1023.000000	1023.000000	2046.000000
20.959999	-0.036713	-21.697170	-3.318661	-5.167661	-6.276331	-6.934516	0.000000	-10.000000	0.316667	-18.350000	80.666664	1023.000000	1023.000000	2046.000000
20.980000	-0.037919	-22.410387	-3.625755	-5.337293	-6.450372	-6.996966	0.000000	-10.000000	0.283333	-17.533333	74.500000	1023.000000	1023.000000	2046.000000
21.000000	-0.038729	-22.888725	-3.986691	-5.348343	-6.453814	-7.099877	0.000000	-10.000000	0.241667	-16.800001	66.833336	1023.000000	1023.000000	2046.000000
21.020000	-0.039313	-23.233826	-3.990599	-5.508761	-6.631881	-7.102584	0.000000	-10.000000	0.233333	-16.333334	61.166668	1023.000000	1023.000000	2046.000000
21.040001	-0.039625	-23.418631	-4.179261	-5.472867	-6.562249	-7.204254	0.000000	-10.000000	0.233333	-15.850000	55.666668	1023.000000	1023.000000	2046.000000
21.059999	-0.039786	-23.513725	-4.268177	-5.397156	-6.573277	-7.275116	0.000000	-10.000000	0.233333	-15.350000	52.166668	1023.000000	1023.000000	2046.000000
21.080000	-0.039916	-23.590576	-4.157209	-5.505013	-6.681403	-7.246950	0.000000	-10.000000	0.225000	-14.766666	47.000000	1023.000000	1023.000000	2046.000000
21.100000	-0.040239	-23.781500	-4.199194	-5.630103	-6.708455	-7.243748	0.000000	-10.000000	0.208333	-14.100000	42.000000	1023.000000	1023.000000	2046.000000
21.120001	-0.040275	-23.802498	-4.311461	-5.535039	-6.615238	-7.340759	0.000000	-10.000000	0.200000	-13.466667	37.333332	1023.000000	1023.000000	2046.000000
21.139999	-0.040335	-23.838238	-4.235210	-5.563668	-6.695452	-7.343907	0.000000	-10.000000	0.175000	-12.666667	32.833332	1023.000000	1023.000000	2046.000000
21.160000	-0.040477	-23.921618	-4.278320	-5.578079	-6.667117	-7.398103	0.000000	-10.000000	0.158333	-11.850000	28.666666	1023.000000	1023.000000	2046.000000
21.180000	-0.040345	-23.843777	-4.390797	-5.454767	-6.586719	-7.411494	0.000000	-10.000000	0.125000	-11.183333	24.666666	1023.000000	1023.000000	2046.000000
21.200001	-0.040476	-23.921165	-4.353873	-5.448733	-6.680623	-7.437937	0.000000	-10.000000	0.125000	-10.433333	20.833334	1023.000000	1023.000000	2046.000000
21.219999	-0.040463	-23.913811	-4.245836	-5.406549	-6.771007	-7.490420	0.000000	-10.000000	0.108333	-9.883334	17.333334	1023.000000	1023.000000	2046.000000
21.240000	-0.040407	-23.880594	-4.254662	-5.470720	-6.800858	-7.354354	0.000000	-10.000000	0.108333	-9.216667	14.000000	1023.000000	1023.000000	2046.000000
21.260000	-0.040641	-24.018732	-4.287408	-5.423483	-6.835261	-7.472580	0.000000	-10.000000	0.100000	-8.633333	11.000000	1023.000000	1023.000000	2046.000000
21.280001	-0.040649	-24.023569	-4.429501	-5.304574	-6.780047	-7.509446	0.000000	-10.000000	0.100000	-7.900000	8.166667	1023.000000	1023.000000	2046.000000
21.299999	-0.041079	-24.277910	-4.554969	-5.265132	-6.884924	-7.572884	0.000000	-10.000000	0.100000	-7.250000	5.500000	1023.000000	1023.000000	2046.000000
21.320000	-0.041371	-24.450399	-4.448271	-5.248139	-7.079812	-7.674177	0.000000	-10.000000	0.091667	-6.616667	3.000000	1023.000000	1023.000000	2046.000000
21.340000	-0.041500	-24.526529	-4.403559	-5.352441	-7.200346	-7.570184	0.000000	-10.000000	0.066667	-5.883334	1.000000	1023.000000	1023.000000	2046.000000
21.360001	-0.041670	-24.627064	-4.240768	-5.382425	-7.318312	-7.685558	0.000000	-10.000000	0.050000	-4.900000	-0.666667	1023.000000	1023.000000	2046.000000
21.379999	-0.041989	-24.815775	-4.343009	-5.586677	-7.373615	-7.512475	0.000000	-10.000000	0.041667	-3.633333	-1.833333	1023.000000	1023.000000	2046.000000
21.400000	-0.041733	-24.664434	-4.258427	-5.543197	-7.409612	-7.453200	0.000000	-10.000000	0.050000	-1.333333	-2.666667	1023.000000	1023.000000	2046.000000
21.420000	-0.040942	-24.196604	-4.391665	-5.332058	-7.036866	-7.436015	0.000000	-10.000000	0.033333	1.116667	-3.000000	1023.000000	1023.000000	2046.000000
21.440001	-0.040600	-23.994526	-4.429409	-5.350760	-6.951022	-7.263335	0.000000	-10.000000	0.016667	4.116667	-3.000000	1023.000000	1023.000000	2046.000000
21.459999	-0.040080	-23.687500	-4.438988	-5.183163	-6.736006	-7.329342	0.000000	-10.000000	-0.025000	7.066667	-3.000000	1023.000000	1023.000000	2046.000000
21.480000	-0.040233	-23.777544	-4.461502	-5.502862	-6.706453	-7.106727	0.000000	-10.000000	-0.066667	10.566667	-3.000000	1023.000000	1023.000000	2046.000000
21.500000	-0.040332	-23.836411	-4.428658	-5.576636	-6.678533	-7.152584	0.000000	-10.000000	-0.125000	13.950001	-3.000000	1023.000000	1023.000000	2046.000000
21.520000	-0.040002	-23.641304	-4.468777	-5.484850	-6.691250	-6.996426	0.000000	-10.000000	-0.166667	16.550001	-3.000000	1023.000000	1023.000000	2046.000000
21.540001	-0.039388	-23.278576	-4.504276	-5.272147	-6.687255	-6.814898	0.000000	-10.000000	-0.208333	18.716667	1.666667	1023.000000	1023.000000	2046.000000
21.559999	-0.038320	-22.646927	-4.323143	-5.008116	-6.667649	-6.648019	0.000000	-10.000000	-0.233333	20.133333	11.666667	1023.000000	1023.000000	2046.000000
21.580000	-0.037302	-22.045410	-4.238188	-4.896863	-6.526104	-6.384254	0.000000	-10.000000	-0.250000	21.150000	24.000000	1023.000000	1023.000000	2046.000000
21.600000	-0.036296	-21.451084	-4.082553	-4.740884	-6.456203	-6.171444	0.000000	-10.000000	-0.275000	21.550001	34.166668	1023.000000	1023.000000	2046.000000
21.620001	-0.035365	-20.900953	-4.033669	-4.783278	-6.284568	-5.799439	0.000000	-10.000000	-0.291667	22.333334	41.333332	1023.000000	1023.000000	2046.000000
21.639999	-0.034451	-20.360477	-3.910273	-4.733640	-6.142016	-5.574548	0.000000	-10.000000	-0.316667	23.383335	48.666668	1023.000000	1023.000000	2046.000000
21.660000	-0.033292	-19.675478	-3.971271	-4.686732	-5.822118	-5.195358	0.000000	-10.000000	-0.341667	24.633335	56.166668	1023.000000	1023.000000	2046.000000
21.680000	-0.032279	-19.076834	-3.972574	-4.500228	-5.592223	-5.011810	0.000000	-10.000000	-0.383333	25.600000	64.166664	1023.000000	1023.000000	2046.000000
21.700001	-0.030633	-18.104237	-3.813969	-4.156419	-5.247753	-4.886097	0.000000	-10.000000	-0.408333	26.333334	72.500000	1023.000000	1023.000000	2046.000000
21.719999	-0.029430	-17.392996	-3.627263	-4.124008	-5.102970	-4.538756	0.000000	-10.000000	-0.425000	27.116667	81.166664	1023.000000	1023.000000	2046.000000
21.740000	-0.027876	-16.474766	-3.450604	-3.886483	-4.761612	-4.376067	0.000000	-10.000000	-0.433333	27.916666	90.166664	1023.000000	1023.000000	2046.000000
21.760000	-0.026454	-15.634025	-3.401117	-3.933176	-4.371297	-3.928435	0.000000	-10.000000	-0.466667	28.466667	99.333336	1023.000000	1023.000000	2046.000000
21.780001	-0.025213	-14.901073	-3.379094	-3.836668	-3.989562	-3.695748	0.000000	-10.000000	-0.500000	28.966667	108.833336	1023.000000	1023.000000	2046.000000
21.799999	-0.023781	-14.054834	-3.379102	-3.602353	-3.535614	-3.537766	0.000000	-10.000000	-0.525000	29.133333	118.500000	1023.000000	1023.000000	2046.000000
21.820000	-0.022513	-13.304934	-3.325641	-3.600415	-3.182077	-3.196801	0.000000	-10.000000	-0.525000	29.216667	128.166672	1023.000000	1023.000000	2046.000000
21.840000	-0.021424	-12.661382	-3.149515	-3.575609	-2.960084	-2.976174	0.000000	-10.000000	-0.508333	28.900000	137.833328	1023.000000	1023.000000	2046.000000
21.860001	-0.020278	-11.984459	-2.971963	-3.675222	-2.680936	-2.656337	0.000000	-10.000000	-0.483333	28.633333	147.500000	1023.000000	1023.000000	2046.000000
21.879999	-0.019274	-11.390841	-2.655553	-3.782892	-2.490250	-2.462145	0.000000	-10.000000	-0.458333	28.116667	157.166672	1023.000000	1023.000000	2046.000000
21.900000	-0.018350	-10.844873	-2.468674	-3.833665	-2.307388	-2.235145	0.000000	-10.000000	-0.441667	27.833334	166.666672	1023.000000	1023.000000	2046.000000
21.920000	-0.017655	-10.434021	-2.456310	-3.845505	-2.079952	-2.052255	0.000000	-10.000000	-0.458333	27.833334	176.000000	1023.000000	1023.000000	2046.000000
21.940001	-0.016658	-9.844900	-2.337885	-3.727406	-1.895671	-1.883937	0.000000	-10.000000	-0.500000	28.466667	185.333328	1023.000000	1023.000000	2046.000000
21.959999	-0.015725	-9.293378	-2.269574	-3.752678	-1.700411	-1.570715	0.000000	-10.000000	-0.525000	28.983334	194.833328	1023.000000	1023.000000	2046.000000
21.980000	-0.014759	-8.722403	-2.177375	-3.664675	-1.476934	-1.403419	0.000000	-10.000000	-0.541667	29.299999	204.333328	1023.000000	1023.000000	2046.000000
22.000000	-0.013371	-7.902323	-2.166867	-3.615577	-1.130285	-0.989594	0.000000	-10.000000	-0.525000	29.516666	217.333328	1023.000000	1023.000000	2046.000000
22.020000	-0.011712	-6.921692	-2.142220	-3.369081	-0.626019	-0.784373	0.000000	-10.000000	-0.516667	29.766666	227.000000	1023.000000	1023.000000	2046.000000
22.040001	-0.009724	-5.747132	-1.904392	-3.012862	-0.230268	-0.599611	0.000000	-10.000000	-0.500000	29.866667	236.833328	1023.000000	1023.000000	2046.000000
22.059999	-0.007572	-4.475179	-1.616721	-2.822884	0.166501	-0.202075	0.000000	-10.000000	-0.508333	29.683334	243.500000	1023.000000	1023.000000	2046.000000
22.080000	-0.005482	-3.239777	-1.323806	-2.491221	0.586883	-0.011633	0.000000	-10.000000	-0.525000	29.566668	253.500000	1023.000000	1023.000000	2046.000000
22.100000	-0.003379	-1.997102	-1.031079	-2.410178	1.050914	0.393241	0.000000	-10.000000	-0.541667	29.483334	263.500000	1023.000000	1023.000000	2046.000000
22.120001	-0.001371	-0.810044	-0.686145	-2.178444	1.393617	0.660928	0.000000	-10.000000	-0.541667	29.650002	273.500000	1023.000000	1023.000000	2046.000000
22.139999	0.000797	0.470916	-0.425207	-1.894060	1.852899	0.937284	0.000000	-10.000000	-0.541667	29.650002	283.500000	1023.000000	1023.000000	2046.000000
22.160000	0.002502	1.478956	-0.250413	-1.620592	2.198178	1.151784	0.000000	-10.000000	-0.541667	29.583334	293.500000	1023.000000	1023.000000	2046.000000
22.180000	0.004488	2.652454	0.055210	-1.275703	2.507657	1.365290	0.000000	-10.000000	-0.550000	29.600000	303.333344	1023.000000	1023.000000	2046.000000
22.200001	0.006321	3.735544	0.391436	-1.075859	2.780846	1.639122	0.000000	-10.000000	-0.550000	29.650000	313.000000	1023.000000	1023.000000	2046.000000
22.219999	0.008024	4.742113	0.817945	-0.934088	2.961644	1.896612	0.000000	-10.000000	-0.541667	29.766666	322.666656	1023.000000	1023.000000	2046.000000
22.240000	0.009770	5.773802	0.960720	-0.802798	3.329930	2.285950	0.000000	-10.000000	-0.516667	29.733334	332.500000	1023.000000	1023.000000	2046.000000
22.260000	0.012307	7.273375	1.209918	-0.412462	3.847692	2.628227	0.000000	-10.000000	-0.508333	29.500000	342.500000	1023.000000	1023.000000	2046.000000
22.280001	0.013869	8.196747	1.248620	-0.114756	4.292271	2.770611	0.000000	-10.000000	-0.491667	29.183334	352.500000	1023.000000	1023.000000	2046.000000
22.299999	0.015053	8.896421	1.268883	-0.058051	4.589829	3.095760	0.000000	-10.000000	-0.483333	28.750000	362.500000	1023.000000	1023.000000	2046.000000
22.320000	0.015686	9.270671	1.340768	0.055197	4.809292	3.065414	0.000000	-10.000000	-0.483333	28.650000	372.166656	1023.000000	1023.000000	2046.000000
22.340000	0.016388	9.685145	1.377645	0.064860	5.032225	3.210416	0.000000	-10.000000	-0.500000	28.783333	381.833344	1023.000000	1023.000000	2046.000000
22.360001	0.016991	10.041739	1.429843	0.152795	5.136933	3.322168	0.000000	-10.000000	-0.508333	29.033333	391.166656	1023.000000	1023.000000	2046.000000
22.379999	0.018114	10.705221	1.347957	0.521695	5.419079	3.416490	0.000000	-10.000000	-0.458333	29.016666	400.833344	1023.000000	1023.000000	2046.000000
22.400000	0.019448	11.493583	1.460363	0.696948	5.545013	3.791259	0.000000	-10.000000	-0.408333	28.233334	410.500000	1023.000000	1023.000000	2046.000000
22.420000	0.021056	12.443907	1.657248	0.902226	5.826810	4.057622	0.000000	-10.000000	-0.366667	27.083334	420.166656	1023.000000	1023.000000	2046.000000
22.440001	0.022624	13.370922	1.711445	1.035443	6.178860	4.445173	0.000000	-10.000000	-0.375000	26.066668	429.333344	1023.000000	1023.000000	2046.000000
22.459999	0.023950	14.154301	1.760043	1.259668	6.450758	4.683831	0.000000	-10.000000	-0.391667	25.883333	438.166656	1023.000000	1023.000000	2046.000000
22.480000	0.025675	15.174113	1.903233	1.575558	6.741704	4.953619	0.000000	-10.000000	-0.408333	25.900000	446.833344	1023.000000	1023.000000	2046.000000
22.500000	0.027413	16.200909	2.164115	1.844902	6.910993	5.280900	0.000000	-10.000000	-0.408333	25.950001	455.500000	1023.000000	1023.000000	2046.000000
22.520000	0.029447	17.403149	2.486448	2.183045	7.242102	5.491553	0.000000	-10.000000	-0.400000	25.950001	464.166656	1023.000000	1023.000000	2046.000000
22.540001	0.031471	18.599108	2.665823	2.466233	7.675055	5.791997	0.000000	-10.000000	-0.400000	25.866667	472.833344	1023.000000	1023.000000	2046.000000
22.559999	0.032982	19.492579	2.837358	2.691298	7.959013	6.004909	0.000000	-10.000000	-0.400000	25.883333	481.500000	1023.000000	1023.000000	2046.000000
22.580000	0.034965	20.664461	2.895446	3.043293	8.471469	6.254253	0.000000	-10.000000	-0.400000	25.766666	490.166656	1023.000000	1023.000000	2046.000000
22.600000	0.036521	21.583893	3.045670	3.284563	8.737092	6.516567	0.000000	-10.000000	-0.400000	25.800001	498.833344	1023.000000	1023.000000	2046.000000
22.620001	0.038638	22.834854	3.266602	3.630913	9.259733	6.677607	0.000000	-10.000000	-0.375000	25.466667	507.500000	1023.000000	1023.000000	2046.000000
22.639999	0.040406	23.880007	3.501730	3.803323	9.607782	6.967171	0.000000	-10.000000	-0.350000	24.933334	516.000000	1023.000000	1023.000000	2046.000000
22.660000	0.041792	24.699217	3.646165	3.927466	10.017104	7.108482	0.000000	-10.000000	-0.316667	24.183334	524.500000	1023.000000	1023.000000	2046.000000
22.680000	0.043219	25.542368	3.688592	4.082660	10.473098	7.298018	0.000000	-10.000000	-0.291667	23.433334	532.833313	1023.000000	1023.000000	2046.000000
22.700001	0.044367	26.220892	3.968339	4.142601	10.758648	7.351303	0.000000	-10.000000	-0.250000	22.050001	540.666687	1023.000000	1023.000000	2046.000000
22.719999	0.045075	26.639296	4.408186	4.052869	10.795163	7.383077	0.000000	-10.000000	-0.191667	20.350000	548.166687	1023.000000	1023.000000	2046.000000
22.740000	0.045577	26.936264	4.654333	3.952957	10.879488	7.449486	0.000000	-10.000000	-0.125000	17.833334	555.000000	1023.000000	1023.000000	2046.000000
22.760000	0.045388	26.824417	4.810704	3.829616	10.876408	7.307691	0.000000	-10.000000	-0.058333	15.283334	561.500000	1023.000000	1023.000000	2046.000000
22.780001	0.044920	26.547779	4.818945	3.782400	10.797518	7.148916	0.000000	-10.000000	-0.008333	12.050000	567.000000	1023.000000	1023.000000	2046.000000
22.799999	0.044182	26.111622	4.773029	3.597111	10.686709	7.054773	0.000000	-10.000000	0.033333	7.883334	571.666687	1023.000000	1023.000000	2046.000000
22.820000	0.042920	25.365896	4.597216	3.381934	10.502253	6.884495	0.000000	-10.000000	0.075000	2.650000	574.833313	1023.000000	1023.000000	2046.000000
22.840000	0.041862	24.740244	4.234509	3.309826	10.486874	6.709034	0.000000	-10.000000	0.108333	-2.183333	576.500000	1023.000000	1023.000000	2046.000000
22.860001	0.041165	24.328505	4.102712	3.252017	10.434675	6.539101	0.000000	-10.000000	0.133333	-6.600000	577.000000	1023.000000	1023.000000	2046.000000
22.879999	0.040616	24.003780	4.116039	3.307362	10.305631	6.274749	0.000000	-10.000000	0.158333	-9.933333	577.000000	1023.000000	1023.000000	2046.000000
22.900000	0.040385	23.867802	4.139707	3.355999	10.264206	6.107891	0.000000	-10.000000	0.200000	-12.883333	577.000000	1023.000000	1023.000000	2046.000000
22.920000	0.039531	23.362892	4.049018	3.367221	10.123207	5.823446	0.000000	-10.000000	0.233333	-14.666667	577.000000	1023.000000	1023.000000	2046.000000
22.940001	0.038552	22.784105	4.059648	3.323892	9.839965	5.560601	0.000000	-10.000000	0.266667	-16.049999	570.000000	1023.000000	1023.000000	2046.000000
22.959999	0.037725	22.295324	4.024833	3.242452	9.714422	5.313619	0.000000	-10.000000	0.316667	-17.616667	561.166687	1023.000000	1023.000000	2046.000000
22.980000	0.036323	21.467060	4.079288	3.074995	9.322454	4.990322	0.000000	-10.000000	0.375000	-19.083334	550.000000	1023.000000	1023.000000	2046.000000
23.000000	0.035060	20.720675	3.946730	2.994683	9.002508	4.776753	0.000000	-10.000000	0.425000	-20.983334	541.166687	1023.000000	1023.000000	2046.000000
23.020000	0.033743	19.941833	3.781739	2.913934	8.745013	4.501147	0.000000	-10.000000	0.441667	-22.200001	534.166687	1023.000000	1023.000000	2046.000000
23.040001	0.032243	19.055504	3.820962	2.822022	8.265726	4.146792	0.000000	-10.000000	0.450000	-23.183334	527.000000	1023.000000	1023.000000	2046.000000
23.059999	0.030712	18.150763	3.651442	2.645975	7.914218	3.939128	0.000000	-10.000000	0.483333	-23.683334	521.833313	1023.000000	1023.000000	2046.000000
23.080000	0.028856	17.053894	3.327336	2.629811	7.602615	3.494132	0.000000	-10.000000	0.516667	-24.350000	514.000000	1023.000000	1023.000000	2046.000000
23.100000	0.027235	16.096138	3.241883	2.606095	7.197763	3.050396	0.000000	-10.000000	0.550000	-25.016668	505.833344	1023.000000	1023.000000	2046.000000
23.120001	0.026069	15.406883	3.157398	2.469464	6.932949	2.847072	0.000000	-10.000000	0.558333	-25.500000	497.500000	1023.000000	1023.000000	2046.000000
23.139999	0.024581	14.527609	3.045973	2.465918	6.533227	2.482491	0.000000	-10.000000	0.566667	-26.016666	488.833344	1023.000000	1023.000000	2046.000000
23.160000	0.023210	13.717225	3.075850	2.373291	6.062461	2.205623	0.000000	-10.000000	0.583333	-26.466667	480.166656	1023.000000	1023.000000	2046.000000
23.180000	0.021601	12.766133	3.097189	2.065360	5.566761	2.036824	0.000000	-10.000000	0.600000	-26.850000	471.333344	1023.000000	1023.000000	2046.000000
23.200001	0.019574	11.568299	2.892228	1.712005	5.028122	1.935944	0.000000	-10.000000	0.633333	-27.083334	462.500000	1023.000000	1023.000000	2046.000000
23.219999	0.018738	11.074450	2.656786	1.839309	4.971151	1.607203	0.000000	-10.000000	0.666667	-27.366667	453.500000	1023.000000	1023.000000	2046.000000
23.240000	0.017122	10.119146	2.512464	1.680726	4.522262	1.403695	0.000000	-10.000000	0.683333	-27.716667	444.333344	1023.000000	1023.000000	2046.000000
23.260000	0.015031	8.883058	2.097940	1.573334	4.106000	1.105784	0.000000	-10.000000	0.691667	-28.150000	435.000000	1023.000000	1023.000000	2046.000000
23.280001	0.012633	7.466393	1.799508	1.391721	3.639675	0.635489	0.000000	-10.000000	0.675000	-28.416668	425.500000	1023.000000	1023.000000	2046.000000
23.299999	0.010220	6.040016	1.675281	0.885496	3.193499	0.285739	0.000000	-10.000000	0.691667	-28.316668	416.000000	1023.000000	1023.000000	2046.000000
23.320000	0.007914	4.677158	1.564322	0.569683	2.609337	-0.066183	0.000000	-10.000000	0.683333	-28.216667	406.666656	1023.000000	1023.000000	2046.000000
23.340000	0.005884	3.477224	1.261324	0.554908	2.092107	-0.431114	0.000000	-10.000000	0.700000	-28.166668	397.166656	1023.000000	1023.000000	2046.000000
23.360001	0.004522	2.672730	1.036456	0.484626	1.758911	-0.607263	0.000000	-10.000000	0.691667	-28.450001	387.833344	1023.000000	1023.000000	2046.000000
23.379999	0.003391	2.003846	1.104958	0.452055	1.317630	-0.870796	0.000000	-10.000000	0.700000	-28.600000	378.166656	1023.000000	1023.000000	2046.000000
23.400000	0.002606	1.540355	1.093284	0.318387	0.976462	-0.847778	0.000000	-10.000000	0.691667	-28.716667	368.833344	1023.000000	1023.000000	2046.000000
23.420000	0.001732	1.023634	0.908970	0.349058	0.731983	-0.966377	0.000000	-10.000000	0.691667	-28.583334	359.166656	1023.000000	1023.000000	2046.000000
23.440001	0.000703	0.415644	0.773139	0.436657	0.430667	-1.224820	0.000000	-10.000000	0.683333	-28.400000	349.833344	1023.000000	1023.000000	2046.000000
23.459999	-0.000264	-0.155850	0.705142	0.339605	0.124183	-1.324780	0.000000	-10.000000	0.675000	-28.183334	340.166656	1023.000000	1023.000000	2046.000000
23.480000	-0.001441	-0.851652	0.632971	0.237761	-0.277066	-1.445318	0.000000	-10.000000	0.658333	-27.950001	330.833344	1023.000000	1023.000000	2046.000000
23.500000	-0.002617	-1.546440	0.422474	0.133040	-0.481141	-1.620812	0.000000	-10.000000	0.650000	-27.850000	321.333344	1023.000000	1023.000000	2046.000000
23.520000	-0.003755	-2.219242	0.233453	0.054731	-0.672816	-1.834610	0.000000	-10.000000	0.650000	-27.616667	312.166656	1023.000000	1023.000000	2046.000000
23.540001	-0.004833	-2.856058	0.165886	0.014875	-0.939728	-2.097092	0.000000	-10.000000	0.650000	-27.550001	302.833344	1023.000000	1023.000000	2046.000000
23.559999	-0.005687	-3.360795	0.065575	-0.215737	-1.067149	-2.143484	0.000000	-10.000000	0.650000	-27.383333	293.666656	1023.000000	1023.000000	2046.000000
23.580000	-0.006785	-4.009873	0.074165	-0.438401	-1.294688	-2.350948	0.000000	-10.000000	0.650000	-27.266666	284.500000	1023.000000	1023.000000	2046.000000
23.600000	-0.007718	-4.561545	0.029168	-0.825997	-1.445112	-2.319603	0.000000	-10.000000	0.650000	-27.133333	275.500000	1023.000000	1023.000000	2046.000000
23.620001	-0.008998	-5.318096	-0.237871	-0.990327	-1.518566	-2.571333	0.000000	-10.000000	0.633333	-27.000000	266.500000	1023.000000	1023.000000	2046.000000
23.639999	-0.010498	-6.204484	-0.565441	-1.225047	-1.622988	-2.791009	0.000000	-10.000000	0.625000	-26.716667	257.500000	1023.000000	1023.000000	2046.000000
23.660000	-0.012082	-7.140599	-0.798923	-1.561594	-1.789480	-2.990602	0.000000	-10.000000	0.608333	-26.433334	248.500000	1023.000000	1023.000000	2046.000000
23.680000	-0.013529	-7.995693	-0.815660	-1.836400	-2.056769	-3.286863	0.000000	-10.000000	0.600000	-26.200001	239.666672	1023.000000	1023.000000	2046.000000
23.700001	-0.015067	-8.904731	-0.758848	-2.349870	-2.399396	-3.396617	0.000000	-10.000000	0.591667	-26.300001	230.833328	1023.000000	1023.000000	2046.000000
23.719999	-0.016427	-9.708442	-0.761738	-2.645370	-2.624843	-3.676491	0.000000	-10.000000	0.583333	-26.200001	222.166672	1023.000000	1023.000000	2046.000000
23.740000	-0.017836	-10.540883	-0.908449	-2.752474	-2.901375	-3.978585	0.000000	-10.000000	0.575000	-25.833334	213.500000	1023.000000	1023.000000	2046.000000
23.760000	-0.019304	-11.408442	-1.130912	-2.996676	-3.152468	-4.128386	0.000000	-10.000000	0.550000	-25.483334	204.833328	1023.000000	1023.000000	2046.000000
23.780001	-0.020947	-12.379921	-1.241978	-3.182729	-3.539427	-4.415788	0.000000	-10.000000	0.541667	-25.100000	196.333328	1023.000000	1023.000000	2046.000000
23.799999	-0.022310	-13.185192	-1.531558	-3.433346	-3.746648	-4.473640	0.000000	-10.000000	0.541667	-24.816668	187.833328	1023.000000	1023.000000	2046.000000
23.820000	-0.023629	-13.964485	-1.879760	-3.655463	-3.851767	-4.577496	0.000000	-10.000000	0.541667	-24.566668	179.500000	1023.000000	1023.000000	2046.000000
23.840000	-0.024483	-14.469512	-2.104516	-3.596687	-3.915011	-4.853298	0.000000	-10.000000	0.525000	-24.400000	171.166672	1023.000000	1023.000000	2046.000000
23.860001	-0.025237	-14.915255	-2.127877	-3.746725	-4.091757	-4.948895	0.000000	-10.000000	0.508333	-24.183334	163.000000	1023.000000	1023.000000	2046.000000
23.879999	-0.025974	-15.350465	-2.204390	-3.903488	-4.250395	-4.992192	0.000000	-10.000000	0.500000	-23.866667	155.000000	1023.000000	1023.000000	2046.000000
23.900000	-0.026810	-15.844534	-2.391783	-3.924490	-4.331755	-5.196506	0.000000	-10.000000	0.483333	-23.450001	147.000000	1023.000000	1023.000000	2046.000000
23.920000	-0.027404	-16.195694	-2.454548	-4.052374	-4.374244	-5.314528	0.000000	-10.000000	0.466667	-23.183332	139.166672	1023.000000	1023.000000	2046.000000
23.940001	-0.027991	-16.542597	-2.467334	-4.093495	-4.512107	-5.469659	0.000000	-10.000000	0.450000	-22.700001	131.500000	1023.000000	1023.000000	2046.000000
23.959999	-0.028238	-16.688742	-2.565269	-4.084112	-4.556590	-5.482770	0.000000	-10.000000	0.441667	-22.300001	124.000000	1023.000000	1023.000000	2046.000000
23.980000	-0.028709	-16.967037	-2.604262	-4.014802	-4.677496	-5.670477	0.000000	-10.000000	0.416667	-21.650002	116.500000	1023.000000	1023.000000	2046.000000
24.000000	-0.029051	-17.169170	-2.399736	-4.059783	-4.961030	-5.748621	0.000000	-10.000000	0.391667	-21.066668	109.333336	1023.000000	1023.000000	2046.000000
24.020000	-0.030037	-17.751604	-2.495718	-4.287317	-5.252273	-5.716297	0.000000	-10.000000	0.366667	-20.533335	102.333336	1023.000000	1023.000000	2046.000000
24.040001	-0.030491	-18.020367	-2.656293	-4.332335	-5.316926	-5.714813	0.000000	-10.000000	0.358333	-20.033335	95.500000	1023.000000	1023.000000	2046.000000
24.059999	-0.030822	-18.215782	-2.882464	-4.175082	-5.215039	-5.943195	0.000000	-10.000000	0.358333	-19.550001	88.833336	1023.000000	1023.000000	2046.000000
24.080000	-0.031648	-18.703800	-2.907728	-4.293783	-5.460656	-6.041633	0.000000	-10.000000	0.358333	-19.233334	82.166664	1023.000000	1023.000000	2046.000000
24.100000	-0.032812	-19.392027	-3.102188	-4.411546	-5.580815	-6.297478	0.000000	-10.000000	0.341667	-18.950001	75.833336	1023.000000	1023.000000	2046.000000
24.120001	-0.033996	-20.091820	-3.302036	-4.612586	-5.685414	-6.491783	0.000000	-10.000000	0.300000	-18.416666	69.500000	1023.000000	1023.000000	2046.000000
24.139999	-0.035442	-20.946377	-3.480422	-4.938272	-5.840585	-6.687098	0.000000	-10.000000	0.266667	-17.583334	63.500000	1023.000000	1023.000000	2046.000000
24.160000	-0.036231	-21.412781	-3.423186	-4.921559	-6.126041	-6.941994	0.000000	-10.000000	0.250000	-16.566666	57.500000	1023.000000	1023.000000	2046.000000
24.180000	-0.036637	-21.652411	-3.484690	-4.830220	-6.332079	-7.005422	0.000000	-10.000000	0.241667	-15.483334	51.833332	1023.000000	1023.000000	2046.000000
24.200001	-0.037227	-22.001106	-3.479624	-4.885966	-6.718669	-6.916847	0.000000	-10.000000	0.233333	-14.533334	46.666668	1023.000000	1023.000000	2046.000000
24.219999	-0.037332	-22.062956	-3.518641	-4.775664	-6.826564	-6.942086	0.000000	-10.000000	0.216667	-14.016667	41.833332	1023.000000	1023.000000	2046.000000
24.240000	-0.037451	-22.133669	-3.445010	-4.732340	-6.980276	-6.976044	0.000000	-10.000000	0.216667	-14.083334	37.166668	1023.000000	1023.000000	2046.000000
24.260000	-0.037847	-22.367844	-3.436755	-4.823513	-7.180489	-6.927087	0.000000	-10.000000	0.208333	-14.133333	32.500000	1023.000000	1023.000000	2046.000000
24.280001	-0.038137	-22.539114	-3.483341	-4.887226	-7.273940	-6.894608	0.000000	-10.000000	0.216667	-13.983334	27.833334	1023.000000	1023.000000	2046.000000
24.299999	-0.038670	-22.853746	-3.655197	-4.893854	-7.327514	-6.977183	0.000000	-10.000000	0.208333	-13.450000	23.166666	1023.000000	1023.000000	2046.000000
24.320000	-0.038997	-23.046984	-3.712215	-4.865238	-7.399218	-7.070312	0.000000	-10.000000	0.191667	-12.833333	18.500000	1023.000000	1023.000000	2046.000000
24.340000	-0.039224	-23.181414	-3.743629	-4.932817	-7.392307	-7.112660	0.000000	-10.000000	0.150000	-12.083333	14.166667	1023.000000	1023.000000	2046.000000
24.360001	-0.039380	-23.273848	-3.699376	-4.962442	-7.495673	-7.116358	0.000000	-10.000000	0.116667	-11.366667	10.000000	1023.000000	1023.000000	2046.000000
24.379999	-0.039542	-23.369543	-3.936169	-4.879493	-7.371608	-7.182272	0.000000	-10.000000	0.108333	-10.533334	6.333333	1023.000000	1023.000000	2046.000000
24.400000	-0.039786	-23.513521	-4.068854	-4.958933	-7.273872	-7.211862	0.000000	-10.000000	0.116667	-9.750000	3.000000	1023.000000	1023.000000	2046.000000
24.420000	-0.040064	-23.678110	-3.911221	-5.093221	-7.399120	-7.274548	0.000000	-10.000000	0.116667	-9.133333	0.166667	1023.000000	1023.000000	2046.000000
24.440001	-0.040126	-23.714609	-4.064551	-5.086588	-7.233004	-7.330466	0.000000	-10.000000	0.108333	-8.866667	-2.666667	1023.000000	1023.000000	2046.000000
24.459999	-0.040554	-23.967497	-4.316428	-5.074903	-7.156039	-7.420127	0.000000	-10.000000	0.100000	-8.500000	-5.500000	1023.000000	1023.000000	2046.000000
24.480000	-0.041088	-24.283209	-4.331661	-5.134234	-7.270258	-7.547055	0.000000	-10.000000	0.100000	-8.066667	-8.333333	1023.000000	1023.000000	2046.000000
24.500000	-0.041551	-24.556923	-4.330346	-5.438335	-7.347998	-7.440243	0.000000	-10.000000	0.100000	-7.650000	-11.000000	1023.000000	1023.000000	2046.000000
24.520000	-0.042193	-24.935778	-4.412289	-5.678462	-7.403829	-7.441198	0.000000	-10.000000	0.091667	-7.400000	-13.500000	1023.000000	1023.000000	2046.000000
24.540001	-0.042772	-25.278284	-4.347941	-5.817708	-7.491139	-7.621497	0.000000	-10.000000	0.075000	-6.616667	-16.000000	1023.000000	1023.000000	2046.000000
24.559999	-0.043071	-25.454710	-4.251212	-6.142871	-7.582526	-7.478099	0.000000	-10.000000	0.041667	-3.966667	-18.166666	1023.000000	1023.000000	2046.000000
24.580000	-0.043396	-25.646996	-4.384065	-6.137980	-7.676100	-7.448850	0.000000	-10.000000	0.008333	-0.116667	-19.500000	1023.000000	1023.000000	2046.000000
24.600000	-0.043349	-25.619177	-4.529649	-6.089019	-7.604948	-7.395560	0.000000	-10.000000	-0.016667	4.416667	-20.000000	1023.000000	1023.000000	2046.000000
24.620001	-0.043058	-25.447117	-4.608230	-6.205400	-7.464361	-7.169126	0.000000	-10.000000	-0.050000	8.616667	-20.000000	1023.000000	1023.000000	2046.000000
24.639999	-0.042689	-25.229004	-4.756523	-6.142016	-7.305696	-7.024770	0.000000	-10.000000	-0.083333	11.866667	-20.000000	1023.000000	1023.000000	2046.000000
24.660000	-0.042037	-24.843849	-4.838976	-6.083382	-7.084318	-6.837174	0.000000	-10.000000	-0.116667	14.333334	-20.000000	1023.000000	1023.000000	2046.000000
24.680000	-0.040925	-24.186575	-4.770732	-5.945961	-6.785562	-6.684320	0.000000	-10.000000	-0.141667	15.700000	-20.000000	1023.000000	1023.000000	2046.000000
24.700001	-0.039921	-23.593582	-4.584701	-5.888144	-6.649076	-6.471661	0.000000	-10.000000	-0.183333	17.716667	-4.166667	1023.000000	1023.000000	2046.000000
24.719999	-0.038772	-22.914276	-4.528296	-5.833116	-6.374992	-6.177872	0.000000	-10.000000	-0.258333	19.783333	16.166666	1023.000000	1023.000000	2046.000000
24.740000	-0.037725	-22.295757	-4.512629	-5.722067	-6.017338	-6.043723	0.000000	-10.000000	-0.316667	21.483334	36.500000	1023.000000	1023.000000	2046.000000
24.760000	-0.036415	-21.521143	-4.200602	-5.658334	-5.838412	-5.823793	0.000000	-10.000000	-0.350000	22.100000	41.000000	1023.000000	1023.000000	2046.000000
24.780001	-0.034922	-20.638664	-4.093741	-5.523420	-5.489155	-5.532347	0.000000	-10.000000	-0.333333	22.283333	43.333332	1023.000000	1023.000000	2046.000000
24.799999	-0.033647	-19.885242	-4.051229	-5.354195	-5.173928	-5.305892	0.000000	-10.000000	-0.333333	22.833334	48.333332	1023.000000	1023.000000	2046.000000
24.820000	-0.032239	-19.053223	-3.840007	-5.099684	-4.923074	-5.190459	0.000000	-10.000000	-0.333333	23.500000	55.666668	1023.000000	1023.000000	2046.000000
24.840000	-0.030642	-18.109476	-3.546091	-5.078259	-4.658065	-4.827061	0.000000	-10.000000	-0.358333	24.250000	63.333332	1023.000000	1023.000000	2046.000000
24.860001	-0.029387	-17.367449	-3.424059	-4.956108	-4.433808	-4.553474	0.000000	-10.000000	-0.383333	25.000000	71.166664	1023.000000	1023.000000	2046.000000
24.879999	-0.028223	-16.679691	-3.343813	-4.727789	-4.175892	-4.432197	0.000000	-10.000000	-0.408333	25.700001	79.500000	1023.000000	1023.000000	2046.000000
24.900000	-0.026810	-15.844762	-3.150700	-4.676740	-3.881649	-4.135674	0.000000	-10.000000	-0.416667	26.266666	88.166664	1023.000000	1023.000000	2046.000000
24.920000	-0.025514	-15.078891	-3.022876	-4.592938	-3.651830	-3.811247	0.000000	-10.000000	-0.408333	26.683334	96.833336	1023.000000	1023.000000	2046.000000
24.940001	-0.024057	-14.217424	-2.971256	-4.396185	-3.250278	-3.599706	0.000000	-10.000000	-0.400000	26.883333	105.666664	1023.000000	1023.000000	2046.000000
24.959999	-0.022775	-13.460135	-2.774394	-4.280620	-3.034955	-3.370167	0.000000	-10.000000	-0.416667	27.250000	114.500000	1023.000000	1023.000000	2046.000000
24.980000	-0.021348	-12.616381	-2.585323	-4.142011	-2.745925	-3.143122	0.000000	-10.000000	-0.433333	27.483334	123.500000	1023.000000	1023.000000	2046.000000
25.000000	-0.020149	-11.908019	-2.455911	-4.093361	-2.535358	-2.823389	0.000000	-10.000000	-0.466667	27.883333	132.666672	1023.000000	1023.000000	2046.000000
25.020000	-0.019005	-11.231906	-2.444561	-3.968940	-2.236550	-2.581855	0.000000	-10.000000	-0.475000	28.083334	142.000000	1023.000000	1023.000000	2046.000000
25.040001	-0.017507	-10.346457	-2.300641	-3.685089	-1.915305	-2.445422	0.000000	-10.000000	-0.491667	28.400000	151.333328	1023.000000	1023.000000	2046.000000
25.059999	-0.016133	-9.534538	-2.100790	-3.670532	-1.672294	-2.090923	0.000000	-10.000000	-0.491667	28.466667	160.833328	1023.000000	1023.000000	2046.000000
25.080000	-0.014801	-8.747215	-1.943560	-3.558740	-1.451751	-1.793165	0.000000	-10.000000	-0.500000	28.666666	170.166672	1023.000000	1023.000000	2046.000000
25.100000	-0.013602	-8.039075	-1.983329	-3.328136	-1.154040	-1.573569	0.000000	-10.000000	-0.500000	28.716667	179.833328	1023.000000	1023.000000	2046.000000
25.120001	-0.012486	-7.379468	-1.910628	-3.212274	-0.927635	-1.328932	0.000000	-10.000000	-0.516667	28.950001	189.333328	1023.000000	1023.000000	2046.000000
25.139999	-0.011382	-6.726547	-1.590897	-2.999404	-0.853415	-1.282832	0.000000	-10.000000	-0.533333	29.166668	199.000000	1023.000000	1023.000000	2046.000000
25.160000	-0.009948	-5.879035	-1.238283	-2.996670	-0.705498	-0.938585	0.000000	-10.000000	-0.533333	29.333334	208.666672	1023.000000	1023.000000	2046.000000
25.180000	-0.008931	-5.278079	-1.012048	-3.035262	-0.580042	-0.650727	0.000000	-10.000000	-0.533333	29.633335	218.500000	1023.000000	1023.000000	2046.000000
25.200001	-0.007106	-4.199706	-0.912214	-2.887416	-0.187867	-0.212208	0.000000	-10.000000	-0.516667	29.766668	228.500000	1023.000000	1023.000000	2046.000000
25.219999	-0.005172	-3.056555	-0.899143	-2.519706	0.436515	-0.074220	0.000000	-10.000000	-0.516667	29.766668	238.500000	1023.000000	1023.000000	2046.000000
25.240000	-0.003541	-2.092527	-0.693445	-2.284434	0.729317	0.156035	0.000000	-10.000000	-0.516667	29.733334	248.500000	1023.000000	1023.000000	2046.000000
25.260000	-0.002171	-1.282878	-0.601377	-2.188058	1.076176	0.430381	0.000000	-10.000000	-0.541667	29.816668	258.333344	1023.000000	1023.000000	2046.000000
25.280001	-0.001447	-0.855018	-0.607039	-2.180898	1.350046	0.582873	0.000000	-10.000000	-0.541667	30.200001	268.166656	1023.000000	1023.000000	2046.000000
25.299999	-0.000831	-0.491068	-0.698278	-2.117236	1.627392	0.697054	0.000000	-10.000000	-0.525000	30.216667	278.166656	1023.000000	1023.000000	2046.000000
25.320000	-0.000487	-0.288037	-0.744070	-1.973562	1.641593	0.788002	0.000000	-10.000000	-0.491667	30.033333	288.333344	1023.000000	1023.000000	2046.000000
25.340000	0.000448	0.264786	-0.616297	-1.725545	1.660079	0.946549	0.000000	-10.000000	-0.483333	29.383333	298.500000	1023.000000	1023.000000	2046.000000
25.360001	0.002041	1.206384	-0.424098	-1.586930	1.901270	1.316142	0.000000	-10.000000	-0.458333	28.799999	308.333344	1023.000000	1023.000000	2046.000000
25.379999	0.003714	2.195213	-0.325514	-1.491755	2.263187	1.749295	0.000000	-10.000000	-0.450000	28.150000	318.000000	1023.000000	1023.000000	2046.000000
25.400000	0.005325	3.147119	-0.329784	-1.176698	2.647913	2.005687	0.000000	-10.000000	-0.441667	27.766666	327.333344	1023.000000	1023.000000	2046.000000
25.420000	0.006843	4.044330	-0.164666	-0.941386	2.859290	2.291091	0.000000	-10.000000	-0.466667	27.850000	336.666656	1023.000000	1023.000000	2046.000000
25.440001	0.008776	5.186466	0.023090	-0.676631	3.194901	2.645106	0.000000	-10.000000	-0.483333	28.283333	346.000000	1023.000000	1023.000000	2046.000000
25.459999	0.010740	6.347285	0.331728	-0.451881	3.461525	3.005913	0.000000	-10.000000	-0.500000	28.683334	355.333344	1023.000000	1023.000000	2046.000000
25.480000	0.012475	7.372510	0.489027	-0.205410	3.818227	3.270666	0.000000	-10.000000	-0.491667	28.700001	364.833344	1023.000000	1023.000000	2046.000000
25.500000	0.014228	8.408828	0.582116	0.089480	4.207489	3.529744	0.000000	-10.000000	-0.491667	28.650002	374.333344	1023.000000	1023.000000	2046.000000
25.520000	0.015977	9.442531	0.739499	0.368769	4.557356	3.776906	0.000000	-10.000000	-0.491667	28.616667	384.000000	1023.000000	1023.000000	2046.000000
25.540001	0.018000	10.637853	0.931954	0.738980	5.032405	3.934513	0.000000	-10.000000	-0.500000	28.950001	393.666656	1023.000000	1023.000000	2046.000000
25.559999	0.020027	11.836141	1.296330	0.832836	5.353218	4.353756	0.000000	-10.000000	-0.483333	28.683334	403.166656	1023.000000	1023.000000	2046.000000
25.580000	0.022254	13.152229	1.503257	1.165552	5.876806	4.606615	0.000000	-10.000000	-0.475000	28.650002	412.833344	1023.000000	1023.000000	2046.000000
25.600000	0.024108	14.247590	1.519150	1.430566	6.459258	4.838616	0.000000	-10.000000	-0.458333	28.150002	422.166656	1023.000000	1023.000000	2046.000000
25.620001	0.025685	15.179868	1.649496	1.617583	6.898200	5.014588	0.000000	-10.000000	-0.433333	27.916668	431.833344	1023.000000	1023.000000	2046.000000
25.639999	0.027350	16.163597	1.987599	1.705498	7.248648	5.221851	0.000000	-10.000000	-0.400000	27.183334	441.166656	1023.000000	1023.000000	2046.000000
25.660000	0.028774	17.005241	2.305301	1.654384	7.552044	5.493513	0.000000	-10.000000	-0.358333	26.516666	450.500000	1023.000000	1023.000000	2046.000000
25.680000	0.029990	17.724123	2.516259	1.607610	7.818752	5.781503	0.000000	-10.000000	-0.366667	25.866667	459.333344	1023.000000	1023.000000	2046.000000
25.700001	0.031099	18.379272	2.816323	1.732806	8.050061	5.780082	0.000000	-10.000000	-0.375000	25.450001	468.166656	1023.000000	1023.000000	2046.000000
25.719999	0.032181	19.019131	3.178677	1.617449	8.186776	6.036229	0.000000	-10.000000	-0.391667	25.283333	476.666656	1023.000000	1023.000000	2046.000000
25.740000	0.033301	19.680828	3.252978	1.704284	8.433516	6.290050	0.000000	-10.000000	-0.375000	25.083334	485.166656	1023.000000	1023.000000	2046.000000
25.760000	0.034140	20.176538	3.205819	1.829159	8.688304	6.453257	0.000000	-10.000000	-0.358333	24.983334	493.500000	1023.000000	1023.000000	2046.000000
25.780001	0.035109	20.749681	3.186048	1.959351	8.938852	6.665429	0.000000	-10.000000	-0.341667	24.700001	501.833344	1023.000000	1023.000000	2046.000000
25.799999	0.036467	21.552031	3.284151	2.143302	9.266425	6.858153	0.000000	-10.000000	-0.333333	24.433334	510.000000	1023.000000	1023.000000	2046.000000
25.820000	0.038399	22.693729	3.513003	2.401038	9.611549	7.168139	0.000000	-10.000000	-0.325000	24.100000	518.000000	1023.000000	1023.000000	2046.000000
25.840000	0.040337	23.839415	3.650877	2.738027	10.019486	7.431024	0.000000	-10.000000	-0.316667	23.733334	526.000000	1023.000000	1023.000000	2046.000000
25.860001	0.042654	25.208225	3.849971	3.263989	10.516170	7.578094	0.000000	-10.000000	-0.300000	23.500000	534.000000	1023.000000	1023.000000	2046.000000
25.879999	0.044497	26.297789	4.046935	3.567206	10.891916	7.791731	0.000000	-10.000000	-0.250000	22.916668	542.000000	1023.000000	1023.000000	2046.000000
25.900000	0.046190	27.298258	4.369597	3.868598	11.162108	7.897954	0.000000	-10.000000	-0.200000	21.750000	550.000000	1023.000000	1023.000000	2046.000000
25.920000	0.047645	28.158115	4.633189	4.010369	11.351408	8.163150	0.000000	-10.000000	-0.150000	19.733334	557.500000	1023.000000	1023.000000	2046.000000
25.940001	0.048906	28.903324	4.882954	4.265039	11.514606	8.240726	0.000000	-10.000000	-0.108333	17.133333	564.500000	1023.000000	1023.000000	2046.000000
25.959999	0.049503	29.256390	5.000440	4.447632	11.586566	8.221753	0.000000	-10.000000	-0.050000	14.383333	570.500000	1023.000000	1023.000000	2046.000000
25.980000	0.049741	29.397017	5.134691	4.360837	11.547782	8.353707	0.000000	-10.000000	-0.008333	10.833334	576.000000	1023.000000	1023.000000	2046.000000
26.000000	0.049642	29.338562	5.219137	4.266440	11.517698	8.335287	0.000000	-10.000000	0.041667	6.133333	580.166687	1023.000000	1023.000000	2046.000000
26.020000	0.050519	29.856983	5.350419	4.485954	11.764607	8.256003	0.000000	-10.000000	0.066667	0.883333	583.166687	1023.000000	1023.000000	2046.000000
26.040001	0.049294	29.132967	5.122332	4.410403	11.548944	8.051288	0.000000	-10.000000	0.100000	-4.000000	584.500000	1023.000000	1023.000000	2046.000000
26.059999	0.047452	28.044296	4.709210	4.348132	11.342930	7.644023	0.000000	-10.000000	0.116667	-7.983334	585.000000	1023.000000	1023.000000	2046.000000
26.080000	0.045503	26.892513	4.490428	4.143049	11.035812	7.223225	0.000000	-10.000000	0.133333	-10.816667	585.000000	1023.000000	1023.000000	2046.000000
26.100000	0.043757	25.860367	4.514658	3.906553	10.643730	6.795424	0.000000	-10.000000	0.166667	-12.833334	585.000000	1023.000000	1023.000000	2046.000000
26.120001	0.042059	24.856646	4.499062	3.601126	10.170896	6.585563	0.000000	-10.000000	0.208333	-14.433334	585.000000	1023.000000	1023.000000	2046.000000
26.139999	0.040236	23.779427	4.220325	3.549547	9.748496	6.261058	0.000000	-10.000000	0.275000	-16.483334	577.500000	1023.000000	1023.000000	2046.000000
26.160000	0.038785	22.921740	3.895745	3.641369	9.456476	5.928149	0.000000	-10.000000	0.341667	-18.666668	567.833313	1023.000000	1023.000000	2046.000000
26.180000	0.037769	22.321743	3.741508	3.547721	9.257310	5.775203	0.000000	-10.000000	0.383333	-20.416668	555.833313	1023.000000	1023.000000	2046.000000
26.200001	0.036783	21.738743	3.685209	3.507998	9.019604	5.525933	0.000000	-10.000000	0.416667	-21.650000	549.000000	1023.000000	1023.000000	2046.000000
26.219999	0.035831	21.175850	3.586514	3.380696	8.759505	5.449134	0.000000	-10.000000	0.433333	-22.183334	541.666687	1023.000000	1023.000000	2046.000000
26.240000	0.034907	20.630011	3.444802	3.401669	8.492916	5.290624	0.000000	-10.000000	0.441667	-22.383333	534.333313	1023.000000	1023.000000	2046.000000
26.260000	0.033873	20.019135	3.287288	3.483713	8.202399	5.045733	0.000000	-10.000000	0.441667	-22.299999	526.833313	1023.000000	1023.000000	2046.000000
26.280001	0.033017	19.512856	3.219631	3.516857	7.925869	4.850497	0.000000	-10.000000	0.433333	-22.250000	519.500000	1023.000000	1023.000000	2046.000000
26.299999	0.032091	18.965574	3.250877	3.542082	7.622729	4.549885	0.000000	-10.000000	0.441667	-22.383333	512.000000	1023.000000	1023.000000	2046.000000
26.320000	0.030960	18.297466	3.281856	3.324723	7.306034	4.384855	0.000000	-10.000000	0.441667	-22.600000	504.500000	1023.000000	1023.000000	2046.000000
26.340000	0.029911	17.677576	3.218249	3.177200	7.056096	4.226032	0.000000	-10.000000	0.450000	-23.000000	496.833344	1023.000000	1023.000000	2046.000000
26.360001	0.028770	17.002903	3.029052	3.140552	6.907279	3.926021	0.000000	-10.000000	0.450000	-23.316668	489.166656	1023.000000	1023.000000	2046.000000
26.379999	0.027402	16.194324	2.879352	2.963952	6.683328	3.667693	0.000000	-10.000000	0.483333	-23.783335	481.500000	1023.000000	1023.000000	2046.000000
26.400000	0.026238	15.506782	2.863588	2.802801	6.457519	3.382874	0.000000	-10.000000	0.516667	-24.416668	473.666656	1023.000000	1023.000000	2046.000000
26.420000	0.024466	14.459237	2.651485	2.435652	6.167148	3.204952	0.000000	-10.000000	0.550000	-24.933334	465.500000	1023.000000	1023.000000	2046.000000
26.440001	0.022461	13.274384	2.483852	2.192728	5.755912	2.841891	0.000000	-10.000000	0.558333	-25.516668	457.000000	1023.000000	1023.000000	2046.000000
26.459999	0.020360	12.033048	2.059995	1.904177	5.603002	2.465873	0.000000	-10.000000	0.575000	-25.866667	448.500000	1023.000000	1023.000000	2046.000000
26.480000	0.018393	10.870429	2.017286	1.490258	5.178179	2.184706	0.000000	-10.000000	0.583333	-26.350000	439.833344	1023.000000	1023.000000	2046.000000
26.500000	0.016767	9.909554	2.207125	1.103868	4.721620	1.876941	0.000000	-10.000000	0.583333	-26.549999	431.166656	1023.000000	1023.000000	2046.000000
26.520000	0.015015	8.874123	2.176068	0.770570	4.330361	1.597124	0.000000	-10.000000	0.591667	-26.850000	422.333344	1023.000000	1023.000000	2046.000000
26.540001	0.013119	7.753395	2.041327	0.504348	3.877172	1.330549	0.000000	-10.000000	0.616667	-26.866667	413.500000	1023.000000	1023.000000	2046.000000
26.559999	0.011373	6.721729	1.990903	0.307068	3.398226	1.025532	0.000000	-10.000000	0.641667	-26.966667	404.500000	1023.000000	1023.000000	2046.000000
26.580000	0.009196	5.434785	1.732255	-0.060859	2.939044	0.824345	0.000000	-10.000000	0.650000	-27.166668	395.500000	1023.000000	1023.000000	2046.000000
26.600000	0.007466	4.412258	1.343103	-0.232717	2.679780	0.622092	0.000000	-10.000000	0.650000	-27.450001	386.333344	1023.000000	1023.000000	2046.000000
26.620001	0.006155	3.637444	1.127719	-0.269633	2.383887	0.395472	0.000000	-10.000000	0.658333	-27.750000	377.000000	1023.000000	1023.000000	2046.000000
26.639999	0.005009	2.960113	0.996227	-0.397971	2.130781	0.231076	0.000000	-10.000000	0.658333	-27.783333	367.666656	1023.000000	1023.000000	2046.000000
26.660000	0.004050	2.393677	0.929755	-0.431028	1.852968	0.041983	0.000000	-10.000000	0.658333	-27.733334	358.500000	1023.000000	1023.000000	2046.000000
26.680000	0.002855	1.687355	0.675757	-0.478618	1.615935	-0.125719	0.000000	-10.000000	0.633333	-27.516666	349.333344	1023.000000	1023.000000	2046.000000
26.700001	0.001951	1.153233	0.553491	-0.578095	1.432313	-0.254476	0.000000	-10.000000	0.633333	-27.300001	340.166656	1023.000000	1023.000000	2046.000000
26.719999	0.001028	0.607757	0.622105	-0.640264	1.106378	-0.480462	0.000000	-10.000000	0.633333	-27.183334	331.000000	1023.000000	1023.000000	2046.000000
26.740000	0.000047	0.027509	0.437571	-0.701370	0.858122	-0.566814	0.000000	-10.000000	0.650000	-27.150000	322.000000	1023.000000	1023.000000	2046.000000
26.760000	-0.001072	-0.633338	0.242292	-0.775832	0.650444	-0.750242	0.000000	-10.000000	0.650000	-27.083334	313.000000	1023.000000	1023.000000	2046.000000
26.780001	-0.001969	-1.163809	0.283935	-0.816257	0.335603	-0.967089	0.000000	-10.000000	0.633333	-26.966667	304.000000	1023.000000	1023.000000	2046.000000
26.799999	-0.003063	-1.809992	0.110648	-0.947634	0.059535	-1.032542	0.000000	-10.000000	0.633333	-26.766666	295.000000	1023.000000	1023.000000	2046.000000
26.820000	-0.004101	-2.423879	-0.003065	-1.040449	-0.227339	-1.153026	0.000000	-10.000000	0.633333	-26.700001	286.000000	1023.000000	1023.000000	2046.000000
26.840000	-0.005188	-3.066160	-0.041260	-1.085128	-0.493282	-1.446490	0.000000	-10.000000	0.641667	-26.566668	277.000000	1023.000000	1023.000000	2046.000000
26.860001	-0.006456	-3.815607	-0.324824	-1.240756	-0.709734	-1.540293	0.000000	-10.000000	0.625000	-26.583334	268.000000	1023.000000	1023.000000	2046.000000
26.879999	-0.007660	-4.527306	-0.478563	-1.298437	-0.969941	-1.780365	0.000000	-10.000000	0.608333	-26.350000	259.166656	1023.000000	1023.000000	2046.000000
26.900000	-0.008709	-5.146996	-0.466442	-1.357676	-1.284482	-2.038397	0.000000	-10.000000	0.600000	-26.316668	250.333328	1023.000000	1023.000000	2046.000000
26.920000	-0.009984	-5.900739	-0.571265	-1.482400	-1.636912	-2.210162	0.000000	-10.000000	0.591667	-26.150002	241.666672	1023.000000	1023.000000	2046.000000
26.940001	-0.011329	-6.695343	-0.772845	-1.610217	-1.816685	-2.495597	0.000000	-10.000000	0.591667	-26.216667	232.833328	1023.000000	1023.000000	2046.000000
26.959999	-0.012993	-7.678841	-0.711536	-2.006288	-2.346391	-2.614626	0.000000	-10.000000	0.583333	-26.033335	224.166672	1023.000000	1023.000000	2046.000000
26.980000	-0.014324	-8.465444	-0.874813	-2.375146	-2.600051	-2.615434	0.000000	-10.000000	0.583333	-26.116667	215.500000	1023.000000	1023.000000	2046.000000
27.000000	-0.015244	-9.009139	-1.110287	-2.226036	-2.647292	-3.025523	0.000000	-10.000000	0.575000	-26.166668	206.833328	1023.000000	1023.000000	2046.000000
27.020000	-0.016388	-9.685243	-1.304314	-2.293410	-2.789905	-3.297614	0.000000	-10.000000	0.575000	-26.300001	198.000000	1023.000000	1023.000000	2046.000000
27.040001	-0.017479	-10.329892	-1.388000	-2.547022	-2.972180	-3.422691	0.000000	-10.000000	0.575000	-26.150000	189.166672	1023.000000	1023.000000	2046.000000
27.059999	-0.019351	-11.436151	-1.615669	-2.938889	-3.175290	-3.706303	0.000000	-10.000000	0.566667	-25.766666	180.500000	1023.000000	1023.000000	2046.000000
27.080000	-0.021207	-12.533079	-1.851346	-3.211304	-3.352536	-4.117893	0.000000	-10.000000	0.558333	-25.216667	172.000000	1023.000000	1023.000000	2046.000000
27.100000	-0.022948	-13.562057	-1.932603	-3.473142	-3.740502	-4.415811	0.000000	-10.000000	0.533333	-24.450001	163.500000	1023.000000	1023.000000	2046.000000
27.120001	-0.024267	-14.341602	-2.123567	-3.485449	-4.093832	-4.638754	0.000000	-10.000000	0.508333	-23.733334	155.166672	1023.000000	1023.000000	2046.000000
27.139999	-0.025373	-14.995554	-2.249654	-3.439902	-4.464799	-4.841198	0.000000	-10.000000	0.475000	-23.133333	147.333328	1023.000000	1023.000000	2046.000000
27.160000	-0.026068	-15.406085	-2.202463	-3.545712	-4.772910	-4.885001	0.000000	-10.000000	0.458333	-22.933334	139.666672	1023.000000	1023.000000	2046.000000
27.180000	-0.026516	-15.670832	-2.109048	-3.558367	-5.060405	-4.943012	0.000000	-10.000000	0.450000	-22.816668	132.000000	1023.000000	1023.000000	2046.000000
27.200001	-0.027143	-16.041342	-2.238302	-3.633372	-5.250115	-4.919554	0.000000	-10.000000	0.450000	-22.666668	124.333336	1023.000000	1023.000000	2046.000000
27.219999	-0.027952	-16.519747	-2.473616	-3.704369	-5.354214	-4.987548	0.000000	-10.000000	0.441667	-22.433334	116.833336	1023.000000	1023.000000	2046.000000
27.240000	-0.028821	-17.033207	-2.588455	-3.641787	-5.508214	-5.294751	0.000000	-10.000000	0.425000	-22.200001	109.500000	1023.000000	1023.000000	2046.000000
27.260000	-0.029619	-17.504847	-2.576951	-3.892550	-5.729383	-5.305964	0.000000	-10.000000	0.408333	-21.883333	102.000000	1023.000000	1023.000000	2046.000000
27.280001	-0.030401	-17.967102	-2.725192	-4.003373	-5.839273	-5.399263	0.000000	-10.000000	0.391667	-21.416668	94.666664	1023.000000	1023.000000	2046.000000
27.299999	-0.030995	-18.318035	-2.902416	-3.961641	-5.828229	-5.625748	0.000000	-10.000000	0.391667	-20.766666	87.500000	1023.000000	1023.000000	2046.000000
27.320000	-0.031615	-18.684368	-2.839530	-4.136603	-6.032990	-5.675245	0.000000	-10.000000	0.375000	-20.066668	80.500000	1023.000000	1023.000000	2046.000000
27.340000	-0.032037	-18.933691	-2.917708	-4.216979	-6.015095	-5.783910	0.000000	-10.000000	0.366667	-19.283333	73.833336	1023.000000	1023.000000	2046.000000
27.360001	-0.032569	-19.248226	-2.923080	-4.419543	-6.047855	-5.857748	0.000000	-10.000000	0.350000	-18.650000	67.500000	1023.000000	1023.000000	2046.000000
27.379999	-0.033275	-19.665728	-3.114354	-4.559724	-6.053928	-5.937721	0.000000	-10.000000	0.316667	-18.116667	61.500000	1023.000000	1023.000000	2046.000000
27.400000	-0.033962	-20.071384	-3.355873	-4.569492	-5.993941	-6.152079	0.000000	-10.000000	0.283333	-17.583334	55.500000	1023.000000	1023.000000	2046.000000
27.420000	-0.034885	-20.616955	-3.580918	-4.811717	-6.016548	-6.207772	0.000000	-10.000000	0.250000	-17.083334	49.500000	1023.000000	1023.000000	2046.000000
27.440001	-0.035830	-21.175552	-3.549765	-4.973529	-6.276117	-6.376141	0.000000	-10.000000	0.266667	-16.700001	43.666668	1023.000000	1023.000000	2046.000000
27.459999	-0.036787	-21.740988	-3.523205	-5.389017	-6.488638	-6.340127	0.000000	-10.000000	0.266667	-16.566668	38.000000	1023.000000	1023.000000	2046.000000
27.480000	-0.037890	-22.393093	-3.651221	-5.722460	-6.631518	-6.387893	0.000000	-10.000000	0.266667	-16.383333	32.500000	1023.000000	1023.000000	2046.000000
27.500000	-0.038926	-23.005098	-3.691897	-5.873476	-6.786108	-6.653618	0.000000	-10.000000	0.241667	-16.033333	27.000000	1023.000000	1023.000000	2046.000000
27.520000	-0.039810	-23.527426	-3.772663	-6.021444	-6.988354	-6.744965	0.000000	-10.000000	0.233333	-15.400001	21.666666	1023.000000	1023.000000	2046.000000
27.540001	-0.040758	-24.088133	-3.856860	-6.174984	-7.247655	-6.808633	0.000000	-10.000000	0.216667	-14.583334	16.500000	1023.000000	1023.000000	2046.000000
27.559999	-0.041751	-24.674633	-4.247073	-6.246685	-7.309308	-6.871567	0.000000	-10.000000	0.208333	-13.766666	11.666667	1023.000000	1023.000000	2046.000000
27.580000	-0.042578	-25.163336	-4.476017	-6.374861	-7.400592	-6.911865	0.000000	-10.000000	0.183333	-13.000000	7.166667	1023.000000	1023.000000	2046.000000
27.600000	-0.042718	-25.246279	-4.533532	-6.367519	-7.407336	-6.937891	0.000000	-10.000000	0.166667	-12.350000	3.000000	1023.000000	1023.000000	2046.000000
27.620001	-0.042830	-25.312679	-4.597536	-6.381710	-7.419747	-6.913686	0.000000	-10.000000	0.141667	-11.833334	-1.000000	1023.000000	1023.000000	2046.000000
27.639999	-0.042969	-25.394457	-4.743408	-6.332301	-7.344924	-6.973823	0.000000	-10.000000	0.133333	-11.250000	-4.666667	1023.000000	1023.000000	2046.000000
27.660000	-0.042956	-25.387104	-4.570481	-6.378210	-7.430841	-7.007571	0.000000	-10.000000	0.116667	-10.583334	-8.333333	1023.000000	1023.000000	2046.000000
27.680000	-0.042997	-25.411247	-4.601537	-6.453637	-7.414331	-6.941741	0.000000	-10.000000	0.108333	-9.800000	-11.666667	1023.000000	1023.000000	2046.000000
27.700001	-0.042980	-25.401459	-4.711497	-6.414900	-7.318655	-6.956407	0.000000	-10.000000	0.100000	-9.033334	-15.000000	1023.000000	1023.000000	2046.000000
27.719999	-0.043032	-25.432116	-4.626325	-6.357810	-7.354877	-7.093103	0.000000	-10.000000	0.091667	-8.250000	-18.000000	1023.000000	1023.000000	2046.000000
27.740000	-0.042766	-25.274803	-4.551470	-6.424065	-7.342692	-6.956576	0.000000	-10.000000	0.091667	-7.483334	-20.833334	1023.000000	1023.000000	2046.000000
27.760000	-0.042699	-25.235235	-4.666628	-6.373838	-7.297915	-6.896854	0.000000	-10.000000	0.091667	-6.783333	-23.333334	1023.000000	1023.000000	2046.000000
27.780001	-0.042595	-25.173592	-4.582384	-6.175939	-7.344939	-7.070330	0.000000	-10.000000	0.091667	-6.116667	-25.500000	1023.000000	1023.000000	2046.000000
27.799999	-0.042361	-25.035204	-4.451413	-6.252609	-7.396194	-6.934986	0.000000	-10.000000	0.075000	-5.433333	-27.500000	1023.000000	1023.000000	2046.000000
27.820000	-0.042267	-24.979511	-4.543870	-6.182453	-7.346664	-6.906524	0.000000	-10.000000	0.058333	-4.433333	-29.333334	1023.000000	1023.000000	2046.000000
27.840000	-0.042154	-24.913301	-4.621450	-6.012048	-7.248691	-7.031112	0.000000	-10.000000	0.033333	-2.266667	-30.833334	1023.000000	1023.000000	2046.000000
27.860001	-0.041674	-24.629330	-4.433149	-6.057573	-7.318946	-6.819660	0.000000	-10.000000	0.016667	0.516667	-31.666666	1023.000000	1023.000000	2046.000000
27.879999	-0.041334	-24.428402	-4.461426	-5.998978	-7.267462	-6.700536	0.000000	-10.000000	0.000000	4.050000	-32.000000	1023.000000	1023.000000	2046.000000
27.900000	-0.040935	-24.192589	-4.469141	-5.858905	-7.125250	-6.739293	0.000000	-10.000000	-0.016667	7.600000	-32.000000	1023.000000	1023.000000	2046.000000
27.920000	-0.040258	-23.792208	-4.144077	-5.945931	-7.224412	-6.477787	0.000000	-10.000000	-0.058333	11.000000	-32.000000	1023.000000	1023.000000	2046.000000
27.940001	-0.039809	-23.527159	-4.198553	-6.082922	-7.066362	-6.179323	0.000000	-10.000000	-0.108333	13.650001	-32.000000	1023.000000	1023.000000	2046.000000
27.959999	-0.038721	-22.883902	-4.159234	-5.819830	-6.765373	-6.139465	0.000000	-10.000000	-0.150000	15.316668	-32.000000	1023.000000	1023.000000	2046.000000
27.980000	-0.037848	-22.368206	-4.009719	-5.753363	-6.593339	-6.011786	0.000000	-10.000000	-0.166667	16.733334	-22.666666	1023.000000	1023.000000	2046.000000
28.000000	-0.037009	-21.872250	-4.044154	-5.703245	-6.332623	-5.792229	0.000000	-10.000000	-0.191667	18.083334	-3.500000	1023.000000	1023.000000	2046.000000
28.020000	-0.036493	-21.567564	-4.067144	-5.614326	-6.105504	-5.780589	0.000000	-10.000000	-0.233333	19.450001	18.000000	1023.000000	1023.000000	2046.000000
28.040001	-0.036265	-21.432844	-4.001631	-5.808239	-6.016756	-5.606218	0.000000	-10.000000	-0.283333	21.000000	32.333332	1023.000000	1023.000000	2046.000000
28.059999	-0.036205	-21.397182	-4.210961	-5.812032	-5.834017	-5.540172	0.000000	-10.000000	-0.325000	22.600000	39.166668	1023.000000	1023.000000	2046.000000
28.080000	-0.035750	-21.128307	-4.178189	-5.582254	-5.821442	-5.546422	0.000000	-10.000000	-0.350000	24.083334	46.333332	1023.000000	1023.000000	2046.000000
28.100000	-0.034939	-20.648846	-3.915731	-5.593161	-5.994987	-5.144965	0.000000	-10.000000	-0.358333	24.766666	54.000000	1023.000000	1023.000000	2046.000000
28.120001	-0.033821	-19.988199	-3.971361	-5.388380	-5.725509	-4.902950	0.000000	-10.000000	-0.358333	25.283335	62.333332	1023.000000	1023.000000	2046.000000
28.139999	-0.032603	-19.268209	-3.733624	-5.149759	-5.612389	-4.772438	0.000000	-10.000000	-0.333333	25.350000	70.666664	1023.000000	1023.000000	2046.000000
28.160000	-0.031433	-18.576765	-3.581211	-5.112584	-5.482621	-4.400350	0.000000	-10.000000	-0.350000	25.666668	79.333336	1023.000000	1023.000000	2046.000000
28.180000	-0.030397	-17.964577	-3.637746	-5.035235	-5.231060	-4.060537	0.000000	-10.000000	-0.366667	25.816668	87.666664	1023.000000	1023.000000	2046.000000
28.200001	-0.029251	-17.287386	-3.635134	-4.826340	-4.929603	-3.896308	0.000000	-10.000000	-0.425000	26.316668	96.333336	1023.000000	1023.000000	2046.000000
28.219999	-0.027922	-16.502100	-3.453208	-4.772629	-4.717371	-3.558893	0.000000	-10.000000	-0.433333	26.866667	104.833336	1023.000000	1023.000000	2046.000000
28.240000	-0.026553	-15.692897	-3.406942	-4.586055	-4.407200	-3.292700	0.000000	-10.000000	-0.450000	27.366667	113.833336	1023.000000	1023.000000	2046.000000
28.260000	-0.025219	-14.904269	-3.299799	-4.288681	-4.100543	-3.215247	0.000000	-10.000000	-0.450000	27.766666	122.833336	1023.000000	1023.000000	2046.000000
28.280001	-0.023822	-14.078865	-3.076294	-4.252908	-3.869777	-2.879886	0.000000	-10.000000	-0.466667	28.166666	132.166672	1023.000000	1023.000000	2046.000000
28.299999	-0.022254	-13.152257	-2.966268	-4.067435	-3.481325	-2.637229	0.000000	-10.000000	-0.483333	28.566668	141.333328	1023.000000	1023.000000	2046.000000
28.320000	-0.020808	-12.297330	-2.932103	-3.907563	-3.069627	-2.388037	0.000000	-10.000000	-0.491667	28.800001	150.833328	1023.000000	1023.000000	2046.000000
28.340000	-0.019447	-11.493005	-2.826271	-3.856745	-2.658546	-2.151444	0.000000	-10.000000	-0.491667	28.766666	160.333328	1023.000000	1023.000000	2046.000000
28.360001	-0.017955	-10.611255	-2.618427	-3.777459	-2.308558	-1.906811	0.000000	-10.000000	-0.483333	28.500000	170.000000	1023.000000	1023.000000	2046.000000
28.379999	-0.016644	-9.836868	-2.609710	-3.687149	-1.908065	-1.631945	0.000000	-10.000000	-0.458333	28.200001	179.500000	1023.000000	1023.000000	2046.000000
28.400000	-0.015428	-9.118031	-2.574904	-3.692715	-1.519292	-1.331119	0.000000	-10.000000	-0.433333	27.633333	189.000000	1023.000000	1023.000000	2046.000000
28.420000	-0.014305	-8.454014	-2.176508	-3.646420	-1.426679	-1.204406	0.000000	-10.000000	-0.400000	26.883333	198.333328	1023.000000	1023.000000	2046.000000
28.440001	-0.013388	-7.912150	-1.913674	-3.819559	-1.210864	-0.968052	0.000000	-10.000000	-0.375000	26.400000	207.500000	1023.000000	1023.000000	2046.000000
28.459999	-0.012529	-7.404408	-1.783371	-3.888445	-1.004084	-0.728508	0.000000	-10.000000	-0.375000	26.283333	216.333328	1023.000000	1023.000000	2046.000000
28.480000	-0.011765	-6.953300	-1.747751	-3.797836	-0.775020	-0.632692	0.000000	-10.000000	-0.383333	26.616667	225.166672	1023.000000	1023.000000	2046.000000
28.500000	-0.010735	-6.344246	-1.582106	-3.775630	-0.615822	-0.370688	0.000000	-10.000000	-0.400000	26.733334	234.000000	1023.000000	1023.000000	2046.000000
28.520000	-0.009633	-5.692972	-1.420521	-3.694508	-0.418078	-0.159865	0.000000	-10.000000	-0.416667	27.133333	243.000000	1023.000000	1023.000000	2046.000000
28.540001	-0.008723	-5.155264	-1.551342	-3.612267	-0.094270	0.102616	0.000000	-10.000000	-0.433333	27.366667	252.000000	1023.000000	1023.000000	2046.000000
28.559999	-0.007463	-4.410751	-1.571069	-3.465130	0.270883	0.354567	0.000000	-10.000000	-0.450000	27.716667	261.000000	1023.000000	1023.000000	2046.000000
28.580000	-0.005667	-3.349436	-1.290450	-3.172451	0.609086	0.504379	0.000000	-10.000000	-0.458333	27.816668	270.166656	1023.000000	1023.000000	2046.000000
28.600000	-0.003563	-2.105985	-0.978557	-2.997666	1.005356	0.864883	0.000000	-10.000000	-0.458333	27.766666	279.333344	1023.000000	1023.000000	2046.000000
28.620001	-0.001430	-0.845352	-0.706128	-2.730408	1.437177	1.154007	0.000000	-10.000000	-0.458333	27.733334	288.666656	1023.000000	1023.000000	2046.000000
28.639999	0.000709	0.418911	-0.520852	-2.425617	1.968109	1.397271	0.000000	-10.000000	-0.450000	27.683334	298.000000	1023.000000	1023.000000	2046.000000
28.660000	0.002768	1.635962	-0.316651	-2.144759	2.420353	1.677018	0.000000	-10.000000	-0.441667	27.766668	307.333344	1023.000000	1023.000000	2046.000000
28.680000	0.004896	2.893707	0.126985	-1.856094	2.725379	1.897438	0.000000	-10.000000	-0.450000	27.966667	316.500000	1023.000000	1023.000000	2046.000000
28.700001	0.006919	4.089190	0.586911	-1.664450	2.997458	2.169271	0.000000	-10.000000	-0.450000	27.950001	325.833344	1023.000000	1023.000000	2046.000000
28.719999	0.008915	5.268940	0.992886	-1.656256	3.270901	2.661408	0.000000	-10.000000	-0.450000	27.950001	335.166656	1023.000000	1023.000000	2046.000000
28.740000	0.010960	6.477147	1.104637	-1.452641	3.747884	3.077267	0.000000	-10.000000	-0.433333	27.533333	344.666656	1023.000000	1023.000000	2046.000000
28.760000	0.013374	7.903760	1.308609	-0.837730	4.265622	3.167260	0.000000	-10.000000	-0.416667	27.366667	353.833344	1023.000000	1023.000000	2046.000000
28.780001	0.014617	8.638356	1.477320	-0.618940	4.431103	3.348873	0.000000	-10.000000	-0.408333	27.049999	363.000000	1023.000000	1023.000000	2046.000000
28.799999	0.015455	9.134178	1.390311	-0.595619	4.772137	3.567349	0.000000	-10.000000	-0.408333	26.866667	372.000000	1023.000000	1023.000000	2046.000000
28.820000	0.016002	9.457047	1.280338	-0.432917	4.978426	3.631199	0.000000	-10.000000	-0.416667	26.850000	381.000000	1023.000000	1023.000000	2046.000000
28.840000	0.016707	9.873615	1.428464	-0.296057	5.143430	3.597778	0.000000	-10.000000	-0.416667	27.183334	390.000000	1023.000000	1023.000000	2046.000000
28.860001	0.017803	10.521378	1.579762	-0.267618	5.338270	3.870964	0.000000	-10.000000	-0.391667	27.216667	399.000000	1023.000000	1023.000000	2046.000000
28.879999	0.018794	11.107321	1.455497	-0.000459	5.500582	4.151700	0.000000	-10.000000	-0.341667	26.683334	408.000000	1023.000000	1023.000000	2046.000000
28.900000	0.019917	11.770667	1.526145	0.362229	5.634932	4.247362	0.000000	-10.000000	-0.308333	25.266666	417.000000	1023.000000	1023.000000	2046.000000
28.920000	0.021534	12.726439	1.729544	0.487907	5.890086	4.618902	0.000000	-10.000000	-0.308333	24.300001	425.666656	1023.000000	1023.000000	2046.000000
28.940001	0.022916	13.543484	1.794367	0.613854	6.201912	4.933350	0.000000	-10.000000	-0.325000	23.700001	434.000000	1023.000000	1023.000000	2046.000000
28.959999	0.024573	14.522875	1.792802	0.959061	6.623482	5.147529	0.000000	-10.000000	-0.333333	23.983334	442.000000	1023.000000	1023.000000	2046.000000
28.980000	0.026160	15.460797	2.051545	1.199630	6.786919	5.422703	0.000000	-10.000000	-0.333333	24.366667	450.000000	1023.000000	1023.000000	2046.000000
29.000000	0.028119	16.618423	2.355039	1.509210	7.076065	5.678111	0.000000	-10.000000	-0.333333	24.700001	458.000000	1023.000000	1023.000000	2046.000000
29.020000	0.030026	17.745457	2.483578	1.873134	7.479674	5.909071	0.000000	-10.000000	-0.325000	24.633333	466.166656	1023.000000	1023.000000	2046.000000
29.040001	0.031535	18.636969	2.628491	2.133304	7.765333	6.109839	0.000000	-10.000000	-0.308333	24.350000	474.500000	1023.000000	1023.000000	2046.000000
29.059999	0.033035	19.523548	2.897072	2.357976	7.996337	6.272164	0.000000	-10.000000	-0.308333	23.983334	482.833344	1023.000000	1023.000000	2046.000000
29.080000	0.034816	20.576536	3.107722	2.487242	8.335163	6.646410	0.000000	-10.000000	-0.308333	23.716667	491.000000	1023.000000	1023.000000	2046.000000
29.100000	0.036449	21.541521	3.103866	2.762125	8.787272	6.888259	0.000000	-10.000000	-0.300000	23.300001	499.000000	1023.000000	1023.000000	2046.000000
29.120001	0.038006	22.461773	3.305365	3.058884	9.154462	6.943062	0.000000	-10.000000	-0.275000	22.850000	506.666656	1023.000000	1023.000000	2046.000000
29.139999	0.039614	23.412094	3.527766	3.155551	9.503054	7.225724	0.000000	-10.000000	-0.250000	22.283333	514.333313	1023.000000	1023.000000	2046.000000
29.160000	0.040670	24.035807	3.423793	3.334568	9.935266	7.342179	0.000000	-10.000000	-0.208333	21.166666	521.666687	1023.000000	1023.000000	2046.000000
29.180000	0.041525	24.541452	3.647524	3.516382	10.110133	7.267414	0.000000	-10.000000	-0.141667	19.183332	529.000000	1023.000000	1023.000000	2046.000000
29.200001	0.042191	24.934742	3.964391	3.407028	10.210622	7.352699	0.000000	-10.000000	-0.066667	16.183334	535.833313	1023.000000	1023.000000	2046.000000
29.219999	0.042300	24.999063	4.106514	3.251461	10.256090	7.384997	0.000000	-10.000000	-0.008333	12.783334	541.833313	1023.000000	1023.000000	2046.000000
29.240000	0.042119	24.892122	4.192848	3.255002	10.274391	7.169881	0.000000	-10.000000	0.025000	9.033334	546.666687	1023.000000	1023.000000	2046.000000
29.260000	0.041334	24.428213	4.358322	3.010368	10.025359	7.034165	0.000000	-10.000000	0.058333	4.266667	550.333313	1023.000000	1023.000000	2046.000000
29.280001	0.040174	23.742903	4.319922	2.842103	9.784293	6.796585	0.000000	-10.000000	0.083333	-0.533333	552.666687	1023.000000	1023.000000	2046.000000
29.299999	0.038958	23.024363	4.156002	2.569495	9.598522	6.700344	0.000000	-10.000000	0.116667	-5.633334	553.833313	1023.000000	1023.000000	2046.000000
29.320000	0.037334	22.064375	3.723559	2.389441	9.444424	6.506951	0.000000	-10.000000	0.158333	-9.366667	554.000000	1023.000000	1023.000000	2046.000000
29.340000	0.035956	21.250246	3.546180	2.332233	9.165045	6.206789	0.000000	-10.000000	0.208333	-12.700001	554.000000	1023.000000	1023.000000	2046.000000
29.360001	0.035187	20.795242	3.500025	2.234457	8.993961	6.066799	0.000000	-10.000000	0.241667	-14.783334	554.000000	1023.000000	1023.000000	2046.000000
29.379999	0.034514	20.397917	3.476766	2.278562	8.849072	5.793516	0.000000	-10.000000	0.266667	-16.416666	550.333313	1023.000000	1023.000000	2046.000000
29.400000	0.033744	19.942951	3.347292	2.314954	8.714208	5.566497	0.000000	-10.000000	0.300000	-17.750000	541.500000	1023.000000	1023.000000	2046.000000
29.420000	0.032614	19.274776	3.255094	2.260671	8.443406	5.315606	0.000000	-10.000000	0.350000	-19.033333	530.333313	1023.000000	1023.000000	2046.000000
29.440001	0.031555	18.648729	3.222199	2.258760	8.201899	4.965872	0.000000	-10.000000	0.391667	-20.233334	520.666687	1023.000000	1023.000000	2046.000000
29.459999	0.030387	17.958508	3.285702	2.092665	7.841036	4.739104	0.000000	-10.000000	0.425000	-21.283333	513.833313	1023.000000	1023.000000	2046.000000
29.480000	0.029275	17.301771	3.163486	2.042382	7.632568	4.463335	0.000000	-10.000000	0.433333	-22.233334	506.833344	1023.000000	1023.000000	2046.000000
29.500000	0.028064	16.585892	3.028310	2.050853	7.363225	4.143504	0.000000	-10.000000	0.433333	-22.816668	502.000000	1023.000000	1023.000000	2046.000000
29.520000	0.027174	16.059681	3.206544	1.978678	6.956878	3.917580	0.000000	-10.000000	0.466667	-23.483334	494.333344	1023.000000	1023.000000	2046.000000
29.540001	0.026073	15.409355	3.212285	1.906000	6.625329	3.665742	0.000000	-10.000000	0.508333	-24.100000	486.500000	1023.000000	1023.000000	2046.000000
29.559999	0.024612	14.545938	3.185428	1.671872	6.174761	3.513878	0.000000	-10.000000	0.550000	-24.766666	475.666656	1023.000000	1023.000000	2046.000000
29.580000	0.023389	13.822713	3.136794	1.448783	5.870398	3.366738	0.000000	-10.000000	0.550000	-25.233334	467.333344	1023.000000	1023.000000	2046.000000
29.600000	0.022222	13.133253	3.043197	1.609599	5.601639	2.878817	0.000000	-10.000000	0.566667	-25.583334	458.833344	1023.000000	1023.000000	2046.000000
29.620001	0.020309	12.002675	2.725211	1.414346	5.182636	2.680482	0.000000	-10.000000	0.583333	-26.133333	450.333344	1023.000000	1023.000000	2046.000000
29.639999	0.017762	10.497152	2.250517	1.274912	4.793982	2.177740	0.000000	-10.000000	0.600000	-26.450001	441.666656	1023.000000	1023.000000	2046.000000
29.660000	0.015109	8.929177	1.991017	0.913861	4.270135	1.754164	0.000000	-10.000000	0.600000	-26.650000	432.833344	1023.000000	1023.000000	2046.000000
29.680000	0.013008	7.687503	1.928912	0.534268	3.818084	1.406239	0.000000	-10.000000	0.608333	-26.766666	424.000000	1023.000000	1023.000000	2046.000000
29.700001	0.011029	6.518092	1.796398	0.455532	3.307854	0.958307	0.000000	-10.000000	0.608333	-26.933334	415.000000	1023.000000	1023.000000	2046.000000
29.719999	0.009352	5.526919	1.648143	0.363160	2.786479	0.729137	0.000000	-10.000000	0.625000	-27.233334	406.000000	1023.000000	1023.000000	2046.000000
29.740000	0.008079	4.774448	1.538472	0.363625	2.401570	0.470782	0.000000	-10.000000	0.650000	-27.483334	396.833344	1023.000000	1023.000000	2046.000000
29.760000	0.007264	4.293016	1.518858	0.193585	2.125141	0.455432	0.000000	-10.000000	0.666667	-27.666666	387.666656	1023.000000	1023.000000	2046.000000
29.780001	0.006528	3.858237	1.487721	0.229847	1.869451	0.271217	0.000000	-10.000000	0.666667	-27.666666	378.500000	1023.000000	1023.000000	2046.000000
29.799999	0.005805	3.430927	1.346716	0.221915	1.635890	0.226405	0.000000	-10.000000	0.650000	-27.549999	372.500000	1023.000000	1023.000000	2046.000000
29.820000	0.004696	2.775400	1.206030	0.234440	1.295598	0.039331	0.000000	-10.000000	0.650000	-27.183334	363.333344	1023.000000	1023.000000	2046.000000
29.840000	0.003533	2.087853	1.031991	0.230824	0.934007	-0.108969	0.000000	-10.000000	0.650000	-27.050001	354.166656	1023.000000	1023.000000	2046.000000
29.860001	0.002521	1.489997	0.923966	0.131114	0.663661	-0.228744	0.000000	-10.000000	0.650000	-26.916668	345.000000	1023.000000	1023.000000	2046.000000
29.879999	0.001349	0.797462	0.832427	0.084995	0.346183	-0.466142	0.000000	-10.000000	0.650000	-26.933334	336.000000	1023.000000	1023.000000	2046.000000
29.900000	0.000477	0.282017	0.822338	-0.100289	0.040908	-0.480940	0.000000	-10.000000	0.633333	-26.683334	327.000000	1023.000000	1023.000000	2046.000000
29.920000	-0.000429	-0.253572	0.663073	-0.222352	-0.097342	-0.596950	0.000000	-10.000000	0.600000	-26.300001	315.166656	1023.000000	1023.000000	2046.000000
29.940001	-0.001318	-0.778929	0.470039	-0.253455	-0.179266	-0.816247	0.000000	-10.000000	0.566667	-26.083334	309.333344	1023.000000	1023.000000	2046.000000
29.959999	-0.002353	-1.390493	0.357871	-0.501809	-0.364777	-0.881777	0.000000	-10.000000	0.550000	-25.916668	300.666656	1023.000000	1023.000000	2046.000000
29.980000	-0.003565	-2.106617	0.241966	-0.709490	-0.561802	-1.077291	0.000000	-10.000000	0.550000	-26.033335	292.000000	1023.000000	1023.000000	2046.000000
30.000000	-0.004962	-2.932626	0.127135	-1.017298	-0.848405	-1.194059	0.000000	-10.000000	0.550000	-26.016666	280.500000	1023.000000	1023.000000	2046.000000
30.020000	-0.006531	-3.859715	-0.169867	-1.313133	-1.019528	-1.357187	0.000000	-10.000000	0.550000	-25.816668	271.833344	1023.000000	1023.000000	2046.000000
30.040001	-0.008076	-4.772801	-0.404937	-1.567919	-1.212569	-1.587377	0.000000	-10.000000	0.550000	-25.683332	263.333344	1023.000000	1023.000000	2046.000000
30.059999	-0.009495	-5.611732	-0.380787	-1.994854	-1.547006	-1.689085	0.000000	-10.000000	0.550000	-25.549999	254.666672	1023.000000	1023.000000	2046.000000
30.080000	-0.010976	-6.486815	-0.268669	-2.331257	-1.868827	-2.018062	0.000000	-10.000000	0.550000	-25.633333	249.000000	1023.000000	1023.000000	2046.000000
30.100000	-0.012373	-7.312424	-0.348377	-2.569050	-2.141568	-2.253429	0.000000	-10.000000	0.541667	-25.366667	240.333328	1023.000000	1023.000000	2046.000000
30.120001	-0.013919	-8.226366	-0.551733	-2.772130	-2.402687	-2.499817	0.000000	-10.000000	0.533333	-25.233334	234.666672	1023.000000	1023.000000	2046.000000
30.139999	-0.015654	-9.251669	-0.811643	-2.998767	-2.739563	-2.701695	0.000000	-10.000000	0.533333	-25.033333	223.333328	1023.000000	1023.000000	2046.000000
30.160000	-0.017425	-10.298103	-1.023008	-3.291073	-3.129043	-2.854981	0.000000	-10.000000	0.541667	-24.966667	217.666672	1023.000000	1023.000000	2046.000000
30.180000	-0.018527	-10.949662	-1.267112	-3.423889	-3.202489	-3.056172	0.000000	-10.000000	0.550000	-24.900000	209.333328	1023.000000	1023.000000	2046.000000
30.200001	-0.019828	-11.718543	-1.557920	-3.504901	-3.378397	-3.277325	0.000000	-10.000000	0.550000	-24.750000	201.000000	1023.000000	1023.000000	2046.000000
30.219999	-0.020777	-12.279311	-1.681512	-3.573582	-3.560795	-3.463422	0.000000	-10.000000	0.541667	-24.466667	190.000000	1023.000000	1023.000000	2046.000000
30.240000	-0.021525	-12.721161	-1.666212	-3.689856	-3.729257	-3.635836	0.000000	-10.000000	0.525000	-24.216667	179.000000	1023.000000	1023.000000	2046.000000
30.260000	-0.022197	-13.118624	-1.784423	-3.884148	-3.799551	-3.650501	0.000000	-10.000000	0.508333	-24.116667	173.666672	1023.000000	1023.000000	2046.000000
30.280001	-0.023195	-13.708385	-1.978545	-3.961715	-3.910499	-3.857625	0.000000	-10.000000	0.500000	-23.833334	165.666672	1023.000000	1023.000000	2046.000000
30.299999	-0.023851	-14.095676	-2.037561	-3.982640	-4.047694	-4.027781	0.000000	-10.000000	0.483333	-23.383333	157.833328	1023.000000	1023.000000	2046.000000
30.320000	-0.024399	-14.420074	-1.999800	-4.090542	-4.225662	-4.104069	0.000000	-10.000000	0.466667	-22.833334	147.500000	1023.000000	1023.000000	2046.000000
30.340000	-0.024934	-14.735728	-2.118362	-4.118897	-4.253868	-4.244602	0.000000	-10.000000	0.450000	-22.600000	142.500000	1023.000000	1023.000000	2046.000000
30.360001	-0.025555	-15.103013	-2.350488	-4.110538	-4.259087	-4.382900	0.000000	-10.000000	0.441667	-22.316668	137.333328	1023.000000	1023.000000	2046.000000
30.379999	-0.026200	-15.484499	-2.297650	-4.167545	-4.517586	-4.501717	0.000000	-10.000000	0.425000	-22.100000	132.333328	1023.000000	1023.000000	2046.000000
30.400000	-0.026770	-15.820786	-2.319692	-4.256114	-4.683480	-4.561501	0.000000	-10.000000	0.408333	-21.566668	122.500000	1023.000000	1023.000000	2046.000000
30.420000	-0.027505	-16.255735	-2.543996	-4.222713	-4.763641	-4.725386	0.000000	-10.000000	0.400000	-21.216667	115.333336	1023.000000	1023.000000	2046.000000
30.440001	-0.028131	-16.625626	-2.649024	-4.243919	-4.886204	-4.846478	0.000000	-10.000000	0.391667	-20.466667	106.000000	1023.000000	1023.000000	2046.000000
30.459999	-0.028846	-17.047794	-2.631578	-4.359776	-5.073270	-4.983170	0.000000	-10.000000	0.375000	-19.966667	99.333336	1023.000000	1023.000000	2046.000000
30.480000	-0.029486	-17.425978	-2.821182	-4.418296	-5.156544	-5.029955	0.000000	-10.000000	0.358333	-19.466667	92.666664	1023.000000	1023.000000	2046.000000
30.500000	-0.030216	-17.857395	-2.987161	-4.393953	-5.270114	-5.206167	0.000000	-10.000000	0.350000	-19.116667	88.333336	1023.000000	1023.000000	2046.000000
30.520000	-0.030718	-18.154190	-3.053999	-4.442308	-5.352617	-5.305265	0.000000	-10.000000	0.350000	-18.783333	84.000000	1023.000000	1023.000000	2046.000000
30.540001	-0.031315	-18.507336	-3.105494	-4.551043	-5.482921	-5.367878	0.000000	-10.000000	0.333333	-18.366667	77.666664	1023.000000	1023.000000	2046.000000
30.559999	-0.031928	-18.869637	-3.166728	-4.641139	-5.617521	-5.444249	0.000000	-10.000000	0.300000	-17.733334	69.500000	1023.000000	1023.000000	2046.000000
30.580000	-0.032634	-19.286402	-3.411587	-4.625613	-5.685927	-5.563275	0.000000	-10.000000	0.266667	-17.150000	63.500000	1023.000000	1023.000000	2046.000000
30.600000	-0.033401	-19.740101	-3.445615	-4.714248	-5.929785	-5.650452	0.000000	-10.000000	0.241667	-16.166666	56.000000	1023.000000	1023.000000	2046.000000
30.620001	-0.034069	-20.134642	-3.344929	-4.831154	-6.200531	-5.758029	0.000000	-10.000000	0.233333	-15.683333	52.500000	1023.000000	1023.000000	2046.000000
30.639999	-0.034838	-20.589130	-3.432170	-4.965348	-6.390522	-5.801089	0.000000	-10.000000	0.225000	-14.916667	47.333332	1023.000000	1023.000000	2046.000000
30.660000	-0.035825	-21.172661	-3.592553	-5.155592	-6.601729	-5.822786	0.000000	-10.000000	0.225000	-14.400001	42.333332	1023.000000	1023.000000	2046.000000
30.680000	-0.035773	-21.141851	-3.589774	-5.027380	-6.510392	-6.014306	0.000000	-10.000000	0.216667	-13.750000	34.333332	1023.000000	1023.000000	2046.000000
30.700001	-0.036250	-21.423811	-3.591450	-5.181875	-6.683797	-5.966688	0.000000	-10.000000	0.200000	-13.233334	26.666666	1023.000000	1023.000000	2046.000000
30.719999	-0.036529	-21.588703	-3.794769	-5.141371	-6.560900	-6.091662	0.000000	-10.000000	0.175000	-12.666667	21.000000	1023.000000	1023.000000	2046.000000
30.740000	-0.037133	-21.945477	-3.951572	-5.186773	-6.538224	-6.268908	0.000000	-10.000000	0.141667	-11.733334	17.000000	1023.000000	1023.000000	2046.000000
30.760000	-0.038226	-22.591635	-4.058547	-5.528580	-6.661830	-6.342676	0.000000	-10.000000	0.116667	-10.950000	14.333333	1023.000000	1023.000000	2046.000000
30.780001	-0.039187	-23.159445	-4.045079	-5.709111	-6.871128	-6.534127	0.000000	-10.000000	0.091667	-10.016666	11.666667	1023.000000	1023.000000	2046.000000
30.799999	-0.039840	-23.545309	-4.192321	-5.676380	-7.089455	-6.587153	0.000000	-10.000000	0.083333	-8.983334	9.333333	1023.000000	1023.000000	2046.000000
30.820000	-0.040335	-23.838127	-4.331568	-5.528822	-7.334736	-6.643001	0.000000	-10.000000	0.075000	-7.950000	7.000000	1023.000000	1023.000000	2046.000000
30.840000	-0.040337	-23.839224	-4.167063	-5.441526	-7.626703	-6.603932	0.000000	-10.000000	0.083333	-7.116667	5.166667	1023.000000	1023.000000	2046.000000
30.860001	-0.040070	-23.681223	-4.082026	-5.378296	-7.703394	-6.517508	0.000000	-10.000000	0.091667	-6.833333	3.666667	1023.000000	1023.000000	2046.000000
30.879999	-0.040005	-23.642921	-4.009469	-5.418861	-7.815131	-6.399460	0.000000	-10.000000	0.108333	-6.583333	1.666667	1023.000000	1023.000000	2046.000000
30.900000	-0.040036	-23.661285	-4.166706	-5.346013	-7.779769	-6.368797	0.000000	-10.000000	0.108333	-6.400000	-0.166667	1023.000000	1023.000000	2046.000000
30.920000	-0.040443	-23.901978	-4.266049	-5.403005	-7.916349	-6.316574	0.000000	-10.000000	0.108333	-6.200000	-2.166667	1023.000000	1023.000000	2046.000000
30.940001	-0.040566	-23.974375	-4.246359	-5.405313	-7.944106	-6.378596	0.000000	-10.000000	0.091667	-5.716667	-4.333333	1023.000000	1023.000000	2046.000000
30.959999	-0.040746	-24.080732	-4.213724	-5.513309	-8.000298	-6.353401	0.000000	-10.000000	0.083333	-5.150000	-6.166667	1023.000000	1023.000000	2046.000000
30.980000	-0.040678	-24.040728	-4.268357	-5.449666	-7.954710	-6.367993	0.000000	-10.000000	0.075000	-4.416667	-7.833333	1023.000000	1023.000000	2046.000000
31.000000	-0.040636	-24.016108	-4.229105	-5.405223	-7.966883	-6.414896	0.000000	-10.000000	0.066667	-3.733333	-9.166667	1023.000000	1023.000000	2046.000000
31.020000	-0.040441	-23.900610	-4.257949	-5.338335	-7.868184	-6.436142	0.000000	-10.000000	0.058333	-3.083333	-10.500000	1023.000000	1023.000000	2046.000000
31.040001	-0.040199	-23.757748	-4.129159	-5.360887	-7.776862	-6.490839	0.000000	-10.000000	0.050000	-2.566667	-11.500000	1023.000000	1023.000000	2046.000000
31.059999	-0.040153	-23.730152	-4.060279	-5.488808	-7.736825	-6.444241	0.000000	-10.000000	0.050000	-2.300000	-12.333333	1023.000000	1023.000000	2046.000000
31.080000	-0.040307	-23.821730	-4.289101	-5.444122	-7.566515	-6.521992	0.000000	-10.000000	0.066667	-2.483333	-13.166667	1023.000000	1023.000000	2046.000000
31.100000	-0.040674	-24.038496	-4.339012	-5.486047	-7.568116	-6.645322	0.000000	-10.000000	0.066667	-2.800000	-14.000000	1023.000000	1023.000000	2046.000000
31.120001	-0.041114	-24.298559	-4.434159	-5.726126	-7.529116	-6.609158	0.000000	-10.000000	0.083333	-3.066667	-15.000000	1023.000000	1023.000000	2046.000000
31.139999	-0.041690	-24.638548	-4.498778	-5.964484	-7.604039	-6.571247	0.000000	-10.000000	0.083333	-3.366667	-16.000000	1023.000000	1023.000000	2046.000000
31.160000	-0.042672	-25.219051	-4.589918	-6.226533	-7.719861	-6.682739	0.000000	-10.000000	0.091667	-4.100000	-17.166666	1023.000000	1023.000000	2046.000000
31.180000	-0.043540	-25.732264	-4.495255	-6.577713	-7.908798	-6.750498	0.000000	-10.000000	0.091667	-5.066667	-18.666666	1023.000000	1023.000000	2046.000000
31.200001	-0.044086	-26.054651	-4.509827	-6.729772	-7.981215	-6.833838	0.000000	-10.000000	0.083333	-5.616667	-20.500000	1023.000000	1023.000000	2046.000000
31.219999	-0.044697	-26.415752	-4.629986	-6.780832	-8.128015	-6.876921	0.000000	-10.000000	0.083333	-5.400000	-22.333334	1023.000000	1023.000000	2046.000000
31.240000	-0.045307	-26.776258	-4.760981	-6.842347	-8.256826	-6.916104	0.000000	-10.000000	0.066667	-4.650000	-24.000000	1023.000000	1023.000000	2046.000000
31.260000	-0.045737	-27.030430	-4.860387	-6.875140	-8.305621	-6.989281	0.000000	-10.000000	0.058333	-3.833333	-25.500000	1023.000000	1023.000000	2046.000000
31.280001	-0.046070	-27.227600	-5.125740	-6.937691	-8.213035	-6.951136	0.000000	-10.000000	0.058333	-3.183333	-26.833334	1023.000000	1023.000000	2046.000000
31.299999	-0.046312	-27.370508	-5.318269	-6.903810	-8.203217	-6.945212	0.000000	-10.000000	0.058333	-2.883333	-28.000000	1023.000000	1023.000000	2046.000000
31.320000	-0.046247	-27.331734	-5.250660	-6.822233	-8.225966	-7.032874	0.000000	-10.000000	0.066667	-2.783333	-29.000000	1023.000000	1023.000000	2046.000000
31.340000	-0.045932	-27.145594	-5.128003	-6.908637	-8.189931	-6.919024	0.000000	-10.000000	0.058333	-2.733333	-30.000000	1023.000000	1023.000000	2046.000000
31.360001	-0.045782	-27.057451	-5.131267	-6.891726	-8.142406	-6.892052	0.000000	-10.000000	0.066667	-2.583333	-30.833334	1023.000000	1023.000000	2046.000000
31.379999	-0.045533	-26.909748	-5.189674	-6.853067	-7.980927	-6.886080	0.000000	-10.000000	0.058333	-2.350000	-31.666666	1023.000000	1023.000000	2046.000000
31.400000	-0.045331	-26.790525	-5.018961	-6.856707	-8.034172	-6.880685	0.000000	-10.000000	0.058333	-2.000000	-32.333332	1023.000000	1023.000000	2046.000000
31.420000	-0.044986	-26.586435	-4.972563	-6.815006	-7.983993	-6.814874	0.000000	-10.000000	0.050000	-1.700000	-32.833332	1023.000000	1023.000000	2046.000000
31.440001	-0.044799	-26.476303	-5.082111	-6.671013	-7.838514	-6.884665	0.000000	-10.000000	0.050000	-1.366667	-33.000000	1023.000000	1023.000000	2046.000000
31.459999	-0.044506	-26.303255	-4.936279	-6.606708	-7.871577	-6.888691	0.000000	-10.000000	0.050000	-1.050000	-33.000000	1023.000000	1023.000000	2046.000000
31.480000	-0.044213	-26.129868	-4.849806	-6.577214	-7.839095	-6.863753	0.000000	-10.000000	0.050000	-0.550000	-33.000000	1023.000000	1023.000000	2046.000000
31.500000	-0.044081	-26.052151	-4.873296	-6.596185	-7.825871	-6.756800	0.000000	-10.000000	0.050000	-0.183333	-33.000000	1023.000000	1023.000000	2046.000000
31.520000	-0.043853	-25.916859	-4.821608	-6.480959	-7.769917	-6.844375	0.000000	-10.000000	0.050000	0.000000	-33.000000	1023.000000	1023.000000	2046.000000
31.540001	-0.043532	-25.727262	-4.677414	-6.455733	-7.808097	-6.786018	0.000000	-10.000000	0.050000	0.000000	-33.000000	1023.000000	1023.000000	2046.000000
31.559999	-0.043418	-25.660301	-4.797684	-6.372181	-7.699829	-6.790607	0.000000	-10.000000	0.050000	0.683333	-33.000000	1023.000000	1023.000000	2046.000000
31.580000	-0.043110	-25.478167	-4.736763	-6.354905	-7.653935	-6.732564	0.000000	-10.000000	0.033333	1.900000	-33.000000	1023.000000	1023.000000	2046.000000
31.600000	-0.042420	-25.070465	-4.548547	-6.282393	-7.639636	-6.599888	0.000000	-10.000000	0.008333	5.250000	-33.000000	1023.000000	1023.000000	2046.000000
31.620001	-0.042051	-24.852285	-4.607498	-6.173604	-7.512245	-6.558939	0.000000	-10.000000	-0.016667	7.916667	-33.000000	1023.000000	1023.000000	2046.000000
31.639999	-0.041531	-24.545036	-4.390983	-6.220352	-7.531126	-6.402576	0.000000	-10.000000	-0.041667	10.950000	-33.000000	1023.000000	1023.000000	2046.000000
31.660000	-0.040839	-24.136005	-4.202957	-6.292112	-7.464635	-6.176301	0.000000	-10.000000	-0.083333	12.650001	-33.000000	1023.000000	1023.000000	2046.000000
31.680000	-0.040003	-23.641914	-4.323013	-6.192743	-7.132315	-5.993843	0.000000	-10.000000	-0.116667	14.883333	-33.000000	1023.000000	1023.000000	2046.000000
31.700001	-0.038980	-23.037155	-4.177776	-5.946366	-6.931480	-5.981533	0.000000	-10.000000	-0.150000	16.516666	-23.666666	1023.000000	1023.000000	2046.000000
31.719999	-0.038121	-22.529615	-4.084804	-5.913240	-6.740429	-5.791142	0.000000	-10.000000	-0.191667	18.416666	-2.500000	1023.000000	1023.000000	2046.000000
31.740000	-0.037579	-22.209475	-4.271255	-5.852893	-6.450493	-5.634834	0.000000	-10.000000	-0.241667	19.783333	18.666666	1023.000000	1023.000000	2046.000000
31.760000	-0.037524	-22.176804	-4.339471	-5.961565	-6.324915	-5.550852	0.000000	-10.000000	-0.283333	21.500000	32.833332	1023.000000	1023.000000	2046.000000
31.780001	-0.037287	-22.036829	-4.278025	-6.000293	-6.274759	-5.483753	0.000000	-10.000000	-0.291667	22.500000	37.666668	1023.000000	1023.000000	2046.000000
31.799999	-0.037025	-21.881674	-4.475520	-5.851023	-6.177082	-5.378049	0.000000	-10.000000	-0.341667	24.250000	47.833332	1023.000000	1023.000000	2046.000000
31.820000	-0.036325	-21.468170	-4.346996	-5.660240	-6.204872	-5.256063	0.000000	-10.000000	-0.383333	25.350000	55.666668	1023.000000	1023.000000	2046.000000
31.840000	-0.035369	-20.903366	-4.247968	-5.571640	-6.188525	-4.895233	0.000000	-10.000000	-0.391667	25.883333	63.666668	1023.000000	1023.000000	2046.000000
31.860001	-0.034217	-20.222164	-4.075294	-5.354923	-6.025450	-4.766498	0.000000	-10.000000	-0.366667	25.566668	69.333336	1023.000000	1023.000000	2046.000000
31.879999	-0.032825	-19.399784	-3.913571	-5.364735	-5.845000	-4.276479	0.000000	-10.000000	-0.350000	25.366667	77.666664	1023.000000	1023.000000	2046.000000
31.900000	-0.031855	-18.826582	-3.987310	-5.165566	-5.567677	-4.106029	0.000000	-10.000000	-0.375000	25.433332	86.166664	1023.000000	1023.000000	2046.000000
31.920000	-0.030745	-18.170040	-3.913040	-4.981872	-5.344495	-3.930633	0.000000	-10.000000	-0.391667	25.900000	94.500000	1023.000000	1023.000000	2046.000000
31.940001	-0.029407	-17.379833	-3.845696	-4.894206	-5.071256	-3.568675	0.000000	-10.000000	-0.400000	26.333334	103.166664	1023.000000	1023.000000	2046.000000
31.959999	-0.028221	-16.678553	-3.796476	-4.716521	-4.793036	-3.372519	0.000000	-10.000000	-0.416667	26.950001	112.000000	1023.000000	1023.000000	2046.000000
31.980000	-0.026843	-15.864342	-3.590850	-4.564428	-4.541818	-3.167246	0.000000	-10.000000	-0.433333	27.333334	121.000000	1023.000000	1023.000000	2046.000000
32.000000	-0.025396	-15.008889	-3.422298	-4.484015	-4.283354	-2.819221	0.000000	-10.000000	-0.466667	27.783333	133.166672	1023.000000	1023.000000	2046.000000
32.020000	-0.024012	-14.191298	-3.372340	-4.229113	-3.944570	-2.645274	0.000000	-10.000000	-0.483333	28.000000	142.333328	1023.000000	1023.000000	2046.000000
32.040001	-0.022646	-13.383994	-3.279732	-4.022964	-3.543657	-2.537642	0.000000	-10.000000	-0.508333	28.566666	151.666672	1023.000000	1023.000000	2046.000000
32.060001	-0.021058	-12.445040	-3.107216	-4.084890	-3.193167	-2.059768	0.000000	-10.000000	-0.508333	28.733334	158.000000	1023.000000	1023.000000	2046.000000
32.080002	-0.019815	-11.710822	-3.097026	-3.875530	-2.785053	-1.953212	0.000000	-10.000000	-0.508333	28.733334	167.666672	1023.000000	1023.000000	2046.000000
32.099998	-0.018389	-10.867684	-2.979625	-3.748688	-2.387818	-1.751553	0.000000	-10.000000	-0.491667	28.466667	180.333328	1023.000000	1023.000000	2046.000000
32.119999	-0.017114	-10.114625	-2.904467	-3.820992	-2.032132	-1.357033	0.000000	-10.000000	-0.483333	28.450001	189.833328	1023.000000	1023.000000	2046.000000
32.139999	-0.016166	-9.554255	-2.751161	-3.785521	-1.787879	-1.229693	0.000000	-10.000000	-0.450000	28.100000	199.166672	1023.000000	1023.000000	2046.000000
32.160000	-0.014983	-8.855035	-2.330872	-3.869239	-1.651722	-1.003202	0.000000	-10.000000	-0.425000	27.650000	205.500000	1023.000000	1023.000000	2046.000000
32.180000	-0.014059	-8.308676	-2.233147	-3.880521	-1.444723	-0.750284	0.000000	-10.000000	-0.400000	27.116667	214.833328	1023.000000	1023.000000	2046.000000
32.200001	-0.013376	-7.905202	-2.046660	-3.903028	-1.314214	-0.641300	0.000000	-10.000000	-0.408333	27.100000	224.000000	1023.000000	1023.000000	2046.000000
32.220001	-0.012269	-7.250955	-1.768448	-3.846988	-1.169998	-0.465520	0.000000	-10.000000	-0.408333	27.083334	233.000000	1023.000000	1023.000000	2046.000000
32.240002	-0.011453	-6.768794	-1.928023	-3.784806	-0.850309	-0.205656	0.000000	-10.000000	-0.416667	27.133333	242.000000	1023.000000	1023.000000	2046.000000
32.259998	-0.010578	-6.251706	-1.847502	-3.729120	-0.669632	-0.005451	0.000000	-10.000000	-0.416667	27.333334	251.000000	1023.000000	1023.000000	2046.000000
32.279999	-0.009319	-5.507508	-1.791084	-3.650008	-0.321901	0.255486	0.000000	-10.000000	-0.433333	27.666666	260.166656	1023.000000	1023.000000	2046.000000
32.299999	-0.007971	-4.710674	-1.765332	-3.471889	0.020972	0.505576	0.000000	-10.000000	-0.441667	27.900000	272.500000	1023.000000	1023.000000	2046.000000
32.320000	-0.005875	-3.472057	-1.423532	-3.254707	0.398084	0.808098	0.000000	-10.000000	-0.450000	27.966667	281.833344	1023.000000	1023.000000	2046.000000
32.340000	-0.003902	-2.305869	-1.276919	-2.910037	0.877179	1.003907	0.000000	-10.000000	-0.450000	27.966667	291.166656	1023.000000	1023.000000	2046.000000
32.360001	-0.001781	-1.052391	-0.973810	-2.658841	1.342173	1.238086	0.000000	-10.000000	-0.450000	27.966667	297.333344	1023.000000	1023.000000	2046.000000
32.380001	0.000476	0.281247	-0.653560	-2.449571	1.788223	1.596154	0.000000	-10.000000	-0.450000	28.100000	306.666656	1023.000000	1023.000000	2046.000000
32.400002	0.002260	1.335454	-0.463445	-2.207048	2.206096	1.799851	0.000000	-10.000000	-0.450000	28.133333	319.166656	1023.000000	1023.000000	2046.000000
32.419998	0.004372	2.584061	-0.057984	-1.942690	2.555999	2.028736	0.000000	-10.000000	-0.450000	28.283335	328.666656	1023.000000	1023.000000	2046.000000
32.439999	0.006408	3.787071	0.231377	-1.693137	2.890381	2.358451	0.000000	-10.000000	-0.458333	28.216667	338.166656	1023.000000	1023.000000	2046.000000
32.459999	0.008078	4.774280	0.489906	-1.437842	3.179629	2.542587	0.000000	-10.000000	-0.458333	28.166668	344.333344	1023.000000	1023.000000	2046.000000
32.480000	0.009972	5.893614	0.883103	-1.333242	3.449039	2.894714	0.000000	-10.000000	-0.458333	28.083334	353.666656	1023.000000	1023.000000	2046.000000
32.500000	0.012215	7.219274	1.192988	-1.100626	3.819810	3.307100	0.000000	-10.000000	-0.450000	28.250000	363.000000	1023.000000	1023.000000	2046.000000
32.520000	0.014188	8.384978	1.212007	-0.648172	4.332257	3.488886	0.000000	-10.000000	-0.425000	28.100000	372.333344	1023.000000	1023.000000	2046.000000
32.540001	0.015541	9.184929	1.240158	-0.419902	4.655252	3.709421	0.000000	-10.000000	-0.408333	27.866667	381.833344	1023.000000	1023.000000	2046.000000
32.560001	0.016369	9.673923	1.263323	-0.356156	4.907551	3.859206	0.000000	-10.000000	-0.391667	27.516666	391.166656	1023.000000	1023.000000	2046.000000
32.580002	0.016986	10.038530	1.203990	-0.252020	5.157923	3.928637	0.000000	-10.000000	-0.408333	27.483334	400.500000	1023.000000	1023.000000	2046.000000
32.599998	0.017905	10.581778	1.372320	-0.116725	5.359238	3.966945	0.000000	-10.000000	-0.408333	27.933334	412.833344	1023.000000	1023.000000	2046.000000
32.619999	0.019142	11.312829	1.475334	0.042216	5.559210	4.236070	0.000000	-10.000000	-0.408333	28.333334	422.166656	1023.000000	1023.000000	2046.000000
32.639999	0.020188	11.930880	1.417773	0.343741	5.727004	4.442361	0.000000	-10.000000	-0.391667	28.200001	431.500000	1023.000000	1023.000000	2046.000000
32.660000	0.021661	12.801759	1.489370	0.710247	6.005593	4.596549	0.000000	-10.000000	-0.375000	27.216667	437.666656	1023.000000	1023.000000	2046.000000
32.680000	0.023270	13.752508	1.688495	0.746703	6.274840	5.042470	0.000000	-10.000000	-0.341667	26.150000	446.833344	1023.000000	1023.000000	2046.000000
32.700001	0.024591	14.533571	1.675520	0.963139	6.580819	5.314094	0.000000	-10.000000	-0.333333	25.733334	455.833344	1023.000000	1023.000000	2046.000000
32.720001	0.026314	15.551523	1.900637	1.285662	6.870973	5.494252	0.000000	-10.000000	-0.341667	25.533333	464.500000	1023.000000	1023.000000	2046.000000
32.740002	0.028202	16.667662	2.196849	1.511597	7.097781	5.861434	0.000000	-10.000000	-0.375000	25.633333	473.000000	1023.000000	1023.000000	2046.000000
32.759998	0.030152	17.820076	2.295729	1.901216	7.521845	6.101287	0.000000	-10.000000	-0.366667	25.933334	481.500000	1023.000000	1023.000000	2046.000000
32.779999	0.031975	18.897085	2.551571	2.227070	7.830546	6.287897	0.000000	-10.000000	-0.358333	26.233334	490.166656	1023.000000	1023.000000	2046.000000
32.799999	0.033772	19.959383	2.805718	2.397235	8.136958	6.619472	0.000000	-10.000000	-0.341667	26.216667	499.000000	1023.000000	1023.000000	2046.000000
32.820000	0.035574	21.023972	2.876367	2.660722	8.606072	6.880811	0.000000	-10.000000	-0.358333	26.000000	507.666656	1023.000000	1023.000000	2046.000000
32.840000	0.037281	22.033119	2.959733	3.082906	9.027161	6.963319	0.000000	-10.000000	-0.341667	26.066668	516.333313	1023.000000	1023.000000	2046.000000
32.860001	0.039263	23.204330	3.248626	3.263463	9.418251	7.273991	0.000000	-10.000000	-0.325000	26.033333	525.000000	1023.000000	1023.000000	2046.000000
32.880001	0.041128	24.306606	3.488026	3.502775	9.831643	7.484163	0.000000	-10.000000	-0.300000	25.883333	533.833313	1023.000000	1023.000000	2046.000000
32.900002	0.042734	25.255825	3.452808	3.728723	10.353642	7.720652	0.000000	-10.000000	-0.291667	25.116667	545.333313	1023.000000	1023.000000	2046.000000
32.919998	0.044152	26.093616	3.624392	3.938039	10.755559	7.775626	0.000000	-10.000000	-0.283333	24.550001	553.833313	1023.000000	1023.000000	2046.000000
32.939999	0.045375	26.816391	3.925711	3.969787	11.016088	7.904806	0.000000	-10.000000	-0.241667	23.350000	562.333313	1023.000000	1023.000000	2046.000000
32.959999	0.046270	27.345434	4.124008	4.021667	11.226394	7.973366	0.000000	-10.000000	-0.175000	21.883333	567.666687	1023.000000	1023.000000	2046.000000
32.980000	0.046547	27.509489	4.367663	3.960528	11.233859	7.947439	0.000000	-10.000000	-0.108333	19.483334	575.333313	1023.000000	1023.000000	2046.000000
33.000000	0.046747	27.627316	4.755165	3.902686	11.134295	7.835169	0.000000	-10.000000	-0.050000	16.616667	582.166687	1023.000000	1023.000000	2046.000000
33.020000	0.046353	27.394613	4.783588	3.707997	11.095934	7.807093	0.000000	-10.000000	-0.025000	13.583333	588.166687	1023.000000	1023.000000	2046.000000
33.040001	0.045508	26.895227	4.573918	3.604825	11.029524	7.686962	0.000000	-10.000000	0.025000	9.933333	593.166687	1023.000000	1023.000000	2046.000000
33.060001	0.044304	26.183704	4.482108	3.543842	10.813177	7.344578	0.000000	-10.000000	0.058333	4.500000	597.166687	1023.000000	1023.000000	2046.000000
33.080002	0.043042	25.437634	4.289327	3.245497	10.615330	7.287478	0.000000	-10.000000	0.108333	-0.866667	599.666687	1023.000000	1023.000000	2046.000000
33.099998	0.041847	24.731323	3.968746	3.215234	10.514858	7.032485	0.000000	-10.000000	0.183333	-7.966667	600.833313	1023.000000	1023.000000	2046.000000
33.119999	0.040822	24.125624	3.973690	3.186203	10.261419	6.704312	0.000000	-10.000000	0.250000	-12.216667	601.000000	1023.000000	1023.000000	2046.000000
33.139999	0.040052	23.670639	3.958088	3.163229	10.085660	6.463662	0.000000	-10.000000	0.300000	-16.233334	601.000000	1023.000000	1023.000000	2046.000000
33.160000	0.038819	22.941793	3.804348	3.173606	9.877693	6.086147	0.000000	-10.000000	0.333333	-17.733334	601.000000	1023.000000	1023.000000	2046.000000
33.180000	0.037401	22.104172	3.753783	3.135222	9.545858	5.669309	0.000000	-10.000000	0.400000	-20.583334	590.333313	1023.000000	1023.000000	2046.000000
33.200001	0.035702	21.100092	3.718010	2.917003	9.136169	5.328910	0.000000	-10.000000	0.491667	-23.300001	577.000000	1023.000000	1023.000000	2046.000000
33.220001	0.034066	20.133121	3.739301	2.780413	8.719028	4.894381	0.000000	-10.000000	0.550000	-25.250000	563.666687	1023.000000	1023.000000	2046.000000
33.240002	0.032204	19.032532	3.591099	2.546524	8.333652	4.561255	0.000000	-10.000000	0.616667	-26.450001	558.166687	1023.000000	1023.000000	2046.000000
33.259998	0.030359	17.942158	3.359193	2.501581	8.000879	4.080503	0.000000	-10.000000	0.666667	-27.566668	552.333313	1023.000000	1023.000000	2046.000000
33.279999	0.028782	17.010267	3.385942	2.461579	7.529951	3.632795	0.000000	-10.000000	0.741667	-29.200001	543.166687	1023.000000	1023.000000	2046.000000
33.299999	0.027403	16.195108	3.450953	2.283703	7.052693	3.407760	0.000000	-10.000000	0.775000	-30.350000	533.500000	1023.000000	1023.000000	2046.000000
33.320000	0.025500	15.070377	3.251801	2.074056	6.629863	3.114658	0.000000	-10.000000	0.816667	-31.200001	523.333313	1023.000000	1023.000000	2046.000000
33.340000	0.023849	14.094625	3.373632	1.827503	6.088325	2.805165	0.000000	-10.000000	0.841667	-31.950001	513.000000	1023.000000	1023.000000	2046.000000
33.360001	0.022557	13.331290	3.274022	1.769175	5.810987	2.477106	0.000000	-10.000000	0.883333	-32.650002	502.333344	1023.000000	1023.000000	2046.000000
33.380001	0.020099	11.878295	2.869903	1.513837	5.223432	2.271123	0.000000	-10.000000	0.916667	-33.500000	491.333344	1023.000000	1023.000000	2046.000000
33.400002	0.017598	10.400122	2.590446	1.377221	4.634532	1.797923	0.000000	-10.000000	0.950000	-33.900002	480.166656	1023.000000	1023.000000	2046.000000
33.419998	0.014790	8.740890	2.213226	0.975791	4.056715	1.495158	0.000000	-10.000000	0.975000	-34.383335	468.833344	1023.000000	1023.000000	2046.000000
33.439999	0.011926	7.048235	1.920697	0.573413	3.535635	1.018490	0.000000	-10.000000	0.991667	-34.383335	457.500000	1023.000000	1023.000000	2046.000000
33.459999	0.009505	5.617467	1.858528	0.259810	2.978826	0.520302	0.000000	-10.000000	1.000000	-34.299999	446.000000	1023.000000	1023.000000	2046.000000
33.480000	0.007543	4.458145	1.701427	0.067903	2.429033	0.259783	0.000000	-10.000000	1.000000	-34.133335	434.500000	1023.000000	1023.000000	2046.000000
33.500000	0.005517	3.260503	1.280230	0.057550	2.008474	-0.085751	0.000000	-10.000000	0.983333	-34.299999	423.166656	1023.000000	1023.000000	2046.000000
33.520000	0.003919	2.316161	1.217382	-0.000672	1.500167	-0.400716	0.000000	-10.000000	0.966667	-34.400002	411.666656	1023.000000	1023.000000	2046.000000
33.540001	0.002923	1.727636	1.167385	-0.188864	1.121233	-0.372117	0.000000	-10.000000	0.958333	-34.283333	400.333344	1023.000000	1023.000000	2046.000000
33.560001	0.001693	1.000543	0.970272	-0.207746	0.804420	-0.566404	0.000000	-10.000000	0.958333	-34.000000	388.833344	1023.000000	1023.000000	2046.000000
33.580002	0.000593	0.350724	0.981815	-0.208392	0.370317	-0.793015	0.000000	-10.000000	0.958333	-33.866669	377.500000	1023.000000	1023.000000	2046.000000
33.599998	-0.000625	-0.369421	0.801570	-0.370903	0.027696	-0.827784	0.000000	-10.000000	0.933333	-33.633335	366.166656	1023.000000	1023.000000	2046.000000
33.619999	-0.002147	-1.269148	0.555861	-0.485648	-0.338346	-1.001015	0.000000	-10.000000	0.933333	-33.233334	354.833344	1023.000000	1023.000000	2046.000000
33.639999	-0.003479	-2.056295	0.467937	-0.500352	-0.683830	-1.340050	0.000000	-10.000000	0.908333	-32.583336	343.833344	1023.000000	1023.000000	2046.000000
33.660000	-0.004715	-2.786734	0.322023	-0.792634	-0.935915	-1.380208	0.000000	-10.000000	0.900000	-32.566666	332.833344	1023.000000	1023.000000	2046.000000
33.680000	-0.006106	-3.608930	0.079924	-0.956011	-1.141564	-1.591278	0.000000	-10.000000	0.866667	-32.266666	322.000000	1023.000000	1023.000000	2046.000000
33.700001	-0.007446	-4.400832	-0.126817	-1.068790	-1.388751	-1.816473	0.000000	-10.000000	0.841667	-32.299999	311.166656	1023.000000	1023.000000	2046.000000
33.720001	-0.008691	-5.136454	-0.222876	-1.435638	-1.563983	-1.913957	0.000000	-10.000000	0.816667	-31.716667	300.333344	1023.000000	1023.000000	2046.000000
33.740002	-0.009888	-5.843703	-0.246841	-1.759432	-1.780192	-2.057238	0.000000	-10.000000	0.800000	-31.616667	289.833344	1023.000000	1023.000000	2046.000000
33.759998	-0.011243	-6.644736	-0.536665	-1.985863	-1.860808	-2.261401	0.000000	-10.000000	0.808333	-31.316668	279.166656	1023.000000	1023.000000	2046.000000
33.779999	-0.012956	-7.656987	-0.842292	-2.267214	-2.051203	-2.496280	0.000000	-10.000000	0.800000	-31.216667	268.833344	1023.000000	1023.000000	2046.000000
33.799999	-0.014617	-8.638623	-0.990692	-2.497000	-2.315156	-2.835775	0.000000	-10.000000	0.791667	-30.733334	258.500000	1023.000000	1023.000000	2046.000000
33.820000	-0.016133	-9.534862	-1.055721	-3.002619	-2.597573	-2.878949	0.000000	-10.000000	0.750000	-30.366667	248.500000	1023.000000	1023.000000	2046.000000
33.840000	-0.017655	-10.433967	-1.146058	-3.359585	-2.838079	-3.090244	0.000000	-10.000000	0.725000	-29.883333	238.500000	1023.000000	1023.000000	2046.000000
33.860001	-0.019107	-11.292305	-1.206141	-3.590289	-3.076445	-3.419430	0.000000	-10.000000	0.700000	-29.650000	228.500000	1023.000000	1023.000000	2046.000000
33.880001	-0.020568	-12.155625	-1.233989	-3.883254	-3.455919	-3.582464	0.000000	-10.000000	0.683333	-29.100000	218.500000	1023.000000	1023.000000	2046.000000
33.900002	-0.021986	-12.993944	-1.372562	-3.989743	-3.747686	-3.883953	0.000000	-10.000000	0.683333	-28.683334	208.500000	1023.000000	1023.000000	2046.000000
33.919998	-0.023543	-13.913852	-1.550935	-4.260688	-4.094250	-4.007978	0.000000	-10.000000	0.666667	-28.133333	198.833328	1023.000000	1023.000000	2046.000000
33.939999	-0.025217	-14.903391	-1.882821	-4.541961	-4.339215	-4.139393	0.000000	-10.000000	0.666667	-27.750000	189.333328	1023.000000	1023.000000	2046.000000
33.959999	-0.026406	-15.606199	-2.276941	-4.568420	-4.425044	-4.335794	0.000000	-10.000000	0.650000	-27.350000	180.166672	1023.000000	1023.000000	2046.000000
33.980000	-0.027496	-16.250093	-2.493915	-4.717256	-4.593105	-4.445817	0.000000	-10.000000	0.616667	-26.966667	171.000000	1023.000000	1023.000000	2046.000000
34.000000	-0.028216	-16.675583	-2.600793	-4.635355	-4.689115	-4.750319	0.000000	-10.000000	0.583333	-26.533333	162.000000	1023.000000	1023.000000	2046.000000
34.020000	-0.028934	-17.099720	-2.610290	-4.864920	-4.882343	-4.742167	0.000000	-10.000000	0.550000	-25.950001	153.166672	1023.000000	1023.000000	2046.000000
34.040001	-0.029696	-17.550346	-2.677035	-4.994212	-4.977026	-4.902073	0.000000	-10.000000	0.541667	-25.366667	144.500000	1023.000000	1023.000000	2046.000000
34.060001	-0.030214	-17.856697	-2.794989	-5.098144	-5.028657	-4.934907	0.000000	-10.000000	0.525000	-24.716667	136.166672	1023.000000	1023.000000	2046.000000
34.080002	-0.031009	-18.326414	-2.961134	-5.187220	-5.120844	-5.057216	0.000000	-10.000000	0.508333	-24.183334	128.000000	1023.000000	1023.000000	2046.000000
34.099998	-0.031535	-18.637308	-3.068058	-5.116382	-5.225456	-5.227413	0.000000	-10.000000	0.483333	-23.600000	120.000000	1023.000000	1023.000000	2046.000000
34.119999	-0.032067	-18.951466	-3.119501	-5.194107	-5.360248	-5.277610	0.000000	-10.000000	0.458333	-23.066668	112.000000	1023.000000	1023.000000	2046.000000
34.139999	-0.032532	-19.226492	-3.104069	-5.259181	-5.523112	-5.340129	0.000000	-10.000000	0.425000	-22.350000	104.166664	1023.000000	1023.000000	2046.000000
34.160000	-0.032839	-19.407787	-3.274474	-5.225570	-5.528735	-5.379007	0.000000	-10.000000	0.416667	-21.566668	96.666664	1023.000000	1023.000000	2046.000000
34.180000	-0.033602	-19.858644	-3.377626	-5.275078	-5.717408	-5.488532	0.000000	-10.000000	0.408333	-20.783333	89.500000	1023.000000	1023.000000	2046.000000
34.200001	-0.033870	-20.017115	-3.314967	-5.281532	-5.851308	-5.569306	0.000000	-10.000000	0.391667	-20.083334	82.500000	1023.000000	1023.000000	2046.000000
34.220001	-0.034374	-20.314791	-3.491240	-5.350552	-5.882881	-5.590118	0.000000	-10.000000	0.366667	-19.350000	75.833336	1023.000000	1023.000000	2046.000000
34.240002	-0.035159	-20.779263	-3.657609	-5.317121	-6.038713	-5.765818	0.000000	-10.000000	0.350000	-18.683334	69.500000	1023.000000	1023.000000	2046.000000
34.259998	-0.035507	-20.984825	-3.750347	-5.299638	-6.074708	-5.860131	0.000000	-10.000000	0.316667	-17.900000	63.500000	1023.000000	1023.000000	2046.000000
34.279999	-0.036032	-21.295057	-3.709314	-5.406086	-6.276783	-5.902874	0.000000	-10.000000	0.283333	-17.250000	57.500000	1023.000000	1023.000000	2046.000000
34.299999	-0.036542	-21.596455	-3.746665	-5.567029	-6.402200	-5.880560	0.000000	-10.000000	0.250000	-16.616667	51.500000	1023.000000	1023.000000	2046.000000
34.320000	-0.036851	-21.778696	-3.964938	-5.457633	-6.334545	-6.021582	0.000000	-10.000000	0.250000	-15.933333	45.833332	1023.000000	1023.000000	2046.000000
34.340000	-0.037228	-22.001556	-3.958185	-5.512512	-6.446110	-6.084751	0.000000	-10.000000	0.241667	-15.200001	40.500000	1023.000000	1023.000000	2046.000000
34.360001	-0.037590	-22.215977	-3.856066	-5.602881	-6.618719	-6.138310	0.000000	-10.000000	0.225000	-14.400001	35.500000	1023.000000	1023.000000	2046.000000
34.380001	-0.037916	-22.408392	-4.131985	-5.574595	-6.550499	-6.151314	0.000000	-10.000000	0.208333	-13.700000	30.666666	1023.000000	1023.000000	2046.000000
34.400002	-0.038639	-22.835461	-4.292655	-5.635720	-6.677395	-6.229691	0.000000	-10.000000	0.175000	-13.000000	26.166666	1023.000000	1023.000000	2046.000000
34.419998	-0.039264	-23.204973	-4.237495	-5.624241	-6.948777	-6.394460	0.000000	-10.000000	0.150000	-12.183333	22.000000	1023.000000	1023.000000	2046.000000
34.439999	-0.039790	-23.516138	-4.412799	-5.725849	-7.008164	-6.369327	0.000000	-10.000000	0.125000	-11.183333	18.000000	1023.000000	1023.000000	2046.000000
34.459999	-0.040570	-23.976770	-4.412903	-5.825851	-7.265722	-6.472294	0.000000	-10.000000	0.116667	-10.250000	14.166667	1023.000000	1023.000000	2046.000000
34.480000	-0.040899	-24.171219	-4.374029	-5.972943	-7.372027	-6.452220	0.000000	-10.000000	0.108333	-9.450000	10.500000	1023.000000	1023.000000	2046.000000
34.500000	-0.040534	-23.955742	-4.572533	-5.627236	-7.057398	-6.698576	0.000000	-10.000000	0.100000	-8.933333	7.333333	1023.000000	1023.000000	2046.000000
34.520000	-0.041363	-24.445757	-4.574478	-5.935543	-7.338809	-6.596926	0.000000	-10.000000	0.100000	-8.616667	4.333333	1023.000000	1023.000000	2046.000000
34.540001	-0.041401	-24.468210	-4.524872	-5.890917	-7.323959	-6.728463	0.000000	-10.000000	0.100000	-8.450000	1.833333	1023.000000	1023.000000	2046.000000
34.560001	-0.041751	-24.674738	-4.690679	-6.064871	-7.196443	-6.722744	0.000000	-10.000000	0.100000	-8.300000	-0.833333	1023.000000	1023.000000	2046.000000
34.580002	-0.042849	-25.324030	-4.825470	-6.350739	-7.323685	-6.824135	0.000000	-10.000000	0.091667	-7.600000	-3.166667	1023.000000	1023.000000	2046.000000
34.599998	-0.043810	-25.891817	-4.884049	-6.446957	-7.559038	-7.001772	0.000000	-10.000000	0.075000	-6.500000	-5.833333	1023.000000	1023.000000	2046.000000
34.619999	-0.044225	-26.136782	-4.960984	-6.314618	-7.734790	-7.126390	0.000000	-10.000000	0.058333	-4.750000	-7.833333	1023.000000	1023.000000	2046.000000
34.639999	-0.044601	-26.359167	-4.905238	-6.320970	-8.091364	-7.041596	0.000000	-10.000000	0.058333	-3.033333	-9.666667	1023.000000	1023.000000	2046.000000
34.660000	-0.044522	-26.312765	-4.878342	-6.131412	-8.237071	-7.065941	0.000000	-10.000000	0.066667	-2.083333	-10.500000	1023.000000	1023.000000	2046.000000
34.680000	-0.044311	-26.188038	-4.738405	-6.146021	-8.357533	-6.946080	0.000000	-10.000000	0.075000	-2.350000	-11.166667	1023.000000	1023.000000	2046.000000
34.700001	-0.044267	-26.161913	-4.696888	-6.158740	-8.492982	-6.813303	0.000000	-10.000000	0.075000	-3.516667	-11.666667	1023.000000	1023.000000	2046.000000
34.720001	-0.044520	-26.311367	-4.773722	-6.134858	-8.554008	-6.848780	0.000000	-10.000000	0.066667	-4.500000	-12.833333	1023.000000	1023.000000	2046.000000
34.740002	-0.044601	-26.358894	-4.756726	-6.155727	-8.590301	-6.856141	0.000000	-10.000000	0.066667	-4.700000	-14.333333	1023.000000	1023.000000	2046.000000
34.759998	-0.044629	-26.375525	-4.742927	-6.309215	-8.647655	-6.675728	0.000000	-10.000000	0.050000	-3.750000	-16.000000	1023.000000	1023.000000	2046.000000
34.779999	-0.044417	-26.250338	-4.848231	-6.206770	-8.518387	-6.676949	0.000000	-10.000000	0.050000	-1.316667	-17.166666	1023.000000	1023.000000	2046.000000
34.799999	-0.043844	-25.911526	-4.778029	-6.094584	-8.369863	-6.669049	0.000000	-10.000000	0.025000	1.466667	-17.833334	1023.000000	1023.000000	2046.000000
34.820000	-0.043306	-25.594082	-4.623469	-6.086633	-8.381713	-6.502267	0.000000	-10.000000	0.008333	4.766667	-18.000000	1023.000000	1023.000000	2046.000000
34.840000	-0.042475	-25.102762	-4.631379	-5.868355	-8.116055	-6.486972	0.000000	-10.000000	-0.025000	7.783333	-18.000000	1023.000000	1023.000000	2046.000000
34.860001	-0.041533	-24.545801	-4.506136	-5.838641	-7.864586	-6.336438	0.000000	-10.000000	-0.041667	10.583334	-18.000000	1023.000000	1023.000000	2046.000000
34.880001	-0.040964	-24.209677	-4.443102	-5.918840	-7.706775	-6.140958	0.000000	-10.000000	-0.066667	12.566667	-18.000000	1023.000000	1023.000000	2046.000000
34.900002	-0.040445	-23.902817	-4.598707	-5.803081	-7.419332	-6.081697	0.000000	-10.000000	-0.091667	13.600000	-18.000000	1023.000000	1023.000000	2046.000000
34.919998	-0.040059	-23.675062	-4.691250	-5.849102	-7.154313	-5.980397	0.000000	-10.000000	-0.116667	14.800000	-11.166667	1023.000000	1023.000000	2046.000000
34.939999	-0.039889	-23.574467	-4.666872	-6.029560	-7.084862	-5.793173	0.000000	-10.000000	-0.116667	15.750000	3.000000	1023.000000	1023.000000	2046.000000
34.959999	-0.039758	-23.496843	-4.803811	-6.161348	-6.871862	-5.659822	0.000000	-10.000000	-0.108333	16.566668	18.833334	1023.000000	1023.000000	2046.000000
34.980000	-0.039647	-23.431356	-4.817477	-6.338643	-6.710937	-5.564298	0.000000	-10.000000	-0.125000	17.000000	29.833334	1023.000000	1023.000000	2046.000000
35.000000	-0.039665	-23.441996	-4.593387	-6.535080	-6.836925	-5.476604	0.000000	-10.000000	-0.175000	18.066668	37.500000	1023.000000	1023.000000	2046.000000
35.020000	-0.039123	-23.121920	-4.443419	-6.671480	-6.732006	-5.275015	0.000000	-10.000000	-0.225000	19.133333	43.500000	1023.000000	1023.000000	2046.000000
35.040001	-0.038679	-22.859457	-4.438523	-6.639537	-6.652015	-5.129381	0.000000	-10.000000	-0.258333	20.416668	49.500000	1023.000000	1023.000000	2046.000000
35.060001	-0.038139	-22.540361	-4.597459	-6.558457	-6.441637	-4.942809	0.000000	-10.000000	-0.275000	21.216667	53.833332	1023.000000	1023.000000	2046.000000
35.080002	-0.037643	-22.247139	-4.693341	-6.520072	-6.246889	-4.786837	0.000000	-10.000000	-0.291667	22.250000	60.666668	1023.000000	1023.000000	2046.000000
35.099998	-0.036936	-21.829344	-4.628768	-6.461578	-6.128883	-4.610113	0.000000	-10.000000	-0.300000	23.150002	67.833336	1023.000000	1023.000000	2046.000000
35.119999	-0.035654	-21.071651	-4.649163	-6.376856	-5.750779	-4.294852	0.000000	-10.000000	-0.316667	23.983334	75.333336	1023.000000	1023.000000	2046.000000
35.139999	-0.034428	-20.347036	-4.693118	-6.133738	-5.358902	-4.161277	0.000000	-10.000000	-0.341667	24.800001	83.000000	1023.000000	1023.000000	2046.000000
35.160000	-0.032942	-19.468502	-4.447057	-5.874289	-5.124111	-4.023045	0.000000	-10.000000	-0.358333	25.266666	91.333336	1023.000000	1023.000000	2046.000000
35.180000	-0.031252	-18.469992	-4.236489	-5.800756	-4.755277	-3.677468	0.000000	-10.000000	-0.375000	25.616667	99.666664	1023.000000	1023.000000	2046.000000
35.200001	-0.029796	-17.609299	-4.147207	-5.678104	-4.384449	-3.399538	0.000000	-10.000000	-0.375000	26.000000	108.333336	1023.000000	1023.000000	2046.000000
35.220001	-0.028216	-16.675808	-3.882983	-5.457157	-4.084015	-3.251653	0.000000	-10.000000	-0.391667	26.416666	116.833336	1023.000000	1023.000000	2046.000000
35.240002	-0.026365	-15.581656	-3.625918	-5.324662	-3.735308	-2.895767	0.000000	-10.000000	-0.391667	26.883333	125.666664	1023.000000	1023.000000	2046.000000
35.259998	-0.024916	-14.725210	-3.481718	-5.131897	-3.455842	-2.655754	0.000000	-10.000000	-0.408333	27.016668	134.500000	1023.000000	1023.000000	2046.000000
35.279999	-0.023281	-13.759351	-3.348853	-4.894985	-3.088959	-2.426554	0.000000	-10.000000	-0.416667	27.216667	143.500000	1023.000000	1023.000000	2046.000000
35.299999	-0.021617	-12.775692	-3.147190	-4.685004	-2.753766	-2.189732	0.000000	-10.000000	-0.433333	27.383335	152.500000	1023.000000	1023.000000	2046.000000
35.320000	-0.020138	-11.901503	-2.867009	-4.512551	-2.526844	-1.995099	0.000000	-10.000000	-0.441667	27.666668	161.666672	1023.000000	1023.000000	2046.000000
35.340000	-0.018533	-10.952936	-2.737950	-4.336726	-2.214092	-1.664168	0.000000	-10.000000	-0.450000	27.866667	170.833328	1023.000000	1023.000000	2046.000000
35.360001	-0.017134	-10.126266	-2.691571	-4.127135	-1.873052	-1.434507	0.000000	-10.000000	-0.450000	27.983334	180.166672	1023.000000	1023.000000	2046.000000
35.380001	-0.015769	-9.319505	-2.480814	-3.957284	-1.649944	-1.231463	0.000000	-10.000000	-0.450000	28.066666	189.333328	1023.000000	1023.000000	2046.000000
35.400002	-0.014138	-8.355491	-2.270382	-3.857476	-1.336582	-0.891052	0.000000	-10.000000	-0.458333	28.283333	198.833328	1023.000000	1023.000000	2046.000000
35.419998	-0.012732	-7.524891	-2.205700	-3.651330	-1.019513	-0.648347	0.000000	-10.000000	-0.458333	28.483334	208.166672	1023.000000	1023.000000	2046.000000
35.439999	-0.011467	-6.776873	-2.111226	-3.382589	-0.761996	-0.521062	0.000000	-10.000000	-0.466667	28.700001	217.833328	1023.000000	1023.000000	2046.000000
35.459999	-0.010065	-5.948454	-1.872278	-3.303607	-0.550313	-0.222256	0.000000	-10.000000	-0.483333	28.950001	227.166672	1023.000000	1023.000000	2046.000000
35.480000	-0.008898	-5.258955	-1.576607	-3.106381	-0.467465	-0.108502	0.000000	-10.000000	-0.508333	29.133335	236.833328	1023.000000	1023.000000	2046.000000
35.500000	-0.007518	-4.443101	-1.389378	-3.026776	-0.214517	0.187570	0.000000	-10.000000	-0.500000	29.400002	246.500000	1023.000000	1023.000000	2046.000000
35.520000	-0.006124	-3.619128	-1.238644	-2.957629	0.097051	0.480094	0.000000	-10.000000	-0.491667	29.316668	256.500000	1023.000000	1023.000000	2046.000000
35.540001	-0.004572	-2.702190	-0.935781	-2.776692	0.303427	0.706855	0.000000	-10.000000	-0.466667	29.100000	266.333344	1023.000000	1023.000000	2046.000000
35.560001	-0.002511	-1.484175	-0.726173	-2.459282	0.726013	0.975267	0.000000	-10.000000	-0.483333	29.033333	276.000000	1023.000000	1023.000000	2046.000000
35.580002	-0.000833	-0.492474	-0.821788	-2.252643	1.208527	1.373431	0.000000	-10.000000	-0.458333	28.833334	285.666656	1023.000000	1023.000000	2046.000000
35.599998	0.000074	0.043521	-0.725341	-1.987791	1.418071	1.338582	0.000000	-10.000000	-0.466667	28.733334	295.333344	1023.000000	1023.000000	2046.000000
35.619999	0.000837	0.494683	-0.695551	-2.059249	1.671126	1.578357	0.000000	-10.000000	-0.458333	28.800001	305.000000	1023.000000	1023.000000	2046.000000
35.639999	0.001130	0.667751	-0.833033	-2.048882	1.899997	1.649669	0.000000	-10.000000	-0.475000	29.133333	314.666656	1023.000000	1023.000000	2046.000000
35.660000	0.001456	0.860305	-0.729319	-1.834751	1.817529	1.606846	0.000000	-10.000000	-0.458333	29.250000	324.333344	1023.000000	1023.000000	2046.000000
35.680000	0.002544	1.503296	-0.757938	-1.626801	2.004229	1.883807	0.000000	-10.000000	-0.433333	28.650002	334.000000	1023.000000	1023.000000	2046.000000
35.700001	0.003768	2.227061	-0.791702	-1.378205	2.273174	2.123794	0.000000	-10.000000	-0.383333	27.616667	343.500000	1023.000000	1023.000000	2046.000000
35.720001	0.005195	3.070170	-0.540298	-1.259239	2.466850	2.402857	0.000000	-10.000000	-0.366667	26.883333	352.833344	1023.000000	1023.000000	2046.000000
35.740002	0.006677	3.946072	-0.523082	-1.151186	2.779266	2.841074	0.000000	-10.000000	-0.366667	26.566668	362.000000	1023.000000	1023.000000	2046.000000
35.759998	0.008193	4.841940	-0.465384	-0.819647	3.124764	3.002208	0.000000	-10.000000	-0.391667	26.633333	371.000000	1023.000000	1023.000000	2046.000000
35.779999	0.009987	5.902078	-0.170715	-0.562278	3.342157	3.292914	0.000000	-10.000000	-0.400000	26.916668	380.000000	1023.000000	1023.000000	2046.000000
35.799999	0.011963	7.070210	0.028959	-0.248391	3.663782	3.625860	0.000000	-10.000000	-0.408333	27.033335	388.833344	1023.000000	1023.000000	2046.000000
35.820000	0.013573	8.021910	0.073940	0.040731	4.092229	3.815009	0.000000	-10.000000	-0.400000	27.116667	397.833344	1023.000000	1023.000000	2046.000000
35.840000	0.015313	9.050165	0.241551	0.315945	4.474934	4.017735	0.000000	-10.000000	-0.391667	27.116667	406.833344	1023.000000	1023.000000	2046.000000
35.860001	0.017152	10.137057	0.501654	0.520773	4.812103	4.302528	0.000000	-10.000000	-0.391667	27.033335	416.000000	1023.000000	1023.000000	2046.000000
35.880001	0.018959	11.204753	0.654530	0.785371	5.200826	4.564027	0.000000	-10.000000	-0.400000	27.150000	425.000000	1023.000000	1023.000000	2046.000000
35.900002	0.020812	12.299848	0.777328	1.029710	5.629381	4.863429	0.000000	-10.000000	-0.408333	27.116667	434.000000	1023.000000	1023.000000	2046.000000
35.919998	0.022703	13.417485	0.956933	1.341327	6.084728	5.034498	0.000000	-10.000000	-0.383333	27.016666	443.000000	1023.000000	1023.000000	2046.000000
35.939999	0.024383	14.410512	1.280827	1.515729	6.380424	5.233533	0.000000	-10.000000	-0.366667	26.733334	452.000000	1023.000000	1023.000000	2046.000000
35.959999	0.025933	15.326134	1.284929	1.711920	6.904488	5.424797	0.000000	-10.000000	-0.333333	26.083334	461.000000	1023.000000	1023.000000	2046.000000
35.980000	0.027363	16.171701	1.323820	1.858830	7.414721	5.574331	0.000000	-10.000000	-0.308333	25.450001	469.833344	1023.000000	1023.000000	2046.000000
36.000000	0.028695	16.958866	1.867183	1.901635	7.485028	5.705019	0.000000	-10.000000	-0.283333	24.266666	481.166656	1023.000000	1023.000000	2046.000000
36.020000	0.029816	17.621344	2.074342	1.816601	7.782452	5.947948	0.000000	-10.000000	-0.275000	23.416666	489.500000	1023.000000	1023.000000	2046.000000
36.040001	0.030825	18.217766	2.259344	1.922570	8.040565	5.995286	0.000000	-10.000000	-0.275000	22.700001	497.666656	1023.000000	1023.000000	2046.000000
36.060001	0.031576	18.661230	2.616767	1.841973	8.075333	6.127157	0.000000	-10.000000	-0.266667	22.750000	502.666656	1023.000000	1023.000000	2046.000000
36.080002	0.032406	19.152092	2.719098	1.812666	8.263300	6.357028	0.000000	-10.000000	-0.241667	22.350000	510.333344	1023.000000	1023.000000	2046.000000
36.099998	0.033047	19.530678	2.567688	1.910408	8.579033	6.473549	0.000000	-10.000000	-0.216667	21.750000	517.833313	1023.000000	1023.000000	2046.000000
36.119999	0.033453	19.770937	2.712869	1.995743	8.558931	6.503394	0.000000	-10.000000	-0.175000	20.566668	525.333313	1023.000000	1023.000000	2046.000000
36.139999	0.034201	20.212908	2.650195	2.033922	8.800287	6.728503	0.000000	-10.000000	-0.141667	19.266666	532.500000	1023.000000	1023.000000	2046.000000
36.160000	0.034898	20.624477	2.639948	2.259257	9.055163	6.670109	0.000000	-10.000000	-0.083333	17.316666	539.166687	1023.000000	1023.000000	2046.000000
36.180000	0.035738	21.121233	2.856323	2.442564	9.102133	6.720212	0.000000	-10.000000	-0.033333	14.800000	545.333313	1023.000000	1023.000000	2046.000000
36.200001	0.036436	21.533800	2.830017	2.686889	9.326996	6.689898	0.000000	-10.000000	0.016667	11.316667	550.500000	1023.000000	1023.000000	2046.000000
36.220001	0.036775	21.734253	2.948661	2.731328	9.487773	6.566490	0.000000	-10.000000	0.058333	6.383334	554.833313	1023.000000	1023.000000	2046.000000
36.240002	0.036752	21.720625	3.130014	2.683807	9.423503	6.483301	0.000000	-10.000000	0.091667	1.050000	557.833313	1023.000000	1023.000000	2046.000000
36.259998	0.036341	21.477369	3.056879	2.765880	9.389832	6.264779	0.000000	-10.000000	0.125000	-4.233334	559.500000	1023.000000	1023.000000	2046.000000
36.279999	0.035948	21.245369	3.166705	2.719810	9.269589	6.089265	0.000000	-10.000000	0.166667	-8.483334	560.000000	1023.000000	1023.000000	2046.000000
36.299999	0.035213	20.810694	3.288507	2.682879	8.931032	5.908276	0.000000	-10.000000	0.208333	-11.916667	560.000000	1023.000000	1023.000000	2046.000000
36.320000	0.034089	20.146669	3.271020	2.565961	8.611359	5.698330	0.000000	-10.000000	0.258333	-14.583333	560.000000	1023.000000	1023.000000	2046.000000
36.340000	0.032928	19.460531	3.188005	2.386198	8.407351	5.478978	0.000000	-10.000000	0.316667	-16.616667	556.500000	1023.000000	1023.000000	2046.000000
36.360001	0.031918	18.863621	3.118027	2.644535	8.165179	4.935880	0.000000	-10.000000	0.383333	-18.750000	548.000000	1023.000000	1023.000000	2046.000000
36.380001	0.029356	17.349543	2.773462	2.249912	7.583466	4.742702	0.000000	-10.000000	0.458333	-20.933334	537.166687	1023.000000	1023.000000	2046.000000
36.400002	0.026520	15.673072	2.283321	2.080478	7.160989	4.148285	0.000000	-10.000000	0.508333	-22.866667	527.333313	1023.000000	1023.000000	2046.000000
36.419998	0.023723	14.020481	2.117157	1.781494	6.555249	3.566581	0.000000	-10.000000	0.558333	-24.566668	519.833313	1023.000000	1023.000000	2046.000000
36.439999	0.021106	12.473826	2.112715	1.352164	5.984141	3.024807	0.000000	-10.000000	0.616667	-25.816668	511.666656	1023.000000	1023.000000	2046.000000
36.459999	0.018841	11.134818	1.978180	1.048732	5.516937	2.590970	0.000000	-10.000000	0.683333	-27.116667	503.000000	1023.000000	1023.000000	2046.000000
36.480000	0.016369	9.674190	1.704219	0.990724	4.981765	1.997481	0.000000	-10.000000	0.741667	-28.350000	493.833344	1023.000000	1023.000000	2046.000000
36.500000	0.014654	8.660498	1.626193	0.888475	4.527752	1.618078	0.000000	-10.000000	0.775000	-29.383333	484.333344	1023.000000	1023.000000	2046.000000
36.520000	0.013119	7.753106	1.453534	0.746353	4.105273	1.447946	0.000000	-10.000000	0.808333	-30.383333	474.500000	1023.000000	1023.000000	2046.000000
36.540001	0.011768	6.954937	1.333412	0.712363	3.805567	1.103595	0.000000	-10.000000	0.841667	-31.033333	464.333344	1023.000000	1023.000000	2046.000000
36.560001	0.010627	6.280820	1.382944	0.598370	3.443858	0.855649	0.000000	-10.000000	0.858333	-31.500000	454.000000	1023.000000	1023.000000	2046.000000
36.580002	0.009301	5.496854	1.110895	0.588179	3.170770	0.627011	0.000000	-10.000000	0.858333	-31.633333	436.500000	1023.000000	1023.000000	2046.000000
36.599998	0.007872	4.652102	1.030155	0.558408	2.752205	0.311334	0.000000	-10.000000	0.850000	-31.683334	422.500000	1023.000000	1023.000000	2046.000000
36.619999	0.006623	3.914329	0.959935	0.434254	2.315693	0.204448	0.000000	-10.000000	0.850000	-31.800001	412.000000	1023.000000	1023.000000	2046.000000
36.639999	0.005259	3.108258	0.710154	0.407513	2.115758	-0.125167	0.000000	-10.000000	0.858333	-31.783335	408.500000	1023.000000	1023.000000	2046.000000
36.660000	0.003817	2.255938	0.804513	0.258487	1.592603	-0.399665	0.000000	-10.000000	0.850000	-31.700001	401.333344	1023.000000	1023.000000	2046.000000
36.680000	0.002624	1.550919	0.589298	0.093246	1.384803	-0.516427	0.000000	-10.000000	0.850000	-31.700001	387.166656	1023.000000	1023.000000	2046.000000
36.700001	0.001301	0.768680	0.339510	0.003630	1.252477	-0.826937	0.000000	-10.000000	0.833333	-31.650002	373.000000	1023.000000	1023.000000	2046.000000
36.720001	-0.000069	-0.041045	0.351475	-0.273744	0.927280	-1.046057	0.000000	-10.000000	0.841667	-31.783335	355.333344	1023.000000	1023.000000	2046.000000
36.740002	-0.001215	-0.718208	0.150525	-0.523041	0.737580	-1.083272	0.000000	-10.000000	0.841667	-31.833334	344.666656	1023.000000	1023.000000	2046.000000
36.759998	-0.002862	-1.691409	-0.078720	-0.770416	0.542060	-1.384333	0.000000	-10.000000	0.850000	-31.950001	337.500000	1023.000000	1023.000000	2046.000000
36.779999	-0.004865	-2.875319	-0.287047	-1.144541	0.114017	-1.557747	0.000000	-10.000000	0.841667	-31.966667	334.000000	1023.000000	1023.000000	2046.000000
36.799999	-0.006667	-3.940057	-0.622836	-1.455206	-0.134337	-1.727678	0.000000	-10.000000	0.841667	-32.033333	327.000000	1023.000000	1023.000000	2046.000000
36.820000	-0.008538	-5.046235	-0.711149	-1.858346	-0.478596	-1.998144	0.000000	-10.000000	0.841667	-32.100002	316.333344	1023.000000	1023.000000	2046.000000
36.840000	-0.010062	-5.946692	-0.679011	-2.211296	-0.855584	-2.200802	0.000000	-10.000000	0.850000	-31.933334	305.666656	1023.000000	1023.000000	2046.000000
36.860001	-0.011818	-6.984455	-0.751435	-2.492361	-1.215693	-2.524966	0.000000	-10.000000	0.841667	-31.666668	295.000000	1023.000000	1023.000000	2046.000000
36.880001	-0.013195	-7.798036	-0.763525	-2.724128	-1.502223	-2.808161	0.000000	-10.000000	0.833333	-31.366667	284.500000	1023.000000	1023.000000	2046.000000
36.900002	-0.014931	-8.824141	-0.850769	-3.075061	-2.016240	-2.882071	0.000000	-10.000000	0.816667	-31.050001	274.000000	1023.000000	1023.000000	2046.000000
36.919998	-0.016666	-9.849830	-1.203705	-3.198328	-2.299442	-3.148355	0.000000	-10.000000	0.808333	-30.850000	263.666656	1023.000000	1023.000000	2046.000000
36.939999	-0.018143	-10.722437	-1.397918	-3.393791	-2.521829	-3.408899	0.000000	-10.000000	0.800000	-30.733334	253.333328	1023.000000	1023.000000	2046.000000
36.959999	-0.019546	-11.551451	-1.642142	-3.685189	-2.824519	-3.399601	0.000000	-10.000000	0.800000	-30.616667	243.000000	1023.000000	1023.000000	2046.000000
36.980000	-0.020819	-12.304134	-1.850062	-3.675883	-3.025663	-3.752526	0.000000	-10.000000	0.800000	-30.533333	232.666672	1023.000000	1023.000000	2046.000000
37.000000	-0.021705	-12.827941	-1.926180	-3.821376	-3.220737	-3.859648	0.000000	-10.000000	0.800000	-30.066668	222.500000	1023.000000	1023.000000	2046.000000
37.020000	-0.022764	-13.453705	-2.142151	-3.953865	-3.323989	-4.033700	0.000000	-10.000000	0.766667	-29.850000	212.500000	1023.000000	1023.000000	2046.000000
37.040001	-0.023638	-13.970208	-2.249256	-4.040769	-3.449029	-4.231153	0.000000	-10.000000	0.766667	-29.483334	202.500000	1023.000000	1023.000000	2046.000000
37.060001	-0.024537	-14.501449	-2.344755	-4.206151	-3.655978	-4.294566	0.000000	-10.000000	0.733333	-29.183334	192.666672	1023.000000	1023.000000	2046.000000
37.080002	-0.025379	-14.998825	-2.557341	-4.253631	-3.702103	-4.485750	0.000000	-10.000000	0.725000	-28.750000	183.000000	1023.000000	1023.000000	2046.000000
37.099998	-0.026188	-15.477053	-2.557358	-4.336186	-3.931780	-4.651729	0.000000	-10.000000	0.666667	-28.216667	173.500000	1023.000000	1023.000000	2046.000000
37.119999	-0.026897	-15.896396	-2.596884	-4.469142	-4.153902	-4.676468	0.000000	-10.000000	0.650000	-27.700001	164.000000	1023.000000	1023.000000	2046.000000
37.139999	-0.027608	-16.316223	-2.823052	-4.489135	-4.187435	-4.816602	0.000000	-10.000000	0.625000	-27.233334	154.666672	1023.000000	1023.000000	2046.000000
37.160000	-0.028492	-16.838907	-2.867332	-4.506679	-4.433506	-5.031390	0.000000	-10.000000	0.608333	-26.633333	145.666672	1023.000000	1023.000000	2046.000000
37.180000	-0.029155	-17.230711	-2.853345	-4.638628	-4.671997	-5.066742	0.000000	-10.000000	0.575000	-26.033333	136.833328	1023.000000	1023.000000	2046.000000
37.200001	-0.029906	-17.674417	-3.065411	-4.680178	-4.748955	-5.179874	0.000000	-10.000000	0.558333	-25.350000	128.333328	1023.000000	1023.000000	2046.000000
37.220001	-0.030692	-18.139057	-3.225614	-4.689235	-4.857820	-5.366388	0.000000	-10.000000	0.550000	-24.766666	119.666664	1023.000000	1023.000000	2046.000000
37.240002	-0.031383	-18.547112	-3.234485	-4.734664	-5.057307	-5.520656	0.000000	-10.000000	0.533333	-24.166668	111.333336	1023.000000	1023.000000	2046.000000
37.259998	-0.032101	-18.971449	-3.256040	-4.855097	-5.287846	-5.572465	0.000000	-10.000000	0.508333	-23.550001	103.000000	1023.000000	1023.000000	2046.000000
37.279999	-0.032836	-19.406111	-3.529602	-4.865490	-5.288982	-5.722037	0.000000	-10.000000	0.466667	-22.833334	95.333336	1023.000000	1023.000000	2046.000000
37.299999	-0.033526	-19.813890	-3.675577	-4.930756	-5.415018	-5.792541	0.000000	-10.000000	0.441667	-22.183334	87.833336	1023.000000	1023.000000	2046.000000
37.320000	-0.034172	-20.195532	-3.672207	-5.046819	-5.597350	-5.879156	0.000000	-10.000000	0.416667	-21.366667	80.500000	1023.000000	1023.000000	2046.000000
37.340000	-0.034858	-20.601177	-3.766050	-5.088836	-5.780023	-5.966268	0.000000	-10.000000	0.400000	-20.616667	73.333336	1023.000000	1023.000000	2046.000000
37.360001	-0.035751	-21.128752	-4.030422	-5.142826	-5.906619	-6.048886	0.000000	-10.000000	0.375000	-19.850000	66.333336	1023.000000	1023.000000	2046.000000
37.380001	-0.036744	-21.715700	-4.080216	-5.147103	-6.170903	-6.317477	0.000000	-10.000000	0.350000	-18.916668	59.833332	1023.000000	1023.000000	2046.000000
37.400002	-0.037461	-22.139526	-4.039162	-5.277733	-6.406249	-6.416383	0.000000	-10.000000	0.316667	-18.100000	53.500000	1023.000000	1023.000000	2046.000000
37.419998	-0.038242	-22.600840	-4.065727	-5.529412	-6.665953	-6.339747	0.000000	-10.000000	0.291667	-17.183334	47.500000	1023.000000	1023.000000	2046.000000
37.439999	-0.038298	-22.634138	-4.226841	-5.324023	-6.534081	-6.549193	0.000000	-10.000000	0.283333	-16.650000	41.666668	1023.000000	1023.000000	2046.000000
37.459999	-0.039063	-23.086031	-4.375857	-5.505546	-6.646529	-6.558097	0.000000	-10.000000	0.283333	-16.033333	36.000000	1023.000000	1023.000000	2046.000000
37.480000	-0.039490	-23.338686	-4.443704	-5.550100	-6.690604	-6.654278	0.000000	-10.000000	0.275000	-15.600000	30.666666	1023.000000	1023.000000	2046.000000
37.500000	-0.039924	-23.595379	-4.525328	-5.676485	-6.662561	-6.731005	0.000000	-10.000000	0.250000	-15.050000	25.500000	1023.000000	1023.000000	2046.000000
37.520000	-0.041015	-24.239859	-4.534782	-6.067425	-6.870206	-6.767447	0.000000	-10.000000	0.233333	-14.233334	20.500000	1023.000000	1023.000000	2046.000000
37.540001	-0.041942	-24.787725	-4.778080	-6.160783	-6.918226	-6.930636	0.000000	-10.000000	0.200000	-13.033334	15.666667	1023.000000	1023.000000	2046.000000
37.560001	-0.042688	-25.228720	-4.912946	-6.019422	-7.118635	-7.177716	0.000000	-10.000000	0.166667	-11.516667	11.166667	1023.000000	1023.000000	2046.000000
37.580002	-0.043395	-25.646366	-4.794300	-6.018943	-7.611489	-7.221633	0.000000	-10.000000	0.133333	-9.966667	7.333333	1023.000000	1023.000000	2046.000000
37.599998	-0.043372	-25.632669	-4.757197	-5.993898	-7.779588	-7.101987	0.000000	-10.000000	0.116667	-8.866667	4.000000	1023.000000	1023.000000	2046.000000
37.619999	-0.043583	-25.757669	-4.831473	-5.907930	-7.914447	-7.103819	0.000000	-10.000000	0.108333	-8.566667	1.500000	1023.000000	1023.000000	2046.000000
37.639999	-0.043669	-25.808596	-4.709019	-5.816594	-8.119353	-7.163629	0.000000	-10.000000	0.108333	-8.883333	-1.000000	1023.000000	1023.000000	2046.000000
37.660000	-0.043677	-25.813179	-4.749842	-5.957196	-8.096294	-7.009848	0.000000	-10.000000	0.108333	-9.183333	-3.666667	1023.000000	1023.000000	2046.000000
37.680000	-0.044211	-26.128716	-4.851045	-6.006384	-8.260013	-7.011275	0.000000	-10.000000	0.116667	-9.050000	-6.833333	1023.000000	1023.000000	2046.000000
37.700001	-0.044590	-26.352705	-4.898271	-6.017751	-8.308857	-7.127827	0.000000	-10.000000	0.100000	-8.550000	-9.833333	1023.000000	1023.000000	2046.000000
37.720001	-0.044649	-26.387461	-4.912268	-6.061766	-8.313772	-7.099654	0.000000	-10.000000	0.100000	-7.733334	-12.666667	1023.000000	1023.000000	2046.000000
37.740002	-0.044694	-26.414183	-4.976792	-6.065635	-8.296151	-7.075604	0.000000	-10.000000	0.091667	-6.900000	-15.166667	1023.000000	1023.000000	2046.000000
37.759998	-0.044627	-26.374578	-4.919312	-5.913863	-8.301604	-7.239799	0.000000	-10.000000	0.091667	-5.900000	-17.500000	1023.000000	1023.000000	2046.000000
37.779999	-0.044350	-26.210745	-4.801660	-5.983785	-8.265795	-7.159507	0.000000	-10.000000	0.075000	-4.883333	-19.500000	1023.000000	1023.000000	2046.000000
37.799999	-0.044244	-26.148464	-4.885243	-5.941730	-8.119563	-7.201929	0.000000	-10.000000	0.066667	-3.850000	-21.166666	1023.000000	1023.000000	2046.000000
37.820000	-0.044128	-26.079512	-4.808009	-5.988759	-8.015920	-7.266825	0.000000	-10.000000	0.066667	-3.116667	-22.500000	1023.000000	1023.000000	2046.000000
37.840000	-0.043989	-25.997776	-4.904284	-5.984995	-7.884649	-7.223846	0.000000	-10.000000	0.075000	-2.250000	-23.500000	1023.000000	1023.000000	2046.000000
37.860001	-0.044144	-26.089102	-5.190201	-5.992914	-7.649951	-7.256037	0.000000	-10.000000	0.066667	-0.366667	-24.333334	1023.000000	1023.000000	2046.000000
37.880001	-0.044278	-26.168470	-5.081779	-6.153259	-7.722162	-7.211270	0.000000	-10.000000	0.058333	1.933333	-24.833334	1023.000000	1023.000000	2046.000000
37.900002	-0.044358	-26.215342	-5.208021	-6.382237	-7.601829	-7.023254	0.000000	-10.000000	0.033333	4.566667	-25.000000	1023.000000	1023.000000	2046.000000
37.919998	-0.044585	-26.349531	-5.280835	-6.566632	-7.516956	-6.985108	0.000000	-10.000000	0.016667	6.683333	-25.000000	1023.000000	1023.000000	2046.000000
37.939999	-0.044743	-26.443405	-5.062887	-6.811289	-7.644997	-6.924233	0.000000	-10.000000	-0.008333	9.100000	-25.000000	1023.000000	1023.000000	2046.000000
37.959999	-0.044503	-26.301210	-5.056673	-6.961484	-7.574474	-6.708580	0.000000	-10.000000	-0.041667	11.633333	-25.000000	1023.000000	1023.000000	2046.000000
37.980000	-0.044273	-26.165176	-5.164536	-6.874615	-7.442167	-6.683858	0.000000	-10.000000	-0.100000	14.133333	-25.000000	1023.000000	1023.000000	2046.000000
38.000000	-0.043921	-25.957584	-5.085382	-6.871851	-7.431060	-6.569290	0.000000	-10.000000	-0.150000	16.366667	-17.000000	1023.000000	1023.000000	2046.000000
38.020000	-0.043552	-25.739201	-5.251180	-6.926300	-7.286973	-6.274747	0.000000	-10.000000	-0.191667	18.183332	-0.500000	1023.000000	1023.000000	2046.000000
38.040001	-0.042908	-25.358591	-5.444063	-6.813859	-6.932711	-6.167960	0.000000	-10.000000	-0.216667	19.650000	18.000000	1023.000000	1023.000000	2046.000000
38.060001	-0.041992	-24.817001	-5.253062	-6.754653	-6.876964	-5.932323	0.000000	-10.000000	-0.250000	20.950001	30.833334	1023.000000	1023.000000	2046.000000
38.080002	-0.040857	-24.146420	-5.306643	-6.590034	-6.544695	-5.705048	0.000000	-10.000000	-0.275000	22.066668	37.500000	1023.000000	1023.000000	2046.000000
38.099998	-0.039276	-23.212391	-5.175345	-6.355619	-6.089415	-5.592011	0.000000	-10.000000	-0.291667	23.083334	44.666668	1023.000000	1023.000000	2046.000000
38.119999	-0.038099	-22.516766	-5.039232	-6.358057	-5.926116	-5.193360	0.000000	-10.000000	-0.316667	23.916668	52.166668	1023.000000	1023.000000	2046.000000
38.139999	-0.036710	-21.695427	-4.874869	-6.179710	-5.578948	-5.061900	0.000000	-10.000000	-0.350000	24.783335	60.000000	1023.000000	1023.000000	2046.000000
38.160000	-0.035073	-20.727995	-4.633491	-6.154208	-5.245625	-4.694671	0.000000	-10.000000	-0.366667	25.616667	68.166664	1023.000000	1023.000000	2046.000000
38.180000	-0.033632	-19.876244	-4.582098	-5.901614	-4.891675	-4.500857	0.000000	-10.000000	-0.366667	26.250000	76.666664	1023.000000	1023.000000	2046.000000
38.200001	-0.032054	-18.943724	-4.307175	-5.617464	-4.620869	-4.398215	0.000000	-10.000000	-0.366667	26.550001	85.333336	1023.000000	1023.000000	2046.000000
38.220001	-0.030535	-18.046244	-4.138186	-5.549560	-4.380788	-3.977711	0.000000	-10.000000	-0.383333	26.666668	94.166664	1023.000000	1023.000000	2046.000000
38.240002	-0.028974	-17.123377	-4.028811	-5.251101	-3.959116	-3.884349	0.000000	-10.000000	-0.400000	27.000000	103.000000	1023.000000	1023.000000	2046.000000
38.259998	-0.027456	-16.226433	-3.686678	-5.119286	-3.822053	-3.598416	0.000000	-10.000000	-0.408333	27.283335	112.000000	1023.000000	1023.000000	2046.000000
38.279999	-0.025957	-15.340342	-3.683816	-4.992929	-3.398923	-3.264673	0.000000	-10.000000	-0.416667	27.516666	121.166664	1023.000000	1023.000000	2046.000000
38.299999	-0.024587	-14.531090	-3.483701	-4.747794	-3.097815	-3.201781	0.000000	-10.000000	-0.425000	27.583334	130.333328	1023.000000	1023.000000	2046.000000
38.320000	-0.023200	-13.711011	-3.289643	-4.629567	-2.867761	-2.924040	0.000000	-10.000000	-0.433333	27.766666	139.500000	1023.000000	1023.000000	2046.000000
38.340000	-0.021857	-12.917363	-3.279474	-4.390546	-2.554584	-2.692760	0.000000	-10.000000	-0.441667	27.933332	148.666672	1023.000000	1023.000000	2046.000000
38.360001	-0.020676	-12.219301	-3.129045	-4.250394	-2.297260	-2.542602	0.000000	-10.000000	-0.458333	27.966667	158.000000	1023.000000	1023.000000	2046.000000
38.380001	-0.019476	-11.510180	-2.789892	-4.092460	-2.221144	-2.406683	0.000000	-10.000000	-0.466667	28.233334	167.333328	1023.000000	1023.000000	2046.000000
38.400002	-0.018248	-10.784458	-2.540447	-4.032248	-2.082037	-2.129727	0.000000	-10.000000	-0.483333	28.583334	176.833328	1023.000000	1023.000000	2046.000000
38.419998	-0.017118	-10.116927	-2.501406	-4.020633	-1.769212	-1.825675	0.000000	-10.000000	-0.483333	28.950001	186.166672	1023.000000	1023.000000	2046.000000
38.439999	-0.015783	-9.327556	-2.291442	-3.867880	-1.561349	-1.606885	0.000000	-10.000000	-0.483333	28.900002	195.833328	1023.000000	1023.000000	2046.000000
38.459999	-0.013792	-8.151073	-1.988984	-3.664946	-1.256500	-1.240644	0.000000	-10.000000	-0.466667	28.850000	205.500000	1023.000000	1023.000000	2046.000000
38.480000	-0.012394	-7.324718	-2.085067	-3.457019	-0.835793	-0.946840	0.000000	-10.000000	-0.458333	28.600000	215.166672	1023.000000	1023.000000	2046.000000
38.500000	-0.011294	-6.674779	-2.078871	-3.171993	-0.565121	-0.858795	0.000000	-10.000000	-0.458333	28.566668	224.833328	1023.000000	1023.000000	2046.000000
38.520000	-0.010441	-6.170527	-2.014123	-3.183558	-0.301859	-0.670987	0.000000	-10.000000	-0.466667	28.500000	231.166672	1023.000000	1023.000000	2046.000000
38.540001	-0.009887	-5.843334	-2.073995	-3.230744	-0.103577	-0.435019	0.000000	-10.000000	-0.491667	28.850000	240.833328	1023.000000	1023.000000	2046.000000
38.560001	-0.009338	-5.518606	-2.084404	-2.978560	-0.022877	-0.432764	0.000000	-10.000000	-0.500000	29.083334	250.333328	1023.000000	1023.000000	2046.000000
38.580002	-0.008474	-5.008137	-1.986480	-2.769671	-0.006619	-0.245367	0.000000	-10.000000	-0.475000	29.033333	263.000000	1023.000000	1023.000000	2046.000000
38.599998	-0.007378	-4.360296	-1.980359	-2.650892	0.145298	0.125657	0.000000	-10.000000	-0.425000	28.366667	272.666656	1023.000000	1023.000000	2046.000000
38.619999	-0.005890	-3.480702	-1.916383	-2.456332	0.548670	0.343343	0.000000	-10.000000	-0.391667	27.666668	282.333344	1023.000000	1023.000000	2046.000000
38.639999	-0.004326	-2.556682	-1.713354	-2.296672	0.764111	0.689234	0.000000	-10.000000	-0.400000	27.233334	291.833344	1023.000000	1023.000000	2046.000000
38.660000	-0.002921	-1.726389	-1.709876	-2.047294	1.094704	0.936077	0.000000	-10.000000	-0.425000	27.366667	301.000000	1023.000000	1023.000000	2046.000000
38.680000	-0.001186	-0.700919	-1.508063	-1.760071	1.387986	1.179229	0.000000	-10.000000	-0.441667	27.766666	310.000000	1023.000000	1023.000000	2046.000000
38.700001	0.000646	0.381520	-1.216602	-1.546933	1.610056	1.535000	0.000000	-10.000000	-0.450000	28.016666	319.166656	1023.000000	1023.000000	2046.000000
38.720001	0.002283	1.349005	-1.174490	-1.265929	2.024293	1.765131	0.000000	-10.000000	-0.450000	28.316668	328.500000	1023.000000	1023.000000	2046.000000
38.740002	0.003948	2.333509	-0.918287	-1.027007	2.315028	1.963776	0.000000	-10.000000	-0.450000	28.116667	338.000000	1023.000000	1023.000000	2046.000000
38.759998	0.005779	3.415490	-0.719234	-0.816137	2.664864	2.285997	0.000000	-10.000000	-0.450000	28.283333	347.333344	1023.000000	1023.000000	2046.000000
38.779999	0.007391	4.367805	-0.713275	-0.528621	3.096130	2.513572	0.000000	-10.000000	-0.450000	28.150000	356.833344	1023.000000	1023.000000	2046.000000
38.799999	0.009316	5.505641	-0.431981	-0.286934	3.491650	2.732906	0.000000	-10.000000	-0.433333	28.350000	366.166656	1023.000000	1023.000000	2046.000000
38.820000	0.011187	6.611566	-0.238617	-0.133488	3.867751	3.115920	0.000000	-10.000000	-0.416667	28.116667	375.666656	1023.000000	1023.000000	2046.000000
38.840000	0.012912	7.631060	-0.177018	0.174684	4.425890	3.207504	0.000000	-10.000000	-0.391667	27.800001	385.000000	1023.000000	1023.000000	2046.000000
38.860001	0.014372	8.493837	0.054925	0.306133	4.726315	3.406463	0.000000	-10.000000	-0.383333	27.400002	394.333344	1023.000000	1023.000000	2046.000000
38.880001	0.015956	9.430264	0.155376	0.418408	5.181238	3.675241	0.000000	-10.000000	-0.350000	26.716667	403.500000	1023.000000	1023.000000	2046.000000
38.900002	0.017122	10.118896	0.376371	0.463347	5.504226	3.774951	0.000000	-10.000000	-0.333333	26.100000	412.500000	1023.000000	1023.000000	2046.000000
38.919998	0.018505	10.936446	0.786860	0.424373	5.739009	3.986204	0.000000	-10.000000	-0.316667	24.983334	421.333344	1023.000000	1023.000000	2046.000000
38.939999	0.019427	11.481560	0.987756	0.444647	5.874755	4.174401	0.000000	-10.000000	-0.325000	24.666668	429.833344	1023.000000	1023.000000	2046.000000
38.959999	0.020440	12.079825	1.203642	0.431312	6.140783	4.304087	0.000000	-10.000000	-0.316667	24.216667	438.000000	1023.000000	1023.000000	2046.000000
38.980000	0.021427	12.663106	1.455371	0.459822	6.272454	4.475460	0.000000	-10.000000	-0.308333	24.400000	446.333344	1023.000000	1023.000000	2046.000000
39.000000	0.022357	13.212831	1.298484	0.579771	6.626434	4.708140	0.000000	-10.000000	-0.291667	24.133333	454.666656	1023.000000	1023.000000	2046.000000
39.020000	0.023007	13.596891	1.442011	0.631850	6.729805	4.793226	0.000000	-10.000000	-0.291667	24.016666	463.000000	1023.000000	1023.000000	2046.000000
39.040001	0.024156	14.276007	1.452050	0.700693	6.954418	5.168845	0.000000	-10.000000	-0.291667	23.833334	471.000000	1023.000000	1023.000000	2046.000000
39.060001	0.025696	15.186335	1.499352	1.030529	7.396628	5.259826	0.000000	-10.000000	-0.283333	23.500000	479.000000	1023.000000	1023.000000	2046.000000
39.080002	0.027766	16.409746	1.837691	1.335400	7.731925	5.504730	0.000000	-10.000000	-0.275000	23.483334	486.833344	1023.000000	1023.000000	2046.000000
39.099998	0.029751	17.582912	1.951879	1.632864	8.176776	5.821394	0.000000	-10.000000	-0.275000	23.049999	494.500000	1023.000000	1023.000000	2046.000000
39.119999	0.031828	18.810640	2.259673	2.007591	8.606896	5.936480	0.000000	-10.000000	-0.275000	22.933332	502.166656	1023.000000	1023.000000	2046.000000
39.139999	0.033790	19.969969	2.568539	2.247264	8.892627	6.261538	0.000000	-10.000000	-0.250000	22.333334	509.833344	1023.000000	1023.000000	2046.000000
39.160000	0.035541	21.004883	2.834620	2.569410	9.229423	6.371431	0.000000	-10.000000	-0.208333	21.916666	517.500000	1023.000000	1023.000000	2046.000000
39.180000	0.037109	21.931440	3.249875	2.753202	9.357865	6.570498	0.000000	-10.000000	-0.150000	20.883333	524.833313	1023.000000	1023.000000	2046.000000
39.200001	0.038168	22.557459	3.337895	2.769706	9.573934	6.875925	0.000000	-10.000000	-0.091667	19.066668	532.000000	1023.000000	1023.000000	2046.000000
39.220001	0.038932	23.008793	3.524207	2.978838	9.653135	6.852612	0.000000	-10.000000	-0.025000	16.200001	538.666687	1023.000000	1023.000000	2046.000000
39.240002	0.039774	23.506437	3.625309	3.238861	9.733565	6.908702	0.000000	-10.000000	0.025000	12.266666	544.666687	1023.000000	1023.000000	2046.000000
39.259998	0.039051	23.078983	3.397419	3.267237	9.714956	6.699370	0.000000	-10.000000	0.066667	7.200000	549.500000	1023.000000	1023.000000	2046.000000
39.279999	0.037393	22.099165	3.227722	3.077974	9.410723	6.382745	0.000000	-10.000000	0.091667	1.816667	552.833313	1023.000000	1023.000000	2046.000000
39.299999	0.035591	21.034033	2.981809	2.877612	9.208913	5.965699	0.000000	-10.000000	0.100000	-2.550000	554.500000	1023.000000	1023.000000	2046.000000
39.320000	0.034201	20.212692	3.033693	2.671845	8.921030	5.586124	0.000000	-10.000000	0.125000	-6.300000	555.000000	1023.000000	1023.000000	2046.000000
39.340000	0.032619	19.277796	2.894755	2.462723	8.552491	5.367826	0.000000	-10.000000	0.183333	-9.983334	555.000000	1023.000000	1023.000000	2046.000000
39.360001	0.030564	18.063515	2.600367	2.461440	8.134920	4.866789	0.000000	-10.000000	0.275000	-14.050000	555.000000	1023.000000	1023.000000	2046.000000
39.380001	0.028917	17.089985	2.464330	2.341955	7.647344	4.636357	0.000000	-10.000000	0.358333	-17.350000	555.000000	1023.000000	1023.000000	2046.000000
39.400002	0.027434	16.213514	2.167928	2.325109	7.444679	4.275798	0.000000	-10.000000	0.416667	-19.966667	547.000000	1023.000000	1023.000000	2046.000000
39.419998	0.025782	15.236926	2.147656	2.189258	6.969557	3.930456	0.000000	-10.000000	0.458333	-21.866667	536.500000	1023.000000	1023.000000	2046.000000
39.439999	0.024107	14.247072	1.909347	2.033283	6.613542	3.690900	0.000000	-10.000000	0.500000	-23.383333	523.500000	1023.000000	1023.000000	2046.000000
39.459999	0.022323	13.192602	1.796451	2.000707	6.194193	3.201251	0.000000	-10.000000	0.550000	-24.483334	515.666687	1023.000000	1023.000000	2046.000000
39.480000	0.020752	12.264667	1.732357	1.942181	5.699432	2.890696	0.000000	-10.000000	0.583333	-25.616667	507.500000	1023.000000	1023.000000	2046.000000
39.500000	0.019325	11.420967	1.547267	1.944136	5.425315	2.504249	0.000000	-10.000000	0.625000	-26.650000	498.833344	1023.000000	1023.000000	2046.000000
39.520000	0.017970	10.620245	1.663109	1.923445	4.995839	2.037852	0.000000	-10.000000	0.658333	-27.650000	489.833344	1023.000000	1023.000000	2046.000000
39.540001	0.016472	9.734972	1.577453	1.730546	4.601514	1.825459	0.000000	-10.000000	0.691667	-28.433334	480.666656	1023.000000	1023.000000	2046.000000
39.560001	0.015029	8.882113	1.390528	1.706351	4.377258	1.407976	0.000000	-10.000000	0.725000	-29.083334	471.166656	1023.000000	1023.000000	2046.000000
39.580002	0.013684	8.087222	1.406512	1.487007	4.017457	1.176247	0.000000	-10.000000	0.741667	-29.483334	461.500000	1023.000000	1023.000000	2046.000000
39.599998	0.012361	7.305089	1.185281	1.243852	3.846152	1.029804	0.000000	-10.000000	0.775000	-29.816668	451.500000	1023.000000	1023.000000	2046.000000
39.619999	0.010864	6.420469	1.027586	1.075141	3.598366	0.719376	0.000000	-10.000000	0.783333	-30.116667	441.500000	1023.000000	1023.000000	2046.000000
39.639999	0.009108	5.382978	0.940752	0.833104	3.188710	0.420412	0.000000	-10.000000	0.816667	-30.383333	431.500000	1023.000000	1023.000000	2046.000000
39.660000	0.007240	4.278835	0.528938	0.523075	2.977978	0.248844	0.000000	-10.000000	0.825000	-30.683334	421.500000	1023.000000	1023.000000	2046.000000
39.680000	0.005120	3.025794	0.409745	0.174045	2.558739	-0.116734	0.000000	-10.000000	0.841667	-30.866667	411.333344	1023.000000	1023.000000	2046.000000
39.700001	0.003376	1.995479	0.387772	-0.296511	2.126575	-0.222358	0.000000	-10.000000	0.833333	-31.133333	401.000000	1023.000000	1023.000000	2046.000000
39.720001	0.001554	0.918667	0.294389	-0.566128	1.842205	-0.651800	0.000000	-10.000000	0.833333	-31.366667	390.500000	1023.000000	1023.000000	2046.000000
39.740002	0.000108	0.063768	0.398874	-0.930459	1.452716	-0.857364	0.000000	-10.000000	0.825000	-31.233334	380.000000	1023.000000	1023.000000	2046.000000
39.759998	-0.001636	-0.967150	0.359284	-1.200720	0.927799	-1.053512	0.000000	-10.000000	0.825000	-31.233334	369.666656	1023.000000	1023.000000	2046.000000
39.779999	-0.003411	-2.015750	0.169617	-1.325803	0.565725	-1.425289	0.000000	-10.000000	0.816667	-31.083334	359.166656	1023.000000	1023.000000	2046.000000
39.799999	-0.005131	-3.032174	-0.061405	-1.638746	0.217087	-1.549110	0.000000	-10.000000	0.816667	-31.250000	348.833344	1023.000000	1023.000000	2046.000000
39.820000	-0.006717	-3.969559	-0.361471	-1.856928	-0.088320	-1.662839	0.000000	-10.000000	0.825000	-31.233334	338.333344	1023.000000	1023.000000	2046.000000
39.840000	-0.008100	-4.787113	-0.498769	-1.928200	-0.384635	-1.975510	0.000000	-10.000000	0.825000	-31.350000	328.000000	1023.000000	1023.000000	2046.000000
39.860001	-0.009168	-5.418476	-0.574261	-2.105796	-0.683725	-2.054694	0.000000	-10.000000	0.825000	-31.150000	317.500000	1023.000000	1023.000000	2046.000000
39.880001	-0.010294	-6.083879	-0.818493	-2.187663	-0.825690	-2.252033	0.000000	-10.000000	0.816667	-31.116667	307.000000	1023.000000	1023.000000	2046.000000
39.900002	-0.011404	-6.739896	-0.944524	-2.274519	-1.025088	-2.495765	0.000000	-10.000000	0.825000	-30.833334	296.666656	1023.000000	1023.000000	2046.000000
39.919998	-0.012498	-7.386255	-1.045012	-2.416669	-1.257259	-2.667314	0.000000	-10.000000	0.816667	-30.783333	286.500000	1023.000000	1023.000000	2046.000000
39.939999	-0.013372	-7.902990	-1.076467	-2.534273	-1.454829	-2.837421	0.000000	-10.000000	0.808333	-30.549999	276.333344	1023.000000	1023.000000	2046.000000
39.959999	-0.014237	-8.414076	-1.221542	-2.712025	-1.597400	-2.883108	0.000000	-10.000000	0.775000	-30.283333	266.000000	1023.000000	1023.000000	2046.000000
39.980000	-0.015320	-9.054210	-1.405395	-2.803141	-1.798068	-3.047605	0.000000	-10.000000	0.741667	-29.983334	255.666672	1023.000000	1023.000000	2046.000000
40.000000	-0.016359	-9.668456	-1.521722	-2.808281	-1.978364	-3.360089	0.000000	-10.000000	0.716667	-29.383333	245.500000	1023.000000	1023.000000	2046.000000
40.020000	-0.017349	-10.253295	-1.557388	-2.939634	-2.213359	-3.542914	0.000000	-10.000000	0.716667	-28.983334	235.833328	1023.000000	1023.000000	2046.000000
40.040001	-0.018338	-10.838049	-1.623859	-3.117462	-2.481748	-3.614979	0.000000	-10.000000	0.716667	-28.650000	226.166672	1023.000000	1023.000000	2046.000000
40.060001	-0.019366	-11.445397	-1.882873	-3.135270	-2.568398	-3.858855	0.000000	-10.000000	0.700000	-28.433334	216.833328	1023.000000	1023.000000	2046.000000
40.080002	-0.020410	-12.062080	-1.965642	-3.218807	-2.812207	-4.065425	0.000000	-10.000000	0.691667	-28.216667	207.333328	1023.000000	1023.000000	2046.000000
40.099998	-0.021375	-12.632399	-2.043638	-3.281346	-3.010998	-4.296416	0.000000	-10.000000	0.683333	-27.716667	198.000000	1023.000000	1023.000000	2046.000000
40.119999	-0.022505	-13.300648	-2.093128	-3.497171	-3.303457	-4.406890	0.000000	-10.000000	0.691667	-27.350000	188.666672	1023.000000	1023.000000	2046.000000
40.139999	-0.023526	-13.903977	-2.341213	-3.598433	-3.448362	-4.515969	0.000000	-10.000000	0.675000	-26.983334	179.500000	1023.000000	1023.000000	2046.000000
40.160000	-0.024701	-14.598524	-2.552457	-3.630881	-3.638988	-4.776197	0.000000	-10.000000	0.650000	-26.483334	170.500000	1023.000000	1023.000000	2046.000000
40.180000	-0.025731	-15.206828	-2.539570	-3.740148	-3.957168	-4.969941	0.000000	-10.000000	0.600000	-25.983334	161.666672	1023.000000	1023.000000	2046.000000
40.200001	-0.026885	-15.889234	-2.497488	-3.950454	-4.309929	-5.131363	0.000000	-10.000000	0.566667	-25.066668	150.166672	1023.000000	1023.000000	2046.000000
40.220001	-0.028152	-16.637854	-2.673063	-4.222908	-4.586079	-5.155802	0.000000	-10.000000	0.550000	-24.583334	141.666672	1023.000000	1023.000000	2046.000000
40.240002	-0.029106	-17.201618	-2.824168	-4.192420	-4.714664	-5.470365	0.000000	-10.000000	0.550000	-24.133333	133.333328	1023.000000	1023.000000	2046.000000
40.259998	-0.029725	-17.567410	-2.819430	-4.278149	-4.870336	-5.599495	0.000000	-10.000000	0.550000	-23.916666	128.000000	1023.000000	1023.000000	2046.000000
40.279999	-0.030368	-17.947569	-3.115322	-4.419590	-4.835817	-5.576839	0.000000	-10.000000	0.525000	-23.583334	120.000000	1023.000000	1023.000000	2046.000000
40.299999	-0.031294	-18.494493	-3.292881	-4.489911	-4.883319	-5.828382	0.000000	-10.000000	0.483333	-23.066668	112.166664	1023.000000	1023.000000	2046.000000
40.320000	-0.032706	-19.329496	-3.307880	-4.862233	-5.149278	-6.010104	0.000000	-10.000000	0.441667	-22.433334	104.500000	1023.000000	1023.000000	2046.000000
40.340000	-0.034130	-20.170605	-3.595373	-5.141544	-5.250159	-6.183527	0.000000	-10.000000	0.400000	-21.500000	97.166664	1023.000000	1023.000000	2046.000000
40.360001	-0.035391	-20.916342	-3.625065	-5.145554	-5.630767	-6.514956	0.000000	-10.000000	0.375000	-20.366667	90.000000	1023.000000	1023.000000	2046.000000
40.380001	-0.036476	-21.557533	-3.842268	-5.165968	-6.014904	-6.534392	0.000000	-10.000000	0.350000	-19.150000	83.166664	1023.000000	1023.000000	2046.000000
40.400002	-0.037142	-21.950657	-3.830782	-5.139442	-6.303984	-6.676449	0.000000	-10.000000	0.358333	-18.366667	76.666664	1023.000000	1023.000000	2046.000000
40.419998	-0.037305	-22.047482	-3.716439	-5.203733	-6.570230	-6.557079	0.000000	-10.000000	0.350000	-17.950001	70.500000	1023.000000	1023.000000	2046.000000
40.439999	-0.037749	-22.309439	-3.885035	-5.136844	-6.661527	-6.626033	0.000000	-10.000000	0.333333	-17.816668	64.500000	1023.000000	1023.000000	2046.000000
40.459999	-0.038101	-22.517748	-3.838775	-5.134233	-6.848339	-6.696401	0.000000	-10.000000	0.308333	-17.516666	58.500000	1023.000000	1023.000000	2046.000000
40.480000	-0.038532	-22.772453	-3.912296	-5.263574	-7.030034	-6.566550	0.000000	-10.000000	0.291667	-16.966667	52.666668	1023.000000	1023.000000	2046.000000
40.500000	-0.039234	-23.187428	-4.130525	-5.236836	-7.077746	-6.742321	0.000000	-10.000000	0.275000	-16.299999	47.000000	1023.000000	1023.000000	2046.000000
40.520000	-0.039687	-23.455275	-4.065716	-5.316692	-7.220883	-6.851982	0.000000	-10.000000	0.258333	-15.783334	43.333332	1023.000000	1023.000000	2046.000000
40.540001	-0.039937	-23.603058	-4.080312	-5.414427	-7.311897	-6.796420	0.000000	-10.000000	0.233333	-15.066667	38.166668	1023.000000	1023.000000	2046.000000
40.560001	-0.040232	-23.777111	-4.241504	-5.337034	-7.268515	-6.930058	0.000000	-10.000000	0.225000	-14.266667	33.166668	1023.000000	1023.000000	2046.000000
40.580002	-0.040253	-23.789709	-4.143984	-5.296397	-7.277204	-7.072124	0.000000	-10.000000	0.191667	-13.183333	26.666666	1023.000000	1023.000000	2046.000000
40.599998	-0.040407	-23.880808	-4.176658	-5.489991	-7.241022	-6.973138	0.000000	-10.000000	0.175000	-12.433333	22.166666	1023.000000	1023.000000	2046.000000
40.619999	-0.040679	-24.041418	-4.279436	-5.543631	-7.191404	-7.026948	0.000000	-10.000000	0.150000	-11.833334	18.000000	1023.000000	1023.000000	2046.000000
40.639999	-0.040802	-24.114141	-4.244959	-5.538917	-7.165125	-7.165140	0.000000	-10.000000	0.150000	-11.466667	14.000000	1023.000000	1023.000000	2046.000000
40.660000	-0.041344	-24.434130	-4.388292	-5.698328	-7.205300	-7.142210	0.000000	-10.000000	0.150000	-10.850000	10.166667	1023.000000	1023.000000	2046.000000
40.680000	-0.041938	-24.785591	-4.663032	-5.793707	-7.063096	-7.265757	0.000000	-10.000000	0.150000	-10.483334	6.500000	1023.000000	1023.000000	2046.000000
40.700001	-0.042620	-25.188625	-4.572297	-5.963745	-7.279716	-7.372869	0.000000	-10.000000	0.150000	-10.183333	3.333333	1023.000000	1023.000000	2046.000000
40.720001	-0.043424	-25.663790	-4.732955	-6.320237	-7.336095	-7.274501	0.000000	-10.000000	0.150000	-10.333333	0.166667	1023.000000	1023.000000	2046.000000
40.740002	-0.044565	-26.337698	-4.780487	-6.590294	-7.501009	-7.465909	0.000000	-10.000000	0.141667	-10.216667	-2.833333	1023.000000	1023.000000	2046.000000
40.759998	-0.045369	-26.813356	-4.742323	-6.759733	-7.670963	-7.640337	0.000000	-10.000000	0.141667	-9.850000	-6.166667	1023.000000	1023.000000	2046.000000
40.779999	-0.046029	-27.202900	-4.740067	-6.975368	-7.892208	-7.595258	0.000000	-10.000000	0.125000	-9.150001	-9.333333	1023.000000	1023.000000	2046.000000
40.799999	-0.046708	-27.604342	-4.904054	-7.047782	-8.023344	-7.629160	0.000000	-10.000000	0.125000	-8.316667	-12.500000	1023.000000	1023.000000	2046.000000
40.820000	-0.047256	-27.928173	-5.222490	-7.107388	-8.013662	-7.584632	0.000000	-10.000000	0.108333	-7.383334	-15.166667	1023.000000	1023.000000	2046.000000
40.840000	-0.047823	-28.263597	-5.442343	-7.122970	-8.034903	-7.663382	0.000000	-10.000000	0.100000	-6.633333	-17.666666	1023.000000	1023.000000	2046.000000
40.860001	-0.047924	-28.323368	-5.405292	-7.102515	-8.096534	-7.719028	0.000000	-10.000000	0.091667	-6.050000	-20.000000	1023.000000	1023.000000	2046.000000
40.880001	-0.047683	-28.180674	-5.423672	-7.148151	-8.017777	-7.591073	0.000000	-10.000000	0.083333	-5.450000	-22.000000	1023.000000	1023.000000	2046.000000
40.900002	-0.047404	-28.015858	-5.472326	-7.090575	-7.931025	-7.521933	0.000000	-10.000000	0.075000	-4.383333	-23.833334	1023.000000	1023.000000	2046.000000
40.919998	-0.047005	-27.779793	-5.409106	-6.987711	-7.819731	-7.563245	0.000000	-10.000000	0.058333	-2.100000	-25.000000	1023.000000	1023.000000	2046.000000
40.939999	-0.046445	-27.449234	-5.264688	-7.080803	-7.693360	-7.410383	0.000000	-10.000000	0.050000	0.666667	-25.833334	1023.000000	1023.000000	2046.000000
40.959999	-0.045887	-27.119204	-5.203917	-7.088153	-7.638273	-7.188861	0.000000	-10.000000	0.033333	3.966667	-26.000000	1023.000000	1023.000000	2046.000000
40.980000	-0.045150	-26.683361	-5.111216	-6.879245	-7.464727	-7.228174	0.000000	-10.000000	0.008333	7.033334	-26.000000	1023.000000	1023.000000	2046.000000
41.000000	-0.044109	-26.068703	-4.983609	-6.883915	-7.276495	-6.924683	0.000000	-10.000000	-0.033333	9.866667	-26.000000	1023.000000	1023.000000	2046.000000
41.020000	-0.043271	-25.573116	-4.983981	-6.723993	-7.086882	-6.778262	0.000000	-10.000000	-0.066667	12.300000	-26.000000	1023.000000	1023.000000	2046.000000
41.040001	-0.042317	-25.009262	-4.863911	-6.493440	-6.876094	-6.775818	0.000000	-10.000000	-0.108333	13.983334	-26.000000	1023.000000	1023.000000	2046.000000
41.060001	-0.041222	-24.361914	-4.682045	-6.447267	-6.729642	-6.502960	0.000000	-10.000000	-0.116667	15.266667	-18.000000	1023.000000	1023.000000	2046.000000
41.080002	-0.040348	-23.845562	-4.734895	-6.273950	-6.421581	-6.415136	0.000000	-10.000000	-0.133333	16.566668	-1.500000	1023.000000	1023.000000	2046.000000
41.099998	-0.039396	-23.283262	-4.491634	-6.160299	-6.338162	-6.293168	0.000000	-10.000000	-0.133333	17.633333	17.000000	1023.000000	1023.000000	2046.000000
41.119999	-0.038496	-22.751421	-4.507123	-6.124505	-6.123984	-5.995810	0.000000	-10.000000	-0.166667	18.566668	29.500000	1023.000000	1023.000000	2046.000000
41.139999	-0.037840	-22.363436	-4.441405	-5.956401	-5.975890	-5.989741	0.000000	-10.000000	-0.200000	19.483334	35.500000	1023.000000	1023.000000	2046.000000
41.160000	-0.037002	-21.867964	-4.176396	-5.890808	-5.983881	-5.816877	0.000000	-10.000000	-0.225000	20.516666	41.833332	1023.000000	1023.000000	2046.000000
41.180000	-0.036252	-21.424990	-4.128541	-5.841892	-5.806486	-5.648071	0.000000	-10.000000	-0.250000	21.850000	48.500000	1023.000000	1023.000000	2046.000000
41.200001	-0.035560	-21.015944	-3.873490	-5.911329	-5.794047	-5.437077	0.000000	-10.000000	-0.258333	22.450001	55.666668	1023.000000	1023.000000	2046.000000
41.220001	-0.034813	-20.574635	-3.990609	-5.908859	-5.559173	-5.115993	0.000000	-10.000000	-0.283333	23.066668	63.166668	1023.000000	1023.000000	2046.000000
41.240002	-0.033543	-19.823635	-3.899181	-5.620892	-5.203025	-5.100538	0.000000	-10.000000	-0.291667	23.166666	70.666664	1023.000000	1023.000000	2046.000000
41.259998	-0.032449	-19.177130	-3.825490	-5.574929	-4.918702	-4.858008	0.000000	-10.000000	-0.316667	23.666666	78.333336	1023.000000	1023.000000	2046.000000
41.279999	-0.031721	-18.747175	-3.910572	-5.446484	-4.735673	-4.654448	0.000000	-10.000000	-0.341667	24.033333	86.000000	1023.000000	1023.000000	2046.000000
41.299999	-0.031464	-18.594957	-4.016152	-5.387032	-4.495046	-4.696727	0.000000	-10.000000	-0.375000	24.950001	94.000000	1023.000000	1023.000000	2046.000000
41.320000	-0.031052	-18.351879	-3.954268	-5.577835	-4.419249	-4.400528	0.000000	-10.000000	-0.391667	25.833334	102.333336	1023.000000	1023.000000	2046.000000
41.340000	-0.030824	-18.217274	-4.187936	-5.336842	-4.277280	-4.415217	0.000000	-10.000000	-0.391667	26.400000	110.833336	1023.000000	1023.000000	2046.000000
41.360001	-0.030278	-17.894110	-4.010094	-5.151949	-4.428146	-4.303920	0.000000	-10.000000	-0.375000	26.650000	119.666664	1023.000000	1023.000000	2046.000000
41.380001	-0.029269	-17.297976	-3.939317	-5.098181	-4.336301	-3.924176	0.000000	-10.000000	-0.358333	26.299999	128.333328	1023.000000	1023.000000	2046.000000
41.400002	-0.028325	-16.739885	-3.965581	-4.928602	-4.120945	-3.724757	0.000000	-10.000000	-0.350000	26.266666	137.166672	1023.000000	1023.000000	2046.000000
41.419998	-0.027043	-15.982148	-3.768373	-4.805473	-3.947284	-3.461017	0.000000	-10.000000	-0.366667	26.250000	146.000000	1023.000000	1023.000000	2046.000000
41.439999	-0.025750	-15.218124	-3.721078	-4.714609	-3.726573	-3.055864	0.000000	-10.000000	-0.383333	26.683334	154.833328	1023.000000	1023.000000	2046.000000
41.459999	-0.024546	-14.506558	-3.744032	-4.446812	-3.477659	-2.838055	0.000000	-10.000000	-0.416667	27.216667	163.666672	1023.000000	1023.000000	2046.000000
41.480000	-0.023151	-13.682450	-3.535353	-4.213159	-3.309056	-2.624882	0.000000	-10.000000	-0.433333	27.683332	172.500000	1023.000000	1023.000000	2046.000000
41.500000	-0.021441	-12.671905	-3.365154	-4.046503	-3.030022	-2.230226	0.000000	-10.000000	-0.458333	28.083334	181.666672	1023.000000	1023.000000	2046.000000
41.520000	-0.020077	-11.865314	-3.358103	-3.841261	-2.725276	-1.940673	0.000000	-10.000000	-0.466667	28.233334	187.833328	1023.000000	1023.000000	2046.000000
41.540001	-0.018627	-11.008515	-3.184148	-3.540767	-2.450561	-1.833039	0.000000	-10.000000	-0.483333	28.500000	197.333328	1023.000000	1023.000000	2046.000000
41.560001	-0.016961	-10.023996	-2.991705	-3.466111	-2.163308	-1.402872	0.000000	-10.000000	-0.491667	28.783335	206.833328	1023.000000	1023.000000	2046.000000
41.580002	-0.015476	-9.146166	-3.024935	-3.213465	-1.709277	-1.198489	0.000000	-10.000000	-0.483333	28.866667	219.666672	1023.000000	1023.000000	2046.000000
41.599998	-0.013886	-8.206700	-2.773620	-3.073684	-1.395705	-0.963691	0.000000	-10.000000	-0.466667	28.850000	229.166672	1023.000000	1023.000000	2046.000000
41.619999	-0.012255	-7.242683	-2.708814	-3.051590	-0.936287	-0.545992	0.000000	-10.000000	-0.458333	28.650000	238.833328	1023.000000	1023.000000	2046.000000
41.639999	-0.010805	-6.385684	-2.675654	-2.877562	-0.463078	-0.369391	0.000000	-10.000000	-0.466667	28.400000	248.333328	1023.000000	1023.000000	2046.000000
41.660000	-0.009286	-5.487957	-2.387795	-2.765148	-0.208900	-0.126114	0.000000	-10.000000	-0.458333	28.250000	258.000000	1023.000000	1023.000000	2046.000000
41.680000	-0.008002	-4.729079	-2.294480	-2.756320	0.145103	0.176618	0.000000	-10.000000	-0.425000	27.766666	267.333344	1023.000000	1023.000000	2046.000000
41.700001	-0.006782	-4.008055	-2.031105	-2.726206	0.431327	0.317930	0.000000	-10.000000	-0.383333	27.283333	276.666656	1023.000000	1023.000000	2046.000000
41.720001	-0.005786	-3.419513	-1.641333	-2.754529	0.498256	0.478094	0.000000	-10.000000	-0.366667	26.700001	285.833344	1023.000000	1023.000000	2046.000000
41.740002	-0.004743	-2.802913	-1.625878	-2.703952	0.855066	0.671850	0.000000	-10.000000	-0.375000	26.450001	295.000000	1023.000000	1023.000000	2046.000000
41.759998	-0.003873	-2.289100	-1.374671	-2.725901	0.949728	0.861744	0.000000	-10.000000	-0.400000	26.900000	303.833344	1023.000000	1023.000000	2046.000000
41.779999	-0.002856	-1.687954	-1.283213	-2.647355	1.187383	1.055231	0.000000	-10.000000	-0.416667	27.316668	312.666656	1023.000000	1023.000000	2046.000000
41.799999	-0.001891	-1.117354	-1.403692	-2.601345	1.514333	1.373349	0.000000	-10.000000	-0.425000	27.766666	321.666656	1023.000000	1023.000000	2046.000000
41.820000	-0.000791	-0.467304	-1.355040	-2.457135	1.776325	1.568546	0.000000	-10.000000	-0.425000	27.666668	331.000000	1023.000000	1023.000000	2046.000000
41.840000	0.000839	0.496056	-1.106698	-2.279049	2.040076	1.841727	0.000000	-10.000000	-0.433333	27.550001	340.333344	1023.000000	1023.000000	2046.000000
41.860001	0.002977	1.759119	-0.986249	-2.000325	2.567860	2.177834	0.000000	-10.000000	-0.441667	27.483334	349.500000	1023.000000	1023.000000	2046.000000
41.880001	0.005291	3.127180	-0.686371	-1.610654	3.038063	2.386142	0.000000	-10.000000	-0.441667	27.583334	358.500000	1023.000000	1023.000000	2046.000000
41.900002	0.007476	4.418314	-0.320291	-1.386552	3.392754	2.732404	0.000000	-10.000000	-0.425000	27.466667	367.666656	1023.000000	1023.000000	2046.000000
41.919998	0.009621	5.686117	-0.196288	-1.046013	3.976343	2.952075	0.000000	-10.000000	-0.408333	27.350000	376.833344	1023.000000	1023.000000	2046.000000
41.939999	0.011737	6.936732	0.191958	-0.793341	4.296561	3.241553	0.000000	-10.000000	-0.400000	26.916668	386.166656	1023.000000	1023.000000	2046.000000
41.959999	0.013973	8.258151	0.602726	-0.503602	4.628601	3.530427	0.000000	-10.000000	-0.408333	26.866667	395.166656	1023.000000	1023.000000	2046.000000
41.980000	0.016013	9.463791	0.854748	-0.179136	4.993567	3.794612	0.000000	-10.000000	-0.408333	26.883333	404.166656	1023.000000	1023.000000	2046.000000
42.000000	0.017901	10.579391	1.181086	0.009387	5.303419	4.085498	0.000000	-10.000000	-0.408333	27.083334	413.000000	1023.000000	1023.000000	2046.000000
42.020000	0.019727	11.658820	1.509919	0.104430	5.585476	4.458995	0.000000	-10.000000	-0.383333	26.766666	422.166656	1023.000000	1023.000000	2046.000000
42.040001	0.022490	13.291396	1.675668	0.706355	6.211338	4.698036	0.000000	-10.000000	-0.366667	26.383333	431.166656	1023.000000	1023.000000	2046.000000
42.060001	0.023639	13.970646	1.667109	0.873512	6.475006	4.955019	0.000000	-10.000000	-0.333333	25.883333	440.166656	1023.000000	1023.000000	2046.000000
42.080002	0.024529	14.496694	1.771480	1.061773	6.688365	4.975075	0.000000	-10.000000	-0.333333	25.650002	448.833344	1023.000000	1023.000000	2046.000000
42.099998	0.025249	14.922326	1.766857	1.071781	6.921255	5.162433	0.000000	-10.000000	-0.333333	25.516668	457.500000	1023.000000	1023.000000	2046.000000
42.119999	0.025797	15.245840	1.783336	1.164501	7.116736	5.181267	0.000000	-10.000000	-0.366667	25.516668	466.000000	1023.000000	1023.000000	2046.000000
42.139999	0.026585	15.711595	1.948813	1.350199	7.264642	5.147941	0.000000	-10.000000	-0.341667	25.566668	474.500000	1023.000000	1023.000000	2046.000000
42.160000	0.027585	16.302511	1.983023	1.481292	7.408681	5.429516	0.000000	-10.000000	-0.316667	24.833334	483.000000	1023.000000	1023.000000	2046.000000
42.180000	0.028394	16.780594	1.888356	1.728363	7.568959	5.594916	0.000000	-10.000000	-0.250000	23.583334	491.500000	1023.000000	1023.000000	2046.000000
42.200001	0.029528	17.450928	1.981239	2.022960	7.791451	5.655278	0.000000	-10.000000	-0.216667	21.816668	499.500000	1023.000000	1023.000000	2046.000000
42.220001	0.030462	18.003006	2.102268	2.022907	7.922043	5.955789	0.000000	-10.000000	-0.166667	20.050001	507.166656	1023.000000	1023.000000	2046.000000
42.240002	0.031280	18.486200	2.098715	2.199604	8.110918	6.076962	0.000000	-10.000000	-0.125000	18.333334	514.000000	1023.000000	1023.000000	2046.000000
42.259998	0.032170	19.012680	2.188571	2.455790	8.299871	6.068447	0.000000	-10.000000	-0.075000	16.516666	520.500000	1023.000000	1023.000000	2046.000000
42.279999	0.033213	19.628798	2.452538	2.651706	8.320254	6.204298	0.000000	-10.000000	-0.033333	14.349999	526.333313	1023.000000	1023.000000	2046.000000
42.299999	0.034015	20.102694	2.586099	2.907623	8.389339	6.219632	0.000000	-10.000000	0.000000	11.783333	531.500000	1023.000000	1023.000000	2046.000000
42.320000	0.034491	20.384382	2.708231	3.128021	8.457491	6.090638	0.000000	-10.000000	0.033333	8.366667	535.833313	1023.000000	1023.000000	2046.000000
42.340000	0.034814	20.575006	2.791549	3.131353	8.500584	6.151521	0.000000	-10.000000	0.058333	4.116667	539.166687	1023.000000	1023.000000	2046.000000
42.360001	0.034587	20.440870	2.657373	3.228511	8.545618	6.009367	0.000000	-10.000000	0.091667	0.050000	541.166687	1023.000000	1023.000000	2046.000000
42.380001	0.034564	20.427574	2.812503	3.297726	8.464373	5.852974	0.000000	-10.000000	0.108333	-3.433333	542.000000	1023.000000	1023.000000	2046.000000
42.400002	0.034504	20.391996	2.769250	3.212416	8.474735	5.935596	0.000000	-10.000000	0.133333	-6.166667	542.000000	1023.000000	1023.000000	2046.000000
42.419998	0.034145	20.179438	2.631334	3.306740	8.556007	5.685357	0.000000	-10.000000	0.141667	-8.816667	542.000000	1023.000000	1023.000000	2046.000000
42.439999	0.033549	19.827497	2.630276	3.220069	8.445328	5.531825	0.000000	-10.000000	0.150000	-10.916667	542.000000	1023.000000	1023.000000	2046.000000
42.459999	0.032524	19.221453	2.335710	3.172227	8.388956	5.324560	0.000000	-10.000000	0.183333	-12.416667	542.000000	1023.000000	1023.000000	2046.000000
42.480000	0.031458	18.591583	2.313234	2.918247	8.201036	5.159067	0.000000	-10.000000	0.233333	-13.850000	538.666687	1023.000000	1023.000000	2046.000000
42.500000	0.030133	17.808319	2.367304	2.658431	7.918701	4.863883	0.000000	-10.000000	0.283333	-15.483334	530.666687	1023.000000	1023.000000	2046.000000
42.520000	0.028770	17.002796	2.289180	2.406142	7.643930	4.663544	0.000000	-10.000000	0.300000	-16.633333	522.666687	1023.000000	1023.000000	2046.000000
42.540001	0.026925	15.912849	2.304857	2.089831	7.251214	4.266947	0.000000	-10.000000	0.333333	-17.933334	514.166687	1023.000000	1023.000000	2046.000000
42.560001	0.025114	14.842428	2.423001	1.847344	6.681118	3.890965	0.000000	-10.000000	0.375000	-19.066668	508.000000	1023.000000	1023.000000	2046.000000
42.580002	0.023264	13.748865	2.237947	1.561015	6.243491	3.706412	0.000000	-10.000000	0.416667	-20.566668	499.666656	1023.000000	1023.000000	2046.000000
42.599998	0.021050	12.440467	1.811403	1.351859	5.969035	3.308169	0.000000	-10.000000	0.433333	-21.650000	492.666656	1023.000000	1023.000000	2046.000000
42.619999	0.018864	11.148456	1.696601	1.110316	5.458247	2.883292	0.000000	-10.000000	0.475000	-22.566668	485.500000	1023.000000	1023.000000	2046.000000
42.639999	0.017180	10.153574	1.374085	0.900400	5.184381	2.694707	0.000000	-10.000000	0.516667	-23.533333	477.833344	1023.000000	1023.000000	2046.000000
42.660000	0.015672	9.262424	1.196687	0.861297	4.928837	2.275604	0.000000	-10.000000	0.558333	-24.400000	470.000000	1023.000000	1023.000000	2046.000000
42.680000	0.014451	8.540784	1.185714	0.792644	4.634759	1.927667	0.000000	-10.000000	0.575000	-25.350000	459.000000	1023.000000	1023.000000	2046.000000
42.700001	0.013200	7.801488	0.903409	0.727936	4.505654	1.664489	0.000000	-10.000000	0.591667	-25.883333	450.666656	1023.000000	1023.000000	2046.000000
42.720001	0.012008	7.096765	0.988803	0.574259	4.138365	1.395338	0.000000	-10.000000	0.600000	-26.500000	439.166656	1023.000000	1023.000000	2046.000000
42.740002	0.010678	6.310668	0.877210	0.429788	3.878765	1.124905	0.000000	-10.000000	0.600000	-26.800001	433.333344	1023.000000	1023.000000	2046.000000
42.759998	0.009512	5.621785	0.679434	0.431088	3.736721	0.774543	0.000000	-10.000000	0.633333	-27.200001	424.500000	1023.000000	1023.000000	2046.000000
42.779999	0.008253	4.877488	0.765148	0.232198	3.295227	0.584915	0.000000	-10.000000	0.658333	-27.350000	418.500000	1023.000000	1023.000000	2046.000000
42.799999	0.007052	4.167985	0.654624	0.077321	2.990161	0.445878	0.000000	-10.000000	0.683333	-27.583334	409.333344	1023.000000	1023.000000	2046.000000
42.820000	0.005901	3.487678	0.456328	0.098140	2.793610	0.139600	0.000000	-10.000000	0.666667	-27.666668	400.166656	1023.000000	1023.000000	2046.000000
42.840000	0.004615	2.727711	0.398836	-0.076645	2.444418	-0.038898	0.000000	-10.000000	0.675000	-27.733334	390.833344	1023.000000	1023.000000	2046.000000
42.860001	0.003320	1.962170	0.343170	-0.216770	2.046572	-0.210803	0.000000	-10.000000	0.683333	-27.633333	381.666656	1023.000000	1023.000000	2046.000000
42.880001	0.002054	1.213991	0.112237	-0.253543	1.791274	-0.435977	0.000000	-10.000000	0.700000	-27.583334	372.333344	1023.000000	1023.000000	2046.000000
42.900002	0.000758	0.447961	0.058915	-0.444924	1.453201	-0.619231	0.000000	-10.000000	0.691667	-27.666666	363.166656	1023.000000	1023.000000	2046.000000
42.919998	-0.000589	-0.348242	-0.138004	-0.522445	1.114693	-0.802485	0.000000	-10.000000	0.683333	-27.666666	353.833344	1023.000000	1023.000000	2046.000000
42.939999	-0.001689	-0.998262	-0.254192	-0.495037	0.875417	-1.124450	0.000000	-10.000000	0.675000	-27.666666	347.666656	1023.000000	1023.000000	2046.000000
42.959999	-0.002539	-1.500525	-0.150328	-0.677983	0.472888	-1.145102	0.000000	-10.000000	0.675000	-27.500000	338.500000	1023.000000	1023.000000	2046.000000
42.980000	-0.003743	-2.212287	-0.350564	-0.765231	0.271159	-1.367651	0.000000	-10.000000	0.683333	-27.316668	329.333344	1023.000000	1023.000000	2046.000000
43.000000	-0.005257	-3.106928	-0.215077	-0.967137	-0.266932	-1.657783	0.000000	-10.000000	0.683333	-27.116667	317.166656	1023.000000	1023.000000	2046.000000
43.020000	-0.006660	-3.936224	-0.456501	-1.289746	-0.549241	-1.640735	0.000000	-10.000000	0.683333	-27.000000	308.000000	1023.000000	1023.000000	2046.000000
43.040001	-0.007236	-4.276409	-0.676450	-1.124174	-0.534844	-1.940941	0.000000	-10.000000	0.675000	-27.100000	299.000000	1023.000000	1023.000000	2046.000000
43.060001	-0.008531	-5.042020	-0.716858	-1.327878	-0.884024	-2.113260	0.000000	-10.000000	0.675000	-27.250000	290.000000	1023.000000	1023.000000	2046.000000
43.080002	-0.009872	-5.834322	-1.059687	-1.476147	-1.014542	-2.283947	0.000000	-10.000000	0.675000	-27.333334	280.833344	1023.000000	1023.000000	2046.000000
43.099998	-0.011701	-6.915135	-1.300339	-1.765943	-1.265620	-2.583234	0.000000	-10.000000	0.666667	-27.150000	271.666656	1023.000000	1023.000000	2046.000000
43.119999	-0.013823	-8.169377	-1.332381	-2.216457	-1.680676	-2.939864	0.000000	-10.000000	0.658333	-26.833334	262.500000	1023.000000	1023.000000	2046.000000
43.139999	-0.015493	-9.156132	-1.589835	-2.451307	-1.862386	-3.252602	0.000000	-10.000000	0.616667	-26.233334	253.666672	1023.000000	1023.000000	2046.000000
43.160000	-0.017223	-10.179080	-1.776253	-2.495316	-2.298343	-3.609168	0.000000	-10.000000	0.583333	-25.650000	244.833328	1023.000000	1023.000000	2046.000000
43.180000	-0.018504	-10.935807	-1.734980	-2.583616	-2.821361	-3.795850	0.000000	-10.000000	0.558333	-25.416668	236.333328	1023.000000	1023.000000	2046.000000
43.200001	-0.019207	-11.351468	-1.856578	-2.616452	-2.988006	-3.890433	0.000000	-10.000000	0.566667	-25.450001	230.666672	1023.000000	1023.000000	2046.000000
43.220001	-0.020138	-11.901300	-1.881514	-2.636179	-3.337111	-4.046496	0.000000	-10.000000	0.566667	-25.583334	222.333328	1023.000000	1023.000000	2046.000000
43.240002	-0.020809	-12.298235	-1.868263	-2.724678	-3.619200	-4.086093	0.000000	-10.000000	0.558333	-25.366667	213.833328	1023.000000	1023.000000	2046.000000
43.259998	-0.021453	-12.678912	-2.108637	-2.698419	-3.682901	-4.188956	0.000000	-10.000000	0.550000	-25.050001	202.500000	1023.000000	1023.000000	2046.000000
43.279999	-0.022416	-13.247945	-2.213728	-2.750616	-3.945492	-4.338110	0.000000	-10.000000	0.550000	-24.750000	194.166672	1023.000000	1023.000000	2046.000000
43.299999	-0.023249	-13.740329	-2.189744	-2.853302	-4.194443	-4.502839	0.000000	-10.000000	0.550000	-24.550001	188.666672	1023.000000	1023.000000	2046.000000
43.320000	-0.024018	-14.194487	-2.367051	-3.024540	-4.257676	-4.545220	0.000000	-10.000000	0.533333	-24.150002	180.666672	1023.000000	1023.000000	2046.000000
43.340000	-0.024976	-14.760619	-2.527918	-3.068918	-4.428852	-4.734932	0.000000	-10.000000	0.516667	-23.683334	172.666672	1023.000000	1023.000000	2046.000000
43.360001	-0.025636	-15.150651	-2.513116	-3.105823	-4.559867	-4.971844	0.000000	-10.000000	0.483333	-23.016668	162.000000	1023.000000	1023.000000	2046.000000
43.380001	-0.026116	-15.434739	-2.593232	-3.310282	-4.556589	-4.974635	0.000000	-10.000000	0.466667	-22.650002	156.666672	1023.000000	1023.000000	2046.000000
43.400002	-0.026914	-15.906235	-2.763548	-3.460974	-4.615129	-5.066584	0.000000	-10.000000	0.450000	-22.133333	149.000000	1023.000000	1023.000000	2046.000000
43.419998	-0.027614	-16.319731	-2.737665	-3.609349	-4.693640	-5.279078	0.000000	-10.000000	0.450000	-21.933334	141.666672	1023.000000	1023.000000	2046.000000
43.439999	-0.028169	-16.647657	-2.846333	-3.803133	-4.666707	-5.331483	0.000000	-10.000000	0.441667	-21.466667	132.000000	1023.000000	1023.000000	2046.000000
43.459999	-0.029194	-17.253744	-3.080895	-3.930843	-4.778164	-5.463842	0.000000	-10.000000	0.433333	-21.316668	127.333336	1023.000000	1023.000000	2046.000000
43.480000	-0.030085	-17.780304	-3.258488	-4.103303	-4.831604	-5.586909	0.000000	-10.000000	0.416667	-20.866667	120.166664	1023.000000	1023.000000	2046.000000
43.500000	-0.031211	-18.445511	-3.337619	-4.313642	-5.002849	-5.791402	0.000000	-10.000000	0.408333	-20.683334	115.333336	1023.000000	1023.000000	2046.000000
43.520000	-0.032372	-19.131832	-3.229772	-4.683563	-5.316054	-5.902442	0.000000	-10.000000	0.400000	-20.500000	108.166664	1023.000000	1023.000000	2046.000000
43.540001	-0.033592	-19.852959	-3.328611	-5.030475	-5.501981	-5.991891	0.000000	-10.000000	0.391667	-20.299999	101.333336	1023.000000	1023.000000	2046.000000
43.560001	-0.034802	-20.568199	-3.491051	-5.187253	-5.694340	-6.195554	0.000000	-10.000000	0.383333	-20.100000	94.500000	1023.000000	1023.000000	2046.000000
43.580002	-0.036038	-21.298162	-3.601406	-5.260627	-6.003666	-6.432463	0.000000	-10.000000	0.366667	-19.400000	85.666664	1023.000000	1023.000000	2046.000000
43.599998	-0.036968	-21.848385	-3.802982	-5.431194	-6.160658	-6.453551	0.000000	-10.000000	0.341667	-18.666666	79.166664	1023.000000	1023.000000	2046.000000
43.619999	-0.038051	-22.487963	-4.087570	-5.597493	-6.341062	-6.461837	0.000000	-10.000000	0.316667	-17.933334	72.666664	1023.000000	1023.000000	2046.000000
43.639999	-0.038702	-22.872833	-4.324069	-5.609018	-6.362717	-6.577027	0.000000	-10.000000	0.300000	-17.583334	66.500000	1023.000000	1023.000000	2046.000000
43.660000	-0.039233	-23.186636	-4.438006	-5.599319	-6.460731	-6.688579	0.000000	-10.000000	0.300000	-17.466667	62.500000	1023.000000	1023.000000	2046.000000
43.680000	-0.039502	-23.345860	-4.332519	-5.674328	-6.611498	-6.727514	0.000000	-10.000000	0.291667	-16.983334	54.833332	1023.000000	1023.000000	2046.000000
43.700001	-0.039464	-23.323280	-4.458760	-5.699237	-6.481886	-6.683397	0.000000	-10.000000	0.283333	-16.616667	51.166668	1023.000000	1023.000000	2046.000000
43.720001	-0.039859	-23.556961	-4.574816	-5.665454	-6.492050	-6.824641	0.000000	-10.000000	0.266667	-15.850000	44.000000	1023.000000	1023.000000	2046.000000
43.740002	-0.040097	-23.697042	-4.512174	-5.710819	-6.558171	-6.915878	0.000000	-10.000000	0.258333	-15.200000	38.833332	1023.000000	1023.000000	2046.000000
43.759998	-0.040223	-23.771687	-4.471839	-5.851150	-6.587427	-6.861270	0.000000	-10.000000	0.241667	-14.366667	32.000000	1023.000000	1023.000000	2046.000000
43.779999	-0.040443	-23.901752	-4.510139	-5.792293	-6.682855	-6.916466	0.000000	-10.000000	0.225000	-13.716667	27.166666	1023.000000	1023.000000	2046.000000
43.799999	-0.040420	-23.887926	-4.642818	-5.695552	-6.564252	-6.985304	0.000000	-10.000000	0.208333	-13.316667	24.000000	1023.000000	1023.000000	2046.000000
43.820000	-0.040450	-23.905878	-4.557375	-5.781498	-6.694022	-6.872983	0.000000	-10.000000	0.183333	-12.850000	21.000000	1023.000000	1023.000000	2046.000000
43.840000	-0.040643	-24.020166	-4.509798	-5.714323	-6.797306	-6.998741	0.000000	-10.000000	0.166667	-12.383333	18.166666	1023.000000	1023.000000	2046.000000
43.860001	-0.040683	-24.043612	-4.619496	-5.684299	-6.755335	-6.984481	0.000000	-10.000000	0.141667	-11.500000	12.833333	1023.000000	1023.000000	2046.000000
43.880001	-0.040886	-24.163486	-4.686213	-5.599279	-6.818358	-7.059635	0.000000	-10.000000	0.133333	-10.866667	9.000000	1023.000000	1023.000000	2046.000000
43.900002	-0.041012	-24.237925	-4.621023	-5.617342	-6.887526	-7.112032	0.000000	-10.000000	0.133333	-10.066667	4.333333	1023.000000	1023.000000	2046.000000
43.919998	-0.041217	-24.359411	-4.705168	-5.731407	-6.908856	-7.013978	0.000000	-10.000000	0.141667	-9.683333	2.166667	1023.000000	1023.000000	2046.000000
43.939999	-0.041449	-24.496353	-4.843010	-5.637432	-6.910984	-7.104926	0.000000	-10.000000	0.141667	-8.916667	-1.833333	1023.000000	1023.000000	2046.000000
43.959999	-0.041762	-24.681555	-4.856088	-5.572961	-7.010174	-7.242331	0.000000	-10.000000	0.133333	-8.533334	-3.666667	1023.000000	1023.000000	2046.000000
43.980000	-0.041946	-24.790306	-4.801063	-5.686189	-7.132896	-7.170157	0.000000	-10.000000	0.125000	-7.950000	-6.333333	1023.000000	1023.000000	2046.000000
44.000000	-0.042370	-25.040485	-4.904366	-5.668165	-7.232369	-7.235586	0.000000	-10.000000	0.116667	-7.400000	-8.000000	1023.000000	1023.000000	2046.000000
44.020000	-0.042660	-25.211834	-4.935582	-5.625935	-7.299086	-7.351230	0.000000	-10.000000	0.108333	-6.516667	-10.333333	1023.000000	1023.000000	2046.000000
44.040001	-0.042986	-25.404680	-4.820585	-5.765828	-7.487108	-7.331160	0.000000	-10.000000	0.100000	-5.683333	-12.500000	1023.000000	1023.000000	2046.000000
44.060001	-0.043442	-25.673958	-4.828650	-5.906839	-7.653862	-7.284607	0.000000	-10.000000	0.091667	-4.966667	-14.500000	1023.000000	1023.000000	2046.000000
44.080002	-0.042788	-25.287884	-4.976038	-5.621077	-7.304026	-7.386742	0.000000	-10.000000	0.091667	-4.516667	-16.166666	1023.000000	1023.000000	2046.000000
44.099998	-0.043050	-25.442522	-4.955223	-5.758979	-7.353467	-7.374855	0.000000	-10.000000	0.083333	-3.883333	-18.166666	1023.000000	1023.000000	2046.000000
44.119999	-0.043051	-25.443087	-4.907707	-5.746836	-7.359957	-7.428586	0.000000	-10.000000	0.083333	-3.483333	-19.500000	1023.000000	1023.000000	2046.000000
44.139999	-0.043184	-25.521786	-5.043767	-5.873704	-7.261336	-7.342978	0.000000	-10.000000	0.066667	-1.683333	-20.666666	1023.000000	1023.000000	2046.000000
44.160000	-0.043879	-25.932775	-5.216393	-6.075890	-7.259785	-7.380707	0.000000	-10.000000	0.033333	2.216667	-20.833334	1023.000000	1023.000000	2046.000000
44.180000	-0.043985	-25.995081	-5.178239	-6.085373	-7.326104	-7.405364	0.000000	-10.000000	0.000000	6.116667	-21.000000	1023.000000	1023.000000	2046.000000
44.200001	-0.043679	-25.814493	-5.131267	-5.968885	-7.413864	-7.300478	0.000000	-10.000000	-0.050000	10.600000	-21.000000	1023.000000	1023.000000	2046.000000
44.220001	-0.043248	-25.559469	-5.202569	-5.721736	-7.438477	-7.196687	0.000000	-10.000000	-0.075000	12.650000	-21.000000	1023.000000	1023.000000	2046.000000
44.240002	-0.042428	-25.074930	-4.991170	-5.531289	-7.490778	-7.061693	0.000000	-10.000000	-0.100000	14.900000	-21.000000	1023.000000	1023.000000	2046.000000
44.259998	-0.041490	-24.520557	-4.864326	-5.555723	-7.404844	-6.695664	0.000000	-10.000000	-0.091667	15.300000	-21.000000	1023.000000	1023.000000	2046.000000
44.279999	-0.040892	-24.167358	-4.906292	-5.409508	-7.307515	-6.544044	0.000000	-10.000000	-0.108333	16.316668	-5.166667	1023.000000	1023.000000	2046.000000
44.299999	-0.040083	-23.688906	-4.875837	-5.316191	-7.116889	-6.379988	0.000000	-10.000000	-0.133333	17.433334	12.666667	1023.000000	1023.000000	2046.000000
44.320000	-0.039292	-23.221769	-4.834918	-5.352704	-6.945710	-6.088436	0.000000	-10.000000	-0.183333	18.650000	32.500000	1023.000000	1023.000000	2046.000000
44.340000	-0.038646	-22.839674	-4.829446	-5.307402	-6.837624	-5.865201	0.000000	-10.000000	-0.208333	19.250000	36.500000	1023.000000	1023.000000	2046.000000
44.360001	-0.037479	-22.149818	-4.800146	-5.018141	-6.540292	-5.791239	0.000000	-10.000000	-0.225000	19.733334	40.500000	1023.000000	1023.000000	2046.000000
44.380001	-0.036229	-21.411055	-4.586179	-4.891356	-6.356456	-5.577064	0.000000	-10.000000	-0.233333	20.283335	44.833332	1023.000000	1023.000000	2046.000000
44.400002	-0.034924	-20.640081	-4.376124	-4.724258	-6.149176	-5.390524	0.000000	-10.000000	-0.241667	21.333334	53.833332	1023.000000	1023.000000	2046.000000
44.419998	-0.033507	-19.802607	-4.325973	-4.628735	-5.772523	-5.075377	0.000000	-10.000000	-0.250000	22.200001	60.833332	1023.000000	1023.000000	2046.000000
44.439999	-0.032304	-19.091454	-4.318667	-4.545082	-5.430108	-4.797596	0.000000	-10.000000	-0.266667	22.733334	68.000000	1023.000000	1023.000000	2046.000000
44.459999	-0.031210	-18.444883	-4.248027	-4.362774	-5.098864	-4.735219	0.000000	-10.000000	-0.275000	22.933334	73.000000	1023.000000	1023.000000	2046.000000
44.480000	-0.029900	-17.671190	-4.198869	-4.345695	-4.707806	-4.418822	0.000000	-10.000000	-0.283333	22.933334	80.500000	1023.000000	1023.000000	2046.000000
44.500000	-0.029065	-17.177574	-4.127571	-4.359012	-4.515722	-4.175270	0.000000	-10.000000	-0.283333	23.050001	88.166664	1023.000000	1023.000000	2046.000000
44.520000	-0.028061	-16.583845	-4.216781	-4.280991	-4.137519	-3.948553	0.000000	-10.000000	-0.275000	22.900000	95.833336	1023.000000	1023.000000	2046.000000
44.540001	-0.027298	-16.133194	-4.007363	-4.392513	-4.017706	-3.715612	0.000000	-10.000000	-0.266667	22.333334	106.000000	1023.000000	1023.000000	2046.000000
44.560001	-0.026726	-15.794888	-3.756539	-4.471150	-3.910492	-3.656707	0.000000	-10.000000	-0.250000	21.616667	113.500000	1023.000000	1023.000000	2046.000000
44.580002	-0.026096	-15.422482	-3.666195	-4.696843	-3.761070	-3.298375	0.000000	-10.000000	-0.250000	21.166666	120.833336	1023.000000	1023.000000	2046.000000
44.599998	-0.025542	-15.095205	-3.583534	-4.640213	-3.661524	-3.209933	0.000000	-10.000000	-0.275000	22.133333	128.000000	1023.000000	1023.000000	2046.000000
44.619999	-0.024821	-14.669157	-3.493351	-4.598233	-3.493584	-3.083990	0.000000	-10.000000	-0.300000	23.100000	135.166672	1023.000000	1023.000000	2046.000000
44.639999	-0.023896	-14.122520	-3.456213	-4.692396	-3.290380	-2.683533	0.000000	-10.000000	-0.333333	24.200001	142.666672	1023.000000	1023.000000	2046.000000
44.660000	-0.023064	-13.630903	-3.559756	-4.572833	-3.052916	-2.445399	0.000000	-10.000000	-0.358333	24.966667	148.000000	1023.000000	1023.000000	2046.000000
44.680000	-0.021785	-12.875175	-3.590968	-4.404852	-2.657947	-2.221408	0.000000	-10.000000	-0.366667	25.783335	156.166672	1023.000000	1023.000000	2046.000000
44.700001	-0.020009	-11.825336	-3.342020	-4.219225	-2.321304	-1.942788	0.000000	-10.000000	-0.400000	26.600000	167.500000	1023.000000	1023.000000	2046.000000
44.720001	-0.018042	-10.663057	-3.058948	-3.972642	-1.961475	-1.669993	0.000000	-10.000000	-0.416667	26.950001	176.166672	1023.000000	1023.000000	2046.000000
44.740002	-0.015889	-9.390142	-2.956153	-3.656486	-1.392374	-1.385129	0.000000	-10.000000	-0.433333	27.266666	185.000000	1023.000000	1023.000000	2046.000000
44.759998	-0.013981	-8.262782	-2.639452	-3.464036	-1.106904	-1.052390	0.000000	-10.000000	-0.433333	27.616667	191.000000	1023.000000	1023.000000	2046.000000
44.779999	-0.011991	-7.086781	-2.295923	-3.321035	-0.701042	-0.768781	0.000000	-10.000000	-0.441667	27.983334	200.166672	1023.000000	1023.000000	2046.000000
44.799999	-0.009814	-5.800343	-2.083618	-3.120152	-0.273560	-0.323012	0.000000	-10.000000	-0.475000	28.483334	212.666672	1023.000000	1023.000000	2046.000000
44.820000	-0.007938	-4.691433	-1.924414	-2.808460	0.161168	-0.119727	0.000000	-10.000000	-0.491667	28.650002	222.166672	1023.000000	1023.000000	2046.000000
44.840000	-0.005887	-3.479447	-1.511057	-2.491979	0.475552	0.048037	0.000000	-10.000000	-0.466667	28.883335	231.666672	1023.000000	1023.000000	2046.000000
44.860001	-0.003928	-2.321734	-1.346545	-2.378252	0.828493	0.574571	0.000000	-10.000000	-0.475000	29.050001	238.000000	1023.000000	1023.000000	2046.000000
44.880001	-0.002204	-1.302434	-1.072661	-2.032064	1.124928	0.677362	0.000000	-10.000000	-0.483333	29.250000	247.666672	1023.000000	1023.000000	2046.000000
44.900002	-0.000463	-0.273733	-0.577662	-1.839451	1.266313	0.877066	0.000000	-10.000000	-0.516667	29.433334	260.666656	1023.000000	1023.000000	2046.000000
44.919998	0.001258	0.743276	-0.508255	-1.763772	1.651601	1.363703	0.000000	-10.000000	-0.508333	29.533333	270.500000	1023.000000	1023.000000	2046.000000
44.939999	0.003525	2.083127	-0.143762	-1.394296	2.022007	1.599177	0.000000	-10.000000	-0.483333	29.700001	280.166656	1023.000000	1023.000000	2046.000000
44.959999	0.005189	3.066922	-0.033921	-1.253497	2.385758	1.968582	0.000000	-10.000000	-0.475000	29.416666	286.666656	1023.000000	1023.000000	2046.000000
44.980000	0.006502	3.842443	-0.128821	-1.012329	2.850055	2.133538	0.000000	-10.000000	-0.458333	28.900000	296.500000	1023.000000	1023.000000	2046.000000
45.000000	0.007313	4.322097	-0.042529	-0.897506	3.032070	2.230062	0.000000	-10.000000	-0.458333	28.183334	306.333344	1023.000000	1023.000000	2046.000000
45.020000	0.008096	4.784804	0.030778	-0.896563	3.229556	2.421033	0.000000	-10.000000	-0.466667	28.283335	316.000000	1023.000000	1023.000000	2046.000000
45.040001	0.008967	5.299492	0.182196	-0.685222	3.400923	2.401595	0.000000	-10.000000	-0.466667	28.716667	325.333344	1023.000000	1023.000000	2046.000000
45.060001	0.009805	5.795032	0.204106	-0.608919	3.492071	2.707774	0.000000	-10.000000	-0.450000	28.833334	334.833344	1023.000000	1023.000000	2046.000000
45.080002	0.010757	6.357634	0.103882	-0.307263	3.659875	2.901140	0.000000	-10.000000	-0.400000	28.350000	344.333344	1023.000000	1023.000000	2046.000000
45.099998	0.012373	7.312573	0.304879	-0.046891	3.891938	3.162647	0.000000	-10.000000	-0.375000	27.133333	357.000000	1023.000000	1023.000000	2046.000000
45.119999	0.013827	8.171924	0.278719	0.121371	4.275648	3.496186	0.000000	-10.000000	-0.366667	26.333334	366.333344	1023.000000	1023.000000	2046.000000
45.139999	0.015179	8.970760	0.388904	0.283091	4.499794	3.798972	0.000000	-10.000000	-0.383333	25.666668	375.333344	1023.000000	1023.000000	2046.000000
45.160000	0.016763	9.906954	0.632715	0.498679	4.679981	4.095580	0.000000	-10.000000	-0.400000	25.666668	381.000000	1023.000000	1023.000000	2046.000000
45.180000	0.018614	11.000780	0.730614	0.904023	5.060611	4.305532	0.000000	-10.000000	-0.391667	25.950001	389.500000	1023.000000	1023.000000	2046.000000
45.200001	0.020751	12.264056	1.059301	1.142589	5.332309	4.729857	0.000000	-10.000000	-0.383333	26.216667	401.166656	1023.000000	1023.000000	2046.000000
45.220001	0.022598	13.355344	1.187947	1.511399	5.723295	4.932703	0.000000	-10.000000	-0.366667	26.450001	410.000000	1023.000000	1023.000000	2046.000000
45.240002	0.024352	14.391771	1.413308	1.734985	6.036442	5.207036	0.000000	-10.000000	-0.383333	26.516666	418.833344	1023.000000	1023.000000	2046.000000
45.259998	0.026225	15.499023	1.445760	2.139007	6.539966	5.374290	0.000000	-10.000000	-0.383333	26.650000	424.666656	1023.000000	1023.000000	2046.000000
45.279999	0.028142	16.631739	1.680386	2.355554	6.872337	5.723462	0.000000	-10.000000	-0.366667	26.566668	433.500000	1023.000000	1023.000000	2046.000000
45.299999	0.029767	17.592319	1.866905	2.521570	7.216513	5.987332	0.000000	-10.000000	-0.316667	25.966667	445.333344	1023.000000	1023.000000	2046.000000
45.320000	0.031206	18.442968	1.916610	2.796842	7.648431	6.081084	0.000000	-10.000000	-0.275000	25.350000	454.166656	1023.000000	1023.000000	2046.000000
45.340000	0.032255	19.062431	2.039700	2.927114	7.866154	6.229464	0.000000	-10.000000	-0.241667	24.116667	462.666656	1023.000000	1023.000000	2046.000000
45.360001	0.032958	19.478210	2.167979	3.020203	8.114034	6.175994	0.000000	-10.000000	-0.191667	22.500000	468.000000	1023.000000	1023.000000	2046.000000
45.380001	0.033250	19.650787	2.244951	2.966730	8.280697	6.158410	0.000000	-10.000000	-0.108333	19.166668	475.833344	1023.000000	1023.000000	2046.000000
45.400002	0.032795	19.381647	2.337185	2.838979	8.205574	5.999908	0.000000	-10.000000	0.008333	12.283334	484.333344	1023.000000	1023.000000	2046.000000
45.419998	0.031912	18.859856	2.598889	2.700265	7.935766	5.624935	0.000000	-10.000000	0.083333	6.183333	490.166656	1023.000000	1023.000000	2046.000000
45.439999	0.030505	18.028648	2.653967	2.326436	7.686250	5.361996	0.000000	-10.000000	0.125000	-0.516667	494.000000	1023.000000	1023.000000	2046.000000
45.459999	0.028365	16.763872	2.491810	2.062629	7.270321	4.939111	0.000000	-10.000000	0.141667	-4.500000	494.500000	1023.000000	1023.000000	2046.000000
45.480000	0.026070	15.407248	2.430599	1.828828	6.731767	4.416055	0.000000	-10.000000	0.208333	-10.533334	495.000000	1023.000000	1023.000000	2046.000000
45.500000	0.023508	13.893117	2.083141	1.474046	6.260413	4.075517	0.000000	-10.000000	0.300000	-15.483334	495.000000	1023.000000	1023.000000	2046.000000
45.520000	0.020711	12.240369	1.692544	1.209163	5.739661	3.599001	0.000000	-10.000000	0.400000	-19.633333	495.000000	1023.000000	1023.000000	2046.000000
45.540001	0.018417	10.884288	1.463058	1.018677	5.218956	3.183597	0.000000	-10.000000	0.491667	-22.700001	486.666656	1023.000000	1023.000000	2046.000000
45.560001	0.016328	9.650022	1.078688	0.939389	4.881169	2.750775	0.000000	-10.000000	0.591667	-25.266666	475.500000	1023.000000	1023.000000	2046.000000
45.580002	0.015113	8.931620	1.081869	0.825588	4.440464	2.583699	0.000000	-10.000000	0.675000	-27.600000	461.333344	1023.000000	1023.000000	2046.000000
45.599998	0.013846	8.183001	0.765246	0.763934	4.205529	2.448292	0.000000	-10.000000	0.733333	-29.133333	452.166656	1023.000000	1023.000000	2046.000000
45.619999	0.013059	7.718048	0.820817	0.886955	3.840520	2.169755	0.000000	-10.000000	0.766667	-30.266666	442.500000	1023.000000	1023.000000	2046.000000
45.639999	0.012136	7.172517	0.609590	0.796598	3.633578	2.132750	0.000000	-10.000000	0.791667	-30.716667	432.500000	1023.000000	1023.000000	2046.000000
45.660000	0.011431	6.755685	0.672860	0.767788	3.283464	2.031572	0.000000	-10.000000	0.808333	-30.933334	422.166656	1023.000000	1023.000000	2046.000000
45.680000	0.010614	6.272797	0.501485	0.814965	3.005657	1.950690	0.000000	-10.000000	0.808333	-30.666668	411.833344	1023.000000	1023.000000	2046.000000
45.700001	0.009624	5.687714	0.443440	0.852516	2.662860	1.728897	0.000000	-10.000000	0.808333	-30.366667	398.166656	1023.000000	1023.000000	2046.000000
45.720001	0.008477	5.009761	0.318069	0.801385	2.318231	1.572076	0.000000	-10.000000	0.800000	-30.133335	388.166656	1023.000000	1023.000000	2046.000000
45.740002	0.007008	4.141628	0.188278	0.762418	1.904574	1.286358	0.000000	-10.000000	0.800000	-30.050001	378.166656	1023.000000	1023.000000	2046.000000
45.759998	0.005220	3.085100	0.066109	0.583771	1.400447	1.034773	0.000000	-10.000000	0.808333	-30.266668	371.500000	1023.000000	1023.000000	2046.000000
45.779999	0.003424	2.023332	-0.242780	0.563468	1.115469	0.587174	0.000000	-10.000000	0.825000	-30.700001	361.333344	1023.000000	1023.000000	2046.000000
45.799999	0.001684	0.995252	-0.341186	0.359642	0.696717	0.280079	0.000000	-10.000000	0.850000	-31.416668	347.666656	1023.000000	1023.000000	2046.000000
45.820000	0.000150	0.088780	-0.462374	0.289521	0.288070	-0.026437	0.000000	-10.000000	0.866667	-31.916668	337.333344	1023.000000	1023.000000	2046.000000
45.840000	-0.001141	-0.674552	-0.460224	0.304881	-0.065155	-0.454053	0.000000	-10.000000	0.883333	-32.216667	326.833344	1023.000000	1023.000000	2046.000000
45.860001	-0.002365	-1.397598	-0.440432	0.053540	-0.427011	-0.583695	0.000000	-10.000000	0.875000	-32.133335	319.500000	1023.000000	1023.000000	2046.000000
45.880001	-0.004285	-2.532241	-0.586901	-0.241734	-0.884280	-0.819326	0.000000	-10.000000	0.866667	-31.966667	308.666656	1023.000000	1023.000000	2046.000000
45.900002	-0.005736	-3.390046	-0.638611	-0.415171	-1.237342	-1.098922	0.000000	-10.000000	0.850000	-31.666668	298.000000	1023.000000	1023.000000	2046.000000
45.919998	-0.006585	-3.891707	-0.952448	-0.439766	-1.225538	-1.273956	0.000000	-10.000000	0.841667	-31.300001	287.666656	1023.000000	1023.000000	2046.000000
45.939999	-0.007874	-4.653285	-1.087929	-0.556012	-1.464379	-1.544965	0.000000	-10.000000	0.825000	-30.966667	277.166656	1023.000000	1023.000000	2046.000000
45.959999	-0.009843	-5.817434	-1.397285	-0.650094	-1.788387	-1.981668	0.000000	-10.000000	0.808333	-30.800001	266.833344	1023.000000	1023.000000	2046.000000
45.980000	-0.012115	-7.160111	-1.564722	-1.026912	-2.093021	-2.475456	0.000000	-10.000000	0.800000	-30.433334	256.500000	1023.000000	1023.000000	2046.000000
46.000000	-0.014513	-8.577207	-1.852029	-1.486089	-2.385391	-2.853698	0.000000	-10.000000	0.783333	-30.000000	246.500000	1023.000000	1023.000000	2046.000000
46.020000	-0.016529	-9.768457	-1.930195	-1.721067	-2.771468	-3.345728	0.000000	-10.000000	0.750000	-29.299999	236.500000	1023.000000	1023.000000	2046.000000
46.040001	-0.018326	-10.830913	-2.217410	-1.850963	-3.098997	-3.663543	0.000000	-10.000000	0.716667	-28.983334	226.500000	1023.000000	1023.000000	2046.000000
46.060001	-0.019766	-11.681646	-2.275387	-1.821343	-3.521322	-4.063594	0.000000	-10.000000	0.683333	-28.533335	216.833328	1023.000000	1023.000000	2046.000000
46.080002	-0.020586	-12.166041	-2.280158	-2.089326	-3.812427	-3.984131	0.000000	-10.000000	0.683333	-28.366667	207.333328	1023.000000	1023.000000	2046.000000
46.099998	-0.021700	-12.824679	-2.415925	-2.090054	-4.059617	-4.259084	0.000000	-10.000000	0.683333	-28.033335	194.833328	1023.000000	1023.000000	2046.000000
46.119999	-0.022606	-13.360333	-2.397646	-2.223738	-4.345463	-4.393487	0.000000	-10.000000	0.700000	-27.950001	185.333328	1023.000000	1023.000000	2046.000000
46.139999	-0.023706	-14.010156	-2.708739	-2.300744	-4.459890	-4.540782	0.000000	-10.000000	0.683333	-27.650002	176.000000	1023.000000	1023.000000	2046.000000
46.160000	-0.024867	-14.696188	-2.638038	-2.429421	-4.849073	-4.779656	0.000000	-10.000000	0.666667	-27.483334	169.833328	1023.000000	1023.000000	2046.000000
46.180000	-0.026041	-15.390446	-2.882541	-2.597095	-4.957279	-4.953530	0.000000	-10.000000	0.650000	-27.200001	160.666672	1023.000000	1023.000000	2046.000000
46.200001	-0.027016	-15.966558	-2.928088	-2.647970	-5.118124	-5.272377	0.000000	-10.000000	0.616667	-26.583334	148.666672	1023.000000	1023.000000	2046.000000
46.220001	-0.028010	-16.554071	-3.125400	-2.898701	-5.231933	-5.298038	0.000000	-10.000000	0.583333	-25.850000	136.833328	1023.000000	1023.000000	2046.000000
46.240002	-0.028863	-17.058044	-3.139818	-2.962539	-5.414212	-5.541476	0.000000	-10.000000	0.550000	-25.233334	128.000000	1023.000000	1023.000000	2046.000000
46.259998	-0.029749	-17.581606	-3.244448	-3.254352	-5.498446	-5.584359	0.000000	-10.000000	0.541667	-24.900000	122.333336	1023.000000	1023.000000	2046.000000
46.279999	-0.030408	-17.970850	-3.444979	-3.335824	-5.417106	-5.772941	0.000000	-10.000000	0.525000	-24.366667	117.000000	1023.000000	1023.000000	2046.000000
46.299999	-0.031274	-18.482691	-3.428527	-3.708715	-5.574527	-5.770921	0.000000	-10.000000	0.500000	-23.633333	106.333336	1023.000000	1023.000000	2046.000000
46.320000	-0.032224	-19.044552	-3.632104	-3.861603	-5.589015	-5.961830	0.000000	-10.000000	0.483333	-23.100000	98.333336	1023.000000	1023.000000	2046.000000
46.340000	-0.033043	-19.528292	-3.732053	-4.021900	-5.667403	-6.106936	0.000000	-10.000000	0.466667	-22.566666	90.500000	1023.000000	1023.000000	2046.000000
46.360001	-0.034037	-20.115791	-3.997541	-4.186124	-5.667146	-6.264981	0.000000	-10.000000	0.450000	-21.983334	85.500000	1023.000000	1023.000000	2046.000000
46.380001	-0.034984	-20.675491	-3.930807	-4.474225	-5.941359	-6.329101	0.000000	-10.000000	0.425000	-21.183332	78.166664	1023.000000	1023.000000	2046.000000
46.400002	-0.036361	-21.489330	-4.008305	-4.780158	-6.183298	-6.517570	0.000000	-10.000000	0.400000	-20.466667	68.833336	1023.000000	1023.000000	2046.000000
46.419998	-0.037408	-22.108206	-3.868383	-5.052752	-6.476089	-6.710982	0.000000	-10.000000	0.383333	-20.000000	62.000000	1023.000000	1023.000000	2046.000000
46.439999	-0.038418	-22.704964	-4.106441	-5.129684	-6.598060	-6.870778	0.000000	-10.000000	0.350000	-19.250000	55.333332	1023.000000	1023.000000	2046.000000
46.459999	-0.039481	-23.333527	-4.224031	-5.343608	-6.933350	-6.832537	0.000000	-10.000000	0.333333	-18.566668	51.000000	1023.000000	1023.000000	2046.000000
46.480000	-0.040675	-24.038689	-4.637869	-5.404443	-7.012482	-6.983895	0.000000	-10.000000	0.300000	-17.483334	44.833332	1023.000000	1023.000000	2046.000000
46.500000	-0.041353	-24.439629	-4.680743	-5.453862	-7.194038	-7.110985	0.000000	-10.000000	0.283333	-16.700001	39.000000	1023.000000	1023.000000	2046.000000
46.520000	-0.041809	-24.709091	-4.966272	-5.472492	-7.157373	-7.112954	0.000000	-10.000000	0.258333	-15.850000	33.500000	1023.000000	1023.000000	2046.000000
46.540001	-0.042054	-24.854120	-4.961325	-5.537138	-7.228618	-7.127039	0.000000	-10.000000	0.250000	-15.233334	28.166666	1023.000000	1023.000000	2046.000000
46.560001	-0.042142	-24.905703	-5.037882	-5.576762	-7.180711	-7.110347	0.000000	-10.000000	0.233333	-14.583334	23.000000	1023.000000	1023.000000	2046.000000
46.580002	-0.042223	-24.954050	-5.058897	-5.455133	-7.158011	-7.282008	0.000000	-10.000000	0.216667	-13.800000	18.166666	1023.000000	1023.000000	2046.000000
46.599998	-0.042355	-25.032024	-4.962438	-5.686512	-7.256131	-7.126944	0.000000	-10.000000	0.183333	-12.933333	13.500000	1023.000000	1023.000000	2046.000000
46.619999	-0.042432	-25.077271	-5.063226	-5.693469	-7.178014	-7.142563	0.000000	-10.000000	0.166667	-11.950000	9.166667	1023.000000	1023.000000	2046.000000
46.639999	-0.042410	-25.064318	-4.971343	-5.541790	-7.190238	-7.360947	0.000000	-10.000000	0.141667	-11.100000	5.166667	1023.000000	1023.000000	2046.000000
46.660000	-0.042327	-25.015406	-4.994728	-5.599913	-7.173841	-7.246924	0.000000	-10.000000	0.133333	-10.183333	1.833333	1023.000000	1023.000000	2046.000000
46.680000	-0.042454	-25.090223	-5.056300	-5.525020	-7.242079	-7.266824	0.000000	-10.000000	0.116667	-9.350000	-1.166667	1023.000000	1023.000000	2046.000000
46.700001	-0.042256	-24.973352	-4.917642	-5.392060	-7.283563	-7.380087	0.000000	-10.000000	0.108333	-8.350000	-4.000000	1023.000000	1023.000000	2046.000000
46.720001	-0.042262	-24.977089	-5.024962	-5.409587	-7.301345	-7.241196	0.000000	-10.000000	0.100000	-7.333333	-6.833333	1023.000000	1023.000000	2046.000000
46.740002	-0.042447	-25.085958	-4.859664	-5.407313	-7.504101	-7.314879	0.000000	-10.000000	0.100000	-6.366667	-9.333333	1023.000000	1023.000000	2046.000000
46.759998	-0.042913	-25.361658	-4.838290	-5.572165	-7.713787	-7.237416	0.000000	-10.000000	0.100000	-5.616667	-11.500000	1023.000000	1023.000000	2046.000000
46.779999	-0.042470	-25.099533	-4.897326	-5.348112	-7.534777	-7.319319	0.000000	-10.000000	0.100000	-5.133333	-13.333333	1023.000000	1023.000000	2046.000000
46.799999	-0.042686	-25.227407	-4.875435	-5.518342	-7.576487	-7.257143	0.000000	-10.000000	0.100000	-4.933333	-15.000000	1023.000000	1023.000000	2046.000000
46.820000	-0.042870	-25.336411	-5.025701	-5.474312	-7.494256	-7.342142	0.000000	-10.000000	0.100000	-5.016667	-16.666666	1023.000000	1023.000000	2046.000000
46.840000	-0.043364	-25.628407	-5.074550	-5.448746	-7.519091	-7.586020	0.000000	-10.000000	0.091667	-4.850000	-18.333334	1023.000000	1023.000000	2046.000000
46.860001	-0.043794	-25.882248	-5.023830	-5.840746	-7.589059	-7.428613	0.000000	-10.000000	0.075000	-3.100000	-19.833334	1023.000000	1023.000000	2046.000000
46.880001	-0.044167	-26.102762	-5.171880	-5.874179	-7.538004	-7.518698	0.000000	-10.000000	0.041667	-0.150000	-20.666666	1023.000000	1023.000000	2046.000000
46.900002	-0.043817	-25.895741	-5.114120	-5.620807	-7.584332	-7.576480	0.000000	-10.000000	0.016667	3.666667	-21.000000	1023.000000	1023.000000	2046.000000
46.919998	-0.043185	-25.522558	-5.071222	-5.498008	-7.606946	-7.346383	0.000000	-10.000000	-0.008333	7.383334	-21.000000	1023.000000	1023.000000	2046.000000
46.939999	-0.042533	-25.136805	-5.021637	-5.332365	-7.669695	-7.113108	0.000000	-10.000000	-0.025000	10.450001	-21.000000	1023.000000	1023.000000	2046.000000
46.959999	-0.041605	-24.588717	-4.792005	-5.213873	-7.627568	-6.955271	0.000000	-10.000000	-0.041667	12.633333	-21.000000	1023.000000	1023.000000	2046.000000
46.980000	-0.040813	-24.120449	-4.782351	-5.177959	-7.507545	-6.652592	0.000000	-10.000000	-0.050000	13.200000	-21.000000	1023.000000	1023.000000	2046.000000
47.000000	-0.040366	-23.856092	-4.813615	-5.186587	-7.419681	-6.436210	0.000000	-10.000000	-0.058333	13.650001	-21.000000	1023.000000	1023.000000	2046.000000
47.020000	-0.039774	-23.506603	-4.661362	-5.137720	-7.394683	-6.312838	0.000000	-10.000000	-0.075000	14.583334	-4.833333	1023.000000	1023.000000	2046.000000
47.040001	-0.039152	-23.138926	-4.770092	-5.071135	-7.171193	-6.126507	0.000000	-10.000000	-0.091667	15.716667	11.333333	1023.000000	1023.000000	2046.000000
47.060001	-0.038402	-22.695723	-4.774033	-4.958068	-7.013122	-5.950500	0.000000	-10.000000	-0.108333	16.833334	29.333334	1023.000000	1023.000000	2046.000000
47.080002	-0.037466	-22.142130	-4.554260	-4.815731	-6.912500	-5.859639	0.000000	-10.000000	-0.125000	17.316668	33.000000	1023.000000	1023.000000	2046.000000
47.099998	-0.036404	-21.514568	-4.565062	-4.690650	-6.624005	-5.634851	0.000000	-10.000000	-0.141667	17.850000	38.666668	1023.000000	1023.000000	2046.000000
47.119999	-0.035251	-20.833155	-4.516012	-4.536905	-6.342917	-5.437320	0.000000	-10.000000	-0.158333	18.500000	44.500000	1023.000000	1023.000000	2046.000000
47.139999	-0.034449	-20.359333	-4.312918	-4.560324	-6.224774	-5.261318	0.000000	-10.000000	-0.166667	18.900000	50.666668	1023.000000	1023.000000	2046.000000
47.160000	-0.033516	-19.807850	-4.423598	-4.456968	-5.793253	-5.134031	0.000000	-10.000000	-0.175000	19.300001	57.000000	1023.000000	1023.000000	2046.000000
47.180000	-0.032558	-19.241877	-4.281702	-4.382653	-5.622530	-4.954993	0.000000	-10.000000	-0.175000	19.200001	63.333332	1023.000000	1023.000000	2046.000000
47.200001	-0.031773	-18.777727	-4.384049	-4.320262	-5.288873	-4.784543	0.000000	-10.000000	-0.191667	19.516666	69.833336	1023.000000	1023.000000	2046.000000
47.220001	-0.031130	-18.397953	-4.399254	-4.277181	-5.026352	-4.695166	0.000000	-10.000000	-0.200000	19.816668	76.166664	1023.000000	1023.000000	2046.000000
47.240002	-0.030377	-17.952671	-4.152744	-4.527850	-4.944895	-4.327183	0.000000	-10.000000	-0.191667	19.950001	82.833336	1023.000000	1023.000000	2046.000000
47.259998	-0.030068	-17.770212	-4.077603	-4.675576	-4.817640	-4.199395	0.000000	-10.000000	-0.166667	19.550001	89.500000	1023.000000	1023.000000	2046.000000
47.279999	-0.029847	-17.639479	-3.905702	-4.701241	-4.789941	-4.242594	0.000000	-10.000000	-0.175000	19.250000	96.166664	1023.000000	1023.000000	2046.000000
47.299999	-0.029311	-17.322565	-3.749715	-4.888122	-4.697930	-3.986797	0.000000	-10.000000	-0.208333	19.500000	102.666664	1023.000000	1023.000000	2046.000000
47.320000	-0.028967	-17.119274	-3.865337	-4.854787	-4.539357	-3.859793	0.000000	-10.000000	-0.258333	20.383335	109.000000	1023.000000	1023.000000	2046.000000
47.340000	-0.028379	-16.771767	-3.813010	-4.735285	-4.393027	-3.830443	0.000000	-10.000000	-0.266667	21.516668	115.666664	1023.000000	1023.000000	2046.000000
47.360001	-0.027633	-16.331383	-3.852651	-4.769729	-4.213862	-3.495140	0.000000	-10.000000	-0.275000	22.316668	122.666664	1023.000000	1023.000000	2046.000000
47.380001	-0.026852	-15.869250	-3.943479	-4.665245	-3.946726	-3.313801	0.000000	-10.000000	-0.258333	22.633333	130.000000	1023.000000	1023.000000	2046.000000
47.400002	-0.025455	-15.043743	-3.658852	-4.491241	-3.754523	-3.139127	0.000000	-10.000000	-0.258333	22.616667	137.500000	1023.000000	1023.000000	2046.000000
47.419998	-0.023942	-14.149772	-3.675645	-4.253800	-3.337980	-2.882346	0.000000	-10.000000	-0.250000	22.600000	145.166672	1023.000000	1023.000000	2046.000000
47.439999	-0.022447	-13.266031	-3.435495	-4.095613	-3.091209	-2.643715	0.000000	-10.000000	-0.266667	22.866667	152.666672	1023.000000	1023.000000	2046.000000
47.459999	-0.020826	-12.308090	-3.146183	-3.920366	-2.783549	-2.457992	0.000000	-10.000000	-0.283333	22.966667	160.333328	1023.000000	1023.000000	2046.000000
47.480000	-0.019197	-11.345678	-3.142069	-3.768596	-2.319205	-2.115809	0.000000	-10.000000	-0.300000	23.350000	168.000000	1023.000000	1023.000000	2046.000000
47.500000	-0.017781	-10.508799	-2.923000	-3.609830	-2.052315	-1.923653	0.000000	-10.000000	-0.300000	23.516668	175.666672	1023.000000	1023.000000	2046.000000
47.520000	-0.016068	-9.496013	-2.602986	-3.346553	-1.770411	-1.776062	0.000000	-10.000000	-0.300000	23.850000	183.333328	1023.000000	1023.000000	2046.000000
47.540001	-0.014446	-8.537729	-2.343307	-3.303804	-1.510820	-1.379799	0.000000	-10.000000	-0.300000	23.950001	191.000000	1023.000000	1023.000000	2046.000000
47.560001	-0.013056	-7.716305	-2.190668	-3.077217	-1.269835	-1.178585	0.000000	-10.000000	-0.300000	23.916668	199.000000	1023.000000	1023.000000	2046.000000
47.580002	-0.011553	-6.828059	-2.061982	-2.789537	-0.908283	-1.068257	0.000000	-10.000000	-0.300000	24.000000	207.000000	1023.000000	1023.000000	2046.000000
47.599998	-0.009910	-5.857107	-1.784623	-2.691808	-0.629510	-0.751166	0.000000	-10.000000	-0.300000	24.033335	215.000000	1023.000000	1023.000000	2046.000000
47.619999	-0.008695	-5.138956	-1.612110	-2.635166	-0.454508	-0.437172	0.000000	-10.000000	-0.316667	24.333334	223.000000	1023.000000	1023.000000	2046.000000
47.639999	-0.007241	-4.279569	-1.535545	-2.303610	-0.087378	-0.353035	0.000000	-10.000000	-0.316667	24.533335	231.166672	1023.000000	1023.000000	2046.000000
47.660000	-0.005694	-3.365222	-1.279132	-2.276382	0.144470	0.045823	0.000000	-10.000000	-0.325000	24.583334	239.500000	1023.000000	1023.000000	2046.000000
47.680000	-0.004443	-2.625932	-1.180346	-2.086379	0.431021	0.209773	0.000000	-10.000000	-0.325000	24.500000	247.833328	1023.000000	1023.000000	2046.000000
47.700001	-0.003023	-1.786471	-1.050664	-1.839760	0.730262	0.373691	0.000000	-10.000000	-0.341667	24.550001	256.000000	1023.000000	1023.000000	2046.000000
47.720001	-0.001575	-0.931067	-0.848853	-1.723146	1.017099	0.623832	0.000000	-10.000000	-0.341667	24.716667	264.000000	1023.000000	1023.000000	2046.000000
47.740002	-0.000310	-0.183481	-0.712514	-1.607944	1.210050	0.926927	0.000000	-10.000000	-0.333333	24.833334	272.333344	1023.000000	1023.000000	2046.000000
47.759998	0.001127	0.666266	-0.584002	-1.278839	1.561318	0.967789	0.000000	-10.000000	-0.316667	24.783335	280.666656	1023.000000	1023.000000	2046.000000
47.779999	0.002592	1.531906	-0.289451	-1.279056	1.724204	1.376209	0.000000	-10.000000	-0.316667	24.866667	289.000000	1023.000000	1023.000000	2046.000000
47.799999	0.003837	2.267858	-0.229971	-1.114060	2.031615	1.580273	0.000000	-10.000000	-0.308333	24.966667	297.166656	1023.000000	1023.000000	2046.000000
47.820000	0.005392	3.186520	-0.114410	-0.766149	2.416784	1.650295	0.000000	-10.000000	-0.325000	24.700001	305.500000	1023.000000	1023.000000	2046.000000
47.840000	0.006658	3.934975	0.100030	-0.701387	2.584882	1.951450	0.000000	-10.000000	-0.325000	24.633333	313.833344	1023.000000	1023.000000	2046.000000
47.860001	0.007558	4.466528	0.180332	-0.599931	2.727246	2.158881	0.000000	-10.000000	-0.341667	24.600000	322.000000	1023.000000	1023.000000	2046.000000
47.880001	0.008640	5.106265	0.304909	-0.301728	2.965239	2.137845	0.000000	-10.000000	-0.341667	25.016666	330.166656	1023.000000	1023.000000	2046.000000
47.900002	0.009679	5.720442	0.649423	-0.311058	3.033098	2.348979	0.000000	-10.000000	-0.350000	24.900000	338.500000	1023.000000	1023.000000	2046.000000
47.919998	0.010709	6.328862	0.921877	-0.299082	3.166790	2.539276	0.000000	-10.000000	-0.341667	24.866667	346.833344	1023.000000	1023.000000	2046.000000
47.939999	0.011964	7.070793	0.916643	-0.183237	3.544235	2.793151	0.000000	-10.000000	-0.333333	24.600000	355.166656	1023.000000	1023.000000	2046.000000
47.959999	0.014413	8.518275	1.227264	0.180010	4.037559	3.073442	0.000000	-10.000000	-0.316667	24.566668	363.500000	1023.000000	1023.000000	2046.000000
47.980000	0.015773	9.321627	1.383855	0.297770	4.247245	3.392756	0.000000	-10.000000	-0.308333	24.183334	371.833344	1023.000000	1023.000000	2046.000000
48.000000	0.017027	10.062802	1.234520	0.648039	4.704690	3.475553	0.000000	-10.000000	-0.300000	24.133333	380.000000	1023.000000	1023.000000	2046.000000
48.020000	0.017589	10.395227	1.278342	0.602356	4.846954	3.667575	0.000000	-10.000000	-0.300000	24.000000	388.000000	1023.000000	1023.000000	2046.000000
48.040001	0.017708	10.465401	1.288381	0.499050	4.965325	3.712645	0.000000	-10.000000	-0.308333	24.266668	396.000000	1023.000000	1023.000000	2046.000000
48.060001	0.017858	10.554334	1.209176	0.565172	5.017134	3.762852	0.000000	-10.000000	-0.316667	24.316668	404.000000	1023.000000	1023.000000	2046.000000
48.080002	0.018123	10.710645	1.213946	0.667486	4.952417	3.876795	0.000000	-10.000000	-0.300000	24.116667	412.000000	1023.000000	1023.000000	2046.000000
48.099998	0.019075	11.273523	1.128572	0.830993	5.147631	4.166327	0.000000	-10.000000	-0.258333	23.133333	420.000000	1023.000000	1023.000000	2046.000000
48.119999	0.020436	12.077590	1.268368	1.115173	5.403403	4.290646	0.000000	-10.000000	-0.216667	22.166668	428.000000	1023.000000	1023.000000	2046.000000
48.139999	0.021932	12.961533	1.285127	1.210652	5.754305	4.711449	0.000000	-10.000000	-0.233333	21.466667	435.666656	1023.000000	1023.000000	2046.000000
48.160000	0.023168	13.692380	1.385514	1.407322	5.947692	4.951852	0.000000	-10.000000	-0.250000	21.933334	443.000000	1023.000000	1023.000000	2046.000000
48.180000	0.024916	14.725394	1.661434	1.731941	6.143259	5.188760	0.000000	-10.000000	-0.275000	22.466667	450.166656	1023.000000	1023.000000	2046.000000
48.200001	0.026771	15.821715	1.699880	1.992646	6.572455	5.556734	0.000000	-10.000000	-0.275000	23.049999	457.500000	1023.000000	1023.000000	2046.000000
48.220001	0.028533	16.863216	2.009157	2.323371	6.814990	5.715699	0.000000	-10.000000	-0.283333	23.216667	465.166656	1023.000000	1023.000000	2046.000000
48.240002	0.030053	17.761539	2.209310	2.517336	7.078765	5.956128	0.000000	-10.000000	-0.275000	23.166666	473.000000	1023.000000	1023.000000	2046.000000
48.259998	0.031371	18.540319	2.250397	2.819865	7.431023	6.039034	0.000000	-10.000000	-0.250000	22.950001	480.833344	1023.000000	1023.000000	2046.000000
48.279999	0.033036	19.524559	2.485114	3.107005	7.698735	6.233705	0.000000	-10.000000	-0.216667	22.100000	488.500000	1023.000000	1023.000000	2046.000000
48.299999	0.034228	20.228779	2.567660	3.314563	7.994376	6.352181	0.000000	-10.000000	-0.191667	20.850000	496.000000	1023.000000	1023.000000	2046.000000
48.320000	0.035732	21.117472	2.911335	3.573594	8.219081	6.413460	0.000000	-10.000000	-0.141667	19.200001	503.166656	1023.000000	1023.000000	2046.000000
48.340000	0.036891	21.802505	2.880425	3.793320	8.603545	6.525216	0.000000	-10.000000	-0.100000	17.333334	510.000000	1023.000000	1023.000000	2046.000000
48.360001	0.037752	22.311298	2.991372	3.890133	8.876894	6.552899	0.000000	-10.000000	-0.050000	15.500000	516.000000	1023.000000	1023.000000	2046.000000
48.380001	0.038038	22.480232	2.994822	3.943511	9.012308	6.529591	0.000000	-10.000000	-0.025000	13.416667	521.500000	1023.000000	1023.000000	2046.000000
48.400002	0.038360	22.670794	3.184475	3.929640	9.174413	6.382266	0.000000	-10.000000	0.000000	11.116667	526.333313	1023.000000	1023.000000	2046.000000
48.419998	0.038329	22.652727	3.352506	3.706742	9.172100	6.421380	0.000000	-10.000000	0.033333	8.000000	530.500000	1023.000000	1023.000000	2046.000000
48.439999	0.037544	22.188526	3.370570	3.446949	9.064080	6.306926	0.000000	-10.000000	0.066667	3.833333	533.666687	1023.000000	1023.000000	2046.000000
48.459999	0.036772	21.732264	3.604948	3.260350	8.828982	6.037983	0.000000	-10.000000	0.091667	0.016667	535.333313	1023.000000	1023.000000	2046.000000
48.480000	0.036034	21.296391	3.579345	3.020367	8.741720	5.954957	0.000000	-10.000000	0.108333	-3.383333	536.000000	1023.000000	1023.000000	2046.000000
48.500000	0.034660	20.484343	3.366055	2.899624	8.493456	5.725207	0.000000	-10.000000	0.125000	-6.200000	536.000000	1023.000000	1023.000000	2046.000000
48.520000	0.033248	19.649408	3.241502	2.727664	8.265173	5.415069	0.000000	-10.000000	0.141667	-9.166667	536.000000	1023.000000	1023.000000	2046.000000
48.540001	0.031816	18.803026	2.932104	2.486904	8.052116	5.331902	0.000000	-10.000000	0.150000	-11.650000	536.000000	1023.000000	1023.000000	2046.000000
48.560001	0.030568	18.065874	2.624261	2.381403	8.007187	5.053023	0.000000	-10.000000	0.183333	-13.250000	536.000000	1023.000000	1023.000000	2046.000000
48.580002	0.029518	17.445215	2.640176	2.291677	7.662791	4.850571	0.000000	-10.000000	0.216667	-14.533334	532.500000	1023.000000	1023.000000	2046.000000
48.599998	0.028908	17.084738	2.505872	2.345343	7.577631	4.655891	0.000000	-10.000000	0.258333	-15.666667	524.333313	1023.000000	1023.000000	2046.000000
48.619999	0.028334	16.745176	2.521227	2.394937	7.428723	4.400290	0.000000	-10.000000	0.291667	-16.716667	514.166687	1023.000000	1023.000000	2046.000000
48.639999	0.027496	16.249937	2.625282	2.381170	7.078883	4.164602	0.000000	-10.000000	0.341667	-17.733334	505.500000	1023.000000	1023.000000	2046.000000
48.660000	0.026491	15.656246	2.517160	2.342948	6.906603	3.889536	0.000000	-10.000000	0.383333	-18.816666	499.500000	1023.000000	1023.000000	2046.000000
48.680000	0.025591	15.124458	2.478721	2.225536	6.721377	3.698824	0.000000	-10.000000	0.408333	-19.883333	493.166656	1023.000000	1023.000000	2046.000000
48.700001	0.024560	14.515225	2.531307	2.211976	6.358727	3.413215	0.000000	-10.000000	0.416667	-20.883333	486.666656	1023.000000	1023.000000	2046.000000
48.720001	0.023660	13.982889	2.398211	2.276124	6.186466	3.122089	0.000000	-10.000000	0.450000	-21.983334	477.166656	1023.000000	1023.000000	2046.000000
48.740002	0.022877	13.520579	2.572005	2.135485	5.779342	3.033747	0.000000	-10.000000	0.491667	-23.033333	467.333344	1023.000000	1023.000000	2046.000000
48.759998	0.021684	12.815343	2.556304	2.042313	5.354668	2.862058	0.000000	-10.000000	0.533333	-23.733334	459.666656	1023.000000	1023.000000	2046.000000
48.779999	0.020110	11.884765	2.473947	1.975455	4.932083	2.503280	0.000000	-10.000000	0.550000	-24.266666	454.333344	1023.000000	1023.000000	2046.000000
48.799999	0.019701	11.643330	2.524567	1.841331	4.728213	2.549219	0.000000	-10.000000	0.566667	-24.750000	449.000000	1023.000000	1023.000000	2046.000000
48.820000	0.017716	10.470430	2.072391	1.867540	4.407890	2.122611	0.000000	-10.000000	0.583333	-25.366667	440.833344	1023.000000	1023.000000	2046.000000
48.840000	0.015409	9.106426	1.704914	1.825594	3.938487	1.637431	0.000000	-10.000000	0.616667	-25.966667	432.500000	1023.000000	1023.000000	2046.000000
48.860001	0.013224	7.815469	1.445563	1.519533	3.551512	1.298862	0.000000	-10.000000	0.616667	-26.516666	423.833344	1023.000000	1023.000000	2046.000000
48.880001	0.010922	6.454967	1.334709	1.139231	3.069481	0.911546	0.000000	-10.000000	0.633333	-26.766666	415.000000	1023.000000	1023.000000	2046.000000
48.900002	0.008872	5.243391	1.216745	0.830723	2.596104	0.599819	0.000000	-10.000000	0.650000	-27.016666	406.000000	1023.000000	1023.000000	2046.000000
48.919998	0.007218	4.266012	0.989025	0.794745	2.229481	0.252761	0.000000	-10.000000	0.683333	-27.233334	397.000000	1023.000000	1023.000000	2046.000000
48.939999	0.005607	3.314003	0.936729	0.790263	1.680089	-0.093077	0.000000	-10.000000	0.700000	-27.750000	387.833344	1023.000000	1023.000000	2046.000000
48.959999	0.004524	2.673564	0.883378	0.624158	1.342391	-0.176364	0.000000	-10.000000	0.708333	-28.016666	378.666656	1023.000000	1023.000000	2046.000000
48.980000	0.003353	1.981387	0.804451	0.526610	0.989743	-0.339417	0.000000	-10.000000	0.716667	-28.216667	369.333344	1023.000000	1023.000000	2046.000000
49.000000	0.002562	1.514330	0.651459	0.564714	0.788867	-0.490711	0.000000	-10.000000	0.708333	-28.250000	356.833344	1023.000000	1023.000000	2046.000000
49.020000	0.001513	0.894136	0.460397	0.547665	0.526943	-0.640869	0.000000	-10.000000	0.691667	-28.283333	347.333344	1023.000000	1023.000000	2046.000000
49.040001	0.000307	0.181310	0.463325	0.519816	0.064235	-0.866066	0.000000	-10.000000	0.683333	-28.150000	337.833344	1023.000000	1023.000000	2046.000000
49.060001	-0.000670	-0.395905	0.338785	0.335843	-0.196522	-0.874011	0.000000	-10.000000	0.683333	-28.133333	331.666656	1023.000000	1023.000000	2046.000000
49.080002	-0.001937	-1.144822	0.019808	0.407112	-0.377639	-1.194103	0.000000	-10.000000	0.683333	-27.950001	322.333344	1023.000000	1023.000000	2046.000000
49.099998	-0.003130	-1.850128	0.013221	0.275096	-0.767961	-1.370484	0.000000	-10.000000	0.666667	-27.716667	313.000000	1023.000000	1023.000000	2046.000000
49.119999	-0.004126	-2.438337	-0.079405	0.088478	-0.990607	-1.456802	0.000000	-10.000000	0.666667	-27.466667	303.666656	1023.000000	1023.000000	2046.000000
49.139999	-0.005272	-3.115751	-0.376612	0.005193	-1.076746	-1.667586	0.000000	-10.000000	0.658333	-27.433334	294.500000	1023.000000	1023.000000	2046.000000
49.160000	-0.006367	-3.762644	-0.371659	-0.186554	-1.355532	-1.848899	0.000000	-10.000000	0.658333	-27.433334	285.333344	1023.000000	1023.000000	2046.000000
49.180000	-0.007435	-4.393988	-0.564632	-0.522045	-1.467580	-1.839731	0.000000	-10.000000	0.650000	-27.216667	276.166656	1023.000000	1023.000000	2046.000000
49.200001	-0.008771	-5.183598	-0.825258	-0.743724	-1.527015	-2.087601	0.000000	-10.000000	0.650000	-27.200001	267.000000	1023.000000	1023.000000	2046.000000
49.220001	-0.010341	-6.111648	-0.937625	-0.945810	-1.848551	-2.379662	0.000000	-10.000000	0.650000	-27.166668	258.000000	1023.000000	1023.000000	2046.000000
49.240002	-0.011957	-7.066740	-1.269608	-1.288815	-2.002059	-2.506258	0.000000	-10.000000	0.650000	-27.183334	249.000000	1023.000000	1023.000000	2046.000000
49.259998	-0.013602	-8.038593	-1.482681	-1.617718	-2.191807	-2.746388	0.000000	-10.000000	0.650000	-26.833334	240.000000	1023.000000	1023.000000	2046.000000
49.279999	-0.015088	-8.916914	-1.408762	-1.894724	-2.517563	-3.095865	0.000000	-10.000000	0.650000	-26.633333	231.000000	1023.000000	1023.000000	2046.000000
49.299999	-0.016451	-9.722802	-1.264413	-2.348941	-2.858408	-3.251041	0.000000	-10.000000	0.625000	-26.400000	222.000000	1023.000000	1023.000000	2046.000000
49.320000	-0.018001	-10.638691	-1.367255	-2.621931	-3.158005	-3.491500	0.000000	-10.000000	0.591667	-26.033333	213.166672	1023.000000	1023.000000	2046.000000
49.340000	-0.019488	-11.517346	-1.578278	-2.724479	-3.477694	-3.736895	0.000000	-10.000000	0.558333	-25.566666	204.500000	1023.000000	1023.000000	2046.000000
49.360001	-0.020893	-12.347539	-1.768545	-2.969176	-3.698551	-3.911266	0.000000	-10.000000	0.550000	-24.983334	196.000000	1023.000000	1023.000000	2046.000000
49.380001	-0.022362	-13.216152	-2.003442	-3.180966	-3.983739	-4.048005	0.000000	-10.000000	0.550000	-24.783333	187.500000	1023.000000	1023.000000	2046.000000
49.400002	-0.023580	-13.935945	-2.370670	-3.183400	-4.056344	-4.325531	0.000000	-10.000000	0.541667	-24.283333	179.166672	1023.000000	1023.000000	2046.000000
49.419998	-0.024443	-14.446079	-2.360612	-3.347379	-4.257638	-4.480451	0.000000	-10.000000	0.541667	-24.116667	171.000000	1023.000000	1023.000000	2046.000000
49.439999	-0.025262	-14.929951	-2.575201	-3.418685	-4.349184	-4.586881	0.000000	-10.000000	0.525000	-23.616667	163.000000	1023.000000	1023.000000	2046.000000
49.459999	-0.025872	-15.290324	-2.689856	-3.455524	-4.389465	-4.755479	0.000000	-10.000000	0.500000	-23.316668	155.166672	1023.000000	1023.000000	2046.000000
49.480000	-0.026534	-15.681651	-2.672409	-3.614988	-4.540870	-4.853384	0.000000	-10.000000	0.466667	-22.933334	147.500000	1023.000000	1023.000000	2046.000000
49.500000	-0.027304	-16.136414	-2.803948	-3.772940	-4.635982	-4.923544	0.000000	-10.000000	0.450000	-22.433334	139.833328	1023.000000	1023.000000	2046.000000
49.520000	-0.027787	-16.422201	-2.968437	-3.705606	-4.635107	-5.113052	0.000000	-10.000000	0.433333	-22.100000	132.333328	1023.000000	1023.000000	2046.000000
49.540001	-0.028408	-16.789301	-2.899794	-3.864088	-4.845123	-5.180296	0.000000	-10.000000	0.416667	-21.516666	125.000000	1023.000000	1023.000000	2046.000000
49.560001	-0.028937	-17.101963	-3.014757	-3.910844	-4.908025	-5.268337	0.000000	-10.000000	0.400000	-21.150000	117.833336	1023.000000	1023.000000	2046.000000
49.580002	-0.029397	-17.373686	-3.166075	-3.868290	-4.985539	-5.353783	0.000000	-10.000000	0.400000	-20.483334	110.833336	1023.000000	1023.000000	2046.000000
49.599998	-0.029844	-17.637758	-3.155712	-3.959481	-5.118342	-5.404224	0.000000	-10.000000	0.391667	-20.100000	104.000000	1023.000000	1023.000000	2046.000000
49.619999	-0.030512	-18.032642	-3.225567	-4.014964	-5.311017	-5.481094	0.000000	-10.000000	0.375000	-19.466667	97.333336	1023.000000	1023.000000	2046.000000
49.639999	-0.031010	-18.327152	-3.422308	-3.898814	-5.310864	-5.695168	0.000000	-10.000000	0.366667	-18.983334	90.833336	1023.000000	1023.000000	2046.000000
49.660000	-0.031408	-18.562088	-3.410595	-3.945077	-5.411944	-5.794473	0.000000	-10.000000	0.350000	-18.283335	84.500000	1023.000000	1023.000000	2046.000000
49.680000	-0.032045	-18.938473	-3.462970	-4.064227	-5.647194	-5.764082	0.000000	-10.000000	0.333333	-17.700001	78.500000	1023.000000	1023.000000	2046.000000
49.700001	-0.032701	-19.326120	-3.681116	-3.973762	-5.695575	-5.975668	0.000000	-10.000000	0.300000	-17.216667	72.500000	1023.000000	1023.000000	2046.000000
49.720001	-0.033176	-19.607075	-3.665775	-4.079522	-5.834204	-6.027575	0.000000	-10.000000	0.283333	-16.800001	66.666664	1023.000000	1023.000000	2046.000000
49.740002	-0.033458	-19.773638	-3.712908	-4.176275	-5.861939	-6.022515	0.000000	-10.000000	0.266667	-16.283333	61.000000	1023.000000	1023.000000	2046.000000
49.759998	-0.033967	-20.074652	-3.891062	-4.166824	-5.924888	-6.091877	0.000000	-10.000000	0.258333	-15.633333	55.666668	1023.000000	1023.000000	2046.000000
49.779999	-0.034427	-20.346571	-3.943305	-4.218127	-5.997835	-6.187305	0.000000	-10.000000	0.250000	-15.016667	50.333332	1023.000000	1023.000000	2046.000000
49.799999	-0.034704	-20.509985	-3.894521	-4.320290	-6.086999	-6.208176	0.000000	-10.000000	0.250000	-14.500000	45.333332	1023.000000	1023.000000	2046.000000
49.820000	-0.035158	-20.778490	-4.075793	-4.284852	-6.140843	-6.277003	0.000000	-10.000000	0.241667	-13.950000	40.500000	1023.000000	1023.000000	2046.000000
49.840000	-0.035795	-21.155075	-4.318267	-4.252682	-6.152932	-6.431194	0.000000	-10.000000	0.208333	-13.216666	35.833332	1023.000000	1023.000000	2046.000000
49.860001	-0.036623	-21.644108	-4.269786	-4.340312	-6.492635	-6.541376	0.000000	-10.000000	0.175000	-12.550000	31.333334	1023.000000	1023.000000	2046.000000
49.880001	-0.037165	-21.964613	-4.335724	-4.424419	-6.647029	-6.557441	0.000000	-10.000000	0.150000	-11.783333	27.000000	1023.000000	1023.000000	2046.000000
49.900002	-0.038174	-22.560760	-4.413188	-4.598071	-6.903279	-6.646222	0.000000	-10.000000	0.150000	-11.083333	23.166666	1023.000000	1023.000000	2046.000000
49.919998	-0.038814	-22.939192	-4.402757	-4.762932	-7.116706	-6.656796	0.000000	-10.000000	0.150000	-10.450000	19.500000	1023.000000	1023.000000	2046.000000
49.939999	-0.038346	-22.662445	-4.438960	-4.605486	-6.947933	-6.670065	0.000000	-10.000000	0.150000	-10.033334	16.000000	1023.000000	1023.000000	2046.000000
49.959999	-0.038981	-23.037947	-4.625196	-4.694895	-6.953760	-6.764096	0.000000	-10.000000	0.141667	-9.866667	12.666667	1023.000000	1023.000000	2046.000000
49.980000	-0.039217	-23.177101	-4.582891	-4.656466	-6.999294	-6.938450	0.000000	-10.000000	0.141667	-9.683333	9.333333	1023.000000	1023.000000	2046.000000
50.000000	-0.039610	-23.409620	-4.610105	-4.907309	-6.994720	-6.897488	0.000000	-10.000000	0.125000	-9.016666	5.333333	1023.000000	1023.000000	2046.000000
50.020000	-0.040658	-24.028856	-4.767817	-5.190133	-7.085881	-6.985027	0.000000	-10.000000	0.116667	-8.300000	2.333333	1023.000000	1023.000000	2046.000000
50.040001	-0.041618	-24.596039	-4.905006	-5.176071	-7.240693	-7.274268	0.000000	-10.000000	0.100000	-7.183333	-0.166667	1023.000000	1023.000000	2046.000000
50.060001	-0.041999	-24.821232	-4.918198	-5.179060	-7.482698	-7.241278	0.000000	-10.000000	0.091667	-6.066667	-1.500000	1023.000000	1023.000000	2046.000000
50.080002	-0.042602	-25.177635	-4.954262	-5.173401	-7.868627	-7.181345	0.000000	-10.000000	0.091667	-4.750000	-3.500000	1023.000000	1023.000000	2046.000000
50.099998	-0.042546	-25.144554	-4.934194	-4.970287	-7.962293	-7.277781	0.000000	-10.000000	0.091667	-4.150000	-5.166667	1023.000000	1023.000000	2046.000000
50.119999	-0.042392	-25.053808	-4.763535	-4.966858	-8.120965	-7.202451	0.000000	-10.000000	0.100000	-4.500000	-6.666667	1023.000000	1023.000000	2046.000000
50.139999	-0.042509	-25.122932	-4.809264	-5.088715	-8.184141	-7.040812	0.000000	-10.000000	0.100000	-5.216667	-8.000000	1023.000000	1023.000000	2046.000000
50.160000	-0.042587	-25.168928	-4.894351	-5.024232	-8.215325	-7.035021	0.000000	-10.000000	0.100000	-5.400000	-9.666667	1023.000000	1023.000000	2046.000000
50.180000	-0.042506	-25.121222	-4.823686	-5.081942	-8.238620	-6.976974	0.000000	-10.000000	0.100000	-4.683333	-11.500000	1023.000000	1023.000000	2046.000000
50.200001	-0.042512	-25.124393	-4.877048	-5.165698	-8.273899	-6.807749	0.000000	-10.000000	0.083333	-2.700000	-13.000000	1023.000000	1023.000000	2046.000000
50.220001	-0.042099	-24.880476	-4.889954	-5.036283	-8.122703	-6.831536	0.000000	-10.000000	0.058333	-0.066667	-13.833333	1023.000000	1023.000000	2046.000000
50.240002	-0.041402	-24.468712	-4.671834	-5.010115	-8.103651	-6.683112	0.000000	-10.000000	0.025000	2.766667	-14.000000	1023.000000	1023.000000	2046.000000
50.259998	-0.040741	-24.078009	-4.772137	-4.859904	-7.822366	-6.623603	0.000000	-10.000000	0.008333	5.650000	-14.000000	1023.000000	1023.000000	2046.000000
50.279999	-0.039799	-23.521423	-4.587009	-4.718625	-7.625518	-6.590271	0.000000	-10.000000	0.000000	8.250000	-14.000000	1023.000000	1023.000000	2046.000000
50.299999	-0.038735	-22.892223	-4.539018	-4.733979	-7.336453	-6.282773	0.000000	-10.000000	-0.016667	10.500000	-14.000000	1023.000000	1023.000000	2046.000000
50.320000	-0.038144	-22.543015	-4.556470	-4.720410	-7.033593	-6.232540	0.000000	-10.000000	-0.041667	12.133333	-14.000000	1023.000000	1023.000000	2046.000000
50.340000	-0.037413	-22.111168	-4.456354	-4.720952	-6.879549	-6.054314	0.000000	-10.000000	-0.075000	13.233334	-14.000000	1023.000000	1023.000000	2046.000000
50.360001	-0.037036	-21.888290	-4.636265	-4.709932	-6.563836	-5.978257	0.000000	-10.000000	-0.091667	14.366667	-7.833333	1023.000000	1023.000000	2046.000000
50.380001	-0.036635	-21.651096	-4.545405	-4.911839	-6.501441	-5.692410	0.000000	-10.000000	-0.100000	15.383333	5.000000	1023.000000	1023.000000	2046.000000
50.400002	-0.036696	-21.687263	-4.694963	-5.062699	-6.347134	-5.582467	0.000000	-10.000000	-0.100000	16.283333	19.833334	1023.000000	1023.000000	2046.000000
50.419998	-0.036385	-21.503277	-4.452588	-5.260364	-6.351220	-5.439104	0.000000	-10.000000	-0.108333	16.616667	30.166666	1023.000000	1023.000000	2046.000000
50.439999	-0.036184	-21.384542	-4.486183	-5.422064	-6.185191	-5.291104	0.000000	-10.000000	-0.133333	17.050001	35.833332	1023.000000	1023.000000	2046.000000
50.459999	-0.035764	-21.136738	-4.325877	-5.525845	-6.123818	-5.161199	0.000000	-10.000000	-0.175000	18.033333	41.166668	1023.000000	1023.000000	2046.000000
50.480000	-0.035284	-20.852680	-4.394212	-5.478024	-6.009470	-4.970974	0.000000	-10.000000	-0.216667	19.483334	47.166668	1023.000000	1023.000000	2046.000000
50.500000	-0.034760	-20.543438	-4.401742	-5.332383	-5.863600	-4.945713	0.000000	-10.000000	-0.250000	20.866667	53.333332	1023.000000	1023.000000	2046.000000
50.520000	-0.033956	-20.067764	-4.440475	-5.395924	-5.695084	-4.536282	0.000000	-10.000000	-0.275000	21.916666	60.166668	1023.000000	1023.000000	2046.000000
50.540001	-0.033178	-19.607922	-4.586981	-5.268240	-5.319045	-4.433657	0.000000	-10.000000	-0.283333	22.716667	67.333336	1023.000000	1023.000000	2046.000000
50.560001	-0.031931	-18.871086	-4.370149	-5.132391	-5.159361	-4.209185	0.000000	-10.000000	-0.291667	23.333334	74.833336	1023.000000	1023.000000	2046.000000
50.580002	-0.030577	-18.070980	-4.370724	-4.925246	-4.806571	-3.968440	0.000000	-10.000000	-0.300000	24.050001	82.500000	1023.000000	1023.000000	2046.000000
50.599998	-0.028931	-17.098415	-4.170574	-4.758796	-4.433906	-3.735141	0.000000	-10.000000	-0.316667	24.766668	90.333336	1023.000000	1023.000000	2046.000000
50.619999	-0.027453	-16.224562	-3.923142	-4.657623	-4.220673	-3.423124	0.000000	-10.000000	-0.316667	25.450001	104.166664	1023.000000	1023.000000	2046.000000
50.639999	-0.025946	-15.334379	-3.850530	-4.506226	-3.807853	-3.169770	0.000000	-10.000000	-0.308333	25.766666	115.500000	1023.000000	1023.000000	2046.000000
50.660000	-0.024228	-14.318812	-3.568513	-4.366237	-3.474099	-2.909963	0.000000	-10.000000	-0.300000	26.000000	124.000000	1023.000000	1023.000000	2046.000000
50.680000	-0.022645	-13.383225	-3.354705	-4.181495	-3.252532	-2.594494	0.000000	-10.000000	-0.333333	26.000000	126.833336	1023.000000	1023.000000	2046.000000
50.700001	-0.020898	-12.350533	-3.216977	-3.841619	-2.784460	-2.507478	0.000000	-10.000000	-0.350000	26.116667	132.500000	1023.000000	1023.000000	2046.000000
50.720001	-0.019304	-11.408411	-2.849962	-3.846995	-2.661511	-2.049944	0.000000	-10.000000	-0.366667	26.233334	141.166672	1023.000000	1023.000000	2046.000000
50.740002	-0.017711	-10.467361	-2.850643	-3.566675	-2.198869	-1.851174	0.000000	-10.000000	-0.366667	26.766666	150.000000	1023.000000	1023.000000	2046.000000
50.759998	-0.016224	-9.588487	-2.551206	-3.384924	-2.034479	-1.617879	0.000000	-10.000000	-0.383333	26.966667	159.000000	1023.000000	1023.000000	2046.000000
50.779999	-0.014573	-8.612386	-2.342877	-3.261990	-1.722431	-1.285088	0.000000	-10.000000	-0.400000	27.383333	168.000000	1023.000000	1023.000000	2046.000000
50.799999	-0.013194	-7.797712	-2.295571	-3.164422	-1.417279	-0.920441	0.000000	-10.000000	-0.416667	27.416668	177.000000	1023.000000	1023.000000	2046.000000
50.820000	-0.011501	-6.797253	-2.046556	-2.878475	-1.071277	-0.800945	0.000000	-10.000000	-0.425000	27.766666	186.166672	1023.000000	1023.000000	2046.000000
50.840000	-0.009991	-5.904766	-1.890616	-2.803816	-0.810169	-0.400164	0.000000	-10.000000	-0.441667	27.916668	195.333328	1023.000000	1023.000000	2046.000000
50.860001	-0.008712	-5.148817	-1.852599	-2.632279	-0.450884	-0.213055	0.000000	-10.000000	-0.441667	28.200001	204.666672	1023.000000	1023.000000	2046.000000
50.880001	-0.007239	-4.278491	-1.529185	-2.391593	-0.286781	-0.070931	0.000000	-10.000000	-0.450000	28.250000	214.000000	1023.000000	1023.000000	2046.000000
50.900002	-0.005942	-3.511739	-1.506592	-2.307947	0.014770	0.288030	0.000000	-10.000000	-0.458333	28.550001	223.333328	1023.000000	1023.000000	2046.000000
50.919998	-0.004726	-2.793237	-1.252150	-2.128953	0.210220	0.377646	0.000000	-10.000000	-0.475000	28.633333	232.833328	1023.000000	1023.000000	2046.000000
50.939999	-0.003279	-1.937734	-0.792550	-2.044372	0.261819	0.637369	0.000000	-10.000000	-0.491667	29.033335	242.333328	1023.000000	1023.000000	2046.000000
50.959999	-0.002184	-1.290596	-0.759781	-2.048803	0.565363	0.952624	0.000000	-10.000000	-0.475000	28.883333	252.000000	1023.000000	1023.000000	2046.000000
50.980000	-0.000742	-0.438310	-0.490150	-2.038690	0.748250	1.342280	0.000000	-10.000000	-0.458333	28.816668	261.666656	1023.000000	1023.000000	2046.000000
51.000000	0.001528	0.902813	-0.247774	-1.624183	1.256492	1.518278	0.000000	-10.000000	-0.425000	28.733334	271.166656	1023.000000	1023.000000	2046.000000
51.020000	0.003159	1.866934	-0.338868	-1.314543	1.750588	1.769757	0.000000	-10.000000	-0.433333	28.550001	280.833344	1023.000000	1023.000000	2046.000000
51.040001	0.004353	2.572420	-0.210381	-1.159839	1.987470	1.955170	0.000000	-10.000000	-0.433333	28.533335	290.333344	1023.000000	1023.000000	2046.000000
51.060001	0.005094	3.010713	-0.231385	-1.169888	2.232298	2.179687	0.000000	-10.000000	-0.466667	28.600000	300.000000	1023.000000	1023.000000	2046.000000
51.080002	0.005534	3.270546	-0.256505	-1.089609	2.445663	2.170997	0.000000	-10.000000	-0.450000	29.000000	309.666656	1023.000000	1023.000000	2046.000000
51.099998	0.006046	3.573292	-0.184901	-1.072741	2.462182	2.368751	0.000000	-10.000000	-0.450000	28.966667	319.166656	1023.000000	1023.000000	2046.000000
51.119999	0.006590	3.894401	-0.250791	-0.885895	2.429897	2.601191	0.000000	-10.000000	-0.408333	28.233334	328.833344	1023.000000	1023.000000	2046.000000
51.139999	0.007961	4.704776	-0.172152	-0.550269	2.657400	2.769796	0.000000	-10.000000	-0.400000	27.266666	338.166656	1023.000000	1023.000000	2046.000000
51.160000	0.009556	5.647358	-0.007988	-0.493419	2.942405	3.206360	0.000000	-10.000000	-0.366667	26.633333	347.500000	1023.000000	1023.000000	2046.000000
51.180000	0.010888	6.434755	-0.064931	-0.255682	3.264519	3.490849	0.000000	-10.000000	-0.350000	26.383333	356.500000	1023.000000	1023.000000	2046.000000
51.200001	0.012486	7.379459	0.149980	0.035133	3.530415	3.663932	0.000000	-10.000000	-0.358333	26.516666	365.333344	1023.000000	1023.000000	2046.000000
51.220001	0.014326	8.466806	0.244870	0.239381	3.810035	4.172520	0.000000	-10.000000	-0.358333	26.733334	374.166656	1023.000000	1023.000000	2046.000000
51.240002	0.016159	9.549734	0.469264	0.537976	4.179045	4.363450	0.000000	-10.000000	-0.383333	26.850000	383.000000	1023.000000	1023.000000	2046.000000
51.259998	0.018103	10.698631	0.730659	0.880799	4.471305	4.615868	0.000000	-10.000000	-0.375000	26.933334	392.000000	1023.000000	1023.000000	2046.000000
51.279999	0.019881	11.749928	0.815007	1.108211	4.952473	4.874238	0.000000	-10.000000	-0.383333	27.050001	401.000000	1023.000000	1023.000000	2046.000000
51.299999	0.021574	12.749946	1.128943	1.278743	5.171491	5.170770	0.000000	-10.000000	-0.366667	27.183334	410.000000	1023.000000	1023.000000	2046.000000
51.320000	0.023436	13.850736	1.233565	1.576729	5.578789	5.461652	0.000000	-10.000000	-0.375000	27.250000	419.166656	1023.000000	1023.000000	2046.000000
51.340000	0.025486	15.062355	1.413116	1.924280	6.102359	5.622601	0.000000	-10.000000	-0.358333	26.900000	428.333344	1023.000000	1023.000000	2046.000000
51.360001	0.027521	16.264717	1.790209	2.073585	6.430562	5.970363	0.000000	-10.000000	-0.350000	26.516666	437.333344	1023.000000	1023.000000	2046.000000
51.380001	0.029416	17.384684	1.904676	2.400107	6.915412	6.164488	0.000000	-10.000000	-0.316667	26.166668	446.166656	1023.000000	1023.000000	2046.000000
51.400002	0.031066	18.360004	2.049765	2.708586	7.362182	6.239472	0.000000	-10.000000	-0.308333	25.700001	455.000000	1023.000000	1023.000000	2046.000000
51.419998	0.032517	19.217701	2.300849	2.684623	7.656842	6.575387	0.000000	-10.000000	-0.300000	25.083334	463.666656	1023.000000	1023.000000	2046.000000
51.439999	0.033729	19.934105	2.366332	2.845948	8.109776	6.612049	0.000000	-10.000000	-0.258333	23.750000	472.000000	1023.000000	1023.000000	2046.000000
51.459999	0.034560	20.424809	2.781723	2.791694	8.195150	6.656242	0.000000	-10.000000	-0.200000	22.116667	480.000000	1023.000000	1023.000000	2046.000000
51.480000	0.035068	20.725292	3.028238	2.642777	8.214869	6.839409	0.000000	-10.000000	-0.141667	20.166668	487.833344	1023.000000	1023.000000	2046.000000
51.500000	0.035316	20.871618	3.140156	2.603511	8.302328	6.825623	0.000000	-10.000000	-0.091667	18.183334	495.000000	1023.000000	1023.000000	2046.000000
51.520000	0.035329	20.879152	3.365939	2.524024	8.198214	6.790975	0.000000	-10.000000	-0.050000	16.016666	501.500000	1023.000000	1023.000000	2046.000000
51.540001	0.035072	20.727440	3.249418	2.484855	8.158117	6.835049	0.000000	-10.000000	-0.008333	14.500000	505.500000	1023.000000	1023.000000	2046.000000
51.560001	0.034405	20.333363	3.077014	2.386073	8.163224	6.707052	0.000000	-10.000000	0.025000	11.016666	510.500000	1023.000000	1023.000000	2046.000000
[truncated: 1,708,142 more chars]
